# Supplementary material for: Effect of Electrode Belt and Body Positions on Regional Pulmonary Ventilation- and Perfusion-Related Impedance Changes Measured by Electric Impedance Tomography
Source: PLoS One. 2016 Jun 2;11(6):e0155913. doi: 10.1371/journal.pone.0155913 (PMC4890811; doi:10.1371/journal.pone.0155913)
Supplement: S1 Dataset — (ZIP) [file pone.0155913.s001.zip › Dataset/Fp09-righ-4i.txt]

Patient Name:	Fp9
Registry:	Fp9
Investigator:	 
Diagnosys:	 
Notes:	h�ger4i             
Sample Rate [Hz]:	50.08
Time Base 	Pixels Mean 	Pixels Sum 	UPPER RIGHT		UPPER LEFT		LOWER RIGHT		LOWER LEFT		QRS	ETCO2	Paw	Flow (L/min)	Volume	Analog1	Analog2	AnalogSum
0.000000	0.006668	3.941008	-1.493224	1.402102	4.215753	-0.183623	0.000000	-10.000000	0.508333	-21.083334	582.000000	1023.000000	1023.000000	2046.000000
0.020000	0.005211	3.079680	-1.710059	1.267037	3.961418	-0.438715	0.000000	-10.000000	0.500000	-21.300001	575.000000	1023.000000	1023.000000	2046.000000
0.040000	0.004107	2.427353	-1.875542	1.095432	3.743745	-0.536282	0.000000	-10.000000	0.500000	-21.383333	567.833313	1023.000000	1023.000000	2046.000000
0.060000	0.003013	1.780625	-2.046879	0.944013	3.528513	-0.645022	0.000000	-10.000000	0.491667	-21.316668	560.666687	1023.000000	1023.000000	2046.000000
0.080000	0.002154	1.273075	-2.123970	0.860221	3.324913	-0.788088	0.000000	-10.000000	0.491667	-21.366667	553.500000	1023.000000	1023.000000	2046.000000
0.100000	0.001363	0.805627	-2.320336	0.824490	3.217952	-0.916478	0.000000	-10.000000	0.500000	-21.516666	546.333313	1023.000000	1023.000000	2046.000000
0.120000	0.000750	0.443190	-2.361915	0.798765	3.032537	-1.026197	0.000000	-10.000000	0.516667	-21.566668	539.166687	1023.000000	1023.000000	2046.000000
0.140000	0.000055	0.032616	-2.410755	0.701366	2.814625	-1.072620	0.000000	-10.000000	0.550000	-21.783333	532.000000	1023.000000	1023.000000	2046.000000
0.160000	-0.000438	-0.258654	-2.485968	0.636395	2.719657	-1.128738	0.000000	-10.000000	0.575000	-21.966667	524.666687	1023.000000	1023.000000	2046.000000
0.180000	-0.001009	-0.596497	-2.624797	0.653668	2.665334	-1.290701	0.000000	-10.000000	0.600000	-22.533335	517.333313	1023.000000	1023.000000	2046.000000
0.200000	-0.001406	-0.831055	-2.687149	0.665331	2.534384	-1.343622	0.000000	-10.000000	0.600000	-22.933334	509.666656	1023.000000	1023.000000	2046.000000
0.220000	-0.001581	-0.934520	-2.671722	0.631697	2.454980	-1.349475	0.000000	-10.000000	0.616667	-23.750000	502.000000	1023.000000	1023.000000	2046.000000
0.240000	-0.001803	-1.065282	-2.671572	0.538336	2.350855	-1.282901	0.000000	-10.000000	0.641667	-24.450001	494.000000	1023.000000	1023.000000	2046.000000
0.260000	-0.002057	-1.215903	-2.831325	0.507312	2.360208	-1.252098	0.000000	-10.000000	0.683333	-25.483334	485.833344	1023.000000	1023.000000	2046.000000
0.280000	-0.002430	-1.436196	-3.055800	0.547474	2.367731	-1.295600	0.000000	-10.000000	0.700000	-25.966667	477.500000	1023.000000	1023.000000	2046.000000
0.300000	-0.002951	-1.744087	-3.305393	0.633000	2.295258	-1.366952	0.000000	-10.000000	0.708333	-26.250000	468.833344	1023.000000	1023.000000	2046.000000
0.320000	-0.003623	-2.141191	-3.503648	0.639877	2.146095	-1.423516	0.000000	-10.000000	0.691667	-25.833334	460.166656	1023.000000	1023.000000	2046.000000
0.340000	-0.004207	-2.486536	-3.653043	0.662617	1.935872	-1.431982	0.000000	-10.000000	0.675000	-25.666666	451.500000	1023.000000	1023.000000	2046.000000
0.360000	-0.004871	-2.879000	-3.862748	0.661842	1.794849	-1.472943	0.000000	-10.000000	0.650000	-25.500000	443.000000	1023.000000	1023.000000	2046.000000
0.380000	-0.005695	-3.365921	-4.022080	0.570048	1.574652	-1.488541	0.000000	-10.000000	0.641667	-25.700001	434.500000	1023.000000	1023.000000	2046.000000
0.400000	-0.006414	-3.790920	-4.209353	0.556715	1.393014	-1.531296	0.000000	-10.000000	0.633333	-25.566668	425.833344	1023.000000	1023.000000	2046.000000
0.420000	-0.007254	-4.286890	-4.349120	0.583824	1.186003	-1.707597	0.000000	-10.000000	0.641667	-25.433334	417.333344	1023.000000	1023.000000	2046.000000
0.440000	-0.007924	-4.682995	-4.441431	0.552145	0.997924	-1.791633	0.000000	-10.000000	0.641667	-25.116667	408.833344	1023.000000	1023.000000	2046.000000
0.460000	-0.008528	-5.040184	-4.579866	0.515028	0.842875	-1.818222	0.000000	-10.000000	0.650000	-25.116667	400.500000	1023.000000	1023.000000	2046.000000
0.480000	-0.009037	-5.340923	-4.638327	0.491246	0.689966	-1.883807	0.000000	-10.000000	0.641667	-25.133333	392.166656	1023.000000	1023.000000	2046.000000
0.500000	-0.009466	-5.594685	-4.689761	0.436884	0.574244	-1.916052	0.000000	-10.000000	0.658333	-25.283335	383.666656	1023.000000	1023.000000	2046.000000
0.520000	-0.009733	-5.752173	-4.771758	0.456298	0.540423	-1.977137	0.000000	-10.000000	0.650000	-25.250000	375.333344	1023.000000	1023.000000	2046.000000
0.540000	-0.010211	-6.034787	-4.832906	0.496987	0.391783	-2.090651	0.000000	-10.000000	0.658333	-25.316668	366.666656	1023.000000	1023.000000	2046.000000
0.560000	-0.010540	-6.229036	-4.872645	0.514813	0.251202	-2.122406	0.000000	-10.000000	0.641667	-25.166666	358.333344	1023.000000	1023.000000	2046.000000
0.580000	-0.010848	-6.411326	-4.940832	0.550450	0.154018	-2.174963	0.000000	-10.000000	0.650000	-25.216667	349.833344	1023.000000	1023.000000	2046.000000
0.600000	-0.011254	-6.651402	-4.926585	0.547956	-0.047084	-2.225688	0.000000	-10.000000	0.650000	-25.216667	341.500000	1023.000000	1023.000000	2046.000000
0.620000	-0.011606	-6.859297	-5.001567	0.532694	-0.113134	-2.277289	0.000000	-10.000000	0.641667	-25.333334	333.000000	1023.000000	1023.000000	2046.000000
0.640000	-0.012026	-7.107269	-5.029972	0.485633	-0.238040	-2.324890	0.000000	-10.000000	0.633333	-25.183334	324.500000	1023.000000	1023.000000	2046.000000
0.660000	-0.012403	-7.330103	-5.111389	0.461440	-0.291343	-2.388811	0.000000	-10.000000	0.625000	-25.000000	316.166656	1023.000000	1023.000000	2046.000000
0.680000	-0.012864	-7.602443	-5.145324	0.428427	-0.406159	-2.479386	0.000000	-10.000000	0.633333	-24.933334	307.833344	1023.000000	1023.000000	2046.000000
0.700000	-0.013249	-7.830153	-5.154105	0.446799	-0.515614	-2.607233	0.000000	-10.000000	0.633333	-24.866667	299.500000	1023.000000	1023.000000	2046.000000
0.720000	-0.013589	-8.030905	-5.170127	0.468020	-0.633440	-2.695358	0.000000	-10.000000	0.633333	-24.716667	291.166656	1023.000000	1023.000000	2046.000000
0.740000	-0.014041	-8.298331	-5.154892	0.406939	-0.830205	-2.720174	0.000000	-10.000000	0.625000	-24.500000	283.000000	1023.000000	1023.000000	2046.000000
0.760000	-0.014500	-8.569604	-5.236642	0.381393	-0.874322	-2.840032	0.000000	-10.000000	0.608333	-24.400000	275.000000	1023.000000	1023.000000	2046.000000
0.780000	-0.014910	-8.812072	-5.287760	0.301397	-0.990052	-2.835657	0.000000	-10.000000	0.600000	-24.316668	267.000000	1023.000000	1023.000000	2046.000000
0.800000	-0.015382	-9.090807	-5.368804	0.302677	-1.050273	-2.974408	0.000000	-10.000000	0.591667	-24.250000	258.666656	1023.000000	1023.000000	2046.000000
0.820000	-0.015709	-9.284006	-5.379222	0.299494	-1.104007	-3.100271	0.000000	-10.000000	0.600000	-24.116667	250.333328	1023.000000	1023.000000	2046.000000
0.840000	-0.015905	-9.400033	-5.356642	0.268177	-1.156605	-3.154963	0.000000	-10.000000	0.600000	-23.933334	242.000000	1023.000000	1023.000000	2046.000000
0.860000	-0.015947	-9.424612	-5.384056	0.304517	-1.106872	-3.238201	0.000000	-10.000000	0.600000	-23.583334	234.166672	1023.000000	1023.000000	2046.000000
0.880000	-0.016051	-9.486372	-5.392762	0.275462	-1.061245	-3.307827	0.000000	-10.000000	0.591667	-23.266666	226.500000	1023.000000	1023.000000	2046.000000
0.900000	-0.016265	-9.612725	-5.372602	0.303281	-1.075786	-3.467618	0.000000	-10.000000	0.583333	-23.033333	218.833328	1023.000000	1023.000000	2046.000000
0.920000	-0.016795	-9.925808	-5.359460	0.169508	-1.230631	-3.505225	0.000000	-10.000000	0.583333	-22.916668	211.000000	1023.000000	1023.000000	2046.000000
0.940000	-0.017425	-10.298197	-5.404510	0.128909	-1.366220	-3.656376	0.000000	-10.000000	0.575000	-22.833334	203.333328	1023.000000	1023.000000	2046.000000
0.960000	-0.018095	-10.693988	-5.443086	0.013593	-1.485370	-3.779125	0.000000	-10.000000	0.566667	-22.783335	195.666672	1023.000000	1023.000000	2046.000000
0.980000	-0.018431	-10.892569	-5.437207	-0.023776	-1.571309	-3.860276	0.000000	-10.000000	0.550000	-22.733334	188.166672	1023.000000	1023.000000	2046.000000
1.000000	-0.018688	-11.044679	-5.475145	0.002463	-1.637837	-3.934160	0.000000	-10.000000	0.566667	-22.766666	180.500000	1023.000000	1023.000000	2046.000000
1.020000	-0.019271	-11.388922	-5.647513	0.046752	-1.818005	-3.970155	0.000000	-10.000000	0.566667	-22.583334	173.000000	1023.000000	1023.000000	2046.000000
1.040000	-0.020390	-12.050759	-5.843524	-0.100457	-2.169986	-3.936792	0.000000	-10.000000	0.575000	-22.450001	165.500000	1023.000000	1023.000000	2046.000000
1.060000	-0.022358	-13.213606	-6.185390	-0.305247	-2.601053	-4.121917	0.000000	-10.000000	0.541667	-22.150000	158.000000	1023.000000	1023.000000	2046.000000
1.080000	-0.024975	-14.760224	-6.551281	-0.530192	-3.207534	-4.471218	0.000000	-10.000000	0.508333	-21.533333	150.500000	1023.000000	1023.000000	2046.000000
1.100000	-0.027479	-16.240267	-6.904641	-0.803804	-3.655484	-4.876338	0.000000	-10.000000	0.466667	-20.600000	143.333328	1023.000000	1023.000000	2046.000000
1.120000	-0.029298	-17.315018	-7.121705	-1.096254	-3.923850	-5.173209	0.000000	-10.000000	0.450000	-19.566668	136.333328	1023.000000	1023.000000	2046.000000
1.140000	-0.030718	-18.154133	-7.287976	-1.386972	-4.147532	-5.331653	0.000000	-10.000000	0.450000	-18.933334	129.833328	1023.000000	1023.000000	2046.000000
1.160000	-0.031822	-18.806889	-7.456226	-1.586507	-4.240636	-5.523520	0.000000	-10.000000	0.450000	-18.616667	123.500000	1023.000000	1023.000000	2046.000000
1.180000	-0.032597	-19.265116	-7.482011	-1.680907	-4.409208	-5.692991	0.000000	-10.000000	0.450000	-18.333334	117.500000	1023.000000	1023.000000	2046.000000
1.200000	-0.033250	-19.650993	-7.495038	-1.745275	-4.561281	-5.849399	0.000000	-10.000000	0.441667	-18.166668	111.500000	1023.000000	1023.000000	2046.000000
1.220000	-0.033832	-19.994638	-7.505839	-1.843419	-4.735785	-5.909596	0.000000	-10.000000	0.433333	-17.766668	105.500000	1023.000000	1023.000000	2046.000000
1.240000	-0.034189	-20.205908	-7.565667	-1.855605	-4.811278	-5.973358	0.000000	-10.000000	0.416667	-17.366667	99.500000	1023.000000	1023.000000	2046.000000
1.260000	-0.034539	-20.412287	-7.592327	-1.893551	-4.886303	-6.040106	0.000000	-10.000000	0.391667	-16.650002	93.500000	1023.000000	1023.000000	2046.000000
1.280000	-0.034737	-20.529524	-7.518082	-1.944602	-4.957868	-6.108971	0.000000	-10.000000	0.358333	-16.183334	87.833336	1023.000000	1023.000000	2046.000000
1.300000	-0.035027	-20.700705	-7.592030	-1.930106	-4.961021	-6.217547	0.000000	-10.000000	0.341667	-15.816668	82.333336	1023.000000	1023.000000	2046.000000
1.320000	-0.035172	-20.786461	-7.616885	-1.932741	-5.015126	-6.221709	0.000000	-10.000000	0.333333	-15.650001	77.166664	1023.000000	1023.000000	2046.000000
1.340000	-0.034985	-20.676161	-7.561923	-1.955762	-4.953306	-6.205171	0.000000	-10.000000	0.341667	-15.733334	71.833336	1023.000000	1023.000000	2046.000000
1.360000	-0.034742	-20.532507	-7.474501	-1.984610	-4.896041	-6.177355	0.000000	-10.000000	0.341667	-15.950001	66.666664	1023.000000	1023.000000	2046.000000
1.380000	-0.034650	-20.478251	-7.535450	-1.939426	-4.858664	-6.144712	0.000000	-10.000000	0.350000	-16.233334	61.333332	1023.000000	1023.000000	2046.000000
1.400000	-0.034655	-20.481167	-7.623963	-1.902906	-4.799791	-6.154508	0.000000	-10.000000	0.341667	-16.033333	56.000000	1023.000000	1023.000000	2046.000000
1.420000	-0.034804	-20.569336	-7.785812	-1.896161	-4.776031	-6.111332	0.000000	-10.000000	0.341667	-15.566667	50.666668	1023.000000	1023.000000	2046.000000
1.440000	-0.035093	-20.739674	-7.890863	-1.900406	-4.794882	-6.153523	0.000000	-10.000000	0.333333	-15.133333	45.500000	1023.000000	1023.000000	2046.000000
1.460000	-0.035413	-20.929026	-7.920891	-1.941287	-4.873610	-6.193237	0.000000	-10.000000	0.325000	-14.833334	40.500000	1023.000000	1023.000000	2046.000000
1.480000	-0.035791	-21.152321	-8.023062	-1.985157	-4.935581	-6.208522	0.000000	-10.000000	0.308333	-14.700000	35.500000	1023.000000	1023.000000	2046.000000
1.500000	-0.036200	-21.394394	-8.079375	-2.008274	-5.077283	-6.229461	0.000000	-10.000000	0.291667	-14.133333	30.500000	1023.000000	1023.000000	2046.000000
1.520000	-0.036584	-21.621084	-8.119897	-2.024698	-5.226250	-6.250239	0.000000	-10.000000	0.291667	-13.516666	25.666666	1023.000000	1023.000000	2046.000000
1.540000	-0.036963	-21.845013	-8.122920	-2.052874	-5.360827	-6.308390	0.000000	-10.000000	0.291667	-12.666667	21.166666	1023.000000	1023.000000	2046.000000
1.560000	-0.037297	-22.042753	-8.168972	-2.106830	-5.424818	-6.342134	0.000000	-10.000000	0.283333	-12.033334	17.000000	1023.000000	1023.000000	2046.000000
1.580000	-0.037615	-22.230467	-8.255695	-2.140187	-5.429176	-6.405408	0.000000	-10.000000	0.266667	-11.550000	14.333333	1023.000000	1023.000000	2046.000000
1.600000	-0.037813	-22.347342	-8.322385	-2.187940	-5.418982	-6.418035	0.000000	-10.000000	0.250000	-11.066667	10.500000	1023.000000	1023.000000	2046.000000
1.620000	-0.037864	-22.377552	-8.301028	-2.203422	-5.429911	-6.443191	0.000000	-10.000000	0.250000	-10.766666	6.833333	1023.000000	1023.000000	2046.000000
1.640000	-0.037877	-22.385204	-8.285431	-2.216069	-5.403987	-6.479717	0.000000	-10.000000	0.250000	-10.416667	2.333333	1023.000000	1023.000000	2046.000000
1.660000	-0.037772	-22.323336	-8.271542	-2.215646	-5.361522	-6.474627	0.000000	-10.000000	0.241667	-10.283334	-0.833333	1023.000000	1023.000000	2046.000000
1.680000	-0.037655	-22.254265	-8.272518	-2.191122	-5.364356	-6.426270	0.000000	-10.000000	0.225000	-10.016667	-4.000000	1023.000000	1023.000000	2046.000000
1.700000	-0.037569	-22.203300	-8.187673	-2.195552	-5.387966	-6.432110	0.000000	-10.000000	0.208333	-9.716667	-7.333333	1023.000000	1023.000000	2046.000000
1.720000	-0.037631	-22.240177	-8.212235	-2.211468	-5.355722	-6.460752	0.000000	-10.000000	0.191667	-9.300000	-10.500000	1023.000000	1023.000000	2046.000000
1.740000	-0.037544	-22.188791	-8.242677	-2.171095	-5.293784	-6.481236	0.000000	-10.000000	0.183333	-8.966667	-13.500000	1023.000000	1023.000000	2046.000000
1.760000	-0.037424	-22.117584	-8.206502	-2.157581	-5.294666	-6.458837	0.000000	-10.000000	0.175000	-8.583334	-16.500000	1023.000000	1023.000000	2046.000000
1.780000	-0.037344	-22.070362	-8.122905	-2.161522	-5.355578	-6.430357	0.000000	-10.000000	0.175000	-8.116667	-19.500000	1023.000000	1023.000000	2046.000000
1.800000	-0.037316	-22.053715	-8.086524	-2.179511	-5.314690	-6.472991	0.000000	-10.000000	0.183333	-7.416667	-22.166666	1023.000000	1023.000000	2046.000000
1.820000	-0.037147	-21.954124	-8.107022	-2.150582	-5.249500	-6.447020	0.000000	-10.000000	0.175000	-6.566667	-24.833334	1023.000000	1023.000000	2046.000000
1.840000	-0.036944	-21.833767	-8.022474	-2.142669	-5.205718	-6.462906	0.000000	-10.000000	0.166667	-5.683333	-27.000000	1023.000000	1023.000000	2046.000000
1.860000	-0.036717	-21.699789	-7.927460	-2.166195	-5.180255	-6.425880	0.000000	-10.000000	0.141667	-4.600000	-29.000000	1023.000000	1023.000000	2046.000000
1.880000	-0.036545	-21.598337	-7.853094	-2.193035	-5.150131	-6.402078	0.000000	-10.000000	0.125000	-2.816667	-30.166666	1023.000000	1023.000000	2046.000000
1.900000	-0.036201	-21.394804	-7.819650	-2.184700	-5.007429	-6.383026	0.000000	-10.000000	0.116667	-0.350000	-30.833334	1023.000000	1023.000000	2046.000000
1.920000	-0.035797	-21.155874	-7.787380	-2.184235	-4.853870	-6.330389	0.000000	-10.000000	0.100000	2.300000	-31.000000	1023.000000	1023.000000	2046.000000
1.940000	-0.035215	-20.812096	-7.678142	-2.135242	-4.672501	-6.326210	0.000000	-10.000000	0.083333	5.133334	-31.000000	1023.000000	1023.000000	2046.000000
1.960000	-0.034458	-20.364874	-7.556338	-2.126922	-4.497574	-6.184040	0.000000	-10.000000	0.041667	7.933333	-31.000000	1023.000000	1023.000000	2046.000000
1.980000	-0.033746	-19.943737	-7.530318	-2.061558	-4.215177	-6.136684	0.000000	-10.000000	0.008333	10.816667	-31.000000	1023.000000	1023.000000	2046.000000
2.000000	-0.033081	-19.550961	-7.366518	-2.079266	-4.043748	-6.061428	0.000000	-10.000000	-0.016667	13.550000	-31.000000	1023.000000	1023.000000	2046.000000
2.020000	-0.032215	-19.038935	-7.208388	-2.068653	-3.771848	-5.990045	0.000000	-10.000000	-0.041667	15.850000	-31.000000	1023.000000	1023.000000	2046.000000
2.040000	-0.031614	-18.683886	-7.088426	-2.163764	-3.562064	-5.869630	0.000000	-10.000000	-0.075000	17.966667	-13.000000	1023.000000	1023.000000	2046.000000
2.060000	-0.031094	-18.376442	-6.940073	-2.177027	-3.402768	-5.856573	0.000000	-10.000000	-0.125000	19.516666	6.500000	1023.000000	1023.000000	2046.000000
2.080000	-0.030580	-18.072598	-6.836138	-2.215984	-3.245642	-5.774832	0.000000	-10.000000	-0.141667	20.850000	28.333334	1023.000000	1023.000000	2046.000000
2.100000	-0.029857	-17.645473	-6.734354	-2.194257	-3.017251	-5.699612	0.000000	-10.000000	-0.158333	21.950001	34.500000	1023.000000	1023.000000	2046.000000
2.120000	-0.029047	-17.166559	-6.655213	-2.175682	-2.810417	-5.525249	0.000000	-10.000000	-0.166667	22.616667	41.666668	1023.000000	1023.000000	2046.000000
2.140000	-0.028456	-16.817684	-6.659432	-2.097757	-2.705869	-5.354627	0.000000	-10.000000	-0.208333	23.383333	49.166668	1023.000000	1023.000000	2046.000000
2.160000	-0.028429	-16.801586	-6.754544	-2.100383	-2.724886	-5.221774	0.000000	-10.000000	-0.216667	23.833334	57.000000	1023.000000	1023.000000	2046.000000
2.180000	-0.029523	-17.448191	-6.984170	-2.191004	-3.046283	-5.226734	0.000000	-10.000000	-0.250000	24.483334	65.000000	1023.000000	1023.000000	2046.000000
2.200000	-0.031126	-18.395603	-7.295868	-2.374973	-3.386401	-5.338360	0.000000	-10.000000	-0.250000	25.000000	73.000000	1023.000000	1023.000000	2046.000000
2.220000	-0.032324	-19.103462	-7.398510	-2.630720	-3.547560	-5.526671	0.000000	-10.000000	-0.266667	25.550001	81.166664	1023.000000	1023.000000	2046.000000
2.240000	-0.032928	-19.460396	-7.551538	-2.835858	-3.450548	-5.622451	0.000000	-10.000000	-0.250000	25.766666	89.500000	1023.000000	1023.000000	2046.000000
2.260000	-0.033009	-19.508219	-7.531101	-2.939898	-3.399237	-5.637982	0.000000	-10.000000	-0.250000	25.800001	98.000000	1023.000000	1023.000000	2046.000000
2.280000	-0.032910	-19.449657	-7.469735	-2.972711	-3.327039	-5.680173	0.000000	-10.000000	-0.241667	25.583334	106.500000	1023.000000	1023.000000	2046.000000
2.300000	-0.032621	-19.278786	-7.398856	-2.989578	-3.272214	-5.618138	0.000000	-10.000000	-0.233333	25.483334	115.166664	1023.000000	1023.000000	2046.000000
2.320000	-0.032170	-19.012617	-7.312120	-2.964239	-3.188128	-5.548129	0.000000	-10.000000	-0.233333	25.466667	123.666664	1023.000000	1023.000000	2046.000000
2.340000	-0.031701	-18.735144	-7.230863	-2.971687	-3.101075	-5.431518	0.000000	-10.000000	-0.241667	25.633335	129.333328	1023.000000	1023.000000	2046.000000
2.360000	-0.030929	-18.279026	-7.108681	-2.875678	-2.946553	-5.348113	0.000000	-10.000000	-0.266667	25.916668	137.666672	1023.000000	1023.000000	2046.000000
2.380000	-0.030137	-17.811029	-7.047882	-2.785151	-2.728320	-5.249676	0.000000	-10.000000	-0.283333	26.366667	146.333328	1023.000000	1023.000000	2046.000000
2.400000	-0.029289	-17.309601	-6.919904	-2.636057	-2.562500	-5.191140	0.000000	-10.000000	-0.308333	26.816666	158.000000	1023.000000	1023.000000	2046.000000
2.420000	-0.028313	-16.732782	-6.797472	-2.472020	-2.363456	-5.099834	0.000000	-10.000000	-0.325000	27.166666	167.000000	1023.000000	1023.000000	2046.000000
2.440000	-0.027363	-16.171471	-6.607436	-2.396599	-2.251636	-4.915800	0.000000	-10.000000	-0.325000	27.300001	176.000000	1023.000000	1023.000000	2046.000000
2.460000	-0.026105	-15.428297	-6.454358	-2.275472	-1.933673	-4.764793	0.000000	-10.000000	-0.300000	27.016668	185.000000	1023.000000	1023.000000	2046.000000
2.480000	-0.024934	-14.735719	-6.368236	-2.209544	-1.598169	-4.559770	0.000000	-10.000000	-0.266667	26.450001	194.000000	1023.000000	1023.000000	2046.000000
2.500000	-0.023754	-14.038524	-6.300673	-2.017394	-1.308518	-4.411940	0.000000	-10.000000	-0.250000	25.733334	203.000000	1023.000000	1023.000000	2046.000000
2.520000	-0.022553	-13.328736	-6.226489	-1.874380	-1.001848	-4.226020	0.000000	-10.000000	-0.250000	25.533333	211.666672	1023.000000	1023.000000	2046.000000
2.540000	-0.021562	-12.743021	-6.139267	-1.766328	-0.800385	-4.037041	0.000000	-10.000000	-0.241667	25.466667	220.333328	1023.000000	1023.000000	2046.000000
2.560000	-0.020836	-12.314342	-6.056586	-1.684480	-0.665056	-3.908221	0.000000	-10.000000	-0.216667	25.150002	228.666672	1023.000000	1023.000000	2046.000000
2.580000	-0.020234	-11.958323	-6.017994	-1.638450	-0.539835	-3.762043	0.000000	-10.000000	-0.200000	24.533335	237.333328	1023.000000	1023.000000	2046.000000
2.600000	-0.019566	-11.563374	-5.998680	-1.547315	-0.370805	-3.646574	0.000000	-10.000000	-0.208333	24.350000	245.666672	1023.000000	1023.000000	2046.000000
2.620000	-0.018845	-11.137619	-5.969579	-1.453263	-0.223831	-3.490946	0.000000	-10.000000	-0.233333	24.500000	254.000000	1023.000000	1023.000000	2046.000000
2.640000	-0.018137	-10.719019	-5.899302	-1.320814	-0.133562	-3.365342	0.000000	-10.000000	-0.250000	25.116667	262.000000	1023.000000	1023.000000	2046.000000
2.660000	-0.017548	-10.370589	-5.806090	-1.236574	-0.040940	-3.286985	0.000000	-10.000000	-0.250000	25.416666	270.166656	1023.000000	1023.000000	2046.000000
2.680000	-0.016870	-9.970203	-5.692232	-1.154174	0.059745	-3.183542	0.000000	-10.000000	-0.250000	25.900000	278.500000	1023.000000	1023.000000	2046.000000
2.700000	-0.016058	-9.490316	-5.595193	-1.108989	0.232024	-3.018157	0.000000	-10.000000	-0.250000	25.900000	287.166656	1023.000000	1023.000000	2046.000000
2.720000	-0.015127	-8.939994	-5.475715	-1.075043	0.412951	-2.802186	0.000000	-10.000000	-0.250000	25.916668	295.833344	1023.000000	1023.000000	2046.000000
2.740000	-0.014011	-8.280580	-5.322121	-0.927591	0.689036	-2.719903	0.000000	-10.000000	-0.250000	25.700001	301.666656	1023.000000	1023.000000	2046.000000
2.760000	-0.012816	-7.574524	-5.167613	-0.795604	0.946614	-2.557922	0.000000	-10.000000	-0.250000	25.833334	310.166656	1023.000000	1023.000000	2046.000000
2.780000	-0.011745	-6.941397	-4.988064	-0.654159	1.142030	-2.441204	0.000000	-10.000000	-0.258333	25.983334	318.666656	1023.000000	1023.000000	2046.000000
2.800000	-0.010717	-6.333879	-4.836069	-0.537354	1.313822	-2.274278	0.000000	-10.000000	-0.250000	25.933334	330.166656	1023.000000	1023.000000	2046.000000
2.820000	-0.009542	-5.639425	-4.674010	-0.417539	1.550737	-2.098612	0.000000	-10.000000	-0.241667	25.616667	339.000000	1023.000000	1023.000000	2046.000000
2.840000	-0.008285	-4.896410	-4.537692	-0.307151	1.887690	-1.939256	0.000000	-10.000000	-0.233333	25.466667	347.666656	1023.000000	1023.000000	2046.000000
2.860000	-0.007039	-4.160006	-4.349395	-0.150413	2.139466	-1.799664	0.000000	-10.000000	-0.241667	25.400000	356.166656	1023.000000	1023.000000	2046.000000
2.880000	-0.005982	-3.535116	-4.159511	-0.043697	2.337578	-1.669487	0.000000	-10.000000	-0.250000	25.550001	364.500000	1023.000000	1023.000000	2046.000000
2.900000	-0.004828	-2.853532	-3.943868	0.066375	2.530664	-1.506702	0.000000	-10.000000	-0.250000	25.550001	373.000000	1023.000000	1023.000000	2046.000000
2.920000	-0.003657	-2.161483	-3.771618	0.191354	2.791892	-1.373110	0.000000	-10.000000	-0.250000	25.716667	381.500000	1023.000000	1023.000000	2046.000000
2.940000	-0.002579	-1.524247	-3.591789	0.247834	3.046365	-1.226656	0.000000	-10.000000	-0.266667	26.050001	390.166656	1023.000000	1023.000000	2046.000000
2.960000	-0.001428	-0.843921	-3.403811	0.358219	3.281594	-1.079923	0.000000	-10.000000	-0.275000	26.233334	398.833344	1023.000000	1023.000000	2046.000000
2.980000	-0.000162	-0.095843	-3.228201	0.485732	3.587633	-0.941007	0.000000	-10.000000	-0.283333	26.300001	407.666656	1023.000000	1023.000000	2046.000000
3.000000	0.000951	0.561911	-3.047505	0.592503	3.819402	-0.802489	0.000000	-10.000000	-0.275000	26.116667	413.500000	1023.000000	1023.000000	2046.000000
3.020000	0.002083	1.231157	-2.777341	0.675609	3.988570	-0.655680	0.000000	-10.000000	-0.275000	26.166668	422.333344	1023.000000	1023.000000	2046.000000
3.040000	0.003200	1.891422	-2.583567	0.782315	4.243927	-0.551253	0.000000	-10.000000	-0.275000	26.216667	431.000000	1023.000000	1023.000000	2046.000000
3.060000	0.004211	2.488573	-2.423760	0.860575	4.490201	-0.438444	0.000000	-10.000000	-0.283333	26.566668	442.666656	1023.000000	1023.000000	2046.000000
3.080000	0.005172	3.056442	-2.301051	0.967669	4.709670	-0.319846	0.000000	-10.000000	-0.291667	26.716667	451.500000	1023.000000	1023.000000	2046.000000
3.100000	0.005838	3.450063	-2.218920	1.012990	4.916676	-0.260683	0.000000	-10.000000	-0.308333	27.250000	460.500000	1023.000000	1023.000000	2046.000000
3.120000	0.006545	3.868075	-2.025137	1.039632	5.076411	-0.222830	0.000000	-10.000000	-0.308333	27.333334	469.500000	1023.000000	1023.000000	2046.000000
3.140000	0.007116	4.205771	-1.876157	0.977052	5.274788	-0.169912	0.000000	-10.000000	-0.308333	27.500000	475.500000	1023.000000	1023.000000	2046.000000
3.160000	0.007977	4.714303	-1.565637	0.969497	5.409714	-0.099271	0.000000	-10.000000	-0.300000	27.183334	484.666656	1023.000000	1023.000000	2046.000000
3.180000	0.009087	5.370650	-1.234545	1.032776	5.612259	-0.039839	0.000000	-10.000000	-0.275000	26.716667	493.666656	1023.000000	1023.000000	2046.000000
3.200000	0.010457	6.180118	-0.896617	1.164562	5.808875	0.103298	0.000000	-10.000000	-0.225000	25.616667	505.666656	1023.000000	1023.000000	2046.000000
3.220000	0.011342	6.703089	-0.786466	1.256799	5.973814	0.258942	0.000000	-10.000000	-0.183333	24.333334	514.333313	1023.000000	1023.000000	2046.000000
3.240000	0.011178	6.606336	-0.944313	1.398580	5.870550	0.281518	0.000000	-10.000000	-0.158333	23.133333	522.833313	1023.000000	1023.000000	2046.000000
3.260000	0.010202	6.029523	-1.080493	1.404399	5.451887	0.253730	0.000000	-10.000000	-0.150000	22.350000	530.833313	1023.000000	1023.000000	2046.000000
3.280000	0.008710	5.147843	-1.171930	1.221964	5.039034	0.058775	0.000000	-10.000000	-0.133333	21.916668	536.000000	1023.000000	1023.000000	2046.000000
3.300000	0.007359	4.349111	-1.255697	0.996423	4.763972	-0.155587	0.000000	-10.000000	-0.116667	21.000000	543.166687	1023.000000	1023.000000	2046.000000
3.320000	0.006311	3.729541	-1.290800	0.754185	4.609132	-0.342975	0.000000	-10.000000	-0.108333	20.133333	550.166687	1023.000000	1023.000000	2046.000000
3.340000	0.005882	3.476033	-1.312600	0.646223	4.626412	-0.484002	0.000000	-10.000000	-0.083333	19.166668	559.166687	1023.000000	1023.000000	2046.000000
3.360000	0.005678	3.355683	-1.368570	0.548423	4.700398	-0.524568	0.000000	-10.000000	-0.066667	18.900002	563.500000	1023.000000	1023.000000	2046.000000
3.380000	0.005743	3.394380	-1.303218	0.504359	4.726580	-0.533340	0.000000	-10.000000	-0.058333	18.666668	569.833313	1023.000000	1023.000000	2046.000000
3.400000	0.005932	3.506000	-1.205842	0.508219	4.775576	-0.571953	0.000000	-10.000000	-0.066667	18.600000	576.166687	1023.000000	1023.000000	2046.000000
3.420000	0.006146	3.632176	-1.063835	0.506254	4.778404	-0.588647	0.000000	-10.000000	-0.083333	18.533333	584.500000	1023.000000	1023.000000	2046.000000
3.440000	0.006660	3.935967	-0.912853	0.582351	4.872901	-0.606432	0.000000	-10.000000	-0.083333	18.583334	590.666687	1023.000000	1023.000000	2046.000000
3.460000	0.007154	4.227817	-0.767822	0.621653	4.964098	-0.590113	0.000000	-10.000000	-0.083333	18.566668	594.833313	1023.000000	1023.000000	2046.000000
3.480000	0.007726	4.566228	-0.634329	0.641050	5.106822	-0.547314	0.000000	-10.000000	-0.066667	18.383335	601.166687	1023.000000	1023.000000	2046.000000
3.500000	0.008309	4.910855	-0.582754	0.734185	5.304622	-0.545197	0.000000	-10.000000	-0.041667	17.833334	607.333313	1023.000000	1023.000000	2046.000000
3.520000	0.008883	5.249638	-0.453112	0.798963	5.402158	-0.498371	0.000000	-10.000000	-0.016667	16.983334	615.500000	1023.000000	1023.000000	2046.000000
3.540000	0.009601	5.674451	-0.339529	0.900115	5.564537	-0.450671	0.000000	-10.000000	0.000000	16.299999	619.500000	1023.000000	1023.000000	2046.000000
3.560000	0.010301	6.087808	-0.133690	0.906577	5.680263	-0.365342	0.000000	-10.000000	0.033333	14.500000	625.000000	1023.000000	1023.000000	2046.000000
3.580000	0.011024	6.515217	-0.033589	0.992950	5.855816	-0.299961	0.000000	-10.000000	0.075000	11.783333	629.833313	1023.000000	1023.000000	2046.000000
3.600000	0.011696	6.912181	0.051160	1.063383	6.009597	-0.211959	0.000000	-10.000000	0.116667	8.066667	635.833313	1023.000000	1023.000000	2046.000000
3.620000	0.012240	7.233825	0.004778	1.134802	6.239445	-0.145200	0.000000	-10.000000	0.125000	5.850000	638.333313	1023.000000	1023.000000	2046.000000
3.640000	0.012452	7.359234	-0.206976	1.228900	6.430840	-0.093529	0.000000	-10.000000	0.133333	2.316667	640.333313	1023.000000	1023.000000	2046.000000
3.660000	0.012398	7.327051	-0.413040	1.267535	6.545037	-0.072480	0.000000	-10.000000	0.141667	-0.216667	641.166687	1023.000000	1023.000000	2046.000000
3.680000	0.012393	7.323989	-0.478255	1.331825	6.516749	-0.046330	0.000000	-10.000000	0.166667	-3.200000	642.000000	1023.000000	1023.000000	2046.000000
3.700000	0.012154	7.183301	-0.580752	1.420199	6.392802	-0.048948	0.000000	-10.000000	0.183333	-4.900000	642.000000	1023.000000	1023.000000	2046.000000
3.720000	0.011826	6.989236	-0.638142	1.446598	6.195022	-0.014243	0.000000	-10.000000	0.200000	-7.333333	642.000000	1023.000000	1023.000000	2046.000000
3.740000	0.011372	6.721077	-0.865342	1.467059	6.123973	-0.004614	0.000000	-10.000000	0.233333	-9.600000	642.000000	1023.000000	1023.000000	2046.000000
3.760000	0.010979	6.488825	-1.001031	1.432458	5.995516	0.061883	0.000000	-10.000000	0.266667	-11.150001	642.000000	1023.000000	1023.000000	2046.000000
3.780000	0.010631	6.282642	-1.132737	1.426005	5.938166	0.051208	0.000000	-10.000000	0.300000	-11.966667	642.000000	1023.000000	1023.000000	2046.000000
3.800000	0.010320	6.098914	-1.207255	1.488904	5.816967	0.000298	0.000000	-10.000000	0.300000	-12.916667	634.000000	1023.000000	1023.000000	2046.000000
3.820000	0.010276	6.073388	-1.185528	1.504613	5.719016	0.035287	0.000000	-10.000000	0.308333	-13.550000	624.333313	1023.000000	1023.000000	2046.000000
3.840000	0.010216	6.037746	-1.222423	1.573933	5.681664	0.004572	0.000000	-10.000000	0.316667	-14.466667	613.166687	1023.000000	1023.000000	2046.000000
3.860000	0.010095	5.966394	-1.328217	1.564171	5.624239	0.106201	0.000000	-10.000000	0.333333	-15.066667	608.333313	1023.000000	1023.000000	2046.000000
3.880000	0.010059	5.945017	-1.418171	1.615191	5.597083	0.150915	0.000000	-10.000000	0.341667	-15.450000	605.166687	1023.000000	1023.000000	2046.000000
3.900000	0.010096	5.966887	-1.470905	1.658402	5.594103	0.185286	0.000000	-10.000000	0.350000	-15.733334	601.833313	1023.000000	1023.000000	2046.000000
3.920000	0.010014	5.918239	-1.521876	1.748384	5.514550	0.177180	0.000000	-10.000000	0.350000	-15.933333	598.166687	1023.000000	1023.000000	2046.000000
3.940000	0.009949	5.879905	-1.488578	1.839695	5.370789	0.158000	0.000000	-10.000000	0.341667	-16.116667	591.000000	1023.000000	1023.000000	2046.000000
3.960000	0.009917	5.860752	-1.527808	1.848210	5.337915	0.202435	0.000000	-10.000000	0.333333	-16.116667	585.500000	1023.000000	1023.000000	2046.000000
3.980000	0.009768	5.772780	-1.611821	1.831953	5.321726	0.230921	0.000000	-10.000000	0.333333	-16.133333	580.166687	1023.000000	1023.000000	2046.000000
4.000000	0.009592	5.668675	-1.670206	1.850642	5.267594	0.220644	0.000000	-10.000000	0.341667	-16.100000	576.666687	1023.000000	1023.000000	2046.000000
4.020000	0.009442	5.580418	-1.640976	1.953049	5.137339	0.131005	0.000000	-10.000000	0.350000	-16.083334	571.333313	1023.000000	1023.000000	2046.000000
4.040000	0.009229	5.454314	-1.677816	1.947510	5.100913	0.083708	0.000000	-10.000000	0.358333	-16.183334	566.000000	1023.000000	1023.000000	2046.000000
4.060000	0.009163	5.415375	-1.721290	1.869133	5.155912	0.111620	0.000000	-10.000000	0.358333	-16.433334	560.500000	1023.000000	1023.000000	2046.000000
4.080000	0.009405	5.558286	-1.711941	1.854592	5.293207	0.122427	0.000000	-10.000000	0.366667	-16.883333	555.000000	1023.000000	1023.000000	2046.000000
4.100000	0.009637	5.695510	-1.619787	1.973956	5.306860	0.034480	0.000000	-10.000000	0.391667	-17.383333	547.333313	1023.000000	1023.000000	2046.000000
4.120000	0.009650	5.703366	-1.563561	1.988755	5.278479	-0.000307	0.000000	-10.000000	0.425000	-18.000000	539.500000	1023.000000	1023.000000	2046.000000
4.140000	0.009435	5.576312	-1.580789	1.793504	5.292726	0.070871	0.000000	-10.000000	0.450000	-18.600000	531.500000	1023.000000	1023.000000	2046.000000
4.160000	0.009247	5.464889	-1.643535	1.725414	5.323956	0.059054	0.000000	-10.000000	0.450000	-19.000000	527.500000	1023.000000	1023.000000	2046.000000
4.180000	0.009115	5.386904	-1.642092	1.773882	5.251173	0.003941	0.000000	-10.000000	0.458333	-19.433334	523.333313	1023.000000	1023.000000	2046.000000
4.200000	0.008966	5.298734	-1.574751	1.849525	5.042410	-0.018450	0.000000	-10.000000	0.475000	-19.933334	519.000000	1023.000000	1023.000000	2046.000000
4.220000	0.008171	4.829160	-1.773118	1.906681	4.738113	-0.042517	0.000000	-10.000000	0.491667	-20.683334	512.333313	1023.000000	1023.000000	2046.000000
4.240000	0.006922	4.090884	-2.130471	1.874692	4.350342	-0.003679	0.000000	-10.000000	0.500000	-21.333334	505.333344	1023.000000	1023.000000	2046.000000
4.260000	0.005157	3.047860	-2.478813	1.739924	3.878831	-0.092082	0.000000	-10.000000	0.500000	-21.866667	498.166656	1023.000000	1023.000000	2046.000000
4.280000	0.002591	1.531473	-2.844535	1.456525	3.278856	-0.359373	0.000000	-10.000000	0.533333	-22.183334	490.833344	1023.000000	1023.000000	2046.000000
4.300000	-0.000165	-0.097768	-3.093798	1.178486	2.590759	-0.773215	0.000000	-10.000000	0.558333	-22.700001	483.500000	1023.000000	1023.000000	2046.000000
4.320000	-0.002595	-1.533365	-3.346188	0.883170	2.097781	-1.168128	0.000000	-10.000000	0.583333	-22.983334	475.833344	1023.000000	1023.000000	2046.000000
4.340000	-0.004530	-2.677490	-3.623534	0.592491	1.787549	-1.433996	0.000000	-10.000000	0.583333	-23.233334	468.166656	1023.000000	1023.000000	2046.000000
4.360000	-0.005990	-3.540207	-3.853568	0.295392	1.589461	-1.571492	0.000000	-10.000000	0.591667	-23.250000	460.500000	1023.000000	1023.000000	2046.000000
4.380000	-0.007317	-4.324209	-4.079700	0.145180	1.378461	-1.768149	0.000000	-10.000000	0.591667	-23.283333	452.833344	1023.000000	1023.000000	2046.000000
4.400000	-0.008346	-4.932716	-4.143618	0.118496	1.116436	-2.024030	0.000000	-10.000000	0.575000	-23.233334	445.000000	1023.000000	1023.000000	2046.000000
4.420000	-0.009295	-5.493278	-4.243811	-0.023511	0.901689	-2.127646	0.000000	-10.000000	0.558333	-22.983334	437.166656	1023.000000	1023.000000	2046.000000
4.440000	-0.010048	-5.938149	-4.376133	-0.171017	0.801528	-2.192528	0.000000	-10.000000	0.550000	-22.766666	429.500000	1023.000000	1023.000000	2046.000000
4.460000	-0.010631	-6.282646	-4.425207	-0.187523	0.651425	-2.321340	0.000000	-10.000000	0.533333	-22.433334	422.000000	1023.000000	1023.000000	2046.000000
4.480000	-0.011164	-6.598200	-4.449047	-0.153945	0.511203	-2.506411	0.000000	-10.000000	0.533333	-22.300001	414.500000	1023.000000	1023.000000	2046.000000
4.500000	-0.011732	-6.933375	-4.470043	-0.215525	0.313085	-2.560891	0.000000	-10.000000	0.533333	-22.133333	407.000000	1023.000000	1023.000000	2046.000000
4.520000	-0.012131	-7.169479	-4.557128	-0.315947	0.293431	-2.589834	0.000000	-10.000000	0.533333	-21.916668	399.500000	1023.000000	1023.000000	2046.000000
4.540000	-0.012422	-7.341243	-4.624512	-0.305740	0.225688	-2.636678	0.000000	-10.000000	0.516667	-21.800001	392.166656	1023.000000	1023.000000	2046.000000
4.560000	-0.012588	-7.439393	-4.541035	-0.310501	0.152773	-2.740629	0.000000	-10.000000	0.500000	-21.783335	385.000000	1023.000000	1023.000000	2046.000000
4.580000	-0.012689	-7.499348	-4.502038	-0.301448	0.094616	-2.790478	0.000000	-10.000000	0.500000	-22.100000	377.666656	1023.000000	1023.000000	2046.000000
4.600000	-0.012678	-7.492423	-4.554171	-0.385218	0.074835	-2.627869	0.000000	-10.000000	0.508333	-22.400002	370.333344	1023.000000	1023.000000	2046.000000
4.620000	-0.012837	-7.586852	-4.743907	-0.354449	0.143504	-2.632000	0.000000	-10.000000	0.533333	-22.816668	362.666656	1023.000000	1023.000000	2046.000000
4.640000	-0.013156	-7.775241	-4.925216	-0.281701	0.136388	-2.704712	0.000000	-10.000000	0.558333	-23.000000	355.166656	1023.000000	1023.000000	2046.000000
4.660000	-0.013785	-8.146809	-5.121675	-0.246479	0.020688	-2.799342	0.000000	-10.000000	0.566667	-22.933334	347.500000	1023.000000	1023.000000	2046.000000
4.680000	-0.014355	-8.483609	-5.267236	-0.283743	-0.075963	-2.856667	0.000000	-10.000000	0.558333	-22.549999	339.833344	1023.000000	1023.000000	2046.000000
4.700000	-0.014881	-8.794789	-5.426959	-0.322367	-0.204061	-2.841403	0.000000	-10.000000	0.550000	-22.416666	332.333344	1023.000000	1023.000000	2046.000000
4.720000	-0.015380	-9.089668	-5.550027	-0.313409	-0.370141	-2.856090	0.000000	-10.000000	0.550000	-22.300001	324.833344	1023.000000	1023.000000	2046.000000
4.740000	-0.016067	-9.495849	-5.639076	-0.301096	-0.558535	-2.997142	0.000000	-10.000000	0.550000	-22.300001	317.500000	1023.000000	1023.000000	2046.000000
4.760000	-0.016791	-9.923333	-5.717268	-0.304464	-0.808893	-3.092709	0.000000	-10.000000	0.541667	-22.116667	310.000000	1023.000000	1023.000000	2046.000000
4.780000	-0.017387	-10.275681	-5.812921	-0.331876	-0.971358	-3.159525	0.000000	-10.000000	0.541667	-21.766666	302.500000	1023.000000	1023.000000	2046.000000
4.800000	-0.017934	-10.599174	-5.895287	-0.462875	-1.073913	-3.167098	0.000000	-10.000000	0.525000	-21.683332	295.166656	1023.000000	1023.000000	2046.000000
4.820000	-0.018397	-10.872717	-6.020088	-0.480047	-1.145449	-3.227133	0.000000	-10.000000	0.533333	-21.683332	288.000000	1023.000000	1023.000000	2046.000000
4.840000	-0.018697	-11.049775	-6.030470	-0.424867	-1.206967	-3.387471	0.000000	-10.000000	0.533333	-21.950001	280.833344	1023.000000	1023.000000	2046.000000
4.860000	-0.018985	-11.220222	-6.061635	-0.431476	-1.292671	-3.434439	0.000000	-10.000000	0.533333	-22.066668	273.500000	1023.000000	1023.000000	2046.000000
4.880000	-0.019286	-11.397949	-6.062928	-0.448553	-1.428262	-3.458206	0.000000	-10.000000	0.516667	-22.283335	266.166656	1023.000000	1023.000000	2046.000000
4.900000	-0.019527	-11.540376	-6.121912	-0.452268	-1.499669	-3.466527	0.000000	-10.000000	0.500000	-22.183334	258.666656	1023.000000	1023.000000	2046.000000
4.920000	-0.019707	-11.646976	-6.119674	-0.454548	-1.580428	-3.492326	0.000000	-10.000000	0.491667	-21.983334	251.333328	1023.000000	1023.000000	2046.000000
4.940000	-0.020035	-11.840613	-6.207147	-0.429522	-1.605188	-3.598757	0.000000	-10.000000	0.508333	-21.766666	244.000000	1023.000000	1023.000000	2046.000000
4.960000	-0.020308	-12.001904	-6.230018	-0.408657	-1.670727	-3.692503	0.000000	-10.000000	0.500000	-21.666666	236.833328	1023.000000	1023.000000	2046.000000
4.980000	-0.020554	-12.147517	-6.216578	-0.420683	-1.777342	-3.732914	0.000000	-10.000000	0.491667	-21.416666	229.500000	1023.000000	1023.000000	2046.000000
5.000000	-0.020743	-12.259184	-6.215114	-0.432901	-1.861829	-3.749340	0.000000	-10.000000	0.466667	-21.033333	222.166672	1023.000000	1023.000000	2046.000000
5.020000	-0.021081	-12.458776	-6.263299	-0.465154	-1.947711	-3.782612	0.000000	-10.000000	0.466667	-20.716667	215.166672	1023.000000	1023.000000	2046.000000
5.040000	-0.021436	-12.668396	-6.323911	-0.466251	-1.967092	-3.911143	0.000000	-10.000000	0.475000	-20.549999	208.333328	1023.000000	1023.000000	2046.000000
5.060000	-0.021763	-12.861868	-6.321683	-0.472013	-2.086460	-3.981711	0.000000	-10.000000	0.475000	-20.366667	201.500000	1023.000000	1023.000000	2046.000000
5.080000	-0.021915	-12.951840	-6.303857	-0.527822	-2.153130	-3.967031	0.000000	-10.000000	0.466667	-20.233334	194.666672	1023.000000	1023.000000	2046.000000
5.100000	-0.022246	-13.147196	-6.366526	-0.529403	-2.176369	-4.074897	0.000000	-10.000000	0.458333	-19.983334	188.000000	1023.000000	1023.000000	2046.000000
5.120000	-0.022585	-13.347513	-6.410956	-0.558615	-2.233594	-4.144349	0.000000	-10.000000	0.450000	-19.950001	181.333328	1023.000000	1023.000000	2046.000000
5.140000	-0.022763	-13.453157	-6.398736	-0.551493	-2.229466	-4.273462	0.000000	-10.000000	0.450000	-19.833334	174.666672	1023.000000	1023.000000	2046.000000
5.160000	-0.022620	-13.368534	-6.345810	-0.540366	-2.175664	-4.306693	0.000000	-10.000000	0.450000	-19.800001	168.000000	1023.000000	1023.000000	2046.000000
5.180000	-0.022443	-13.263802	-6.286905	-0.539559	-2.157272	-4.280066	0.000000	-10.000000	0.441667	-19.466667	161.333328	1023.000000	1023.000000	2046.000000
5.200000	-0.022445	-13.264765	-6.251062	-0.546821	-2.109650	-4.357232	0.000000	-10.000000	0.441667	-19.166668	154.833328	1023.000000	1023.000000	2046.000000
5.220000	-0.022702	-13.416630	-6.245691	-0.602292	-2.103157	-4.465488	0.000000	-10.000000	0.433333	-18.766666	148.500000	1023.000000	1023.000000	2046.000000
5.240000	-0.023212	-13.718109	-6.211607	-0.686279	-2.227003	-4.593220	0.000000	-10.000000	0.425000	-18.333334	142.166672	1023.000000	1023.000000	2046.000000
5.260000	-0.023559	-13.923643	-6.228109	-0.740497	-2.295652	-4.659385	0.000000	-10.000000	0.408333	-18.100000	135.833328	1023.000000	1023.000000	2046.000000
5.280000	-0.023724	-14.020740	-6.143799	-0.782014	-2.407294	-4.687632	0.000000	-10.000000	0.408333	-17.850000	129.500000	1023.000000	1023.000000	2046.000000
5.300000	-0.024002	-14.185447	-6.244047	-0.781575	-2.383345	-4.776481	0.000000	-10.000000	0.416667	-17.966667	123.833336	1023.000000	1023.000000	2046.000000
5.320000	-0.024526	-14.494908	-6.389208	-0.767869	-2.538209	-4.799623	0.000000	-10.000000	0.425000	-17.950001	117.833336	1023.000000	1023.000000	2046.000000
5.340000	-0.025280	-14.940362	-6.527357	-0.803761	-2.782281	-4.826964	0.000000	-10.000000	0.416667	-18.016666	111.833336	1023.000000	1023.000000	2046.000000
5.360000	-0.026831	-15.857348	-6.768454	-0.967449	-3.220846	-4.900599	0.000000	-10.000000	0.408333	-17.616667	105.666664	1023.000000	1023.000000	2046.000000
5.380000	-0.029242	-17.282015	-7.142848	-1.203565	-3.766994	-5.168608	0.000000	-10.000000	0.383333	-17.100000	100.000000	1023.000000	1023.000000	2046.000000
5.400000	-0.031781	-18.782789	-7.537663	-1.470046	-4.204520	-5.570560	0.000000	-10.000000	0.358333	-16.133335	94.500000	1023.000000	1023.000000	2046.000000
5.420000	-0.033571	-19.840681	-7.748620	-1.728106	-4.466913	-5.897041	0.000000	-10.000000	0.333333	-15.233334	89.166664	1023.000000	1023.000000	2046.000000
5.440000	-0.034819	-20.577971	-7.865898	-1.950409	-4.655449	-6.106215	0.000000	-10.000000	0.316667	-14.383333	84.000000	1023.000000	1023.000000	2046.000000
5.460000	-0.035753	-21.129850	-7.953250	-2.155303	-4.793406	-6.227890	0.000000	-10.000000	0.308333	-14.016666	79.166664	1023.000000	1023.000000	2046.000000
5.480000	-0.036593	-21.626534	-8.031251	-2.341041	-4.912427	-6.341815	0.000000	-10.000000	0.300000	-13.883333	74.500000	1023.000000	1023.000000	2046.000000
5.500000	-0.037143	-21.951363	-8.042753	-2.341842	-5.042156	-6.524611	0.000000	-10.000000	0.300000	-13.783334	69.833336	1023.000000	1023.000000	2046.000000
5.520000	-0.037419	-22.114527	-8.001912	-2.371272	-5.196631	-6.544713	0.000000	-10.000000	0.300000	-13.666667	65.166664	1023.000000	1023.000000	2046.000000
5.540000	-0.037627	-22.237318	-7.948738	-2.416130	-5.279706	-6.592745	0.000000	-10.000000	0.291667	-13.283333	60.500000	1023.000000	1023.000000	2046.000000
5.560000	-0.037902	-22.400194	-7.995057	-2.436172	-5.327890	-6.641076	0.000000	-10.000000	0.283333	-12.733334	56.166668	1023.000000	1023.000000	2046.000000
5.580000	-0.038199	-22.575449	-8.007411	-2.452765	-5.397141	-6.718133	0.000000	-10.000000	0.266667	-12.116667	52.000000	1023.000000	1023.000000	2046.000000
5.600000	-0.038376	-22.680281	-8.026640	-2.454030	-5.446049	-6.753562	0.000000	-10.000000	0.266667	-11.700000	48.000000	1023.000000	1023.000000	2046.000000
5.620000	-0.038414	-22.702589	-8.079338	-2.397235	-5.416567	-6.809449	0.000000	-10.000000	0.266667	-11.533334	44.000000	1023.000000	1023.000000	2046.000000
5.640000	-0.038127	-22.532902	-7.990116	-2.372152	-5.419492	-6.751143	0.000000	-10.000000	0.266667	-11.600000	40.000000	1023.000000	1023.000000	2046.000000
5.660000	-0.037976	-22.443796	-7.976995	-2.416121	-5.346088	-6.704594	0.000000	-10.000000	0.275000	-11.983334	36.000000	1023.000000	1023.000000	2046.000000
5.680000	-0.037915	-22.407969	-8.058368	-2.426485	-5.240889	-6.682228	0.000000	-10.000000	0.283333	-12.583334	32.000000	1023.000000	1023.000000	2046.000000
5.700000	-0.037755	-22.313072	-8.085565	-2.357810	-5.214035	-6.655663	0.000000	-10.000000	0.300000	-13.100000	27.833334	1023.000000	1023.000000	2046.000000
5.720000	-0.037692	-22.275772	-8.167193	-2.296144	-5.190007	-6.622426	0.000000	-10.000000	0.291667	-13.166667	23.500000	1023.000000	1023.000000	2046.000000
5.740000	-0.037873	-22.382877	-8.201191	-2.262017	-5.275132	-6.644539	0.000000	-10.000000	0.275000	-12.750000	19.166666	1023.000000	1023.000000	2046.000000
5.760000	-0.038108	-22.521790	-8.288522	-2.288482	-5.308128	-6.636659	0.000000	-10.000000	0.266667	-12.200000	15.000000	1023.000000	1023.000000	2046.000000
5.780000	-0.038362	-22.672207	-8.395632	-2.370537	-5.333818	-6.572220	0.000000	-10.000000	0.258333	-11.816667	11.000000	1023.000000	1023.000000	2046.000000
5.800000	-0.038745	-22.898241	-8.460980	-2.434594	-5.419153	-6.583514	0.000000	-10.000000	0.266667	-11.433333	7.000000	1023.000000	1023.000000	2046.000000
5.820000	-0.039145	-23.134638	-8.535219	-2.389974	-5.526655	-6.682790	0.000000	-10.000000	0.241667	-10.933333	3.166667	1023.000000	1023.000000	2046.000000
5.840000	-0.039412	-23.292261	-8.524314	-2.348553	-5.687592	-6.731803	0.000000	-10.000000	0.225000	-10.250000	-0.166667	1023.000000	1023.000000	2046.000000
5.860000	-0.039673	-23.446802	-8.548047	-2.408569	-5.793020	-6.697167	0.000000	-10.000000	0.191667	-9.550000	-3.333333	1023.000000	1023.000000	2046.000000
5.880000	-0.039833	-23.541065	-8.613036	-2.463875	-5.754201	-6.709953	0.000000	-10.000000	0.183333	-8.983334	-6.333333	1023.000000	1023.000000	2046.000000
5.900000	-0.040016	-23.649401	-8.646517	-2.507387	-5.745787	-6.749711	0.000000	-10.000000	0.175000	-8.533334	-9.333333	1023.000000	1023.000000	2046.000000
5.920000	-0.039987	-23.632303	-8.671317	-2.480008	-5.684549	-6.796430	0.000000	-10.000000	0.175000	-8.216667	-12.166667	1023.000000	1023.000000	2046.000000
5.940000	-0.039898	-23.579815	-8.637473	-2.415172	-5.729281	-6.797889	0.000000	-10.000000	0.166667	-8.066667	-14.833333	1023.000000	1023.000000	2046.000000
5.960000	-0.039757	-23.496675	-8.604605	-2.443426	-5.706954	-6.741692	0.000000	-10.000000	0.166667	-7.983334	-17.666666	1023.000000	1023.000000	2046.000000
5.980000	-0.039722	-23.475906	-8.543074	-2.474803	-5.724186	-6.733842	0.000000	-10.000000	0.166667	-7.966667	-20.333334	1023.000000	1023.000000	2046.000000
6.000000	-0.039623	-23.416969	-8.568963	-2.455389	-5.646434	-6.746185	0.000000	-10.000000	0.183333	-7.933333	-23.000000	1023.000000	1023.000000	2046.000000
6.020000	-0.039503	-23.346289	-8.529036	-2.374866	-5.663146	-6.779241	0.000000	-10.000000	0.183333	-7.850000	-25.666666	1023.000000	1023.000000	2046.000000
6.040000	-0.039297	-23.224773	-8.470119	-2.326679	-5.666550	-6.761426	0.000000	-10.000000	0.175000	-7.700000	-28.166666	1023.000000	1023.000000	2046.000000
6.060000	-0.039120	-23.120159	-8.428050	-2.353211	-5.644031	-6.694869	0.000000	-10.000000	0.158333	-7.433333	-30.833334	1023.000000	1023.000000	2046.000000
6.080000	-0.039046	-23.076023	-8.415843	-2.357893	-5.620482	-6.681806	0.000000	-10.000000	0.150000	-7.066667	-33.166668	1023.000000	1023.000000	2046.000000
6.100000	-0.039002	-23.050343	-8.426990	-2.353121	-5.538137	-6.732095	0.000000	-10.000000	0.150000	-6.716667	-35.500000	1023.000000	1023.000000	2046.000000
6.120000	-0.038906	-22.993464	-8.383394	-2.286529	-5.538919	-6.784621	0.000000	-10.000000	0.158333	-6.300000	-37.833332	1023.000000	1023.000000	2046.000000
6.140000	-0.038739	-22.894451	-8.288805	-2.285633	-5.579955	-6.740058	0.000000	-10.000000	0.158333	-5.816667	-40.166668	1023.000000	1023.000000	2046.000000
6.160000	-0.038548	-22.781948	-8.241629	-2.275150	-5.544670	-6.720498	0.000000	-10.000000	0.166667	-5.316667	-42.166668	1023.000000	1023.000000	2046.000000
6.180000	-0.038449	-22.723370	-8.276366	-2.316025	-5.450194	-6.680784	0.000000	-10.000000	0.158333	-4.750000	-43.833332	1023.000000	1023.000000	2046.000000
6.200000	-0.038362	-22.671989	-8.291190	-2.312812	-5.349728	-6.718259	0.000000	-10.000000	0.158333	-4.233334	-45.333332	1023.000000	1023.000000	2046.000000
6.220000	-0.038096	-22.514484	-8.157445	-2.262252	-5.359076	-6.735713	0.000000	-10.000000	0.150000	-3.700000	-46.833332	1023.000000	1023.000000	2046.000000
6.240000	-0.037858	-22.374020	-8.093035	-2.254671	-5.347257	-6.679057	0.000000	-10.000000	0.141667	-3.100000	-48.000000	1023.000000	1023.000000	2046.000000
6.260000	-0.037522	-22.175383	-8.059966	-2.245007	-5.223050	-6.647359	0.000000	-10.000000	0.125000	-2.133333	-49.000000	1023.000000	1023.000000	2046.000000
6.280000	-0.036936	-21.829243	-7.991653	-2.241132	-5.007426	-6.589031	0.000000	-10.000000	0.116667	-0.766667	-49.666668	1023.000000	1023.000000	2046.000000
6.300000	-0.036612	-21.637619	-7.998913	-2.185182	-4.826628	-6.626896	0.000000	-10.000000	0.108333	0.950000	-50.000000	1023.000000	1023.000000	2046.000000
6.320000	-0.036013	-21.283482	-7.830879	-2.118102	-4.751879	-6.582622	0.000000	-10.000000	0.100000	2.916667	-50.000000	1023.000000	1023.000000	2046.000000
6.340000	-0.035661	-21.075413	-7.749264	-2.220438	-4.598630	-6.507081	0.000000	-10.000000	0.075000	5.233334	-50.000000	1023.000000	1023.000000	2046.000000
6.360000	-0.035471	-20.963123	-7.611145	-2.307191	-4.599864	-6.444924	0.000000	-10.000000	0.050000	7.516667	-50.000000	1023.000000	1023.000000	2046.000000
6.380000	-0.035142	-20.769079	-7.566928	-2.352539	-4.464017	-6.385596	0.000000	-10.000000	0.025000	9.616667	-50.000000	1023.000000	1023.000000	2046.000000
6.400000	-0.034695	-20.504887	-7.490718	-2.371346	-4.255124	-6.387698	0.000000	-10.000000	0.000000	11.450000	-50.000000	1023.000000	1023.000000	2046.000000
6.420000	-0.034053	-20.125237	-7.366368	-2.288262	-4.137159	-6.333447	0.000000	-10.000000	-0.008333	13.033334	-50.000000	1023.000000	1023.000000	2046.000000
6.440000	-0.033512	-19.805708	-7.349943	-2.213493	-4.021968	-6.220304	0.000000	-10.000000	-0.016667	14.233334	-38.000000	1023.000000	1023.000000	2046.000000
6.460000	-0.033360	-19.715708	-7.417123	-2.243476	-4.022957	-6.032151	0.000000	-10.000000	-0.041667	15.950001	-11.666667	1023.000000	1023.000000	2046.000000
6.480000	-0.034138	-20.175497	-7.657183	-2.344968	-4.201184	-5.972161	0.000000	-10.000000	-0.075000	17.316668	14.666667	1023.000000	1023.000000	2046.000000
6.500000	-0.035657	-21.073109	-7.951101	-2.507595	-4.523929	-6.090483	0.000000	-10.000000	-0.116667	18.900002	31.000000	1023.000000	1023.000000	2046.000000
6.520000	-0.037043	-21.892206	-8.129569	-2.716200	-4.757615	-6.288822	0.000000	-10.000000	-0.133333	20.050001	35.166668	1023.000000	1023.000000	2046.000000
6.540000	-0.037833	-22.359426	-8.220029	-2.901642	-4.788980	-6.448777	0.000000	-10.000000	-0.166667	21.383333	41.666668	1023.000000	1023.000000	2046.000000
6.560000	-0.038274	-22.619947	-8.256557	-3.118248	-4.731902	-6.513242	0.000000	-10.000000	-0.183333	22.616667	48.666668	1023.000000	1023.000000	2046.000000
6.580000	-0.038471	-22.736153	-8.267159	-3.265544	-4.700336	-6.503115	0.000000	-10.000000	-0.200000	23.216667	55.833332	1023.000000	1023.000000	2046.000000
6.600000	-0.038163	-22.554476	-8.240417	-3.296443	-4.581733	-6.435883	0.000000	-10.000000	-0.208333	23.716667	63.333332	1023.000000	1023.000000	2046.000000
6.620000	-0.037761	-22.316626	-8.153823	-3.312022	-4.476110	-6.374671	0.000000	-10.000000	-0.225000	23.950001	71.000000	1023.000000	1023.000000	2046.000000
6.640000	-0.037133	-21.945671	-8.019859	-3.249024	-4.364109	-6.312680	0.000000	-10.000000	-0.250000	24.350000	79.000000	1023.000000	1023.000000	2046.000000
6.660000	-0.036535	-21.592440	-7.919513	-3.211273	-4.215662	-6.245992	0.000000	-10.000000	-0.283333	25.000000	87.166664	1023.000000	1023.000000	2046.000000
6.680000	-0.035819	-21.169275	-7.806375	-3.156609	-4.111780	-6.094511	0.000000	-10.000000	-0.300000	25.850000	95.500000	1023.000000	1023.000000	2046.000000
6.700000	-0.035012	-20.691900	-7.757753	-3.057316	-3.894522	-5.982309	0.000000	-10.000000	-0.308333	26.433332	104.166664	1023.000000	1023.000000	2046.000000
6.720000	-0.034137	-20.175180	-7.598303	-2.918959	-3.738970	-5.918949	0.000000	-10.000000	-0.308333	26.883333	112.833336	1023.000000	1023.000000	2046.000000
6.740000	-0.033201	-19.621992	-7.530818	-2.775584	-3.491784	-5.823807	0.000000	-10.000000	-0.316667	27.100000	121.666664	1023.000000	1023.000000	2046.000000
6.760000	-0.032124	-18.985025	-7.388715	-2.695917	-3.271940	-5.628453	0.000000	-10.000000	-0.316667	27.466667	130.666672	1023.000000	1023.000000	2046.000000
6.780000	-0.030946	-18.289019	-7.227387	-2.636464	-2.993657	-5.431510	0.000000	-10.000000	-0.291667	27.216667	139.833328	1023.000000	1023.000000	2046.000000
6.800000	-0.029734	-17.573032	-7.114716	-2.488343	-2.689988	-5.279987	0.000000	-10.000000	-0.266667	26.866667	149.000000	1023.000000	1023.000000	2046.000000
6.820000	-0.028635	-16.923105	-6.996117	-2.370964	-2.454288	-5.101736	0.000000	-10.000000	-0.250000	26.016666	158.000000	1023.000000	1023.000000	2046.000000
6.840000	-0.027609	-16.316982	-6.948491	-2.254851	-2.148947	-4.964694	0.000000	-10.000000	-0.250000	25.700001	166.833328	1023.000000	1023.000000	2046.000000
6.860000	-0.026685	-15.770968	-6.898892	-2.179461	-1.916432	-4.776183	0.000000	-10.000000	-0.250000	25.500000	175.500000	1023.000000	1023.000000	2046.000000
6.880000	-0.025975	-15.351358	-6.921416	-2.079048	-1.714366	-4.636528	0.000000	-10.000000	-0.241667	25.683334	184.000000	1023.000000	1023.000000	2046.000000
6.900000	-0.025256	-14.926080	-6.835133	-1.999188	-1.590137	-4.501622	0.000000	-10.000000	-0.241667	25.566668	192.500000	1023.000000	1023.000000	2046.000000
6.920000	-0.024635	-14.559417	-6.757630	-1.936941	-1.504889	-4.359957	0.000000	-10.000000	-0.241667	25.516666	201.166672	1023.000000	1023.000000	2046.000000
6.940000	-0.024013	-14.191818	-6.669686	-1.860887	-1.416453	-4.244792	0.000000	-10.000000	-0.250000	25.416668	209.666672	1023.000000	1023.000000	2046.000000
6.960000	-0.023377	-13.815966	-6.638428	-1.772587	-1.264032	-4.140918	0.000000	-10.000000	-0.258333	25.550001	218.333328	1023.000000	1023.000000	2046.000000
6.980000	-0.022663	-13.393670	-6.573220	-1.674360	-1.131580	-4.014511	0.000000	-10.000000	-0.275000	25.800001	226.666672	1023.000000	1023.000000	2046.000000
7.000000	-0.021804	-12.885987	-6.392418	-1.614521	-0.995840	-3.883208	0.000000	-10.000000	-0.308333	26.266666	235.333328	1023.000000	1023.000000	2046.000000
7.020000	-0.021004	-12.413217	-6.344321	-1.563784	-0.760105	-3.745005	0.000000	-10.000000	-0.333333	26.900000	243.833328	1023.000000	1023.000000	2046.000000
7.040000	-0.020043	-11.845421	-6.207767	-1.477079	-0.550437	-3.610138	0.000000	-10.000000	-0.341667	27.300001	252.666672	1023.000000	1023.000000	2046.000000
7.060000	-0.018954	-11.201745	-6.056291	-1.370382	-0.347077	-3.427995	0.000000	-10.000000	-0.325000	27.416668	261.666656	1023.000000	1023.000000	2046.000000
7.080000	-0.017811	-10.526203	-5.873802	-1.253111	-0.133116	-3.266173	0.000000	-10.000000	-0.300000	27.150002	270.833344	1023.000000	1023.000000	2046.000000
7.100000	-0.016796	-9.926145	-5.755712	-1.147231	0.139775	-3.162976	0.000000	-10.000000	-0.291667	26.950001	280.000000	1023.000000	1023.000000	2046.000000
7.120000	-0.015671	-9.261424	-5.607597	-1.039430	0.345109	-2.959505	0.000000	-10.000000	-0.291667	26.766666	289.000000	1023.000000	1023.000000	2046.000000
7.140000	-0.014487	-8.561970	-5.467731	-0.907662	0.615160	-2.801737	0.000000	-10.000000	-0.300000	26.500000	298.000000	1023.000000	1023.000000	2046.000000
7.160000	-0.013238	-7.823906	-5.241146	-0.751547	0.828880	-2.660094	0.000000	-10.000000	-0.300000	26.350000	307.000000	1023.000000	1023.000000	2046.000000
7.180000	-0.012131	-7.169217	-5.077846	-0.640490	1.035109	-2.485990	0.000000	-10.000000	-0.300000	26.299999	315.833344	1023.000000	1023.000000	2046.000000
7.200000	-0.011086	-6.551905	-4.919764	-0.523732	1.271513	-2.379922	0.000000	-10.000000	-0.300000	26.650000	324.666656	1023.000000	1023.000000	2046.000000
7.220000	-0.009868	-5.832252	-4.766611	-0.408583	1.532077	-2.189135	0.000000	-10.000000	-0.300000	26.850000	333.500000	1023.000000	1023.000000	2046.000000
7.240000	-0.008717	-5.151774	-4.571790	-0.280663	1.771384	-2.070704	0.000000	-10.000000	-0.308333	26.900000	342.500000	1023.000000	1023.000000	2046.000000
7.260000	-0.007557	-4.466430	-4.352059	-0.180060	2.010704	-1.945014	0.000000	-10.000000	-0.308333	26.966667	351.333344	1023.000000	1023.000000	2046.000000
7.280000	-0.006453	-3.813528	-4.175062	-0.104438	2.256022	-1.790049	0.000000	-10.000000	-0.316667	27.033333	360.333344	1023.000000	1023.000000	2046.000000
7.300000	-0.005279	-3.119753	-4.024990	0.024269	2.535174	-1.654206	0.000000	-10.000000	-0.316667	27.133333	369.333344	1023.000000	1023.000000	2046.000000
7.320000	-0.004077	-2.409398	-3.833140	0.110704	2.799591	-1.486552	0.000000	-10.000000	-0.308333	27.116667	378.500000	1023.000000	1023.000000	2046.000000
7.340000	-0.002868	-1.695014	-3.594631	0.254361	3.005283	-1.360026	0.000000	-10.000000	-0.300000	27.150000	387.500000	1023.000000	1023.000000	2046.000000
7.360000	-0.001762	-1.041251	-3.395491	0.334388	3.218938	-1.199086	0.000000	-10.000000	-0.308333	27.216667	396.500000	1023.000000	1023.000000	2046.000000
7.380000	-0.000644	-0.380690	-3.234587	0.410851	3.526965	-1.083919	0.000000	-10.000000	-0.333333	27.483334	405.500000	1023.000000	1023.000000	2046.000000
7.400000	0.000401	0.237225	-3.131906	0.520603	3.784576	-0.936048	0.000000	-10.000000	-0.350000	27.500000	414.500000	1023.000000	1023.000000	2046.000000
7.420000	0.001228	0.725824	-3.079843	0.658390	4.010560	-0.863282	0.000000	-10.000000	-0.341667	27.550001	423.666656	1023.000000	1023.000000	2046.000000
7.440000	0.001848	1.092351	-2.935724	0.746133	4.085974	-0.804032	0.000000	-10.000000	-0.333333	27.333334	432.833344	1023.000000	1023.000000	2046.000000
7.460000	0.002372	1.401916	-2.727878	0.696984	4.194948	-0.762138	0.000000	-10.000000	-0.333333	27.183334	442.166656	1023.000000	1023.000000	2046.000000
7.480000	0.002897	1.712018	-2.533740	0.595607	4.348649	-0.698497	0.000000	-10.000000	-0.341667	27.049999	451.333344	1023.000000	1023.000000	2046.000000
7.500000	0.003839	2.268634	-2.244088	0.591140	4.519509	-0.597928	0.000000	-10.000000	-0.333333	26.883333	460.500000	1023.000000	1023.000000	2046.000000
7.520000	0.005053	2.986199	-1.962327	0.700981	4.714812	-0.467267	0.000000	-10.000000	-0.316667	26.633333	469.500000	1023.000000	1023.000000	2046.000000
7.540000	0.006443	3.807747	-1.607923	0.857484	4.928717	-0.370531	0.000000	-10.000000	-0.291667	26.299999	478.333344	1023.000000	1023.000000	2046.000000
7.560000	0.007162	4.232451	-1.479573	0.936688	5.018574	-0.243237	0.000000	-10.000000	-0.266667	25.933332	487.166656	1023.000000	1023.000000	2046.000000
7.580000	0.007124	4.210577	-1.597078	1.086698	4.879211	-0.158255	0.000000	-10.000000	-0.216667	25.233334	498.666656	1023.000000	1023.000000	2046.000000
7.600000	0.006049	3.575170	-1.748093	1.083159	4.447181	-0.207077	0.000000	-10.000000	-0.175000	24.200001	510.000000	1023.000000	1023.000000	2046.000000
7.620000	0.004561	2.695487	-1.856934	0.905530	4.007932	-0.361041	0.000000	-10.000000	-0.150000	23.250000	518.333313	1023.000000	1023.000000	2046.000000
7.640000	0.003170	1.873371	-1.935272	0.657067	3.743895	-0.592319	0.000000	-10.000000	-0.141667	22.483334	523.666687	1023.000000	1023.000000	2046.000000
7.660000	0.002411	1.424961	-1.981946	0.486000	3.675946	-0.755039	0.000000	-10.000000	-0.133333	21.833334	528.833313	1023.000000	1023.000000	2046.000000
7.680000	0.001949	1.151852	-2.016848	0.349060	3.694003	-0.874363	0.000000	-10.000000	-0.100000	21.050001	536.333313	1023.000000	1023.000000	2046.000000
7.700000	0.001863	1.100921	-1.979515	0.285923	3.710964	-0.916450	0.000000	-10.000000	-0.075000	20.416668	543.500000	1023.000000	1023.000000	2046.000000
7.720000	0.001863	1.100776	-1.903096	0.273460	3.698487	-0.968076	0.000000	-10.000000	-0.050000	20.066668	550.333313	1023.000000	1023.000000	2046.000000
7.740000	0.002037	1.203675	-1.864031	0.241371	3.785161	-0.958827	0.000000	-10.000000	-0.066667	19.666668	557.000000	1023.000000	1023.000000	2046.000000
7.760000	0.002452	1.449414	-1.792565	0.303532	3.917921	-0.979475	0.000000	-10.000000	-0.066667	19.516666	563.666687	1023.000000	1023.000000	2046.000000
7.780000	0.002919	1.725050	-1.701613	0.324310	4.037089	-0.934737	0.000000	-10.000000	-0.066667	19.299999	570.166687	1023.000000	1023.000000	2046.000000
7.800000	0.003611	2.134173	-1.498662	0.411454	4.124723	-0.903343	0.000000	-10.000000	-0.050000	19.466667	576.833313	1023.000000	1023.000000	2046.000000
7.820000	0.004246	2.509554	-1.329696	0.490932	4.227837	-0.879519	0.000000	-10.000000	-0.050000	19.483334	583.166687	1023.000000	1023.000000	2046.000000
7.840000	0.004899	2.895478	-1.114622	0.536501	4.339438	-0.865839	0.000000	-10.000000	-0.050000	19.633333	589.833313	1023.000000	1023.000000	2046.000000
7.860000	0.005701	3.369081	-1.005880	0.613722	4.585516	-0.824277	0.000000	-10.000000	-0.050000	19.466667	596.166687	1023.000000	1023.000000	2046.000000
7.880000	0.006551	3.871560	-0.886528	0.678347	4.827942	-0.748202	0.000000	-10.000000	-0.033333	19.216667	602.833313	1023.000000	1023.000000	2046.000000
7.900000	0.007547	4.460206	-0.618551	0.732634	4.995133	-0.649010	0.000000	-10.000000	-0.016667	18.600000	609.166687	1023.000000	1023.000000	2046.000000
7.920000	0.008383	4.954329	-0.477136	0.799434	5.228829	-0.596798	0.000000	-10.000000	0.000000	17.383333	615.500000	1023.000000	1023.000000	2046.000000
7.940000	0.009282	5.485561	-0.416799	0.871621	5.516388	-0.485650	0.000000	-10.000000	0.000000	15.716667	621.500000	1023.000000	1023.000000	2046.000000
7.960000	0.010082	5.958257	-0.440445	0.954276	5.825796	-0.381370	0.000000	-10.000000	0.008333	14.133333	627.000000	1023.000000	1023.000000	2046.000000
7.980000	0.010711	6.330461	-0.454229	1.062438	6.051136	-0.328883	0.000000	-10.000000	0.008333	12.750000	632.166687	1023.000000	1023.000000	2046.000000
8.000000	0.011163	6.597343	-0.475911	1.186936	6.218130	-0.331811	0.000000	-10.000000	0.025000	11.733334	636.666687	1023.000000	1023.000000	2046.000000
8.020000	0.011592	6.850819	-0.482918	1.229216	6.309515	-0.204994	0.000000	-10.000000	0.033333	10.500000	640.833313	1023.000000	1023.000000	2046.000000
8.040000	0.011884	7.023249	-0.535464	1.295282	6.389768	-0.126336	0.000000	-10.000000	0.066667	9.300000	644.500000	1023.000000	1023.000000	2046.000000
8.060000	0.012107	7.154995	-0.545058	1.402649	6.345175	-0.047770	0.000000	-10.000000	0.066667	8.133333	647.666687	1023.000000	1023.000000	2046.000000
8.080000	0.012192	7.205490	-0.542847	1.476447	6.310272	-0.038382	0.000000	-10.000000	0.083333	7.233333	650.666687	1023.000000	1023.000000	2046.000000
8.100000	0.012347	7.296843	-0.518612	1.512794	6.306455	-0.003795	0.000000	-10.000000	0.083333	6.566667	653.166687	1023.000000	1023.000000	2046.000000
8.120000	0.012519	7.398719	-0.599088	1.550962	6.415741	0.031105	0.000000	-10.000000	0.108333	5.633333	655.500000	1023.000000	1023.000000	2046.000000
8.140000	0.012694	7.502297	-0.591080	1.592143	6.422794	0.078440	0.000000	-10.000000	0.125000	3.783333	657.500000	1023.000000	1023.000000	2046.000000
8.160000	0.012947	7.651763	-0.478575	1.606559	6.423370	0.100410	0.000000	-10.000000	0.141667	1.066667	659.000000	1023.000000	1023.000000	2046.000000
8.180000	0.013102	7.743412	-0.547394	1.639244	6.529698	0.121863	0.000000	-10.000000	0.166667	-1.666667	659.833313	1023.000000	1023.000000	2046.000000
8.200000	0.013311	7.867085	-0.607906	1.679413	6.591767	0.203810	0.000000	-10.000000	0.175000	-4.250000	660.000000	1023.000000	1023.000000	2046.000000
8.220000	0.013329	7.877159	-0.640128	1.752362	6.546741	0.218184	0.000000	-10.000000	0.191667	-6.650000	660.000000	1023.000000	1023.000000	2046.000000
8.240000	0.013375	7.904443	-0.590716	1.783998	6.464420	0.246741	0.000000	-10.000000	0.225000	-9.100000	660.000000	1023.000000	1023.000000	2046.000000
8.260000	0.013442	7.944125	-0.714741	1.886182	6.529668	0.243017	0.000000	-10.000000	0.275000	-11.033334	660.000000	1023.000000	1023.000000	2046.000000
8.280000	0.013471	7.961358	-0.752644	1.901155	6.502882	0.309965	0.000000	-10.000000	0.316667	-12.400001	660.000000	1023.000000	1023.000000	2046.000000
8.300000	0.013388	7.912605	-0.733730	1.980951	6.380845	0.284539	0.000000	-10.000000	0.333333	-13.566667	656.500000	1023.000000	1023.000000	2046.000000
8.320000	0.013348	7.888919	-0.797321	2.033766	6.359373	0.293102	0.000000	-10.000000	0.341667	-14.400001	648.333313	1023.000000	1023.000000	2046.000000
8.340000	0.013194	7.797763	-0.889183	2.023692	6.295396	0.367858	0.000000	-10.000000	0.350000	-15.066667	638.500000	1023.000000	1023.000000	2046.000000
8.360000	0.013008	7.687852	-0.921196	2.028550	6.245147	0.335351	0.000000	-10.000000	0.350000	-15.550000	630.500000	1023.000000	1023.000000	2046.000000
8.380000	0.012837	7.586922	-0.942008	2.045763	6.168339	0.314828	0.000000	-10.000000	0.350000	-16.033335	625.333313	1023.000000	1023.000000	2046.000000
8.400000	0.012740	7.529146	-0.938710	2.061875	6.142092	0.263888	0.000000	-10.000000	0.350000	-16.316668	620.000000	1023.000000	1023.000000	2046.000000
8.420000	0.012974	7.667377	-0.959185	2.066151	6.267742	0.292669	0.000000	-10.000000	0.350000	-16.616667	614.500000	1023.000000	1023.000000	2046.000000
8.440000	0.013033	7.702233	-0.988685	2.111817	6.327199	0.251902	0.000000	-10.000000	0.350000	-16.800001	609.000000	1023.000000	1023.000000	2046.000000
8.460000	0.013074	7.726942	-0.891373	2.111508	6.300983	0.205824	0.000000	-10.000000	0.350000	-17.050001	603.333313	1023.000000	1023.000000	2046.000000
8.480000	0.013032	7.701709	-0.894037	2.068682	6.343235	0.183829	0.000000	-10.000000	0.366667	-17.200001	597.500000	1023.000000	1023.000000	2046.000000
8.500000	0.012945	7.650424	-0.898289	1.930107	6.365750	0.252855	0.000000	-10.000000	0.400000	-17.550001	591.666687	1023.000000	1023.000000	2046.000000
8.520000	0.012747	7.533729	-0.901178	1.935678	6.298987	0.200241	0.000000	-10.000000	0.433333	-17.916668	585.833313	1023.000000	1023.000000	2046.000000
8.540000	0.012621	7.459227	-0.835988	1.960500	6.149935	0.184779	0.000000	-10.000000	0.450000	-18.550001	579.833313	1023.000000	1023.000000	2046.000000
8.560000	0.012262	7.247005	-0.901778	1.996148	5.949129	0.203506	0.000000	-10.000000	0.458333	-19.333334	573.666687	1023.000000	1023.000000	2046.000000
8.580000	0.011262	6.655952	-1.243922	2.085366	5.600008	0.214501	0.000000	-10.000000	0.475000	-20.316668	567.166687	1023.000000	1023.000000	2046.000000
8.600000	0.009596	5.671477	-1.591950	2.035602	5.071558	0.156267	0.000000	-10.000000	0.491667	-21.116667	560.500000	1023.000000	1023.000000	2046.000000
8.620000	0.007350	4.343984	-1.919190	1.837631	4.480237	-0.054695	0.000000	-10.000000	0.500000	-21.683334	553.333313	1023.000000	1023.000000	2046.000000
8.640000	0.004476	2.645154	-2.268128	1.530296	3.822676	-0.439690	0.000000	-10.000000	0.525000	-22.283335	546.166687	1023.000000	1023.000000	2046.000000
8.660000	0.001913	1.130636	-2.565585	1.141993	3.278034	-0.723806	0.000000	-10.000000	0.550000	-22.633333	538.666687	1023.000000	1023.000000	2046.000000
8.680000	-0.000160	-0.094858	-2.861103	0.856984	2.949301	-1.040042	0.000000	-10.000000	0.583333	-23.000000	531.166687	1023.000000	1023.000000	2046.000000
8.700000	-0.001866	-1.102873	-3.080137	0.620086	2.658631	-1.301453	0.000000	-10.000000	0.591667	-23.200001	523.500000	1023.000000	1023.000000	2046.000000
8.720000	-0.003306	-1.953933	-3.235613	0.435916	2.384204	-1.538440	0.000000	-10.000000	0.600000	-23.400000	515.833313	1023.000000	1023.000000	2046.000000
8.740000	-0.004497	-2.657526	-3.393855	0.287786	2.132022	-1.683479	0.000000	-10.000000	0.591667	-23.416666	508.000000	1023.000000	1023.000000	2046.000000
8.760000	-0.005498	-3.249351	-3.595356	0.151861	1.997895	-1.803752	0.000000	-10.000000	0.583333	-23.366667	500.000000	1023.000000	1023.000000	2046.000000
8.780000	-0.006351	-3.753459	-3.643802	0.010066	1.771892	-1.891615	0.000000	-10.000000	0.583333	-23.500000	492.166656	1023.000000	1023.000000	2046.000000
8.800000	-0.007090	-4.190420	-3.719310	0.005794	1.588977	-2.065881	0.000000	-10.000000	0.583333	-23.500000	484.500000	1023.000000	1023.000000	2046.000000
8.820000	-0.007740	-4.574163	-3.756198	-0.007575	1.403271	-2.213661	0.000000	-10.000000	0.583333	-23.233334	476.833344	1023.000000	1023.000000	2046.000000
8.840000	-0.008296	-4.903146	-3.817732	-0.121194	1.277888	-2.242108	0.000000	-10.000000	0.583333	-22.900000	469.000000	1023.000000	1023.000000	2046.000000
8.860000	-0.008830	-5.218637	-3.921826	-0.182064	1.195407	-2.310153	0.000000	-10.000000	0.583333	-22.733334	461.333344	1023.000000	1023.000000	2046.000000
8.880000	-0.009231	-5.455460	-3.964701	-0.207156	1.101442	-2.385044	0.000000	-10.000000	0.591667	-22.733334	453.666656	1023.000000	1023.000000	2046.000000
8.900000	-0.009514	-5.622884	-3.955493	-0.161819	0.995614	-2.501185	0.000000	-10.000000	0.583333	-22.766666	446.166656	1023.000000	1023.000000	2046.000000
8.920000	-0.009563	-5.651981	-3.923483	-0.218054	0.987539	-2.497983	0.000000	-10.000000	0.583333	-23.000000	438.500000	1023.000000	1023.000000	2046.000000
8.940000	-0.009775	-5.777224	-4.006200	-0.284756	0.980348	-2.466615	0.000000	-10.000000	0.583333	-23.483334	430.833344	1023.000000	1023.000000	2046.000000
8.960000	-0.009985	-5.901371	-4.151004	-0.292621	0.973279	-2.431026	0.000000	-10.000000	0.591667	-24.033333	423.000000	1023.000000	1023.000000	2046.000000
8.980000	-0.010347	-6.115131	-4.330481	-0.212692	0.914493	-2.486452	0.000000	-10.000000	0.600000	-24.450001	415.000000	1023.000000	1023.000000	2046.000000
9.000000	-0.010816	-6.392316	-4.527416	-0.169472	0.829943	-2.525370	0.000000	-10.000000	0.600000	-24.400000	407.000000	1023.000000	1023.000000	2046.000000
9.020000	-0.011552	-6.827457	-4.847622	-0.178257	0.789048	-2.590626	0.000000	-10.000000	0.600000	-24.233334	399.000000	1023.000000	1023.000000	2046.000000
9.040000	-0.012203	-7.212094	-4.960196	-0.258433	0.585589	-2.579055	0.000000	-10.000000	0.600000	-24.000000	391.000000	1023.000000	1023.000000	2046.000000
9.060000	-0.012794	-7.561486	-5.071287	-0.181078	0.366802	-2.675922	0.000000	-10.000000	0.591667	-23.883333	383.000000	1023.000000	1023.000000	2046.000000
9.080000	-0.013404	-7.921637	-5.117634	-0.175477	0.126265	-2.754790	0.000000	-10.000000	0.591667	-23.750000	375.000000	1023.000000	1023.000000	2046.000000
9.100000	-0.014118	-8.343793	-5.287787	-0.239123	-0.051656	-2.765228	0.000000	-10.000000	0.591667	-23.549999	367.000000	1023.000000	1023.000000	2046.000000
9.120000	-0.014755	-8.720310	-5.411770	-0.287620	-0.188928	-2.831991	0.000000	-10.000000	0.583333	-23.433334	359.000000	1023.000000	1023.000000	2046.000000
9.140000	-0.015454	-9.133598	-5.518807	-0.309367	-0.377277	-2.928147	0.000000	-10.000000	0.575000	-23.316668	351.000000	1023.000000	1023.000000	2046.000000
9.160000	-0.016035	-9.476524	-5.527048	-0.299882	-0.570782	-3.078813	0.000000	-10.000000	0.566667	-23.266666	343.000000	1023.000000	1023.000000	2046.000000
9.180000	-0.016447	-9.720273	-5.601240	-0.319113	-0.651550	-3.148370	0.000000	-10.000000	0.583333	-23.266666	335.333344	1023.000000	1023.000000	2046.000000
9.200000	-0.016753	-9.900763	-5.655635	-0.407185	-0.702659	-3.135284	0.000000	-10.000000	0.583333	-23.383333	327.666656	1023.000000	1023.000000	2046.000000
9.220000	-0.017000	-10.047226	-5.734867	-0.402744	-0.758769	-3.150846	0.000000	-10.000000	0.591667	-23.316668	320.000000	1023.000000	1023.000000	2046.000000
9.240000	-0.017343	-10.249844	-5.786078	-0.369089	-0.841049	-3.253627	0.000000	-10.000000	0.575000	-23.300001	312.000000	1023.000000	1023.000000	2046.000000
9.260000	-0.017677	-10.447354	-5.780272	-0.345417	-1.016360	-3.305305	0.000000	-10.000000	0.575000	-23.183334	304.166656	1023.000000	1023.000000	2046.000000
9.280000	-0.017924	-10.592895	-5.800522	-0.315850	-1.114723	-3.361800	0.000000	-10.000000	0.575000	-23.083334	296.500000	1023.000000	1023.000000	2046.000000
9.300000	-0.018240	-10.779922	-5.878715	-0.294619	-1.184361	-3.422228	0.000000	-10.000000	0.591667	-22.799999	288.833344	1023.000000	1023.000000	2046.000000
9.320000	-0.018523	-10.946898	-5.929600	-0.333530	-1.241715	-3.442052	0.000000	-10.000000	0.591667	-22.500000	281.166656	1023.000000	1023.000000	2046.000000
9.340000	-0.018799	-11.110356	-5.991958	-0.375178	-1.264714	-3.478506	0.000000	-10.000000	0.575000	-22.283333	273.500000	1023.000000	1023.000000	2046.000000
9.360000	-0.019108	-11.293097	-6.026612	-0.340006	-1.335021	-3.591459	0.000000	-10.000000	0.558333	-22.166668	266.166656	1023.000000	1023.000000	2046.000000
9.380000	-0.019307	-11.410240	-5.891728	-0.332057	-1.539271	-3.647184	0.000000	-10.000000	0.533333	-21.933334	258.833344	1023.000000	1023.000000	2046.000000
9.400000	-0.019690	-11.637078	-5.929464	-0.318007	-1.611630	-3.777977	0.000000	-10.000000	0.508333	-21.683334	251.500000	1023.000000	1023.000000	2046.000000
9.420000	-0.019991	-11.814795	-6.026764	-0.381131	-1.617194	-3.789706	0.000000	-10.000000	0.491667	-21.416666	244.166672	1023.000000	1023.000000	2046.000000
9.440000	-0.020238	-11.960576	-6.060247	-0.447647	-1.628450	-3.824232	0.000000	-10.000000	0.491667	-21.250000	237.000000	1023.000000	1023.000000	2046.000000
9.460000	-0.020357	-12.030890	-6.038711	-0.446330	-1.612619	-3.933231	0.000000	-10.000000	0.500000	-21.049999	230.000000	1023.000000	1023.000000	2046.000000
9.480000	-0.020385	-12.047728	-5.965742	-0.377436	-1.651146	-4.053404	0.000000	-10.000000	0.491667	-20.916666	223.000000	1023.000000	1023.000000	2046.000000
9.500000	-0.020293	-11.993120	-5.984467	-0.356080	-1.547375	-4.105198	0.000000	-10.000000	0.475000	-20.600000	216.000000	1023.000000	1023.000000	2046.000000
9.520000	-0.020179	-11.926034	-5.929397	-0.397247	-1.513580	-4.085810	0.000000	-10.000000	0.458333	-20.350000	209.166672	1023.000000	1023.000000	2046.000000
9.540000	-0.020374	-12.040842	-5.912787	-0.510710	-1.446398	-4.170947	0.000000	-10.000000	0.458333	-20.016666	202.333328	1023.000000	1023.000000	2046.000000
9.560000	-0.020740	-12.257423	-5.813297	-0.555419	-1.626442	-4.262265	0.000000	-10.000000	0.450000	-19.933334	195.666672	1023.000000	1023.000000	2046.000000
9.580000	-0.021300	-12.588074	-5.853870	-0.581483	-1.754176	-4.398545	0.000000	-10.000000	0.450000	-19.766666	189.000000	1023.000000	1023.000000	2046.000000
9.600000	-0.021548	-12.734886	-5.882424	-0.639879	-1.766664	-4.445920	0.000000	-10.000000	0.441667	-19.883333	182.333328	1023.000000	1023.000000	2046.000000
9.620000	-0.021742	-12.849455	-5.906276	-0.700890	-1.787468	-4.454821	0.000000	-10.000000	0.450000	-19.916668	175.666672	1023.000000	1023.000000	2046.000000
9.640000	-0.022238	-13.142519	-6.049191	-0.587156	-2.003783	-4.502389	0.000000	-10.000000	0.450000	-20.100000	169.000000	1023.000000	1023.000000	2046.000000
9.660000	-0.023333	-13.789570	-6.234126	-0.620776	-2.371347	-4.563321	0.000000	-10.000000	0.450000	-19.883335	162.333328	1023.000000	1023.000000	2046.000000
9.680000	-0.025181	-14.881980	-6.509368	-0.843329	-2.848762	-4.680521	0.000000	-10.000000	0.441667	-19.583334	155.833328	1023.000000	1023.000000	2046.000000
9.700000	-0.027513	-16.260015	-6.927818	-1.131216	-3.283575	-4.917408	0.000000	-10.000000	0.425000	-19.100000	149.166672	1023.000000	1023.000000	2046.000000
9.720000	-0.029903	-17.672813	-7.272518	-1.402294	-3.700837	-5.297164	0.000000	-10.000000	0.416667	-18.333334	142.833328	1023.000000	1023.000000	2046.000000
9.740000	-0.031837	-18.815828	-7.452922	-1.652477	-4.057550	-5.652880	0.000000	-10.000000	0.408333	-17.616667	136.500000	1023.000000	1023.000000	2046.000000
9.760000	-0.033358	-19.714443	-7.614468	-1.862625	-4.317472	-5.919879	0.000000	-10.000000	0.408333	-16.983334	130.666672	1023.000000	1023.000000	2046.000000
9.780000	-0.034428	-20.346994	-7.744123	-2.071581	-4.438081	-6.093209	0.000000	-10.000000	0.400000	-16.750000	125.000000	1023.000000	1023.000000	2046.000000
9.800000	-0.035147	-20.771996	-7.810297	-2.267018	-4.572678	-6.122001	0.000000	-10.000000	0.400000	-16.550001	119.500000	1023.000000	1023.000000	2046.000000
9.820000	-0.035758	-21.132757	-7.883331	-2.323728	-4.690033	-6.235665	0.000000	-10.000000	0.400000	-16.483334	114.000000	1023.000000	1023.000000	2046.000000
9.840000	-0.036253	-21.425436	-7.896224	-2.341219	-4.809061	-6.378932	0.000000	-10.000000	0.375000	-16.233334	108.500000	1023.000000	1023.000000	2046.000000
9.860000	-0.036751	-21.719805	-7.864706	-2.337407	-4.996027	-6.521664	0.000000	-10.000000	0.341667	-15.950000	103.000000	1023.000000	1023.000000	2046.000000
9.880000	-0.037042	-21.891939	-7.839868	-2.351775	-5.076022	-6.624274	0.000000	-10.000000	0.316667	-15.383333	97.666664	1023.000000	1023.000000	2046.000000
9.900000	-0.037164	-21.963814	-7.855787	-2.435647	-5.083382	-6.588997	0.000000	-10.000000	0.308333	-14.866667	92.500000	1023.000000	1023.000000	2046.000000
9.920000	-0.037354	-22.076218	-7.915672	-2.438918	-5.117706	-6.603922	0.000000	-10.000000	0.308333	-14.516666	87.666664	1023.000000	1023.000000	2046.000000
9.940000	-0.037417	-22.113510	-7.930229	-2.384618	-5.121802	-6.676861	0.000000	-10.000000	0.308333	-14.250000	82.833336	1023.000000	1023.000000	2046.000000
9.960000	-0.037444	-22.129702	-7.864192	-2.332852	-5.154562	-6.778097	0.000000	-10.000000	0.316667	-14.300000	78.000000	1023.000000	1023.000000	2046.000000
9.980000	-0.037278	-22.031172	-7.787894	-2.389708	-5.136817	-6.716753	0.000000	-10.000000	0.325000	-14.466667	73.166664	1023.000000	1023.000000	2046.000000
10.000000	-0.037113	-21.933846	-7.820367	-2.408464	-5.075000	-6.630014	0.000000	-10.000000	0.316667	-14.983334	68.333336	1023.000000	1023.000000	2046.000000
10.020000	-0.036909	-21.813276	-7.847765	-2.387633	-5.032070	-6.545809	0.000000	-10.000000	0.325000	-15.200000	63.500000	1023.000000	1023.000000	2046.000000
10.040000	-0.037045	-21.893858	-7.954505	-2.336168	-5.019235	-6.583949	0.000000	-10.000000	0.316667	-15.033334	58.333332	1023.000000	1023.000000	2046.000000
10.060000	-0.037440	-22.127249	-8.151937	-2.310375	-4.988098	-6.676839	0.000000	-10.000000	0.316667	-14.483334	53.333332	1023.000000	1023.000000	2046.000000
10.080000	-0.037823	-22.353292	-8.237348	-2.338946	-5.083310	-6.693690	0.000000	-10.000000	0.300000	-14.133333	48.333332	1023.000000	1023.000000	2046.000000
10.100000	-0.038119	-22.528248	-8.276445	-2.403428	-5.172201	-6.676174	0.000000	-10.000000	0.300000	-13.733334	43.666668	1023.000000	1023.000000	2046.000000
10.120000	-0.038291	-22.629938	-8.274227	-2.436626	-5.265102	-6.653984	0.000000	-10.000000	0.291667	-13.266666	39.000000	1023.000000	1023.000000	2046.000000
10.140000	-0.038608	-22.817123	-8.324504	-2.453195	-5.345420	-6.694005	0.000000	-10.000000	0.275000	-12.283334	34.500000	1023.000000	1023.000000	2046.000000
10.160000	-0.038957	-23.023510	-8.356096	-2.436102	-5.421630	-6.809682	0.000000	-10.000000	0.250000	-11.183333	30.500000	1023.000000	1023.000000	2046.000000
10.180000	-0.039132	-23.126869	-8.336773	-2.475100	-5.516331	-6.798665	0.000000	-10.000000	0.225000	-9.900001	26.833334	1023.000000	1023.000000	2046.000000
10.200000	-0.039166	-23.147200	-8.363464	-2.549972	-5.473546	-6.760218	0.000000	-10.000000	0.200000	-8.466667	23.666666	1023.000000	1023.000000	2046.000000
10.220000	-0.039097	-23.106201	-8.370488	-2.603039	-5.406797	-6.725877	0.000000	-10.000000	0.166667	-6.700000	20.833334	1023.000000	1023.000000	2046.000000
10.240000	-0.039067	-23.088753	-8.420350	-2.613325	-5.295892	-6.759186	0.000000	-10.000000	0.133333	-4.533333	18.500000	1023.000000	1023.000000	2046.000000
10.260000	-0.038761	-22.907909	-8.347977	-2.601572	-5.194771	-6.763590	0.000000	-10.000000	0.108333	-1.566667	17.000000	1023.000000	1023.000000	2046.000000
10.280000	-0.038180	-22.564665	-8.232096	-2.582445	-5.072707	-6.677418	0.000000	-10.000000	0.091667	1.216667	16.166666	1023.000000	1023.000000	2046.000000
10.300000	-0.037485	-22.153824	-8.143490	-2.604828	-4.883502	-6.522005	0.000000	-10.000000	0.066667	4.316667	16.000000	1023.000000	1023.000000	2046.000000
10.320000	-0.036790	-21.742697	-8.078058	-2.550525	-4.713242	-6.400871	0.000000	-10.000000	0.033333	7.166667	16.000000	1023.000000	1023.000000	2046.000000
10.340000	-0.036091	-21.329586	-7.997558	-2.501288	-4.501047	-6.329692	0.000000	-10.000000	0.008333	10.366667	16.000000	1023.000000	1023.000000	2046.000000
10.360000	-0.035380	-20.909641	-7.862164	-2.459083	-4.358457	-6.229938	0.000000	-10.000000	-0.008333	13.250000	16.000000	1023.000000	1023.000000	2046.000000
10.380000	-0.034461	-20.366375	-7.759969	-2.409924	-4.090116	-6.106365	0.000000	-10.000000	-0.033333	15.533334	16.000000	1023.000000	1023.000000	2046.000000
10.400000	-0.033507	-19.802849	-7.582227	-2.372298	-3.925386	-5.922938	0.000000	-10.000000	-0.075000	17.600000	17.333334	1023.000000	1023.000000	2046.000000
10.420000	-0.032729	-19.342548	-7.485125	-2.335127	-3.714358	-5.807939	0.000000	-10.000000	-0.125000	19.750000	23.000000	1023.000000	1023.000000	2046.000000
10.440000	-0.031971	-18.894882	-7.387235	-2.314348	-3.454803	-5.738497	0.000000	-10.000000	-0.158333	21.316668	28.666666	1023.000000	1023.000000	2046.000000
10.460000	-0.031071	-18.362730	-7.260853	-2.235990	-3.205220	-5.660667	0.000000	-10.000000	-0.191667	22.600000	35.333332	1023.000000	1023.000000	2046.000000
10.480000	-0.030067	-17.769672	-7.111813	-2.182271	-2.994833	-5.480755	0.000000	-10.000000	-0.216667	23.283335	40.333332	1023.000000	1023.000000	2046.000000
10.500000	-0.029034	-17.159101	-6.931548	-2.151004	-2.740617	-5.335934	0.000000	-10.000000	-0.250000	24.083334	48.000000	1023.000000	1023.000000	2046.000000
10.520000	-0.028053	-16.579292	-6.926126	-2.102956	-2.359623	-5.190587	0.000000	-10.000000	-0.258333	24.850000	56.000000	1023.000000	1023.000000	2046.000000
10.540000	-0.027008	-15.961623	-6.801243	-2.002778	-2.021310	-5.136293	0.000000	-10.000000	-0.266667	25.350000	64.000000	1023.000000	1023.000000	2046.000000
10.560000	-0.025982	-15.355499	-6.588548	-1.900658	-1.806133	-5.060161	0.000000	-10.000000	-0.283333	26.100000	72.333336	1023.000000	1023.000000	2046.000000
10.580000	-0.024752	-14.628694	-6.291290	-1.881274	-1.582091	-4.874038	0.000000	-10.000000	-0.325000	26.816668	80.833336	1023.000000	1023.000000	2046.000000
10.600000	-0.023866	-14.105074	-6.155154	-1.955577	-1.307719	-4.686624	0.000000	-10.000000	-0.366667	27.733334	89.666664	1023.000000	1023.000000	2046.000000
10.620000	-0.023166	-13.691135	-6.013019	-1.963321	-1.132332	-4.582463	0.000000	-10.000000	-0.383333	28.383333	98.833336	1023.000000	1023.000000	2046.000000
10.640000	-0.022553	-13.329038	-5.883678	-1.902993	-0.967907	-4.574459	0.000000	-10.000000	-0.375000	28.900002	108.166664	1023.000000	1023.000000	2046.000000
10.660000	-0.021462	-12.684111	-5.680468	-1.839814	-0.720939	-4.442890	0.000000	-10.000000	-0.358333	29.100000	117.833336	1023.000000	1023.000000	2046.000000
10.680000	-0.020513	-12.123212	-5.590551	-1.703945	-0.537397	-4.291318	0.000000	-10.000000	-0.350000	29.183334	127.500000	1023.000000	1023.000000	2046.000000
10.700000	-0.019705	-11.645894	-5.523025	-1.597749	-0.465369	-4.059752	0.000000	-10.000000	-0.350000	28.950001	137.333328	1023.000000	1023.000000	2046.000000
10.720000	-0.019899	-11.760198	-5.647686	-1.615193	-0.571807	-3.925512	0.000000	-10.000000	-0.350000	28.983334	147.000000	1023.000000	1023.000000	2046.000000
10.740000	-0.021044	-12.437016	-5.878644	-1.724922	-0.909356	-3.924094	0.000000	-10.000000	-0.350000	28.716667	156.666672	1023.000000	1023.000000	2046.000000
10.760000	-0.022602	-13.357644	-6.115960	-1.900583	-1.204541	-4.136561	0.000000	-10.000000	-0.366667	28.633333	166.333328	1023.000000	1023.000000	2046.000000
10.780000	-0.023611	-13.954095	-6.223609	-2.043414	-1.352593	-4.334479	0.000000	-10.000000	-0.350000	28.416668	176.000000	1023.000000	1023.000000	2046.000000
10.800000	-0.023891	-14.119425	-6.148795	-2.216854	-1.388533	-4.365243	0.000000	-10.000000	-0.341667	28.250000	185.333328	1023.000000	1023.000000	2046.000000
10.820000	-0.023955	-14.157392	-6.143560	-2.338192	-1.321539	-4.354101	0.000000	-10.000000	-0.325000	28.066668	194.833328	1023.000000	1023.000000	2046.000000
10.840000	-0.023781	-14.054484	-6.180732	-2.400312	-1.170699	-4.302741	0.000000	-10.000000	-0.341667	27.766668	204.166672	1023.000000	1023.000000	2046.000000
10.860000	-0.023375	-13.814670	-6.141148	-2.363384	-1.028356	-4.281782	0.000000	-10.000000	-0.358333	27.766668	213.500000	1023.000000	1023.000000	2046.000000
10.880000	-0.022923	-13.547353	-6.082148	-2.251731	-0.953065	-4.260409	0.000000	-10.000000	-0.366667	27.850000	222.666672	1023.000000	1023.000000	2046.000000
10.900000	-0.022042	-13.026786	-5.823364	-2.129946	-0.888714	-4.184761	0.000000	-10.000000	-0.366667	28.283335	232.000000	1023.000000	1023.000000	2046.000000
10.920000	-0.021181	-12.517697	-5.648700	-2.031670	-0.793076	-4.044251	0.000000	-10.000000	-0.375000	28.850000	241.333328	1023.000000	1023.000000	2046.000000
10.940000	-0.020319	-12.008551	-5.565754	-1.955500	-0.595988	-3.891308	0.000000	-10.000000	-0.391667	29.200001	250.833328	1023.000000	1023.000000	2046.000000
10.960000	-0.019461	-11.501444	-5.443524	-1.866904	-0.383800	-3.807215	0.000000	-10.000000	-0.400000	29.400000	260.500000	1023.000000	1023.000000	2046.000000
10.980000	-0.018514	-10.941790	-5.298333	-1.683149	-0.197596	-3.762711	0.000000	-10.000000	-0.400000	29.333334	270.500000	1023.000000	1023.000000	2046.000000
11.000000	-0.017306	-10.227551	-5.096551	-1.524444	0.000450	-3.607007	0.000000	-10.000000	-0.375000	29.466667	280.333344	1023.000000	1023.000000	2046.000000
11.020000	-0.016020	-9.467839	-4.909665	-1.419939	0.233890	-3.372126	0.000000	-10.000000	-0.366667	29.033335	290.000000	1023.000000	1023.000000	2046.000000
11.040000	-0.014729	-8.704631	-4.781417	-1.302044	0.575573	-3.196742	0.000000	-10.000000	-0.325000	28.566668	299.666656	1023.000000	1023.000000	2046.000000
11.060000	-0.013467	-7.959062	-4.682667	-1.193556	0.912134	-2.994973	0.000000	-10.000000	-0.308333	27.566668	309.333344	1023.000000	1023.000000	2046.000000
11.080000	-0.012339	-7.292349	-4.576375	-1.027200	1.175856	-2.864629	0.000000	-10.000000	-0.291667	27.083334	318.833344	1023.000000	1023.000000	2046.000000
11.100000	-0.011290	-6.672676	-4.522413	-0.879850	1.462278	-2.732691	0.000000	-10.000000	-0.300000	26.700001	328.000000	1023.000000	1023.000000	2046.000000
11.120000	-0.010422	-6.159644	-4.482508	-0.750791	1.641744	-2.568090	0.000000	-10.000000	-0.283333	26.250000	337.000000	1023.000000	1023.000000	2046.000000
11.140000	-0.009724	-5.747085	-4.401796	-0.689017	1.754238	-2.410510	0.000000	-10.000000	-0.266667	25.650000	345.833344	1023.000000	1023.000000	2046.000000
11.160000	-0.009039	-5.342242	-4.330026	-0.606419	1.867563	-2.273360	0.000000	-10.000000	-0.250000	25.166668	354.500000	1023.000000	1023.000000	2046.000000
11.180000	-0.008334	-4.925540	-4.278094	-0.529434	1.998411	-2.116423	0.000000	-10.000000	-0.266667	25.283335	362.833344	1023.000000	1023.000000	2046.000000
11.200000	-0.007671	-4.533294	-4.251651	-0.376238	2.157496	-2.062901	0.000000	-10.000000	-0.275000	25.566668	371.333344	1023.000000	1023.000000	2046.000000
11.220000	-0.006842	-4.043474	-4.027412	-0.270245	2.194236	-1.940052	0.000000	-10.000000	-0.316667	26.083334	379.666656	1023.000000	1023.000000	2046.000000
11.240000	-0.006047	-3.573488	-3.908592	-0.155387	2.337318	-1.846827	0.000000	-10.000000	-0.325000	26.716667	388.333344	1023.000000	1023.000000	2046.000000
11.260000	-0.005126	-3.029284	-3.764000	-0.144453	2.505320	-1.626151	0.000000	-10.000000	-0.350000	27.066668	397.000000	1023.000000	1023.000000	2046.000000
11.280000	-0.004016	-2.373178	-3.585441	-0.057509	2.784747	-1.514975	0.000000	-10.000000	-0.333333	27.100000	406.000000	1023.000000	1023.000000	2046.000000
11.300000	-0.002791	-1.649361	-3.358208	0.137379	2.994951	-1.423483	0.000000	-10.000000	-0.341667	27.050001	415.000000	1023.000000	1023.000000	2046.000000
11.320000	-0.001631	-0.964205	-3.157335	0.254875	3.174919	-1.236664	0.000000	-10.000000	-0.333333	26.966667	424.166656	1023.000000	1023.000000	2046.000000
11.340000	-0.000516	-0.305059	-2.996953	0.370035	3.386911	-1.065052	0.000000	-10.000000	-0.333333	27.016666	433.333344	1023.000000	1023.000000	2046.000000
11.360000	0.000781	0.461489	-2.798058	0.475132	3.674567	-0.890152	0.000000	-10.000000	-0.325000	26.916668	442.500000	1023.000000	1023.000000	2046.000000
11.380000	0.002009	1.187029	-2.612478	0.597372	3.972820	-0.770684	0.000000	-10.000000	-0.333333	27.133333	451.500000	1023.000000	1023.000000	2046.000000
11.400000	0.003250	1.920982	-2.395710	0.735624	4.221963	-0.640896	0.000000	-10.000000	-0.333333	27.200001	460.500000	1023.000000	1023.000000	2046.000000
11.420000	0.004592	2.714127	-2.162873	0.874638	4.491117	-0.488756	0.000000	-10.000000	-0.333333	27.266666	469.500000	1023.000000	1023.000000	2046.000000
11.440000	0.005788	3.420937	-1.975009	1.011953	4.710367	-0.326374	0.000000	-10.000000	-0.325000	27.066668	478.500000	1023.000000	1023.000000	2046.000000
11.460000	0.006983	4.127031	-1.741523	1.099016	4.956132	-0.186594	0.000000	-10.000000	-0.325000	26.833334	487.500000	1023.000000	1023.000000	2046.000000
11.480000	0.008257	4.880117	-1.517886	1.202345	5.244054	-0.048396	0.000000	-10.000000	-0.325000	26.800001	496.500000	1023.000000	1023.000000	2046.000000
11.500000	0.009528	5.630990	-1.246364	1.300153	5.506172	0.071028	0.000000	-10.000000	-0.316667	26.683334	505.500000	1023.000000	1023.000000	2046.000000
11.520000	0.010678	6.310749	-1.057582	1.404593	5.804657	0.159081	0.000000	-10.000000	-0.300000	26.583334	514.500000	1023.000000	1023.000000	2046.000000
11.540000	0.011821	6.985978	-0.885031	1.560781	6.035755	0.274473	0.000000	-10.000000	-0.266667	26.150000	523.333313	1023.000000	1023.000000	2046.000000
11.560000	0.012989	7.676746	-0.640506	1.625046	6.269820	0.422386	0.000000	-10.000000	-0.233333	25.616667	532.166687	1023.000000	1023.000000	2046.000000
11.580000	0.014133	8.352577	-0.482212	1.716178	6.616874	0.501737	0.000000	-10.000000	-0.200000	25.000000	540.666687	1023.000000	1023.000000	2046.000000
11.600000	0.015056	8.898349	-0.269091	1.804256	6.837175	0.526008	0.000000	-10.000000	-0.191667	24.366667	549.166687	1023.000000	1023.000000	2046.000000
11.620000	0.015693	9.274757	-0.136545	1.834058	7.024925	0.552320	0.000000	-10.000000	-0.175000	24.200001	557.500000	1023.000000	1023.000000	2046.000000
11.640000	0.016374	9.677299	0.046506	1.817834	7.154477	0.658482	0.000000	-10.000000	-0.175000	23.850000	565.833313	1023.000000	1023.000000	2046.000000
11.660000	0.016900	9.987992	0.211806	1.745589	7.324905	0.705691	0.000000	-10.000000	-0.150000	23.333334	574.000000	1023.000000	1023.000000	2046.000000
11.680000	0.017913	10.586503	0.535755	1.812801	7.543996	0.693951	0.000000	-10.000000	-0.133333	22.266666	581.666687	1023.000000	1023.000000	2046.000000
11.700000	0.018947	11.197702	0.814498	1.852492	7.719234	0.811478	0.000000	-10.000000	-0.108333	21.266666	589.166687	1023.000000	1023.000000	2046.000000
11.720000	0.019962	11.797483	0.975340	1.994532	7.955834	0.871777	0.000000	-10.000000	-0.075000	20.216667	596.333313	1023.000000	1023.000000	2046.000000
11.740000	0.020542	12.140084	1.054322	2.114966	7.998053	0.972744	0.000000	-10.000000	-0.058333	19.100000	603.333313	1023.000000	1023.000000	2046.000000
11.760000	0.020082	11.868306	0.972649	2.228113	7.682754	0.984789	0.000000	-10.000000	-0.041667	18.216667	607.833313	1023.000000	1023.000000	2046.000000
11.780000	0.018583	10.982721	0.725464	2.126710	7.210753	0.919794	0.000000	-10.000000	-0.033333	17.016666	614.166687	1023.000000	1023.000000	2046.000000
11.800000	0.016683	9.859711	0.525017	1.877243	6.764559	0.692892	0.000000	-10.000000	-0.016667	15.866667	620.000000	1023.000000	1023.000000	2046.000000
11.820000	0.015196	8.981026	0.419679	1.603998	6.495758	0.461591	0.000000	-10.000000	0.008333	14.233334	627.500000	1023.000000	1023.000000	2046.000000
11.840000	0.014273	8.435164	0.385828	1.444318	6.356893	0.248124	0.000000	-10.000000	0.025000	13.000000	632.333313	1023.000000	1023.000000	2046.000000
11.860000	0.013651	8.067661	0.358143	1.332013	6.305986	0.071519	0.000000	-10.000000	0.025000	11.933333	636.833313	1023.000000	1023.000000	2046.000000
11.880000	0.013162	7.778645	0.327628	1.193666	6.257365	-0.000014	0.000000	-10.000000	0.033333	11.083334	641.000000	1023.000000	1023.000000	2046.000000
11.900000	0.012870	7.605893	0.273893	1.152428	6.256649	-0.077078	0.000000	-10.000000	0.033333	10.500000	645.000000	1023.000000	1023.000000	2046.000000
11.920000	0.012816	7.574497	0.311056	1.145320	6.219599	-0.101478	0.000000	-10.000000	0.050000	9.866667	648.666687	1023.000000	1023.000000	2046.000000
11.940000	0.012784	7.555229	0.331118	1.160991	6.193588	-0.130468	0.000000	-10.000000	0.058333	9.216667	652.166687	1023.000000	1023.000000	2046.000000
11.960000	0.012869	7.605453	0.413013	1.171507	6.182504	-0.161571	0.000000	-10.000000	0.066667	8.216667	655.333313	1023.000000	1023.000000	2046.000000
11.980000	0.012918	7.634404	0.477134	1.177772	6.198349	-0.218851	0.000000	-10.000000	0.091667	6.933333	658.333313	1023.000000	1023.000000	2046.000000
12.000000	0.012993	7.678747	0.486378	1.239376	6.238264	-0.285271	0.000000	-10.000000	0.116667	4.966667	660.833313	1023.000000	1023.000000	2046.000000
12.020000	0.013038	7.705312	0.517186	1.233843	6.206668	-0.252385	0.000000	-10.000000	0.141667	1.833333	662.666687	1023.000000	1023.000000	2046.000000
12.040000	0.013124	7.756177	0.505987	1.313320	6.216313	-0.279444	0.000000	-10.000000	0.158333	-1.200000	663.666687	1023.000000	1023.000000	2046.000000
12.060000	0.013259	7.835816	0.598654	1.309343	6.191162	-0.263343	0.000000	-10.000000	0.175000	-4.433333	664.000000	1023.000000	1023.000000	2046.000000
12.080000	0.013416	7.928856	0.658538	1.270863	6.226952	-0.227496	0.000000	-10.000000	0.225000	-7.483333	664.000000	1023.000000	1023.000000	2046.000000
12.100000	0.013474	7.963145	0.575090	1.314702	6.295900	-0.222547	0.000000	-10.000000	0.266667	-11.100000	664.000000	1023.000000	1023.000000	2046.000000
12.120000	0.013540	8.002259	0.507713	1.301254	6.342128	-0.148836	0.000000	-10.000000	0.308333	-14.050000	664.000000	1023.000000	1023.000000	2046.000000
12.140000	0.013342	7.884933	0.266373	1.395074	6.370262	-0.146776	0.000000	-10.000000	0.325000	-15.950000	664.000000	1023.000000	1023.000000	2046.000000
12.160000	0.013080	7.730279	0.050312	1.449007	6.335662	-0.104702	0.000000	-10.000000	0.358333	-17.016666	655.833313	1023.000000	1023.000000	2046.000000
12.180000	0.012564	7.425148	-0.176857	1.456386	6.253221	-0.107602	0.000000	-10.000000	0.391667	-17.750000	646.000000	1023.000000	1023.000000	2046.000000
12.200000	0.012090	7.145179	-0.384581	1.470381	6.178117	-0.118738	0.000000	-10.000000	0.425000	-18.616667	633.833313	1023.000000	1023.000000	2046.000000
12.220000	0.011596	6.853203	-0.602008	1.541048	6.006711	-0.092548	0.000000	-10.000000	0.441667	-19.266666	627.833313	1023.000000	1023.000000	2046.000000
12.240000	0.010969	6.482838	-0.809298	1.568181	5.809364	-0.085409	0.000000	-10.000000	0.450000	-19.716667	621.166687	1023.000000	1023.000000	2046.000000
12.260000	0.010336	6.108708	-0.969318	1.581390	5.604357	-0.107721	0.000000	-10.000000	0.450000	-19.833334	614.666687	1023.000000	1023.000000	2046.000000
12.280000	0.009674	5.717109	-1.170772	1.558419	5.490515	-0.161053	0.000000	-10.000000	0.450000	-19.950001	608.000000	1023.000000	1023.000000	2046.000000
12.300000	0.009069	5.359994	-1.326380	1.504665	5.347748	-0.166039	0.000000	-10.000000	0.450000	-20.100000	601.333313	1023.000000	1023.000000	2046.000000
12.320000	0.008794	5.197210	-1.413367	1.482986	5.283888	-0.156296	0.000000	-10.000000	0.450000	-20.166668	594.666687	1023.000000	1023.000000	2046.000000
12.340000	0.008571	5.065297	-1.431745	1.505090	5.164182	-0.172230	0.000000	-10.000000	0.466667	-20.400002	588.000000	1023.000000	1023.000000	2046.000000
12.360000	0.008339	4.928077	-1.516474	1.574106	5.071333	-0.200889	0.000000	-10.000000	0.483333	-20.750000	581.166687	1023.000000	1023.000000	2046.000000
12.380000	0.008053	4.759288	-1.639315	1.565948	5.010421	-0.177767	0.000000	-10.000000	0.500000	-21.216667	574.166687	1023.000000	1023.000000	2046.000000
12.400000	0.007896	4.666518	-1.730442	1.601948	4.963563	-0.168551	0.000000	-10.000000	0.500000	-21.716667	567.000000	1023.000000	1023.000000	2046.000000
12.420000	0.007695	4.547474	-1.792191	1.654281	4.861867	-0.176484	0.000000	-10.000000	0.516667	-22.200001	559.833313	1023.000000	1023.000000	2046.000000
12.440000	0.007455	4.405763	-1.844884	1.709554	4.714856	-0.173763	0.000000	-10.000000	0.550000	-22.600000	552.500000	1023.000000	1023.000000	2046.000000
12.460000	0.007117	4.206023	-1.936061	1.687401	4.645124	-0.190441	0.000000	-10.000000	0.583333	-22.866667	544.833313	1023.000000	1023.000000	2046.000000
12.480000	0.006777	4.005252	-2.017435	1.665537	4.578993	-0.221842	0.000000	-10.000000	0.600000	-23.049999	537.333313	1023.000000	1023.000000	2046.000000
12.500000	0.006371	3.765451	-2.091175	1.653336	4.449424	-0.246134	0.000000	-10.000000	0.591667	-23.299999	529.666687	1023.000000	1023.000000	2046.000000
12.520000	0.006191	3.659170	-2.096201	1.686050	4.377337	-0.308016	0.000000	-10.000000	0.591667	-23.466667	522.000000	1023.000000	1023.000000	2046.000000
12.540000	0.006154	3.636732	-2.087446	1.681137	4.417379	-0.374338	0.000000	-10.000000	0.591667	-23.616667	514.000000	1023.000000	1023.000000	2046.000000
12.560000	0.006256	3.697198	-2.059047	1.654800	4.481220	-0.379775	0.000000	-10.000000	0.591667	-23.716667	506.000000	1023.000000	1023.000000	2046.000000
12.580000	0.006339	3.746116	-2.039732	1.670591	4.577736	-0.462478	0.000000	-10.000000	0.591667	-23.683334	498.000000	1023.000000	1023.000000	2046.000000
12.600000	0.006397	3.780466	-2.031648	1.672462	4.612321	-0.472669	0.000000	-10.000000	0.591667	-23.766666	490.000000	1023.000000	1023.000000	2046.000000
12.620000	0.006202	3.665316	-1.946765	1.584919	4.500777	-0.473615	0.000000	-10.000000	0.608333	-23.933334	482.000000	1023.000000	1023.000000	2046.000000
12.640000	0.005899	3.486450	-1.975726	1.533983	4.456691	-0.528498	0.000000	-10.000000	0.616667	-24.366667	474.000000	1023.000000	1023.000000	2046.000000
12.660000	0.005562	3.286947	-2.028905	1.527187	4.368373	-0.579708	0.000000	-10.000000	0.633333	-24.800001	466.000000	1023.000000	1023.000000	2046.000000
12.680000	0.005091	3.008722	-2.140741	1.520795	4.201499	-0.572831	0.000000	-10.000000	0.641667	-25.100000	457.833344	1023.000000	1023.000000	2046.000000
12.700000	0.003961	2.340745	-2.401089	1.643927	3.746426	-0.648519	0.000000	-10.000000	0.650000	-25.566668	449.500000	1023.000000	1023.000000	2046.000000
12.720000	0.002335	1.380198	-2.712707	1.595311	3.254555	-0.756960	0.000000	-10.000000	0.658333	-25.933334	441.000000	1023.000000	1023.000000	2046.000000
12.740000	0.000180	0.106241	-3.057528	1.337586	2.784868	-0.958685	0.000000	-10.000000	0.675000	-26.266666	432.333344	1023.000000	1023.000000	2046.000000
12.760000	-0.002442	-1.443213	-3.421735	1.000267	2.215567	-1.237313	0.000000	-10.000000	0.700000	-26.550001	423.666656	1023.000000	1023.000000	2046.000000
12.780000	-0.005051	-2.985059	-3.773046	0.699288	1.719424	-1.630725	0.000000	-10.000000	0.708333	-26.783335	414.833344	1023.000000	1023.000000	2046.000000
12.800000	-0.007338	-4.336471	-4.027923	0.430030	1.236516	-1.975094	0.000000	-10.000000	0.716667	-26.966667	406.000000	1023.000000	1023.000000	2046.000000
12.820000	-0.009169	-5.419138	-4.259988	0.184706	0.914301	-2.258157	0.000000	-10.000000	0.716667	-26.983334	397.000000	1023.000000	1023.000000	2046.000000
12.840000	-0.010751	-6.353684	-4.486781	-0.080141	0.652385	-2.439147	0.000000	-10.000000	0.733333	-27.066668	387.833344	1023.000000	1023.000000	2046.000000
12.860000	-0.012006	-7.095456	-4.676986	-0.217076	0.456760	-2.658154	0.000000	-10.000000	0.725000	-27.216667	378.666656	1023.000000	1023.000000	2046.000000
12.880000	-0.013013	-7.690896	-4.756500	-0.312566	0.227474	-2.849304	0.000000	-10.000000	0.733333	-27.233334	369.500000	1023.000000	1023.000000	2046.000000
12.900000	-0.013950	-8.244369	-4.829806	-0.406001	-0.017140	-2.991421	0.000000	-10.000000	0.725000	-27.200001	360.500000	1023.000000	1023.000000	2046.000000
12.920000	-0.014796	-8.744532	-4.901603	-0.477687	-0.208496	-3.156745	0.000000	-10.000000	0.725000	-27.000000	351.500000	1023.000000	1023.000000	2046.000000
12.940000	-0.015391	-9.096074	-4.969243	-0.577543	-0.334054	-3.215236	0.000000	-10.000000	0.708333	-26.600000	342.500000	1023.000000	1023.000000	2046.000000
12.960000	-0.015869	-9.378727	-4.996929	-0.560049	-0.469370	-3.352380	0.000000	-10.000000	0.700000	-26.033333	333.666656	1023.000000	1023.000000	2046.000000
12.980000	-0.016487	-9.743700	-5.002082	-0.623079	-0.650548	-3.467991	0.000000	-10.000000	0.666667	-25.316668	324.833344	1023.000000	1023.000000	2046.000000
13.000000	-0.017022	-10.060161	-5.041394	-0.636617	-0.779974	-3.602175	0.000000	-10.000000	0.633333	-24.833334	316.333344	1023.000000	1023.000000	2046.000000
13.020000	-0.017232	-10.184100	-5.100070	-0.652357	-0.786404	-3.645269	0.000000	-10.000000	0.600000	-24.616667	308.000000	1023.000000	1023.000000	2046.000000
13.040000	-0.017265	-10.203880	-5.078225	-0.680017	-0.791338	-3.654300	0.000000	-10.000000	0.616667	-24.716667	300.000000	1023.000000	1023.000000	2046.000000
13.060000	-0.017438	-10.305564	-5.063698	-0.688857	-0.849461	-3.703548	0.000000	-10.000000	0.633333	-25.233334	291.666656	1023.000000	1023.000000	2046.000000
13.080000	-0.017726	-10.475834	-5.166941	-0.688564	-0.906633	-3.713697	0.000000	-10.000000	0.650000	-25.716667	283.166656	1023.000000	1023.000000	2046.000000
13.100000	-0.017983	-10.627954	-5.346167	-0.708712	-0.867542	-3.705533	0.000000	-10.000000	0.641667	-26.016668	274.500000	1023.000000	1023.000000	2046.000000
13.120000	-0.018369	-10.856197	-5.544466	-0.657707	-0.864160	-3.789865	0.000000	-10.000000	0.633333	-25.766668	265.833344	1023.000000	1023.000000	2046.000000
13.140000	-0.019099	-11.287232	-5.678247	-0.690511	-1.030629	-3.887845	0.000000	-10.000000	0.625000	-25.266668	257.333344	1023.000000	1023.000000	2046.000000
13.160000	-0.019772	-11.685028	-5.768241	-0.741823	-1.197938	-3.977025	0.000000	-10.000000	0.616667	-24.866667	249.000000	1023.000000	1023.000000	2046.000000
13.180000	-0.020376	-12.042394	-5.896268	-0.762689	-1.313799	-4.069637	0.000000	-10.000000	0.616667	-24.683334	240.666672	1023.000000	1023.000000	2046.000000
13.200000	-0.020940	-12.375640	-6.005940	-0.794539	-1.404753	-4.170409	0.000000	-10.000000	0.600000	-24.500000	232.333328	1023.000000	1023.000000	2046.000000
13.220000	-0.021622	-12.778471	-6.089072	-0.791130	-1.605873	-4.292397	0.000000	-10.000000	0.600000	-24.250000	224.000000	1023.000000	1023.000000	2046.000000
13.240000	-0.022378	-13.225471	-6.138637	-0.860016	-1.802717	-4.424100	0.000000	-10.000000	0.591667	-23.933334	216.000000	1023.000000	1023.000000	2046.000000
13.260000	-0.022993	-13.588619	-6.215017	-0.892442	-1.908294	-4.572867	0.000000	-10.000000	0.600000	-23.800001	208.000000	1023.000000	1023.000000	2046.000000
13.280000	-0.023517	-13.898769	-6.334030	-0.965624	-1.919752	-4.679364	0.000000	-10.000000	0.591667	-23.783335	200.000000	1023.000000	1023.000000	2046.000000
13.300000	-0.023848	-14.094276	-6.418292	-0.975334	-1.942206	-4.758443	0.000000	-10.000000	0.583333	-23.683334	192.000000	1023.000000	1023.000000	2046.000000
13.320000	-0.024198	-14.300991	-6.445257	-0.983604	-2.017745	-4.854386	0.000000	-10.000000	0.583333	-23.483334	184.166672	1023.000000	1023.000000	2046.000000
13.340000	-0.024499	-14.478721	-6.413532	-0.990678	-2.139035	-4.935476	0.000000	-10.000000	0.591667	-23.333334	176.500000	1023.000000	1023.000000	2046.000000
13.360000	-0.024803	-14.658587	-6.396279	-0.963387	-2.287493	-5.011426	0.000000	-10.000000	0.600000	-23.200001	168.833328	1023.000000	1023.000000	2046.000000
13.380000	-0.025059	-14.810068	-6.463440	-0.976754	-2.324167	-5.045706	0.000000	-10.000000	0.591667	-23.200001	161.000000	1023.000000	1023.000000	2046.000000
13.400000	-0.025285	-14.943539	-6.547427	-0.972919	-2.348339	-5.074854	0.000000	-10.000000	0.583333	-22.933334	153.166672	1023.000000	1023.000000	2046.000000
13.420000	-0.025639	-15.152802	-6.609843	-0.983572	-2.429052	-5.130336	0.000000	-10.000000	0.566667	-22.783333	145.500000	1023.000000	1023.000000	2046.000000
13.440000	-0.026004	-15.368519	-6.606651	-0.977716	-2.555052	-5.229100	0.000000	-10.000000	0.558333	-22.416668	138.000000	1023.000000	1023.000000	2046.000000
13.460000	-0.026366	-15.582581	-6.584774	-1.000893	-2.731333	-5.265580	0.000000	-10.000000	0.533333	-22.150000	130.500000	1023.000000	1023.000000	2046.000000
13.480000	-0.026544	-15.687619	-6.590209	-0.993017	-2.804884	-5.299509	0.000000	-10.000000	0.516667	-21.866667	123.166664	1023.000000	1023.000000	2046.000000
13.500000	-0.026834	-15.858724	-6.665913	-1.034571	-2.844242	-5.313998	0.000000	-10.000000	0.491667	-21.566668	115.833336	1023.000000	1023.000000	2046.000000
13.520000	-0.027130	-16.033718	-6.757161	-1.050490	-2.865519	-5.360548	0.000000	-10.000000	0.475000	-21.266666	108.666664	1023.000000	1023.000000	2046.000000
13.540000	-0.027388	-16.186371	-6.697372	-1.107036	-2.952013	-5.429950	0.000000	-10.000000	0.458333	-20.683334	101.500000	1023.000000	1023.000000	2046.000000
13.560000	-0.027419	-16.204391	-6.629902	-1.115412	-2.964562	-5.494515	0.000000	-10.000000	0.441667	-20.416668	94.500000	1023.000000	1023.000000	2046.000000
13.580000	-0.027329	-16.151529	-6.626444	-1.096573	-2.879243	-5.549269	0.000000	-10.000000	0.433333	-19.950001	87.666664	1023.000000	1023.000000	2046.000000
13.600000	-0.027223	-16.088871	-6.615094	-1.093871	-2.816032	-5.563874	0.000000	-10.000000	0.416667	-19.500000	81.000000	1023.000000	1023.000000	2046.000000
13.620000	-0.027144	-16.042170	-6.518786	-1.124850	-2.805255	-5.593278	0.000000	-10.000000	0.408333	-18.700001	74.666664	1023.000000	1023.000000	2046.000000
13.640000	-0.027442	-16.218243	-6.437510	-1.236631	-2.897992	-5.646110	0.000000	-10.000000	0.400000	-18.183334	68.500000	1023.000000	1023.000000	2046.000000
13.660000	-0.027769	-16.411600	-6.434559	-1.291620	-2.987874	-5.697547	0.000000	-10.000000	0.400000	-17.833334	62.500000	1023.000000	1023.000000	2046.000000
13.680000	-0.028168	-16.647535	-6.522871	-1.385329	-3.017869	-5.721467	0.000000	-10.000000	0.400000	-17.700001	56.500000	1023.000000	1023.000000	2046.000000
13.700000	-0.028257	-16.699663	-6.511333	-1.392809	-3.030685	-5.764837	0.000000	-10.000000	0.408333	-17.600000	50.500000	1023.000000	1023.000000	2046.000000
13.720000	-0.028400	-16.784233	-6.525202	-1.346198	-3.104077	-5.808756	0.000000	-10.000000	0.408333	-17.583334	44.500000	1023.000000	1023.000000	2046.000000
13.740000	-0.028946	-17.107037	-6.663215	-1.288128	-3.303387	-5.852307	0.000000	-10.000000	0.408333	-17.316668	38.500000	1023.000000	1023.000000	2046.000000
13.760000	-0.029951	-17.701040	-6.873091	-1.414810	-3.596311	-5.816828	0.000000	-10.000000	0.400000	-17.033333	34.500000	1023.000000	1023.000000	2046.000000
13.780000	-0.031845	-18.820452	-7.214649	-1.644366	-4.005395	-5.956041	0.000000	-10.000000	0.375000	-16.383333	28.833334	1023.000000	1023.000000	2046.000000
13.800000	-0.034160	-20.188314	-7.564561	-1.893092	-4.479685	-6.250977	0.000000	-10.000000	0.341667	-15.516667	23.500000	1023.000000	1023.000000	2046.000000
13.820000	-0.036140	-21.358688	-7.816004	-2.127521	-4.824914	-6.590250	0.000000	-10.000000	0.308333	-14.250000	16.500000	1023.000000	1023.000000	2046.000000
13.840000	-0.037667	-22.261095	-7.995255	-2.360055	-5.042743	-6.863043	0.000000	-10.000000	0.283333	-13.066667	11.666667	1023.000000	1023.000000	2046.000000
13.860000	-0.038735	-22.892178	-8.054124	-2.576002	-5.214566	-7.047485	0.000000	-10.000000	0.266667	-12.133333	7.166667	1023.000000	1023.000000	2046.000000
13.880000	-0.039505	-23.347313	-8.135607	-2.763374	-5.306614	-7.141718	0.000000	-10.000000	0.266667	-11.733334	3.166667	1023.000000	1023.000000	2046.000000
13.900000	-0.040131	-23.717382	-8.264330	-2.861596	-5.338497	-7.252960	0.000000	-10.000000	0.275000	-11.616667	-0.500000	1023.000000	1023.000000	2046.000000
13.920000	-0.040474	-23.919861	-8.281553	-2.890260	-5.440863	-7.307185	0.000000	-10.000000	0.275000	-11.533334	-3.833333	1023.000000	1023.000000	2046.000000
13.940000	-0.040774	-24.097660	-8.198757	-2.906397	-5.601909	-7.390598	0.000000	-10.000000	0.241667	-11.100000	-7.333333	1023.000000	1023.000000	2046.000000
13.960000	-0.040969	-24.212746	-8.090673	-2.909367	-5.741621	-7.471086	0.000000	-10.000000	0.216667	-10.333333	-10.833333	1023.000000	1023.000000	2046.000000
13.980000	-0.041153	-24.321423	-8.168185	-2.941389	-5.722817	-7.489030	0.000000	-10.000000	0.200000	-9.766666	-14.500000	1023.000000	1023.000000	2046.000000
14.000000	-0.041243	-24.374887	-8.230927	-2.959977	-5.710641	-7.473342	0.000000	-10.000000	0.200000	-9.350000	-17.833334	1023.000000	1023.000000	2046.000000
14.020000	-0.041283	-24.398140	-8.271742	-2.950768	-5.679063	-7.496567	0.000000	-10.000000	0.200000	-9.350000	-21.000000	1023.000000	1023.000000	2046.000000
14.040000	-0.041130	-24.308104	-8.257739	-2.852308	-5.647466	-7.550590	0.000000	-10.000000	0.191667	-9.483334	-24.000000	1023.000000	1023.000000	2046.000000
14.060000	-0.040857	-24.146498	-8.129845	-2.821299	-5.652164	-7.543189	0.000000	-10.000000	0.208333	-9.966667	-27.166666	1023.000000	1023.000000	2046.000000
14.080000	-0.040632	-24.013624	-8.127116	-2.879735	-5.572709	-7.434064	0.000000	-10.000000	0.208333	-10.500000	-30.500000	1023.000000	1023.000000	2046.000000
14.100000	-0.040355	-23.849602	-8.216593	-2.844344	-5.424167	-7.364498	0.000000	-10.000000	0.216667	-10.750000	-34.166668	1023.000000	1023.000000	2046.000000
14.120000	-0.040138	-23.721809	-8.261377	-2.838895	-5.345870	-7.275666	0.000000	-10.000000	0.191667	-10.283334	-37.666668	1023.000000	1023.000000	2046.000000
14.140000	-0.040158	-23.733675	-8.343112	-2.805732	-5.292075	-7.292757	0.000000	-10.000000	0.175000	-9.200000	-41.166668	1023.000000	1023.000000	2046.000000
14.160000	-0.040178	-23.745317	-8.298372	-2.771883	-5.343904	-7.331157	0.000000	-10.000000	0.158333	-7.950000	-44.166668	1023.000000	1023.000000	2046.000000
14.180000	-0.040343	-23.842543	-8.383423	-2.840151	-5.309217	-7.309752	0.000000	-10.000000	0.141667	-6.583333	-47.000000	1023.000000	1023.000000	2046.000000
14.200000	-0.040296	-23.814758	-8.379552	-2.931419	-5.274028	-7.229759	0.000000	-10.000000	0.125000	-4.050000	-49.166668	1023.000000	1023.000000	2046.000000
14.220000	-0.040156	-23.732290	-8.365040	-2.962219	-5.251576	-7.153457	0.000000	-10.000000	0.100000	-0.616667	-50.500000	1023.000000	1023.000000	2046.000000
14.240000	-0.039959	-23.615950	-8.305683	-2.915956	-5.230828	-7.163482	0.000000	-10.000000	0.075000	3.316667	-51.000000	1023.000000	1023.000000	2046.000000
14.260000	-0.039725	-23.477564	-8.283188	-2.887667	-5.154556	-7.152153	0.000000	-10.000000	0.041667	7.100000	-51.000000	1023.000000	1023.000000	2046.000000
14.280000	-0.039341	-23.250750	-8.252961	-2.964524	-5.018548	-7.014718	0.000000	-10.000000	0.008333	10.566668	-51.000000	1023.000000	1023.000000	2046.000000
14.300000	-0.038956	-23.023142	-8.285640	-3.068097	-4.777876	-6.891530	0.000000	-10.000000	-0.025000	13.816667	-51.000000	1023.000000	1023.000000	2046.000000
14.320000	-0.038248	-22.604668	-8.178137	-3.017875	-4.565732	-6.842924	0.000000	-10.000000	-0.058333	16.150000	-51.000000	1023.000000	1023.000000	2046.000000
14.340000	-0.037491	-22.157421	-7.998886	-2.983510	-4.438129	-6.736897	0.000000	-10.000000	-0.100000	18.183332	-38.333332	1023.000000	1023.000000	2046.000000
14.360000	-0.036643	-21.656105	-7.935298	-2.940720	-4.162293	-6.617795	0.000000	-10.000000	-0.133333	19.900000	-12.500000	1023.000000	1023.000000	2046.000000
14.380000	-0.035725	-21.113289	-7.822562	-2.959653	-3.922344	-6.408729	0.000000	-10.000000	-0.158333	21.333334	15.500000	1023.000000	1023.000000	2046.000000
14.400000	-0.034863	-20.604042	-7.760946	-2.880691	-3.657778	-6.304627	0.000000	-10.000000	-0.183333	22.633333	33.333332	1023.000000	1023.000000	2046.000000
14.420000	-0.033923	-20.048639	-7.573429	-2.770080	-3.508154	-6.196978	0.000000	-10.000000	-0.216667	23.533333	40.500000	1023.000000	1023.000000	2046.000000
14.440000	-0.033016	-19.512213	-7.476863	-2.663167	-3.300880	-6.071302	0.000000	-10.000000	-0.241667	24.333334	48.166668	1023.000000	1023.000000	2046.000000
14.460000	-0.032100	-18.970884	-7.358508	-2.673065	-3.093173	-5.846138	0.000000	-10.000000	-0.258333	24.716667	56.166668	1023.000000	1023.000000	2046.000000
14.480000	-0.031124	-18.394156	-7.339723	-2.640687	-2.727903	-5.685843	0.000000	-10.000000	-0.275000	25.500000	64.500000	1023.000000	1023.000000	2046.000000
14.500000	-0.030152	-17.819771	-7.147348	-2.483153	-2.588111	-5.601159	0.000000	-10.000000	-0.291667	26.183334	73.000000	1023.000000	1023.000000	2046.000000
14.520000	-0.029148	-17.226395	-6.958662	-2.353298	-2.420877	-5.493558	0.000000	-10.000000	-0.316667	27.049999	81.666664	1023.000000	1023.000000	2046.000000
14.540000	-0.028137	-16.629177	-6.841953	-2.383403	-2.142856	-5.260965	0.000000	-10.000000	-0.333333	27.483334	90.500000	1023.000000	1023.000000	2046.000000
14.560000	-0.027034	-15.977305	-6.737979	-2.315624	-1.810215	-5.113487	0.000000	-10.000000	-0.350000	27.933332	99.500000	1023.000000	1023.000000	2046.000000
14.580000	-0.026004	-15.368347	-6.524328	-2.181523	-1.631028	-5.031468	0.000000	-10.000000	-0.358333	28.016666	108.833336	1023.000000	1023.000000	2046.000000
14.600000	-0.024939	-14.739243	-6.373024	-2.072716	-1.377250	-4.916253	0.000000	-10.000000	-0.358333	28.200001	118.166664	1023.000000	1023.000000	2046.000000
14.620000	-0.023820	-14.077758	-6.266984	-2.046124	-1.055327	-4.709323	0.000000	-10.000000	-0.358333	28.366667	127.666664	1023.000000	1023.000000	2046.000000
14.640000	-0.022727	-13.431797	-6.262294	-1.955737	-0.665799	-4.547966	0.000000	-10.000000	-0.350000	28.600000	137.000000	1023.000000	1023.000000	2046.000000
14.660000	-0.021676	-12.810238	-6.018985	-1.772974	-0.481124	-4.537155	0.000000	-10.000000	-0.358333	28.900000	146.500000	1023.000000	1023.000000	2046.000000
14.680000	-0.020712	-12.240657	-5.848939	-1.733677	-0.248032	-4.410009	0.000000	-10.000000	-0.366667	29.316668	156.000000	1023.000000	1023.000000	2046.000000
14.700000	-0.019811	-11.708597	-5.680237	-1.849852	-0.001662	-4.176846	0.000000	-10.000000	-0.375000	29.583334	165.666672	1023.000000	1023.000000	2046.000000
14.720000	-0.019025	-11.243484	-5.457479	-1.857322	0.182319	-4.111002	0.000000	-10.000000	-0.375000	29.666666	175.500000	1023.000000	1023.000000	2046.000000
14.740000	-0.018215	-10.764901	-5.258854	-1.729549	0.290781	-4.067279	0.000000	-10.000000	-0.375000	29.483334	185.500000	1023.000000	1023.000000	2046.000000
14.760000	-0.017158	-10.140339	-5.031514	-1.670352	0.461868	-3.900341	0.000000	-10.000000	-0.375000	29.500000	192.166672	1023.000000	1023.000000	2046.000000
14.780000	-0.016083	-9.504781	-4.949482	-1.616106	0.743175	-3.682368	0.000000	-10.000000	-0.375000	29.000000	202.000000	1023.000000	1023.000000	2046.000000
14.800000	-0.015190	-8.977324	-4.917968	-1.407260	0.899917	-3.552013	0.000000	-10.000000	-0.375000	28.783335	211.666672	1023.000000	1023.000000	2046.000000
14.820000	-0.015193	-8.978812	-4.954062	-1.324916	0.757310	-3.457145	0.000000	-10.000000	-0.366667	28.300001	224.500000	1023.000000	1023.000000	2046.000000
14.840000	-0.016392	-9.687946	-5.148157	-1.439954	0.340484	-3.440320	0.000000	-10.000000	-0.366667	28.283335	234.000000	1023.000000	1023.000000	2046.000000
14.860000	-0.017847	-10.547648	-5.427031	-1.647687	0.047809	-3.520741	0.000000	-10.000000	-0.366667	28.016666	243.500000	1023.000000	1023.000000	2046.000000
14.880000	-0.018768	-11.091860	-5.452021	-1.725833	-0.160963	-3.753043	0.000000	-10.000000	-0.375000	28.216667	253.000000	1023.000000	1023.000000	2046.000000
14.900000	-0.019213	-11.355000	-5.471302	-1.877141	-0.157434	-3.849123	0.000000	-10.000000	-0.366667	28.066668	262.333344	1023.000000	1023.000000	2046.000000
14.920000	-0.019310	-11.412399	-5.489934	-2.050603	-0.075870	-3.795991	0.000000	-10.000000	-0.375000	28.050001	271.666656	1023.000000	1023.000000	2046.000000
14.940000	-0.019038	-11.251508	-5.499756	-2.079865	0.049461	-3.721348	0.000000	-10.000000	-0.383333	27.833334	281.000000	1023.000000	1023.000000	2046.000000
14.960000	-0.018717	-11.061460	-5.385679	-1.975024	0.134364	-3.835120	0.000000	-10.000000	-0.400000	27.983334	290.333344	1023.000000	1023.000000	2046.000000
14.980000	-0.018107	-10.701219	-5.257906	-1.884301	0.191052	-3.750063	0.000000	-10.000000	-0.408333	28.300001	299.666656	1023.000000	1023.000000	2046.000000
15.000000	-0.017383	-10.273242	-5.134237	-1.848363	0.291967	-3.582609	0.000000	-10.000000	-0.391667	28.533333	309.000000	1023.000000	1023.000000	2046.000000
15.020000	-0.016509	-9.756701	-5.033592	-1.795876	0.496290	-3.423523	0.000000	-10.000000	-0.391667	28.900000	318.500000	1023.000000	1023.000000	2046.000000
15.040000	-0.015640	-9.243478	-4.817674	-1.635777	0.601571	-3.391597	0.000000	-10.000000	-0.375000	28.983334	328.000000	1023.000000	1023.000000	2046.000000
15.060000	-0.014685	-8.678736	-4.651677	-1.449995	0.777164	-3.354227	0.000000	-10.000000	-0.391667	29.133333	337.666656	1023.000000	1023.000000	2046.000000
15.080000	-0.013642	-8.062221	-4.496673	-1.337243	0.967287	-3.195592	0.000000	-10.000000	-0.383333	29.100000	347.500000	1023.000000	1023.000000	2046.000000
15.100000	-0.012550	-7.417188	-4.371049	-1.248569	1.214729	-3.012300	0.000000	-10.000000	-0.375000	29.233334	357.166656	1023.000000	1023.000000	2046.000000
15.120000	-0.011298	-6.677233	-4.169730	-1.098672	1.474742	-2.883574	0.000000	-10.000000	-0.341667	29.000000	366.833344	1023.000000	1023.000000	2046.000000
15.140000	-0.010064	-5.947745	-3.972273	-0.980281	1.728251	-2.723443	0.000000	-10.000000	-0.316667	28.333334	376.500000	1023.000000	1023.000000	2046.000000
15.160000	-0.008725	-5.156545	-3.788700	-0.789966	1.998300	-2.576179	0.000000	-10.000000	-0.308333	27.516666	386.166656	1023.000000	1023.000000	2046.000000
15.180000	-0.007486	-4.424463	-3.706593	-0.690337	2.297653	-2.325186	0.000000	-10.000000	-0.316667	27.000000	395.500000	1023.000000	1023.000000	2046.000000
15.200000	-0.006363	-3.760502	-3.637390	-0.566844	2.591606	-2.147874	0.000000	-10.000000	-0.316667	26.900000	404.500000	1023.000000	1023.000000	2046.000000
15.220000	-0.005520	-3.262111	-3.598227	-0.411149	2.779566	-2.032300	0.000000	-10.000000	-0.308333	26.783333	413.500000	1023.000000	1023.000000	2046.000000
15.240000	-0.004755	-2.810415	-3.494864	-0.292137	2.903288	-1.926703	0.000000	-10.000000	-0.291667	26.566668	422.500000	1023.000000	1023.000000	2046.000000
15.260000	-0.003907	-2.309211	-3.416217	-0.217607	3.018916	-1.694304	0.000000	-10.000000	-0.300000	26.566668	431.500000	1023.000000	1023.000000	2046.000000
15.280000	-0.003067	-1.812649	-3.303699	-0.117460	3.115757	-1.507247	0.000000	-10.000000	-0.325000	26.800001	440.333344	1023.000000	1023.000000	2046.000000
15.300000	-0.002377	-1.404874	-3.181699	0.039032	3.220006	-1.482213	0.000000	-10.000000	-0.350000	27.333334	449.333344	1023.000000	1023.000000	2046.000000
15.320000	-0.001537	-0.908341	-3.000838	0.115542	3.317575	-1.340620	0.000000	-10.000000	-0.375000	27.866667	458.333344	1023.000000	1023.000000	2046.000000
15.340000	-0.000489	-0.288721	-2.861609	0.204354	3.524834	-1.156301	0.000000	-10.000000	-0.383333	28.233334	467.500000	1023.000000	1023.000000	2046.000000
15.360000	0.000352	0.207910	-2.772577	0.290829	3.764152	-1.074493	0.000000	-10.000000	-0.400000	28.400002	476.833344	1023.000000	1023.000000	2046.000000
15.380000	0.001428	0.843781	-2.539238	0.425536	3.954090	-0.996607	0.000000	-10.000000	-0.375000	28.533335	486.166656	1023.000000	1023.000000	2046.000000
15.400000	0.002728	1.612517	-2.354623	0.497819	4.212660	-0.743339	0.000000	-10.000000	-0.358333	28.333334	495.833344	1023.000000	1023.000000	2046.000000
15.420000	0.003886	2.296741	-2.184918	0.619174	4.467050	-0.604565	0.000000	-10.000000	-0.333333	27.866667	505.333344	1023.000000	1023.000000	2046.000000
15.440000	0.005005	2.958243	-2.014197	0.807527	4.701880	-0.536969	0.000000	-10.000000	-0.325000	27.166666	514.833313	1023.000000	1023.000000	2046.000000
15.460000	0.006320	3.735204	-1.758351	0.939537	4.908226	-0.354207	0.000000	-10.000000	-0.308333	26.533333	524.000000	1023.000000	1023.000000	2046.000000
15.480000	0.007652	4.522214	-1.534275	1.048481	5.178746	-0.170738	0.000000	-10.000000	-0.300000	26.183334	533.000000	1023.000000	1023.000000	2046.000000
15.500000	0.008837	5.222714	-1.401282	1.262257	5.456056	-0.094317	0.000000	-10.000000	-0.291667	25.916668	541.833313	1023.000000	1023.000000	2046.000000
15.520000	0.010120	5.980691	-1.119089	1.388313	5.673521	0.037947	0.000000	-10.000000	-0.291667	25.766666	550.500000	1023.000000	1023.000000	2046.000000
15.540000	0.011354	6.710216	-0.918207	1.525174	5.941938	0.161311	0.000000	-10.000000	-0.275000	25.650000	559.000000	1023.000000	1023.000000	2046.000000
15.560000	0.012637	7.468728	-0.650059	1.617490	6.162824	0.338473	0.000000	-10.000000	-0.266667	25.516666	567.500000	1023.000000	1023.000000	2046.000000
15.580000	0.013735	8.117508	-0.511427	1.750727	6.482128	0.396080	0.000000	-10.000000	-0.241667	25.616667	576.166687	1023.000000	1023.000000	2046.000000
15.600000	0.014858	8.780927	-0.252424	1.862002	6.706419	0.464930	0.000000	-10.000000	-0.233333	25.400000	584.666687	1023.000000	1023.000000	2046.000000
15.620000	0.016122	9.528251	-0.003528	1.964713	6.936538	0.630529	0.000000	-10.000000	-0.216667	25.166666	593.333313	1023.000000	1023.000000	2046.000000
15.640000	0.017180	10.153389	0.126716	2.036436	7.252977	0.737261	0.000000	-10.000000	-0.200000	24.550001	601.666687	1023.000000	1023.000000	2046.000000
15.660000	0.018329	10.832162	0.327984	2.173659	7.561198	0.769320	0.000000	-10.000000	-0.200000	24.083334	610.000000	1023.000000	1023.000000	2046.000000
15.680000	0.019695	11.640002	0.629189	2.331628	7.819074	0.860111	0.000000	-10.000000	-0.225000	23.933334	618.000000	1023.000000	1023.000000	2046.000000
15.700000	0.020719	12.244884	0.763292	2.380743	8.085286	1.015563	0.000000	-10.000000	-0.266667	24.250000	626.000000	1023.000000	1023.000000	2046.000000
15.720000	0.021279	12.575836	0.865444	2.417802	8.294310	0.998280	0.000000	-10.000000	-0.275000	24.800001	634.000000	1023.000000	1023.000000	2046.000000
15.740000	0.022070	13.043331	1.105066	2.433535	8.462483	1.042246	0.000000	-10.000000	-0.250000	25.116667	642.333313	1023.000000	1023.000000	2046.000000
15.760000	0.022766	13.454650	1.343842	2.376881	8.566861	1.167066	0.000000	-10.000000	-0.216667	25.200001	648.000000	1023.000000	1023.000000	2046.000000
15.780000	0.023451	13.859824	1.500982	2.375135	8.758177	1.225530	0.000000	-10.000000	-0.175000	24.316668	656.333313	1023.000000	1023.000000	2046.000000
15.800000	0.024328	14.377736	1.742871	2.445791	8.962189	1.226885	0.000000	-10.000000	-0.133333	22.866667	664.333313	1023.000000	1023.000000	2046.000000
15.820000	0.025583	15.119299	2.109084	2.581517	9.094235	1.334462	0.000000	-10.000000	-0.066667	20.483334	674.666687	1023.000000	1023.000000	2046.000000
15.840000	0.026094	15.421476	2.118230	2.709172	9.175438	1.418637	0.000000	-10.000000	-0.025000	18.483334	681.833313	1023.000000	1023.000000	2046.000000
15.860000	0.025617	15.139467	1.992088	2.804723	8.947439	1.395216	0.000000	-10.000000	0.000000	16.283333	688.333313	1023.000000	1023.000000	2046.000000
15.880000	0.024023	14.197576	1.677044	2.740102	8.462120	1.318310	0.000000	-10.000000	0.025000	14.416667	694.166687	1023.000000	1023.000000	2046.000000
15.900000	0.022058	13.036241	1.523131	2.494114	7.930923	1.088072	0.000000	-10.000000	0.066667	12.366667	699.333313	1023.000000	1023.000000	2046.000000
15.920000	0.020333	12.016772	1.361143	2.219844	7.627293	0.808492	0.000000	-10.000000	0.083333	10.200000	703.833313	1023.000000	1023.000000	2046.000000
15.940000	0.019068	11.269131	1.249179	2.000486	7.473651	0.545814	0.000000	-10.000000	0.100000	8.066667	707.666687	1023.000000	1023.000000	2046.000000
15.960000	0.018291	10.810056	1.170264	1.889483	7.385623	0.364686	0.000000	-10.000000	0.091667	5.750000	710.833313	1023.000000	1023.000000	2046.000000
15.980000	0.017763	10.498137	1.170600	1.817788	7.230567	0.279183	0.000000	-10.000000	0.125000	3.800000	713.166687	1023.000000	1023.000000	2046.000000
16.000000	0.017295	10.221465	1.110536	1.678419	7.144147	0.288363	0.000000	-10.000000	0.133333	1.266667	714.833313	1023.000000	1023.000000	2046.000000
16.020000	0.016750	9.899512	0.980918	1.624816	7.129239	0.164538	0.000000	-10.000000	0.150000	-0.616667	715.666687	1023.000000	1023.000000	2046.000000
16.040001	0.016350	9.663130	0.955808	1.599372	7.003930	0.104019	0.000000	-10.000000	0.150000	-2.383333	716.000000	1023.000000	1023.000000	2046.000000
16.059999	0.016245	9.600877	1.043288	1.630527	6.872670	0.054391	0.000000	-10.000000	0.150000	-3.616667	716.000000	1023.000000	1023.000000	2046.000000
16.080000	0.015990	9.450162	1.018201	1.583539	6.835425	0.012997	0.000000	-10.000000	0.158333	-5.183333	716.000000	1023.000000	1023.000000	2046.000000
16.100000	0.015695	9.275895	0.951582	1.546589	6.822044	-0.044319	0.000000	-10.000000	0.166667	-6.966667	716.000000	1023.000000	1023.000000	2046.000000
16.120001	0.015550	9.189915	0.954721	1.628267	6.738189	-0.131262	0.000000	-10.000000	0.200000	-8.683333	716.000000	1023.000000	1023.000000	2046.000000
16.139999	0.015535	9.181101	0.987909	1.671275	6.623465	-0.101547	0.000000	-10.000000	0.241667	-10.433333	716.000000	1023.000000	1023.000000	2046.000000
16.160000	0.015375	9.086696	0.940292	1.600889	6.629016	-0.083501	0.000000	-10.000000	0.300000	-12.416667	716.000000	1023.000000	1023.000000	2046.000000
16.180000	0.015322	9.055204	0.881381	1.532654	6.709287	-0.068117	0.000000	-10.000000	0.333333	-14.616667	708.666687	1023.000000	1023.000000	2046.000000
16.200001	0.015268	9.023669	0.872291	1.585822	6.634887	-0.069330	0.000000	-10.000000	0.383333	-16.933334	699.500000	1023.000000	1023.000000	2046.000000
16.219999	0.015240	9.006543	0.742838	1.635707	6.636783	-0.008785	0.000000	-10.000000	0.416667	-18.800001	688.166687	1023.000000	1023.000000	2046.000000
16.240000	0.014991	8.859775	0.538175	1.621053	6.655283	0.045263	0.000000	-10.000000	0.466667	-20.150000	681.833313	1023.000000	1023.000000	2046.000000
16.260000	0.014518	8.580336	0.237387	1.687453	6.643395	0.012100	0.000000	-10.000000	0.483333	-20.850000	675.000000	1023.000000	1023.000000	2046.000000
16.280001	0.013963	8.252071	-0.001994	1.752263	6.513402	-0.011599	0.000000	-10.000000	0.500000	-21.533335	668.000000	1023.000000	1023.000000	2046.000000
16.299999	0.013486	7.969957	-0.197358	1.792869	6.321109	0.053338	0.000000	-10.000000	0.516667	-22.183334	660.833313	1023.000000	1023.000000	2046.000000
16.320000	0.012828	7.581062	-0.418782	1.785151	6.158928	0.055765	0.000000	-10.000000	0.516667	-22.616667	653.500000	1023.000000	1023.000000	2046.000000
16.340000	0.012042	7.117091	-0.728163	1.798869	6.044086	0.002299	0.000000	-10.000000	0.541667	-23.016666	645.833313	1023.000000	1023.000000	2046.000000
16.360001	0.011409	6.742683	-0.868810	1.881413	5.785290	-0.055210	0.000000	-10.000000	0.558333	-23.183334	638.166687	1023.000000	1023.000000	2046.000000
16.379999	0.010659	6.299356	-1.078384	1.849472	5.570992	-0.042723	0.000000	-10.000000	0.591667	-23.400000	630.500000	1023.000000	1023.000000	2046.000000
16.400000	0.010024	5.923929	-1.235646	1.760775	5.449738	-0.050938	0.000000	-10.000000	0.600000	-23.350000	622.833313	1023.000000	1023.000000	2046.000000
16.420000	0.009521	5.626755	-1.409673	1.755432	5.413126	-0.132129	0.000000	-10.000000	0.600000	-23.516666	615.000000	1023.000000	1023.000000	2046.000000
16.440001	0.009176	5.422800	-1.418243	1.804013	5.161943	-0.124913	0.000000	-10.000000	0.608333	-24.050001	607.000000	1023.000000	1023.000000	2046.000000
16.459999	0.008817	5.210665	-1.526538	1.780017	5.069357	-0.112171	0.000000	-10.000000	0.608333	-24.450001	599.000000	1023.000000	1023.000000	2046.000000
16.480000	0.008495	5.020558	-1.688329	1.773050	5.054308	-0.118471	0.000000	-10.000000	0.608333	-24.650002	593.666687	1023.000000	1023.000000	2046.000000
16.500000	0.008149	4.816021	-1.804267	1.814710	4.981166	-0.175587	0.000000	-10.000000	0.616667	-24.800001	585.333313	1023.000000	1023.000000	2046.000000
16.520000	0.007917	4.678812	-1.826436	1.905365	4.795940	-0.196057	0.000000	-10.000000	0.633333	-25.133335	577.000000	1023.000000	1023.000000	2046.000000
16.540001	0.007550	4.461964	-1.959144	1.851213	4.710431	-0.140535	0.000000	-10.000000	0.633333	-25.433334	565.666687	1023.000000	1023.000000	2046.000000
16.559999	0.007191	4.249613	-2.052373	1.848256	4.650859	-0.197129	0.000000	-10.000000	0.633333	-25.516668	557.333313	1023.000000	1023.000000	2046.000000
16.580000	0.006740	3.983546	-2.148270	1.925693	4.533400	-0.327275	0.000000	-10.000000	0.633333	-25.650002	548.666687	1023.000000	1023.000000	2046.000000
16.600000	0.006368	3.763739	-2.196813	1.873074	4.351371	-0.263894	0.000000	-10.000000	0.641667	-25.733334	540.166687	1023.000000	1023.000000	2046.000000
16.620001	0.005854	3.459898	-2.277649	1.808179	4.295379	-0.366011	0.000000	-10.000000	0.641667	-25.766666	531.500000	1023.000000	1023.000000	2046.000000
16.639999	0.005366	3.171350	-2.363867	1.824007	4.206092	-0.494881	0.000000	-10.000000	0.650000	-25.883333	523.000000	1023.000000	1023.000000	2046.000000
16.660000	0.005022	2.968055	-2.429747	1.825874	4.122512	-0.550584	0.000000	-10.000000	0.675000	-26.000000	514.333313	1023.000000	1023.000000	2046.000000
16.680000	0.004897	2.894238	-2.437423	1.792169	4.121401	-0.581909	0.000000	-10.000000	0.675000	-26.016668	505.666656	1023.000000	1023.000000	2046.000000
16.700001	0.004969	2.936680	-2.433833	1.761384	4.241770	-0.632641	0.000000	-10.000000	0.683333	-25.766668	496.833344	1023.000000	1023.000000	2046.000000
16.719999	0.004962	2.932709	-2.401440	1.817937	4.250756	-0.734544	0.000000	-10.000000	0.683333	-25.533335	488.333344	1023.000000	1023.000000	2046.000000
16.740000	0.004689	2.771261	-2.414637	1.736684	4.208794	-0.759579	0.000000	-10.000000	0.700000	-25.416668	482.666656	1023.000000	1023.000000	2046.000000
16.760000	0.004244	2.508392	-2.384141	1.551338	4.095452	-0.754257	0.000000	-10.000000	0.700000	-25.483334	477.000000	1023.000000	1023.000000	2046.000000
16.780001	0.003816	2.255150	-2.397693	1.505910	4.019887	-0.872954	0.000000	-10.000000	0.700000	-25.733334	471.333344	1023.000000	1023.000000	2046.000000
16.799999	0.003416	2.019027	-2.414742	1.529205	3.907652	-1.003087	0.000000	-10.000000	0.700000	-26.050001	462.666656	1023.000000	1023.000000	2046.000000
16.820000	0.002928	1.730302	-2.477728	1.507930	3.713938	-1.013838	0.000000	-10.000000	0.708333	-26.383333	454.000000	1023.000000	1023.000000	2046.000000
16.840000	0.001909	1.128009	-2.783696	1.527913	3.390050	-1.006258	0.000000	-10.000000	0.716667	-26.783335	442.166656	1023.000000	1023.000000	2046.000000
16.860001	0.000433	0.256008	-3.130525	1.546392	2.991746	-1.151604	0.000000	-10.000000	0.725000	-27.116667	433.333344	1023.000000	1023.000000	2046.000000
16.879999	-0.001829	-1.081131	-3.483890	1.318372	2.400493	-1.316106	0.000000	-10.000000	0.725000	-27.200001	424.333344	1023.000000	1023.000000	2046.000000
16.900000	-0.004654	-2.750772	-3.875533	0.966915	1.790649	-1.632803	0.000000	-10.000000	0.733333	-27.233334	415.166656	1023.000000	1023.000000	2046.000000
16.920000	-0.007447	-4.401414	-4.204545	0.645944	1.227387	-2.070200	0.000000	-10.000000	0.741667	-27.266666	406.000000	1023.000000	1023.000000	2046.000000
16.940001	-0.009740	-5.756328	-4.457043	0.393111	0.795033	-2.487430	0.000000	-10.000000	0.750000	-27.566666	393.833344	1023.000000	1023.000000	2046.000000
16.959999	-0.011572	-6.838994	-4.688407	0.115553	0.494296	-2.760436	0.000000	-10.000000	0.741667	-27.516666	384.666656	1023.000000	1023.000000	2046.000000
16.980000	-0.013062	-7.719915	-4.912817	-0.096859	0.270233	-2.980473	0.000000	-10.000000	0.741667	-27.516666	372.333344	1023.000000	1023.000000	2046.000000
17.000000	-0.014289	-8.445087	-5.086636	-0.232398	0.081505	-3.207559	0.000000	-10.000000	0.733333	-27.183332	363.166656	1023.000000	1023.000000	2046.000000
17.020000	-0.015241	-9.007236	-5.147918	-0.333396	-0.122847	-3.403075	0.000000	-10.000000	0.733333	-27.066666	357.000000	1023.000000	1023.000000	2046.000000
17.040001	-0.016126	-9.530431	-5.232251	-0.411196	-0.329941	-3.557043	0.000000	-10.000000	0.716667	-26.666666	348.000000	1023.000000	1023.000000	2046.000000
17.059999	-0.016858	-9.962939	-5.290587	-0.474780	-0.536617	-3.660955	0.000000	-10.000000	0.675000	-26.233334	339.000000	1023.000000	1023.000000	2046.000000
17.080000	-0.017467	-10.323073	-5.322719	-0.520765	-0.680429	-3.799161	0.000000	-10.000000	0.650000	-25.650000	327.333344	1023.000000	1023.000000	2046.000000
17.100000	-0.017880	-10.566900	-5.297886	-0.572481	-0.816142	-3.880392	0.000000	-10.000000	0.616667	-25.333334	318.666656	1023.000000	1023.000000	2046.000000
17.120001	-0.018539	-10.956513	-5.425029	-0.615738	-0.904023	-4.011723	0.000000	-10.000000	0.616667	-25.216667	313.000000	1023.000000	1023.000000	2046.000000
17.139999	-0.018974	-11.213523	-5.491612	-0.618445	-1.001036	-4.102429	0.000000	-10.000000	0.608333	-25.033333	304.666656	1023.000000	1023.000000	2046.000000
17.160000	-0.019173	-11.331150	-5.452703	-0.673837	-1.072913	-4.131698	0.000000	-10.000000	0.608333	-24.883333	296.333344	1023.000000	1023.000000	2046.000000
17.180000	-0.019248	-11.375550	-5.413586	-0.701308	-1.059770	-4.200887	0.000000	-10.000000	0.625000	-24.883333	285.333344	1023.000000	1023.000000	2046.000000
17.200001	-0.019387	-11.457992	-5.474638	-0.704700	-1.066622	-4.212030	0.000000	-10.000000	0.633333	-25.100000	279.666656	1023.000000	1023.000000	2046.000000
17.219999	-0.019568	-11.564774	-5.613091	-0.704571	-1.106433	-4.140679	0.000000	-10.000000	0.641667	-25.133333	271.333344	1023.000000	1023.000000	2046.000000
17.240000	-0.019880	-11.748879	-5.777590	-0.667828	-1.118999	-4.184462	0.000000	-10.000000	0.625000	-25.000000	263.000000	1023.000000	1023.000000	2046.000000
17.260000	-0.020430	-12.074241	-5.951231	-0.667674	-1.197865	-4.257471	0.000000	-10.000000	0.608333	-24.866667	254.666672	1023.000000	1023.000000	2046.000000
17.280001	-0.021218	-12.540055	-6.167863	-0.731459	-1.343097	-4.297637	0.000000	-10.000000	0.600000	-24.500000	249.000000	1023.000000	1023.000000	2046.000000
17.299999	-0.021780	-12.872032	-6.263623	-0.757933	-1.516043	-4.334433	0.000000	-10.000000	0.600000	-24.333334	243.333328	1023.000000	1023.000000	2046.000000
17.320000	-0.022359	-13.214035	-6.360662	-0.730128	-1.678746	-4.444499	0.000000	-10.000000	0.600000	-23.933334	235.000000	1023.000000	1023.000000	2046.000000
17.340000	-0.022992	-13.588385	-6.429873	-0.724931	-1.896575	-4.537004	0.000000	-10.000000	0.591667	-23.799999	227.166672	1023.000000	1023.000000	2046.000000
17.360001	-0.023687	-13.998795	-6.540570	-0.765539	-2.090232	-4.602453	0.000000	-10.000000	0.583333	-23.266666	216.833328	1023.000000	1023.000000	2046.000000
17.379999	-0.024331	-14.379827	-6.652396	-0.774471	-2.271975	-4.680986	0.000000	-10.000000	0.575000	-22.950001	206.500000	1023.000000	1023.000000	2046.000000
17.400000	-0.024911	-14.722310	-6.682234	-0.827957	-2.398371	-4.813748	0.000000	-10.000000	0.575000	-22.650000	196.333328	1023.000000	1023.000000	2046.000000
17.420000	-0.025474	-15.055387	-6.836387	-0.890317	-2.465911	-4.862772	0.000000	-10.000000	0.575000	-22.566668	191.333328	1023.000000	1023.000000	2046.000000
17.440001	-0.025894	-15.303165	-6.896844	-0.901020	-2.568512	-4.936789	0.000000	-10.000000	0.566667	-22.466667	186.333328	1023.000000	1023.000000	2046.000000
17.459999	-0.026077	-15.411738	-6.901086	-0.888195	-2.636813	-4.985644	0.000000	-10.000000	0.525000	-22.250000	178.666672	1023.000000	1023.000000	2046.000000
17.480000	-0.026407	-15.606380	-6.943447	-0.909857	-2.727005	-5.026072	0.000000	-10.000000	0.491667	-22.183334	168.666672	1023.000000	1023.000000	2046.000000
17.500000	-0.026587	-15.713037	-6.981048	-0.873942	-2.789702	-5.068344	0.000000	-10.000000	0.466667	-22.150002	161.333328	1023.000000	1023.000000	2046.000000
17.520000	-0.026756	-15.812852	-6.984793	-0.879774	-2.891423	-5.056861	0.000000	-10.000000	0.483333	-22.166668	156.500000	1023.000000	1023.000000	2046.000000
17.540001	-0.027064	-15.994759	-7.010703	-0.892778	-2.941874	-5.149405	0.000000	-10.000000	0.491667	-21.983334	151.500000	1023.000000	1023.000000	2046.000000
17.559999	-0.027319	-16.145693	-7.035853	-0.905587	-3.047836	-5.156418	0.000000	-10.000000	0.483333	-21.650000	141.666672	1023.000000	1023.000000	2046.000000
17.580000	-0.027498	-16.251152	-7.066148	-0.885627	-3.079695	-5.219683	0.000000	-10.000000	0.466667	-21.450001	134.333328	1023.000000	1023.000000	2046.000000
17.600000	-0.027690	-16.364552	-7.015951	-0.877630	-3.188302	-5.282668	0.000000	-10.000000	0.458333	-21.000000	127.166664	1023.000000	1023.000000	2046.000000
17.620001	-0.027953	-16.520288	-7.040311	-0.948315	-3.214317	-5.317345	0.000000	-10.000000	0.458333	-20.600000	122.500000	1023.000000	1023.000000	2046.000000
17.639999	-0.028241	-16.690145	-7.039181	-0.973665	-3.294985	-5.382313	0.000000	-10.000000	0.450000	-19.750000	113.500000	1023.000000	1023.000000	2046.000000
17.660000	-0.028403	-16.786255	-7.088557	-0.977653	-3.299414	-5.420630	0.000000	-10.000000	0.433333	-19.200001	106.833336	1023.000000	1023.000000	2046.000000
17.680000	-0.028594	-16.899025	-7.027653	-0.972057	-3.418625	-5.480690	0.000000	-10.000000	0.425000	-18.650000	100.500000	1023.000000	1023.000000	2046.000000
17.700001	-0.028775	-17.006050	-7.016021	-1.009992	-3.477871	-5.502166	0.000000	-10.000000	0.416667	-18.400000	96.500000	1023.000000	1023.000000	2046.000000
17.719999	-0.029072	-17.181454	-7.040176	-1.060453	-3.530311	-5.550513	0.000000	-10.000000	0.408333	-18.083334	90.500000	1023.000000	1023.000000	2046.000000
17.740000	-0.029192	-17.252502	-7.072113	-1.069582	-3.517179	-5.593627	0.000000	-10.000000	0.400000	-17.716667	84.500000	1023.000000	1023.000000	2046.000000
17.760000	-0.029163	-17.235544	-7.065759	-1.049180	-3.497743	-5.622862	0.000000	-10.000000	0.400000	-17.400002	78.500000	1023.000000	1023.000000	2046.000000
17.780001	-0.029111	-17.204702	-7.079768	-1.050142	-3.415529	-5.659263	0.000000	-10.000000	0.400000	-17.050001	72.500000	1023.000000	1023.000000	2046.000000
17.799999	-0.029127	-17.213818	-7.065704	-1.067991	-3.358906	-5.721216	0.000000	-10.000000	0.383333	-16.700001	66.666664	1023.000000	1023.000000	2046.000000
17.820000	-0.029211	-17.263597	-7.095261	-1.055332	-3.316239	-5.796766	0.000000	-10.000000	0.350000	-16.300001	61.000000	1023.000000	1023.000000	2046.000000
17.840000	-0.029313	-17.323877	-6.982322	-1.140656	-3.394209	-5.806691	0.000000	-10.000000	0.316667	-15.800000	55.666668	1023.000000	1023.000000	2046.000000
17.860001	-0.029907	-17.674969	-6.941015	-1.294662	-3.557046	-5.882245	0.000000	-10.000000	0.308333	-15.400001	50.500000	1023.000000	1023.000000	2046.000000
17.879999	-0.030492	-18.020620	-7.039596	-1.348288	-3.655252	-5.977485	0.000000	-10.000000	0.308333	-15.033334	45.333332	1023.000000	1023.000000	2046.000000
17.900000	-0.030649	-18.113777	-7.058257	-1.354732	-3.633340	-6.067449	0.000000	-10.000000	0.308333	-14.850000	40.166668	1023.000000	1023.000000	2046.000000
17.920000	-0.030676	-18.129725	-7.025445	-1.352754	-3.707381	-6.044145	0.000000	-10.000000	0.300000	-14.600000	35.166668	1023.000000	1023.000000	2046.000000
17.940001	-0.031008	-18.325500	-7.122659	-1.395657	-3.766930	-6.040255	0.000000	-10.000000	0.300000	-14.483334	30.333334	1023.000000	1023.000000	2046.000000
17.959999	-0.031652	-18.706467	-7.282484	-1.452048	-3.946931	-6.025004	0.000000	-10.000000	0.291667	-14.183333	25.666666	1023.000000	1023.000000	2046.000000
17.980000	-0.033087	-19.554672	-7.562879	-1.543136	-4.323135	-6.125522	0.000000	-10.000000	0.283333	-13.750000	20.833334	1023.000000	1023.000000	2046.000000
18.000000	-0.035288	-20.854963	-7.900699	-1.766308	-4.827037	-6.360919	0.000000	-10.000000	0.266667	-12.883333	16.333334	1023.000000	1023.000000	2046.000000
18.020000	-0.037532	-22.181433	-8.199750	-2.085937	-5.255866	-6.639879	0.000000	-10.000000	0.250000	-11.666667	12.000000	1023.000000	1023.000000	2046.000000
18.040001	-0.039174	-23.151628	-8.483189	-2.322544	-5.446053	-6.899844	0.000000	-10.000000	0.208333	-10.300000	8.166667	1023.000000	1023.000000	2046.000000
18.059999	-0.040281	-23.805878	-8.546601	-2.526180	-5.639102	-7.093994	0.000000	-10.000000	0.191667	-9.183333	4.666667	1023.000000	1023.000000	2046.000000
18.080000	-0.041155	-24.322548	-8.644214	-2.725940	-5.713137	-7.239257	0.000000	-10.000000	0.183333	-8.550000	1.833333	1023.000000	1023.000000	2046.000000
18.100000	-0.041692	-24.639910	-8.704144	-2.820239	-5.777297	-7.338230	0.000000	-10.000000	0.191667	-8.400000	-0.666667	1023.000000	1023.000000	2046.000000
18.120001	-0.041994	-24.818275	-8.670592	-2.833214	-5.948623	-7.365848	0.000000	-10.000000	0.191667	-8.416667	-3.166667	1023.000000	1023.000000	2046.000000
18.139999	-0.042264	-24.977880	-8.659485	-2.871943	-6.026803	-7.419650	0.000000	-10.000000	0.175000	-8.233334	-6.000000	1023.000000	1023.000000	2046.000000
18.160000	-0.042489	-25.110889	-8.644608	-2.936213	-6.060900	-7.469168	0.000000	-10.000000	0.183333	-7.666667	-8.833333	1023.000000	1023.000000	2046.000000
18.180000	-0.042557	-25.151279	-8.636789	-2.900007	-6.089759	-7.524724	0.000000	-10.000000	0.166667	-6.816667	-11.333333	1023.000000	1023.000000	2046.000000
18.200001	-0.042456	-25.091385	-8.577518	-2.864932	-6.147195	-7.501740	0.000000	-10.000000	0.175000	-6.000000	-13.500000	1023.000000	1023.000000	2046.000000
18.219999	-0.042473	-25.101734	-8.625070	-2.851769	-6.096653	-7.528243	0.000000	-10.000000	0.158333	-5.266667	-15.500000	1023.000000	1023.000000	2046.000000
18.240000	-0.042163	-24.918200	-8.618483	-2.785522	-5.972160	-7.542035	0.000000	-10.000000	0.158333	-4.650000	-17.333334	1023.000000	1023.000000	2046.000000
18.260000	-0.041634	-24.605839	-8.482163	-2.772821	-5.909887	-7.440967	0.000000	-10.000000	0.150000	-4.066667	-19.000000	1023.000000	1023.000000	2046.000000
18.280001	-0.041288	-24.401377	-8.425274	-2.803952	-5.776987	-7.395164	0.000000	-10.000000	0.141667	-3.683333	-20.333334	1023.000000	1023.000000	2046.000000
18.299999	-0.040700	-24.053905	-8.405071	-2.781682	-5.573331	-7.293820	0.000000	-10.000000	0.125000	-3.050000	-21.500000	1023.000000	1023.000000	2046.000000
18.320000	-0.040176	-23.743849	-8.458562	-2.701525	-5.369684	-7.214077	0.000000	-10.000000	0.108333	-1.100000	-22.333334	1023.000000	1023.000000	2046.000000
18.340000	-0.039706	-23.466312	-8.433889	-2.702147	-5.276653	-7.053624	0.000000	-10.000000	0.091667	1.416667	-22.833334	1023.000000	1023.000000	2046.000000
18.360001	-0.039354	-23.258249	-8.474598	-2.714721	-5.086213	-6.982717	0.000000	-10.000000	0.075000	4.600000	-23.000000	1023.000000	1023.000000	2046.000000
18.379999	-0.039076	-23.094009	-8.496058	-2.720791	-4.983645	-6.893515	0.000000	-10.000000	0.041667	7.033333	-23.000000	1023.000000	1023.000000	2046.000000
18.400000	-0.038661	-22.848711	-8.408155	-2.686075	-4.957083	-6.797398	0.000000	-10.000000	0.016667	9.533334	-23.000000	1023.000000	1023.000000	2046.000000
18.420000	-0.038314	-22.643707	-8.359086	-2.700425	-4.845217	-6.738980	0.000000	-10.000000	-0.008333	11.933333	-23.000000	1023.000000	1023.000000	2046.000000
18.440001	-0.037920	-22.410566	-8.338590	-2.702980	-4.755830	-6.613167	0.000000	-10.000000	-0.025000	14.383333	-23.000000	1023.000000	1023.000000	2046.000000
18.459999	-0.037469	-22.144268	-8.273107	-2.632192	-4.692762	-6.546206	0.000000	-10.000000	-0.058333	16.799999	-15.333333	1023.000000	1023.000000	2046.000000
18.480000	-0.036966	-21.846714	-8.202133	-2.629512	-4.551316	-6.463754	0.000000	-10.000000	-0.116667	19.533333	5.000000	1023.000000	1023.000000	2046.000000
18.500000	-0.036369	-21.494072	-8.246613	-2.670267	-4.265822	-6.311369	0.000000	-10.000000	-0.166667	21.450001	25.333334	1023.000000	1023.000000	2046.000000
18.520000	-0.035564	-21.018063	-8.120341	-2.611724	-4.053256	-6.232742	0.000000	-10.000000	-0.200000	22.750000	38.000000	1023.000000	1023.000000	2046.000000
18.540001	-0.034883	-20.616127	-7.980744	-2.579727	-3.929569	-6.126087	0.000000	-10.000000	-0.200000	23.066668	40.500000	1023.000000	1023.000000	2046.000000
18.559999	-0.033952	-20.065699	-7.907442	-2.538222	-3.671050	-5.948984	0.000000	-10.000000	-0.216667	23.566668	45.500000	1023.000000	1023.000000	2046.000000
18.580000	-0.032969	-19.484957	-7.830420	-2.451778	-3.398118	-5.804641	0.000000	-10.000000	-0.216667	24.350000	53.166668	1023.000000	1023.000000	2046.000000
18.600000	-0.031954	-18.884697	-7.668116	-2.343218	-3.199272	-5.674092	0.000000	-10.000000	-0.225000	24.883333	61.166668	1023.000000	1023.000000	2046.000000
18.620001	-0.031025	-18.335566	-7.492546	-2.286407	-3.052492	-5.504121	0.000000	-10.000000	-0.225000	25.483334	69.500000	1023.000000	1023.000000	2046.000000
18.639999	-0.029998	-17.728848	-7.454226	-2.203957	-2.728531	-5.342133	0.000000	-10.000000	-0.241667	25.750000	78.000000	1023.000000	1023.000000	2046.000000
18.660000	-0.028976	-17.124817	-7.349361	-2.093249	-2.476378	-5.205829	0.000000	-10.000000	-0.266667	26.133333	86.500000	1023.000000	1023.000000	2046.000000
18.680000	-0.027964	-16.526808	-7.157949	-1.984239	-2.295164	-5.089456	0.000000	-10.000000	-0.283333	26.416666	95.166664	1023.000000	1023.000000	2046.000000
18.700001	-0.026922	-15.911138	-6.984185	-1.883724	-2.119380	-4.923849	0.000000	-10.000000	-0.316667	26.833334	104.000000	1023.000000	1023.000000	2046.000000
18.719999	-0.025817	-15.257697	-6.881576	-1.803886	-1.817680	-4.754555	0.000000	-10.000000	-0.325000	27.266666	113.000000	1023.000000	1023.000000	2046.000000
18.740000	-0.024681	-14.586411	-6.748399	-1.717919	-1.513733	-4.606360	0.000000	-10.000000	-0.341667	27.783333	122.000000	1023.000000	1023.000000	2046.000000
18.760000	-0.023566	-13.927301	-6.512803	-1.640241	-1.327404	-4.446855	0.000000	-10.000000	-0.358333	28.066668	131.166672	1023.000000	1023.000000	2046.000000
18.780001	-0.022501	-13.298029	-6.308428	-1.548938	-1.157839	-4.282824	0.000000	-10.000000	-0.358333	28.400000	140.333328	1023.000000	1023.000000	2046.000000
18.799999	-0.021414	-12.655695	-6.180704	-1.477603	-0.852994	-4.144394	0.000000	-10.000000	-0.366667	28.283333	149.833328	1023.000000	1023.000000	2046.000000
18.820000	-0.020307	-12.001224	-6.089476	-1.393389	-0.544121	-3.974238	0.000000	-10.000000	-0.358333	28.466667	159.166672	1023.000000	1023.000000	2046.000000
18.840000	-0.019249	-11.375866	-5.960541	-1.278714	-0.307017	-3.829594	0.000000	-10.000000	-0.383333	28.383333	168.833328	1023.000000	1023.000000	2046.000000
18.860001	-0.018122	-10.710205	-5.744811	-1.186000	-0.070649	-3.708746	0.000000	-10.000000	-0.375000	28.450001	178.166672	1023.000000	1023.000000	2046.000000
18.879999	-0.017191	-10.160013	-5.707117	-1.061186	0.191767	-3.583478	0.000000	-10.000000	-0.375000	28.300001	187.833328	1023.000000	1023.000000	2046.000000
18.900000	-0.016306	-9.636762	-5.613870	-0.983287	0.429308	-3.468912	0.000000	-10.000000	-0.366667	28.166668	197.166672	1023.000000	1023.000000	2046.000000
18.920000	-0.015560	-9.195755	-5.447017	-0.930858	0.607954	-3.425833	0.000000	-10.000000	-0.375000	28.083334	206.666672	1023.000000	1023.000000	2046.000000
18.940001	-0.014885	-8.796881	-5.208810	-0.998329	0.735611	-3.325353	0.000000	-10.000000	-0.366667	28.516666	216.000000	1023.000000	1023.000000	2046.000000
18.959999	-0.014176	-8.377852	-5.034083	-0.982612	0.892788	-3.253945	0.000000	-10.000000	-0.358333	28.683334	225.500000	1023.000000	1023.000000	2046.000000
18.980000	-0.013303	-7.861990	-4.910628	-0.963010	1.137314	-3.125665	0.000000	-10.000000	-0.341667	28.766666	235.000000	1023.000000	1023.000000	2046.000000
19.000000	-0.012200	-7.210457	-4.651615	-0.845529	1.320890	-3.034204	0.000000	-10.000000	-0.333333	28.083334	244.666672	1023.000000	1023.000000	2046.000000
19.020000	-0.011143	-6.585787	-4.444572	-0.700962	1.454127	-2.894380	0.000000	-10.000000	-0.316667	27.616667	254.166672	1023.000000	1023.000000	2046.000000
19.040001	-0.010279	-6.074977	-4.415503	-0.560234	1.596906	-2.696146	0.000000	-10.000000	-0.316667	27.266666	263.500000	1023.000000	1023.000000	2046.000000
19.059999	-0.010647	-6.292143	-4.614822	-0.537327	1.427250	-2.567245	0.000000	-10.000000	-0.316667	27.133333	272.500000	1023.000000	1023.000000	2046.000000
19.080000	-0.012087	-7.143126	-4.765751	-0.659076	0.948753	-2.667052	0.000000	-10.000000	-0.308333	26.983334	281.500000	1023.000000	1023.000000	2046.000000
19.100000	-0.013523	-7.991838	-4.857920	-0.831314	0.548067	-2.850671	0.000000	-10.000000	-0.300000	26.516666	290.500000	1023.000000	1023.000000	2046.000000
19.120001	-0.014430	-8.528056	-4.969375	-1.010990	0.467575	-3.015267	0.000000	-10.000000	-0.300000	26.450001	299.500000	1023.000000	1023.000000	2046.000000
19.139999	-0.014831	-8.764899	-5.043551	-1.172984	0.514562	-3.062926	0.000000	-10.000000	-0.291667	26.050001	308.333344	1023.000000	1023.000000	2046.000000
19.160000	-0.014831	-8.764866	-4.977723	-1.231777	0.519455	-3.074821	0.000000	-10.000000	-0.283333	26.016666	317.166656	1023.000000	1023.000000	2046.000000
19.180000	-0.014686	-8.679157	-4.902947	-1.240237	0.554892	-3.090864	0.000000	-10.000000	-0.266667	25.783335	325.833344	1023.000000	1023.000000	2046.000000
19.200001	-0.014219	-8.403487	-4.843623	-1.203593	0.681099	-3.037370	0.000000	-10.000000	-0.266667	25.883333	334.500000	1023.000000	1023.000000	2046.000000
19.219999	-0.013820	-8.167389	-4.870028	-1.140939	0.860742	-3.017164	0.000000	-10.000000	-0.275000	26.166668	343.166656	1023.000000	1023.000000	2046.000000
19.240000	-0.013217	-7.811181	-4.674292	-1.061170	0.857009	-2.932728	0.000000	-10.000000	-0.283333	26.216667	351.833344	1023.000000	1023.000000	2046.000000
19.260000	-0.012364	-7.306847	-4.494593	-0.928487	0.989849	-2.873615	0.000000	-10.000000	-0.300000	26.383333	360.666656	1023.000000	1023.000000	2046.000000
19.280001	-0.011524	-6.810935	-4.388453	-0.843581	1.191414	-2.770316	0.000000	-10.000000	-0.308333	26.316668	369.333344	1023.000000	1023.000000	2046.000000
19.299999	-0.010614	-6.272786	-4.176828	-0.748198	1.302443	-2.650202	0.000000	-10.000000	-0.308333	26.333334	378.166656	1023.000000	1023.000000	2046.000000
19.320000	-0.009656	-5.706840	-4.026433	-0.580504	1.492309	-2.592212	0.000000	-10.000000	-0.316667	26.483334	387.000000	1023.000000	1023.000000	2046.000000
19.340000	-0.008541	-5.048011	-3.879717	-0.468765	1.755669	-2.455198	0.000000	-10.000000	-0.308333	26.316668	395.833344	1023.000000	1023.000000	2046.000000
19.360001	-0.007403	-4.375063	-3.686060	-0.432327	2.001300	-2.257976	0.000000	-10.000000	-0.300000	26.433334	404.666656	1023.000000	1023.000000	2046.000000
19.379999	-0.006280	-3.711481	-3.508868	-0.302559	2.224702	-2.124756	0.000000	-10.000000	-0.266667	25.833334	413.333344	1023.000000	1023.000000	2046.000000
19.400000	-0.005083	-3.004305	-3.372507	-0.126502	2.510644	-2.015941	0.000000	-10.000000	-0.266667	25.383333	422.166656	1023.000000	1023.000000	2046.000000
19.420000	-0.004005	-2.367055	-3.399536	-0.040574	2.889479	-1.816425	0.000000	-10.000000	-0.250000	24.866667	430.666656	1023.000000	1023.000000	2046.000000
19.440001	-0.002953	-1.745025	-3.335848	0.081442	3.155962	-1.646580	0.000000	-10.000000	-0.258333	24.650002	439.166656	1023.000000	1023.000000	2046.000000
19.459999	-0.002099	-1.240515	-3.232457	0.213541	3.333827	-1.555426	0.000000	-10.000000	-0.233333	24.833334	447.500000	1023.000000	1023.000000	2046.000000
19.480000	-0.001266	-0.748104	-3.116987	0.293462	3.486672	-1.411251	0.000000	-10.000000	-0.225000	24.550001	455.833344	1023.000000	1023.000000	2046.000000
19.500000	-0.000573	-0.338516	-3.079763	0.364792	3.636677	-1.260221	0.000000	-10.000000	-0.208333	24.533335	464.000000	1023.000000	1023.000000	2046.000000
19.520000	0.000175	0.103281	-2.945531	0.526329	3.708708	-1.186224	0.000000	-10.000000	-0.200000	24.300001	472.000000	1023.000000	1023.000000	2046.000000
19.540001	0.000886	0.523843	-2.813963	0.684768	3.772500	-1.119462	0.000000	-10.000000	-0.225000	24.266666	480.000000	1023.000000	1023.000000	2046.000000
19.559999	0.001672	0.988245	-2.709774	0.666049	3.956527	-0.924557	0.000000	-10.000000	-0.250000	24.133333	488.000000	1023.000000	1023.000000	2046.000000
19.580000	0.002368	1.399693	-2.608784	0.748228	4.120966	-0.860717	0.000000	-10.000000	-0.266667	23.966667	499.000000	1023.000000	1023.000000	2046.000000
19.600000	0.003274	1.935225	-2.400184	0.863812	4.214884	-0.743287	0.000000	-10.000000	-0.225000	23.966667	510.000000	1023.000000	1023.000000	2046.000000
19.620001	0.004264	2.520265	-2.237655	0.939936	4.446480	-0.628496	0.000000	-10.000000	-0.183333	24.033333	518.333313	1023.000000	1023.000000	2046.000000
19.639999	0.005210	3.079053	-2.151104	1.059102	4.689142	-0.518087	0.000000	-10.000000	-0.150000	23.616667	523.666687	1023.000000	1023.000000	2046.000000
19.660000	0.006301	3.723853	-1.977422	1.202088	4.893172	-0.393984	0.000000	-10.000000	-0.141667	22.966667	529.000000	1023.000000	1023.000000	2046.000000
19.680000	0.007382	4.362661	-1.787261	1.358605	5.055899	-0.264582	0.000000	-10.000000	-0.133333	21.966667	536.666687	1023.000000	1023.000000	2046.000000
19.700001	0.008385	4.955318	-1.674314	1.427292	5.324240	-0.121899	0.000000	-10.000000	-0.100000	21.366667	544.166687	1023.000000	1023.000000	2046.000000
19.719999	0.009464	5.593323	-1.491924	1.520808	5.535498	0.028940	0.000000	-10.000000	-0.075000	20.716667	551.333313	1023.000000	1023.000000	2046.000000
19.740000	0.010465	6.184721	-1.316840	1.762055	5.705938	0.033567	0.000000	-10.000000	-0.050000	20.233334	558.500000	1023.000000	1023.000000	2046.000000
19.760000	0.011435	6.757824	-1.156956	1.843647	5.920203	0.150930	0.000000	-10.000000	-0.050000	19.716667	565.166687	1023.000000	1023.000000	2046.000000
19.780001	0.012362	7.306181	-1.057045	1.935340	6.160677	0.267209	0.000000	-10.000000	-0.066667	19.400000	571.833313	1023.000000	1023.000000	2046.000000
19.799999	0.013331	7.878901	-0.877680	2.049875	6.328671	0.378035	0.000000	-10.000000	-0.083333	19.133333	578.166687	1023.000000	1023.000000	2046.000000
19.820000	0.014224	8.406249	-0.681364	2.151393	6.481632	0.454588	0.000000	-10.000000	-0.066667	18.833334	584.833313	1023.000000	1023.000000	2046.000000
19.840000	0.014924	8.820253	-0.651376	2.180915	6.726482	0.564233	0.000000	-10.000000	-0.041667	18.150000	591.166687	1023.000000	1023.000000	2046.000000
19.860001	0.015722	9.291972	-0.518638	2.256825	6.899845	0.653939	0.000000	-10.000000	-0.008333	17.400000	597.500000	1023.000000	1023.000000	2046.000000
19.879999	0.016423	9.705950	-0.351248	2.427760	6.993816	0.635622	0.000000	-10.000000	-0.008333	16.550001	603.333313	1023.000000	1023.000000	2046.000000
19.900000	0.017317	10.234389	-0.221055	2.502576	7.225906	0.726963	0.000000	-10.000000	0.000000	15.566667	609.000000	1023.000000	1023.000000	2046.000000
19.920000	0.018050	10.667578	-0.149976	2.527169	7.463945	0.826440	0.000000	-10.000000	0.016667	14.166667	614.333313	1023.000000	1023.000000	2046.000000
19.940001	0.018551	10.963455	-0.045470	2.575327	7.603960	0.829639	0.000000	-10.000000	0.033333	12.483334	619.333313	1023.000000	1023.000000	2046.000000
19.959999	0.018782	11.100063	0.080281	2.667444	7.627621	0.724717	0.000000	-10.000000	0.050000	10.866667	623.833313	1023.000000	1023.000000	2046.000000
19.980000	0.019095	11.285035	0.155319	2.556340	7.766856	0.806521	0.000000	-10.000000	0.075000	9.016666	627.666687	1023.000000	1023.000000	2046.000000
20.000000	0.019150	11.317497	0.181310	2.442091	7.797059	0.897038	0.000000	-10.000000	0.100000	6.800000	631.000000	1023.000000	1023.000000	2046.000000
20.020000	0.019399	11.464992	0.337049	2.495120	7.767478	0.865345	0.000000	-10.000000	0.133333	3.250000	633.500000	1023.000000	1023.000000	2046.000000
20.040001	0.019760	11.678451	0.489147	2.587702	7.804476	0.797126	0.000000	-10.000000	0.141667	-0.166667	635.166687	1023.000000	1023.000000	2046.000000
20.059999	0.019976	11.805637	0.496036	2.577181	7.853164	0.879257	0.000000	-10.000000	0.158333	-3.783334	635.833313	1023.000000	1023.000000	2046.000000
20.080000	0.019421	11.477765	0.333843	2.649303	7.587451	0.907167	0.000000	-10.000000	0.175000	-6.916667	636.000000	1023.000000	1023.000000	2046.000000
20.100000	0.017850	10.549486	0.005991	2.760093	7.024046	0.759357	0.000000	-10.000000	0.191667	-9.733334	636.000000	1023.000000	1023.000000	2046.000000
20.120001	0.015369	9.083099	-0.387527	2.529459	6.358592	0.582576	0.000000	-10.000000	0.233333	-11.850000	636.000000	1023.000000	1023.000000	2046.000000
20.139999	0.012668	7.486756	-0.776461	2.142660	5.818738	0.301819	0.000000	-10.000000	0.266667	-13.300000	636.000000	1023.000000	1023.000000	2046.000000
20.160000	0.010394	6.142879	-0.991598	1.833516	5.324894	-0.023933	0.000000	-10.000000	0.308333	-14.600000	632.333313	1023.000000	1023.000000	2046.000000
20.180000	0.008591	5.077299	-1.149266	1.617068	4.944351	-0.334854	0.000000	-10.000000	0.316667	-15.733334	623.833313	1023.000000	1023.000000	2046.000000
20.200001	0.007174	4.239957	-1.371246	1.417452	4.695182	-0.501431	0.000000	-10.000000	0.333333	-16.433334	613.333313	1023.000000	1023.000000	2046.000000
20.219999	0.005971	3.528691	-1.629475	1.226149	4.552639	-0.620623	0.000000	-10.000000	0.341667	-17.050001	604.666687	1023.000000	1023.000000	2046.000000
20.240000	0.004984	2.945414	-1.779371	1.115683	4.361965	-0.752863	0.000000	-10.000000	0.366667	-17.450001	599.000000	1023.000000	1023.000000	2046.000000
20.260000	0.004100	2.422909	-1.849539	1.088053	4.070175	-0.885780	0.000000	-10.000000	0.383333	-17.866667	593.333313	1023.000000	1023.000000	2046.000000
20.280001	0.003268	1.931373	-2.004481	1.048166	3.895262	-1.007573	0.000000	-10.000000	0.408333	-18.283333	587.500000	1023.000000	1023.000000	2046.000000
20.299999	0.002485	1.468826	-2.151612	0.932229	3.761986	-1.073778	0.000000	-10.000000	0.425000	-18.900000	581.166687	1023.000000	1023.000000	2046.000000
20.320000	0.001902	1.124117	-2.266936	0.887419	3.651654	-1.148019	0.000000	-10.000000	0.441667	-19.416666	574.833313	1023.000000	1023.000000	2046.000000
20.340000	0.001335	0.789015	-2.323022	0.879377	3.495720	-1.263059	0.000000	-10.000000	0.450000	-19.833334	568.166687	1023.000000	1023.000000	2046.000000
20.360001	0.000896	0.529268	-2.319368	0.928644	3.282526	-1.362534	0.000000	-10.000000	0.450000	-20.133333	561.666687	1023.000000	1023.000000	2046.000000
20.379999	0.000482	0.285027	-2.438604	0.870548	3.200590	-1.347506	0.000000	-10.000000	0.458333	-20.766666	554.833313	1023.000000	1023.000000	2046.000000
20.400000	0.000172	0.101416	-2.520244	0.778650	3.192183	-1.349173	0.000000	-10.000000	0.491667	-21.566668	548.000000	1023.000000	1023.000000	2046.000000
20.420000	0.000032	0.018685	-2.474031	0.803194	3.101653	-1.412131	0.000000	-10.000000	0.541667	-22.650000	540.666687	1023.000000	1023.000000	2046.000000
20.440001	-0.000062	-0.036797	-2.522209	0.879438	3.033160	-1.427185	0.000000	-10.000000	0.583333	-23.683332	533.000000	1023.000000	1023.000000	2046.000000
20.459999	-0.000305	-0.180411	-2.738506	0.873589	3.035599	-1.351094	0.000000	-10.000000	0.616667	-24.799999	525.000000	1023.000000	1023.000000	2046.000000
20.480000	-0.000747	-0.441387	-3.020632	0.877406	3.063755	-1.361917	0.000000	-10.000000	0.625000	-25.483334	516.833313	1023.000000	1023.000000	2046.000000
20.500000	-0.001337	-0.790426	-3.215849	0.978509	2.903489	-1.456576	0.000000	-10.000000	0.641667	-25.716667	508.500000	1023.000000	1023.000000	2046.000000
20.520000	-0.002117	-1.251100	-3.459564	0.980794	2.741290	-1.513620	0.000000	-10.000000	0.641667	-25.750000	499.833344	1023.000000	1023.000000	2046.000000
20.540001	-0.002740	-1.619475	-3.688412	0.952548	2.633499	-1.517110	0.000000	-10.000000	0.658333	-25.983334	491.166656	1023.000000	1023.000000	2046.000000
20.559999	-0.003314	-1.958288	-3.832737	0.941824	2.449535	-1.516910	0.000000	-10.000000	0.675000	-26.166666	482.500000	1023.000000	1023.000000	2046.000000
20.580000	-0.004138	-2.445560	-3.937974	0.990806	2.147827	-1.646218	0.000000	-10.000000	0.658333	-26.183332	473.833344	1023.000000	1023.000000	2046.000000
20.600000	-0.004906	-2.899462	-4.116682	1.008571	1.912262	-1.703613	0.000000	-10.000000	0.650000	-26.083334	465.166656	1023.000000	1023.000000	2046.000000
20.620001	-0.005653	-3.340659	-4.265650	0.920879	1.755851	-1.751740	0.000000	-10.000000	0.633333	-25.916666	456.500000	1023.000000	1023.000000	2046.000000
20.639999	-0.006274	-3.707713	-4.423913	0.839859	1.676089	-1.799748	0.000000	-10.000000	0.650000	-25.733334	447.833344	1023.000000	1023.000000	2046.000000
20.660000	-0.006819	-4.029837	-4.460252	0.880214	1.485969	-1.935768	0.000000	-10.000000	0.650000	-25.616667	439.333344	1023.000000	1023.000000	2046.000000
20.680000	-0.007282	-4.303846	-4.551407	0.877767	1.376009	-2.006214	0.000000	-10.000000	0.650000	-25.650000	430.666656	1023.000000	1023.000000	2046.000000
20.700001	-0.007611	-4.497879	-4.624215	0.797335	1.251590	-1.922588	0.000000	-10.000000	0.666667	-25.816668	422.166656	1023.000000	1023.000000	2046.000000
20.719999	-0.007968	-4.708895	-4.738954	0.828094	1.208132	-2.006167	0.000000	-10.000000	0.683333	-25.816668	413.500000	1023.000000	1023.000000	2046.000000
20.740000	-0.008364	-4.943285	-4.742638	0.915732	1.001144	-2.117523	0.000000	-10.000000	0.683333	-25.933334	404.833344	1023.000000	1023.000000	2046.000000
20.760000	-0.008760	-5.177272	-4.769472	0.892399	0.846890	-2.147090	0.000000	-10.000000	0.650000	-25.700001	396.166656	1023.000000	1023.000000	2046.000000
20.780001	-0.009111	-5.384332	-4.899311	0.847188	0.779538	-2.111748	0.000000	-10.000000	0.625000	-25.650000	387.500000	1023.000000	1023.000000	2046.000000
20.799999	-0.009401	-5.556160	-4.936486	0.867843	0.703897	-2.191415	0.000000	-10.000000	0.616667	-25.516666	379.000000	1023.000000	1023.000000	2046.000000
20.820000	-0.009885	-5.842163	-4.928052	0.917442	0.490301	-2.321854	0.000000	-10.000000	0.625000	-25.366667	370.500000	1023.000000	1023.000000	2046.000000
20.840000	-0.010259	-6.063317	-4.972556	0.879212	0.372910	-2.342883	0.000000	-10.000000	0.625000	-25.183334	362.166656	1023.000000	1023.000000	2046.000000
20.860001	-0.010547	-6.233279	-5.084218	0.835460	0.397525	-2.382046	0.000000	-10.000000	0.616667	-25.116667	353.666656	1023.000000	1023.000000	2046.000000
20.879999	-0.011038	-6.523423	-5.059048	0.842646	0.199029	-2.506051	0.000000	-10.000000	0.616667	-25.183334	345.333344	1023.000000	1023.000000	2046.000000
20.900000	-0.011434	-6.757531	-5.080419	0.812523	0.102114	-2.591750	0.000000	-10.000000	0.608333	-25.033333	336.666656	1023.000000	1023.000000	2046.000000
20.920000	-0.011851	-7.004140	-5.176741	0.709985	0.061618	-2.599001	0.000000	-10.000000	0.608333	-24.800001	328.333344	1023.000000	1023.000000	2046.000000
20.940001	-0.012153	-7.182374	-5.184831	0.764647	0.009566	-2.771757	0.000000	-10.000000	0.600000	-24.666668	320.000000	1023.000000	1023.000000	2046.000000
20.959999	-0.012295	-7.266446	-5.150442	0.780765	0.022280	-2.919048	0.000000	-10.000000	0.600000	-24.650002	312.000000	1023.000000	1023.000000	2046.000000
20.980000	-0.012190	-7.204582	-5.139488	0.743170	0.066904	-2.875168	0.000000	-10.000000	0.616667	-24.516666	303.833344	1023.000000	1023.000000	2046.000000
21.000000	-0.012237	-7.232119	-5.117892	0.757408	0.097326	-2.968961	0.000000	-10.000000	0.608333	-24.416668	295.500000	1023.000000	1023.000000	2046.000000
21.020000	-0.012416	-7.338021	-5.075458	0.794193	0.061229	-3.117985	0.000000	-10.000000	0.616667	-24.200001	287.166656	1023.000000	1023.000000	2046.000000
21.040001	-0.012900	-7.624115	-5.049903	0.585410	-0.058043	-3.101579	0.000000	-10.000000	0.600000	-24.116667	279.000000	1023.000000	1023.000000	2046.000000
21.059999	-0.013380	-7.907528	-5.136010	0.517389	-0.096107	-3.192799	0.000000	-10.000000	0.608333	-24.000000	271.000000	1023.000000	1023.000000	2046.000000
21.080000	-0.013863	-8.192984	-5.128717	0.568990	-0.222925	-3.410331	0.000000	-10.000000	0.600000	-24.116667	263.000000	1023.000000	1023.000000	2046.000000
21.100000	-0.014143	-8.358802	-5.131642	0.545189	-0.329542	-3.442806	0.000000	-10.000000	0.600000	-24.116667	255.000000	1023.000000	1023.000000	2046.000000
21.120001	-0.014733	-8.707142	-5.403639	0.547969	-0.432042	-3.419430	0.000000	-10.000000	0.600000	-24.366667	247.000000	1023.000000	1023.000000	2046.000000
21.139999	-0.015726	-9.293818	-5.606244	0.560610	-0.768321	-3.479864	0.000000	-10.000000	0.600000	-24.300001	239.000000	1023.000000	1023.000000	2046.000000
21.160000	-0.017682	-10.450077	-5.931929	0.429623	-1.266543	-3.681228	0.000000	-10.000000	0.600000	-24.233334	231.000000	1023.000000	1023.000000	2046.000000
21.180000	-0.020143	-11.904392	-6.255084	0.132662	-1.875763	-3.906207	0.000000	-10.000000	0.591667	-23.950001	223.000000	1023.000000	1023.000000	2046.000000
21.200001	-0.022670	-13.398175	-6.607178	-0.159023	-2.372688	-4.259285	0.000000	-10.000000	0.566667	-23.566668	215.000000	1023.000000	1023.000000	2046.000000
21.219999	-0.024912	-14.723051	-6.885706	-0.425956	-2.755282	-4.656106	0.000000	-10.000000	0.550000	-22.950001	207.000000	1023.000000	1023.000000	2046.000000
21.240000	-0.026648	-15.748921	-7.124404	-0.638584	-2.975740	-5.010192	0.000000	-10.000000	0.508333	-22.299999	199.333328	1023.000000	1023.000000	2046.000000
21.260000	-0.027875	-16.474098	-7.283662	-0.872628	-3.159440	-5.158368	0.000000	-10.000000	0.500000	-21.966667	191.833328	1023.000000	1023.000000	2046.000000
21.280001	-0.028778	-17.007586	-7.374911	-1.022157	-3.331555	-5.278964	0.000000	-10.000000	0.483333	-21.799999	184.500000	1023.000000	1023.000000	2046.000000
21.299999	-0.029803	-17.613634	-7.459305	-1.100943	-3.535353	-5.518033	0.000000	-10.000000	0.491667	-21.650000	177.166672	1023.000000	1023.000000	2046.000000
21.320000	-0.030380	-17.954792	-7.480920	-1.163175	-3.687889	-5.622807	0.000000	-10.000000	0.475000	-21.433334	170.000000	1023.000000	1023.000000	2046.000000
21.340000	-0.030875	-18.246981	-7.493913	-1.248219	-3.828973	-5.675877	0.000000	-10.000000	0.458333	-21.166668	162.833328	1023.000000	1023.000000	2046.000000
21.360001	-0.031341	-18.522387	-7.506863	-1.277464	-3.977914	-5.760146	0.000000	-10.000000	0.450000	-20.750000	155.666672	1023.000000	1023.000000	2046.000000
21.379999	-0.031761	-18.770924	-7.549970	-1.284469	-4.031123	-5.905362	0.000000	-10.000000	0.450000	-20.266668	148.666672	1023.000000	1023.000000	2046.000000
21.400000	-0.032099	-18.970640	-7.544140	-1.298539	-4.140350	-5.987612	0.000000	-10.000000	0.450000	-19.850000	142.000000	1023.000000	1023.000000	2046.000000
21.420000	-0.032366	-19.128143	-7.604133	-1.288200	-4.201341	-6.034470	0.000000	-10.000000	0.441667	-19.550001	135.333328	1023.000000	1023.000000	2046.000000
21.440001	-0.032339	-19.112646	-7.591767	-1.323309	-4.193617	-6.003952	0.000000	-10.000000	0.425000	-19.400002	128.833328	1023.000000	1023.000000	2046.000000
21.459999	-0.032357	-19.123100	-7.576495	-1.317949	-4.165209	-6.063447	0.000000	-10.000000	0.425000	-19.350000	122.333336	1023.000000	1023.000000	2046.000000
21.480000	-0.032389	-19.141659	-7.558770	-1.333223	-4.184205	-6.065461	0.000000	-10.000000	0.425000	-19.483334	116.000000	1023.000000	1023.000000	2046.000000
21.500000	-0.032348	-19.117487	-7.611855	-1.352811	-4.140876	-6.011945	0.000000	-10.000000	0.433333	-19.566668	109.333336	1023.000000	1023.000000	2046.000000
21.520000	-0.032436	-19.169588	-7.738618	-1.312046	-4.135554	-5.983371	0.000000	-10.000000	0.416667	-19.400000	102.833336	1023.000000	1023.000000	2046.000000
21.540001	-0.032845	-19.411608	-7.925781	-1.385615	-4.134017	-5.966196	0.000000	-10.000000	0.416667	-18.950001	96.333336	1023.000000	1023.000000	2046.000000
21.559999	-0.033335	-19.700701	-8.072627	-1.363978	-4.187872	-6.076223	0.000000	-10.000000	0.408333	-18.366667	90.000000	1023.000000	1023.000000	2046.000000
21.580000	-0.033785	-19.966986	-8.124230	-1.388474	-4.292479	-6.161802	0.000000	-10.000000	0.408333	-17.983334	83.666664	1023.000000	1023.000000	2046.000000
21.600000	-0.034104	-20.155525	-8.103457	-1.404663	-4.470026	-6.177378	0.000000	-10.000000	0.366667	-17.583334	77.666664	1023.000000	1023.000000	2046.000000
21.620001	-0.034431	-20.348967	-8.115067	-1.490103	-4.607620	-6.136177	0.000000	-10.000000	0.333333	-17.016666	72.000000	1023.000000	1023.000000	2046.000000
21.639999	-0.034894	-20.622391	-8.224387	-1.490402	-4.701145	-6.206457	0.000000	-10.000000	0.308333	-16.316666	66.500000	1023.000000	1023.000000	2046.000000
21.660000	-0.035388	-20.914429	-8.298779	-1.503809	-4.761628	-6.350213	0.000000	-10.000000	0.308333	-15.616667	61.000000	1023.000000	1023.000000	2046.000000
21.680000	-0.035748	-21.127138	-8.364394	-1.558803	-4.822072	-6.381868	0.000000	-10.000000	0.308333	-15.016667	55.666668	1023.000000	1023.000000	2046.000000
21.700001	-0.035921	-21.229609	-8.396921	-1.638863	-4.833715	-6.360109	0.000000	-10.000000	0.300000	-14.400001	50.666668	1023.000000	1023.000000	2046.000000
21.719999	-0.036164	-21.373024	-8.467325	-1.634907	-4.828217	-6.442575	0.000000	-10.000000	0.291667	-13.866667	45.833332	1023.000000	1023.000000	2046.000000
21.740000	-0.036178	-21.381397	-8.463697	-1.627675	-4.790848	-6.499178	0.000000	-10.000000	0.275000	-13.550000	41.333332	1023.000000	1023.000000	2046.000000
21.760000	-0.036187	-21.386240	-8.482834	-1.609506	-4.756439	-6.537462	0.000000	-10.000000	0.258333	-13.216667	36.666668	1023.000000	1023.000000	2046.000000
21.780001	-0.036076	-21.320627	-8.373889	-1.643141	-4.850971	-6.452627	0.000000	-10.000000	0.250000	-12.933333	32.333332	1023.000000	1023.000000	2046.000000
21.799999	-0.036095	-21.332367	-8.393634	-1.663655	-4.846989	-6.428090	0.000000	-10.000000	0.250000	-12.466667	28.000000	1023.000000	1023.000000	2046.000000
21.820000	-0.036142	-21.359783	-8.394279	-1.656597	-4.832629	-6.476277	0.000000	-10.000000	0.250000	-12.050000	24.000000	1023.000000	1023.000000	2046.000000
21.840000	-0.036122	-21.348169	-8.396427	-1.603420	-4.820204	-6.528118	0.000000	-10.000000	0.250000	-11.583333	20.000000	1023.000000	1023.000000	2046.000000
21.860001	-0.036041	-21.300222	-8.296970	-1.614012	-4.915446	-6.473793	0.000000	-10.000000	0.233333	-11.183333	16.000000	1023.000000	1023.000000	2046.000000
21.879999	-0.036141	-21.359627	-8.356933	-1.668736	-4.898124	-6.435834	0.000000	-10.000000	0.216667	-10.750000	12.166667	1023.000000	1023.000000	2046.000000
21.900000	-0.036171	-21.376854	-8.379800	-1.616657	-4.845622	-6.534776	0.000000	-10.000000	0.191667	-10.333333	8.500000	1023.000000	1023.000000	2046.000000
21.920000	-0.036090	-21.329018	-8.290262	-1.591754	-4.874938	-6.572063	0.000000	-10.000000	0.183333	-9.916667	5.166667	1023.000000	1023.000000	2046.000000
21.940001	-0.035974	-21.260908	-8.221467	-1.648207	-4.928907	-6.462327	0.000000	-10.000000	0.175000	-9.500000	2.166667	1023.000000	1023.000000	2046.000000
21.959999	-0.036082	-21.324364	-8.296469	-1.685886	-4.841038	-6.500971	0.000000	-10.000000	0.175000	-9.133333	-0.666667	1023.000000	1023.000000	2046.000000
21.980000	-0.036096	-21.332994	-8.299046	-1.653629	-4.797054	-6.583265	0.000000	-10.000000	0.175000	-8.816667	-3.500000	1023.000000	1023.000000	2046.000000
22.000000	-0.036001	-21.276541	-8.228925	-1.639373	-4.836993	-6.571250	0.000000	-10.000000	0.166667	-8.633333	-6.500000	1023.000000	1023.000000	2046.000000
22.020000	-0.035897	-21.215288	-8.217616	-1.676025	-4.811569	-6.510079	0.000000	-10.000000	0.158333	-8.366667	-9.333333	1023.000000	1023.000000	2046.000000
22.040001	-0.035785	-21.149210	-8.257723	-1.668338	-4.673868	-6.549282	0.000000	-10.000000	0.150000	-8.066667	-12.166667	1023.000000	1023.000000	2046.000000
22.059999	-0.035548	-21.008705	-8.183334	-1.630797	-4.603128	-6.591445	0.000000	-10.000000	0.150000	-7.716667	-14.833333	1023.000000	1023.000000	2046.000000
22.080000	-0.035275	-20.847544	-8.165511	-1.567148	-4.506057	-6.608827	0.000000	-10.000000	0.150000	-7.350000	-17.500000	1023.000000	1023.000000	2046.000000
22.100000	-0.035035	-20.705906	-8.065587	-1.581881	-4.492281	-6.566157	0.000000	-10.000000	0.150000	-6.850000	-20.000000	1023.000000	1023.000000	2046.000000
22.120001	-0.035013	-20.692591	-7.990227	-1.671545	-4.440598	-6.590220	0.000000	-10.000000	0.150000	-6.333333	-22.333334	1023.000000	1023.000000	2046.000000
22.139999	-0.035256	-20.836254	-8.000344	-1.697524	-4.456850	-6.681536	0.000000	-10.000000	0.150000	-5.916667	-24.500000	1023.000000	1023.000000	2046.000000
22.160000	-0.035401	-20.922007	-7.988542	-1.696164	-4.507602	-6.729700	0.000000	-10.000000	0.150000	-5.633333	-26.500000	1023.000000	1023.000000	2046.000000
22.180000	-0.035441	-20.945429	-7.933064	-1.784672	-4.527428	-6.700264	0.000000	-10.000000	0.141667	-5.450000	-28.333334	1023.000000	1023.000000	2046.000000
22.200001	-0.035329	-20.879585	-7.931601	-1.766931	-4.450296	-6.730757	0.000000	-10.000000	0.141667	-5.350000	-30.000000	1023.000000	1023.000000	2046.000000
22.219999	-0.035310	-20.868036	-8.006717	-1.669047	-4.465672	-6.726600	0.000000	-10.000000	0.141667	-5.400000	-31.666666	1023.000000	1023.000000	2046.000000
22.240000	-0.035711	-21.104939	-8.095092	-1.727265	-4.637143	-6.645438	0.000000	-10.000000	0.150000	-4.783333	-33.500000	1023.000000	1023.000000	2046.000000
22.260000	-0.036983	-21.856737	-8.363416	-1.904789	-4.948181	-6.640351	0.000000	-10.000000	0.141667	-3.316667	-35.166668	1023.000000	1023.000000	2046.000000
22.280001	-0.038853	-22.961847	-8.693648	-2.086870	-5.311064	-6.870264	0.000000	-10.000000	0.125000	-0.583333	-36.333332	1023.000000	1023.000000	2046.000000
22.299999	-0.040579	-23.982431	-8.887835	-2.268970	-5.702698	-7.122928	0.000000	-10.000000	0.091667	2.333333	-36.833332	1023.000000	1023.000000	2046.000000
22.320000	-0.041715	-24.653727	-9.044626	-2.530871	-5.814288	-7.263942	0.000000	-10.000000	0.066667	5.666667	-37.000000	1023.000000	1023.000000	2046.000000
22.340000	-0.042340	-25.022808	-9.170391	-2.769446	-5.727814	-7.355156	0.000000	-10.000000	0.033333	8.600000	-37.000000	1023.000000	1023.000000	2046.000000
22.360001	-0.042548	-25.145681	-9.164072	-2.853114	-5.686038	-7.442456	0.000000	-10.000000	0.016667	11.266666	-37.000000	1023.000000	1023.000000	2046.000000
22.379999	-0.042358	-25.033365	-9.065000	-2.947248	-5.631651	-7.389468	0.000000	-10.000000	-0.008333	13.283334	-37.000000	1023.000000	1023.000000	2046.000000
22.400000	-0.042174	-24.924660	-9.010431	-3.005987	-5.575178	-7.333062	0.000000	-10.000000	-0.025000	14.883334	-37.000000	1023.000000	1023.000000	2046.000000
22.420000	-0.041723	-24.658531	-8.918687	-2.982200	-5.478186	-7.279460	0.000000	-10.000000	-0.066667	16.500000	-17.000000	1023.000000	1023.000000	2046.000000
22.440001	-0.041204	-24.351564	-8.770439	-2.907485	-5.422530	-7.251111	0.000000	-10.000000	-0.100000	17.950001	4.333333	1023.000000	1023.000000	2046.000000
22.459999	-0.040638	-24.017101	-8.718253	-2.938726	-5.244409	-7.115713	0.000000	-10.000000	-0.150000	19.299999	27.833334	1023.000000	1023.000000	2046.000000
22.480000	-0.040041	-23.663958	-8.665339	-2.926060	-5.049063	-7.023495	0.000000	-10.000000	-0.158333	20.316668	33.500000	1023.000000	1023.000000	2046.000000
22.500000	-0.039326	-23.241846	-8.552834	-2.784540	-4.921947	-6.982527	0.000000	-10.000000	-0.183333	21.133333	40.166668	1023.000000	1023.000000	2046.000000
22.520000	-0.038423	-22.707970	-8.426051	-2.650660	-4.778247	-6.853011	0.000000	-10.000000	-0.183333	22.016666	47.000000	1023.000000	1023.000000	2046.000000
22.540001	-0.037404	-22.105999	-8.320369	-2.648108	-4.445414	-6.692108	0.000000	-10.000000	-0.200000	22.533333	54.166668	1023.000000	1023.000000	2046.000000
22.559999	-0.036342	-21.478291	-8.222390	-2.603732	-4.097220	-6.554949	0.000000	-10.000000	-0.200000	23.000000	61.500000	1023.000000	1023.000000	2046.000000
22.580000	-0.035284	-20.852579	-8.108413	-2.465896	-3.876680	-6.401591	0.000000	-10.000000	-0.200000	22.833334	69.166664	1023.000000	1023.000000	2046.000000
22.600000	-0.034185	-20.203556	-8.033132	-2.368378	-3.623765	-6.178283	0.000000	-10.000000	-0.200000	22.950001	76.833336	1023.000000	1023.000000	2046.000000
22.620001	-0.033352	-19.710741	-8.014326	-2.313694	-3.365581	-6.017141	0.000000	-10.000000	-0.216667	22.950001	84.500000	1023.000000	1023.000000	2046.000000
22.639999	-0.032637	-19.288675	-8.012239	-2.279807	-3.100506	-5.896122	0.000000	-10.000000	-0.233333	23.316668	92.166664	1023.000000	1023.000000	2046.000000
22.660000	-0.031946	-18.879850	-7.991642	-2.202343	-2.923412	-5.762453	0.000000	-10.000000	-0.250000	23.400000	100.000000	1023.000000	1023.000000	2046.000000
22.680000	-0.031319	-18.509733	-7.878882	-2.110730	-2.864506	-5.655616	0.000000	-10.000000	-0.250000	23.666668	107.833336	1023.000000	1023.000000	2046.000000
22.700001	-0.030791	-18.197456	-7.860385	-2.089854	-2.730048	-5.517169	0.000000	-10.000000	-0.258333	23.983334	115.500000	1023.000000	1023.000000	2046.000000
22.719999	-0.030257	-17.882004	-7.782774	-2.048113	-2.671804	-5.379312	0.000000	-10.000000	-0.266667	24.800001	123.333336	1023.000000	1023.000000	2046.000000
22.740000	-0.029542	-17.459175	-7.691288	-1.954924	-2.546527	-5.266435	0.000000	-10.000000	-0.266667	25.350000	131.500000	1023.000000	1023.000000	2046.000000
22.760000	-0.028908	-17.084484	-7.621018	-1.863768	-2.438101	-5.161596	0.000000	-10.000000	-0.275000	26.050001	140.000000	1023.000000	1023.000000	2046.000000
22.780001	-0.028302	-16.726303	-7.543834	-1.866260	-2.298959	-5.017249	0.000000	-10.000000	-0.283333	26.283333	148.666672	1023.000000	1023.000000	2046.000000
22.799999	-0.027475	-16.237568	-7.471703	-1.835716	-2.024094	-4.906055	0.000000	-10.000000	-0.300000	26.566668	157.333328	1023.000000	1023.000000	2046.000000
22.820000	-0.026478	-15.648496	-7.338734	-1.710471	-1.817052	-4.782239	0.000000	-10.000000	-0.300000	26.550001	166.166672	1023.000000	1023.000000	2046.000000
22.840000	-0.025515	-15.079207	-7.217313	-1.600187	-1.611889	-4.649817	0.000000	-10.000000	-0.300000	26.766666	175.000000	1023.000000	1023.000000	2046.000000
22.860001	-0.024474	-14.464161	-7.068499	-1.559551	-1.410732	-4.425380	0.000000	-10.000000	-0.300000	26.833334	184.000000	1023.000000	1023.000000	2046.000000
22.879999	-0.023354	-13.802023	-6.995165	-1.426254	-1.079176	-4.301427	0.000000	-10.000000	-0.291667	26.866667	193.000000	1023.000000	1023.000000	2046.000000
22.900000	-0.022183	-13.110286	-6.753089	-1.291325	-0.942747	-4.123124	0.000000	-10.000000	-0.291667	26.700001	202.000000	1023.000000	1023.000000	2046.000000
22.920000	-0.021169	-12.510950	-6.628977	-1.184485	-0.749738	-3.947750	0.000000	-10.000000	-0.291667	26.800001	210.833328	1023.000000	1023.000000	2046.000000
22.940001	-0.020008	-11.824705	-6.463679	-1.087476	-0.470456	-3.803094	0.000000	-10.000000	-0.300000	26.916668	219.666672	1023.000000	1023.000000	2046.000000
22.959999	-0.018879	-11.157248	-6.322433	-0.894095	-0.226126	-3.714593	0.000000	-10.000000	-0.300000	26.966667	228.500000	1023.000000	1023.000000	2046.000000
22.980000	-0.017866	-10.558619	-6.189533	-0.806893	-0.068437	-3.493757	0.000000	-10.000000	-0.300000	27.016668	237.666672	1023.000000	1023.000000	2046.000000
23.000000	-0.016801	-9.929646	-6.028041	-0.756854	0.210738	-3.355489	0.000000	-10.000000	-0.291667	26.816668	246.666672	1023.000000	1023.000000	2046.000000
23.020000	-0.015611	-9.226123	-5.771558	-0.636751	0.426433	-3.244247	0.000000	-10.000000	-0.291667	26.900002	255.833328	1023.000000	1023.000000	2046.000000
23.040001	-0.014603	-8.630246	-5.706037	-0.501649	0.657279	-3.079840	0.000000	-10.000000	-0.275000	26.866667	264.666656	1023.000000	1023.000000	2046.000000
23.059999	-0.013540	-8.002340	-5.534975	-0.449894	0.927531	-2.945003	0.000000	-10.000000	-0.291667	27.066668	273.666656	1023.000000	1023.000000	2046.000000
23.080000	-0.012277	-7.255498	-5.320640	-0.320980	1.205933	-2.819812	0.000000	-10.000000	-0.291667	27.116667	282.500000	1023.000000	1023.000000	2046.000000
23.100000	-0.011139	-6.582866	-5.175211	-0.137234	1.450437	-2.720858	0.000000	-10.000000	-0.308333	27.100000	291.666656	1023.000000	1023.000000	2046.000000
23.120001	-0.009995	-5.907208	-5.015964	-0.071809	1.722399	-2.541835	0.000000	-10.000000	-0.316667	27.083334	300.833344	1023.000000	1023.000000	2046.000000
23.139999	-0.008955	-5.292509	-4.838573	-0.005540	1.997259	-2.445655	0.000000	-10.000000	-0.333333	26.966667	310.000000	1023.000000	1023.000000	2046.000000
23.160000	-0.008121	-4.799647	-4.686842	0.089560	2.181278	-2.383644	0.000000	-10.000000	-0.350000	26.883333	319.000000	1023.000000	1023.000000	2046.000000
23.180000	-0.007283	-4.304101	-4.420577	-0.024431	2.319664	-2.178757	0.000000	-10.000000	-0.341667	26.833334	328.000000	1023.000000	1023.000000	2046.000000
23.200001	-0.006213	-3.671856	-4.181451	0.009455	2.609090	-2.108950	0.000000	-10.000000	-0.333333	26.783335	336.833344	1023.000000	1023.000000	2046.000000
23.219999	-0.005032	-2.974201	-3.932096	0.139818	2.838584	-2.020507	0.000000	-10.000000	-0.316667	26.983334	345.666656	1023.000000	1023.000000	2046.000000
23.240000	-0.003712	-2.193961	-3.637604	0.223465	3.017259	-1.797080	0.000000	-10.000000	-0.300000	26.800001	354.500000	1023.000000	1023.000000	2046.000000
23.260000	-0.002960	-1.749485	-3.578748	0.389361	3.132727	-1.692825	0.000000	-10.000000	-0.283333	26.483334	363.666656	1023.000000	1023.000000	2046.000000
23.280001	-0.002885	-1.705279	-3.642444	0.551880	2.997102	-1.611818	0.000000	-10.000000	-0.266667	25.933334	372.500000	1023.000000	1023.000000	2046.000000
23.299999	-0.003886	-2.296383	-3.808057	0.500486	2.600163	-1.588976	0.000000	-10.000000	-0.258333	25.750000	381.333344	1023.000000	1023.000000	2046.000000
23.320000	-0.005319	-3.143490	-3.994480	0.302937	2.248347	-1.700295	0.000000	-10.000000	-0.233333	25.533333	389.833344	1023.000000	1023.000000	2046.000000
23.340000	-0.006479	-3.829001	-4.014050	0.062904	2.023007	-1.900862	0.000000	-10.000000	-0.233333	25.133333	398.500000	1023.000000	1023.000000	2046.000000
23.360001	-0.007199	-4.254775	-4.018281	-0.043400	1.899811	-2.092904	0.000000	-10.000000	-0.208333	24.683334	406.833344	1023.000000	1023.000000	2046.000000
23.379999	-0.007551	-4.462480	-4.018583	-0.182628	1.870991	-2.132260	0.000000	-10.000000	-0.225000	24.166668	415.166656	1023.000000	1023.000000	2046.000000
23.400000	-0.007520	-4.444187	-4.016126	-0.275027	1.994990	-2.148023	0.000000	-10.000000	-0.225000	24.083334	423.333344	1023.000000	1023.000000	2046.000000
23.420000	-0.007250	-4.284913	-3.944099	-0.259810	2.080074	-2.161078	0.000000	-10.000000	-0.266667	24.133335	431.333344	1023.000000	1023.000000	2046.000000
23.440001	-0.006935	-4.098850	-3.868746	-0.215181	2.139274	-2.154197	0.000000	-10.000000	-0.275000	24.500000	439.500000	1023.000000	1023.000000	2046.000000
23.459999	-0.006421	-3.794810	-3.761920	-0.199481	2.211021	-2.044430	0.000000	-10.000000	-0.291667	25.016666	447.666656	1023.000000	1023.000000	2046.000000
23.480000	-0.005787	-3.420102	-3.624175	-0.108619	2.355593	-2.042900	0.000000	-10.000000	-0.275000	25.383333	456.000000	1023.000000	1023.000000	2046.000000
23.500000	-0.005038	-2.977274	-3.394917	-0.017009	2.441105	-2.006452	0.000000	-10.000000	-0.266667	25.466667	464.333344	1023.000000	1023.000000	2046.000000
23.520000	-0.004329	-2.558518	-3.232131	0.057058	2.550889	-1.934335	0.000000	-10.000000	-0.241667	25.049999	472.666656	1023.000000	1023.000000	2046.000000
23.540001	-0.003554	-2.100132	-3.106272	0.150373	2.694640	-1.838874	0.000000	-10.000000	-0.241667	24.500000	481.333344	1023.000000	1023.000000	2046.000000
23.559999	-0.002690	-1.590025	-2.967427	0.272198	2.910874	-1.805670	0.000000	-10.000000	-0.233333	24.033333	489.666656	1023.000000	1023.000000	2046.000000
23.580000	-0.001693	-1.000522	-2.755018	0.359847	3.116662	-1.722012	0.000000	-10.000000	-0.208333	23.400000	498.000000	1023.000000	1023.000000	2046.000000
23.600000	-0.000616	-0.364111	-2.579063	0.418865	3.359292	-1.563205	0.000000	-10.000000	-0.166667	22.450001	505.666656	1023.000000	1023.000000	2046.000000
23.620001	0.000460	0.272152	-2.467010	0.527159	3.619834	-1.407830	0.000000	-10.000000	-0.116667	21.183334	513.166687	1023.000000	1023.000000	2046.000000
23.639999	0.001580	0.933572	-2.331259	0.646793	3.893151	-1.275113	0.000000	-10.000000	-0.100000	19.766666	520.333313	1023.000000	1023.000000	2046.000000
23.660000	0.002530	1.495032	-2.289457	0.774326	4.190567	-1.180404	0.000000	-10.000000	-0.066667	18.833334	527.166687	1023.000000	1023.000000	2046.000000
23.680000	0.003188	1.884156	-2.328952	0.874749	4.442215	-1.103857	0.000000	-10.000000	-0.058333	18.150000	533.666687	1023.000000	1023.000000	2046.000000
23.700001	0.003828	2.262512	-2.338023	0.942384	4.629486	-0.971335	0.000000	-10.000000	-0.033333	17.700001	539.833313	1023.000000	1023.000000	2046.000000
23.719999	0.004462	2.636900	-2.253701	1.025646	4.696306	-0.831350	0.000000	-10.000000	-0.025000	16.783333	545.833313	1023.000000	1023.000000	2046.000000
23.740000	0.005031	2.973226	-2.142181	1.134942	4.759981	-0.779516	0.000000	-10.000000	-0.008333	16.166668	551.666687	1023.000000	1023.000000	2046.000000
23.760000	0.005379	3.178985	-2.160681	1.247798	4.826495	-0.734627	0.000000	-10.000000	0.000000	15.683333	557.166687	1023.000000	1023.000000	2046.000000
23.780001	0.005851	3.457858	-2.129596	1.311843	4.839043	-0.563432	0.000000	-10.000000	0.000000	15.633333	562.500000	1023.000000	1023.000000	2046.000000
23.799999	0.006384	3.772727	-2.047178	1.354362	4.960524	-0.494981	0.000000	-10.000000	0.000000	15.700000	567.666687	1023.000000	1023.000000	2046.000000
23.820000	0.007038	4.159621	-1.887806	1.431690	5.063092	-0.447356	0.000000	-10.000000	0.000000	15.883333	573.000000	1023.000000	1023.000000	2046.000000
23.840000	0.007639	4.514742	-1.837402	1.497893	5.253910	-0.399659	0.000000	-10.000000	0.000000	16.150000	578.333313	1023.000000	1023.000000	2046.000000
23.860001	0.008453	4.995926	-1.742852	1.607315	5.427818	-0.296355	0.000000	-10.000000	0.000000	15.866667	583.666687	1023.000000	1023.000000	2046.000000
23.879999	0.009247	5.465068	-1.630026	1.695667	5.582235	-0.182808	0.000000	-10.000000	0.000000	15.216667	589.000000	1023.000000	1023.000000	2046.000000
23.900000	0.010051	5.940404	-1.509870	1.806307	5.714967	-0.070999	0.000000	-10.000000	0.016667	14.283334	594.166687	1023.000000	1023.000000	2046.000000
23.920000	0.010636	6.285655	-1.438379	1.912688	5.843926	-0.032580	0.000000	-10.000000	0.025000	13.000000	599.166687	1023.000000	1023.000000	2046.000000
23.940001	0.011394	6.733853	-1.327507	1.990579	5.999700	0.071081	0.000000	-10.000000	0.050000	11.733334	603.666687	1023.000000	1023.000000	2046.000000
23.959999	0.012036	7.113497	-1.280987	2.088493	6.141872	0.164118	0.000000	-10.000000	0.050000	10.283334	607.833313	1023.000000	1023.000000	2046.000000
23.980000	0.012756	7.538571	-1.151437	2.192533	6.243282	0.254193	0.000000	-10.000000	0.075000	8.900000	611.500000	1023.000000	1023.000000	2046.000000
24.000000	0.013356	7.893188	-1.093169	2.294929	6.388261	0.303167	0.000000	-10.000000	0.091667	7.400000	614.666687	1023.000000	1023.000000	2046.000000
24.020000	0.013735	8.117230	-1.044094	2.380169	6.482888	0.298268	0.000000	-10.000000	0.125000	5.600000	617.333313	1023.000000	1023.000000	2046.000000
24.040001	0.014150	8.362375	-1.011933	2.418021	6.580701	0.375586	0.000000	-10.000000	0.141667	3.533334	619.500000	1023.000000	1023.000000	2046.000000
24.059999	0.014455	8.543087	-0.966938	2.448390	6.635188	0.426448	0.000000	-10.000000	0.150000	1.200000	621.000000	1023.000000	1023.000000	2046.000000
24.080000	0.014868	8.787116	-0.874390	2.506220	6.773803	0.381484	0.000000	-10.000000	0.150000	-0.883333	621.833313	1023.000000	1023.000000	2046.000000
24.100000	0.015388	9.094101	-0.758319	2.520748	6.923879	0.407793	0.000000	-10.000000	0.158333	-2.466667	622.000000	1023.000000	1023.000000	2046.000000
24.120001	0.015737	9.300562	-0.681999	2.516900	7.075687	0.389973	0.000000	-10.000000	0.175000	-3.883333	622.000000	1023.000000	1023.000000	2046.000000
24.139999	0.015917	9.407137	-0.662086	2.549528	7.149256	0.370438	0.000000	-10.000000	0.191667	-5.066667	622.000000	1023.000000	1023.000000	2046.000000
24.160000	0.016170	9.556746	-0.585431	2.498889	7.249071	0.394216	0.000000	-10.000000	0.191667	-6.033333	622.000000	1023.000000	1023.000000	2046.000000
24.180000	0.016191	9.568840	-0.471574	2.337980	7.236660	0.465774	0.000000	-10.000000	0.183333	-6.883333	622.000000	1023.000000	1023.000000	2046.000000
24.200001	0.016387	9.684685	-0.414002	2.389162	7.266643	0.442882	0.000000	-10.000000	0.183333	-7.833333	622.000000	1023.000000	1023.000000	2046.000000
24.219999	0.016553	9.782716	-0.371319	2.465042	7.247323	0.441671	0.000000	-10.000000	0.216667	-9.000000	622.000000	1023.000000	1023.000000	2046.000000
24.240000	0.016592	9.806066	-0.354940	2.528292	7.150634	0.482080	0.000000	-10.000000	0.258333	-10.283333	622.000000	1023.000000	1023.000000	2046.000000
24.260000	0.015647	9.247473	-0.649093	2.606414	6.813053	0.477099	0.000000	-10.000000	0.291667	-11.583333	614.666687	1023.000000	1023.000000	2046.000000
24.280001	0.014091	8.327940	-1.004217	2.591491	6.315319	0.425348	0.000000	-10.000000	0.300000	-12.500000	606.000000	1023.000000	1023.000000	2046.000000
24.299999	0.011926	7.048037	-1.356676	2.378044	5.745158	0.281511	0.000000	-10.000000	0.308333	-13.216667	595.833313	1023.000000	1023.000000	2046.000000
24.320000	0.009274	5.480880	-1.629553	2.026471	5.123902	-0.039940	0.000000	-10.000000	0.316667	-13.966667	591.500000	1023.000000	1023.000000	2046.000000
24.340000	0.006951	4.107795	-1.867969	1.704055	4.656592	-0.384884	0.000000	-10.000000	0.333333	-14.866667	586.833313	1023.000000	1023.000000	2046.000000
24.360001	0.005104	3.016235	-2.147521	1.490639	4.368617	-0.695500	0.000000	-10.000000	0.341667	-15.616667	581.833313	1023.000000	1023.000000	2046.000000
24.379999	0.003798	2.244743	-2.273926	1.294021	4.106887	-0.882239	0.000000	-10.000000	0.358333	-16.299999	576.666687	1023.000000	1023.000000	2046.000000
24.400000	0.002640	1.560187	-2.451343	1.124847	3.908136	-1.021453	0.000000	-10.000000	0.358333	-16.733334	571.166687	1023.000000	1023.000000	2046.000000
24.420000	0.001632	0.964586	-2.598080	0.994206	3.717218	-1.148758	0.000000	-10.000000	0.358333	-16.950001	565.500000	1023.000000	1023.000000	2046.000000
24.440001	0.000826	0.488081	-2.726481	0.892974	3.565407	-1.243819	0.000000	-10.000000	0.358333	-16.900000	559.833313	1023.000000	1023.000000	2046.000000
24.459999	0.000192	0.113452	-2.823645	0.859187	3.416243	-1.338334	0.000000	-10.000000	0.358333	-17.000000	554.166687	1023.000000	1023.000000	2046.000000
24.480000	-0.000469	-0.277063	-2.852421	0.812008	3.171100	-1.407750	0.000000	-10.000000	0.358333	-17.150000	548.500000	1023.000000	1023.000000	2046.000000
24.500000	-0.001003	-0.592561	-2.941596	0.743502	3.069469	-1.463936	0.000000	-10.000000	0.350000	-17.233334	542.833313	1023.000000	1023.000000	2046.000000
24.520000	-0.001350	-0.797736	-2.973228	0.730492	2.971579	-1.526580	0.000000	-10.000000	0.358333	-17.250000	537.166687	1023.000000	1023.000000	2046.000000
24.540001	-0.001744	-1.030729	-2.987417	0.750236	2.807926	-1.601475	0.000000	-10.000000	0.375000	-17.433334	531.500000	1023.000000	1023.000000	2046.000000
24.559999	-0.002065	-1.220632	-3.067771	0.749236	2.711412	-1.613510	0.000000	-10.000000	0.408333	-17.883333	525.500000	1023.000000	1023.000000	2046.000000
24.580000	-0.002396	-1.416174	-3.123983	0.709547	2.682593	-1.684332	0.000000	-10.000000	0.433333	-18.616667	519.500000	1023.000000	1023.000000	2046.000000
24.600000	-0.002393	-1.414449	-3.162169	0.670264	2.704793	-1.627337	0.000000	-10.000000	0.466667	-19.666666	513.333313	1023.000000	1023.000000	2046.000000
24.620001	-0.002535	-1.498361	-3.221118	0.723623	2.610021	-1.610887	0.000000	-10.000000	0.500000	-20.900000	506.833344	1023.000000	1023.000000	2046.000000
24.639999	-0.002785	-1.645893	-3.333308	0.761559	2.531993	-1.606138	0.000000	-10.000000	0.550000	-22.183334	499.833344	1023.000000	1023.000000	2046.000000
24.660000	-0.003192	-1.886379	-3.592441	0.804202	2.523766	-1.621907	0.000000	-10.000000	0.583333	-23.133333	492.500000	1023.000000	1023.000000	2046.000000
24.680000	-0.003732	-2.205653	-3.889789	0.849078	2.456986	-1.621929	0.000000	-10.000000	0.600000	-23.616667	484.833344	1023.000000	1023.000000	2046.000000
24.700001	-0.004366	-2.580369	-4.093795	0.895370	2.304093	-1.686037	0.000000	-10.000000	0.600000	-23.783333	477.000000	1023.000000	1023.000000	2046.000000
24.719999	-0.005040	-2.978628	-4.303328	0.854507	2.146879	-1.676687	0.000000	-10.000000	0.600000	-24.133333	469.000000	1023.000000	1023.000000	2046.000000
24.740000	-0.005694	-3.365029	-4.473031	0.853849	1.944015	-1.689862	0.000000	-10.000000	0.600000	-24.416668	461.000000	1023.000000	1023.000000	2046.000000
24.760000	-0.006439	-3.805273	-4.652440	0.892485	1.696912	-1.742230	0.000000	-10.000000	0.600000	-24.500000	452.666656	1023.000000	1023.000000	2046.000000
24.780001	-0.007154	-4.228127	-4.781327	0.937244	1.408732	-1.792777	0.000000	-10.000000	0.600000	-24.366667	444.333344	1023.000000	1023.000000	2046.000000
24.799999	-0.007920	-4.680686	-4.889110	0.893925	1.185332	-1.870833	0.000000	-10.000000	0.600000	-24.350000	436.000000	1023.000000	1023.000000	2046.000000
24.820000	-0.008574	-5.067239	-5.034625	0.813418	1.067772	-1.913804	0.000000	-10.000000	0.591667	-24.483334	428.000000	1023.000000	1023.000000	2046.000000
24.840000	-0.009017	-5.329074	-5.103319	0.808646	0.945571	-1.979972	0.000000	-10.000000	0.600000	-24.516666	420.000000	1023.000000	1023.000000	2046.000000
24.860001	-0.009329	-5.513590	-5.162270	0.839404	0.835881	-2.026606	0.000000	-10.000000	0.608333	-24.600000	412.000000	1023.000000	1023.000000	2046.000000
24.879999	-0.009743	-5.758326	-5.232561	0.828306	0.712778	-2.066850	0.000000	-10.000000	0.625000	-24.633333	403.666656	1023.000000	1023.000000	2046.000000
24.900000	-0.010066	-5.948932	-5.287779	0.806153	0.622267	-2.089573	0.000000	-10.000000	0.616667	-24.683334	395.333344	1023.000000	1023.000000	2046.000000
24.920000	-0.010259	-6.063349	-5.335362	0.857883	0.530047	-2.115916	0.000000	-10.000000	0.616667	-24.733334	387.000000	1023.000000	1023.000000	2046.000000
24.940001	-0.010634	-6.284686	-5.319923	0.891786	0.303937	-2.160485	0.000000	-10.000000	0.608333	-24.766666	378.833344	1023.000000	1023.000000	2046.000000
24.959999	-0.011025	-6.515829	-5.376194	0.841453	0.194578	-2.175666	0.000000	-10.000000	0.608333	-24.800001	370.500000	1023.000000	1023.000000	2046.000000
24.980000	-0.011259	-6.654023	-5.446130	0.860348	0.148658	-2.216899	0.000000	-10.000000	0.600000	-24.550001	362.166656	1023.000000	1023.000000	2046.000000
25.000000	-0.011547	-6.824447	-5.464136	0.886333	0.048122	-2.294766	0.000000	-10.000000	0.600000	-24.366667	354.000000	1023.000000	1023.000000	2046.000000
25.020000	-0.011980	-7.080033	-5.499615	0.848738	-0.066097	-2.363060	0.000000	-10.000000	0.591667	-24.000000	346.000000	1023.000000	1023.000000	2046.000000
25.040001	-0.012387	-7.320507	-5.586024	0.828565	-0.142233	-2.420815	0.000000	-10.000000	0.591667	-23.916666	338.000000	1023.000000	1023.000000	2046.000000
25.059999	-0.012630	-7.464463	-5.575312	0.836267	-0.230355	-2.495063	0.000000	-10.000000	0.591667	-23.633333	330.000000	1023.000000	1023.000000	2046.000000
25.080000	-0.013054	-7.715017	-5.608541	0.801725	-0.343552	-2.564649	0.000000	-10.000000	0.600000	-23.600000	322.000000	1023.000000	1023.000000	2046.000000
25.100000	-0.013466	-7.958624	-5.689535	0.745088	-0.364560	-2.649617	0.000000	-10.000000	0.600000	-23.383335	314.000000	1023.000000	1023.000000	2046.000000
25.120001	-0.013566	-8.017624	-5.671120	0.755020	-0.341353	-2.760170	0.000000	-10.000000	0.591667	-23.366667	306.333344	1023.000000	1023.000000	2046.000000
25.139999	-0.013640	-8.061090	-5.658562	0.779978	-0.339834	-2.842672	0.000000	-10.000000	0.583333	-23.266666	298.666656	1023.000000	1023.000000	2046.000000
25.160000	-0.013573	-8.021401	-5.632736	0.761223	-0.296949	-2.852939	0.000000	-10.000000	0.583333	-23.150000	291.000000	1023.000000	1023.000000	2046.000000
25.180000	-0.013533	-7.998198	-5.579724	0.781578	-0.240683	-2.959369	0.000000	-10.000000	0.575000	-22.916668	283.000000	1023.000000	1023.000000	2046.000000
25.200001	-0.013826	-8.171363	-5.522623	0.713119	-0.340152	-3.021708	0.000000	-10.000000	0.566667	-22.700001	275.333344	1023.000000	1023.000000	2046.000000
25.219999	-0.014261	-8.427999	-5.484889	0.551695	-0.445962	-3.048842	0.000000	-10.000000	0.558333	-22.750000	267.666656	1023.000000	1023.000000	2046.000000
25.240000	-0.014678	-8.674576	-5.591258	0.543411	-0.422084	-3.204646	0.000000	-10.000000	0.566667	-22.866667	260.333344	1023.000000	1023.000000	2046.000000
25.260000	-0.014929	-8.823324	-5.526273	0.542642	-0.536544	-3.303149	0.000000	-10.000000	0.575000	-23.100000	252.666672	1023.000000	1023.000000	2046.000000
25.280001	-0.015420	-9.113288	-5.580831	0.534365	-0.681899	-3.384923	0.000000	-10.000000	0.583333	-23.216667	245.000000	1023.000000	1023.000000	2046.000000
25.299999	-0.016216	-9.583479	-5.837374	0.547590	-0.932554	-3.361141	0.000000	-10.000000	0.575000	-23.466667	237.000000	1023.000000	1023.000000	2046.000000
25.320000	-0.017525	-10.357408	-6.096625	0.503814	-1.306250	-3.458347	0.000000	-10.000000	0.583333	-23.450001	229.166672	1023.000000	1023.000000	2046.000000
25.340000	-0.019673	-11.626657	-6.395463	0.308751	-1.877837	-3.662107	0.000000	-10.000000	0.575000	-23.483334	221.500000	1023.000000	1023.000000	2046.000000
25.360001	-0.022336	-13.200737	-6.748716	0.030649	-2.442405	-4.040264	0.000000	-10.000000	0.575000	-23.200001	213.833328	1023.000000	1023.000000	2046.000000
25.379999	-0.024712	-14.604784	-7.133285	-0.274696	-2.789668	-4.407135	0.000000	-10.000000	0.541667	-22.700001	206.000000	1023.000000	1023.000000	2046.000000
25.400000	-0.026617	-15.730423	-7.344588	-0.529430	-3.131542	-4.724864	0.000000	-10.000000	0.508333	-22.116667	198.333328	1023.000000	1023.000000	2046.000000
25.420000	-0.028181	-16.654676	-7.457482	-0.763170	-3.417158	-5.016865	0.000000	-10.000000	0.491667	-21.650000	190.833328	1023.000000	1023.000000	2046.000000
25.440001	-0.029365	-17.354441	-7.685739	-0.943131	-3.509943	-5.215628	0.000000	-10.000000	0.475000	-21.533333	183.666672	1023.000000	1023.000000	2046.000000
25.459999	-0.030092	-17.784105	-7.763451	-1.011920	-3.637109	-5.371625	0.000000	-10.000000	0.475000	-21.350000	176.500000	1023.000000	1023.000000	2046.000000
25.480000	-0.030865	-18.241360	-7.765994	-1.104293	-3.846138	-5.524937	0.000000	-10.000000	0.466667	-21.183332	169.500000	1023.000000	1023.000000	2046.000000
25.500000	-0.031537	-18.638472	-7.814809	-1.154151	-3.983464	-5.686048	0.000000	-10.000000	0.458333	-20.833334	162.500000	1023.000000	1023.000000	2046.000000
25.520000	-0.031852	-18.824244	-7.805243	-1.215026	-4.077504	-5.726471	0.000000	-10.000000	0.450000	-20.250000	155.500000	1023.000000	1023.000000	2046.000000
25.540001	-0.032367	-19.129177	-7.826250	-1.239700	-4.209716	-5.853510	0.000000	-10.000000	0.425000	-19.600000	148.666672	1023.000000	1023.000000	2046.000000
25.559999	-0.032730	-19.343609	-7.792361	-1.294969	-4.327942	-5.928338	0.000000	-10.000000	0.416667	-18.850000	142.000000	1023.000000	1023.000000	2046.000000
25.580000	-0.032985	-19.494390	-7.914490	-1.306204	-4.289320	-5.984375	0.000000	-10.000000	0.400000	-18.266666	133.666672	1023.000000	1023.000000	2046.000000
25.600000	-0.033088	-19.554785	-7.922101	-1.260005	-4.289660	-6.083018	0.000000	-10.000000	0.400000	-17.883333	125.500000	1023.000000	1023.000000	2046.000000
25.620001	-0.033140	-19.586014	-7.830223	-1.293875	-4.351880	-6.110035	0.000000	-10.000000	0.400000	-17.783335	119.500000	1023.000000	1023.000000	2046.000000
25.639999	-0.033137	-19.583786	-7.827288	-1.346277	-4.318390	-6.091832	0.000000	-10.000000	0.408333	-18.100000	115.500000	1023.000000	1023.000000	2046.000000
25.660000	-0.032934	-19.464043	-7.842044	-1.360324	-4.254660	-6.007014	0.000000	-10.000000	0.408333	-18.350000	111.500000	1023.000000	1023.000000	2046.000000
25.680000	-0.033082	-19.551653	-7.938442	-1.317156	-4.265802	-6.030253	0.000000	-10.000000	0.408333	-18.583334	105.500000	1023.000000	1023.000000	2046.000000
25.700001	-0.033361	-19.716616	-8.041354	-1.298821	-4.327710	-6.048731	0.000000	-10.000000	0.400000	-18.316668	99.500000	1023.000000	1023.000000	2046.000000
25.719999	-0.033664	-19.895344	-8.201911	-1.354321	-4.318288	-6.020824	0.000000	-10.000000	0.400000	-17.950001	93.500000	1023.000000	1023.000000	2046.000000
25.740000	-0.034013	-20.101387	-8.363723	-1.358661	-4.276641	-6.102363	0.000000	-10.000000	0.383333	-17.566668	87.500000	1023.000000	1023.000000	2046.000000
25.760000	-0.034497	-20.387960	-8.371148	-1.414412	-4.470756	-6.131643	0.000000	-10.000000	0.366667	-17.200001	81.500000	1023.000000	1023.000000	2046.000000
25.780001	-0.034969	-20.666475	-8.407067	-1.445592	-4.637340	-6.176477	0.000000	-10.000000	0.350000	-16.983334	77.500000	1023.000000	1023.000000	2046.000000
25.799999	-0.035297	-20.860344	-8.448612	-1.450322	-4.746722	-6.214687	0.000000	-10.000000	0.333333	-16.450001	71.833336	1023.000000	1023.000000	2046.000000
25.820000	-0.035755	-21.131418	-8.504575	-1.472930	-4.875585	-6.278328	0.000000	-10.000000	0.316667	-15.916667	66.500000	1023.000000	1023.000000	2046.000000
25.840000	-0.036258	-21.428219	-8.486284	-1.532090	-5.055281	-6.354565	0.000000	-10.000000	0.300000	-15.183333	59.333332	1023.000000	1023.000000	2046.000000
25.860001	-0.036624	-21.644653	-8.620085	-1.579169	-5.022336	-6.423061	0.000000	-10.000000	0.300000	-14.666667	54.166668	1023.000000	1023.000000	2046.000000
25.879999	-0.036746	-21.716833	-8.699101	-1.618565	-4.962736	-6.436431	0.000000	-10.000000	0.300000	-14.166667	49.166668	1023.000000	1023.000000	2046.000000
25.900000	-0.036909	-21.813265	-8.706863	-1.654245	-5.007480	-6.444677	0.000000	-10.000000	0.300000	-13.783333	44.500000	1023.000000	1023.000000	2046.000000
25.920000	-0.037018	-21.877859	-8.656089	-1.644746	-5.061375	-6.515649	0.000000	-10.000000	0.291667	-13.516666	40.000000	1023.000000	1023.000000	2046.000000
25.940001	-0.036950	-21.837372	-8.675733	-1.637962	-5.002891	-6.520786	0.000000	-10.000000	0.283333	-13.233334	35.500000	1023.000000	1023.000000	2046.000000
25.959999	-0.036952	-21.838528	-8.686193	-1.633173	-4.991838	-6.527323	0.000000	-10.000000	0.275000	-12.800000	31.166666	1023.000000	1023.000000	2046.000000
25.980000	-0.037010	-21.873070	-8.599647	-1.614963	-5.098601	-6.559858	0.000000	-10.000000	0.266667	-12.450001	27.000000	1023.000000	1023.000000	2046.000000
26.000000	-0.037048	-21.895452	-8.614798	-1.639564	-5.097673	-6.543417	0.000000	-10.000000	0.266667	-11.983334	22.666666	1023.000000	1023.000000	2046.000000
26.020000	-0.036941	-21.832258	-8.648539	-1.627502	-5.022606	-6.533610	0.000000	-10.000000	0.258333	-11.733334	18.666666	1023.000000	1023.000000	2046.000000
26.040001	-0.036951	-21.838238	-8.667032	-1.615886	-4.997534	-6.557784	0.000000	-10.000000	0.258333	-11.216667	14.666667	1023.000000	1023.000000	2046.000000
26.059999	-0.036974	-21.851648	-8.549502	-1.627982	-5.082961	-6.591203	0.000000	-10.000000	0.233333	-10.783334	11.000000	1023.000000	1023.000000	2046.000000
26.080000	-0.036935	-21.828405	-8.549880	-1.623768	-5.085306	-6.569452	0.000000	-10.000000	0.208333	-10.183333	7.333333	1023.000000	1023.000000	2046.000000
26.100000	-0.036828	-21.765100	-8.589332	-1.618808	-4.983721	-6.573238	0.000000	-10.000000	0.175000	-9.650001	3.833333	1023.000000	1023.000000	2046.000000
26.120001	-0.036930	-21.825594	-8.521570	-1.613447	-5.060879	-6.629699	0.000000	-10.000000	0.166667	-9.216667	1.000000	1023.000000	1023.000000	2046.000000
26.139999	-0.036932	-21.826975	-8.447783	-1.626641	-5.088156	-6.664395	0.000000	-10.000000	0.158333	-8.850000	-1.833333	1023.000000	1023.000000	2046.000000
26.160000	-0.036792	-21.744196	-8.444264	-1.628795	-5.048199	-6.622937	0.000000	-10.000000	0.150000	-8.416667	-4.500000	1023.000000	1023.000000	2046.000000
26.180000	-0.036719	-21.701046	-8.481357	-1.620253	-4.974475	-6.624960	0.000000	-10.000000	0.141667	-7.966667	-7.333333	1023.000000	1023.000000	2046.000000
26.200001	-0.036617	-21.640902	-8.372307	-1.644746	-4.979840	-6.644009	0.000000	-10.000000	0.141667	-7.383333	-10.000000	1023.000000	1023.000000	2046.000000
26.219999	-0.036300	-21.453192	-8.293164	-1.601945	-4.902737	-6.655346	0.000000	-10.000000	0.141667	-6.766667	-12.333333	1023.000000	1023.000000	2046.000000
26.240000	-0.035885	-21.207924	-8.310032	-1.570662	-4.699118	-6.628112	0.000000	-10.000000	0.141667	-6.033333	-14.500000	1023.000000	1023.000000	2046.000000
26.260000	-0.035653	-21.071196	-8.338927	-1.546257	-4.544630	-6.641381	0.000000	-10.000000	0.133333	-5.050000	-16.500000	1023.000000	1023.000000	2046.000000
26.280001	-0.035359	-20.897097	-8.156650	-1.528278	-4.526244	-6.685926	0.000000	-10.000000	0.133333	-3.716667	-18.333334	1023.000000	1023.000000	2046.000000
26.299999	-0.035256	-20.836332	-8.068505	-1.642818	-4.482780	-6.642229	0.000000	-10.000000	0.116667	-1.950000	-19.500000	1023.000000	1023.000000	2046.000000
26.320000	-0.035203	-20.804888	-8.003537	-1.706010	-4.445745	-6.649595	0.000000	-10.000000	0.108333	-0.366667	-20.000000	1023.000000	1023.000000	2046.000000
26.340000	-0.035165	-20.782349	-8.063668	-1.725054	-4.346906	-6.646720	0.000000	-10.000000	0.100000	1.333333	-20.000000	1023.000000	1023.000000	2046.000000
26.360001	-0.034772	-20.550304	-7.912190	-1.725668	-4.278262	-6.634184	0.000000	-10.000000	0.083333	3.016667	-20.000000	1023.000000	1023.000000	2046.000000
26.379999	-0.034302	-20.272743	-7.814409	-1.674212	-4.242607	-6.541516	0.000000	-10.000000	0.066667	5.000000	-20.000000	1023.000000	1023.000000	2046.000000
26.400000	-0.033950	-20.064682	-7.916081	-1.645832	-4.098529	-6.404240	0.000000	-10.000000	0.033333	7.183333	-20.000000	1023.000000	1023.000000	2046.000000
26.420000	-0.034319	-20.282560	-8.063798	-1.723387	-4.201117	-6.294260	0.000000	-10.000000	0.016667	9.450001	-20.000000	1023.000000	1023.000000	2046.000000
26.440001	-0.035572	-21.023182	-8.295243	-1.842500	-4.525624	-6.359815	0.000000	-10.000000	-0.016667	11.800000	-20.000000	1023.000000	1023.000000	2046.000000
26.459999	-0.037255	-22.017582	-8.499302	-2.035731	-4.963643	-6.518907	0.000000	-10.000000	-0.033333	14.200001	-20.000000	1023.000000	1023.000000	2046.000000
26.480000	-0.038526	-22.768669	-8.783606	-2.282587	-4.990260	-6.712216	0.000000	-10.000000	-0.066667	16.299999	-12.666667	1023.000000	1023.000000	2046.000000
26.500000	-0.039309	-23.231674	-8.863629	-2.531080	-5.009862	-6.827103	0.000000	-10.000000	-0.083333	17.933334	2.500000	1023.000000	1023.000000	2046.000000
26.520000	-0.039548	-23.372667	-8.826589	-2.677817	-4.991229	-6.877033	0.000000	-10.000000	-0.108333	19.200001	19.666666	1023.000000	1023.000000	2046.000000
26.540001	-0.039506	-23.347904	-8.824141	-2.810793	-4.863073	-6.849897	0.000000	-10.000000	-0.133333	20.250000	31.666666	1023.000000	1023.000000	2046.000000
26.559999	-0.039235	-23.187899	-8.804529	-2.877885	-4.714257	-6.791228	0.000000	-10.000000	-0.150000	21.200001	38.166668	1023.000000	1023.000000	2046.000000
26.580000	-0.038849	-22.959908	-8.641272	-2.835335	-4.733448	-6.749854	0.000000	-10.000000	-0.175000	21.966667	45.000000	1023.000000	1023.000000	2046.000000
26.600000	-0.038240	-22.599966	-8.490184	-2.764263	-4.633927	-6.711593	0.000000	-10.000000	-0.191667	22.800001	52.166668	1023.000000	1023.000000	2046.000000
26.620001	-0.037576	-22.207441	-8.448371	-2.735259	-4.425969	-6.597844	0.000000	-10.000000	-0.241667	23.733334	59.500000	1023.000000	1023.000000	2046.000000
26.639999	-0.036909	-21.813499	-8.385751	-2.672515	-4.244267	-6.510966	0.000000	-10.000000	-0.275000	24.550001	67.166664	1023.000000	1023.000000	2046.000000
26.660000	-0.036199	-21.393393	-8.218539	-2.597106	-4.139560	-6.438188	0.000000	-10.000000	-0.283333	25.300001	75.333336	1023.000000	1023.000000	2046.000000
26.680000	-0.035373	-20.905197	-8.154949	-2.496580	-3.928151	-6.325516	0.000000	-10.000000	-0.275000	25.733334	83.833336	1023.000000	1023.000000	2046.000000
26.700001	-0.034366	-20.310032	-8.080305	-2.408450	-3.636618	-6.184659	0.000000	-10.000000	-0.266667	25.850000	92.500000	1023.000000	1023.000000	2046.000000
26.719999	-0.033259	-19.656204	-7.897247	-2.313046	-3.403630	-6.042281	0.000000	-10.000000	-0.266667	25.766668	101.000000	1023.000000	1023.000000	2046.000000
26.740000	-0.032117	-18.981161	-7.704767	-2.235230	-3.156942	-5.884222	0.000000	-10.000000	-0.250000	25.666668	109.500000	1023.000000	1023.000000	2046.000000
26.760000	-0.031016	-18.330173	-7.687943	-2.153666	-2.842430	-5.646133	0.000000	-10.000000	-0.233333	25.350000	118.166664	1023.000000	1023.000000	2046.000000
26.780001	-0.029953	-17.702009	-7.629237	-2.050669	-2.560686	-5.461417	0.000000	-10.000000	-0.225000	25.000000	124.000000	1023.000000	1023.000000	2046.000000
26.799999	-0.029093	-17.193714	-7.553320	-1.923006	-2.348241	-5.369148	0.000000	-10.000000	-0.233333	24.983334	132.500000	1023.000000	1023.000000	2046.000000
26.820000	-0.028333	-16.744932	-7.523299	-1.858281	-2.124746	-5.238605	0.000000	-10.000000	-0.241667	25.266666	140.833328	1023.000000	1023.000000	2046.000000
26.840000	-0.027655	-16.344004	-7.514910	-1.859563	-1.942511	-5.027020	0.000000	-10.000000	-0.250000	25.483334	152.000000	1023.000000	1023.000000	2046.000000
26.860001	-0.027025	-15.972044	-7.427471	-1.748596	-1.838260	-4.957718	0.000000	-10.000000	-0.250000	25.750000	160.500000	1023.000000	1023.000000	2046.000000
26.879999	-0.026335	-15.563858	-7.276355	-1.630267	-1.786003	-4.871233	0.000000	-10.000000	-0.266667	26.000000	169.000000	1023.000000	1023.000000	2046.000000
26.900000	-0.025721	-15.201089	-7.254604	-1.628614	-1.633080	-4.684791	0.000000	-10.000000	-0.291667	26.566668	177.666672	1023.000000	1023.000000	2046.000000
26.920000	-0.025112	-14.841004	-7.206020	-1.553034	-1.504678	-4.577273	0.000000	-10.000000	-0.308333	26.900000	186.500000	1023.000000	1023.000000	2046.000000
26.940001	-0.024295	-14.358400	-7.127641	-1.428041	-1.290856	-4.511862	0.000000	-10.000000	-0.325000	27.266666	195.500000	1023.000000	1023.000000	2046.000000
26.959999	-0.023494	-13.884715	-6.980352	-1.385096	-1.162757	-4.356511	0.000000	-10.000000	-0.341667	27.366667	204.500000	1023.000000	1023.000000	2046.000000
26.980000	-0.022575	-13.341784	-6.895753	-1.376567	-0.911335	-4.158129	0.000000	-10.000000	-0.358333	27.483334	213.500000	1023.000000	1023.000000	2046.000000
27.000000	-0.021440	-12.671277	-6.759468	-1.197116	-0.666444	-4.048250	0.000000	-10.000000	-0.358333	27.616667	222.666672	1023.000000	1023.000000	2046.000000
27.020000	-0.020360	-12.033024	-6.566032	-1.079706	-0.469203	-3.918083	0.000000	-10.000000	-0.350000	27.750000	231.833328	1023.000000	1023.000000	2046.000000
27.040001	-0.019236	-11.368187	-6.434558	-1.050657	-0.210661	-3.672312	0.000000	-10.000000	-0.366667	27.616667	241.166672	1023.000000	1023.000000	2046.000000
27.059999	-0.018101	-10.697612	-6.338928	-0.930471	0.080748	-3.508960	0.000000	-10.000000	-0.366667	27.750000	250.333328	1023.000000	1023.000000	2046.000000
27.080000	-0.016895	-9.985186	-6.112074	-0.735223	0.254281	-3.392170	0.000000	-10.000000	-0.358333	27.550001	259.500000	1023.000000	1023.000000	2046.000000
27.100000	-0.015758	-9.312938	-5.905178	-0.607430	0.450926	-3.251255	0.000000	-10.000000	-0.350000	27.816668	268.666656	1023.000000	1023.000000	2046.000000
27.120001	-0.014527	-8.585423	-5.761102	-0.532187	0.750792	-3.042927	0.000000	-10.000000	-0.350000	27.683334	278.000000	1023.000000	1023.000000	2046.000000
27.139999	-0.013372	-7.902892	-5.661300	-0.437646	1.054785	-2.858732	0.000000	-10.000000	-0.366667	27.866667	287.333344	1023.000000	1023.000000	2046.000000
27.160000	-0.012154	-7.182952	-5.386185	-0.277173	1.245095	-2.764689	0.000000	-10.000000	-0.375000	27.966667	296.666656	1023.000000	1023.000000	2046.000000
27.180000	-0.011012	-6.507874	-5.188268	-0.182984	1.480368	-2.616991	0.000000	-10.000000	-0.391667	28.133333	306.000000	1023.000000	1023.000000	2046.000000
27.200001	-0.009847	-5.819473	-5.096265	-0.137848	1.833791	-2.419151	0.000000	-10.000000	-0.383333	28.516666	315.333344	1023.000000	1023.000000	2046.000000
27.219999	-0.008652	-5.113076	-4.919785	-0.023768	2.100342	-2.269866	0.000000	-10.000000	-0.383333	28.799999	324.833344	1023.000000	1023.000000	2046.000000
27.240000	-0.007373	-4.357385	-4.641232	0.147704	2.297213	-2.161071	0.000000	-10.000000	-0.383333	29.200001	334.333344	1023.000000	1023.000000	2046.000000
27.260000	-0.006136	-3.626354	-4.438150	0.263757	2.588770	-2.040731	0.000000	-10.000000	-0.400000	29.466667	344.000000	1023.000000	1023.000000	2046.000000
27.280001	-0.004919	-2.907073	-4.309616	0.315127	2.935852	-1.848436	0.000000	-10.000000	-0.400000	29.550001	353.666656	1023.000000	1023.000000	2046.000000
27.299999	-0.003926	-2.320405	-4.172222	0.381586	3.210725	-1.740494	0.000000	-10.000000	-0.391667	29.366667	363.500000	1023.000000	1023.000000	2046.000000
27.320000	-0.002985	-1.764198	-3.983224	0.483484	3.456470	-1.720929	0.000000	-10.000000	-0.408333	29.200001	373.500000	1023.000000	1023.000000	2046.000000
27.340000	-0.002059	-1.216723	-3.667096	0.453327	3.599893	-1.602847	0.000000	-10.000000	-0.400000	29.283333	383.333344	1023.000000	1023.000000	2046.000000
27.360001	-0.001065	-0.629574	-3.399981	0.463456	3.766486	-1.459534	0.000000	-10.000000	-0.391667	29.433334	393.000000	1023.000000	1023.000000	2046.000000
27.379999	0.000044	0.025913	-3.165829	0.476044	4.039617	-1.323919	0.000000	-10.000000	-0.366667	29.483334	402.666656	1023.000000	1023.000000	2046.000000
27.400000	0.001476	0.872374	-2.859061	0.621849	4.305342	-1.195755	0.000000	-10.000000	-0.350000	29.183334	412.500000	1023.000000	1023.000000	2046.000000
27.420000	0.002495	1.474594	-2.653317	0.830149	4.398015	-1.100253	0.000000	-10.000000	-0.350000	28.466667	422.500000	1023.000000	1023.000000	2046.000000
27.440001	0.002679	1.583281	-2.747447	0.943063	4.320576	-0.932911	0.000000	-10.000000	-0.341667	27.900000	432.166656	1023.000000	1023.000000	2046.000000
27.459999	0.001830	1.081646	-2.941514	0.902383	4.024440	-0.903663	0.000000	-10.000000	-0.341667	27.516666	441.500000	1023.000000	1023.000000	2046.000000
27.480000	0.000530	0.313274	-3.045577	0.735330	3.693280	-1.069759	0.000000	-10.000000	-0.325000	27.400000	450.666656	1023.000000	1023.000000	2046.000000
27.500000	-0.000597	-0.352743	-2.998635	0.565432	3.379804	-1.299345	0.000000	-10.000000	-0.308333	27.083334	459.833344	1023.000000	1023.000000	2046.000000
27.520000	-0.001354	-0.800392	-2.996421	0.362167	3.289178	-1.455316	0.000000	-10.000000	-0.291667	26.800001	469.000000	1023.000000	1023.000000	2046.000000
27.540001	-0.001567	-0.926373	-2.988810	0.187301	3.376667	-1.501530	0.000000	-10.000000	-0.275000	26.116667	478.000000	1023.000000	1023.000000	2046.000000
27.559999	-0.001400	-0.827361	-2.915157	0.155406	3.483076	-1.550686	0.000000	-10.000000	-0.283333	25.966667	487.000000	1023.000000	1023.000000	2046.000000
27.580000	-0.001202	-0.710409	-2.759548	0.175651	3.479899	-1.606412	0.000000	-10.000000	-0.291667	25.883333	495.666656	1023.000000	1023.000000	2046.000000
27.600000	-0.000805	-0.475731	-2.686367	0.114147	3.638831	-1.542342	0.000000	-10.000000	-0.300000	26.266666	504.333344	1023.000000	1023.000000	2046.000000
27.620001	-0.000292	-0.172326	-2.618742	0.110785	3.817640	-1.482010	0.000000	-10.000000	-0.291667	26.166668	513.000000	1023.000000	1023.000000	2046.000000
27.639999	0.000454	0.268417	-2.402946	0.255836	3.920171	-1.504644	0.000000	-10.000000	-0.300000	26.316668	521.833313	1023.000000	1023.000000	2046.000000
27.660000	0.001191	0.703878	-2.178799	0.380484	4.004942	-1.502750	0.000000	-10.000000	-0.300000	26.466667	530.500000	1023.000000	1023.000000	2046.000000
27.680000	0.002074	1.225625	-2.016171	0.409467	4.219678	-1.387349	0.000000	-10.000000	-0.308333	26.516666	539.166687	1023.000000	1023.000000	2046.000000
27.700001	0.003008	1.777924	-1.835130	0.448368	4.454475	-1.289789	0.000000	-10.000000	-0.300000	26.316668	548.000000	1023.000000	1023.000000	2046.000000
27.719999	0.003952	2.335600	-1.621334	0.620601	4.590528	-1.254195	0.000000	-10.000000	-0.291667	26.200001	556.833313	1023.000000	1023.000000	2046.000000
27.740000	0.004994	2.951476	-1.370113	0.730139	4.760332	-1.168882	0.000000	-10.000000	-0.266667	25.916666	565.666687	1023.000000	1023.000000	2046.000000
27.760000	0.006165	3.643737	-1.182441	0.752888	5.100329	-1.027039	0.000000	-10.000000	-0.225000	25.166666	574.333313	1023.000000	1023.000000	2046.000000
27.780001	0.007339	4.337578	-1.062822	0.811408	5.429965	-0.840973	0.000000	-10.000000	-0.200000	24.483334	580.166687	1023.000000	1023.000000	2046.000000
27.799999	0.008452	4.995380	-0.872249	1.019337	5.629253	-0.780961	0.000000	-10.000000	-0.158333	23.533333	588.333313	1023.000000	1023.000000	2046.000000
27.820000	0.009426	5.570677	-0.780900	1.167261	5.878803	-0.694487	0.000000	-10.000000	-0.141667	22.466667	596.333313	1023.000000	1023.000000	2046.000000
27.840000	0.010315	6.096132	-0.828095	1.239071	6.222061	-0.536905	0.000000	-10.000000	-0.108333	21.250000	606.666687	1023.000000	1023.000000	2046.000000
27.860001	0.011035	6.521642	-0.877442	1.327463	6.536894	-0.465273	0.000000	-10.000000	-0.100000	20.333334	614.000000	1023.000000	1023.000000	2046.000000
27.879999	0.011895	7.029879	-0.703033	1.514785	6.619515	-0.401388	0.000000	-10.000000	-0.091667	19.666666	620.833313	1023.000000	1023.000000	2046.000000
27.900000	0.012445	7.354742	-0.636221	1.579978	6.687490	-0.276506	0.000000	-10.000000	-0.100000	19.383333	627.666687	1023.000000	1023.000000	2046.000000
27.920000	0.013010	7.689073	-0.643154	1.634548	6.810548	-0.112868	0.000000	-10.000000	-0.100000	19.200001	634.166687	1023.000000	1023.000000	2046.000000
27.940001	0.013605	8.040363	-0.579575	1.745480	6.926329	-0.051869	0.000000	-10.000000	-0.100000	19.200001	640.666687	1023.000000	1023.000000	2046.000000
27.959999	0.014205	8.395002	-0.450111	1.929033	6.970120	-0.054040	0.000000	-10.000000	-0.100000	18.983334	647.000000	1023.000000	1023.000000	2046.000000
27.980000	0.014774	8.731233	-0.327479	1.958350	7.064571	0.035790	0.000000	-10.000000	-0.083333	18.783333	653.333313	1023.000000	1023.000000	2046.000000
28.000000	0.015500	9.160244	-0.213744	1.939699	7.217288	0.217000	0.000000	-10.000000	-0.058333	18.616667	659.500000	1023.000000	1023.000000	2046.000000
28.020000	0.016372	9.675672	-0.123510	2.024776	7.475370	0.299036	0.000000	-10.000000	-0.041667	18.266666	665.833313	1023.000000	1023.000000	2046.000000
28.040001	0.017295	10.221264	0.036208	2.147050	7.645578	0.392427	0.000000	-10.000000	-0.025000	17.700001	672.166687	1023.000000	1023.000000	2046.000000
28.059999	0.018163	10.734309	0.201008	2.354345	7.766517	0.412439	0.000000	-10.000000	-0.016667	16.850000	678.333313	1023.000000	1023.000000	2046.000000
28.080000	0.018930	11.187508	0.253782	2.465278	7.949989	0.518459	0.000000	-10.000000	0.000000	16.050001	684.000000	1023.000000	1023.000000	2046.000000
28.100000	0.019803	11.703317	0.378820	2.527094	8.134715	0.662687	0.000000	-10.000000	0.000000	15.533334	689.333313	1023.000000	1023.000000	2046.000000
28.120001	0.020653	12.206023	0.443774	2.619542	8.335202	0.807505	0.000000	-10.000000	0.008333	15.016666	694.666687	1023.000000	1023.000000	2046.000000
28.139999	0.021467	12.686998	0.643433	2.788747	8.439213	0.815606	0.000000	-10.000000	0.008333	14.600000	699.833313	1023.000000	1023.000000	2046.000000
28.160000	0.022343	13.204936	0.813635	2.927415	8.561372	0.902515	0.000000	-10.000000	0.016667	13.800000	704.833313	1023.000000	1023.000000	2046.000000
28.180000	0.023027	13.608875	0.900948	3.018394	8.676188	1.013345	0.000000	-10.000000	0.025000	12.816667	709.500000	1023.000000	1023.000000	2046.000000
28.200001	0.023634	13.967663	0.984982	3.014398	8.808625	1.159658	0.000000	-10.000000	0.033333	11.250000	713.833313	1023.000000	1023.000000	2046.000000
28.219999	0.024159	14.278071	0.995206	3.092295	9.018910	1.171660	0.000000	-10.000000	0.058333	9.400001	717.833313	1023.000000	1023.000000	2046.000000
28.240000	0.024502	14.480961	1.078851	3.239265	9.029125	1.133720	0.000000	-10.000000	0.091667	6.800000	721.333313	1023.000000	1023.000000	2046.000000
28.260000	0.024776	14.642913	1.136294	3.294604	9.051550	1.160465	0.000000	-10.000000	0.133333	2.883333	724.166687	1023.000000	1023.000000	2046.000000
28.280001	0.025191	14.888004	1.209670	3.278542	9.141354	1.258439	0.000000	-10.000000	0.166667	-0.850000	726.000000	1023.000000	1023.000000	2046.000000
28.299999	0.025484	15.061203	1.182356	3.292774	9.340005	1.246068	0.000000	-10.000000	0.183333	-4.500000	726.833313	1023.000000	1023.000000	2046.000000
28.320000	0.025612	15.136452	1.224353	3.307244	9.404160	1.200695	0.000000	-10.000000	0.200000	-7.233334	727.000000	1023.000000	1023.000000	2046.000000
28.340000	0.025439	15.034445	1.267494	3.326409	9.361910	1.078633	0.000000	-10.000000	0.216667	-9.916667	727.000000	1023.000000	1023.000000	2046.000000
28.360001	0.025239	14.916173	1.260455	3.245353	9.271749	1.138617	0.000000	-10.000000	0.250000	-11.900001	727.000000	1023.000000	1023.000000	2046.000000
28.379999	0.025085	14.825347	1.295854	3.159743	9.174049	1.195700	0.000000	-10.000000	0.291667	-13.383333	727.000000	1023.000000	1023.000000	2046.000000
28.400000	0.024931	14.734123	1.249695	3.108472	9.145992	1.229964	0.000000	-10.000000	0.316667	-14.666667	719.833313	1023.000000	1023.000000	2046.000000
28.420000	0.025085	14.825526	1.334628	3.176392	9.072750	1.241757	0.000000	-10.000000	0.333333	-15.883333	710.833313	1023.000000	1023.000000	2046.000000
28.440001	0.024644	14.564800	1.199296	3.280887	8.903007	1.181610	0.000000	-10.000000	0.358333	-17.049999	700.000000	1023.000000	1023.000000	2046.000000
28.459999	0.023326	13.785568	0.860164	3.354084	8.405995	1.165325	0.000000	-10.000000	0.391667	-18.050001	694.333313	1023.000000	1023.000000	2046.000000
28.480000	0.021258	12.563700	0.442877	3.282898	7.748483	1.089441	0.000000	-10.000000	0.425000	-18.933334	688.333313	1023.000000	1023.000000	2046.000000
28.500000	0.018551	10.963642	-0.002042	2.981729	7.055509	0.928447	0.000000	-10.000000	0.441667	-19.750000	682.000000	1023.000000	1023.000000	2046.000000
28.520000	0.015671	9.261626	-0.423951	2.650691	6.451956	0.582931	0.000000	-10.000000	0.466667	-20.666668	675.333313	1023.000000	1023.000000	2046.000000
28.540001	0.013220	7.813190	-0.721350	2.344073	5.982941	0.207526	0.000000	-10.000000	0.483333	-21.416668	668.333313	1023.000000	1023.000000	2046.000000
28.559999	0.011335	6.698813	-0.917454	2.132497	5.598414	-0.114645	0.000000	-10.000000	0.500000	-21.933334	661.166687	1023.000000	1023.000000	2046.000000
28.580000	0.009917	5.861157	-1.104713	1.932755	5.329226	-0.296111	0.000000	-10.000000	0.500000	-22.299999	653.833313	1023.000000	1023.000000	2046.000000
28.600000	0.008652	5.113355	-1.404811	1.736521	5.139407	-0.357761	0.000000	-10.000000	0.500000	-22.666666	646.500000	1023.000000	1023.000000	2046.000000
28.620001	0.007620	4.503302	-1.586688	1.598830	4.933462	-0.442302	0.000000	-10.000000	0.533333	-22.900000	638.833313	1023.000000	1023.000000	2046.000000
28.639999	0.006568	3.881768	-1.773621	1.569191	4.734499	-0.648301	0.000000	-10.000000	0.558333	-23.050001	631.166687	1023.000000	1023.000000	2046.000000
28.660000	0.005723	3.382376	-1.882594	1.530446	4.511392	-0.776868	0.000000	-10.000000	0.591667	-23.266666	623.500000	1023.000000	1023.000000	2046.000000
28.680000	0.005059	2.990064	-1.926722	1.554155	4.301669	-0.939037	0.000000	-10.000000	0.583333	-23.516666	615.833313	1023.000000	1023.000000	2046.000000
28.700001	0.004479	2.646963	-1.970706	1.450198	4.140022	-0.972552	0.000000	-10.000000	0.591667	-23.933334	608.000000	1023.000000	1023.000000	2046.000000
28.719999	0.003802	2.247092	-2.140133	1.367284	4.025343	-1.005402	0.000000	-10.000000	0.600000	-24.133333	600.000000	1023.000000	1023.000000	2046.000000
28.740000	0.003331	1.968513	-2.215986	1.356483	3.922248	-1.094233	0.000000	-10.000000	0.625000	-24.350000	592.000000	1023.000000	1023.000000	2046.000000
28.760000	0.002793	1.650424	-2.272935	1.343215	3.775434	-1.195290	0.000000	-10.000000	0.641667	-24.666668	583.833313	1023.000000	1023.000000	2046.000000
28.780001	0.002458	1.452679	-2.279941	1.283557	3.681082	-1.232019	0.000000	-10.000000	0.650000	-25.016668	578.333313	1023.000000	1023.000000	2046.000000
28.799999	0.002375	1.403579	-2.316123	1.268695	3.666958	-1.215950	0.000000	-10.000000	0.683333	-26.116667	569.833313	1023.000000	1023.000000	2046.000000
28.820000	0.002054	1.213806	-2.496894	1.217330	3.647119	-1.153748	0.000000	-10.000000	0.725000	-27.050001	561.000000	1023.000000	1023.000000	2046.000000
28.840000	0.001686	0.996353	-2.701022	1.287336	3.597216	-1.187177	0.000000	-10.000000	0.758333	-28.133333	549.000000	1023.000000	1023.000000	2046.000000
28.860001	0.001045	0.617830	-3.006615	1.325198	3.549947	-1.250700	0.000000	-10.000000	0.758333	-28.250000	539.500000	1023.000000	1023.000000	2046.000000
28.879999	0.000277	0.163529	-3.251599	1.339140	3.413152	-1.337163	0.000000	-10.000000	0.750000	-28.233334	530.000000	1023.000000	1023.000000	2046.000000
28.900000	-0.000353	-0.208364	-3.446093	1.299427	3.244428	-1.306126	0.000000	-10.000000	0.750000	-28.266666	520.666687	1023.000000	1023.000000	2046.000000
28.920000	-0.001028	-0.607819	-3.676457	1.280610	3.085141	-1.297112	0.000000	-10.000000	0.750000	-28.433334	511.166656	1023.000000	1023.000000	2046.000000
28.940001	-0.001938	-1.145519	-3.879944	1.318533	2.837922	-1.422030	0.000000	-10.000000	0.750000	-28.400000	501.833344	1023.000000	1023.000000	2046.000000
28.959999	-0.002780	-1.643047	-4.008293	1.293315	2.547405	-1.475474	0.000000	-10.000000	0.750000	-27.966667	492.333344	1023.000000	1023.000000	2046.000000
28.980000	-0.003597	-2.125530	-4.209532	1.257831	2.367609	-1.541437	0.000000	-10.000000	0.750000	-27.583334	483.000000	1023.000000	1023.000000	2046.000000
29.000000	-0.004283	-2.531233	-4.352273	1.202325	2.173730	-1.555015	0.000000	-10.000000	0.733333	-27.416668	473.666656	1023.000000	1023.000000	2046.000000
29.020000	-0.005086	-3.005869	-4.539065	1.165035	2.053880	-1.685720	0.000000	-10.000000	0.733333	-27.383333	464.500000	1023.000000	1023.000000	2046.000000
29.040001	-0.005615	-3.318406	-4.569395	1.174996	1.920782	-1.844789	0.000000	-10.000000	0.725000	-27.400000	455.500000	1023.000000	1023.000000	2046.000000
29.059999	-0.005932	-3.505815	-4.610817	1.138825	1.799780	-1.833603	0.000000	-10.000000	0.725000	-27.250000	446.333344	1023.000000	1023.000000	2046.000000
29.080000	-0.006246	-3.691474	-4.664704	1.098923	1.696779	-1.822472	0.000000	-10.000000	0.708333	-27.333334	437.166656	1023.000000	1023.000000	2046.000000
29.100000	-0.006797	-4.016803	-4.829652	1.147243	1.613000	-1.947394	0.000000	-10.000000	0.700000	-27.183334	428.000000	1023.000000	1023.000000	2046.000000
29.120001	-0.007187	-4.247578	-4.831067	1.201556	1.448056	-2.066123	0.000000	-10.000000	0.700000	-27.183334	419.000000	1023.000000	1023.000000	2046.000000
29.139999	-0.007473	-4.416467	-4.856005	1.162785	1.343457	-2.066705	0.000000	-10.000000	0.708333	-27.133333	410.000000	1023.000000	1023.000000	2046.000000
29.160000	-0.007684	-4.541056	-4.868564	1.102762	1.242304	-2.017559	0.000000	-10.000000	0.725000	-26.966667	401.000000	1023.000000	1023.000000	2046.000000
29.180000	-0.008198	-4.844767	-5.018215	1.140639	1.188001	-2.155191	0.000000	-10.000000	0.725000	-26.900002	392.000000	1023.000000	1023.000000	2046.000000
29.200001	-0.008681	-5.130534	-5.030967	1.128742	1.041918	-2.270227	0.000000	-10.000000	0.716667	-26.466667	383.000000	1023.000000	1023.000000	2046.000000
29.219999	-0.008974	-5.303397	-5.027983	1.094340	0.954971	-2.324724	0.000000	-10.000000	0.683333	-26.300001	374.000000	1023.000000	1023.000000	2046.000000
29.240000	-0.009464	-5.592999	-5.124914	1.077967	0.864409	-2.410462	0.000000	-10.000000	0.666667	-25.933334	365.166656	1023.000000	1023.000000	2046.000000
29.260000	-0.009943	-5.876145	-5.168882	1.044599	0.771155	-2.523016	0.000000	-10.000000	0.666667	-25.716667	356.500000	1023.000000	1023.000000	2046.000000
29.280001	-0.010374	-6.130793	-5.181270	1.029465	0.666364	-2.645352	0.000000	-10.000000	0.683333	-25.633333	348.000000	1023.000000	1023.000000	2046.000000
29.299999	-0.010626	-6.279810	-5.174843	0.935136	0.631539	-2.671642	0.000000	-10.000000	0.675000	-25.350000	339.500000	1023.000000	1023.000000	2046.000000
29.320000	-0.010674	-6.308196	-5.159397	0.930536	0.694168	-2.773503	0.000000	-10.000000	0.658333	-25.316668	331.166656	1023.000000	1023.000000	2046.000000
29.340000	-0.010748	-6.351860	-5.194394	0.955555	0.805071	-2.918092	0.000000	-10.000000	0.633333	-25.116667	322.666656	1023.000000	1023.000000	2046.000000
29.360001	-0.010814	-6.390943	-5.112647	0.939871	0.818841	-3.037008	0.000000	-10.000000	0.625000	-25.083334	314.333344	1023.000000	1023.000000	2046.000000
29.379999	-0.010808	-6.387795	-5.063884	0.957027	0.858216	-3.139155	0.000000	-10.000000	0.608333	-24.800001	305.833344	1023.000000	1023.000000	2046.000000
29.400000	-0.011202	-6.620121	-4.994660	0.794617	0.778158	-3.198236	0.000000	-10.000000	0.600000	-24.683334	297.500000	1023.000000	1023.000000	2046.000000
29.420000	-0.011747	-6.942203	-5.013408	0.705490	0.751663	-3.385948	0.000000	-10.000000	0.600000	-24.716667	289.166656	1023.000000	1023.000000	2046.000000
29.440001	-0.012308	-7.273875	-5.065932	0.688199	0.682650	-3.578792	0.000000	-10.000000	0.600000	-24.833334	281.000000	1023.000000	1023.000000	2046.000000
29.459999	-0.012458	-7.362741	-5.033084	0.645368	0.647513	-3.622537	0.000000	-10.000000	0.616667	-24.950001	272.833344	1023.000000	1023.000000	2046.000000
29.480000	-0.012960	-7.659599	-5.159993	0.648375	0.509662	-3.657643	0.000000	-10.000000	0.625000	-25.250000	264.500000	1023.000000	1023.000000	2046.000000
29.500000	-0.014067	-8.313652	-5.478123	0.679989	0.267379	-3.782897	0.000000	-10.000000	0.625000	-25.233334	256.000000	1023.000000	1023.000000	2046.000000
29.520000	-0.015693	-9.274797	-5.731283	0.570870	-0.165173	-3.949212	0.000000	-10.000000	0.608333	-25.133333	247.500000	1023.000000	1023.000000	2046.000000
29.540001	-0.017978	-10.624744	-6.070216	0.355221	-0.739849	-4.169900	0.000000	-10.000000	0.591667	-24.666666	239.166672	1023.000000	1023.000000	2046.000000
29.559999	-0.020631	-12.193119	-6.375454	0.069783	-1.314364	-4.573084	0.000000	-10.000000	0.583333	-24.250000	231.000000	1023.000000	1023.000000	2046.000000
29.580000	-0.023101	-13.652495	-6.748522	-0.303498	-1.710601	-4.889874	0.000000	-10.000000	0.566667	-23.666666	223.000000	1023.000000	1023.000000	2046.000000
29.600000	-0.024994	-14.771473	-7.017502	-0.587458	-1.947992	-5.218521	0.000000	-10.000000	0.558333	-23.049999	215.000000	1023.000000	1023.000000	2046.000000
29.620001	-0.026360	-15.578947	-7.142207	-0.767191	-2.169101	-5.500447	0.000000	-10.000000	0.550000	-22.683332	207.333328	1023.000000	1023.000000	2046.000000
29.639999	-0.027291	-16.128916	-7.146979	-0.905187	-2.424040	-5.652710	0.000000	-10.000000	0.533333	-22.383333	199.666672	1023.000000	1023.000000	2046.000000
29.660000	-0.028211	-16.672655	-7.303501	-1.045069	-2.571018	-5.753067	0.000000	-10.000000	0.533333	-22.316668	192.333328	1023.000000	1023.000000	2046.000000
29.680000	-0.029033	-17.158512	-7.386358	-1.099167	-2.727982	-5.945006	0.000000	-10.000000	0.500000	-22.150000	184.833328	1023.000000	1023.000000	2046.000000
29.700001	-0.029557	-17.468346	-7.374442	-1.131018	-2.905401	-6.057485	0.000000	-10.000000	0.483333	-21.700001	177.500000	1023.000000	1023.000000	2046.000000
29.719999	-0.029973	-17.713884	-7.361412	-1.136310	-3.042958	-6.173203	0.000000	-10.000000	0.458333	-21.049999	170.166672	1023.000000	1023.000000	2046.000000
29.740000	-0.030315	-17.916319	-7.340411	-1.203888	-3.193894	-6.178125	0.000000	-10.000000	0.458333	-20.400000	163.166672	1023.000000	1023.000000	2046.000000
29.760000	-0.030751	-18.173832	-7.407245	-1.275412	-3.278031	-6.213144	0.000000	-10.000000	0.458333	-20.083334	158.666672	1023.000000	1023.000000	2046.000000
29.780001	-0.031254	-18.470930	-7.537498	-1.257001	-3.343413	-6.333018	0.000000	-10.000000	0.450000	-19.833334	154.166672	1023.000000	1023.000000	2046.000000
29.799999	-0.031287	-18.490658	-7.503351	-1.227938	-3.365038	-6.394331	0.000000	-10.000000	0.450000	-19.666668	147.500000	1023.000000	1023.000000	2046.000000
29.820000	-0.031052	-18.351515	-7.393666	-1.248341	-3.375163	-6.334345	0.000000	-10.000000	0.450000	-19.633333	138.666672	1023.000000	1023.000000	2046.000000
29.840000	-0.031071	-18.362776	-7.421988	-1.288719	-3.380729	-6.271340	0.000000	-10.000000	0.450000	-19.866667	130.000000	1023.000000	1023.000000	2046.000000
29.860001	-0.031230	-18.456879	-7.529522	-1.322097	-3.364946	-6.240314	0.000000	-10.000000	0.450000	-20.033335	123.333336	1023.000000	1023.000000	2046.000000
29.879999	-0.031393	-18.553167	-7.637609	-1.236716	-3.398123	-6.280720	0.000000	-10.000000	0.450000	-19.933334	116.666664	1023.000000	1023.000000	2046.000000
29.900000	-0.031709	-18.740232	-7.758835	-1.230775	-3.471708	-6.278915	0.000000	-10.000000	0.441667	-19.483334	110.000000	1023.000000	1023.000000	2046.000000
29.920000	-0.032253	-19.061226	-7.973252	-1.285525	-3.533271	-6.269177	0.000000	-10.000000	0.425000	-19.183334	103.500000	1023.000000	1023.000000	2046.000000
29.940001	-0.032888	-19.436621	-8.117864	-1.349287	-3.624067	-6.345404	0.000000	-10.000000	0.408333	-18.733334	97.000000	1023.000000	1023.000000	2046.000000
29.959999	-0.033291	-19.674906	-8.138686	-1.376008	-3.805316	-6.354895	0.000000	-10.000000	0.400000	-18.466667	90.666664	1023.000000	1023.000000	2046.000000
29.980000	-0.033718	-19.927216	-8.181165	-1.342092	-3.987647	-6.416313	0.000000	-10.000000	0.400000	-17.850000	84.500000	1023.000000	1023.000000	2046.000000
30.000000	-0.034209	-20.217705	-8.275206	-1.402692	-4.130233	-6.409576	0.000000	-10.000000	0.383333	-17.400000	78.500000	1023.000000	1023.000000	2046.000000
30.020000	-0.034747	-20.535692	-8.350186	-1.467812	-4.249146	-6.468548	0.000000	-10.000000	0.350000	-16.766666	72.833336	1023.000000	1023.000000	2046.000000
30.040001	-0.035227	-20.819082	-8.463642	-1.476924	-4.338378	-6.540139	0.000000	-10.000000	0.316667	-16.350000	67.166664	1023.000000	1023.000000	2046.000000
30.059999	-0.035559	-21.015476	-8.498157	-1.511955	-4.461506	-6.543859	0.000000	-10.000000	0.300000	-15.833333	61.833332	1023.000000	1023.000000	2046.000000
30.080000	-0.035706	-21.102364	-8.542997	-1.540511	-4.495882	-6.522974	0.000000	-10.000000	0.300000	-15.450000	56.500000	1023.000000	1023.000000	2046.000000
30.100000	-0.035883	-21.207136	-8.601952	-1.578324	-4.480759	-6.546102	0.000000	-10.000000	0.300000	-14.966667	51.500000	1023.000000	1023.000000	2046.000000
30.120001	-0.035970	-21.258024	-8.598445	-1.536157	-4.525429	-6.597992	0.000000	-10.000000	0.300000	-14.616667	46.500000	1023.000000	1023.000000	2046.000000
30.139999	-0.035854	-21.189974	-8.534741	-1.502330	-4.600071	-6.552831	0.000000	-10.000000	0.291667	-14.233334	41.500000	1023.000000	1023.000000	2046.000000
30.160000	-0.035887	-21.209349	-8.524222	-1.531425	-4.633254	-6.520447	0.000000	-10.000000	0.283333	-13.933333	36.666668	1023.000000	1023.000000	2046.000000
30.180000	-0.036026	-21.291189	-8.608680	-1.529013	-4.616607	-6.536890	0.000000	-10.000000	0.275000	-13.583333	32.000000	1023.000000	1023.000000	2046.000000
30.200001	-0.036108	-21.339579	-8.637719	-1.514799	-4.629800	-6.557261	0.000000	-10.000000	0.266667	-13.200000	27.500000	1023.000000	1023.000000	2046.000000
30.219999	-0.036006	-21.279661	-8.540695	-1.451143	-4.731497	-6.556324	0.000000	-10.000000	0.258333	-12.800000	23.166666	1023.000000	1023.000000	2046.000000
30.240000	-0.036059	-21.310764	-8.583318	-1.490316	-4.734385	-6.502747	0.000000	-10.000000	0.250000	-12.533334	20.333334	1023.000000	1023.000000	2046.000000
30.260000	-0.036178	-21.380903	-8.610630	-1.530901	-4.694969	-6.544404	0.000000	-10.000000	0.250000	-12.133334	16.333334	1023.000000	1023.000000	2046.000000
30.280001	-0.036166	-21.373854	-8.576039	-1.471024	-4.742180	-6.584609	0.000000	-10.000000	0.250000	-11.600000	12.333333	1023.000000	1023.000000	2046.000000
30.299999	-0.036040	-21.299931	-8.482937	-1.462730	-4.791044	-6.563220	0.000000	-10.000000	0.233333	-11.000000	7.000000	1023.000000	1023.000000	2046.000000
30.320000	-0.036103	-21.337009	-8.499337	-1.536244	-4.778862	-6.522566	0.000000	-10.000000	0.216667	-10.666667	4.333333	1023.000000	1023.000000	2046.000000
30.340000	-0.036239	-21.417059	-8.577219	-1.552552	-4.686104	-6.601184	0.000000	-10.000000	0.191667	-10.366667	2.166667	1023.000000	1023.000000	2046.000000
30.360001	-0.036077	-21.321392	-8.461576	-1.495581	-4.689123	-6.675111	0.000000	-10.000000	0.175000	-9.833334	-0.833333	1023.000000	1023.000000	2046.000000
30.379999	-0.035794	-21.154060	-8.436414	-1.506596	-4.616116	-6.594936	0.000000	-10.000000	0.175000	-9.000000	-4.833333	1023.000000	1023.000000	2046.000000
30.400000	-0.035524	-20.994596	-8.454221	-1.508669	-4.412668	-6.619039	0.000000	-10.000000	0.183333	-8.400001	-8.000000	1023.000000	1023.000000	2046.000000
30.420000	-0.035169	-20.784729	-8.363585	-1.432555	-4.355515	-6.633074	0.000000	-10.000000	0.166667	-7.183333	-10.500000	1023.000000	1023.000000	2046.000000
30.440001	-0.034661	-20.484680	-8.185180	-1.423988	-4.291893	-6.583619	0.000000	-10.000000	0.133333	-5.616667	-12.666667	1023.000000	1023.000000	2046.000000
30.459999	-0.034503	-20.391077	-8.118025	-1.566614	-4.185757	-6.520681	0.000000	-10.000000	0.100000	-4.050000	-14.833333	1023.000000	1023.000000	2046.000000
30.480000	-0.034562	-20.426346	-8.062004	-1.635580	-4.128994	-6.599766	0.000000	-10.000000	0.108333	-1.833333	-16.000000	1023.000000	1023.000000	2046.000000
30.500000	-0.034364	-20.309111	-8.008089	-1.611421	-4.083735	-6.605866	0.000000	-10.000000	0.116667	-0.266667	-16.500000	1023.000000	1023.000000	2046.000000
30.520000	-0.033909	-20.040003	-7.910353	-1.615201	-3.965679	-6.548770	0.000000	-10.000000	0.108333	2.866667	-17.000000	1023.000000	1023.000000	2046.000000
30.540001	-0.033446	-19.766876	-7.873189	-1.602926	-3.828242	-6.462519	0.000000	-10.000000	0.075000	5.266667	-17.000000	1023.000000	1023.000000	2046.000000
30.559999	-0.033190	-19.615084	-7.958665	-1.607971	-3.723345	-6.325102	0.000000	-10.000000	0.033333	8.666667	-17.000000	1023.000000	1023.000000	2046.000000
30.580000	-0.033443	-19.764668	-8.070959	-1.596556	-3.826592	-6.270560	0.000000	-10.000000	0.008333	10.500000	-17.000000	1023.000000	1023.000000	2046.000000
30.600000	-0.034662	-20.485470	-8.322393	-1.732290	-4.154884	-6.275903	0.000000	-10.000000	-0.008333	12.250000	-17.000000	1023.000000	1023.000000	2046.000000
30.620001	-0.036238	-21.416395	-8.593616	-1.984054	-4.420560	-6.418165	0.000000	-10.000000	-0.041667	14.516667	-17.000000	1023.000000	1023.000000	2046.000000
30.639999	-0.037575	-22.206564	-8.819964	-2.250109	-4.545209	-6.591282	0.000000	-10.000000	-0.091667	17.366667	-3.333333	1023.000000	1023.000000	2046.000000
30.660000	-0.038188	-22.569233	-8.854259	-2.415660	-4.590536	-6.708778	0.000000	-10.000000	-0.133333	19.466667	10.333333	1023.000000	1023.000000	2046.000000
30.680000	-0.038518	-22.764078	-8.874048	-2.604993	-4.523499	-6.761538	0.000000	-10.000000	-0.141667	20.200001	25.666666	1023.000000	1023.000000	2046.000000
30.700001	-0.038533	-22.773199	-8.870491	-2.764200	-4.355527	-6.782980	0.000000	-10.000000	-0.125000	20.533335	29.666666	1023.000000	1023.000000	2046.000000
30.719999	-0.038232	-22.594889	-8.756068	-2.758155	-4.340346	-6.740319	0.000000	-10.000000	-0.133333	21.383333	38.333332	1023.000000	1023.000000	2046.000000
30.740000	-0.037798	-22.338509	-8.647689	-2.722899	-4.296948	-6.670973	0.000000	-10.000000	-0.166667	22.466667	47.833332	1023.000000	1023.000000	2046.000000
30.760000	-0.037236	-22.006208	-8.518363	-2.744717	-4.182969	-6.560160	0.000000	-10.000000	-0.208333	23.366667	55.000000	1023.000000	1023.000000	2046.000000
30.780001	-0.036663	-21.667658	-8.472801	-2.698766	-3.960228	-6.535863	0.000000	-10.000000	-0.241667	24.083334	60.000000	1023.000000	1023.000000	2046.000000
30.799999	-0.035835	-21.178656	-8.302189	-2.583698	-3.820004	-6.472765	0.000000	-10.000000	-0.266667	24.683334	65.166664	1023.000000	1023.000000	2046.000000
30.820000	-0.035051	-20.715227	-8.201254	-2.457102	-3.704651	-6.352219	0.000000	-10.000000	-0.291667	25.566668	73.333336	1023.000000	1023.000000	2046.000000
30.840000	-0.034177	-20.198835	-8.109545	-2.406670	-3.467983	-6.214637	0.000000	-10.000000	-0.316667	26.333334	84.833336	1023.000000	1023.000000	2046.000000
30.860001	-0.033089	-19.555790	-7.991691	-2.319429	-3.163622	-6.081048	0.000000	-10.000000	-0.333333	26.866667	96.666664	1023.000000	1023.000000	2046.000000
30.879999	-0.031891	-18.847851	-7.838867	-2.237127	-2.820214	-5.951643	0.000000	-10.000000	-0.333333	27.133333	108.500000	1023.000000	1023.000000	2046.000000
30.900000	-0.030726	-18.159016	-7.668303	-2.107668	-2.600741	-5.782304	0.000000	-10.000000	-0.308333	26.666666	117.500000	1023.000000	1023.000000	2046.000000
30.920000	-0.029598	-17.492233	-7.574672	-2.008227	-2.361510	-5.547825	0.000000	-10.000000	-0.283333	26.166666	123.500000	1023.000000	1023.000000	2046.000000
30.940001	-0.028611	-16.908937	-7.554148	-1.960238	-2.051892	-5.342659	0.000000	-10.000000	-0.283333	25.950001	129.500000	1023.000000	1023.000000	2046.000000
30.959999	-0.027776	-16.415737	-7.584051	-1.875043	-1.750669	-5.205975	0.000000	-10.000000	-0.275000	26.033333	135.333328	1023.000000	1023.000000	2046.000000
30.980000	-0.026967	-15.937734	-7.498188	-1.757428	-1.562225	-5.119893	0.000000	-10.000000	-0.283333	26.033333	144.166672	1023.000000	1023.000000	2046.000000
31.000000	-0.026218	-15.494970	-7.395945	-1.675869	-1.463324	-4.959833	0.000000	-10.000000	-0.275000	25.666666	155.666672	1023.000000	1023.000000	2046.000000
31.020000	-0.025564	-15.108292	-7.312234	-1.649497	-1.381050	-4.765512	0.000000	-10.000000	-0.308333	25.716667	167.166672	1023.000000	1023.000000	2046.000000
31.040001	-0.024921	-14.728226	-7.257936	-1.575874	-1.243627	-4.650789	0.000000	-10.000000	-0.325000	25.850000	175.666672	1023.000000	1023.000000	2046.000000
31.059999	-0.024181	-14.291038	-7.184962	-1.495958	-1.073245	-4.536872	0.000000	-10.000000	-0.341667	26.383335	181.333328	1023.000000	1023.000000	2046.000000
31.080000	-0.023396	-13.827163	-7.049158	-1.360440	-0.989340	-4.428225	0.000000	-10.000000	-0.350000	26.833334	187.166672	1023.000000	1023.000000	2046.000000
31.100000	-0.022728	-13.432317	-6.983458	-1.323865	-0.859698	-4.265296	0.000000	-10.000000	-0.358333	27.600000	199.166672	1023.000000	1023.000000	2046.000000
31.120001	-0.021984	-12.992456	-6.922940	-1.289285	-0.658352	-4.121880	0.000000	-10.000000	-0.375000	28.033333	208.333328	1023.000000	1023.000000	2046.000000
31.139999	-0.021091	-12.465029	-6.814676	-1.223353	-0.435024	-3.991976	0.000000	-10.000000	-0.366667	28.233334	217.500000	1023.000000	1023.000000	2046.000000
31.160000	-0.020049	-11.849257	-6.651573	-1.076455	-0.217058	-3.904171	0.000000	-10.000000	-0.366667	28.000000	223.666672	1023.000000	1023.000000	2046.000000
31.180000	-0.018938	-11.192104	-6.489286	-0.969073	-0.009332	-3.724413	0.000000	-10.000000	-0.358333	27.750000	236.000000	1023.000000	1023.000000	2046.000000
31.200001	-0.017820	-10.531848	-6.320190	-0.884154	0.189337	-3.516841	0.000000	-10.000000	-0.358333	27.616667	245.333328	1023.000000	1023.000000	2046.000000
31.219999	-0.016724	-9.884015	-6.204119	-0.755445	0.435048	-3.359498	0.000000	-10.000000	-0.341667	27.450001	254.500000	1023.000000	1023.000000	2046.000000
31.240000	-0.015557	-9.194413	-6.060757	-0.635992	0.730230	-3.227894	0.000000	-10.000000	-0.333333	27.150000	263.666656	1023.000000	1023.000000	2046.000000
31.260000	-0.014491	-8.564086	-5.909227	-0.503484	0.912748	-3.064124	0.000000	-10.000000	-0.325000	26.850000	272.833344	1023.000000	1023.000000	2046.000000
31.280001	-0.013350	-7.889636	-5.744049	-0.341863	1.098137	-2.901861	0.000000	-10.000000	-0.316667	26.483334	281.833344	1023.000000	1023.000000	2046.000000
31.299999	-0.012166	-7.190397	-5.547509	-0.241235	1.336533	-2.738186	0.000000	-10.000000	-0.308333	26.450001	287.666656	1023.000000	1023.000000	2046.000000
31.320000	-0.011011	-6.507658	-5.362522	-0.135693	1.575360	-2.584802	0.000000	-10.000000	-0.308333	26.483334	296.333344	1023.000000	1023.000000	2046.000000
31.340000	-0.009884	-5.841629	-5.238284	-0.017516	1.895066	-2.480895	0.000000	-10.000000	-0.316667	26.766666	305.166656	1023.000000	1023.000000	2046.000000
31.360001	-0.008664	-5.120590	-5.030999	0.094886	2.118262	-2.302740	0.000000	-10.000000	-0.333333	26.866667	314.000000	1023.000000	1023.000000	2046.000000
31.379999	-0.007438	-4.395943	-4.819761	0.216698	2.415441	-2.208322	0.000000	-10.000000	-0.350000	27.233334	323.000000	1023.000000	1023.000000	2046.000000
31.400000	-0.006123	-3.618436	-4.608629	0.302105	2.733882	-2.045794	0.000000	-10.000000	-0.358333	27.433332	332.166656	1023.000000	1023.000000	2046.000000
31.420000	-0.004865	-2.875486	-4.414407	0.428522	3.019674	-1.909275	0.000000	-10.000000	-0.358333	27.766666	341.333344	1023.000000	1023.000000	2046.000000
31.440001	-0.003851	-2.275832	-4.203485	0.510342	3.271097	-1.853787	0.000000	-10.000000	-0.366667	27.850000	353.666656	1023.000000	1023.000000	2046.000000
31.459999	-0.002847	-1.682303	-3.979154	0.569586	3.511579	-1.784313	0.000000	-10.000000	-0.383333	28.066666	362.833344	1023.000000	1023.000000	2046.000000
31.480000	-0.001935	-1.143582	-3.689621	0.473310	3.630722	-1.557993	0.000000	-10.000000	-0.383333	28.049999	372.166656	1023.000000	1023.000000	2046.000000
31.500000	-0.000784	-0.463259	-3.500120	0.543160	3.921137	-1.427436	0.000000	-10.000000	-0.366667	27.916666	378.500000	1023.000000	1023.000000	2046.000000
31.520000	0.000467	0.275961	-3.212147	0.680663	4.182264	-1.374819	0.000000	-10.000000	-0.350000	27.683334	387.833344	1023.000000	1023.000000	2046.000000
31.540001	0.001679	0.992049	-2.943013	0.835474	4.311159	-1.211571	0.000000	-10.000000	-0.333333	27.433334	397.166656	1023.000000	1023.000000	2046.000000
31.559999	0.002053	1.213594	-2.965333	0.991088	4.231134	-1.043295	0.000000	-10.000000	-0.300000	26.716667	406.333344	1023.000000	1023.000000	2046.000000
31.580000	0.001555	0.919013	-3.141397	1.014943	3.990246	-0.944778	0.000000	-10.000000	-0.250000	25.766666	421.000000	1023.000000	1023.000000	2046.000000
31.600000	0.000436	0.257439	-3.279480	0.930979	3.646880	-1.040940	0.000000	-10.000000	-0.216667	24.933334	432.500000	1023.000000	1023.000000	2046.000000
31.620001	-0.001082	-0.639214	-3.401527	0.726388	3.315871	-1.279946	0.000000	-10.000000	-0.200000	24.600000	441.000000	1023.000000	1023.000000	2046.000000
31.639999	-0.002122	-1.253866	-3.416883	0.481663	3.076549	-1.395196	0.000000	-10.000000	-0.216667	24.650000	443.666656	1023.000000	1023.000000	2046.000000
31.660000	-0.002732	-1.614593	-3.450935	0.371111	3.045438	-1.580208	0.000000	-10.000000	-0.208333	24.450001	449.166656	1023.000000	1023.000000	2046.000000
31.680000	-0.002788	-1.647537	-3.380662	0.298805	3.089503	-1.655182	0.000000	-10.000000	-0.208333	23.916666	457.500000	1023.000000	1023.000000	2046.000000
31.700001	-0.002784	-1.645543	-3.344403	0.268390	3.132747	-1.702277	0.000000	-10.000000	-0.191667	23.383333	465.666656	1023.000000	1023.000000	2046.000000
31.719999	-0.002583	-1.526473	-3.296062	0.219677	3.200694	-1.650782	0.000000	-10.000000	-0.200000	22.966667	473.500000	1023.000000	1023.000000	2046.000000
31.740000	-0.002080	-1.229568	-3.164592	0.255730	3.323446	-1.644152	0.000000	-10.000000	-0.216667	23.000000	481.166656	1023.000000	1023.000000	2046.000000
31.760000	-0.001465	-0.866024	-2.946436	0.327266	3.382336	-1.629191	0.000000	-10.000000	-0.233333	23.233334	488.833344	1023.000000	1023.000000	2046.000000
31.780001	-0.000850	-0.502405	-2.789934	0.369712	3.525067	-1.607250	0.000000	-10.000000	-0.241667	23.650000	496.500000	1023.000000	1023.000000	2046.000000
31.799999	-0.000096	-0.056845	-2.623306	0.454661	3.659235	-1.547435	0.000000	-10.000000	-0.241667	24.150000	504.166656	1023.000000	1023.000000	2046.000000
31.820000	0.000729	0.430804	-2.426027	0.506964	3.827897	-1.478031	0.000000	-10.000000	-0.241667	24.366667	512.166687	1023.000000	1023.000000	2046.000000
31.840000	0.001665	0.983988	-2.192459	0.623338	4.017243	-1.464134	0.000000	-10.000000	-0.250000	24.300001	520.500000	1023.000000	1023.000000	2046.000000
31.860001	0.002514	1.485658	-2.096004	0.765240	4.260706	-1.444285	0.000000	-10.000000	-0.250000	24.083334	528.833313	1023.000000	1023.000000	2046.000000
31.879999	0.003588	2.120442	-1.810313	0.771832	4.423452	-1.264529	0.000000	-10.000000	-0.225000	23.650002	537.000000	1023.000000	1023.000000	2046.000000
31.900000	0.004774	2.821554	-1.634223	0.871508	4.749075	-1.164806	0.000000	-10.000000	-0.183333	23.083334	545.000000	1023.000000	1023.000000	2046.000000
31.920000	0.005967	3.526690	-1.437912	0.962243	5.033689	-1.031330	0.000000	-10.000000	-0.133333	22.016666	552.666687	1023.000000	1023.000000	2046.000000
31.940001	0.006994	4.133514	-1.368042	1.085288	5.363873	-0.947604	0.000000	-10.000000	-0.116667	20.833334	560.166687	1023.000000	1023.000000	2046.000000
31.959999	0.007823	4.623177	-1.359652	1.199933	5.664996	-0.882101	0.000000	-10.000000	-0.108333	20.049999	567.166687	1023.000000	1023.000000	2046.000000
31.980000	0.008718	5.152270	-1.330145	1.258434	5.948511	-0.724530	0.000000	-10.000000	-0.125000	19.733334	574.000000	1023.000000	1023.000000	2046.000000
32.000000	0.009559	5.649570	-1.218758	1.371028	6.137914	-0.640613	0.000000	-10.000000	-0.100000	19.800001	580.666687	1023.000000	1023.000000	2046.000000
32.020000	0.010216	6.037500	-1.142294	1.487993	6.258700	-0.566900	0.000000	-10.000000	-0.083333	19.583334	587.333313	1023.000000	1023.000000	2046.000000
32.040001	0.010759	6.358323	-1.131113	1.591677	6.418180	-0.520421	0.000000	-10.000000	-0.058333	19.316668	594.000000	1023.000000	1023.000000	2046.000000
32.060001	0.011329	6.695633	-1.030530	1.662056	6.459935	-0.395828	0.000000	-10.000000	-0.075000	19.016666	600.333313	1023.000000	1023.000000	2046.000000
32.080002	0.012006	7.095566	-0.881424	1.759883	6.562379	-0.345272	0.000000	-10.000000	-0.091667	19.100000	606.833313	1023.000000	1023.000000	2046.000000
32.099998	0.012634	7.466440	-0.750320	1.792593	6.714917	-0.290750	0.000000	-10.000000	-0.100000	19.150000	613.166687	1023.000000	1023.000000	2046.000000
32.119999	0.013294	7.856505	-0.616846	1.860644	6.852863	-0.240156	0.000000	-10.000000	-0.083333	19.299999	619.666687	1023.000000	1023.000000	2046.000000
32.139999	0.014071	8.316022	-0.505276	1.922266	7.025977	-0.126945	0.000000	-10.000000	-0.050000	18.983334	626.000000	1023.000000	1023.000000	2046.000000
32.160000	0.014898	8.804773	-0.378029	2.035833	7.207929	-0.060959	0.000000	-10.000000	-0.016667	18.283333	632.333313	1023.000000	1023.000000	2046.000000
32.180000	0.015685	9.270127	-0.277635	2.127200	7.394179	0.026382	0.000000	-10.000000	0.000000	16.983334	638.500000	1023.000000	1023.000000	2046.000000
32.200001	0.016448	9.720943	-0.160417	2.284055	7.515193	0.082112	0.000000	-10.000000	0.000000	15.650001	644.333313	1023.000000	1023.000000	2046.000000
32.220001	0.017172	10.148462	-0.083037	2.351312	7.663311	0.216876	0.000000	-10.000000	0.008333	14.216667	649.833313	1023.000000	1023.000000	2046.000000
32.240002	0.017821	10.532457	0.000352	2.439353	7.809338	0.283414	0.000000	-10.000000	0.033333	12.733334	655.000000	1023.000000	1023.000000	2046.000000
32.259998	0.018488	10.926379	0.106540	2.577792	7.890355	0.351693	0.000000	-10.000000	0.050000	10.683333	659.666687	1023.000000	1023.000000	2046.000000
32.279999	0.018940	11.193552	0.126640	2.648378	8.037223	0.381311	0.000000	-10.000000	0.083333	8.283334	663.666687	1023.000000	1023.000000	2046.000000
32.299999	0.019299	11.405642	0.185796	2.672373	8.089708	0.457763	0.000000	-10.000000	0.108333	5.466667	666.833313	1023.000000	1023.000000	2046.000000
32.320000	0.019562	11.561071	0.180874	2.743177	8.160253	0.476767	0.000000	-10.000000	0.141667	1.983333	668.833313	1023.000000	1023.000000	2046.000000
32.340000	0.020132	11.897944	0.306737	2.786332	8.327304	0.477571	0.000000	-10.000000	0.150000	-1.050000	669.833313	1023.000000	1023.000000	2046.000000
32.360001	0.020674	12.218508	0.399570	2.851765	8.510978	0.456196	0.000000	-10.000000	0.158333	-3.950000	670.000000	1023.000000	1023.000000	2046.000000
32.380001	0.021059	12.446015	0.479614	2.860013	8.661960	0.444429	0.000000	-10.000000	0.175000	-5.983334	670.000000	1023.000000	1023.000000	2046.000000
32.400002	0.021205	12.532171	0.549081	2.808617	8.733994	0.440480	0.000000	-10.000000	0.191667	-7.833333	670.000000	1023.000000	1023.000000	2046.000000
32.419998	0.021286	12.579869	0.533319	2.757795	8.787557	0.501198	0.000000	-10.000000	0.200000	-9.283334	670.000000	1023.000000	1023.000000	2046.000000
32.439999	0.021378	12.634206	0.647010	2.748649	8.723971	0.514576	0.000000	-10.000000	0.216667	-10.450000	670.000000	1023.000000	1023.000000	2046.000000
32.459999	0.021444	12.673332	0.685051	2.795686	8.684291	0.508304	0.000000	-10.000000	0.250000	-11.850000	670.000000	1023.000000	1023.000000	2046.000000
32.480000	0.021331	12.606719	0.676570	2.832081	8.547631	0.550436	0.000000	-10.000000	0.300000	-13.750000	661.333313	1023.000000	1023.000000	2046.000000
32.500000	0.020519	12.126521	0.386716	2.946738	8.204336	0.588730	0.000000	-10.000000	0.333333	-15.200000	652.666687	1023.000000	1023.000000	2046.000000
32.520000	0.019222	11.360252	0.021392	3.018391	7.772624	0.547846	0.000000	-10.000000	0.350000	-16.450001	642.166687	1023.000000	1023.000000	2046.000000
32.540001	0.017100	10.106195	-0.302147	2.846579	7.173988	0.387774	0.000000	-10.000000	0.358333	-16.916668	638.333313	1023.000000	1023.000000	2046.000000
32.560001	0.014344	8.477241	-0.707588	2.513386	6.534911	0.136531	0.000000	-10.000000	0.391667	-17.833334	632.500000	1023.000000	1023.000000	2046.000000
32.580002	0.011623	6.869111	-1.043495	2.157180	5.953593	-0.198168	0.000000	-10.000000	0.425000	-18.750000	626.500000	1023.000000	1023.000000	2046.000000
32.599998	0.009568	5.654802	-1.308675	1.901127	5.569531	-0.507182	0.000000	-10.000000	0.450000	-19.633333	620.333313	1023.000000	1023.000000	2046.000000
32.619999	0.007952	4.699711	-1.544397	1.658807	5.309553	-0.724252	0.000000	-10.000000	0.450000	-20.250000	614.000000	1023.000000	1023.000000	2046.000000
32.639999	0.006711	3.966340	-1.723683	1.495757	5.072428	-0.878161	0.000000	-10.000000	0.450000	-20.700001	607.333313	1023.000000	1023.000000	2046.000000
32.660000	0.005551	3.280612	-1.875790	1.325944	4.855390	-1.024931	0.000000	-10.000000	0.450000	-20.916666	600.500000	1023.000000	1023.000000	2046.000000
32.680000	0.004614	2.726849	-2.045817	1.219578	4.694861	-1.141772	0.000000	-10.000000	0.450000	-20.833334	593.500000	1023.000000	1023.000000	2046.000000
32.700001	0.003839	2.268635	-2.165179	1.169231	4.516288	-1.251705	0.000000	-10.000000	0.450000	-20.700001	586.500000	1023.000000	1023.000000	2046.000000
32.720001	0.003128	1.848713	-2.203933	1.120833	4.290246	-1.358435	0.000000	-10.000000	0.450000	-20.633333	579.500000	1023.000000	1023.000000	2046.000000
32.740002	0.002495	1.474732	-2.268749	1.045214	4.100781	-1.402515	0.000000	-10.000000	0.450000	-20.633333	572.500000	1023.000000	1023.000000	2046.000000
32.759998	0.001842	1.088893	-2.359740	1.011720	3.971138	-1.534225	0.000000	-10.000000	0.450000	-20.516666	565.666687	1023.000000	1023.000000	2046.000000
32.779999	0.001433	0.846620	-2.466329	1.000257	3.881382	-1.568690	0.000000	-10.000000	0.458333	-20.549999	558.833313	1023.000000	1023.000000	2046.000000
32.799999	0.001040	0.614656	-2.536200	1.010563	3.800906	-1.660612	0.000000	-10.000000	0.466667	-20.816668	552.000000	1023.000000	1023.000000	2046.000000
32.820000	0.000827	0.488979	-2.539379	1.009199	3.702703	-1.683544	0.000000	-10.000000	0.483333	-21.383333	545.000000	1023.000000	1023.000000	2046.000000
32.840000	0.000582	0.343838	-2.538515	0.946346	3.644925	-1.708919	0.000000	-10.000000	0.500000	-22.066668	537.833313	1023.000000	1023.000000	2046.000000
32.860001	0.000393	0.232323	-2.611098	0.897403	3.610279	-1.664262	0.000000	-10.000000	0.533333	-22.916668	530.500000	1023.000000	1023.000000	2046.000000
32.880001	0.000230	0.136059	-2.762344	0.923608	3.569773	-1.594978	0.000000	-10.000000	0.575000	-23.833334	522.833313	1023.000000	1023.000000	2046.000000
32.900002	-0.000232	-0.136946	-3.081472	0.980419	3.621489	-1.657382	0.000000	-10.000000	0.616667	-24.883333	515.000000	1023.000000	1023.000000	2046.000000
32.919998	-0.000822	-0.485704	-3.290182	1.018532	3.478373	-1.692428	0.000000	-10.000000	0.633333	-25.383333	506.666656	1023.000000	1023.000000	2046.000000
32.939999	-0.001442	-0.852472	-3.522153	1.039521	3.352256	-1.722096	0.000000	-10.000000	0.633333	-25.683334	498.166656	1023.000000	1023.000000	2046.000000
32.959999	-0.002159	-1.276250	-3.757639	1.044039	3.179613	-1.742262	0.000000	-10.000000	0.650000	-25.783333	489.500000	1023.000000	1023.000000	2046.000000
32.980000	-0.002946	-1.740898	-3.910926	1.038264	2.927935	-1.796170	0.000000	-10.000000	0.675000	-26.066668	480.833344	1023.000000	1023.000000	2046.000000
33.000000	-0.003684	-2.177451	-4.082053	1.023965	2.714015	-1.833378	0.000000	-10.000000	0.700000	-26.250000	472.166656	1023.000000	1023.000000	2046.000000
33.020000	-0.004462	-2.637087	-4.276047	1.061401	2.484925	-1.907366	0.000000	-10.000000	0.700000	-26.116667	463.500000	1023.000000	1023.000000	2046.000000
33.040001	-0.005153	-3.045691	-4.385046	1.043677	2.251095	-1.955415	0.000000	-10.000000	0.666667	-26.083334	454.833344	1023.000000	1023.000000	2046.000000
33.060001	-0.005919	-3.498343	-4.509170	0.951675	2.057639	-1.998488	0.000000	-10.000000	0.666667	-25.933334	446.166656	1023.000000	1023.000000	2046.000000
33.080002	-0.006511	-3.848042	-4.622537	0.910106	1.941814	-2.077427	0.000000	-10.000000	0.666667	-26.033333	437.500000	1023.000000	1023.000000	2046.000000
33.099998	-0.007027	-4.153231	-4.709468	0.881271	1.828463	-2.153496	0.000000	-10.000000	0.700000	-26.166666	428.833344	1023.000000	1023.000000	2046.000000
33.119999	-0.007336	-4.335854	-4.770093	0.957675	1.676477	-2.199913	0.000000	-10.000000	0.700000	-26.350000	420.000000	1023.000000	1023.000000	2046.000000
33.139999	-0.007722	-4.563814	-4.836695	0.943378	1.564610	-2.235107	0.000000	-10.000000	0.708333	-26.383333	411.166656	1023.000000	1023.000000	2046.000000
33.160000	-0.008135	-4.807590	-4.919716	0.941974	1.478949	-2.308796	0.000000	-10.000000	0.691667	-26.333334	402.333344	1023.000000	1023.000000	2046.000000
33.180000	-0.008540	-5.047156	-5.015103	0.953676	1.346788	-2.332517	0.000000	-10.000000	0.675000	-26.466667	393.666656	1023.000000	1023.000000	2046.000000
33.200001	-0.008888	-5.252907	-5.043709	0.962158	1.186401	-2.357757	0.000000	-10.000000	0.650000	-26.416668	384.833344	1023.000000	1023.000000	2046.000000
33.220001	-0.009383	-5.545186	-5.130653	0.940632	1.078092	-2.433256	0.000000	-10.000000	0.650000	-26.183334	376.000000	1023.000000	1023.000000	2046.000000
33.240002	-0.009864	-5.829802	-5.180633	0.906403	0.945825	-2.501397	0.000000	-10.000000	0.650000	-26.033333	367.166656	1023.000000	1023.000000	2046.000000
33.259998	-0.010254	-6.060275	-5.267551	0.924966	0.825821	-2.543510	0.000000	-10.000000	0.650000	-25.950001	358.500000	1023.000000	1023.000000	2046.000000
33.279999	-0.010531	-6.223930	-5.277953	0.975376	0.741832	-2.663187	0.000000	-10.000000	0.666667	-26.000000	349.833344	1023.000000	1023.000000	2046.000000
33.299999	-0.010689	-6.317379	-5.231303	0.914380	0.719423	-2.719879	0.000000	-10.000000	0.683333	-25.883333	341.166656	1023.000000	1023.000000	2046.000000
33.320000	-0.010651	-6.294486	-5.246999	0.948028	0.808183	-2.803698	0.000000	-10.000000	0.683333	-25.916668	332.500000	1023.000000	1023.000000	2046.000000
33.340000	-0.010604	-6.267260	-5.241100	1.015491	0.857378	-2.899029	0.000000	-10.000000	0.650000	-25.816668	323.833344	1023.000000	1023.000000	2046.000000
33.360001	-0.010473	-6.189432	-5.100308	1.018716	0.821763	-2.929603	0.000000	-10.000000	0.633333	-25.600000	315.333344	1023.000000	1023.000000	2046.000000
33.380001	-0.010765	-6.362199	-5.049222	0.896788	0.756103	-2.965868	0.000000	-10.000000	0.616667	-25.400000	306.666656	1023.000000	1023.000000	2046.000000
33.400002	-0.011155	-6.592688	-5.037334	0.795756	0.661604	-3.012713	0.000000	-10.000000	0.616667	-25.500000	298.333344	1023.000000	1023.000000	2046.000000
33.419998	-0.011547	-6.824040	-5.100278	0.819814	0.603318	-3.146893	0.000000	-10.000000	0.616667	-25.633333	289.666656	1023.000000	1023.000000	2046.000000
33.439999	-0.011758	-6.948703	-5.099533	0.858844	0.478315	-3.186330	0.000000	-10.000000	0.633333	-25.883333	281.166656	1023.000000	1023.000000	2046.000000
33.459999	-0.012762	-7.542560	-5.325366	0.917289	0.075452	-3.209934	0.000000	-10.000000	0.658333	-26.016666	272.500000	1023.000000	1023.000000	2046.000000
33.480000	-0.014202	-8.393385	-5.626329	0.861267	-0.311886	-3.316437	0.000000	-10.000000	0.683333	-26.266666	263.833344	1023.000000	1023.000000	2046.000000
33.500000	-0.015953	-9.428324	-5.991597	0.731224	-0.687863	-3.480088	0.000000	-10.000000	0.700000	-26.333334	255.000000	1023.000000	1023.000000	2046.000000
33.520000	-0.018213	-10.763713	-6.229358	0.485769	-1.235031	-3.785093	0.000000	-10.000000	0.708333	-26.316668	246.166672	1023.000000	1023.000000	2046.000000
33.540001	-0.020760	-12.268928	-6.562224	0.179000	-1.760060	-4.125644	0.000000	-10.000000	0.683333	-25.950001	237.500000	1023.000000	1023.000000	2046.000000
33.560001	-0.023015	-13.602118	-6.830489	-0.121967	-2.186045	-4.463616	0.000000	-10.000000	0.641667	-25.333334	228.833328	1023.000000	1023.000000	2046.000000
33.580002	-0.024677	-14.583918	-7.083322	-0.369642	-2.408498	-4.722456	0.000000	-10.000000	0.600000	-24.816668	220.333328	1023.000000	1023.000000	2046.000000
33.599998	-0.026002	-15.367195	-7.284419	-0.520902	-2.558593	-5.003281	0.000000	-10.000000	0.575000	-24.200001	212.000000	1023.000000	1023.000000	2046.000000
33.619999	-0.027015	-15.965711	-7.352646	-0.652365	-2.811139	-5.149561	0.000000	-10.000000	0.583333	-23.883333	204.000000	1023.000000	1023.000000	2046.000000
33.639999	-0.027991	-16.542416	-7.364112	-0.807339	-3.076201	-5.294762	0.000000	-10.000000	0.583333	-23.450001	196.000000	1023.000000	1023.000000	2046.000000
33.660000	-0.028743	-16.987146	-7.433364	-0.893814	-3.214753	-5.445217	0.000000	-10.000000	0.575000	-23.350000	188.000000	1023.000000	1023.000000	2046.000000
33.680000	-0.029372	-17.359118	-7.499100	-0.962358	-3.353539	-5.544120	0.000000	-10.000000	0.541667	-23.050001	180.333328	1023.000000	1023.000000	2046.000000
33.700001	-0.029863	-17.649044	-7.478324	-1.001484	-3.503321	-5.665916	0.000000	-10.000000	0.516667	-22.633333	172.666672	1023.000000	1023.000000	2046.000000
33.720001	-0.030283	-17.897085	-7.423788	-1.009250	-3.721652	-5.742396	0.000000	-10.000000	0.483333	-21.883333	165.166672	1023.000000	1023.000000	2046.000000
33.740002	-0.030634	-18.104477	-7.435390	-1.051266	-3.806911	-5.810911	0.000000	-10.000000	0.466667	-21.416668	157.666672	1023.000000	1023.000000	2046.000000
33.759998	-0.030980	-18.309250	-7.522813	-1.080799	-3.808065	-5.897573	0.000000	-10.000000	0.458333	-21.066668	150.500000	1023.000000	1023.000000	2046.000000
33.779999	-0.031109	-18.385399	-7.566433	-1.067384	-3.792244	-5.959337	0.000000	-10.000000	0.458333	-20.950001	143.500000	1023.000000	1023.000000	2046.000000
33.799999	-0.031078	-18.366835	-7.517186	-1.064404	-3.822118	-5.963128	0.000000	-10.000000	0.458333	-20.866667	136.500000	1023.000000	1023.000000	2046.000000
33.820000	-0.031119	-18.391296	-7.509876	-1.105034	-3.833545	-5.942841	0.000000	-10.000000	0.458333	-20.950001	129.500000	1023.000000	1023.000000	2046.000000
33.840000	-0.031181	-18.427891	-7.581166	-1.107876	-3.802346	-5.936503	0.000000	-10.000000	0.458333	-21.183334	122.500000	1023.000000	1023.000000	2046.000000
33.860001	-0.031364	-18.536190	-7.754540	-1.113820	-3.765887	-5.901943	0.000000	-10.000000	0.458333	-21.100000	115.500000	1023.000000	1023.000000	2046.000000
33.880001	-0.031676	-18.720304	-7.884704	-1.047140	-3.816937	-5.971524	0.000000	-10.000000	0.441667	-20.666668	108.500000	1023.000000	1023.000000	2046.000000
33.900002	-0.032165	-19.009703	-7.978059	-1.088146	-3.925342	-6.018157	0.000000	-10.000000	0.441667	-20.166668	101.666664	1023.000000	1023.000000	2046.000000
33.919998	-0.032664	-19.304592	-8.024573	-1.156145	-4.084483	-6.039392	0.000000	-10.000000	0.433333	-19.700001	95.000000	1023.000000	1023.000000	2046.000000
33.939999	-0.033126	-19.577682	-8.146397	-1.213824	-4.127888	-6.089573	0.000000	-10.000000	0.433333	-19.416668	88.333336	1023.000000	1023.000000	2046.000000
33.959999	-0.033548	-19.826637	-8.166561	-1.204024	-4.294977	-6.161076	0.000000	-10.000000	0.416667	-18.733334	81.833336	1023.000000	1023.000000	2046.000000
33.980000	-0.034023	-20.107613	-8.205448	-1.216132	-4.501488	-6.184544	0.000000	-10.000000	0.391667	-18.166668	75.500000	1023.000000	1023.000000	2046.000000
34.000000	-0.034541	-20.413700	-8.208760	-1.278357	-4.636837	-6.289747	0.000000	-10.000000	0.366667	-17.433334	69.500000	1023.000000	1023.000000	2046.000000
34.020000	-0.035043	-20.710600	-8.342495	-1.391468	-4.671566	-6.305071	0.000000	-10.000000	0.333333	-16.950001	63.666668	1023.000000	1023.000000	2046.000000
34.040001	-0.035373	-20.905689	-8.431373	-1.418090	-4.693900	-6.362327	0.000000	-10.000000	0.325000	-16.366667	58.000000	1023.000000	1023.000000	2046.000000
34.060001	-0.035549	-21.009592	-8.399495	-1.469968	-4.767266	-6.372862	0.000000	-10.000000	0.308333	-15.866667	52.500000	1023.000000	1023.000000	2046.000000
34.080002	-0.035708	-21.103275	-8.393916	-1.479924	-4.777205	-6.452230	0.000000	-10.000000	0.308333	-15.483334	47.166668	1023.000000	1023.000000	2046.000000
34.099998	-0.035793	-21.153469	-8.412752	-1.510627	-4.762405	-6.467684	0.000000	-10.000000	0.291667	-15.100000	42.000000	1023.000000	1023.000000	2046.000000
34.119999	-0.035737	-21.120798	-8.462696	-1.502242	-4.699841	-6.456019	0.000000	-10.000000	0.283333	-14.816667	37.000000	1023.000000	1023.000000	2046.000000
34.139999	-0.035791	-21.152597	-8.453675	-1.502313	-4.732606	-6.464003	0.000000	-10.000000	0.266667	-14.350000	32.000000	1023.000000	1023.000000	2046.000000
34.160000	-0.035682	-21.088018	-8.365305	-1.479339	-4.773672	-6.469702	0.000000	-10.000000	0.258333	-13.883333	27.166666	1023.000000	1023.000000	2046.000000
34.180000	-0.035769	-21.139759	-8.357261	-1.471156	-4.812806	-6.498538	0.000000	-10.000000	0.250000	-13.350000	22.500000	1023.000000	1023.000000	2046.000000
34.200001	-0.035832	-21.176580	-8.364855	-1.495145	-4.817204	-6.499375	0.000000	-10.000000	0.250000	-12.866667	18.166666	1023.000000	1023.000000	2046.000000
34.220001	-0.035835	-21.178196	-8.413154	-1.495105	-4.758957	-6.510981	0.000000	-10.000000	0.250000	-12.400001	14.000000	1023.000000	1023.000000	2046.000000
34.240002	-0.035812	-21.164753	-8.367433	-1.497109	-4.773570	-6.526642	0.000000	-10.000000	0.250000	-11.933333	10.000000	1023.000000	1023.000000	2046.000000
34.259998	-0.035868	-21.197863	-8.313265	-1.481076	-4.844534	-6.558988	0.000000	-10.000000	0.233333	-11.566667	6.000000	1023.000000	1023.000000	2046.000000
34.279999	-0.035958	-21.251045	-8.255050	-1.505102	-4.901911	-6.588982	0.000000	-10.000000	0.216667	-11.050000	2.333333	1023.000000	1023.000000	2046.000000
34.299999	-0.035959	-21.252052	-8.306058	-1.545531	-4.806575	-6.593888	0.000000	-10.000000	0.183333	-10.516666	-1.166667	1023.000000	1023.000000	2046.000000
34.320000	-0.035948	-21.245144	-8.338946	-1.561147	-4.760445	-6.584606	0.000000	-10.000000	0.175000	-10.033334	-4.500000	1023.000000	1023.000000	2046.000000
34.340000	-0.035867	-21.197138	-8.309030	-1.549005	-4.744222	-6.594881	0.000000	-10.000000	0.158333	-9.683333	-7.833333	1023.000000	1023.000000	2046.000000
34.360001	-0.035847	-21.185797	-8.285992	-1.541780	-4.718507	-6.639519	0.000000	-10.000000	0.175000	-9.350000	-11.000000	1023.000000	1023.000000	2046.000000
34.380001	-0.035518	-20.991344	-8.223520	-1.535412	-4.591900	-6.640513	0.000000	-10.000000	0.166667	-8.916667	-14.000000	1023.000000	1023.000000	2046.000000
34.400002	-0.035276	-20.848200	-8.249805	-1.463204	-4.468625	-6.666565	0.000000	-10.000000	0.166667	-8.366667	-17.000000	1023.000000	1023.000000	2046.000000
34.419998	-0.035046	-20.712219	-8.168560	-1.464876	-4.392744	-6.686039	0.000000	-10.000000	0.150000	-7.600000	-19.833334	1023.000000	1023.000000	2046.000000
34.439999	-0.034752	-20.538280	-8.033198	-1.519816	-4.343113	-6.642152	0.000000	-10.000000	0.150000	-6.533333	-22.333334	1023.000000	1023.000000	2046.000000
34.459999	-0.034906	-20.629457	-7.954370	-1.608009	-4.383389	-6.683690	0.000000	-10.000000	0.150000	-5.433333	-24.500000	1023.000000	1023.000000	2046.000000
34.480000	-0.035018	-20.695793	-7.917940	-1.658098	-4.396970	-6.722785	0.000000	-10.000000	0.133333	-4.266667	-26.333334	1023.000000	1023.000000	2046.000000
34.500000	-0.034960	-20.661188	-7.950521	-1.678626	-4.308598	-6.723443	0.000000	-10.000000	0.116667	-2.766667	-27.833334	1023.000000	1023.000000	2046.000000
34.520000	-0.034634	-20.468765	-7.821659	-1.689515	-4.233566	-6.724026	0.000000	-10.000000	0.100000	-1.316667	-28.666666	1023.000000	1023.000000	2046.000000
34.540001	-0.034370	-20.312628	-7.808496	-1.647624	-4.207693	-6.648815	0.000000	-10.000000	0.100000	0.383333	-29.000000	1023.000000	1023.000000	2046.000000
34.560001	-0.034275	-20.256630	-7.874527	-1.667817	-4.197576	-6.516710	0.000000	-10.000000	0.091667	2.116667	-29.000000	1023.000000	1023.000000	2046.000000
34.580002	-0.034877	-20.612391	-8.107139	-1.756021	-4.265300	-6.483931	0.000000	-10.000000	0.066667	4.700000	-29.000000	1023.000000	1023.000000	2046.000000
34.599998	-0.036308	-21.457788	-8.429639	-1.895376	-4.581779	-6.550995	0.000000	-10.000000	0.033333	7.683333	-29.000000	1023.000000	1023.000000	2046.000000
34.619999	-0.038008	-22.462568	-8.687868	-2.121845	-4.930247	-6.722610	0.000000	-10.000000	-0.016667	10.966667	-29.000000	1023.000000	1023.000000	2046.000000
34.639999	-0.039051	-23.079197	-8.730536	-2.388497	-5.076952	-6.883213	0.000000	-10.000000	-0.050000	14.016666	-29.000000	1023.000000	1023.000000	2046.000000
34.660000	-0.039691	-23.457254	-8.815868	-2.612425	-5.005837	-7.023125	0.000000	-10.000000	-0.075000	16.366667	-29.000000	1023.000000	1023.000000	2046.000000
34.680000	-0.039801	-23.522367	-8.833684	-2.777646	-4.895867	-7.015170	0.000000	-10.000000	-0.100000	18.266666	-11.666667	1023.000000	1023.000000	2046.000000
34.700001	-0.039663	-23.440945	-8.793973	-2.870729	-4.792833	-6.983408	0.000000	-10.000000	-0.116667	19.583334	7.166667	1023.000000	1023.000000	2046.000000
34.720001	-0.039322	-23.239403	-8.676435	-2.859877	-4.747599	-6.955493	0.000000	-10.000000	-0.141667	20.666668	28.333334	1023.000000	1023.000000	2046.000000
34.740002	-0.038849	-22.959707	-8.532239	-2.857877	-4.681769	-6.887824	0.000000	-10.000000	-0.158333	21.600000	34.500000	1023.000000	1023.000000	2046.000000
34.759998	-0.038229	-22.593401	-8.452309	-2.834106	-4.509958	-6.797028	0.000000	-10.000000	-0.208333	22.550001	41.666668	1023.000000	1023.000000	2046.000000
34.779999	-0.037556	-22.195829	-8.401649	-2.794614	-4.291969	-6.707597	0.000000	-10.000000	-0.258333	23.850000	48.833332	1023.000000	1023.000000	2046.000000
34.799999	-0.036872	-21.791300	-8.312984	-2.705208	-4.133627	-6.639479	0.000000	-10.000000	-0.300000	24.716667	56.500000	1023.000000	1023.000000	2046.000000
34.820000	-0.036073	-21.319206	-8.162642	-2.613882	-3.994682	-6.548003	0.000000	-10.000000	-0.308333	25.650000	64.500000	1023.000000	1023.000000	2046.000000
34.840000	-0.035206	-20.806849	-8.120886	-2.489178	-3.749002	-6.447784	0.000000	-10.000000	-0.308333	25.983334	73.000000	1023.000000	1023.000000	2046.000000
34.860001	-0.033964	-20.072603	-7.988121	-2.404880	-3.413906	-6.265697	0.000000	-10.000000	-0.300000	26.333334	81.666664	1023.000000	1023.000000	2046.000000
34.880001	-0.032933	-19.463217	-7.865014	-2.381992	-3.119025	-6.097186	0.000000	-10.000000	-0.291667	26.233334	90.333336	1023.000000	1023.000000	2046.000000
34.900002	-0.031833	-18.813366	-7.667595	-2.256501	-2.949682	-5.939589	0.000000	-10.000000	-0.275000	26.033333	99.166664	1023.000000	1023.000000	2046.000000
34.919998	-0.030764	-18.181519	-7.622358	-2.139096	-2.651005	-5.769061	0.000000	-10.000000	-0.266667	25.866667	108.000000	1023.000000	1023.000000	2046.000000
34.939999	-0.029700	-17.552908	-7.576776	-2.043347	-2.366893	-5.565891	0.000000	-10.000000	-0.275000	25.666666	116.666664	1023.000000	1023.000000	2046.000000
34.959999	-0.028906	-17.083330	-7.597766	-1.987794	-2.093754	-5.404015	0.000000	-10.000000	-0.291667	25.866667	125.333336	1023.000000	1023.000000	2046.000000
34.980000	-0.028211	-16.672543	-7.500386	-1.933869	-1.970820	-5.267467	0.000000	-10.000000	-0.283333	25.750000	133.833328	1023.000000	1023.000000	2046.000000
35.000000	-0.027622	-16.324324	-7.446997	-1.841065	-1.831636	-5.204627	0.000000	-10.000000	-0.266667	25.666668	142.500000	1023.000000	1023.000000	2046.000000
35.020000	-0.026828	-15.855552	-7.338603	-1.790249	-1.702823	-5.023879	0.000000	-10.000000	-0.275000	25.600000	151.000000	1023.000000	1023.000000	2046.000000
35.040001	-0.026174	-15.468739	-7.299910	-1.699678	-1.565671	-4.903479	0.000000	-10.000000	-0.300000	26.000000	159.500000	1023.000000	1023.000000	2046.000000
35.060001	-0.025477	-15.056664	-7.194482	-1.605322	-1.464371	-4.792489	0.000000	-10.000000	-0.325000	26.416666	168.166672	1023.000000	1023.000000	2046.000000
35.080002	-0.024810	-14.662653	-7.116564	-1.531837	-1.325742	-4.688509	0.000000	-10.000000	-0.341667	27.000000	177.000000	1023.000000	1023.000000	2046.000000
35.099998	-0.024019	-14.195077	-7.027780	-1.494963	-1.142412	-4.529922	0.000000	-10.000000	-0.350000	27.333334	186.000000	1023.000000	1023.000000	2046.000000
35.119999	-0.023211	-13.717985	-6.945974	-1.413904	-0.918110	-4.439996	0.000000	-10.000000	-0.358333	27.633333	195.000000	1023.000000	1023.000000	2046.000000
35.139999	-0.022293	-13.175153	-6.826418	-1.351565	-0.740674	-4.256495	0.000000	-10.000000	-0.350000	27.566668	204.166672	1023.000000	1023.000000	2046.000000
35.160000	-0.021227	-12.545208	-6.727238	-1.231127	-0.492436	-4.094408	0.000000	-10.000000	-0.341667	27.583334	213.333328	1023.000000	1023.000000	2046.000000
35.180000	-0.020131	-11.897282	-6.543353	-1.111217	-0.275558	-3.967154	0.000000	-10.000000	-0.341667	27.500000	222.500000	1023.000000	1023.000000	2046.000000
35.200001	-0.019048	-11.257255	-6.356884	-0.979426	-0.091150	-3.829794	0.000000	-10.000000	-0.341667	27.483334	231.666672	1023.000000	1023.000000	2046.000000
35.220001	-0.017858	-10.554145	-6.206968	-0.821809	0.158218	-3.683586	0.000000	-10.000000	-0.341667	27.216667	240.833328	1023.000000	1023.000000	2046.000000
35.240002	-0.016616	-9.820049	-6.063153	-0.720956	0.433643	-3.469583	0.000000	-10.000000	-0.333333	27.000000	250.000000	1023.000000	1023.000000	2046.000000
35.259998	-0.015547	-9.188335	-5.953868	-0.624296	0.707424	-3.317595	0.000000	-10.000000	-0.325000	27.083334	259.000000	1023.000000	1023.000000	2046.000000
35.279999	-0.014479	-8.557263	-5.786460	-0.485072	0.909060	-3.194791	0.000000	-10.000000	-0.316667	26.900000	268.000000	1023.000000	1023.000000	2046.000000
35.299999	-0.013327	-7.876436	-5.559767	-0.359040	1.081611	-3.039240	0.000000	-10.000000	-0.325000	27.166666	277.000000	1023.000000	1023.000000	2046.000000
35.320000	-0.012229	-7.227359	-5.402874	-0.228854	1.306184	-2.901815	0.000000	-10.000000	-0.333333	27.100000	286.000000	1023.000000	1023.000000	2046.000000
35.340000	-0.011103	-6.561651	-5.258887	-0.156932	1.589547	-2.735379	0.000000	-10.000000	-0.341667	27.483334	295.166656	1023.000000	1023.000000	2046.000000
35.360001	-0.010014	-5.918340	-5.141971	-0.070938	1.855678	-2.561109	0.000000	-10.000000	-0.333333	27.316668	304.333344	1023.000000	1023.000000	2046.000000
35.380001	-0.008878	-5.247055	-4.937690	0.039549	2.099447	-2.448362	0.000000	-10.000000	-0.333333	27.400000	313.500000	1023.000000	1023.000000	2046.000000
35.400002	-0.007696	-4.548549	-4.708726	0.185500	2.342000	-2.367321	0.000000	-10.000000	-0.341667	27.416666	322.500000	1023.000000	1023.000000	2046.000000
35.419998	-0.006424	-3.796871	-4.503702	0.303945	2.639448	-2.236562	0.000000	-10.000000	-0.350000	27.583334	331.666656	1023.000000	1023.000000	2046.000000
35.439999	-0.005218	-3.084062	-4.388593	0.379131	2.978503	-2.053103	0.000000	-10.000000	-0.350000	27.700001	340.833344	1023.000000	1023.000000	2046.000000
35.459999	-0.004304	-2.543795	-4.192653	0.446445	3.176398	-1.973985	0.000000	-10.000000	-0.366667	27.916668	350.166656	1023.000000	1023.000000	2046.000000
35.480000	-0.003239	-1.914384	-3.903910	0.451252	3.378500	-1.840226	0.000000	-10.000000	-0.366667	28.316668	359.333344	1023.000000	1023.000000	2046.000000
35.500000	-0.002435	-1.439157	-3.684533	0.439501	3.563184	-1.757309	0.000000	-10.000000	-0.366667	28.516666	368.833344	1023.000000	1023.000000	2046.000000
35.520000	-0.001297	-0.766416	-3.498364	0.497291	3.860378	-1.625720	0.000000	-10.000000	-0.341667	28.799999	378.166656	1023.000000	1023.000000	2046.000000
35.540001	-0.000147	-0.086639	-3.241932	0.561853	4.092892	-1.499451	0.000000	-10.000000	-0.333333	28.650000	387.833344	1023.000000	1023.000000	2046.000000
35.560001	0.001155	0.682416	-2.964844	0.711753	4.301709	-1.366203	0.000000	-10.000000	-0.333333	28.483334	397.333344	1023.000000	1023.000000	2046.000000
35.580002	0.001815	1.072651	-2.919516	0.937757	4.320927	-1.266516	0.000000	-10.000000	-0.325000	27.783333	407.000000	1023.000000	1023.000000	2046.000000
35.599998	0.001529	0.903874	-3.019939	1.012611	4.091024	-1.179821	0.000000	-10.000000	-0.333333	27.400000	416.333344	1023.000000	1023.000000	2046.000000
35.619999	0.000332	0.196291	-3.236188	0.890544	3.715122	-1.173186	0.000000	-10.000000	-0.308333	26.783335	425.500000	1023.000000	1023.000000	2046.000000
35.639999	-0.001064	-0.628635	-3.328313	0.708822	3.388955	-1.398099	0.000000	-10.000000	-0.291667	26.516666	434.500000	1023.000000	1023.000000	2046.000000
35.660000	-0.001977	-1.168169	-3.259420	0.514742	3.153838	-1.577329	0.000000	-10.000000	-0.275000	26.166668	443.500000	1023.000000	1023.000000	2046.000000
35.680000	-0.002499	-1.477010	-3.213836	0.347429	3.122571	-1.733174	0.000000	-10.000000	-0.266667	26.000000	452.333344	1023.000000	1023.000000	2046.000000
35.700001	-0.002636	-1.557741	-3.215008	0.246443	3.194633	-1.783809	0.000000	-10.000000	-0.258333	25.700001	461.166656	1023.000000	1023.000000	2046.000000
35.720001	-0.002569	-1.518061	-3.222659	0.162747	3.267512	-1.725661	0.000000	-10.000000	-0.241667	25.416668	469.666656	1023.000000	1023.000000	2046.000000
35.740002	-0.002299	-1.358915	-3.117796	0.186399	3.314687	-1.742205	0.000000	-10.000000	-0.250000	25.550001	478.333344	1023.000000	1023.000000	2046.000000
35.759998	-0.001832	-1.082857	-2.991936	0.274271	3.406242	-1.771434	0.000000	-10.000000	-0.266667	25.550001	486.666656	1023.000000	1023.000000	2046.000000
35.779999	-0.001166	-0.689139	-2.792530	0.314522	3.494866	-1.705997	0.000000	-10.000000	-0.275000	25.900000	495.333344	1023.000000	1023.000000	2046.000000
35.799999	-0.000523	-0.309365	-2.688890	0.392660	3.689461	-1.702595	0.000000	-10.000000	-0.275000	25.766666	503.833344	1023.000000	1023.000000	2046.000000
35.820000	0.000210	0.124183	-2.486081	0.438397	3.839473	-1.667606	0.000000	-10.000000	-0.275000	25.966667	512.500000	1023.000000	1023.000000	2046.000000
35.840000	0.001091	0.644779	-2.284089	0.527275	3.962585	-1.560992	0.000000	-10.000000	-0.258333	25.933334	521.166687	1023.000000	1023.000000	2046.000000
35.860001	0.001963	1.160212	-2.070374	0.676540	4.109806	-1.555760	0.000000	-10.000000	-0.233333	25.600000	529.833313	1023.000000	1023.000000	2046.000000
35.880001	0.002950	1.743169	-1.899601	0.801547	4.314136	-1.472913	0.000000	-10.000000	-0.191667	24.766668	538.500000	1023.000000	1023.000000	2046.000000
35.900002	0.003953	2.336045	-1.747150	0.815686	4.594300	-1.326791	0.000000	-10.000000	-0.158333	23.733334	546.833313	1023.000000	1023.000000	2046.000000
35.919998	0.005021	2.967254	-1.563857	0.873246	4.866426	-1.208560	0.000000	-10.000000	-0.125000	22.600000	555.000000	1023.000000	1023.000000	2046.000000
35.939999	0.006161	3.641416	-1.393070	1.010409	5.099296	-1.075219	0.000000	-10.000000	-0.091667	20.966667	562.666687	1023.000000	1023.000000	2046.000000
35.959999	0.007194	4.251612	-1.277597	1.170572	5.385693	-1.027056	0.000000	-10.000000	-0.083333	19.650000	569.833313	1023.000000	1023.000000	2046.000000
35.980000	0.008050	4.757784	-1.308128	1.222995	5.723266	-0.880349	0.000000	-10.000000	-0.050000	18.633333	576.666687	1023.000000	1023.000000	2046.000000
36.000000	0.008760	5.177458	-1.340320	1.287991	5.973895	-0.744107	0.000000	-10.000000	-0.050000	18.266666	583.166687	1023.000000	1023.000000	2046.000000
36.020000	0.009457	5.588893	-1.275788	1.451510	6.097502	-0.684331	0.000000	-10.000000	-0.025000	17.783335	589.500000	1023.000000	1023.000000	2046.000000
36.040001	0.010054	5.941853	-1.156839	1.594529	6.125731	-0.621567	0.000000	-10.000000	-0.025000	17.183334	595.500000	1023.000000	1023.000000	2046.000000
36.060001	0.010549	6.234192	-1.190167	1.620714	6.247817	-0.444171	0.000000	-10.000000	-0.016667	16.866667	601.333313	1023.000000	1023.000000	2046.000000
36.080002	0.010936	6.463467	-1.177564	1.695117	6.297183	-0.351269	0.000000	-10.000000	-0.016667	16.566668	607.000000	1023.000000	1023.000000	2046.000000
36.099998	0.011399	6.736691	-1.095491	1.819129	6.318893	-0.305841	0.000000	-10.000000	-0.025000	16.566668	612.500000	1023.000000	1023.000000	2046.000000
36.119999	0.011920	7.044487	-0.977573	1.933862	6.373080	-0.284882	0.000000	-10.000000	-0.016667	16.616667	618.000000	1023.000000	1023.000000	2046.000000
36.139999	0.012445	7.355120	-0.987049	1.943670	6.584676	-0.186177	0.000000	-10.000000	-0.008333	16.133333	623.500000	1023.000000	1023.000000	2046.000000
36.160000	0.013113	7.749918	-0.884994	1.999528	6.689873	-0.054489	0.000000	-10.000000	0.000000	15.416667	629.000000	1023.000000	1023.000000	2046.000000
36.180000	0.013745	8.123336	-0.774571	2.158597	6.805221	-0.065910	0.000000	-10.000000	0.008333	14.100000	634.166687	1023.000000	1023.000000	2046.000000
36.200001	0.014462	8.547338	-0.653346	2.299271	6.857530	0.043884	0.000000	-10.000000	0.025000	12.833334	639.166687	1023.000000	1023.000000	2046.000000
36.220001	0.014974	8.849801	-0.682904	2.314809	7.036541	0.181356	0.000000	-10.000000	0.050000	11.133333	643.666687	1023.000000	1023.000000	2046.000000
36.240002	0.015510	9.166540	-0.652222	2.385759	7.162548	0.270456	0.000000	-10.000000	0.075000	8.916667	647.833313	1023.000000	1023.000000	2046.000000
36.259998	0.015923	9.410762	-0.563339	2.523045	7.144199	0.306856	0.000000	-10.000000	0.108333	5.683333	651.000000	1023.000000	1023.000000	2046.000000
36.279999	0.016314	9.641505	-0.493835	2.651217	7.169176	0.314948	0.000000	-10.000000	0.133333	1.616667	653.333313	1023.000000	1023.000000	2046.000000
36.299999	0.016522	9.764595	-0.501391	2.739670	7.166812	0.359503	0.000000	-10.000000	0.150000	-1.783333	654.500000	1023.000000	1023.000000	2046.000000
36.320000	0.016582	9.799692	-0.564938	2.749937	7.215811	0.398882	0.000000	-10.000000	0.166667	-4.933333	655.000000	1023.000000	1023.000000	2046.000000
36.340000	0.016617	9.820458	-0.557679	2.747116	7.212322	0.418700	0.000000	-10.000000	0.183333	-7.383333	655.000000	1023.000000	1023.000000	2046.000000
36.360001	0.016512	9.758654	-0.601256	2.784421	7.163630	0.411858	0.000000	-10.000000	0.216667	-9.950000	655.000000	1023.000000	1023.000000	2046.000000
36.380001	0.016400	9.692657	-0.605552	2.846563	7.089801	0.361845	0.000000	-10.000000	0.241667	-11.750000	655.000000	1023.000000	1023.000000	2046.000000
36.400002	0.016476	9.737078	-0.603192	2.874307	7.130305	0.335658	0.000000	-10.000000	0.275000	-13.083334	655.000000	1023.000000	1023.000000	2046.000000
36.419998	0.016649	9.839552	-0.616252	2.872366	7.240877	0.342560	0.000000	-10.000000	0.308333	-14.366667	644.500000	1023.000000	1023.000000	2046.000000
36.439999	0.016779	9.916665	-0.601169	2.854449	7.308184	0.355201	0.000000	-10.000000	0.333333	-15.216666	634.000000	1023.000000	1023.000000	2046.000000
36.459999	0.016748	9.897989	-0.595675	2.822343	7.347240	0.324081	0.000000	-10.000000	0.350000	-15.700000	623.500000	1023.000000	1023.000000	2046.000000
36.480000	0.016552	9.782146	-0.630603	2.763586	7.347702	0.301463	0.000000	-10.000000	0.350000	-15.883333	621.833313	1023.000000	1023.000000	2046.000000
36.500000	0.016399	9.691511	-0.470114	2.675211	7.188615	0.297798	0.000000	-10.000000	0.350000	-16.383333	618.166687	1023.000000	1023.000000	2046.000000
36.520000	0.016275	9.618780	-0.505060	2.713739	7.134211	0.275891	0.000000	-10.000000	0.375000	-17.200001	612.833313	1023.000000	1023.000000	2046.000000
36.540001	0.016067	9.495376	-0.554807	2.726193	7.076638	0.247352	0.000000	-10.000000	0.408333	-18.183334	607.166687	1023.000000	1023.000000	2046.000000
36.560001	0.015585	9.210894	-0.705601	2.722289	6.911944	0.282261	0.000000	-10.000000	0.458333	-19.383333	601.166687	1023.000000	1023.000000	2046.000000
36.580002	0.014466	8.549119	-1.061560	2.775258	6.501640	0.333782	0.000000	-10.000000	0.483333	-20.450001	594.666687	1023.000000	1023.000000	2046.000000
36.599998	0.012636	7.467609	-1.445862	2.765990	5.931851	0.215630	0.000000	-10.000000	0.500000	-21.333334	587.666687	1023.000000	1023.000000	2046.000000
36.619999	0.010193	6.023959	-1.747827	2.545248	5.238514	-0.011976	0.000000	-10.000000	0.500000	-21.733334	580.666687	1023.000000	1023.000000	2046.000000
36.639999	0.007283	4.304482	-2.103789	2.210315	4.577839	-0.379882	0.000000	-10.000000	0.525000	-22.316668	573.333313	1023.000000	1023.000000	2046.000000
36.660000	0.004769	2.818550	-2.452614	1.865245	4.099710	-0.693791	0.000000	-10.000000	0.541667	-22.633333	565.833313	1023.000000	1023.000000	2046.000000
36.680000	0.002811	1.661581	-2.728165	1.516938	3.826620	-0.953813	0.000000	-10.000000	0.575000	-23.033335	558.333313	1023.000000	1023.000000	2046.000000
36.700001	0.001327	0.784383	-2.937804	1.297374	3.597988	-1.173175	0.000000	-10.000000	0.583333	-23.200001	550.666687	1023.000000	1023.000000	2046.000000
36.720001	-0.000043	-0.025201	-3.160890	1.151790	3.338137	-1.354237	0.000000	-10.000000	0.591667	-23.316668	543.000000	1023.000000	1023.000000	2046.000000
36.740002	-0.001183	-0.699276	-3.225017	1.045962	3.013749	-1.533970	0.000000	-10.000000	0.583333	-23.283333	535.000000	1023.000000	1023.000000	2046.000000
36.759998	-0.002137	-1.263214	-3.377088	0.998412	2.813742	-1.698281	0.000000	-10.000000	0.566667	-23.116667	527.166687	1023.000000	1023.000000	2046.000000
36.779999	-0.002991	-1.767731	-3.529339	0.910138	2.670299	-1.818828	0.000000	-10.000000	0.566667	-23.100000	519.500000	1023.000000	1023.000000	2046.000000
36.799999	-0.003710	-2.192760	-3.627488	0.795932	2.488359	-1.849563	0.000000	-10.000000	0.566667	-23.183334	511.833344	1023.000000	1023.000000	2046.000000
36.820000	-0.004341	-2.565663	-3.708104	0.741378	2.362752	-1.961689	0.000000	-10.000000	0.575000	-23.183334	504.000000	1023.000000	1023.000000	2046.000000
36.840000	-0.004966	-2.934804	-3.719252	0.744787	2.135282	-2.095622	0.000000	-10.000000	0.566667	-23.200001	496.333344	1023.000000	1023.000000	2046.000000
36.860001	-0.005411	-3.198154	-3.728812	0.768904	1.933848	-2.172094	0.000000	-10.000000	0.566667	-23.216667	488.666656	1023.000000	1023.000000	2046.000000
36.880001	-0.005813	-3.435699	-3.832819	0.714333	1.869902	-2.187115	0.000000	-10.000000	0.558333	-23.500000	481.000000	1023.000000	1023.000000	2046.000000
36.900002	-0.006166	-3.643895	-3.894924	0.618428	1.824205	-2.191604	0.000000	-10.000000	0.583333	-23.733334	473.000000	1023.000000	1023.000000	2046.000000
36.919998	-0.006340	-3.746760	-3.923942	0.568791	1.801677	-2.193286	0.000000	-10.000000	0.608333	-24.450001	465.000000	1023.000000	1023.000000	2046.000000
36.939999	-0.006601	-3.900970	-3.992734	0.602176	1.727432	-2.237844	0.000000	-10.000000	0.666667	-25.250000	456.833344	1023.000000	1023.000000	2046.000000
36.959999	-0.006843	-4.044131	-4.106008	0.680003	1.625400	-2.243527	0.000000	-10.000000	0.708333	-26.250000	448.500000	1023.000000	1023.000000	2046.000000
36.980000	-0.007380	-4.361763	-4.377643	0.705164	1.580499	-2.269783	0.000000	-10.000000	0.725000	-26.600000	439.833344	1023.000000	1023.000000	2046.000000
37.000000	-0.007931	-4.687167	-4.644937	0.682409	1.519112	-2.243750	0.000000	-10.000000	0.725000	-26.650000	431.000000	1023.000000	1023.000000	2046.000000
37.020000	-0.008650	-5.111967	-4.880351	0.645185	1.401456	-2.278256	0.000000	-10.000000	0.725000	-26.650000	422.000000	1023.000000	1023.000000	2046.000000
37.040001	-0.009224	-5.451130	-4.935369	0.679623	1.145205	-2.340589	0.000000	-10.000000	0.733333	-26.716667	413.000000	1023.000000	1023.000000	2046.000000
37.060001	-0.010021	-5.922175	-5.077205	0.739243	0.869650	-2.453864	0.000000	-10.000000	0.725000	-26.683334	404.000000	1023.000000	1023.000000	2046.000000
37.080002	-0.010763	-6.360739	-5.255877	0.696261	0.644459	-2.445581	0.000000	-10.000000	0.716667	-26.450001	395.166656	1023.000000	1023.000000	2046.000000
37.099998	-0.011512	-6.803462	-5.457103	0.631142	0.492702	-2.470203	0.000000	-10.000000	0.708333	-26.183332	386.333344	1023.000000	1023.000000	2046.000000
37.119999	-0.012247	-7.237688	-5.565412	0.615300	0.323467	-2.611042	0.000000	-10.000000	0.691667	-26.000000	377.666656	1023.000000	1023.000000	2046.000000
37.139999	-0.012861	-7.600923	-5.640268	0.619094	0.134852	-2.714600	0.000000	-10.000000	0.666667	-25.750000	369.000000	1023.000000	1023.000000	2046.000000
37.160000	-0.013446	-7.946625	-5.759620	0.605920	0.036777	-2.829702	0.000000	-10.000000	0.666667	-25.650000	360.500000	1023.000000	1023.000000	2046.000000
37.180000	-0.013788	-8.148501	-5.786858	0.539305	-0.076209	-2.824739	0.000000	-10.000000	0.666667	-25.583334	351.833344	1023.000000	1023.000000	2046.000000
37.200001	-0.014132	-8.351763	-5.858427	0.515174	-0.173774	-2.834736	0.000000	-10.000000	0.683333	-25.616667	343.333344	1023.000000	1023.000000	2046.000000
37.220001	-0.014420	-8.522099	-5.915784	0.553507	-0.234109	-2.925713	0.000000	-10.000000	0.658333	-25.400000	334.666656	1023.000000	1023.000000	2046.000000
37.240002	-0.014766	-8.726644	-5.908707	0.620745	-0.399184	-3.039496	0.000000	-10.000000	0.650000	-25.316668	326.333344	1023.000000	1023.000000	2046.000000
37.259998	-0.015122	-8.937101	-5.937422	0.629913	-0.556974	-3.072618	0.000000	-10.000000	0.616667	-25.100000	317.666656	1023.000000	1023.000000	2046.000000
37.279999	-0.015467	-9.141007	-5.987697	0.564766	-0.660577	-3.057500	0.000000	-10.000000	0.616667	-24.850000	309.333344	1023.000000	1023.000000	2046.000000
37.299999	-0.015786	-9.329338	-6.070673	0.499926	-0.704371	-3.054220	0.000000	-10.000000	0.608333	-24.550001	301.000000	1023.000000	1023.000000	2046.000000
37.320000	-0.016094	-9.511564	-6.132375	0.536912	-0.758998	-3.157103	0.000000	-10.000000	0.608333	-24.350000	293.000000	1023.000000	1023.000000	2046.000000
37.340000	-0.016495	-9.748409	-6.132484	0.573416	-0.914782	-3.274560	0.000000	-10.000000	0.600000	-24.233334	285.000000	1023.000000	1023.000000	2046.000000
37.360001	-0.016992	-10.042292	-6.148979	0.558280	-1.054393	-3.397200	0.000000	-10.000000	0.600000	-24.100000	277.000000	1023.000000	1023.000000	2046.000000
37.380001	-0.017309	-10.229600	-6.167718	0.507697	-1.134709	-3.434870	0.000000	-10.000000	0.591667	-23.983334	269.000000	1023.000000	1023.000000	2046.000000
37.400002	-0.017663	-10.438898	-6.244026	0.430899	-1.153355	-3.472416	0.000000	-10.000000	0.591667	-23.850000	261.000000	1023.000000	1023.000000	2046.000000
37.419998	-0.017992	-10.633357	-6.317853	0.406348	-1.180130	-3.541723	0.000000	-10.000000	0.583333	-23.616667	253.000000	1023.000000	1023.000000	2046.000000
37.439999	-0.018304	-10.817670	-6.307520	0.410281	-1.239955	-3.680475	0.000000	-10.000000	0.583333	-23.516666	245.000000	1023.000000	1023.000000	2046.000000
37.459999	-0.018398	-10.873400	-6.295141	0.453756	-1.215541	-3.816473	0.000000	-10.000000	0.575000	-23.433334	237.000000	1023.000000	1023.000000	2046.000000
37.480000	-0.018465	-10.912841	-6.297241	0.482253	-1.226145	-3.871707	0.000000	-10.000000	0.575000	-23.233334	229.000000	1023.000000	1023.000000	2046.000000
37.500000	-0.018473	-10.917642	-6.223228	0.463118	-1.262199	-3.895332	0.000000	-10.000000	0.575000	-22.950001	221.333328	1023.000000	1023.000000	2046.000000
37.520000	-0.018509	-10.938713	-6.215381	0.362890	-1.197025	-3.889197	0.000000	-10.000000	0.566667	-22.566668	213.666672	1023.000000	1023.000000	2046.000000
37.540001	-0.018985	-11.220091	-6.233776	0.228614	-1.267114	-3.947815	0.000000	-10.000000	0.566667	-22.533333	206.333328	1023.000000	1023.000000	2046.000000
37.560001	-0.019396	-11.462873	-6.214975	0.244627	-1.382083	-4.110442	0.000000	-10.000000	0.558333	-22.400000	198.666672	1023.000000	1023.000000	2046.000000
37.580002	-0.020006	-11.823386	-6.239284	0.216951	-1.535166	-4.265888	0.000000	-10.000000	0.558333	-22.500000	188.666672	1023.000000	1023.000000	2046.000000
37.599998	-0.020192	-11.933730	-6.216313	0.179787	-1.620160	-4.277044	0.000000	-10.000000	0.550000	-22.500000	178.666672	1023.000000	1023.000000	2046.000000
37.619999	-0.020686	-12.225262	-6.362749	0.198376	-1.768818	-4.292071	0.000000	-10.000000	0.550000	-22.616667	171.333328	1023.000000	1023.000000	2046.000000
37.639999	-0.021505	-12.709214	-6.579525	0.146730	-2.017160	-4.259258	0.000000	-10.000000	0.550000	-22.516666	166.333328	1023.000000	1023.000000	2046.000000
37.660000	-0.023158	-13.686094	-6.914734	-0.008414	-2.399616	-4.363330	0.000000	-10.000000	0.550000	-22.316668	161.333328	1023.000000	1023.000000	2046.000000
37.680000	-0.025458	-15.045754	-7.283918	-0.253319	-2.903321	-4.605196	0.000000	-10.000000	0.533333	-21.900000	153.833328	1023.000000	1023.000000	2046.000000
37.700001	-0.028010	-16.554144	-7.583932	-0.504111	-3.463723	-5.002378	0.000000	-10.000000	0.508333	-21.200001	146.666672	1023.000000	1023.000000	2046.000000
37.720001	-0.030211	-17.854548	-7.834302	-0.812232	-3.842254	-5.365759	0.000000	-10.000000	0.475000	-20.266668	139.500000	1023.000000	1023.000000	2046.000000
37.740002	-0.031791	-18.788586	-8.033203	-1.028384	-4.058218	-5.668779	0.000000	-10.000000	0.450000	-19.483334	132.666672	1023.000000	1023.000000	2046.000000
37.759998	-0.032988	-19.496052	-8.144971	-1.225610	-4.254649	-5.870822	0.000000	-10.000000	0.433333	-19.050001	126.000000	1023.000000	1023.000000	2046.000000
37.779999	-0.033827	-19.991888	-8.224455	-1.397595	-4.399003	-5.970836	0.000000	-10.000000	0.425000	-18.750000	119.666664	1023.000000	1023.000000	2046.000000
37.799999	-0.034568	-20.429443	-8.305355	-1.514345	-4.537203	-6.072539	0.000000	-10.000000	0.416667	-18.433332	113.500000	1023.000000	1023.000000	2046.000000
37.820000	-0.035005	-20.688210	-8.317727	-1.604901	-4.629036	-6.136545	0.000000	-10.000000	0.408333	-18.133333	107.500000	1023.000000	1023.000000	2046.000000
37.840000	-0.035482	-20.969805	-8.325283	-1.617000	-4.741134	-6.286388	0.000000	-10.000000	0.400000	-17.716667	101.500000	1023.000000	1023.000000	2046.000000
37.860001	-0.035859	-21.192902	-8.318215	-1.621801	-4.854414	-6.398470	0.000000	-10.000000	0.400000	-17.183334	95.500000	1023.000000	1023.000000	2046.000000
37.880001	-0.036176	-21.379822	-8.296037	-1.634165	-4.945819	-6.503803	0.000000	-10.000000	0.375000	-16.600000	89.666664	1023.000000	1023.000000	2046.000000
37.900002	-0.036423	-21.526146	-8.298443	-1.641263	-5.015456	-6.570984	0.000000	-10.000000	0.350000	-16.200001	84.000000	1023.000000	1023.000000	2046.000000
37.919998	-0.036548	-21.599611	-8.304687	-1.619225	-5.077709	-6.597990	0.000000	-10.000000	0.316667	-15.966667	78.666664	1023.000000	1023.000000	2046.000000
37.939999	-0.036485	-21.562677	-8.317719	-1.648235	-5.011928	-6.584796	0.000000	-10.000000	0.316667	-15.950001	73.333336	1023.000000	1023.000000	2046.000000
37.959999	-0.036270	-21.435835	-8.271530	-1.686906	-4.936114	-6.541286	0.000000	-10.000000	0.316667	-16.100000	68.000000	1023.000000	1023.000000	2046.000000
37.980000	-0.036202	-21.395271	-8.260459	-1.684723	-4.918999	-6.531091	0.000000	-10.000000	0.325000	-16.450001	62.666668	1023.000000	1023.000000	2046.000000
38.000000	-0.036173	-21.378300	-8.330815	-1.646845	-4.869589	-6.531049	0.000000	-10.000000	0.325000	-16.533333	57.166668	1023.000000	1023.000000	2046.000000
38.020000	-0.036316	-21.462765	-8.433335	-1.611249	-4.865129	-6.553051	0.000000	-10.000000	0.316667	-16.266666	51.666668	1023.000000	1023.000000	2046.000000
38.040001	-0.036630	-21.648258	-8.517148	-1.656816	-4.914568	-6.559725	0.000000	-10.000000	0.325000	-15.666667	46.166668	1023.000000	1023.000000	2046.000000
38.060001	-0.036960	-21.843176	-8.641701	-1.692665	-4.941621	-6.567189	0.000000	-10.000000	0.316667	-15.266667	41.000000	1023.000000	1023.000000	2046.000000
38.080002	-0.037282	-22.033873	-8.732972	-1.751647	-5.005993	-6.543261	0.000000	-10.000000	0.316667	-14.966667	36.000000	1023.000000	1023.000000	2046.000000
38.099998	-0.037602	-22.222984	-8.723688	-1.813256	-5.109158	-6.576883	0.000000	-10.000000	0.291667	-14.700000	31.000000	1023.000000	1023.000000	2046.000000
38.119999	-0.037897	-22.397371	-8.776031	-1.799732	-5.207611	-6.613998	0.000000	-10.000000	0.283333	-14.216667	26.000000	1023.000000	1023.000000	2046.000000
38.139999	-0.038329	-22.652573	-8.851810	-1.810091	-5.298583	-6.692090	0.000000	-10.000000	0.275000	-13.500000	21.166666	1023.000000	1023.000000	2046.000000
38.160000	-0.038681	-22.860664	-8.837905	-1.831001	-5.422609	-6.769150	0.000000	-10.000000	0.266667	-12.716667	16.500000	1023.000000	1023.000000	2046.000000
38.180000	-0.038992	-23.044437	-8.903144	-1.856058	-5.467910	-6.817326	0.000000	-10.000000	0.258333	-11.933333	12.166667	1023.000000	1023.000000	2046.000000
38.200001	-0.039151	-23.137953	-8.966510	-1.928829	-5.465697	-6.776918	0.000000	-10.000000	0.250000	-11.400000	8.166667	1023.000000	1023.000000	2046.000000
38.220001	-0.039166	-23.146877	-8.960841	-1.950188	-5.445251	-6.790598	0.000000	-10.000000	0.250000	-10.900000	4.500000	1023.000000	1023.000000	2046.000000
38.240002	-0.039358	-23.260859	-9.008837	-1.961435	-5.423452	-6.867134	0.000000	-10.000000	0.241667	-10.566667	1.166667	1023.000000	1023.000000	2046.000000
38.259998	-0.039303	-23.227901	-8.971015	-1.943729	-5.416776	-6.896382	0.000000	-10.000000	0.225000	-10.250000	-2.000000	1023.000000	1023.000000	2046.000000
38.279999	-0.039107	-23.112385	-8.904730	-1.930910	-5.414064	-6.862681	0.000000	-10.000000	0.208333	-10.033334	-5.166667	1023.000000	1023.000000	2046.000000
38.299999	-0.039037	-23.070992	-8.924376	-1.936488	-5.362148	-6.847979	0.000000	-10.000000	0.200000	-9.716667	-8.500000	1023.000000	1023.000000	2046.000000
38.320000	-0.038904	-22.992170	-8.885173	-1.929213	-5.383209	-6.794575	0.000000	-10.000000	0.183333	-9.283334	-11.833333	1023.000000	1023.000000	2046.000000
38.340000	-0.038867	-22.970106	-8.897295	-1.944272	-5.345823	-6.782716	0.000000	-10.000000	0.166667	-8.733334	-14.833333	1023.000000	1023.000000	2046.000000
38.360001	-0.038810	-22.936644	-8.881923	-1.877939	-5.316434	-6.860349	0.000000	-10.000000	0.166667	-8.133333	-17.666666	1023.000000	1023.000000	2046.000000
38.380001	-0.038660	-22.848167	-8.794541	-1.872934	-5.326075	-6.854616	0.000000	-10.000000	0.166667	-7.433333	-20.333334	1023.000000	1023.000000	2046.000000
38.400002	-0.038497	-22.751537	-8.766361	-1.882317	-5.314323	-6.788535	0.000000	-10.000000	0.166667	-6.616667	-23.000000	1023.000000	1023.000000	2046.000000
38.419998	-0.038300	-22.635460	-8.747590	-1.876450	-5.267424	-6.743997	0.000000	-10.000000	0.141667	-5.683333	-25.333334	1023.000000	1023.000000	2046.000000
38.439999	-0.038210	-22.581982	-8.766359	-1.842856	-5.191770	-6.780997	0.000000	-10.000000	0.133333	-4.716667	-27.166666	1023.000000	1023.000000	2046.000000
38.459999	-0.038060	-22.493208	-8.665352	-1.808111	-5.199461	-6.820284	0.000000	-10.000000	0.125000	-3.733333	-28.666666	1023.000000	1023.000000	2046.000000
38.480000	-0.037774	-22.324633	-8.577566	-1.800608	-5.167305	-6.779153	0.000000	-10.000000	0.125000	-2.683333	-29.833334	1023.000000	1023.000000	2046.000000
38.500000	-0.037397	-22.101774	-8.552254	-1.835613	-5.062121	-6.651786	0.000000	-10.000000	0.125000	-1.166667	-30.666666	1023.000000	1023.000000	2046.000000
38.520000	-0.037023	-21.880604	-8.472547	-1.819196	-4.998278	-6.590584	0.000000	-10.000000	0.116667	0.516667	-31.000000	1023.000000	1023.000000	2046.000000
38.540001	-0.036539	-21.594839	-8.444304	-1.794207	-4.777063	-6.579266	0.000000	-10.000000	0.100000	2.500000	-31.000000	1023.000000	1023.000000	2046.000000
38.560001	-0.035878	-21.204018	-8.373101	-1.749046	-4.561410	-6.520460	0.000000	-10.000000	0.075000	4.566667	-31.000000	1023.000000	1023.000000	2046.000000
38.580002	-0.035305	-20.865421	-8.288535	-1.665421	-4.405325	-6.506139	0.000000	-10.000000	0.050000	7.066667	-31.000000	1023.000000	1023.000000	2046.000000
38.599998	-0.034664	-20.486351	-8.182490	-1.669853	-4.215921	-6.418087	0.000000	-10.000000	0.025000	9.700000	-31.000000	1023.000000	1023.000000	2046.000000
38.619999	-0.033996	-20.091713	-8.068675	-1.744231	-3.981012	-6.297794	0.000000	-10.000000	0.000000	12.300000	-31.000000	1023.000000	1023.000000	2046.000000
38.639999	-0.033569	-19.839430	-7.895111	-1.847634	-3.938196	-6.158489	0.000000	-10.000000	-0.008333	14.250000	-31.000000	1023.000000	1023.000000	2046.000000
38.660000	-0.033226	-19.636341	-7.845754	-1.837058	-3.778069	-6.175459	0.000000	-10.000000	-0.033333	16.016666	-22.000000	1023.000000	1023.000000	2046.000000
38.680000	-0.032678	-19.312811	-7.766612	-1.826829	-3.574488	-6.144882	0.000000	-10.000000	-0.058333	17.200001	-3.500000	1023.000000	1023.000000	2046.000000
38.700001	-0.031959	-18.887764	-7.633744	-1.781515	-3.396787	-6.075718	0.000000	-10.000000	-0.091667	18.283333	17.000000	1023.000000	1023.000000	2046.000000
38.720001	-0.031400	-18.557161	-7.648678	-1.731414	-3.245580	-5.931488	0.000000	-10.000000	-0.108333	18.916666	30.500000	1023.000000	1023.000000	2046.000000
38.740002	-0.031042	-18.346100	-7.645040	-1.729258	-3.235639	-5.736163	0.000000	-10.000000	-0.133333	19.916666	36.666668	1023.000000	1023.000000	2046.000000
38.759998	-0.031779	-18.781448	-7.857793	-1.810407	-3.450708	-5.662540	0.000000	-10.000000	-0.158333	20.783333	43.166668	1023.000000	1023.000000	2046.000000
38.779999	-0.033452	-19.769981	-8.190310	-1.959169	-3.791976	-5.828526	0.000000	-10.000000	-0.200000	22.033333	50.000000	1023.000000	1023.000000	2046.000000
38.799999	-0.034772	-20.550058	-8.385785	-2.153120	-4.002579	-6.008574	0.000000	-10.000000	-0.225000	22.633333	54.666668	1023.000000	1023.000000	2046.000000
38.820000	-0.035459	-20.956100	-8.461231	-2.369405	-4.003542	-6.121922	0.000000	-10.000000	-0.233333	23.666668	62.166668	1023.000000	1023.000000	2046.000000
38.840000	-0.035727	-21.114460	-8.453292	-2.576541	-3.971070	-6.113558	0.000000	-10.000000	-0.241667	24.266666	70.166664	1023.000000	1023.000000	2046.000000
38.860001	-0.035815	-21.166643	-8.477366	-2.686266	-3.874776	-6.128235	0.000000	-10.000000	-0.241667	24.933334	80.833336	1023.000000	1023.000000	2046.000000
38.880001	-0.035583	-21.029297	-8.417891	-2.716617	-3.778127	-6.116661	0.000000	-10.000000	-0.258333	25.233334	89.166664	1023.000000	1023.000000	2046.000000
38.900002	-0.035108	-20.748774	-8.316866	-2.702313	-3.673919	-6.055676	0.000000	-10.000000	-0.258333	25.500000	97.500000	1023.000000	1023.000000	2046.000000
38.919998	-0.034516	-20.398842	-8.195642	-2.582620	-3.598883	-6.021697	0.000000	-10.000000	-0.275000	25.800001	106.000000	1023.000000	1023.000000	2046.000000
38.939999	-0.033736	-19.937683	-7.997018	-2.529608	-3.526438	-5.884619	0.000000	-10.000000	-0.300000	26.400002	114.500000	1023.000000	1023.000000	2046.000000
38.959999	-0.032985	-19.494122	-7.923317	-2.438871	-3.350705	-5.781229	0.000000	-10.000000	-0.333333	26.833334	123.166664	1023.000000	1023.000000	2046.000000
38.980000	-0.032148	-18.999180	-7.820084	-2.340273	-3.126634	-5.712187	0.000000	-10.000000	-0.366667	27.516666	132.000000	1023.000000	1023.000000	2046.000000
39.000000	-0.031311	-18.504671	-7.717746	-2.214019	-2.930246	-5.642661	0.000000	-10.000000	-0.375000	27.916666	141.166672	1023.000000	1023.000000	2046.000000
39.020000	-0.030209	-17.853346	-7.553762	-2.032507	-2.732122	-5.534956	0.000000	-10.000000	-0.375000	27.833334	150.333328	1023.000000	1023.000000	2046.000000
39.040001	-0.028909	-17.084930	-7.315968	-1.962876	-2.499199	-5.306888	0.000000	-10.000000	-0.350000	27.716667	159.666672	1023.000000	1023.000000	2046.000000
39.060001	-0.027869	-16.470436	-7.242448	-1.926006	-2.195904	-5.106080	0.000000	-10.000000	-0.333333	27.166668	168.833328	1023.000000	1023.000000	2046.000000
39.080002	-0.026838	-15.861145	-7.201589	-1.774492	-1.911576	-4.973488	0.000000	-10.000000	-0.300000	27.016666	178.000000	1023.000000	1023.000000	2046.000000
39.099998	-0.025660	-15.165113	-7.084452	-1.608218	-1.633746	-4.838698	0.000000	-10.000000	-0.275000	26.366667	187.000000	1023.000000	1023.000000	2046.000000
39.119999	-0.024671	-14.580681	-7.011446	-1.506766	-1.387008	-4.675461	0.000000	-10.000000	-0.258333	25.983334	196.000000	1023.000000	1023.000000	2046.000000
39.139999	-0.023769	-14.047199	-6.966444	-1.458782	-1.185664	-4.436309	0.000000	-10.000000	-0.250000	25.666668	204.833328	1023.000000	1023.000000	2046.000000
39.160000	-0.023151	-13.682398	-6.969911	-1.433986	-1.004327	-4.274175	0.000000	-10.000000	-0.241667	25.300001	213.500000	1023.000000	1023.000000	2046.000000
39.180000	-0.022535	-13.318450	-6.924634	-1.311879	-0.859539	-4.222398	0.000000	-10.000000	-0.250000	25.083334	221.833328	1023.000000	1023.000000	2046.000000
39.200001	-0.021744	-12.850870	-6.780927	-1.185923	-0.774059	-4.109962	0.000000	-10.000000	-0.250000	25.150000	230.333328	1023.000000	1023.000000	2046.000000
39.220001	-0.021022	-12.424259	-6.677321	-1.066542	-0.713427	-3.966969	0.000000	-10.000000	-0.275000	25.516666	238.666672	1023.000000	1023.000000	2046.000000
39.240002	-0.020253	-11.969565	-6.595407	-0.987150	-0.593544	-3.793464	0.000000	-10.000000	-0.283333	25.866667	247.333328	1023.000000	1023.000000	2046.000000
39.259998	-0.019562	-11.561132	-6.545738	-0.955902	-0.400674	-3.658818	0.000000	-10.000000	-0.308333	26.050001	255.833328	1023.000000	1023.000000	2046.000000
39.279999	-0.018807	-11.115068	-6.448493	-0.839723	-0.220800	-3.606053	0.000000	-10.000000	-0.308333	26.350000	264.500000	1023.000000	1023.000000	2046.000000
39.299999	-0.017900	-10.579142	-6.334847	-0.764150	-0.020799	-3.459345	0.000000	-10.000000	-0.308333	26.516666	273.166656	1023.000000	1023.000000	2046.000000
39.320000	-0.016811	-9.935252	-6.144320	-0.654289	0.165129	-3.301772	0.000000	-10.000000	-0.300000	26.733334	282.000000	1023.000000	1023.000000	2046.000000
39.340000	-0.015749	-9.307440	-6.019112	-0.608791	0.406895	-3.086433	0.000000	-10.000000	-0.300000	26.816668	291.000000	1023.000000	1023.000000	2046.000000
39.360001	-0.014787	-8.739363	-5.895052	-0.497602	0.636237	-2.982946	0.000000	-10.000000	-0.300000	26.866667	300.000000	1023.000000	1023.000000	2046.000000
39.380001	-0.013587	-8.029809	-5.744778	-0.355290	0.901818	-2.831558	0.000000	-10.000000	-0.308333	26.883333	309.000000	1023.000000	1023.000000	2046.000000
39.400002	-0.012419	-7.339360	-5.599528	-0.186420	1.150960	-2.704372	0.000000	-10.000000	-0.308333	26.516666	318.000000	1023.000000	1023.000000	2046.000000
39.419998	-0.011242	-6.643778	-5.372412	-0.059355	1.328759	-2.540770	0.000000	-10.000000	-0.316667	26.650000	326.833344	1023.000000	1023.000000	2046.000000
39.439999	-0.010095	-5.966010	-5.210508	0.023945	1.559667	-2.339113	0.000000	-10.000000	-0.308333	26.516666	335.666656	1023.000000	1023.000000	2046.000000
39.459999	-0.008890	-5.254105	-5.057276	0.163923	1.820650	-2.181401	0.000000	-10.000000	-0.300000	26.633333	344.500000	1023.000000	1023.000000	2046.000000
39.480000	-0.007779	-4.597545	-4.842574	0.232532	2.043085	-2.030587	0.000000	-10.000000	-0.291667	26.216667	353.333344	1023.000000	1023.000000	2046.000000
39.500000	-0.006684	-3.950129	-4.724222	0.387048	2.310271	-1.923226	0.000000	-10.000000	-0.291667	26.200001	362.166656	1023.000000	1023.000000	2046.000000
39.520000	-0.005638	-3.332245	-4.532652	0.491390	2.543261	-1.834244	0.000000	-10.000000	-0.300000	26.350000	370.833344	1023.000000	1023.000000	2046.000000
39.540001	-0.004374	-2.585166	-4.312189	0.641245	2.774903	-1.689124	0.000000	-10.000000	-0.283333	26.433334	379.666656	1023.000000	1023.000000	2046.000000
39.560001	-0.003255	-1.923879	-4.113481	0.702311	2.990413	-1.503122	0.000000	-10.000000	-0.283333	26.316668	388.500000	1023.000000	1023.000000	2046.000000
39.580002	-0.002076	-1.226665	-3.956090	0.785183	3.286722	-1.342479	0.000000	-10.000000	-0.283333	26.416666	397.333344	1023.000000	1023.000000	2046.000000
39.599998	-0.000996	-0.588688	-3.825342	0.912915	3.588724	-1.264985	0.000000	-10.000000	-0.283333	26.500000	406.166656	1023.000000	1023.000000	2046.000000
39.619999	0.000087	0.051156	-3.677637	1.023180	3.893881	-1.188267	0.000000	-10.000000	-0.283333	26.600000	415.000000	1023.000000	1023.000000	2046.000000
39.639999	0.001088	0.642969	-3.529628	1.191429	4.118556	-1.137388	0.000000	-10.000000	-0.275000	26.366667	423.833344	1023.000000	1023.000000	2046.000000
39.660000	0.001842	1.088848	-3.312258	1.202545	4.230860	-1.032299	0.000000	-10.000000	-0.283333	26.400000	432.666656	1023.000000	1023.000000	2046.000000
39.680000	0.002672	1.579428	-3.078369	1.203937	4.408603	-0.954743	0.000000	-10.000000	-0.266667	26.066668	441.333344	1023.000000	1023.000000	2046.000000
39.700001	0.003343	1.975610	-2.905886	1.072036	4.607402	-0.797942	0.000000	-10.000000	-0.250000	25.716667	450.166656	1023.000000	1023.000000	2046.000000
39.720001	0.004254	2.513935	-2.701255	1.082341	4.855319	-0.722470	0.000000	-10.000000	-0.225000	25.216667	458.833344	1023.000000	1023.000000	2046.000000
39.740002	0.005351	3.162574	-2.475809	1.210464	5.133341	-0.705422	0.000000	-10.000000	-0.200000	24.799999	467.500000	1023.000000	1023.000000	2046.000000
39.759998	0.006544	3.867684	-2.211979	1.329385	5.323818	-0.573540	0.000000	-10.000000	-0.183333	24.083334	475.833344	1023.000000	1023.000000	2046.000000
39.779999	0.007108	4.200999	-2.112512	1.498507	5.312223	-0.497219	0.000000	-10.000000	-0.158333	23.016666	484.000000	1023.000000	1023.000000	2046.000000
39.799999	0.006768	4.000156	-2.219929	1.652586	5.016994	-0.449494	0.000000	-10.000000	-0.141667	22.233334	489.333344	1023.000000	1023.000000	2046.000000
39.820000	0.005532	3.269495	-2.334819	1.494802	4.574204	-0.464692	0.000000	-10.000000	-0.116667	21.516668	496.833344	1023.000000	1023.000000	2046.000000
39.840000	0.004080	2.411022	-2.492303	1.252262	4.269026	-0.617963	0.000000	-10.000000	-0.108333	21.200001	504.166656	1023.000000	1023.000000	2046.000000
39.860001	0.002864	1.692467	-2.568270	0.990879	4.098346	-0.828489	0.000000	-10.000000	-0.083333	20.483334	513.666687	1023.000000	1023.000000	2046.000000
39.880001	0.002153	1.272503	-2.556918	0.857715	4.020662	-1.048956	0.000000	-10.000000	-0.066667	20.116667	520.666687	1023.000000	1023.000000	2046.000000
39.900002	0.001874	1.107300	-2.530311	0.773327	4.036308	-1.172024	0.000000	-10.000000	-0.058333	19.533333	527.333313	1023.000000	1023.000000	2046.000000
39.919998	0.001848	1.091997	-2.475932	0.740549	4.053708	-1.226328	0.000000	-10.000000	-0.091667	19.733334	534.000000	1023.000000	1023.000000	2046.000000
39.939999	0.001975	1.167491	-2.439662	0.673386	4.149202	-1.215435	0.000000	-10.000000	-0.108333	19.916666	540.500000	1023.000000	1023.000000	2046.000000
39.959999	0.002202	1.301522	-2.326753	0.618026	4.201429	-1.191179	0.000000	-10.000000	-0.125000	20.616667	547.166687	1023.000000	1023.000000	2046.000000
39.980000	0.002635	1.557281	-2.202644	0.662080	4.348631	-1.250785	0.000000	-10.000000	-0.116667	21.066668	554.000000	1023.000000	1023.000000	2046.000000
40.000000	0.003171	1.874290	-2.064873	0.807128	4.444160	-1.312124	0.000000	-10.000000	-0.125000	21.483334	561.000000	1023.000000	1023.000000	2046.000000
40.020000	0.003880	2.293050	-1.851603	0.905340	4.517233	-1.277921	0.000000	-10.000000	-0.116667	21.566668	568.000000	1023.000000	1023.000000	2046.000000
40.040001	0.004483	2.649386	-1.710618	0.924037	4.617495	-1.181528	0.000000	-10.000000	-0.100000	21.266666	575.166687	1023.000000	1023.000000	2046.000000
40.060001	0.005051	2.985070	-1.631940	0.979003	4.803076	-1.165069	0.000000	-10.000000	-0.075000	20.533335	582.333313	1023.000000	1023.000000	2046.000000
40.080002	0.005757	3.402494	-1.515507	1.096320	4.972104	-1.150423	0.000000	-10.000000	-0.033333	19.216667	589.500000	1023.000000	1023.000000	2046.000000
40.099998	0.006605	3.903384	-1.293429	1.165793	5.110332	-1.079314	0.000000	-10.000000	0.000000	17.533333	596.166687	1023.000000	1023.000000	2046.000000
40.119999	0.007427	4.389162	-1.120817	1.210612	5.232429	-0.933061	0.000000	-10.000000	0.041667	15.116667	602.333313	1023.000000	1023.000000	2046.000000
40.139999	0.008028	4.744362	-1.142468	1.259796	5.468089	-0.841056	0.000000	-10.000000	0.083333	11.983334	607.833313	1023.000000	1023.000000	2046.000000
40.160000	0.008576	5.068648	-1.129735	1.340173	5.675023	-0.816814	0.000000	-10.000000	0.116667	8.133333	612.333313	1023.000000	1023.000000	2046.000000
40.180000	0.008952	5.290860	-1.232049	1.469404	5.831795	-0.778289	0.000000	-10.000000	0.158333	3.700000	615.666687	1023.000000	1023.000000	2046.000000
40.200001	0.009017	5.328963	-1.362001	1.538759	5.862867	-0.710663	0.000000	-10.000000	0.175000	-0.150000	617.333313	1023.000000	1023.000000	2046.000000
40.220001	0.008944	5.286129	-1.500258	1.592741	5.885693	-0.692047	0.000000	-10.000000	0.200000	-3.683333	618.000000	1023.000000	1023.000000	2046.000000
40.240002	0.008743	5.166875	-1.616247	1.593693	5.836445	-0.647016	0.000000	-10.000000	0.225000	-6.800000	618.000000	1023.000000	1023.000000	2046.000000
40.259998	0.008373	4.948538	-1.774904	1.601123	5.741378	-0.619059	0.000000	-10.000000	0.258333	-9.600000	618.000000	1023.000000	1023.000000	2046.000000
40.279999	0.008027	4.744219	-1.895381	1.686445	5.589951	-0.636796	0.000000	-10.000000	0.275000	-11.666667	618.000000	1023.000000	1023.000000	2046.000000
40.299999	0.007563	4.469610	-2.026573	1.742162	5.397895	-0.643874	0.000000	-10.000000	0.283333	-12.666667	618.000000	1023.000000	1023.000000	2046.000000
40.320000	0.007159	4.230977	-2.116152	1.723044	5.261970	-0.637884	0.000000	-10.000000	0.291667	-13.483334	614.500000	1023.000000	1023.000000	2046.000000
40.340000	0.006838	4.041158	-2.239124	1.656737	5.231395	-0.607851	0.000000	-10.000000	0.325000	-14.250000	606.500000	1023.000000	1023.000000	2046.000000
40.360001	0.006603	3.902385	-2.317317	1.716509	5.161911	-0.658718	0.000000	-10.000000	0.341667	-14.983334	596.666687	1023.000000	1023.000000	2046.000000
40.380001	0.006459	3.817014	-2.346301	1.813276	5.013356	-0.663318	0.000000	-10.000000	0.350000	-15.750000	588.666687	1023.000000	1023.000000	2046.000000
40.400002	0.006272	3.706681	-2.406139	1.814314	4.939804	-0.641298	0.000000	-10.000000	0.350000	-16.600000	583.166687	1023.000000	1023.000000	2046.000000
40.419998	0.006043	3.571679	-2.561567	1.832266	4.909132	-0.608152	0.000000	-10.000000	0.375000	-17.450001	577.833313	1023.000000	1023.000000	2046.000000
40.439999	0.005844	3.453705	-2.655730	1.910254	4.852448	-0.653268	0.000000	-10.000000	0.408333	-18.450001	572.000000	1023.000000	1023.000000	2046.000000
40.459999	0.005566	3.289373	-2.735093	1.995038	4.671139	-0.641711	0.000000	-10.000000	0.458333	-19.433334	566.000000	1023.000000	1023.000000	2046.000000
40.480000	0.005237	3.094951	-2.804472	1.989184	4.530510	-0.620271	0.000000	-10.000000	0.483333	-20.566668	559.333313	1023.000000	1023.000000	2046.000000
40.500000	0.004868	2.877172	-2.925499	1.953913	4.462300	-0.613542	0.000000	-10.000000	0.500000	-21.500000	552.500000	1023.000000	1023.000000	2046.000000
40.520000	0.004516	2.669057	-3.014844	2.018224	4.359761	-0.694084	0.000000	-10.000000	0.508333	-22.350000	545.333313	1023.000000	1023.000000	2046.000000
40.540001	0.003993	2.359719	-3.091934	2.079435	4.132900	-0.760682	0.000000	-10.000000	0.541667	-23.166668	537.833313	1023.000000	1023.000000	2046.000000
40.560001	0.003455	2.042037	-3.196221	2.034656	3.964220	-0.760618	0.000000	-10.000000	0.583333	-24.033335	530.000000	1023.000000	1023.000000	2046.000000
40.580002	0.002920	1.725470	-3.288813	1.976094	3.859195	-0.821005	0.000000	-10.000000	0.625000	-24.883333	522.000000	1023.000000	1023.000000	2046.000000
40.599998	0.002483	1.467504	-3.373793	1.956261	3.787039	-0.902003	0.000000	-10.000000	0.650000	-25.633333	513.666687	1023.000000	1023.000000	2046.000000
40.619999	0.002264	1.338237	-3.344088	2.019461	3.682151	-1.019286	0.000000	-10.000000	0.675000	-26.200001	505.166656	1023.000000	1023.000000	2046.000000
40.639999	0.002171	1.282903	-3.372357	2.060235	3.658515	-1.063491	0.000000	-10.000000	0.691667	-26.616667	496.333344	1023.000000	1023.000000	2046.000000
40.660000	0.002016	1.191452	-3.377581	2.038891	3.630749	-1.100607	0.000000	-10.000000	0.716667	-26.733334	487.500000	1023.000000	1023.000000	2046.000000
40.680000	0.001884	1.113307	-3.432201	1.987603	3.700123	-1.142219	0.000000	-10.000000	0.733333	-26.850000	478.500000	1023.000000	1023.000000	2046.000000
40.700001	0.001682	0.993852	-3.329374	1.904204	3.599320	-1.180298	0.000000	-10.000000	0.741667	-26.833334	469.500000	1023.000000	1023.000000	2046.000000
40.720001	0.001206	0.712570	-3.352911	1.830898	3.467170	-1.232587	0.000000	-10.000000	0.741667	-27.033335	460.500000	1023.000000	1023.000000	2046.000000
40.740002	0.000790	0.467053	-3.413446	1.758454	3.381489	-1.259444	0.000000	-10.000000	0.741667	-27.116667	451.500000	1023.000000	1023.000000	2046.000000
40.759998	0.000510	0.301570	-3.436033	1.780560	3.296073	-1.339030	0.000000	-10.000000	0.750000	-27.550001	442.500000	1023.000000	1023.000000	2046.000000
40.779999	-0.000432	-0.255317	-3.643504	1.851993	2.934252	-1.398057	0.000000	-10.000000	0.750000	-27.983334	433.333344	1023.000000	1023.000000	2046.000000
40.799999	-0.001973	-1.165903	-4.011488	1.873041	2.426266	-1.453722	0.000000	-10.000000	0.758333	-28.366667	424.000000	1023.000000	1023.000000	2046.000000
40.820000	-0.003887	-2.297003	-4.318232	1.671822	1.902490	-1.553083	0.000000	-10.000000	0.775000	-28.500000	414.500000	1023.000000	1023.000000	2046.000000
40.840000	-0.006498	-3.840188	-4.670352	1.366938	1.376387	-1.913162	0.000000	-10.000000	0.775000	-28.666668	405.000000	1023.000000	1023.000000	2046.000000
40.860001	-0.009330	-5.513783	-5.015477	1.082038	0.739030	-2.319374	0.000000	-10.000000	0.775000	-28.650000	395.333344	1023.000000	1023.000000	2046.000000
40.880001	-0.011844	-6.999588	-5.326535	0.753174	0.234772	-2.661000	0.000000	-10.000000	0.758333	-28.633333	385.833344	1023.000000	1023.000000	2046.000000
40.900002	-0.013673	-8.080615	-5.555807	0.485659	-0.054859	-2.955608	0.000000	-10.000000	0.758333	-28.366667	376.333344	1023.000000	1023.000000	2046.000000
40.919998	-0.015166	-8.963062	-5.761700	0.286122	-0.237902	-3.249583	0.000000	-10.000000	0.750000	-28.166668	367.000000	1023.000000	1023.000000	2046.000000
40.939999	-0.016499	-9.750931	-5.909233	0.136423	-0.535985	-3.442136	0.000000	-10.000000	0.758333	-28.050001	357.666656	1023.000000	1023.000000	2046.000000
40.959999	-0.017672	-10.444056	-6.054651	0.024743	-0.786037	-3.628110	0.000000	-10.000000	0.750000	-27.816668	348.333344	1023.000000	1023.000000	2046.000000
40.980000	-0.018508	-10.938104	-6.093138	-0.104252	-0.999092	-3.741621	0.000000	-10.000000	0.750000	-27.616667	339.000000	1023.000000	1023.000000	2046.000000
41.000000	-0.019300	-11.406351	-6.161741	-0.178960	-1.178847	-3.886803	0.000000	-10.000000	0.733333	-27.266668	329.666656	1023.000000	1023.000000	2046.000000
41.020000	-0.020016	-11.829273	-6.228763	-0.185184	-1.357807	-4.057519	0.000000	-10.000000	0.725000	-26.883333	320.500000	1023.000000	1023.000000	2046.000000
41.040001	-0.020701	-12.234188	-6.331411	-0.221318	-1.547316	-4.134143	0.000000	-10.000000	0.691667	-26.366667	311.666656	1023.000000	1023.000000	2046.000000
41.060001	-0.021288	-12.581482	-6.384603	-0.321682	-1.666845	-4.208353	0.000000	-10.000000	0.683333	-25.933332	302.833344	1023.000000	1023.000000	2046.000000
41.080002	-0.021631	-12.783982	-6.370221	-0.332737	-1.756188	-4.324837	0.000000	-10.000000	0.683333	-25.650000	294.166656	1023.000000	1023.000000	2046.000000
41.099998	-0.022102	-13.062071	-6.454807	-0.298956	-1.865487	-4.442821	0.000000	-10.000000	0.700000	-25.650000	285.500000	1023.000000	1023.000000	2046.000000
41.119999	-0.022308	-13.183879	-6.484750	-0.352109	-1.896508	-4.450511	0.000000	-10.000000	0.700000	-25.783333	277.000000	1023.000000	1023.000000	2046.000000
41.139999	-0.022392	-13.233691	-6.482568	-0.416386	-1.864243	-4.470495	0.000000	-10.000000	0.708333	-26.100000	268.500000	1023.000000	1023.000000	2046.000000
41.160000	-0.022598	-13.355181	-6.537597	-0.394181	-1.937576	-4.485826	0.000000	-10.000000	0.716667	-26.533333	259.833344	1023.000000	1023.000000	2046.000000
41.180000	-0.022995	-13.590269	-6.721301	-0.369836	-2.000943	-4.498189	0.000000	-10.000000	0.716667	-26.700001	251.000000	1023.000000	1023.000000	2046.000000
41.200001	-0.023450	-13.859159	-6.903005	-0.391067	-2.098291	-4.466797	0.000000	-10.000000	0.691667	-26.350000	242.000000	1023.000000	1023.000000	2046.000000
41.220001	-0.024048	-14.212397	-7.121187	-0.355588	-2.145690	-4.589931	0.000000	-10.000000	0.666667	-25.916666	233.166672	1023.000000	1023.000000	2046.000000
41.240002	-0.024675	-14.582772	-7.227091	-0.345848	-2.335370	-4.674462	0.000000	-10.000000	0.666667	-25.650000	224.500000	1023.000000	1023.000000	2046.000000
41.259998	-0.025229	-14.910172	-7.318089	-0.409971	-2.521399	-4.660713	0.000000	-10.000000	0.658333	-25.433334	215.833328	1023.000000	1023.000000	2046.000000
41.279999	-0.025823	-15.261101	-7.469847	-0.381393	-2.655366	-4.754494	0.000000	-10.000000	0.641667	-24.950001	207.333328	1023.000000	1023.000000	2046.000000
41.299999	-0.026333	-15.563076	-7.514269	-0.348326	-2.814345	-4.886136	0.000000	-10.000000	0.600000	-24.300001	199.000000	1023.000000	1023.000000	2046.000000
41.320000	-0.026955	-15.930275	-7.605034	-0.359717	-3.029897	-4.935627	0.000000	-10.000000	0.591667	-23.900000	191.000000	1023.000000	1023.000000	2046.000000
41.340000	-0.027567	-16.292152	-7.728872	-0.420854	-3.152228	-4.990199	0.000000	-10.000000	0.583333	-23.616667	183.000000	1023.000000	1023.000000	2046.000000
41.360001	-0.028067	-16.587698	-7.839015	-0.466234	-3.244459	-5.037990	0.000000	-10.000000	0.583333	-23.216667	175.000000	1023.000000	1023.000000	2046.000000
41.380001	-0.028347	-16.752914	-7.850338	-0.438669	-3.270956	-5.192952	0.000000	-10.000000	0.566667	-22.900000	167.333328	1023.000000	1023.000000	2046.000000
41.400002	-0.028702	-16.963161	-7.918323	-0.494357	-3.360817	-5.189664	0.000000	-10.000000	0.558333	-22.616667	159.666672	1023.000000	1023.000000	2046.000000
41.419998	-0.028961	-17.116072	-7.935752	-0.538414	-3.454341	-5.187564	0.000000	-10.000000	0.541667	-22.316668	152.166672	1023.000000	1023.000000	2046.000000
41.439999	-0.029052	-17.169783	-7.922040	-0.520964	-3.446712	-5.280067	0.000000	-10.000000	0.525000	-21.916668	144.500000	1023.000000	1023.000000	2046.000000
41.459999	-0.029305	-17.319031	-7.959799	-0.518086	-3.530761	-5.310384	0.000000	-10.000000	0.508333	-21.433334	137.166672	1023.000000	1023.000000	2046.000000
41.480000	-0.029566	-17.473366	-8.029426	-0.532456	-3.600142	-5.311342	0.000000	-10.000000	0.500000	-21.166668	130.000000	1023.000000	1023.000000	2046.000000
41.500000	-0.029657	-17.527052	-7.996537	-0.553578	-3.638506	-5.338432	0.000000	-10.000000	0.483333	-20.733334	123.000000	1023.000000	1023.000000	2046.000000
41.520000	-0.029875	-17.656059	-7.976206	-0.540923	-3.750936	-5.387996	0.000000	-10.000000	0.466667	-20.233334	116.166664	1023.000000	1023.000000	2046.000000
41.540001	-0.030053	-17.761183	-8.030320	-0.551506	-3.784640	-5.394717	0.000000	-10.000000	0.450000	-19.533333	109.333336	1023.000000	1023.000000	2046.000000
41.560001	-0.030207	-17.852160	-8.073757	-0.572550	-3.773345	-5.432508	0.000000	-10.000000	0.441667	-18.883333	102.833336	1023.000000	1023.000000	2046.000000
41.580002	-0.030240	-17.871962	-7.981342	-0.602906	-3.804060	-5.483654	0.000000	-10.000000	0.425000	-18.266666	96.500000	1023.000000	1023.000000	2046.000000
41.599998	-0.030532	-18.044147	-8.030427	-0.623060	-3.841912	-5.548748	0.000000	-10.000000	0.391667	-17.750000	90.500000	1023.000000	1023.000000	2046.000000
41.619999	-0.030744	-18.169983	-8.048827	-0.681422	-3.892842	-5.546891	0.000000	-10.000000	0.366667	-17.300001	84.500000	1023.000000	1023.000000	2046.000000
41.639999	-0.030885	-18.253239	-8.019092	-0.700580	-3.886342	-5.647225	0.000000	-10.000000	0.358333	-16.833334	78.666664	1023.000000	1023.000000	2046.000000
41.660000	-0.030971	-18.303593	-7.969502	-0.714638	-3.884921	-5.734533	0.000000	-10.000000	0.350000	-16.350000	73.000000	1023.000000	1023.000000	2046.000000
41.680000	-0.030894	-18.258072	-7.955370	-0.718131	-3.804796	-5.779775	0.000000	-10.000000	0.341667	-15.916667	67.666664	1023.000000	1023.000000	2046.000000
41.700001	-0.030663	-18.121910	-7.970213	-0.678748	-3.696380	-5.776569	0.000000	-10.000000	0.316667	-15.416667	62.333332	1023.000000	1023.000000	2046.000000
41.720001	-0.030521	-18.038074	-7.898587	-0.663701	-3.642574	-5.833213	0.000000	-10.000000	0.308333	-14.866667	57.166668	1023.000000	1023.000000	2046.000000
41.740002	-0.030375	-17.951769	-7.759286	-0.732963	-3.578175	-5.881344	0.000000	-10.000000	0.291667	-14.150001	52.166668	1023.000000	1023.000000	2046.000000
41.759998	-0.030685	-18.134871	-7.741356	-0.901301	-3.597335	-5.894879	0.000000	-10.000000	0.291667	-13.683333	47.500000	1023.000000	1023.000000	2046.000000
41.779999	-0.031006	-18.324495	-7.766080	-0.912164	-3.665943	-5.980308	0.000000	-10.000000	0.283333	-13.366667	43.000000	1023.000000	1023.000000	2046.000000
41.799999	-0.031214	-18.447725	-7.751177	-0.972122	-3.717022	-6.007404	0.000000	-10.000000	0.291667	-13.300000	38.500000	1023.000000	1023.000000	2046.000000
41.820000	-0.031063	-18.358335	-7.690919	-0.974087	-3.642545	-6.050784	0.000000	-10.000000	0.291667	-13.283334	34.000000	1023.000000	1023.000000	2046.000000
41.840000	-0.031275	-18.483498	-7.801054	-0.903340	-3.695913	-6.083191	0.000000	-10.000000	0.291667	-13.333333	29.500000	1023.000000	1023.000000	2046.000000
41.860001	-0.031930	-18.870802	-7.986324	-0.891485	-3.903882	-6.089111	0.000000	-10.000000	0.283333	-13.033334	25.166666	1023.000000	1023.000000	2046.000000
41.880001	-0.033360	-19.715857	-8.282724	-1.072292	-4.257214	-6.103626	0.000000	-10.000000	0.266667	-12.616667	20.833334	1023.000000	1023.000000	2046.000000
41.900002	-0.035446	-20.948288	-8.632559	-1.266976	-4.718162	-6.330593	0.000000	-10.000000	0.250000	-11.666667	16.666666	1023.000000	1023.000000	2046.000000
41.919998	-0.037661	-22.257542	-8.906463	-1.546926	-5.182778	-6.621374	0.000000	-10.000000	0.225000	-10.616667	12.666667	1023.000000	1023.000000	2046.000000
41.939999	-0.039430	-23.303026	-9.116519	-1.820293	-5.468670	-6.897544	0.000000	-10.000000	0.208333	-9.383334	9.166667	1023.000000	1023.000000	2046.000000
41.959999	-0.040759	-24.088699	-9.328062	-2.041407	-5.590457	-7.128773	0.000000	-10.000000	0.200000	-8.433333	6.000000	1023.000000	1023.000000	2046.000000
41.980000	-0.041706	-24.648125	-9.432903	-2.247562	-5.725702	-7.241956	0.000000	-10.000000	0.200000	-7.983334	3.166667	1023.000000	1023.000000	2046.000000
42.000000	-0.042241	-24.964233	-9.420369	-2.355711	-5.813710	-7.374444	0.000000	-10.000000	0.200000	-7.866667	0.666667	1023.000000	1023.000000	2046.000000
42.020000	-0.042630	-25.194344	-9.424029	-2.404257	-5.894250	-7.471807	0.000000	-10.000000	0.200000	-7.966667	-1.666667	1023.000000	1023.000000	2046.000000
42.040001	-0.042949	-25.382681	-9.411602	-2.452591	-5.991709	-7.526778	0.000000	-10.000000	0.191667	-7.700000	-4.000000	1023.000000	1023.000000	2046.000000
42.060001	-0.043228	-25.547777	-9.437099	-2.493641	-6.053572	-7.563467	0.000000	-10.000000	0.191667	-7.116667	-6.333333	1023.000000	1023.000000	2046.000000
42.080002	-0.043256	-25.564404	-9.431092	-2.481079	-6.064390	-7.587841	0.000000	-10.000000	0.183333	-6.333333	-8.833333	1023.000000	1023.000000	2046.000000
42.099998	-0.043251	-25.561583	-9.349811	-2.467377	-6.139415	-7.604980	0.000000	-10.000000	0.175000	-5.833333	-10.833333	1023.000000	1023.000000	2046.000000
42.119999	-0.043349	-25.619141	-9.406452	-2.446214	-6.132590	-7.633885	0.000000	-10.000000	0.166667	-5.550000	-12.833333	1023.000000	1023.000000	2046.000000
42.139999	-0.043202	-25.532650	-9.390747	-2.358048	-6.126638	-7.657217	0.000000	-10.000000	0.158333	-5.516667	-14.500000	1023.000000	1023.000000	2046.000000
42.160000	-0.042851	-25.324978	-9.294559	-2.345242	-6.060510	-7.624666	0.000000	-10.000000	0.175000	-5.783333	-16.500000	1023.000000	1023.000000	2046.000000
42.180000	-0.042609	-25.181723	-9.265310	-2.374347	-5.959156	-7.582911	0.000000	-10.000000	0.175000	-6.533333	-18.500000	1023.000000	1023.000000	2046.000000
42.200001	-0.042412	-25.065691	-9.279800	-2.363239	-5.875545	-7.547106	0.000000	-10.000000	0.183333	-7.483334	-20.833334	1023.000000	1023.000000	2046.000000
42.220001	-0.042217	-24.950216	-9.364674	-2.309974	-5.794047	-7.481522	0.000000	-10.000000	0.183333	-8.050000	-23.333334	1023.000000	1023.000000	2046.000000
42.240002	-0.042097	-24.879284	-9.386449	-2.257919	-5.798132	-7.436783	0.000000	-10.000000	0.183333	-7.916667	-26.000000	1023.000000	1023.000000	2046.000000
42.259998	-0.042155	-24.913885	-9.468320	-2.247650	-5.735333	-7.462582	0.000000	-10.000000	0.175000	-7.416667	-28.666666	1023.000000	1023.000000	2046.000000
42.279999	-0.042301	-24.999878	-9.521289	-2.286284	-5.751851	-7.440453	0.000000	-10.000000	0.158333	-7.033333	-31.166666	1023.000000	1023.000000	2046.000000
42.299999	-0.042407	-25.062613	-9.624674	-2.298140	-5.754195	-7.385604	0.000000	-10.000000	0.150000	-6.700000	-33.500000	1023.000000	1023.000000	2046.000000
42.320000	-0.042484	-25.108000	-9.584327	-2.305003	-5.832291	-7.386381	0.000000	-10.000000	0.150000	-6.033333	-35.500000	1023.000000	1023.000000	2046.000000
42.340000	-0.042535	-25.138178	-9.541047	-2.310026	-5.905397	-7.381706	0.000000	-10.000000	0.141667	-4.566667	-37.500000	1023.000000	1023.000000	2046.000000
42.360001	-0.042617	-25.186357	-9.555042	-2.306052	-5.919727	-7.405535	0.000000	-10.000000	0.141667	-2.150000	-39.000000	1023.000000	1023.000000	2046.000000
42.380001	-0.042579	-25.164291	-9.599555	-2.322628	-5.902819	-7.339290	0.000000	-10.000000	0.125000	0.450000	-39.833332	1023.000000	1023.000000	2046.000000
42.400002	-0.042431	-25.076624	-9.570558	-2.316791	-5.878877	-7.310399	0.000000	-10.000000	0.108333	3.116667	-40.000000	1023.000000	1023.000000	2046.000000
42.419998	-0.042181	-24.928680	-9.529778	-2.341265	-5.758799	-7.298837	0.000000	-10.000000	0.075000	5.700000	-40.000000	1023.000000	1023.000000	2046.000000
42.439999	-0.041757	-24.678423	-9.479942	-2.376702	-5.621775	-7.200004	0.000000	-10.000000	0.041667	8.316667	-40.000000	1023.000000	1023.000000	2046.000000
42.459999	-0.041115	-24.298744	-9.479118	-2.319195	-5.395011	-7.105420	0.000000	-10.000000	0.016667	10.783333	-40.000000	1023.000000	1023.000000	2046.000000
42.480000	-0.040345	-23.843716	-9.348887	-2.286721	-5.261642	-6.946466	0.000000	-10.000000	-0.008333	12.683333	-40.000000	1023.000000	1023.000000	2046.000000
42.500000	-0.039587	-23.395926	-9.239505	-2.240396	-5.094997	-6.821027	0.000000	-10.000000	-0.016667	14.350000	-40.000000	1023.000000	1023.000000	2046.000000
42.520000	-0.038843	-22.956169	-9.174074	-2.229646	-4.875554	-6.676896	0.000000	-10.000000	-0.033333	15.933333	-29.166666	1023.000000	1023.000000	2046.000000
42.540001	-0.038062	-22.494719	-9.070212	-2.146118	-4.673339	-6.605049	0.000000	-10.000000	-0.050000	17.566668	-7.000000	1023.000000	1023.000000	2046.000000
42.560001	-0.037239	-22.008539	-9.041881	-2.059862	-4.430591	-6.476205	0.000000	-10.000000	-0.091667	19.000000	17.166666	1023.000000	1023.000000	2046.000000
42.580002	-0.036314	-21.461536	-8.896717	-1.972938	-4.245515	-6.346366	0.000000	-10.000000	-0.116667	20.066668	32.666668	1023.000000	1023.000000	2046.000000
42.599998	-0.035454	-20.953442	-8.762846	-1.929632	-4.057081	-6.203883	0.000000	-10.000000	-0.150000	20.983334	39.166668	1023.000000	1023.000000	2046.000000
42.619999	-0.034603	-20.450407	-8.690102	-1.882843	-3.793900	-6.083561	0.000000	-10.000000	-0.166667	22.083334	46.000000	1023.000000	1023.000000	2046.000000
42.639999	-0.033716	-19.926050	-8.594743	-1.815925	-3.557859	-5.957523	0.000000	-10.000000	-0.208333	23.050001	53.333332	1023.000000	1023.000000	2046.000000
42.660000	-0.032562	-19.244234	-8.394576	-1.716371	-3.262738	-5.870551	0.000000	-10.000000	-0.241667	23.883335	61.000000	1023.000000	1023.000000	2046.000000
42.680000	-0.031345	-18.525017	-8.227263	-1.667480	-2.916919	-5.713355	0.000000	-10.000000	-0.258333	24.700001	69.000000	1023.000000	1023.000000	2046.000000
42.700001	-0.030271	-17.890358	-8.087860	-1.570947	-2.598967	-5.632584	0.000000	-10.000000	-0.275000	25.550001	77.000000	1023.000000	1023.000000	2046.000000
42.720001	-0.029019	-17.150396	-7.885172	-1.494271	-2.291558	-5.479395	0.000000	-10.000000	-0.283333	26.250000	85.333336	1023.000000	1023.000000	2046.000000
42.740002	-0.027868	-16.470118	-7.679352	-1.510387	-2.006088	-5.274291	0.000000	-10.000000	-0.291667	26.633333	93.833336	1023.000000	1023.000000	2046.000000
42.759998	-0.026851	-15.869142	-7.421425	-1.496046	-1.791722	-5.159948	0.000000	-10.000000	-0.291667	26.850000	102.666664	1023.000000	1023.000000	2046.000000
42.779999	-0.025953	-15.338360	-7.309441	-1.436261	-1.525617	-5.067041	0.000000	-10.000000	-0.291667	26.933332	111.500000	1023.000000	1023.000000	2046.000000
42.799999	-0.024860	-14.692536	-7.148061	-1.315911	-1.298539	-4.930025	0.000000	-10.000000	-0.300000	26.933332	117.500000	1023.000000	1023.000000	2046.000000
42.820000	-0.024120	-14.254834	-7.107171	-1.239244	-1.174602	-4.733816	0.000000	-10.000000	-0.283333	26.650000	126.500000	1023.000000	1023.000000	2046.000000
42.840000	-0.023880	-14.113147	-7.144412	-1.080689	-1.274372	-4.613673	0.000000	-10.000000	-0.283333	26.533333	135.500000	1023.000000	1023.000000	2046.000000
42.860001	-0.024519	-14.490451	-7.304419	-1.140338	-1.521120	-4.524573	0.000000	-10.000000	-0.283333	26.433334	147.333328	1023.000000	1023.000000	2046.000000
42.880001	-0.025617	-15.139490	-7.463032	-1.306397	-1.778660	-4.591401	0.000000	-10.000000	-0.300000	26.583334	156.166672	1023.000000	1023.000000	2046.000000
42.900002	-0.026875	-15.882887	-7.654160	-1.501506	-1.987034	-4.740187	0.000000	-10.000000	-0.300000	26.783333	165.000000	1023.000000	1023.000000	2046.000000
42.919998	-0.027624	-16.325928	-7.739187	-1.660753	-2.062895	-4.863092	0.000000	-10.000000	-0.308333	27.049999	174.000000	1023.000000	1023.000000	2046.000000
42.939999	-0.028010	-16.554064	-7.719686	-1.795092	-2.097289	-4.941997	0.000000	-10.000000	-0.300000	27.166666	183.000000	1023.000000	1023.000000	2046.000000
42.959999	-0.028120	-16.618713	-7.708712	-1.922886	-2.038370	-4.948746	0.000000	-10.000000	-0.300000	26.833334	192.000000	1023.000000	1023.000000	2046.000000
42.980000	-0.027954	-16.520678	-7.656600	-1.974080	-1.937933	-4.952063	0.000000	-10.000000	-0.291667	26.500000	201.000000	1023.000000	1023.000000	2046.000000
43.000000	-0.027481	-16.241295	-7.602651	-1.942077	-1.803182	-4.893384	0.000000	-10.000000	-0.300000	26.600000	210.000000	1023.000000	1023.000000	2046.000000
43.020000	-0.026885	-15.888878	-7.467203	-1.842759	-1.757424	-4.821492	0.000000	-10.000000	-0.308333	26.933332	219.000000	1023.000000	1023.000000	2046.000000
43.040001	-0.026141	-15.449181	-7.330335	-1.738857	-1.648004	-4.731986	0.000000	-10.000000	-0.325000	27.500000	228.000000	1023.000000	1023.000000	2046.000000
43.060001	-0.025420	-15.023351	-7.207718	-1.650139	-1.503276	-4.662218	0.000000	-10.000000	-0.325000	27.466667	237.000000	1023.000000	1023.000000	2046.000000
43.080002	-0.024517	-14.489643	-7.036039	-1.492777	-1.354615	-4.606212	0.000000	-10.000000	-0.333333	27.683334	246.166672	1023.000000	1023.000000	2046.000000
43.099998	-0.023569	-13.929460	-6.941761	-1.365275	-1.151677	-4.470747	0.000000	-10.000000	-0.341667	27.733334	255.333328	1023.000000	1023.000000	2046.000000
43.119999	-0.022684	-13.406162	-6.828402	-1.208960	-0.995664	-4.373137	0.000000	-10.000000	-0.350000	27.950001	264.500000	1023.000000	1023.000000	2046.000000
43.139999	-0.021619	-12.776631	-6.652765	-1.113702	-0.816579	-4.193585	0.000000	-10.000000	-0.333333	27.666668	273.833344	1023.000000	1023.000000	2046.000000
43.160000	-0.020385	-12.047343	-6.457970	-1.005491	-0.516210	-4.067672	0.000000	-10.000000	-0.300000	27.116667	283.166656	1023.000000	1023.000000	2046.000000
43.180000	-0.019142	-11.312792	-6.380317	-0.907420	-0.180829	-3.844227	0.000000	-10.000000	-0.275000	26.600000	292.500000	1023.000000	1023.000000	2046.000000
43.200001	-0.017902	-10.580123	-6.234920	-0.709880	0.071338	-3.706662	0.000000	-10.000000	-0.258333	26.083334	301.333344	1023.000000	1023.000000	2046.000000
43.220001	-0.016823	-9.942165	-6.153002	-0.599405	0.329895	-3.519654	0.000000	-10.000000	-0.250000	25.783333	310.166656	1023.000000	1023.000000	2046.000000
43.240002	-0.015885	-9.387776	-6.109979	-0.528443	0.602350	-3.351704	0.000000	-10.000000	-0.241667	25.383333	318.666656	1023.000000	1023.000000	2046.000000
43.259998	-0.015053	-8.896270	-6.098670	-0.406615	0.869234	-3.260218	0.000000	-10.000000	-0.225000	25.300001	327.333344	1023.000000	1023.000000	2046.000000
43.279999	-0.014192	-8.387272	-6.022373	-0.277596	1.006521	-3.093824	0.000000	-10.000000	-0.208333	24.900000	335.666656	1023.000000	1023.000000	2046.000000
43.299999	-0.013422	-7.932290	-5.905698	-0.159773	1.070335	-2.937154	0.000000	-10.000000	-0.225000	24.883333	344.000000	1023.000000	1023.000000	2046.000000
43.320000	-0.012838	-7.587287	-5.900865	-0.127557	1.234231	-2.793097	0.000000	-10.000000	-0.241667	25.049999	352.333344	1023.000000	1023.000000	2046.000000
43.340000	-0.012226	-7.225490	-5.815123	-0.041235	1.334807	-2.703939	0.000000	-10.000000	-0.266667	25.316668	360.666656	1023.000000	1023.000000	2046.000000
43.360001	-0.011378	-6.724144	-5.714085	0.091307	1.491936	-2.593301	0.000000	-10.000000	-0.283333	25.933334	369.333344	1023.000000	1023.000000	2046.000000
43.380001	-0.010555	-6.237762	-5.587012	0.211713	1.623298	-2.485761	0.000000	-10.000000	-0.316667	26.600000	377.833344	1023.000000	1023.000000	2046.000000
43.400002	-0.009630	-5.691128	-5.414743	0.262794	1.771343	-2.310522	0.000000	-10.000000	-0.341667	27.400000	386.666656	1023.000000	1023.000000	2046.000000
43.419998	-0.008589	-5.076033	-5.206106	0.330340	1.975964	-2.176232	0.000000	-10.000000	-0.341667	27.666666	395.500000	1023.000000	1023.000000	2046.000000
43.439999	-0.007357	-4.347867	-5.071586	0.454526	2.273094	-2.003901	0.000000	-10.000000	-0.341667	27.583334	404.666656	1023.000000	1023.000000	2046.000000
43.459999	-0.006157	-3.639020	-4.898025	0.623427	2.500338	-1.864759	0.000000	-10.000000	-0.341667	27.483334	413.833344	1023.000000	1023.000000	2046.000000
43.480000	-0.004904	-2.898356	-4.687335	0.785203	2.694014	-1.690238	0.000000	-10.000000	-0.341667	27.316666	423.166656	1023.000000	1023.000000	2046.000000
43.500000	-0.003798	-2.244768	-4.509060	0.886989	2.914973	-1.537670	0.000000	-10.000000	-0.333333	27.333334	432.333344	1023.000000	1023.000000	2046.000000
43.520000	-0.002632	-1.555643	-4.373049	0.991929	3.246401	-1.420925	0.000000	-10.000000	-0.325000	27.200001	441.500000	1023.000000	1023.000000	2046.000000
43.540001	-0.001395	-0.824168	-4.226293	1.165823	3.479694	-1.243393	0.000000	-10.000000	-0.308333	27.066668	450.500000	1023.000000	1023.000000	2046.000000
43.560001	-0.000136	-0.080605	-3.984556	1.312382	3.696452	-1.104882	0.000000	-10.000000	-0.291667	26.666666	459.500000	1023.000000	1023.000000	2046.000000
43.580002	0.001007	0.595122	-3.771982	1.422134	3.924203	-0.979233	0.000000	-10.000000	-0.275000	26.233334	468.500000	1023.000000	1023.000000	2046.000000
43.599998	0.002151	1.271520	-3.598953	1.543879	4.217791	-0.891197	0.000000	-10.000000	-0.275000	25.950001	477.333344	1023.000000	1023.000000	2046.000000
43.619999	0.003457	2.043318	-3.410912	1.637438	4.529048	-0.712257	0.000000	-10.000000	-0.275000	26.116667	486.000000	1023.000000	1023.000000	2046.000000
43.639999	0.004807	2.840867	-3.163123	1.765556	4.772228	-0.533794	0.000000	-10.000000	-0.275000	26.216667	494.666656	1023.000000	1023.000000	2046.000000
43.660000	0.006009	3.551262	-2.951904	1.939442	5.048925	-0.485202	0.000000	-10.000000	-0.266667	26.116667	503.333344	1023.000000	1023.000000	2046.000000
43.680000	0.007181	4.244013	-2.740598	1.991925	5.346287	-0.353601	0.000000	-10.000000	-0.258333	25.733334	509.166656	1023.000000	1023.000000	2046.000000
43.700001	0.008274	4.889976	-2.586976	2.062145	5.634975	-0.220168	0.000000	-10.000000	-0.250000	25.533333	515.000000	1023.000000	1023.000000	2046.000000
43.720001	0.009293	5.492177	-2.469490	2.178355	5.946833	-0.163521	0.000000	-10.000000	-0.250000	25.133333	523.666687	1023.000000	1023.000000	2046.000000
43.740002	0.010149	5.998049	-2.244081	2.227608	6.116749	-0.102228	0.000000	-10.000000	-0.233333	24.866667	535.000000	1023.000000	1023.000000	2046.000000
43.759998	0.010783	6.372678	-2.052530	2.188415	6.298532	-0.061740	0.000000	-10.000000	-0.208333	24.333334	546.000000	1023.000000	1023.000000	2046.000000
43.779999	0.011422	6.750618	-1.846691	2.052490	6.480554	0.064264	0.000000	-10.000000	-0.183333	24.133335	551.333313	1023.000000	1023.000000	2046.000000
43.799999	0.012528	7.404023	-1.605814	2.172491	6.776393	0.060953	0.000000	-10.000000	-0.175000	23.483334	556.666687	1023.000000	1023.000000	2046.000000
43.820000	0.013722	8.109687	-1.259911	2.301390	6.943541	0.124667	0.000000	-10.000000	-0.141667	22.500000	564.500000	1023.000000	1023.000000	2046.000000
43.840000	0.014651	8.659004	-1.035820	2.387873	7.066406	0.240544	0.000000	-10.000000	-0.100000	21.050001	574.833313	1023.000000	1023.000000	2046.000000
43.860001	0.014780	8.734919	-1.136756	2.504754	7.035167	0.331754	0.000000	-10.000000	-0.066667	19.800001	584.666687	1023.000000	1023.000000	2046.000000
43.880001	0.014021	8.286292	-1.315831	2.595181	6.723019	0.283924	0.000000	-10.000000	-0.041667	18.916668	591.500000	1023.000000	1023.000000	2046.000000
43.900002	0.012526	7.402781	-1.416944	2.452677	6.201977	0.165071	0.000000	-10.000000	-0.025000	18.083334	598.000000	1023.000000	1023.000000	2046.000000
43.919998	0.010940	6.465606	-1.554413	2.182534	5.874928	-0.037444	0.000000	-10.000000	0.000000	17.333334	604.333313	1023.000000	1023.000000	2046.000000
43.939999	0.009670	5.715057	-1.610380	1.882594	5.689769	-0.246926	0.000000	-10.000000	0.000000	16.883333	608.500000	1023.000000	1023.000000	2046.000000
43.959999	0.008984	5.309555	-1.657737	1.740045	5.659919	-0.432672	0.000000	-10.000000	0.000000	16.683334	612.166687	1023.000000	1023.000000	2046.000000
43.980000	0.008677	5.128076	-1.644031	1.665973	5.642714	-0.536580	0.000000	-10.000000	0.000000	16.183334	617.500000	1023.000000	1023.000000	2046.000000
44.000000	0.008431	4.982499	-1.600511	1.588444	5.583674	-0.589109	0.000000	-10.000000	0.000000	15.733334	624.666687	1023.000000	1023.000000	2046.000000
44.020000	0.008306	4.909045	-1.607269	1.558538	5.588962	-0.631186	0.000000	-10.000000	0.000000	15.416667	631.833313	1023.000000	1023.000000	2046.000000
44.040001	0.008435	4.984888	-1.575851	1.486308	5.700009	-0.625578	0.000000	-10.000000	0.000000	15.366667	637.000000	1023.000000	1023.000000	2046.000000
44.060001	0.008774	5.185726	-1.464271	1.548732	5.725294	-0.624028	0.000000	-10.000000	0.000000	15.016666	642.166687	1023.000000	1023.000000	2046.000000
44.080002	0.009072	5.361428	-1.373577	1.647268	5.767420	-0.679684	0.000000	-10.000000	0.000000	14.700000	645.666687	1023.000000	1023.000000	2046.000000
44.099998	0.009341	5.520800	-1.235061	1.708496	5.758860	-0.711494	0.000000	-10.000000	0.016667	13.816667	650.666687	1023.000000	1023.000000	2046.000000
44.119999	0.009638	5.695900	-1.166066	1.725178	5.821280	-0.684492	0.000000	-10.000000	0.041667	12.550000	655.333313	1023.000000	1023.000000	2046.000000
44.139999	0.010126	5.984520	-1.087804	1.768499	5.938617	-0.634792	0.000000	-10.000000	0.058333	10.733334	661.333313	1023.000000	1023.000000	2046.000000
44.160000	0.010643	6.289896	-1.047963	1.886467	6.082547	-0.631155	0.000000	-10.000000	0.058333	9.550000	664.166687	1023.000000	1023.000000	2046.000000
44.180000	0.011133	6.579856	-0.898818	1.922989	6.161175	-0.605491	0.000000	-10.000000	0.066667	8.033333	666.500000	1023.000000	1023.000000	2046.000000
44.200001	0.011535	6.816920	-0.788378	1.938131	6.185691	-0.518524	0.000000	-10.000000	0.116667	3.666667	668.666687	1023.000000	1023.000000	2046.000000
44.220001	0.011851	7.003662	-0.780185	1.938642	6.267537	-0.422332	0.000000	-10.000000	0.166667	-1.683333	670.833313	1023.000000	1023.000000	2046.000000
44.240002	0.012050	7.121764	-0.977978	2.022775	6.487559	-0.410592	0.000000	-10.000000	0.200000	-6.066667	672.000000	1023.000000	1023.000000	2046.000000
44.259998	0.012106	7.154367	-1.095641	2.088757	6.519795	-0.358543	0.000000	-10.000000	0.200000	-8.200000	672.000000	1023.000000	1023.000000	2046.000000
44.279999	0.011840	6.997219	-1.272822	2.163128	6.492079	-0.385166	0.000000	-10.000000	0.241667	-10.383333	672.000000	1023.000000	1023.000000	2046.000000
44.299999	0.011486	6.788383	-1.420292	2.150271	6.410830	-0.352426	0.000000	-10.000000	0.283333	-12.566667	672.000000	1023.000000	1023.000000	2046.000000
44.320000	0.011093	6.555867	-1.606849	2.194840	6.290443	-0.322568	0.000000	-10.000000	0.333333	-14.100000	672.000000	1023.000000	1023.000000	2046.000000
44.340000	0.010727	6.339648	-1.819884	2.211386	6.222985	-0.274839	0.000000	-10.000000	0.341667	-15.033334	663.500000	1023.000000	1023.000000	2046.000000
44.360001	0.010189	6.021655	-1.981342	2.250094	6.034813	-0.281910	0.000000	-10.000000	0.350000	-15.966666	655.000000	1023.000000	1023.000000	2046.000000
44.380001	0.009639	5.696425	-2.162655	2.333830	5.875072	-0.349822	0.000000	-10.000000	0.350000	-16.416666	644.500000	1023.000000	1023.000000	2046.000000
44.400002	0.009122	5.391244	-2.235846	2.337957	5.660853	-0.371719	0.000000	-10.000000	0.358333	-16.583334	640.833313	1023.000000	1023.000000	2046.000000
44.419998	0.008674	5.126073	-2.344351	2.307084	5.546673	-0.383334	0.000000	-10.000000	0.375000	-16.966667	633.166687	1023.000000	1023.000000	2046.000000
44.439999	0.008464	5.002444	-2.495448	2.288628	5.548514	-0.339250	0.000000	-10.000000	0.408333	-17.716667	625.500000	1023.000000	1023.000000	2046.000000
44.459999	0.008359	4.940293	-2.532860	2.356437	5.461297	-0.344581	0.000000	-10.000000	0.433333	-18.316668	619.500000	1023.000000	1023.000000	2046.000000
44.480000	0.008074	4.771917	-2.593093	2.397430	5.315755	-0.348176	0.000000	-10.000000	0.450000	-18.900002	615.500000	1023.000000	1023.000000	2046.000000
44.500000	0.007793	4.605491	-2.651200	2.397772	5.208678	-0.349760	0.000000	-10.000000	0.458333	-19.600000	609.166687	1023.000000	1023.000000	2046.000000
44.520000	0.007496	4.429890	-2.834965	2.427894	5.170828	-0.333867	0.000000	-10.000000	0.466667	-20.300001	602.833313	1023.000000	1023.000000	2046.000000
44.540001	0.007402	4.374470	-2.910797	2.474165	5.119394	-0.308293	0.000000	-10.000000	0.483333	-20.866667	596.166687	1023.000000	1023.000000	2046.000000
44.560001	0.007203	4.256945	-2.976126	2.554264	5.027945	-0.349138	0.000000	-10.000000	0.491667	-21.216667	591.500000	1023.000000	1023.000000	2046.000000
44.580002	0.006859	4.053847	-3.001828	2.548083	4.859623	-0.352031	0.000000	-10.000000	0.516667	-21.716667	582.000000	1023.000000	1023.000000	2046.000000
44.599998	0.006525	3.856197	-3.082600	2.562934	4.763093	-0.387229	0.000000	-10.000000	0.516667	-22.150002	572.333313	1023.000000	1023.000000	2046.000000
44.619999	0.006237	3.686210	-3.199461	2.549714	4.713609	-0.377653	0.000000	-10.000000	0.516667	-22.300001	565.000000	1023.000000	1023.000000	2046.000000
44.639999	0.005899	3.486198	-3.293745	2.573300	4.647397	-0.440753	0.000000	-10.000000	0.516667	-22.500000	560.000000	1023.000000	1023.000000	2046.000000
44.660000	0.005593	3.305597	-3.274081	2.547147	4.551190	-0.518660	0.000000	-10.000000	0.550000	-22.866667	552.500000	1023.000000	1023.000000	2046.000000
44.680000	0.005486	3.242480	-3.242515	2.566195	4.506692	-0.587893	0.000000	-10.000000	0.591667	-23.516666	542.333313	1023.000000	1023.000000	2046.000000
44.700001	0.005525	3.265040	-3.282501	2.566964	4.585094	-0.604517	0.000000	-10.000000	0.616667	-23.966667	534.666687	1023.000000	1023.000000	2046.000000
44.720001	0.005570	3.291725	-3.273558	2.569882	4.647586	-0.652185	0.000000	-10.000000	0.616667	-24.283333	529.333313	1023.000000	1023.000000	2046.000000
44.740002	0.005298	3.131393	-3.252934	2.472779	4.585775	-0.674227	0.000000	-10.000000	0.608333	-24.350000	524.000000	1023.000000	1023.000000	2046.000000
44.759998	0.004878	2.883038	-3.205551	2.350271	4.397383	-0.659066	0.000000	-10.000000	0.616667	-24.816668	513.000000	1023.000000	1023.000000	2046.000000
44.779999	0.004529	2.676596	-3.259609	2.328866	4.332847	-0.725509	0.000000	-10.000000	0.633333	-25.250000	504.666656	1023.000000	1023.000000	2046.000000
44.799999	0.004341	2.565318	-3.317740	2.371215	4.276859	-0.765016	0.000000	-10.000000	0.666667	-25.700001	496.166656	1023.000000	1023.000000	2046.000000
44.820000	0.003400	2.009125	-3.473399	2.412530	3.894302	-0.824308	0.000000	-10.000000	0.691667	-26.000000	490.500000	1023.000000	1023.000000	2046.000000
44.840000	0.001949	1.151832	-3.804096	2.467000	3.376087	-0.887159	0.000000	-10.000000	0.725000	-26.600000	481.833344	1023.000000	1023.000000	2046.000000
44.860001	0.000155	0.091488	-4.162416	2.330341	2.911804	-0.988241	0.000000	-10.000000	0.750000	-26.983334	469.833344	1023.000000	1023.000000	2046.000000
44.880001	-0.002224	-1.314274	-4.545254	2.034098	2.419667	-1.222785	0.000000	-10.000000	0.766667	-27.116667	460.666656	1023.000000	1023.000000	2046.000000
44.900002	-0.005019	-2.965932	-4.948747	1.721745	1.842001	-1.580931	0.000000	-10.000000	0.758333	-27.166668	451.500000	1023.000000	1023.000000	2046.000000
44.919998	-0.007613	-4.499385	-5.214468	1.413953	1.291386	-1.990257	0.000000	-10.000000	0.741667	-27.316668	442.500000	1023.000000	1023.000000	2046.000000
44.939999	-0.009557	-5.648352	-5.404011	1.115001	0.898216	-2.257558	0.000000	-10.000000	0.725000	-27.466667	433.500000	1023.000000	1023.000000	2046.000000
44.959999	-0.011108	-6.565064	-5.625456	0.896855	0.640944	-2.477408	0.000000	-10.000000	0.716667	-27.299999	424.333344	1023.000000	1023.000000	2046.000000
44.980000	-0.012394	-7.325058	-5.846596	0.733310	0.490605	-2.702377	0.000000	-10.000000	0.716667	-27.066668	418.166656	1023.000000	1023.000000	2046.000000
45.000000	-0.013449	-7.948102	-5.981826	0.610453	0.304123	-2.880852	0.000000	-10.000000	0.708333	-26.750000	409.000000	1023.000000	1023.000000	2046.000000
45.020000	-0.014427	-8.526199	-6.045114	0.517362	0.038448	-3.036896	0.000000	-10.000000	0.708333	-26.383333	397.166656	1023.000000	1023.000000	2046.000000
45.040001	-0.015229	-9.000336	-6.106633	0.449259	-0.159195	-3.183767	0.000000	-10.000000	0.700000	-26.150000	388.333344	1023.000000	1023.000000	2046.000000
45.060001	-0.015867	-9.377500	-6.162469	0.375246	-0.297615	-3.292660	0.000000	-10.000000	0.700000	-25.816668	379.666656	1023.000000	1023.000000	2046.000000
45.080002	-0.016358	-9.667593	-6.249472	0.291870	-0.348737	-3.361255	0.000000	-10.000000	0.675000	-25.483334	374.000000	1023.000000	1023.000000	2046.000000
45.099998	-0.016932	-10.007071	-6.280916	0.291935	-0.516023	-3.502067	0.000000	-10.000000	0.650000	-24.916668	365.500000	1023.000000	1023.000000	2046.000000
45.119999	-0.017508	-10.346951	-6.285627	0.260144	-0.717940	-3.603528	0.000000	-10.000000	0.616667	-24.550001	357.166656	1023.000000	1023.000000	2046.000000
45.139999	-0.017826	-10.535186	-6.321383	0.279400	-0.744496	-3.748707	0.000000	-10.000000	0.608333	-24.233334	349.000000	1023.000000	1023.000000	2046.000000
45.160000	-0.017988	-10.630637	-6.332814	0.211142	-0.729555	-3.779411	0.000000	-10.000000	0.600000	-24.233334	341.000000	1023.000000	1023.000000	2046.000000
45.180000	-0.018040	-10.661715	-6.385439	0.185180	-0.682916	-3.778538	0.000000	-10.000000	0.608333	-24.350000	333.000000	1023.000000	1023.000000	2046.000000
45.200001	-0.018199	-10.755581	-6.447565	0.194580	-0.699063	-3.803534	0.000000	-10.000000	0.625000	-24.883333	324.833344	1023.000000	1023.000000	2046.000000
45.220001	-0.018502	-10.934487	-6.522412	0.191374	-0.772867	-3.830582	0.000000	-10.000000	0.641667	-25.233334	316.500000	1023.000000	1023.000000	2046.000000
45.240002	-0.018931	-11.187993	-6.700240	0.178606	-0.808784	-3.857575	0.000000	-10.000000	0.641667	-25.416666	307.833344	1023.000000	1023.000000	2046.000000
45.259998	-0.019466	-11.504222	-6.969657	0.188858	-0.813074	-3.910349	0.000000	-10.000000	0.633333	-24.916666	296.666656	1023.000000	1023.000000	2046.000000
45.279999	-0.019987	-11.812367	-7.118373	0.198926	-0.920667	-3.972253	0.000000	-10.000000	0.625000	-24.516666	288.333344	1023.000000	1023.000000	2046.000000
45.299999	-0.020577	-12.161180	-7.113625	0.174022	-1.120494	-4.101084	0.000000	-10.000000	0.616667	-24.116667	280.333344	1023.000000	1023.000000	2046.000000
45.320000	-0.021185	-12.520359	-7.169641	0.139477	-1.340674	-4.149522	0.000000	-10.000000	0.616667	-23.933334	275.000000	1023.000000	1023.000000	2046.000000
45.340000	-0.021778	-12.870839	-7.300999	0.132087	-1.476456	-4.225472	0.000000	-10.000000	0.600000	-23.600000	267.000000	1023.000000	1023.000000	2046.000000
45.360001	-0.022386	-13.229879	-7.460173	0.081720	-1.589078	-4.262349	0.000000	-10.000000	0.591667	-23.166666	259.000000	1023.000000	1023.000000	2046.000000
45.380001	-0.023191	-13.705650	-7.517090	0.034059	-1.774763	-4.447857	0.000000	-10.000000	0.566667	-22.850000	251.166672	1023.000000	1023.000000	2046.000000
45.400002	-0.023687	-13.999078	-7.559468	0.002602	-1.897534	-4.544677	0.000000	-10.000000	0.541667	-22.350000	243.500000	1023.000000	1023.000000	2046.000000
45.419998	-0.024056	-14.217069	-7.685501	-0.023247	-1.871806	-4.636516	0.000000	-10.000000	0.516667	-22.100000	236.000000	1023.000000	1023.000000	2046.000000
45.439999	-0.024420	-14.431996	-7.756505	-0.061941	-1.947895	-4.665655	0.000000	-10.000000	0.500000	-21.966667	228.500000	1023.000000	1023.000000	2046.000000
45.459999	-0.024717	-14.607786	-7.738883	-0.027793	-2.061982	-4.779129	0.000000	-10.000000	0.500000	-22.100000	221.166672	1023.000000	1023.000000	2046.000000
45.480000	-0.024955	-14.748681	-7.732939	-0.010332	-2.179679	-4.825731	0.000000	-10.000000	0.500000	-22.050001	213.833328	1023.000000	1023.000000	2046.000000
45.500000	-0.025106	-14.837872	-7.809734	0.000283	-2.168916	-4.859505	0.000000	-10.000000	0.500000	-21.950001	206.500000	1023.000000	1023.000000	2046.000000
45.520000	-0.025373	-14.995223	-7.900098	-0.012624	-2.220007	-4.862494	0.000000	-10.000000	0.500000	-21.850000	199.166672	1023.000000	1023.000000	2046.000000
45.540001	-0.025678	-15.175577	-7.875248	0.008889	-2.357211	-4.952007	0.000000	-10.000000	0.500000	-21.633333	191.833328	1023.000000	1023.000000	2046.000000
45.560001	-0.026027	-15.381778	-7.895815	0.029675	-2.498080	-5.017559	0.000000	-10.000000	0.500000	-21.333334	184.666672	1023.000000	1023.000000	2046.000000
45.580002	-0.026204	-15.486387	-7.963702	-0.011045	-2.501682	-5.009958	0.000000	-10.000000	0.491667	-20.950001	177.500000	1023.000000	1023.000000	2046.000000
45.599998	-0.026441	-15.626857	-7.998993	-0.031842	-2.549814	-5.046207	0.000000	-10.000000	0.475000	-20.616667	170.500000	1023.000000	1023.000000	2046.000000
45.619999	-0.026729	-15.797053	-7.971609	-0.010922	-2.663527	-5.150994	0.000000	-10.000000	0.466667	-20.200001	163.666672	1023.000000	1023.000000	2046.000000
45.639999	-0.027041	-15.981063	-7.993963	-0.059608	-2.736313	-5.191180	0.000000	-10.000000	0.466667	-19.800001	157.000000	1023.000000	1023.000000	2046.000000
45.660000	-0.027210	-16.081388	-8.026818	-0.092413	-2.760531	-5.201627	0.000000	-10.000000	0.466667	-19.516666	150.333328	1023.000000	1023.000000	2046.000000
45.680000	-0.027493	-16.248642	-8.073866	-0.085857	-2.791003	-5.297916	0.000000	-10.000000	0.458333	-19.166666	143.833328	1023.000000	1023.000000	2046.000000
45.700001	-0.027715	-16.379539	-8.039119	-0.116521	-2.885911	-5.337989	0.000000	-10.000000	0.450000	-18.916666	137.333328	1023.000000	1023.000000	2046.000000
45.720001	-0.027684	-16.361406	-7.982093	-0.127729	-2.867772	-5.383812	0.000000	-10.000000	0.450000	-18.583334	131.000000	1023.000000	1023.000000	2046.000000
45.740002	-0.027562	-16.288958	-8.019372	-0.111577	-2.745038	-5.412971	0.000000	-10.000000	0.433333	-18.283333	124.666664	1023.000000	1023.000000	2046.000000
45.759998	-0.027488	-16.245447	-8.036208	-0.064910	-2.646340	-5.497990	0.000000	-10.000000	0.425000	-17.883333	118.500000	1023.000000	1023.000000	2046.000000
45.779999	-0.027571	-16.294456	-7.930749	-0.088107	-2.730655	-5.544947	0.000000	-10.000000	0.408333	-17.383333	112.500000	1023.000000	1023.000000	2046.000000
45.799999	-0.027723	-16.384117	-7.870255	-0.201657	-2.742671	-5.569533	0.000000	-10.000000	0.408333	-16.966667	106.833336	1023.000000	1023.000000	2046.000000
45.820000	-0.028024	-16.562252	-7.906505	-0.282555	-2.753391	-5.619802	0.000000	-10.000000	0.400000	-16.700001	101.166664	1023.000000	1023.000000	2046.000000
45.840000	-0.028510	-16.849319	-7.945652	-0.331422	-2.860922	-5.711323	0.000000	-10.000000	0.400000	-16.600000	95.833336	1023.000000	1023.000000	2046.000000
45.860001	-0.028615	-16.911613	-7.884255	-0.314880	-2.914692	-5.797787	0.000000	-10.000000	0.383333	-16.483334	90.166664	1023.000000	1023.000000	2046.000000
45.880001	-0.028747	-16.989548	-7.894535	-0.307663	-2.996087	-5.791263	0.000000	-10.000000	0.366667	-16.383333	84.833336	1023.000000	1023.000000	2046.000000
45.900002	-0.029222	-17.270111	-8.142430	-0.302152	-3.078721	-5.746808	0.000000	-10.000000	0.341667	-16.283333	79.166664	1023.000000	1023.000000	2046.000000
45.919998	-0.030204	-17.850576	-8.331314	-0.401935	-3.384640	-5.732687	0.000000	-10.000000	0.333333	-16.033333	73.833336	1023.000000	1023.000000	2046.000000
45.939999	-0.032040	-18.935839	-8.558099	-0.556186	-3.915367	-5.906187	0.000000	-10.000000	0.325000	-15.583333	68.333336	1023.000000	1023.000000	2046.000000
45.959999	-0.034337	-20.293190	-8.931509	-0.788065	-4.364666	-6.208952	0.000000	-10.000000	0.316667	-14.850000	63.166668	1023.000000	1023.000000	2046.000000
45.980000	-0.036432	-21.531380	-9.273298	-1.085741	-4.694791	-6.477550	0.000000	-10.000000	0.291667	-13.800000	58.166668	1023.000000	1023.000000	2046.000000
46.000000	-0.038099	-22.516323	-9.403605	-1.325372	-5.006277	-6.781070	0.000000	-10.000000	0.275000	-12.700000	53.500000	1023.000000	1023.000000	2046.000000
46.020000	-0.039170	-23.149366	-9.489614	-1.526876	-5.176506	-6.956371	0.000000	-10.000000	0.258333	-11.716667	49.166668	1023.000000	1023.000000	2046.000000
46.040001	-0.039934	-23.600822	-9.675854	-1.677661	-5.161784	-7.085525	0.000000	-10.000000	0.266667	-11.300000	45.333332	1023.000000	1023.000000	2046.000000
46.060001	-0.040539	-23.958290	-9.692046	-1.751754	-5.308105	-7.206386	0.000000	-10.000000	0.266667	-11.100000	41.666668	1023.000000	1023.000000	2046.000000
46.080002	-0.040886	-24.163502	-9.597049	-1.778734	-5.473104	-7.314616	0.000000	-10.000000	0.266667	-11.050000	38.000000	1023.000000	1023.000000	2046.000000
46.099998	-0.041208	-24.353899	-9.655749	-1.824389	-5.550907	-7.322854	0.000000	-10.000000	0.250000	-10.833333	34.166668	1023.000000	1023.000000	2046.000000
46.119999	-0.041458	-24.501665	-9.699095	-1.869184	-5.579832	-7.353555	0.000000	-10.000000	0.225000	-10.350000	30.500000	1023.000000	1023.000000	2046.000000
46.139999	-0.041539	-24.549631	-9.632600	-1.856647	-5.669024	-7.391361	0.000000	-10.000000	0.208333	-9.733334	27.166666	1023.000000	1023.000000	2046.000000
46.160000	-0.041643	-24.611227	-9.608174	-1.782057	-5.721855	-7.499141	0.000000	-10.000000	0.191667	-9.150001	24.000000	1023.000000	1023.000000	2046.000000
46.180000	-0.041677	-24.630989	-9.619221	-1.802942	-5.718980	-7.489847	0.000000	-10.000000	0.191667	-8.766666	21.000000	1023.000000	1023.000000	2046.000000
46.200001	-0.041523	-24.539942	-9.676763	-1.786637	-5.630025	-7.446518	0.000000	-10.000000	0.183333	-8.566667	18.000000	1023.000000	1023.000000	2046.000000
46.220001	-0.041236	-24.370201	-9.577422	-1.759419	-5.573327	-7.460033	0.000000	-10.000000	0.191667	-8.683333	15.000000	1023.000000	1023.000000	2046.000000
46.240002	-0.041029	-24.247978	-9.451283	-1.774087	-5.618218	-7.404390	0.000000	-10.000000	0.191667	-9.150001	12.000000	1023.000000	1023.000000	2046.000000
46.259998	-0.040810	-24.118988	-9.599576	-1.770131	-5.456312	-7.292969	0.000000	-10.000000	0.200000	-9.800000	9.000000	1023.000000	1023.000000	2046.000000
46.279999	-0.040690	-24.047731	-9.656693	-1.696391	-5.402518	-7.292129	0.000000	-10.000000	0.191667	-10.066667	5.666667	1023.000000	1023.000000	2046.000000
46.299999	-0.040741	-24.078064	-9.682990	-1.686626	-5.441706	-7.266744	0.000000	-10.000000	0.191667	-9.933333	2.500000	1023.000000	1023.000000	2046.000000
46.320000	-0.040861	-24.148857	-9.743199	-1.711048	-5.444671	-7.249939	0.000000	-10.000000	0.191667	-9.450000	-0.500000	1023.000000	1023.000000	2046.000000
46.340000	-0.041143	-24.315388	-9.888104	-1.772181	-5.414550	-7.240552	0.000000	-10.000000	0.200000	-9.283334	-3.166667	1023.000000	1023.000000	2046.000000
46.360001	-0.041321	-24.420630	-9.905256	-1.785243	-5.486769	-7.243362	0.000000	-10.000000	0.191667	-8.966667	-6.166667	1023.000000	1023.000000	2046.000000
46.380001	-0.041466	-24.506485	-9.828603	-1.741495	-5.657951	-7.278435	0.000000	-10.000000	0.183333	-8.400001	-9.166667	1023.000000	1023.000000	2046.000000
46.400002	-0.041640	-24.609339	-9.844217	-1.753346	-5.706073	-7.305702	0.000000	-10.000000	0.166667	-7.216667	-12.000000	1023.000000	1023.000000	2046.000000
46.419998	-0.041755	-24.677198	-9.937104	-1.809965	-5.706469	-7.223661	0.000000	-10.000000	0.158333	-5.750000	-14.333333	1023.000000	1023.000000	2046.000000
46.439999	-0.041802	-24.704994	-9.980666	-1.838712	-5.648494	-7.237122	0.000000	-10.000000	0.141667	-4.100000	-16.333334	1023.000000	1023.000000	2046.000000
46.459999	-0.041773	-24.688120	-9.915451	-1.846519	-5.693828	-7.232321	0.000000	-10.000000	0.133333	-1.900000	-17.500000	1023.000000	1023.000000	2046.000000
46.480000	-0.041501	-24.527386	-9.873736	-1.826863	-5.591411	-7.235376	0.000000	-10.000000	0.116667	0.300000	-18.000000	1023.000000	1023.000000	2046.000000
46.500000	-0.041226	-24.364641	-9.874902	-1.862108	-5.497408	-7.130223	0.000000	-10.000000	0.100000	2.500000	-18.000000	1023.000000	1023.000000	2046.000000
46.520000	-0.040674	-24.038588	-9.809580	-1.835057	-5.331170	-7.062781	0.000000	-10.000000	0.083333	4.466667	-18.000000	1023.000000	1023.000000	2046.000000
46.540001	-0.039915	-23.589972	-9.722228	-1.747140	-5.147697	-6.972906	0.000000	-10.000000	0.066667	6.683333	-18.000000	1023.000000	1023.000000	2046.000000
46.560001	-0.039266	-23.206085	-9.589417	-1.685494	-5.030779	-6.900395	0.000000	-10.000000	0.041667	8.916667	-18.000000	1023.000000	1023.000000	2046.000000
46.580002	-0.038556	-22.786757	-9.442485	-1.685945	-4.907935	-6.750391	0.000000	-10.000000	0.016667	11.066667	-18.000000	1023.000000	1023.000000	2046.000000
46.599998	-0.037857	-22.373667	-9.452309	-1.677987	-4.653415	-6.589957	0.000000	-10.000000	-0.008333	13.000000	-18.000000	1023.000000	1023.000000	2046.000000
46.619999	-0.037123	-21.939695	-9.353178	-1.635514	-4.478730	-6.472273	0.000000	-10.000000	-0.016667	14.950001	-18.000000	1023.000000	1023.000000	2046.000000
46.639999	-0.036305	-21.456434	-9.245352	-1.550097	-4.262877	-6.398107	0.000000	-10.000000	-0.041667	16.733334	-4.000000	1023.000000	1023.000000	2046.000000
46.660000	-0.035434	-20.941385	-9.053601	-1.492075	-4.085612	-6.310098	0.000000	-10.000000	-0.033333	11.766667	2.000000	1023.000000	1023.000000	2046.000000
46.680000	-0.034639	-20.471598	-8.963922	-1.482298	-3.859783	-6.165595	0.000000	-10.000000	-0.025000	6.166667	8.000000	1023.000000	1023.000000	2046.000000
46.700001	-0.033798	-19.974733	-8.872471	-1.442002	-3.652841	-6.007419	0.000000	-10.000000	0.000000	0.000000	0.000000	1023.000000	1023.000000	2046.000000
46.720001	-0.032843	-19.409925	-8.760404	-1.393614	-3.365254	-5.890655	0.000000	-10.000000	0.000000	0.000000	0.000000	1023.000000	1023.000000	2046.000000
46.740002	-0.031936	-18.873882	-8.585759	-1.305415	-3.176317	-5.806392	0.000000	-10.000000	0.000000	0.000000	0.000000	1023.000000	1023.000000	2046.000000
46.759998	-0.031066	-18.360258	-8.458375	-1.207700	-2.997882	-5.696301	0.000000	-10.000000	0.000000	0.000000	0.000000	1023.000000	1023.000000	2046.000000
46.779999	-0.030185	-17.839149	-8.379183	-1.233590	-2.709201	-5.517176	0.000000	-10.000000	0.000000	0.000000	0.000000	1023.000000	1023.000000	2046.000000
46.799999	-0.029191	-17.251736	-8.304178	-1.173258	-2.401532	-5.372768	0.000000	-10.000000	0.000000	0.000000	0.000000	1023.000000	1023.000000	2046.000000
46.820000	-0.028139	-16.630018	-8.146489	-1.029104	-2.169491	-5.284933	0.000000	-10.000000	0.000000	0.000000	0.000000	1023.000000	1023.000000	2046.000000
46.840000	-0.027243	-16.100552	-7.985994	-0.901860	-1.983316	-5.229383	0.000000	-10.000000	0.000000	0.000000	0.000000	1023.000000	1023.000000	2046.000000
46.860001	-0.026468	-15.642835	-7.814281	-0.964706	-1.795492	-5.068356	0.000000	-10.000000	0.000000	0.000000	0.000000	1023.000000	1023.000000	2046.000000
46.880001	-0.025593	-15.125637	-7.696592	-0.982411	-1.482987	-4.963647	0.000000	-10.000000	0.000000	0.000000	0.000000	1023.000000	1023.000000	2046.000000
46.900002	-0.024822	-14.669841	-7.510666	-1.052350	-1.276350	-4.830474	0.000000	-10.000000	0.000000	0.000000	0.000000	1023.000000	1023.000000	2046.000000
46.919998	-0.024005	-14.186836	-7.321988	-0.952661	-1.122013	-4.790174	0.000000	-10.000000	0.000000	0.000000	0.000000	1023.000000	1023.000000	2046.000000
46.939999	-0.023242	-13.736172	-7.105099	-0.892285	-0.975798	-4.762990	0.000000	-10.000000	0.000000	0.000000	0.000000	1023.000000	1023.000000	2046.000000
46.959999	-0.022225	-13.135171	-6.922676	-0.832930	-0.762978	-4.616588	0.000000	-10.000000	0.000000	0.000000	0.000000	1023.000000	1023.000000	2046.000000
46.980000	-0.021369	-12.629112	-6.934470	-0.720587	-0.569897	-4.404159	0.000000	-10.000000	0.000000	0.000000	0.000000	1023.000000	1023.000000	2046.000000
47.000000	-0.021033	-12.430251	-6.955480	-0.703699	-0.557094	-4.213978	0.000000	-10.000000	0.000000	0.000000	0.000000	1023.000000	1023.000000	2046.000000
47.020000	-0.021723	-12.838302	-7.148571	-0.739116	-0.781931	-4.168683	0.000000	-10.000000	0.000000	0.000000	0.000000	1023.000000	1023.000000	2046.000000
47.040001	-0.023204	-13.713713	-7.363694	-0.811658	-1.206209	-4.332152	0.000000	-10.000000	0.000000	0.000000	0.000000	1023.000000	1023.000000	2046.000000
47.060001	-0.024463	-14.457839	-7.423256	-0.995064	-1.517864	-4.521655	0.000000	-10.000000	0.000000	0.000000	0.000000	1023.000000	1023.000000	2046.000000
47.080002	-0.025143	-14.859646	-7.512607	-1.224283	-1.512943	-4.609813	0.000000	-10.000000	0.000000	0.000000	0.000000	1023.000000	1023.000000	2046.000000
47.099998	-0.025361	-14.988623	-7.589188	-1.372045	-1.416906	-4.610484	0.000000	-10.000000	0.000000	0.000000	0.000000	1023.000000	1023.000000	2046.000000
47.119999	-0.025298	-14.951323	-7.572110	-1.491735	-1.328401	-4.559076	0.000000	-10.000000	0.000000	0.000000	0.000000	1023.000000	1023.000000	2046.000000
47.139999	-0.025025	-14.789812	-7.496799	-1.438756	-1.272542	-4.581714	0.000000	-10.000000	0.000000	0.000000	0.000000	1023.000000	1023.000000	2046.000000
47.160000	-0.024434	-14.440298	-7.385521	-1.315215	-1.197629	-4.541933	0.000000	-10.000000	0.000000	0.000000	0.000000	1023.000000	1023.000000	2046.000000
47.180000	-0.023908	-14.129445	-7.237226	-1.237507	-1.143925	-4.510786	0.000000	-10.000000	0.000000	0.000000	0.000000	1023.000000	1023.000000	2046.000000
47.200001	-0.023003	-13.594867	-7.074413	-1.113717	-1.016266	-4.390471	0.000000	-10.000000	0.000000	0.000000	0.000000	1023.000000	1023.000000	2046.000000
47.220001	-0.022288	-13.172384	-6.961950	-1.066850	-0.871503	-4.272080	0.000000	-10.000000	0.000000	0.000000	0.000000	1023.000000	1023.000000	2046.000000
47.240002	-0.021389	-12.640790	-6.892722	-0.967993	-0.623057	-4.157017	0.000000	-10.000000	0.000000	0.000000	0.000000	1023.000000	1023.000000	2046.000000
47.259998	-0.020472	-12.099189	-6.762019	-0.858529	-0.460014	-4.018627	0.000000	-10.000000	0.000000	0.000000	0.000000	1023.000000	1023.000000	2046.000000
47.279999	-0.019552	-11.554965	-6.653998	-0.650427	-0.269256	-3.981284	0.000000	-10.000000	0.000000	0.000000	0.000000	1023.000000	1023.000000	2046.000000
47.299999	-0.018324	-10.829349	-6.396863	-0.494893	-0.068353	-3.869240	0.000000	-10.000000	0.000000	0.000000	0.000000	1023.000000	1023.000000	2046.000000
47.320000	-0.017089	-10.099307	-6.243901	-0.435846	0.221535	-3.641096	0.000000	-10.000000	0.000000	0.000000	0.000000	1023.000000	1023.000000	2046.000000
47.340000	-0.015869	-9.378614	-6.146410	-0.350252	0.539057	-3.421009	0.000000	-10.000000	0.000000	0.000000	0.000000	1023.000000	1023.000000	2046.000000
47.360001	-0.014764	-8.725490	-6.073304	-0.191512	0.817517	-3.278191	0.000000	-10.000000	0.000000	0.000000	0.000000	1023.000000	1023.000000	2046.000000
47.380001	-0.013609	-8.043217	-5.899808	-0.020525	1.023411	-3.146294	0.000000	-10.000000	0.000000	0.000000	0.000000	1023.000000	1023.000000	2046.000000
47.400002	-0.012778	-7.551802	-5.899961	0.047480	1.249035	-2.948357	0.000000	-10.000000	0.000000	0.000000	0.000000	1023.000000	1023.000000	2046.000000
47.419998	-0.012053	-7.123075	-5.879952	0.087353	1.459914	-2.790389	0.000000	-10.000000	0.000000	0.000000	0.000000	1023.000000	1023.000000	2046.000000
47.439999	-0.011247	-6.646733	-5.797397	0.158930	1.620814	-2.629080	0.000000	-10.000000	0.000000	0.000000	0.000000	1023.000000	1023.000000	2046.000000
47.459999	-0.010468	-6.186688	-5.720394	0.344719	1.731185	-2.542199	0.000000	-10.000000	0.000000	0.000000	0.000000	1023.000000	1023.000000	2046.000000
47.480000	-0.009823	-5.805602	-5.619220	0.527220	1.765245	-2.478846	0.000000	-10.000000	0.000000	0.000000	0.000000	1023.000000	1023.000000	2046.000000
47.500000	-0.009198	-5.436225	-5.467008	0.550492	1.785474	-2.305184	0.000000	-10.000000	0.000000	0.000000	0.000000	1023.000000	1023.000000	2046.000000
47.520000	-0.008407	-4.968699	-5.382455	0.556843	1.994712	-2.137800	0.000000	-10.000000	0.000000	0.000000	0.000000	1023.000000	1023.000000	2046.000000
47.540001	-0.007549	-4.461492	-5.302614	0.623611	2.226288	-2.008777	0.000000	-10.000000	0.000000	0.000000	0.000000	1023.000000	1023.000000	2046.000000
47.560001	-0.006516	-3.851069	-5.124311	0.789284	2.390527	-1.906568	0.000000	-10.000000	0.000000	0.000000	0.000000	1023.000000	1023.000000	2046.000000
47.580002	-0.005464	-3.229428	-4.910197	0.965311	2.541898	-1.826440	0.000000	-10.000000	0.000000	0.000000	0.000000	1023.000000	1023.000000	2046.000000
47.599998	-0.004403	-2.602321	-4.764932	1.059012	2.758165	-1.654566	0.000000	-10.000000	0.000000	0.000000	0.000000	1023.000000	1023.000000	2046.000000
47.619999	-0.003251	-1.921310	-4.618817	1.125400	3.038310	-1.466202	0.000000	-10.000000	0.000000	0.000000	0.000000	1023.000000	1023.000000	2046.000000
47.639999	-0.002041	-1.206447	-4.486810	1.239863	3.331614	-1.291113	0.000000	-10.000000	0.000000	0.000000	0.000000	1023.000000	1023.000000	2046.000000
47.660000	-0.000824	-0.486843	-4.291035	1.419346	3.562422	-1.177575	0.000000	-10.000000	0.000000	0.000000	0.000000	1023.000000	1023.000000	2046.000000
47.680000	0.000313	0.185189	-4.054132	1.589224	3.732935	-1.082838	0.000000	-10.000000	0.000000	0.000000	0.000000	1023.000000	1023.000000	2046.000000
47.700001	0.001512	0.893678	-3.896233	1.710419	4.005437	-0.925945	0.000000	-10.000000	0.000000	0.000000	0.000000	1023.000000	1023.000000	2046.000000
47.720001	0.002709	1.601225	-3.739851	1.746384	4.326430	-0.731738	0.000000	-10.000000	0.000000	0.000000	0.000000	1023.000000	1023.000000	2046.000000
47.740002	0.003838	2.268266	-3.522124	1.901580	4.568156	-0.679346	0.000000	-10.000000	0.000000	0.000000	0.000000	1023.000000	1023.000000	2046.000000
47.759998	0.005068	2.995401	-3.247137	2.067594	4.753638	-0.578693	0.000000	-10.000000	0.000000	0.000000	0.000000	1023.000000	1023.000000	2046.000000
47.779999	0.006146	3.632007	-3.043130	2.123880	4.977595	-0.426339	0.000000	-10.000000	0.000000	0.000000	0.000000	1023.000000	1023.000000	2046.000000
47.799999	0.007270	4.296479	-2.892258	2.166254	5.318270	-0.295786	0.000000	-10.000000	0.000000	0.000000	0.000000	1023.000000	1023.000000	2046.000000
47.820000	0.008467	5.004224	-2.687540	2.265925	5.600267	-0.174428	0.000000	-10.000000	0.000000	0.000000	0.000000	1023.000000	1023.000000	2046.000000
47.840000	0.009561	5.650723	-2.432982	2.401267	5.772947	-0.090508	0.000000	-10.000000	0.000000	0.000000	0.000000	1023.000000	1023.000000	2046.000000
47.860001	0.010628	6.281399	-2.226663	2.546368	6.010712	-0.049018	0.000000	-10.000000	0.000000	0.000000	0.000000	1023.000000	1023.000000	2046.000000
47.880001	0.011588	6.848772	-2.098228	2.554875	6.305686	0.086440	0.000000	-10.000000	0.000000	0.000000	0.000000	1023.000000	1023.000000	2046.000000
47.900002	0.012477	7.374195	-2.031176	2.602093	6.625501	0.177777	0.000000	-10.000000	0.000000	0.000000	0.000000	1023.000000	1023.000000	2046.000000
47.919998	0.013129	7.758986	-1.845108	2.671754	6.796905	0.135435	0.000000	-10.000000	0.000000	0.000000	0.000000	1023.000000	1023.000000	2046.000000
47.939999	0.013733	8.116079	-1.631531	2.711853	6.913118	0.122639	0.000000	-10.000000	0.000000	0.000000	0.000000	1023.000000	1023.000000	2046.000000
47.959999	0.014261	8.428391	-1.459387	2.607148	7.056624	0.224005	0.000000	-10.000000	0.000000	0.000000	0.000000	1023.000000	1023.000000	2046.000000
47.980000	0.015128	8.940944	-1.248027	2.545565	7.305496	0.337910	0.000000	-10.000000	0.000000	0.000000	0.000000	1023.000000	1023.000000	2046.000000
48.000000	0.016092	9.510380	-0.958540	2.644709	7.470480	0.353730	0.000000	-10.000000	0.000000	0.000000	0.000000	1023.000000	1023.000000	2046.000000
48.020000	0.017297	10.222445	-0.616886	2.818581	7.611082	0.409667	0.000000	-10.000000	0.000000	0.000000	0.000000	1023.000000	1023.000000	2046.000000
48.040001	0.017689	10.454019	-0.609266	2.937616	7.659163	0.466507	0.000000	-10.000000	0.000000	0.000000	0.000000	1023.000000	1023.000000	2046.000000
48.060001	0.017165	10.144224	-0.804812	2.945724	7.438863	0.564449	0.000000	-10.000000	0.000000	0.000000	0.000000	1023.000000	1023.000000	2046.000000
48.080002	0.015682	9.268227	-0.980215	2.905703	6.926417	0.416320	0.000000	-10.000000	0.000000	0.000000	0.000000	1023.000000	1023.000000	2046.000000
48.099998	0.013847	8.183507	-1.133121	2.687932	6.431884	0.196812	0.000000	-10.000000	0.000000	0.000000	0.000000	1023.000000	1023.000000	2046.000000
48.119999	0.012295	7.266582	-1.280478	2.396961	6.185612	-0.035513	0.000000	-10.000000	0.000000	0.000000	0.000000	1023.000000	1023.000000	2046.000000
48.139999	0.011052	6.531442	-1.441764	2.130192	6.077971	-0.234956	0.000000	-10.000000	0.000000	0.000000	0.000000	1023.000000	1023.000000	2046.000000
48.160000	0.010313	6.094699	-1.471137	2.037905	5.975760	-0.447829	0.000000	-10.000000	0.000000	0.000000	0.000000	1023.000000	1023.000000	2046.000000
48.180000	0.009800	5.791687	-1.446415	1.975219	5.821872	-0.558988	0.000000	-10.000000	0.000000	0.000000	0.000000	1023.000000	1023.000000	2046.000000
48.200001	0.009249	5.466125	-1.560915	1.909590	5.778487	-0.661038	0.000000	-10.000000	0.000000	0.000000	0.000000	1023.000000	1023.000000	2046.000000
48.220001	0.008858	5.234972	-1.635101	1.814073	5.749171	-0.693171	0.000000	-10.000000	0.000000	0.000000	0.000000	1023.000000	1023.000000	2046.000000
48.240002	0.008633	5.102331	-1.635149	1.773492	5.684287	-0.720299	0.000000	-10.000000	0.000000	0.000000	0.000000	1023.000000	1023.000000	2046.000000
48.259998	0.008365	4.943440	-1.613209	1.805444	5.594410	-0.843204	0.000000	-10.000000	0.000000	0.000000	0.000000	1023.000000	1023.000000	2046.000000
48.279999	0.008192	4.841321	-1.556369	1.851089	5.468486	-0.921885	0.000000	-10.000000	0.000000	0.000000	0.000000	1023.000000	1023.000000	2046.000000
48.299999	0.007972	4.711563	-1.563061	1.801959	5.380536	-0.907870	0.000000	-10.000000	0.000000	0.000000	0.000000	1023.000000	1023.000000	2046.000000
48.320000	0.007813	4.617435	-1.659171	1.771746	5.410649	-0.905788	0.000000	-10.000000	0.000000	0.000000	0.000000	1023.000000	1023.000000	2046.000000
48.340000	0.007724	4.565112	-1.698813	1.841522	5.371582	-0.949179	0.000000	-10.000000	0.000000	0.000000	0.000000	1023.000000	1023.000000	2046.000000
48.360001	0.007748	4.579366	-1.662385	1.898955	5.341896	-0.999100	0.000000	-10.000000	0.000000	0.000000	0.000000	1023.000000	1023.000000	2046.000000
48.380001	0.007704	4.553314	-1.578183	1.873070	5.230576	-0.972149	0.000000	-10.000000	0.000000	0.000000	0.000000	1023.000000	1023.000000	2046.000000
48.400002	0.007825	4.624671	-1.621318	1.864667	5.287541	-0.906220	0.000000	-10.000000	0.000000	0.000000	0.000000	1023.000000	1023.000000	2046.000000
48.419998	0.007706	4.554445	-1.770396	1.856238	5.275864	-0.807262	0.000000	-10.000000	0.000000	0.000000	0.000000	1023.000000	1023.000000	2046.000000
48.439999	0.007501	4.432883	-2.033965	1.915760	5.352027	-0.800940	0.000000	-10.000000	0.000000	0.000000	0.000000	1023.000000	1023.000000	2046.000000
48.459999	0.007067	4.176721	-2.354701	1.942967	5.396090	-0.807635	0.000000	-10.000000	0.000000	0.000000	0.000000	1023.000000	1023.000000	2046.000000
48.480000	0.006496	3.839020	-2.555582	2.022090	5.257617	-0.885104	0.000000	-10.000000	0.000000	0.000000	0.000000	1023.000000	1023.000000	2046.000000
48.500000	0.006091	3.600054	-2.679690	2.072954	5.084449	-0.877660	0.000000	-10.000000	0.000000	0.000000	0.000000	1023.000000	1023.000000	2046.000000
48.520000	0.005485	3.241553	-2.827294	2.086122	4.841248	-0.858523	0.000000	-10.000000	0.000000	0.000000	0.000000	1023.000000	1023.000000	2046.000000
48.540001	0.004776	2.822559	-3.108189	2.062159	4.685235	-0.816645	0.000000	-10.000000	0.000000	0.000000	0.000000	1023.000000	1023.000000	2046.000000
48.560001	0.004179	2.469889	-3.339190	2.077104	4.586116	-0.854142	0.000000	-10.000000	0.000000	0.000000	0.000000	1023.000000	1023.000000	2046.000000
48.580002	0.003502	2.069873	-3.467641	2.022192	4.376065	-0.860744	0.000000	-10.000000	0.000000	0.000000	0.000000	1023.000000	1023.000000	2046.000000
48.599998	0.002820	1.666562	-3.621578	2.090138	4.210704	-1.012702	0.000000	-10.000000	0.000000	0.000000	0.000000	1023.000000	1023.000000	2046.000000
48.619999	0.002324	1.373781	-3.671813	2.043265	4.029592	-1.027263	0.000000	-10.000000	0.000000	0.000000	0.000000	1023.000000	1023.000000	2046.000000
48.639999	0.002031	1.200403	-3.716059	2.026364	3.897040	-1.006943	0.000000	-10.000000	0.000000	0.000000	0.000000	1023.000000	1023.000000	2046.000000
48.660000	0.001726	1.020091	-3.876538	1.977925	3.864205	-0.945502	0.000000	-10.000000	0.000000	0.000000	0.000000	1023.000000	1023.000000	2046.000000
48.680000	0.001393	0.823084	-3.992397	2.038146	3.795945	-1.018610	0.000000	-10.000000	0.000000	0.000000	0.000000	1023.000000	1023.000000	2046.000000
48.700001	0.000984	0.581496	-4.037789	2.111230	3.602196	-1.094141	0.000000	-10.000000	0.000000	0.000000	0.000000	1023.000000	1023.000000	2046.000000
48.720001	0.000767	0.453426	-4.046080	2.147570	3.426994	-1.075058	0.000000	-10.000000	0.075000	-4.016667	0.000000	1023.000000	1023.000000	2046.000000
48.740002	0.000463	0.273422	-4.156463	2.159921	3.333641	-1.063676	0.000000	-10.000000	0.208333	-12.283334	0.000000	1023.000000	1023.000000	2046.000000
48.759998	0.000056	0.033343	-4.299651	2.154316	3.248614	-1.069936	0.000000	-10.000000	0.358333	-20.550001	0.000000	1023.000000	1023.000000	2046.000000
48.779999	-0.000286	-0.168743	-4.355309	2.166630	3.115578	-1.095642	0.000000	-10.000000	0.433333	-24.733334	0.000000	1023.000000	1023.000000	2046.000000
48.799999	-0.000716	-0.422866	-4.401441	2.210982	2.952466	-1.184874	0.000000	-10.000000	0.458333	-24.833334	0.000000	1023.000000	1023.000000	2046.000000
48.820000	-0.001136	-0.671535	-4.429726	2.233409	2.790123	-1.265342	0.000000	-10.000000	0.475000	-25.116667	0.000000	1023.000000	1023.000000	2046.000000
48.840000	-0.001685	-0.996100	-4.501225	2.170142	2.627791	-1.292809	0.000000	-10.000000	0.491667	-25.283333	0.000000	1023.000000	1023.000000	2046.000000
48.860001	-0.002031	-1.200241	-4.595796	2.118030	2.561887	-1.284362	0.000000	-10.000000	0.500000	-25.166666	0.000000	1023.000000	1023.000000	2046.000000
48.880001	-0.002396	-1.415754	-4.670136	2.079286	2.493792	-1.318695	0.000000	-10.000000	0.491667	-25.216667	0.000000	1023.000000	1023.000000	2046.000000
48.900002	-0.002595	-1.533646	-4.702001	2.122121	2.477913	-1.431680	0.000000	-10.000000	0.491667	-25.200001	0.000000	1023.000000	1023.000000	2046.000000
48.919998	-0.002712	-1.602531	-4.695407	2.161254	2.458697	-1.527075	0.000000	-10.000000	0.475000	-25.400002	0.000000	1023.000000	1023.000000	2046.000000
48.939999	-0.002725	-1.610506	-4.623597	2.215677	2.409130	-1.611716	0.000000	-10.000000	0.483333	-25.283335	0.000000	1023.000000	1023.000000	2046.000000
48.959999	-0.002770	-1.637170	-4.600986	2.116985	2.418160	-1.571329	0.000000	-10.000000	0.475000	-25.400000	0.000000	1023.000000	1023.000000	2046.000000
48.980000	-0.003090	-1.826351	-4.668870	1.988998	2.440849	-1.587327	0.000000	-10.000000	0.483333	-25.450001	0.000000	1023.000000	1023.000000	2046.000000
49.000000	-0.003479	-2.056051	-4.598720	1.936907	2.312228	-1.706467	0.000000	-10.000000	0.483333	-25.666666	0.000000	1023.000000	1023.000000	2046.000000
49.020000	-0.003949	-2.333651	-4.617279	1.933407	2.195642	-1.845422	0.000000	-10.000000	0.491667	-25.750000	0.000000	1023.000000	1023.000000	2046.000000
49.040001	-0.004219	-2.493474	-4.566398	1.932158	2.054980	-1.914215	0.000000	-10.000000	0.500000	-25.783333	0.000000	1023.000000	1023.000000	2046.000000
49.060001	-0.004882	-2.885426	-4.761887	1.910189	1.834931	-1.868659	0.000000	-10.000000	0.500000	-25.883333	0.000000	1023.000000	1023.000000	2046.000000
49.080002	-0.006034	-3.566115	-5.055561	1.922333	1.432281	-1.865169	0.000000	-10.000000	0.500000	-26.049999	0.000000	1023.000000	1023.000000	2046.000000
49.099998	-0.007994	-4.724508	-5.408305	1.825506	0.946001	-2.087711	0.000000	-10.000000	0.500000	-26.100000	0.000000	1023.000000	1023.000000	2046.000000
49.119999	-0.010477	-6.191767	-5.686125	1.544865	0.327653	-2.378159	0.000000	-10.000000	0.500000	-26.166666	0.000000	1023.000000	1023.000000	2046.000000
49.139999	-0.013235	-7.822159	-6.039761	1.197749	-0.251460	-2.728688	0.000000	-10.000000	0.500000	-25.933334	0.000000	1023.000000	1023.000000	2046.000000
49.160000	-0.015531	-9.178765	-6.369396	0.869974	-0.610776	-3.068568	0.000000	-10.000000	0.491667	-25.966667	0.000000	1023.000000	1023.000000	2046.000000
49.180000	-0.017421	-10.296015	-6.598610	0.627744	-0.912097	-3.413052	0.000000	-10.000000	0.491667	-25.516666	0.000000	1023.000000	1023.000000	2046.000000
49.200001	-0.018991	-11.223555	-6.779393	0.451533	-1.180802	-3.714893	0.000000	-10.000000	0.491667	-25.416666	0.000000	1023.000000	1023.000000	2046.000000
49.220001	-0.020207	-11.942156	-6.908957	0.256162	-1.402551	-3.886810	0.000000	-10.000000	0.491667	-25.049999	0.000000	1023.000000	1023.000000	2046.000000
49.240002	-0.021169	-12.511157	-7.003215	0.133602	-1.619148	-4.022397	0.000000	-10.000000	0.483333	-25.016666	0.000000	1023.000000	1023.000000	2046.000000
49.259998	-0.021949	-12.971704	-7.111146	0.023115	-1.759855	-4.123818	0.000000	-10.000000	0.475000	-24.983334	0.000000	1023.000000	1023.000000	2046.000000
49.279999	-0.022689	-13.409334	-7.200216	0.034583	-1.920521	-4.323180	0.000000	-10.000000	0.466667	-24.966667	0.000000	1023.000000	1023.000000	2046.000000
49.299999	-0.023324	-13.784260	-7.218301	0.034980	-2.118042	-4.482897	0.000000	-10.000000	0.458333	-24.700001	0.000000	1023.000000	1023.000000	2046.000000
49.320000	-0.023912	-14.132073	-7.233668	-0.037707	-2.264315	-4.596383	0.000000	-10.000000	0.450000	-24.283335	0.000000	1023.000000	1023.000000	2046.000000
49.340000	-0.024274	-14.345696	-7.250762	-0.035112	-2.393734	-4.666088	0.000000	-10.000000	0.450000	-24.150002	0.000000	1023.000000	1023.000000	2046.000000
49.360001	-0.024644	-14.564846	-7.331557	-0.103579	-2.447934	-4.681777	0.000000	-10.000000	0.450000	-23.916668	0.000000	1023.000000	1023.000000	2046.000000
49.380001	-0.024871	-14.698691	-7.368943	-0.073011	-2.501817	-4.754921	0.000000	-10.000000	0.450000	-23.916668	0.000000	1023.000000	1023.000000	2046.000000
49.400002	-0.025038	-14.797516	-7.374439	-0.103883	-2.514551	-4.804644	0.000000	-10.000000	0.450000	-23.650000	0.000000	1023.000000	1023.000000	2046.000000
49.419998	-0.025203	-14.895075	-7.416669	-0.121091	-2.519915	-4.837400	0.000000	-10.000000	0.475000	-23.783335	0.000000	1023.000000	1023.000000	2046.000000
49.439999	-0.025305	-14.955323	-7.449933	-0.108466	-2.554603	-4.842321	0.000000	-10.000000	0.483333	-23.950001	0.000000	1023.000000	1023.000000	2046.000000
49.459999	-0.025599	-15.129213	-7.571905	-0.120994	-2.620065	-4.816249	0.000000	-10.000000	0.491667	-24.200001	0.000000	1023.000000	1023.000000	2046.000000
49.480000	-0.025801	-15.248250	-7.732000	-0.116957	-2.612236	-4.787057	0.000000	-10.000000	0.450000	-23.866667	0.000000	1023.000000	1023.000000	2046.000000
49.500000	-0.026367	-15.582707	-7.927174	-0.126003	-2.697723	-4.831809	0.000000	-10.000000	0.425000	-23.450001	0.000000	1023.000000	1023.000000	2046.000000
49.520000	-0.027108	-16.020708	-8.079594	-0.142572	-2.838263	-4.960279	0.000000	-10.000000	0.383333	-22.766668	0.000000	1023.000000	1023.000000	2046.000000
49.540001	-0.027568	-16.292444	-8.094504	-0.170801	-3.021719	-5.005419	0.000000	-10.000000	0.366667	-22.450001	0.000000	1023.000000	1023.000000	2046.000000
49.560001	-0.027998	-16.546728	-8.150990	-0.210273	-3.182777	-5.002688	0.000000	-10.000000	0.350000	-21.933334	0.000000	1023.000000	1023.000000	2046.000000
49.580002	-0.028492	-16.838526	-8.227258	-0.239546	-3.348625	-5.023097	0.000000	-10.000000	0.333333	-21.416666	0.000000	1023.000000	1023.000000	2046.000000
49.599998	-0.029080	-17.186218	-8.372141	-0.261474	-3.456550	-5.096054	0.000000	-10.000000	0.316667	-20.783333	0.000000	1023.000000	1023.000000	2046.000000
49.619999	-0.029767	-17.592329	-8.482041	-0.284171	-3.581589	-5.244527	0.000000	-10.000000	0.300000	-20.183334	0.000000	1023.000000	1023.000000	2046.000000
49.639999	-0.030165	-17.827705	-8.506714	-0.334278	-3.657645	-5.329068	0.000000	-10.000000	0.283333	-19.733334	0.000000	1023.000000	1023.000000	2046.000000
49.660000	-0.030365	-17.945766	-8.547875	-0.412457	-3.699494	-5.285940	0.000000	-10.000000	0.266667	-19.266668	0.000000	1023.000000	1023.000000	2046.000000
49.680000	-0.030558	-18.059511	-8.600149	-0.435466	-3.707549	-5.316348	0.000000	-10.000000	0.250000	-18.866667	0.000000	1023.000000	1023.000000	2046.000000
49.700001	-0.030792	-18.198139	-8.642693	-0.415947	-3.721579	-5.417920	0.000000	-10.000000	0.250000	-18.583334	0.000000	1023.000000	1023.000000	2046.000000
49.720001	-0.030884	-18.252335	-8.594663	-0.380176	-3.792274	-5.485222	0.000000	-10.000000	0.241667	-18.366667	0.000000	1023.000000	1023.000000	2046.000000
49.740002	-0.030846	-18.229889	-8.591843	-0.375212	-3.826188	-5.436647	0.000000	-10.000000	0.233333	-18.066668	0.000000	1023.000000	1023.000000	2046.000000
49.759998	-0.030947	-18.289883	-8.602726	-0.374194	-3.868042	-5.444921	0.000000	-10.000000	0.216667	-17.816668	0.000000	1023.000000	1023.000000	2046.000000
49.779999	-0.031220	-18.451271	-8.613140	-0.363048	-3.908127	-5.566955	0.000000	-10.000000	0.208333	-17.466667	0.000000	1023.000000	1023.000000	2046.000000
49.799999	-0.031279	-18.485889	-8.582666	-0.376465	-3.949872	-5.576886	0.000000	-10.000000	0.200000	-17.083334	0.000000	1023.000000	1023.000000	2046.000000
49.820000	-0.031292	-18.493345	-8.583300	-0.401663	-3.977579	-5.530804	0.000000	-10.000000	0.191667	-16.466667	0.000000	1023.000000	1023.000000	2046.000000
49.840000	-0.031396	-18.554777	-8.586230	-0.405621	-4.008737	-5.554188	0.000000	-10.000000	0.191667	-15.983334	0.000000	1023.000000	1023.000000	2046.000000
49.860001	-0.031593	-18.671288	-8.643767	-0.431878	-3.972808	-5.622835	0.000000	-10.000000	0.183333	-15.550000	0.000000	1023.000000	1023.000000	2046.000000
49.880001	-0.031747	-18.762712	-8.593382	-0.410338	-4.054037	-5.704956	0.000000	-10.000000	0.183333	-15.183333	0.000000	1023.000000	1023.000000	2046.000000
49.900002	-0.031779	-18.781355	-8.564409	-0.441243	-4.074838	-5.700865	0.000000	-10.000000	0.166667	-14.783334	0.000000	1023.000000	1023.000000	2046.000000
49.919998	-0.031846	-18.820932	-8.563585	-0.485164	-4.086912	-5.685271	0.000000	-10.000000	0.158333	-14.466666	0.000000	1023.000000	1023.000000	2046.000000
49.939999	-0.032051	-18.942226	-8.659190	-0.468574	-4.044837	-5.769625	0.000000	-10.000000	0.150000	-14.250000	0.000000	1023.000000	1023.000000	2046.000000
49.959999	-0.032145	-18.997421	-8.596398	-0.477634	-4.084547	-5.838843	0.000000	-10.000000	0.150000	-13.966667	0.000000	1023.000000	1023.000000	2046.000000
49.980000	-0.032166	-19.010075	-8.611673	-0.513194	-4.056068	-5.829138	0.000000	-10.000000	0.150000	-13.733334	0.000000	1023.000000	1023.000000	2046.000000
50.000000	-0.032057	-18.945738	-8.586790	-0.535393	-3.977435	-5.846119	0.000000	-10.000000	0.150000	-13.416667	0.000000	1023.000000	1023.000000	2046.000000
50.020000	-0.031972	-18.895195	-8.587379	-0.488479	-3.881701	-5.937636	0.000000	-10.000000	0.133333	-13.200000	0.000000	1023.000000	1023.000000	2046.000000
50.040001	-0.031927	-18.868650	-8.570042	-0.437693	-3.850001	-6.010914	0.000000	-10.000000	0.116667	-12.766666	0.000000	1023.000000	1023.000000	2046.000000
50.060001	-0.031769	-18.775482	-8.464642	-0.472910	-3.830646	-6.007284	0.000000	-10.000000	0.091667	-12.366667	0.000000	1023.000000	1023.000000	2046.000000
50.080002	-0.031963	-18.890335	-8.448545	-0.620775	-3.794960	-6.026056	0.000000	-10.000000	0.091667	-11.933333	0.000000	1023.000000	1023.000000	2046.000000
50.099998	-0.032363	-19.126322	-8.457549	-0.675456	-3.871209	-6.122107	0.000000	-10.000000	0.083333	-11.633333	0.000000	1023.000000	1023.000000	2046.000000
50.119999	-0.032824	-19.399038	-8.487584	-0.723364	-3.945915	-6.242175	0.000000	-10.000000	0.083333	-11.316667	0.000000	1023.000000	1023.000000	2046.000000
50.139999	-0.032785	-19.375961	-8.420409	-0.714405	-3.974165	-6.266983	0.000000	-10.000000	0.066667	-11.100000	0.000000	1023.000000	1023.000000	2046.000000
50.160000	-0.032737	-19.347406	-8.406591	-0.727793	-4.012992	-6.200029	0.000000	-10.000000	0.066667	-11.083333	0.000000	1023.000000	1023.000000	2046.000000
50.180000	-0.033079	-19.549532	-8.609772	-0.720257	-4.059373	-6.160131	0.000000	-10.000000	0.058333	-11.050000	0.000000	1023.000000	1023.000000	2046.000000
50.200001	-0.034036	-20.115463	-8.798155	-0.799533	-4.277832	-6.239944	0.000000	-10.000000	0.058333	-10.616667	0.000000	1023.000000	1023.000000	2046.000000
50.220001	-0.035567	-21.020147	-9.024580	-0.932083	-4.690328	-6.373157	0.000000	-10.000000	0.033333	-9.633333	0.000000	1023.000000	1023.000000	2046.000000
50.240002	-0.037578	-22.208412	-9.352666	-1.189679	-5.132657	-6.533410	0.000000	-10.000000	0.016667	-7.683333	0.000000	1023.000000	1023.000000	2046.000000
50.259998	-0.039510	-23.350649	-9.624211	-1.511836	-5.419234	-6.795367	0.000000	-10.000000	0.000000	-4.800000	0.000000	1023.000000	1023.000000	2046.000000
50.279999	-0.040752	-24.084373	-9.753745	-1.703756	-5.540667	-7.086204	0.000000	-10.000000	-0.016667	-1.300000	0.000000	1023.000000	1023.000000	2046.000000
50.299999	-0.041310	-24.414049	-9.804112	-1.886322	-5.563843	-7.159772	0.000000	-10.000000	-0.025000	1.550000	0.000000	1023.000000	1023.000000	2046.000000
50.320000	-0.041586	-24.577103	-9.813953	-2.069381	-5.560185	-7.133584	0.000000	-10.000000	-0.041667	3.916667	0.000000	1023.000000	1023.000000	2046.000000
50.340000	-0.041752	-24.675676	-9.798215	-2.119332	-5.541612	-7.216518	0.000000	-10.000000	-0.058333	5.966667	0.000000	1023.000000	1023.000000	2046.000000
50.360001	-0.041596	-24.583300	-9.734844	-2.138051	-5.503515	-7.206889	0.000000	-10.000000	-0.083333	8.316667	0.000000	1023.000000	1023.000000	2046.000000
50.380001	-0.041153	-24.321331	-9.594100	-2.111207	-5.461808	-7.154215	0.000000	-10.000000	-0.116667	10.633333	0.000000	1023.000000	1023.000000	2046.000000
50.400002	-0.040759	-24.088373	-9.565780	-2.150728	-5.324255	-7.047610	0.000000	-10.000000	-0.150000	13.050000	0.000000	1023.000000	1023.000000	2046.000000
50.419998	-0.040323	-23.830704	-9.541725	-2.088146	-5.141633	-7.059199	0.000000	-10.000000	-0.191667	15.116667	0.000000	1023.000000	1023.000000	2046.000000
50.439999	-0.039542	-23.369089	-9.411873	-2.017355	-4.977158	-6.962704	0.000000	-10.000000	-0.216667	17.100000	7.333333	1023.000000	1023.000000	2046.000000
50.459999	-0.038817	-22.940994	-9.316293	-1.958902	-4.832090	-6.833708	0.000000	-10.000000	-0.250000	18.633333	16.500000	1023.000000	1023.000000	2046.000000
50.480000	-0.037976	-22.443754	-9.226857	-1.923969	-4.578678	-6.714251	0.000000	-10.000000	-0.275000	20.016666	28.000000	1023.000000	1023.000000	2046.000000
50.500000	-0.036865	-21.787016	-9.030632	-1.865963	-4.273602	-6.616820	0.000000	-10.000000	-0.308333	20.716667	34.500000	1023.000000	1023.000000	2046.000000
50.520000	-0.035745	-21.125050	-8.862702	-1.821942	-4.037554	-6.402852	0.000000	-10.000000	-0.308333	21.100000	41.500000	1023.000000	1023.000000	2046.000000
50.540001	-0.034905	-20.628603	-8.904181	-1.784945	-3.705335	-6.234141	0.000000	-10.000000	-0.308333	21.250000	48.500000	1023.000000	1023.000000	2046.000000
50.560001	-0.034014	-20.102192	-8.849967	-1.699934	-3.444054	-6.108237	0.000000	-10.000000	-0.308333	21.666668	55.500000	1023.000000	1023.000000	2046.000000
50.580002	-0.033226	-19.636312	-8.829173	-1.596674	-3.223790	-5.986674	0.000000	-10.000000	-0.325000	22.166668	62.666668	1023.000000	1023.000000	2046.000000
50.599998	-0.032554	-19.239233	-8.836347	-1.589000	-3.004035	-5.809851	0.000000	-10.000000	-0.358333	22.650002	69.833336	1023.000000	1023.000000	2046.000000
50.619999	-0.032033	-18.931677	-8.811180	-1.532429	-2.840805	-5.747262	0.000000	-10.000000	-0.366667	23.033335	77.333336	1023.000000	1023.000000	2046.000000
50.639999	-0.031328	-18.514696	-8.717457	-1.455639	-2.704567	-5.637033	0.000000	-10.000000	-0.366667	23.316668	85.000000	1023.000000	1023.000000	2046.000000
50.660000	-0.030657	-18.118521	-8.596017	-1.407656	-2.642163	-5.472685	0.000000	-10.000000	-0.366667	23.850000	93.000000	1023.000000	1023.000000	2046.000000
50.680000	-0.030061	-17.765900	-8.541102	-1.387977	-2.499179	-5.337642	0.000000	-10.000000	-0.400000	24.400000	101.000000	1023.000000	1023.000000	2046.000000
50.700001	-0.029595	-17.490402	-8.514899	-1.352636	-2.374576	-5.248291	0.000000	-10.000000	-0.441667	25.133333	109.000000	1023.000000	1023.000000	2046.000000
50.720001	-0.028900	-17.079655	-8.433426	-1.293499	-2.182391	-5.170339	0.000000	-10.000000	-0.458333	25.733334	117.166664	1023.000000	1023.000000	2046.000000
50.740002	-0.028131	-16.625406	-8.327190	-1.242635	-2.046958	-5.008622	0.000000	-10.000000	-0.441667	26.150000	125.500000	1023.000000	1023.000000	2046.000000
50.759998	-0.027375	-16.178635	-8.242332	-1.228002	-1.796748	-4.911552	0.000000	-10.000000	-0.416667	26.433334	134.166672	1023.000000	1023.000000	2046.000000
50.779999	-0.026441	-15.626593	-8.134954	-1.107792	-1.586979	-4.796867	0.000000	-10.000000	-0.400000	26.333334	143.000000	1023.000000	1023.000000	2046.000000
50.799999	-0.025336	-14.973513	-7.935264	-0.979983	-1.389373	-4.668893	0.000000	-10.000000	-0.433333	26.283333	151.833328	1023.000000	1023.000000	2046.000000
50.820000	-0.024238	-14.324707	-7.843946	-0.911703	-1.128867	-4.440192	0.000000	-10.000000	-0.450000	26.233334	160.500000	1023.000000	1023.000000	2046.000000
50.840000	-0.023256	-13.744143	-7.772133	-0.848259	-0.836793	-4.286958	0.000000	-10.000000	-0.475000	26.466667	169.166672	1023.000000	1023.000000	2046.000000
50.860001	-0.022110	-13.066939	-7.581400	-0.708217	-0.630455	-4.146866	0.000000	-10.000000	-0.458333	26.650000	178.000000	1023.000000	1023.000000	2046.000000
50.880001	-0.020936	-12.373013	-7.384731	-0.555321	-0.426190	-4.006771	0.000000	-10.000000	-0.458333	26.683334	187.000000	1023.000000	1023.000000	2046.000000
50.900002	-0.019863	-11.739308	-7.253394	-0.474104	-0.186452	-3.825360	0.000000	-10.000000	-0.450000	26.783333	196.000000	1023.000000	1023.000000	2046.000000
50.919998	-0.018882	-11.159359	-7.151837	-0.386740	0.069167	-3.689949	0.000000	-10.000000	-0.450000	26.816668	205.000000	1023.000000	1023.000000	2046.000000
50.939999	-0.017857	-10.553741	-7.007850	-0.245598	0.281634	-3.581927	0.000000	-10.000000	-0.450000	26.799999	214.000000	1023.000000	1023.000000	2046.000000
50.959999	-0.016705	-9.872655	-6.767844	-0.127987	0.445202	-3.422027	0.000000	-10.000000	-0.458333	26.833334	223.000000	1023.000000	1023.000000	2046.000000
50.980000	-0.015699	-9.278330	-6.618408	-0.071982	0.665173	-3.253113	0.000000	-10.000000	-0.458333	26.983334	231.833328	1023.000000	1023.000000	2046.000000
51.000000	-0.014705	-8.690387	-6.536245	-0.010907	0.966226	-3.109462	0.000000	-10.000000	-0.458333	27.066668	240.833328	1023.000000	1023.000000	2046.000000
51.020000	-0.013691	-8.091315	-6.409904	0.133287	1.218685	-3.033383	0.000000	-10.000000	-0.441667	27.066668	249.833328	1023.000000	1023.000000	2046.000000
51.040001	-0.012523	-7.401010	-6.155420	0.291853	1.371361	-2.908805	0.000000	-10.000000	-0.433333	26.866667	259.000000	1023.000000	1023.000000	2046.000000
51.060001	-0.011322	-6.691464	-5.997053	0.335378	1.675760	-2.705548	0.000000	-10.000000	-0.416667	26.816668	268.000000	1023.000000	1023.000000	2046.000000
51.080002	-0.010288	-6.080108	-5.891622	0.426655	1.966571	-2.581712	0.000000	-10.000000	-0.408333	26.450001	276.833344	1023.000000	1023.000000	2046.000000
51.099998	-0.009414	-5.563617	-5.786550	0.545571	2.218113	-2.540751	0.000000	-10.000000	-0.425000	26.466667	285.666656	1023.000000	1023.000000	2046.000000
51.119999	-0.008506	-5.027087	-5.561819	0.616629	2.387956	-2.469853	0.000000	-10.000000	-0.425000	26.383333	294.333344	1023.000000	1023.000000	2046.000000
51.139999	-0.007560	-4.467840	-5.300037	0.590594	2.567156	-2.325554	0.000000	-10.000000	-0.441667	26.566668	303.166656	1023.000000	1023.000000	2046.000000
51.160000	-0.006689	-3.953099	-5.066301	0.556302	2.732201	-2.175300	0.000000	-10.000000	-0.433333	26.516666	312.000000	1023.000000	1023.000000	2046.000000
51.180000	-0.005811	-3.434032	-4.869577	0.576452	2.964034	-2.104941	0.000000	-10.000000	-0.441667	26.516666	321.000000	1023.000000	1023.000000	2046.000000
51.200001	-0.004600	-2.718397	-4.608727	0.692262	3.219127	-2.021059	0.000000	-10.000000	-0.433333	26.250000	330.000000	1023.000000	1023.000000	2046.000000
51.220001	-0.003430	-2.026963	-4.378684	0.873495	3.364790	-1.886564	0.000000	-10.000000	-0.416667	25.666666	338.833344	1023.000000	1023.000000	2046.000000
51.240002	-0.003010	-1.779198	-4.406548	1.070191	3.316334	-1.759176	0.000000	-10.000000	-0.408333	25.200001	347.500000	1023.000000	1023.000000	2046.000000
51.259998	-0.003706	-2.190158	-4.599225	1.037809	3.010216	-1.638958	0.000000	-10.000000	-0.400000	24.966667	355.833344	1023.000000	1023.000000	2046.000000
51.279999	-0.005250	-3.102689	-4.790404	0.813498	2.625304	-1.751086	0.000000	-10.000000	-0.400000	24.850000	364.333344	1023.000000	1023.000000	2046.000000
51.299999	-0.006720	-3.971400	-4.908514	0.621849	2.320354	-2.005089	0.000000	-10.000000	-0.400000	24.650000	372.666656	1023.000000	1023.000000	2046.000000
51.320000	-0.007521	-4.444941	-4.874344	0.473342	2.148080	-2.192018	0.000000	-10.000000	-0.391667	24.466667	381.000000	1023.000000	1023.000000	2046.000000
51.340000	-0.007921	-4.681530	-4.864647	0.321457	2.116090	-2.254429	0.000000	-10.000000	-0.383333	24.233334	389.000000	1023.000000	1023.000000	2046.000000
51.360001	-0.008001	-4.728736	-4.842414	0.220375	2.183834	-2.290530	0.000000	-10.000000	-0.383333	24.066668	397.000000	1023.000000	1023.000000	2046.000000
51.380001	-0.007964	-4.706681	-4.866513	0.185791	2.286896	-2.312855	0.000000	-10.000000	-0.391667	24.083334	405.000000	1023.000000	1023.000000	2046.000000
51.400002	-0.007656	-4.524792	-4.778567	0.208124	2.346483	-2.300832	0.000000	-10.000000	-0.400000	24.316668	413.000000	1023.000000	1023.000000	2046.000000
51.419998	-0.007184	-4.245447	-4.651284	0.306759	2.383280	-2.284202	0.000000	-10.000000	-0.408333	24.500000	421.000000	1023.000000	1023.000000	2046.000000
51.439999	-0.006595	-3.897585	-4.506410	0.346329	2.469479	-2.206984	0.000000	-10.000000	-0.416667	24.733334	429.333344	1023.000000	1023.000000	2046.000000
51.459999	-0.006015	-3.554962	-4.355041	0.356035	2.584289	-2.140245	0.000000	-10.000000	-0.433333	24.950001	437.666656	1023.000000	1023.000000	2046.000000
51.480000	-0.005301	-3.132771	-4.203286	0.425646	2.745015	-2.100147	0.000000	-10.000000	-0.441667	25.516666	446.000000	1023.000000	1023.000000	2046.000000
51.500000	-0.004352	-2.571795	-3.972707	0.567482	2.865965	-2.032535	0.000000	-10.000000	-0.450000	25.616667	454.333344	1023.000000	1023.000000	2046.000000
51.520000	-0.003435	-2.030019	-3.827272	0.752829	3.008298	-1.963874	0.000000	-10.000000	-0.441667	25.816668	462.833344	1023.000000	1023.000000	2046.000000
[truncated: 1,053,661 more chars]
