# Supplementary material for: Effect of Electrode Belt and Body Positions on Regional Pulmonary Ventilation- and Perfusion-Related Impedance Changes Measured by Electric Impedance Tomography
Source: PLoS One. 2016 Jun 2;11(6):e0155913. doi: 10.1371/journal.pone.0155913 (PMC4890811; doi:10.1371/journal.pone.0155913)
Supplement: S1 Dataset — (ZIP) [file pone.0155913.s001.zip › Dataset/Fp09-righ-6i.txt]

Patient Name:	Fp9
Registry:	Fp9
Investigator:	 
Diagnosys:	 
Notes:	h�ger6i             
Sample Rate [Hz]:	50.07
Time Base 	Pixels Mean 	Pixels Sum 	UPPER RIGHT		UPPER LEFT		LOWER RIGHT		LOWER LEFT		QRS	ETCO2	Paw	Flow (L/min)	Volume	Analog1	Analog2	AnalogSum
0.000000	0.020606	12.178042	1.543889	2.114497	5.681489	2.838166	0.000000	-10.000000	-0.200000	19.549999	589.500000	1023.000000	1023.000000	2046.000000
0.020000	0.021032	12.429653	1.625084	2.194397	5.791018	2.819154	0.000000	-10.000000	-0.208333	19.716667	595.833313	1023.000000	1023.000000	2046.000000
0.040000	0.021685	12.816072	1.714071	2.318495	5.926250	2.857256	0.000000	-10.000000	-0.191667	19.650000	602.333313	1023.000000	1023.000000	2046.000000
0.060000	0.022188	13.113401	1.852389	2.359974	6.016270	2.884769	0.000000	-10.000000	-0.166667	18.900000	609.000000	1023.000000	1023.000000	2046.000000
0.080000	0.022776	13.460410	1.945508	2.546645	6.068898	2.899360	0.000000	-10.000000	-0.116667	17.800001	615.333313	1023.000000	1023.000000	2046.000000
0.100000	0.023309	13.775884	2.037473	2.594065	6.165852	2.978492	0.000000	-10.000000	-0.075000	16.100000	621.500000	1023.000000	1023.000000	2046.000000
0.120000	0.023845	14.092569	2.114127	2.720308	6.280919	2.977216	0.000000	-10.000000	-0.025000	13.516667	627.166687	1023.000000	1023.000000	2046.000000
0.140000	0.024191	14.297147	2.183036	2.720153	6.373486	3.020472	0.000000	-10.000000	0.033333	9.383333	632.166687	1023.000000	1023.000000	2046.000000
0.160000	0.024371	14.403220	2.058062	2.858475	6.471980	3.014704	0.000000	-10.000000	0.075000	3.466667	636.000000	1023.000000	1023.000000	2046.000000
0.180000	0.024452	14.451083	2.011806	2.846370	6.483352	3.109556	0.000000	-10.000000	0.108333	-1.866667	638.166687	1023.000000	1023.000000	2046.000000
0.200000	0.024134	14.263112	1.698386	2.943222	6.583121	3.038383	0.000000	-10.000000	0.125000	-7.000000	639.000000	1023.000000	1023.000000	2046.000000
0.220000	0.023836	14.087111	1.523184	2.941611	6.572156	3.050160	0.000000	-10.000000	0.158333	-10.400001	639.000000	1023.000000	1023.000000	2046.000000
0.240000	0.023383	13.819581	1.266931	2.988272	6.501453	3.062925	0.000000	-10.000000	0.208333	-13.733334	639.000000	1023.000000	1023.000000	2046.000000
0.260000	0.023036	13.614191	1.172136	3.031471	6.331786	3.078798	0.000000	-10.000000	0.275000	-15.833333	639.000000	1023.000000	1023.000000	2046.000000
0.280000	0.022416	13.247644	0.961201	3.076449	6.129700	3.080295	0.000000	-10.000000	0.308333	-17.483334	631.500000	1023.000000	1023.000000	2046.000000
0.300000	0.021831	12.902300	0.827875	3.139625	5.892146	3.042654	0.000000	-10.000000	0.333333	-18.516666	622.000000	1023.000000	1023.000000	2046.000000
0.320000	0.021187	12.521703	0.657534	3.173672	5.711578	2.978919	0.000000	-10.000000	0.341667	-19.216667	610.166687	1023.000000	1023.000000	2046.000000
0.340000	0.020707	12.238093	0.538044	3.185327	5.502366	3.012357	0.000000	-10.000000	0.375000	-19.766666	603.833313	1023.000000	1023.000000	2046.000000
0.360000	0.020131	11.897276	0.411343	3.155599	5.374992	2.955342	0.000000	-10.000000	0.400000	-20.450001	597.166687	1023.000000	1023.000000	2046.000000
0.380000	0.019650	11.612985	0.291600	3.162300	5.206162	2.952922	0.000000	-10.000000	0.425000	-21.200001	590.500000	1023.000000	1023.000000	2046.000000
0.400000	0.019199	11.346646	0.237596	3.132517	5.058853	2.917680	0.000000	-10.000000	0.441667	-22.016666	583.333313	1023.000000	1023.000000	2046.000000
0.420000	0.018770	11.093164	0.105904	3.163936	4.899374	2.923950	0.000000	-10.000000	0.466667	-23.000000	575.833313	1023.000000	1023.000000	2046.000000
0.440000	0.018249	10.785344	-0.002928	3.143531	4.776638	2.868103	0.000000	-10.000000	0.500000	-24.083334	568.000000	1023.000000	1023.000000	2046.000000
0.460000	0.017801	10.520577	-0.145505	3.206081	4.629711	2.830290	0.000000	-10.000000	0.541667	-25.050001	560.000000	1023.000000	1023.000000	2046.000000
0.480000	0.017259	10.200006	-0.200905	3.149747	4.460745	2.790419	0.000000	-10.000000	0.583333	-25.800001	551.666687	1023.000000	1023.000000	2046.000000
0.500000	0.016741	9.893823	-0.331415	3.173948	4.314260	2.737029	0.000000	-10.000000	0.600000	-26.350000	543.166687	1023.000000	1023.000000	2046.000000
0.520000	0.016225	9.588703	-0.392064	3.132892	4.145252	2.702623	0.000000	-10.000000	0.625000	-26.983334	534.333313	1023.000000	1023.000000	2046.000000
0.540000	0.015706	9.282114	-0.483404	3.158885	3.980614	2.626020	0.000000	-10.000000	0.641667	-27.433334	525.500000	1023.000000	1023.000000	2046.000000
0.560000	0.015219	8.994476	-0.498248	3.132259	3.807993	2.552473	0.000000	-10.000000	0.666667	-27.766666	516.333313	1023.000000	1023.000000	2046.000000
0.580000	0.014617	8.638459	-0.557138	3.040159	3.670078	2.485359	0.000000	-10.000000	0.675000	-27.850000	507.000000	1023.000000	1023.000000	2046.000000
0.600000	0.014066	8.313093	-0.687995	3.053492	3.518310	2.429286	0.000000	-10.000000	0.675000	-28.083334	497.666656	1023.000000	1023.000000	2046.000000
0.620000	0.013504	7.980577	-0.660383	2.926027	3.419052	2.295881	0.000000	-10.000000	0.675000	-28.250000	488.333344	1023.000000	1023.000000	2046.000000
0.640000	0.013020	7.694572	-0.735178	2.915874	3.303325	2.210551	0.000000	-10.000000	0.683333	-28.350000	479.000000	1023.000000	1023.000000	2046.000000
0.660000	0.012488	7.380393	-0.726008	2.803148	3.178172	2.125082	0.000000	-10.000000	0.675000	-28.266666	469.500000	1023.000000	1023.000000	2046.000000
0.680000	0.012153	7.182302	-0.801730	2.815922	3.169792	1.998318	0.000000	-10.000000	0.675000	-28.233334	460.000000	1023.000000	1023.000000	2046.000000
0.700000	0.011899	7.032208	-0.728086	2.728468	3.071315	1.960511	0.000000	-10.000000	0.666667	-28.266666	450.500000	1023.000000	1023.000000	2046.000000
0.720000	0.011594	6.852162	-0.691636	2.657595	3.012978	1.873225	0.000000	-10.000000	0.675000	-28.266666	441.000000	1023.000000	1023.000000	2046.000000
0.740000	0.011209	6.624458	-0.624260	2.527821	2.910285	1.810613	0.000000	-10.000000	0.675000	-28.316668	431.666656	1023.000000	1023.000000	2046.000000
0.760000	0.010476	6.191261	-0.721825	2.427073	2.798054	1.687960	0.000000	-10.000000	0.675000	-28.350000	422.166656	1023.000000	1023.000000	2046.000000
0.780000	0.009982	5.899156	-0.678383	2.338635	2.610898	1.628005	0.000000	-10.000000	0.683333	-28.516666	412.833344	1023.000000	1023.000000	2046.000000
0.800000	0.009466	5.594399	-0.723698	2.243062	2.525568	1.549467	0.000000	-10.000000	0.691667	-28.666666	403.166656	1023.000000	1023.000000	2046.000000
0.820000	0.008682	5.131196	-0.857105	2.211096	2.271881	1.505324	0.000000	-10.000000	0.708333	-29.016666	393.666656	1023.000000	1023.000000	2046.000000
0.840000	0.007515	4.441433	-1.017692	2.148159	1.878501	1.432464	0.000000	-10.000000	0.708333	-29.366667	384.000000	1023.000000	1023.000000	2046.000000
0.860000	0.005811	3.434384	-1.363688	2.104759	1.460441	1.232872	0.000000	-10.000000	0.708333	-29.533333	374.333344	1023.000000	1023.000000	2046.000000
0.880000	0.003739	2.209614	-1.590088	1.789909	0.947953	1.061840	0.000000	-10.000000	0.708333	-29.533333	364.500000	1023.000000	1023.000000	2046.000000
0.900000	0.001306	0.771962	-1.913005	1.522074	0.485399	0.677493	0.000000	-10.000000	0.708333	-29.316668	354.500000	1023.000000	1023.000000	2046.000000
0.920000	-0.000856	-0.506101	-2.055186	1.130157	0.061175	0.357754	0.000000	-10.000000	0.708333	-28.966667	344.666656	1023.000000	1023.000000	2046.000000
0.940000	-0.002604	-1.539162	-2.267328	0.932174	-0.235683	0.031675	0.000000	-10.000000	0.691667	-28.466667	335.000000	1023.000000	1023.000000	2046.000000
0.960000	-0.003924	-2.318989	-2.347824	0.670286	-0.425615	-0.215835	0.000000	-10.000000	0.675000	-27.916666	325.500000	1023.000000	1023.000000	2046.000000
0.980000	-0.005024	-2.969155	-2.501997	0.502262	-0.602309	-0.367111	0.000000	-10.000000	0.658333	-27.616667	316.166656	1023.000000	1023.000000	2046.000000
1.000000	-0.005992	-3.541434	-2.539099	0.365235	-0.820467	-0.547102	0.000000	-10.000000	0.650000	-27.316668	307.000000	1023.000000	1023.000000	2046.000000
1.020000	-0.006938	-4.100596	-2.688558	0.293406	-0.989263	-0.716181	0.000000	-10.000000	0.650000	-27.216667	297.833344	1023.000000	1023.000000	2046.000000
1.040000	-0.007581	-4.480333	-2.656298	0.209939	-1.227542	-0.806432	0.000000	-10.000000	0.650000	-26.850000	288.666656	1023.000000	1023.000000	2046.000000
1.060000	-0.008211	-4.852467	-2.704772	0.147944	-1.376461	-0.919178	0.000000	-10.000000	0.616667	-26.416668	279.666656	1023.000000	1023.000000	2046.000000
1.080000	-0.008820	-5.212748	-2.794378	0.141855	-1.512872	-1.047353	0.000000	-10.000000	0.583333	-25.933334	270.833344	1023.000000	1023.000000	2046.000000
1.100000	-0.009307	-5.500731	-2.798975	0.013805	-1.594831	-1.120730	0.000000	-10.000000	0.550000	-25.466667	262.333344	1023.000000	1023.000000	2046.000000
1.120000	-0.009761	-5.768716	-2.854381	0.027846	-1.745310	-1.196871	0.000000	-10.000000	0.541667	-25.316668	253.666672	1023.000000	1023.000000	2046.000000
1.140000	-0.010172	-6.011494	-2.877031	-0.023969	-1.857088	-1.253405	0.000000	-10.000000	0.541667	-24.916668	245.333328	1023.000000	1023.000000	2046.000000
1.160000	-0.010565	-6.243880	-2.926019	-0.067062	-1.901303	-1.349496	0.000000	-10.000000	0.541667	-24.983334	237.000000	1023.000000	1023.000000	2046.000000
1.180000	-0.010949	-6.471005	-2.977037	-0.166829	-1.941862	-1.385277	0.000000	-10.000000	0.541667	-24.966667	228.666672	1023.000000	1023.000000	2046.000000
1.200000	-0.011366	-6.717060	-3.114703	-0.177920	-2.016161	-1.408275	0.000000	-10.000000	0.541667	-25.450001	220.333328	1023.000000	1023.000000	2046.000000
1.220000	-0.011790	-6.968141	-3.199741	-0.217394	-2.094118	-1.456888	0.000000	-10.000000	0.541667	-25.516666	211.666672	1023.000000	1023.000000	2046.000000
1.240000	-0.012481	-7.376404	-3.418695	-0.314171	-2.114731	-1.528808	0.000000	-10.000000	0.550000	-25.400000	203.333328	1023.000000	1023.000000	2046.000000
1.260000	-0.013099	-7.741746	-3.636809	-0.303954	-2.190354	-1.610629	0.000000	-10.000000	0.541667	-24.916668	194.833328	1023.000000	1023.000000	2046.000000
1.280000	-0.013714	-8.104712	-3.712497	-0.417189	-2.257095	-1.717930	0.000000	-10.000000	0.525000	-24.533335	186.500000	1023.000000	1023.000000	2046.000000
1.300000	-0.014387	-8.502852	-3.837083	-0.438702	-2.418806	-1.808262	0.000000	-10.000000	0.516667	-24.116667	178.166672	1023.000000	1023.000000	2046.000000
1.320000	-0.014902	-8.807080	-3.819991	-0.579661	-2.576434	-1.830994	0.000000	-10.000000	0.508333	-23.683334	170.000000	1023.000000	1023.000000	2046.000000
1.340000	-0.015587	-9.211926	-3.913107	-0.618705	-2.761712	-1.918402	0.000000	-10.000000	0.500000	-23.250000	162.166672	1023.000000	1023.000000	2046.000000
1.360000	-0.016264	-9.612068	-3.998460	-0.626933	-2.906913	-2.079762	0.000000	-10.000000	0.475000	-22.866667	154.500000	1023.000000	1023.000000	2046.000000
1.380000	-0.016849	-9.957747	-4.044378	-0.757800	-2.985514	-2.170055	0.000000	-10.000000	0.450000	-22.583334	146.833328	1023.000000	1023.000000	2046.000000
1.400000	-0.017402	-10.284372	-4.158694	-0.779326	-3.077931	-2.268422	0.000000	-10.000000	0.433333	-22.116667	139.333328	1023.000000	1023.000000	2046.000000
1.420000	-0.017762	-10.497595	-4.065283	-0.881047	-3.159228	-2.392036	0.000000	-10.000000	0.416667	-21.816668	132.000000	1023.000000	1023.000000	2046.000000
1.440000	-0.018204	-10.758419	-4.183589	-0.894175	-3.180535	-2.500120	0.000000	-10.000000	0.416667	-21.416666	124.833336	1023.000000	1023.000000	2046.000000
1.460000	-0.018476	-10.919147	-4.138842	-0.989424	-3.263139	-2.527742	0.000000	-10.000000	0.408333	-21.200001	117.666664	1023.000000	1023.000000	2046.000000
1.480000	-0.018787	-11.102932	-4.179070	-1.020838	-3.279434	-2.623590	0.000000	-10.000000	0.408333	-20.866667	110.500000	1023.000000	1023.000000	2046.000000
1.500000	-0.019078	-11.274955	-4.183967	-1.036455	-3.351900	-2.702633	0.000000	-10.000000	0.400000	-20.650000	103.500000	1023.000000	1023.000000	2046.000000
1.520000	-0.019392	-11.460689	-4.204485	-1.122664	-3.369526	-2.764014	0.000000	-10.000000	0.400000	-20.400000	96.500000	1023.000000	1023.000000	2046.000000
1.540000	-0.019697	-11.641138	-4.232718	-1.134476	-3.457812	-2.816132	0.000000	-10.000000	0.383333	-20.216667	89.666664	1023.000000	1023.000000	2046.000000
1.560000	-0.019948	-11.789043	-4.177052	-1.242164	-3.464969	-2.904858	0.000000	-10.000000	0.366667	-19.883333	83.000000	1023.000000	1023.000000	2046.000000
1.580000	-0.020234	-11.958302	-4.244890	-1.180449	-3.515399	-3.017564	0.000000	-10.000000	0.350000	-19.600000	76.333336	1023.000000	1023.000000	2046.000000
1.600000	-0.020424	-12.070392	-4.171805	-1.280659	-3.583677	-3.034251	0.000000	-10.000000	0.350000	-19.050001	69.833336	1023.000000	1023.000000	2046.000000
1.620000	-0.020733	-12.252917	-4.226702	-1.345334	-3.608662	-3.072219	0.000000	-10.000000	0.341667	-18.450001	63.500000	1023.000000	1023.000000	2046.000000
1.640000	-0.020908	-12.356330	-4.181282	-1.413313	-3.651906	-3.109830	0.000000	-10.000000	0.316667	-17.850000	57.500000	1023.000000	1023.000000	2046.000000
1.660000	-0.021216	-12.538741	-4.232594	-1.442201	-3.662076	-3.201869	0.000000	-10.000000	0.291667	-17.300001	51.500000	1023.000000	1023.000000	2046.000000
1.680000	-0.021457	-12.681151	-4.208395	-1.472409	-3.757494	-3.242852	0.000000	-10.000000	0.266667	-16.783335	45.666668	1023.000000	1023.000000	2046.000000
1.700000	-0.021691	-12.819176	-4.221668	-1.556620	-3.717793	-3.323094	0.000000	-10.000000	0.250000	-16.166668	40.000000	1023.000000	1023.000000	2046.000000
1.720000	-0.021949	-12.971810	-4.288293	-1.585351	-3.720866	-3.377300	0.000000	-10.000000	0.241667	-15.616667	34.666668	1023.000000	1023.000000	2046.000000
1.740000	-0.021965	-12.981307	-4.165747	-1.680310	-3.743438	-3.391813	0.000000	-10.000000	0.233333	-15.250000	29.500000	1023.000000	1023.000000	2046.000000
1.760000	-0.022109	-13.066138	-4.194149	-1.665931	-3.711703	-3.494356	0.000000	-10.000000	0.233333	-14.966667	24.333334	1023.000000	1023.000000	2046.000000
1.780000	-0.022117	-13.070858	-4.156643	-1.746981	-3.657224	-3.510011	0.000000	-10.000000	0.233333	-14.683333	19.333334	1023.000000	1023.000000	2046.000000
1.800000	-0.022171	-13.103000	-4.164402	-1.719428	-3.626351	-3.592818	0.000000	-10.000000	0.233333	-14.350000	14.333333	1023.000000	1023.000000	2046.000000
1.820000	-0.022055	-13.034602	-4.025826	-1.747950	-3.630387	-3.630439	0.000000	-10.000000	0.225000	-13.816667	9.666667	1023.000000	1023.000000	2046.000000
1.840000	-0.022374	-13.223067	-4.021553	-1.892287	-3.668485	-3.640743	0.000000	-10.000000	0.191667	-13.150001	5.166667	1023.000000	1023.000000	2046.000000
1.860000	-0.022728	-13.432056	-4.088715	-1.912146	-3.734692	-3.696504	0.000000	-10.000000	0.166667	-12.583334	1.000000	1023.000000	1023.000000	2046.000000
1.880000	-0.022820	-13.486524	-4.004671	-2.031285	-3.731747	-3.718821	0.000000	-10.000000	0.141667	-12.200000	-3.000000	1023.000000	1023.000000	2046.000000
1.900000	-0.022943	-13.559175	-4.070050	-1.986620	-3.739234	-3.763271	0.000000	-10.000000	0.141667	-11.883333	-7.000000	1023.000000	1023.000000	2046.000000
1.920000	-0.022958	-13.568336	-4.049735	-2.061829	-3.694655	-3.762116	0.000000	-10.000000	0.125000	-11.383333	-11.000000	1023.000000	1023.000000	2046.000000
1.940000	-0.023211	-13.717662	-4.166430	-2.028244	-3.778310	-3.744680	0.000000	-10.000000	0.116667	-10.350000	-14.666667	1023.000000	1023.000000	2046.000000
1.960000	-0.023895	-14.121776	-4.258657	-2.166616	-3.966097	-3.730405	0.000000	-10.000000	0.100000	-8.733334	-18.000000	1023.000000	1023.000000	2046.000000
1.980000	-0.025280	-14.940232	-4.565367	-2.268413	-4.232592	-3.873862	0.000000	-10.000000	0.083333	-6.100000	-20.833334	1023.000000	1023.000000	2046.000000
2.000000	-0.026542	-15.686172	-4.640665	-2.543085	-4.534960	-3.967462	0.000000	-10.000000	0.058333	-1.883333	-22.833334	1023.000000	1023.000000	2046.000000
2.020000	-0.027715	-16.379852	-4.816649	-2.725921	-4.677279	-4.160001	0.000000	-10.000000	0.016667	2.500000	-23.833334	1023.000000	1023.000000	2046.000000
2.040000	-0.028146	-16.634033	-4.794500	-2.898277	-4.707709	-4.233547	0.000000	-10.000000	-0.025000	7.500000	-24.000000	1023.000000	1023.000000	2046.000000
2.060000	-0.028343	-16.750727	-4.802156	-3.035454	-4.628093	-4.285024	0.000000	-10.000000	-0.075000	11.250000	-24.000000	1023.000000	1023.000000	2046.000000
2.080000	-0.028256	-16.699249	-4.834281	-3.083459	-4.537727	-4.243782	0.000000	-10.000000	-0.133333	14.566667	-24.000000	1023.000000	1023.000000	2046.000000
2.100000	-0.027855	-16.462019	-4.698605	-3.163540	-4.454526	-4.145348	0.000000	-10.000000	-0.158333	16.400000	-24.000000	1023.000000	1023.000000	2046.000000
2.120000	-0.027571	-16.294697	-4.697405	-3.073445	-4.430850	-4.092996	0.000000	-10.000000	-0.200000	17.833334	-15.833333	1023.000000	1023.000000	2046.000000
2.140000	-0.026969	-15.938581	-4.559802	-3.078675	-4.314246	-3.985858	0.000000	-10.000000	-0.208333	19.433334	1.000000	1023.000000	1023.000000	2046.000000
2.160000	-0.026479	-15.649219	-4.530357	-2.965716	-4.220842	-3.932303	0.000000	-10.000000	-0.241667	20.983334	20.166666	1023.000000	1023.000000	2046.000000
2.180000	-0.025801	-15.248238	-4.363315	-2.997757	-4.121421	-3.765745	0.000000	-10.000000	-0.258333	22.200001	33.500000	1023.000000	1023.000000	2046.000000
2.200000	-0.025296	-14.950147	-4.410516	-2.866955	-3.962884	-3.709791	0.000000	-10.000000	-0.291667	23.150000	40.666668	1023.000000	1023.000000	2046.000000
2.220000	-0.024600	-14.538891	-4.364803	-2.790671	-3.797851	-3.585566	0.000000	-10.000000	-0.316667	23.850000	48.166668	1023.000000	1023.000000	2046.000000
2.240000	-0.023865	-14.104089	-4.323025	-2.694993	-3.603843	-3.482227	0.000000	-10.000000	-0.316667	24.216667	56.000000	1023.000000	1023.000000	2046.000000
2.260000	-0.023119	-13.663253	-4.277276	-2.611691	-3.370582	-3.403705	0.000000	-10.000000	-0.300000	23.983334	64.000000	1023.000000	1023.000000	2046.000000
2.280000	-0.022590	-13.350843	-4.286779	-2.594965	-3.199412	-3.269688	0.000000	-10.000000	-0.275000	23.416668	72.000000	1023.000000	1023.000000	2046.000000
2.300000	-0.021898	-12.941861	-4.306699	-2.470475	-3.030542	-3.134145	0.000000	-10.000000	-0.266667	23.033333	85.000000	1023.000000	1023.000000	2046.000000
2.320000	-0.021195	-12.526272	-4.303089	-2.454477	-2.750241	-3.018464	0.000000	-10.000000	-0.266667	22.816666	95.333336	1023.000000	1023.000000	2046.000000
2.340000	-0.020675	-12.218640	-4.430750	-2.349546	-2.584186	-2.854158	0.000000	-10.000000	-0.275000	22.900000	103.000000	1023.000000	1023.000000	2046.000000
2.360000	-0.019999	-11.819391	-4.389884	-2.313191	-2.360140	-2.756176	0.000000	-10.000000	-0.275000	22.866667	105.666664	1023.000000	1023.000000	2046.000000
2.380000	-0.019533	-11.543814	-4.421538	-2.233950	-2.267282	-2.621043	0.000000	-10.000000	-0.275000	22.750000	110.666664	1023.000000	1023.000000	2046.000000
2.400000	-0.018906	-11.173430	-4.362957	-2.194851	-2.154431	-2.461192	0.000000	-10.000000	-0.283333	22.866667	118.333336	1023.000000	1023.000000	2046.000000
2.420000	-0.018507	-10.937449	-4.413797	-2.114006	-2.041037	-2.368610	0.000000	-10.000000	-0.300000	23.250000	125.833336	1023.000000	1023.000000	2046.000000
2.440000	-0.017913	-10.586660	-4.346608	-2.019212	-1.955022	-2.265818	0.000000	-10.000000	-0.325000	23.733334	133.500000	1023.000000	1023.000000	2046.000000
2.460000	-0.017440	-10.307180	-4.340444	-1.951344	-1.854746	-2.160646	0.000000	-10.000000	-0.350000	24.383333	141.166672	1023.000000	1023.000000	2046.000000
2.480000	-0.016793	-9.924881	-4.314322	-1.828234	-1.743298	-2.039027	0.000000	-10.000000	-0.366667	24.666668	149.333328	1023.000000	1023.000000	2046.000000
2.500000	-0.016102	-9.516015	-4.215370	-1.811104	-1.557718	-1.931822	0.000000	-10.000000	-0.375000	25.050001	157.666672	1023.000000	1023.000000	2046.000000
2.520000	-0.015438	-9.123703	-4.222239	-1.691736	-1.403681	-1.806048	0.000000	-10.000000	-0.358333	25.100000	166.000000	1023.000000	1023.000000	2046.000000
2.540000	-0.014548	-8.597824	-4.039779	-1.677483	-1.177729	-1.702832	0.000000	-10.000000	-0.366667	25.066668	174.333328	1023.000000	1023.000000	2046.000000
2.560000	-0.013784	-8.146461	-4.084645	-1.531431	-1.012003	-1.518381	0.000000	-10.000000	-0.366667	25.033335	182.666672	1023.000000	1023.000000	2046.000000
2.580000	-0.012785	-7.555913	-3.867613	-1.461917	-0.830036	-1.396347	0.000000	-10.000000	-0.383333	24.900002	191.000000	1023.000000	1023.000000	2046.000000
2.600000	-0.012013	-7.099919	-3.892379	-1.270410	-0.642661	-1.294469	0.000000	-10.000000	-0.366667	24.716667	199.333328	1023.000000	1023.000000	2046.000000
2.620000	-0.010917	-6.452195	-3.716775	-1.203769	-0.453086	-1.078566	0.000000	-10.000000	-0.366667	24.716667	207.666672	1023.000000	1023.000000	2046.000000
2.640000	-0.010086	-5.960605	-3.653149	-1.036881	-0.311746	-0.958829	0.000000	-10.000000	-0.366667	24.716667	216.000000	1023.000000	1023.000000	2046.000000
2.660000	-0.009021	-5.331599	-3.513182	-0.946999	-0.048460	-0.822958	0.000000	-10.000000	-0.375000	25.083334	224.166672	1023.000000	1023.000000	2046.000000
2.680000	-0.008236	-4.867370	-3.479960	-0.804628	0.090322	-0.673104	0.000000	-10.000000	-0.375000	25.050001	232.500000	1023.000000	1023.000000	2046.000000
2.700000	-0.007123	-4.209486	-3.319566	-0.656814	0.285555	-0.518661	0.000000	-10.000000	-0.366667	24.866667	240.833328	1023.000000	1023.000000	2046.000000
2.720000	-0.006239	-3.687130	-3.202144	-0.586599	0.453699	-0.352086	0.000000	-10.000000	-0.375000	24.833334	249.166672	1023.000000	1023.000000	2046.000000
2.740000	-0.005242	-3.097964	-3.094273	-0.387810	0.661975	-0.277856	0.000000	-10.000000	-0.375000	24.916666	257.500000	1023.000000	1023.000000	2046.000000
2.760000	-0.004246	-2.509613	-2.908421	-0.313399	0.839762	-0.127555	0.000000	-10.000000	-0.383333	24.900000	265.833344	1023.000000	1023.000000	2046.000000
2.780000	-0.003343	-1.975480	-2.872576	-0.166257	1.056307	0.007046	0.000000	-10.000000	-0.375000	24.850000	274.000000	1023.000000	1023.000000	2046.000000
2.800000	-0.002238	-1.322881	-2.667768	-0.075021	1.307696	0.112211	0.000000	-10.000000	-0.366667	24.583334	282.333344	1023.000000	1023.000000	2046.000000
2.820000	-0.001330	-0.785801	-2.627024	0.062834	1.499196	0.279192	0.000000	-10.000000	-0.358333	24.666666	290.666656	1023.000000	1023.000000	2046.000000
2.840000	-0.000155	-0.091384	-2.390914	0.148079	1.734570	0.416881	0.000000	-10.000000	-0.358333	24.666666	299.000000	1023.000000	1023.000000	2046.000000
2.860000	0.000657	0.388462	-2.384038	0.316026	1.972921	0.483553	0.000000	-10.000000	-0.358333	24.750000	307.000000	1023.000000	1023.000000	2046.000000
2.880000	0.001721	1.016907	-2.191694	0.379315	2.183511	0.645774	0.000000	-10.000000	-0.375000	25.000000	315.333344	1023.000000	1023.000000	2046.000000
2.900000	0.002538	1.499677	-2.022068	0.412000	2.382143	0.727603	0.000000	-10.000000	-0.383333	25.183334	323.666656	1023.000000	1023.000000	2046.000000
2.920000	0.003420	2.021235	-1.807324	0.455488	2.496863	0.876209	0.000000	-10.000000	-0.400000	25.416668	332.166656	1023.000000	1023.000000	2046.000000
2.940000	0.004119	2.434177	-1.665821	0.440136	2.679163	0.980699	0.000000	-10.000000	-0.391667	25.416668	340.500000	1023.000000	1023.000000	2046.000000
2.960000	0.004964	2.933514	-1.534637	0.559164	2.800451	1.108536	0.000000	-10.000000	-0.375000	25.083334	349.000000	1023.000000	1023.000000	2046.000000
2.980000	0.006014	3.554069	-1.289456	0.598183	3.000231	1.245111	0.000000	-10.000000	-0.358333	24.783335	357.500000	1023.000000	1023.000000	2046.000000
3.000000	0.006730	3.977710	-1.287511	0.759519	3.142662	1.363039	0.000000	-10.000000	-0.333333	24.350000	365.833344	1023.000000	1023.000000	2046.000000
3.020000	0.007116	4.205748	-1.267340	0.874876	3.116392	1.481820	0.000000	-10.000000	-0.325000	24.083334	374.000000	1023.000000	1023.000000	2046.000000
3.040000	0.006545	3.868091	-1.464714	0.929445	2.804165	1.599195	0.000000	-10.000000	-0.316667	23.850000	379.333344	1023.000000	1023.000000	2046.000000
3.060000	0.005546	3.277831	-1.551456	0.766657	2.554540	1.508090	0.000000	-10.000000	-0.300000	23.433334	387.333344	1023.000000	1023.000000	2046.000000
3.080000	0.004543	2.685024	-1.651325	0.625136	2.310019	1.401194	0.000000	-10.000000	-0.275000	23.116667	395.333344	1023.000000	1023.000000	2046.000000
3.100000	0.004131	2.441243	-1.555751	0.484074	2.247494	1.265427	0.000000	-10.000000	-0.258333	22.700001	405.666656	1023.000000	1023.000000	2046.000000
3.120000	0.004028	2.380364	-1.567540	0.477962	2.243764	1.226179	0.000000	-10.000000	-0.258333	22.516666	413.333344	1023.000000	1023.000000	2046.000000
3.140000	0.004251	2.512272	-1.467100	0.401630	2.330095	1.247647	0.000000	-10.000000	-0.275000	22.600000	420.833344	1023.000000	1023.000000	2046.000000
3.160000	0.004360	2.576941	-1.524235	0.490395	2.341558	1.269222	0.000000	-10.000000	-0.283333	22.933334	428.500000	1023.000000	1023.000000	2046.000000
3.180000	0.004943	2.921228	-1.347754	0.474202	2.443931	1.350849	0.000000	-10.000000	-0.300000	23.416668	436.166656	1023.000000	1023.000000	2046.000000
3.200000	0.005306	3.135761	-1.391325	0.620936	2.519182	1.386967	0.000000	-10.000000	-0.316667	23.616667	444.000000	1023.000000	1023.000000	2046.000000
3.220000	0.006066	3.584873	-1.175398	0.664135	2.646762	1.449374	0.000000	-10.000000	-0.325000	23.950001	452.000000	1023.000000	1023.000000	2046.000000
3.240000	0.006749	3.988610	-1.091006	0.843484	2.684323	1.551809	0.000000	-10.000000	-0.325000	23.983334	460.000000	1023.000000	1023.000000	2046.000000
3.260000	0.007532	4.451440	-0.913544	0.890983	2.831019	1.642982	0.000000	-10.000000	-0.308333	23.883333	468.000000	1023.000000	1023.000000	2046.000000
3.280000	0.008310	4.911436	-0.808369	1.083701	2.914523	1.721580	0.000000	-10.000000	-0.291667	23.383333	475.833344	1023.000000	1023.000000	2046.000000
3.300000	0.009275	5.481286	-0.589721	1.177881	3.084381	1.808744	0.000000	-10.000000	-0.275000	22.850000	483.500000	1023.000000	1023.000000	2046.000000
3.320000	0.009996	5.907738	-0.544329	1.330152	3.241454	1.880460	0.000000	-10.000000	-0.241667	22.266666	491.166656	1023.000000	1023.000000	2046.000000
3.340000	0.011032	6.519631	-0.355272	1.364538	3.499367	2.010998	0.000000	-10.000000	-0.208333	20.933334	498.666656	1023.000000	1023.000000	2046.000000
3.360000	0.011689	6.907991	-0.361629	1.481709	3.672535	2.115377	0.000000	-10.000000	-0.158333	19.516666	506.000000	1023.000000	1023.000000	2046.000000
3.380000	0.012685	7.496706	-0.276412	1.609074	3.982246	2.181798	0.000000	-10.000000	-0.133333	18.100000	512.833313	1023.000000	1023.000000	2046.000000
3.400000	0.013230	7.818827	-0.343276	1.699160	4.197407	2.265537	0.000000	-10.000000	-0.108333	17.350000	519.166687	1023.000000	1023.000000	2046.000000
3.420000	0.014161	8.369380	-0.277044	1.799820	4.483569	2.363035	0.000000	-10.000000	-0.108333	16.933334	525.000000	1023.000000	1023.000000	2046.000000
3.440000	0.014664	8.666413	-0.360218	1.857474	4.715299	2.453858	0.000000	-10.000000	-0.091667	16.566668	530.666687	1023.000000	1023.000000	2046.000000
3.460000	0.015524	9.174847	-0.226705	1.972846	4.822228	2.606478	0.000000	-10.000000	-0.075000	16.166668	536.166687	1023.000000	1023.000000	2046.000000
3.480000	0.016004	9.458417	-0.188592	2.041316	4.915043	2.690650	0.000000	-10.000000	-0.075000	15.900001	541.666687	1023.000000	1023.000000	2046.000000
3.500000	0.016745	9.896541	-0.084857	2.194595	5.021061	2.765743	0.000000	-10.000000	-0.100000	15.816667	547.000000	1023.000000	1023.000000	2046.000000
3.520000	0.017155	10.138623	-0.066376	2.309953	5.105435	2.789611	0.000000	-10.000000	-0.116667	16.183334	552.333313	1023.000000	1023.000000	2046.000000
3.540000	0.017869	10.560767	0.066558	2.471794	5.168447	2.853967	0.000000	-10.000000	-0.116667	16.433332	557.833313	1023.000000	1023.000000	2046.000000
3.560000	0.018451	10.904426	0.177545	2.503998	5.287254	2.935628	0.000000	-10.000000	-0.091667	16.766666	563.166687	1023.000000	1023.000000	2046.000000
3.580000	0.019225	11.361917	0.273213	2.605348	5.439638	3.043719	0.000000	-10.000000	-0.083333	16.516666	568.833313	1023.000000	1023.000000	2046.000000
3.600000	0.019924	11.774969	0.412854	2.648606	5.639587	3.073922	0.000000	-10.000000	-0.066667	16.049999	574.333313	1023.000000	1023.000000	2046.000000
3.620000	0.020701	12.234446	0.447812	2.809993	5.802027	3.174614	0.000000	-10.000000	-0.058333	15.250000	579.833313	1023.000000	1023.000000	2046.000000
3.640000	0.021415	12.656138	0.586708	2.871702	5.985131	3.212597	0.000000	-10.000000	-0.050000	14.583334	585.000000	1023.000000	1023.000000	2046.000000
3.660000	0.022236	13.141735	0.626647	3.051919	6.128033	3.335136	0.000000	-10.000000	-0.041667	13.766667	590.000000	1023.000000	1023.000000	2046.000000
3.680000	0.022865	13.512926	0.714420	3.117845	6.302572	3.378089	0.000000	-10.000000	-0.025000	12.783334	594.666687	1023.000000	1023.000000	2046.000000
3.700000	0.023627	13.963522	0.785466	3.264154	6.385940	3.527962	0.000000	-10.000000	-0.008333	11.800000	599.000000	1023.000000	1023.000000	2046.000000
3.720000	0.024348	14.389894	0.916890	3.363709	6.539724	3.569571	0.000000	-10.000000	0.000000	10.733334	603.000000	1023.000000	1023.000000	2046.000000
3.740000	0.024919	14.727046	0.913489	3.508907	6.665543	3.639108	0.000000	-10.000000	0.000000	9.783334	606.833313	1023.000000	1023.000000	2046.000000
3.760000	0.025543	15.095779	1.074689	3.575038	6.757989	3.688064	0.000000	-10.000000	0.008333	8.616667	610.333313	1023.000000	1023.000000	2046.000000
3.780000	0.026080	15.413269	1.082386	3.707992	6.877232	3.745660	0.000000	-10.000000	0.025000	7.250000	613.500000	1023.000000	1023.000000	2046.000000
3.800000	0.026507	15.665774	1.164325	3.740713	6.974025	3.786711	0.000000	-10.000000	0.041667	5.483334	616.166687	1023.000000	1023.000000	2046.000000
3.820000	0.026839	15.861809	1.159915	3.855464	7.058984	3.787445	0.000000	-10.000000	0.066667	3.000000	618.333313	1023.000000	1023.000000	2046.000000
3.840000	0.027138	16.038267	1.231761	3.857793	7.123984	3.824728	0.000000	-10.000000	0.091667	0.300000	619.500000	1023.000000	1023.000000	2046.000000
3.860000	0.027275	16.119633	1.211058	3.946995	7.154613	3.806968	0.000000	-10.000000	0.108333	-2.400000	620.000000	1023.000000	1023.000000	2046.000000
3.880000	0.027515	16.261274	1.295114	3.937220	7.195972	3.832969	0.000000	-10.000000	0.116667	-5.000000	620.000000	1023.000000	1023.000000	2046.000000
3.900000	0.027551	16.282660	1.232725	4.002086	7.286611	3.761239	0.000000	-10.000000	0.125000	-7.366667	620.000000	1023.000000	1023.000000	2046.000000
3.920000	0.027645	16.338255	1.269937	3.997609	7.332612	3.738096	0.000000	-10.000000	0.141667	-9.500000	620.000000	1023.000000	1023.000000	2046.000000
3.940000	0.027428	16.210073	1.295495	3.945117	7.277434	3.692028	0.000000	-10.000000	0.150000	-10.750000	620.000000	1023.000000	1023.000000	2046.000000
3.960000	0.027542	16.277512	1.438313	3.873310	7.249502	3.716387	0.000000	-10.000000	0.158333	-11.750000	620.000000	1023.000000	1023.000000	2046.000000
3.980000	0.027138	16.038656	1.370284	3.808721	7.145513	3.714138	0.000000	-10.000000	0.191667	-12.866667	616.500000	1023.000000	1023.000000	2046.000000
4.000000	0.026932	15.916766	1.389230	3.782395	7.051203	3.693938	0.000000	-10.000000	0.233333	-14.200000	608.333313	1023.000000	1023.000000	2046.000000
4.020000	0.026741	15.804048	1.459587	3.748152	6.913311	3.682997	0.000000	-10.000000	0.275000	-15.616667	598.500000	1023.000000	1023.000000	2046.000000
4.040000	0.026547	15.689220	1.417035	3.801940	6.780610	3.689636	0.000000	-10.000000	0.291667	-16.483334	592.166687	1023.000000	1023.000000	2046.000000
4.060000	0.025523	15.083877	1.213661	3.761210	6.465683	3.643323	0.000000	-10.000000	0.333333	-17.833334	586.500000	1023.000000	1023.000000	2046.000000
4.080000	0.024039	14.207233	0.834702	3.771696	5.991806	3.609031	0.000000	-10.000000	0.375000	-19.116667	580.333313	1023.000000	1023.000000	2046.000000
4.100000	0.021738	12.847068	0.546470	3.498715	5.394489	3.407393	0.000000	-10.000000	0.425000	-20.833334	571.833313	1023.000000	1023.000000	2046.000000
4.120000	0.019284	11.396824	0.197910	3.209086	4.846038	3.143789	0.000000	-10.000000	0.441667	-22.066668	564.833313	1023.000000	1023.000000	2046.000000
4.140000	0.017010	10.052659	0.083012	2.848884	4.333461	2.787302	0.000000	-10.000000	0.483333	-22.966667	557.500000	1023.000000	1023.000000	2046.000000
4.160000	0.015249	9.012296	-0.122207	2.602398	3.978777	2.553328	0.000000	-10.000000	0.516667	-23.683334	549.833313	1023.000000	1023.000000	2046.000000
4.180000	0.013853	8.186831	-0.207310	2.331752	3.740728	2.321663	0.000000	-10.000000	0.541667	-24.100000	542.000000	1023.000000	1023.000000	2046.000000
4.200000	0.012585	7.437507	-0.390576	2.188437	3.506588	2.133057	0.000000	-10.000000	0.541667	-24.400000	534.000000	1023.000000	1023.000000	2046.000000
4.220000	0.011571	6.838475	-0.505728	2.046474	3.325378	1.972351	0.000000	-10.000000	0.541667	-24.550001	525.666687	1023.000000	1023.000000	2046.000000
4.240000	0.010564	6.243443	-0.650647	1.949478	3.066083	1.878530	0.000000	-10.000000	0.550000	-24.833334	517.333313	1023.000000	1023.000000	2046.000000
4.260000	0.009771	5.774421	-0.710195	1.878722	2.909369	1.696524	0.000000	-10.000000	0.550000	-25.150000	509.000000	1023.000000	1023.000000	2046.000000
4.280000	0.009017	5.328768	-0.868989	1.881086	2.697533	1.619137	0.000000	-10.000000	0.550000	-25.483334	500.666656	1023.000000	1023.000000	2046.000000
4.300000	0.008414	4.972388	-0.856968	1.803196	2.517248	1.508912	0.000000	-10.000000	0.550000	-25.500000	492.333344	1023.000000	1023.000000	2046.000000
4.320000	0.007831	4.627983	-0.941557	1.806788	2.313980	1.448772	0.000000	-10.000000	0.550000	-25.650002	483.666656	1023.000000	1023.000000	2046.000000
4.340000	0.007293	4.310369	-0.903375	1.705478	2.175158	1.333108	0.000000	-10.000000	0.566667	-25.816668	475.166656	1023.000000	1023.000000	2046.000000
4.360000	0.006813	4.026204	-1.017064	1.727203	2.041424	1.274642	0.000000	-10.000000	0.583333	-26.200001	466.500000	1023.000000	1023.000000	2046.000000
4.380000	0.006304	3.725780	-1.025622	1.633008	1.946555	1.171839	0.000000	-10.000000	0.616667	-26.683334	457.833344	1023.000000	1023.000000	2046.000000
4.400000	0.005866	3.466722	-1.109321	1.589630	1.860775	1.125637	0.000000	-10.000000	0.650000	-27.283333	449.000000	1023.000000	1023.000000	2046.000000
4.420000	0.005352	3.163156	-1.179889	1.508978	1.798068	1.035999	0.000000	-10.000000	0.683333	-27.833334	439.833344	1023.000000	1023.000000	2046.000000
4.440000	0.004796	2.834391	-1.382943	1.522403	1.674071	1.020859	0.000000	-10.000000	0.700000	-28.416666	430.500000	1023.000000	1023.000000	2046.000000
4.460000	0.004027	2.379972	-1.645169	1.471609	1.630792	0.922740	0.000000	-10.000000	0.700000	-28.633333	421.000000	1023.000000	1023.000000	2046.000000
4.480000	0.003356	1.983621	-1.899766	1.455926	1.522517	0.904944	0.000000	-10.000000	0.708333	-28.783333	411.333344	1023.000000	1023.000000	2046.000000
4.500000	0.002609	1.541689	-2.041060	1.350240	1.418839	0.813671	0.000000	-10.000000	0.700000	-28.550001	401.833344	1023.000000	1023.000000	2046.000000
4.520000	0.001851	1.093936	-2.219244	1.325524	1.208621	0.779034	0.000000	-10.000000	0.700000	-28.466667	392.166656	1023.000000	1023.000000	2046.000000
4.540000	0.001112	0.657150	-2.286239	1.251861	1.022640	0.668888	0.000000	-10.000000	0.683333	-28.266666	382.833344	1023.000000	1023.000000	2046.000000
4.560000	0.000270	0.159555	-2.476594	1.282294	0.787814	0.566041	0.000000	-10.000000	0.675000	-28.233334	373.333344	1023.000000	1023.000000	2046.000000
4.580000	-0.000585	-0.345685	-2.532014	1.193583	0.595289	0.397457	0.000000	-10.000000	0.658333	-28.083334	364.000000	1023.000000	1023.000000	2046.000000
4.600000	-0.001385	-0.818482	-2.693608	1.162706	0.388626	0.323793	0.000000	-10.000000	0.650000	-27.966667	354.666656	1023.000000	1023.000000	2046.000000
4.620000	-0.002039	-1.205265	-2.713890	1.097026	0.260017	0.151583	0.000000	-10.000000	0.666667	-27.883333	345.333344	1023.000000	1023.000000	2046.000000
4.640000	-0.002749	-1.624734	-2.810414	1.038711	0.080623	0.066346	0.000000	-10.000000	0.683333	-27.900000	336.000000	1023.000000	1023.000000	2046.000000
4.660000	-0.003250	-1.920512	-2.833069	0.974115	-0.016506	-0.045052	0.000000	-10.000000	0.691667	-27.983334	326.666656	1023.000000	1023.000000	2046.000000
4.680000	-0.003881	-2.293846	-2.907478	0.898314	-0.135543	-0.149138	0.000000	-10.000000	0.691667	-28.016666	317.333344	1023.000000	1023.000000	2046.000000
4.700000	-0.004311	-2.547930	-2.948342	0.851868	-0.301320	-0.150136	0.000000	-10.000000	0.675000	-27.950001	308.000000	1023.000000	1023.000000	2046.000000
4.720000	-0.004889	-2.889205	-3.037171	0.848740	-0.380963	-0.319810	0.000000	-10.000000	0.675000	-27.900002	298.666656	1023.000000	1023.000000	2046.000000
4.740000	-0.005257	-3.107013	-3.053222	0.793696	-0.536349	-0.311138	0.000000	-10.000000	0.666667	-27.766666	289.333344	1023.000000	1023.000000	2046.000000
4.760000	-0.005876	-3.472591	-3.119118	0.715217	-0.653377	-0.415314	0.000000	-10.000000	0.666667	-27.666666	280.000000	1023.000000	1023.000000	2046.000000
4.780000	-0.006430	-3.799874	-3.196411	0.709159	-0.782619	-0.530003	0.000000	-10.000000	0.658333	-27.500000	270.666656	1023.000000	1023.000000	2046.000000
4.800000	-0.006891	-4.072753	-3.144986	0.591399	-0.926437	-0.592730	0.000000	-10.000000	0.650000	-27.383333	261.500000	1023.000000	1023.000000	2046.000000
4.820000	-0.007456	-4.406655	-3.227524	0.568932	-1.054923	-0.693140	0.000000	-10.000000	0.616667	-27.033335	252.500000	1023.000000	1023.000000	2046.000000
4.840000	-0.008041	-4.752023	-3.216771	0.492423	-1.173497	-0.854178	0.000000	-10.000000	0.616667	-26.700001	243.500000	1023.000000	1023.000000	2046.000000
4.860000	-0.008542	-5.048311	-3.297889	0.478313	-1.304210	-0.924524	0.000000	-10.000000	0.616667	-26.466667	234.666672	1023.000000	1023.000000	2046.000000
4.880000	-0.009136	-5.399349	-3.279307	0.346950	-1.424588	-1.042404	0.000000	-10.000000	0.650000	-26.483334	225.833328	1023.000000	1023.000000	2046.000000
4.900000	-0.009659	-5.708633	-3.342375	0.300070	-1.516317	-1.150011	0.000000	-10.000000	0.633333	-26.450001	217.000000	1023.000000	1023.000000	2046.000000
4.920000	-0.010223	-6.041843	-3.317566	0.212983	-1.699900	-1.237359	0.000000	-10.000000	0.600000	-26.266666	208.000000	1023.000000	1023.000000	2046.000000
4.940000	-0.010661	-6.300403	-3.368448	0.143837	-1.728367	-1.347424	0.000000	-10.000000	0.566667	-25.983334	199.166672	1023.000000	1023.000000	2046.000000
4.960000	-0.011179	-6.606594	-3.373956	0.091662	-1.800135	-1.524166	0.000000	-10.000000	0.550000	-25.650000	190.500000	1023.000000	1023.000000	2046.000000
4.980000	-0.011361	-6.714228	-3.361667	0.010609	-1.796244	-1.566927	0.000000	-10.000000	0.550000	-25.250000	182.000000	1023.000000	1023.000000	2046.000000
5.000000	-0.011685	-6.905604	-3.336267	-0.056159	-1.837774	-1.675403	0.000000	-10.000000	0.541667	-25.083334	173.500000	1023.000000	1023.000000	2046.000000
5.020000	-0.011872	-7.016627	-3.310465	-0.068067	-1.860470	-1.777626	0.000000	-10.000000	0.541667	-24.833334	165.166672	1023.000000	1023.000000	2046.000000
5.040000	-0.012256	-7.243336	-3.244043	-0.178132	-1.935919	-1.885242	0.000000	-10.000000	0.541667	-24.716667	159.666672	1023.000000	1023.000000	2046.000000
5.060000	-0.012657	-7.480208	-3.286827	-0.275141	-1.981234	-1.937007	0.000000	-10.000000	0.533333	-24.266666	151.666672	1023.000000	1023.000000	2046.000000
5.080000	-0.013316	-7.869905	-3.272431	-0.397334	-2.137597	-2.062542	0.000000	-10.000000	0.516667	-23.950001	143.666672	1023.000000	1023.000000	2046.000000
5.100000	-0.013641	-8.062092	-3.278877	-0.469231	-2.148031	-2.165953	0.000000	-10.000000	0.500000	-23.666668	133.000000	1023.000000	1023.000000	2046.000000
5.120000	-0.014067	-8.313746	-3.326988	-0.542738	-2.182835	-2.261185	0.000000	-10.000000	0.500000	-23.550001	125.000000	1023.000000	1023.000000	2046.000000
5.140000	-0.014511	-8.576193	-3.459437	-0.527671	-2.320132	-2.268952	0.000000	-10.000000	0.491667	-23.316668	117.000000	1023.000000	1023.000000	2046.000000
5.160000	-0.015634	-9.239624	-3.634679	-0.636149	-2.603685	-2.365112	0.000000	-10.000000	0.458333	-22.850000	109.166664	1023.000000	1023.000000	2046.000000
5.180000	-0.017061	-10.082892	-3.850003	-0.783609	-2.911546	-2.537735	0.000000	-10.000000	0.425000	-22.316668	101.500000	1023.000000	1023.000000	2046.000000
5.200000	-0.019104	-11.290459	-4.078926	-1.076366	-3.334561	-2.800606	0.000000	-10.000000	0.383333	-21.333334	94.166664	1023.000000	1023.000000	2046.000000
5.220000	-0.020857	-12.326487	-4.257015	-1.326914	-3.648700	-3.093858	0.000000	-10.000000	0.366667	-20.549999	89.333336	1023.000000	1023.000000	2046.000000
5.240000	-0.022525	-13.312276	-4.440412	-1.601972	-3.862146	-3.407745	0.000000	-10.000000	0.350000	-19.383333	82.500000	1023.000000	1023.000000	2046.000000
5.260000	-0.023507	-13.892483	-4.461555	-1.799507	-3.992865	-3.638556	0.000000	-10.000000	0.316667	-18.466667	76.000000	1023.000000	1023.000000	2046.000000
5.280000	-0.024387	-14.412467	-4.541539	-1.982791	-4.152790	-3.735347	0.000000	-10.000000	0.283333	-17.533333	67.500000	1023.000000	1023.000000	2046.000000
5.300000	-0.024789	-14.650311	-4.507208	-2.101325	-4.192301	-3.849477	0.000000	-10.000000	0.250000	-16.916666	61.833332	1023.000000	1023.000000	2046.000000
5.320000	-0.025360	-14.987990	-4.581789	-2.152460	-4.310907	-3.942835	0.000000	-10.000000	0.250000	-16.700001	58.166668	1023.000000	1023.000000	2046.000000
5.340000	-0.025528	-15.087010	-4.481433	-2.231954	-4.401348	-3.972275	0.000000	-10.000000	0.241667	-15.833333	52.833332	1023.000000	1023.000000	2046.000000
5.360000	-0.025917	-15.316841	-4.550109	-2.253887	-4.486624	-4.026221	0.000000	-10.000000	0.225000	-14.916667	47.500000	1023.000000	1023.000000	2046.000000
5.380000	-0.025937	-15.328477	-4.440955	-2.278500	-4.500772	-4.108250	0.000000	-10.000000	0.208333	-14.000000	42.166668	1023.000000	1023.000000	2046.000000
5.400000	-0.026287	-15.535745	-4.575508	-2.272527	-4.574552	-4.113158	0.000000	-10.000000	0.191667	-13.350000	39.000000	1023.000000	1023.000000	2046.000000
5.420000	-0.026308	-15.547944	-4.510614	-2.302877	-4.553855	-4.180599	0.000000	-10.000000	0.175000	-12.750000	34.833332	1023.000000	1023.000000	2046.000000
5.440000	-0.026418	-15.613002	-4.535274	-2.289160	-4.606252	-4.182316	0.000000	-10.000000	0.158333	-12.166667	29.333334	1023.000000	1023.000000	2046.000000
5.460000	-0.026435	-15.622952	-4.511827	-2.318246	-4.566785	-4.226095	0.000000	-10.000000	0.150000	-12.100000	24.000000	1023.000000	1023.000000	2046.000000
5.480000	-0.026602	-15.721646	-4.553034	-2.382484	-4.567590	-4.218539	0.000000	-10.000000	0.150000	-12.233334	21.333334	1023.000000	1023.000000	2046.000000
5.500000	-0.026583	-15.710550	-4.548664	-2.408984	-4.495074	-4.257827	0.000000	-10.000000	0.166667	-12.683333	17.000000	1023.000000	1023.000000	2046.000000
5.520000	-0.026924	-15.911916	-4.670963	-2.441893	-4.566181	-4.232880	0.000000	-10.000000	0.166667	-12.933333	12.666667	1023.000000	1023.000000	2046.000000
5.540000	-0.027059	-15.992044	-4.804459	-2.461986	-4.481121	-4.244479	0.000000	-10.000000	0.166667	-13.183333	8.333333	1023.000000	1023.000000	2046.000000
5.560000	-0.027481	-16.241161	-4.949268	-2.528352	-4.496412	-4.267128	0.000000	-10.000000	0.150000	-12.900001	4.333333	1023.000000	1023.000000	2046.000000
5.580000	-0.027627	-16.327326	-4.969713	-2.589165	-4.503138	-4.265310	0.000000	-10.000000	0.150000	-12.583334	0.333333	1023.000000	1023.000000	2046.000000
5.600000	-0.028109	-16.612198	-5.046564	-2.673914	-4.596248	-4.295473	0.000000	-10.000000	0.150000	-12.150001	-5.000000	1023.000000	1023.000000	2046.000000
5.620000	-0.028235	-16.686722	-5.040751	-2.694076	-4.612396	-4.339499	0.000000	-10.000000	0.150000	-11.500000	-9.000000	1023.000000	1023.000000	2046.000000
5.640000	-0.028731	-16.980078	-5.089249	-2.723517	-4.758009	-4.409303	0.000000	-10.000000	0.150000	-10.966667	-11.666667	1023.000000	1023.000000	2046.000000
5.660000	-0.028969	-17.120586	-5.115857	-2.794948	-4.816593	-4.393189	0.000000	-10.000000	0.133333	-10.333334	-14.166667	1023.000000	1023.000000	2046.000000
5.680000	-0.029306	-17.320044	-5.134853	-2.830439	-4.914905	-4.439846	0.000000	-10.000000	0.125000	-9.983334	-16.500000	1023.000000	1023.000000	2046.000000
5.700000	-0.029485	-17.425512	-5.190694	-2.856670	-4.898862	-4.479286	0.000000	-10.000000	0.108333	-9.466667	-19.833334	1023.000000	1023.000000	2046.000000
5.720000	-0.029647	-17.521246	-5.166071	-2.891615	-4.943798	-4.519763	0.000000	-10.000000	0.108333	-8.916667	-24.000000	1023.000000	1023.000000	2046.000000
5.740000	-0.029645	-17.520092	-5.164669	-2.945402	-4.872324	-4.537696	0.000000	-10.000000	0.100000	-8.500000	-27.000000	1023.000000	1023.000000	2046.000000
5.760000	-0.029793	-17.607643	-5.177763	-2.960405	-4.884192	-4.585283	0.000000	-10.000000	0.100000	-8.200000	-30.833334	1023.000000	1023.000000	2046.000000
5.780000	-0.029667	-17.533175	-5.138514	-2.952396	-4.835384	-4.606881	0.000000	-10.000000	0.100000	-8.150001	-32.666668	1023.000000	1023.000000	2046.000000
5.800000	-0.029715	-17.561562	-5.132984	-2.975184	-4.841822	-4.611572	0.000000	-10.000000	0.100000	-8.000000	-35.333332	1023.000000	1023.000000	2046.000000
5.820000	-0.029560	-17.470140	-5.104136	-2.971835	-4.807006	-4.587162	0.000000	-10.000000	0.100000	-7.750000	-37.000000	1023.000000	1023.000000	2046.000000
5.840000	-0.029626	-17.509102	-5.098387	-2.997540	-4.830365	-4.582809	0.000000	-10.000000	0.100000	-7.366667	-39.666668	1023.000000	1023.000000	2046.000000
5.860000	-0.029526	-17.449841	-5.097994	-2.984181	-4.753927	-4.613739	0.000000	-10.000000	0.100000	-6.800000	-42.166668	1023.000000	1023.000000	2046.000000
5.880000	-0.029525	-17.448997	-5.103794	-2.985814	-4.793597	-4.565792	0.000000	-10.000000	0.091667	-5.916667	-45.166668	1023.000000	1023.000000	2046.000000
5.900000	-0.029344	-17.342550	-5.042574	-2.987490	-4.719358	-4.593127	0.000000	-10.000000	0.083333	-5.166667	-47.166668	1023.000000	1023.000000	2046.000000
5.920000	-0.029251	-17.287279	-4.999157	-2.966693	-4.719945	-4.601484	0.000000	-10.000000	0.075000	-4.250000	-49.000000	1023.000000	1023.000000	2046.000000
5.940000	-0.028939	-17.102829	-4.916784	-2.996294	-4.666666	-4.523085	0.000000	-10.000000	0.066667	-3.066667	-49.833332	1023.000000	1023.000000	2046.000000
5.960000	-0.028871	-17.062815	-4.948439	-2.997089	-4.593118	-4.524169	0.000000	-10.000000	0.050000	-0.550000	-50.666668	1023.000000	1023.000000	2046.000000
5.980000	-0.028443	-16.809990	-4.848296	-3.011198	-4.467531	-4.482965	0.000000	-10.000000	0.025000	2.166667	-51.000000	1023.000000	1023.000000	2046.000000
6.000000	-0.028261	-16.702412	-4.884409	-3.014415	-4.395862	-4.407725	0.000000	-10.000000	0.008333	4.150000	-51.000000	1023.000000	1023.000000	2046.000000
6.020000	-0.027642	-16.336136	-4.714234	-3.011963	-4.272725	-4.337214	0.000000	-10.000000	0.000000	5.750000	-51.000000	1023.000000	1023.000000	2046.000000
6.040000	-0.027289	-16.127827	-4.731377	-3.007085	-4.150562	-4.238802	0.000000	-10.000000	-0.016667	7.600000	-51.000000	1023.000000	1023.000000	2046.000000
6.060000	-0.026695	-15.776558	-4.649845	-2.985483	-3.911551	-4.229680	0.000000	-10.000000	-0.041667	10.150000	-51.000000	1023.000000	1023.000000	2046.000000
6.080000	-0.026026	-15.381227	-4.628782	-2.921925	-3.775677	-4.054842	0.000000	-10.000000	-0.091667	13.116667	-51.000000	1023.000000	1023.000000	2046.000000
6.100000	-0.025252	-14.923949	-4.469029	-2.939054	-3.546754	-3.969112	0.000000	-10.000000	-0.125000	15.183334	-51.000000	1023.000000	1023.000000	2046.000000
6.120000	-0.024482	-14.469015	-4.359282	-2.864683	-3.438228	-3.806822	0.000000	-10.000000	-0.183333	17.750000	-25.500000	1023.000000	1023.000000	2046.000000
6.140000	-0.023875	-14.109879	-4.295565	-2.899593	-3.186143	-3.728578	0.000000	-10.000000	-0.216667	18.950001	0.000000	1023.000000	1023.000000	2046.000000
6.160000	-0.023414	-13.837663	-4.247504	-2.905166	-3.092737	-3.592256	0.000000	-10.000000	-0.241667	20.766666	27.833334	1023.000000	1023.000000	2046.000000
6.180000	-0.022773	-13.459115	-4.122263	-2.905962	-2.925826	-3.505064	0.000000	-10.000000	-0.241667	21.433332	32.500000	1023.000000	1023.000000	2046.000000
6.200000	-0.022186	-13.112196	-4.103179	-2.875388	-2.807545	-3.326084	0.000000	-10.000000	-0.258333	22.316668	39.666668	1023.000000	1023.000000	2046.000000
6.220000	-0.021462	-12.684209	-4.021317	-2.816812	-2.589168	-3.256913	0.000000	-10.000000	-0.275000	22.600000	46.833332	1023.000000	1023.000000	2046.000000
6.240000	-0.021187	-12.521672	-4.118021	-2.771795	-2.605217	-3.026639	0.000000	-10.000000	-0.300000	23.133333	54.333332	1023.000000	1023.000000	2046.000000
6.260000	-0.021304	-12.590578	-4.233269	-2.764116	-2.648035	-2.945159	0.000000	-10.000000	-0.316667	23.816668	62.000000	1023.000000	1023.000000	2046.000000
6.280000	-0.022190	-13.114079	-4.482914	-2.802971	-2.909956	-2.918238	0.000000	-10.000000	-0.358333	24.550001	70.000000	1023.000000	1023.000000	2046.000000
6.300000	-0.023006	-13.596622	-4.508559	-2.940142	-3.122208	-3.025712	0.000000	-10.000000	-0.391667	25.483334	80.833336	1023.000000	1023.000000	2046.000000
6.320000	-0.023709	-14.012168	-4.656060	-3.044917	-3.232338	-3.078853	0.000000	-10.000000	-0.416667	26.050001	89.000000	1023.000000	1023.000000	2046.000000
6.340000	-0.023844	-14.091628	-4.627299	-3.185431	-3.143113	-3.135785	0.000000	-10.000000	-0.433333	26.550001	100.333336	1023.000000	1023.000000	2046.000000
6.360000	-0.023659	-13.982496	-4.624885	-3.207070	-3.071102	-3.079439	0.000000	-10.000000	-0.441667	26.550001	106.166664	1023.000000	1023.000000	2046.000000
6.380000	-0.023227	-13.727244	-4.516069	-3.233031	-3.008116	-2.970029	0.000000	-10.000000	-0.433333	26.716667	118.000000	1023.000000	1023.000000	2046.000000
6.400000	-0.022686	-13.407676	-4.504150	-3.164356	-2.878649	-2.860520	0.000000	-10.000000	-0.416667	26.883335	124.000000	1023.000000	1023.000000	2046.000000
6.420000	-0.022118	-13.071769	-4.385115	-3.077478	-2.812408	-2.796767	0.000000	-10.000000	-0.400000	26.950001	133.000000	1023.000000	1023.000000	2046.000000
6.440000	-0.021372	-12.630918	-4.334817	-2.883348	-2.732849	-2.679903	0.000000	-10.000000	-0.416667	26.916668	139.000000	1023.000000	1023.000000	2046.000000
6.460000	-0.020655	-12.207267	-4.195526	-2.806084	-2.664095	-2.541562	0.000000	-10.000000	-0.433333	27.116667	148.000000	1023.000000	1023.000000	2046.000000
6.480000	-0.019699	-11.642148	-4.090374	-2.678842	-2.493449	-2.379483	0.000000	-10.000000	-0.450000	27.550001	157.000000	1023.000000	1023.000000	2046.000000
6.500000	-0.019044	-11.255294	-4.070988	-2.548192	-2.342767	-2.293347	0.000000	-10.000000	-0.466667	28.166668	166.166672	1023.000000	1023.000000	2046.000000
6.520000	-0.018116	-10.706287	-4.038444	-2.349964	-2.139615	-2.178264	0.000000	-10.000000	-0.475000	28.483334	175.333328	1023.000000	1023.000000	2046.000000
6.540000	-0.017322	-10.237422	-4.009774	-2.231467	-2.020071	-1.976109	0.000000	-10.000000	-0.475000	28.383333	184.833328	1023.000000	1023.000000	2046.000000
6.560000	-0.016297	-9.631795	-3.848266	-2.095313	-1.730673	-1.957543	0.000000	-10.000000	-0.450000	27.966667	194.166672	1023.000000	1023.000000	2046.000000
6.580000	-0.015579	-9.207154	-3.896326	-1.950321	-1.603902	-1.756606	0.000000	-10.000000	-0.416667	27.433334	203.666672	1023.000000	1023.000000	2046.000000
6.600000	-0.014675	-8.672833	-3.831845	-1.834690	-1.322983	-1.683316	0.000000	-10.000000	-0.383333	26.783335	212.833328	1023.000000	1023.000000	2046.000000
6.620000	-0.013785	-8.146886	-3.873127	-1.692052	-1.145671	-1.436036	0.000000	-10.000000	-0.366667	26.166668	222.000000	1023.000000	1023.000000	2046.000000
6.640000	-0.013103	-7.743865	-3.881115	-1.607595	-0.882466	-1.372690	0.000000	-10.000000	-0.366667	25.550001	230.833328	1023.000000	1023.000000	2046.000000
6.660000	-0.012358	-7.303845	-3.933129	-1.499658	-0.718505	-1.152554	0.000000	-10.000000	-0.366667	25.066668	239.500000	1023.000000	1023.000000	2046.000000
6.680000	-0.011739	-6.937457	-3.922791	-1.401856	-0.502872	-1.109939	0.000000	-10.000000	-0.358333	24.733334	247.833328	1023.000000	1023.000000	2046.000000
6.700000	-0.010921	-6.454037	-3.892601	-1.289654	-0.394335	-0.877448	0.000000	-10.000000	-0.350000	24.566668	256.166656	1023.000000	1023.000000	2046.000000
6.720000	-0.010393	-6.142241	-3.826108	-1.160509	-0.369512	-0.786112	0.000000	-10.000000	-0.358333	24.900000	264.500000	1023.000000	1023.000000	2046.000000
6.740000	-0.009689	-5.726038	-3.830400	-1.014831	-0.231061	-0.649745	0.000000	-10.000000	-0.375000	25.000000	272.833344	1023.000000	1023.000000	2046.000000
6.760000	-0.009076	-5.364097	-3.703926	-0.904040	-0.160914	-0.595217	0.000000	-10.000000	-0.391667	25.366667	281.166656	1023.000000	1023.000000	2046.000000
6.780000	-0.008174	-4.831031	-3.614802	-0.832631	-0.021186	-0.362412	0.000000	-10.000000	-0.383333	25.816668	289.500000	1023.000000	1023.000000	2046.000000
6.800000	-0.007550	-4.462179	-3.575314	-0.703755	0.145614	-0.328724	0.000000	-10.000000	-0.383333	26.350000	298.000000	1023.000000	1023.000000	2046.000000
6.820000	-0.006516	-3.850775	-3.466459	-0.583958	0.334527	-0.134886	0.000000	-10.000000	-0.375000	26.666668	306.666656	1023.000000	1023.000000	2046.000000
6.840000	-0.005788	-3.420705	-3.384215	-0.474264	0.507554	-0.069780	0.000000	-10.000000	-0.375000	26.550001	315.500000	1023.000000	1023.000000	2046.000000
6.860000	-0.004681	-2.766524	-3.304709	-0.370002	0.734617	0.173571	0.000000	-10.000000	-0.358333	26.533335	324.500000	1023.000000	1023.000000	2046.000000
6.880000	-0.003753	-2.217972	-3.203421	-0.204228	0.928031	0.261646	0.000000	-10.000000	-0.350000	26.400002	333.333344	1023.000000	1023.000000	2046.000000
6.900000	-0.002642	-1.561613	-3.109823	-0.068799	1.176462	0.440547	0.000000	-10.000000	-0.358333	26.150002	342.166656	1023.000000	1023.000000	2046.000000
6.920000	-0.001637	-0.967468	-2.962450	0.055057	1.295897	0.644028	0.000000	-10.000000	-0.375000	25.833334	351.000000	1023.000000	1023.000000	2046.000000
6.940000	-0.000526	-0.310920	-2.832010	0.205853	1.571593	0.743644	0.000000	-10.000000	-0.383333	25.566668	359.666656	1023.000000	1023.000000	2046.000000
6.960000	0.000422	0.249666	-2.732472	0.329969	1.706645	0.945523	0.000000	-10.000000	-0.391667	25.466667	368.333344	1023.000000	1023.000000	2046.000000
6.980000	0.001561	0.922662	-2.601237	0.501402	1.995846	1.026651	0.000000	-10.000000	-0.391667	25.483334	376.666656	1023.000000	1023.000000	2046.000000
7.000000	0.002529	1.494509	-2.488340	0.653449	2.076442	1.252958	0.000000	-10.000000	-0.383333	25.300001	385.333344	1023.000000	1023.000000	2046.000000
7.020000	0.003614	2.135695	-2.366050	0.832885	2.398501	1.270359	0.000000	-10.000000	-0.366667	25.166666	393.666656	1023.000000	1023.000000	2046.000000
7.040000	0.004670	2.759876	-2.204183	0.947441	2.549189	1.467429	0.000000	-10.000000	-0.350000	24.783333	402.166656	1023.000000	1023.000000	2046.000000
7.060000	0.005702	3.370050	-2.028533	1.061943	2.797310	1.539330	0.000000	-10.000000	-0.341667	24.683332	410.500000	1023.000000	1023.000000	2046.000000
7.080000	0.006816	4.028130	-1.902125	1.191830	3.016613	1.721812	0.000000	-10.000000	-0.333333	24.316668	418.833344	1023.000000	1023.000000	2046.000000
7.100000	0.007853	4.641418	-1.688716	1.303081	3.251406	1.775647	0.000000	-10.000000	-0.308333	23.833334	427.000000	1023.000000	1023.000000	2046.000000
7.120000	0.008905	5.262565	-1.610347	1.435571	3.513765	1.923576	0.000000	-10.000000	-0.300000	23.166668	435.000000	1023.000000	1023.000000	2046.000000
7.140000	0.009765	5.771251	-1.414567	1.532670	3.719402	1.933746	0.000000	-10.000000	-0.275000	22.466667	442.833344	1023.000000	1023.000000	2046.000000
7.160000	0.010760	6.359244	-1.274729	1.607330	3.958105	2.068538	0.000000	-10.000000	-0.283333	22.133333	450.500000	1023.000000	1023.000000	2046.000000
7.180000	0.011580	6.844039	-1.051750	1.639641	4.098322	2.157827	0.000000	-10.000000	-0.266667	21.800001	457.833344	1023.000000	1023.000000	2046.000000
7.200000	0.012410	7.334136	-0.860039	1.671031	4.300755	2.222390	0.000000	-10.000000	-0.258333	21.800001	465.166656	1023.000000	1023.000000	2046.000000
7.220000	0.013257	7.834769	-0.696115	1.700878	4.433474	2.396532	0.000000	-10.000000	-0.225000	21.266666	472.333344	1023.000000	1023.000000	2046.000000
7.240000	0.014071	8.316172	-0.450749	1.787671	4.596094	2.383156	0.000000	-10.000000	-0.208333	20.600000	479.500000	1023.000000	1023.000000	2046.000000
7.260000	0.015043	8.890140	-0.338872	1.858712	4.787091	2.583209	0.000000	-10.000000	-0.175000	19.600000	486.500000	1023.000000	1023.000000	2046.000000
7.280000	0.015199	8.982660	-0.399994	1.996700	4.826258	2.559696	0.000000	-10.000000	-0.150000	18.533333	493.166656	1023.000000	1023.000000	2046.000000
7.300000	0.014890	8.800159	-0.499558	2.028459	4.571215	2.700043	0.000000	-10.000000	-0.108333	17.299999	499.500000	1023.000000	1023.000000	2046.000000
7.320000	0.013700	8.096636	-0.585110	1.902630	4.187020	2.592096	0.000000	-10.000000	-0.091667	16.166666	505.500000	1023.000000	1023.000000	2046.000000
7.340000	0.012580	7.434592	-0.686067	1.711537	4.018628	2.390495	0.000000	-10.000000	-0.075000	15.150000	511.166656	1023.000000	1023.000000	2046.000000
7.360000	0.011530	6.814148	-0.680408	1.471961	3.775659	2.246935	0.000000	-10.000000	-0.083333	14.516666	516.500000	1023.000000	1023.000000	2046.000000
7.380000	0.011150	6.589792	-0.619011	1.340775	3.819340	2.048688	0.000000	-10.000000	-0.083333	14.016666	521.333313	1023.000000	1023.000000	2046.000000
7.400000	0.010934	6.462065	-0.592622	1.206655	3.799448	2.048585	0.000000	-10.000000	-0.075000	13.633333	526.166687	1023.000000	1023.000000	2046.000000
7.420000	0.010909	6.447340	-0.555458	1.220407	3.849148	1.933243	0.000000	-10.000000	-0.075000	13.333334	530.666687	1023.000000	1023.000000	2046.000000
7.440000	0.011038	6.523637	-0.539754	1.150533	3.915179	1.997678	0.000000	-10.000000	-0.075000	13.350000	535.333313	1023.000000	1023.000000	2046.000000
7.460000	0.011172	6.602542	-0.409648	1.151679	3.963675	1.896836	0.000000	-10.000000	-0.091667	13.750000	539.666687	1023.000000	1023.000000	2046.000000
7.480000	0.011573	6.839827	-0.327735	1.192044	4.006110	1.969408	0.000000	-10.000000	-0.091667	14.183333	544.333313	1023.000000	1023.000000	2046.000000
7.500000	0.011901	7.033723	-0.216466	1.263280	4.052913	1.933995	0.000000	-10.000000	-0.091667	14.183333	549.000000	1023.000000	1023.000000	2046.000000
7.520000	0.012346	7.296639	-0.092025	1.316248	4.100115	1.972301	0.000000	-10.000000	-0.075000	13.766666	553.833313	1023.000000	1023.000000	2046.000000
7.540000	0.012610	7.452579	0.036366	1.370875	4.043771	2.001567	0.000000	-10.000000	-0.050000	12.883333	558.500000	1023.000000	1023.000000	2046.000000
7.560000	0.013022	7.695807	0.072526	1.475790	4.156549	1.990941	0.000000	-10.000000	-0.025000	11.650001	562.833313	1023.000000	1023.000000	2046.000000
7.580000	0.013280	7.848401	0.181393	1.514977	4.110333	2.041697	0.000000	-10.000000	0.000000	9.800000	567.000000	1023.000000	1023.000000	2046.000000
7.600000	0.013693	8.092541	0.243818	1.588016	4.247601	2.013106	0.000000	-10.000000	0.033333	7.250000	570.500000	1023.000000	1023.000000	2046.000000
7.620000	0.013622	8.050656	0.194609	1.573562	4.264998	2.017488	0.000000	-10.000000	0.066667	2.900000	573.333313	1023.000000	1023.000000	2046.000000
7.640000	0.013708	8.101581	0.169139	1.566811	4.322529	2.043102	0.000000	-10.000000	0.100000	-1.416667	575.000000	1023.000000	1023.000000	2046.000000
7.660000	0.013480	7.966700	0.002976	1.561671	4.307205	2.094849	0.000000	-10.000000	0.125000	-6.133333	575.833313	1023.000000	1023.000000	2046.000000
7.680000	0.013126	7.757284	-0.191498	1.605812	4.358751	1.984219	0.000000	-10.000000	0.141667	-9.316667	576.000000	1023.000000	1023.000000	2046.000000
7.700000	0.012804	7.567448	-0.437742	1.600172	4.358923	2.046095	0.000000	-10.000000	0.183333	-12.066667	576.000000	1023.000000	1023.000000	2046.000000
7.720000	0.012354	7.301486	-0.597304	1.630301	4.337510	1.930980	0.000000	-10.000000	0.216667	-13.666667	576.000000	1023.000000	1023.000000	2046.000000
7.740000	0.012095	7.148429	-0.694325	1.664329	4.196294	1.982130	0.000000	-10.000000	0.250000	-14.966667	572.500000	1023.000000	1023.000000	2046.000000
7.760000	0.011579	6.842953	-0.788275	1.687427	4.018376	1.925426	0.000000	-10.000000	0.258333	-15.916667	564.166687	1023.000000	1023.000000	2046.000000
7.780000	0.011096	6.557774	-0.966389	1.694929	3.907679	1.921554	0.000000	-10.000000	0.258333	-16.633333	554.000000	1023.000000	1023.000000	2046.000000
7.800000	0.010472	6.189019	-1.003901	1.710097	3.637898	1.844925	0.000000	-10.000000	0.258333	-16.716667	545.333313	1023.000000	1023.000000	2046.000000
7.820000	0.010097	5.967108	-1.106051	1.700634	3.550413	1.822112	0.000000	-10.000000	0.266667	-16.783335	539.833313	1023.000000	1023.000000	2046.000000
7.840000	0.009599	5.672777	-1.196662	1.657917	3.411687	1.799834	0.000000	-10.000000	0.275000	-16.800001	534.166687	1023.000000	1023.000000	2046.000000
7.860000	0.009236	5.458405	-1.253404	1.639894	3.366430	1.705486	0.000000	-10.000000	0.291667	-17.000000	528.666687	1023.000000	1023.000000	2046.000000
7.880000	0.008857	5.234703	-1.315457	1.622157	3.197691	1.730312	0.000000	-10.000000	0.291667	-17.400000	523.000000	1023.000000	1023.000000	2046.000000
7.900000	0.008575	5.067533	-1.318964	1.636381	3.146483	1.603633	0.000000	-10.000000	0.300000	-17.866667	517.333313	1023.000000	1023.000000	2046.000000
7.920000	0.008279	4.893168	-1.383262	1.621747	3.059303	1.595380	0.000000	-10.000000	0.316667	-18.450001	511.500000	1023.000000	1023.000000	2046.000000
7.940000	0.007965	4.707076	-1.399900	1.605019	2.898390	1.603568	0.000000	-10.000000	0.341667	-18.950001	505.166656	1023.000000	1023.000000	2046.000000
7.960000	0.007605	4.494329	-1.471926	1.631089	2.842133	1.493033	0.000000	-10.000000	0.375000	-19.433334	498.833344	1023.000000	1023.000000	2046.000000
7.980000	0.007297	4.312409	-1.563401	1.595734	2.759917	1.520159	0.000000	-10.000000	0.391667	-19.800001	492.166656	1023.000000	1023.000000	2046.000000
8.000000	0.006814	4.027186	-1.585354	1.590944	2.604220	1.417376	0.000000	-10.000000	0.400000	-20.150002	485.666656	1023.000000	1023.000000	2046.000000
8.020000	0.006557	3.875445	-1.619650	1.607773	2.536649	1.350673	0.000000	-10.000000	0.400000	-20.583334	478.833344	1023.000000	1023.000000	2046.000000
8.040000	0.006214	3.672283	-1.594398	1.571418	2.360871	1.334392	0.000000	-10.000000	0.400000	-20.983334	472.000000	1023.000000	1023.000000	2046.000000
8.060000	0.005817	3.437943	-1.632389	1.561556	2.290168	1.218609	0.000000	-10.000000	0.400000	-21.166666	465.000000	1023.000000	1023.000000	2046.000000
8.080000	0.005393	3.187124	-1.643998	1.497796	2.133410	1.199916	0.000000	-10.000000	0.400000	-21.266666	458.000000	1023.000000	1023.000000	2046.000000
8.100000	0.004972	2.938683	-1.672074	1.480914	2.057490	1.072353	0.000000	-10.000000	0.400000	-21.400000	450.833344	1023.000000	1023.000000	2046.000000
8.120000	0.004606	2.722062	-1.684057	1.385839	1.989422	1.030857	0.000000	-10.000000	0.400000	-21.633333	443.666656	1023.000000	1023.000000	2046.000000
8.140000	0.004200	2.482304	-1.669156	1.339776	1.878362	0.933322	0.000000	-10.000000	0.408333	-21.916668	436.333344	1023.000000	1023.000000	2046.000000
8.160000	0.003986	2.356018	-1.730313	1.319673	1.964259	0.802400	0.000000	-10.000000	0.408333	-22.250000	429.166656	1023.000000	1023.000000	2046.000000
8.180000	0.003849	2.274801	-1.697454	1.235960	1.908396	0.827900	0.000000	-10.000000	0.416667	-22.450001	421.666656	1023.000000	1023.000000	2046.000000
8.200000	0.003692	2.181787	-1.635741	1.252001	1.912874	0.652654	0.000000	-10.000000	0.408333	-22.466667	414.333344	1023.000000	1023.000000	2046.000000
8.220000	0.003646	2.154626	-1.555743	1.173180	1.905903	0.631286	0.000000	-10.000000	0.408333	-22.299999	406.666656	1023.000000	1023.000000	2046.000000
8.240000	0.003170	1.873714	-1.569543	1.057809	1.752595	0.632853	0.000000	-10.000000	0.400000	-22.200001	399.333344	1023.000000	1023.000000	2046.000000
8.260000	0.002785	1.646018	-1.525573	0.989731	1.687038	0.494823	0.000000	-10.000000	0.408333	-22.250000	391.833344	1023.000000	1023.000000	2046.000000
8.280000	0.002556	1.510879	-1.488487	0.900390	1.611522	0.487454	0.000000	-10.000000	0.416667	-22.416666	384.500000	1023.000000	1023.000000	2046.000000
8.300000	0.002044	1.208082	-1.517396	0.856357	1.376723	0.492397	0.000000	-10.000000	0.433333	-22.666666	376.833344	1023.000000	1023.000000	2046.000000
8.320000	0.000931	0.549978	-1.815949	0.888584	1.122937	0.354406	0.000000	-10.000000	0.441667	-22.866667	369.333344	1023.000000	1023.000000	2046.000000
8.340000	-0.000364	-0.215020	-1.965608	0.758238	0.683211	0.309139	0.000000	-10.000000	0.441667	-23.066668	361.666656	1023.000000	1023.000000	2046.000000
8.360000	-0.002251	-1.330342	-2.278543	0.607134	0.309320	0.031748	0.000000	-10.000000	0.441667	-23.250000	354.000000	1023.000000	1023.000000	2046.000000
8.380000	-0.004408	-2.605013	-2.455322	0.248536	-0.159707	-0.238520	0.000000	-10.000000	0.433333	-23.450001	346.000000	1023.000000	1023.000000	2046.000000
8.400000	-0.006535	-3.862221	-2.631347	0.003216	-0.618059	-0.616030	0.000000	-10.000000	0.433333	-23.283333	338.333344	1023.000000	1023.000000	2046.000000
8.420000	-0.008113	-4.794582	-2.749776	-0.282515	-0.896675	-0.865615	0.000000	-10.000000	0.425000	-23.150000	330.666656	1023.000000	1023.000000	2046.000000
8.440000	-0.009328	-5.512673	-2.823787	-0.496834	-1.101272	-1.090781	0.000000	-10.000000	0.433333	-22.833334	323.000000	1023.000000	1023.000000	2046.000000
8.460000	-0.010408	-6.151348	-2.995768	-0.651947	-1.184919	-1.318714	0.000000	-10.000000	0.433333	-22.666666	315.333344	1023.000000	1023.000000	2046.000000
8.480000	-0.011126	-6.575363	-2.985855	-0.806727	-1.397028	-1.385753	0.000000	-10.000000	0.425000	-22.433334	307.666656	1023.000000	1023.000000	2046.000000
8.500000	-0.011871	-7.015673	-3.064447	-0.820616	-1.501626	-1.628985	0.000000	-10.000000	0.408333	-22.333334	300.333344	1023.000000	1023.000000	2046.000000
8.520000	-0.012367	-7.308835	-3.045661	-0.947858	-1.649606	-1.665710	0.000000	-10.000000	0.400000	-22.400002	292.666656	1023.000000	1023.000000	2046.000000
8.540000	-0.012855	-7.597045	-3.043150	-0.937486	-1.854879	-1.761529	0.000000	-10.000000	0.400000	-22.166668	285.333344	1023.000000	1023.000000	2046.000000
8.560000	-0.013234	-7.821324	-3.092603	-1.013251	-1.903921	-1.811550	0.000000	-10.000000	0.400000	-21.733334	277.833344	1023.000000	1023.000000	2046.000000
8.580000	-0.013519	-7.989996	-3.043388	-1.064740	-2.013330	-1.868538	0.000000	-10.000000	0.400000	-21.183334	270.666656	1023.000000	1023.000000	2046.000000
8.600000	-0.013923	-8.228389	-3.108415	-1.055338	-2.053496	-2.011140	0.000000	-10.000000	0.400000	-20.716667	263.500000	1023.000000	1023.000000	2046.000000
8.620000	-0.014177	-8.378483	-3.102369	-1.081474	-2.177934	-2.016705	0.000000	-10.000000	0.391667	-20.450001	256.666656	1023.000000	1023.000000	2046.000000
8.640000	-0.014444	-8.536394	-3.125148	-1.078564	-2.207890	-2.124793	0.000000	-10.000000	0.391667	-20.283335	249.833328	1023.000000	1023.000000	2046.000000
8.660000	-0.014663	-8.665855	-3.085523	-1.205969	-2.248133	-2.126231	0.000000	-10.000000	0.383333	-20.500000	243.166672	1023.000000	1023.000000	2046.000000
8.680000	-0.015059	-8.899991	-3.177680	-1.210585	-2.319159	-2.192567	0.000000	-10.000000	0.391667	-20.983334	236.166672	1023.000000	1023.000000	2046.000000
8.700000	-0.015395	-9.098253	-3.340735	-1.267549	-2.284321	-2.205649	0.000000	-10.000000	0.383333	-21.416668	229.166672	1023.000000	1023.000000	2046.000000
8.720000	-0.015855	-9.370295	-3.466909	-1.298629	-2.397946	-2.206811	0.000000	-10.000000	0.391667	-21.633333	222.000000	1023.000000	1023.000000	2046.000000
8.740000	-0.016347	-9.661271	-3.698713	-1.272765	-2.352220	-2.337574	0.000000	-10.000000	0.383333	-21.350000	214.833328	1023.000000	1023.000000	2046.000000
8.760000	-0.016786	-9.920290	-3.805865	-1.400494	-2.417743	-2.296188	0.000000	-10.000000	0.383333	-21.000000	207.666672	1023.000000	1023.000000	2046.000000
8.780000	-0.017253	-10.196254	-3.836152	-1.417584	-2.528049	-2.414468	0.000000	-10.000000	0.375000	-20.583334	200.500000	1023.000000	1023.000000	2046.000000
8.800000	-0.017646	-10.428629	-3.901484	-1.476949	-2.636026	-2.414169	0.000000	-10.000000	0.358333	-20.083334	193.666672	1023.000000	1023.000000	2046.000000
8.820000	-0.018141	-10.721419	-3.944169	-1.502773	-2.802473	-2.472005	0.000000	-10.000000	0.350000	-19.666668	187.000000	1023.000000	1023.000000	2046.000000
8.840000	-0.018760	-11.087157	-4.035287	-1.496240	-2.948334	-2.607295	0.000000	-10.000000	0.341667	-19.066668	180.666672	1023.000000	1023.000000	2046.000000
8.860000	-0.019217	-11.357244	-4.111818	-1.576176	-3.055214	-2.614036	0.000000	-10.000000	0.350000	-18.733334	174.166672	1023.000000	1023.000000	2046.000000
8.880000	-0.019615	-11.592648	-4.140347	-1.577515	-3.121241	-2.753544	0.000000	-10.000000	0.341667	-18.216667	167.833328	1023.000000	1023.000000	2046.000000
8.900000	-0.020050	-11.849593	-4.181859	-1.643200	-3.195850	-2.828684	0.000000	-10.000000	0.325000	-17.900000	161.500000	1023.000000	1023.000000	2046.000000
8.920000	-0.020276	-11.983240	-4.176068	-1.730636	-3.229193	-2.847342	0.000000	-10.000000	0.300000	-17.466667	155.666672	1023.000000	1023.000000	2046.000000
8.940000	-0.020550	-12.144926	-4.203218	-1.723719	-3.266143	-2.951846	0.000000	-10.000000	0.283333	-17.299999	150.000000	1023.000000	1023.000000	2046.000000
8.960000	-0.020697	-12.232111	-4.248672	-1.777173	-3.266508	-2.939758	0.000000	-10.000000	0.266667	-17.116667	144.333328	1023.000000	1023.000000	2046.000000
8.980000	-0.020875	-12.337073	-4.185575	-1.794669	-3.346488	-3.010340	0.000000	-10.000000	0.266667	-17.016666	138.500000	1023.000000	1023.000000	2046.000000
9.000000	-0.021172	-12.512732	-4.278811	-1.810049	-3.359134	-3.064737	0.000000	-10.000000	0.258333	-16.783335	132.833328	1023.000000	1023.000000	2046.000000
9.020000	-0.021354	-12.620123	-4.219004	-1.898617	-3.443152	-3.059349	0.000000	-10.000000	0.266667	-16.550001	127.166664	1023.000000	1023.000000	2046.000000
9.040000	-0.021514	-12.714906	-4.228787	-1.866727	-3.482372	-3.137019	0.000000	-10.000000	0.258333	-16.166668	121.833336	1023.000000	1023.000000	2046.000000
9.060000	-0.021691	-12.819366	-4.255838	-1.936755	-3.493193	-3.133579	0.000000	-10.000000	0.258333	-15.783334	116.333336	1023.000000	1023.000000	2046.000000
9.080000	-0.021884	-12.933655	-4.248582	-1.928444	-3.546517	-3.210112	0.000000	-10.000000	0.250000	-15.300000	111.166664	1023.000000	1023.000000	2046.000000
9.100000	-0.022084	-13.051911	-4.291142	-1.964605	-3.544780	-3.251384	0.000000	-10.000000	0.241667	-14.883333	106.000000	1023.000000	1023.000000	2046.000000
9.120000	-0.022165	-13.099330	-4.224875	-2.060139	-3.603059	-3.211257	0.000000	-10.000000	0.233333	-14.383333	101.000000	1023.000000	1023.000000	2046.000000
9.140000	-0.022271	-13.162344	-4.228306	-2.022217	-3.613802	-3.298018	0.000000	-10.000000	0.216667	-13.950000	96.166664	1023.000000	1023.000000	2046.000000
9.160000	-0.022494	-13.294029	-4.235394	-2.108143	-3.654905	-3.295586	0.000000	-10.000000	0.208333	-13.616667	91.500000	1023.000000	1023.000000	2046.000000
9.180000	-0.022664	-13.394301	-4.216784	-2.115003	-3.690717	-3.371796	0.000000	-10.000000	0.200000	-13.300000	87.000000	1023.000000	1023.000000	2046.000000
9.200000	-0.022762	-13.452089	-4.261296	-2.104758	-3.643972	-3.442063	0.000000	-10.000000	0.191667	-13.000000	82.500000	1023.000000	1023.000000	2046.000000
9.220000	-0.022784	-13.465273	-4.135559	-2.228045	-3.677452	-3.424217	0.000000	-10.000000	0.175000	-12.566667	78.166664	1023.000000	1023.000000	2046.000000
9.240000	-0.022797	-13.473037	-4.196646	-2.160334	-3.585733	-3.530323	0.000000	-10.000000	0.158333	-12.216667	74.000000	1023.000000	1023.000000	2046.000000
9.260000	-0.022678	-13.402632	-4.114730	-2.266192	-3.573527	-3.448184	0.000000	-10.000000	0.150000	-11.833334	70.000000	1023.000000	1023.000000	2046.000000
9.280000	-0.022602	-13.357574	-4.120885	-2.174453	-3.533491	-3.528746	0.000000	-10.000000	0.150000	-11.383333	66.000000	1023.000000	1023.000000	2046.000000
9.300000	-0.022524	-13.311399	-4.012671	-2.238168	-3.507960	-3.552600	0.000000	-10.000000	0.133333	-10.833333	62.166668	1023.000000	1023.000000	2046.000000
9.320000	-0.022600	-13.356434	-3.994541	-2.252234	-3.514870	-3.594788	0.000000	-10.000000	0.116667	-10.216667	58.500000	1023.000000	1023.000000	2046.000000
9.340000	-0.022812	-13.481830	-4.001956	-2.315858	-3.558328	-3.605687	0.000000	-10.000000	0.100000	-9.766666	55.166668	1023.000000	1023.000000	2046.000000
9.360000	-0.022907	-13.537903	-3.939470	-2.402665	-3.617584	-3.578185	0.000000	-10.000000	0.108333	-9.516666	51.833332	1023.000000	1023.000000	2046.000000
9.380000	-0.022799	-13.474205	-3.938221	-2.362584	-3.578266	-3.595134	0.000000	-10.000000	0.108333	-9.516666	48.666668	1023.000000	1023.000000	2046.000000
9.400000	-0.023079	-13.639458	-4.010576	-2.427936	-3.636616	-3.564329	0.000000	-10.000000	0.116667	-9.583334	45.333332	1023.000000	1023.000000	2046.000000
9.420000	-0.023743	-14.032314	-4.193953	-2.374338	-3.795138	-3.668886	0.000000	-10.000000	0.108333	-9.433333	42.166668	1023.000000	1023.000000	2046.000000
9.440000	-0.024922	-14.728670	-4.430276	-2.543105	-4.078391	-3.676899	0.000000	-10.000000	0.108333	-8.950001	39.000000	1023.000000	1023.000000	2046.000000
9.460000	-0.026502	-15.662482	-4.596459	-2.718816	-4.476698	-3.870510	0.000000	-10.000000	0.091667	-8.150001	36.166668	1023.000000	1023.000000	2046.000000
9.480000	-0.028052	-16.579020	-4.854629	-2.879899	-4.718750	-4.125741	0.000000	-10.000000	0.075000	-6.766667	33.333332	1023.000000	1023.000000	2046.000000
9.500000	-0.029229	-17.274435	-4.911670	-3.107805	-4.969645	-4.285315	0.000000	-10.000000	0.058333	-5.216667	31.166666	1023.000000	1023.000000	2046.000000
9.520000	-0.029891	-17.665724	-4.958410	-3.223855	-5.015909	-4.467550	0.000000	-10.000000	0.050000	-3.516667	29.333334	1023.000000	1023.000000	2046.000000
9.540000	-0.030365	-17.945908	-4.962374	-3.408619	-5.082458	-4.492457	0.000000	-10.000000	0.050000	-2.316667	28.500000	1023.000000	1023.000000	2046.000000
9.560000	-0.030641	-18.108587	-5.008328	-3.410608	-5.083958	-4.605693	0.000000	-10.000000	0.050000	-1.566667	28.000000	1023.000000	1023.000000	2046.000000
9.580000	-0.030584	-18.074999	-4.961460	-3.445948	-5.064301	-4.603291	0.000000	-10.000000	0.050000	-1.016667	28.000000	1023.000000	1023.000000	2046.000000
9.600000	-0.030512	-18.032297	-4.830429	-3.438962	-5.143605	-4.619300	0.000000	-10.000000	0.050000	-0.266667	28.000000	1023.000000	1023.000000	2046.000000
9.620000	-0.030409	-17.972008	-4.858613	-3.377537	-5.136611	-4.599246	0.000000	-10.000000	0.050000	1.016667	28.000000	1023.000000	1023.000000	2046.000000
9.640000	-0.030168	-17.829123	-4.738133	-3.414241	-5.128802	-4.547945	0.000000	-10.000000	0.041667	2.666667	28.000000	1023.000000	1023.000000	2046.000000
9.660000	-0.029835	-17.632547	-4.747598	-3.314353	-5.019337	-4.551259	0.000000	-10.000000	0.025000	4.600000	28.000000	1023.000000	1023.000000	2046.000000
9.680000	-0.029460	-17.410679	-4.686296	-3.356606	-4.945855	-4.421922	0.000000	-10.000000	0.008333	6.700000	28.000000	1023.000000	1023.000000	2046.000000
9.700000	-0.029043	-17.164633	-4.655879	-3.228554	-4.853578	-4.426622	0.000000	-10.000000	-0.008333	8.700000	28.000000	1023.000000	1023.000000	2046.000000
9.720000	-0.028431	-16.802910	-4.647862	-3.218657	-4.649535	-4.286856	0.000000	-10.000000	-0.025000	10.433333	28.000000	1023.000000	1023.000000	2046.000000
9.740000	-0.028067	-16.587793	-4.615268	-3.199589	-4.499990	-4.272946	0.000000	-10.000000	-0.041667	11.766666	28.000000	1023.000000	1023.000000	2046.000000
9.760000	-0.027398	-16.192263	-4.626533	-3.149433	-4.272346	-4.143952	0.000000	-10.000000	-0.066667	12.866667	28.000000	1023.000000	1023.000000	2046.000000
9.780000	-0.026853	-15.870086	-4.632342	-3.187327	-4.110717	-3.939700	0.000000	-10.000000	-0.091667	14.066667	26.000000	1023.000000	1023.000000	2046.000000
9.800000	-0.026419	-15.613587	-4.747994	-3.087724	-3.897038	-3.880831	0.000000	-10.000000	-0.116667	15.483334	25.500000	1023.000000	1023.000000	2046.000000
9.820000	-0.025845	-15.274597	-4.772657	-3.124964	-3.667136	-3.709841	0.000000	-10.000000	-0.150000	17.250000	26.666666	1023.000000	1023.000000	2046.000000
9.840000	-0.025338	-14.974668	-4.788200	-3.070073	-3.511900	-3.604494	0.000000	-10.000000	-0.183333	18.716667	31.833334	1023.000000	1023.000000	2046.000000
9.860000	-0.024897	-14.714165	-4.816378	-3.043012	-3.374965	-3.479810	0.000000	-10.000000	-0.233333	19.783335	37.833332	1023.000000	1023.000000	2046.000000
9.880000	-0.024461	-14.456481	-4.742988	-3.016752	-3.325782	-3.370959	0.000000	-10.000000	-0.266667	20.600000	44.333332	1023.000000	1023.000000	2046.000000
9.900000	-0.024039	-14.207333	-4.755550	-2.958393	-3.194360	-3.299030	0.000000	-10.000000	-0.283333	21.383333	51.166668	1023.000000	1023.000000	2046.000000
9.920000	-0.023635	-13.968100	-4.686339	-2.958934	-3.161453	-3.161373	0.000000	-10.000000	-0.291667	22.300001	58.000000	1023.000000	1023.000000	2046.000000
9.940000	-0.023155	-13.684677	-4.738561	-2.852996	-3.014947	-3.078173	0.000000	-10.000000	-0.308333	23.200001	65.333336	1023.000000	1023.000000	2046.000000
9.960000	-0.022588	-13.349429	-4.678166	-2.846834	-2.868147	-2.956282	0.000000	-10.000000	-0.333333	23.933334	73.000000	1023.000000	1023.000000	2046.000000
9.980000	-0.021972	-12.985456	-4.627503	-2.745112	-2.736194	-2.876648	0.000000	-10.000000	-0.350000	24.416668	81.000000	1023.000000	1023.000000	2046.000000
10.000000	-0.021372	-12.631081	-4.636765	-2.744202	-2.533659	-2.716455	0.000000	-10.000000	-0.358333	24.750000	89.000000	1023.000000	1023.000000	2046.000000
10.020000	-0.020594	-12.171195	-4.529615	-2.700216	-2.381793	-2.559570	0.000000	-10.000000	-0.358333	24.983334	97.166664	1023.000000	1023.000000	2046.000000
10.040000	-0.019860	-11.737254	-4.572037	-2.544597	-2.143535	-2.477085	0.000000	-10.000000	-0.358333	25.000000	105.500000	1023.000000	1023.000000	2046.000000
10.060000	-0.019030	-11.246508	-4.418038	-2.494860	-2.056596	-2.277012	0.000000	-10.000000	-0.350000	24.883333	113.833336	1023.000000	1023.000000	2046.000000
10.080000	-0.018176	-10.741737	-4.428852	-2.321415	-1.818240	-2.173230	0.000000	-10.000000	-0.358333	24.866667	122.000000	1023.000000	1023.000000	2046.000000
10.100000	-0.017254	-10.197374	-4.258672	-2.271698	-1.689531	-1.977472	0.000000	-10.000000	-0.375000	25.033333	130.333328	1023.000000	1023.000000	2046.000000
10.120000	-0.016344	-9.659476	-4.231061	-2.078228	-1.447238	-1.902950	0.000000	-10.000000	-0.383333	25.083334	138.666672	1023.000000	1023.000000	2046.000000
10.140000	-0.015579	-9.207188	-4.145102	-2.049725	-1.294833	-1.717528	0.000000	-10.000000	-0.391667	25.216667	147.166672	1023.000000	1023.000000	2046.000000
10.160000	-0.014616	-8.637947	-3.983906	-1.881834	-1.160095	-1.612113	0.000000	-10.000000	-0.383333	25.583334	155.500000	1023.000000	1023.000000	2046.000000
10.180000	-0.013763	-8.133943	-3.956046	-1.811002	-0.951371	-1.415523	0.000000	-10.000000	-0.383333	25.900002	164.000000	1023.000000	1023.000000	2046.000000
10.200000	-0.012976	-7.668831	-3.837637	-1.706694	-0.829952	-1.294548	0.000000	-10.000000	-0.375000	26.133333	172.500000	1023.000000	1023.000000	2046.000000
10.220000	-0.012111	-7.157443	-3.824573	-1.540080	-0.541003	-1.251788	0.000000	-10.000000	-0.366667	26.016666	181.166672	1023.000000	1023.000000	2046.000000
10.240000	-0.011134	-6.580106	-3.650019	-1.510929	-0.383751	-1.035406	0.000000	-10.000000	-0.358333	26.050001	190.000000	1023.000000	1023.000000	2046.000000
10.260000	-0.010076	-5.955154	-3.501394	-1.315137	-0.145616	-0.993008	0.000000	-10.000000	-0.350000	25.933334	198.833328	1023.000000	1023.000000	2046.000000
10.280000	-0.009162	-5.414579	-3.406508	-1.265128	0.017179	-0.760121	0.000000	-10.000000	-0.350000	25.933334	207.500000	1023.000000	1023.000000	2046.000000
10.300000	-0.008095	-4.784212	-3.212445	-1.165398	0.245676	-0.652044	0.000000	-10.000000	-0.358333	25.816668	216.166672	1023.000000	1023.000000	2046.000000
10.320000	-0.007139	-4.219066	-3.186413	-0.963033	0.540845	-0.610465	0.000000	-10.000000	-0.366667	25.900000	224.666672	1023.000000	1023.000000	2046.000000
10.340000	-0.006207	-3.668156	-3.025107	-0.935799	0.717799	-0.425050	0.000000	-10.000000	-0.375000	26.050001	233.333328	1023.000000	1023.000000	2046.000000
10.360000	-0.005102	-3.015260	-2.739881	-0.830809	0.872791	-0.317361	0.000000	-10.000000	-0.383333	26.233334	242.000000	1023.000000	1023.000000	2046.000000
10.380000	-0.004336	-2.562792	-2.692020	-0.769847	1.127334	-0.228259	0.000000	-10.000000	-0.391667	26.433334	250.833328	1023.000000	1023.000000	2046.000000
10.400000	-0.003494	-2.064885	-2.474097	-0.822907	1.227638	0.004481	0.000000	-10.000000	-0.391667	26.433334	259.666656	1023.000000	1023.000000	2046.000000
10.420000	-0.002369	-1.399891	-2.199661	-0.632204	1.432201	-0.000227	0.000000	-10.000000	-0.383333	26.333334	268.333344	1023.000000	1023.000000	2046.000000
10.440000	-0.001415	-0.836120	-2.139175	-0.572803	1.647497	0.228360	0.000000	-10.000000	-0.366667	26.216667	277.166656	1023.000000	1023.000000	2046.000000
10.460000	-0.000846	-0.500221	-2.072532	-0.491047	1.672102	0.391255	0.000000	-10.000000	-0.350000	25.933334	285.833344	1023.000000	1023.000000	2046.000000
10.480000	-0.000763	-0.450725	-2.198462	-0.277392	1.608208	0.416921	0.000000	-10.000000	-0.350000	25.750000	294.500000	1023.000000	1023.000000	2046.000000
10.500000	-0.001579	-0.932946	-2.372267	-0.379604	1.283385	0.535539	0.000000	-10.000000	-0.358333	25.350000	303.166656	1023.000000	1023.000000	2046.000000
10.520000	-0.002548	-1.506031	-2.358379	-0.507697	0.970493	0.389551	0.000000	-10.000000	-0.366667	25.100000	311.666656	1023.000000	1023.000000	2046.000000
10.540000	-0.003289	-1.944019	-2.446093	-0.584253	0.865481	0.220845	0.000000	-10.000000	-0.358333	24.833334	320.333344	1023.000000	1023.000000	2046.000000
10.560000	-0.003593	-2.123484	-2.431346	-0.751866	0.826800	0.232927	0.000000	-10.000000	-0.350000	24.550001	328.666656	1023.000000	1023.000000	2046.000000
10.580000	-0.003592	-2.123011	-2.365816	-0.787126	0.858978	0.170954	0.000000	-10.000000	-0.350000	24.183334	337.000000	1023.000000	1023.000000	2046.000000
10.600000	-0.003184	-1.881508	-2.363072	-0.771038	1.014161	0.238441	0.000000	-10.000000	-0.341667	24.083334	345.000000	1023.000000	1023.000000	2046.000000
10.620000	-0.002929	-1.730849	-2.269266	-0.768259	1.022509	0.284167	0.000000	-10.000000	-0.350000	24.366667	353.000000	1023.000000	1023.000000	2046.000000
10.640000	-0.002367	-1.399120	-2.250251	-0.646851	1.173463	0.324518	0.000000	-10.000000	-0.358333	24.750000	361.000000	1023.000000	1023.000000	2046.000000
10.660000	-0.001723	-1.018193	-2.144453	-0.574236	1.223430	0.477067	0.000000	-10.000000	-0.383333	25.033333	369.333344	1023.000000	1023.000000	2046.000000
10.680000	-0.000955	-0.564698	-1.950381	-0.403297	1.311579	0.477400	0.000000	-10.000000	-0.383333	25.033333	377.666656	1023.000000	1023.000000	2046.000000
10.700000	-0.000059	-0.034816	-1.874748	-0.295339	1.467211	0.668060	0.000000	-10.000000	-0.383333	25.283333	386.000000	1023.000000	1023.000000	2046.000000
10.720000	0.000601	0.355314	-1.719030	-0.179154	1.530828	0.722670	0.000000	-10.000000	-0.383333	25.416668	394.333344	1023.000000	1023.000000	2046.000000
10.740000	0.001582	0.934723	-1.589641	0.015220	1.730673	0.778472	0.000000	-10.000000	-0.375000	25.200001	402.833344	1023.000000	1023.000000	2046.000000
10.760000	0.002391	1.413285	-1.509857	0.119284	1.827386	0.976472	0.000000	-10.000000	-0.350000	24.683334	411.500000	1023.000000	1023.000000	2046.000000
10.780000	0.003314	1.958554	-1.334438	0.267589	2.040818	0.984585	0.000000	-10.000000	-0.308333	23.750000	419.833344	1023.000000	1023.000000	2046.000000
10.800000	0.004238	2.504920	-1.308162	0.361401	2.287740	1.163942	0.000000	-10.000000	-0.250000	22.633333	428.000000	1023.000000	1023.000000	2046.000000
10.820000	0.004956	2.929258	-1.228891	0.452923	2.429952	1.275274	0.000000	-10.000000	-0.200000	21.000000	435.666656	1023.000000	1023.000000	2046.000000
10.840000	0.005720	3.380391	-1.273078	0.622869	2.695235	1.335365	0.000000	-10.000000	-0.158333	19.333334	442.833344	1023.000000	1023.000000	2046.000000
10.860000	0.006400	3.782194	-1.257683	0.689702	2.871669	1.478506	0.000000	-10.000000	-0.141667	17.900000	449.333344	1023.000000	1023.000000	2046.000000
10.880000	0.007010	4.143099	-1.367020	0.839319	3.169219	1.501581	0.000000	-10.000000	-0.125000	17.266666	455.500000	1023.000000	1023.000000	2046.000000
10.900000	0.007574	4.476420	-1.394172	0.898085	3.265934	1.706574	0.000000	-10.000000	-0.091667	16.716667	461.500000	1023.000000	1023.000000	2046.000000
10.920000	0.008158	4.821320	-1.322391	1.051910	3.370690	1.721111	0.000000	-10.000000	-0.066667	16.083334	467.333344	1023.000000	1023.000000	2046.000000
10.940000	0.008687	5.134009	-1.291731	1.116844	3.379987	1.928908	0.000000	-10.000000	-0.050000	15.200000	472.833344	1023.000000	1023.000000	2046.000000
10.960000	0.009114	5.386230	-1.288167	1.284736	3.471405	1.918256	0.000000	-10.000000	-0.050000	14.816667	478.000000	1023.000000	1023.000000	2046.000000
10.980000	0.009521	5.627021	-1.304455	1.348077	3.543404	2.039996	0.000000	-10.000000	-0.050000	14.700000	483.000000	1023.000000	1023.000000	2046.000000
11.000000	0.009877	5.837215	-1.246980	1.466966	3.574030	2.043198	0.000000	-10.000000	-0.041667	14.633333	488.000000	1023.000000	1023.000000	2046.000000
11.020000	0.010408	6.151000	-1.223668	1.553238	3.701579	2.119852	0.000000	-10.000000	-0.041667	14.250000	492.833344	1023.000000	1023.000000	2046.000000
11.040000	0.011021	6.513487	-1.069288	1.552233	3.783340	2.247203	0.000000	-10.000000	-0.041667	13.533334	497.666656	1023.000000	1023.000000	2046.000000
11.060000	0.011510	6.802511	-1.069053	1.687627	3.949331	2.234606	0.000000	-10.000000	-0.033333	12.633333	502.333344	1023.000000	1023.000000	2046.000000
11.080000	0.012122	7.163918	-0.947877	1.732953	4.023146	2.355696	0.000000	-10.000000	-0.016667	11.383333	506.833344	1023.000000	1023.000000	2046.000000
11.100000	0.012709	7.511160	-0.891707	1.851916	4.173612	2.377340	0.000000	-10.000000	0.000000	9.866667	510.833344	1023.000000	1023.000000	2046.000000
11.120000	0.012992	7.678040	-0.879174	1.888149	4.197683	2.471382	0.000000	-10.000000	0.016667	7.883334	514.333313	1023.000000	1023.000000	2046.000000
11.140000	0.013376	7.905201	-0.865277	2.045106	4.305702	2.419670	0.000000	-10.000000	0.033333	5.516667	517.166687	1023.000000	1023.000000	2046.000000
11.160000	0.013589	8.030864	-0.869088	2.040999	4.339307	2.519646	0.000000	-10.000000	0.058333	2.233333	519.333313	1023.000000	1023.000000	2046.000000
11.180000	0.013825	8.170424	-0.837719	2.145503	4.418556	2.444083	0.000000	-10.000000	0.075000	-0.633333	520.500000	1023.000000	1023.000000	2046.000000
11.200000	0.013941	8.239360	-0.870158	2.161321	4.436098	2.512098	0.000000	-10.000000	0.091667	-3.366667	521.000000	1023.000000	1023.000000	2046.000000
11.220000	0.014032	8.292875	-0.766590	2.225304	4.370477	2.463685	0.000000	-10.000000	0.100000	-5.316667	521.000000	1023.000000	1023.000000	2046.000000
11.240000	0.014128	8.349392	-0.820699	2.267482	4.460739	2.441870	0.000000	-10.000000	0.116667	-7.416667	521.000000	1023.000000	1023.000000	2046.000000
11.260000	0.014047	8.301736	-0.783835	2.242262	4.378859	2.464450	0.000000	-10.000000	0.133333	-9.216667	521.000000	1023.000000	1023.000000	2046.000000
11.280000	0.014027	8.289837	-0.786832	2.288973	4.416548	2.371149	0.000000	-10.000000	0.150000	-10.450000	521.000000	1023.000000	1023.000000	2046.000000
11.300000	0.013859	8.190740	-0.797301	2.230218	4.335902	2.421921	0.000000	-10.000000	0.166667	-11.533334	521.000000	1023.000000	1023.000000	2046.000000
11.320000	0.013925	8.229875	-0.741986	2.312866	4.401755	2.257239	0.000000	-10.000000	0.166667	-12.483334	517.333313	1023.000000	1023.000000	2046.000000
11.340000	0.013961	8.251079	-0.726313	2.249868	4.421922	2.305602	0.000000	-10.000000	0.200000	-13.450000	509.000000	1023.000000	1023.000000	2046.000000
11.360000	0.013983	8.263997	-0.646702	2.310659	4.421573	2.178466	0.000000	-10.000000	0.216667	-14.283334	499.000000	1023.000000	1023.000000	2046.000000
11.380000	0.013927	8.230742	-0.604447	2.226468	4.441554	2.167166	0.000000	-10.000000	0.250000	-14.983334	491.000000	1023.000000	1023.000000	2046.000000
11.400000	0.013691	8.091502	-0.524484	2.111655	4.324899	2.179432	0.000000	-10.000000	0.250000	-15.533334	486.000000	1023.000000	1023.000000	2046.000000
11.420000	0.013544	8.004697	-0.529052	2.132326	4.367237	2.034185	0.000000	-10.000000	0.258333	-16.166666	480.833344	1023.000000	1023.000000	2046.000000
11.440000	0.013206	7.804849	-0.500281	1.985503	4.146492	2.173134	0.000000	-10.000000	0.275000	-16.983334	475.333344	1023.000000	1023.000000	2046.000000
11.460000	0.013021	7.695380	-0.431248	2.050119	4.037115	2.039395	0.000000	-10.000000	0.325000	-18.000000	469.500000	1023.000000	1023.000000	2046.000000
11.480000	0.012151	7.181387	-0.643822	1.963889	3.766842	2.094478	0.000000	-10.000000	0.366667	-19.050001	463.500000	1023.000000	1023.000000	2046.000000
11.500000	0.010858	6.417020	-0.823431	1.986548	3.277440	1.976464	0.000000	-10.000000	0.400000	-20.050001	457.333344	1023.000000	1023.000000	2046.000000
11.520000	0.009240	5.460655	-1.110973	1.821056	2.923639	1.826933	0.000000	-10.000000	0.408333	-20.866667	450.833344	1023.000000	1023.000000	2046.000000
11.540000	0.006944	4.103988	-1.342225	1.495767	2.290051	1.660394	0.000000	-10.000000	0.425000	-21.683334	443.833344	1023.000000	1023.000000	2046.000000
11.560000	0.004775	2.821732	-1.545674	1.293422	1.857786	1.216197	0.000000	-10.000000	0.441667	-22.266666	436.500000	1023.000000	1023.000000	2046.000000
11.580000	0.002887	1.706313	-1.695830	0.945912	1.433127	1.023103	0.000000	-10.000000	0.450000	-22.616667	429.000000	1023.000000	1023.000000	2046.000000
11.600000	0.001421	0.839955	-1.795854	0.788209	1.185598	0.662003	0.000000	-10.000000	0.466667	-22.766668	421.500000	1023.000000	1023.000000	2046.000000
11.620000	0.000287	0.169774	-1.992459	0.572896	1.049142	0.540195	0.000000	-10.000000	0.466667	-22.950001	413.833344	1023.000000	1023.000000	2046.000000
11.640000	-0.000791	-0.467559	-2.039111	0.467751	0.784808	0.318992	0.000000	-10.000000	0.466667	-23.216667	406.333344	1023.000000	1023.000000	2046.000000
11.660000	-0.001654	-0.977229	-2.167113	0.324004	0.663500	0.202379	0.000000	-10.000000	0.450000	-23.433334	398.666656	1023.000000	1023.000000	2046.000000
11.680000	-0.002360	-1.394763	-2.142843	0.232709	0.416320	0.099052	0.000000	-10.000000	0.466667	-23.533333	391.000000	1023.000000	1023.000000	2046.000000
11.700000	-0.002893	-1.709525	-2.232217	0.245465	0.365569	-0.088343	0.000000	-10.000000	0.466667	-23.600000	383.000000	1023.000000	1023.000000	2046.000000
11.720000	-0.003491	-2.063049	-2.232047	0.172137	0.078192	-0.081331	0.000000	-10.000000	0.483333	-23.550001	375.000000	1023.000000	1023.000000	2046.000000
11.740000	-0.003946	-2.331896	-2.201741	0.163931	-0.014115	-0.279970	0.000000	-10.000000	0.466667	-23.666668	367.000000	1023.000000	1023.000000	2046.000000
11.760000	-0.004347	-2.568878	-2.223089	0.062441	-0.218034	-0.190196	0.000000	-10.000000	0.483333	-23.700001	359.000000	1023.000000	1023.000000	2046.000000
11.780000	-0.004821	-2.849242	-2.301264	0.143545	-0.249405	-0.442119	0.000000	-10.000000	0.483333	-23.716667	351.000000	1023.000000	1023.000000	2046.000000
11.800000	-0.005095	-3.011422	-2.283294	0.034142	-0.392100	-0.370169	0.000000	-10.000000	0.516667	-23.666666	343.333344	1023.000000	1023.000000	2046.000000
11.820000	-0.005481	-3.239167	-2.301176	0.001184	-0.411887	-0.527289	0.000000	-10.000000	0.533333	-23.783333	335.666656	1023.000000	1023.000000	2046.000000
11.840000	-0.005877	-3.473397	-2.379378	-0.110492	-0.484679	-0.498849	0.000000	-10.000000	0.550000	-24.183334	328.000000	1023.000000	1023.000000	2046.000000
11.860000	-0.006344	-3.749075	-2.497547	-0.070176	-0.544957	-0.636395	0.000000	-10.000000	0.550000	-24.666668	319.666656	1023.000000	1023.000000	2046.000000
11.880000	-0.006845	-4.045568	-2.744787	-0.129461	-0.576441	-0.594879	0.000000	-10.000000	0.550000	-25.283335	311.333344	1023.000000	1023.000000	2046.000000
11.900000	-0.007486	-4.424457	-2.912489	-0.076757	-0.681810	-0.753401	0.000000	-10.000000	0.550000	-25.416668	302.666656	1023.000000	1023.000000	2046.000000
11.920000	-0.008144	-4.812997	-3.172986	-0.176866	-0.697190	-0.765954	0.000000	-10.000000	0.550000	-25.366667	294.333344	1023.000000	1023.000000	2046.000000
11.940000	-0.008701	-5.142427	-3.230722	-0.178295	-0.868374	-0.865036	0.000000	-10.000000	0.550000	-25.083334	285.833344	1023.000000	1023.000000	2046.000000
11.960000	-0.009313	-5.504029	-3.379629	-0.237935	-0.986181	-0.900284	0.000000	-10.000000	0.550000	-25.016666	277.500000	1023.000000	1023.000000	2046.000000
11.980000	-0.009912	-5.858247	-3.421058	-0.259479	-1.235338	-0.942372	0.000000	-10.000000	0.550000	-24.833334	269.166656	1023.000000	1023.000000	2046.000000
12.000000	-0.010668	-6.304689	-3.555970	-0.248508	-1.370761	-1.129451	0.000000	-10.000000	0.541667	-24.650000	261.000000	1023.000000	1023.000000	2046.000000
12.020000	-0.011305	-6.681486	-3.578765	-0.370755	-1.650701	-1.081265	0.000000	-10.000000	0.533333	-24.416668	252.666672	1023.000000	1023.000000	2046.000000
12.040000	-0.012018	-7.102547	-3.703175	-0.314811	-1.783370	-1.301191	0.000000	-10.000000	0.525000	-24.066668	244.333328	1023.000000	1023.000000	2046.000000
12.060000	-0.012717	-7.515853	-3.825083	-0.454368	-1.908840	-1.327562	0.000000	-10.000000	0.525000	-23.766668	236.166672	1023.000000	1023.000000	2046.000000
12.080000	-0.013165	-7.780557	-3.807577	-0.466753	-2.066945	-1.439282	0.000000	-10.000000	0.525000	-23.583334	228.500000	1023.000000	1023.000000	2046.000000
12.100000	-0.013728	-8.113059	-3.907802	-0.474761	-2.115059	-1.615437	0.000000	-10.000000	0.541667	-23.783333	220.833328	1023.000000	1023.000000	2046.000000
12.120000	-0.014165	-8.371437	-3.891542	-0.588255	-2.330554	-1.561086	0.000000	-10.000000	0.541667	-23.966667	213.000000	1023.000000	1023.000000	2046.000000
12.140000	-0.014454	-8.542592	-3.955981	-0.546049	-2.331678	-1.708884	0.000000	-10.000000	0.541667	-24.033333	205.000000	1023.000000	1023.000000	2046.000000
12.160000	-0.014972	-8.848499	-4.049505	-0.623814	-2.474302	-1.700878	0.000000	-10.000000	0.516667	-23.816668	197.000000	1023.000000	1023.000000	2046.000000
12.180000	-0.015294	-9.038722	-4.002772	-0.642966	-2.586633	-1.806352	0.000000	-10.000000	0.508333	-23.550001	189.000000	1023.000000	1023.000000	2046.000000
12.200000	-0.015668	-9.259617	-4.072764	-0.650096	-2.595841	-1.940916	0.000000	-10.000000	0.500000	-23.300001	181.000000	1023.000000	1023.000000	2046.000000
12.220000	-0.016067	-9.495546	-4.030745	-0.757834	-2.798617	-1.908351	0.000000	-10.000000	0.483333	-22.983334	173.000000	1023.000000	1023.000000	2046.000000
12.240000	-0.016373	-9.676724	-4.077903	-0.718380	-2.790721	-2.089720	0.000000	-10.000000	0.458333	-22.650002	165.333328	1023.000000	1023.000000	2046.000000
12.260000	-0.016823	-9.942638	-4.099381	-0.875943	-2.914547	-2.052767	0.000000	-10.000000	0.433333	-22.283335	157.666672	1023.000000	1023.000000	2046.000000
12.280000	-0.017157	-10.139668	-4.078619	-0.818408	-2.949478	-2.293164	0.000000	-10.000000	0.416667	-21.816668	150.333328	1023.000000	1023.000000	2046.000000
12.300000	-0.017555	-10.375214	-4.105901	-0.981350	-3.058186	-2.229778	0.000000	-10.000000	0.408333	-21.500000	143.000000	1023.000000	1023.000000	2046.000000
12.320000	-0.017907	-10.583234	-4.094846	-0.994977	-3.102791	-2.390620	0.000000	-10.000000	0.391667	-21.016666	136.000000	1023.000000	1023.000000	2046.000000
12.340000	-0.018211	-10.762889	-4.119489	-1.050112	-3.105198	-2.488090	0.000000	-10.000000	0.391667	-20.666668	129.000000	1023.000000	1023.000000	2046.000000
12.360000	-0.018566	-10.972397	-4.060890	-1.159791	-3.260341	-2.491374	0.000000	-10.000000	0.383333	-20.150002	122.166664	1023.000000	1023.000000	2046.000000
12.380000	-0.018755	-11.084256	-4.112264	-1.134619	-3.141818	-2.695554	0.000000	-10.000000	0.375000	-19.733334	115.333336	1023.000000	1023.000000	2046.000000
12.400000	-0.018945	-11.196458	-4.117311	-1.266193	-3.146821	-2.666133	0.000000	-10.000000	0.358333	-19.450001	108.833336	1023.000000	1023.000000	2046.000000
12.420000	-0.018982	-11.218614	-4.058159	-1.227551	-3.124542	-2.808361	0.000000	-10.000000	0.350000	-18.950001	102.166664	1023.000000	1023.000000	2046.000000
12.440000	-0.019009	-11.234610	-4.027961	-1.303369	-3.106311	-2.796969	0.000000	-10.000000	0.350000	-18.533335	95.833336	1023.000000	1023.000000	2046.000000
12.460000	-0.019003	-11.230490	-3.891887	-1.315083	-3.143609	-2.879910	0.000000	-10.000000	0.325000	-17.766668	89.500000	1023.000000	1023.000000	2046.000000
12.480000	-0.019293	-11.402050	-3.945837	-1.403423	-3.095970	-2.956820	0.000000	-10.000000	0.308333	-17.183334	83.666664	1023.000000	1023.000000	2046.000000
12.500000	-0.019590	-11.577532	-3.848461	-1.563265	-3.283269	-2.882538	0.000000	-10.000000	0.283333	-16.650002	78.000000	1023.000000	1023.000000	2046.000000
12.520000	-0.019786	-11.693614	-3.893074	-1.536431	-3.156091	-3.108017	0.000000	-10.000000	0.283333	-16.450001	72.500000	1023.000000	1023.000000	2046.000000
12.540000	-0.019884	-11.751496	-3.863936	-1.663418	-3.240000	-2.984143	0.000000	-10.000000	0.275000	-16.316668	67.000000	1023.000000	1023.000000	2046.000000
12.560000	-0.020338	-12.019840	-4.016565	-1.575608	-3.279542	-3.148124	0.000000	-10.000000	0.266667	-16.183334	61.500000	1023.000000	1023.000000	2046.000000
12.580000	-0.021053	-12.442231	-4.139971	-1.757175	-3.549016	-2.996070	0.000000	-10.000000	0.266667	-15.733334	56.000000	1023.000000	1023.000000	2046.000000
12.600000	-0.022442	-13.263430	-4.377667	-1.807810	-3.787152	-3.290800	0.000000	-10.000000	0.258333	-15.200001	50.666668	1023.000000	1023.000000	2046.000000
12.620000	-0.024122	-14.256185	-4.576916	-2.102384	-4.208163	-3.368721	0.000000	-10.000000	0.250000	-14.350000	45.666668	1023.000000	1023.000000	2046.000000
12.640000	-0.025893	-15.302769	-4.779002	-2.267756	-4.486324	-3.769686	0.000000	-10.000000	0.208333	-13.233334	40.833332	1023.000000	1023.000000	2046.000000
12.660000	-0.027168	-16.056402	-4.880676	-2.549975	-4.714879	-3.910872	0.000000	-10.000000	0.175000	-11.983334	36.333332	1023.000000	1023.000000	2046.000000
12.680000	-0.028066	-16.586916	-4.923677	-2.660636	-4.830242	-4.172360	0.000000	-10.000000	0.141667	-10.800000	32.333332	1023.000000	1023.000000	2046.000000
12.700000	-0.028597	-16.901070	-5.002007	-2.829759	-4.830970	-4.238333	0.000000	-10.000000	0.125000	-10.016666	28.833334	1023.000000	1023.000000	2046.000000
12.720000	-0.029051	-17.169155	-4.962138	-2.905925	-4.964170	-4.336923	0.000000	-10.000000	0.116667	-9.616667	25.500000	1023.000000	1023.000000	2046.000000
12.740000	-0.029256	-17.290169	-4.937076	-2.988718	-4.969687	-4.394688	0.000000	-10.000000	0.116667	-9.483334	22.166666	1023.000000	1023.000000	2046.000000
12.760000	-0.029433	-17.394667	-4.877188	-2.969419	-5.108873	-4.439186	0.000000	-10.000000	0.133333	-9.350000	19.000000	1023.000000	1023.000000	2046.000000
12.780000	-0.029503	-17.436399	-4.869239	-2.979890	-5.125072	-4.462197	0.000000	-10.000000	0.133333	-8.916667	16.000000	1023.000000	1023.000000	2046.000000
12.800000	-0.029591	-17.488317	-4.787092	-2.972142	-5.246812	-4.482272	0.000000	-10.000000	0.125000	-8.266666	13.000000	1023.000000	1023.000000	2046.000000
12.820000	-0.029711	-17.559477	-4.874418	-2.966580	-5.167786	-4.550694	0.000000	-10.000000	0.108333	-7.733334	10.166667	1023.000000	1023.000000	2046.000000
12.840000	-0.029615	-17.502192	-4.725019	-2.971692	-5.309002	-4.496478	0.000000	-10.000000	0.108333	-7.316667	7.500000	1023.000000	1023.000000	2046.000000
12.860000	-0.029691	-17.547163	-4.843879	-2.903198	-5.194264	-4.605823	0.000000	-10.000000	0.108333	-7.100000	5.000000	1023.000000	1023.000000	2046.000000
12.880000	-0.029575	-17.478813	-4.811850	-2.962629	-5.205955	-4.498380	0.000000	-10.000000	0.108333	-7.116667	2.666667	1023.000000	1023.000000	2046.000000
12.900000	-0.029667	-17.533207	-4.861577	-2.953284	-5.079398	-4.638949	0.000000	-10.000000	0.108333	-7.550000	0.666667	1023.000000	1023.000000	2046.000000
12.920000	-0.029632	-17.512619	-4.866348	-3.044818	-5.148240	-4.453213	0.000000	-10.000000	0.108333	-8.200001	-1.500000	1023.000000	1023.000000	2046.000000
12.940000	-0.029896	-17.668713	-4.954777	-2.996467	-5.088176	-4.629292	0.000000	-10.000000	0.108333	-8.616667	-4.000000	1023.000000	1023.000000	2046.000000
12.960000	-0.029862	-17.648664	-5.064449	-3.076172	-5.014353	-4.493689	0.000000	-10.000000	0.100000	-8.533334	-6.833333	1023.000000	1023.000000	2046.000000
12.980000	-0.029980	-17.718269	-5.134475	-3.041248	-4.981455	-4.561092	0.000000	-10.000000	0.100000	-8.016666	-9.666667	1023.000000	1023.000000	2046.000000
13.000000	-0.030143	-17.814659	-5.231553	-3.116518	-4.920442	-4.546146	0.000000	-10.000000	0.100000	-7.400000	-12.166667	1023.000000	1023.000000	2046.000000
13.020000	-0.030088	-17.782213	-5.164903	-3.178293	-4.979194	-4.459823	0.000000	-10.000000	0.091667	-6.500000	-14.833333	1023.000000	1023.000000	2046.000000
13.040000	-0.030169	-17.829781	-5.193657	-3.211485	-4.932388	-4.492250	0.000000	-10.000000	0.083333	-4.816667	-17.000000	1023.000000	1023.000000	2046.000000
13.060000	-0.030074	-17.773693	-5.169682	-3.199923	-5.017080	-4.387010	0.000000	-10.000000	0.075000	-3.333333	-18.500000	1023.000000	1023.000000	2046.000000
13.080000	-0.030144	-17.815014	-5.191924	-3.161833	-4.967805	-4.493451	0.000000	-10.000000	0.058333	-0.200000	-19.000000	1023.000000	1023.000000	2046.000000
13.100000	-0.029987	-17.722443	-5.204477	-3.219244	-5.011543	-4.287179	0.000000	-10.000000	0.033333	3.083333	-19.000000	1023.000000	1023.000000	2046.000000
13.120000	-0.029728	-17.569510	-5.211418	-3.162887	-4.848820	-4.346385	0.000000	-10.000000	0.000000	7.550000	-19.000000	1023.000000	1023.000000	2046.000000
13.140000	-0.029379	-17.363201	-5.191111	-3.241352	-4.737384	-4.193355	0.000000	-10.000000	-0.033333	10.550000	-19.000000	1023.000000	1023.000000	2046.000000
13.160000	-0.028982	-17.128588	-5.193448	-3.168445	-4.581417	-4.185278	0.000000	-10.000000	-0.075000	13.133333	-19.000000	1023.000000	1023.000000	2046.000000
13.180000	-0.028354	-16.757248	-5.124923	-3.208854	-4.418418	-4.005053	0.000000	-10.000000	-0.116667	14.833334	-19.000000	1023.000000	1023.000000	2046.000000
13.200000	-0.027829	-16.446934	-5.057583	-3.140127	-4.313221	-3.936002	0.000000	-10.000000	-0.141667	16.416668	-11.833333	1023.000000	1023.000000	2046.000000
13.220000	-0.027251	-16.105379	-5.100492	-3.110071	-4.084578	-3.810239	0.000000	-10.000000	-0.183333	18.000000	5.000000	1023.000000	1023.000000	2046.000000
13.240000	-0.026554	-15.693356	-5.010045	-3.029511	-3.952429	-3.701370	0.000000	-10.000000	-0.216667	19.283335	21.833334	1023.000000	1023.000000	2046.000000
13.260000	-0.025910	-15.313006	-4.994882	-2.987001	-3.732623	-3.598501	0.000000	-10.000000	-0.233333	20.333334	33.833332	1023.000000	1023.000000	2046.000000
13.280000	-0.025161	-14.869918	-4.901133	-2.906463	-3.603050	-3.459272	0.000000	-10.000000	-0.241667	21.033333	38.333332	1023.000000	1023.000000	2046.000000
13.300000	-0.024393	-14.416476	-4.842474	-2.865463	-3.406619	-3.301921	0.000000	-10.000000	-0.241667	21.933332	45.166668	1023.000000	1023.000000	2046.000000
13.320000	-0.023639	-13.970784	-4.779502	-2.798936	-3.245271	-3.147076	0.000000	-10.000000	-0.275000	22.716667	52.333332	1023.000000	1023.000000	2046.000000
13.340000	-0.022882	-13.523262	-4.735079	-2.681799	-2.985548	-3.120835	0.000000	-10.000000	-0.291667	23.516666	59.833332	1023.000000	1023.000000	2046.000000
13.360000	-0.022130	-13.079002	-4.610397	-2.645412	-2.929268	-2.893925	0.000000	-10.000000	-0.325000	24.000000	67.666664	1023.000000	1023.000000	2046.000000
13.380000	-0.021362	-12.625085	-4.562606	-2.523951	-2.657521	-2.881006	0.000000	-10.000000	-0.341667	24.366667	75.666664	1023.000000	1023.000000	2046.000000
13.400000	-0.020543	-12.140924	-4.453715	-2.479177	-2.541191	-2.666841	0.000000	-10.000000	-0.350000	24.450001	83.833336	1023.000000	1023.000000	2046.000000
13.420000	-0.019756	-11.675744	-4.419170	-2.325378	-2.279645	-2.651550	0.000000	-10.000000	-0.350000	24.666668	92.000000	1023.000000	1023.000000	2046.000000
13.440000	-0.018903	-11.171694	-4.285266	-2.329771	-2.165399	-2.391258	0.000000	-10.000000	-0.358333	24.916668	100.000000	1023.000000	1023.000000	2046.000000
13.460000	-0.018104	-10.699445	-4.263527	-2.159161	-1.895360	-2.381397	0.000000	-10.000000	-0.358333	24.850000	108.166664	1023.000000	1023.000000	2046.000000
13.480000	-0.017103	-10.107598	-4.101680	-2.161057	-1.697381	-2.147479	0.000000	-10.000000	-0.358333	24.983334	116.500000	1023.000000	1023.000000	2046.000000
13.500000	-0.016219	-9.585585	-4.106454	-1.959396	-1.380626	-2.139108	0.000000	-10.000000	-0.366667	25.100000	124.833336	1023.000000	1023.000000	2046.000000
13.520000	-0.015169	-8.964723	-3.919246	-1.929675	-1.228224	-1.887578	0.000000	-10.000000	-0.383333	25.316668	133.333328	1023.000000	1023.000000	2046.000000
13.540000	-0.014449	-8.539199	-3.805826	-1.784711	-1.043218	-1.905443	0.000000	-10.000000	-0.416667	25.616667	141.666672	1023.000000	1023.000000	2046.000000
13.560000	-0.013253	-7.832298	-3.595164	-1.816592	-0.794715	-1.625827	0.000000	-10.000000	-0.416667	25.916666	150.333328	1023.000000	1023.000000	2046.000000
13.580000	-0.012833	-7.584038	-3.503345	-1.753452	-0.687516	-1.639724	0.000000	-10.000000	-0.416667	26.466667	158.833328	1023.000000	1023.000000	2046.000000
13.600000	-0.011922	-7.046167	-3.397204	-1.744923	-0.496651	-1.407389	0.000000	-10.000000	-0.400000	26.700001	167.666672	1023.000000	1023.000000	2046.000000
13.620000	-0.011202	-6.620603	-3.219933	-1.683174	-0.398714	-1.318781	0.000000	-10.000000	-0.391667	26.549999	176.500000	1023.000000	1023.000000	2046.000000
13.640000	-0.010219	-6.039177	-3.110226	-1.568557	-0.167245	-1.193150	0.000000	-10.000000	-0.375000	26.000000	185.333328	1023.000000	1023.000000	2046.000000
13.660000	-0.009520	-5.626329	-3.081382	-1.435451	-0.129015	-0.980481	0.000000	-10.000000	-0.375000	25.633333	194.166672	1023.000000	1023.000000	2046.000000
13.680000	-0.009633	-5.693087	-3.251387	-1.327239	-0.169570	-0.944892	0.000000	-10.000000	-0.383333	25.549999	202.666672	1023.000000	1023.000000	2046.000000
13.700000	-0.010437	-6.168198	-3.386816	-1.390656	-0.526419	-0.864308	0.000000	-10.000000	-0.383333	25.500000	211.333328	1023.000000	1023.000000	2046.000000
13.720000	-0.011389	-6.731037	-3.529764	-1.486372	-0.707371	-1.007530	0.000000	-10.000000	-0.366667	25.216667	219.666672	1023.000000	1023.000000	2046.000000
13.740000	-0.012073	-7.135199	-3.546809	-1.623170	-0.904499	-1.060721	0.000000	-10.000000	-0.358333	25.133333	228.333328	1023.000000	1023.000000	2046.000000
13.760000	-0.012449	-7.357542	-3.617972	-1.720175	-0.829372	-1.190023	0.000000	-10.000000	-0.366667	25.100000	236.666672	1023.000000	1023.000000	2046.000000
13.780000	-0.012254	-7.242321	-3.504944	-1.799331	-0.823770	-1.114277	0.000000	-10.000000	-0.375000	25.133333	245.000000	1023.000000	1023.000000	2046.000000
13.800000	-0.012043	-7.117655	-3.561268	-1.731732	-0.667752	-1.156903	0.000000	-10.000000	-0.383333	25.233334	253.333328	1023.000000	1023.000000	2046.000000
13.820000	-0.011488	-6.789311	-3.413163	-1.732993	-0.629271	-1.013884	0.000000	-10.000000	-0.375000	25.483334	261.666656	1023.000000	1023.000000	2046.000000
13.840000	-0.011085	-6.551196	-3.426482	-1.566694	-0.542381	-1.015638	0.000000	-10.000000	-0.383333	25.816668	270.333344	1023.000000	1023.000000	2046.000000
13.860000	-0.010216	-6.037724	-3.221509	-1.464104	-0.488561	-0.863549	0.000000	-10.000000	-0.383333	25.850000	278.833344	1023.000000	1023.000000	2046.000000
13.880000	-0.009588	-5.666357	-3.161529	-1.283059	-0.362755	-0.859013	0.000000	-10.000000	-0.400000	26.000000	287.500000	1023.000000	1023.000000	2046.000000
13.900000	-0.008636	-5.103586	-3.008600	-1.203724	-0.259081	-0.632182	0.000000	-10.000000	-0.383333	26.150002	296.166656	1023.000000	1023.000000	2046.000000
13.920000	-0.007890	-4.662823	-2.910725	-1.005032	-0.126173	-0.620892	0.000000	-10.000000	-0.375000	26.400002	304.833344	1023.000000	1023.000000	2046.000000
13.940000	-0.007048	-4.165302	-2.822512	-0.883685	0.029874	-0.488979	0.000000	-10.000000	-0.358333	26.133333	313.666656	1023.000000	1023.000000	2046.000000
13.960000	-0.006074	-3.590008	-2.659012	-0.744968	0.124497	-0.310524	0.000000	-10.000000	-0.366667	25.800001	322.333344	1023.000000	1023.000000	2046.000000
13.980000	-0.005268	-3.113216	-2.654388	-0.608452	0.371872	-0.222249	0.000000	-10.000000	-0.341667	25.216667	331.166656	1023.000000	1023.000000	2046.000000
14.000000	-0.004244	-2.508066	-2.546124	-0.511099	0.591975	-0.042817	0.000000	-10.000000	-0.300000	24.633333	339.666656	1023.000000	1023.000000	2046.000000
14.020000	-0.003540	-2.092049	-2.583648	-0.329243	0.851283	-0.030441	0.000000	-10.000000	-0.258333	23.833334	348.000000	1023.000000	1023.000000	2046.000000
14.040000	-0.002639	-1.559705	-2.557040	-0.197967	1.044095	0.151207	0.000000	-10.000000	-0.241667	23.200001	356.000000	1023.000000	1023.000000	2046.000000
14.060000	-0.001900	-1.122806	-2.595830	-0.061693	1.280339	0.254378	0.000000	-10.000000	-0.250000	22.950001	361.333344	1023.000000	1023.000000	2046.000000
14.080000	-0.001034	-0.611262	-2.574519	0.018687	1.513802	0.430768	0.000000	-10.000000	-0.250000	22.816666	369.000000	1023.000000	1023.000000	2046.000000
14.100000	-0.000384	-0.227056	-2.588363	0.141342	1.641048	0.578918	0.000000	-10.000000	-0.233333	22.516666	376.500000	1023.000000	1023.000000	2046.000000
14.120000	0.000336	0.198694	-2.572497	0.227441	1.793033	0.750717	0.000000	-10.000000	-0.241667	22.000000	386.500000	1023.000000	1023.000000	2046.000000
14.140000	0.000981	0.579572	-2.546136	0.398167	1.877357	0.850183	0.000000	-10.000000	-0.241667	22.183334	393.833344	1023.000000	1023.000000	2046.000000
14.160000	0.001719	1.015958	-2.447391	0.509087	1.945228	1.009034	0.000000	-10.000000	-0.275000	22.416668	401.333344	1023.000000	1023.000000	2046.000000
14.180000	0.002308	1.364106	-2.434180	0.672311	2.063022	1.062953	0.000000	-10.000000	-0.266667	23.000000	408.666656	1023.000000	1023.000000	2046.000000
14.200000	0.003199	1.890710	-2.296461	0.788276	2.193215	1.205680	0.000000	-10.000000	-0.275000	22.866667	416.333344	1023.000000	1023.000000	2046.000000
14.220000	0.003821	2.257944	-2.245529	0.908514	2.278404	1.316555	0.000000	-10.000000	-0.258333	22.866667	424.000000	1023.000000	1023.000000	2046.000000
14.240000	0.004848	2.864879	-2.060261	1.007474	2.476318	1.441347	0.000000	-10.000000	-0.241667	22.366667	431.666656	1023.000000	1023.000000	2046.000000
14.260000	0.005538	3.273233	-1.989476	1.142927	2.594968	1.524814	0.000000	-10.000000	-0.216667	21.666668	439.333344	1023.000000	1023.000000	2046.000000
14.280000	0.006578	3.887793	-1.876291	1.238272	2.869991	1.655820	0.000000	-10.000000	-0.200000	20.766666	446.500000	1023.000000	1023.000000	2046.000000
14.300000	0.007333	4.334013	-1.811522	1.383175	3.012471	1.749889	0.000000	-10.000000	-0.200000	20.050001	453.666656	1023.000000	1023.000000	2046.000000
14.320000	0.008444	4.990230	-1.635373	1.504147	3.229690	1.891766	0.000000	-10.000000	-0.200000	19.683334	460.333344	1023.000000	1023.000000	2046.000000
14.340000	0.009063	5.356418	-1.618639	1.650384	3.372989	1.951684	0.000000	-10.000000	-0.191667	19.366667	467.000000	1023.000000	1023.000000	2046.000000
14.360000	0.010159	6.003987	-1.423133	1.745228	3.580217	2.101675	0.000000	-10.000000	-0.175000	19.000000	473.500000	1023.000000	1023.000000	2046.000000
14.380000	0.010931	6.460481	-1.345111	1.871388	3.736753	2.197450	0.000000	-10.000000	-0.150000	18.466667	480.000000	1023.000000	1023.000000	2046.000000
14.400000	0.011875	7.018186	-1.231533	2.014720	3.950783	2.284216	0.000000	-10.000000	-0.133333	17.666666	486.333344	1023.000000	1023.000000	2046.000000
14.420000	0.012521	7.399959	-1.118704	2.088860	4.102143	2.327660	0.000000	-10.000000	-0.108333	16.950001	492.500000	1023.000000	1023.000000	2046.000000
14.440000	0.013362	7.896674	-1.033569	2.201082	4.293431	2.435730	0.000000	-10.000000	-0.075000	15.950000	498.166656	1023.000000	1023.000000	2046.000000
14.460000	0.014090	8.327459	-0.879347	2.318489	4.425438	2.462879	0.000000	-10.000000	-0.041667	15.000000	503.666656	1023.000000	1023.000000	2046.000000
14.480000	0.014660	8.664326	-0.805921	2.396031	4.582800	2.491416	0.000000	-10.000000	-0.025000	13.600000	508.833344	1023.000000	1023.000000	2046.000000
14.500000	0.015344	9.068156	-0.659083	2.490337	4.685437	2.551465	0.000000	-10.000000	-0.016667	12.000000	513.666687	1023.000000	1023.000000	2046.000000
14.520000	0.015814	9.346210	-0.621721	2.548164	4.846675	2.573092	0.000000	-10.000000	-0.008333	10.166667	518.000000	1023.000000	1023.000000	2046.000000
14.540000	0.016461	9.728650	-0.485781	2.615779	4.966741	2.631912	0.000000	-10.000000	0.016667	8.000000	521.666687	1023.000000	1023.000000	2046.000000
14.560000	0.016824	9.942739	-0.471845	2.685212	5.135128	2.594244	0.000000	-10.000000	0.033333	5.600000	524.833313	1023.000000	1023.000000	2046.000000
14.580000	0.017262	10.201901	-0.347437	2.716244	5.239995	2.593099	0.000000	-10.000000	0.050000	3.066667	527.000000	1023.000000	1023.000000	2046.000000
14.600000	0.017540	10.366327	-0.239793	2.720415	5.334986	2.550719	0.000000	-10.000000	0.066667	0.600000	528.333313	1023.000000	1023.000000	2046.000000
14.620000	0.017688	10.453477	-0.165697	2.596670	5.388845	2.633658	0.000000	-10.000000	0.075000	-1.516667	528.833313	1023.000000	1023.000000	2046.000000
14.640000	0.017526	10.358023	-0.180253	2.599485	5.407034	2.531757	0.000000	-10.000000	0.091667	-3.833333	529.000000	1023.000000	1023.000000	2046.000000
14.660000	0.017960	10.614236	0.000427	2.608718	5.392423	2.612668	0.000000	-10.000000	0.108333	-6.133333	529.000000	1023.000000	1023.000000	2046.000000
14.680000	0.017803	10.521708	0.040558	2.597317	5.314350	2.569482	0.000000	-10.000000	0.133333	-8.516666	529.000000	1023.000000	1023.000000	2046.000000
14.700000	0.017566	10.381735	-0.027780	2.633120	5.194499	2.581896	0.000000	-10.000000	0.150000	-10.383333	529.000000	1023.000000	1023.000000	2046.000000
14.720000	0.016307	9.637515	-0.295370	2.590442	4.798078	2.544365	0.000000	-10.000000	0.150000	-11.533334	529.000000	1023.000000	1023.000000	2046.000000
14.740000	0.014733	8.707391	-0.524653	2.430913	4.343278	2.457853	0.000000	-10.000000	0.166667	-12.550000	529.000000	1023.000000	1023.000000	2046.000000
14.760000	0.012527	7.403458	-0.786048	2.182163	3.825810	2.181534	0.000000	-10.000000	0.200000	-13.583333	521.333313	1023.000000	1023.000000	2046.000000
14.780000	0.010691	6.318149	-0.930588	1.880598	3.465355	1.902784	0.000000	-10.000000	0.233333	-14.533334	512.000000	1023.000000	1023.000000	2046.000000
14.800000	0.009068	5.359458	-1.008243	1.616401	3.125299	1.626001	0.000000	-10.000000	0.250000	-15.000000	501.000000	1023.000000	1023.000000	2046.000000
14.820000	0.008017	4.738016	-1.135113	1.414774	3.032990	1.425366	0.000000	-10.000000	0.250000	-15.150001	496.000000	1023.000000	1023.000000	2046.000000
14.840000	0.007093	4.192126	-1.208758	1.276284	2.856628	1.267972	0.000000	-10.000000	0.250000	-15.200000	491.000000	1023.000000	1023.000000	2046.000000
14.860000	0.006379	3.770071	-1.263674	1.114373	2.742460	1.176911	0.000000	-10.000000	0.250000	-15.300000	485.833344	1023.000000	1023.000000	2046.000000
14.880000	0.005689	3.362430	-1.291559	1.059708	2.589710	1.004572	0.000000	-10.000000	0.250000	-15.216667	480.666656	1023.000000	1023.000000	2046.000000
14.900000	0.005223	3.086637	-1.320825	0.999506	2.506668	0.901288	0.000000	-10.000000	0.250000	-15.250000	475.500000	1023.000000	1023.000000	2046.000000
14.920000	0.004884	2.886597	-1.283291	0.959615	2.347057	0.863216	0.000000	-10.000000	0.250000	-15.333334	470.500000	1023.000000	1023.000000	2046.000000
14.940000	0.004504	2.662035	-1.308651	0.943577	2.272704	0.754406	0.000000	-10.000000	0.250000	-15.616667	465.500000	1023.000000	1023.000000	2046.000000
14.960000	0.004122	2.436132	-1.314818	0.915434	2.151269	0.684247	0.000000	-10.000000	0.258333	-16.000000	460.333344	1023.000000	1023.000000	2046.000000
14.980000	0.003861	2.281704	-1.311078	0.910422	2.069925	0.612435	0.000000	-10.000000	0.266667	-16.666666	455.000000	1023.000000	1023.000000	2046.000000
15.000000	0.003534	2.088790	-1.308203	0.898075	1.985564	0.513354	0.000000	-10.000000	0.300000	-17.516666	449.333344	1023.000000	1023.000000	2046.000000
15.020000	0.003218	1.902067	-1.346061	0.848007	1.960987	0.439134	0.000000	-10.000000	0.325000	-18.550001	443.500000	1023.000000	1023.000000	2046.000000
15.040000	0.002892	1.709377	-1.352886	0.776363	1.873555	0.412346	0.000000	-10.000000	0.383333	-19.683334	437.333344	1023.000000	1023.000000	2046.000000
15.060000	0.002540	1.500985	-1.453220	0.752058	1.860733	0.341414	0.000000	-10.000000	0.416667	-20.466667	433.166656	1023.000000	1023.000000	2046.000000
15.080000	0.002051	1.211899	-1.609567	0.738882	1.788681	0.293903	0.000000	-10.000000	0.450000	-21.700001	426.000000	1023.000000	1023.000000	2046.000000
15.100000	0.001620	0.957466	-1.744723	0.692855	1.736075	0.273259	0.000000	-10.000000	0.466667	-22.716667	418.500000	1023.000000	1023.000000	2046.000000
15.120000	0.000920	0.543652	-2.009832	0.696349	1.669546	0.187589	0.000000	-10.000000	0.500000	-23.733334	408.500000	1023.000000	1023.000000	2046.000000
15.140000	0.000328	0.193785	-2.236687	0.651969	1.636890	0.141613	0.000000	-10.000000	0.516667	-24.066668	400.666656	1023.000000	1023.000000	2046.000000
15.160000	-0.000228	-0.134846	-2.332235	0.622110	1.475190	0.100088	0.000000	-10.000000	0.516667	-24.200001	392.500000	1023.000000	1023.000000	2046.000000
15.180000	-0.000808	-0.477322	-2.452272	0.574332	1.353563	0.047056	0.000000	-10.000000	0.516667	-24.316668	384.166656	1023.000000	1023.000000	2046.000000
15.200000	-0.001526	-0.901992	-2.537317	0.562270	1.095967	-0.022912	0.000000	-10.000000	0.516667	-24.300001	376.000000	1023.000000	1023.000000	2046.000000
15.220000	-0.002219	-1.311358	-2.665524	0.560900	0.947088	-0.153821	0.000000	-10.000000	0.525000	-24.283335	368.000000	1023.000000	1023.000000	2046.000000
15.240000	-0.002907	-1.718183	-2.720998	0.525688	0.718442	-0.241315	0.000000	-10.000000	0.508333	-24.133333	360.000000	1023.000000	1023.000000	2046.000000
15.260000	-0.003791	-2.240270	-2.927331	0.496752	0.555032	-0.364723	0.000000	-10.000000	0.508333	-24.066668	352.000000	1023.000000	1023.000000	2046.000000
15.280000	-0.004129	-2.440071	-2.876874	0.392531	0.447338	-0.403065	0.000000	-10.000000	0.508333	-23.900002	344.000000	1023.000000	1023.000000	2046.000000
15.300000	-0.004812	-2.843848	-3.033353	0.361744	0.366139	-0.538378	0.000000	-10.000000	0.508333	-23.966667	336.000000	1023.000000	1023.000000	2046.000000
15.320000	-0.005029	-2.972424	-2.959317	0.309982	0.217527	-0.540617	0.000000	-10.000000	0.508333	-24.066668	328.000000	1023.000000	1023.000000	2046.000000
15.340000	-0.005762	-3.405611	-3.152404	0.308893	0.113105	-0.675206	0.000000	-10.000000	0.516667	-24.116667	320.000000	1023.000000	1023.000000	2046.000000
15.360000	-0.006038	-3.568554	-3.103747	0.249451	-0.022359	-0.691899	0.000000	-10.000000	0.525000	-24.250000	312.000000	1023.000000	1023.000000	2046.000000
15.380000	-0.006701	-3.960528	-3.258353	0.279976	-0.161223	-0.820928	0.000000	-10.000000	0.533333	-24.383333	304.000000	1023.000000	1023.000000	2046.000000
15.400000	-0.006944	-4.103884	-3.161919	0.209729	-0.324296	-0.827398	0.000000	-10.000000	0.533333	-24.533333	295.833344	1023.000000	1023.000000	2046.000000
15.420000	-0.007574	-4.476011	-3.338750	0.173825	-0.398629	-0.912456	0.000000	-10.000000	0.541667	-24.533333	287.500000	1023.000000	1023.000000	2046.000000
15.440000	-0.007928	-4.685380	-3.288497	0.145649	-0.562888	-0.979644	0.000000	-10.000000	0.550000	-24.416666	279.166656	1023.000000	1023.000000	2046.000000
15.460000	-0.008402	-4.965454	-3.399146	0.133824	-0.643849	-1.056284	0.000000	-10.000000	0.550000	-24.483334	271.000000	1023.000000	1023.000000	2046.000000
15.480000	-0.008840	-5.224205	-3.360054	0.126662	-0.832910	-1.157903	0.000000	-10.000000	0.550000	-24.416666	263.000000	1023.000000	1023.000000	2046.000000
15.500000	-0.009371	-5.538551	-3.481328	0.085050	-0.886419	-1.255853	0.000000	-10.000000	0.541667	-24.366667	255.000000	1023.000000	1023.000000	2046.000000
15.520000	-0.009823	-5.805302	-3.436398	0.059615	-1.067343	-1.361177	0.000000	-10.000000	0.525000	-24.266666	247.000000	1023.000000	1023.000000	2046.000000
15.540000	-0.010393	-6.142001	-3.514354	0.006439	-1.163858	-1.470229	0.000000	-10.000000	0.516667	-24.316668	238.833328	1023.000000	1023.000000	2046.000000
15.560000	-0.010689	-6.317248	-3.447340	-0.091101	-1.295827	-1.482981	0.000000	-10.000000	0.516667	-24.150000	230.500000	1023.000000	1023.000000	2046.000000
15.580000	-0.011273	-6.662137	-3.552700	-0.127632	-1.321581	-1.660225	0.000000	-10.000000	0.516667	-23.950001	222.166672	1023.000000	1023.000000	2046.000000
15.600000	-0.011324	-6.692451	-3.426460	-0.177208	-1.381254	-1.707529	0.000000	-10.000000	0.508333	-23.616667	214.166672	1023.000000	1023.000000	2046.000000
15.620000	-0.011586	-6.847381	-3.513557	-0.152331	-1.358893	-1.822600	0.000000	-10.000000	0.500000	-23.533333	206.500000	1023.000000	1023.000000	2046.000000
15.640000	-0.011588	-6.848655	-3.384323	-0.180666	-1.423823	-1.859844	0.000000	-10.000000	0.483333	-23.250000	198.833328	1023.000000	1023.000000	2046.000000
15.660000	-0.011771	-6.956869	-3.369137	-0.264292	-1.419300	-1.904140	0.000000	-10.000000	0.450000	-22.816668	191.000000	1023.000000	1023.000000	2046.000000
15.680000	-0.012241	-7.234582	-3.307237	-0.380453	-1.589670	-1.957223	0.000000	-10.000000	0.425000	-22.300001	183.333328	1023.000000	1023.000000	2046.000000
15.700000	-0.012595	-7.443459	-3.348953	-0.481151	-1.590567	-2.022788	0.000000	-10.000000	0.408333	-21.900000	175.833328	1023.000000	1023.000000	2046.000000
15.720000	-0.012925	-7.638908	-3.306795	-0.522365	-1.702782	-2.106966	0.000000	-10.000000	0.416667	-21.783333	168.500000	1023.000000	1023.000000	2046.000000
15.740000	-0.013326	-7.875586	-3.429911	-0.573266	-1.709308	-2.163100	0.000000	-10.000000	0.408333	-21.866667	161.166672	1023.000000	1023.000000	2046.000000
15.760000	-0.014085	-8.324115	-3.542590	-0.546075	-2.024486	-2.210964	0.000000	-10.000000	0.408333	-21.833334	153.833328	1023.000000	1023.000000	2046.000000
15.780000	-0.015260	-9.018724	-3.791847	-0.638530	-2.256455	-2.331892	0.000000	-10.000000	0.400000	-21.516668	146.666672	1023.000000	1023.000000	2046.000000
15.800000	-0.016876	-9.973716	-3.961297	-0.836719	-2.680148	-2.495552	0.000000	-10.000000	0.391667	-20.966667	139.500000	1023.000000	1023.000000	2046.000000
15.820000	-0.018749	-11.080859	-4.214568	-1.110675	-2.967412	-2.788204	0.000000	-10.000000	0.375000	-20.350000	132.500000	1023.000000	1023.000000	2046.000000
15.840000	-0.020656	-12.207703	-4.394869	-1.334235	-3.386423	-3.092176	0.000000	-10.000000	0.358333	-19.500000	125.666664	1023.000000	1023.000000	2046.000000
15.860000	-0.021981	-12.991033	-4.488707	-1.613599	-3.539444	-3.349283	0.000000	-10.000000	0.333333	-18.516666	119.000000	1023.000000	1023.000000	2046.000000
15.880000	-0.023127	-13.668035	-4.619441	-1.766592	-3.716506	-3.565496	0.000000	-10.000000	0.316667	-17.550001	112.833336	1023.000000	1023.000000	2046.000000
15.900000	-0.023781	-14.054823	-4.634515	-1.964209	-3.788004	-3.668095	0.000000	-10.000000	0.291667	-17.066668	107.000000	1023.000000	1023.000000	2046.000000
15.920000	-0.024384	-14.410678	-4.639667	-2.033910	-3.943444	-3.793658	0.000000	-10.000000	0.275000	-16.650002	101.333336	1023.000000	1023.000000	2046.000000
15.940000	-0.024693	-14.593476	-4.573374	-2.131392	-4.011239	-3.877471	0.000000	-10.000000	0.258333	-16.500000	95.833336	1023.000000	1023.000000	2046.000000
15.960000	-0.025192	-14.888532	-4.608959	-2.134208	-4.168867	-3.976497	0.000000	-10.000000	0.250000	-16.049999	90.333336	1023.000000	1023.000000	2046.000000
15.980000	-0.025362	-14.988875	-4.563175	-2.188140	-4.187793	-4.049767	0.000000	-10.000000	0.241667	-15.550000	85.000000	1023.000000	1023.000000	2046.000000
16.000000	-0.025701	-15.189080	-4.610605	-2.156508	-4.322546	-4.099421	0.000000	-10.000000	0.233333	-14.850000	79.833336	1023.000000	1023.000000	2046.000000
16.020000	-0.025760	-15.223876	-4.533734	-2.208005	-4.346273	-4.135862	0.000000	-10.000000	0.225000	-14.400001	74.833336	1023.000000	1023.000000	2046.000000
16.040001	-0.026094	-15.421467	-4.615946	-2.179926	-4.384068	-4.241527	0.000000	-10.000000	0.216667	-14.033334	70.000000	1023.000000	1023.000000	2046.000000
16.059999	-0.026088	-15.417976	-4.544611	-2.209408	-4.430516	-4.233442	0.000000	-10.000000	0.208333	-13.866667	66.666664	1023.000000	1023.000000	2046.000000
16.080000	-0.026298	-15.542194	-4.611911	-2.215555	-4.402194	-4.312534	0.000000	-10.000000	0.216667	-13.833333	62.000000	1023.000000	1023.000000	2046.000000
16.100000	-0.026321	-15.555720	-4.576329	-2.321859	-4.393019	-4.264513	0.000000	-10.000000	0.225000	-14.116667	57.500000	1023.000000	1023.000000	2046.000000
16.120001	-0.026721	-15.791947	-4.705737	-2.317389	-4.378465	-4.390357	0.000000	-10.000000	0.233333	-14.500000	51.333332	1023.000000	1023.000000	2046.000000
16.139999	-0.026729	-15.797017	-4.683474	-2.393037	-4.411022	-4.309484	0.000000	-10.000000	0.233333	-14.683333	46.500000	1023.000000	1023.000000	2046.000000
16.160000	-0.027239	-16.098360	-4.910573	-2.398127	-4.390460	-4.399199	0.000000	-10.000000	0.233333	-14.533334	41.666668	1023.000000	1023.000000	2046.000000
16.180000	-0.027346	-16.161392	-4.977561	-2.524017	-4.340655	-4.319159	0.000000	-10.000000	0.225000	-14.250000	36.833332	1023.000000	1023.000000	2046.000000
16.200001	-0.027849	-16.458717	-5.093969	-2.532101	-4.400496	-4.432152	0.000000	-10.000000	0.216667	-13.916667	32.000000	1023.000000	1023.000000	2046.000000
16.219999	-0.027915	-16.497999	-5.097532	-2.613911	-4.363225	-4.423332	0.000000	-10.000000	0.200000	-13.483334	27.333334	1023.000000	1023.000000	2046.000000
16.240000	-0.028321	-16.737612	-5.113399	-2.610167	-4.564301	-4.449744	0.000000	-10.000000	0.183333	-12.783334	22.833334	1023.000000	1023.000000	2046.000000
16.260000	-0.028606	-16.905954	-5.159137	-2.665311	-4.580931	-4.500575	0.000000	-10.000000	0.150000	-11.966667	18.666666	1023.000000	1023.000000	2046.000000
16.280001	-0.029005	-17.141733	-5.149924	-2.690308	-4.763177	-4.538323	0.000000	-10.000000	0.141667	-11.150001	14.666667	1023.000000	1023.000000	2046.000000
16.299999	-0.029233	-17.276638	-5.259706	-2.740167	-4.706108	-4.570657	0.000000	-10.000000	0.125000	-10.383334	10.833333	1023.000000	1023.000000	2046.000000
16.320000	-0.029482	-17.423719	-5.210981	-2.771311	-4.830353	-4.611073	0.000000	-10.000000	0.116667	-9.600000	7.333333	1023.000000	1023.000000	2046.000000
16.340000	-0.029547	-17.462418	-5.267875	-2.817366	-4.736050	-4.641127	0.000000	-10.000000	0.100000	-8.833334	4.000000	1023.000000	1023.000000	2046.000000
16.360001	-0.029734	-17.572849	-5.269104	-2.845881	-4.790063	-4.667803	0.000000	-10.000000	0.100000	-8.066667	1.500000	1023.000000	1023.000000	2046.000000
16.379999	-0.029500	-17.434795	-5.196485	-2.926129	-4.712860	-4.599322	0.000000	-10.000000	0.100000	-7.366667	-0.833333	1023.000000	1023.000000	2046.000000
16.400000	-0.029669	-17.534506	-5.295722	-2.841325	-4.701843	-4.695616	0.000000	-10.000000	0.091667	-6.600000	-3.000000	1023.000000	1023.000000	2046.000000
16.420000	-0.029274	-17.301146	-5.151791	-2.961488	-4.658716	-4.529151	0.000000	-10.000000	0.091667	-5.716667	-5.333333	1023.000000	1023.000000	2046.000000
16.440001	-0.029473	-17.418560	-5.251042	-2.855712	-4.647315	-4.664492	0.000000	-10.000000	0.075000	-4.650000	-7.166667	1023.000000	1023.000000	2046.000000
16.459999	-0.028935	-17.100473	-5.096540	-2.920288	-4.569645	-4.514000	0.000000	-10.000000	0.066667	-3.300000	-8.666667	1023.000000	1023.000000	2046.000000
16.480000	-0.029008	-17.143732	-5.171635	-2.848138	-4.516878	-4.607081	0.000000	-10.000000	0.041667	-1.050000	-9.500000	1023.000000	1023.000000	2046.000000
16.500000	-0.028445	-16.811155	-4.988234	-2.928644	-4.481161	-4.413116	0.000000	-10.000000	0.033333	1.216667	-10.000000	1023.000000	1023.000000	2046.000000
16.520000	-0.028332	-16.743927	-5.069904	-2.836285	-4.349011	-4.488727	0.000000	-10.000000	0.016667	3.850000	-10.000000	1023.000000	1023.000000	2046.000000
16.540001	-0.027712	-16.377726	-4.885209	-2.868256	-4.314192	-4.310069	0.000000	-10.000000	0.008333	6.233334	-10.000000	1023.000000	1023.000000	2046.000000
16.559999	-0.027372	-16.176674	-4.919904	-2.790805	-4.159401	-4.306563	0.000000	-10.000000	-0.016667	8.866667	-10.000000	1023.000000	1023.000000	2046.000000
16.580000	-0.026699	-15.778937	-4.735699	-2.836757	-4.070143	-4.136338	0.000000	-10.000000	-0.050000	11.283334	-10.000000	1023.000000	1023.000000	2046.000000
16.600000	-0.026330	-15.561284	-4.786609	-2.765441	-3.849921	-4.159313	0.000000	-10.000000	-0.091667	13.233334	-10.000000	1023.000000	1023.000000	2046.000000
16.620001	-0.025631	-15.147988	-4.620972	-2.800225	-3.738975	-3.987816	0.000000	-10.000000	-0.125000	14.900001	-10.000000	1023.000000	1023.000000	2046.000000
16.639999	-0.025143	-14.859759	-4.641460	-2.772276	-3.501375	-3.944648	0.000000	-10.000000	-0.150000	16.216667	1.333333	1023.000000	1023.000000	2046.000000
16.660000	-0.024363	-14.398290	-4.479266	-2.708118	-3.368802	-3.842104	0.000000	-10.000000	-0.183333	17.566668	13.833333	1023.000000	1023.000000	2046.000000
16.680000	-0.023484	-13.879226	-4.408641	-2.712339	-3.091237	-3.667009	0.000000	-10.000000	-0.216667	18.866667	28.500000	1023.000000	1023.000000	2046.000000
16.700001	-0.022925	-13.548459	-4.439384	-2.584043	-2.889480	-3.635552	0.000000	-10.000000	-0.258333	20.333334	34.000000	1023.000000	1023.000000	2046.000000
16.719999	-0.021847	-12.911470	-4.155962	-2.593614	-2.730776	-3.431118	0.000000	-10.000000	-0.275000	21.516666	40.666668	1023.000000	1023.000000	2046.000000
16.740000	-0.021098	-12.468732	-4.110684	-2.505738	-2.439400	-3.412910	0.000000	-10.000000	-0.300000	22.683332	47.666668	1023.000000	1023.000000	2046.000000
16.760000	-0.020461	-12.092396	-3.942904	-2.545993	-2.375753	-3.227745	0.000000	-10.000000	-0.325000	23.433332	55.166668	1023.000000	1023.000000	2046.000000
16.780001	-0.019931	-11.778968	-3.968884	-2.579456	-2.087575	-3.143053	0.000000	-10.000000	-0.366667	24.183332	63.000000	1023.000000	1023.000000	2046.000000
16.799999	-0.019146	-11.315174	-3.812233	-2.493359	-2.018423	-2.991159	0.000000	-10.000000	-0.383333	24.716667	71.000000	1023.000000	1023.000000	2046.000000
16.820000	-0.018487	-10.925777	-3.746282	-2.476029	-1.803770	-2.899697	0.000000	-10.000000	-0.391667	25.083334	79.000000	1023.000000	1023.000000	2046.000000
16.840000	-0.017920	-10.590858	-3.746683	-2.346004	-1.757334	-2.740835	0.000000	-10.000000	-0.391667	25.383333	87.333336	1023.000000	1023.000000	2046.000000
16.860001	-0.017574	-10.386156	-3.823467	-2.323565	-1.709754	-2.529370	0.000000	-10.000000	-0.408333	25.533335	95.666664	1023.000000	1023.000000	2046.000000
16.879999	-0.018125	-10.711646	-4.054098	-2.270243	-1.892419	-2.494886	0.000000	-10.000000	-0.391667	25.616667	104.333336	1023.000000	1023.000000	2046.000000
16.900000	-0.019042	-11.253874	-4.152214	-2.403728	-2.213382	-2.484551	0.000000	-10.000000	-0.400000	25.733334	112.666664	1023.000000	1023.000000	2046.000000
16.920000	-0.019935	-11.781590	-4.341678	-2.452235	-2.364851	-2.622826	0.000000	-10.000000	-0.391667	25.966667	121.333336	1023.000000	1023.000000	2046.000000
16.940001	-0.020350	-12.026587	-4.294831	-2.627687	-2.441851	-2.662218	0.000000	-10.000000	-0.408333	26.366667	129.833328	1023.000000	1023.000000	2046.000000
16.959999	-0.020352	-12.027933	-4.339211	-2.709184	-2.321285	-2.658254	0.000000	-10.000000	-0.408333	26.650000	138.666672	1023.000000	1023.000000	2046.000000
16.980000	-0.020084	-11.869676	-4.281050	-2.731182	-2.268202	-2.589242	0.000000	-10.000000	-0.416667	26.666668	147.500000	1023.000000	1023.000000	2046.000000
17.000000	-0.019661	-11.619713	-4.249421	-2.731856	-2.117530	-2.520905	0.000000	-10.000000	-0.416667	26.833334	156.500000	1023.000000	1023.000000	2046.000000
17.020000	-0.019051	-11.259418	-4.095102	-2.639874	-2.124956	-2.399485	0.000000	-10.000000	-0.425000	26.950001	165.500000	1023.000000	1023.000000	2046.000000
17.040001	-0.018307	-10.819309	-4.025401	-2.532133	-1.952955	-2.308820	0.000000	-10.000000	-0.441667	27.400002	174.500000	1023.000000	1023.000000	2046.000000
17.059999	-0.017586	-10.393298	-3.940989	-2.332434	-1.910582	-2.209293	0.000000	-10.000000	-0.466667	27.650002	180.500000	1023.000000	1023.000000	2046.000000
17.080000	-0.016700	-9.869692	-3.827893	-2.294313	-1.719575	-2.027911	0.000000	-10.000000	-0.475000	28.116667	189.666672	1023.000000	1023.000000	2046.000000
17.100000	-0.015962	-9.433435	-3.695078	-2.083452	-1.693166	-1.961740	0.000000	-10.000000	-0.483333	28.433334	199.000000	1023.000000	1023.000000	2046.000000
17.120001	-0.015007	-8.868925	-3.631453	-1.979519	-1.448025	-1.809929	0.000000	-10.000000	-0.491667	28.633333	211.500000	1023.000000	1023.000000	2046.000000
17.139999	-0.014232	-8.411284	-3.574038	-1.767845	-1.334371	-1.735031	0.000000	-10.000000	-0.491667	28.549999	221.000000	1023.000000	1023.000000	2046.000000
17.160000	-0.013219	-7.812603	-3.489104	-1.674704	-1.062848	-1.585946	0.000000	-10.000000	-0.475000	28.283333	230.500000	1023.000000	1023.000000	2046.000000
17.180000	-0.012445	-7.355220	-3.424925	-1.525042	-0.930772	-1.474481	0.000000	-10.000000	-0.433333	27.800001	240.000000	1023.000000	1023.000000	2046.000000
17.200001	-0.011459	-6.772451	-3.399582	-1.405932	-0.667790	-1.299147	0.000000	-10.000000	-0.391667	26.950001	249.333328	1023.000000	1023.000000	2046.000000
17.219999	-0.010772	-6.366429	-3.457967	-1.196841	-0.484287	-1.227335	0.000000	-10.000000	-0.358333	25.933334	258.500000	1023.000000	1023.000000	2046.000000
17.240000	-0.009845	-5.818292	-3.407424	-1.127410	-0.229033	-1.054424	0.000000	-10.000000	-0.350000	25.316668	267.333344	1023.000000	1023.000000	2046.000000
17.260000	-0.009153	-5.409682	-3.451453	-0.967959	-0.018531	-0.971739	0.000000	-10.000000	-0.350000	24.866667	275.833344	1023.000000	1023.000000	2046.000000
17.280001	-0.008308	-4.909782	-3.411895	-0.939138	0.202483	-0.761232	0.000000	-10.000000	-0.350000	24.783333	284.333344	1023.000000	1023.000000	2046.000000
17.299999	-0.007750	-4.580081	-3.436600	-0.772251	0.301940	-0.673170	0.000000	-10.000000	-0.341667	24.433334	292.666656	1023.000000	1023.000000	2046.000000
17.320000	-0.006862	-4.055353	-3.354419	-0.678710	0.457431	-0.479655	0.000000	-10.000000	-0.350000	24.550001	301.000000	1023.000000	1023.000000	2046.000000
17.340000	-0.006257	-3.697630	-3.318775	-0.484702	0.446572	-0.340726	0.000000	-10.000000	-0.366667	24.966667	309.000000	1023.000000	1023.000000	2046.000000
17.360001	-0.005612	-3.316418	-3.312158	-0.384045	0.611619	-0.231835	0.000000	-10.000000	-0.391667	25.516666	317.333344	1023.000000	1023.000000	2046.000000
17.379999	-0.004809	-2.842124	-3.183110	-0.250122	0.661028	-0.069921	0.000000	-10.000000	-0.400000	25.700001	325.666656	1023.000000	1023.000000	2046.000000
17.400000	-0.004099	-2.422548	-3.180357	-0.143688	0.871526	0.029972	0.000000	-10.000000	-0.400000	25.700001	334.333344	1023.000000	1023.000000	2046.000000
17.420000	-0.003211	-1.897420	-2.997865	-0.061765	0.965546	0.196664	0.000000	-10.000000	-0.391667	25.650000	342.833344	1023.000000	1023.000000	2046.000000
17.440001	-0.002381	-1.407098	-2.974011	0.061593	1.204659	0.300661	0.000000	-10.000000	-0.391667	25.733334	351.500000	1023.000000	1023.000000	2046.000000
17.459999	-0.001265	-0.747587	-2.769803	0.160978	1.325410	0.535828	0.000000	-10.000000	-0.366667	25.383333	360.000000	1023.000000	1023.000000	2046.000000
17.480000	-0.000453	-0.267769	-2.780089	0.325107	1.578653	0.608559	0.000000	-10.000000	-0.358333	25.000000	368.500000	1023.000000	1023.000000	2046.000000
17.500000	0.000639	0.377674	-2.565892	0.415839	1.711591	0.816136	0.000000	-10.000000	-0.341667	24.700001	376.833344	1023.000000	1023.000000	2046.000000
17.520000	0.001437	0.849402	-2.589317	0.617622	1.931965	0.889131	0.000000	-10.000000	-0.341667	24.483334	385.166656	1023.000000	1023.000000	2046.000000
17.540001	0.002651	1.566697	-2.350796	0.706324	2.073239	1.137931	0.000000	-10.000000	-0.333333	24.433334	393.500000	1023.000000	1023.000000	2046.000000
17.559999	0.003598	2.126382	-2.362653	0.919857	2.336805	1.232373	0.000000	-10.000000	-0.325000	24.016666	401.833344	1023.000000	1023.000000	2046.000000
17.580000	0.004725	2.792580	-2.091016	1.030437	2.462119	1.391040	0.000000	-10.000000	-0.333333	24.066668	410.000000	1023.000000	1023.000000	2046.000000
17.600000	0.005710	3.374376	-2.066829	1.195263	2.742653	1.503290	0.000000	-10.000000	-0.333333	24.116667	418.000000	1023.000000	1023.000000	2046.000000
17.620001	0.006916	4.087409	-1.809054	1.332669	2.866685	1.697109	0.000000	-10.000000	-0.333333	24.233334	426.000000	1023.000000	1023.000000	2046.000000
17.639999	0.007757	4.584168	-1.793699	1.472628	3.141317	1.763921	0.000000	-10.000000	-0.333333	24.316668	434.000000	1023.000000	1023.000000	2046.000000
17.660000	0.008957	5.293710	-1.556233	1.618318	3.298451	1.933174	0.000000	-10.000000	-0.316667	24.183334	442.000000	1023.000000	1023.000000	2046.000000
17.680000	0.009851	5.821775	-1.532153	1.781781	3.595000	1.977147	0.000000	-10.000000	-0.291667	23.766666	450.000000	1023.000000	1023.000000	2046.000000
17.700001	0.011052	6.531826	-1.289858	1.942918	3.766460	2.112306	0.000000	-10.000000	-0.250000	23.050001	458.000000	1023.000000	1023.000000	2046.000000
17.719999	0.012023	7.105509	-1.217359	2.060449	4.071496	2.190922	0.000000	-10.000000	-0.233333	22.350000	465.833344	1023.000000	1023.000000	2046.000000
17.740000	0.013168	7.782466	-1.002831	2.176980	4.283995	2.324322	0.000000	-10.000000	-0.225000	21.966667	473.500000	1023.000000	1023.000000	2046.000000
17.760000	0.014017	8.283840	-0.940271	2.269269	4.568800	2.386043	0.000000	-10.000000	-0.216667	21.700001	480.833344	1023.000000	1023.000000	2046.000000
17.780001	0.015159	8.958941	-0.600917	2.286045	4.748791	2.525022	0.000000	-10.000000	-0.208333	21.283333	488.166656	1023.000000	1023.000000	2046.000000
17.799999	0.015761	9.314809	-0.530054	2.338734	4.940793	2.565335	0.000000	-10.000000	-0.191667	20.966667	495.333344	1023.000000	1023.000000	2046.000000
17.820000	0.016676	9.855602	-0.284147	2.350996	5.081223	2.707532	0.000000	-10.000000	-0.166667	20.166666	502.500000	1023.000000	1023.000000	2046.000000
17.840000	0.017478	10.329422	-0.162480	2.476749	5.263124	2.752029	0.000000	-10.000000	-0.133333	19.216667	509.333344	1023.000000	1023.000000	2046.000000
17.860001	0.018438	10.897114	0.079685	2.537457	5.380241	2.899730	0.000000	-10.000000	-0.091667	17.466667	516.000000	1023.000000	1023.000000	2046.000000
17.879999	0.018629	11.010019	-0.028508	2.656463	5.460463	2.921601	0.000000	-10.000000	-0.058333	15.683334	522.166687	1023.000000	1023.000000	2046.000000
17.900000	0.018206	10.760023	-0.118129	2.738221	5.174486	2.965445	0.000000	-10.000000	-0.025000	13.916667	527.833313	1023.000000	1023.000000	2046.000000
17.920000	0.017111	10.112632	-0.305366	2.703990	4.788266	2.925741	0.000000	-10.000000	-0.008333	12.000000	532.666687	1023.000000	1023.000000	2046.000000
17.940001	0.015618	9.230052	-0.427180	2.470919	4.421939	2.764374	0.000000	-10.000000	0.008333	9.316667	537.000000	1023.000000	1023.000000	2046.000000
17.959999	0.014274	8.435777	-0.503710	2.312720	4.146263	2.480503	0.000000	-10.000000	0.025000	6.550000	540.500000	1023.000000	1023.000000	2046.000000
17.980000	0.013226	7.816847	-0.526437	2.038711	3.985334	2.319239	0.000000	-10.000000	0.041667	3.816667	543.166687	1023.000000	1023.000000	2046.000000
18.000000	0.012600	7.446715	-0.586277	1.976709	3.899455	2.156828	0.000000	-10.000000	0.050000	1.233333	544.833313	1023.000000	1023.000000	2046.000000
18.020000	0.012008	7.096928	-0.632437	1.783589	3.875609	2.070167	0.000000	-10.000000	0.058333	-0.750000	545.666687	1023.000000	1023.000000	2046.000000
18.040001	0.011601	6.856140	-0.675254	1.807129	3.760441	1.963825	0.000000	-10.000000	0.075000	-2.216667	546.000000	1023.000000	1023.000000	2046.000000
18.059999	0.011212	6.625999	-0.682474	1.687530	3.710979	1.909965	0.000000	-10.000000	0.091667	-2.583333	546.000000	1023.000000	1023.000000	2046.000000
18.080000	0.011033	6.520788	-0.630819	1.727958	3.588353	1.835296	0.000000	-10.000000	0.100000	-4.016667	546.000000	1023.000000	1023.000000	2046.000000
18.100000	0.010795	6.379936	-0.621671	1.688913	3.558347	1.754346	0.000000	-10.000000	0.108333	-5.500000	546.000000	1023.000000	1023.000000	2046.000000
18.120001	0.010717	6.333740	-0.561765	1.750536	3.437728	1.707241	0.000000	-10.000000	0.116667	-7.516667	546.000000	1023.000000	1023.000000	2046.000000
18.139999	0.010466	6.185629	-0.640904	1.721325	3.454090	1.651118	0.000000	-10.000000	0.133333	-8.900000	546.000000	1023.000000	1023.000000	2046.000000
18.160000	0.010391	6.141038	-0.529874	1.694831	3.303089	1.672992	0.000000	-10.000000	0.150000	-10.233334	546.000000	1023.000000	1023.000000	2046.000000
18.180000	0.010117	5.979173	-0.614578	1.735000	3.283712	1.575039	0.000000	-10.000000	0.183333	-11.600000	546.000000	1023.000000	1023.000000	2046.000000
18.200001	0.009983	5.900129	-0.584484	1.712993	3.211466	1.560154	0.000000	-10.000000	0.225000	-13.216667	538.666687	1023.000000	1023.000000	2046.000000
18.219999	0.009801	5.792424	-0.629822	1.692593	3.241586	1.488067	0.000000	-10.000000	0.266667	-15.100000	529.500000	1023.000000	1023.000000	2046.000000
18.240000	0.009529	5.631674	-0.632052	1.641985	3.173886	1.447854	0.000000	-10.000000	0.300000	-17.100000	518.500000	1023.000000	1023.000000	2046.000000
18.260000	0.009161	5.414416	-0.819275	1.686524	3.137310	1.409857	0.000000	-10.000000	0.341667	-18.833334	512.666687	1023.000000	1023.000000	2046.000000
18.280001	0.008783	5.190677	-0.974225	1.653655	3.122505	1.388742	0.000000	-10.000000	0.383333	-20.250000	506.500000	1023.000000	1023.000000	2046.000000
18.299999	0.008219	4.857338	-1.251498	1.675532	3.078733	1.354571	0.000000	-10.000000	0.408333	-20.966667	499.833344	1023.000000	1023.000000	2046.000000
18.320000	0.007649	4.520569	-1.408618	1.586434	3.036886	1.305867	0.000000	-10.000000	0.425000	-21.666668	492.833344	1023.000000	1023.000000	2046.000000
18.340000	0.007095	4.192995	-1.589052	1.648262	2.898999	1.234786	0.000000	-10.000000	0.433333	-22.066668	485.500000	1023.000000	1023.000000	2046.000000
18.360001	0.006591	3.895071	-1.666336	1.582400	2.746000	1.233007	0.000000	-10.000000	0.450000	-22.533335	478.166656	1023.000000	1023.000000	2046.000000
18.379999	0.005925	3.501464	-1.810951	1.621091	2.520136	1.171188	0.000000	-10.000000	0.450000	-22.750000	470.666656	1023.000000	1023.000000	2046.000000
18.400000	0.005231	3.091612	-1.947966	1.548211	2.359487	1.131880	0.000000	-10.000000	0.450000	-22.850000	463.166656	1023.000000	1023.000000	2046.000000
18.420000	0.004627	2.734748	-2.027254	1.573046	2.144455	1.044500	0.000000	-10.000000	0.450000	-23.050001	455.500000	1023.000000	1023.000000	2046.000000
18.440001	0.003931	2.323462	-2.172535	1.524916	2.013430	0.957651	0.000000	-10.000000	0.450000	-23.066668	447.833344	1023.000000	1023.000000	2046.000000
18.459999	0.003486	2.060479	-2.185857	1.494528	1.873987	0.877820	0.000000	-10.000000	0.458333	-23.416668	440.000000	1023.000000	1023.000000	2046.000000
18.480000	0.002903	1.715576	-2.289732	1.472993	1.756675	0.775640	0.000000	-10.000000	0.475000	-23.650000	432.000000	1023.000000	1023.000000	2046.000000
18.500000	0.002537	1.499248	-2.283082	1.410211	1.637957	0.734163	0.000000	-10.000000	0.508333	-24.183332	424.000000	1023.000000	1023.000000	2046.000000
18.520000	0.001937	1.144672	-2.411412	1.379816	1.511575	0.664693	0.000000	-10.000000	0.525000	-24.633333	416.000000	1023.000000	1023.000000	2046.000000
18.540001	0.001676	0.990288	-2.374910	1.350433	1.369395	0.645370	0.000000	-10.000000	0.541667	-25.049999	408.000000	1023.000000	1023.000000	2046.000000
18.559999	0.001148	0.678496	-2.465926	1.342150	1.232709	0.569564	0.000000	-10.000000	0.550000	-25.416666	399.666656	1023.000000	1023.000000	2046.000000
18.580000	0.000782	0.461961	-2.461355	1.321813	1.066584	0.534919	0.000000	-10.000000	0.558333	-25.616667	391.166656	1023.000000	1023.000000	2046.000000
18.600000	0.000186	0.109971	-2.556739	1.274311	0.956480	0.435919	0.000000	-10.000000	0.558333	-25.816668	385.333344	1023.000000	1023.000000	2046.000000
18.620001	-0.000213	-0.126151	-2.548623	1.265274	0.779136	0.378063	0.000000	-10.000000	0.550000	-25.816668	379.666656	1023.000000	1023.000000	2046.000000
18.639999	-0.000895	-0.528708	-2.633420	1.181957	0.632431	0.290325	0.000000	-10.000000	0.558333	-25.783333	374.000000	1023.000000	1023.000000	2046.000000
18.660000	-0.001364	-0.806412	-2.639947	1.207772	0.480208	0.145556	0.000000	-10.000000	0.558333	-25.616667	362.500000	1023.000000	1023.000000	2046.000000
18.680000	-0.001959	-1.157951	-2.689072	1.104170	0.322547	0.104404	0.000000	-10.000000	0.558333	-25.650000	351.166656	1023.000000	1023.000000	2046.000000
18.700001	-0.002270	-1.341537	-2.667955	1.096855	0.212853	0.016710	0.000000	-10.000000	0.550000	-25.433334	339.666656	1023.000000	1023.000000	2046.000000
18.719999	-0.002908	-1.718443	-2.701244	0.985448	0.096688	-0.099335	0.000000	-10.000000	0.550000	-25.350000	334.000000	1023.000000	1023.000000	2046.000000
18.740000	-0.003199	-1.890574	-2.686054	0.990243	0.037503	-0.232266	0.000000	-10.000000	0.550000	-25.250000	325.333344	1023.000000	1023.000000	2046.000000
18.760000	-0.003607	-2.131879	-2.716027	0.880184	0.033776	-0.329812	0.000000	-10.000000	0.550000	-25.233334	317.000000	1023.000000	1023.000000	2046.000000
18.780001	-0.003502	-2.069571	-2.618350	0.929399	0.019538	-0.400158	0.000000	-10.000000	0.550000	-25.250000	305.666656	1023.000000	1023.000000	2046.000000
18.799999	-0.003809	-2.251074	-2.607228	0.831241	-0.008700	-0.466387	0.000000	-10.000000	0.550000	-25.033333	297.333344	1023.000000	1023.000000	2046.000000
18.820000	-0.004016	-2.373640	-2.555850	0.792167	-0.097286	-0.512671	0.000000	-10.000000	0.550000	-24.983334	291.666656	1023.000000	1023.000000	2046.000000
18.840000	-0.004661	-2.754921	-2.603694	0.679884	-0.224849	-0.606262	0.000000	-10.000000	0.550000	-24.816666	286.166656	1023.000000	1023.000000	2046.000000
18.860001	-0.004842	-2.861871	-2.531888	0.649976	-0.328553	-0.651405	0.000000	-10.000000	0.550000	-24.850000	277.833344	1023.000000	1023.000000	2046.000000
18.879999	-0.005423	-3.204987	-2.592508	0.563245	-0.435853	-0.739871	0.000000	-10.000000	0.558333	-24.900000	266.833344	1023.000000	1023.000000	2046.000000
18.900000	-0.006058	-3.580361	-2.715157	0.560530	-0.670714	-0.755020	0.000000	-10.000000	0.558333	-25.033335	255.666672	1023.000000	1023.000000	2046.000000
18.920000	-0.007319	-4.325607	-2.951241	0.508557	-0.999065	-0.883857	0.000000	-10.000000	0.550000	-24.916668	247.333328	1023.000000	1023.000000	2046.000000
18.940001	-0.008520	-5.035335	-3.153962	0.409130	-1.291241	-0.999261	0.000000	-10.000000	0.525000	-24.700001	239.000000	1023.000000	1023.000000	2046.000000
18.959999	-0.010566	-6.244318	-3.400778	0.113110	-1.719970	-1.236680	0.000000	-10.000000	0.516667	-24.383333	230.833328	1023.000000	1023.000000	2046.000000
18.980000	-0.012548	-7.416128	-3.602746	-0.139272	-2.135790	-1.538319	0.000000	-10.000000	0.516667	-24.200001	225.333328	1023.000000	1023.000000	2046.000000
19.000000	-0.014462	-8.547090	-3.808597	-0.385270	-2.464414	-1.888810	0.000000	-10.000000	0.491667	-23.750000	219.833328	1023.000000	1023.000000	2046.000000
19.020000	-0.015761	-9.314471	-3.875520	-0.630146	-2.703499	-2.105307	0.000000	-10.000000	0.450000	-22.800001	212.000000	1023.000000	1023.000000	2046.000000
19.040001	-0.016927	-10.003955	-3.995390	-0.883638	-2.814960	-2.309967	0.000000	-10.000000	0.408333	-21.850000	201.833328	1023.000000	1023.000000	2046.000000
19.059999	-0.017672	-10.444048	-4.008973	-0.988941	-2.974356	-2.471777	0.000000	-10.000000	0.400000	-21.250000	194.333328	1023.000000	1023.000000	2046.000000
19.080000	-0.018424	-10.888854	-4.041897	-1.105414	-3.092180	-2.649363	0.000000	-10.000000	0.400000	-20.950001	187.500000	1023.000000	1023.000000	2046.000000
19.100000	-0.018810	-11.116643	-4.020022	-1.132304	-3.229958	-2.734359	0.000000	-10.000000	0.391667	-20.516666	180.666672	1023.000000	1023.000000	2046.000000
19.120001	-0.019419	-11.476410	-4.029461	-1.224991	-3.367868	-2.854090	0.000000	-10.000000	0.375000	-19.833334	171.500000	1023.000000	1023.000000	2046.000000
19.139999	-0.019658	-11.618046	-4.023821	-1.211023	-3.455237	-2.927964	0.000000	-10.000000	0.358333	-19.350000	164.833328	1023.000000	1023.000000	2046.000000
19.160000	-0.020011	-11.826467	-3.984646	-1.277131	-3.549801	-3.014889	0.000000	-10.000000	0.350000	-18.700001	158.500000	1023.000000	1023.000000	2046.000000
19.180000	-0.020269	-11.978963	-3.997806	-1.297498	-3.603597	-3.080062	0.000000	-10.000000	0.350000	-18.316668	152.333328	1023.000000	1023.000000	2046.000000
19.200001	-0.020655	-12.207121	-3.988022	-1.367295	-3.698376	-3.153429	0.000000	-10.000000	0.350000	-18.033335	148.166672	1023.000000	1023.000000	2046.000000
19.219999	-0.020768	-12.273919	-4.024598	-1.365626	-3.683215	-3.200480	0.000000	-10.000000	0.333333	-17.900002	144.000000	1023.000000	1023.000000	2046.000000
19.240000	-0.021094	-12.466415	-4.052443	-1.450359	-3.713734	-3.249880	0.000000	-10.000000	0.316667	-17.783335	138.166672	1023.000000	1023.000000	2046.000000
19.260000	-0.021239	-12.552248	-4.072759	-1.491225	-3.701976	-3.286288	0.000000	-10.000000	0.300000	-17.816668	130.333328	1023.000000	1023.000000	2046.000000
19.280001	-0.021586	-12.757166	-4.124713	-1.585698	-3.738203	-3.308552	0.000000	-10.000000	0.300000	-18.000000	124.500000	1023.000000	1023.000000	2046.000000
19.299999	-0.021855	-12.916488	-4.220595	-1.563401	-3.765394	-3.367098	0.000000	-10.000000	0.300000	-18.133333	120.500000	1023.000000	1023.000000	2046.000000
19.320000	-0.022282	-13.168920	-4.372857	-1.669484	-3.736873	-3.389705	0.000000	-10.000000	0.291667	-18.000000	116.500000	1023.000000	1023.000000	2046.000000
19.340000	-0.022598	-13.355436	-4.514097	-1.685854	-3.726820	-3.428664	0.000000	-10.000000	0.283333	-17.583334	110.500000	1023.000000	1023.000000	2046.000000
19.360001	-0.023014	-13.601090	-4.566641	-1.822273	-3.756364	-3.455813	0.000000	-10.000000	0.275000	-17.150000	104.500000	1023.000000	1023.000000	2046.000000
19.379999	-0.023333	-13.789921	-4.619374	-1.843621	-3.872963	-3.453962	0.000000	-10.000000	0.266667	-16.383333	96.833336	1023.000000	1023.000000	2046.000000
19.400000	-0.023771	-14.048819	-4.632078	-1.907589	-3.974678	-3.534474	0.000000	-10.000000	0.258333	-15.900001	91.166664	1023.000000	1023.000000	2046.000000
19.420000	-0.024167	-14.282571	-4.688609	-1.894507	-4.108351	-3.591104	0.000000	-10.000000	0.233333	-14.966666	84.166664	1023.000000	1023.000000	2046.000000
19.440001	-0.024623	-14.552343	-4.715446	-1.977001	-4.187078	-3.672820	0.000000	-10.000000	0.216667	-14.233334	79.333336	1023.000000	1023.000000	2046.000000
19.459999	-0.024968	-14.756208	-4.751995	-2.005873	-4.286166	-3.712175	0.000000	-10.000000	0.200000	-13.500000	74.500000	1023.000000	1023.000000	2046.000000
19.480000	-0.025287	-14.944414	-4.810085	-2.057400	-4.244197	-3.832733	0.000000	-10.000000	0.200000	-13.150000	71.333336	1023.000000	1023.000000	2046.000000
19.500000	-0.025567	-15.109822	-4.893025	-2.113871	-4.296950	-3.805977	0.000000	-10.000000	0.191667	-12.933333	68.333336	1023.000000	1023.000000	2046.000000
19.520000	-0.025694	-15.184957	-4.825335	-2.185504	-4.251888	-3.922229	0.000000	-10.000000	0.175000	-12.550000	62.666668	1023.000000	1023.000000	2046.000000
19.540001	-0.025901	-15.307484	-4.906025	-2.174137	-4.308287	-3.919035	0.000000	-10.000000	0.158333	-12.266667	58.666668	1023.000000	1023.000000	2046.000000
19.559999	-0.025859	-15.282798	-4.831654	-2.226921	-4.259789	-3.964434	0.000000	-10.000000	0.150000	-12.050000	54.666668	1023.000000	1023.000000	2046.000000
19.580000	-0.026060	-15.401201	-4.889452	-2.224276	-4.282128	-4.005345	0.000000	-10.000000	0.150000	-11.933333	52.000000	1023.000000	1023.000000	2046.000000
19.600000	-0.025927	-15.322872	-4.794776	-2.257795	-4.279727	-3.990573	0.000000	-10.000000	0.150000	-11.733334	48.000000	1023.000000	1023.000000	2046.000000
19.620001	-0.026217	-15.494154	-4.832536	-2.278895	-4.385143	-3.997580	0.000000	-10.000000	0.141667	-11.500000	44.000000	1023.000000	1023.000000	2046.000000
19.639999	-0.026091	-15.419717	-4.778365	-2.296671	-4.325573	-4.019108	0.000000	-10.000000	0.133333	-11.100000	38.833332	1023.000000	1023.000000	2046.000000
19.660000	-0.026374	-15.587259	-4.795877	-2.344948	-4.396628	-4.049807	0.000000	-10.000000	0.125000	-10.783334	35.000000	1023.000000	1023.000000	2046.000000
19.680000	-0.026351	-15.573547	-4.781319	-2.341591	-4.381067	-4.069571	0.000000	-10.000000	0.125000	-10.516666	31.333334	1023.000000	1023.000000	2046.000000
19.700001	-0.026578	-15.707888	-4.785513	-2.389326	-4.403141	-4.129907	0.000000	-10.000000	0.125000	-10.300000	29.000000	1023.000000	1023.000000	2046.000000
19.719999	-0.026524	-15.675501	-4.734288	-2.380584	-4.412535	-4.148092	0.000000	-10.000000	0.125000	-10.066667	25.500000	1023.000000	1023.000000	2046.000000
19.740000	-0.026666	-15.759692	-4.710787	-2.461810	-4.422860	-4.164235	0.000000	-10.000000	0.116667	-9.733334	22.166666	1023.000000	1023.000000	2046.000000
19.760000	-0.026730	-15.797607	-4.747887	-2.445402	-4.417756	-4.186563	0.000000	-10.000000	0.108333	-9.416667	17.833334	1023.000000	1023.000000	2046.000000
19.780001	-0.026745	-15.806069	-4.670214	-2.488152	-4.401065	-4.246639	0.000000	-10.000000	0.100000	-9.116667	14.666667	1023.000000	1023.000000	2046.000000
19.799999	-0.026733	-15.799367	-4.667005	-2.472989	-4.397877	-4.261497	0.000000	-10.000000	0.100000	-8.866667	11.500000	1023.000000	1023.000000	2046.000000
19.820000	-0.026847	-15.866609	-4.652246	-2.527658	-4.345229	-4.341475	0.000000	-10.000000	0.100000	-8.666667	9.500000	1023.000000	1023.000000	2046.000000
19.840000	-0.026697	-15.777907	-4.604604	-2.512130	-4.314620	-4.346554	0.000000	-10.000000	0.100000	-8.383333	6.666667	1023.000000	1023.000000	2046.000000
19.860001	-0.026635	-15.741335	-4.589118	-2.533863	-4.226965	-4.391390	0.000000	-10.000000	0.108333	-8.133333	3.833333	1023.000000	1023.000000	2046.000000
19.879999	-0.026404	-15.604898	-4.501962	-2.527818	-4.254493	-4.320626	0.000000	-10.000000	0.108333	-7.900000	1.500000	1023.000000	1023.000000	2046.000000
19.900000	-0.026171	-15.467054	-4.404583	-2.527860	-4.176116	-4.358496	0.000000	-10.000000	0.108333	-7.566667	-0.833333	1023.000000	1023.000000	2046.000000
19.920000	-0.026321	-15.555632	-4.382949	-2.610343	-4.218225	-4.344115	0.000000	-10.000000	0.100000	-7.050000	-3.000000	1023.000000	1023.000000	2046.000000
19.940001	-0.026442	-15.627345	-4.350115	-2.636776	-4.197479	-4.442975	0.000000	-10.000000	0.100000	-6.566667	-5.333333	1023.000000	1023.000000	2046.000000
19.959999	-0.026416	-15.612106	-4.360634	-2.669186	-4.216001	-4.366285	0.000000	-10.000000	0.091667	-6.250000	-7.500000	1023.000000	1023.000000	2046.000000
19.980000	-0.026276	-15.528983	-4.251364	-2.655433	-4.191363	-4.430823	0.000000	-10.000000	0.091667	-6.266667	-9.500000	1023.000000	1023.000000	2046.000000
20.000000	-0.026409	-15.607831	-4.360157	-2.638718	-4.249026	-4.359930	0.000000	-10.000000	0.091667	-6.366667	-11.500000	1023.000000	1023.000000	2046.000000
20.020000	-0.026856	-15.871964	-4.458879	-2.634182	-4.347603	-4.431300	0.000000	-10.000000	0.100000	-6.516667	-13.833333	1023.000000	1023.000000	2046.000000
20.040001	-0.027776	-16.415619	-4.662293	-2.722144	-4.614148	-4.417034	0.000000	-10.000000	0.100000	-6.166667	-16.166666	1023.000000	1023.000000	2046.000000
20.059999	-0.029259	-17.292030	-4.892488	-2.899012	-4.936286	-4.564245	0.000000	-10.000000	0.083333	-5.533333	-18.500000	1023.000000	1023.000000	2046.000000
20.080000	-0.030696	-18.141392	-5.088518	-3.080847	-5.255872	-4.716155	0.000000	-10.000000	0.066667	-4.266666	-20.166666	1023.000000	1023.000000	2046.000000
20.100000	-0.031909	-18.858437	-5.175612	-3.260338	-5.472168	-4.950319	0.000000	-10.000000	0.050000	-2.183333	-21.333334	1023.000000	1023.000000	2046.000000
20.120001	-0.032670	-19.307829	-5.264351	-3.386856	-5.560130	-5.096491	0.000000	-10.000000	0.050000	-0.066667	-21.833334	1023.000000	1023.000000	2046.000000
20.139999	-0.033047	-19.530928	-5.269782	-3.500253	-5.562117	-5.198776	0.000000	-10.000000	0.050000	1.600000	-22.000000	1023.000000	1023.000000	2046.000000
20.160000	-0.033106	-19.565611	-5.212833	-3.574389	-5.600991	-5.177397	0.000000	-10.000000	0.050000	2.316667	-22.000000	1023.000000	1023.000000	2046.000000
20.180000	-0.033089	-19.555792	-5.151868	-3.606292	-5.569341	-5.228291	0.000000	-10.000000	0.050000	2.900000	-22.000000	1023.000000	1023.000000	2046.000000
20.200001	-0.032787	-19.376888	-5.089389	-3.562368	-5.586105	-5.139027	0.000000	-10.000000	0.033333	3.750000	-22.000000	1023.000000	1023.000000	2046.000000
20.219999	-0.032631	-19.284990	-5.028404	-3.534458	-5.575969	-5.146159	0.000000	-10.000000	0.008333	5.050000	-22.000000	1023.000000	1023.000000	2046.000000
20.240000	-0.032228	-19.046459	-4.978416	-3.468296	-5.550442	-5.049305	0.000000	-10.000000	-0.008333	6.900000	-22.000000	1023.000000	1023.000000	2046.000000
20.260000	-0.031797	-18.791916	-4.879132	-3.454468	-5.416635	-5.041682	0.000000	-10.000000	-0.016667	8.933333	-22.000000	1023.000000	1023.000000	2046.000000
20.280001	-0.031332	-18.517105	-4.869735	-3.375650	-5.357464	-4.914256	0.000000	-10.000000	-0.041667	11.033334	-22.000000	1023.000000	1023.000000	2046.000000
20.299999	-0.030899	-18.261547	-4.825365	-3.282193	-5.241367	-4.912622	0.000000	-10.000000	-0.083333	12.766666	-22.000000	1023.000000	1023.000000	2046.000000
20.320000	-0.030301	-17.907814	-4.838271	-3.200484	-5.141018	-4.728041	0.000000	-10.000000	-0.100000	14.300000	-14.333333	1023.000000	1023.000000	2046.000000
20.340000	-0.029756	-17.585567	-4.774135	-3.225446	-4.926377	-4.659610	0.000000	-10.000000	-0.100000	15.266666	1.333333	1023.000000	1023.000000	2046.000000
20.360001	-0.029376	-17.361261	-4.849091	-3.168402	-4.798579	-4.545190	0.000000	-10.000000	-0.091667	15.883333	18.833334	1023.000000	1023.000000	2046.000000
20.379999	-0.028746	-16.989164	-4.807997	-3.180554	-4.568767	-4.431846	0.000000	-10.000000	-0.108333	16.316668	30.333334	1023.000000	1023.000000	2046.000000
20.400000	-0.028338	-16.747887	-4.949501	-3.131936	-4.403497	-4.262952	0.000000	-10.000000	-0.125000	16.816668	35.666668	1023.000000	1023.000000	2046.000000
20.420000	-0.027669	-16.352411	-4.933017	-3.099288	-4.167691	-4.152416	0.000000	-10.000000	-0.150000	17.650000	41.000000	1023.000000	1023.000000	2046.000000
20.440001	-0.027322	-16.147497	-4.977559	-3.089226	-4.027390	-4.053320	0.000000	-10.000000	-0.175000	18.450001	46.666668	1023.000000	1023.000000	2046.000000
20.459999	-0.026636	-15.742010	-4.946582	-3.061644	-3.867766	-3.866019	0.000000	-10.000000	-0.208333	19.316668	52.833332	1023.000000	1023.000000	2046.000000
20.480000	-0.026177	-15.470595	-4.916197	-3.024866	-3.751881	-3.777650	0.000000	-10.000000	-0.250000	20.166666	59.166668	1023.000000	1023.000000	2046.000000
20.500000	-0.025760	-15.224374	-4.932783	-2.947054	-3.682703	-3.661835	0.000000	-10.000000	-0.275000	21.333334	65.833336	1023.000000	1023.000000	2046.000000
20.520000	-0.025145	-14.860506	-4.890028	-2.885927	-3.502974	-3.581577	0.000000	-10.000000	-0.291667	22.266666	72.666664	1023.000000	1023.000000	2046.000000
20.540001	-0.024810	-14.662764	-4.874923	-2.843389	-3.498873	-3.445579	0.000000	-10.000000	-0.308333	23.383333	80.000000	1023.000000	1023.000000	2046.000000
20.559999	-0.024089	-14.236651	-4.857979	-2.761253	-3.321043	-3.296375	0.000000	-10.000000	-0.333333	24.049999	87.500000	1023.000000	1023.000000	2046.000000
20.580000	-0.023569	-13.929485	-4.832789	-2.710961	-3.146753	-3.238982	0.000000	-10.000000	-0.358333	24.799999	95.500000	1023.000000	1023.000000	2046.000000
20.600000	-0.022838	-13.497437	-4.767976	-2.669209	-3.035774	-3.024478	0.000000	-10.000000	-0.366667	25.033333	103.666664	1023.000000	1023.000000	2046.000000
20.620001	-0.022065	-13.040207	-4.667392	-2.603444	-2.807079	-2.962292	0.000000	-10.000000	-0.366667	25.416668	112.166664	1023.000000	1023.000000	2046.000000
20.639999	-0.021242	-12.554186	-4.647108	-2.496599	-2.646898	-2.763580	0.000000	-10.000000	-0.375000	25.433334	120.500000	1023.000000	1023.000000	2046.000000
20.660000	-0.020410	-12.062118	-4.568908	-2.371897	-2.430470	-2.690842	0.000000	-10.000000	-0.383333	25.450001	129.000000	1023.000000	1023.000000	2046.000000
20.680000	-0.019592	-11.578979	-4.543121	-2.225244	-2.275143	-2.535471	0.000000	-10.000000	-0.391667	25.516666	137.500000	1023.000000	1023.000000	2046.000000
20.700001	-0.018693	-11.047574	-4.457313	-2.135044	-2.025597	-2.429620	0.000000	-10.000000	-0.375000	25.683334	146.000000	1023.000000	1023.000000	2046.000000
20.719999	-0.017846	-10.546916	-4.388851	-2.051214	-1.925807	-2.181044	0.000000	-10.000000	-0.358333	26.066668	154.500000	1023.000000	1023.000000	2046.000000
20.740000	-0.016844	-9.954550	-4.319403	-1.898636	-1.667687	-2.068825	0.000000	-10.000000	-0.350000	26.033333	163.166672	1023.000000	1023.000000	2046.000000
20.760000	-0.016040	-9.479634	-4.244638	-1.806859	-1.535426	-1.892711	0.000000	-10.000000	-0.358333	26.066666	171.833328	1023.000000	1023.000000	2046.000000
20.780001	-0.014974	-8.849503	-4.131223	-1.663635	-1.298831	-1.755813	0.000000	-10.000000	-0.375000	25.866667	180.500000	1023.000000	1023.000000	2046.000000
20.799999	-0.014272	-8.434494	-4.076077	-1.546167	-1.179588	-1.632662	0.000000	-10.000000	-0.391667	25.950001	189.166672	1023.000000	1023.000000	2046.000000
20.820000	-0.013208	-7.806052	-3.970049	-1.410354	-0.926094	-1.499556	0.000000	-10.000000	-0.400000	26.150000	197.833328	1023.000000	1023.000000	2046.000000
20.840000	-0.012307	-7.273608	-3.848202	-1.324144	-0.791214	-1.310049	0.000000	-10.000000	-0.383333	26.333334	206.666672	1023.000000	1023.000000	2046.000000
20.860001	-0.011216	-6.628430	-3.715808	-1.162363	-0.569227	-1.181031	0.000000	-10.000000	-0.375000	26.166666	215.333328	1023.000000	1023.000000	2046.000000
20.879999	-0.010363	-6.124771	-3.579934	-1.053875	-0.410037	-1.080925	0.000000	-10.000000	-0.375000	26.083334	224.166672	1023.000000	1023.000000	2046.000000
20.900000	-0.009234	-5.457543	-3.471803	-0.924979	-0.160621	-0.900139	0.000000	-10.000000	-0.383333	25.983334	232.833328	1023.000000	1023.000000	2046.000000
20.920000	-0.008344	-4.931012	-3.317606	-0.830981	0.024586	-0.807011	0.000000	-10.000000	-0.383333	26.066668	241.500000	1023.000000	1023.000000	2046.000000
20.940001	-0.007237	-4.277221	-3.261662	-0.683395	0.325606	-0.657770	0.000000	-10.000000	-0.375000	25.950001	250.166672	1023.000000	1023.000000	2046.000000
20.959999	-0.006381	-3.771323	-3.135317	-0.559224	0.481101	-0.557882	0.000000	-10.000000	-0.391667	25.850000	258.833344	1023.000000	1023.000000	2046.000000
20.980000	-0.005350	-3.162019	-3.026718	-0.452607	0.738202	-0.420897	0.000000	-10.000000	-0.391667	25.966667	267.500000	1023.000000	1023.000000	2046.000000
21.000000	-0.004415	-2.609092	-2.796000	-0.413659	0.903365	-0.302797	0.000000	-10.000000	-0.400000	26.150000	276.166656	1023.000000	1023.000000	2046.000000
21.020000	-0.003605	-2.130686	-2.632889	-0.455988	1.049287	-0.091096	0.000000	-10.000000	-0.391667	26.533333	284.833344	1023.000000	1023.000000	2046.000000
21.040001	-0.002882	-1.703434	-2.525998	-0.365038	1.214815	-0.027212	0.000000	-10.000000	-0.383333	26.766666	293.666656	1023.000000	1023.000000	2046.000000
21.059999	-0.001831	-1.082417	-2.353714	-0.265055	1.413020	0.123332	0.000000	-10.000000	-0.375000	26.950001	302.500000	1023.000000	1023.000000	2046.000000
21.080000	-0.000773	-0.456590	-2.137053	-0.173402	1.630837	0.223028	0.000000	-10.000000	-0.358333	26.816668	311.500000	1023.000000	1023.000000	2046.000000
21.100000	-0.000105	-0.062007	-2.106999	-0.046467	1.679624	0.411835	0.000000	-10.000000	-0.358333	26.299999	320.500000	1023.000000	1023.000000	2046.000000
21.120001	0.000085	0.050268	-2.184984	0.114248	1.666434	0.454570	0.000000	-10.000000	-0.341667	26.033333	329.333344	1023.000000	1023.000000	2046.000000
21.139999	-0.000642	-0.379400	-2.334262	0.060887	1.280449	0.613527	0.000000	-10.000000	-0.333333	25.733334	338.166656	1023.000000	1023.000000	2046.000000
21.160000	-0.001483	-0.876565	-2.399861	-0.033732	1.090816	0.466212	0.000000	-10.000000	-0.333333	25.600000	346.833344	1023.000000	1023.000000	2046.000000
21.180000	-0.002288	-1.352426	-2.435234	-0.172523	0.870867	0.384464	0.000000	-10.000000	-0.325000	25.350000	355.500000	1023.000000	1023.000000	2046.000000
21.200001	-0.002528	-1.494226	-2.404605	-0.272851	0.887072	0.296158	0.000000	-10.000000	-0.333333	25.183334	363.833344	1023.000000	1023.000000	2046.000000
21.219999	-0.002536	-1.498583	-2.419865	-0.306580	0.935346	0.292517	0.000000	-10.000000	-0.333333	25.316668	372.333344	1023.000000	1023.000000	2046.000000
21.240000	-0.002223	-1.313709	-2.349020	-0.334319	1.067113	0.302518	0.000000	-10.000000	-0.350000	25.183334	380.666656	1023.000000	1023.000000	2046.000000
21.260000	-0.001832	-1.082538	-2.295216	-0.298509	1.085388	0.425798	0.000000	-10.000000	-0.366667	25.333334	389.333344	1023.000000	1023.000000	2046.000000
21.280001	-0.001240	-0.732596	-2.207753	-0.196971	1.244331	0.427797	0.000000	-10.000000	-0.391667	25.550001	397.666656	1023.000000	1023.000000	2046.000000
21.299999	-0.000538	-0.317800	-2.119570	-0.082415	1.278292	0.605893	0.000000	-10.000000	-0.400000	25.983334	406.166656	1023.000000	1023.000000	2046.000000
21.320000	0.000190	0.112326	-1.997745	0.082681	1.422608	0.604782	0.000000	-10.000000	-0.400000	26.516666	414.666656	1023.000000	1023.000000	2046.000000
21.340000	0.001061	0.627214	-1.868870	0.212160	1.494928	0.788996	0.000000	-10.000000	-0.391667	26.916666	423.500000	1023.000000	1023.000000	2046.000000
21.360001	0.001945	1.149647	-1.694469	0.350011	1.667272	0.826833	0.000000	-10.000000	-0.383333	27.016666	432.500000	1023.000000	1023.000000	2046.000000
21.379999	0.002777	1.641065	-1.606836	0.480045	1.738712	1.029142	0.000000	-10.000000	-0.375000	26.883333	441.500000	1023.000000	1023.000000	2046.000000
21.400000	0.003618	2.137967	-1.489111	0.664726	1.939029	1.023323	0.000000	-10.000000	-0.350000	26.416666	450.500000	1023.000000	1023.000000	2046.000000
21.420000	0.004674	2.762378	-1.381119	0.780525	2.130023	1.232949	0.000000	-10.000000	-0.350000	26.050001	459.333344	1023.000000	1023.000000	2046.000000
21.440001	0.005417	3.201314	-1.270847	0.891610	2.295813	1.284738	0.000000	-10.000000	-0.333333	25.316668	468.166656	1023.000000	1023.000000	2046.000000
21.459999	0.006441	3.806364	-1.213367	1.014201	2.532761	1.472768	0.000000	-10.000000	-0.308333	24.200001	476.666656	1023.000000	1023.000000	2046.000000
21.480000	0.007132	4.214748	-1.223216	1.156734	2.762088	1.519143	0.000000	-10.000000	-0.266667	23.083334	485.000000	1023.000000	1023.000000	2046.000000
21.500000	0.007965	4.707326	-1.262609	1.274552	3.052978	1.642405	0.000000	-10.000000	-0.225000	21.966667	492.833344	1023.000000	1023.000000	2046.000000
21.520000	0.008547	5.051016	-1.289099	1.387048	3.220989	1.732078	0.000000	-10.000000	-0.200000	21.433334	500.333344	1023.000000	1023.000000	2046.000000
21.540001	0.009379	5.543259	-1.268067	1.514554	3.461147	1.835625	0.000000	-10.000000	-0.183333	20.500000	507.500000	1023.000000	1023.000000	2046.000000
21.559999	0.009931	5.869255	-1.287618	1.629374	3.531781	1.995718	0.000000	-10.000000	-0.183333	19.783333	514.500000	1023.000000	1023.000000	2046.000000
21.580000	0.010767	6.363006	-1.203557	1.770325	3.669098	2.127140	0.000000	-10.000000	-0.183333	19.116667	521.166687	1023.000000	1023.000000	2046.000000
21.600000	0.011261	6.655036	-1.140394	1.923419	3.645349	2.226662	0.000000	-10.000000	-0.191667	18.983334	527.833313	1023.000000	1023.000000	2046.000000
21.620001	0.011960	7.068602	-1.089383	2.056156	3.822895	2.278934	0.000000	-10.000000	-0.175000	18.799999	534.166687	1023.000000	1023.000000	2046.000000
21.639999	0.012599	7.446060	-0.941594	2.118662	3.798771	2.470222	0.000000	-10.000000	-0.166667	18.600000	540.500000	1023.000000	1023.000000	2046.000000
21.660000	0.013195	7.798520	-0.887638	2.248044	3.957007	2.481108	0.000000	-10.000000	-0.150000	18.266666	546.500000	1023.000000	1023.000000	2046.000000
21.680000	0.013860	8.191307	-0.828153	2.330998	4.076819	2.611642	0.000000	-10.000000	-0.133333	17.850000	552.500000	1023.000000	1023.000000	2046.000000
21.700001	0.014617	8.638567	-0.711955	2.427287	4.279133	2.644102	0.000000	-10.000000	-0.116667	17.183334	558.500000	1023.000000	1023.000000	2046.000000
21.719999	0.015348	9.070963	-0.602893	2.481795	4.353028	2.839033	0.000000	-10.000000	-0.083333	16.466667	564.500000	1023.000000	1023.000000	2046.000000
21.740000	0.015937	9.418677	-0.568286	2.643734	4.557508	2.785722	0.000000	-10.000000	-0.066667	15.350000	570.333313	1023.000000	1023.000000	2046.000000
21.760000	0.016644	9.836869	-0.492555	2.722715	4.629919	2.976791	0.000000	-10.000000	-0.041667	14.100000	575.833313	1023.000000	1023.000000	2046.000000
21.780001	0.017133	10.125855	-0.421909	2.893375	4.742186	2.912204	0.000000	-10.000000	-0.025000	12.500000	580.666687	1023.000000	1023.000000	2046.000000
21.799999	0.017805	10.522770	-0.354597	2.921312	4.859647	3.096407	0.000000	-10.000000	-0.008333	10.800000	585.000000	1023.000000	1023.000000	2046.000000
21.820000	0.018213	10.763907	-0.288056	3.070926	4.919860	3.061177	0.000000	-10.000000	0.016667	8.750000	588.833313	1023.000000	1023.000000	2046.000000
21.840000	0.018633	11.011918	-0.275268	3.112615	5.003550	3.171022	0.000000	-10.000000	0.025000	6.466667	592.166687	1023.000000	1023.000000	2046.000000
21.860001	0.018818	11.121557	-0.264041	3.212786	5.076302	3.096511	0.000000	-10.000000	0.050000	3.150000	594.666687	1023.000000	1023.000000	2046.000000
21.879999	0.019082	11.277250	-0.276319	3.253885	5.094457	3.205228	0.000000	-10.000000	0.066667	0.066667	596.166687	1023.000000	1023.000000	2046.000000
21.900000	0.019128	11.304436	-0.247404	3.304040	5.151352	3.096446	0.000000	-10.000000	0.091667	-3.033333	596.833313	1023.000000	1023.000000	2046.000000
21.920000	0.019165	11.326288	-0.272804	3.299411	5.174338	3.125344	0.000000	-10.000000	0.108333	-5.400000	597.000000	1023.000000	1023.000000	2046.000000
21.940001	0.019015	11.237985	-0.292397	3.367347	5.137271	3.025764	0.000000	-10.000000	0.125000	-7.816667	597.000000	1023.000000	1023.000000	2046.000000
21.959999	0.019100	11.288346	-0.246034	3.327739	5.158632	3.048009	0.000000	-10.000000	0.141667	-10.033334	597.000000	1023.000000	1023.000000	2046.000000
21.980000	0.018979	11.216331	-0.267005	3.385045	5.110894	2.987397	0.000000	-10.000000	0.175000	-11.533334	597.000000	1023.000000	1023.000000	2046.000000
22.000000	0.018963	11.207372	-0.277448	3.355282	5.199115	2.930423	0.000000	-10.000000	0.208333	-12.833333	597.000000	1023.000000	1023.000000	2046.000000
22.020000	0.018881	11.158674	-0.265164	3.369314	5.158983	2.895541	0.000000	-10.000000	0.250000	-14.016666	589.666687	1023.000000	1023.000000	2046.000000
22.040001	0.018759	11.086324	-0.256000	3.327591	5.185949	2.828783	0.000000	-10.000000	0.258333	-15.083333	580.666687	1023.000000	1023.000000	2046.000000
22.059999	0.018666	11.031859	-0.180798	3.252323	5.136481	2.823854	0.000000	-10.000000	0.266667	-15.933333	569.833313	1023.000000	1023.000000	2046.000000
22.080000	0.018349	10.844363	-0.163478	3.148135	5.119266	2.740441	0.000000	-10.000000	0.275000	-16.450001	564.666687	1023.000000	1023.000000	2046.000000
22.100000	0.017939	10.601813	-0.189903	3.090623	4.976426	2.724667	0.000000	-10.000000	0.291667	-17.266666	559.166687	1023.000000	1023.000000	2046.000000
22.120001	0.017775	10.505206	-0.143906	3.092541	4.902891	2.653680	0.000000	-10.000000	0.333333	-18.283333	553.500000	1023.000000	1023.000000	2046.000000
22.139999	0.017472	10.326038	-0.124401	2.995322	4.743850	2.711268	0.000000	-10.000000	0.375000	-19.450001	547.166687	1023.000000	1023.000000	2046.000000
22.160000	0.016576	9.796268	-0.328070	3.067397	4.456422	2.600519	0.000000	-10.000000	0.416667	-20.533333	540.666687	1023.000000	1023.000000	2046.000000
22.180000	0.015291	9.037004	-0.571099	2.990713	3.993499	2.623891	0.000000	-10.000000	0.433333	-21.350000	533.833313	1023.000000	1023.000000	2046.000000
22.200001	0.013215	7.809900	-0.920985	2.896103	3.463240	2.371542	0.000000	-10.000000	0.441667	-22.150000	526.833313	1023.000000	1023.000000	2046.000000
22.219999	0.010986	6.492917	-1.127339	2.535732	2.894557	2.189966	0.000000	-10.000000	0.483333	-22.666668	519.500000	1023.000000	1023.000000	2046.000000
22.240000	0.008715	5.150561	-1.349391	2.304971	2.379977	1.815003	0.000000	-10.000000	0.508333	-23.383333	511.833344	1023.000000	1023.000000	2046.000000
22.260000	0.006851	4.048691	-1.502005	1.970776	2.033020	1.546899	0.000000	-10.000000	0.541667	-23.783335	504.000000	1023.000000	1023.000000	2046.000000
22.280001	0.005477	3.237199	-1.626994	1.795606	1.796852	1.271734	0.000000	-10.000000	0.541667	-24.133333	496.000000	1023.000000	1023.000000	2046.000000
22.299999	0.004212	2.489448	-1.761562	1.598011	1.572003	1.080996	0.000000	-10.000000	0.550000	-24.183334	488.000000	1023.000000	1023.000000	2046.000000
22.320000	0.003197	1.889413	-1.830269	1.448575	1.324036	0.947072	0.000000	-10.000000	0.550000	-24.400000	480.000000	1023.000000	1023.000000	2046.000000
22.340000	0.002296	1.356865	-1.911269	1.322523	1.166971	0.778641	0.000000	-10.000000	0.541667	-24.650000	471.833344	1023.000000	1023.000000	2046.000000
22.360001	0.001433	0.846744	-2.013476	1.258816	0.926104	0.675300	0.000000	-10.000000	0.533333	-24.883333	463.500000	1023.000000	1023.000000	2046.000000
22.379999	0.000765	0.451853	-2.044611	1.237138	0.743359	0.515967	0.000000	-10.000000	0.533333	-25.133333	455.166656	1023.000000	1023.000000	2046.000000
22.400000	0.000143	0.084686	-2.046366	1.135790	0.509681	0.485581	0.000000	-10.000000	0.541667	-25.333334	446.666656	1023.000000	1023.000000	2046.000000
22.420000	-0.000470	-0.277867	-2.140996	1.144183	0.421811	0.297135	0.000000	-10.000000	0.550000	-25.466667	438.333344	1023.000000	1023.000000	2046.000000
22.440001	-0.000932	-0.550927	-2.094769	1.060784	0.176618	0.306440	0.000000	-10.000000	0.550000	-25.483334	429.666656	1023.000000	1023.000000	2046.000000
22.459999	-0.001392	-0.822554	-2.207381	1.099586	0.119684	0.165556	0.000000	-10.000000	0.550000	-25.583334	421.333344	1023.000000	1023.000000	2046.000000
22.480000	-0.001805	-1.066745	-2.164116	1.012837	-0.022369	0.106903	0.000000	-10.000000	0.566667	-25.700001	412.666656	1023.000000	1023.000000	2046.000000
22.500000	-0.002309	-1.364765	-2.281448	0.966483	-0.070127	0.020327	0.000000	-10.000000	0.583333	-26.100000	404.166656	1023.000000	1023.000000	2046.000000
22.520000	-0.002747	-1.623526	-2.290791	0.859608	-0.198997	0.006654	0.000000	-10.000000	0.616667	-26.650002	395.333344	1023.000000	1023.000000	2046.000000
22.540001	-0.003377	-1.995757	-2.503784	0.874578	-0.257566	-0.108985	0.000000	-10.000000	0.641667	-27.316668	386.500000	1023.000000	1023.000000	2046.000000
22.559999	-0.003898	-2.303432	-2.639989	0.832358	-0.336679	-0.159123	0.000000	-10.000000	0.666667	-27.683334	377.500000	1023.000000	1023.000000	2046.000000
22.580000	-0.004634	-2.738527	-2.895647	0.806650	-0.432446	-0.217084	0.000000	-10.000000	0.666667	-27.766668	368.333344	1023.000000	1023.000000	2046.000000
22.600000	-0.005261	-3.109478	-3.047216	0.682844	-0.504358	-0.240747	0.000000	-10.000000	0.666667	-27.450001	359.000000	1023.000000	1023.000000	2046.000000
22.620001	-0.006025	-3.560537	-3.247036	0.710527	-0.616302	-0.407725	0.000000	-10.000000	0.658333	-27.233334	349.666656	1023.000000	1023.000000	2046.000000
22.639999	-0.006532	-3.860457	-3.292326	0.591858	-0.769818	-0.390171	0.000000	-10.000000	0.641667	-26.816668	340.500000	1023.000000	1023.000000	2046.000000
22.660000	-0.007268	-4.295468	-3.388778	0.610011	-0.953083	-0.563617	0.000000	-10.000000	0.600000	-26.500000	331.666656	1023.000000	1023.000000	2046.000000
22.680000	-0.007947	-4.696967	-3.471678	0.517488	-1.166373	-0.576404	0.000000	-10.000000	0.575000	-26.083334	322.833344	1023.000000	1023.000000	2046.000000
22.700001	-0.008663	-5.119696	-3.603928	0.553019	-1.322237	-0.746550	0.000000	-10.000000	0.566667	-25.683334	314.166656	1023.000000	1023.000000	2046.000000
22.719999	-0.009386	-5.546910	-3.668122	0.414188	-1.510665	-0.782312	0.000000	-10.000000	0.566667	-25.350000	305.500000	1023.000000	1023.000000	2046.000000
22.740000	-0.009954	-5.883088	-3.757796	0.365287	-1.560750	-0.929830	0.000000	-10.000000	0.558333	-25.216667	297.166656	1023.000000	1023.000000	2046.000000
22.760000	-0.010492	-6.200831	-3.822784	0.241452	-1.657874	-0.961624	0.000000	-10.000000	0.550000	-25.066666	288.666656	1023.000000	1023.000000	2046.000000
22.780001	-0.010904	-6.444203	-3.858220	0.234141	-1.742718	-1.077405	0.000000	-10.000000	0.550000	-25.066666	280.333344	1023.000000	1023.000000	2046.000000
22.799999	-0.011382	-6.726600	-3.931695	0.169154	-1.821469	-1.142590	0.000000	-10.000000	0.550000	-24.933332	272.000000	1023.000000	1023.000000	2046.000000
22.820000	-0.011847	-7.001462	-3.932106	0.100241	-1.937752	-1.231845	0.000000	-10.000000	0.550000	-24.783333	263.666656	1023.000000	1023.000000	2046.000000
22.840000	-0.012272	-7.252689	-4.034872	0.110262	-1.949369	-1.378710	0.000000	-10.000000	0.550000	-24.700001	255.333328	1023.000000	1023.000000	2046.000000
22.860001	-0.012588	-7.439621	-3.965847	0.029612	-2.086691	-1.416695	0.000000	-10.000000	0.533333	-24.333334	247.000000	1023.000000	1023.000000	2046.000000
22.879999	-0.013066	-7.722002	-4.074471	0.033280	-2.158712	-1.522099	0.000000	-10.000000	0.525000	-24.033333	239.000000	1023.000000	1023.000000	2046.000000
22.900000	-0.013390	-7.913281	-4.003398	-0.102805	-2.288581	-1.518497	0.000000	-10.000000	0.508333	-23.533333	231.000000	1023.000000	1023.000000	2046.000000
22.920000	-0.013792	-8.151080	-4.091740	-0.056697	-2.321674	-1.680970	0.000000	-10.000000	0.500000	-23.200001	223.000000	1023.000000	1023.000000	2046.000000
22.940001	-0.014208	-8.396651	-4.015741	-0.197625	-2.468792	-1.714494	0.000000	-10.000000	0.475000	-22.883333	215.333328	1023.000000	1023.000000	2046.000000
22.959999	-0.014514	-8.577918	-4.071392	-0.175304	-2.488859	-1.842363	0.000000	-10.000000	0.450000	-22.566668	207.666672	1023.000000	1023.000000	2046.000000
22.980000	-0.014907	-8.809841	-4.027842	-0.315156	-2.610780	-1.856063	0.000000	-10.000000	0.433333	-22.250000	200.333328	1023.000000	1023.000000	2046.000000
23.000000	-0.015240	-9.006721	-4.109837	-0.305011	-2.587265	-2.004608	0.000000	-10.000000	0.416667	-21.850000	192.833328	1023.000000	1023.000000	2046.000000
23.020000	-0.015639	-9.242398	-4.053895	-0.435970	-2.684301	-2.068233	0.000000	-10.000000	0.408333	-21.466667	185.500000	1023.000000	1023.000000	2046.000000
23.040001	-0.015926	-9.412135	-4.087224	-0.415796	-2.721698	-2.187418	0.000000	-10.000000	0.400000	-20.950001	178.333328	1023.000000	1023.000000	2046.000000
23.059999	-0.016147	-9.542603	-4.019268	-0.566325	-2.760339	-2.196670	0.000000	-10.000000	0.400000	-20.500000	171.333328	1023.000000	1023.000000	2046.000000
23.080000	-0.016392	-9.687719	-4.096520	-0.565920	-2.652503	-2.372775	0.000000	-10.000000	0.400000	-19.950001	164.500000	1023.000000	1023.000000	2046.000000
23.100000	-0.016431	-9.710517	-3.989779	-0.672242	-2.676720	-2.371777	0.000000	-10.000000	0.391667	-19.400000	157.833328	1023.000000	1023.000000	2046.000000
23.120001	-0.016479	-9.739018	-3.991172	-0.616217	-2.668415	-2.463215	0.000000	-10.000000	0.375000	-18.850000	151.333328	1023.000000	1023.000000	2046.000000
23.139999	-0.016398	-9.691041	-3.832394	-0.716444	-2.664744	-2.477458	0.000000	-10.000000	0.341667	-18.233334	145.000000	1023.000000	1023.000000	2046.000000
23.160000	-0.016924	-10.001819	-3.856971	-0.857905	-2.749528	-2.537415	0.000000	-10.000000	0.316667	-17.716667	138.833328	1023.000000	1023.000000	2046.000000
23.180000	-0.017035	-10.067447	-3.844950	-0.906637	-2.743718	-2.572142	0.000000	-10.000000	0.300000	-17.166668	133.000000	1023.000000	1023.000000	2046.000000
23.200001	-0.017322	-10.237226	-3.790107	-0.979867	-2.786794	-2.680458	0.000000	-10.000000	0.300000	-16.800001	127.333336	1023.000000	1023.000000	2046.000000
23.219999	-0.017553	-10.373697	-3.883602	-1.032696	-2.759370	-2.698030	0.000000	-10.000000	0.291667	-16.600000	121.666664	1023.000000	1023.000000	2046.000000
23.240000	-0.018071	-10.680019	-3.958055	-1.040574	-2.921620	-2.759770	0.000000	-10.000000	0.291667	-16.550001	116.000000	1023.000000	1023.000000	2046.000000
23.260000	-0.019041	-11.253030	-4.222138	-1.092569	-3.123429	-2.814894	0.000000	-10.000000	0.275000	-16.450001	110.500000	1023.000000	1023.000000	2046.000000
23.280001	-0.020443	-12.081717	-4.358118	-1.281427	-3.530460	-2.911711	0.000000	-10.000000	0.266667	-16.049999	105.000000	1023.000000	1023.000000	2046.000000
23.299999	-0.022253	-13.151386	-4.666492	-1.458083	-3.830518	-3.196293	0.000000	-10.000000	0.250000	-15.450000	99.666664	1023.000000	1023.000000	2046.000000
23.320000	-0.023950	-14.154501	-4.779857	-1.768101	-4.209518	-3.397025	0.000000	-10.000000	0.250000	-14.666667	94.500000	1023.000000	1023.000000	2046.000000
23.340000	-0.025329	-14.969197	-4.985798	-1.918195	-4.352387	-3.712816	0.000000	-10.000000	0.233333	-13.866667	89.666664	1023.000000	1023.000000	2046.000000
23.360001	-0.026255	-15.516736	-4.981510	-2.170093	-4.507557	-3.857575	0.000000	-10.000000	0.200000	-13.066667	85.166664	1023.000000	1023.000000	2046.000000
23.379999	-0.026985	-15.948141	-5.068819	-2.257659	-4.586109	-4.035554	0.000000	-10.000000	0.166667	-12.500000	80.666664	1023.000000	1023.000000	2046.000000
23.400000	-0.027365	-16.172670	-4.991002	-2.401861	-4.708443	-4.071364	0.000000	-10.000000	0.150000	-12.266667	76.333336	1023.000000	1023.000000	2046.000000
23.420000	-0.027751	-16.400791	-5.009670	-2.391124	-4.765369	-4.234628	0.000000	-10.000000	0.150000	-12.233334	72.000000	1023.000000	1023.000000	2046.000000
23.440001	-0.027961	-16.524681	-4.923814	-2.484569	-4.907231	-4.209067	0.000000	-10.000000	0.141667	-12.166667	68.000000	1023.000000	1023.000000	2046.000000
23.459999	-0.028191	-16.660978	-4.990235	-2.419319	-4.931586	-4.319837	0.000000	-10.000000	0.141667	-11.883333	64.000000	1023.000000	1023.000000	2046.000000
23.480000	-0.028246	-16.693296	-4.859259	-2.473647	-5.006111	-4.354279	0.000000	-10.000000	0.141667	-11.400001	60.000000	1023.000000	1023.000000	2046.000000
23.500000	-0.028400	-16.784401	-4.937719	-2.398897	-4.984223	-4.463562	0.000000	-10.000000	0.150000	-10.983334	56.333332	1023.000000	1023.000000	2046.000000
23.520000	-0.028521	-16.856060	-4.911643	-2.456577	-5.025515	-4.462326	0.000000	-10.000000	0.150000	-10.666667	52.666668	1023.000000	1023.000000	2046.000000
23.540001	-0.028588	-16.895227	-4.915421	-2.423563	-5.023541	-4.532704	0.000000	-10.000000	0.150000	-10.583334	49.166668	1023.000000	1023.000000	2046.000000
23.559999	-0.028661	-16.938826	-4.911523	-2.479798	-5.044579	-4.502925	0.000000	-10.000000	0.166667	-11.150001	43.000000	1023.000000	1023.000000	2046.000000
23.580000	-0.028699	-16.961380	-4.929178	-2.477928	-4.951112	-4.603160	0.000000	-10.000000	0.183333	-11.766667	38.166668	1023.000000	1023.000000	2046.000000
23.600000	-0.028897	-17.078196	-4.995180	-2.514072	-4.959791	-4.609153	0.000000	-10.000000	0.200000	-12.350000	34.500000	1023.000000	1023.000000	2046.000000
23.620001	-0.028956	-17.112993	-5.025492	-2.593302	-4.935347	-4.558853	0.000000	-10.000000	0.183333	-12.366667	33.000000	1023.000000	1023.000000	2046.000000
23.639999	-0.029187	-17.249771	-5.209171	-2.587154	-4.869555	-4.583891	0.000000	-10.000000	0.166667	-12.166667	30.166666	1023.000000	1023.000000	2046.000000
23.660000	-0.029370	-17.357597	-5.211607	-2.690620	-4.918934	-4.536437	0.000000	-10.000000	0.150000	-11.700000	26.000000	1023.000000	1023.000000	2046.000000
23.680000	-0.029534	-17.454422	-5.354765	-2.668587	-4.843967	-4.587101	0.000000	-10.000000	0.141667	-11.033334	22.333334	1023.000000	1023.000000	2046.000000
23.700001	-0.029751	-17.582605	-5.304036	-2.828768	-4.944324	-4.505476	0.000000	-10.000000	0.133333	-10.283334	18.666666	1023.000000	1023.000000	2046.000000
23.719999	-0.029816	-17.621454	-5.371165	-2.762415	-4.876647	-4.611227	0.000000	-10.000000	0.116667	-9.300000	15.333333	1023.000000	1023.000000	2046.000000
23.740000	-0.029996	-17.727638	-5.347445	-2.852704	-4.976917	-4.550572	0.000000	-10.000000	0.108333	-7.833333	12.166667	1023.000000	1023.000000	2046.000000
23.760000	-0.030010	-17.736191	-5.343287	-2.819090	-4.967684	-4.606131	0.000000	-10.000000	0.091667	-5.683333	9.666667	1023.000000	1023.000000	2046.000000
23.780001	-0.030123	-17.802687	-5.385842	-2.895984	-4.990241	-4.530621	0.000000	-10.000000	0.066667	-2.616667	7.666667	1023.000000	1023.000000	2046.000000
23.799999	-0.029958	-17.705151	-5.348231	-2.883357	-4.936053	-4.537511	0.000000	-10.000000	0.033333	0.650000	6.500000	1023.000000	1023.000000	2046.000000
23.820000	-0.029807	-17.616211	-5.386779	-2.937423	-4.863876	-4.428132	0.000000	-10.000000	0.008333	4.000000	6.000000	1023.000000	1023.000000	2046.000000
23.840000	-0.029463	-17.412722	-5.315640	-2.965523	-4.743575	-4.387984	0.000000	-10.000000	-0.016667	7.083333	6.000000	1023.000000	1023.000000	2046.000000
23.860001	-0.028909	-17.085283	-5.314798	-2.935204	-4.518601	-4.316681	0.000000	-10.000000	-0.041667	9.966666	6.000000	1023.000000	1023.000000	2046.000000
23.879999	-0.028458	-16.818865	-5.258392	-2.966052	-4.415430	-4.178989	0.000000	-10.000000	-0.083333	12.666667	6.000000	1023.000000	1023.000000	2046.000000
23.900000	-0.027809	-16.435022	-5.225332	-2.872683	-4.254123	-4.082885	0.000000	-10.000000	-0.125000	14.666667	6.000000	1023.000000	1023.000000	2046.000000
23.920000	-0.027233	-16.094923	-5.162809	-2.881888	-4.110844	-3.939381	0.000000	-10.000000	-0.158333	16.500000	8.833333	1023.000000	1023.000000	2046.000000
23.940001	-0.026517	-15.671781	-5.179599	-2.774382	-3.866824	-3.850976	0.000000	-10.000000	-0.191667	18.116667	15.000000	1023.000000	1023.000000	2046.000000
23.959999	-0.025852	-15.278514	-5.049348	-2.798937	-3.778811	-3.651419	0.000000	-10.000000	-0.208333	19.616667	23.333334	1023.000000	1023.000000	2046.000000
23.980000	-0.025094	-14.830321	-4.971830	-2.711288	-3.606760	-3.540442	0.000000	-10.000000	-0.233333	21.066668	31.166666	1023.000000	1023.000000	2046.000000
24.000000	-0.024410	-14.426134	-4.950107	-2.665451	-3.423023	-3.387554	0.000000	-10.000000	-0.250000	22.133333	38.000000	1023.000000	1023.000000	2046.000000
24.020000	-0.023670	-13.989037	-4.908295	-2.556460	-3.213617	-3.310664	0.000000	-10.000000	-0.283333	23.300001	45.333332	1023.000000	1023.000000	2046.000000
24.040001	-0.022971	-13.575924	-4.803486	-2.534494	-3.064813	-3.173132	0.000000	-10.000000	-0.325000	24.150000	53.000000	1023.000000	1023.000000	2046.000000
24.059999	-0.022115	-13.070092	-4.701633	-2.460560	-2.896472	-3.011428	0.000000	-10.000000	-0.366667	24.933334	61.000000	1023.000000	1023.000000	2046.000000
24.080000	-0.021380	-12.635378	-4.669899	-2.367239	-2.666751	-2.931488	0.000000	-10.000000	-0.391667	25.350000	69.000000	1023.000000	1023.000000	2046.000000
24.100000	-0.020386	-12.047946	-4.564944	-2.294013	-2.443865	-2.745124	0.000000	-10.000000	-0.400000	25.800001	77.333336	1023.000000	1023.000000	2046.000000
24.120001	-0.019687	-11.634742	-4.480039	-2.223228	-2.277113	-2.654361	0.000000	-10.000000	-0.400000	26.133333	85.833336	1023.000000	1023.000000	2046.000000
24.139999	-0.018724	-11.065729	-4.411645	-2.118027	-2.058558	-2.477500	0.000000	-10.000000	-0.408333	26.583334	94.666664	1023.000000	1023.000000	2046.000000
24.160000	-0.017854	-10.551952	-4.303701	-2.038458	-1.883890	-2.325903	0.000000	-10.000000	-0.425000	27.083334	103.500000	1023.000000	1023.000000	2046.000000
24.180000	-0.016939	-10.011196	-4.250951	-1.946242	-1.634097	-2.179907	0.000000	-10.000000	-0.425000	27.333334	112.500000	1023.000000	1023.000000	2046.000000
24.200001	-0.016007	-9.459956	-4.165773	-1.798122	-1.391748	-2.104313	0.000000	-10.000000	-0.433333	27.616667	121.500000	1023.000000	1023.000000	2046.000000
24.219999	-0.015106	-8.927626	-4.053120	-1.758635	-1.210010	-1.905861	0.000000	-10.000000	-0.433333	27.650000	130.500000	1023.000000	1023.000000	2046.000000
24.240000	-0.014302	-8.452615	-3.970793	-1.622490	-0.999512	-1.859820	0.000000	-10.000000	-0.450000	27.916668	139.666672	1023.000000	1023.000000	2046.000000
24.260000	-0.013309	-7.865344	-3.741377	-1.622415	-0.861696	-1.639856	0.000000	-10.000000	-0.450000	28.016668	149.000000	1023.000000	1023.000000	2046.000000
24.280001	-0.012615	-7.455461	-3.612451	-1.587600	-0.683964	-1.571446	0.000000	-10.000000	-0.450000	28.150002	158.333328	1023.000000	1023.000000	2046.000000
24.299999	-0.011969	-7.073538	-3.539945	-1.568230	-0.530511	-1.434851	0.000000	-10.000000	-0.450000	28.166668	167.833328	1023.000000	1023.000000	2046.000000
24.320000	-0.011129	-6.576959	-3.377694	-1.505916	-0.325557	-1.367792	0.000000	-10.000000	-0.441667	27.900000	177.166672	1023.000000	1023.000000	2046.000000
24.340000	-0.010261	-6.064235	-3.217120	-1.454749	-0.227317	-1.165049	0.000000	-10.000000	-0.433333	27.850000	186.666672	1023.000000	1023.000000	2046.000000
24.360001	-0.009361	-5.532546	-3.179314	-1.283961	0.036551	-1.105822	0.000000	-10.000000	-0.416667	27.600000	195.833328	1023.000000	1023.000000	2046.000000
24.379999	-0.008841	-5.224734	-3.192446	-1.233328	0.045369	-0.844330	0.000000	-10.000000	-0.408333	27.766666	205.166672	1023.000000	1023.000000	2046.000000
24.400000	-0.009214	-5.445721	-3.358908	-1.133723	-0.105092	-0.847997	0.000000	-10.000000	-0.391667	27.600000	214.333328	1023.000000	1023.000000	2046.000000
24.420000	-0.010126	-5.984554	-3.516309	-1.236297	-0.432906	-0.799041	0.000000	-10.000000	-0.391667	27.550001	223.666672	1023.000000	1023.000000	2046.000000
24.440001	-0.011006	-6.504554	-3.540015	-1.357403	-0.686828	-0.920309	0.000000	-10.000000	-0.391667	27.383333	232.833328	1023.000000	1023.000000	2046.000000
24.459999	-0.011409	-6.742864	-3.598216	-1.421869	-0.688548	-1.034232	0.000000	-10.000000	-0.408333	27.316668	242.000000	1023.000000	1023.000000	2046.000000
24.480000	-0.011473	-6.780274	-3.538807	-1.542535	-0.661802	-1.037130	0.000000	-10.000000	-0.400000	27.350000	251.166672	1023.000000	1023.000000	2046.000000
24.500000	-0.011123	-6.573508	-3.536462	-1.492557	-0.476043	-1.068445	0.000000	-10.000000	-0.400000	27.033335	260.333344	1023.000000	1023.000000	2046.000000
24.520000	-0.010812	-6.390125	-3.459989	-1.502541	-0.479547	-0.948047	0.000000	-10.000000	-0.400000	27.100000	269.500000	1023.000000	1023.000000	2046.000000
24.540001	-0.010085	-5.960268	-3.356842	-1.373605	-0.294304	-0.935518	0.000000	-10.000000	-0.408333	27.116667	278.500000	1023.000000	1023.000000	2046.000000
24.559999	-0.009522	-5.627725	-3.266221	-1.314713	-0.313504	-0.733286	0.000000	-10.000000	-0.425000	27.516666	287.500000	1023.000000	1023.000000	2046.000000
24.580000	-0.008627	-5.098729	-3.152458	-1.113789	-0.091052	-0.741430	0.000000	-10.000000	-0.425000	27.866667	296.500000	1023.000000	1023.000000	2046.000000
24.600000	-0.007881	-4.657427	-2.998478	-1.060099	-0.073845	-0.525005	0.000000	-10.000000	-0.441667	28.049999	305.666656	1023.000000	1023.000000	2046.000000
24.620001	-0.006920	-4.089782	-2.843534	-0.868144	0.104509	-0.482613	0.000000	-10.000000	-0.441667	28.416666	315.000000	1023.000000	1023.000000	2046.000000
24.639999	-0.006129	-3.622003	-2.778023	-0.763196	0.211298	-0.292082	0.000000	-10.000000	-0.458333	28.233334	324.500000	1023.000000	1023.000000	2046.000000
24.660000	-0.005040	-2.978697	-2.643793	-0.566056	0.454667	-0.223515	0.000000	-10.000000	-0.441667	28.266666	334.000000	1023.000000	1023.000000	2046.000000
24.680000	-0.004123	-2.436475	-2.570571	-0.443555	0.628943	-0.051292	0.000000	-10.000000	-0.425000	27.833334	343.333344	1023.000000	1023.000000	2046.000000
24.700001	-0.003053	-1.804571	-2.417191	-0.284068	0.846949	0.049738	0.000000	-10.000000	-0.383333	27.366667	352.666656	1023.000000	1023.000000	2046.000000
24.719999	-0.002164	-1.278881	-2.358847	-0.206405	1.028183	0.258188	0.000000	-10.000000	-0.358333	26.566668	361.833344	1023.000000	1023.000000	2046.000000
24.740000	-0.001244	-0.735309	-2.402635	0.041102	1.353610	0.272614	0.000000	-10.000000	-0.333333	25.816668	371.000000	1023.000000	1023.000000	2046.000000
24.760000	-0.000520	-0.307404	-2.410557	0.084977	1.490677	0.527499	0.000000	-10.000000	-0.308333	25.066668	379.666656	1023.000000	1023.000000	2046.000000
24.780001	0.000367	0.216930	-2.435755	0.251247	1.845331	0.556107	0.000000	-10.000000	-0.300000	24.516666	388.333344	1023.000000	1023.000000	2046.000000
24.799999	0.001039	0.614150	-2.439606	0.293648	1.916687	0.843420	0.000000	-10.000000	-0.283333	23.700001	396.666656	1023.000000	1023.000000	2046.000000
24.820000	0.001845	1.090651	-2.482417	0.518025	2.185720	0.869322	0.000000	-10.000000	-0.275000	23.216667	404.833344	1023.000000	1023.000000	2046.000000
24.840000	0.002564	1.515488	-2.394577	0.586397	2.184630	1.139038	0.000000	-10.000000	-0.258333	22.666668	412.500000	1023.000000	1023.000000	2046.000000
24.860001	0.003302	1.951402	-2.367071	0.799603	2.337896	1.180974	0.000000	-10.000000	-0.266667	22.900002	420.166656	1023.000000	1023.000000	2046.000000
24.879999	0.004009	2.369411	-2.242940	0.879257	2.330140	1.402955	0.000000	-10.000000	-0.291667	22.966667	427.666656	1023.000000	1023.000000	2046.000000
24.900000	0.004847	2.864827	-2.145775	1.080589	2.473084	1.456928	0.000000	-10.000000	-0.325000	23.483334	435.333344	1023.000000	1023.000000	2046.000000
24.920000	0.005679	3.356499	-2.061979	1.172599	2.561621	1.684258	0.000000	-10.000000	-0.333333	23.683334	443.000000	1023.000000	1023.000000	2046.000000
24.940001	0.006508	3.846291	-1.950585	1.318899	2.740499	1.737478	0.000000	-10.000000	-0.325000	23.833334	451.000000	1023.000000	1023.000000	2046.000000
24.959999	0.007366	4.353251	-1.854241	1.398943	2.872275	1.936273	0.000000	-10.000000	-0.300000	23.750000	459.000000	1023.000000	1023.000000	2046.000000
24.980000	0.008245	4.872832	-1.754793	1.567502	3.077588	1.982535	0.000000	-10.000000	-0.283333	23.433334	467.000000	1023.000000	1023.000000	2046.000000
25.000000	0.009264	5.475108	-1.644505	1.650388	3.235295	2.233929	0.000000	-10.000000	-0.258333	22.850000	474.833344	1023.000000	1023.000000	2046.000000
25.020000	0.010111	5.975493	-1.585896	1.857703	3.454426	2.249260	0.000000	-10.000000	-0.233333	22.116667	482.500000	1023.000000	1023.000000	2046.000000
25.040001	0.011119	6.571058	-1.407271	1.932292	3.566438	2.479599	0.000000	-10.000000	-0.208333	21.316668	490.000000	1023.000000	1023.000000	2046.000000
25.059999	0.012094	7.147321	-1.277472	2.137210	3.747613	2.539970	0.000000	-10.000000	-0.208333	20.733334	497.333344	1023.000000	1023.000000	2046.000000
25.080000	0.013038	7.705525	-1.150312	2.239202	3.929153	2.687482	0.000000	-10.000000	-0.216667	20.550001	504.333344	1023.000000	1023.000000	2046.000000
25.100000	0.014087	8.325405	-0.967108	2.393462	4.147302	2.751749	0.000000	-10.000000	-0.208333	20.016666	511.166656	1023.000000	1023.000000	2046.000000
25.120001	0.015113	8.931670	-0.788288	2.464592	4.288874	2.966493	0.000000	-10.000000	-0.200000	20.083334	517.833313	1023.000000	1023.000000	2046.000000
25.139999	0.016143	9.540538	-0.650328	2.664327	4.577013	2.949525	0.000000	-10.000000	-0.191667	19.616667	524.666687	1023.000000	1023.000000	2046.000000
25.160000	0.017058	10.081357	-0.504027	2.740419	4.741281	3.103684	0.000000	-10.000000	-0.200000	19.816668	531.166687	1023.000000	1023.000000	2046.000000
25.180000	0.018032	10.656707	-0.371264	2.886898	5.028939	3.112135	0.000000	-10.000000	-0.200000	19.350000	537.833313	1023.000000	1023.000000	2046.000000
25.200001	0.019059	11.264130	-0.161855	2.931700	5.195612	3.298672	0.000000	-10.000000	-0.175000	19.083334	544.166687	1023.000000	1023.000000	2046.000000
25.219999	0.019992	11.815045	-0.022194	3.039274	5.458437	3.339528	0.000000	-10.000000	-0.158333	18.783333	550.833313	1023.000000	1023.000000	2046.000000
25.240000	0.021056	12.444329	0.173904	3.137638	5.719536	3.413251	0.000000	-10.000000	-0.125000	18.383333	557.166687	1023.000000	1023.000000	2046.000000
25.260000	0.021935	12.963801	0.320530	3.191322	5.933001	3.518950	0.000000	-10.000000	-0.125000	18.066668	563.500000	1023.000000	1023.000000	2046.000000
25.280001	0.022899	13.533065	0.420300	3.356299	6.241170	3.515296	0.000000	-10.000000	-0.108333	17.483334	569.500000	1023.000000	1023.000000	2046.000000
25.299999	0.023638	13.969918	0.578755	3.339115	6.441024	3.611024	0.000000	-10.000000	-0.108333	17.100000	575.500000	1023.000000	1023.000000	2046.000000
25.320000	0.024594	14.535069	0.792011	3.463737	6.701803	3.577517	0.000000	-10.000000	-0.100000	16.733334	581.166687	1023.000000	1023.000000	2046.000000
25.340000	0.025304	14.954534	1.044467	3.348243	6.800289	3.761535	0.000000	-10.000000	-0.091667	16.483334	586.833313	1023.000000	1023.000000	2046.000000
25.360001	0.025892	15.302283	1.129808	3.453618	7.048806	3.670052	0.000000	-10.000000	-0.066667	16.016666	592.333313	1023.000000	1023.000000	2046.000000
25.379999	0.026618	15.731075	1.391022	3.421337	7.064285	3.854431	0.000000	-10.000000	-0.041667	14.866668	597.833313	1023.000000	1023.000000	2046.000000
25.400000	0.027484	16.243307	1.538983	3.565419	7.329600	3.809305	0.000000	-10.000000	-0.025000	13.433333	603.000000	1023.000000	1023.000000	2046.000000
25.420000	0.027834	16.449795	1.632083	3.536275	7.347478	3.933959	0.000000	-10.000000	-0.016667	11.766667	607.666687	1023.000000	1023.000000	2046.000000
25.440001	0.027710	16.376806	1.479678	3.692832	7.313663	3.890633	0.000000	-10.000000	-0.008333	10.333334	612.000000	1023.000000	1023.000000	2046.000000
25.459999	0.026517	15.671625	1.323134	3.553291	6.821132	3.974067	0.000000	-10.000000	0.008333	8.883333	615.666687	1023.000000	1023.000000	2046.000000
25.480000	0.024977	14.761544	1.063297	3.471692	6.534304	3.692252	0.000000	-10.000000	0.025000	7.100000	618.833313	1023.000000	1023.000000	2046.000000
25.500000	0.023320	13.782040	1.014498	3.145357	6.091749	3.530436	0.000000	-10.000000	0.041667	4.933333	621.333313	1023.000000	1023.000000	2046.000000
25.520000	0.022079	13.048845	0.861596	2.992854	6.012818	3.181577	0.000000	-10.000000	0.058333	2.650000	623.333313	1023.000000	1023.000000	2046.000000
25.540001	0.021156	12.503343	0.867975	2.721334	5.813273	3.100760	0.000000	-10.000000	0.066667	0.333333	624.500000	1023.000000	1023.000000	2046.000000
25.559999	0.020586	12.166461	0.786368	2.617050	5.852414	2.910629	0.000000	-10.000000	0.075000	-1.300000	625.000000	1023.000000	1023.000000	2046.000000
25.580000	0.019995	11.817041	0.796581	2.473314	5.614578	2.932568	0.000000	-10.000000	0.083333	-2.750000	625.000000	1023.000000	1023.000000	2046.000000
25.600000	0.019571	11.566283	0.702590	2.490512	5.630988	2.742193	0.000000	-10.000000	0.091667	-3.600000	625.000000	1023.000000	1023.000000	2046.000000
25.620001	0.019161	11.324014	0.755897	2.390551	5.396573	2.780993	0.000000	-10.000000	0.100000	-4.650000	625.000000	1023.000000	1023.000000	2046.000000
25.639999	0.018910	11.175908	0.702881	2.474144	5.397166	2.601717	0.000000	-10.000000	0.116667	-5.766667	625.000000	1023.000000	1023.000000	2046.000000
25.660000	0.018690	11.045504	0.751255	2.405008	5.210566	2.678675	0.000000	-10.000000	0.116667	-6.966667	625.000000	1023.000000	1023.000000	2046.000000
25.680000	0.018520	10.945062	0.679047	2.502494	5.212857	2.550664	0.000000	-10.000000	0.133333	-8.250000	625.000000	1023.000000	1023.000000	2046.000000
25.700001	0.018310	10.821440	0.753337	2.438725	5.017227	2.612150	0.000000	-10.000000	0.133333	-9.566667	625.000000	1023.000000	1023.000000	2046.000000
25.719999	0.018215	10.764826	0.682863	2.521849	5.049872	2.510242	0.000000	-10.000000	0.166667	-10.800000	625.000000	1023.000000	1023.000000	2046.000000
25.740000	0.018068	10.678068	0.721509	2.498136	4.897543	2.560879	0.000000	-10.000000	0.208333	-12.650001	616.000000	1023.000000	1023.000000	2046.000000
25.760000	0.017864	10.557466	0.629431	2.480659	4.943974	2.503400	0.000000	-10.000000	0.250000	-14.066667	607.000000	1023.000000	1023.000000	2046.000000
25.780001	0.017582	10.391033	0.622005	2.440036	4.800586	2.528406	0.000000	-10.000000	0.283333	-15.816667	596.500000	1023.000000	1023.000000	2046.000000
25.799999	0.017364	10.262197	0.423089	2.476239	4.867566	2.495302	0.000000	-10.000000	0.325000	-17.066668	593.000000	1023.000000	1023.000000	2046.000000
25.820000	0.016906	9.991297	0.278517	2.476902	4.747049	2.488829	0.000000	-10.000000	0.366667	-18.700001	587.500000	1023.000000	1023.000000	2046.000000
25.840000	0.016293	9.629282	-0.093641	2.501006	4.799908	2.422009	0.000000	-10.000000	0.400000	-19.933334	581.166687	1023.000000	1023.000000	2046.000000
25.860001	0.015713	9.286116	-0.337795	2.477702	4.722584	2.423625	0.000000	-10.000000	0.416667	-20.766666	574.500000	1023.000000	1023.000000	2046.000000
25.879999	0.015160	8.959758	-0.549652	2.469705	4.626379	2.413325	0.000000	-10.000000	0.433333	-21.533335	567.500000	1023.000000	1023.000000	2046.000000
25.900000	0.014533	8.588847	-0.729912	2.504959	4.413582	2.400219	0.000000	-10.000000	0.450000	-22.300001	560.333313	1023.000000	1023.000000	2046.000000
25.920000	0.013901	8.215618	-0.849761	2.525901	4.196515	2.342963	0.000000	-10.000000	0.483333	-23.100000	552.833313	1023.000000	1023.000000	2046.000000
25.940001	0.013167	7.781614	-1.011315	2.553167	3.939885	2.299877	0.000000	-10.000000	0.483333	-23.549999	545.000000	1023.000000	1023.000000	2046.000000
25.959999	0.012377	7.314636	-1.185202	2.535877	3.746434	2.217527	0.000000	-10.000000	0.500000	-23.783333	537.000000	1023.000000	1023.000000	2046.000000
25.980000	0.011756	6.947971	-1.255047	2.483813	3.544192	2.175014	0.000000	-10.000000	0.491667	-24.066668	529.000000	1023.000000	1023.000000	2046.000000
26.000000	0.010996	6.498683	-1.426342	2.460813	3.385953	2.078259	0.000000	-10.000000	0.525000	-24.566668	521.000000	1023.000000	1023.000000	2046.000000
26.020000	0.010523	6.219385	-1.471234	2.432033	3.207162	2.051425	0.000000	-10.000000	0.541667	-25.016666	513.000000	1023.000000	1023.000000	2046.000000
26.040001	0.009968	5.891076	-1.578609	2.396748	3.111922	1.961014	0.000000	-10.000000	0.558333	-25.450001	504.666656	1023.000000	1023.000000	2046.000000
26.059999	0.009511	5.621185	-1.624021	2.393222	2.924510	1.927475	0.000000	-10.000000	0.575000	-25.816668	496.166656	1023.000000	1023.000000	2046.000000
26.080000	0.008983	5.308981	-1.763837	2.351245	2.833908	1.887665	0.000000	-10.000000	0.591667	-26.133333	490.333344	1023.000000	1023.000000	2046.000000
26.100000	0.008587	5.074659	-1.754930	2.316897	2.637896	1.874797	0.000000	-10.000000	0.608333	-26.600000	481.666656	1023.000000	1023.000000	2046.000000
26.120001	0.007936	4.690170	-1.931937	2.307139	2.557481	1.757487	0.000000	-10.000000	0.633333	-26.883333	472.833344	1023.000000	1023.000000	2046.000000
26.139999	0.007536	4.453866	-1.918087	2.245143	2.347752	1.779057	0.000000	-10.000000	0.650000	-27.200001	461.000000	1023.000000	1023.000000	2046.000000
26.160000	0.006970	4.119467	-2.018605	2.281608	2.259594	1.596869	0.000000	-10.000000	0.658333	-27.083334	452.000000	1023.000000	1023.000000	2046.000000
26.180000	0.006491	3.836186	-2.020676	2.187497	2.007518	1.661847	0.000000	-10.000000	0.650000	-27.166668	442.833344	1023.000000	1023.000000	2046.000000
26.200001	0.005862	3.464683	-2.088658	2.173528	1.975487	1.404326	0.000000	-10.000000	0.650000	-27.250000	433.666656	1023.000000	1023.000000	2046.000000
26.219999	0.005317	3.142098	-2.076160	2.053954	1.717964	1.446339	0.000000	-10.000000	0.650000	-27.283335	424.500000	1023.000000	1023.000000	2046.000000
26.240000	0.004648	2.747219	-2.158344	2.052953	1.630696	1.221914	0.000000	-10.000000	0.658333	-27.366667	415.500000	1023.000000	1023.000000	2046.000000
26.260000	0.004014	2.372106	-2.188004	1.932733	1.443009	1.184369	0.000000	-10.000000	0.658333	-27.283335	406.500000	1023.000000	1023.000000	2046.000000
26.280001	0.003422	2.022690	-2.245023	1.899283	1.407160	0.961271	0.000000	-10.000000	0.658333	-27.600000	397.333344	1023.000000	1023.000000	2046.000000
26.299999	0.003067	1.812783	-2.247562	1.785292	1.345607	0.929446	0.000000	-10.000000	0.658333	-27.583334	388.000000	1023.000000	1023.000000	2046.000000
26.320000	0.002753	1.627231	-2.261538	1.824144	1.293077	0.771549	0.000000	-10.000000	0.658333	-27.716667	378.666656	1023.000000	1023.000000	2046.000000
26.340000	0.002694	1.592105	-2.167985	1.759262	1.256073	0.744756	0.000000	-10.000000	0.658333	-27.583334	369.500000	1023.000000	1023.000000	2046.000000
26.360001	0.002360	1.394835	-2.095753	1.715000	1.148312	0.627275	0.000000	-10.000000	0.658333	-27.400000	360.333344	1023.000000	1023.000000	2046.000000
26.379999	0.001829	1.081158	-2.110643	1.567508	1.047709	0.576584	0.000000	-10.000000	0.666667	-27.300001	351.166656	1023.000000	1023.000000	2046.000000
26.400000	0.001201	0.710001	-2.105961	1.465932	0.884777	0.465253	0.000000	-10.000000	0.666667	-27.316668	342.000000	1023.000000	1023.000000	2046.000000
26.420000	0.000730	0.431655	-2.174235	1.371866	0.841455	0.392569	0.000000	-10.000000	0.675000	-27.566668	332.833344	1023.000000	1023.000000	2046.000000
26.440001	0.000046	0.027290	-2.188164	1.320855	0.603436	0.291164	0.000000	-10.000000	0.666667	-27.883333	323.666656	1023.000000	1023.000000	2046.000000
26.459999	-0.001003	-0.593012	-2.445299	1.305076	0.325570	0.221641	0.000000	-10.000000	0.666667	-28.233334	314.333344	1023.000000	1023.000000	2046.000000
26.480000	-0.002359	-1.394148	-2.602171	1.171823	-0.088205	0.124405	0.000000	-10.000000	0.658333	-28.350000	305.000000	1023.000000	1023.000000	2046.000000
26.500000	-0.004167	-2.462499	-2.877997	0.987512	-0.442113	-0.129901	0.000000	-10.000000	0.658333	-28.383333	295.500000	1023.000000	1023.000000	2046.000000
26.520000	-0.006353	-3.754720	-3.096230	0.661617	-0.949495	-0.370612	0.000000	-10.000000	0.666667	-28.050001	286.000000	1023.000000	1023.000000	2046.000000
26.540001	-0.008572	-5.065801	-3.365829	0.434588	-1.329601	-0.804959	0.000000	-10.000000	0.650000	-27.850000	276.666656	1023.000000	1023.000000	2046.000000
26.559999	-0.010392	-6.141382	-3.506841	0.112545	-1.655763	-1.091323	0.000000	-10.000000	0.641667	-27.266666	267.500000	1023.000000	1023.000000	2046.000000
26.580000	-0.011754	-6.946873	-3.652198	-0.073001	-1.826567	-1.395108	0.000000	-10.000000	0.616667	-26.800001	258.500000	1023.000000	1023.000000	2046.000000
26.600000	-0.012843	-7.590196	-3.695739	-0.281737	-2.060159	-1.552561	0.000000	-10.000000	0.600000	-26.350000	249.500000	1023.000000	1023.000000	2046.000000
26.620001	-0.013752	-8.127429	-3.740172	-0.400670	-2.190369	-1.796218	0.000000	-10.000000	0.583333	-26.150000	240.666672	1023.000000	1023.000000	2046.000000
26.639999	-0.014553	-8.601015	-3.774741	-0.506101	-2.434228	-1.885945	0.000000	-10.000000	0.566667	-25.833334	231.833328	1023.000000	1023.000000	2046.000000
26.660000	-0.015241	-9.007192	-3.820676	-0.591431	-2.552788	-2.042296	0.000000	-10.000000	0.558333	-25.666666	223.333328	1023.000000	1023.000000	2046.000000
26.680000	-0.015876	-9.382440	-3.839434	-0.614503	-2.733008	-2.195495	0.000000	-10.000000	0.550000	-25.333334	214.666672	1023.000000	1023.000000	2046.000000
26.700001	-0.016333	-9.652564	-3.838670	-0.663881	-2.844908	-2.305105	0.000000	-10.000000	0.550000	-25.083334	206.333328	1023.000000	1023.000000	2046.000000
26.719999	-0.016835	-9.949399	-3.829640	-0.717437	-2.984183	-2.418140	0.000000	-10.000000	0.541667	-24.633333	198.000000	1023.000000	1023.000000	2046.000000
26.740000	-0.017267	-10.204712	-3.912330	-0.755176	-3.021738	-2.515468	0.000000	-10.000000	0.525000	-24.150002	189.666672	1023.000000	1023.000000	2046.000000
26.760000	-0.017693	-10.456760	-3.895998	-0.808074	-3.159984	-2.592706	0.000000	-10.000000	0.516667	-23.716667	181.666672	1023.000000	1023.000000	2046.000000
26.780001	-0.018029	-10.655046	-3.933581	-0.850909	-3.197276	-2.673280	0.000000	-10.000000	0.516667	-23.466667	173.666672	1023.000000	1023.000000	2046.000000
26.799999	-0.018377	-10.860877	-3.944484	-0.893414	-3.273597	-2.749383	0.000000	-10.000000	0.525000	-23.466667	166.000000	1023.000000	1023.000000	2046.000000
26.820000	-0.018708	-11.056720	-3.971618	-0.998826	-3.275967	-2.810309	0.000000	-10.000000	0.525000	-23.733334	158.000000	1023.000000	1023.000000	2046.000000
26.840000	-0.019207	-11.351317	-4.093694	-1.058835	-3.350349	-2.848440	0.000000	-10.000000	0.516667	-23.883333	150.000000	1023.000000	1023.000000	2046.000000
26.860001	-0.019698	-11.641727	-4.265188	-1.125143	-3.350371	-2.901026	0.000000	-10.000000	0.525000	-23.916666	142.000000	1023.000000	1023.000000	2046.000000
26.879999	-0.020320	-12.009346	-4.419657	-1.209156	-3.435432	-2.945101	0.000000	-10.000000	0.516667	-23.600000	134.000000	1023.000000	1023.000000	2046.000000
26.900000	-0.020898	-12.350771	-4.568716	-1.279211	-3.463746	-3.039099	0.000000	-10.000000	0.500000	-23.100000	126.000000	1023.000000	1023.000000	2046.000000
26.920000	-0.021371	-12.630366	-4.619890	-1.408206	-3.559553	-3.042717	0.000000	-10.000000	0.458333	-22.816668	118.333336	1023.000000	1023.000000	2046.000000
26.940001	-0.021941	-12.966870	-4.666499	-1.495847	-3.633333	-3.171191	0.000000	-10.000000	0.433333	-22.416668	110.666664	1023.000000	1023.000000	2046.000000
26.959999	-0.022487	-13.289873	-4.731935	-1.556495	-3.784565	-3.216878	0.000000	-10.000000	0.433333	-22.016668	103.333336	1023.000000	1023.000000	2046.000000
26.980000	-0.023120	-13.663919	-4.796089	-1.591602	-3.921203	-3.355026	0.000000	-10.000000	0.425000	-21.233334	96.000000	1023.000000	1023.000000	2046.000000
27.000000	-0.023523	-13.901867	-4.799231	-1.663826	-4.057814	-3.380996	0.000000	-10.000000	0.416667	-20.616667	89.000000	1023.000000	1023.000000	2046.000000
27.020000	-0.024114	-14.251648	-4.900157	-1.758273	-4.106882	-3.486336	0.000000	-10.000000	0.391667	-20.033335	82.166664	1023.000000	1023.000000	2046.000000
27.040001	-0.024461	-14.456436	-4.905740	-1.852073	-4.163515	-3.535108	0.000000	-10.000000	0.375000	-19.666668	75.333336	1023.000000	1023.000000	2046.000000
27.059999	-0.024851	-14.687235	-4.944639	-1.934590	-4.224255	-3.583752	0.000000	-10.000000	0.366667	-19.250000	68.833336	1023.000000	1023.000000	2046.000000
27.080000	-0.025042	-14.800090	-4.925797	-1.977017	-4.194116	-3.703159	0.000000	-10.000000	0.366667	-19.016666	64.500000	1023.000000	1023.000000	2046.000000
27.100000	-0.025350	-14.981925	-4.945673	-2.054888	-4.224589	-3.756774	0.000000	-10.000000	0.358333	-18.550001	58.166668	1023.000000	1023.000000	2046.000000
27.120001	-0.025426	-15.026592	-4.910935	-2.089360	-4.240933	-3.785365	0.000000	-10.000000	0.333333	-18.166668	51.833332	1023.000000	1023.000000	2046.000000
27.139999	-0.025788	-15.240906	-4.965821	-2.132756	-4.273118	-3.869210	0.000000	-10.000000	0.308333	-17.600000	43.500000	1023.000000	1023.000000	2046.000000
27.160000	-0.025929	-15.324070	-4.978848	-2.183789	-4.247067	-3.914365	0.000000	-10.000000	0.283333	-17.250000	37.833332	1023.000000	1023.000000	2046.000000
27.180000	-0.026229	-15.501209	-4.974941	-2.273048	-4.310170	-3.943050	0.000000	-10.000000	0.266667	-16.766666	32.166668	1023.000000	1023.000000	2046.000000
27.200001	-0.026418	-15.613159	-5.002295	-2.305993	-4.309724	-3.995146	0.000000	-10.000000	0.250000	-16.216667	26.666666	1023.000000	1023.000000	2046.000000
27.219999	-0.026584	-15.710876	-4.997121	-2.343336	-4.337419	-4.033000	0.000000	-10.000000	0.241667	-15.600000	21.166666	1023.000000	1023.000000	2046.000000
27.240000	-0.026760	-15.815382	-4.959836	-2.378430	-4.388263	-4.088852	0.000000	-10.000000	0.233333	-14.966667	16.000000	1023.000000	1023.000000	2046.000000
27.260000	-0.026851	-15.869065	-4.946778	-2.405610	-4.400145	-4.116532	0.000000	-10.000000	0.225000	-14.416667	11.000000	1023.000000	1023.000000	2046.000000
27.280001	-0.027074	-16.000917	-4.966797	-2.489524	-4.368254	-4.176342	0.000000	-10.000000	0.216667	-13.783334	6.166667	1023.000000	1023.000000	2046.000000
27.299999	-0.027067	-15.996497	-4.869881	-2.532288	-4.409610	-4.184719	0.000000	-10.000000	0.208333	-13.116667	1.833333	1023.000000	1023.000000	2046.000000
27.320000	-0.027300	-16.134487	-4.908811	-2.598997	-4.406925	-4.219754	0.000000	-10.000000	0.175000	-12.533334	-2.166667	1023.000000	1023.000000	2046.000000
27.340000	-0.027188	-16.068371	-4.830776	-2.609552	-4.388905	-4.239137	0.000000	-10.000000	0.158333	-12.033334	-6.000000	1023.000000	1023.000000	2046.000000
27.360001	-0.027443	-16.218784	-4.886785	-2.669858	-4.381017	-4.281126	0.000000	-10.000000	0.133333	-11.616667	-10.000000	1023.000000	1023.000000	2046.000000
27.379999	-0.027221	-16.087746	-4.772431	-2.687660	-4.313030	-4.314625	0.000000	-10.000000	0.141667	-11.033334	-14.000000	1023.000000	1023.000000	2046.000000
27.400000	-0.027363	-16.171783	-4.853776	-2.692324	-4.252465	-4.373217	0.000000	-10.000000	0.125000	-10.366667	-17.666666	1023.000000	1023.000000	2046.000000
27.420000	-0.027058	-15.991073	-4.725635	-2.722723	-4.171984	-4.370732	0.000000	-10.000000	0.116667	-9.500000	-21.166666	1023.000000	1023.000000	2046.000000
27.440001	-0.026917	-15.907821	-4.637389	-2.775250	-4.144633	-4.350548	0.000000	-10.000000	0.100000	-8.466667	-24.333334	1023.000000	1023.000000	2046.000000
27.459999	-0.026829	-15.855752	-4.615567	-2.839756	-4.029971	-4.370458	0.000000	-10.000000	0.083333	-7.066667	-27.166666	1023.000000	1023.000000	2046.000000
27.480000	-0.026925	-15.912446	-4.594659	-2.893755	-4.059529	-4.364503	0.000000	-10.000000	0.066667	-5.433333	-29.500000	1023.000000	1023.000000	2046.000000
27.500000	-0.026749	-15.808364	-4.578451	-2.929679	-3.992857	-4.307377	0.000000	-10.000000	0.050000	-3.016667	-31.333334	1023.000000	1023.000000	2046.000000
27.520000	-0.026384	-15.592827	-4.441446	-2.920270	-3.948457	-4.282654	0.000000	-10.000000	0.050000	-0.283333	-32.500000	1023.000000	1023.000000	2046.000000
27.540001	-0.026222	-15.497193	-4.475524	-2.908355	-3.829917	-4.283397	0.000000	-10.000000	0.041667	2.350000	-33.000000	1023.000000	1023.000000	2046.000000
27.559999	-0.026141	-15.449141	-4.559519	-2.920000	-3.839982	-4.129640	0.000000	-10.000000	0.025000	5.100000	-33.000000	1023.000000	1023.000000	2046.000000
27.580000	-0.026755	-15.812485	-4.756939	-2.991098	-3.950742	-4.113705	0.000000	-10.000000	-0.016667	8.216667	-33.000000	1023.000000	1023.000000	2046.000000
27.600000	-0.027476	-16.238071	-4.879862	-3.134275	-4.188664	-4.035270	0.000000	-10.000000	-0.083333	11.816667	-33.000000	1023.000000	1023.000000	2046.000000
27.620001	-0.028605	-16.905518	-5.068111	-3.266732	-4.373500	-4.197175	0.000000	-10.000000	-0.141667	15.133334	-33.000000	1023.000000	1023.000000	2046.000000
27.639999	-0.029145	-17.224752	-5.068877	-3.422623	-4.479144	-4.254108	0.000000	-10.000000	-0.200000	17.783335	-33.000000	1023.000000	1023.000000	2046.000000
27.660000	-0.029582	-17.483051	-5.170737	-3.579142	-4.414929	-4.318242	0.000000	-10.000000	-0.250000	20.050001	-13.666667	1023.000000	1023.000000	2046.000000
27.680000	-0.029331	-17.334427	-5.092265	-3.657018	-4.318033	-4.267111	0.000000	-10.000000	-0.300000	21.533333	7.333333	1023.000000	1023.000000	2046.000000
27.700001	-0.029159	-17.232683	-5.099389	-3.687841	-4.202353	-4.243100	0.000000	-10.000000	-0.325000	22.733334	31.000000	1023.000000	1023.000000	2046.000000
27.719999	-0.028535	-16.864267	-4.937280	-3.714635	-4.102634	-4.109719	0.000000	-10.000000	-0.333333	23.700001	37.666668	1023.000000	1023.000000	2046.000000
27.740000	-0.028065	-16.586397	-4.913188	-3.671937	-3.991980	-4.009291	0.000000	-10.000000	-0.366667	24.700001	45.500000	1023.000000	1023.000000	2046.000000
27.760000	-0.027291	-16.128698	-4.787104	-3.564087	-3.851357	-3.926150	0.000000	-10.000000	-0.391667	25.800001	53.500000	1023.000000	1023.000000	2046.000000
27.780001	-0.026667	-15.760208	-4.711184	-3.453095	-3.802507	-3.793421	0.000000	-10.000000	-0.416667	26.816668	62.000000	1023.000000	1023.000000	2046.000000
27.799999	-0.025946	-15.334113	-4.660285	-3.400858	-3.611660	-3.661311	0.000000	-10.000000	-0.441667	27.750000	70.833336	1023.000000	1023.000000	2046.000000
27.820000	-0.025049	-14.803740	-4.606541	-3.254605	-3.421666	-3.520928	0.000000	-10.000000	-0.483333	28.416668	80.000000	1023.000000	1023.000000	2046.000000
27.840000	-0.024400	-14.420588	-4.592719	-3.130554	-3.277760	-3.419556	0.000000	-10.000000	-0.525000	28.866667	89.333336	1023.000000	1023.000000	2046.000000
27.860001	-0.023285	-13.761181	-4.489941	-2.991435	-3.031430	-3.248375	0.000000	-10.000000	-0.525000	29.083334	98.833336	1023.000000	1023.000000	2046.000000
27.879999	-0.022720	-13.427444	-4.509763	-2.939627	-2.845140	-3.132913	0.000000	-10.000000	-0.500000	29.133333	108.500000	1023.000000	1023.000000	2046.000000
27.900000	-0.021780	-12.871869	-4.471763	-2.800283	-2.568269	-3.031554	0.000000	-10.000000	-0.466667	28.733334	118.333336	1023.000000	1023.000000	2046.000000
27.920000	-0.021093	-12.465801	-4.496078	-2.723324	-2.407593	-2.838806	0.000000	-10.000000	-0.450000	28.400000	128.000000	1023.000000	1023.000000	2046.000000
27.940001	-0.020114	-11.887299	-4.450841	-2.616062	-2.128556	-2.691840	0.000000	-10.000000	-0.450000	27.900000	137.500000	1023.000000	1023.000000	2046.000000
27.959999	-0.019519	-11.535682	-4.549140	-2.508940	-1.952490	-2.525112	0.000000	-10.000000	-0.450000	27.833334	147.000000	1023.000000	1023.000000	2046.000000
27.980000	-0.018632	-11.011569	-4.515641	-2.454629	-1.681532	-2.359767	0.000000	-10.000000	-0.433333	27.633333	156.333328	1023.000000	1023.000000	2046.000000
28.000000	-0.018026	-10.653252	-4.547955	-2.353185	-1.528602	-2.223510	0.000000	-10.000000	-0.416667	27.516666	165.500000	1023.000000	1023.000000	2046.000000
28.020000	-0.017176	-10.150980	-4.529873	-2.261833	-1.339619	-2.019655	0.000000	-10.000000	-0.425000	27.600000	174.666672	1023.000000	1023.000000	2046.000000
28.040001	-0.016463	-9.729766	-4.433023	-2.152584	-1.263256	-1.880903	0.000000	-10.000000	-0.450000	28.016666	183.833328	1023.000000	1023.000000	2046.000000
28.059999	-0.015920	-9.408504	-4.486937	-2.034365	-1.128454	-1.758749	0.000000	-10.000000	-0.491667	28.633333	193.166672	1023.000000	1023.000000	2046.000000
28.080000	-0.014999	-8.864523	-4.320921	-1.850623	-1.033137	-1.659841	0.000000	-10.000000	-0.508333	28.983334	199.333328	1023.000000	1023.000000	2046.000000
28.100000	-0.014404	-8.512597	-4.390243	-1.740579	-0.849547	-1.532229	0.000000	-10.000000	-0.516667	29.183334	209.000000	1023.000000	1023.000000	2046.000000
28.120001	-0.013344	-7.886147	-4.171492	-1.664780	-0.705566	-1.344308	0.000000	-10.000000	-0.508333	29.200001	218.666672	1023.000000	1023.000000	2046.000000
28.139999	-0.012713	-7.513143	-4.253040	-1.556534	-0.463904	-1.239665	0.000000	-10.000000	-0.500000	29.166666	231.666672	1023.000000	1023.000000	2046.000000
28.160000	-0.011512	-6.803447	-3.994656	-1.501768	-0.284881	-1.022142	0.000000	-10.000000	-0.508333	29.066668	241.500000	1023.000000	1023.000000	2046.000000
28.180000	-0.010839	-6.405638	-4.055816	-1.348873	-0.083800	-0.917150	0.000000	-10.000000	-0.500000	29.000000	251.166672	1023.000000	1023.000000	2046.000000
28.200001	-0.009546	-5.641701	-3.836444	-1.215834	0.115240	-0.704664	0.000000	-10.000000	-0.491667	29.000000	260.833344	1023.000000	1023.000000	2046.000000
28.219999	-0.008820	-5.212357	-3.870188	-1.062790	0.338673	-0.618053	0.000000	-10.000000	-0.475000	28.866667	270.500000	1023.000000	1023.000000	2046.000000
28.240000	-0.007429	-4.390302	-3.640390	-0.935493	0.563532	-0.377951	0.000000	-10.000000	-0.466667	28.666666	280.166656	1023.000000	1023.000000	2046.000000
28.260000	-0.006638	-3.922896	-3.646276	-0.775284	0.789995	-0.291331	0.000000	-10.000000	-0.466667	28.616667	289.833344	1023.000000	1023.000000	2046.000000
28.280001	-0.005308	-3.136807	-3.421231	-0.656811	0.996170	-0.054934	0.000000	-10.000000	-0.475000	28.666668	299.333344	1023.000000	1023.000000	2046.000000
28.299999	-0.004448	-2.628918	-3.358935	-0.475621	1.161614	0.044024	0.000000	-10.000000	-0.483333	28.783335	309.000000	1023.000000	1023.000000	2046.000000
28.320000	-0.003173	-1.875480	-3.214658	-0.344725	1.438941	0.244960	0.000000	-10.000000	-0.491667	28.816668	318.666656	1023.000000	1023.000000	2046.000000
28.340000	-0.002179	-1.287786	-3.099705	-0.192251	1.586704	0.417466	0.000000	-10.000000	-0.483333	28.766666	328.166656	1023.000000	1023.000000	2046.000000
28.360001	-0.000842	-0.497831	-2.904982	-0.061872	1.869303	0.599720	0.000000	-10.000000	-0.483333	28.633333	337.833344	1023.000000	1023.000000	2046.000000
28.379999	0.000130	0.076600	-2.813140	0.092849	2.036555	0.760336	0.000000	-10.000000	-0.475000	28.350000	347.333344	1023.000000	1023.000000	2046.000000
28.400000	0.001472	0.870100	-2.609474	0.206316	2.358489	0.914770	0.000000	-10.000000	-0.483333	28.516666	357.000000	1023.000000	1023.000000	2046.000000
28.420000	0.002695	1.593032	-2.456321	0.368479	2.609401	1.071473	0.000000	-10.000000	-0.491667	28.683334	366.333344	1023.000000	1023.000000	2046.000000
28.440001	0.003998	2.363112	-2.307020	0.479845	2.989446	1.200841	0.000000	-10.000000	-0.500000	29.033333	375.833344	1023.000000	1023.000000	2046.000000
28.459999	0.005035	2.975779	-2.148182	0.636074	3.175608	1.312279	0.000000	-10.000000	-0.491667	29.100000	385.500000	1023.000000	1023.000000	2046.000000
28.480000	0.006339	3.746249	-1.898793	0.706121	3.476629	1.462293	0.000000	-10.000000	-0.508333	29.416666	395.333344	1023.000000	1023.000000	2046.000000
28.500000	0.007340	4.338031	-1.692742	0.755514	3.633438	1.641822	0.000000	-10.000000	-0.508333	29.533333	405.000000	1023.000000	1023.000000	2046.000000
28.520000	0.008452	4.995225	-1.512120	0.857358	3.901625	1.748363	0.000000	-10.000000	-0.516667	29.700001	414.666656	1023.000000	1023.000000	2046.000000
28.540001	0.009657	5.707515	-1.255764	0.949268	4.027299	1.986712	0.000000	-10.000000	-0.491667	29.433334	424.500000	1023.000000	1023.000000	2046.000000
28.559999	0.011042	6.525685	-0.985146	1.092799	4.295367	2.122664	0.000000	-10.000000	-0.491667	29.316668	434.500000	1023.000000	1023.000000	2046.000000
28.580000	0.011696	6.912443	-0.953133	1.244925	4.328215	2.292435	0.000000	-10.000000	-0.475000	28.966667	444.500000	1023.000000	1023.000000	2046.000000
28.600000	0.011927	7.048758	-1.030944	1.411119	4.247292	2.421290	0.000000	-10.000000	-0.466667	28.700001	454.166656	1023.000000	1023.000000	2046.000000
28.620001	0.011264	6.656884	-1.118167	1.449179	3.927604	2.398268	0.000000	-10.000000	-0.433333	28.300001	463.833344	1023.000000	1023.000000	2046.000000
28.639999	0.010670	6.305734	-1.148522	1.342437	3.731065	2.380755	0.000000	-10.000000	-0.416667	27.816668	473.166656	1023.000000	1023.000000	2046.000000
28.660000	0.009911	5.857117	-1.121927	1.219672	3.575496	2.183875	0.000000	-10.000000	-0.391667	27.466667	482.666656	1023.000000	1023.000000	2046.000000
28.680000	0.009866	5.831003	-1.007454	1.118093	3.605703	2.114661	0.000000	-10.000000	-0.391667	27.100000	491.833344	1023.000000	1023.000000	2046.000000
28.700001	0.009847	5.819537	-0.912910	1.083507	3.577545	2.071394	0.000000	-10.000000	-0.391667	26.966667	501.000000	1023.000000	1023.000000	2046.000000
28.719999	0.010267	6.067646	-0.865616	1.062583	3.779854	2.090824	0.000000	-10.000000	-0.408333	27.000000	510.000000	1023.000000	1023.000000	2046.000000
28.740000	0.010523	6.219338	-0.813407	1.137396	3.798715	2.096634	0.000000	-10.000000	-0.408333	27.100000	519.000000	1023.000000	1023.000000	2046.000000
28.760000	0.011366	6.717461	-0.581582	1.136300	3.964570	2.198174	0.000000	-10.000000	-0.416667	27.366667	528.000000	1023.000000	1023.000000	2046.000000
28.780001	0.011848	7.002061	-0.520365	1.304663	3.969704	2.248059	0.000000	-10.000000	-0.400000	27.400000	537.166687	1023.000000	1023.000000	2046.000000
28.799999	0.012891	7.618422	-0.219685	1.386063	4.121689	2.330355	0.000000	-10.000000	-0.391667	27.250000	546.333313	1023.000000	1023.000000	2046.000000
28.820000	0.013487	7.970605	-0.151397	1.563243	4.215097	2.343661	0.000000	-10.000000	-0.358333	26.733334	555.500000	1023.000000	1023.000000	2046.000000
28.840000	0.014629	8.645588	0.151599	1.621603	4.362348	2.510037	0.000000	-10.000000	-0.325000	26.083334	564.500000	1023.000000	1023.000000	2046.000000
28.860001	0.015114	8.932477	0.168118	1.822605	4.470386	2.471369	0.000000	-10.000000	-0.291667	25.000000	573.333313	1023.000000	1023.000000	2046.000000
28.879999	0.016268	9.614240	0.427498	1.913398	4.642848	2.630496	0.000000	-10.000000	-0.258333	23.866667	581.833313	1023.000000	1023.000000	2046.000000
28.900000	0.016854	9.960600	0.495270	2.049790	4.758643	2.656898	0.000000	-10.000000	-0.208333	22.366667	590.000000	1023.000000	1023.000000	2046.000000
28.920000	0.017809	10.525359	0.648024	2.134324	4.975141	2.767870	0.000000	-10.000000	-0.133333	20.350000	597.666687	1023.000000	1023.000000	2046.000000
28.940001	0.018454	10.906098	0.657628	2.199107	5.231194	2.818170	0.000000	-10.000000	-0.066667	17.683334	604.833313	1023.000000	1023.000000	2046.000000
28.959999	0.019088	11.280860	0.737878	2.277892	5.363496	2.901594	0.000000	-10.000000	-0.025000	15.150000	611.166687	1023.000000	1023.000000	2046.000000
28.980000	0.019573	11.567776	0.638979	2.374569	5.617031	2.937196	0.000000	-10.000000	-0.008333	12.750000	616.833313	1023.000000	1023.000000	2046.000000
29.000000	0.019733	11.662347	0.449232	2.466804	5.769362	2.976948	0.000000	-10.000000	0.000000	10.633333	621.500000	1023.000000	1023.000000	2046.000000
29.020000	0.020290	11.991315	0.486501	2.528773	5.889645	3.086396	0.000000	-10.000000	0.016667	8.550000	625.333313	1023.000000	1023.000000	2046.000000
29.040001	0.020330	12.015219	0.349087	2.641415	5.950205	3.074511	0.000000	-10.000000	0.033333	6.900000	628.500000	1023.000000	1023.000000	2046.000000
29.059999	0.020739	12.256496	0.454818	2.690615	5.906259	3.204804	0.000000	-10.000000	0.050000	5.350000	631.166687	1023.000000	1023.000000	2046.000000
29.080000	0.020628	12.191298	0.292914	2.830578	5.899127	3.168680	0.000000	-10.000000	0.050000	4.283333	632.833313	1023.000000	1023.000000	2046.000000
29.100000	0.020833	12.312022	0.353331	2.826880	5.855601	3.276210	0.000000	-10.000000	0.066667	2.533333	634.333313	1023.000000	1023.000000	2046.000000
29.120001	0.020832	12.311777	0.241588	2.943439	5.899144	3.227606	0.000000	-10.000000	0.075000	1.266667	635.166687	1023.000000	1023.000000	2046.000000
29.139999	0.021026	12.426141	0.345949	2.895044	5.867846	3.317302	0.000000	-10.000000	0.075000	0.000000	636.000000	1023.000000	1023.000000	2046.000000
29.160000	0.021010	12.417070	0.244168	2.932099	5.982437	3.258366	0.000000	-10.000000	0.066667	0.000000	636.000000	1023.000000	1023.000000	2046.000000
29.180000	0.021336	12.609577	0.330195	2.944059	5.982365	3.352958	0.000000	-10.000000	0.075000	0.000000	636.000000	1023.000000	1023.000000	2046.000000
29.200001	0.021535	12.727287	0.303894	2.980302	6.099181	3.343910	0.000000	-10.000000	0.083333	0.000000	636.000000	1023.000000	1023.000000	2046.000000
29.219999	0.021842	12.908635	0.331715	3.083419	6.115821	3.377680	0.000000	-10.000000	0.083333	0.000000	636.000000	1023.000000	1023.000000	2046.000000
29.240000	0.022136	13.082105	0.312069	3.122950	6.174206	3.472880	0.000000	-10.000000	0.083333	0.000000	636.000000	1023.000000	1023.000000	2046.000000
29.260000	0.022369	13.219893	0.319179	3.221653	6.217799	3.461263	0.000000	-10.000000	0.083333	0.000000	636.000000	1023.000000	1023.000000	2046.000000
29.280001	0.022754	13.447418	0.378653	3.266014	6.282026	3.520725	0.000000	-10.000000	0.083333	0.000000	636.000000	1023.000000	1023.000000	2046.000000
29.299999	0.023109	13.657258	0.383653	3.372083	6.341942	3.559580	0.000000	-10.000000	0.066667	0.000000	636.000000	1023.000000	1023.000000	2046.000000
29.320000	0.023517	13.898770	0.473641	3.393857	6.394001	3.637273	0.000000	-10.000000	0.066667	0.000000	636.000000	1023.000000	1023.000000	2046.000000
29.340000	0.023779	14.053198	0.435471	3.506861	6.447514	3.663352	0.000000	-10.000000	0.066667	0.000000	636.000000	1023.000000	1023.000000	2046.000000
29.360001	0.024131	14.261558	0.505190	3.575681	6.476854	3.703833	0.000000	-10.000000	0.075000	0.000000	636.000000	1023.000000	1023.000000	2046.000000
29.379999	0.024433	14.439772	0.474340	3.683330	6.611723	3.670379	0.000000	-10.000000	0.075000	0.000000	636.000000	1023.000000	1023.000000	2046.000000
29.400000	0.024884	14.706226	0.518948	3.777577	6.670936	3.738765	0.000000	-10.000000	0.075000	0.000000	636.000000	1023.000000	1023.000000	2046.000000
29.420000	0.025701	15.189447	0.609681	3.889754	6.913163	3.776850	0.000000	-10.000000	0.075000	0.000000	636.000000	1023.000000	1023.000000	2046.000000
29.440001	0.026538	15.683942	0.713904	4.113966	7.051679	3.804393	0.000000	-10.000000	0.066667	0.000000	636.000000	1023.000000	1023.000000	2046.000000
29.459999	0.027457	16.227240	0.858823	4.174811	7.306565	3.887040	0.000000	-10.000000	0.066667	0.516667	636.000000	1023.000000	1023.000000	2046.000000
29.480000	0.028247	16.694056	0.983048	4.286061	7.443987	3.980960	0.000000	-10.000000	0.058333	0.366667	636.000000	1023.000000	1023.000000	2046.000000
29.500000	0.028883	17.070065	1.173828	4.225370	7.552594	4.118272	0.000000	-10.000000	0.066667	0.366667	636.000000	1023.000000	1023.000000	2046.000000
29.520000	0.029377	17.361954	1.245750	4.288699	7.698324	4.129181	0.000000	-10.000000	0.066667	-0.150000	636.000000	1023.000000	1023.000000	2046.000000
29.540001	0.030238	17.870483	1.494139	4.347015	7.751635	4.277694	0.000000	-10.000000	0.075000	0.000000	636.000000	1023.000000	1023.000000	2046.000000
29.559999	0.031049	18.349888	1.703701	4.383662	7.917144	4.345380	0.000000	-10.000000	0.066667	0.000000	636.000000	1023.000000	1023.000000	2046.000000
29.580000	0.031210	18.444963	1.638188	4.487869	7.880158	4.438747	0.000000	-10.000000	0.058333	0.000000	636.000000	1023.000000	1023.000000	2046.000000
29.600000	0.030993	18.316889	1.629398	4.498351	7.684646	4.504494	0.000000	-10.000000	0.050000	0.000000	636.000000	1023.000000	1023.000000	2046.000000
29.620001	0.029809	17.617207	1.419497	4.431798	7.317122	4.448788	0.000000	-10.000000	0.058333	0.000000	636.000000	1023.000000	1023.000000	2046.000000
29.639999	0.028466	16.823332	1.359904	4.080236	7.027103	4.356088	0.000000	-10.000000	0.066667	0.000000	636.000000	1023.000000	1023.000000	2046.000000
29.660000	0.026674	15.764482	1.171667	3.839768	6.688188	4.064859	0.000000	-10.000000	0.075000	0.000000	636.000000	1023.000000	1023.000000	2046.000000
29.680000	0.025562	15.107069	1.232251	3.523982	6.437204	3.913632	0.000000	-10.000000	0.075000	0.000000	636.000000	1023.000000	1023.000000	2046.000000
29.700001	0.024511	14.485751	1.083382	3.354815	6.342703	3.704851	0.000000	-10.000000	0.066667	0.000000	636.000000	1023.000000	1023.000000	2046.000000
29.719999	0.023879	14.112713	1.125445	3.178602	6.173954	3.634713	0.000000	-10.000000	0.066667	0.000000	636.000000	1023.000000	1023.000000	2046.000000
29.740000	0.023065	13.631454	0.946207	3.083966	6.091318	3.509963	0.000000	-10.000000	0.066667	0.000000	636.000000	1023.000000	1023.000000	2046.000000
29.760000	0.022656	13.389790	0.980260	3.034768	5.929819	3.444943	0.000000	-10.000000	0.075000	0.000000	636.000000	1023.000000	1023.000000	2046.000000
29.780001	0.022231	13.138494	0.886726	3.032735	5.886517	3.332516	0.000000	-10.000000	0.066667	0.000000	636.000000	1023.000000	1023.000000	2046.000000
29.799999	0.021994	12.998340	0.892007	3.058405	5.738529	3.309399	0.000000	-10.000000	0.058333	0.000000	636.000000	1023.000000	1023.000000	2046.000000
29.820000	0.021887	12.934996	0.891672	3.086244	5.660174	3.296906	0.000000	-10.000000	0.050000	0.000000	636.000000	1023.000000	1023.000000	2046.000000
29.840000	0.021694	12.821129	0.861019	3.217077	5.521734	3.221300	0.000000	-10.000000	0.058333	0.000000	636.000000	1023.000000	1023.000000	2046.000000
29.860001	0.021761	12.860868	0.924901	3.202593	5.451837	3.281538	0.000000	-10.000000	0.058333	0.000000	636.000000	1023.000000	1023.000000	2046.000000
29.879999	0.021612	12.772926	0.811127	3.351741	5.380704	3.229355	0.000000	-10.000000	0.066667	0.000000	636.000000	1023.000000	1023.000000	2046.000000
29.900000	0.021977	12.988583	0.921502	3.399412	5.359722	3.307947	0.000000	-10.000000	0.050000	0.000000	636.000000	1023.000000	1023.000000	2046.000000
29.920000	0.021876	12.928473	0.762993	3.516779	5.380097	3.268603	0.000000	-10.000000	0.050000	0.000000	636.000000	1023.000000	1023.000000	2046.000000
29.940001	0.022235	13.141143	0.818893	3.554643	5.361273	3.406333	0.000000	-10.000000	0.041667	0.000000	636.000000	1023.000000	1023.000000	2046.000000
29.959999	0.022117	13.071406	0.571041	3.742713	5.406726	3.350926	0.000000	-10.000000	0.050000	0.000000	636.000000	1023.000000	1023.000000	2046.000000
29.980000	0.022361	13.215387	0.526108	3.821547	5.408178	3.459554	0.000000	-10.000000	0.050000	0.000000	636.000000	1023.000000	1023.000000	2046.000000
30.000000	0.022070	13.043415	0.246160	3.888336	5.439989	3.468930	0.000000	-10.000000	0.050000	0.000000	636.000000	1023.000000	1023.000000	2046.000000
30.020000	0.022105	13.063777	0.103368	4.004367	5.451543	3.504498	0.000000	-10.000000	0.050000	0.000000	636.000000	1023.000000	1023.000000	2046.000000
30.040001	0.022012	13.009079	-0.072864	4.110238	5.386346	3.585359	0.000000	-10.000000	0.058333	0.550000	636.000000	1023.000000	1023.000000	2046.000000
30.059999	0.022031	13.020087	-0.199072	4.276319	5.298875	3.643965	0.000000	-10.000000	0.058333	1.050000	636.000000	1023.000000	1023.000000	2046.000000
30.080000	0.021953	12.973941	-0.312449	4.382697	5.180754	3.722939	0.000000	-10.000000	0.058333	1.550000	636.000000	1023.000000	1023.000000	2046.000000
30.100000	0.021943	12.968362	-0.411246	4.572457	5.094395	3.712755	0.000000	-10.000000	0.058333	1.716667	636.000000	1023.000000	1023.000000	2046.000000
30.120001	0.021920	12.954574	-0.439683	4.620856	4.972588	3.800813	0.000000	-10.000000	0.066667	2.166667	636.333313	1023.000000	1023.000000	2046.000000
30.139999	0.021930	12.960551	-0.541802	4.757986	4.935785	3.808583	0.000000	-10.000000	0.066667	2.633333	637.000000	1023.000000	1023.000000	2046.000000
30.160000	0.022068	13.042069	-0.564603	4.772599	4.938011	3.896063	0.000000	-10.000000	0.066667	2.516667	638.000000	1023.000000	1023.000000	2046.000000
30.180000	0.022253	13.151692	-0.604655	4.910756	4.951642	3.893950	0.000000	-10.000000	0.066667	2.550000	638.666687	1023.000000	1023.000000	2046.000000
30.200001	0.022615	13.365593	-0.531897	4.948337	5.000659	3.948494	0.000000	-10.000000	0.050000	3.083333	639.333313	1023.000000	1023.000000	2046.000000
30.219999	0.022896	13.531683	-0.563354	5.120114	4.993165	3.981758	0.000000	-10.000000	0.050000	5.016666	640.166687	1023.000000	1023.000000	2046.000000
30.240000	0.023320	13.782365	-0.475642	5.117166	5.049639	4.091202	0.000000	-10.000000	0.033333	2.816667	641.666687	1023.000000	1023.000000	2046.000000
30.260000	0.023560	13.923774	-0.465155	5.200095	5.069916	4.118917	0.000000	-10.000000	0.050000	2.566667	643.000000	1023.000000	1023.000000	2046.000000
30.280001	0.023818	14.076617	-0.425968	5.228079	5.165273	4.109233	0.000000	-10.000000	0.066667	-0.033333	644.000000	1023.000000	1023.000000	2046.000000
30.299999	0.024057	14.217494	-0.383740	5.240207	5.154456	4.206572	0.000000	-10.000000	0.166667	-1.450000	644.500000	1023.000000	1023.000000	2046.000000
30.320000	0.024272	14.344701	-0.330924	5.212799	5.340852	4.121975	0.000000	-10.000000	0.250000	-9.866667	644.833313	1023.000000	1023.000000	2046.000000
30.340000	0.024467	14.460119	-0.251902	5.225610	5.387128	4.099282	0.000000	-10.000000	0.333333	-15.416667	645.000000	1023.000000	1023.000000	2046.000000
30.360001	0.024776	14.642882	-0.102949	5.148385	5.524834	4.072612	0.000000	-10.000000	0.358333	-19.916666	645.000000	1023.000000	1023.000000	2046.000000
30.379999	0.024945	14.742773	0.006709	5.115862	5.604139	4.016064	0.000000	-10.000000	0.383333	-19.416666	637.500000	1023.000000	1023.000000	2046.000000
30.400000	0.024961	14.752000	0.120095	4.941468	5.675844	4.014592	0.000000	-10.000000	0.391667	-20.566668	627.666687	1023.000000	1023.000000	2046.000000
30.420000	0.024675	14.583159	0.098322	4.881950	5.635944	3.966942	0.000000	-10.000000	0.391667	-20.300001	615.666687	1023.000000	1023.000000	2046.000000
30.440001	0.024607	14.542751	0.194635	4.778567	5.571154	3.998395	0.000000	-10.000000	0.408333	-20.566668	608.833313	1023.000000	1023.000000	2046.000000
30.459999	0.024225	14.316939	0.132227	4.805315	5.453692	3.925706	0.000000	-10.000000	0.408333	-20.866667	602.000000	1023.000000	1023.000000	2046.000000
30.480000	0.023483	13.878615	0.040328	4.718989	5.211027	3.908271	0.000000	-10.000000	0.416667	-21.183334	595.000000	1023.000000	1023.000000	2046.000000
30.500000	0.022305	13.182368	-0.208650	4.732264	4.840769	3.817985	0.000000	-10.000000	0.433333	-21.733334	588.000000	1023.000000	1023.000000	2046.000000
30.520000	0.020839	12.315581	-0.362978	4.530014	4.525871	3.622675	0.000000	-10.000000	0.500000	-23.050001	580.666687	1023.000000	1023.000000	2046.000000
30.540001	0.018755	11.084254	-0.668427	4.277084	4.097429	3.378169	0.000000	-10.000000	0.575000	-25.116667	573.000000	1023.000000	1023.000000	2046.000000
30.559999	0.016499	9.750689	-0.803224	3.921010	3.611995	3.020908	0.000000	-10.000000	0.650000	-27.266666	564.500000	1023.000000	1023.000000	2046.000000
30.580000	0.014334	8.471262	-1.075533	3.655317	3.184435	2.707044	0.000000	-10.000000	0.691667	-28.566668	555.500000	1023.000000	1023.000000	2046.000000
30.600000	0.012743	7.530843	-1.165042	3.357687	2.927802	2.410396	0.000000	-10.000000	0.708333	-29.166668	546.000000	1023.000000	1023.000000	2046.000000
30.620001	0.011216	6.628541	-1.367457	3.142684	2.652779	2.200535	0.000000	-10.000000	0.708333	-29.200001	536.333313	1023.000000	1023.000000	2046.000000
30.639999	0.010213	6.036138	-1.433841	2.956499	2.508193	2.005287	0.000000	-10.000000	0.691667	-28.900000	526.500000	1023.000000	1023.000000	2046.000000
30.660000	0.009252	5.467673	-1.468500	2.781614	2.281421	1.873138	0.000000	-10.000000	0.675000	-28.266666	516.833313	1023.000000	1023.000000	2046.000000
30.680000	0.008464	5.002192	-1.531038	2.710870	2.116920	1.705440	0.000000	-10.000000	0.675000	-27.766666	507.333344	1023.000000	1023.000000	2046.000000
30.700001	0.007847	4.637755	-1.486767	2.546914	1.990265	1.587343	0.000000	-10.000000	0.666667	-27.516666	498.166656	1023.000000	1023.000000	2046.000000
30.719999	0.007131	4.214448	-1.603023	2.521222	1.851974	1.444276	0.000000	-10.000000	0.666667	-27.466667	488.833344	1023.000000	1023.000000	2046.000000
30.740000	0.006845	4.045611	-1.488465	2.382711	1.788967	1.362397	0.000000	-10.000000	0.625000	-26.966667	479.666656	1023.000000	1023.000000	2046.000000
30.760000	0.006199	3.663802	-1.542789	2.352101	1.644269	1.210223	0.000000	-10.000000	0.600000	-26.433334	470.666656	1023.000000	1023.000000	2046.000000
30.780001	0.005936	3.508371	-1.499567	2.292312	1.583586	1.132040	0.000000	-10.000000	0.566667	-25.833334	461.833344	1023.000000	1023.000000	2046.000000
30.799999	0.005284	3.123029	-1.575862	2.196259	1.477006	1.025625	0.000000	-10.000000	0.558333	-25.633333	453.333344	1023.000000	1023.000000	2046.000000
30.820000	0.005041	2.979405	-1.586474	2.163903	1.463346	0.938630	0.000000	-10.000000	0.558333	-25.400000	444.666656	1023.000000	1023.000000	2046.000000
30.840000	0.004627	2.734786	-1.590299	2.010500	1.451606	0.862979	0.000000	-10.000000	0.558333	-25.466667	436.333344	1023.000000	1023.000000	2046.000000
30.860001	0.004149	2.452258	-1.839409	2.025011	1.438949	0.827707	0.000000	-10.000000	0.575000	-25.333334	427.666656	1023.000000	1023.000000	2046.000000
30.879999	0.003691	2.181664	-1.897127	1.899775	1.430222	0.748794	0.000000	-10.000000	0.558333	-25.283333	419.333344	1023.000000	1023.000000	2046.000000
30.900000	0.002881	1.702654	-2.169170	1.824020	1.350988	0.696816	0.000000	-10.000000	0.541667	-24.566668	411.000000	1023.000000	1023.000000	2046.000000
30.920000	0.002354	1.391402	-2.344913	1.765836	1.347204	0.623275	0.000000	-10.000000	0.500000	-23.866667	403.000000	1023.000000	1023.000000	2046.000000
30.940001	0.001659	0.980561	-2.447596	1.674660	1.190275	0.563221	0.000000	-10.000000	0.466667	-22.866667	395.000000	1023.000000	1023.000000	2046.000000
30.959999	0.001267	0.749083	-2.503154	1.672602	1.068556	0.511080	0.000000	-10.000000	0.433333	-21.983334	387.166656	1023.000000	1023.000000	2046.000000
30.980000	0.000459	0.271351	-2.612001	1.618800	0.891560	0.372993	0.000000	-10.000000	0.416667	-21.450001	379.666656	1023.000000	1023.000000	2046.000000
31.000000	-0.000103	-0.060732	-2.691415	1.625919	0.681233	0.323531	0.000000	-10.000000	0.425000	-21.483334	372.500000	1023.000000	1023.000000	2046.000000
31.020000	-0.000840	-0.496367	-2.702559	1.500770	0.530012	0.175410	0.000000	-10.000000	0.441667	-21.933334	365.333344	1023.000000	1023.000000	2046.000000
31.040001	-0.001563	-0.923948	-2.891937	1.452261	0.387471	0.128258	0.000000	-10.000000	0.450000	-22.550001	358.166656	1023.000000	1023.000000	2046.000000
31.059999	-0.002203	-1.301831	-2.918722	1.360752	0.281455	-0.025317	0.000000	-10.000000	0.483333	-23.066668	350.666656	1023.000000	1023.000000	2046.000000
31.080000	-0.002830	-1.672258	-2.993652	1.280246	0.158735	-0.117588	0.000000	-10.000000	0.516667	-23.450001	345.666656	1023.000000	1023.000000	2046.000000
31.100000	-0.003160	-1.867554	-3.000664	1.205101	0.094842	-0.166833	0.000000	-10.000000	0.533333	-23.566668	337.666656	1023.000000	1023.000000	2046.000000
31.120001	-0.003752	-2.217706	-3.068509	1.074579	0.023809	-0.247585	0.000000	-10.000000	0.500000	-23.483334	329.666656	1023.000000	1023.000000	2046.000000
31.139999	-0.003846	-2.273254	-3.015086	1.123750	0.001851	-0.383770	0.000000	-10.000000	0.500000	-23.483334	319.166656	1023.000000	1023.000000	2046.000000
31.160000	-0.003914	-2.313298	-2.938820	1.059772	0.006749	-0.440999	0.000000	-10.000000	0.500000	-23.416668	311.500000	1023.000000	1023.000000	2046.000000
31.180000	-0.003875	-2.289960	-2.899278	1.108619	0.038114	-0.537415	0.000000	-10.000000	0.533333	-23.666668	303.833344	1023.000000	1023.000000	2046.000000
31.200001	-0.003800	-2.245646	-2.715626	1.033566	-0.018875	-0.544711	0.000000	-10.000000	0.525000	-23.833334	296.000000	1023.000000	1023.000000	2046.000000
31.219999	-0.004397	-2.598620	-2.804367	1.022449	-0.196032	-0.620671	0.000000	-10.000000	0.541667	-24.150000	288.000000	1023.000000	1023.000000	2046.000000
31.240000	-0.004968	-2.935970	-2.875218	0.973781	-0.378441	-0.656092	0.000000	-10.000000	0.541667	-24.150000	280.000000	1023.000000	1023.000000	2046.000000
31.260000	-0.005517	-3.260707	-2.899150	0.888617	-0.577740	-0.672433	0.000000	-10.000000	0.550000	-23.983334	272.000000	1023.000000	1023.000000	2046.000000
31.280001	-0.006101	-3.605526	-3.011130	0.895047	-0.743008	-0.746435	0.000000	-10.000000	0.533333	-23.816668	264.000000	1023.000000	1023.000000	2046.000000
31.299999	-0.007168	-4.236366	-3.172162	0.798195	-0.951128	-0.911270	0.000000	-10.000000	0.516667	-23.583334	256.000000	1023.000000	1023.000000	2046.000000
31.320000	-0.008189	-4.839898	-3.314823	0.702790	-1.169010	-1.058855	0.000000	-10.000000	0.516667	-23.500000	248.000000	1023.000000	1023.000000	2046.000000
31.340000	-0.009591	-5.668496	-3.443743	0.425568	-1.393455	-1.256865	0.000000	-10.000000	0.525000	-23.533333	240.000000	1023.000000	1023.000000	2046.000000
31.360001	-0.011146	-6.587039	-3.648595	0.232173	-1.713321	-1.457296	0.000000	-10.000000	0.533333	-23.600000	232.000000	1023.000000	1023.000000	2046.000000
31.379999	-0.012583	-7.436625	-3.718465	0.011506	-1.975674	-1.753991	0.000000	-10.000000	0.516667	-23.483334	224.000000	1023.000000	1023.000000	2046.000000
31.400000	-0.014045	-8.300360	-3.852483	-0.221861	-2.291410	-1.934606	0.000000	-10.000000	0.491667	-23.050001	216.333328	1023.000000	1023.000000	2046.000000
31.420000	-0.015127	-8.939860	-3.924457	-0.387011	-2.444195	-2.184198	0.000000	-10.000000	0.458333	-22.433334	208.666672	1023.000000	1023.000000	2046.000000
31.440001	-0.016189	-9.567726	-4.063341	-0.536673	-2.598826	-2.368886	0.000000	-10.000000	0.433333	-21.850000	201.333328	1023.000000	1023.000000	2046.000000
31.459999	-0.016753	-9.900783	-4.021302	-0.645370	-2.736059	-2.498052	0.000000	-10.000000	0.416667	-21.133333	193.833328	1023.000000	1023.000000	2046.000000
31.480000	-0.017516	-10.351817	-4.071065	-0.742921	-2.879510	-2.658323	0.000000	-10.000000	0.391667	-20.516666	186.833328	1023.000000	1023.000000	2046.000000
31.500000	-0.017959	-10.613808	-4.086077	-0.778831	-3.034289	-2.714611	0.000000	-10.000000	0.375000	-20.000000	180.000000	1023.000000	1023.000000	2046.000000
31.520000	-0.018374	-10.859070	-4.062013	-0.833854	-3.100954	-2.862248	0.000000	-10.000000	0.358333	-19.583334	173.333328	1023.000000	1023.000000	2046.000000
31.540001	-0.018853	-11.142125	-4.097707	-0.880709	-3.258208	-2.905502	0.000000	-10.000000	0.366667	-19.133333	166.833328	1023.000000	1023.000000	2046.000000
31.559999	-0.018989	-11.222483	-4.024590	-0.867326	-3.328749	-3.001818	0.000000	-10.000000	0.358333	-18.633333	160.500000	1023.000000	1023.000000	2046.000000
31.580000	-0.019421	-11.477808	-4.012583	-0.945111	-3.445555	-3.074558	0.000000	-10.000000	0.358333	-18.400002	154.333328	1023.000000	1023.000000	2046.000000
31.600000	-0.019565	-11.563105	-4.054604	-0.940242	-3.453097	-3.115161	0.000000	-10.000000	0.350000	-18.350000	148.000000	1023.000000	1023.000000	2046.000000
31.620001	-0.019929	-11.777791	-4.081021	-0.989917	-3.470747	-3.236107	0.000000	-10.000000	0.358333	-18.466667	141.666672	1023.000000	1023.000000	2046.000000
31.639999	-0.020131	-11.897132	-4.085913	-1.086281	-3.505900	-3.219038	0.000000	-10.000000	0.358333	-18.716667	135.500000	1023.000000	1023.000000	2046.000000
31.660000	-0.020445	-12.083034	-4.154583	-1.131422	-3.466441	-3.330587	0.000000	-10.000000	0.366667	-18.866667	129.500000	1023.000000	1023.000000	2046.000000
31.680000	-0.020839	-12.315738	-4.334743	-1.146958	-3.476807	-3.357229	0.000000	-10.000000	0.375000	-18.916668	123.166664	1023.000000	1023.000000	2046.000000
31.700001	-0.021019	-12.422284	-4.380917	-1.203782	-3.448989	-3.388595	0.000000	-10.000000	0.391667	-18.750000	118.833336	1023.000000	1023.000000	2046.000000
31.719999	-0.021540	-12.730137	-4.494453	-1.294002	-3.510682	-3.430999	0.000000	-10.000000	0.383333	-18.516666	112.500000	1023.000000	1023.000000	2046.000000
31.740000	-0.021794	-12.880269	-4.560875	-1.376616	-3.512827	-3.429950	0.000000	-10.000000	0.358333	-18.183334	106.500000	1023.000000	1023.000000	2046.000000
31.760000	-0.022268	-13.160189	-4.568337	-1.501081	-3.627257	-3.463513	0.000000	-10.000000	0.325000	-17.550001	98.500000	1023.000000	1023.000000	2046.000000
31.780001	-0.022593	-13.352414	-4.619559	-1.524283	-3.720238	-3.488336	0.000000	-10.000000	0.291667	-16.766666	92.500000	1023.000000	1023.000000	2046.000000
31.799999	-0.022976	-13.578653	-4.626844	-1.580351	-3.766142	-3.605317	0.000000	-10.000000	0.266667	-15.733334	86.833336	1023.000000	1023.000000	2046.000000
31.820000	-0.023417	-13.839691	-4.674465	-1.671617	-3.914759	-3.578851	0.000000	-10.000000	0.241667	-14.700000	81.500000	1023.000000	1023.000000	2046.000000
31.840000	-0.023669	-13.988457	-4.715508	-1.728608	-3.862746	-3.681595	0.000000	-10.000000	0.216667	-13.633333	76.666664	1023.000000	1023.000000	2046.000000
31.860001	-0.023934	-14.145226	-4.716334	-1.857896	-3.900110	-3.670886	0.000000	-10.000000	0.175000	-12.200000	72.166664	1023.000000	1023.000000	2046.000000
31.879999	-0.023942	-14.149502	-4.748374	-1.909568	-3.780617	-3.710943	0.000000	-10.000000	0.133333	-10.316667	68.166664	1023.000000	1023.000000	2046.000000
31.900000	-0.024044	-14.209733	-4.745716	-2.023239	-3.711179	-3.729599	0.000000	-10.000000	0.091667	-7.450000	64.666664	1023.000000	1023.000000	2046.000000
31.920000	-0.023678	-13.993826	-4.691267	-2.080288	-3.579862	-3.642409	0.000000	-10.000000	0.066667	-5.350000	62.500000	1023.000000	1023.000000	2046.000000
31.940001	-0.023349	-13.799387	-4.632612	-2.094362	-3.438796	-3.633616	0.000000	-10.000000	0.025000	-0.450000	61.333332	1023.000000	1023.000000	2046.000000
31.959999	-0.022849	-13.503475	-4.639999	-2.109836	-3.281126	-3.472514	0.000000	-10.000000	-0.033333	5.300000	61.166668	1023.000000	1023.000000	2046.000000
31.980000	-0.022126	-13.076278	-4.517713	-2.137825	-3.047117	-3.373623	0.000000	-10.000000	-0.125000	12.366667	61.000000	1023.000000	1023.000000	2046.000000
32.000000	-0.021541	-12.730962	-4.487236	-2.103887	-2.915308	-3.224530	0.000000	-10.000000	-0.216667	16.866667	61.000000	1023.000000	1023.000000	2046.000000
32.020000	-0.020744	-12.259765	-4.427504	-2.078540	-2.638434	-3.115286	0.000000	-10.000000	-0.300000	19.900000	61.000000	1023.000000	1023.000000	2046.000000
32.040001	-0.020079	-11.866584	-4.362830	-2.055073	-2.485143	-2.963537	0.000000	-10.000000	-0.366667	22.683334	49.000000	1023.000000	1023.000000	2046.000000
32.060001	-0.019211	-11.353628	-4.345598	-1.977501	-2.218070	-2.812459	0.000000	-10.000000	-0.408333	24.950001	39.000000	1023.000000	1023.000000	2046.000000
32.080002	-0.018452	-10.905154	-4.242607	-1.938522	-2.046865	-2.677160	0.000000	-10.000000	-0.425000	26.483334	29.000000	1023.000000	1023.000000	2046.000000
32.099998	-0.017554	-10.374474	-4.205399	-1.804125	-1.816265	-2.548685	0.000000	-10.000000	-0.450000	27.683334	37.166668	1023.000000	1023.000000	2046.000000
32.119999	-0.016631	-9.828912	-4.063594	-1.783694	-1.567846	-2.413777	0.000000	-10.000000	-0.483333	28.600000	46.333332	1023.000000	1023.000000	2046.000000
32.139999	-0.015740	-9.302424	-4.027680	-1.662610	-1.366452	-2.245681	0.000000	-10.000000	-0.508333	29.633333	58.833332	1023.000000	1023.000000	2046.000000
32.160000	-0.014810	-8.752882	-3.909426	-1.595661	-1.080570	-2.167224	0.000000	-10.000000	-0.525000	29.983334	68.500000	1023.000000	1023.000000	2046.000000
32.180000	-0.013854	-8.187972	-3.901693	-1.516651	-0.823128	-1.946501	0.000000	-10.000000	-0.525000	30.250000	78.500000	1023.000000	1023.000000	2046.000000
32.200001	-0.012748	-7.533783	-3.719913	-1.427938	-0.635616	-1.750316	0.000000	-10.000000	-0.533333	30.483334	88.500000	1023.000000	1023.000000	2046.000000
32.220001	-0.011806	-6.977202	-3.613205	-1.289892	-0.432881	-1.641224	0.000000	-10.000000	-0.516667	30.483334	98.666664	1023.000000	1023.000000	2046.000000
32.240002	-0.010721	-6.336053	-3.539832	-1.189278	-0.178382	-1.428561	0.000000	-10.000000	-0.525000	30.633333	109.000000	1023.000000	1023.000000	2046.000000
32.259998	-0.009705	-5.735575	-3.432689	-1.058941	0.075856	-1.319801	0.000000	-10.000000	-0.533333	30.633333	119.333336	1023.000000	1023.000000	2046.000000
32.279999	-0.008681	-5.130677	-3.371682	-0.954482	0.290726	-1.095240	0.000000	-10.000000	-0.558333	30.916668	129.500000	1023.000000	1023.000000	2046.000000
32.299999	-0.007550	-4.461782	-3.253297	-0.859755	0.605267	-0.953997	0.000000	-10.000000	-0.575000	31.050001	139.666672	1023.000000	1023.000000	2046.000000
32.320000	-0.006559	-3.876271	-3.212814	-0.756870	0.815597	-0.722184	0.000000	-10.000000	-0.608333	31.450001	150.000000	1023.000000	1023.000000	2046.000000
32.340000	-0.005456	-3.224710	-3.096254	-0.595915	1.066455	-0.598997	0.000000	-10.000000	-0.641667	32.066666	160.500000	1023.000000	1023.000000	2046.000000
32.360001	-0.004645	-2.745145	-3.046018	-0.494187	1.218480	-0.423419	0.000000	-10.000000	-0.666667	32.533333	171.166672	1023.000000	1023.000000	2046.000000
32.380001	-0.003857	-2.279562	-2.986206	-0.391718	1.391343	-0.292982	0.000000	-10.000000	-0.683333	32.916668	181.833328	1023.000000	1023.000000	2046.000000
32.400002	-0.003226	-1.906413	-2.865734	-0.349391	1.534612	-0.225901	0.000000	-10.000000	-0.691667	32.983334	189.000000	1023.000000	1023.000000	2046.000000
32.419998	-0.002560	-1.512939	-2.723108	-0.332362	1.653700	-0.111169	0.000000	-10.000000	-0.691667	33.166668	196.166672	1023.000000	1023.000000	2046.000000
32.439999	-0.001788	-1.056459	-2.539446	-0.345379	1.888396	-0.060029	0.000000	-10.000000	-0.675000	33.183334	203.666672	1023.000000	1023.000000	2046.000000
32.459999	-0.001284	-0.758783	-2.414730	-0.322967	1.976466	0.002447	0.000000	-10.000000	-0.633333	32.933334	218.500000	1023.000000	1023.000000	2046.000000
32.480000	-0.000375	-0.221368	-2.258206	-0.302519	2.159390	0.179967	0.000000	-10.000000	-0.616667	32.483334	233.333328	1023.000000	1023.000000	2046.000000
32.500000	0.000526	0.310741	-2.077696	-0.192240	2.352880	0.227796	0.000000	-10.000000	-0.591667	31.966667	247.833328	1023.000000	1023.000000	2046.000000
32.520000	0.001764	1.042600	-1.908000	-0.040335	2.549019	0.441914	0.000000	-10.000000	-0.591667	31.483334	258.666656	1023.000000	1023.000000	2046.000000
32.540001	0.002756	1.629006	-1.841144	0.106236	2.815415	0.548499	0.000000	-10.000000	-0.566667	31.016666	269.166656	1023.000000	1023.000000	2046.000000
32.560001	0.002924	1.728196	-1.988780	0.161273	2.771967	0.783736	0.000000	-10.000000	-0.541667	30.650000	279.500000	1023.000000	1023.000000	2046.000000
32.580002	0.002316	1.368460	-2.100069	0.185345	2.525652	0.757533	0.000000	-10.000000	-0.516667	30.516666	286.166656	1023.000000	1023.000000	2046.000000
32.599998	0.001333	0.787609	-2.161515	0.066544	2.197055	0.685525	0.000000	-10.000000	-0.516667	30.133333	296.333344	1023.000000	1023.000000	2046.000000
32.619999	0.000914	0.540439	-2.188497	-0.056452	2.171530	0.613859	0.000000	-10.000000	-0.508333	29.700001	306.333344	1023.000000	1023.000000	2046.000000
32.639999	0.000844	0.498994	-2.110847	-0.139450	2.200932	0.548360	0.000000	-10.000000	-0.508333	29.300001	319.666656	1023.000000	1023.000000	2046.000000
32.660000	0.001178	0.696381	-2.114726	-0.108250	2.291219	0.628138	0.000000	-10.000000	-0.491667	29.266668	326.166656	1023.000000	1023.000000	2046.000000
32.680000	0.001672	0.988199	-1.995475	-0.029450	2.361043	0.652081	0.000000	-10.000000	-0.508333	29.533335	336.166656	1023.000000	1023.000000	2046.000000
32.700001	0.002278	1.346579	-1.891319	0.094752	2.357315	0.785830	0.000000	-10.000000	-0.491667	29.750000	346.166656	1023.000000	1023.000000	2046.000000
32.720001	0.003227	1.906977	-1.716665	0.254849	2.543478	0.825315	0.000000	-10.000000	-0.475000	29.966667	356.166656	1023.000000	1023.000000	2046.000000
32.740002	0.004105	2.426168	-1.523157	0.442445	2.591510	0.915370	0.000000	-10.000000	-0.458333	29.900002	362.833344	1023.000000	1023.000000	2046.000000
32.759998	0.005160	3.049790	-1.359845	0.541167	2.757439	1.111030	0.000000	-10.000000	-0.475000	29.350000	372.500000	1023.000000	1023.000000	2046.000000
32.779999	0.006022	3.558749	-1.197398	0.691540	2.843081	1.221527	0.000000	-10.000000	-0.483333	28.850000	385.500000	1023.000000	1023.000000	2046.000000
32.799999	0.007039	4.160306	-1.071893	0.874462	3.053957	1.303781	0.000000	-10.000000	-0.483333	28.333334	398.166656	1023.000000	1023.000000	2046.000000
32.820000	0.007927	4.684720	-0.913357	0.993061	3.192952	1.412064	0.000000	-10.000000	-0.458333	28.366667	407.833344	1023.000000	1023.000000	2046.000000
32.840000	0.009062	5.355829	-0.785300	1.156609	3.461019	1.523500	0.000000	-10.000000	-0.433333	27.933332	417.166656	1023.000000	1023.000000	2046.000000
32.860001	0.010035	5.930616	-0.645071	1.279903	3.658063	1.637721	0.000000	-10.000000	-0.408333	27.566666	423.500000	1023.000000	1023.000000	2046.000000
32.880001	0.011191	6.613706	-0.569130	1.490283	3.929262	1.763291	0.000000	-10.000000	-0.375000	26.833334	429.666656	1023.000000	1023.000000	2046.000000
32.900002	0.012021	7.104258	-0.485244	1.594551	4.124491	1.870460	0.000000	-10.000000	-0.333333	25.950001	438.500000	1023.000000	1023.000000	2046.000000
32.919998	0.013015	7.692070	-0.536546	1.766261	4.463712	1.998643	0.000000	-10.000000	-0.300000	24.600000	450.333344	1023.000000	1023.000000	2046.000000
32.939999	0.013747	8.124723	-0.517691	1.847847	4.681799	2.112767	0.000000	-10.000000	-0.291667	23.566668	459.000000	1023.000000	1023.000000	2046.000000
32.959999	0.014741	8.712062	-0.489704	2.016967	4.894318	2.290482	0.000000	-10.000000	-0.291667	23.283333	464.500000	1023.000000	1023.000000	2046.000000
32.980000	0.015594	9.216189	-0.376751	2.121224	5.036209	2.435506	0.000000	-10.000000	-0.275000	22.950001	469.500000	1023.000000	1023.000000	2046.000000
33.000000	0.016454	9.724083	-0.363745	2.268770	5.193063	2.625994	0.000000	-10.000000	-0.275000	23.000000	479.666656	1023.000000	1023.000000	2046.000000
33.020000	0.017252	10.196223	-0.255285	2.427652	5.312610	2.711247	0.000000	-10.000000	-0.283333	22.866667	487.333344	1023.000000	1023.000000	2046.000000
33.040001	0.018026	10.653253	-0.244041	2.559808	5.434365	2.903121	0.000000	-10.000000	-0.316667	23.633333	495.000000	1023.000000	1023.000000	2046.000000
33.060001	0.018895	11.166954	-0.105623	2.721917	5.598323	2.952337	0.000000	-10.000000	-0.333333	24.166666	500.166656	1023.000000	1023.000000	2046.000000
33.080002	0.019638	11.605984	-0.006416	2.832308	5.672999	3.107092	0.000000	-10.000000	-0.350000	24.716667	508.000000	1023.000000	1023.000000	2046.000000
33.099998	0.020682	12.223000	0.108164	2.966053	5.935869	3.212914	0.000000	-10.000000	-0.341667	24.766666	516.166687	1023.000000	1023.000000	2046.000000
33.119999	0.021473	12.690312	0.198272	3.077141	6.087862	3.327037	0.000000	-10.000000	-0.325000	24.333334	524.500000	1023.000000	1023.000000	2046.000000
33.139999	0.022529	13.314497	0.306560	3.258020	6.330894	3.419023	0.000000	-10.000000	-0.291667	23.500000	532.833313	1023.000000	1023.000000	2046.000000
33.160000	0.023444	13.855317	0.472416	3.373263	6.489088	3.520550	0.000000	-10.000000	-0.241667	22.433334	543.333313	1023.000000	1023.000000	2046.000000
33.180000	0.024559	14.514425	0.592951	3.532552	6.717090	3.671832	0.000000	-10.000000	-0.200000	21.533333	553.333313	1023.000000	1023.000000	2046.000000
33.200001	0.025521	15.083060	0.763024	3.666121	6.875100	3.778815	0.000000	-10.000000	-0.175000	21.016666	560.666687	1023.000000	1023.000000	2046.000000
33.220001	0.026563	15.698536	0.860373	3.831263	7.064521	3.942379	0.000000	-10.000000	-0.183333	20.766666	565.333313	1023.000000	1023.000000	2046.000000
33.240002	0.027550	16.282242	1.019719	4.008259	7.265168	3.989096	0.000000	-10.000000	-0.191667	20.550001	570.000000	1023.000000	1023.000000	2046.000000
33.259998	0.028554	16.875669	1.171519	4.125070	7.406115	4.172965	0.000000	-10.000000	-0.200000	20.166668	579.166687	1023.000000	1023.000000	2046.000000
33.279999	0.029664	17.531210	1.319101	4.314204	7.695306	4.202600	0.000000	-10.000000	-0.200000	19.866667	586.000000	1023.000000	1023.000000	2046.000000
33.299999	0.030509	18.031071	1.370081	4.415188	7.931621	4.314180	0.000000	-10.000000	-0.216667	19.983334	592.833313	1023.000000	1023.000000	2046.000000
33.320000	0.031717	18.744995	1.584868	4.545706	8.184765	4.429657	0.000000	-10.000000	-0.225000	20.233334	597.333313	1023.000000	1023.000000	2046.000000
33.340000	0.032619	19.277628	1.703665	4.695132	8.374073	4.504757	0.000000	-10.000000	-0.225000	20.400002	604.166687	1023.000000	1023.000000	2046.000000
33.360001	0.033765	19.954975	1.830255	4.849761	8.568892	4.706067	0.000000	-10.000000	-0.208333	20.350000	610.833313	1023.000000	1023.000000	2046.000000
33.380001	0.034846	20.594152	1.990561	5.098530	8.718781	4.786280	0.000000	-10.000000	-0.233333	20.666666	617.666687	1023.000000	1023.000000	2046.000000
33.400002	0.035987	21.268471	2.087983	5.305102	8.875489	4.999897	0.000000	-10.000000	-0.250000	21.500000	624.500000	1023.000000	1023.000000	2046.000000
33.419998	0.037053	21.898197	2.232192	5.563203	9.061947	5.040855	0.000000	-10.000000	-0.266667	22.233334	634.000000	1023.000000	1023.000000	2046.000000
33.439999	0.037927	22.415125	2.309385	5.708492	9.174784	5.222464	0.000000	-10.000000	-0.250000	22.633333	641.166687	1023.000000	1023.000000	2046.000000
33.459999	0.039013	23.056744	2.406332	5.906632	9.410533	5.333247	0.000000	-10.000000	-0.216667	22.033333	648.666687	1023.000000	1023.000000	2046.000000
33.480000	0.039648	23.432045	2.463941	6.043824	9.578798	5.345482	0.000000	-10.000000	-0.175000	20.850000	653.666687	1023.000000	1023.000000	2046.000000
33.500000	0.040481	23.924520	2.645004	6.099173	9.723718	5.456625	0.000000	-10.000000	-0.133333	19.266666	660.833313	1023.000000	1023.000000	2046.000000
33.520000	0.041045	24.257404	2.819607	6.169024	9.820902	5.447873	0.000000	-10.000000	-0.116667	17.900002	667.666687	1023.000000	1023.000000	2046.000000
33.540001	0.041584	24.576210	2.901253	6.171874	9.955343	5.547739	0.000000	-10.000000	-0.091667	16.916668	673.833313	1023.000000	1023.000000	2046.000000
33.560001	0.042019	24.832968	3.078617	6.222603	9.966915	5.564831	0.000000	-10.000000	-0.058333	15.716667	679.833313	1023.000000	1023.000000	2046.000000
33.580002	0.042612	25.183523	3.255568	6.225790	10.001847	5.700318	0.000000	-10.000000	-0.025000	14.216667	685.166687	1023.000000	1023.000000	2046.000000
33.599998	0.043103	25.474148	3.458201	6.298663	10.083575	5.633708	0.000000	-10.000000	0.000000	11.650001	690.333313	1023.000000	1023.000000	2046.000000
33.619999	0.043400	25.649511	3.449847	6.280506	10.195298	5.723859	0.000000	-10.000000	0.033333	8.200001	694.666687	1023.000000	1023.000000	2046.000000
33.639999	0.042932	25.372911	3.270265	6.317283	10.077100	5.708263	0.000000	-10.000000	0.066667	3.233334	698.000000	1023.000000	1023.000000	2046.000000
33.660000	0.041243	24.374802	3.021222	6.156228	9.493732	5.703619	0.000000	-10.000000	0.100000	-0.900000	700.000000	1023.000000	1023.000000	2046.000000
33.680000	0.038974	23.033775	2.708544	5.908485	8.984177	5.432569	0.000000	-10.000000	0.125000	-5.133333	700.833313	1023.000000	1023.000000	2046.000000
33.700001	0.036667	21.670301	2.552966	5.529798	8.477942	5.109595	0.000000	-10.000000	0.166667	-8.483334	701.000000	1023.000000	1023.000000	2046.000000
33.720001	0.035011	20.691708	2.460566	5.215506	8.163152	4.852484	0.000000	-10.000000	0.208333	-11.766667	701.000000	1023.000000	1023.000000	2046.000000
33.740002	0.033540	19.822233	2.347577	4.969451	7.932792	4.572413	0.000000	-10.000000	0.241667	-13.800000	701.000000	1023.000000	1023.000000	2046.000000
33.759998	0.032402	19.149300	2.150572	4.740860	7.749113	4.508756	0.000000	-10.000000	0.266667	-15.033334	697.666687	1023.000000	1023.000000	2046.000000
33.779999	0.031450	18.586788	2.020065	4.641313	7.621265	4.304144	0.000000	-10.000000	0.275000	-15.933334	689.500000	1023.000000	1023.000000	2046.000000
33.799999	0.030680	18.132093	1.994046	4.471272	7.353284	4.313491	0.000000	-10.000000	0.300000	-16.750000	679.500000	1023.000000	1023.000000	2046.000000
33.820000	0.029989	17.723757	1.948818	4.435851	7.218095	4.120992	0.000000	-10.000000	0.300000	-17.366667	671.000000	1023.000000	1023.000000	2046.000000
33.840000	0.029288	17.309338	1.936175	4.372416	6.943674	4.057072	0.000000	-10.000000	0.341667	-18.233334	665.333313	1023.000000	1023.000000	2046.000000
33.860001	0.028746	16.988646	1.840233	4.333126	6.859808	3.955478	0.000000	-10.000000	0.366667	-19.266666	659.166687	1023.000000	1023.000000	2046.000000
33.880001	0.028241	16.690687	1.816412	4.270318	6.715045	3.888912	0.000000	-10.000000	0.416667	-20.350000	652.666687	1023.000000	1023.000000	2046.000000
33.900002	0.027704	16.373062	1.744349	4.194714	6.564787	3.869212	0.000000	-10.000000	0.441667	-21.466667	645.833313	1023.000000	1023.000000	2046.000000
33.919998	0.027179	16.062956	1.699612	4.224508	6.407727	3.731110	0.000000	-10.000000	0.491667	-22.516666	638.666687	1023.000000	1023.000000	2046.000000
33.939999	0.026711	15.786406	1.606636	4.130499	6.271704	3.777566	0.000000	-10.000000	0.525000	-23.600000	631.000000	1023.000000	1023.000000	2046.000000
33.959999	0.026219	15.495270	1.547179	4.050378	6.235025	3.662688	0.000000	-10.000000	0.566667	-24.700001	623.000000	1023.000000	1023.000000	2046.000000
33.980000	0.025622	15.142754	1.421274	4.019468	6.119196	3.582815	0.000000	-10.000000	0.625000	-26.016668	614.833313	1023.000000	1023.000000	2046.000000
34.000000	0.025154	14.865812	1.201296	3.978426	6.085071	3.601018	0.000000	-10.000000	0.683333	-27.566668	606.333313	1023.000000	1023.000000	2046.000000
34.020000	0.024418	14.430864	0.965323	3.943206	6.027742	3.494593	0.000000	-10.000000	0.733333	-28.816668	597.166687	1023.000000	1023.000000	2046.000000
34.040001	0.023638	13.970048	0.655277	3.884451	5.927923	3.502397	0.000000	-10.000000	0.741667	-29.633333	587.500000	1023.000000	1023.000000	2046.000000
34.060001	0.022804	13.477010	0.333138	3.876989	5.882277	3.384606	0.000000	-10.000000	0.775000	-29.850000	577.500000	1023.000000	1023.000000	2046.000000
34.080002	0.022049	13.030741	0.143053	3.818510	5.634085	3.435091	0.000000	-10.000000	0.791667	-30.049999	567.500000	1023.000000	1023.000000	2046.000000
34.099998	0.021246	12.556424	-0.079877	3.830069	5.460176	3.346056	0.000000	-10.000000	0.808333	-30.183332	557.500000	1023.000000	1023.000000	2046.000000
34.119999	0.020359	12.032224	-0.278638	3.825536	5.227322	3.258003	0.000000	-10.000000	0.783333	-30.383333	547.500000	1023.000000	1023.000000	2046.000000
34.139999	0.019614	11.591634	-0.411095	3.767182	4.990885	3.244663	0.000000	-10.000000	0.783333	-30.500000	537.500000	1023.000000	1023.000000	2046.000000
34.160000	0.018638	11.015278	-0.582803	3.764691	4.771663	3.061727	0.000000	-10.000000	0.783333	-30.466667	527.333313	1023.000000	1023.000000	2046.000000
34.180000	0.017747	10.488760	-0.742063	3.652749	4.540804	3.037270	0.000000	-10.000000	0.800000	-30.300001	517.000000	1023.000000	1023.000000	2046.000000
34.200001	0.017089	10.099607	-0.869663	3.596019	4.435586	2.937665	0.000000	-10.000000	0.800000	-30.083334	506.666656	1023.000000	1023.000000	2046.000000
34.220001	0.016334	9.653174	-0.974909	3.546459	4.235898	2.845726	0.000000	-10.000000	0.800000	-30.066668	496.500000	1023.000000	1023.000000	2046.000000
34.240002	0.015808	9.342425	-0.992681	3.431956	4.126158	2.776992	0.000000	-10.000000	0.800000	-30.183334	486.500000	1023.000000	1023.000000	2046.000000
34.259998	0.015134	8.944442	-1.125231	3.439477	4.001915	2.628280	0.000000	-10.000000	0.800000	-30.383333	476.500000	1023.000000	1023.000000	2046.000000
34.279999	0.014548	8.597835	-1.186652	3.335894	3.818765	2.629828	0.000000	-10.000000	0.800000	-30.600000	466.500000	1023.000000	1023.000000	2046.000000
34.299999	0.013949	8.243884	-1.295456	3.312723	3.709220	2.517397	0.000000	-10.000000	0.800000	-30.650000	456.500000	1023.000000	1023.000000	2046.000000
34.320000	0.013167	7.781471	-1.401014	3.284162	3.519843	2.378479	0.000000	-10.000000	0.800000	-30.700001	446.166656	1023.000000	1023.000000	2046.000000
34.340000	0.012782	7.554356	-1.380827	3.149742	3.387521	2.397920	0.000000	-10.000000	0.800000	-30.666668	435.833344	1023.000000	1023.000000	2046.000000
34.360001	0.012084	7.141582	-1.524082	3.180959	3.285874	2.198830	0.000000	-10.000000	0.800000	-30.500000	425.500000	1023.000000	1023.000000	2046.000000
34.380001	0.011502	6.797818	-1.524264	3.045531	3.112776	2.163775	0.000000	-10.000000	0.791667	-30.266666	415.500000	1023.000000	1023.000000	2046.000000
34.400002	0.010814	6.390833	-1.661408	3.025807	3.007356	2.019079	0.000000	-10.000000	0.791667	-29.900000	405.500000	1023.000000	1023.000000	2046.000000
34.419998	0.010120	5.981091	-1.670678	2.906287	2.807295	1.938186	0.000000	-10.000000	0.791667	-29.616667	395.500000	1023.000000	1023.000000	2046.000000
34.439999	0.009475	5.599703	-1.740368	2.809361	2.703773	1.826936	0.000000	-10.000000	0.800000	-29.433334	385.500000	1023.000000	1023.000000	2046.000000
34.459999	0.008760	5.177147	-1.763192	2.743526	2.517395	1.679418	0.000000	-10.000000	0.800000	-29.400000	375.500000	1023.000000	1023.000000	2046.000000
34.480000	0.008032	4.746768	-1.821808	2.612434	2.340683	1.615460	0.000000	-10.000000	0.783333	-29.550001	365.666656	1023.000000	1023.000000	2046.000000
34.500000	0.007367	4.353662	-1.894866	2.505639	2.259920	1.482969	0.000000	-10.000000	0.783333	-29.700001	356.000000	1023.000000	1023.000000	2046.000000
34.520000	0.006558	3.875577	-1.959832	2.445162	2.041696	1.348551	0.000000	-10.000000	0.766667	-29.600000	346.333344	1023.000000	1023.000000	2046.000000
34.540001	0.006004	3.548296	-1.981675	2.323204	1.925554	1.281213	0.000000	-10.000000	0.766667	-29.483334	336.500000	1023.000000	1023.000000	2046.000000
34.560001	0.005432	3.210564	-2.034114	2.278301	1.874093	1.092284	0.000000	-10.000000	0.733333	-29.200001	326.500000	1023.000000	1023.000000	2046.000000
34.580002	0.004999	2.954502	-2.042018	2.170281	1.791423	1.034816	0.000000	-10.000000	0.708333	-28.866667	316.666656	1023.000000	1023.000000	2046.000000
34.599998	0.004604	2.720901	-1.983633	2.058752	1.717439	0.928343	0.000000	-10.000000	0.683333	-28.450001	307.000000	1023.000000	1023.000000	2046.000000
34.619999	0.004081	2.411826	-1.960557	1.989738	1.614033	0.768613	0.000000	-10.000000	0.675000	-28.183334	297.500000	1023.000000	1023.000000	2046.000000
34.639999	0.003595	2.124747	-1.892667	1.807551	1.477128	0.732735	0.000000	-10.000000	0.666667	-27.966667	288.000000	1023.000000	1023.000000	2046.000000
34.660000	0.002992	1.768093	-1.929410	1.725109	1.354311	0.618084	0.000000	-10.000000	0.658333	-27.600000	278.666656	1023.000000	1023.000000	2046.000000
34.680000	0.002475	1.462509	-1.897569	1.601444	1.144826	0.613809	0.000000	-10.000000	0.650000	-27.066668	269.500000	1023.000000	1023.000000	2046.000000
34.700001	0.002087	1.233665	-1.897571	1.557589	1.033579	0.540067	0.000000	-10.000000	0.633333	-26.500000	260.500000	1023.000000	1023.000000	2046.000000
34.720001	0.001498	0.885192	-2.006217	1.517393	0.822544	0.551472	0.000000	-10.000000	0.608333	-25.966667	251.666672	1023.000000	1023.000000	2046.000000
34.740002	0.000402	0.237415	-2.281866	1.505523	0.560772	0.452985	0.000000	-10.000000	0.575000	-25.500000	243.000000	1023.000000	1023.000000	2046.000000
34.759998	-0.001016	-0.600231	-2.525223	1.366661	0.114850	0.443481	0.000000	-10.000000	0.558333	-24.983334	234.500000	1023.000000	1023.000000	2046.000000
34.779999	-0.003070	-1.814150	-2.824691	1.081024	-0.362234	0.291751	0.000000	-10.000000	0.550000	-24.666666	226.166672	1023.000000	1023.000000	2046.000000
34.799999	-0.005397	-3.189650	-3.075868	0.856627	-0.876945	-0.093464	0.000000	-10.000000	0.533333	-24.266666	218.000000	1023.000000	1023.000000	2046.000000
34.820000	-0.007486	-4.424456	-3.303167	0.509717	-1.237262	-0.393743	0.000000	-10.000000	0.516667	-23.850000	210.000000	1023.000000	1023.000000	2046.000000
34.840000	-0.009123	-5.391586	-3.432396	0.302099	-1.556984	-0.704305	0.000000	-10.000000	0.500000	-23.566668	202.000000	1023.000000	1023.000000	2046.000000
34.860001	-0.010339	-6.110532	-3.509296	0.043018	-1.766045	-0.878208	0.000000	-10.000000	0.483333	-23.250000	194.000000	1023.000000	1023.000000	2046.000000
34.880001	-0.011435	-6.758260	-3.611291	-0.048328	-1.945668	-1.152973	0.000000	-10.000000	0.483333	-23.316668	186.000000	1023.000000	1023.000000	2046.000000
34.900002	-0.012204	-7.212713	-3.609091	-0.233625	-2.139260	-1.230737	0.000000	-10.000000	0.466667	-23.266666	178.333328	1023.000000	1023.000000	2046.000000
34.919998	-0.013017	-7.692764	-3.772160	-0.225586	-2.252743	-1.442275	0.000000	-10.000000	0.483333	-23.233334	170.666672	1023.000000	1023.000000	2046.000000
34.939999	-0.013445	-7.945945	-3.710526	-0.318469	-2.410519	-1.506431	0.000000	-10.000000	0.466667	-23.066668	163.000000	1023.000000	1023.000000	2046.000000
34.959999	-0.013942	-8.239840	-3.722344	-0.347789	-2.533598	-1.636109	0.000000	-10.000000	0.458333	-22.616667	155.166672	1023.000000	1023.000000	2046.000000
34.980000	-0.014343	-8.476903	-3.745461	-0.379486	-2.640648	-1.711307	0.000000	-10.000000	0.433333	-22.166668	147.500000	1023.000000	1023.000000	2046.000000
35.000000	-0.014794	-8.743325	-3.785996	-0.444369	-2.710283	-1.802676	0.000000	-10.000000	0.416667	-21.550001	140.166672	1023.000000	1023.000000	2046.000000
35.020000	-0.015138	-8.946659	-3.783909	-0.428169	-2.802906	-1.931674	0.000000	-10.000000	0.408333	-21.133333	133.000000	1023.000000	1023.000000	2046.000000
35.040001	-0.015446	-9.128423	-3.779357	-0.543325	-2.849603	-1.956138	0.000000	-10.000000	0.400000	-20.883333	126.000000	1023.000000	1023.000000	2046.000000
35.060001	-0.015803	-9.339644	-3.869029	-0.555948	-2.840605	-2.074062	0.000000	-10.000000	0.408333	-20.916668	119.000000	1023.000000	1023.000000	2046.000000
35.080002	-0.016081	-9.504157	-3.846126	-0.677051	-2.871042	-2.109938	0.000000	-10.000000	0.425000	-21.216667	112.000000	1023.000000	1023.000000	2046.000000
35.099998	-0.016535	-9.772292	-4.001549	-0.689788	-2.839640	-2.241316	0.000000	-10.000000	0.433333	-21.766666	105.000000	1023.000000	1023.000000	2046.000000
35.119999	-0.016954	-10.019968	-4.035412	-0.769966	-2.966177	-2.248412	0.000000	-10.000000	0.433333	-22.083334	97.666664	1023.000000	1023.000000	2046.000000
35.139999	-0.017521	-10.354718	-4.227295	-0.869525	-2.931135	-2.326763	0.000000	-10.000000	0.425000	-22.216667	90.333336	1023.000000	1023.000000	2046.000000
35.160000	-0.018039	-10.661318	-4.349797	-0.941380	-2.981329	-2.388812	0.000000	-10.000000	0.416667	-21.900000	82.833336	1023.000000	1023.000000	2046.000000
35.180000	-0.018622	-11.005789	-4.419433	-1.094299	-3.037390	-2.454667	0.000000	-10.000000	0.400000	-21.583334	75.666664	1023.000000	1023.000000	2046.000000
35.200001	-0.019091	-11.282601	-4.482393	-1.099306	-3.152567	-2.548334	0.000000	-10.000000	0.391667	-21.100000	68.500000	1023.000000	1023.000000	2046.000000
35.220001	-0.019678	-11.629792	-4.505748	-1.208586	-3.295128	-2.620330	0.000000	-10.000000	0.383333	-20.583334	61.500000	1023.000000	1023.000000	2046.000000
35.240002	-0.020265	-11.976768	-4.577926	-1.174560	-3.414722	-2.809561	0.000000	-10.000000	0.383333	-20.000000	54.500000	1023.000000	1023.000000	2046.000000
35.259998	-0.020834	-12.313169	-4.580910	-1.294459	-3.540985	-2.896815	0.000000	-10.000000	0.366667	-19.450001	47.833332	1023.000000	1023.000000	2046.000000
35.279999	-0.021434	-12.667562	-4.738389	-1.345218	-3.564303	-3.019652	0.000000	-10.000000	0.341667	-18.916668	41.166668	1023.000000	1023.000000	2046.000000
35.299999	-0.021886	-12.934666	-4.691651	-1.486655	-3.640245	-3.116114	0.000000	-10.000000	0.333333	-18.550001	34.833332	1023.000000	1023.000000	2046.000000
35.320000	-0.022288	-13.172270	-4.742535	-1.560503	-3.665472	-3.203759	0.000000	-10.000000	0.316667	-18.150000	28.500000	1023.000000	1023.000000	2046.000000
35.340000	-0.022631	-13.374875	-4.770776	-1.604161	-3.726951	-3.272986	0.000000	-10.000000	0.308333	-17.916666	22.500000	1023.000000	1023.000000	2046.000000
35.360001	-0.022893	-13.529572	-4.735423	-1.724532	-3.725032	-3.344585	0.000000	-10.000000	0.291667	-17.650000	16.500000	1023.000000	1023.000000	2046.000000
35.380001	-0.023132	-13.671083	-4.792976	-1.690864	-3.760668	-3.426575	0.000000	-10.000000	0.283333	-17.516666	10.500000	1023.000000	1023.000000	2046.000000
35.400002	-0.023398	-13.828039	-4.754531	-1.822868	-3.819157	-3.431483	0.000000	-10.000000	0.275000	-17.300001	5.000000	1023.000000	1023.000000	2046.000000
35.419998	-0.023636	-13.968988	-4.811371	-1.771645	-3.826371	-3.559601	0.000000	-10.000000	0.258333	-17.083334	-0.333333	1023.000000	1023.000000	2046.000000
35.439999	-0.023878	-14.112014	-4.747655	-1.868268	-3.885838	-3.610252	0.000000	-10.000000	0.250000	-16.833334	-5.666667	1023.000000	1023.000000	2046.000000
35.459999	-0.023997	-14.182317	-4.734521	-1.879906	-3.887620	-3.680270	0.000000	-10.000000	0.250000	-16.633333	-11.166667	1023.000000	1023.000000	2046.000000
35.480000	-0.024333	-14.381061	-4.788390	-1.918540	-3.915833	-3.758298	0.000000	-10.000000	0.250000	-16.283333	-16.833334	1023.000000	1023.000000	2046.000000
35.500000	-0.024512	-14.486811	-4.758230	-2.005803	-3.968767	-3.754011	0.000000	-10.000000	0.250000	-15.783333	-22.166666	1023.000000	1023.000000	2046.000000
35.520000	-0.024762	-14.634494	-4.782105	-1.992588	-3.971900	-3.887902	0.000000	-10.000000	0.241667	-15.150000	-27.500000	1023.000000	1023.000000	2046.000000
35.540001	-0.024963	-14.752899	-4.717838	-2.102864	-4.027815	-3.904381	0.000000	-10.000000	0.225000	-14.550000	-32.500000	1023.000000	1023.000000	2046.000000
35.560001	-0.025057	-14.808544	-4.753441	-2.106081	-3.972947	-3.976075	0.000000	-10.000000	0.200000	-13.683333	-40.333332	1023.000000	1023.000000	2046.000000
35.580002	-0.025341	-14.976382	-4.757876	-2.116637	-4.064413	-4.037457	0.000000	-10.000000	0.183333	-13.050000	-46.500000	1023.000000	1023.000000	2046.000000
35.599998	-0.025425	-15.026399	-4.692523	-2.237013	-4.054381	-4.042482	0.000000	-10.000000	0.175000	-12.600000	-51.000000	1023.000000	1023.000000	2046.000000
35.619999	-0.025566	-15.109324	-4.696303	-2.235239	-4.063434	-4.114348	0.000000	-10.000000	0.158333	-12.416667	-52.333332	1023.000000	1023.000000	2046.000000
35.639999	-0.025787	-15.239851	-4.641055	-2.320343	-4.164105	-4.114348	0.000000	-10.000000	0.141667	-12.016667	-55.000000	1023.000000	1023.000000	2046.000000
35.660000	-0.025911	-15.313505	-4.730354	-2.332540	-4.034459	-4.216152	0.000000	-10.000000	0.133333	-11.400001	-59.000000	1023.000000	1023.000000	2046.000000
35.680000	-0.025912	-15.313828	-4.648923	-2.381588	-4.072932	-4.210385	0.000000	-10.000000	0.125000	-10.933333	-63.000000	1023.000000	1023.000000	2046.000000
35.700001	-0.025891	-15.301472	-4.657440	-2.389418	-3.986743	-4.267871	0.000000	-10.000000	0.116667	-10.366667	-66.833336	1023.000000	1023.000000	2046.000000
35.720001	-0.025885	-15.297981	-4.646204	-2.361771	-3.934681	-4.355325	0.000000	-10.000000	0.100000	-9.933333	-70.333336	1023.000000	1023.000000	2046.000000
35.740002	-0.025730	-15.206401	-4.514195	-2.480038	-3.914797	-4.297370	0.000000	-10.000000	0.100000	-9.283333	-73.666664	1023.000000	1023.000000	2046.000000
35.759998	-0.025830	-15.265617	-4.497080	-2.477648	-3.883241	-4.407648	0.000000	-10.000000	0.100000	-8.733334	-76.666664	1023.000000	1023.000000	2046.000000
35.779999	-0.025940	-15.330321	-4.401663	-2.586596	-3.964681	-4.377382	0.000000	-10.000000	0.100000	-8.033333	-79.666664	1023.000000	1023.000000	2046.000000
35.799999	-0.026081	-15.413879	-4.458686	-2.593145	-3.940613	-4.421436	0.000000	-10.000000	0.100000	-7.416667	-82.166664	1023.000000	1023.000000	2046.000000
35.820000	-0.026007	-15.370047	-4.405036	-2.588249	-3.956125	-4.420637	0.000000	-10.000000	0.100000	-6.850000	-84.833336	1023.000000	1023.000000	2046.000000
35.840000	-0.025892	-15.301961	-4.388719	-2.598695	-3.927150	-4.387397	0.000000	-10.000000	0.100000	-6.466667	-87.166664	1023.000000	1023.000000	2046.000000
35.860001	-0.026210	-15.490395	-4.614791	-2.556934	-3.936224	-4.382445	0.000000	-10.000000	0.083333	-5.883333	-89.500000	1023.000000	1023.000000	2046.000000
35.880001	-0.026732	-15.798685	-4.686107	-2.703535	-4.086900	-4.322144	0.000000	-10.000000	0.066667	-4.200000	-91.333336	1023.000000	1023.000000	2046.000000
35.900002	-0.027808	-16.434578	-4.927094	-2.775476	-4.305120	-4.426888	0.000000	-10.000000	0.041667	-1.233333	-92.500000	1023.000000	1023.000000	2046.000000
35.919998	-0.029090	-17.192360	-5.072980	-2.958122	-4.626400	-4.534858	0.000000	-10.000000	0.016667	2.183333	-93.000000	1023.000000	1023.000000	2046.000000
35.939999	-0.030057	-17.763918	-5.215066	-3.146390	-4.741644	-4.660818	0.000000	-10.000000	-0.008333	5.966667	-93.000000	1023.000000	1023.000000	2046.000000
35.959999	-0.030582	-18.073902	-5.249690	-3.278897	-4.786111	-4.759203	0.000000	-10.000000	-0.050000	9.633333	-93.000000	1023.000000	1023.000000	2046.000000
35.980000	-0.030721	-18.156256	-5.240398	-3.437106	-4.739391	-4.739362	0.000000	-10.000000	-0.100000	13.083333	-93.000000	1023.000000	1023.000000	2046.000000
36.000000	-0.030517	-18.035545	-5.235078	-3.449451	-4.642597	-4.708420	0.000000	-10.000000	-0.150000	15.450000	-93.000000	1023.000000	1023.000000	2046.000000
36.020000	-0.030031	-17.748308	-5.071474	-3.486910	-4.580642	-4.609282	0.000000	-10.000000	-0.183333	17.083334	-73.833336	1023.000000	1023.000000	2046.000000
36.040001	-0.029553	-17.465693	-5.061978	-3.456425	-4.470400	-4.476891	0.000000	-10.000000	-0.216667	18.850000	-34.833332	1023.000000	1023.000000	2046.000000
36.060001	-0.028913	-17.087564	-4.957075	-3.349162	-4.369968	-4.411359	0.000000	-10.000000	-0.275000	20.583334	6.333333	1023.000000	1023.000000	2046.000000
36.080002	-0.028253	-16.697472	-4.850142	-3.340318	-4.296870	-4.210143	0.000000	-10.000000	-0.325000	22.450001	30.833334	1023.000000	1023.000000	2046.000000
36.099998	-0.027738	-16.393276	-4.836957	-3.212229	-4.151797	-4.192292	0.000000	-10.000000	-0.366667	23.950001	38.166668	1023.000000	1023.000000	2046.000000
36.119999	-0.027008	-15.961600	-4.753834	-3.185294	-4.027962	-3.994509	0.000000	-10.000000	-0.400000	25.283335	46.000000	1023.000000	1023.000000	2046.000000
36.139999	-0.026294	-15.539939	-4.716625	-3.038269	-3.882045	-3.903000	0.000000	-10.000000	-0.425000	26.200001	54.166668	1023.000000	1023.000000	2046.000000
36.160000	-0.025495	-15.067652	-4.660967	-2.943283	-3.656003	-3.807398	0.000000	-10.000000	-0.441667	26.883333	62.666668	1023.000000	1023.000000	2046.000000
36.180000	-0.024712	-14.604605	-4.655753	-2.877804	-3.444935	-3.626113	0.000000	-10.000000	-0.425000	27.266666	71.500000	1023.000000	1023.000000	2046.000000
36.200001	-0.023974	-14.168713	-4.653936	-2.766530	-3.183278	-3.564968	0.000000	-10.000000	-0.416667	27.266666	80.500000	1023.000000	1023.000000	2046.000000
36.220001	-0.023276	-13.755987	-4.650332	-2.761364	-2.999794	-3.344497	0.000000	-10.000000	-0.400000	26.733334	89.666664	1023.000000	1023.000000	2046.000000
36.240002	-0.022576	-13.342642	-4.735919	-2.609381	-2.727509	-3.269832	0.000000	-10.000000	-0.391667	26.266666	98.666664	1023.000000	1023.000000	2046.000000
36.259998	-0.021788	-12.876621	-4.693265	-2.595169	-2.569232	-3.018954	0.000000	-10.000000	-0.383333	26.016666	107.500000	1023.000000	1023.000000	2046.000000
36.279999	-0.021139	-12.493052	-4.777621	-2.480612	-2.342198	-2.892622	0.000000	-10.000000	-0.383333	26.366667	116.166664	1023.000000	1023.000000	2046.000000
36.299999	-0.020332	-12.016417	-4.762849	-2.390647	-2.110489	-2.752431	0.000000	-10.000000	-0.391667	26.500000	125.000000	1023.000000	1023.000000	2046.000000
36.320000	-0.019580	-11.571947	-4.643171	-2.385108	-2.015580	-2.528088	0.000000	-10.000000	-0.408333	26.650000	133.833328	1023.000000	1023.000000	2046.000000
36.340000	-0.018976	-11.214743	-4.703821	-2.202702	-1.841160	-2.467060	0.000000	-10.000000	-0.425000	26.766666	142.666672	1023.000000	1023.000000	2046.000000
36.360001	-0.018355	-10.847919	-4.628082	-2.149080	-1.770861	-2.299895	0.000000	-10.000000	-0.458333	27.316666	151.500000	1023.000000	1023.000000	2046.000000
36.380001	-0.017715	-10.469340	-4.634768	-2.022475	-1.644557	-2.167541	0.000000	-10.000000	-0.483333	27.983334	160.500000	1023.000000	1023.000000	2046.000000
36.400002	-0.016846	-9.955810	-4.585788	-1.885977	-1.419353	-2.064692	0.000000	-10.000000	-0.516667	28.633333	169.833328	1023.000000	1023.000000	2046.000000
36.419998	-0.016062	-9.492461	-4.504944	-1.885932	-1.276396	-1.825189	0.000000	-10.000000	-0.533333	29.100000	179.166672	1023.000000	1023.000000	2046.000000
36.439999	-0.015180	-8.971462	-4.442382	-1.700874	-1.061736	-1.766471	0.000000	-10.000000	-0.550000	29.666668	188.833328	1023.000000	1023.000000	2046.000000
36.459999	-0.014259	-8.426788	-4.287242	-1.686007	-0.901465	-1.552074	0.000000	-10.000000	-0.550000	30.050001	198.500000	1023.000000	1023.000000	2046.000000
36.480000	-0.013265	-7.839805	-4.278172	-1.519850	-0.631531	-1.410252	0.000000	-10.000000	-0.541667	30.100000	208.500000	1023.000000	1023.000000	2046.000000
36.500000	-0.012249	-7.238970	-4.122834	-1.389016	-0.441778	-1.285343	0.000000	-10.000000	-0.558333	29.933334	218.500000	1023.000000	1023.000000	2046.000000
36.520000	-0.011222	-6.632232	-4.065269	-1.282668	-0.263379	-1.020915	0.000000	-10.000000	-0.541667	29.916668	228.500000	1023.000000	1023.000000	2046.000000
36.540001	-0.010101	-5.969954	-3.970428	-1.080936	0.028867	-0.947456	0.000000	-10.000000	-0.566667	30.050001	238.500000	1023.000000	1023.000000	2046.000000
36.560001	-0.009061	-5.355197	-3.751485	-1.024724	0.118502	-0.697489	0.000000	-10.000000	-0.533333	30.066668	248.500000	1023.000000	1023.000000	2046.000000
36.580002	-0.007870	-4.651277	-3.750679	-0.802809	0.489881	-0.587670	0.000000	-10.000000	-0.566667	30.049999	258.500000	1023.000000	1023.000000	2046.000000
36.599998	-0.006750	-3.989547	-3.535618	-0.684662	0.639239	-0.408506	0.000000	-10.000000	-0.550000	30.266666	268.500000	1023.000000	1023.000000	2046.000000
36.619999	-0.005578	-3.296602	-3.461232	-0.533252	0.907142	-0.209259	0.000000	-10.000000	-0.566667	30.616667	278.666656	1023.000000	1023.000000	2046.000000
36.639999	-0.004343	-2.566797	-3.287299	-0.369643	1.175438	-0.085292	0.000000	-10.000000	-0.558333	30.850000	289.000000	1023.000000	1023.000000	2046.000000
36.660000	-0.003177	-1.877616	-3.088418	-0.306026	1.347987	0.168840	0.000000	-10.000000	-0.566667	31.000000	299.333344	1023.000000	1023.000000	2046.000000
36.680000	-0.002021	-1.194213	-3.007627	-0.033455	1.632762	0.214107	0.000000	-10.000000	-0.566667	30.883333	309.666656	1023.000000	1023.000000	2046.000000
36.700001	-0.000874	-0.516495	-2.830438	0.028034	1.828638	0.457270	0.000000	-10.000000	-0.558333	30.916668	320.000000	1023.000000	1023.000000	2046.000000
36.720001	0.000340	0.200822	-2.721404	0.187862	2.120380	0.613985	0.000000	-10.000000	-0.533333	30.400000	330.333344	1023.000000	1023.000000	2046.000000
36.740002	0.001495	0.883618	-2.569187	0.331190	2.401870	0.719746	0.000000	-10.000000	-0.516667	30.150000	340.500000	1023.000000	1023.000000	2046.000000
36.759998	0.002626	1.552115	-2.492513	0.463601	2.676795	0.904232	0.000000	-10.000000	-0.491667	29.483334	350.500000	1023.000000	1023.000000	2046.000000
36.779999	0.003807	2.250124	-2.289290	0.641842	2.898662	0.998910	0.000000	-10.000000	-0.508333	29.233334	360.500000	1023.000000	1023.000000	2046.000000
36.799999	0.004752	2.808704	-2.063375	0.634335	3.079136	1.158608	0.000000	-10.000000	-0.525000	29.233334	370.333344	1023.000000	1023.000000	2046.000000
36.820000	0.006019	3.557210	-1.872690	0.760878	3.405874	1.263148	0.000000	-10.000000	-0.550000	29.299999	380.000000	1023.000000	1023.000000	2046.000000
36.840000	0.006837	4.040617	-1.673903	0.773715	3.554640	1.386165	0.000000	-10.000000	-0.541667	29.383333	389.666656	1023.000000	1023.000000	2046.000000
36.860001	0.007864	4.647647	-1.533400	0.828720	3.752072	1.600255	0.000000	-10.000000	-0.525000	29.049999	399.500000	1023.000000	1023.000000	2046.000000
36.880001	0.009166	5.416840	-1.252687	1.001685	3.981941	1.685900	0.000000	-10.000000	-0.491667	29.000000	409.500000	1023.000000	1023.000000	2046.000000
36.900002	0.010235	6.048841	-0.993876	1.016307	4.060305	1.966105	0.000000	-10.000000	-0.466667	28.616667	419.166656	1023.000000	1023.000000	2046.000000
36.919998	0.010827	6.398519	-1.140805	1.304924	4.211679	2.022722	0.000000	-10.000000	-0.425000	27.783333	428.833344	1023.000000	1023.000000	2046.000000
36.939999	0.010467	6.186189	-1.212794	1.367228	3.930604	2.101150	0.000000	-10.000000	-0.408333	26.900000	438.166656	1023.000000	1023.000000	2046.000000
36.959999	0.009788	5.784622	-1.291221	1.343388	3.594529	2.137926	0.000000	-10.000000	-0.383333	26.150000	447.333344	1023.000000	1023.000000	2046.000000
36.980000	0.008947	5.287720	-1.335284	1.244020	3.431069	1.947916	0.000000	-10.000000	-0.375000	25.616667	456.166656	1023.000000	1023.000000	2046.000000
37.000000	0.008327	4.921095	-1.283261	1.033468	3.278644	1.892245	0.000000	-10.000000	-0.358333	25.000000	464.666656	1023.000000	1023.000000	2046.000000
37.020000	0.008214	4.854641	-1.236731	1.068000	3.266386	1.756986	0.000000	-10.000000	-0.325000	24.299999	473.166656	1023.000000	1023.000000	2046.000000
37.040001	0.008173	4.830324	-1.149398	0.937067	3.271334	1.771321	0.000000	-10.000000	-0.300000	23.733334	481.500000	1023.000000	1023.000000	2046.000000
37.060001	0.008581	5.071465	-1.166658	0.975152	3.491516	1.771455	0.000000	-10.000000	-0.283333	23.483334	489.500000	1023.000000	1023.000000	2046.000000
37.080002	0.008935	5.280867	-0.990011	0.948568	3.485575	1.836735	0.000000	-10.000000	-0.308333	23.633333	497.333344	1023.000000	1023.000000	2046.000000
37.099998	0.009621	5.686101	-0.912239	1.041995	3.696027	1.860317	0.000000	-10.000000	-0.333333	24.133333	505.000000	1023.000000	1023.000000	2046.000000
37.119999	0.010276	6.073159	-0.681530	1.110894	3.729935	1.913859	0.000000	-10.000000	-0.358333	24.516666	513.000000	1023.000000	1023.000000	2046.000000
37.139999	0.011063	6.538108	-0.544073	1.228657	3.883343	1.970181	0.000000	-10.000000	-0.375000	25.083334	521.166687	1023.000000	1023.000000	2046.000000
37.160000	0.012019	7.103448	-0.340430	1.370520	4.059604	2.013754	0.000000	-10.000000	-0.383333	25.666668	529.500000	1023.000000	1023.000000	2046.000000
37.180000	0.012931	7.642056	-0.126015	1.377943	4.202319	2.187809	0.000000	-10.000000	-0.383333	26.050001	538.166687	1023.000000	1023.000000	2046.000000
37.200001	0.013908	8.219397	0.001486	1.619717	4.428636	2.169559	0.000000	-10.000000	-0.366667	26.133335	546.833313	1023.000000	1023.000000	2046.000000
37.220001	0.014860	8.782178	0.218509	1.685617	4.541771	2.336281	0.000000	-10.000000	-0.350000	25.600000	555.500000	1023.000000	1023.000000	2046.000000
37.240002	0.015973	9.439877	0.357108	1.831829	4.825092	2.425848	0.000000	-10.000000	-0.308333	25.166668	564.166687	1023.000000	1023.000000	2046.000000
37.259998	0.016868	9.968836	0.514822	1.943321	5.046916	2.463777	0.000000	-10.000000	-0.266667	24.316668	572.666687	1023.000000	1023.000000	2046.000000
37.279999	0.017789	10.513337	0.557341	2.057962	5.292067	2.605968	0.000000	-10.000000	-0.225000	23.316668	581.000000	1023.000000	1023.000000	2046.000000
37.299999	0.018680	11.039598	0.593251	2.226572	5.606981	2.612795	0.000000	-10.000000	-0.200000	21.816668	588.833313	1023.000000	1023.000000	2046.000000
37.320000	0.019317	11.416383	0.581854	2.287790	5.793762	2.752978	0.000000	-10.000000	-0.175000	20.383333	596.333313	1023.000000	1023.000000	2046.000000
37.340000	0.020193	11.934154	0.542446	2.386886	6.110271	2.894552	0.000000	-10.000000	-0.158333	19.233334	603.500000	1023.000000	1023.000000	2046.000000
37.360001	0.020846	12.320082	0.569179	2.509125	6.268476	2.973302	0.000000	-10.000000	-0.150000	18.633333	610.166687	1023.000000	1023.000000	2046.000000
37.380001	0.021677	12.811252	0.585472	2.601358	6.399257	3.225165	0.000000	-10.000000	-0.150000	18.366667	616.500000	1023.000000	1023.000000	2046.000000
37.400002	0.022376	13.224016	0.615687	2.824749	6.582948	3.200632	0.000000	-10.000000	-0.158333	18.466667	622.500000	1023.000000	1023.000000	2046.000000
37.419998	0.023106	13.655588	0.709109	2.928500	6.621477	3.396502	0.000000	-10.000000	-0.175000	18.716667	628.500000	1023.000000	1023.000000	2046.000000
37.439999	0.023811	14.072205	0.727022	3.114930	6.781018	3.449235	0.000000	-10.000000	-0.191667	19.100000	634.833313	1023.000000	1023.000000	2046.000000
37.459999	0.024537	14.501346	0.865791	3.230521	6.865271	3.539762	0.000000	-10.000000	-0.200000	19.466667	641.166687	1023.000000	1023.000000	2046.000000
37.480000	0.025317	14.962310	0.940940	3.338083	7.020935	3.662351	0.000000	-10.000000	-0.200000	19.750000	647.666687	1023.000000	1023.000000	2046.000000
37.500000	0.026181	15.473082	1.135460	3.461028	7.194925	3.681669	0.000000	-10.000000	-0.191667	19.600000	654.000000	1023.000000	1023.000000	2046.000000
37.520000	0.026976	15.942858	1.195083	3.538013	7.371621	3.838142	0.000000	-10.000000	-0.166667	19.033335	660.666687	1023.000000	1023.000000	2046.000000
37.540001	0.027836	16.451267	1.326234	3.715763	7.534538	3.874732	0.000000	-10.000000	-0.133333	18.266666	667.166687	1023.000000	1023.000000	2046.000000
37.560001	0.028577	16.889137	1.396231	3.808877	7.693085	3.990945	0.000000	-10.000000	-0.091667	17.150000	673.500000	1023.000000	1023.000000	2046.000000
37.580002	0.029260	17.292526	1.462258	4.002839	7.816174	4.011256	0.000000	-10.000000	-0.050000	15.833333	679.333313	1023.000000	1023.000000	2046.000000
37.599998	0.029850	17.641119	1.541290	4.097361	7.857368	4.145100	0.000000	-10.000000	-0.025000	14.083333	684.833313	1023.000000	1023.000000	2046.000000
37.619999	0.030438	17.988707	1.566750	4.209042	8.012152	4.200763	0.000000	-10.000000	-0.008333	12.200000	689.833313	1023.000000	1023.000000	2046.000000
37.639999	0.030936	18.282906	1.651678	4.305594	8.095958	4.229675	0.000000	-10.000000	-0.008333	9.950000	694.166687	1023.000000	1023.000000	2046.000000
37.660000	0.031380	18.545582	1.675551	4.374308	8.184198	4.311524	0.000000	-10.000000	0.025000	7.516667	698.000000	1023.000000	1023.000000	2046.000000
37.680000	0.031762	18.771194	1.741908	4.495779	8.267469	4.266038	0.000000	-10.000000	0.050000	4.266667	701.000000	1023.000000	1023.000000	2046.000000
37.700001	0.031893	18.848984	1.722844	4.501777	8.295596	4.328766	0.000000	-10.000000	0.083333	0.966667	703.000000	1023.000000	1023.000000	2046.000000
37.720001	0.032164	19.008802	1.746339	4.581071	8.391189	4.290203	0.000000	-10.000000	0.091667	-2.150000	703.833313	1023.000000	1023.000000	2046.000000
37.740002	0.032200	19.030485	1.777667	4.571908	8.361346	4.319563	0.000000	-10.000000	0.100000	-4.616667	704.000000	1023.000000	1023.000000	2046.000000
37.759998	0.032161	19.007021	1.729316	4.608042	8.376068	4.293595	0.000000	-10.000000	0.108333	-6.633333	704.000000	1023.000000	1023.000000	2046.000000
37.779999	0.032334	19.109146	1.852801	4.576099	8.366282	4.313963	0.000000	-10.000000	0.125000	-8.516666	704.000000	1023.000000	1023.000000	2046.000000
37.799999	0.032464	19.186485	1.834431	4.620444	8.437456	4.294154	0.000000	-10.000000	0.141667	-9.750000	704.000000	1023.000000	1023.000000	2046.000000
37.820000	0.032457	19.182068	1.932023	4.572201	8.432760	4.245084	0.000000	-10.000000	0.150000	-10.683333	704.000000	1023.000000	1023.000000	2046.000000
37.840000	0.032435	19.168995	1.954351	4.539216	8.476056	4.199371	0.000000	-10.000000	0.166667	-11.500000	704.000000	1023.000000	1023.000000	2046.000000
37.860001	0.032339	19.112240	2.056220	4.456840	8.444950	4.154230	0.000000	-10.000000	0.200000	-12.816667	695.000000	1023.000000	1023.000000	2046.000000
37.880001	0.032112	18.978010	2.065332	4.336474	8.341801	4.234404	0.000000	-10.000000	0.233333	-13.883333	686.000000	1023.000000	1023.000000	2046.000000
37.900002	0.032088	18.964069	2.107084	4.408543	8.328173	4.120271	0.000000	-10.000000	0.266667	-15.133333	675.333313	1023.000000	1023.000000	2046.000000
37.919998	0.031885	18.844137	2.124719	4.307113	8.171103	4.241203	0.000000	-10.000000	0.283333	-16.016666	671.833313	1023.000000	1023.000000	2046.000000
37.939999	0.031245	18.465757	1.969253	4.328785	8.004827	4.162891	0.000000	-10.000000	0.333333	-17.566668	666.333313	1023.000000	1023.000000	2046.000000
37.959999	0.029878	17.658096	1.712367	4.295293	7.461009	4.189427	0.000000	-10.000000	0.366667	-18.933334	660.500000	1023.000000	1023.000000	2046.000000
37.980000	0.028020	16.559782	1.304062	4.179973	6.992481	4.083266	0.000000	-10.000000	0.416667	-20.116667	654.166687	1023.000000	1023.000000	2046.000000
38.000000	0.025731	15.207023	1.024907	3.921240	6.445684	3.815191	0.000000	-10.000000	0.433333	-21.016666	647.500000	1023.000000	1023.000000	2046.000000
38.020000	0.023269	13.752168	0.759554	3.525931	5.890003	3.576679	0.000000	-10.000000	0.450000	-21.983334	640.333313	1023.000000	1023.000000	2046.000000
38.040001	0.021510	12.712287	0.633249	3.261716	5.607751	3.209571	0.000000	-10.000000	0.483333	-22.816668	633.000000	1023.000000	1023.000000	2046.000000
38.060001	0.019863	11.738829	0.470654	2.935611	5.270857	3.061707	0.000000	-10.000000	0.508333	-23.566668	625.500000	1023.000000	1023.000000	2046.000000
38.080002	0.018757	11.085512	0.323925	2.788340	5.136282	2.836965	0.000000	-10.000000	0.533333	-23.816668	617.833313	1023.000000	1023.000000	2046.000000
38.099998	0.017669	10.442621	0.242800	2.561817	4.889509	2.748496	0.000000	-10.000000	0.525000	-23.933334	610.000000	1023.000000	1023.000000	2046.000000
38.119999	0.016692	9.865034	0.111843	2.497611	4.714625	2.540955	0.000000	-10.000000	0.525000	-23.583334	602.000000	1023.000000	1023.000000	2046.000000
38.139999	0.015930	9.414583	0.099232	2.377346	4.451725	2.486282	0.000000	-10.000000	0.500000	-23.316668	594.000000	1023.000000	1023.000000	2046.000000
38.160000	0.015142	8.949062	-0.040510	2.304886	4.310161	2.374527	0.000000	-10.000000	0.475000	-23.250000	586.000000	1023.000000	1023.000000	2046.000000
38.180000	0.014620	8.640429	0.001082	2.242310	4.103217	2.293820	0.000000	-10.000000	0.466667	-23.350000	578.000000	1023.000000	1023.000000	2046.000000
38.200001	0.014020	8.285943	-0.041832	2.138677	3.921012	2.268087	0.000000	-10.000000	0.483333	-23.633335	570.333313	1023.000000	1023.000000	2046.000000
38.220001	0.013490	7.972814	-0.108312	2.180773	3.828547	2.071805	0.000000	-10.000000	0.516667	-23.733334	562.666687	1023.000000	1023.000000	2046.000000
38.240002	0.012954	7.655978	-0.132067	2.064429	3.608136	2.115479	0.000000	-10.000000	0.533333	-24.000000	555.000000	1023.000000	1023.000000	2046.000000
38.259998	0.012580	7.434553	-0.152943	2.109036	3.551969	1.926491	0.000000	-10.000000	0.558333	-24.616667	546.833313	1023.000000	1023.000000	2046.000000
38.279999	0.012010	7.098020	-0.219096	1.933860	3.426408	1.956848	0.000000	-10.000000	0.600000	-25.350000	538.500000	1023.000000	1023.000000	2046.000000
38.299999	0.011724	6.928909	-0.244866	1.954708	3.434233	1.784835	0.000000	-10.000000	0.650000	-26.466667	529.833313	1023.000000	1023.000000	2046.000000
38.320000	0.011078	6.546868	-0.408033	1.834271	3.283847	1.836783	0.000000	-10.000000	0.691667	-27.316668	521.000000	1023.000000	1023.000000	2046.000000
38.340000	0.010521	6.217875	-0.654118	1.870798	3.311132	1.690062	0.000000	-10.000000	0.700000	-28.133333	511.833344	1023.000000	1023.000000	2046.000000
38.360001	0.009703	5.734479	-0.926554	1.755487	3.208489	1.697057	0.000000	-10.000000	0.691667	-28.350000	502.500000	1023.000000	1023.000000	2046.000000
38.380001	0.009020	5.331037	-1.173585	1.776794	3.192192	1.535636	0.000000	-10.000000	0.691667	-28.200001	493.000000	1023.000000	1023.000000	2046.000000
38.400002	0.008240	4.869880	-1.375496	1.634281	2.960514	1.650581	0.000000	-10.000000	0.675000	-28.000000	483.666656	1023.000000	1023.000000	2046.000000
38.419998	0.007652	4.522095	-1.513032	1.663265	2.897633	1.474229	0.000000	-10.000000	0.666667	-27.750000	474.333344	1023.000000	1023.000000	2046.000000
38.439999	0.006814	4.027359	-1.631203	1.554929	2.605492	1.498139	0.000000	-10.000000	0.650000	-27.566668	465.166656	1023.000000	1023.000000	2046.000000
38.459999	0.006096	3.602838	-1.824180	1.633155	2.508422	1.285440	0.000000	-10.000000	0.650000	-27.266666	455.833344	1023.000000	1023.000000	2046.000000
38.480000	0.005273	3.116053	-1.871017	1.504427	2.207756	1.274886	0.000000	-10.000000	0.650000	-26.866667	446.833344	1023.000000	1023.000000	2046.000000
38.500000	0.004501	2.659892	-2.051910	1.472417	2.118222	1.121163	0.000000	-10.000000	0.650000	-26.666666	437.833344	1023.000000	1023.000000	2046.000000
38.520000	0.003754	2.218882	-2.080982	1.349360	1.909081	1.041422	0.000000	-10.000000	0.650000	-26.566668	429.000000	1023.000000	1023.000000	2046.000000
38.540001	0.003188	1.884114	-2.235936	1.282963	1.871544	0.965543	0.000000	-10.000000	0.650000	-26.616667	420.000000	1023.000000	1023.000000	2046.000000
38.560001	0.002589	1.530356	-2.249183	1.244583	1.702073	0.832883	0.000000	-10.000000	0.650000	-26.650002	411.000000	1023.000000	1023.000000	2046.000000
38.580002	0.002084	1.231459	-2.298986	1.167036	1.549110	0.814298	0.000000	-10.000000	0.650000	-26.650002	402.166656	1023.000000	1023.000000	2046.000000
38.599998	0.001568	0.926679	-2.340252	1.201429	1.432325	0.633178	0.000000	-10.000000	0.650000	-26.750000	393.333344	1023.000000	1023.000000	2046.000000
38.619999	0.000980	0.579445	-2.367556	1.072966	1.193401	0.680634	0.000000	-10.000000	0.658333	-26.683334	384.500000	1023.000000	1023.000000	2046.000000
38.639999	0.000580	0.343070	-2.400891	1.126437	1.155990	0.461534	0.000000	-10.000000	0.658333	-26.683334	375.500000	1023.000000	1023.000000	2046.000000
38.660000	-0.000056	-0.033008	-2.440768	0.985657	0.920246	0.501857	0.000000	-10.000000	0.658333	-26.750000	366.500000	1023.000000	1023.000000	2046.000000
38.680000	-0.000515	-0.304397	-2.521542	1.000528	0.919410	0.297208	0.000000	-10.000000	0.650000	-26.800001	357.500000	1023.000000	1023.000000	2046.000000
38.700001	-0.001154	-0.681725	-2.522110	0.884841	0.675687	0.279857	0.000000	-10.000000	0.650000	-26.800001	348.666656	1023.000000	1023.000000	2046.000000
38.720001	-0.001592	-0.941044	-2.574829	0.868685	0.659612	0.105488	0.000000	-10.000000	0.633333	-26.500000	339.833344	1023.000000	1023.000000	2046.000000
38.740002	-0.002273	-1.343200	-2.537734	0.749010	0.401509	0.044015	0.000000	-10.000000	0.608333	-26.383333	331.000000	1023.000000	1023.000000	2046.000000
38.759998	-0.002780	-1.642763	-2.637103	0.718058	0.401475	-0.125192	0.000000	-10.000000	0.591667	-26.183334	322.166656	1023.000000	1023.000000	2046.000000
38.779999	-0.003358	-1.984721	-2.570661	0.594761	0.223642	-0.232462	0.000000	-10.000000	0.608333	-26.250000	313.333344	1023.000000	1023.000000	2046.000000
38.799999	-0.003649	-2.156573	-2.647647	0.564690	0.283199	-0.356815	0.000000	-10.000000	0.608333	-26.150000	304.666656	1023.000000	1023.000000	2046.000000
38.820000	-0.003876	-2.290605	-2.536681	0.518084	0.213077	-0.485085	0.000000	-10.000000	0.600000	-25.866667	295.833344	1023.000000	1023.000000	2046.000000
38.840000	-0.003991	-2.358771	-2.508624	0.418536	0.253999	-0.522681	0.000000	-10.000000	0.566667	-25.433334	287.333344	1023.000000	1023.000000	2046.000000
38.860001	-0.004080	-2.411354	-2.311952	0.389222	0.205962	-0.694586	0.000000	-10.000000	0.566667	-24.833334	278.666656	1023.000000	1023.000000	2046.000000
38.880001	-0.004534	-2.679367	-2.324530	0.272098	0.128304	-0.755239	0.000000	-10.000000	0.541667	-24.516668	270.333344	1023.000000	1023.000000	2046.000000
38.900002	-0.004899	-2.895046	-2.272947	0.206121	0.138355	-0.966575	0.000000	-10.000000	0.541667	-24.183334	262.000000	1023.000000	1023.000000	2046.000000
38.919998	-0.005300	-3.132258	-2.259967	0.044012	0.009400	-0.925703	0.000000	-10.000000	0.533333	-24.300001	254.000000	1023.000000	1023.000000	2046.000000
38.939999	-0.005803	-3.429500	-2.288473	0.028431	-0.020372	-1.149086	0.000000	-10.000000	0.550000	-24.450001	246.000000	1023.000000	1023.000000	2046.000000
38.959999	-0.006951	-4.108175	-2.454399	-0.029019	-0.374268	-1.250489	0.000000	-10.000000	0.550000	-24.766666	238.000000	1023.000000	1023.000000	2046.000000
38.980000	-0.008164	-4.825150	-2.669054	-0.127741	-0.586945	-1.441409	0.000000	-10.000000	0.541667	-24.799999	229.666672	1023.000000	1023.000000	2046.000000
39.000000	-0.010070	-5.951262	-2.869820	-0.348098	-0.964449	-1.768895	0.000000	-10.000000	0.541667	-24.833334	221.333328	1023.000000	1023.000000	2046.000000
39.020000	-0.012026	-7.107449	-3.084965	-0.667220	-1.341489	-2.013775	0.000000	-10.000000	0.533333	-24.616667	213.000000	1023.000000	1023.000000	2046.000000
39.040001	-0.014173	-8.376020	-3.270048	-0.922528	-1.705935	-2.477510	0.000000	-10.000000	0.525000	-24.300001	205.000000	1023.000000	1023.000000	2046.000000
39.060001	-0.015877	-9.383546	-3.398755	-1.207403	-2.055941	-2.721447	0.000000	-10.000000	0.500000	-23.666668	197.000000	1023.000000	1023.000000	2046.000000
39.080002	-0.017076	-10.091674	-3.519449	-1.339655	-2.127763	-3.104807	0.000000	-10.000000	0.466667	-23.066668	189.000000	1023.000000	1023.000000	2046.000000
39.099998	-0.018138	-10.719716	-3.540989	-1.604063	-2.388641	-3.186023	0.000000	-10.000000	0.450000	-22.483334	181.166672	1023.000000	1023.000000	2046.000000
39.119999	-0.018904	-11.172215	-3.615633	-1.696320	-2.402025	-3.458236	0.000000	-10.000000	0.441667	-22.266668	173.500000	1023.000000	1023.000000	2046.000000
39.139999	-0.019643	-11.608811	-3.617167	-1.810958	-2.670182	-3.510505	0.000000	-10.000000	0.433333	-22.050001	166.166672	1023.000000	1023.000000	2046.000000
39.160000	-0.020122	-11.892270	-3.645810	-1.840051	-2.737751	-3.668659	0.000000	-10.000000	0.416667	-21.883333	158.833328	1023.000000	1023.000000	2046.000000
39.180000	-0.020647	-12.202129	-3.614646	-1.868186	-2.937974	-3.781324	0.000000	-10.000000	0.400000	-21.316668	151.666672	1023.000000	1023.000000	2046.000000
39.200001	-0.021041	-12.435246	-3.654285	-1.940223	-3.008413	-3.832324	0.000000	-10.000000	0.391667	-20.733334	144.500000	1023.000000	1023.000000	2046.000000
39.220001	-0.021473	-12.690731	-3.621250	-1.942095	-3.177485	-3.949900	0.000000	-10.000000	0.391667	-20.133333	137.500000	1023.000000	1023.000000	2046.000000
39.240002	-0.021734	-12.844864	-3.692499	-2.039514	-3.232148	-3.880703	0.000000	-10.000000	0.391667	-19.783333	130.666672	1023.000000	1023.000000	2046.000000
39.259998	-0.022085	-13.052106	-3.702783	-1.996314	-3.295393	-4.057616	0.000000	-10.000000	0.391667	-19.483334	124.000000	1023.000000	1023.000000	2046.000000
39.279999	-0.022390	-13.232717	-3.740132	-2.065449	-3.375739	-4.051397	0.000000	-10.000000	0.391667	-19.316668	117.666664	1023.000000	1023.000000	2046.000000
39.299999	-0.022723	-13.429346	-3.775634	-2.073188	-3.342013	-4.238512	0.000000	-10.000000	0.391667	-19.400000	111.166664	1023.000000	1023.000000	2046.000000
39.320000	-0.022987	-13.585422	-3.797250	-2.209060	-3.472829	-4.106282	0.000000	-10.000000	0.400000	-19.633333	104.666664	1023.000000	1023.000000	2046.000000
39.340000	-0.023380	-13.817863	-3.933124	-2.206512	-3.454222	-4.224004	0.000000	-10.000000	0.391667	-19.916668	98.000000	1023.000000	1023.000000	2046.000000
39.360001	-0.023806	-14.069175	-4.063714	-2.302211	-3.543382	-4.159867	0.000000	-10.000000	0.383333	-19.833334	91.500000	1023.000000	1023.000000	2046.000000
39.380001	-0.024243	-14.327524	-4.236982	-2.360211	-3.464399	-4.265932	0.000000	-10.000000	0.383333	-19.516666	85.000000	1023.000000	1023.000000	2046.000000
39.400002	-0.024675	-14.583119	-4.320170	-2.479654	-3.595142	-4.188153	0.000000	-10.000000	0.375000	-18.966667	78.500000	1023.000000	1023.000000	2046.000000
39.419998	-0.025077	-14.820372	-4.424431	-2.525450	-3.599909	-4.270583	0.000000	-10.000000	0.366667	-18.533333	72.000000	1023.000000	1023.000000	2046.000000
39.439999	-0.025454	-15.043274	-4.393603	-2.598766	-3.793999	-4.256906	0.000000	-10.000000	0.325000	-17.900000	65.666664	1023.000000	1023.000000	2046.000000
39.459999	-0.025964	-15.344589	-4.460465	-2.623427	-3.893255	-4.367442	0.000000	-10.000000	0.291667	-17.266666	59.666668	1023.000000	1023.000000	2046.000000
39.480000	-0.026462	-15.638947	-4.463946	-2.625746	-4.107316	-4.441939	0.000000	-10.000000	0.266667	-16.650000	54.000000	1023.000000	1023.000000	2046.000000
39.500000	-0.026927	-15.913786	-4.631950	-2.710851	-4.150313	-4.420671	0.000000	-10.000000	0.258333	-16.066668	48.500000	1023.000000	1023.000000	2046.000000
39.520000	-0.027299	-16.133629	-4.616078	-2.712839	-4.257069	-4.547643	0.000000	-10.000000	0.258333	-15.650000	43.166668	1023.000000	1023.000000	2046.000000
39.540001	-0.027606	-16.314989	-4.699334	-2.844703	-4.279231	-4.491721	0.000000	-10.000000	0.241667	-15.133333	38.000000	1023.000000	1023.000000	2046.000000
39.560001	-0.027867	-16.469362	-4.731556	-2.781996	-4.274799	-4.681012	0.000000	-10.000000	0.241667	-14.783334	33.000000	1023.000000	1023.000000	2046.000000
39.580002	-0.027953	-16.520271	-4.681116	-2.929682	-4.369225	-4.540249	0.000000	-10.000000	0.241667	-14.383333	28.000000	1023.000000	1023.000000	2046.000000
39.599998	-0.028140	-16.630720	-4.707815	-2.878443	-4.337823	-4.706639	0.000000	-10.000000	0.250000	-14.000000	23.166666	1023.000000	1023.000000	2046.000000
39.619999	-0.028272	-16.709000	-4.735508	-2.942868	-4.391263	-4.639360	0.000000	-10.000000	0.233333	-13.700000	18.500000	1023.000000	1023.000000	2046.000000
39.639999	-0.028398	-16.783237	-4.745959	-2.880229	-4.405307	-4.751743	0.000000	-10.000000	0.225000	-13.366667	13.833333	1023.000000	1023.000000	2046.000000
39.660000	-0.028482	-16.832834	-4.709810	-2.970028	-4.476962	-4.676035	0.000000	-10.000000	0.208333	-12.983334	9.333333	1023.000000	1023.000000	2046.000000
39.680000	-0.028563	-16.880816	-4.708834	-2.968039	-4.453125	-4.750817	0.000000	-10.000000	0.191667	-12.500000	5.000000	1023.000000	1023.000000	2046.000000
39.700001	-0.028653	-16.933689	-4.665010	-3.029588	-4.562598	-4.676493	0.000000	-10.000000	0.166667	-11.966667	1.333333	1023.000000	1023.000000	2046.000000
39.720001	-0.028722	-16.974707	-4.678421	-3.017716	-4.520589	-4.757981	0.000000	-10.000000	0.141667	-11.250000	-2.333333	1023.000000	1023.000000	2046.000000
39.740002	-0.028802	-17.022081	-4.660934	-3.042569	-4.581773	-4.736806	0.000000	-10.000000	0.141667	-10.483334	-5.833333	1023.000000	1023.000000	2046.000000
39.759998	-0.028724	-16.976170	-4.652880	-3.069932	-4.505580	-4.747776	0.000000	-10.000000	0.125000	-9.583334	-9.333333	1023.000000	1023.000000	2046.000000
39.779999	-0.028689	-16.954981	-4.597658	-3.064413	-4.511729	-4.781180	0.000000	-10.000000	0.125000	-8.500000	-12.500000	1023.000000	1023.000000	2046.000000
39.799999	-0.028593	-16.898485	-4.579764	-3.141865	-4.445898	-4.730958	0.000000	-10.000000	0.100000	-7.116667	-15.333333	1023.000000	1023.000000	2046.000000
39.820000	-0.028408	-16.789211	-4.487296	-3.135439	-4.412261	-4.754215	0.000000	-10.000000	0.083333	-5.116667	-17.666666	1023.000000	1023.000000	2046.000000
39.840000	-0.028203	-16.667891	-4.485386	-3.187092	-4.298578	-4.696833	0.000000	-10.000000	0.066667	-2.100000	-19.500000	1023.000000	1023.000000	2046.000000
39.860001	-0.027847	-16.457561	-4.422736	-3.145270	-4.171928	-4.717628	0.000000	-10.000000	0.041667	0.933333	-20.500000	1023.000000	1023.000000	2046.000000
39.880001	-0.027358	-16.168447	-4.391501	-3.239324	-4.010519	-4.527105	0.000000	-10.000000	0.025000	4.183333	-21.000000	1023.000000	1023.000000	2046.000000
39.900002	-0.026736	-15.800978	-4.355326	-3.104887	-3.757936	-4.582828	0.000000	-10.000000	-0.016667	7.250000	-21.000000	1023.000000	1023.000000	2046.000000
39.919998	-0.026152	-15.455667	-4.244020	-3.191452	-3.664159	-4.356038	0.000000	-10.000000	-0.058333	10.766667	-21.000000	1023.000000	1023.000000	2046.000000
39.939999	-0.025382	-15.000840	-4.111595	-3.066576	-3.440811	-4.381858	0.000000	-10.000000	-0.125000	14.033334	-21.000000	1023.000000	1023.000000	2046.000000
39.959999	-0.024638	-14.560793	-3.984923	-3.174681	-3.287087	-4.114102	0.000000	-10.000000	-0.166667	16.299999	-21.000000	1023.000000	1023.000000	2046.000000
39.980000	-0.024088	-14.236012	-3.934820	-3.087945	-3.082608	-4.130640	0.000000	-10.000000	-0.200000	18.033333	-13.333333	1023.000000	1023.000000	2046.000000
40.000000	-0.023435	-13.850251	-3.816054	-3.180091	-3.001719	-3.852387	0.000000	-10.000000	-0.225000	19.400000	2.666667	1023.000000	1023.000000	2046.000000
40.020000	-0.022822	-13.487651	-3.779994	-3.129105	-2.751092	-3.827460	0.000000	-10.000000	-0.266667	20.716667	20.833334	1023.000000	1023.000000	2046.000000
40.040001	-0.022150	-13.090846	-3.702624	-3.069037	-2.643619	-3.675566	0.000000	-10.000000	-0.291667	21.600000	33.833332	1023.000000	1023.000000	2046.000000
40.060001	-0.021810	-12.889710	-3.818684	-2.993596	-2.533388	-3.544041	0.000000	-10.000000	-0.291667	22.250000	40.833332	1023.000000	1023.000000	2046.000000
40.080002	-0.021833	-12.903566	-3.915113	-2.958737	-2.590840	-3.438876	0.000000	-10.000000	-0.291667	23.033333	48.166668	1023.000000	1023.000000	2046.000000
40.099998	-0.022559	-13.332203	-4.142855	-3.103670	-2.795870	-3.289808	0.000000	-10.000000	-0.291667	23.766666	53.000000	1023.000000	1023.000000	2046.000000
40.119999	-0.023383	-13.819269	-4.325422	-3.088831	-2.970740	-3.434277	0.000000	-10.000000	-0.341667	24.733334	60.833332	1023.000000	1023.000000	2046.000000
40.139999	-0.024152	-14.273609	-4.413681	-3.334800	-3.160544	-3.364584	0.000000	-10.000000	-0.383333	25.616667	69.000000	1023.000000	1023.000000	2046.000000
40.160000	-0.024498	-14.478340	-4.507388	-3.338665	-3.065118	-3.567170	0.000000	-10.000000	-0.416667	26.500000	80.000000	1023.000000	1023.000000	2046.000000
40.180000	-0.024375	-14.405430	-4.380704	-3.513801	-3.108599	-3.402325	0.000000	-10.000000	-0.408333	26.983334	88.666664	1023.000000	1023.000000	2046.000000
40.200001	-0.024104	-14.245271	-4.415958	-3.443322	-2.903239	-3.482752	0.000000	-10.000000	-0.400000	27.183334	97.500000	1023.000000	1023.000000	2046.000000
40.220001	-0.023675	-13.992016	-4.261459	-3.502233	-2.933079	-3.295245	0.000000	-10.000000	-0.400000	27.133333	106.666664	1023.000000	1023.000000	2046.000000
40.240002	-0.023039	-13.616076	-4.275710	-3.317811	-2.740454	-3.282102	0.000000	-10.000000	-0.400000	27.083334	115.833336	1023.000000	1023.000000	2046.000000
40.259998	-0.022333	-13.198780	-4.127321	-3.249440	-2.774026	-3.047993	0.000000	-10.000000	-0.408333	26.950001	125.000000	1023.000000	1023.000000	2046.000000
40.279999	-0.021501	-12.707033	-4.072728	-3.012179	-2.571757	-3.050369	0.000000	-10.000000	-0.433333	27.350000	134.000000	1023.000000	1023.000000	2046.000000
40.299999	-0.020714	-12.242214	-3.908210	-2.999284	-2.527250	-2.807471	0.000000	-10.000000	-0.458333	27.816668	143.000000	1023.000000	1023.000000	2046.000000
40.320000	-0.019813	-11.709289	-3.888287	-2.756657	-2.288201	-2.776144	0.000000	-10.000000	-0.475000	28.316668	152.166672	1023.000000	1023.000000	2046.000000
40.340000	-0.019008	-11.233475	-3.753846	-2.731241	-2.235417	-2.512970	0.000000	-10.000000	-0.466667	28.583334	161.500000	1023.000000	1023.000000	2046.000000
40.360001	-0.018028	-10.654466	-3.792485	-2.438236	-1.902632	-2.521114	0.000000	-10.000000	-0.458333	28.483334	171.000000	1023.000000	1023.000000	2046.000000
40.380001	-0.017132	-10.124834	-3.627571	-2.416448	-1.847716	-2.233099	0.000000	-10.000000	-0.433333	28.316668	180.500000	1023.000000	1023.000000	2046.000000
40.400002	-0.016207	-9.578443	-3.669460	-2.231721	-1.462773	-2.214489	0.000000	-10.000000	-0.400000	27.850000	190.000000	1023.000000	1023.000000	2046.000000
40.419998	-0.015456	-9.134274	-3.581606	-2.195169	-1.389146	-1.968353	0.000000	-10.000000	-0.375000	27.266668	199.333328	1023.000000	1023.000000	2046.000000
40.439999	-0.014642	-8.653647	-3.692334	-1.987903	-1.013612	-1.959799	0.000000	-10.000000	-0.366667	26.616667	208.500000	1023.000000	1023.000000	2046.000000
40.459999	-0.013939	-8.237690	-3.662922	-1.989141	-0.906794	-1.678833	0.000000	-10.000000	-0.366667	26.233334	217.500000	1023.000000	1023.000000	2046.000000
40.480000	-0.013171	-7.784100	-3.771276	-1.853999	-0.558023	-1.600801	0.000000	-10.000000	-0.350000	26.100000	226.333328	1023.000000	1023.000000	2046.000000
40.500000	-0.012490	-7.381749	-3.733010	-1.795160	-0.438101	-1.415478	0.000000	-10.000000	-0.358333	26.050001	235.166672	1023.000000	1023.000000	2046.000000
40.520000	-0.011673	-6.898830	-3.712801	-1.666363	-0.249679	-1.269987	0.000000	-10.000000	-0.375000	26.016668	243.833328	1023.000000	1023.000000	2046.000000
40.540001	-0.011015	-6.509896	-3.641278	-1.508027	-0.194857	-1.165735	0.000000	-10.000000	-0.383333	26.233334	252.500000	1023.000000	1023.000000	2046.000000
40.560001	-0.010413	-6.154380	-3.696072	-1.396736	-0.059605	-1.001967	0.000000	-10.000000	-0.375000	26.400002	261.166656	1023.000000	1023.000000	2046.000000
40.580002	-0.009670	-5.714710	-3.541916	-1.229419	0.012989	-0.956364	0.000000	-10.000000	-0.391667	26.950001	270.000000	1023.000000	1023.000000	2046.000000
40.599998	-0.009003	-5.320949	-3.565449	-1.169372	0.134948	-0.721075	0.000000	-10.000000	-0.408333	27.066668	279.000000	1023.000000	1023.000000	2046.000000
40.619999	-0.008109	-4.792693	-3.435050	-1.024280	0.308704	-0.642067	0.000000	-10.000000	-0.416667	27.283335	288.000000	1023.000000	1023.000000	2046.000000
40.639999	-0.007313	-4.322160	-3.369241	-1.004298	0.455336	-0.403958	0.000000	-10.000000	-0.408333	27.033335	297.000000	1023.000000	1023.000000	2046.000000
40.660000	-0.006382	-3.771592	-3.305908	-0.822420	0.696081	-0.339345	0.000000	-10.000000	-0.400000	27.166668	306.000000	1023.000000	1023.000000	2046.000000
40.680000	-0.005451	-3.221614	-3.152229	-0.792536	0.803551	-0.080401	0.000000	-10.000000	-0.391667	27.016666	315.000000	1023.000000	1023.000000	2046.000000
40.700001	-0.004399	-2.600033	-3.172012	-0.543295	1.145436	-0.030162	0.000000	-10.000000	-0.383333	26.550001	324.000000	1023.000000	1023.000000	2046.000000
40.720001	-0.003510	-2.074460	-3.031462	-0.478601	1.226685	0.208918	0.000000	-10.000000	-0.383333	26.183334	333.000000	1023.000000	1023.000000	2046.000000
40.740002	-0.002460	-1.454003	-2.998073	-0.249608	1.532883	0.260796	0.000000	-10.000000	-0.375000	25.783335	341.833344	1023.000000	1023.000000	2046.000000
40.759998	-0.001465	-0.866102	-2.834553	-0.169111	1.637751	0.499811	0.000000	-10.000000	-0.375000	25.883333	350.500000	1023.000000	1023.000000	2046.000000
40.779999	-0.000363	-0.214485	-2.781512	0.002513	1.897831	0.666683	0.000000	-10.000000	-0.375000	25.783335	359.166656	1023.000000	1023.000000	2046.000000
40.799999	0.000690	0.407938	-2.570634	0.139136	2.070923	0.768512	0.000000	-10.000000	-0.383333	25.900002	367.833344	1023.000000	1023.000000	2046.000000
40.820000	0.001738	1.027177	-2.504190	0.265337	2.265093	1.000937	0.000000	-10.000000	-0.383333	25.850000	376.500000	1023.000000	1023.000000	2046.000000
40.840000	0.002815	1.663407	-2.360686	0.446691	2.532732	1.044670	0.000000	-10.000000	-0.391667	25.733334	385.166656	1023.000000	1023.000000	2046.000000
40.860001	0.003912	2.312065	-2.229916	0.551256	2.681227	1.309498	0.000000	-10.000000	-0.383333	25.916668	393.666656	1023.000000	1023.000000	2046.000000
40.880001	0.005020	2.966851	-2.072304	0.768462	2.969367	1.301326	0.000000	-10.000000	-0.366667	26.033335	402.333344	1023.000000	1023.000000	2046.000000
40.900002	0.006081	3.593930	-1.950480	0.807582	3.154805	1.582024	0.000000	-10.000000	-0.350000	26.166668	411.000000	1023.000000	1023.000000	2046.000000
40.919998	0.007180	4.243264	-1.830985	1.016412	3.439061	1.618775	0.000000	-10.000000	-0.366667	25.883333	419.833344	1023.000000	1023.000000	2046.000000
40.939999	0.008310	4.911171	-1.596029	1.078574	3.559887	1.868739	0.000000	-10.000000	-0.366667	25.433334	428.500000	1023.000000	1023.000000	2046.000000
40.959999	0.009388	5.548553	-1.550035	1.326064	3.937959	1.834565	0.000000	-10.000000	-0.358333	24.750000	436.833344	1023.000000	1023.000000	2046.000000
40.980000	0.010405	6.149312	-1.345426	1.388562	4.090635	2.015541	0.000000	-10.000000	-0.325000	24.200001	445.333344	1023.000000	1023.000000	2046.000000
41.000000	0.011413	6.745363	-1.188836	1.500510	4.403827	2.029862	0.000000	-10.000000	-0.308333	23.916668	453.666656	1023.000000	1023.000000	2046.000000
41.020000	0.012439	7.351533	-0.916373	1.559744	4.534389	2.173773	0.000000	-10.000000	-0.300000	24.016666	462.000000	1023.000000	1023.000000	2046.000000
41.040001	0.013343	7.885428	-0.756863	1.569139	4.780048	2.293104	0.000000	-10.000000	-0.300000	23.916668	470.000000	1023.000000	1023.000000	2046.000000
41.060001	0.014275	8.436739	-0.503284	1.598423	4.956387	2.385213	0.000000	-10.000000	-0.283333	23.850000	478.000000	1023.000000	1023.000000	2046.000000
41.080002	0.015457	9.135042	-0.235656	1.696604	5.111055	2.563040	0.000000	-10.000000	-0.250000	23.050001	485.833344	1023.000000	1023.000000	2046.000000
41.099998	0.016356	9.666242	-0.058088	1.828103	5.310572	2.585655	0.000000	-10.000000	-0.216667	22.516666	491.000000	1023.000000	1023.000000	2046.000000
41.119999	0.016722	9.882451	-0.072928	1.890136	5.300590	2.764653	0.000000	-10.000000	-0.175000	21.183334	498.500000	1023.000000	1023.000000	2046.000000
41.139999	0.016325	9.648037	-0.231630	2.052410	5.116259	2.710999	0.000000	-10.000000	-0.158333	20.016666	505.666656	1023.000000	1023.000000	2046.000000
41.160000	0.015326	9.057557	-0.296641	1.912329	4.675933	2.765936	0.000000	-10.000000	-0.116667	18.283333	515.000000	1023.000000	1023.000000	2046.000000
41.180000	0.014071	8.316236	-0.484240	1.807516	4.494514	2.498447	0.000000	-10.000000	-0.083333	16.733334	521.333313	1023.000000	1023.000000	2046.000000
41.200001	0.013096	7.739877	-0.405379	1.566612	4.199831	2.378814	0.000000	-10.000000	-0.041667	15.433333	527.166687	1023.000000	1023.000000	2046.000000
41.220001	0.012615	7.455359	-0.414087	1.416102	4.223855	2.229488	0.000000	-10.000000	-0.033333	14.216667	532.500000	1023.000000	1023.000000	2046.000000
41.240002	0.012260	7.245559	-0.406670	1.392256	4.178583	2.081391	0.000000	-10.000000	-0.033333	13.166667	537.333313	1023.000000	1023.000000	2046.000000
41.259998	0.012243	7.235794	-0.387771	1.270194	4.168551	2.184820	0.000000	-10.000000	-0.041667	12.450001	541.833313	1023.000000	1023.000000	2046.000000
41.279999	0.012113	7.158887	-0.418026	1.355420	4.223108	1.998386	0.000000	-10.000000	-0.033333	11.950001	546.000000	1023.000000	1023.000000	2046.000000
41.299999	0.012292	7.264845	-0.321461	1.320181	4.132816	2.133310	0.000000	-10.000000	-0.025000	11.733334	550.000000	1023.000000	1023.000000	2046.000000
41.320000	0.012416	7.337653	-0.283922	1.430673	4.199060	1.991842	0.000000	-10.000000	-0.008333	11.066667	554.000000	1023.000000	1023.000000	2046.000000
41.340000	0.012731	7.523921	-0.145840	1.465623	4.107076	2.097062	0.000000	-10.000000	0.000000	10.150001	558.000000	1023.000000	1023.000000	2046.000000
41.360001	0.013003	7.684640	-0.102902	1.593941	4.207394	1.986207	0.000000	-10.000000	0.016667	8.800000	561.666687	1023.000000	1023.000000	2046.000000
41.380001	0.013250	7.830578	0.002731	1.633430	4.108565	2.085851	0.000000	-10.000000	0.033333	6.916667	564.833313	1023.000000	1023.000000	2046.000000
41.400002	0.013480	7.966659	0.034092	1.669038	4.218954	2.044574	0.000000	-10.000000	0.058333	4.650000	567.333313	1023.000000	1023.000000	2046.000000
41.419998	0.013621	8.049889	0.083234	1.753279	4.160537	2.052838	0.000000	-10.000000	0.075000	1.416667	569.333313	1023.000000	1023.000000	2046.000000
41.439999	0.013710	8.102803	0.058908	1.738225	4.256110	2.049560	0.000000	-10.000000	0.108333	-1.783333	570.500000	1023.000000	1023.000000	2046.000000
41.459999	0.013778	8.142919	0.074059	1.790953	4.253204	2.024703	0.000000	-10.000000	0.141667	-5.816667	571.000000	1023.000000	1023.000000	2046.000000
41.480000	0.013753	8.128227	-0.007813	1.746469	4.321650	2.067921	0.000000	-10.000000	0.191667	-9.466667	571.000000	1023.000000	1023.000000	2046.000000
41.500000	0.013559	8.013455	-0.102128	1.802795	4.289114	2.023674	0.000000	-10.000000	0.225000	-12.683333	571.000000	1023.000000	1023.000000	2046.000000
41.520000	0.013243	7.826568	-0.389244	1.772280	4.373928	2.069604	0.000000	-10.000000	0.258333	-14.416667	571.000000	1023.000000	1023.000000	2046.000000
41.540001	0.012865	7.603405	-0.540250	1.805292	4.381895	1.956469	0.000000	-10.000000	0.266667	-15.350000	567.333313	1023.000000	1023.000000	2046.000000
41.560001	0.012598	7.445401	-0.702643	1.743154	4.335939	2.068951	0.000000	-10.000000	0.283333	-16.300001	558.666687	1023.000000	1023.000000	2046.000000
41.580002	0.012186	7.201661	-0.837174	1.864424	4.236760	1.937652	0.000000	-10.000000	0.325000	-17.416668	546.166687	1023.000000	1023.000000	2046.000000
41.599998	0.011767	6.954113	-0.973732	1.781753	4.085048	2.061044	0.000000	-10.000000	0.366667	-18.183334	537.333313	1023.000000	1023.000000	2046.000000
41.619999	0.011107	6.564283	-1.148847	1.866679	3.961103	1.885349	0.000000	-10.000000	0.400000	-18.583334	531.166687	1023.000000	1023.000000	2046.000000
41.639999	0.010708	6.328308	-1.214570	1.779568	3.754308	2.009003	0.000000	-10.000000	0.383333	-18.616667	526.833313	1023.000000	1023.000000	2046.000000
41.660000	0.010064	5.947557	-1.390819	1.843235	3.685968	1.809172	0.000000	-10.000000	0.366667	-18.766668	520.500000	1023.000000	1023.000000	2046.000000
41.680000	0.009796	5.789317	-1.340924	1.772135	3.499810	1.858295	0.000000	-10.000000	0.358333	-19.166668	514.333313	1023.000000	1023.000000	2046.000000
41.700001	0.009331	5.514822	-1.457781	1.756370	3.469513	1.746721	0.000000	-10.000000	0.375000	-19.666668	508.000000	1023.000000	1023.000000	2046.000000
41.720001	0.009026	5.334303	-1.503565	1.748798	3.363348	1.725721	0.000000	-10.000000	0.391667	-20.233334	501.333344	1023.000000	1023.000000	2046.000000
41.740002	0.008637	5.104283	-1.565453	1.678931	3.300074	1.690732	0.000000	-10.000000	0.400000	-20.800001	494.666656	1023.000000	1023.000000	2046.000000
41.759998	0.008240	4.869762	-1.620117	1.724012	3.206629	1.559238	0.000000	-10.000000	0.416667	-21.333334	487.666656	1023.000000	1023.000000	2046.000000
41.779999	0.008022	4.741249	-1.649711	1.668314	3.079860	1.642787	0.000000	-10.000000	0.433333	-21.766668	480.666656	1023.000000	1023.000000	2046.000000
41.799999	0.007566	4.471602	-1.767976	1.710016	3.084984	1.444578	0.000000	-10.000000	0.441667	-22.000000	473.333344	1023.000000	1023.000000	2046.000000
41.820000	0.007316	4.323519	-1.762389	1.635879	2.937716	1.512312	0.000000	-10.000000	0.441667	-22.216667	466.000000	1023.000000	1023.000000	2046.000000
41.840000	0.006849	4.047628	-1.869017	1.677019	2.890826	1.348800	0.000000	-10.000000	0.441667	-22.350000	458.500000	1023.000000	1023.000000	2046.000000
41.860001	0.006600	3.900391	-1.803851	1.577648	2.729710	1.396885	0.000000	-10.000000	0.450000	-22.566668	451.000000	1023.000000	1023.000000	2046.000000
41.880001	0.006059	3.580651	-1.916413	1.572674	2.694367	1.230024	0.000000	-10.000000	0.450000	-22.666668	443.500000	1023.000000	1023.000000	2046.000000
41.900002	0.005818	3.438598	-1.849870	1.496100	2.524536	1.267832	0.000000	-10.000000	0.450000	-22.816668	436.000000	1023.000000	1023.000000	2046.000000
41.919998	0.005218	3.083570	-1.977483	1.459538	2.504003	1.097513	0.000000	-10.000000	0.483333	-22.916666	428.500000	1023.000000	1023.000000	2046.000000
41.939999	0.004958	2.930274	-1.881736	1.357607	2.366623	1.087780	0.000000	-10.000000	0.500000	-23.066668	420.833344	1023.000000	1023.000000	2046.000000
41.959999	0.004592	2.713862	-1.910044	1.332920	2.353299	0.937686	0.000000	-10.000000	0.500000	-23.166668	413.000000	1023.000000	1023.000000	2046.000000
41.980000	0.004457	2.634218	-1.886790	1.348608	2.353284	0.819115	0.000000	-10.000000	0.483333	-23.200001	405.166656	1023.000000	1023.000000	2046.000000
42.000000	0.004321	2.553746	-1.851957	1.242034	2.410249	0.753420	0.000000	-10.000000	0.483333	-23.083334	397.500000	1023.000000	1023.000000	2046.000000
42.020000	0.004231	2.500707	-1.737434	1.228464	2.363092	0.646584	0.000000	-10.000000	0.483333	-22.933334	389.833344	1023.000000	1023.000000	2046.000000
42.040001	0.003996	2.361506	-1.706088	1.040413	2.382852	0.644330	0.000000	-10.000000	0.466667	-22.866667	382.333344	1023.000000	1023.000000	2046.000000
42.060001	0.003553	2.099809	-1.689673	1.034244	2.254915	0.500323	0.000000	-10.000000	0.450000	-23.016666	374.666656	1023.000000	1023.000000	2046.000000
42.080002	0.003123	1.845595	-1.689829	0.882470	2.099167	0.553787	0.000000	-10.000000	0.466667	-23.366667	367.000000	1023.000000	1023.000000	2046.000000
42.099998	0.002568	1.517606	-1.745163	0.909601	1.914741	0.438428	0.000000	-10.000000	0.483333	-23.633335	361.666656	1023.000000	1023.000000	2046.000000
42.119999	0.001658	0.979581	-1.860985	0.804142	1.589046	0.447378	0.000000	-10.000000	0.525000	-24.133335	353.666656	1023.000000	1023.000000	2046.000000
42.139999	0.000400	0.236644	-2.146789	0.859423	1.287809	0.236200	0.000000	-10.000000	0.541667	-24.533335	345.666656	1023.000000	1023.000000	2046.000000
42.160000	-0.001302	-0.769733	-2.340967	0.581573	0.840340	0.149321	0.000000	-10.000000	0.566667	-25.050001	334.666656	1023.000000	1023.000000	2046.000000
42.180000	-0.003309	-1.955608	-2.557953	0.387853	0.405917	-0.191426	0.000000	-10.000000	0.558333	-25.366667	326.333344	1023.000000	1023.000000	2046.000000
42.200001	-0.005460	-3.227110	-2.776890	0.030670	-0.052846	-0.428044	0.000000	-10.000000	0.558333	-25.400000	317.666656	1023.000000	1023.000000	2046.000000
42.220001	-0.007347	-4.342118	-2.933461	-0.115437	-0.427541	-0.865679	0.000000	-10.000000	0.550000	-25.150000	309.333344	1023.000000	1023.000000	2046.000000
42.240002	-0.008825	-5.215522	-3.068408	-0.476561	-0.675052	-0.995502	0.000000	-10.000000	0.550000	-24.800001	301.000000	1023.000000	1023.000000	2046.000000
42.259998	-0.009938	-5.873324	-3.151957	-0.528130	-0.881278	-1.311959	0.000000	-10.000000	0.541667	-24.600000	292.833344	1023.000000	1023.000000	2046.000000
42.279999	-0.010859	-6.417921	-3.236385	-0.747920	-1.051500	-1.382116	0.000000	-10.000000	0.541667	-24.600000	284.500000	1023.000000	1023.000000	2046.000000
42.299999	-0.011784	-6.964614	-3.312191	-0.750867	-1.251123	-1.650433	0.000000	-10.000000	0.541667	-24.566668	276.166656	1023.000000	1023.000000	2046.000000
42.320000	-0.012460	-7.363729	-3.335767	-0.911259	-1.419477	-1.697226	0.000000	-10.000000	0.541667	-24.550001	268.000000	1023.000000	1023.000000	2046.000000
42.340000	-0.013012	-7.690058	-3.356452	-0.846955	-1.599003	-1.887648	0.000000	-10.000000	0.533333	-24.300001	260.000000	1023.000000	1023.000000	2046.000000
42.360001	-0.013517	-7.988299	-3.356666	-0.954133	-1.741088	-1.936413	0.000000	-10.000000	0.516667	-23.866667	252.000000	1023.000000	1023.000000	2046.000000
42.380001	-0.013980	-8.262032	-3.364872	-0.918739	-1.857259	-2.121162	0.000000	-10.000000	0.491667	-23.316668	244.000000	1023.000000	1023.000000	2046.000000
42.400002	-0.014441	-8.534892	-3.394969	-1.031613	-1.986670	-2.121641	0.000000	-10.000000	0.466667	-22.850000	236.166672	1023.000000	1023.000000	2046.000000
42.419998	-0.014823	-8.760223	-3.442011	-0.951422	-2.043934	-2.322855	0.000000	-10.000000	0.450000	-22.583334	228.500000	1023.000000	1023.000000	2046.000000
42.439999	-0.015192	-8.978724	-3.469965	-1.048967	-2.159569	-2.300223	0.000000	-10.000000	0.450000	-22.516666	220.833328	1023.000000	1023.000000	2046.000000
42.459999	-0.015554	-9.192184	-3.501079	-1.042719	-2.137352	-2.511033	0.000000	-10.000000	0.450000	-22.766666	213.333328	1023.000000	1023.000000	2046.000000
42.480000	-0.015955	-9.429657	-3.559050	-1.175344	-2.226878	-2.468385	0.000000	-10.000000	0.475000	-23.316668	205.666672	1023.000000	1023.000000	2046.000000
42.500000	-0.016428	-9.708711	-3.742908	-1.164058	-2.184677	-2.617066	0.000000	-10.000000	0.508333	-23.800001	198.000000	1023.000000	1023.000000	2046.000000
42.520000	-0.016848	-9.957405	-3.880684	-1.247698	-2.266112	-2.562912	0.000000	-10.000000	0.525000	-24.050001	190.000000	1023.000000	1023.000000	2046.000000
42.540001	-0.017515	-10.351082	-4.147587	-1.270067	-2.263288	-2.670140	0.000000	-10.000000	0.516667	-23.750000	182.000000	1023.000000	1023.000000	2046.000000
42.560001	-0.017996	-10.635782	-4.249192	-1.344467	-2.361262	-2.680861	0.000000	-10.000000	0.500000	-23.450001	174.000000	1023.000000	1023.000000	2046.000000
42.580002	-0.018579	-10.980058	-4.344396	-1.429866	-2.432750	-2.773046	0.000000	-10.000000	0.475000	-22.900000	166.166672	1023.000000	1023.000000	2046.000000
42.599998	-0.019039	-11.252131	-4.403840	-1.439971	-2.589715	-2.818604	0.000000	-10.000000	0.450000	-22.483334	158.500000	1023.000000	1023.000000	2046.000000
42.619999	-0.019650	-11.612990	-4.453522	-1.566807	-2.764101	-2.828560	0.000000	-10.000000	0.416667	-21.983334	151.166672	1023.000000	1023.000000	2046.000000
42.639999	-0.020254	-11.970264	-4.532946	-1.494349	-2.882267	-3.060703	0.000000	-10.000000	0.408333	-21.416666	143.833328	1023.000000	1023.000000	2046.000000
42.660000	-0.020824	-12.306944	-4.556644	-1.651452	-3.076720	-3.022127	0.000000	-10.000000	0.400000	-20.900000	136.666672	1023.000000	1023.000000	2046.000000
42.680000	-0.021435	-12.668232	-4.607596	-1.604401	-3.195824	-3.260410	0.000000	-10.000000	0.400000	-20.500000	129.500000	1023.000000	1023.000000	2046.000000
42.700001	-0.021969	-12.983681	-4.667832	-1.797831	-3.303730	-3.214287	0.000000	-10.000000	0.400000	-20.200001	122.666664	1023.000000	1023.000000	2046.000000
42.720001	-0.022513	-13.305299	-4.774564	-1.795739	-3.296309	-3.438686	0.000000	-10.000000	0.400000	-19.983334	116.000000	1023.000000	1023.000000	2046.000000
42.740002	-0.022791	-13.469505	-4.707285	-1.885194	-3.416122	-3.460904	0.000000	-10.000000	0.400000	-19.733334	109.333336	1023.000000	1023.000000	2046.000000
42.759998	-0.023224	-13.725449	-4.771074	-1.930867	-3.469672	-3.553835	0.000000	-10.000000	0.400000	-19.750000	102.666664	1023.000000	1023.000000	2046.000000
42.779999	-0.023485	-13.879485	-4.773520	-1.957535	-3.525883	-3.622548	0.000000	-10.000000	0.391667	-19.566668	96.000000	1023.000000	1023.000000	2046.000000
42.799999	-0.023713	-14.014155	-4.773982	-2.031098	-3.567475	-3.641601	0.000000	-10.000000	0.391667	-19.433334	89.500000	1023.000000	1023.000000	2046.000000
42.820000	-0.024014	-14.192553	-4.797701	-2.000059	-3.597741	-3.797050	0.000000	-10.000000	0.383333	-19.016666	83.000000	1023.000000	1023.000000	2046.000000
42.840000	-0.024289	-14.354955	-4.826039	-2.093095	-3.681611	-3.754209	0.000000	-10.000000	0.375000	-18.733334	76.666664	1023.000000	1023.000000	2046.000000
42.860001	-0.024573	-14.522842	-4.869964	-2.114797	-3.659009	-3.879072	0.000000	-10.000000	0.358333	-18.266666	70.500000	1023.000000	1023.000000	2046.000000
42.880001	-0.024813	-14.664639	-4.821114	-2.178457	-3.800345	-3.864724	0.000000	-10.000000	0.325000	-17.900000	64.500000	1023.000000	1023.000000	2046.000000
42.900002	-0.025074	-14.818750	-4.854982	-2.186271	-3.796354	-3.981144	0.000000	-10.000000	0.308333	-17.383333	58.500000	1023.000000	1023.000000	2046.000000
42.919998	-0.025371	-14.994120	-4.835897	-2.201834	-3.905067	-4.051321	0.000000	-10.000000	0.283333	-16.850000	52.666668	1023.000000	1023.000000	2046.000000
42.939999	-0.025580	-15.117505	-4.842499	-2.335002	-3.912338	-4.027665	0.000000	-10.000000	0.283333	-16.366667	47.000000	1023.000000	1023.000000	2046.000000
42.959999	-0.025762	-15.225512	-4.842211	-2.260929	-3.914664	-4.207708	0.000000	-10.000000	0.266667	-15.850000	41.500000	1023.000000	1023.000000	2046.000000
42.980000	-0.025986	-15.357737	-4.830678	-2.435898	-3.986868	-4.104294	0.000000	-10.000000	0.258333	-15.250000	36.166668	1023.000000	1023.000000	2046.000000
43.000000	-0.026189	-15.477802	-4.852036	-2.445601	-3.968588	-4.211577	0.000000	-10.000000	0.250000	-14.666667	31.000000	1023.000000	1023.000000	2046.000000
43.020000	-0.026427	-15.618602	-4.830518	-2.482552	-4.046715	-4.258818	0.000000	-10.000000	0.250000	-14.266666	26.166666	1023.000000	1023.000000	2046.000000
43.040001	-0.026539	-15.684534	-4.812691	-2.543162	-4.057564	-4.271118	0.000000	-10.000000	0.241667	-13.900001	21.500000	1023.000000	1023.000000	2046.000000
43.060001	-0.026789	-15.832372	-4.815271	-2.550677	-4.082761	-4.383663	0.000000	-10.000000	0.233333	-13.516667	16.833334	1023.000000	1023.000000	2046.000000
43.080002	-0.026827	-15.854593	-4.822875	-2.667915	-4.030479	-4.333324	0.000000	-10.000000	0.216667	-12.983334	12.333333	1023.000000	1023.000000	2046.000000
43.099998	-0.026868	-15.878915	-4.850678	-2.607808	-3.937249	-4.483180	0.000000	-10.000000	0.208333	-12.683333	9.333333	1023.000000	1023.000000	2046.000000
43.119999	-0.026838	-15.860970	-4.803060	-2.676469	-3.935357	-4.446082	0.000000	-10.000000	0.183333	-12.000000	5.500000	1023.000000	1023.000000	2046.000000
43.139999	-0.026813	-15.846434	-4.728923	-2.686084	-3.918568	-4.512858	0.000000	-10.000000	0.166667	-11.350000	1.833333	1023.000000	1023.000000	2046.000000
43.160000	-0.026882	-15.887391	-4.675224	-2.770826	-3.912474	-4.528867	0.000000	-10.000000	0.150000	-10.516666	-3.000000	1023.000000	1023.000000	2046.000000
43.180000	-0.027056	-15.990308	-4.595573	-2.867460	-4.019958	-4.507316	0.000000	-10.000000	0.141667	-10.116667	-6.500000	1023.000000	1023.000000	2046.000000
43.200001	-0.027201	-16.075760	-4.617640	-2.847468	-3.972621	-4.638030	0.000000	-10.000000	0.133333	-9.700000	-9.833333	1023.000000	1023.000000	2046.000000
43.220001	-0.027195	-16.072491	-4.554132	-2.908037	-4.067430	-4.542892	0.000000	-10.000000	0.133333	-9.516666	-13.000000	1023.000000	1023.000000	2046.000000
43.240002	-0.027264	-16.112991	-4.602353	-2.893207	-3.997676	-4.619756	0.000000	-10.000000	0.141667	-9.500000	-16.166666	1023.000000	1023.000000	2046.000000
43.259998	-0.027719	-16.381924	-4.751917	-2.855896	-4.100957	-4.673155	0.000000	-10.000000	0.141667	-9.483334	-19.333334	1023.000000	1023.000000	2046.000000
43.279999	-0.028421	-16.796799	-4.889617	-3.005407	-4.330212	-4.571562	0.000000	-10.000000	0.133333	-9.083333	-22.500000	1023.000000	1023.000000	2046.000000
43.299999	-0.029917	-17.680979	-5.195757	-3.080941	-4.624500	-4.779781	0.000000	-10.000000	0.116667	-8.233334	-25.500000	1023.000000	1023.000000	2046.000000
43.320000	-0.031447	-18.585012	-5.355895	-3.302235	-5.026752	-4.900132	0.000000	-10.000000	0.108333	-6.700000	-28.166666	1023.000000	1023.000000	2046.000000
43.340000	-0.032870	-19.426331	-5.535618	-3.447367	-5.225286	-5.218060	0.000000	-10.000000	0.100000	-5.033333	-30.500000	1023.000000	1023.000000	2046.000000
43.360001	-0.033935	-20.055481	-5.586747	-3.601680	-5.478139	-5.388915	0.000000	-10.000000	0.100000	-3.350000	-32.166668	1023.000000	1023.000000	2046.000000
43.380001	-0.034374	-20.315252	-5.591402	-3.803378	-5.498497	-5.421976	0.000000	-10.000000	0.100000	-2.333333	-33.333332	1023.000000	1023.000000	2046.000000
43.400002	-0.034846	-20.594219	-5.643522	-3.835162	-5.525290	-5.590245	0.000000	-10.000000	0.091667	-1.883333	-33.833332	1023.000000	1023.000000	2046.000000
43.419998	-0.034949	-20.655062	-5.574276	-3.918885	-5.613931	-5.547970	0.000000	-10.000000	0.083333	-1.783333	-34.000000	1023.000000	1023.000000	2046.000000
43.439999	-0.034969	-20.666473	-5.578857	-3.880221	-5.605238	-5.602158	0.000000	-10.000000	0.066667	-1.466667	-34.000000	1023.000000	1023.000000	2046.000000
43.459999	-0.034942	-20.650436	-5.514496	-3.804668	-5.692615	-5.638658	0.000000	-10.000000	0.058333	-0.550000	-34.000000	1023.000000	1023.000000	2046.000000
43.480000	-0.034610	-20.454695	-5.415331	-3.825704	-5.654778	-5.558880	0.000000	-10.000000	0.050000	0.883333	-34.000000	1023.000000	1023.000000	2046.000000
43.500000	-0.034479	-20.377274	-5.413304	-3.774166	-5.601268	-5.588535	0.000000	-10.000000	0.050000	2.450000	-34.000000	1023.000000	1023.000000	2046.000000
43.520000	-0.034083	-20.143253	-5.293230	-3.762917	-5.623423	-5.463684	0.000000	-10.000000	0.033333	4.233334	-34.000000	1023.000000	1023.000000	2046.000000
43.540001	-0.033710	-19.922472	-5.303240	-3.714460	-5.458604	-5.446168	0.000000	-10.000000	0.016667	6.166667	-34.000000	1023.000000	1023.000000	2046.000000
43.560001	-0.033342	-19.704950	-5.299320	-3.623198	-5.360542	-5.421890	0.000000	-10.000000	0.000000	8.050000	-34.000000	1023.000000	1023.000000	2046.000000
43.580002	-0.032691	-19.320494	-5.254634	-3.633603	-5.185285	-5.246971	0.000000	-10.000000	0.000000	9.566667	-34.000000	1023.000000	1023.000000	2046.000000
43.599998	-0.032374	-19.132839	-5.308544	-3.567795	-4.991661	-5.264840	0.000000	-10.000000	-0.016667	10.750000	-34.000000	1023.000000	1023.000000	2046.000000
43.619999	-0.031783	-18.783506	-5.224192	-3.653433	-4.864747	-5.041134	0.000000	-10.000000	-0.050000	12.016666	-34.000000	1023.000000	1023.000000	2046.000000
43.639999	-0.031391	-18.551859	-5.355223	-3.603846	-4.618787	-4.974003	0.000000	-10.000000	-0.091667	13.600000	-24.500000	1023.000000	1023.000000	2046.000000
43.660000	-0.030967	-18.301504	-5.370993	-3.604326	-4.509944	-4.816242	0.000000	-10.000000	-0.116667	15.283334	-5.000000	1023.000000	1023.000000	2046.000000
43.680000	-0.030414	-17.974920	-5.432608	-3.599555	-4.267029	-4.675728	0.000000	-10.000000	-0.141667	16.816668	16.333334	1023.000000	1023.000000	2046.000000
43.700001	-0.030052	-17.760784	-5.475154	-3.551529	-4.130501	-4.603601	0.000000	-10.000000	-0.166667	18.200001	30.000000	1023.000000	1023.000000	2046.000000
43.720001	-0.029354	-17.348188	-5.394939	-3.586226	-4.003526	-4.363497	0.000000	-10.000000	-0.208333	19.583334	35.833332	1023.000000	1023.000000	2046.000000
43.740002	-0.029025	-17.153528	-5.434860	-3.500010	-3.846605	-4.372054	0.000000	-10.000000	-0.258333	20.983334	42.166668	1023.000000	1023.000000	2046.000000
43.759998	-0.028582	-16.892097	-5.390968	-3.501887	-3.865509	-4.133734	0.000000	-10.000000	-0.283333	22.050001	49.000000	1023.000000	1023.000000	2046.000000
43.779999	-0.028130	-16.625082	-5.433046	-3.417768	-3.681627	-4.092641	0.000000	-10.000000	-0.316667	23.116667	56.333332	1023.000000	1023.000000	2046.000000
43.799999	-0.027678	-16.357403	-5.424676	-3.384873	-3.583744	-3.964111	0.000000	-10.000000	-0.325000	23.966667	63.666668	1023.000000	1023.000000	2046.000000
43.820000	-0.027024	-15.971212	-5.370528	-3.336228	-3.460781	-3.803675	0.000000	-10.000000	-0.350000	24.733334	71.666664	1023.000000	1023.000000	2046.000000
43.840000	-0.026628	-15.737045	-5.506178	-3.267554	-3.197862	-3.765451	0.000000	-10.000000	-0.366667	25.299999	79.666664	1023.000000	1023.000000	2046.000000
43.860001	-0.025778	-15.235028	-5.338100	-3.229468	-3.097954	-3.569507	0.000000	-10.000000	-0.350000	25.616667	88.166664	1023.000000	1023.000000	2046.000000
43.880001	-0.025093	-14.829726	-5.396088	-3.095924	-2.827401	-3.510314	0.000000	-10.000000	-0.333333	25.666668	96.500000	1023.000000	1023.000000	2046.000000
43.900002	-0.024426	-14.435546	-5.287520	-3.011752	-2.752747	-3.383526	0.000000	-10.000000	-0.316667	25.616667	105.166664	1023.000000	1023.000000	2046.000000
43.919998	-0.023449	-13.858408	-5.222833	-2.919878	-2.526456	-3.189241	0.000000	-10.000000	-0.350000	25.600000	113.666664	1023.000000	1023.000000	2046.000000
43.939999	-0.022712	-13.422606	-5.239698	-2.786301	-2.321937	-3.074669	0.000000	-10.000000	-0.366667	25.650000	122.333336	1023.000000	1023.000000	2046.000000
43.959999	-0.021749	-12.853395	-5.044206	-2.713924	-2.244084	-2.851181	0.000000	-10.000000	-0.358333	25.500000	130.833328	1023.000000	1023.000000	2046.000000
43.980000	-0.020919	-12.363420	-5.054517	-2.608040	-1.987466	-2.713397	0.000000	-10.000000	-0.350000	25.166668	139.500000	1023.000000	1023.000000	2046.000000
44.000000	-0.020189	-11.931943	-4.949224	-2.460728	-1.902308	-2.619684	0.000000	-10.000000	-0.366667	25.100000	147.833328	1023.000000	1023.000000	2046.000000
44.020000	-0.019213	-11.354918	-4.844684	-2.428080	-1.688901	-2.393252	0.000000	-10.000000	-0.391667	25.250000	156.166672	1023.000000	1023.000000	2046.000000
44.040001	-0.018457	-10.907871	-4.769336	-2.257225	-1.507646	-2.373665	0.000000	-10.000000	-0.400000	25.700001	164.500000	1023.000000	1023.000000	2046.000000
44.060001	-0.017570	-10.383653	-4.664016	-2.210899	-1.346897	-2.161842	0.000000	-10.000000	-0.400000	26.000000	173.166672	1023.000000	1023.000000	2046.000000
44.080002	-0.016653	-9.841786	-4.577381	-2.061773	-1.146339	-2.056293	0.000000	-10.000000	-0.400000	26.083334	181.833328	1023.000000	1023.000000	2046.000000
44.099998	-0.015874	-9.381252	-4.524799	-1.940788	-0.961131	-1.954534	0.000000	-10.000000	-0.408333	26.016666	190.500000	1023.000000	1023.000000	2046.000000
44.119999	-0.014637	-8.650404	-4.341074	-1.883739	-0.720662	-1.704929	0.000000	-10.000000	-0.391667	26.166666	199.166672	1023.000000	1023.000000	2046.000000
44.139999	-0.013772	-8.139198	-4.297398	-1.709428	-0.446580	-1.685792	0.000000	-10.000000	-0.383333	26.299999	207.833328	1023.000000	1023.000000	2046.000000
44.160000	-0.012775	-7.550191	-4.211513	-1.622154	-0.228344	-1.488181	0.000000	-10.000000	-0.366667	26.450001	216.666672	1023.000000	1023.000000	2046.000000
44.180000	-0.011632	-6.874545	-4.041555	-1.483047	0.037946	-1.387887	0.000000	-10.000000	-0.383333	26.583334	225.333328	1023.000000	1023.000000	2046.000000
44.200001	-0.010681	-6.312725	-3.846073	-1.369032	0.234476	-1.332097	0.000000	-10.000000	-0.400000	26.850000	234.166672	1023.000000	1023.000000	2046.000000
44.220001	-0.009441	-5.579399	-3.585852	-1.405895	0.457293	-1.044945	0.000000	-10.000000	-0.425000	27.200001	243.000000	1023.000000	1023.000000	2046.000000
44.240002	-0.008818	-5.211350	-3.568005	-1.315604	0.657861	-0.985602	0.000000	-10.000000	-0.433333	27.450001	252.166672	1023.000000	1023.000000	2046.000000
44.259998	-0.007588	-4.484457	-3.286952	-1.269504	0.846327	-0.774328	0.000000	-10.000000	-0.425000	27.549999	261.333344	1023.000000	1023.000000	2046.000000
44.279999	-0.006599	-3.899787	-3.172081	-1.128498	1.080648	-0.679856	0.000000	-10.000000	-0.400000	27.466667	270.500000	1023.000000	1023.000000	2046.000000
44.299999	-0.005776	-3.413436	-3.076647	-1.050534	1.174488	-0.460743	0.000000	-10.000000	-0.375000	26.950001	279.666656	1023.000000	1023.000000	2046.000000
44.320000	-0.005550	-3.279893	-3.239908	-0.899443	1.192457	-0.332998	0.000000	-10.000000	-0.358333	26.583334	288.833344	1023.000000	1023.000000	2046.000000
44.340000	-0.006011	-3.552313	-3.315373	-0.810859	0.913333	-0.339415	0.000000	-10.000000	-0.333333	26.233334	297.833344	1023.000000	1023.000000	2046.000000
44.360001	-0.006650	-3.930112	-3.384978	-0.951528	0.670189	-0.263795	0.000000	-10.000000	-0.333333	26.166666	306.666656	1023.000000	1023.000000	2046.000000
44.380001	-0.007557	-4.466261	-3.481258	-1.060755	0.531398	-0.455646	0.000000	-10.000000	-0.358333	25.916666	315.333344	1023.000000	1023.000000	2046.000000
44.400002	-0.007983	-4.718091	-3.423007	-1.189191	0.416256	-0.522149	0.000000	-10.000000	-0.375000	25.983334	324.000000	1023.000000	1023.000000	2046.000000
44.419998	-0.007979	-4.715719	-3.393112	-1.275586	0.483726	-0.530747	0.000000	-10.000000	-0.366667	25.900000	332.666656	1023.000000	1023.000000	2046.000000
44.439999	-0.007979	-4.715505	-3.453323	-1.267000	0.599789	-0.594971	0.000000	-10.000000	-0.358333	26.016666	341.333344	1023.000000	1023.000000	2046.000000
44.459999	-0.007444	-4.399448	-3.299721	-1.256064	0.615497	-0.459160	0.000000	-10.000000	-0.375000	25.933334	350.000000	1023.000000	1023.000000	2046.000000
44.480000	-0.006939	-4.100848	-3.267326	-1.176973	0.762693	-0.419242	0.000000	-10.000000	-0.375000	26.100000	358.500000	1023.000000	1023.000000	2046.000000
44.500000	-0.006360	-3.758486	-3.131140	-1.048743	0.774855	-0.353457	0.000000	-10.000000	-0.366667	26.166668	367.166656	1023.000000	1023.000000	2046.000000
44.520000	-0.005547	-3.278455	-2.997442	-0.930559	0.870403	-0.220856	0.000000	-10.000000	-0.366667	26.500000	376.000000	1023.000000	1023.000000	2046.000000
44.540001	-0.004829	-2.853801	-2.959217	-0.783814	1.051074	-0.161844	0.000000	-10.000000	-0.391667	26.750000	384.833344	1023.000000	1023.000000	2046.000000
44.560001	-0.003878	-2.291911	-2.787594	-0.634573	1.116549	0.013707	0.000000	-10.000000	-0.400000	26.916668	393.666656	1023.000000	1023.000000	2046.000000
44.580002	-0.002982	-1.762070	-2.660483	-0.558146	1.311416	0.145143	0.000000	-10.000000	-0.400000	26.816668	402.666656	1023.000000	1023.000000	2046.000000
44.599998	-0.002221	-1.312885	-2.567201	-0.350466	1.414825	0.189956	0.000000	-10.000000	-0.375000	26.700001	411.666656	1023.000000	1023.000000	2046.000000
44.619999	-0.001228	-0.725682	-2.447144	-0.218941	1.580553	0.359850	0.000000	-10.000000	-0.341667	26.133333	420.666656	1023.000000	1023.000000	2046.000000
44.639999	-0.000428	-0.252746	-2.375071	-0.079009	1.792835	0.408499	0.000000	-10.000000	-0.291667	25.049999	429.333344	1023.000000	1023.000000	2046.000000
44.660000	0.000512	0.302518	-2.266623	0.060089	1.931157	0.577895	0.000000	-10.000000	-0.250000	23.366667	437.833344	1023.000000	1023.000000	2046.000000
44.680000	0.001282	0.757793	-2.281469	0.161362	2.186083	0.691817	0.000000	-10.000000	-0.208333	22.116667	446.000000	1023.000000	1023.000000	2046.000000
44.700001	0.001924	1.137202	-2.282453	0.297541	2.377185	0.744928	0.000000	-10.000000	-0.191667	21.050001	453.666656	1023.000000	1023.000000	2046.000000
44.720001	0.002756	1.628788	-2.348166	0.374751	2.647023	0.955179	0.000000	-10.000000	-0.191667	20.483334	461.000000	1023.000000	1023.000000	2046.000000
44.740002	0.003437	2.031155	-2.363893	0.508673	2.898342	0.988033	0.000000	-10.000000	-0.191667	19.983334	467.833344	1023.000000	1023.000000	2046.000000
44.759998	0.004294	2.537847	-2.271212	0.594565	3.003032	1.211462	0.000000	-10.000000	-0.191667	19.700001	474.666656	1023.000000	1023.000000	2046.000000
44.779999	0.005056	2.988175	-2.230603	0.736388	3.160510	1.321880	0.000000	-10.000000	-0.191667	19.533333	481.166656	1023.000000	1023.000000	2046.000000
44.799999	0.005649	3.338353	-2.259341	0.898493	3.262068	1.437133	0.000000	-10.000000	-0.208333	19.666666	487.833344	1023.000000	1023.000000	2046.000000
44.820000	0.006429	3.799685	-2.111642	1.026287	3.295336	1.589703	0.000000	-10.000000	-0.208333	19.866667	494.333344	1023.000000	1023.000000	2046.000000
44.840000	0.007027	4.152814	-2.086918	1.128976	3.474757	1.636000	0.000000	-10.000000	-0.225000	20.150000	501.000000	1023.000000	1023.000000	2046.000000
44.860001	0.007729	4.568053	-1.950254	1.267520	3.550150	1.700637	0.000000	-10.000000	-0.216667	20.066668	507.666656	1023.000000	1023.000000	2046.000000
44.880001	0.008459	4.999471	-1.840715	1.313936	3.677223	1.849027	0.000000	-10.000000	-0.200000	19.783333	514.333313	1023.000000	1023.000000	2046.000000
44.900002	0.009112	5.385182	-1.777891	1.429032	3.846152	1.887890	0.000000	-10.000000	-0.166667	19.016666	521.000000	1023.000000	1023.000000	2046.000000
44.919998	0.009989	5.903532	-1.603218	1.497869	3.997864	2.011017	0.000000	-10.000000	-0.133333	18.150002	527.333313	1023.000000	1023.000000	2046.000000
44.939999	0.010749	6.352488	-1.515275	1.632795	4.164761	2.070207	0.000000	-10.000000	-0.100000	17.033335	533.500000	1023.000000	1023.000000	2046.000000
44.959999	0.011404	6.739925	-1.478770	1.743524	4.309427	2.165745	0.000000	-10.000000	-0.066667	16.266666	539.500000	1023.000000	1023.000000	2046.000000
44.980000	0.012177	7.196542	-1.329537	1.848078	4.407125	2.270876	0.000000	-10.000000	-0.033333	15.116667	545.166687	1023.000000	1023.000000	2046.000000
45.000000	0.012811	7.571037	-1.322224	1.969343	4.599630	2.324287	0.000000	-10.000000	-0.025000	14.250000	550.500000	1023.000000	1023.000000	2046.000000
45.020000	0.013561	8.014836	-1.183156	2.040278	4.720228	2.437486	0.000000	-10.000000	-0.008333	12.916667	555.333313	1023.000000	1023.000000	2046.000000
45.040001	0.014238	8.414557	-1.099586	2.173899	4.869138	2.471104	0.000000	-10.000000	-0.008333	11.666667	559.833313	1023.000000	1023.000000	2046.000000
45.060001	0.014741	8.712153	-1.063118	2.273845	4.944686	2.556739	0.000000	-10.000000	0.000000	10.333334	564.000000	1023.000000	1023.000000	2046.000000
45.080002	0.015417	9.111444	-0.966357	2.348802	5.082851	2.646148	0.000000	-10.000000	0.008333	9.000000	567.666687	1023.000000	1023.000000	2046.000000
45.099998	0.015705	9.281515	-0.949296	2.445750	5.141262	2.643800	0.000000	-10.000000	0.016667	8.183333	570.000000	1023.000000	1023.000000	2046.000000
45.119999	0.016221	9.586431	-0.853122	2.480677	5.238331	2.720544	0.000000	-10.000000	0.050000	6.300000	572.833313	1023.000000	1023.000000	2046.000000
45.139999	0.016458	9.726501	-0.893816	2.589986	5.352583	2.677747	0.000000	-10.000000	0.075000	3.600000	575.000000	1023.000000	1023.000000	2046.000000
45.160000	0.016905	9.991097	-0.801464	2.621903	5.435407	2.735251	0.000000	-10.000000	0.100000	0.250000	577.333313	1023.000000	1023.000000	2046.000000
45.180000	0.017098	10.104919	-0.820423	2.682151	5.530879	2.712312	0.000000	-10.000000	0.100000	-2.200000	577.833313	1023.000000	1023.000000	2046.000000
45.200001	0.017515	10.351433	-0.703757	2.674824	5.651165	2.729200	0.000000	-10.000000	0.100000	-4.066667	578.000000	1023.000000	1023.000000	2046.000000
45.220001	0.017620	10.413494	-0.697228	2.697065	5.756474	2.657183	0.000000	-10.000000	0.100000	-5.733334	578.000000	1023.000000	1023.000000	2046.000000
45.240002	0.017765	10.499326	-0.534942	2.628642	5.766429	2.639196	0.000000	-10.000000	0.100000	-7.333333	578.000000	1023.000000	1023.000000	2046.000000
45.259998	0.017885	10.569834	-0.483860	2.535237	5.828738	2.689719	0.000000	-10.000000	0.116667	-8.600000	578.000000	1023.000000	1023.000000	2046.000000
45.279999	0.017696	10.458173	-0.482792	2.509835	5.824357	2.606774	0.000000	-10.000000	0.133333	-9.950000	578.000000	1023.000000	1023.000000	2046.000000
45.299999	0.017871	10.561996	-0.337156	2.531534	5.726238	2.641380	0.000000	-10.000000	0.150000	-11.400001	578.000000	1023.000000	1023.000000	2046.000000
45.320000	0.017747	10.488750	-0.359822	2.502702	5.696782	2.649089	0.000000	-10.000000	0.183333	-12.983334	574.333313	1023.000000	1023.000000	2046.000000
45.340000	0.017072	10.089493	-0.462896	2.490472	5.413497	2.648418	0.000000	-10.000000	0.225000	-14.450001	565.666687	1023.000000	1023.000000	2046.000000
45.360001	0.015982	9.445543	-0.679715	2.498327	5.037080	2.589851	0.000000	-10.000000	0.266667	-15.683333	555.166687	1023.000000	1023.000000	2046.000000
45.380001	0.014159	8.367722	-0.991670	2.348498	4.561824	2.449069	0.000000	-10.000000	0.283333	-16.633333	546.666687	1023.000000	1023.000000	2046.000000
45.400002	0.012209	7.215512	-1.173885	2.069355	4.067172	2.252871	0.000000	-10.000000	0.291667	-17.516666	541.166687	1023.000000	1023.000000	2046.000000
45.419998	0.010038	5.932432	-1.378511	1.806086	3.630821	1.874036	0.000000	-10.000000	0.333333	-18.250000	535.500000	1023.000000	1023.000000	2046.000000
45.439999	0.008445	4.991186	-1.492383	1.515203	3.316761	1.651604	0.000000	-10.000000	0.333333	-18.833334	529.166687	1023.000000	1023.000000	2046.000000
45.459999	0.007234	4.275215	-1.553340	1.328586	3.122353	1.377617	0.000000	-10.000000	0.358333	-19.216667	522.833313	1023.000000	1023.000000	2046.000000
45.480000	0.005979	3.533481	-1.756740	1.148217	2.927691	1.214313	0.000000	-10.000000	0.358333	-19.450001	516.333313	1023.000000	1023.000000	2046.000000
45.500000	0.005214	3.081605	-1.775600	1.022367	2.724452	1.110386	0.000000	-10.000000	0.383333	-19.600000	510.000000	1023.000000	1023.000000	2046.000000
45.520000	0.004420	2.612346	-1.876465	0.939999	2.603144	0.945667	0.000000	-10.000000	0.391667	-19.716667	503.333344	1023.000000	1023.000000	2046.000000
45.540001	0.003689	2.180300	-1.932864	0.886028	2.383738	0.843398	0.000000	-10.000000	0.391667	-19.933332	496.666656	1023.000000	1023.000000	2046.000000
45.560001	0.003270	1.932626	-1.958625	0.856274	2.265985	0.768992	0.000000	-10.000000	0.400000	-20.166666	490.000000	1023.000000	1023.000000	2046.000000
45.580002	0.002608	1.541316	-2.015979	0.830271	2.099636	0.627388	0.000000	-10.000000	0.400000	-20.549999	483.333344	1023.000000	1023.000000	2046.000000
45.599998	0.002171	1.283299	-2.023111	0.782183	1.958047	0.566181	0.000000	-10.000000	0.408333	-20.916666	476.500000	1023.000000	1023.000000	2046.000000
45.619999	0.001903	1.124385	-1.967035	0.764194	1.879631	0.447595	0.000000	-10.000000	0.425000	-21.466667	469.500000	1023.000000	1023.000000	2046.000000
45.639999	0.001238	0.731894	-2.101141	0.768282	1.698602	0.366151	0.000000	-10.000000	0.441667	-21.900000	462.333344	1023.000000	1023.000000	2046.000000
45.660000	0.001197	0.707470	-2.025069	0.703089	1.635613	0.393837	0.000000	-10.000000	0.483333	-22.533333	455.166656	1023.000000	1023.000000	2046.000000
45.680000	0.000575	0.340028	-2.096147	0.628814	1.542789	0.264572	0.000000	-10.000000	0.516667	-22.916666	450.333344	1023.000000	1023.000000	2046.000000
45.700001	0.000211	0.124776	-2.131020	0.538383	1.466910	0.250502	0.000000	-10.000000	0.558333	-23.950001	442.666656	1023.000000	1023.000000	2046.000000
45.720001	-0.000119	-0.070073	-2.266094	0.541921	1.439043	0.215057	0.000000	-10.000000	0.575000	-24.816668	434.333344	1023.000000	1023.000000	2046.000000
45.740002	-0.001057	-0.624792	-2.591005	0.483783	1.374797	0.107632	0.000000	-10.000000	0.583333	-25.700001	423.333344	1023.000000	1023.000000	2046.000000
45.759998	-0.001433	-0.846765	-2.731714	0.450278	1.343289	0.091383	0.000000	-10.000000	0.575000	-25.783335	414.666656	1023.000000	1023.000000	2046.000000
45.779999	-0.002171	-1.282810	-2.969341	0.407195	1.281547	-0.002211	0.000000	-10.000000	0.566667	-25.816668	406.166656	1023.000000	1023.000000	2046.000000
45.799999	-0.002816	-1.664357	-3.140691	0.359017	1.144820	-0.027503	0.000000	-10.000000	0.566667	-25.833334	400.333344	1023.000000	1023.000000	2046.000000
45.820000	-0.003247	-1.919219	-3.149218	0.349445	0.974253	-0.093699	0.000000	-10.000000	0.566667	-25.666668	394.666656	1023.000000	1023.000000	2046.000000
45.840000	-0.004200	-2.482284	-3.313490	0.287282	0.747657	-0.203734	0.000000	-10.000000	0.558333	-25.283335	386.166656	1023.000000	1023.000000	2046.000000
45.860001	-0.004797	-2.835022	-3.398240	0.307266	0.532957	-0.277004	0.000000	-10.000000	0.550000	-24.966667	375.000000	1023.000000	1023.000000	2046.000000
45.880001	-0.005488	-3.243405	-3.493847	0.237932	0.377201	-0.364691	0.000000	-10.000000	0.550000	-24.883333	363.666656	1023.000000	1023.000000	2046.000000
45.900002	-0.006376	-3.768409	-3.643734	0.159081	0.191593	-0.475349	0.000000	-10.000000	0.550000	-24.900000	355.333344	1023.000000	1023.000000	2046.000000
45.919998	-0.006840	-4.042332	-3.602870	0.113250	0.034700	-0.587412	0.000000	-10.000000	0.550000	-24.933334	347.000000	1023.000000	1023.000000	2046.000000
45.939999	-0.007431	-4.391658	-3.756838	0.047716	0.042398	-0.724935	0.000000	-10.000000	0.550000	-24.916666	341.666656	1023.000000	1023.000000	2046.000000
45.959999	-0.008006	-4.731767	-3.755651	-0.003893	-0.167272	-0.804951	0.000000	-10.000000	0.550000	-24.850000	333.333344	1023.000000	1023.000000	2046.000000
45.980000	-0.008279	-4.893134	-3.751154	-0.056611	-0.233869	-0.851500	0.000000	-10.000000	0.550000	-24.916668	325.000000	1023.000000	1023.000000	2046.000000
46.000000	-0.008899	-5.259068	-3.881822	-0.093671	-0.355399	-0.928177	0.000000	-10.000000	0.550000	-24.883333	313.666656	1023.000000	1023.000000	2046.000000
46.020000	-0.009359	-5.530892	-3.884259	-0.110124	-0.504438	-1.032072	0.000000	-10.000000	0.550000	-25.000000	308.000000	1023.000000	1023.000000	2046.000000
46.040001	-0.009598	-5.672674	-3.871620	-0.192912	-0.619814	-0.988328	0.000000	-10.000000	0.550000	-24.866667	302.333344	1023.000000	1023.000000	2046.000000
46.060001	-0.010372	-6.129600	-3.973548	-0.229861	-0.732542	-1.193649	0.000000	-10.000000	0.550000	-24.833334	294.166656	1023.000000	1023.000000	2046.000000
46.080002	-0.010736	-6.345118	-3.982405	-0.264268	-0.865476	-1.232970	0.000000	-10.000000	0.550000	-24.583334	283.166656	1023.000000	1023.000000	2046.000000
46.099998	-0.011178	-6.606309	-4.017033	-0.315744	-0.948219	-1.325314	0.000000	-10.000000	0.550000	-24.366667	274.833344	1023.000000	1023.000000	2046.000000
46.119999	-0.011829	-6.991189	-4.057345	-0.358792	-1.108810	-1.466242	0.000000	-10.000000	0.541667	-24.333334	269.333344	1023.000000	1023.000000	2046.000000
46.139999	-0.012127	-7.167332	-4.000632	-0.436435	-1.186036	-1.544230	0.000000	-10.000000	0.541667	-24.516666	261.333344	1023.000000	1023.000000	2046.000000
46.160000	-0.012935	-7.644793	-4.150003	-0.486583	-1.306458	-1.701748	0.000000	-10.000000	0.550000	-24.666668	250.500000	1023.000000	1023.000000	2046.000000
46.180000	-0.013266	-7.840326	-4.086992	-0.517405	-1.454073	-1.781855	0.000000	-10.000000	0.558333	-24.800001	239.500000	1023.000000	1023.000000	2046.000000
46.200001	-0.013962	-8.251799	-4.207583	-0.594140	-1.479104	-1.970972	0.000000	-10.000000	0.558333	-24.900000	231.166672	1023.000000	1023.000000	2046.000000
46.220001	-0.014480	-8.557470	-4.208638	-0.675004	-1.588655	-2.085174	0.000000	-10.000000	0.550000	-25.000000	222.833328	1023.000000	1023.000000	2046.000000
46.240002	-0.014819	-8.757812	-4.168672	-0.722773	-1.620452	-2.245914	0.000000	-10.000000	0.550000	-24.933332	217.333328	1023.000000	1023.000000	2046.000000
46.259998	-0.015301	-9.043130	-4.273514	-0.780579	-1.616722	-2.372315	0.000000	-10.000000	0.550000	-24.816666	211.666672	1023.000000	1023.000000	2046.000000
46.279999	-0.015326	-9.057669	-4.138708	-0.805033	-1.648853	-2.465074	0.000000	-10.000000	0.533333	-24.566666	203.500000	1023.000000	1023.000000	2046.000000
46.299999	-0.015650	-9.248931	-4.161481	-0.870093	-1.618710	-2.598646	0.000000	-10.000000	0.525000	-24.200001	192.666672	1023.000000	1023.000000	2046.000000
46.320000	-0.015776	-9.323431	-4.044922	-0.937273	-1.694066	-2.647170	0.000000	-10.000000	0.516667	-23.916668	184.666672	1023.000000	1023.000000	2046.000000
46.340000	-0.016249	-9.603273	-4.100516	-1.043910	-1.670219	-2.788628	0.000000	-10.000000	0.516667	-23.783335	179.333328	1023.000000	1023.000000	2046.000000
46.360001	-0.016758	-9.903801	-4.068347	-1.123646	-1.813438	-2.898370	0.000000	-10.000000	0.516667	-23.633333	174.000000	1023.000000	1023.000000	2046.000000
46.380001	-0.016836	-9.950278	-3.983237	-1.200500	-1.817125	-2.949416	0.000000	-10.000000	0.508333	-23.450001	166.000000	1023.000000	1023.000000	2046.000000
46.400002	-0.017447	-10.311376	-4.094067	-1.259177	-1.899158	-3.058973	0.000000	-10.000000	0.516667	-23.316668	158.000000	1023.000000	1023.000000	2046.000000
46.419998	-0.018254	-10.788289	-4.253964	-1.258721	-2.171101	-3.104503	0.000000	-10.000000	0.508333	-23.266666	147.666672	1023.000000	1023.000000	2046.000000
46.439999	-0.019577	-11.569796	-4.516603	-1.395774	-2.429532	-3.227886	0.000000	-10.000000	0.491667	-22.916668	137.333328	1023.000000	1023.000000	2046.000000
46.459999	-0.021266	-12.568308	-4.751237	-1.614195	-2.818349	-3.384526	0.000000	-10.000000	0.466667	-22.533335	129.666672	1023.000000	1023.000000	2046.000000
46.480000	-0.022949	-13.562777	-4.909671	-1.815218	-3.177178	-3.660710	0.000000	-10.000000	0.441667	-22.100000	124.500000	1023.000000	1023.000000	2046.000000
46.500000	-0.024930	-14.733631	-5.125108	-2.094954	-3.537513	-3.976056	0.000000	-10.000000	0.425000	-21.633333	119.666664	1023.000000	1023.000000	2046.000000
46.520000	-0.026250	-15.514031	-5.250163	-2.304989	-3.738617	-4.220264	0.000000	-10.000000	0.400000	-20.666668	110.166664	1023.000000	1023.000000	2046.000000
46.540001	-0.027415	-16.202139	-5.339151	-2.472124	-3.912225	-4.478638	0.000000	-10.000000	0.383333	-19.633335	101.166664	1023.000000	1023.000000	2046.000000
46.560001	-0.028107	-16.611099	-5.341473	-2.650279	-4.029964	-4.589385	0.000000	-10.000000	0.366667	-18.833334	92.333336	1023.000000	1023.000000	2046.000000
46.580002	-0.028625	-16.917198	-5.390893	-2.748050	-4.087002	-4.691252	0.000000	-10.000000	0.358333	-18.533333	88.166664	1023.000000	1023.000000	2046.000000
46.599998	-0.029087	-17.190367	-5.359097	-2.853450	-4.229916	-4.747903	0.000000	-10.000000	0.358333	-18.233334	83.833336	1023.000000	1023.000000	2046.000000
46.619999	-0.029239	-17.280329	-5.278087	-2.824084	-4.323815	-4.854342	0.000000	-10.000000	0.341667	-17.916666	79.666664	1023.000000	1023.000000	2046.000000
46.639999	-0.029670	-17.534727	-5.316567	-2.838083	-4.455781	-4.924294	0.000000	-10.000000	0.316667	-17.116667	73.666664	1023.000000	1023.000000	2046.000000
46.660000	-0.029744	-17.578836	-5.251834	-2.877904	-4.513097	-4.936002	0.000000	-10.000000	0.283333	-16.333334	68.000000	1023.000000	1023.000000	2046.000000
46.680000	-0.030002	-17.731312	-5.274467	-2.911084	-4.566390	-4.979371	0.000000	-10.000000	0.266667	-15.466667	62.666668	1023.000000	1023.000000	2046.000000
46.700001	-0.030130	-17.806614	-5.239156	-2.923537	-4.629428	-5.014492	0.000000	-10.000000	0.258333	-14.933333	57.500000	1023.000000	1023.000000	2046.000000
46.720001	-0.030278	-17.894396	-5.266614	-2.892299	-4.628432	-5.107051	0.000000	-10.000000	0.250000	-14.483334	52.500000	1023.000000	1023.000000	2046.000000
46.740002	-0.030410	-17.972168	-5.303165	-2.909556	-4.641746	-5.117702	0.000000	-10.000000	0.250000	-14.200000	47.666668	1023.000000	1023.000000	2046.000000
46.759998	-0.030520	-18.037401	-5.318140	-3.060018	-4.552221	-5.107022	0.000000	-10.000000	0.250000	-14.166667	42.833332	1023.000000	1023.000000	2046.000000
46.779999	-0.030835	-18.223457	-5.366777	-3.062411	-4.587049	-5.207220	0.000000	-10.000000	0.250000	-14.366667	38.166668	1023.000000	1023.000000	2046.000000
46.799999	-0.031012	-18.328131	-5.437325	-3.081483	-4.629817	-5.179506	0.000000	-10.000000	0.258333	-14.666667	33.333332	1023.000000	1023.000000	2046.000000
46.820000	-0.031400	-18.557335	-5.619191	-3.172559	-4.586886	-5.178699	0.000000	-10.000000	0.258333	-14.783334	28.500000	1023.000000	1023.000000	2046.000000
46.840000	-0.031649	-18.704609	-5.714524	-3.234846	-4.576822	-5.178417	0.000000	-10.000000	0.258333	-14.516667	22.000000	1023.000000	1023.000000	2046.000000
46.860001	-0.031853	-18.825411	-5.748761	-3.301961	-4.551337	-5.223353	0.000000	-10.000000	0.250000	-14.216667	17.166666	1023.000000	1023.000000	2046.000000
46.880001	-0.032259	-19.065163	-5.857955	-3.355223	-4.608817	-5.243167	0.000000	-10.000000	0.241667	-13.916667	12.333333	1023.000000	1023.000000	2046.000000
46.900002	-0.032456	-19.181250	-5.910195	-3.341408	-4.659935	-5.269711	0.000000	-10.000000	0.233333	-13.500000	9.333333	1023.000000	1023.000000	2046.000000
46.919998	-0.032870	-19.425913	-5.948946	-3.407004	-4.763361	-5.306602	0.000000	-10.000000	0.200000	-12.766666	4.833333	1023.000000	1023.000000	2046.000000
46.939999	-0.033108	-19.566994	-5.953281	-3.423165	-4.846834	-5.343714	0.000000	-10.000000	0.175000	-11.900001	0.833333	1023.000000	1023.000000	2046.000000
46.959999	-0.033485	-19.789839	-6.003252	-3.475682	-4.952312	-5.358592	0.000000	-10.000000	0.150000	-10.900001	-4.166667	1023.000000	1023.000000	2046.000000
46.980000	-0.033645	-19.883923	-6.007758	-3.512386	-4.971391	-5.392387	0.000000	-10.000000	0.150000	-10.216667	-7.666667	1023.000000	1023.000000	2046.000000
47.000000	-0.033893	-20.030504	-6.044260	-3.542808	-4.994759	-5.448678	0.000000	-10.000000	0.141667	-9.550000	-11.000000	1023.000000	1023.000000	2046.000000
47.020000	-0.033862	-20.012196	-6.027819	-3.587633	-4.952992	-5.443752	0.000000	-10.000000	0.133333	-9.150001	-13.000000	1023.000000	1023.000000	2046.000000
47.040001	-0.034018	-20.104698	-6.115184	-3.591674	-4.896038	-5.501803	0.000000	-10.000000	0.116667	-8.633333	-16.000000	1023.000000	1023.000000	2046.000000
47.060001	-0.033985	-20.085123	-6.024316	-3.630238	-4.933318	-5.497251	0.000000	-10.000000	0.108333	-8.083333	-18.833334	1023.000000	1023.000000	2046.000000
47.080002	-0.033891	-20.029629	-5.992653	-3.620312	-4.890836	-5.525829	0.000000	-10.000000	0.100000	-7.566667	-21.666666	1023.000000	1023.000000	2046.000000
47.099998	-0.033886	-20.026436	-5.995533	-3.578440	-4.943866	-5.508597	0.000000	-10.000000	0.100000	-6.883333	-24.166666	1023.000000	1023.000000	2046.000000
47.119999	-0.033614	-19.865946	-5.958710	-3.610638	-4.825511	-5.471087	0.000000	-10.000000	0.100000	-6.133333	-26.500000	1023.000000	1023.000000	2046.000000
47.139999	-0.033706	-19.920477	-6.030136	-3.607283	-4.839390	-5.443669	0.000000	-10.000000	0.100000	-5.050000	-28.500000	1023.000000	1023.000000	2046.000000
47.160000	-0.033276	-19.665876	-5.926841	-3.622739	-4.741851	-5.374444	0.000000	-10.000000	0.100000	-3.683333	-30.166666	1023.000000	1023.000000	2046.000000
47.180000	-0.033245	-19.647707	-5.956100	-3.630248	-4.662084	-5.399276	0.000000	-10.000000	0.091667	-1.383333	-31.333334	1023.000000	1023.000000	2046.000000
47.200001	-0.032810	-19.390461	-5.847745	-3.610424	-4.575984	-5.356308	0.000000	-10.000000	0.075000	0.883333	-31.833334	1023.000000	1023.000000	2046.000000
47.220001	-0.032506	-19.211262	-5.875073	-3.610611	-4.442986	-5.282590	0.000000	-10.000000	0.041667	3.466667	-32.000000	1023.000000	1023.000000	2046.000000
47.240002	-0.031943	-18.878202	-5.750776	-3.622608	-4.344239	-5.160580	0.000000	-10.000000	0.016667	5.983334	-32.000000	1023.000000	1023.000000	2046.000000
47.259998	-0.031366	-18.537560	-5.710968	-3.591047	-4.138552	-5.096994	0.000000	-10.000000	-0.016667	8.966667	-32.000000	1023.000000	1023.000000	2046.000000
47.279999	-0.030989	-18.314650	-5.665016	-3.580249	-4.063724	-5.005660	0.000000	-10.000000	-0.050000	11.950000	-32.000000	1023.000000	1023.000000	2046.000000
47.299999	-0.030080	-17.777552	-5.488825	-3.594376	-3.862045	-4.832305	0.000000	-10.000000	-0.108333	14.316668	-32.000000	1023.000000	1023.000000	2046.000000
47.320000	-0.029677	-17.539276	-5.553912	-3.521799	-3.699481	-4.764083	0.000000	-10.000000	-0.166667	16.466667	-32.000000	1023.000000	1023.000000	2046.000000
47.340000	-0.028714	-16.969835	-5.392491	-3.525156	-3.459919	-4.592268	0.000000	-10.000000	-0.208333	18.283335	-13.000000	1023.000000	1023.000000	2046.000000
47.360001	-0.028034	-16.568245	-5.420834	-3.418874	-3.196795	-4.531743	0.000000	-10.000000	-0.258333	20.516666	9.833333	1023.000000	1023.000000	2046.000000
47.380001	-0.027335	-16.154913	-5.310871	-3.377827	-3.045613	-4.420602	0.000000	-10.000000	-0.291667	22.033333	32.666668	1023.000000	1023.000000	2046.000000
47.400002	-0.026359	-15.578434	-5.139421	-3.359557	-2.790567	-4.288889	0.000000	-10.000000	-0.316667	23.233334	39.000000	1023.000000	1023.000000	2046.000000
47.419998	-0.025542	-15.095210	-4.984241	-3.300498	-2.652080	-4.158390	0.000000	-10.000000	-0.333333	23.900000	44.166668	1023.000000	1023.000000	2046.000000
47.439999	-0.024740	-14.621219	-4.844536	-3.345569	-2.420734	-4.010378	0.000000	-10.000000	-0.341667	24.783333	52.000000	1023.000000	1023.000000	2046.000000
47.459999	-0.024288	-14.354447	-4.877937	-3.280571	-2.257831	-3.938108	0.000000	-10.000000	-0.341667	25.383333	60.166668	1023.000000	1023.000000	2046.000000
47.480000	-0.023307	-13.774359	-4.613600	-3.252259	-2.176834	-3.731665	0.000000	-10.000000	-0.350000	25.633333	68.500000	1023.000000	1023.000000	2046.000000
47.500000	-0.022765	-13.453931	-4.677588	-3.199551	-1.962545	-3.614246	0.000000	-10.000000	-0.350000	25.816668	77.000000	1023.000000	1023.000000	2046.000000
47.520000	-0.022202	-13.121257	-4.681898	-3.079319	-1.903022	-3.457018	0.000000	-10.000000	-0.383333	25.883333	85.500000	1023.000000	1023.000000	2046.000000
47.540001	-0.022253	-13.151494	-4.864408	-3.064383	-1.876860	-3.345844	0.000000	-10.000000	-0.383333	25.916668	94.166664	1023.000000	1023.000000	2046.000000
47.560001	-0.022984	-13.583281	-5.087208	-3.034233	-2.166208	-3.295631	0.000000	-10.000000	-0.391667	26.283335	108.666664	1023.000000	1023.000000	2046.000000
47.580002	-0.023706	-14.010487	-5.181775	-3.140783	-2.378561	-3.309367	0.000000	-10.000000	-0.383333	26.816668	120.333336	1023.000000	1023.000000	2046.000000
47.599998	-0.024681	-14.586350	-5.348661	-3.215971	-2.581617	-3.440102	0.000000	-10.000000	-0.375000	27.300001	129.000000	1023.000000	1023.000000	2046.000000
47.619999	-0.024756	-14.630921	-5.291656	-3.367700	-2.543283	-3.428282	0.000000	-10.000000	-0.375000	27.066668	132.000000	1023.000000	1023.000000	2046.000000
47.639999	-0.024877	-14.702541	-5.325239	-3.414560	-2.478214	-3.484528	0.000000	-10.000000	-0.366667	26.833334	138.000000	1023.000000	1023.000000	2046.000000
47.660000	-0.024284	-14.351749	-5.179396	-3.422584	-2.378780	-3.370989	0.000000	-10.000000	-0.366667	26.500000	147.000000	1023.000000	1023.000000	2046.000000
47.680000	-0.023978	-14.171101	-5.212574	-3.354269	-2.275827	-3.328431	0.000000	-10.000000	-0.375000	26.766666	155.833328	1023.000000	1023.000000	2046.000000
47.700001	-0.023368	-13.810274	-5.081648	-3.307153	-2.235735	-3.185738	0.000000	-10.000000	-0.391667	27.016666	164.666672	1023.000000	1023.000000	2046.000000
47.720001	-0.022559	-13.332100	-4.999366	-3.162962	-2.103645	-3.066126	0.000000	-10.000000	-0.408333	27.483334	173.500000	1023.000000	1023.000000	2046.000000
47.740002	-0.021960	-12.978605	-4.951212	-2.967726	-2.043016	-3.016651	0.000000	-10.000000	-0.425000	27.550001	182.666672	1023.000000	1023.000000	2046.000000
47.759998	-0.020827	-12.308564	-4.750528	-2.870888	-1.913909	-2.773238	0.000000	-10.000000	-0.458333	28.033335	191.833328	1023.000000	1023.000000	2046.000000
47.779999	-0.020203	-11.940059	-4.749155	-2.694106	-1.732188	-2.764610	0.000000	-10.000000	-0.491667	28.433334	201.166672	1023.000000	1023.000000	2046.000000
47.799999	-0.019186	-11.338940	-4.571435	-2.587901	-1.652610	-2.526993	0.000000	-10.000000	-0.516667	28.966667	210.666672	1023.000000	1023.000000	2046.000000
47.820000	-0.018206	-10.759501	-4.504333	-2.414409	-1.418076	-2.422683	0.000000	-10.000000	-0.508333	29.283333	220.333328	1023.000000	1023.000000	2046.000000
47.840000	-0.017462	-10.319932	-4.501631	-2.253572	-1.232737	-2.331991	0.000000	-10.000000	-0.483333	29.400000	230.000000	1023.000000	1023.000000	2046.000000
47.860001	-0.016404	-9.694722	-4.398226	-2.159153	-0.982635	-2.154709	0.000000	-10.000000	-0.441667	29.266666	239.666672	1023.000000	1023.000000	2046.000000
47.880001	-0.015733	-9.298246	-4.482852	-2.028988	-0.742518	-2.043889	0.000000	-10.000000	-0.416667	28.366667	249.500000	1023.000000	1023.000000	2046.000000
47.900002	-0.014779	-8.734374	-4.372471	-1.917284	-0.558327	-1.886291	0.000000	-10.000000	-0.400000	27.566668	259.166656	1023.000000	1023.000000	2046.000000
47.919998	-0.014099	-8.332227	-4.531237	-1.791590	-0.219194	-1.790206	0.000000	-10.000000	-0.400000	26.783335	268.500000	1023.000000	1023.000000	2046.000000
47.939999	-0.013377	-7.905518	-4.539705	-1.717914	-0.061245	-1.586654	0.000000	-10.000000	-0.391667	26.716667	277.500000	1023.000000	1023.000000	2046.000000
47.959999	-0.012442	-7.353199	-4.480534	-1.617998	0.166371	-1.421038	0.000000	-10.000000	-0.375000	26.566668	286.500000	1023.000000	1023.000000	2046.000000
47.980000	-0.011812	-6.980792	-4.483757	-1.494908	0.321088	-1.323214	0.000000	-10.000000	-0.358333	26.616667	295.500000	1023.000000	1023.000000	2046.000000
48.000000	-0.010806	-6.386396	-4.314176	-1.386340	0.417136	-1.103016	0.000000	-10.000000	-0.366667	26.383333	304.333344	1023.000000	1023.000000	2046.000000
48.020000	-0.010167	-6.008690	-4.332719	-1.216006	0.545419	-1.005384	0.000000	-10.000000	-0.383333	26.600000	313.166656	1023.000000	1023.000000	2046.000000
48.040001	-0.009499	-5.613943	-4.293107	-1.105080	0.610921	-0.826678	0.000000	-10.000000	-0.408333	27.083334	322.000000	1023.000000	1023.000000	2046.000000
48.060001	-0.008599	-5.081748	-4.240752	-1.004851	0.821100	-0.657244	0.000000	-10.000000	-0.416667	27.500000	331.000000	1023.000000	1023.000000	2046.000000
48.080002	-0.007908	-4.673532	-4.151412	-0.851110	0.886584	-0.557596	0.000000	-10.000000	-0.433333	27.650000	340.166656	1023.000000	1023.000000	2046.000000
48.099998	-0.006952	-4.108417	-4.053721	-0.763399	1.089591	-0.380888	0.000000	-10.000000	-0.441667	27.500000	349.333344	1023.000000	1023.000000	2046.000000
48.119999	-0.006075	-3.590396	-3.955823	-0.637206	1.288542	-0.285910	0.000000	-10.000000	-0.433333	27.483334	358.500000	1023.000000	1023.000000	2046.000000
48.139999	-0.004998	-2.953787	-3.812626	-0.528239	1.457315	-0.070237	0.000000	-10.000000	-0.416667	27.650000	367.666656	1023.000000	1023.000000	2046.000000
48.160000	-0.003939	-2.327658	-3.739799	-0.374640	1.724625	0.062156	0.000000	-10.000000	-0.408333	27.616667	376.833344	1023.000000	1023.000000	2046.000000
48.180000	-0.003008	-1.777595	-3.638726	-0.225401	1.876615	0.209918	0.000000	-10.000000	-0.408333	27.616667	386.166656	1023.000000	1023.000000	2046.000000
48.200001	-0.001849	-1.092921	-3.524289	-0.111352	2.154061	0.388659	0.000000	-10.000000	-0.391667	26.966667	395.333344	1023.000000	1023.000000	2046.000000
48.220001	-0.000839	-0.496059	-3.385732	0.058849	2.300391	0.530432	0.000000	-10.000000	-0.375000	26.683334	404.500000	1023.000000	1023.000000	2046.000000
48.240002	0.000349	0.206009	-3.254701	0.215347	2.597477	0.647887	0.000000	-10.000000	-0.358333	26.216667	413.333344	1023.000000	1023.000000	2046.000000
48.259998	0.001379	0.814972	-3.117351	0.376882	2.727175	0.828265	0.000000	-10.000000	-0.366667	26.433334	422.166656	1023.000000	1023.000000	2046.000000
48.279999	0.002559	1.512573	-2.946956	0.474421	3.021089	0.964020	0.000000	-10.000000	-0.350000	26.183334	431.000000	1023.000000	1023.000000	2046.000000
48.299999	0.003530	2.086175	-2.904063	0.659390	3.271231	1.059617	0.000000	-10.000000	-0.358333	25.916666	439.833344	1023.000000	1023.000000	2046.000000
48.320000	0.004696	2.775286	-2.663679	0.774842	3.436597	1.227527	0.000000	-10.000000	-0.358333	25.400000	448.500000	1023.000000	1023.000000	2046.000000
48.340000	0.005759	3.403443	-2.600597	0.914193	3.733308	1.356539	0.000000	-10.000000	-0.366667	25.166666	457.000000	1023.000000	1023.000000	2046.000000
48.360001	0.006806	4.022146	-2.391573	1.063210	3.909627	1.440881	0.000000	-10.000000	-0.358333	24.983334	465.500000	1023.000000	1023.000000	2046.000000
48.380001	0.008065	4.766333	-2.240945	1.224249	4.265811	1.517219	0.000000	-10.000000	-0.333333	24.766666	473.833344	1023.000000	1023.000000	2046.000000
48.400002	0.008985	5.310017	-2.131772	1.373270	4.419480	1.649038	0.000000	-10.000000	-0.308333	24.333334	482.000000	1023.000000	1023.000000	2046.000000
48.419998	0.010249	6.057143	-1.869597	1.408473	4.741949	1.776318	0.000000	-10.000000	-0.275000	23.883333	490.333344	1023.000000	1023.000000	2046.000000
48.439999	0.011171	6.602182	-1.694334	1.523515	4.934036	1.838966	0.000000	-10.000000	-0.258333	23.450001	498.333344	1023.000000	1023.000000	2046.000000
48.459999	0.012455	7.360970	-1.387507	1.539010	5.250680	1.958787	0.000000	-10.000000	-0.250000	23.083334	506.333344	1023.000000	1023.000000	2046.000000
48.480000	0.013067	7.722612	-1.289545	1.643626	5.402798	1.965734	0.000000	-10.000000	-0.250000	22.883333	514.000000	1023.000000	1023.000000	2046.000000
48.500000	0.014442	8.535143	-0.931441	1.681789	5.553751	2.231045	0.000000	-10.000000	-0.241667	22.500000	521.666687	1023.000000	1023.000000	2046.000000
48.520000	0.015261	9.019453	-0.828173	1.862103	5.735458	2.250065	0.000000	-10.000000	-0.216667	22.016666	529.333313	1023.000000	1023.000000	2046.000000
48.540001	0.015933	9.416270	-0.702258	1.928344	5.815121	2.375063	0.000000	-10.000000	-0.175000	21.133333	536.666687	1023.000000	1023.000000	2046.000000
48.560001	0.015631	9.237742	-0.955108	2.080677	5.663270	2.448903	0.000000	-10.000000	-0.125000	19.900000	544.000000	1023.000000	1023.000000	2046.000000
48.580002	0.015125	8.939161	-0.948873	2.082820	5.328043	2.477171	0.000000	-10.000000	-0.108333	18.783333	550.833313	1023.000000	1023.000000	2046.000000
48.599998	0.014021	8.286159	-1.120635	1.905898	5.124166	2.376730	0.000000	-10.000000	-0.091667	17.833334	557.333313	1023.000000	1023.000000	2046.000000
48.619999	0.013126	7.757653	-1.057999	1.768095	4.848446	2.199111	0.000000	-10.000000	-0.091667	17.200001	563.500000	1023.000000	1023.000000	2046.000000
48.639999	0.012527	7.403387	-1.092410	1.599057	4.840510	2.056230	0.000000	-10.000000	-0.075000	16.550001	569.333313	1023.000000	1023.000000	2046.000000
48.660000	0.012085	7.142459	-1.063161	1.518803	4.763931	1.922887	0.000000	-10.000000	-0.066667	16.233334	575.000000	1023.000000	1023.000000	2046.000000
48.680000	0.012307	7.273633	-0.991430	1.446611	4.890454	1.927999	0.000000	-10.000000	-0.075000	16.016666	580.333313	1023.000000	1023.000000	2046.000000
48.700001	0.012227	7.226265	-0.996470	1.492615	4.866549	1.863571	0.000000	-10.000000	-0.083333	16.083334	585.666687	1023.000000	1023.000000	2046.000000
48.720001	0.012678	7.492486	-0.862361	1.471478	4.951547	1.931822	0.000000	-10.000000	-0.108333	16.350000	591.000000	1023.000000	1023.000000	2046.000000
48.740002	0.012909	7.629514	-0.821426	1.537631	5.048931	1.864378	0.000000	-10.000000	-0.108333	16.666666	596.500000	1023.000000	1023.000000	2046.000000
48.759998	0.013355	7.892991	-0.652537	1.641256	5.004932	1.899340	0.000000	-10.000000	-0.100000	16.950001	602.000000	1023.000000	1023.000000	2046.000000
48.779999	0.013897	8.213262	-0.615532	1.739091	5.156810	1.932892	0.000000	-10.000000	-0.091667	16.683334	607.666687	1023.000000	1023.000000	2046.000000
48.799999	0.014240	8.415806	-0.512360	1.876202	5.131236	1.920728	0.000000	-10.000000	-0.075000	16.300001	613.333313	1023.000000	1023.000000	2046.000000
48.820000	0.014877	8.792349	-0.360757	1.893356	5.238834	2.020916	0.000000	-10.000000	-0.058333	15.383334	619.000000	1023.000000	1023.000000	2046.000000
48.840000	0.015165	8.962315	-0.323454	2.074760	5.193600	2.017408	0.000000	-10.000000	-0.033333	14.166667	624.166687	1023.000000	1023.000000	2046.000000
48.860001	0.015778	9.324505	-0.217810	2.109809	5.314415	2.118091	0.000000	-10.000000	-0.008333	12.100000	629.166687	1023.000000	1023.000000	2046.000000
48.880001	0.015811	9.344494	-0.260950	2.208371	5.335893	2.061181	0.000000	-10.000000	0.025000	9.133333	633.500000	1023.000000	1023.000000	2046.000000
48.900002	0.016293	9.629238	-0.123824	2.194822	5.393016	2.165223	0.000000	-10.000000	0.075000	3.866667	637.166687	1023.000000	1023.000000	2046.000000
48.919998	0.016049	9.484916	-0.387200	2.321345	5.483956	2.066815	0.000000	-10.000000	0.116667	-1.116667	639.166687	1023.000000	1023.000000	2046.000000
48.939999	0.015930	9.414697	-0.476120	2.329264	5.454642	2.106910	0.000000	-10.000000	0.158333	-6.500000	640.000000	1023.000000	1023.000000	2046.000000
48.959999	0.015570	9.202007	-0.741124	2.311542	5.499005	2.132584	0.000000	-10.000000	0.200000	-9.950000	640.000000	1023.000000	1023.000000	2046.000000
48.980000	0.015224	8.997621	-0.889173	2.371299	5.470878	2.044617	0.000000	-10.000000	0.241667	-13.083333	640.000000	1023.000000	1023.000000	2046.000000
49.000000	0.014973	8.849273	-1.037628	2.328543	5.379891	2.178466	0.000000	-10.000000	0.275000	-14.933333	640.000000	1023.000000	1023.000000	2046.000000
49.020000	0.014407	8.514764	-1.238232	2.382293	5.279967	2.090735	0.000000	-10.000000	0.291667	-16.383333	636.333313	1023.000000	1023.000000	2046.000000
49.040001	0.014011	8.280678	-1.289764	2.337182	5.027970	2.205290	0.000000	-10.000000	0.316667	-17.700001	625.500000	1023.000000	1023.000000	2046.000000
49.060001	0.013285	7.851715	-1.534687	2.409153	4.935963	2.041286	0.000000	-10.000000	0.333333	-18.583334	614.666687	1023.000000	1023.000000	2046.000000
49.080002	0.012863	7.601947	-1.583395	2.419460	4.672420	2.093463	0.000000	-10.000000	0.366667	-19.033333	605.166687	1023.000000	1023.000000	2046.000000
49.099998	0.012177	7.196533	-1.747396	2.385883	4.544445	2.013601	0.000000	-10.000000	0.383333	-19.383333	600.833313	1023.000000	1023.000000	2046.000000
49.119999	0.011819	6.985296	-1.738057	2.402071	4.331190	1.990092	0.000000	-10.000000	0.408333	-19.900002	594.166687	1023.000000	1023.000000	2046.000000
49.139999	0.011433	6.756883	-1.815983	2.336793	4.256505	1.979567	0.000000	-10.000000	0.425000	-20.633333	587.666687	1023.000000	1023.000000	2046.000000
49.160000	0.010792	6.377798	-1.973130	2.343284	4.126829	1.880815	0.000000	-10.000000	0.450000	-21.416668	580.833313	1023.000000	1023.000000	2046.000000
49.180000	0.010425	6.161108	-2.002402	2.317054	3.985635	1.860820	0.000000	-10.000000	0.475000	-22.266666	573.666687	1023.000000	1023.000000	2046.000000
49.200001	0.009888	5.843891	-2.158792	2.303280	3.926018	1.773383	0.000000	-10.000000	0.508333	-23.133333	566.333313	1023.000000	1023.000000	2046.000000
49.220001	0.009480	5.602529	-2.205625	2.358541	3.713378	1.736235	0.000000	-10.000000	0.541667	-23.966667	558.500000	1023.000000	1023.000000	2046.000000
49.240002	0.008983	5.308877	-2.284807	2.296069	3.563940	1.733676	0.000000	-10.000000	0.566667	-24.800001	550.500000	1023.000000	1023.000000	2046.000000
49.259998	0.008439	4.987485	-2.367265	2.317939	3.440494	1.596317	0.000000	-10.000000	0.591667	-25.466667	542.166687	1023.000000	1023.000000	2046.000000
49.279999	0.008029	4.744920	-2.416583	2.231357	3.296829	1.633317	0.000000	-10.000000	0.616667	-26.016666	533.666687	1023.000000	1023.000000	2046.000000
49.299999	0.007431	4.391988	-2.503035	2.227571	3.162941	1.504511	0.000000	-10.000000	0.625000	-26.383333	525.000000	1023.000000	1023.000000	2046.000000
49.320000	0.006955	4.110643	-2.508780	2.150544	2.990365	1.478514	0.000000	-10.000000	0.633333	-26.683334	516.166687	1023.000000	1023.000000	2046.000000
49.340000	0.006373	3.766288	-2.594618	2.171012	2.868841	1.321054	0.000000	-10.000000	0.616667	-26.816668	507.333344	1023.000000	1023.000000	2046.000000
49.360001	0.005889	3.480118	-2.548352	2.068307	2.675876	1.284286	0.000000	-10.000000	0.641667	-27.100000	498.500000	1023.000000	1023.000000	2046.000000
49.380001	0.005248	3.101790	-2.670733	2.051811	2.600802	1.119910	0.000000	-10.000000	0.658333	-27.283335	489.333344	1023.000000	1023.000000	2046.000000
49.400002	0.004925	2.910531	-2.595851	1.928634	2.489754	1.087994	0.000000	-10.000000	0.683333	-27.650002	480.166656	1023.000000	1023.000000	2046.000000
49.419998	0.004651	2.748490	-2.643502	1.968625	2.522900	0.900467	0.000000	-10.000000	0.691667	-27.766668	470.833344	1023.000000	1023.000000	2046.000000
49.439999	0.004435	2.621357	-2.537600	1.875392	2.420143	0.863423	0.000000	-10.000000	0.691667	-27.783335	461.666656	1023.000000	1023.000000	2046.000000
49.459999	0.004195	2.479523	-2.519409	1.815653	2.435935	0.747344	0.000000	-10.000000	0.700000	-27.716667	452.333344	1023.000000	1023.000000	2046.000000
49.480000	0.003742	2.211415	-2.420721	1.637063	2.262416	0.732657	0.000000	-10.000000	0.700000	-27.816668	443.166656	1023.000000	1023.000000	2046.000000
49.500000	0.003093	1.827705	-2.559807	1.587677	2.179446	0.620389	0.000000	-10.000000	0.691667	-28.016666	433.833344	1023.000000	1023.000000	2046.000000
49.520000	0.002530	1.495362	-2.506618	1.494217	1.925349	0.582414	0.000000	-10.000000	0.700000	-28.366667	424.500000	1023.000000	1023.000000	2046.000000
49.540001	0.001849	1.093022	-2.615643	1.440769	1.775753	0.492143	0.000000	-10.000000	0.708333	-28.616667	415.000000	1023.000000	1023.000000	2046.000000
49.560001	0.000620	0.366230	-2.817257	1.432157	1.362219	0.389111	0.000000	-10.000000	0.725000	-29.066668	405.333344	1023.000000	1023.000000	2046.000000
49.580002	-0.000601	-0.354954	-3.047615	1.304500	1.087958	0.300202	0.000000	-10.000000	0.733333	-29.216667	395.666656	1023.000000	1023.000000	2046.000000
49.599998	-0.002555	-1.510003	-3.290524	1.145624	0.595818	0.039079	0.000000	-10.000000	0.741667	-29.366667	386.000000	1023.000000	1023.000000	2046.000000
49.619999	-0.004583	-2.708473	-3.475393	0.805937	0.135102	-0.174118	0.000000	-10.000000	0.750000	-29.333334	376.333344	1023.000000	1023.000000	2046.000000
49.639999	-0.007000	-4.137287	-3.808475	0.547611	-0.301072	-0.575351	0.000000	-10.000000	0.741667	-29.283335	366.500000	1023.000000	1023.000000	2046.000000
49.660000	-0.008759	-5.176757	-3.880415	0.272067	-0.685921	-0.882488	0.000000	-10.000000	0.725000	-29.033335	356.500000	1023.000000	1023.000000	2046.000000
49.680000	-0.010234	-6.048022	-4.052321	0.044421	-0.885960	-1.154162	0.000000	-10.000000	0.708333	-28.700001	346.833344	1023.000000	1023.000000	2046.000000
49.700001	-0.011397	-6.735587	-4.113556	-0.142734	-1.071355	-1.407941	0.000000	-10.000000	0.691667	-28.300001	337.166656	1023.000000	1023.000000	2046.000000
49.720001	-0.012313	-7.276727	-4.156532	-0.357372	-1.236035	-1.526788	0.000000	-10.000000	0.683333	-27.850000	327.833344	1023.000000	1023.000000	2046.000000
49.740002	-0.013298	-7.859318	-4.274513	-0.376319	-1.430665	-1.777821	0.000000	-10.000000	0.666667	-27.416666	318.500000	1023.000000	1023.000000	2046.000000
49.759998	-0.013860	-8.191039	-4.203946	-0.574405	-1.598105	-1.814583	0.000000	-10.000000	0.641667	-27.033333	309.500000	1023.000000	1023.000000	2046.000000
49.779999	-0.014728	-8.704040	-4.354539	-0.534325	-1.747548	-2.067628	0.000000	-10.000000	0.608333	-26.650000	300.500000	1023.000000	1023.000000	2046.000000
49.799999	-0.015055	-8.897728	-4.223643	-0.594041	-1.946801	-2.133243	0.000000	-10.000000	0.583333	-26.050001	291.666656	1023.000000	1023.000000	2046.000000
49.820000	-0.015719	-9.290188	-4.357799	-0.642254	-2.002908	-2.287226	0.000000	-10.000000	0.566667	-25.516666	282.833344	1023.000000	1023.000000	2046.000000
49.840000	-0.016137	-9.537066	-4.350769	-0.667704	-2.129510	-2.389082	0.000000	-10.000000	0.558333	-25.066668	274.333344	1023.000000	1023.000000	2046.000000
49.860001	-0.016480	-9.739574	-4.312541	-0.781847	-2.246334	-2.398852	0.000000	-10.000000	0.550000	-24.616667	266.000000	1023.000000	1023.000000	2046.000000
49.880001	-0.016962	-10.024259	-4.409171	-0.733130	-2.295655	-2.586302	0.000000	-10.000000	0.541667	-24.266666	258.000000	1023.000000	1023.000000	2046.000000
49.900002	-0.017111	-10.112848	-4.326074	-0.912728	-2.313576	-2.560471	0.000000	-10.000000	0.541667	-24.100000	250.000000	1023.000000	1023.000000	2046.000000
49.919998	-0.017706	-10.464061	-4.456975	-0.957573	-2.360284	-2.689230	0.000000	-10.000000	0.541667	-24.283335	241.833328	1023.000000	1023.000000	2046.000000
49.939999	-0.018114	-10.705221	-4.459773	-1.020062	-2.498274	-2.727112	0.000000	-10.000000	0.550000	-24.550001	233.500000	1023.000000	1023.000000	2046.000000
49.959999	-0.018761	-11.087966	-4.733416	-1.058478	-2.468876	-2.827197	0.000000	-10.000000	0.550000	-24.716667	225.166672	1023.000000	1023.000000	2046.000000
49.980000	-0.019239	-11.370535	-4.857335	-1.089012	-2.536555	-2.887633	0.000000	-10.000000	0.541667	-24.683334	217.000000	1023.000000	1023.000000	2046.000000
50.000000	-0.019852	-11.732696	-5.035286	-1.242848	-2.559633	-2.894928	0.000000	-10.000000	0.533333	-24.383333	209.000000	1023.000000	1023.000000	2046.000000
50.020000	-0.020432	-12.075092	-5.126538	-1.230878	-2.666534	-3.051142	0.000000	-10.000000	0.525000	-23.983334	201.000000	1023.000000	1023.000000	2046.000000
50.040001	-0.020910	-12.357829	-5.167865	-1.354099	-2.792286	-3.043579	0.000000	-10.000000	0.508333	-23.500000	193.000000	1023.000000	1023.000000	2046.000000
50.060001	-0.021625	-12.780372	-5.331734	-1.368098	-2.925439	-3.155100	0.000000	-10.000000	0.475000	-22.950001	185.000000	1023.000000	1023.000000	2046.000000
50.080002	-0.022110	-13.067263	-5.269053	-1.387411	-3.146672	-3.264127	0.000000	-10.000000	0.450000	-22.450001	177.166672	1023.000000	1023.000000	2046.000000
50.099998	-0.022824	-13.489005	-5.417994	-1.460907	-3.220603	-3.389500	0.000000	-10.000000	0.433333	-21.900000	169.500000	1023.000000	1023.000000	2046.000000
50.119999	-0.023282	-13.759881	-5.456064	-1.481304	-3.334443	-3.488069	0.000000	-10.000000	0.441667	-21.450001	162.166672	1023.000000	1023.000000	2046.000000
50.139999	-0.023853	-14.097008	-5.518281	-1.623442	-3.379007	-3.576278	0.000000	-10.000000	0.425000	-21.000000	155.000000	1023.000000	1023.000000	2046.000000
50.160000	-0.024167	-14.282706	-5.508351	-1.663938	-3.487975	-3.622442	0.000000	-10.000000	0.425000	-20.616667	148.000000	1023.000000	1023.000000	2046.000000
50.180000	-0.024543	-14.504649	-5.520273	-1.781159	-3.517094	-3.686122	0.000000	-10.000000	0.408333	-20.250000	141.166672	1023.000000	1023.000000	2046.000000
50.200001	-0.024831	-14.675337	-5.568664	-1.769706	-3.542060	-3.794908	0.000000	-10.000000	0.408333	-19.950001	134.333328	1023.000000	1023.000000	2046.000000
50.220001	-0.025074	-14.818805	-5.548697	-1.835527	-3.577756	-3.856825	0.000000	-10.000000	0.391667	-19.750000	127.833336	1023.000000	1023.000000	2046.000000
50.240002	-0.025388	-15.004465	-5.573011	-1.864173	-3.640323	-3.926958	0.000000	-10.000000	0.391667	-19.500000	121.166664	1023.000000	1023.000000	2046.000000
50.259998	-0.025617	-15.139769	-5.572103	-1.935961	-3.689776	-3.941928	0.000000	-10.000000	0.383333	-19.133333	114.833336	1023.000000	1023.000000	2046.000000
50.279999	-0.025936	-15.328279	-5.641554	-1.973586	-3.700618	-4.012522	0.000000	-10.000000	0.375000	-18.750000	108.333336	1023.000000	1023.000000	2046.000000
50.299999	-0.026103	-15.426994	-5.568470	-2.003503	-3.785119	-4.069902	0.000000	-10.000000	0.358333	-18.416666	102.000000	1023.000000	1023.000000	2046.000000
50.320000	-0.026388	-15.595180	-5.574193	-2.069292	-3.813339	-4.138356	0.000000	-10.000000	0.333333	-18.033333	95.666664	1023.000000	1023.000000	2046.000000
50.340000	-0.026570	-15.702910	-5.593446	-2.108536	-3.858530	-4.142398	0.000000	-10.000000	0.316667	-17.566668	89.500000	1023.000000	1023.000000	2046.000000
50.360001	-0.026727	-15.795723	-5.528182	-2.197078	-3.899585	-4.170878	0.000000	-10.000000	0.291667	-16.933334	83.833336	1023.000000	1023.000000	2046.000000
50.380001	-0.027023	-15.970629	-5.591395	-2.205653	-3.901328	-4.272253	0.000000	-10.000000	0.283333	-16.466667	78.166664	1023.000000	1023.000000	2046.000000
50.400002	-0.027193	-16.071104	-5.525323	-2.284194	-3.974829	-4.286757	0.000000	-10.000000	0.266667	-15.883333	72.833336	1023.000000	1023.000000	2046.000000
50.419998	-0.027419	-16.204336	-5.558777	-2.346836	-3.972471	-4.326252	0.000000	-10.000000	0.258333	-15.433333	67.500000	1023.000000	1023.000000	2046.000000
50.439999	-0.027588	-16.304266	-5.559950	-2.317594	-4.017462	-4.409260	0.000000	-10.000000	0.250000	-14.866667	62.500000	1023.000000	1023.000000	2046.000000
50.459999	-0.027727	-16.386444	-5.535545	-2.456491	-3.991926	-4.402482	0.000000	-10.000000	0.250000	-14.333334	57.500000	1023.000000	1023.000000	2046.000000
50.480000	-0.027915	-16.497641	-5.593725	-2.397218	-4.020886	-4.485812	0.000000	-10.000000	0.250000	-13.783334	52.666668	1023.000000	1023.000000	2046.000000
50.500000	-0.027872	-16.472134	-5.515693	-2.488041	-3.958312	-4.510087	0.000000	-10.000000	0.233333	-13.183333	48.000000	1023.000000	1023.000000	2046.000000
50.520000	-0.027984	-16.538519	-5.589192	-2.502607	-3.867778	-4.578941	0.000000	-10.000000	0.200000	-12.633333	43.500000	1023.000000	1023.000000	2046.000000
50.540001	-0.027776	-16.415604	-5.454348	-2.538597	-3.855866	-4.566793	0.000000	-10.000000	0.166667	-11.900001	39.166668	1023.000000	1023.000000	2046.000000
50.560001	-0.027538	-16.275242	-5.320285	-2.596722	-3.825021	-4.533214	0.000000	-10.000000	0.150000	-10.916667	35.166668	1023.000000	1023.000000	2046.000000
50.580002	-0.027659	-16.346394	-5.301358	-2.636734	-3.814157	-4.594143	0.000000	-10.000000	0.133333	-9.700001	31.666666	1023.000000	1023.000000	2046.000000
50.599998	-0.027681	-16.359617	-5.270945	-2.740730	-3.736536	-4.611406	0.000000	-10.000000	0.116667	-8.383333	28.500000	1023.000000	1023.000000	2046.000000
50.619999	-0.027560	-16.287823	-5.297008	-2.724345	-3.676871	-4.589599	0.000000	-10.000000	0.091667	-6.550000	25.833334	1023.000000	1023.000000	2046.000000
50.639999	-0.027131	-16.034323	-5.084021	-2.861291	-3.602710	-4.486301	0.000000	-10.000000	0.083333	-3.783333	23.666666	1023.000000	1023.000000	2046.000000
50.660000	-0.026920	-15.909481	-5.211759	-2.780071	-3.442956	-4.474695	0.000000	-10.000000	0.058333	-0.233333	22.500000	1023.000000	1023.000000	2046.000000
50.680000	-0.026774	-15.823421	-5.260756	-2.840589	-3.410199	-4.311877	0.000000	-10.000000	0.016667	3.683333	22.000000	1023.000000	1023.000000	2046.000000
50.700001	-0.027341	-16.158464	-5.516996	-2.881132	-3.454116	-4.306219	0.000000	-10.000000	-0.041667	8.383333	22.000000	1023.000000	1023.000000	2046.000000
50.720001	-0.028047	-16.575827	-5.587389	-3.052402	-3.690012	-4.246024	0.000000	-10.000000	-0.108333	12.966667	22.000000	1023.000000	1023.000000	2046.000000
50.740002	-0.029107	-17.202311	-5.820438	-3.232369	-3.821128	-4.328376	0.000000	-10.000000	-0.183333	17.150000	22.000000	1023.000000	1023.000000	2046.000000
50.759998	-0.029520	-17.446331	-5.797367	-3.404207	-3.874863	-4.369894	0.000000	-10.000000	-0.250000	19.683334	22.000000	1023.000000	1023.000000	2046.000000
50.779999	-0.029878	-17.658176	-5.856239	-3.583928	-3.799830	-4.418179	0.000000	-10.000000	-0.291667	21.700001	23.333334	1023.000000	1023.000000	2046.000000
50.799999	-0.029737	-17.574497	-5.783604	-3.648596	-3.717280	-4.425016	0.000000	-10.000000	-0.316667	23.050001	26.666666	1023.000000	1023.000000	2046.000000
50.820000	-0.029337	-17.338320	-5.694806	-3.763751	-3.569854	-4.309907	0.000000	-10.000000	-0.358333	24.183334	32.666668	1023.000000	1023.000000	2046.000000
50.840000	-0.028877	-17.066420	-5.684590	-3.677660	-3.445651	-4.258519	0.000000	-10.000000	-0.416667	25.683334	40.000000	1023.000000	1023.000000	2046.000000
50.860001	-0.028182	-16.655859	-5.509336	-3.687123	-3.346055	-4.113346	0.000000	-10.000000	-0.458333	26.850000	48.166668	1023.000000	1023.000000	2046.000000
50.880001	-0.027532	-16.271235	-5.510682	-3.524326	-3.188048	-4.048178	0.000000	-10.000000	-0.500000	28.366667	56.833332	1023.000000	1023.000000	2046.000000
50.900002	-0.026700	-15.779531	-5.334332	-3.492427	-3.034378	-3.918393	0.000000	-10.000000	-0.550000	29.233334	66.000000	1023.000000	1023.000000	2046.000000
50.919998	-0.026023	-15.379819	-5.343089	-3.351328	-2.891066	-3.794336	0.000000	-10.000000	-0.591667	30.616667	75.666664	1023.000000	1023.000000	2046.000000
50.939999	-0.025075	-14.819595	-5.163578	-3.253875	-2.708224	-3.693919	0.000000	-10.000000	-0.608333	31.316668	85.666664	1023.000000	1023.000000	2046.000000
50.959999	-0.024362	-14.398036	-5.257339	-3.065019	-2.501397	-3.574281	0.000000	-10.000000	-0.600000	31.900000	96.000000	1023.000000	1023.000000	2046.000000
50.980000	-0.023243	-13.736807	-5.099178	-2.948635	-2.261420	-3.427574	0.000000	-10.000000	-0.591667	31.950001	106.500000	1023.000000	1023.000000	2046.000000
51.000000	-0.022456	-13.271590	-5.100958	-2.914888	-2.077725	-3.178019	0.000000	-10.000000	-0.575000	31.733334	117.166664	1023.000000	1023.000000	2046.000000
51.020000	-0.021338	-12.610579	-4.998810	-2.760001	-1.794598	-3.057171	0.000000	-10.000000	-0.550000	31.299999	127.833336	1023.000000	1023.000000	2046.000000
51.040001	-0.020679	-12.221202	-5.047576	-2.676445	-1.570846	-2.926334	0.000000	-10.000000	-0.541667	30.950001	138.333328	1023.000000	1023.000000	2046.000000
51.060001	-0.019624	-11.597519	-5.059474	-2.525031	-1.253120	-2.759895	0.000000	-10.000000	-0.541667	30.983334	148.666672	1023.000000	1023.000000	2046.000000
51.080002	-0.018834	-11.130728	-5.073352	-2.484079	-0.991736	-2.581561	0.000000	-10.000000	-0.541667	30.983334	159.000000	1023.000000	1023.000000	2046.000000
51.099998	-0.017869	-10.560540	-5.111444	-2.326834	-0.756304	-2.365958	0.000000	-10.000000	-0.533333	30.650000	169.333328	1023.000000	1023.000000	2046.000000
51.119999	-0.016930	-10.005569	-5.006390	-2.239137	-0.566597	-2.193446	0.000000	-10.000000	-0.533333	30.633333	179.500000	1023.000000	1023.000000	2046.000000
51.139999	-0.016227	-9.590432	-5.006615	-2.131727	-0.402649	-2.049442	0.000000	-10.000000	-0.533333	30.583334	189.666672	1023.000000	1023.000000	2046.000000
51.160000	-0.015326	-9.057829	-4.950656	-1.968207	-0.277562	-1.861404	0.000000	-10.000000	-0.558333	30.900000	200.000000	1023.000000	1023.000000	2046.000000
51.180000	-0.014660	-8.663832	-4.900054	-1.884568	-0.140871	-1.738338	0.000000	-10.000000	-0.575000	31.166666	210.333328	1023.000000	1023.000000	2046.000000
51.200001	-0.013739	-8.119480	-4.829177	-1.740221	0.008117	-1.558198	0.000000	-10.000000	-0.608333	31.549999	220.666672	1023.000000	1023.000000	2046.000000
51.220001	-0.012843	-7.590196	-4.728251	-1.653109	0.207007	-1.415841	0.000000	-10.000000	-0.625000	32.049999	231.000000	1023.000000	1023.000000	2046.000000
51.240002	-0.011829	-6.990890	-4.646287	-1.532080	0.402630	-1.215153	0.000000	-10.000000	-0.641667	32.366669	241.666672	1023.000000	1023.000000	2046.000000
51.259998	-0.010739	-6.346836	-4.490214	-1.433490	0.660752	-1.083884	0.000000	-10.000000	-0.633333	32.583332	252.500000	1023.000000	1023.000000	2046.000000
51.279999	-0.009755	-5.765261	-4.372234	-1.341595	0.843969	-0.895401	0.000000	-10.000000	-0.608333	32.549999	263.500000	1023.000000	1023.000000	2046.000000
51.299999	-0.008630	-5.100398	-4.290544	-1.125704	1.076113	-0.760263	0.000000	-10.000000	-0.591667	32.250000	274.333344	1023.000000	1023.000000	2046.000000
51.320000	-0.007532	-4.451128	-4.143724	-1.041989	1.309392	-0.574808	0.000000	-10.000000	-0.575000	31.733334	285.000000	1023.000000	1023.000000	2046.000000
51.340000	-0.006451	-3.812510	-4.122447	-0.862277	1.558055	-0.385842	0.000000	-10.000000	-0.575000	31.299999	295.666656	1023.000000	1023.000000	2046.000000
51.360001	-0.005333	-3.151855	-3.972230	-0.704904	1.772481	-0.247201	0.000000	-10.000000	-0.550000	30.850000	306.166656	1023.000000	1023.000000	2046.000000
51.380001	-0.004247	-2.509700	-3.882090	-0.551328	2.009988	-0.086271	0.000000	-10.000000	-0.541667	30.783335	316.666656	1023.000000	1023.000000	2046.000000
51.400002	-0.002959	-1.748834	-3.715037	-0.399716	2.264950	0.100970	0.000000	-10.000000	-0.533333	30.666668	327.000000	1023.000000	1023.000000	2046.000000
51.419998	-0.001861	-1.100114	-3.583927	-0.249242	2.501538	0.231517	0.000000	-10.000000	-0.541667	30.683334	337.333344	1023.000000	1023.000000	2046.000000
51.439999	-0.000734	-0.433884	-3.470359	-0.102114	2.738554	0.400035	0.000000	-10.000000	-0.533333	30.350000	347.500000	1023.000000	1023.000000	2046.000000
51.459999	0.000355	0.209846	-3.341390	0.051859	2.959511	0.539867	0.000000	-10.000000	-0.516667	30.083334	357.500000	1023.000000	1023.000000	2046.000000
51.480000	0.001579	0.933235	-3.174167	0.235583	3.178189	0.693631	0.000000	-10.000000	-0.500000	29.766666	367.500000	1023.000000	1023.000000	2046.000000
51.500000	0.002719	1.606915	-3.046045	0.382662	3.449493	0.820805	0.000000	-10.000000	-0.491667	29.483334	377.500000	1023.000000	1023.000000	2046.000000
51.520000	0.003865	2.284173	-2.957640	0.540419	3.707534	0.993859	0.000000	-10.000000	-0.475000	29.183334	387.500000	1023.000000	1023.000000	2046.000000
51.540001	0.005050	2.984558	-2.791008	0.694591	3.941119	1.139856	0.000000	-10.000000	-0.458333	28.766666	397.333344	1023.000000	1023.000000	2046.000000
51.560001	0.006097	3.603309	-2.636978	0.805191	4.172028	1.263068	0.000000	-10.000000	-0.441667	28.483334	407.000000	1023.000000	1023.000000	2046.000000
51.580002	0.007398	4.372070	-2.477139	0.974191	4.437167	1.437851	0.000000	-10.000000	-0.425000	28.250000	416.500000	1023.000000	1023.000000	2046.000000
51.599998	0.008430	4.982234	-2.317942	1.090627	4.698289	1.511260	0.000000	-10.000000	-0.408333	27.800001	426.000000	1023.000000	1023.000000	2046.000000
51.619999	0.009430	5.573347	-2.166371	1.185326	4.910299	1.644094	0.000000	-10.000000	-0.400000	27.550001	435.333344	1023.000000	1023.000000	2046.000000
51.639999	0.010597	6.263088	-1.891428	1.244905	5.188988	1.720623	0.000000	-10.000000	-0.416667	27.350000	444.666656	1023.000000	1023.000000	2046.000000
51.660000	0.011367	6.717917	-1.714130	1.266986	5.326865	1.838196	0.000000	-10.000000	-0.408333	27.466667	453.833344	1023.000000	1023.000000	2046.000000
51.680000	0.012468	7.368618	-1.470296	1.324133	5.520486	1.994296	0.000000	-10.000000	-0.391667	27.216667	463.000000	1023.000000	1023.000000	2046.000000
51.700001	0.013604	8.039698	-1.199025	1.434527	5.715889	2.088307	0.000000	-10.000000	-0.350000	26.850000	472.000000	1023.000000	1023.000000	2046.000000
[truncated: 965,732 more chars]
