# Supplementary material for: Effect of Electrode Belt and Body Positions on Regional Pulmonary Ventilation- and Perfusion-Related Impedance Changes Measured by Electric Impedance Tomography
Source: PLoS One. 2016 Jun 2;11(6):e0155913. doi: 10.1371/journal.pone.0155913 (PMC4890811; doi:10.1371/journal.pone.0155913)
Supplement: S1 Dataset — (ZIP) [file pone.0155913.s001.zip › Dataset/Fp09-rygg-2i.txt]

Patient Name:	Fp9
Registry:	Fp9
Investigator:	 
Diagnosys:	 
Notes:	rygg2i              
Sample Rate [Hz]:	50.08
Time Base 	Pixels Mean 	Pixels Sum 	UPPER RIGHT		UPPER LEFT		LOWER RIGHT		LOWER LEFT		QRS	ETCO2	Paw	Flow (L/min)	Volume	Analog1	Analog2	AnalogSum
0.000000	-0.044654	-26.390280	-6.985378	-6.236626	-7.825330	-5.342945	0.000000	-10.000000	0.058333	-5.966667	-38.333332	1023.000000	1023.000000	2046.000000
0.020000	-0.044423	-26.253756	-6.908448	-6.252146	-7.803570	-5.289591	0.000000	-10.000000	0.058333	-6.800000	-40.333332	1023.000000	1023.000000	2046.000000
0.040000	-0.044127	-26.079256	-6.960211	-6.189527	-7.650464	-5.279054	0.000000	-10.000000	0.050000	-7.050000	-42.500000	1023.000000	1023.000000	2046.000000
0.060000	-0.044464	-26.278166	-6.887899	-6.300618	-7.784211	-5.305438	0.000000	-10.000000	0.050000	-6.833333	-44.833332	1023.000000	1023.000000	2046.000000
0.080000	-0.044438	-26.262981	-6.880025	-6.288997	-7.734706	-5.359254	0.000000	-10.000000	0.050000	-6.766667	-47.166668	1023.000000	1023.000000	2046.000000
0.100000	-0.044585	-26.349648	-6.764093	-6.339462	-7.869024	-5.377069	0.000000	-10.000000	0.050000	-5.900000	-50.166668	1023.000000	1023.000000	2046.000000
0.120000	-0.044460	-26.275923	-6.557393	-6.391894	-7.961579	-5.365058	0.000000	-10.000000	0.050000	-5.133334	-52.166668	1023.000000	1023.000000	2046.000000
0.140000	-0.044427	-26.256151	-6.570203	-6.419390	-7.887782	-5.378776	0.000000	-10.000000	0.033333	-3.933334	-54.000000	1023.000000	1023.000000	2046.000000
0.160000	-0.044544	-26.325718	-6.452394	-6.559229	-8.014868	-5.299226	0.000000	-10.000000	0.008333	-2.150000	-54.833332	1023.000000	1023.000000	2046.000000
0.180000	-0.044521	-26.311977	-6.523254	-6.558061	-7.904933	-5.325728	0.000000	-10.000000	0.008333	0.000000	-55.666668	1023.000000	1023.000000	2046.000000
0.200000	-0.044243	-26.147604	-6.579891	-6.521039	-7.743625	-5.303050	0.000000	-10.000000	-0.008333	2.150000	-56.000000	1023.000000	1023.000000	2046.000000
0.220000	-0.043970	-25.986452	-6.412592	-6.623812	-7.792062	-5.157986	0.000000	-10.000000	-0.008333	3.966667	-56.000000	1023.000000	1023.000000	2046.000000
0.240000	-0.043312	-25.597324	-6.439883	-6.497109	-7.501038	-5.159294	0.000000	-10.000000	-0.033333	6.166667	-56.000000	1023.000000	1023.000000	2046.000000
0.260000	-0.042508	-25.122286	-6.294244	-6.455190	-7.363441	-5.009412	0.000000	-10.000000	-0.033333	8.416667	-56.000000	1023.000000	1023.000000	2046.000000
0.280000	-0.041904	-24.765448	-6.026076	-6.431931	-7.389822	-4.917619	0.000000	-10.000000	-0.050000	10.216667	-56.000000	1023.000000	1023.000000	2046.000000
0.300000	-0.040918	-24.182762	-6.096947	-6.288512	-6.961477	-4.835827	0.000000	-10.000000	-0.091667	11.850000	-56.000000	1023.000000	1023.000000	2046.000000
0.320000	-0.040117	-23.709015	-5.835596	-6.288553	-6.955237	-4.629628	0.000000	-10.000000	-0.141667	13.766667	-56.000000	1023.000000	1023.000000	2046.000000
0.340000	-0.039466	-23.324200	-5.729718	-6.141387	-6.805405	-4.647691	0.000000	-10.000000	-0.200000	15.816667	-42.500000	1023.000000	1023.000000	2046.000000
0.360000	-0.038220	-22.587788	-5.682741	-6.036093	-6.440745	-4.428208	0.000000	-10.000000	-0.241667	18.050001	-15.000000	1023.000000	1023.000000	2046.000000
0.380000	-0.037591	-22.216337	-5.469044	-6.018362	-6.408818	-4.320113	0.000000	-10.000000	-0.283333	19.966667	14.666667	1023.000000	1023.000000	2046.000000
0.400000	-0.036481	-21.560307	-5.390730	-5.831084	-6.079924	-4.258567	0.000000	-10.000000	-0.325000	21.533335	33.166668	1023.000000	1023.000000	2046.000000
0.420000	-0.035458	-20.955467	-5.277402	-5.740864	-5.855919	-4.081281	0.000000	-10.000000	-0.350000	22.633333	40.000000	1023.000000	1023.000000	2046.000000
0.440000	-0.034693	-20.503805	-5.003663	-5.716871	-5.849986	-3.933285	0.000000	-10.000000	-0.366667	23.416666	47.333332	1023.000000	1023.000000	2046.000000
0.460000	-0.033413	-19.747223	-4.923270	-5.546718	-5.465112	-3.812123	0.000000	-10.000000	-0.383333	24.049999	55.000000	1023.000000	1023.000000	2046.000000
0.480000	-0.032310	-19.094959	-4.645349	-5.494875	-5.373565	-3.581171	0.000000	-10.000000	-0.416667	24.716667	63.000000	1023.000000	1023.000000	2046.000000
0.500000	-0.031284	-18.489046	-4.471340	-5.353466	-5.184545	-3.479696	0.000000	-10.000000	-0.441667	25.283333	71.166664	1023.000000	1023.000000	2046.000000
0.520000	-0.030192	-17.843399	-4.468364	-5.169491	-4.793916	-3.411628	0.000000	-10.000000	-0.458333	26.083334	79.500000	1023.000000	1023.000000	2046.000000
0.540000	-0.029036	-17.160246	-4.235323	-5.124049	-4.608837	-3.192036	0.000000	-10.000000	-0.458333	26.549999	88.166664	1023.000000	1023.000000	2046.000000
0.560000	-0.028050	-16.577276	-3.964406	-4.985431	-4.505260	-3.122179	0.000000	-10.000000	-0.500000	27.100000	97.000000	1023.000000	1023.000000	2046.000000
0.580000	-0.026957	-15.931740	-3.943855	-4.804020	-4.122452	-3.061412	0.000000	-10.000000	-0.508333	27.566668	106.000000	1023.000000	1023.000000	2046.000000
0.600000	-0.026031	-15.384400	-3.763904	-4.752539	-4.013531	-2.854426	0.000000	-10.000000	-0.550000	28.333334	115.166664	1023.000000	1023.000000	2046.000000
0.620000	-0.025610	-15.135274	-3.563406	-4.680148	-4.050622	-2.841099	0.000000	-10.000000	-0.558333	29.133333	124.333336	1023.000000	1023.000000	2046.000000
0.640000	-0.024766	-14.636909	-3.610052	-4.578928	-3.687317	-2.760612	0.000000	-10.000000	-0.600000	29.766666	133.833328	1023.000000	1023.000000	2046.000000
0.660000	-0.024315	-14.370157	-3.416445	-4.676062	-3.703761	-2.573890	0.000000	-10.000000	-0.591667	30.400000	143.500000	1023.000000	1023.000000	2046.000000
0.680000	-0.023462	-13.866219	-3.248864	-4.523903	-3.539331	-2.554120	0.000000	-10.000000	-0.575000	30.550001	153.666672	1023.000000	1023.000000	2046.000000
0.700000	-0.022190	-13.114407	-3.127534	-4.390833	-3.267183	-2.328857	0.000000	-10.000000	-0.541667	30.766666	164.000000	1023.000000	1023.000000	2046.000000
0.720000	-0.021425	-12.662071	-2.960755	-4.262330	-3.204512	-2.234474	0.000000	-10.000000	-0.516667	30.200001	174.333328	1023.000000	1023.000000	2046.000000
0.740000	-0.020932	-12.370886	-2.975690	-4.064504	-3.019561	-2.311131	0.000000	-10.000000	-0.491667	29.483334	184.500000	1023.000000	1023.000000	2046.000000
0.760000	-0.021853	-12.914855	-3.087085	-4.136661	-3.226878	-2.464231	0.000000	-10.000000	-0.483333	28.683334	194.333328	1023.000000	1023.000000	2046.000000
0.780000	-0.024023	-14.197386	-3.335901	-4.256009	-3.701280	-2.904196	0.000000	-10.000000	-0.475000	28.000000	204.000000	1023.000000	1023.000000	2046.000000
0.800000	-0.026120	-15.437054	-3.743712	-4.381422	-4.019245	-3.292674	0.000000	-10.000000	-0.458333	27.750000	213.500000	1023.000000	1023.000000	2046.000000
0.820000	-0.027283	-16.124361	-3.866629	-4.567632	-4.345334	-3.344766	0.000000	-10.000000	-0.433333	27.316668	222.833328	1023.000000	1023.000000	2046.000000
0.840000	-0.027679	-16.358135	-4.007889	-4.527053	-4.336607	-3.486587	0.000000	-10.000000	-0.416667	27.116667	232.000000	1023.000000	1023.000000	2046.000000
0.860000	-0.027731	-16.389265	-4.123296	-4.608442	-4.256579	-3.400949	0.000000	-10.000000	-0.408333	26.799999	241.000000	1023.000000	1023.000000	2046.000000
0.880000	-0.027520	-16.264559	-3.988390	-4.563204	-4.338381	-3.374584	0.000000	-10.000000	-0.425000	26.799999	250.000000	1023.000000	1023.000000	2046.000000
0.900000	-0.026906	-15.901199	-4.026121	-4.396132	-4.063115	-3.415831	0.000000	-10.000000	-0.450000	27.066668	259.000000	1023.000000	1023.000000	2046.000000
0.920000	-0.026101	-15.425488	-3.893951	-4.320229	-3.973187	-3.238122	0.000000	-10.000000	-0.475000	27.283333	268.000000	1023.000000	1023.000000	2046.000000
0.940000	-0.025270	-14.934787	-3.585277	-4.156963	-4.043356	-3.149190	0.000000	-10.000000	-0.466667	27.533333	277.000000	1023.000000	1023.000000	2046.000000
0.960000	-0.023998	-14.182654	-3.416491	-3.921353	-3.765533	-3.079278	0.000000	-10.000000	-0.458333	27.700001	286.166656	1023.000000	1023.000000	2046.000000
0.980000	-0.022863	-13.512280	-3.293179	-3.714333	-3.571381	-2.933387	0.000000	-10.000000	-0.458333	27.800001	295.333344	1023.000000	1023.000000	2046.000000
1.000000	-0.021940	-12.966681	-2.974190	-3.518774	-3.601404	-2.872314	0.000000	-10.000000	-0.466667	27.850000	304.666656	1023.000000	1023.000000	2046.000000
1.020000	-0.020515	-12.124085	-2.853660	-3.272672	-3.246095	-2.751657	0.000000	-10.000000	-0.466667	27.850000	314.000000	1023.000000	1023.000000	2046.000000
1.040000	-0.018874	-11.154599	-2.679786	-3.150572	-2.928596	-2.395645	0.000000	-10.000000	-0.466667	28.033335	323.333344	1023.000000	1023.000000	2046.000000
1.060000	-0.017639	-10.424703	-2.414788	-2.954183	-2.822687	-2.233044	0.000000	-10.000000	-0.450000	27.900000	332.666656	1023.000000	1023.000000	2046.000000
1.080000	-0.016336	-9.654439	-2.314900	-2.848377	-2.456043	-2.035120	0.000000	-10.000000	-0.433333	27.283333	342.000000	1023.000000	1023.000000	2046.000000
1.100000	-0.015158	-8.958244	-2.111706	-2.823902	-2.264222	-1.758414	0.000000	-10.000000	-0.408333	26.450001	351.166656	1023.000000	1023.000000	2046.000000
1.120000	-0.013904	-8.217223	-1.879179	-2.621500	-2.072227	-1.644317	0.000000	-10.000000	-0.383333	25.366667	360.166656	1023.000000	1023.000000	2046.000000
1.140000	-0.013104	-7.744398	-1.843772	-2.442712	-1.787499	-1.670415	0.000000	-10.000000	-0.350000	24.250000	368.666656	1023.000000	1023.000000	2046.000000
1.160000	-0.012420	-7.340306	-1.674088	-2.495711	-1.692747	-1.477759	0.000000	-10.000000	-0.325000	23.233334	377.000000	1023.000000	1023.000000	2046.000000
1.180000	-0.011458	-6.771957	-1.363329	-2.386936	-1.672501	-1.349191	0.000000	-10.000000	-0.325000	22.816668	384.833344	1023.000000	1023.000000	2046.000000
1.200000	-0.010807	-6.386803	-1.252237	-2.192610	-1.512218	-1.429738	0.000000	-10.000000	-0.333333	22.766666	392.500000	1023.000000	1023.000000	2046.000000
1.220000	-0.010159	-6.003890	-1.046447	-2.275672	-1.490887	-1.190884	0.000000	-10.000000	-0.341667	23.133333	400.166656	1023.000000	1023.000000	2046.000000
1.240000	-0.009463	-5.592469	-0.796114	-2.148943	-1.494299	-1.153113	0.000000	-10.000000	-0.341667	23.166668	408.000000	1023.000000	1023.000000	2046.000000
1.260000	-0.008660	-5.117820	-0.708561	-2.038093	-1.252266	-1.118902	0.000000	-10.000000	-0.350000	23.400000	415.833344	1023.000000	1023.000000	2046.000000
1.280000	-0.007904	-4.671157	-0.536562	-2.137562	-1.193578	-0.803456	0.000000	-10.000000	-0.350000	23.400000	423.500000	1023.000000	1023.000000	2046.000000
1.300000	-0.007252	-4.285864	-0.407092	-2.002768	-1.082297	-0.793707	0.000000	-10.000000	-0.350000	23.633333	431.166656	1023.000000	1023.000000	2046.000000
1.320000	-0.006275	-3.708696	-0.394821	-1.830084	-0.734458	-0.749334	0.000000	-10.000000	-0.341667	23.550001	439.000000	1023.000000	1023.000000	2046.000000
1.340000	-0.005216	-3.082746	-0.147006	-1.830078	-0.657213	-0.448449	0.000000	-10.000000	-0.333333	23.433334	447.000000	1023.000000	1023.000000	2046.000000
1.360000	-0.004291	-2.536244	-0.023686	-1.586472	-0.485464	-0.440623	0.000000	-10.000000	-0.325000	23.100000	455.000000	1023.000000	1023.000000	2046.000000
1.380000	-0.003275	-1.935789	0.138078	-1.436746	-0.299785	-0.337335	0.000000	-10.000000	-0.325000	22.933334	462.666656	1023.000000	1023.000000	2046.000000
1.400000	-0.002017	-1.191756	0.387399	-1.404421	-0.120115	-0.054620	0.000000	-10.000000	-0.316667	22.766666	470.333344	1023.000000	1023.000000	2046.000000
1.420000	-0.000970	-0.572983	0.573575	-1.253203	0.039423	0.067222	0.000000	-10.000000	-0.325000	22.650000	477.833344	1023.000000	1023.000000	2046.000000
1.440000	-0.000131	-0.077206	0.593471	-0.992459	0.314195	0.007588	0.000000	-10.000000	-0.325000	22.816668	485.500000	1023.000000	1023.000000	2046.000000
1.460000	0.000948	0.560522	0.860949	-1.003815	0.390636	0.312752	0.000000	-10.000000	-0.325000	22.950001	493.166656	1023.000000	1023.000000	2046.000000
1.480000	0.002118	1.251493	1.028155	-0.850570	0.600502	0.473406	0.000000	-10.000000	-0.300000	22.850000	500.833344	1023.000000	1023.000000	2046.000000
1.500000	0.002861	1.690736	1.030573	-0.617336	0.856788	0.420710	0.000000	-10.000000	-0.291667	22.700001	508.500000	1023.000000	1023.000000	2046.000000
1.520000	0.003872	2.288119	1.288622	-0.682092	0.941854	0.739734	0.000000	-10.000000	-0.275000	22.216667	516.000000	1023.000000	1023.000000	2046.000000
1.540000	0.004748	2.806251	1.506314	-0.551393	1.018981	0.832350	0.000000	-10.000000	-0.266667	22.016666	523.500000	1023.000000	1023.000000	2046.000000
1.560000	0.005367	3.172137	1.526213	-0.280897	1.268915	0.657907	0.000000	-10.000000	-0.250000	21.416666	530.833313	1023.000000	1023.000000	2046.000000
1.580000	0.006168	3.645097	1.669203	-0.327280	1.397019	0.906155	0.000000	-10.000000	-0.250000	20.900000	538.166687	1023.000000	1023.000000	2046.000000
1.600000	0.007139	4.218916	1.908960	-0.330811	1.485889	1.154877	0.000000	-10.000000	-0.241667	20.166666	545.166687	1023.000000	1023.000000	2046.000000
1.620000	0.007979	4.715345	2.011778	-0.030661	1.724492	1.009736	0.000000	-10.000000	-0.225000	19.300001	552.000000	1023.000000	1023.000000	2046.000000
1.640000	0.009084	5.368513	2.209571	0.051545	1.892433	1.214964	0.000000	-10.000000	-0.208333	18.600000	558.666687	1023.000000	1023.000000	2046.000000
1.660000	0.009835	5.812416	2.350863	0.054649	1.984355	1.422549	0.000000	-10.000000	-0.200000	18.183334	565.166687	1023.000000	1023.000000	2046.000000
1.680000	0.009904	5.853358	2.266288	0.191248	2.127222	1.268600	0.000000	-10.000000	-0.208333	18.233334	571.500000	1023.000000	1023.000000	2046.000000
1.700000	0.010277	6.073794	2.337353	0.207812	2.230741	1.297889	0.000000	-10.000000	-0.208333	18.466667	577.500000	1023.000000	1023.000000	2046.000000
1.720000	0.011420	6.749483	2.638589	0.155633	2.314262	1.640999	0.000000	-10.000000	-0.200000	18.450001	583.500000	1023.000000	1023.000000	2046.000000
1.740000	0.012003	7.093748	2.741751	0.227974	2.428132	1.695890	0.000000	-10.000000	-0.175000	17.883333	589.500000	1023.000000	1023.000000	2046.000000
1.760000	0.012049	7.120723	2.575169	0.449780	2.596897	1.498877	0.000000	-10.000000	-0.141667	16.900000	595.500000	1023.000000	1023.000000	2046.000000
1.780000	0.011494	6.793008	2.617081	0.430897	2.335709	1.409320	0.000000	-10.000000	-0.116667	15.583333	601.333313	1023.000000	1023.000000	2046.000000
1.800000	0.009926	5.866240	2.520224	0.214659	1.927516	1.203840	0.000000	-10.000000	-0.100000	14.383333	606.833313	1023.000000	1023.000000	2046.000000
1.820000	0.007088	4.189258	2.007976	0.123731	1.479558	0.577993	0.000000	-10.000000	-0.083333	13.316667	611.833313	1023.000000	1023.000000	2046.000000
1.840000	0.004796	2.834138	1.673922	-0.062143	1.024885	0.197473	0.000000	-10.000000	-0.075000	12.233334	616.500000	1023.000000	1023.000000	2046.000000
1.860000	0.003724	2.201119	1.615520	-0.255170	0.670507	0.170262	0.000000	-10.000000	-0.058333	11.716667	620.833313	1023.000000	1023.000000	2046.000000
1.880000	0.002638	1.559210	1.366911	-0.250703	0.564323	-0.121321	0.000000	-10.000000	-0.058333	11.083334	625.000000	1023.000000	1023.000000	2046.000000
1.900000	0.002320	1.371326	1.225125	-0.200075	0.600331	-0.254055	0.000000	-10.000000	-0.041667	10.716667	628.666687	1023.000000	1023.000000	2046.000000
1.920000	0.002341	1.383538	1.297955	-0.272762	0.499523	-0.141178	0.000000	-10.000000	-0.025000	10.000000	632.333313	1023.000000	1023.000000	2046.000000
1.940000	0.002060	1.217501	1.231514	-0.171404	0.469566	-0.312175	0.000000	-10.000000	-0.008333	9.216667	635.666687	1023.000000	1023.000000	2046.000000
1.960000	0.002142	1.265636	1.197420	0.016690	0.507637	-0.456112	0.000000	-10.000000	0.000000	8.216667	639.000000	1023.000000	1023.000000	2046.000000
1.980000	0.002633	1.556358	1.353748	0.094974	0.486281	-0.378645	0.000000	-10.000000	0.000000	6.733334	641.833313	1023.000000	1023.000000	2046.000000
2.000000	0.003366	1.989389	1.584051	0.153960	0.470148	-0.218770	0.000000	-10.000000	0.016667	4.366667	644.333313	1023.000000	1023.000000	2046.000000
2.020000	0.003347	1.978266	1.547724	0.261997	0.464873	-0.296329	0.000000	-10.000000	0.033333	1.150000	646.333313	1023.000000	1023.000000	2046.000000
2.040000	0.003175	1.876646	1.452462	0.431655	0.484742	-0.492213	0.000000	-10.000000	0.050000	-1.883333	647.500000	1023.000000	1023.000000	2046.000000
2.060000	0.003764	2.224641	1.603296	0.420066	0.474863	-0.273585	0.000000	-10.000000	0.066667	-4.700000	648.000000	1023.000000	1023.000000	2046.000000
2.080000	0.004175	2.467674	1.669720	0.386432	0.477565	-0.066044	0.000000	-10.000000	0.083333	-7.183333	648.000000	1023.000000	1023.000000	2046.000000
2.100000	0.004276	2.527124	1.540693	0.414020	0.614777	-0.042366	0.000000	-10.000000	0.125000	-10.183333	648.000000	1023.000000	1023.000000	2046.000000
2.120000	0.004484	2.649798	1.523924	0.454581	0.676030	-0.004738	0.000000	-10.000000	0.175000	-13.233334	648.000000	1023.000000	1023.000000	2046.000000
2.140000	0.004604	2.720892	1.605435	0.344362	0.614310	0.156785	0.000000	-10.000000	0.241667	-15.966666	648.000000	1023.000000	1023.000000	2046.000000
2.160000	0.004302	2.542300	1.407772	0.315987	0.721908	0.096633	0.000000	-10.000000	0.308333	-18.233334	639.833313	1023.000000	1023.000000	2046.000000
2.180000	0.003929	2.322008	1.357109	0.332349	0.640706	-0.008157	0.000000	-10.000000	0.350000	-19.950001	629.333313	1023.000000	1023.000000	2046.000000
2.200000	0.003655	2.160389	1.386528	0.182045	0.505209	0.086608	0.000000	-10.000000	0.375000	-21.100000	616.500000	1023.000000	1023.000000	2046.000000
2.220000	0.002839	1.677630	1.186061	0.096898	0.455440	-0.060769	0.000000	-10.000000	0.383333	-21.983334	609.333313	1023.000000	1023.000000	2046.000000
2.240000	0.002300	1.359518	1.189896	0.016805	0.285642	-0.132825	0.000000	-10.000000	0.391667	-22.366667	602.166687	1023.000000	1023.000000	2046.000000
2.260000	0.002054	1.213759	1.315362	-0.087412	0.075695	-0.089887	0.000000	-10.000000	0.416667	-22.933334	594.666687	1023.000000	1023.000000	2046.000000
2.280000	0.001292	0.763651	1.136842	-0.179511	0.029531	-0.223211	0.000000	-10.000000	0.425000	-23.400002	587.000000	1023.000000	1023.000000	2046.000000
2.300000	0.000599	0.354246	1.099988	-0.292838	-0.159797	-0.293107	0.000000	-10.000000	0.450000	-23.883333	579.000000	1023.000000	1023.000000	2046.000000
2.320000	0.000253	0.149557	1.087505	-0.491570	-0.295319	-0.151059	0.000000	-10.000000	0.475000	-24.433334	571.000000	1023.000000	1023.000000	2046.000000
2.340000	-0.000619	-0.366121	0.882033	-0.600611	-0.346548	-0.300995	0.000000	-10.000000	0.516667	-24.916666	563.000000	1023.000000	1023.000000	2046.000000
2.360000	-0.001156	-0.683020	0.660583	-0.613831	-0.304721	-0.425051	0.000000	-10.000000	0.550000	-25.816668	554.666687	1023.000000	1023.000000	2046.000000
2.380000	-0.001434	-0.847589	0.744873	-0.724128	-0.507742	-0.360593	0.000000	-10.000000	0.591667	-26.766666	546.166687	1023.000000	1023.000000	2046.000000
2.400000	-0.001921	-1.135351	0.700684	-0.825391	-0.661915	-0.348728	0.000000	-10.000000	0.633333	-27.700001	537.166687	1023.000000	1023.000000	2046.000000
2.420000	-0.002454	-1.450273	0.481881	-0.834102	-0.606774	-0.491278	0.000000	-10.000000	0.666667	-28.366667	528.000000	1023.000000	1023.000000	2046.000000
2.440000	-0.003105	-1.834767	0.449946	-0.899018	-0.795725	-0.589970	0.000000	-10.000000	0.675000	-28.800001	518.333313	1023.000000	1023.000000	2046.000000
2.460000	-0.003341	-1.974570	0.424112	-1.012380	-0.868043	-0.518260	0.000000	-10.000000	0.666667	-29.183334	508.833344	1023.000000	1023.000000	2046.000000
2.480000	-0.003864	-2.283567	0.270357	-1.078688	-0.888720	-0.586516	0.000000	-10.000000	0.658333	-29.400000	499.166656	1023.000000	1023.000000	2046.000000
2.500000	-0.004400	-2.600354	0.142183	-1.133593	-0.919860	-0.689084	0.000000	-10.000000	0.666667	-29.500000	489.500000	1023.000000	1023.000000	2046.000000
2.520000	-0.004659	-2.753356	0.216838	-1.251651	-1.090415	-0.628129	0.000000	-10.000000	0.675000	-29.633333	479.500000	1023.000000	1023.000000	2046.000000
2.540000	-0.005403	-3.193187	0.126483	-1.275484	-1.254055	-0.790132	0.000000	-10.000000	0.691667	-29.766666	469.500000	1023.000000	1023.000000	2046.000000
2.560000	-0.005823	-3.441193	-0.022749	-1.370788	-1.214558	-0.833099	0.000000	-10.000000	0.683333	-29.799999	459.500000	1023.000000	1023.000000	2046.000000
2.580000	-0.006288	-3.715936	-0.079163	-1.448523	-1.302730	-0.885520	0.000000	-10.000000	0.691667	-29.783333	449.500000	1023.000000	1023.000000	2046.000000
2.600000	-0.006826	-4.034018	-0.031430	-1.541396	-1.535734	-0.925457	0.000000	-10.000000	0.691667	-29.850000	439.500000	1023.000000	1023.000000	2046.000000
2.620000	-0.007393	-4.369218	-0.187682	-1.603324	-1.543784	-1.034428	0.000000	-10.000000	0.716667	-29.966667	429.500000	1023.000000	1023.000000	2046.000000
2.640000	-0.007776	-4.595565	-0.340038	-1.665217	-1.459570	-1.130740	0.000000	-10.000000	0.708333	-30.166668	419.500000	1023.000000	1023.000000	2046.000000
2.660000	-0.007817	-4.620106	-0.241074	-1.715391	-1.531325	-1.132316	0.000000	-10.000000	0.708333	-30.116667	409.500000	1023.000000	1023.000000	2046.000000
2.680000	-0.007836	-4.631323	-0.308564	-1.727669	-1.515349	-1.079740	0.000000	-10.000000	0.675000	-29.850000	399.500000	1023.000000	1023.000000	2046.000000
2.700000	-0.008173	-4.830465	-0.466577	-1.732014	-1.467383	-1.164491	0.000000	-10.000000	0.666667	-29.350000	389.500000	1023.000000	1023.000000	2046.000000
2.720000	-0.008672	-5.124941	-0.523632	-1.790654	-1.543236	-1.267419	0.000000	-10.000000	0.650000	-28.600000	379.833344	1023.000000	1023.000000	2046.000000
2.740000	-0.008958	-5.294158	-0.539842	-1.913066	-1.606238	-1.235012	0.000000	-10.000000	0.650000	-28.400002	370.333344	1023.000000	1023.000000	2046.000000
2.760000	-0.009449	-5.584505	-0.687783	-1.998868	-1.606727	-1.291127	0.000000	-10.000000	0.650000	-28.283335	361.000000	1023.000000	1023.000000	2046.000000
2.780000	-0.009980	-5.898028	-0.776031	-2.070210	-1.694472	-1.357314	0.000000	-10.000000	0.650000	-28.433334	351.500000	1023.000000	1023.000000	2046.000000
2.800000	-0.010613	-6.272245	-0.834424	-2.081057	-1.886309	-1.470454	0.000000	-10.000000	0.650000	-28.516666	342.000000	1023.000000	1023.000000	2046.000000
2.820000	-0.011869	-7.014638	-1.130788	-2.154963	-2.063089	-1.665798	0.000000	-10.000000	0.658333	-28.716667	332.333344	1023.000000	1023.000000	2046.000000
2.840000	-0.014414	-8.518377	-1.490867	-2.418544	-2.574202	-2.034765	0.000000	-10.000000	0.658333	-28.866667	322.833344	1023.000000	1023.000000	2046.000000
2.860000	-0.018016	-10.647293	-1.941237	-2.755864	-3.298923	-2.651268	0.000000	-10.000000	0.658333	-28.833334	313.166656	1023.000000	1023.000000	2046.000000
2.880000	-0.021537	-12.728358	-2.601092	-3.137536	-3.808990	-3.180741	0.000000	-10.000000	0.650000	-28.633333	303.666656	1023.000000	1023.000000	2046.000000
2.900000	-0.024131	-14.261436	-2.943684	-3.526068	-4.389358	-3.402326	0.000000	-10.000000	0.633333	-28.433334	294.000000	1023.000000	1023.000000	2046.000000
2.920000	-0.026000	-15.365733	-3.275970	-3.654392	-4.731484	-3.703887	0.000000	-10.000000	0.625000	-28.333334	284.500000	1023.000000	1023.000000	2046.000000
2.940000	-0.027572	-16.294868	-3.659120	-3.777270	-4.918227	-3.940251	0.000000	-10.000000	0.633333	-28.350000	275.000000	1023.000000	1023.000000	2046.000000
2.960000	-0.028762	-16.998457	-3.888789	-4.006977	-5.103203	-3.999488	0.000000	-10.000000	0.650000	-28.466667	265.500000	1023.000000	1023.000000	2046.000000
2.980000	-0.029616	-17.502920	-4.067185	-4.031642	-5.218364	-4.185727	0.000000	-10.000000	0.650000	-28.433334	256.000000	1023.000000	1023.000000	2046.000000
3.000000	-0.030404	-17.968658	-4.260732	-4.091180	-5.339437	-4.277311	0.000000	-10.000000	0.633333	-28.333334	246.500000	1023.000000	1023.000000	2046.000000
3.020000	-0.030958	-18.295919	-4.265787	-4.135348	-5.547256	-4.347529	0.000000	-10.000000	0.608333	-28.000000	237.000000	1023.000000	1023.000000	2046.000000
3.040000	-0.031429	-18.574396	-4.313610	-4.122489	-5.682402	-4.455895	0.000000	-10.000000	0.583333	-27.433334	227.666672	1023.000000	1023.000000	2046.000000
3.060000	-0.031700	-18.734602	-4.434793	-4.087384	-5.696127	-4.516298	0.000000	-10.000000	0.550000	-26.833334	218.500000	1023.000000	1023.000000	2046.000000
3.080000	-0.032044	-18.937929	-4.509789	-4.146941	-5.780598	-4.500602	0.000000	-10.000000	0.525000	-26.383333	209.666672	1023.000000	1023.000000	2046.000000
3.100000	-0.032232	-19.048866	-4.497378	-4.167085	-5.869055	-4.515349	0.000000	-10.000000	0.508333	-25.883333	200.833328	1023.000000	1023.000000	2046.000000
3.120000	-0.032203	-19.031923	-4.594119	-4.133220	-5.822203	-4.482381	0.000000	-10.000000	0.500000	-25.350000	192.333328	1023.000000	1023.000000	2046.000000
3.140000	-0.032265	-19.068520	-4.604464	-4.321628	-5.856612	-4.285816	0.000000	-10.000000	0.500000	-25.150000	183.666672	1023.000000	1023.000000	2046.000000
3.160000	-0.032412	-19.155245	-4.660304	-4.443722	-5.813018	-4.238201	0.000000	-10.000000	0.516667	-25.400000	175.333328	1023.000000	1023.000000	2046.000000
3.180000	-0.032794	-19.381210	-4.871827	-4.510815	-5.762273	-4.236297	0.000000	-10.000000	0.508333	-25.716667	166.666672	1023.000000	1023.000000	2046.000000
3.200000	-0.033029	-19.519926	-4.927879	-4.625610	-5.809189	-4.157248	0.000000	-10.000000	0.516667	-25.783333	158.333328	1023.000000	1023.000000	2046.000000
3.220000	-0.033452	-19.770279	-4.966170	-4.625848	-5.907450	-4.270810	0.000000	-10.000000	0.500000	-25.600000	149.666672	1023.000000	1023.000000	2046.000000
3.240000	-0.034122	-20.166336	-5.138887	-4.713035	-5.992889	-4.321526	0.000000	-10.000000	0.500000	-25.183334	141.333328	1023.000000	1023.000000	2046.000000
3.260000	-0.034714	-20.516005	-5.148823	-4.866289	-6.129330	-4.371562	0.000000	-10.000000	0.483333	-24.650000	132.666672	1023.000000	1023.000000	2046.000000
3.280000	-0.035143	-20.769535	-5.086441	-5.029740	-6.275838	-4.377516	0.000000	-10.000000	0.458333	-23.900000	124.333336	1023.000000	1023.000000	2046.000000
3.300000	-0.035503	-20.982029	-5.059618	-5.102872	-6.402970	-4.416570	0.000000	-10.000000	0.433333	-23.133333	116.333336	1023.000000	1023.000000	2046.000000
3.320000	-0.036050	-21.305323	-5.086755	-5.178657	-6.558799	-4.481111	0.000000	-10.000000	0.400000	-22.316668	108.666664	1023.000000	1023.000000	2046.000000
3.340000	-0.036478	-21.558468	-5.098482	-5.320985	-6.639043	-4.499958	0.000000	-10.000000	0.383333	-21.566668	101.333336	1023.000000	1023.000000	2046.000000
3.360000	-0.036937	-21.829762	-5.288051	-5.339916	-6.618496	-4.583298	0.000000	-10.000000	0.366667	-20.916668	94.000000	1023.000000	1023.000000	2046.000000
3.380000	-0.037389	-22.096867	-5.300384	-5.498322	-6.783766	-4.514394	0.000000	-10.000000	0.350000	-20.400000	87.166664	1023.000000	1023.000000	2046.000000
3.400000	-0.037479	-22.150043	-5.396644	-5.534675	-6.713738	-4.504988	0.000000	-10.000000	0.316667	-19.816668	80.333336	1023.000000	1023.000000	2046.000000
3.420000	-0.037753	-22.311953	-5.464939	-5.483037	-6.748991	-4.614985	0.000000	-10.000000	0.300000	-19.483334	73.833336	1023.000000	1023.000000	2046.000000
3.440000	-0.037736	-22.301924	-5.354942	-5.573978	-6.863858	-4.509145	0.000000	-10.000000	0.275000	-18.816668	67.166664	1023.000000	1023.000000	2046.000000
3.460000	-0.037728	-22.297125	-5.427443	-5.561548	-6.779216	-4.528917	0.000000	-10.000000	0.266667	-18.283333	60.833332	1023.000000	1023.000000	2046.000000
3.480000	-0.037984	-22.448404	-5.508355	-5.598185	-6.823226	-4.518639	0.000000	-10.000000	0.250000	-17.400000	54.500000	1023.000000	1023.000000	2046.000000
3.500000	-0.038081	-22.505972	-5.473889	-5.642321	-6.906916	-4.482846	0.000000	-10.000000	0.233333	-16.716667	48.833332	1023.000000	1023.000000	2046.000000
3.520000	-0.037941	-22.423100	-5.513551	-5.614363	-6.787320	-4.507866	0.000000	-10.000000	0.208333	-15.850000	43.333332	1023.000000	1023.000000	2046.000000
3.540000	-0.038161	-22.552877	-5.577137	-5.590832	-6.843971	-4.540937	0.000000	-10.000000	0.175000	-14.933333	38.166668	1023.000000	1023.000000	2046.000000
3.560000	-0.038125	-22.532049	-5.517831	-5.629366	-6.916068	-4.468783	0.000000	-10.000000	0.166667	-13.966667	33.000000	1023.000000	1023.000000	2046.000000
3.580000	-0.037959	-22.433949	-5.508266	-5.634868	-6.815582	-4.475232	0.000000	-10.000000	0.150000	-13.183333	28.333334	1023.000000	1023.000000	2046.000000
3.600000	-0.038187	-22.568575	-5.636682	-5.597629	-6.797457	-4.536807	0.000000	-10.000000	0.133333	-12.566667	24.000000	1023.000000	1023.000000	2046.000000
3.620000	-0.038032	-22.477079	-5.530838	-5.646353	-6.894900	-4.404988	0.000000	-10.000000	0.108333	-12.100000	20.000000	1023.000000	1023.000000	2046.000000
3.640000	-0.037987	-22.450331	-5.555253	-5.648021	-6.821610	-4.425447	0.000000	-10.000000	0.091667	-11.633333	16.000000	1023.000000	1023.000000	2046.000000
3.660000	-0.038076	-22.502934	-5.592821	-5.621336	-6.842947	-4.445831	0.000000	-10.000000	0.091667	-11.233334	12.000000	1023.000000	1023.000000	2046.000000
3.680000	-0.037976	-22.443678	-5.551958	-5.670732	-6.869403	-4.351584	0.000000	-10.000000	0.091667	-10.883333	8.166667	1023.000000	1023.000000	2046.000000
3.700000	-0.037934	-22.418846	-5.584048	-5.624677	-6.785719	-4.424401	0.000000	-10.000000	0.083333	-10.550000	4.500000	1023.000000	1023.000000	2046.000000
3.720000	-0.037978	-22.444931	-5.582257	-5.610559	-6.792334	-4.459781	0.000000	-10.000000	0.075000	-10.233334	1.333333	1023.000000	1023.000000	2046.000000
3.740000	-0.037565	-22.200855	-5.411719	-5.651296	-6.805701	-4.332139	0.000000	-10.000000	0.066667	-9.533334	-2.833333	1023.000000	1023.000000	2046.000000
3.760000	-0.037140	-21.949562	-5.417103	-5.534854	-6.619232	-4.378373	0.000000	-10.000000	0.066667	-8.600000	-6.666667	1023.000000	1023.000000	2046.000000
3.780000	-0.036997	-21.865335	-5.398239	-5.476333	-6.637810	-4.352954	0.000000	-10.000000	0.058333	-7.800000	-9.666667	1023.000000	1023.000000	2046.000000
3.800000	-0.036960	-21.843599	-5.383680	-5.588680	-6.641682	-4.229558	0.000000	-10.000000	0.050000	-7.150000	-11.500000	1023.000000	1023.000000	2046.000000
3.820000	-0.036825	-21.763588	-5.344465	-5.558582	-6.602667	-4.257875	0.000000	-10.000000	0.041667	-6.633334	-13.166667	1023.000000	1023.000000	2046.000000
3.840000	-0.036849	-21.777832	-5.410966	-5.502437	-6.587779	-4.276649	0.000000	-10.000000	0.041667	-5.983334	-15.500000	1023.000000	1023.000000	2046.000000
3.860000	-0.036980	-21.855108	-5.384201	-5.547931	-6.624985	-4.297992	0.000000	-10.000000	0.041667	-5.366667	-17.500000	1023.000000	1023.000000	2046.000000
3.880000	-0.036880	-21.796051	-5.456109	-5.452261	-6.540901	-4.346781	0.000000	-10.000000	0.041667	-4.783333	-19.166666	1023.000000	1023.000000	2046.000000
3.900000	-0.037235	-22.005974	-5.580521	-5.464011	-6.606635	-4.354808	0.000000	-10.000000	0.033333	-4.266667	-20.833334	1023.000000	1023.000000	2046.000000
3.920000	-0.037718	-22.291193	-5.634878	-5.518627	-6.690237	-4.447451	0.000000	-10.000000	0.016667	-3.566667	-22.166666	1023.000000	1023.000000	2046.000000
3.940000	-0.039644	-23.429337	-6.002348	-5.699569	-6.925066	-4.802355	0.000000	-10.000000	0.016667	-2.750000	-23.333334	1023.000000	1023.000000	2046.000000
3.960000	-0.042658	-25.210649	-6.411929	-6.026579	-7.539942	-5.232199	0.000000	-10.000000	0.008333	-1.116667	-23.833334	1023.000000	1023.000000	2046.000000
3.980000	-0.045096	-26.651953	-6.750688	-6.283712	-8.034384	-5.583169	0.000000	-10.000000	0.008333	0.333333	-24.000000	1023.000000	1023.000000	2046.000000
4.000000	-0.046838	-27.681000	-7.209053	-6.440326	-8.202800	-5.828821	0.000000	-10.000000	0.008333	0.900000	-24.000000	1023.000000	1023.000000	2046.000000
4.020000	-0.047915	-28.317722	-7.378421	-6.664383	-8.395408	-5.879510	0.000000	-10.000000	0.008333	0.583333	-24.000000	1023.000000	1023.000000	2046.000000
4.040000	-0.048407	-28.608311	-7.586668	-6.694332	-8.326110	-6.001201	0.000000	-10.000000	0.008333	0.000000	-24.000000	1023.000000	1023.000000	2046.000000
4.060000	-0.048756	-28.814747	-7.655525	-6.808163	-8.381580	-5.969479	0.000000	-10.000000	0.000000	0.000000	-24.000000	1023.000000	1023.000000	2046.000000
4.080000	-0.048901	-28.900421	-7.631014	-6.803858	-8.444395	-6.021155	0.000000	-10.000000	0.000000	0.716667	-24.000000	1023.000000	1023.000000	2046.000000
4.100000	-0.048501	-28.664200	-7.609256	-6.707380	-8.323549	-6.024014	0.000000	-10.000000	-0.016667	2.000000	-24.000000	1023.000000	1023.000000	2046.000000
4.120000	-0.048394	-28.600924	-7.545541	-6.621539	-8.359372	-6.074472	0.000000	-10.000000	-0.033333	3.883333	-24.000000	1023.000000	1023.000000	2046.000000
4.140000	-0.047974	-28.352596	-7.389170	-6.574182	-8.364228	-6.025017	0.000000	-10.000000	-0.033333	5.516667	-24.000000	1023.000000	1023.000000	2046.000000
4.160000	-0.047363	-27.991793	-7.367578	-6.522133	-8.181570	-5.920513	0.000000	-10.000000	-0.016667	6.933333	-24.000000	1023.000000	1023.000000	2046.000000
4.180000	-0.046903	-27.719425	-7.256972	-6.416684	-8.143955	-5.901814	0.000000	-10.000000	-0.008333	8.050000	-24.000000	1023.000000	1023.000000	2046.000000
4.200000	-0.045793	-27.063869	-7.097859	-6.283627	-7.955484	-5.726899	0.000000	-10.000000	-0.016667	8.883333	-24.000000	1023.000000	1023.000000	2046.000000
4.220000	-0.044972	-26.578627	-7.057616	-6.296506	-7.710086	-5.514419	0.000000	-10.000000	-0.025000	9.266666	-24.000000	1023.000000	1023.000000	2046.000000
4.240000	-0.044609	-26.363632	-6.999100	-6.346807	-7.626845	-5.390880	0.000000	-10.000000	-0.016667	8.933333	-24.000000	1023.000000	1023.000000	2046.000000
4.260000	-0.043806	-25.889194	-7.112626	-6.302049	-7.189947	-5.284573	0.000000	-10.000000	-0.016667	8.333333	-16.500000	1023.000000	1023.000000	2046.000000
4.280000	-0.042918	-25.364796	-6.902018	-6.253225	-7.053576	-5.155977	0.000000	-10.000000	-0.016667	8.450000	-1.333333	1023.000000	1023.000000	2046.000000
4.300000	-0.042577	-25.163097	-6.734158	-6.273948	-7.078943	-5.076048	0.000000	-10.000000	-0.033333	9.033334	14.833333	1023.000000	1023.000000	2046.000000
4.320000	-0.041922	-24.775921	-6.622406	-6.181500	-6.902358	-5.069656	0.000000	-10.000000	-0.050000	9.983334	24.666666	1023.000000	1023.000000	2046.000000
4.340000	-0.041252	-24.380007	-6.530422	-6.110565	-6.702287	-5.036734	0.000000	-10.000000	-0.075000	10.933333	27.833334	1023.000000	1023.000000	2046.000000
4.360000	-0.040839	-24.135954	-6.253328	-6.184465	-6.790460	-4.907700	0.000000	-10.000000	-0.116667	12.283334	31.333334	1023.000000	1023.000000	2046.000000
4.380000	-0.040456	-23.909395	-6.067355	-6.126904	-6.762390	-4.952747	0.000000	-10.000000	-0.166667	14.150001	35.166668	1023.000000	1023.000000	2046.000000
4.400000	-0.039577	-23.389776	-5.917115	-6.048812	-6.625854	-4.797995	0.000000	-10.000000	-0.200000	15.766667	39.666668	1023.000000	1023.000000	2046.000000
4.420000	-0.039235	-23.187941	-5.767329	-6.072740	-6.598179	-4.749694	0.000000	-10.000000	-0.225000	17.433334	44.666668	1023.000000	1023.000000	2046.000000
4.440000	-0.038709	-22.877207	-5.616455	-6.056973	-6.544662	-4.659117	0.000000	-10.000000	-0.241667	18.866667	50.166668	1023.000000	1023.000000	2046.000000
4.460000	-0.038069	-22.498892	-5.629974	-5.961289	-6.269888	-4.637741	0.000000	-10.000000	-0.275000	20.100000	56.166668	1023.000000	1023.000000	2046.000000
4.480000	-0.037252	-22.016064	-5.497873	-5.958398	-6.118458	-4.441333	0.000000	-10.000000	-0.308333	21.133333	62.666668	1023.000000	1023.000000	2046.000000
4.500000	-0.036452	-21.543213	-5.336757	-5.884489	-5.981588	-4.340379	0.000000	-10.000000	-0.341667	21.766666	69.500000	1023.000000	1023.000000	2046.000000
4.520000	-0.035407	-20.925390	-5.249992	-5.688878	-5.690967	-4.295554	0.000000	-10.000000	-0.366667	22.450001	76.666664	1023.000000	1023.000000	2046.000000
4.540000	-0.034361	-20.307547	-5.089359	-5.648636	-5.514440	-4.055110	0.000000	-10.000000	-0.366667	23.083334	84.166664	1023.000000	1023.000000	2046.000000
4.560000	-0.033412	-19.746731	-4.800720	-5.573457	-5.469980	-3.902575	0.000000	-10.000000	-0.383333	23.616667	91.833336	1023.000000	1023.000000	2046.000000
4.580000	-0.032188	-19.023010	-4.743234	-5.338587	-5.099887	-3.841301	0.000000	-10.000000	-0.400000	24.283335	99.500000	1023.000000	1023.000000	2046.000000
4.600000	-0.031034	-18.340973	-4.598575	-5.259156	-4.906185	-3.577057	0.000000	-10.000000	-0.433333	24.850000	107.500000	1023.000000	1023.000000	2046.000000
4.620000	-0.030203	-17.850174	-4.358699	-5.198324	-4.833841	-3.459309	0.000000	-10.000000	-0.450000	25.783335	115.666664	1023.000000	1023.000000	2046.000000
4.640000	-0.029038	-17.161190	-4.232846	-4.988391	-4.559619	-3.380333	0.000000	-10.000000	-0.441667	26.250000	124.333336	1023.000000	1023.000000	2046.000000
4.660000	-0.027910	-16.494837	-4.208572	-4.847459	-4.218639	-3.220167	0.000000	-10.000000	-0.425000	26.866667	133.000000	1023.000000	1023.000000	2046.000000
4.680000	-0.027026	-15.972530	-3.838184	-4.835024	-4.285422	-3.013901	0.000000	-10.000000	-0.408333	26.833334	141.833328	1023.000000	1023.000000	2046.000000
4.700000	-0.025887	-15.299417	-3.698171	-4.637750	-4.022849	-2.940647	0.000000	-10.000000	-0.408333	27.000000	150.833328	1023.000000	1023.000000	2046.000000
4.720000	-0.024641	-14.562732	-3.637753	-4.517262	-3.695009	-2.712707	0.000000	-10.000000	-0.408333	26.550001	159.666672	1023.000000	1023.000000	2046.000000
4.740000	-0.023804	-14.068116	-3.332115	-4.415639	-3.682765	-2.637597	0.000000	-10.000000	-0.400000	26.433334	168.666672	1023.000000	1023.000000	2046.000000
4.760000	-0.022844	-13.500773	-3.228873	-4.236857	-3.455643	-2.579400	0.000000	-10.000000	-0.416667	26.066668	177.333328	1023.000000	1023.000000	2046.000000
4.780000	-0.021639	-12.788749	-3.058370	-4.196961	-3.215829	-2.317589	0.000000	-10.000000	-0.416667	26.250000	186.166672	1023.000000	1023.000000	2046.000000
4.800000	-0.020541	-12.139543	-2.816423	-4.053261	-3.071264	-2.198596	0.000000	-10.000000	-0.425000	26.116667	195.000000	1023.000000	1023.000000	2046.000000
4.820000	-0.019332	-11.424960	-2.620296	-3.813638	-2.848794	-2.142232	0.000000	-10.000000	-0.400000	26.250000	203.833328	1023.000000	1023.000000	2046.000000
4.840000	-0.018614	-11.000740	-2.587275	-3.763821	-2.642209	-2.007435	0.000000	-10.000000	-0.408333	25.983334	212.500000	1023.000000	1023.000000	2046.000000
4.860000	-0.018063	-10.675460	-2.446595	-3.686150	-2.629513	-1.913202	0.000000	-10.000000	-0.408333	26.333334	221.166672	1023.000000	1023.000000	2046.000000
4.880000	-0.017530	-10.360256	-2.357933	-3.569124	-2.472435	-1.960765	0.000000	-10.000000	-0.416667	26.466667	229.833328	1023.000000	1023.000000	2046.000000
4.900000	-0.016732	-9.888875	-2.339574	-3.554615	-2.196475	-1.798210	0.000000	-10.000000	-0.416667	26.616667	238.666672	1023.000000	1023.000000	2046.000000
4.920000	-0.016009	-9.461545	-2.087365	-3.571241	-2.207284	-1.595654	0.000000	-10.000000	-0.416667	26.433334	247.500000	1023.000000	1023.000000	2046.000000
4.940000	-0.015075	-8.909339	-1.902107	-3.438478	-2.068506	-1.500248	0.000000	-10.000000	-0.433333	26.100000	256.333344	1023.000000	1023.000000	2046.000000
4.960000	-0.014160	-8.368744	-1.949930	-3.265683	-1.728813	-1.424318	0.000000	-10.000000	-0.433333	26.016666	265.166656	1023.000000	1023.000000	2046.000000
4.980000	-0.014467	-8.550051	-1.896109	-3.205061	-1.885198	-1.563682	0.000000	-10.000000	-0.433333	25.550001	273.833344	1023.000000	1023.000000	2046.000000
5.000000	-0.016025	-9.470682	-2.023346	-3.239170	-2.246479	-1.961686	0.000000	-10.000000	-0.408333	25.300001	282.500000	1023.000000	1023.000000	2046.000000
5.020000	-0.018181	-10.745191	-2.382040	-3.439184	-2.632362	-2.291604	0.000000	-10.000000	-0.375000	24.550001	291.000000	1023.000000	1023.000000	2046.000000
5.040000	-0.019981	-11.808537	-2.659005	-3.542396	-3.020888	-2.586249	0.000000	-10.000000	-0.350000	23.983334	299.500000	1023.000000	1023.000000	2046.000000
5.060000	-0.021116	-12.479423	-2.807747	-3.598158	-3.297693	-2.775825	0.000000	-10.000000	-0.341667	23.850000	307.500000	1023.000000	1023.000000	2046.000000
5.080000	-0.021455	-12.679792	-2.955990	-3.634484	-3.249013	-2.840305	0.000000	-10.000000	-0.350000	23.800001	315.333344	1023.000000	1023.000000	2046.000000
5.100000	-0.021492	-12.701838	-3.046726	-3.700810	-3.176589	-2.777714	0.000000	-10.000000	-0.358333	24.033335	323.000000	1023.000000	1023.000000	2046.000000
5.120000	-0.021309	-12.593641	-2.936243	-3.586098	-3.251904	-2.819397	0.000000	-10.000000	-0.366667	23.833334	331.000000	1023.000000	1023.000000	2046.000000
5.140000	-0.020674	-12.218620	-2.893593	-3.455586	-3.030892	-2.838550	0.000000	-10.000000	-0.383333	23.950001	339.000000	1023.000000	1023.000000	2046.000000
5.160000	-0.020060	-11.855268	-2.813383	-3.384140	-2.924316	-2.733429	0.000000	-10.000000	-0.391667	24.000000	347.000000	1023.000000	1023.000000	2046.000000
5.180000	-0.019309	-11.411343	-2.600321	-3.216309	-2.903331	-2.691381	0.000000	-10.000000	-0.391667	24.250000	355.000000	1023.000000	1023.000000	2046.000000
5.200000	-0.018281	-10.803828	-2.351162	-3.040007	-2.812021	-2.600637	0.000000	-10.000000	-0.375000	24.433334	363.333344	1023.000000	1023.000000	2046.000000
5.220000	-0.017029	-10.064331	-2.212610	-2.858298	-2.505645	-2.487779	0.000000	-10.000000	-0.358333	24.516666	369.000000	1023.000000	1023.000000	2046.000000
5.240000	-0.015984	-9.446739	-2.057144	-2.701967	-2.362334	-2.325294	0.000000	-10.000000	-0.350000	24.500000	377.333344	1023.000000	1023.000000	2046.000000
5.260000	-0.014870	-8.788279	-1.769312	-2.489383	-2.321326	-2.208259	0.000000	-10.000000	-0.350000	24.500000	385.333344	1023.000000	1023.000000	2046.000000
5.280000	-0.013502	-7.979926	-1.574412	-2.325314	-2.040082	-2.040118	0.000000	-10.000000	-0.341667	24.333334	396.000000	1023.000000	1023.000000	2046.000000
5.300000	-0.011992	-7.087461	-1.446163	-2.221461	-1.699476	-1.720362	0.000000	-10.000000	-0.316667	23.716667	404.000000	1023.000000	1023.000000	2046.000000
5.320000	-0.010960	-6.477613	-1.249320	-2.126655	-1.541392	-1.560246	0.000000	-10.000000	-0.283333	22.633333	412.000000	1023.000000	1023.000000	2046.000000
5.340000	-0.010052	-5.940723	-1.113839	-1.998134	-1.333717	-1.495033	0.000000	-10.000000	-0.258333	21.750000	419.833344	1023.000000	1023.000000	2046.000000
5.360000	-0.009005	-5.321950	-1.048964	-1.972566	-1.032681	-1.267739	0.000000	-10.000000	-0.233333	20.816668	427.333344	1023.000000	1023.000000	2046.000000
5.380000	-0.008129	-4.804111	-0.810585	-1.851696	-0.982125	-1.159704	0.000000	-10.000000	-0.225000	19.933334	434.500000	1023.000000	1023.000000	2046.000000
5.400000	-0.007447	-4.401274	-0.722276	-1.655064	-0.794691	-1.229243	0.000000	-10.000000	-0.225000	19.016668	441.166656	1023.000000	1023.000000	2046.000000
5.420000	-0.006708	-3.964282	-0.600594	-1.657298	-0.630221	-1.076168	0.000000	-10.000000	-0.241667	18.966667	447.833344	1023.000000	1023.000000	2046.000000
5.440000	-0.006239	-3.687186	-0.366280	-1.639551	-0.714390	-0.966964	0.000000	-10.000000	-0.250000	19.200001	454.166656	1023.000000	1023.000000	2046.000000
5.460000	-0.005566	-3.289240	-0.087342	-1.541246	-0.723310	-0.937343	0.000000	-10.000000	-0.241667	19.483334	460.666656	1023.000000	1023.000000	2046.000000
5.480000	-0.004960	-2.931168	-0.058498	-1.420104	-0.506108	-0.946458	0.000000	-10.000000	-0.241667	19.266666	467.000000	1023.000000	1023.000000	2046.000000
5.500000	-0.004270	-2.523592	0.073317	-1.491667	-0.377341	-0.727901	0.000000	-10.000000	-0.233333	19.133333	473.500000	1023.000000	1023.000000	2046.000000
5.520000	-0.003795	-2.242612	0.194568	-1.500735	-0.379750	-0.556695	0.000000	-10.000000	-0.225000	18.866667	480.000000	1023.000000	1023.000000	2046.000000
5.540000	-0.003288	-1.943052	0.261075	-1.342005	-0.256760	-0.605362	0.000000	-10.000000	-0.208333	18.633333	486.333344	1023.000000	1023.000000	2046.000000
5.560000	-0.002501	-1.478347	0.316095	-1.252409	-0.052550	-0.489483	0.000000	-10.000000	-0.200000	18.400000	492.500000	1023.000000	1023.000000	2046.000000
5.580000	-0.001461	-0.863343	0.531020	-1.242020	0.035192	-0.187535	0.000000	-10.000000	-0.200000	18.216667	498.500000	1023.000000	1023.000000	2046.000000
5.600000	-0.000791	-0.467316	0.645732	-1.021021	0.143613	-0.235640	0.000000	-10.000000	-0.183333	17.850000	504.500000	1023.000000	1023.000000	2046.000000
5.620000	0.000033	0.019343	0.764256	-0.862333	0.287443	-0.170023	0.000000	-10.000000	-0.166667	17.550001	510.500000	1023.000000	1023.000000	2046.000000
5.640000	0.001090	0.643968	0.956798	-0.943356	0.425966	0.204560	0.000000	-10.000000	-0.166667	17.300001	516.500000	1023.000000	1023.000000	2046.000000
5.660000	0.002022	1.194897	1.094001	-0.728857	0.563104	0.266650	0.000000	-10.000000	-0.175000	17.350000	522.500000	1023.000000	1023.000000	2046.000000
5.680000	0.002667	1.575936	1.077914	-0.468855	0.823296	0.143581	0.000000	-10.000000	-0.183333	17.400000	528.500000	1023.000000	1023.000000	2046.000000
5.700000	0.003642	2.152392	1.302144	-0.510567	0.909137	0.451679	0.000000	-10.000000	-0.166667	17.400000	534.333313	1023.000000	1023.000000	2046.000000
5.720000	0.004541	2.683723	1.462696	-0.431825	1.002790	0.650063	0.000000	-10.000000	-0.150000	16.950001	540.000000	1023.000000	1023.000000	2046.000000
5.740000	0.005208	3.077780	1.540885	-0.242525	1.182941	0.596478	0.000000	-10.000000	-0.133333	16.516666	545.666687	1023.000000	1023.000000	2046.000000
5.760000	0.005898	3.485724	1.647899	-0.166649	1.306005	0.698468	0.000000	-10.000000	-0.116667	15.916667	551.166687	1023.000000	1023.000000	2046.000000
5.780000	0.006804	4.021304	1.850648	-0.184852	1.393715	0.961792	0.000000	-10.000000	-0.108333	15.850000	556.666687	1023.000000	1023.000000	2046.000000
5.800000	0.007114	4.204444	1.892148	0.006613	1.465084	0.840599	0.000000	-10.000000	-0.116667	15.683333	562.000000	1023.000000	1023.000000	2046.000000
5.820000	0.007989	4.721661	1.997020	0.095603	1.669176	0.959862	0.000000	-10.000000	-0.116667	15.616667	567.333313	1023.000000	1023.000000	2046.000000
5.840000	0.009086	5.369907	2.259429	0.106738	1.794763	1.208977	0.000000	-10.000000	-0.133333	15.250000	572.500000	1023.000000	1023.000000	2046.000000
5.860000	0.009677	5.718819	2.291028	0.331522	2.009237	1.087032	0.000000	-10.000000	-0.133333	14.966667	577.666687	1023.000000	1023.000000	2046.000000
5.880000	0.010384	6.136808	2.430902	0.409379	2.077866	1.218660	0.000000	-10.000000	-0.150000	14.750000	582.833313	1023.000000	1023.000000	2046.000000
5.900000	0.011201	6.619915	2.618541	0.367478	2.131620	1.502276	0.000000	-10.000000	-0.133333	14.550000	587.833313	1023.000000	1023.000000	2046.000000
5.920000	0.011155	6.592483	2.444086	0.485209	2.347399	1.315789	0.000000	-10.000000	-0.108333	14.133333	592.666687	1023.000000	1023.000000	2046.000000
5.940000	0.011716	6.924066	2.611549	0.458263	2.372292	1.481961	0.000000	-10.000000	-0.075000	13.216667	597.333313	1023.000000	1023.000000	2046.000000
5.960000	0.012453	7.359756	2.754911	0.414909	2.479923	1.710014	0.000000	-10.000000	-0.041667	12.033334	601.833313	1023.000000	1023.000000	2046.000000
5.980000	0.012372	7.312047	2.663707	0.615014	2.528979	1.504346	0.000000	-10.000000	-0.016667	10.600000	606.000000	1023.000000	1023.000000	2046.000000
6.000000	0.012549	7.416340	2.744670	0.621415	2.457752	1.592503	0.000000	-10.000000	0.000000	8.583333	609.833313	1023.000000	1023.000000	2046.000000
6.020000	0.011534	6.816511	2.669732	0.506352	2.164160	1.476266	0.000000	-10.000000	0.008333	6.100000	613.333313	1023.000000	1023.000000	2046.000000
6.040000	0.008637	5.104646	2.132683	0.460187	1.747765	0.764011	0.000000	-10.000000	0.016667	3.266667	615.833313	1023.000000	1023.000000	2046.000000
6.060000	0.006044	3.572198	1.900718	0.097570	1.054632	0.519277	0.000000	-10.000000	0.033333	0.366667	617.333313	1023.000000	1023.000000	2046.000000
6.080000	0.003446	2.036612	1.445370	-0.149953	0.617059	0.124137	0.000000	-10.000000	0.041667	-1.566667	617.833313	1023.000000	1023.000000	2046.000000
6.100000	0.001489	0.880185	1.033160	-0.227798	0.357724	-0.282900	0.000000	-10.000000	0.050000	-3.000000	618.000000	1023.000000	1023.000000	2046.000000
6.120000	0.000804	0.475327	1.005575	-0.377146	0.101998	-0.255100	0.000000	-10.000000	0.050000	-3.883333	618.000000	1023.000000	1023.000000	2046.000000
6.140000	-0.000214	-0.126585	0.724063	-0.371135	0.043672	-0.523185	0.000000	-10.000000	0.050000	-5.150000	618.000000	1023.000000	1023.000000	2046.000000
6.160000	-0.000573	-0.338806	0.681366	-0.427490	-0.056429	-0.536254	0.000000	-10.000000	0.050000	-6.216667	618.000000	1023.000000	1023.000000	2046.000000
6.180000	-0.000665	-0.393267	0.769427	-0.412243	-0.215530	-0.534921	0.000000	-10.000000	0.050000	-6.750000	618.000000	1023.000000	1023.000000	2046.000000
6.200000	-0.001125	-0.664870	0.610263	-0.312599	-0.216135	-0.746399	0.000000	-10.000000	0.058333	-7.016667	618.000000	1023.000000	1023.000000	2046.000000
6.220000	-0.000856	-0.505862	0.704070	-0.206961	-0.246567	-0.756405	0.000000	-10.000000	0.066667	-7.133333	618.000000	1023.000000	1023.000000	2046.000000
6.240000	-0.000622	-0.367701	0.867349	-0.224127	-0.341597	-0.669327	0.000000	-10.000000	0.083333	-8.000000	618.000000	1023.000000	1023.000000	2046.000000
6.260000	-0.000855	-0.505068	0.761143	-0.130156	-0.338733	-0.797321	0.000000	-10.000000	0.091667	-9.333334	614.500000	1023.000000	1023.000000	2046.000000
6.280000	-0.000769	-0.454585	0.807948	-0.083814	-0.353999	-0.824720	0.000000	-10.000000	0.116667	-11.500000	605.166687	1023.000000	1023.000000	2046.000000
6.300000	-0.000533	-0.315000	0.909564	-0.130633	-0.421217	-0.672714	0.000000	-10.000000	0.133333	-12.816668	595.833313	1023.000000	1023.000000	2046.000000
6.320000	-0.000616	-0.364317	0.762981	-0.098075	-0.343731	-0.685492	0.000000	-10.000000	0.183333	-14.316668	588.666687	1023.000000	1023.000000	2046.000000
6.340000	-0.000129	-0.076386	0.802587	-0.119125	-0.213395	-0.546452	0.000000	-10.000000	0.225000	-15.816667	585.500000	1023.000000	1023.000000	2046.000000
6.360000	-0.000209	-0.123781	0.752035	-0.263406	-0.214968	-0.397442	0.000000	-10.000000	0.291667	-17.900000	580.333313	1023.000000	1023.000000	2046.000000
6.380000	-0.000580	-0.342764	0.577275	-0.248974	-0.153204	-0.517860	0.000000	-10.000000	0.333333	-19.583334	574.333313	1023.000000	1023.000000	2046.000000
6.400000	-0.000436	-0.257948	0.658009	-0.321944	-0.214406	-0.379607	0.000000	-10.000000	0.375000	-20.866667	567.833313	1023.000000	1023.000000	2046.000000
6.420000	-0.001061	-0.627102	0.518460	-0.364356	-0.273364	-0.507842	0.000000	-10.000000	0.391667	-21.800001	560.833313	1023.000000	1023.000000	2046.000000
6.440000	-0.001800	-1.063818	0.302508	-0.440665	-0.280251	-0.645410	0.000000	-10.000000	0.400000	-22.483334	553.500000	1023.000000	1023.000000	2046.000000
6.460000	-0.002074	-1.225574	0.459452	-0.628361	-0.516746	-0.539918	0.000000	-10.000000	0.408333	-22.966667	545.833313	1023.000000	1023.000000	2046.000000
6.480000	-0.002821	-1.667321	0.402487	-0.706431	-0.654553	-0.708824	0.000000	-10.000000	0.425000	-23.350000	538.333313	1023.000000	1023.000000	2046.000000
6.500000	-0.003596	-2.125107	0.276467	-0.777798	-0.735904	-0.887872	0.000000	-10.000000	0.458333	-23.900000	530.666687	1023.000000	1023.000000	2046.000000
6.520000	-0.003915	-2.313578	0.324892	-0.985233	-0.911100	-0.742137	0.000000	-10.000000	0.483333	-24.366667	522.833313	1023.000000	1023.000000	2046.000000
6.540000	-0.004678	-2.764610	0.248615	-1.105564	-1.046699	-0.860961	0.000000	-10.000000	0.500000	-24.850000	514.500000	1023.000000	1023.000000	2046.000000
6.560000	-0.005452	-3.222259	0.117880	-1.228735	-1.147072	-0.964331	0.000000	-10.000000	0.516667	-25.466667	506.166656	1023.000000	1023.000000	2046.000000
6.580000	-0.005851	-3.458175	0.082175	-1.305018	-1.241016	-0.994315	0.000000	-10.000000	0.533333	-25.950001	497.666656	1023.000000	1023.000000	2046.000000
6.600000	-0.006447	-3.810165	-0.041582	-1.419246	-1.306896	-1.042441	0.000000	-10.000000	0.550000	-26.416668	489.000000	1023.000000	1023.000000	2046.000000
6.620000	-0.006812	-4.025806	-0.164523	-1.446139	-1.302926	-1.112218	0.000000	-10.000000	0.566667	-26.750000	480.166656	1023.000000	1023.000000	2046.000000
6.640000	-0.007058	-4.171253	-0.154953	-1.528424	-1.411065	-1.076811	0.000000	-10.000000	0.566667	-26.966667	471.166656	1023.000000	1023.000000	2046.000000
6.660000	-0.007448	-4.401868	-0.207177	-1.599067	-1.538767	-1.056858	0.000000	-10.000000	0.566667	-27.183334	462.166656	1023.000000	1023.000000	2046.000000
6.680000	-0.007820	-4.621810	-0.430402	-1.639625	-1.421854	-1.129928	0.000000	-10.000000	0.550000	-27.083334	453.000000	1023.000000	1023.000000	2046.000000
6.700000	-0.008134	-4.807285	-0.327364	-1.742046	-1.656025	-1.081849	0.000000	-10.000000	0.550000	-27.066668	444.000000	1023.000000	1023.000000	2046.000000
6.720000	-0.008568	-5.063559	-0.433614	-1.746548	-1.694293	-1.189103	0.000000	-10.000000	0.550000	-26.750000	435.000000	1023.000000	1023.000000	2046.000000
6.740000	-0.008954	-5.291706	-0.578825	-1.788064	-1.680559	-1.244259	0.000000	-10.000000	0.550000	-26.383333	426.000000	1023.000000	1023.000000	2046.000000
6.760000	-0.009165	-5.416633	-0.525753	-1.864833	-1.822482	-1.203564	0.000000	-10.000000	0.533333	-25.883333	417.333344	1023.000000	1023.000000	2046.000000
6.780000	-0.009673	-5.716629	-0.671662	-1.917279	-1.820367	-1.307321	0.000000	-10.000000	0.516667	-25.516666	408.666656	1023.000000	1023.000000	2046.000000
6.800000	-0.010110	-5.975078	-0.762928	-2.002707	-1.872878	-1.336564	0.000000	-10.000000	0.516667	-25.133333	400.333344	1023.000000	1023.000000	2046.000000
6.820000	-0.010411	-6.153044	-0.780734	-1.965633	-1.949856	-1.456821	0.000000	-10.000000	0.516667	-25.066668	391.833344	1023.000000	1023.000000	2046.000000
6.840000	-0.010796	-6.380257	-0.874876	-2.130029	-1.937862	-1.437489	0.000000	-10.000000	0.525000	-25.083334	383.500000	1023.000000	1023.000000	2046.000000
6.860000	-0.011266	-6.657917	-0.864155	-2.158206	-2.103849	-1.531707	0.000000	-10.000000	0.516667	-25.233334	375.000000	1023.000000	1023.000000	2046.000000
6.880000	-0.011582	-6.844966	-0.940792	-2.159845	-2.112151	-1.632178	0.000000	-10.000000	0.516667	-25.233334	366.500000	1023.000000	1023.000000	2046.000000
6.900000	-0.011569	-6.837515	-0.980311	-2.303506	-2.011352	-1.542346	0.000000	-10.000000	0.508333	-25.150000	358.166656	1023.000000	1023.000000	2046.000000
6.920000	-0.011580	-6.843868	-0.903142	-2.242572	-2.089175	-1.608978	0.000000	-10.000000	0.491667	-25.016666	349.666656	1023.000000	1023.000000	2046.000000
6.940000	-0.011769	-6.955252	-1.079764	-2.195240	-1.982411	-1.697837	0.000000	-10.000000	0.491667	-24.866667	341.333344	1023.000000	1023.000000	2046.000000
6.960000	-0.012221	-7.222602	-1.164949	-2.328894	-2.081920	-1.646839	0.000000	-10.000000	0.491667	-24.750000	333.000000	1023.000000	1023.000000	2046.000000
6.980000	-0.012614	-7.455083	-1.145114	-2.463361	-2.185205	-1.661403	0.000000	-10.000000	0.508333	-24.766666	325.000000	1023.000000	1023.000000	2046.000000
7.000000	-0.012893	-7.619646	-1.208617	-2.415223	-2.200272	-1.795534	0.000000	-10.000000	0.508333	-24.933334	316.666656	1023.000000	1023.000000	2046.000000
7.020000	-0.013378	-7.906267	-1.342240	-2.470761	-2.244806	-1.848460	0.000000	-10.000000	0.516667	-25.033335	308.333344	1023.000000	1023.000000	2046.000000
7.040000	-0.013924	-8.229144	-1.381514	-2.566441	-2.424179	-1.857010	0.000000	-10.000000	0.525000	-25.300001	299.833344	1023.000000	1023.000000	2046.000000
7.060000	-0.014482	-8.558881	-1.469231	-2.551847	-2.571674	-1.966130	0.000000	-10.000000	0.541667	-25.566668	291.500000	1023.000000	1023.000000	2046.000000
7.080000	-0.016105	-9.518004	-1.790940	-2.689793	-2.877482	-2.159789	0.000000	-10.000000	0.541667	-25.866667	282.833344	1023.000000	1023.000000	2046.000000
7.100000	-0.019198	-11.345926	-2.238791	-3.063539	-3.463117	-2.580479	0.000000	-10.000000	0.533333	-25.983334	274.166656	1023.000000	1023.000000	2046.000000
7.120000	-0.022870	-13.516259	-2.762035	-3.336165	-4.135089	-3.282970	0.000000	-10.000000	0.516667	-25.750000	265.500000	1023.000000	1023.000000	2046.000000
7.140000	-0.026011	-15.372622	-3.265785	-3.748097	-4.737213	-3.621527	0.000000	-10.000000	0.516667	-25.366667	257.000000	1023.000000	1023.000000	2046.000000
7.160000	-0.028123	-16.620569	-3.633954	-3.981726	-5.122479	-3.882409	0.000000	-10.000000	0.516667	-25.216667	248.500000	1023.000000	1023.000000	2046.000000
7.180000	-0.029755	-17.585346	-4.031570	-4.110107	-5.322461	-4.121208	0.000000	-10.000000	0.533333	-25.250000	240.166672	1023.000000	1023.000000	2046.000000
7.200000	-0.031065	-18.359364	-4.321754	-4.328088	-5.508266	-4.201257	0.000000	-10.000000	0.533333	-25.316668	231.666672	1023.000000	1023.000000	2046.000000
7.220000	-0.032038	-18.934391	-4.427067	-4.483677	-5.737953	-4.285693	0.000000	-10.000000	0.525000	-25.233334	223.333328	1023.000000	1023.000000	2046.000000
7.240000	-0.032588	-19.259560	-4.606110	-4.429832	-5.790933	-4.432686	0.000000	-10.000000	0.508333	-24.866667	214.833328	1023.000000	1023.000000	2046.000000
7.260000	-0.033274	-19.665113	-4.693325	-4.486097	-5.981196	-4.504497	0.000000	-10.000000	0.483333	-24.316668	206.500000	1023.000000	1023.000000	2046.000000
7.280000	-0.033496	-19.796162	-4.745917	-4.496402	-6.009794	-4.544049	0.000000	-10.000000	0.466667	-23.616667	198.333328	1023.000000	1023.000000	2046.000000
7.300000	-0.033775	-19.961210	-4.813312	-4.454117	-6.058168	-4.635614	0.000000	-10.000000	0.433333	-22.916666	190.500000	1023.000000	1023.000000	2046.000000
7.320000	-0.034168	-20.193460	-4.813779	-4.513921	-6.250371	-4.615390	0.000000	-10.000000	0.408333	-22.316668	183.000000	1023.000000	1023.000000	2046.000000
7.340000	-0.034393	-20.326220	-4.871163	-4.560341	-6.258698	-4.636016	0.000000	-10.000000	0.383333	-21.800001	175.500000	1023.000000	1023.000000	2046.000000
7.360000	-0.034242	-20.236988	-4.865200	-4.461860	-6.227615	-4.682312	0.000000	-10.000000	0.366667	-21.433334	168.166672	1023.000000	1023.000000	2046.000000
7.380000	-0.034241	-20.236628	-4.912313	-4.611224	-6.259154	-4.453936	0.000000	-10.000000	0.366667	-21.366667	161.000000	1023.000000	1023.000000	2046.000000
7.400000	-0.034229	-20.229172	-4.969102	-4.722660	-6.152397	-4.385012	0.000000	-10.000000	0.375000	-21.616667	154.000000	1023.000000	1023.000000	2046.000000
7.420000	-0.034385	-20.321722	-5.050500	-4.837282	-6.137999	-4.295941	0.000000	-10.000000	0.391667	-21.983334	146.666672	1023.000000	1023.000000	2046.000000
7.440000	-0.034658	-20.482740	-5.125054	-4.939794	-6.148683	-4.269209	0.000000	-10.000000	0.391667	-22.183334	139.333328	1023.000000	1023.000000	2046.000000
7.460000	-0.034900	-20.626030	-5.247180	-4.906252	-6.092756	-4.379843	0.000000	-10.000000	0.383333	-21.983334	131.833328	1023.000000	1023.000000	2046.000000
7.480000	-0.035432	-20.940039	-5.322325	-4.979530	-6.243353	-4.394830	0.000000	-10.000000	0.375000	-21.650000	124.500000	1023.000000	1023.000000	2046.000000
7.500000	-0.035857	-21.191473	-5.266316	-5.148752	-6.376935	-4.399469	0.000000	-10.000000	0.366667	-21.183334	117.166664	1023.000000	1023.000000	2046.000000
7.520000	-0.036319	-21.464304	-5.339015	-5.162493	-6.428846	-4.533950	0.000000	-10.000000	0.350000	-20.550001	110.166664	1023.000000	1023.000000	2046.000000
7.540000	-0.036641	-21.654549	-5.203513	-5.339484	-6.635841	-4.475712	0.000000	-10.000000	0.308333	-19.800001	103.333336	1023.000000	1023.000000	2046.000000
7.560000	-0.036870	-21.790134	-5.183487	-5.395522	-6.659198	-4.551928	0.000000	-10.000000	0.275000	-19.016666	96.833336	1023.000000	1023.000000	2046.000000
7.580000	-0.037524	-22.176441	-5.259258	-5.466277	-6.811234	-4.639672	0.000000	-10.000000	0.250000	-18.300001	90.500000	1023.000000	1023.000000	2046.000000
7.600000	-0.037879	-22.386765	-5.283131	-5.576779	-6.920067	-4.606787	0.000000	-10.000000	0.250000	-17.716667	84.500000	1023.000000	1023.000000	2046.000000
7.620000	-0.038298	-22.633957	-5.442698	-5.653976	-6.875180	-4.662102	0.000000	-10.000000	0.241667	-17.300001	78.500000	1023.000000	1023.000000	2046.000000
7.640000	-0.038661	-22.848602	-5.450369	-5.721286	-7.037059	-4.639887	0.000000	-10.000000	0.233333	-16.966667	72.500000	1023.000000	1023.000000	2046.000000
7.660000	-0.038605	-22.815434	-5.464808	-5.799642	-6.958356	-4.592628	0.000000	-10.000000	0.216667	-16.516666	66.833336	1023.000000	1023.000000	2046.000000
7.680000	-0.038758	-22.905701	-5.516805	-5.741945	-6.986513	-4.660439	0.000000	-10.000000	0.208333	-16.233334	61.333332	1023.000000	1023.000000	2046.000000
7.700000	-0.038706	-22.875374	-5.515229	-5.818543	-7.007583	-4.534018	0.000000	-10.000000	0.208333	-15.816667	56.000000	1023.000000	1023.000000	2046.000000
7.720000	-0.038736	-22.893137	-5.549411	-5.785546	-6.959955	-4.598225	0.000000	-10.000000	0.200000	-15.450000	50.666668	1023.000000	1023.000000	2046.000000
7.740000	-0.038773	-22.915020	-5.522371	-5.808580	-7.045395	-4.538674	0.000000	-10.000000	0.200000	-14.833333	45.500000	1023.000000	1023.000000	2046.000000
7.760000	-0.038762	-22.908363	-5.512662	-5.832066	-7.021927	-4.541709	0.000000	-10.000000	0.183333	-14.183333	40.666668	1023.000000	1023.000000	2046.000000
7.780000	-0.038937	-23.011684	-5.603616	-5.771462	-7.014131	-4.622476	0.000000	-10.000000	0.166667	-13.483334	35.833332	1023.000000	1023.000000	2046.000000
7.800000	-0.038901	-22.990215	-5.610144	-5.829405	-7.039834	-4.510833	0.000000	-10.000000	0.133333	-12.650000	31.333334	1023.000000	1023.000000	2046.000000
7.820000	-0.038798	-22.929447	-5.595157	-5.801846	-6.974301	-4.558143	0.000000	-10.000000	0.108333	-11.983334	27.000000	1023.000000	1023.000000	2046.000000
7.840000	-0.038825	-22.945356	-5.580640	-5.789869	-7.038555	-4.536293	0.000000	-10.000000	0.091667	-11.516666	23.000000	1023.000000	1023.000000	2046.000000
7.860000	-0.038867	-22.970579	-5.597802	-5.813471	-7.071674	-4.487631	0.000000	-10.000000	0.091667	-11.116667	19.166666	1023.000000	1023.000000	2046.000000
7.880000	-0.038764	-22.909414	-5.572694	-5.839030	-7.014138	-4.483553	0.000000	-10.000000	0.091667	-10.683333	15.500000	1023.000000	1023.000000	2046.000000
7.900000	-0.038761	-22.907772	-5.590671	-5.746824	-7.038680	-4.531597	0.000000	-10.000000	0.100000	-10.316667	12.000000	1023.000000	1023.000000	2046.000000
7.920000	-0.038785	-22.921656	-5.573636	-5.807976	-7.040723	-4.499321	0.000000	-10.000000	0.100000	-10.033333	8.500000	1023.000000	1023.000000	2046.000000
7.940000	-0.038714	-22.879990	-5.545399	-5.803613	-7.013174	-4.517803	0.000000	-10.000000	0.091667	-9.833333	5.166667	1023.000000	1023.000000	2046.000000
7.960000	-0.038788	-22.923777	-5.602224	-5.780497	-7.029593	-4.511463	0.000000	-10.000000	0.091667	-9.466667	2.166667	1023.000000	1023.000000	2046.000000
7.980000	-0.038563	-22.790987	-5.507916	-5.810363	-7.000976	-4.471733	0.000000	-10.000000	0.091667	-9.200001	-0.666667	1023.000000	1023.000000	2046.000000
8.000000	-0.038070	-22.499287	-5.464455	-5.694655	-6.836453	-4.503725	0.000000	-10.000000	0.083333	-8.683333	-3.500000	1023.000000	1023.000000	2046.000000
8.020000	-0.037739	-22.303612	-5.409419	-5.673983	-6.838529	-4.381682	0.000000	-10.000000	0.066667	-8.033334	-6.333333	1023.000000	1023.000000	2046.000000
8.040000	-0.037578	-22.208715	-5.385283	-5.649342	-6.791907	-4.382183	0.000000	-10.000000	0.050000	-7.133334	-9.000000	1023.000000	1023.000000	2046.000000
8.060000	-0.037436	-22.124613	-5.374948	-5.663729	-6.722977	-4.362959	0.000000	-10.000000	0.050000	-6.200000	-11.333333	1023.000000	1023.000000	2046.000000
8.080000	-0.037756	-22.313843	-5.359464	-5.763829	-6.853003	-4.337546	0.000000	-10.000000	0.041667	-5.333333	-13.500000	1023.000000	1023.000000	2046.000000
8.100000	-0.037620	-22.233555	-5.358996	-5.739834	-6.785733	-4.348991	0.000000	-10.000000	0.033333	-4.300000	-15.333333	1023.000000	1023.000000	2046.000000
8.120000	-0.037537	-22.184465	-5.431166	-5.644525	-6.693466	-4.415308	0.000000	-10.000000	0.025000	-3.150000	-16.833334	1023.000000	1023.000000	2046.000000
8.140000	-0.037537	-22.184492	-5.441998	-5.690756	-6.767210	-4.284528	0.000000	-10.000000	0.016667	-1.883333	-17.666666	1023.000000	1023.000000	2046.000000
8.160000	-0.037664	-22.259243	-5.523239	-5.602445	-6.728236	-4.405324	0.000000	-10.000000	0.008333	-0.533333	-18.000000	1023.000000	1023.000000	2046.000000
8.180000	-0.038550	-22.782846	-5.696170	-5.695426	-6.839623	-4.551627	0.000000	-10.000000	0.008333	0.816667	-18.000000	1023.000000	1023.000000	2046.000000
8.200000	-0.040812	-24.119934	-6.037689	-5.889932	-7.228428	-4.963884	0.000000	-10.000000	0.000000	2.383333	-18.000000	1023.000000	1023.000000	2046.000000
8.220000	-0.043741	-25.850864	-6.429523	-6.186851	-7.805110	-5.429382	0.000000	-10.000000	-0.008333	3.383333	-18.000000	1023.000000	1023.000000	2046.000000
8.240000	-0.045644	-26.975740	-6.768713	-6.433217	-8.127351	-5.646460	0.000000	-10.000000	-0.016667	5.366667	-18.000000	1023.000000	1023.000000	2046.000000
8.260000	-0.046876	-27.703785	-7.019337	-6.635309	-8.305538	-5.743599	0.000000	-10.000000	-0.008333	6.600000	-18.000000	1023.000000	1023.000000	2046.000000
8.280000	-0.047527	-28.088734	-7.191122	-6.747438	-8.317716	-5.832458	0.000000	-10.000000	-0.025000	8.166667	-18.000000	1023.000000	1023.000000	2046.000000
8.300000	-0.047473	-28.056583	-7.350797	-6.723411	-8.149590	-5.832786	0.000000	-10.000000	-0.041667	8.683333	-18.000000	1023.000000	1023.000000	2046.000000
8.320000	-0.047522	-28.085699	-7.260206	-6.791803	-8.238400	-5.795289	0.000000	-10.000000	-0.075000	10.133333	-18.000000	1023.000000	1023.000000	2046.000000
8.340000	-0.047235	-27.915796	-7.219524	-6.676521	-8.143758	-5.875994	0.000000	-10.000000	-0.091667	11.850000	-18.000000	1023.000000	1023.000000	2046.000000
8.360000	-0.046694	-27.595898	-7.129141	-6.638349	-8.041207	-5.787201	0.000000	-10.000000	-0.150000	13.983334	-4.333333	1023.000000	1023.000000	2046.000000
8.380000	-0.046065	-27.224226	-7.018094	-6.585407	-7.948170	-5.672555	0.000000	-10.000000	-0.175000	15.850000	10.666667	1023.000000	1023.000000	2046.000000
8.400000	-0.045290	-26.766430	-6.998117	-6.404313	-7.698605	-5.665395	0.000000	-10.000000	-0.208333	17.366667	27.500000	1023.000000	1023.000000	2046.000000
8.420000	-0.044312	-26.188601	-6.859989	-6.271136	-7.535546	-5.521929	0.000000	-10.000000	-0.216667	18.550001	32.666668	1023.000000	1023.000000	2046.000000
8.440000	-0.043408	-25.654131	-6.571438	-6.175210	-7.516320	-5.391162	0.000000	-10.000000	-0.241667	19.400000	38.666668	1023.000000	1023.000000	2046.000000
8.460000	-0.042221	-24.952770	-6.478735	-5.984773	-7.220339	-5.268922	0.000000	-10.000000	-0.250000	19.950001	45.000000	1023.000000	1023.000000	2046.000000
8.480000	-0.041120	-24.302168	-6.408932	-5.954309	-6.917581	-5.021346	0.000000	-10.000000	-0.233333	19.816668	51.666668	1023.000000	1023.000000	2046.000000
8.500000	-0.040305	-23.820063	-6.180486	-6.047497	-6.843607	-4.748473	0.000000	-10.000000	-0.216667	19.233334	58.333332	1023.000000	1023.000000	2046.000000
8.520000	-0.039205	-23.169937	-6.163500	-5.898030	-6.445768	-4.662639	0.000000	-10.000000	-0.208333	18.916668	65.000000	1023.000000	1023.000000	2046.000000
8.540000	-0.038191	-22.570658	-5.992327	-5.865118	-6.255495	-4.457719	0.000000	-10.000000	-0.216667	18.883333	71.333336	1023.000000	1023.000000	2046.000000
8.560000	-0.037585	-22.212461	-5.712603	-5.857059	-6.252238	-4.390561	0.000000	-10.000000	-0.225000	19.166668	77.500000	1023.000000	1023.000000	2046.000000
8.580000	-0.036793	-21.744764	-5.687365	-5.657055	-5.941500	-4.458844	0.000000	-10.000000	-0.233333	19.333334	83.833336	1023.000000	1023.000000	2046.000000
8.600000	-0.035987	-21.268263	-5.461093	-5.618266	-5.876848	-4.312056	0.000000	-10.000000	-0.258333	19.900000	90.166664	1023.000000	1023.000000	2046.000000
8.620000	-0.035666	-21.078800	-5.191900	-5.604682	-5.996991	-4.285227	0.000000	-10.000000	-0.291667	20.533333	96.833336	1023.000000	1023.000000	2046.000000
8.640000	-0.035055	-20.717426	-5.071038	-5.521497	-5.849285	-4.275606	0.000000	-10.000000	-0.325000	21.383333	103.500000	1023.000000	1023.000000	2046.000000
8.660000	-0.034170	-20.194321	-4.823207	-5.499381	-5.790363	-4.081369	0.000000	-10.000000	-0.333333	22.216667	110.666664	1023.000000	1023.000000	2046.000000
8.680000	-0.033647	-19.885540	-4.696994	-5.462883	-5.707234	-4.018430	0.000000	-10.000000	-0.341667	22.950001	117.833336	1023.000000	1023.000000	2046.000000
8.700000	-0.032975	-19.488003	-4.700684	-5.407259	-5.462493	-3.917568	0.000000	-10.000000	-0.333333	23.483334	125.333336	1023.000000	1023.000000	2046.000000
8.720000	-0.032250	-19.059982	-4.524402	-5.442995	-5.389792	-3.702794	0.000000	-10.000000	-0.333333	23.633333	133.000000	1023.000000	1023.000000	2046.000000
8.740000	-0.031540	-18.640038	-4.317271	-5.302302	-5.338535	-3.681929	0.000000	-10.000000	-0.333333	23.850000	141.000000	1023.000000	1023.000000	2046.000000
8.760000	-0.030389	-17.960135	-4.298897	-5.156683	-4.933391	-3.571162	0.000000	-10.000000	-0.341667	23.933334	149.000000	1023.000000	1023.000000	2046.000000
8.780000	-0.029320	-17.328115	-4.024365	-5.099504	-4.860868	-3.343378	0.000000	-10.000000	-0.350000	24.200001	157.000000	1023.000000	1023.000000	2046.000000
8.800000	-0.028368	-16.765444	-3.788656	-4.959968	-4.778758	-3.238062	0.000000	-10.000000	-0.350000	24.350000	165.000000	1023.000000	1023.000000	2046.000000
8.820000	-0.027187	-16.067514	-3.695337	-4.784681	-4.467357	-3.120140	0.000000	-10.000000	-0.350000	24.383333	173.000000	1023.000000	1023.000000	2046.000000
8.840000	-0.026071	-15.407747	-3.505209	-4.705827	-4.320908	-2.875803	0.000000	-10.000000	-0.366667	24.333334	181.000000	1023.000000	1023.000000	2046.000000
8.860000	-0.025133	-14.853662	-3.268447	-4.591450	-4.233519	-2.760247	0.000000	-10.000000	-0.375000	24.416668	189.000000	1023.000000	1023.000000	2046.000000
8.880000	-0.023974	-14.168501	-3.137191	-4.382136	-3.954634	-2.694540	0.000000	-10.000000	-0.391667	24.550001	197.333328	1023.000000	1023.000000	2046.000000
8.900000	-0.023048	-13.621525	-3.070187	-4.278623	-3.710976	-2.561739	0.000000	-10.000000	-0.391667	24.616667	205.666672	1023.000000	1023.000000	2046.000000
8.920000	-0.022053	-13.033444	-2.846414	-4.166005	-3.636198	-2.384827	0.000000	-10.000000	-0.400000	24.650002	214.000000	1023.000000	1023.000000	2046.000000
8.940000	-0.021040	-12.434769	-2.746232	-4.017071	-3.360332	-2.311134	0.000000	-10.000000	-0.400000	24.783335	222.000000	1023.000000	1023.000000	2046.000000
8.960000	-0.019986	-11.811704	-2.610364	-3.950630	-3.147282	-2.103427	0.000000	-10.000000	-0.391667	24.716667	230.333328	1023.000000	1023.000000	2046.000000
8.980000	-0.019220	-11.358858	-2.387301	-3.820833	-3.119223	-2.031501	0.000000	-10.000000	-0.375000	24.516666	238.666672	1023.000000	1023.000000	2046.000000
9.000000	-0.018225	-10.770788	-2.247643	-3.657814	-2.921923	-1.943409	0.000000	-10.000000	-0.358333	24.183334	247.000000	1023.000000	1023.000000	2046.000000
9.020000	-0.017258	-10.199564	-2.220838	-3.623427	-2.619262	-1.736037	0.000000	-10.000000	-0.350000	23.966667	255.000000	1023.000000	1023.000000	2046.000000
9.040000	-0.016462	-9.728825	-1.999407	-3.528972	-2.570640	-1.629806	0.000000	-10.000000	-0.333333	23.800001	263.000000	1023.000000	1023.000000	2046.000000
9.060000	-0.015499	-9.159613	-1.730754	-3.356461	-2.488583	-1.583815	0.000000	-10.000000	-0.316667	23.650000	271.000000	1023.000000	1023.000000	2046.000000
9.080000	-0.014249	-8.421092	-1.672512	-3.194067	-2.091168	-1.463346	0.000000	-10.000000	-0.308333	23.550001	279.000000	1023.000000	1023.000000	2046.000000
9.100000	-0.013453	-7.950440	-1.505149	-3.171640	-2.038464	-1.235187	0.000000	-10.000000	-0.308333	23.250000	287.000000	1023.000000	1023.000000	2046.000000
9.120000	-0.012795	-7.561668	-1.350995	-3.017193	-1.959184	-1.234296	0.000000	-10.000000	-0.316667	23.266668	294.666656	1023.000000	1023.000000	2046.000000
9.140000	-0.012203	-7.211715	-1.342667	-2.976557	-1.724938	-1.167553	0.000000	-10.000000	-0.325000	23.266668	302.333344	1023.000000	1023.000000	2046.000000
9.160000	-0.011841	-6.998149	-1.305899	-2.964039	-1.611940	-1.116271	0.000000	-10.000000	-0.333333	23.583334	310.000000	1023.000000	1023.000000	2046.000000
9.180000	-0.011042	-6.526083	-1.114793	-2.902747	-1.510792	-0.997751	0.000000	-10.000000	-0.325000	23.366667	318.000000	1023.000000	1023.000000	2046.000000
9.200000	-0.010171	-6.011324	-0.972505	-2.817424	-1.339396	-0.882000	0.000000	-10.000000	-0.308333	23.166668	325.833344	1023.000000	1023.000000	2046.000000
9.220000	-0.009394	-5.552036	-0.765805	-2.737980	-1.338549	-0.709702	0.000000	-10.000000	-0.300000	22.900002	331.000000	1023.000000	1023.000000	2046.000000
9.240000	-0.009284	-5.486775	-0.775509	-2.571440	-1.311008	-0.828818	0.000000	-10.000000	-0.266667	22.233334	338.500000	1023.000000	1023.000000	2046.000000
9.260000	-0.010049	-5.938708	-0.983460	-2.521321	-1.301679	-1.132248	0.000000	-10.000000	-0.241667	21.383333	345.833344	1023.000000	1023.000000	2046.000000
9.280000	-0.012231	-7.228328	-1.180207	-2.822110	-1.892672	-1.333339	0.000000	-10.000000	-0.208333	20.166668	355.500000	1023.000000	1023.000000	2046.000000
9.300000	-0.014530	-8.586941	-1.529158	-2.887780	-2.342985	-1.827018	0.000000	-10.000000	-0.216667	19.466667	362.500000	1023.000000	1023.000000	2046.000000
9.320000	-0.016156	-9.548016	-1.867804	-3.031139	-2.543370	-2.105701	0.000000	-10.000000	-0.216667	19.183334	369.166656	1023.000000	1023.000000	2046.000000
9.340000	-0.017053	-10.078403	-2.007025	-3.183274	-2.790103	-2.098001	0.000000	-10.000000	-0.216667	18.933334	375.666656	1023.000000	1023.000000	2046.000000
9.360000	-0.017616	-10.410770	-2.113802	-3.149990	-2.866128	-2.280850	0.000000	-10.000000	-0.208333	18.666668	382.000000	1023.000000	1023.000000	2046.000000
9.380000	-0.017488	-10.335428	-2.204633	-3.150471	-2.721476	-2.258849	0.000000	-10.000000	-0.191667	18.366667	388.333344	1023.000000	1023.000000	2046.000000
9.400000	-0.016984	-10.037452	-2.118250	-3.093684	-2.684169	-2.141349	0.000000	-10.000000	-0.191667	18.416666	394.500000	1023.000000	1023.000000	2046.000000
9.420000	-0.016858	-9.962799	-2.132478	-2.953359	-2.612646	-2.264317	0.000000	-10.000000	-0.191667	18.816668	400.500000	1023.000000	1023.000000	2046.000000
9.440000	-0.016197	-9.572240	-1.995719	-2.808771	-2.554306	-2.213443	0.000000	-10.000000	-0.208333	18.983334	406.666656	1023.000000	1023.000000	2046.000000
9.460000	-0.015063	-8.902200	-1.678188	-2.682909	-2.550258	-1.990846	0.000000	-10.000000	-0.208333	19.100000	413.000000	1023.000000	1023.000000	2046.000000
9.480000	-0.014440	-8.533978	-1.675876	-2.421418	-2.342927	-2.093759	0.000000	-10.000000	-0.208333	18.866667	419.333344	1023.000000	1023.000000	2046.000000
9.500000	-0.013622	-8.050490	-1.533901	-2.316634	-2.238492	-1.961463	0.000000	-10.000000	-0.191667	18.566668	425.833344	1023.000000	1023.000000	2046.000000
9.520000	-0.012645	-7.472909	-1.274182	-2.220266	-2.221871	-1.756590	0.000000	-10.000000	-0.175000	18.083334	432.166656	1023.000000	1023.000000	2046.000000
9.540000	-0.011711	-6.920980	-1.241365	-1.916482	-1.958897	-1.804236	0.000000	-10.000000	-0.158333	17.683334	438.500000	1023.000000	1023.000000	2046.000000
9.560000	-0.010569	-6.246071	-1.127509	-1.863311	-1.735031	-1.520220	0.000000	-10.000000	-0.125000	16.650002	444.333344	1023.000000	1023.000000	2046.000000
9.580000	-0.009426	-5.570927	-0.893928	-1.907334	-1.637031	-1.132633	0.000000	-10.000000	-0.100000	15.500001	450.000000	1023.000000	1023.000000	2046.000000
9.600000	-0.008824	-5.214814	-0.898532	-1.753599	-1.391875	-1.170808	0.000000	-10.000000	-0.083333	14.350000	455.333344	1023.000000	1023.000000	2046.000000
9.620000	-0.008084	-4.777652	-0.781300	-1.624950	-1.266466	-1.104936	0.000000	-10.000000	-0.075000	13.516667	460.333344	1023.000000	1023.000000	2046.000000
9.640000	-0.006969	-4.118928	-0.538120	-1.678711	-1.123001	-0.779096	0.000000	-10.000000	-0.066667	12.566667	464.833344	1023.000000	1023.000000	2046.000000
9.660000	-0.006866	-4.057992	-0.602289	-1.534911	-0.972791	-0.948000	0.000000	-10.000000	-0.050000	11.583334	469.000000	1023.000000	1023.000000	2046.000000
9.680000	-0.006460	-3.817967	-0.500332	-1.477576	-0.912389	-0.927669	0.000000	-10.000000	-0.050000	11.216667	473.000000	1023.000000	1023.000000	2046.000000
9.700000	-0.005620	-3.321469	-0.178802	-1.580329	-0.931035	-0.631303	0.000000	-10.000000	-0.066667	11.450000	477.000000	1023.000000	1023.000000	2046.000000
9.720000	-0.005498	-3.249442	-0.214086	-1.387064	-0.810053	-0.838238	0.000000	-10.000000	-0.083333	11.966667	481.000000	1023.000000	1023.000000	2046.000000
9.740000	-0.005061	-2.990993	-0.150949	-1.317315	-0.704375	-0.818353	0.000000	-10.000000	-0.100000	12.366667	486.333344	1023.000000	1023.000000	2046.000000
9.760000	-0.004375	-2.585446	0.152460	-1.428183	-0.780121	-0.529601	0.000000	-10.000000	-0.100000	12.616667	490.333344	1023.000000	1023.000000	2046.000000
9.780000	-0.004065	-2.402683	0.240744	-1.439243	-0.750647	-0.453536	0.000000	-10.000000	-0.091667	12.600000	494.333344	1023.000000	1023.000000	2046.000000
9.800000	-0.003867	-2.285286	0.147220	-1.298164	-0.566199	-0.568141	0.000000	-10.000000	-0.075000	12.283334	497.000000	1023.000000	1023.000000	2046.000000
9.820000	-0.003226	-1.906857	0.226189	-1.289155	-0.433474	-0.410417	0.000000	-10.000000	-0.058333	11.883333	501.000000	1023.000000	1023.000000	2046.000000
9.840000	-0.002301	-1.359909	0.483704	-1.281194	-0.390199	-0.172220	0.000000	-10.000000	-0.050000	11.383333	505.000000	1023.000000	1023.000000	2046.000000
9.860000	-0.001957	-1.156731	0.468293	-1.132817	-0.262559	-0.229648	0.000000	-10.000000	-0.041667	10.800000	509.000000	1023.000000	1023.000000	2046.000000
9.880000	-0.001481	-0.875117	0.501546	-1.014156	-0.144003	-0.218504	0.000000	-10.000000	-0.025000	10.000000	512.833313	1023.000000	1023.000000	2046.000000
9.900000	-0.000557	-0.328923	0.766054	-1.046927	-0.144197	0.096147	0.000000	-10.000000	-0.008333	9.100000	516.500000	1023.000000	1023.000000	2046.000000
9.920000	0.000123	0.072412	0.879362	-0.957071	-0.018500	0.168621	0.000000	-10.000000	0.000000	8.150001	519.666687	1023.000000	1023.000000	2046.000000
9.940000	0.000161	0.095421	0.708983	-0.757694	0.164689	-0.020557	0.000000	-10.000000	0.000000	7.033334	522.666687	1023.000000	1023.000000	2046.000000
9.960000	0.000894	0.528302	0.857343	-0.720042	0.222646	0.168355	0.000000	-10.000000	0.008333	5.416667	525.166687	1023.000000	1023.000000	2046.000000
9.980000	0.001440	0.850852	1.043096	-0.793174	0.192981	0.407948	0.000000	-10.000000	0.025000	2.700000	527.333313	1023.000000	1023.000000	2046.000000
10.000000	0.001524	0.900721	0.973042	-0.677015	0.251334	0.353360	0.000000	-10.000000	0.050000	-0.200000	528.500000	1023.000000	1023.000000	2046.000000
10.020000	0.001500	0.886265	0.895414	-0.648778	0.346246	0.293384	0.000000	-10.000000	0.066667	-2.816667	529.000000	1023.000000	1023.000000	2046.000000
10.040000	0.001780	1.051885	1.069999	-0.715975	0.219125	0.478735	0.000000	-10.000000	0.083333	-5.016667	529.000000	1023.000000	1023.000000	2046.000000
10.060000	0.001727	1.020760	1.007695	-0.741960	0.257594	0.497432	0.000000	-10.000000	0.091667	-7.266667	529.000000	1023.000000	1023.000000	2046.000000
10.080000	0.001500	0.886787	0.855671	-0.641760	0.337615	0.335261	0.000000	-10.000000	0.108333	-9.566667	529.000000	1023.000000	1023.000000	2046.000000
10.100000	0.001526	0.901998	0.937212	-0.712097	0.275292	0.401591	0.000000	-10.000000	0.125000	-11.350000	529.000000	1023.000000	1023.000000	2046.000000
10.120000	0.001676	0.990321	1.015675	-0.751411	0.270076	0.455982	0.000000	-10.000000	0.141667	-12.800000	529.000000	1023.000000	1023.000000	2046.000000
10.140000	0.001498	0.885285	0.878871	-0.739005	0.335081	0.410337	0.000000	-10.000000	0.175000	-13.833334	522.000000	1023.000000	1023.000000	2046.000000
10.160000	0.001832	1.082551	0.945846	-0.685727	0.386542	0.435890	0.000000	-10.000000	0.208333	-14.616667	513.333313	1023.000000	1023.000000	2046.000000
10.180000	0.001661	0.981944	1.026004	-0.800889	0.222577	0.534251	0.000000	-10.000000	0.233333	-15.350000	503.000000	1023.000000	1023.000000	2046.000000
10.200000	0.001038	0.613239	0.844326	-0.841684	0.238833	0.371764	0.000000	-10.000000	0.250000	-16.266666	497.833344	1023.000000	1023.000000	2046.000000
10.220000	0.000956	0.565045	0.775846	-0.846738	0.310867	0.325069	0.000000	-10.000000	0.258333	-16.966667	494.333344	1023.000000	1023.000000	2046.000000
10.240000	0.001015	0.599901	0.868726	-0.991090	0.207198	0.515068	0.000000	-10.000000	0.300000	-18.150000	488.500000	1023.000000	1023.000000	2046.000000
10.260000	0.000452	0.267263	0.791751	-1.014770	0.106076	0.384206	0.000000	-10.000000	0.333333	-19.383333	482.333344	1023.000000	1023.000000	2046.000000
10.280000	-0.000415	-0.245504	0.580578	-1.016168	0.043362	0.146725	0.000000	-10.000000	0.375000	-21.000000	473.833344	1023.000000	1023.000000	2046.000000
10.300000	-0.002234	-1.320518	0.409899	-1.183004	-0.399943	-0.147469	0.000000	-10.000000	0.391667	-22.116667	466.833344	1023.000000	1023.000000	2046.000000
10.320000	-0.005612	-3.316608	-0.084711	-1.540714	-0.993047	-0.698137	0.000000	-10.000000	0.425000	-23.166668	459.500000	1023.000000	1023.000000	2046.000000
10.340000	-0.009146	-5.405251	-0.597924	-1.859757	-1.641574	-1.305995	0.000000	-10.000000	0.458333	-23.900000	451.833344	1023.000000	1023.000000	2046.000000
10.360000	-0.012129	-7.168431	-0.984228	-2.253552	-2.263809	-1.666842	0.000000	-10.000000	0.483333	-24.166666	444.000000	1023.000000	1023.000000	2046.000000
10.380000	-0.014534	-8.589875	-1.453033	-2.470186	-2.641685	-2.024971	0.000000	-10.000000	0.491667	-24.116667	436.000000	1023.000000	1023.000000	2046.000000
10.400000	-0.016069	-9.496665	-1.856015	-2.669888	-2.754432	-2.216330	0.000000	-10.000000	0.475000	-24.083334	427.833344	1023.000000	1023.000000	2046.000000
10.420000	-0.017144	-10.132121	-1.896707	-2.866187	-3.071838	-2.297389	0.000000	-10.000000	0.483333	-23.966667	419.500000	1023.000000	1023.000000	2046.000000
10.440000	-0.018217	-10.766038	-2.155000	-2.932131	-3.186546	-2.492361	0.000000	-10.000000	0.466667	-23.766668	411.500000	1023.000000	1023.000000	2046.000000
10.460000	-0.019016	-11.238165	-2.393845	-2.971274	-3.206947	-2.666099	0.000000	-10.000000	0.466667	-23.383333	403.666656	1023.000000	1023.000000	2046.000000
10.480000	-0.019584	-11.573947	-2.410573	-2.964514	-3.371582	-2.827278	0.000000	-10.000000	0.441667	-23.066668	396.000000	1023.000000	1023.000000	2046.000000
10.500000	-0.019980	-11.808196	-2.402472	-2.976241	-3.520271	-2.909212	0.000000	-10.000000	0.425000	-22.950001	388.166656	1023.000000	1023.000000	2046.000000
10.520000	-0.020408	-12.061332	-2.513432	-2.959056	-3.562526	-3.026317	0.000000	-10.000000	0.408333	-22.933334	380.500000	1023.000000	1023.000000	2046.000000
10.540000	-0.020721	-12.245816	-2.584736	-2.951081	-3.595454	-3.114546	0.000000	-10.000000	0.400000	-23.200001	372.833344	1023.000000	1023.000000	2046.000000
10.560000	-0.020930	-12.369711	-2.536494	-3.013837	-3.738787	-3.080592	0.000000	-10.000000	0.400000	-23.299999	365.000000	1023.000000	1023.000000	2046.000000
10.580000	-0.020989	-12.404555	-2.583661	-2.954671	-3.747985	-3.118238	0.000000	-10.000000	0.400000	-23.383333	357.000000	1023.000000	1023.000000	2046.000000
10.600000	-0.020914	-12.359882	-2.628406	-3.017386	-3.672685	-3.041405	0.000000	-10.000000	0.425000	-23.566668	349.333344	1023.000000	1023.000000	2046.000000
10.620000	-0.020894	-12.348442	-2.633451	-3.080391	-3.653967	-2.980633	0.000000	-10.000000	0.475000	-24.116667	341.500000	1023.000000	1023.000000	2046.000000
10.640000	-0.021237	-12.550949	-2.715594	-3.128812	-3.688111	-3.018432	0.000000	-10.000000	0.508333	-24.800001	333.500000	1023.000000	1023.000000	2046.000000
10.660000	-0.021587	-12.757714	-2.901831	-3.252555	-3.607073	-2.996256	0.000000	-10.000000	0.516667	-25.383333	325.166656	1023.000000	1023.000000	2046.000000
10.680000	-0.021865	-12.922139	-2.975911	-3.352024	-3.680999	-2.913206	0.000000	-10.000000	0.516667	-25.683334	316.666656	1023.000000	1023.000000	2046.000000
10.700000	-0.022407	-13.242289	-3.061597	-3.349152	-3.737650	-3.093890	0.000000	-10.000000	0.533333	-25.716667	308.166656	1023.000000	1023.000000	2046.000000
10.720000	-0.023129	-13.669011	-3.165358	-3.514167	-3.875484	-3.114002	0.000000	-10.000000	0.533333	-25.716667	299.500000	1023.000000	1023.000000	2046.000000
10.740000	-0.023749	-14.035873	-3.159392	-3.659887	-4.043716	-3.172877	0.000000	-10.000000	0.516667	-25.216667	290.833344	1023.000000	1023.000000	2046.000000
10.760000	-0.024084	-14.233454	-3.148455	-3.671709	-4.125718	-3.287572	0.000000	-10.000000	0.500000	-24.866667	282.333344	1023.000000	1023.000000	2046.000000
10.780000	-0.024721	-14.609944	-3.155473	-3.838863	-4.319267	-3.296341	0.000000	-10.000000	0.500000	-24.383333	274.000000	1023.000000	1023.000000	2046.000000
10.800000	-0.025160	-14.869285	-3.147127	-3.977560	-4.426637	-3.317961	0.000000	-10.000000	0.500000	-24.383333	266.000000	1023.000000	1023.000000	2046.000000
10.820000	-0.025916	-15.316238	-3.292206	-4.009457	-4.544827	-3.469749	0.000000	-10.000000	0.500000	-24.450001	258.000000	1023.000000	1023.000000	2046.000000
10.840000	-0.026349	-15.572185	-3.324215	-4.125630	-4.672575	-3.449764	0.000000	-10.000000	0.500000	-24.516666	249.833328	1023.000000	1023.000000	2046.000000
10.860000	-0.026866	-15.877859	-3.432653	-4.278844	-4.736907	-3.429455	0.000000	-10.000000	0.500000	-24.466667	241.500000	1023.000000	1023.000000	2046.000000
10.880000	-0.027097	-16.014441	-3.544075	-4.206782	-4.708366	-3.555217	0.000000	-10.000000	0.500000	-24.416668	233.166672	1023.000000	1023.000000	2046.000000
10.900000	-0.027530	-16.270376	-3.623136	-4.291834	-4.833447	-3.521960	0.000000	-10.000000	0.500000	-24.316668	225.000000	1023.000000	1023.000000	2046.000000
10.920000	-0.027665	-16.350088	-3.546718	-4.311860	-4.936049	-3.555460	0.000000	-10.000000	0.491667	-24.216667	217.000000	1023.000000	1023.000000	2046.000000
10.940000	-0.027864	-16.467470	-3.689397	-4.294977	-4.875205	-3.607893	0.000000	-10.000000	0.483333	-23.950001	209.000000	1023.000000	1023.000000	2046.000000
10.960000	-0.028298	-16.723930	-3.768850	-4.357761	-5.024474	-3.572846	0.000000	-10.000000	0.466667	-23.716667	201.000000	1023.000000	1023.000000	2046.000000
10.980000	-0.028645	-16.929470	-3.784652	-4.412694	-5.124804	-3.607319	0.000000	-10.000000	0.458333	-23.483334	193.000000	1023.000000	1023.000000	2046.000000
11.000000	-0.028760	-16.997156	-3.861790	-4.429430	-5.085863	-3.620073	0.000000	-10.000000	0.433333	-23.333334	185.166672	1023.000000	1023.000000	2046.000000
11.020000	-0.029139	-17.221064	-3.901359	-4.432797	-5.230393	-3.656514	0.000000	-10.000000	0.416667	-23.033335	177.500000	1023.000000	1023.000000	2046.000000
11.040000	-0.029388	-17.368410	-3.941110	-4.540435	-5.309799	-3.577065	0.000000	-10.000000	0.400000	-22.783335	172.500000	1023.000000	1023.000000	2046.000000
11.060000	-0.029586	-17.485222	-4.008049	-4.467176	-5.313532	-3.696464	0.000000	-10.000000	0.383333	-22.333334	165.000000	1023.000000	1023.000000	2046.000000
11.080000	-0.029749	-17.581535	-4.082318	-4.513842	-5.323677	-3.661699	0.000000	-10.000000	0.366667	-22.116667	157.500000	1023.000000	1023.000000	2046.000000
11.100000	-0.030027	-17.746185	-4.008713	-4.546561	-5.504575	-3.686337	0.000000	-10.000000	0.350000	-21.616667	147.500000	1023.000000	1023.000000	2046.000000
11.120000	-0.030229	-17.865332	-4.100199	-4.518091	-5.509975	-3.737067	0.000000	-10.000000	0.350000	-21.333334	142.500000	1023.000000	1023.000000	2046.000000
11.140000	-0.030488	-18.018501	-4.162703	-4.569699	-5.537623	-3.748477	0.000000	-10.000000	0.358333	-21.050001	135.333328	1023.000000	1023.000000	2046.000000
11.160000	-0.030696	-18.141436	-4.133666	-4.662791	-5.645178	-3.699800	0.000000	-10.000000	0.366667	-21.033335	128.333328	1023.000000	1023.000000	2046.000000
11.180000	-0.030833	-18.222303	-4.212875	-4.636068	-5.604715	-3.768645	0.000000	-10.000000	0.366667	-20.733334	119.000000	1023.000000	1023.000000	2046.000000
11.200000	-0.030813	-18.210596	-4.125426	-4.632326	-5.669137	-3.783707	0.000000	-10.000000	0.358333	-20.433332	114.333336	1023.000000	1023.000000	2046.000000
11.220000	-0.030491	-18.019928	-4.070840	-4.633808	-5.630302	-3.684977	0.000000	-10.000000	0.350000	-20.049999	109.666664	1023.000000	1023.000000	2046.000000
11.240000	-0.030289	-17.900856	-4.136384	-4.575353	-5.485877	-3.703243	0.000000	-10.000000	0.316667	-19.616667	105.166664	1023.000000	1023.000000	2046.000000
11.260000	-0.030576	-18.070272	-4.182571	-4.574462	-5.580599	-3.732641	0.000000	-10.000000	0.283333	-18.983334	98.666664	1023.000000	1023.000000	2046.000000
11.280000	-0.030791	-18.197483	-4.181524	-4.670494	-5.662432	-3.683034	0.000000	-10.000000	0.241667	-18.083334	90.500000	1023.000000	1023.000000	2046.000000
11.300000	-0.030826	-18.218098	-4.260057	-4.710439	-5.540781	-3.706822	0.000000	-10.000000	0.233333	-17.366667	82.500000	1023.000000	1023.000000	2046.000000
11.320000	-0.031280	-18.486423	-4.298106	-4.668962	-5.691821	-3.827535	0.000000	-10.000000	0.225000	-16.850000	76.500000	1023.000000	1023.000000	2046.000000
11.340000	-0.031432	-18.576336	-4.385859	-4.719577	-5.724948	-3.745952	0.000000	-10.000000	0.225000	-16.550001	72.666664	1023.000000	1023.000000	2046.000000
11.360000	-0.031803	-18.795404	-4.459286	-4.745056	-5.763090	-3.827972	0.000000	-10.000000	0.216667	-16.250000	67.166664	1023.000000	1023.000000	2046.000000
11.380000	-0.032994	-19.499479	-4.731626	-4.742625	-5.913945	-4.111283	0.000000	-10.000000	0.208333	-15.950000	61.666668	1023.000000	1023.000000	2046.000000
11.400000	-0.035229	-20.820076	-5.058066	-5.088493	-6.358577	-4.314939	0.000000	-10.000000	0.191667	-15.250000	54.666668	1023.000000	1023.000000	2046.000000
11.420000	-0.038365	-22.673536	-5.521348	-5.396452	-6.887990	-4.867746	0.000000	-10.000000	0.166667	-14.133333	49.666668	1023.000000	1023.000000	2046.000000
11.440000	-0.041230	-24.367018	-6.071613	-5.651427	-7.358872	-5.285106	0.000000	-10.000000	0.141667	-13.016666	44.666668	1023.000000	1023.000000	2046.000000
11.460000	-0.043259	-25.565985	-6.397717	-5.867615	-7.791090	-5.509562	0.000000	-10.000000	0.125000	-12.250000	41.666668	1023.000000	1023.000000	2046.000000
11.480000	-0.044548	-26.327602	-6.695606	-6.098916	-7.931853	-5.601227	0.000000	-10.000000	0.116667	-12.233334	37.666668	1023.000000	1023.000000	2046.000000
11.500000	-0.045410	-26.837551	-6.867409	-6.258612	-8.015303	-5.696226	0.000000	-10.000000	0.108333	-12.183333	32.333332	1023.000000	1023.000000	2046.000000
11.520000	-0.046229	-27.321257	-7.116447	-6.282762	-8.094872	-5.827174	0.000000	-10.000000	0.100000	-12.083334	27.000000	1023.000000	1023.000000	2046.000000
11.540000	-0.046666	-27.579857	-7.150740	-6.355187	-8.202386	-5.871543	0.000000	-10.000000	0.100000	-11.566667	23.000000	1023.000000	1023.000000	2046.000000
11.560000	-0.046691	-27.594202	-7.204938	-6.360480	-8.145858	-5.882925	0.000000	-10.000000	0.083333	-10.633333	19.000000	1023.000000	1023.000000	2046.000000
11.580000	-0.046935	-27.738644	-7.289831	-6.341151	-8.196723	-5.910938	0.000000	-10.000000	0.066667	-9.950000	16.333334	1023.000000	1023.000000	2046.000000
11.600000	-0.046925	-27.732744	-7.198461	-6.338146	-8.272729	-5.923409	0.000000	-10.000000	0.058333	-9.366667	14.000000	1023.000000	1023.000000	2046.000000
11.620000	-0.046716	-27.609171	-7.200091	-6.275190	-8.207756	-5.926134	0.000000	-10.000000	0.058333	-8.633333	11.166667	1023.000000	1023.000000	2046.000000
11.640000	-0.046530	-27.499500	-7.232988	-6.247267	-8.139306	-5.879939	0.000000	-10.000000	0.058333	-7.550000	7.500000	1023.000000	1023.000000	2046.000000
11.660000	-0.046293	-27.359068	-7.122880	-6.231278	-8.179000	-5.825911	0.000000	-10.000000	0.050000	-6.600000	4.833333	1023.000000	1023.000000	2046.000000
11.680000	-0.045769	-27.049417	-7.131946	-6.221808	-8.009899	-5.685764	0.000000	-10.000000	0.050000	-6.216667	3.166667	1023.000000	1023.000000	2046.000000
11.700000	-0.045503	-26.892109	-7.222686	-6.312027	-7.813294	-5.544101	0.000000	-10.000000	0.058333	-6.516667	1.833333	1023.000000	1023.000000	2046.000000
11.720000	-0.045428	-26.847792	-7.161147	-6.434351	-7.844695	-5.407598	0.000000	-10.000000	0.075000	-7.366667	0.000000	1023.000000	1023.000000	2046.000000
11.740000	-0.045263	-26.750216	-7.128398	-6.433222	-7.789887	-5.398709	0.000000	-10.000000	0.075000	-8.150000	-3.000000	1023.000000	1023.000000	2046.000000
11.760000	-0.045004	-26.597597	-7.186497	-6.396347	-7.628143	-5.386611	0.000000	-10.000000	0.075000	-8.733334	-6.500000	1023.000000	1023.000000	2046.000000
11.780000	-0.045130	-26.671768	-7.142761	-6.431270	-7.698291	-5.399447	0.000000	-10.000000	0.066667	-8.766667	-9.500000	1023.000000	1023.000000	2046.000000
11.800000	-0.045331	-26.790522	-7.095403	-6.451578	-7.771163	-5.472377	0.000000	-10.000000	0.075000	-8.583334	-12.333333	1023.000000	1023.000000	2046.000000
11.820000	-0.045408	-26.835915	-7.009701	-6.545769	-7.811526	-5.468918	0.000000	-10.000000	0.075000	-8.266667	-14.166667	1023.000000	1023.000000	2046.000000
11.840000	-0.045308	-26.777273	-6.984603	-6.530613	-7.758694	-5.503364	0.000000	-10.000000	0.075000	-7.650000	-16.833334	1023.000000	1023.000000	2046.000000
11.860000	-0.045388	-26.824123	-6.865072	-6.629974	-7.854820	-5.474258	0.000000	-10.000000	0.066667	-7.016667	-18.666666	1023.000000	1023.000000	2046.000000
11.880000	-0.045733	-27.028296	-6.778640	-6.728529	-8.039884	-5.481242	0.000000	-10.000000	0.058333	-6.000000	-21.166666	1023.000000	1023.000000	2046.000000
11.900000	-0.045830	-27.085514	-6.715285	-6.757762	-8.082980	-5.529487	0.000000	-10.000000	0.050000	-5.133334	-23.166666	1023.000000	1023.000000	2046.000000
11.920000	-0.045693	-27.004538	-6.867717	-6.763600	-7.888106	-5.485115	0.000000	-10.000000	0.050000	-4.200000	-25.166666	1023.000000	1023.000000	2046.000000
11.940000	-0.045630	-26.967081	-6.857659	-6.818135	-7.867226	-5.424060	0.000000	-10.000000	0.050000	-3.466667	-26.833334	1023.000000	1023.000000	2046.000000
11.960000	-0.045553	-26.922016	-6.762955	-6.884742	-7.919939	-5.354380	0.000000	-10.000000	0.050000	-2.883333	-28.166666	1023.000000	1023.000000	2046.000000
11.980000	-0.045284	-26.762690	-6.788058	-6.759193	-7.792862	-5.422575	0.000000	-10.000000	0.041667	-2.500000	-28.833334	1023.000000	1023.000000	2046.000000
12.000000	-0.044829	-26.493702	-6.809777	-6.758805	-7.631740	-5.293379	0.000000	-10.000000	0.025000	-2.100000	-29.333334	1023.000000	1023.000000	2046.000000
12.020000	-0.044549	-26.328300	-6.697197	-6.798781	-7.672669	-5.159653	0.000000	-10.000000	0.008333	-1.200000	-29.833334	1023.000000	1023.000000	2046.000000
12.040000	-0.044253	-26.153467	-6.604233	-6.744020	-7.647848	-5.157367	0.000000	-10.000000	0.000000	-0.500000	-30.000000	1023.000000	1023.000000	2046.000000
12.060000	-0.043709	-25.831884	-6.633084	-6.636216	-7.426549	-5.136035	0.000000	-10.000000	0.000000	0.766667	-30.000000	1023.000000	1023.000000	2046.000000
12.080000	-0.043163	-25.509260	-6.569959	-6.639146	-7.329253	-4.970903	0.000000	-10.000000	0.000000	2.100000	-30.000000	1023.000000	1023.000000	2046.000000
12.100000	-0.042874	-25.338657	-6.343977	-6.588567	-7.427172	-4.978941	0.000000	-10.000000	-0.008333	4.000000	-30.000000	1023.000000	1023.000000	2046.000000
12.120000	-0.042266	-24.979490	-6.313090	-6.453649	-7.226153	-4.986598	0.000000	-10.000000	-0.016667	5.733334	-30.000000	1023.000000	1023.000000	2046.000000
12.140000	-0.041496	-24.524118	-6.292409	-6.419651	-6.980854	-4.831205	0.000000	-10.000000	-0.041667	7.916667	-30.000000	1023.000000	1023.000000	2046.000000
12.160000	-0.040918	-24.182571	-6.079369	-6.416501	-7.012068	-4.674632	0.000000	-10.000000	-0.058333	9.533334	-30.000000	1023.000000	1023.000000	2046.000000
12.180000	-0.040306	-23.820768	-5.936712	-6.307689	-6.892538	-4.683829	0.000000	-10.000000	-0.083333	11.083334	-30.000000	1023.000000	1023.000000	2046.000000
12.200000	-0.039459	-23.320055	-5.916853	-6.165932	-6.598741	-4.638529	0.000000	-10.000000	-0.100000	12.266667	-30.000000	1023.000000	1023.000000	2046.000000
12.220000	-0.038666	-22.851364	-5.778446	-6.168492	-6.475192	-4.429234	0.000000	-10.000000	-0.125000	13.900001	-21.166666	1023.000000	1023.000000	2046.000000
12.240000	-0.038120	-22.528997	-5.570954	-6.097270	-6.480680	-4.380093	0.000000	-10.000000	-0.150000	15.333334	-1.500000	1023.000000	1023.000000	2046.000000
12.260000	-0.037419	-22.114756	-5.551797	-5.998249	-6.230571	-4.334138	0.000000	-10.000000	-0.166667	16.116667	18.166666	1023.000000	1023.000000	2046.000000
12.280000	-0.036523	-21.584846	-5.451824	-5.942225	-5.997643	-4.193153	0.000000	-10.000000	-0.191667	17.166668	32.833332	1023.000000	1023.000000	2046.000000
12.300000	-0.035495	-20.977627	-5.239857	-5.858318	-5.846225	-4.033226	0.000000	-10.000000	-0.208333	17.883333	36.666668	1023.000000	1023.000000	2046.000000
12.320000	-0.034661	-20.484484	-5.043158	-5.683741	-5.718719	-4.038866	0.000000	-10.000000	-0.233333	19.183334	42.500000	1023.000000	1023.000000	2046.000000
12.340000	-0.033980	-20.081909	-4.998714	-5.584682	-5.507438	-3.991076	0.000000	-10.000000	-0.258333	19.933334	46.666668	1023.000000	1023.000000	2046.000000
12.360000	-0.033490	-19.792624	-4.960716	-5.645895	-5.384995	-3.801017	0.000000	-10.000000	-0.300000	21.066668	53.000000	1023.000000	1023.000000	2046.000000
12.380000	-0.033078	-19.549063	-4.791365	-5.597353	-5.373861	-3.786484	0.000000	-10.000000	-0.333333	21.950001	59.833332	1023.000000	1023.000000	2046.000000
12.400000	-0.032218	-19.040747	-4.644587	-5.470085	-5.192139	-3.733936	0.000000	-10.000000	-0.341667	22.783333	66.833336	1023.000000	1023.000000	2046.000000
12.420000	-0.031544	-18.642609	-4.585757	-5.426540	-5.019373	-3.610940	0.000000	-10.000000	-0.325000	23.066668	74.333336	1023.000000	1023.000000	2046.000000
12.440000	-0.030746	-18.171141	-4.456553	-5.315250	-4.925697	-3.473639	0.000000	-10.000000	-0.325000	23.300001	82.000000	1023.000000	1023.000000	2046.000000
12.460000	-0.030483	-18.015717	-4.377991	-5.184403	-4.917906	-3.535417	0.000000	-10.000000	-0.333333	23.316668	90.000000	1023.000000	1023.000000	2046.000000
12.480000	-0.030571	-18.067278	-4.440037	-5.179121	-4.850634	-3.597486	0.000000	-10.000000	-0.341667	23.483334	97.833336	1023.000000	1023.000000	2046.000000
12.500000	-0.032434	-19.168583	-4.758542	-5.299966	-5.167874	-3.942202	0.000000	-10.000000	-0.341667	23.483334	105.500000	1023.000000	1023.000000	2046.000000
12.520000	-0.034789	-20.560307	-4.956439	-5.455512	-5.790478	-4.357878	0.000000	-10.000000	-0.341667	23.450001	113.166664	1023.000000	1023.000000	2046.000000
12.540000	-0.036511	-21.578299	-5.224851	-5.581028	-6.115825	-4.656595	0.000000	-10.000000	-0.350000	23.650002	121.000000	1023.000000	1023.000000	2046.000000
12.560000	-0.037348	-22.072643	-5.551186	-5.676315	-6.091821	-4.753320	0.000000	-10.000000	-0.341667	23.700001	129.000000	1023.000000	1023.000000	2046.000000
12.580000	-0.037652	-22.252110	-5.721504	-5.803498	-6.051416	-4.675692	0.000000	-10.000000	-0.325000	23.600000	137.000000	1023.000000	1023.000000	2046.000000
12.600000	-0.037640	-22.245173	-5.647323	-5.805419	-6.144212	-4.648218	0.000000	-10.000000	-0.325000	23.466667	145.000000	1023.000000	1023.000000	2046.000000
12.620000	-0.037240	-22.008949	-5.593140	-5.721399	-6.028776	-4.665635	0.000000	-10.000000	-0.333333	23.433334	152.666672	1023.000000	1023.000000	2046.000000
12.640000	-0.036673	-21.673737	-5.520894	-5.701537	-5.901818	-4.549488	0.000000	-10.000000	-0.350000	23.650000	160.333328	1023.000000	1023.000000	2046.000000
12.660000	-0.035950	-21.246700	-5.444674	-5.505099	-5.770483	-4.526444	0.000000	-10.000000	-0.366667	24.033333	168.000000	1023.000000	1023.000000	2046.000000
12.680000	-0.034941	-20.650356	-5.232253	-5.358715	-5.670295	-4.389093	0.000000	-10.000000	-0.383333	24.350000	176.000000	1023.000000	1023.000000	2046.000000
12.700000	-0.034067	-20.133375	-5.068940	-5.156276	-5.525996	-4.382164	0.000000	-10.000000	-0.400000	24.800001	184.333328	1023.000000	1023.000000	2046.000000
12.720000	-0.032889	-19.437191	-4.924259	-5.046736	-5.308766	-4.157431	0.000000	-10.000000	-0.400000	24.883333	192.666672	1023.000000	1023.000000	2046.000000
12.740000	-0.031737	-18.756626	-4.627483	-4.803082	-5.259076	-4.066984	0.000000	-10.000000	-0.408333	25.200001	204.000000	1023.000000	1023.000000	2046.000000
12.760000	-0.030333	-17.927017	-4.411171	-4.569848	-5.024555	-3.921444	0.000000	-10.000000	-0.416667	25.316668	215.000000	1023.000000	1023.000000	2046.000000
12.780000	-0.028933	-17.099611	-4.289164	-4.487988	-4.658293	-3.664167	0.000000	-10.000000	-0.425000	25.450001	223.333328	1023.000000	1023.000000	2046.000000
12.800000	-0.027805	-16.432741	-4.083819	-4.426679	-4.494701	-3.427542	0.000000	-10.000000	-0.400000	24.966667	229.000000	1023.000000	1023.000000	2046.000000
12.820000	-0.026661	-15.756442	-4.017076	-4.289500	-4.157175	-3.292690	0.000000	-10.000000	-0.358333	24.383333	234.666672	1023.000000	1023.000000	2046.000000
12.840000	-0.025499	-15.069822	-3.868386	-4.170542	-3.876969	-3.153925	0.000000	-10.000000	-0.316667	23.600000	243.000000	1023.000000	1023.000000	2046.000000
12.860000	-0.024558	-14.513698	-3.678418	-4.140773	-3.754928	-2.939579	0.000000	-10.000000	-0.283333	23.066668	251.000000	1023.000000	1023.000000	2046.000000
12.880000	-0.023963	-14.162398	-3.461110	-4.018148	-3.721406	-2.961734	0.000000	-10.000000	-0.266667	22.266666	258.666656	1023.000000	1023.000000	2046.000000
12.900000	-0.023230	-13.729199	-3.254045	-3.848614	-3.626032	-3.000508	0.000000	-10.000000	-0.250000	21.550001	266.166656	1023.000000	1023.000000	2046.000000
12.920000	-0.022255	-13.152763	-3.040460	-3.858519	-3.471478	-2.782307	0.000000	-10.000000	-0.283333	21.366667	273.333344	1023.000000	1023.000000	2046.000000
12.940000	-0.021519	-12.717972	-2.850318	-3.822932	-3.423884	-2.620838	0.000000	-10.000000	-0.300000	21.833334	280.666656	1023.000000	1023.000000	2046.000000
12.960000	-0.021017	-12.421325	-2.708345	-3.621098	-3.341772	-2.750109	0.000000	-10.000000	-0.316667	22.466667	287.833344	1023.000000	1023.000000	2046.000000
12.980000	-0.020406	-12.060045	-2.592886	-3.631970	-3.211956	-2.623234	0.000000	-10.000000	-0.316667	22.683334	295.333344	1023.000000	1023.000000	2046.000000
13.000000	-0.019628	-11.600288	-2.397721	-3.719302	-3.151847	-2.331419	0.000000	-10.000000	-0.325000	22.816668	302.833344	1023.000000	1023.000000	2046.000000
13.020000	-0.018958	-11.204228	-2.326898	-3.567375	-3.007256	-2.302700	0.000000	-10.000000	-0.341667	22.783333	310.500000	1023.000000	1023.000000	2046.000000
13.040000	-0.018368	-10.855239	-2.260643	-3.441393	-2.801617	-2.351586	0.000000	-10.000000	-0.325000	22.783333	318.166656	1023.000000	1023.000000	2046.000000
13.060000	-0.017276	-10.209838	-2.100184	-3.414821	-2.619483	-2.075351	0.000000	-10.000000	-0.308333	22.466667	325.666656	1023.000000	1023.000000	2046.000000
13.080000	-0.016189	-9.567677	-1.761234	-3.366157	-2.606440	-1.833847	0.000000	-10.000000	-0.283333	22.200001	333.333344	1023.000000	1023.000000	2046.000000
13.100000	-0.015434	-9.121642	-1.708796	-3.134750	-2.400329	-1.877767	0.000000	-10.000000	-0.283333	21.866667	340.666656	1023.000000	1023.000000	2046.000000
13.120000	-0.014306	-8.454757	-1.602025	-2.987072	-2.122220	-1.743440	0.000000	-10.000000	-0.291667	21.666668	348.166656	1023.000000	1023.000000	2046.000000
13.140000	-0.012974	-7.667493	-1.306578	-2.955548	-2.012921	-1.392446	0.000000	-10.000000	-0.300000	21.616667	355.333344	1023.000000	1023.000000	2046.000000
13.160000	-0.012257	-7.243632	-1.279786	-2.705471	-1.793934	-1.464441	0.000000	-10.000000	-0.308333	21.833334	362.666656	1023.000000	1023.000000	2046.000000
13.180000	-0.011312	-6.685561	-1.127707	-2.601343	-1.636699	-1.319811	0.000000	-10.000000	-0.308333	22.250000	369.833344	1023.000000	1023.000000	2046.000000
13.200000	-0.009971	-5.892918	-0.792417	-2.578283	-1.553938	-0.968280	0.000000	-10.000000	-0.308333	22.250000	377.333344	1023.000000	1023.000000	2046.000000
13.220000	-0.009155	-5.410349	-0.797715	-2.337548	-1.271202	-1.003883	0.000000	-10.000000	-0.300000	22.250000	384.666656	1023.000000	1023.000000	2046.000000
13.240000	-0.008386	-4.956003	-0.713072	-2.221983	-1.094020	-0.926928	0.000000	-10.000000	-0.300000	21.966667	394.666656	1023.000000	1023.000000	2046.000000
13.260000	-0.007206	-4.258885	-0.426980	-2.262614	-1.043077	-0.526214	0.000000	-10.000000	-0.300000	22.016666	402.000000	1023.000000	1023.000000	2046.000000
13.280000	-0.006513	-3.849144	-0.403268	-1.975976	-0.803616	-0.666284	0.000000	-10.000000	-0.291667	21.800001	409.333344	1023.000000	1023.000000	2046.000000
13.300000	-0.005830	-3.445439	-0.337484	-1.849040	-0.619129	-0.639785	0.000000	-10.000000	-0.266667	21.316668	414.166656	1023.000000	1023.000000	2046.000000
13.320000	-0.004739	-2.800766	-0.059793	-1.890444	-0.558713	-0.291816	0.000000	-10.000000	-0.241667	20.750000	421.333344	1023.000000	1023.000000	2046.000000
13.340000	-0.003778	-2.232920	0.115765	-1.736041	-0.379178	-0.233467	0.000000	-10.000000	-0.225000	20.049999	428.500000	1023.000000	1023.000000	2046.000000
13.360000	-0.003000	-1.773235	0.153258	-1.502656	-0.143207	-0.280630	0.000000	-10.000000	-0.216667	19.583334	435.333344	1023.000000	1023.000000	2046.000000
13.380000	-0.002108	-1.245907	0.268380	-1.442395	0.014965	-0.086857	0.000000	-10.000000	-0.216667	19.100000	442.000000	1023.000000	1023.000000	2046.000000
13.400000	-0.001478	-0.873285	0.488640	-1.476313	0.000163	0.114226	0.000000	-10.000000	-0.208333	18.766666	448.333344	1023.000000	1023.000000	2046.000000
13.420000	-0.001408	-0.832019	0.383859	-1.417778	0.162002	0.039897	0.000000	-10.000000	-0.191667	18.466667	454.666656	1023.000000	1023.000000	2046.000000
13.440000	-0.000800	-0.472924	0.449018	-1.312941	0.342029	0.048969	0.000000	-10.000000	-0.158333	17.850000	461.000000	1023.000000	1023.000000	2046.000000
13.460000	0.000190	0.112074	0.723942	-1.368220	0.368587	0.387767	0.000000	-10.000000	-0.133333	17.050001	467.166656	1023.000000	1023.000000	2046.000000
13.480000	0.000741	0.437918	0.856853	-1.268407	0.407218	0.442253	0.000000	-10.000000	-0.116667	16.166668	473.000000	1023.000000	1023.000000	2046.000000
13.500000	0.000292	0.172376	0.634665	-1.090351	0.489414	0.138648	0.000000	-10.000000	-0.091667	15.466667	478.333344	1023.000000	1023.000000	2046.000000
13.520000	-0.000880	-0.520084	0.619151	-1.204676	0.098628	-0.033187	0.000000	-10.000000	-0.091667	14.666667	483.666656	1023.000000	1023.000000	2046.000000
13.540000	-0.003098	-1.830983	0.360357	-1.436591	-0.400831	-0.353918	0.000000	-10.000000	-0.091667	13.883333	488.666656	1023.000000	1023.000000	2046.000000
13.560000	-0.005797	-3.425903	-0.185528	-1.534118	-0.787617	-0.918639	0.000000	-10.000000	-0.100000	13.050000	493.500000	1023.000000	1023.000000	2046.000000
13.580000	-0.007279	-4.301888	-0.325600	-1.691514	-1.159445	-1.125328	0.000000	-10.000000	-0.091667	12.650001	497.833344	1023.000000	1023.000000	2046.000000
13.600000	-0.008314	-4.913766	-0.500135	-1.860521	-1.348091	-1.205019	0.000000	-10.000000	-0.091667	12.716667	502.000000	1023.000000	1023.000000	2046.000000
13.620000	-0.009062	-5.355442	-0.833907	-1.820558	-1.286547	-1.414430	0.000000	-10.000000	-0.100000	12.783334	506.333344	1023.000000	1023.000000	2046.000000
13.640000	-0.008968	-5.299803	-0.761680	-1.844057	-1.320636	-1.373430	0.000000	-10.000000	-0.100000	12.850000	510.666656	1023.000000	1023.000000	2046.000000
13.660000	-0.008878	-5.246928	-0.705671	-1.832353	-1.381590	-1.327314	0.000000	-10.000000	-0.100000	12.716667	515.000000	1023.000000	1023.000000	2046.000000
13.680000	-0.008804	-5.203083	-0.723637	-1.697420	-1.324308	-1.457718	0.000000	-10.000000	-0.100000	12.933333	519.333313	1023.000000	1023.000000	2046.000000
13.700000	-0.008323	-4.918980	-0.691998	-1.499089	-1.233054	-1.494838	0.000000	-10.000000	-0.108333	13.233334	523.666687	1023.000000	1023.000000	2046.000000
13.720000	-0.007352	-4.345230	-0.427508	-1.456701	-1.205077	-1.255943	0.000000	-10.000000	-0.108333	13.316667	528.166687	1023.000000	1023.000000	2046.000000
13.740000	-0.006744	-3.985668	-0.277897	-1.309422	-1.165839	-1.232510	0.000000	-10.000000	-0.108333	13.300000	532.500000	1023.000000	1023.000000	2046.000000
13.760000	-0.006195	-3.661171	-0.245240	-1.139488	-1.026263	-1.250181	0.000000	-10.000000	-0.091667	12.816667	536.833313	1023.000000	1023.000000	2046.000000
13.780000	-0.005353	-3.163489	-0.133212	-0.988168	-0.867192	-1.174918	0.000000	-10.000000	-0.066667	12.166667	541.333313	1023.000000	1023.000000	2046.000000
13.800000	-0.004545	-2.686193	0.084618	-0.887390	-0.880898	-1.002522	0.000000	-10.000000	-0.033333	11.233334	545.500000	1023.000000	1023.000000	2046.000000
13.820000	-0.003785	-2.236741	0.128756	-0.800044	-0.694445	-0.871008	0.000000	-10.000000	-0.008333	9.850000	549.500000	1023.000000	1023.000000	2046.000000
13.840000	-0.002909	-1.719361	0.211421	-0.744096	-0.505096	-0.681590	0.000000	-10.000000	0.008333	7.900000	553.000000	1023.000000	1023.000000	2046.000000
13.860000	-0.002303	-1.360869	0.344923	-0.736358	-0.462531	-0.506903	0.000000	-10.000000	0.016667	4.516667	556.000000	1023.000000	1023.000000	2046.000000
13.880000	-0.001971	-1.164723	0.262124	-0.651172	-0.286857	-0.488817	0.000000	-10.000000	0.033333	1.550000	558.000000	1023.000000	1023.000000	2046.000000
13.900000	-0.001755	-1.037439	0.258297	-0.654598	-0.184351	-0.456787	0.000000	-10.000000	0.041667	-1.183333	558.833313	1023.000000	1023.000000	2046.000000
13.920000	-0.001661	-0.981673	0.351564	-0.672735	-0.235760	-0.424742	0.000000	-10.000000	0.050000	-2.600000	559.000000	1023.000000	1023.000000	2046.000000
13.940000	-0.001764	-1.042750	0.387164	-0.712157	-0.298518	-0.419240	0.000000	-10.000000	0.041667	-4.366667	559.000000	1023.000000	1023.000000	2046.000000
13.960000	-0.001950	-1.152623	0.397061	-0.736989	-0.350745	-0.461950	0.000000	-10.000000	0.041667	-5.716667	559.000000	1023.000000	1023.000000	2046.000000
13.980000	-0.002178	-1.286955	0.354536	-0.823191	-0.352706	-0.465594	0.000000	-10.000000	0.050000	-6.850000	559.000000	1023.000000	1023.000000	2046.000000
14.000000	-0.002336	-1.380546	0.444907	-0.812246	-0.503563	-0.509643	0.000000	-10.000000	0.058333	-7.666667	559.000000	1023.000000	1023.000000	2046.000000
14.020000	-0.002500	-1.477768	0.477530	-0.876484	-0.575709	-0.503105	0.000000	-10.000000	0.075000	-8.516666	559.000000	1023.000000	1023.000000	2046.000000
14.040000	-0.002857	-1.688747	0.414301	-0.981339	-0.607046	-0.514662	0.000000	-10.000000	0.083333	-9.600000	559.000000	1023.000000	1023.000000	2046.000000
14.060000	-0.003064	-1.810975	0.333631	-1.072382	-0.586798	-0.485425	0.000000	-10.000000	0.100000	-10.900000	555.666687	1023.000000	1023.000000	2046.000000
14.080000	-0.003370	-1.991684	0.320677	-1.113360	-0.694680	-0.504321	0.000000	-10.000000	0.116667	-12.233334	548.000000	1023.000000	1023.000000	2046.000000
14.100000	-0.003505	-2.071195	0.238219	-1.119930	-0.651817	-0.537667	0.000000	-10.000000	0.141667	-13.533333	538.666687	1023.000000	1023.000000	2046.000000
14.120000	-0.003611	-2.133923	0.242161	-1.160803	-0.673744	-0.541536	0.000000	-10.000000	0.191667	-14.750000	531.166687	1023.000000	1023.000000	2046.000000
14.140000	-0.003826	-2.261319	0.231632	-1.234755	-0.770066	-0.488130	0.000000	-10.000000	0.225000	-15.950001	526.166687	1023.000000	1023.000000	2046.000000
14.160000	-0.003958	-2.339013	0.251518	-1.205686	-0.868071	-0.516774	0.000000	-10.000000	0.250000	-17.050001	521.000000	1023.000000	1023.000000	2046.000000
14.180000	-0.004105	-2.426126	0.156504	-1.197968	-0.831683	-0.552978	0.000000	-10.000000	0.258333	-17.966667	515.333313	1023.000000	1023.000000	2046.000000
14.200000	-0.004424	-2.614668	0.079903	-1.254943	-0.877083	-0.562545	0.000000	-10.000000	0.283333	-18.833334	509.333344	1023.000000	1023.000000	2046.000000
14.220000	-0.004629	-2.735677	0.043824	-1.292177	-0.923498	-0.563825	0.000000	-10.000000	0.316667	-19.700001	503.000000	1023.000000	1023.000000	2046.000000
14.240000	-0.004939	-2.918706	0.083650	-1.265245	-1.078655	-0.658456	0.000000	-10.000000	0.350000	-20.600000	496.333344	1023.000000	1023.000000	2046.000000
14.260000	-0.005144	-3.039994	0.003617	-1.383669	-1.041244	-0.618699	0.000000	-10.000000	0.375000	-21.466667	489.333344	1023.000000	1023.000000	2046.000000
14.280000	-0.005615	-3.318244	-0.088051	-1.437898	-1.127290	-0.665005	0.000000	-10.000000	0.400000	-22.316668	482.166656	1023.000000	1023.000000	2046.000000
14.300000	-0.005990	-3.539819	-0.102917	-1.507537	-1.230309	-0.699055	0.000000	-10.000000	0.425000	-23.100000	474.666656	1023.000000	1023.000000	2046.000000
14.320000	-0.006470	-3.823780	-0.115598	-1.504644	-1.352225	-0.851313	0.000000	-10.000000	0.458333	-24.000000	467.000000	1023.000000	1023.000000	2046.000000
14.340000	-0.007162	-4.232971	-0.323608	-1.572589	-1.382390	-0.954385	0.000000	-10.000000	0.483333	-24.683334	459.000000	1023.000000	1023.000000	2046.000000
14.360000	-0.007411	-4.380163	-0.289707	-1.700904	-1.468608	-0.920944	0.000000	-10.000000	0.516667	-25.533335	450.833344	1023.000000	1023.000000	2046.000000
14.380000	-0.007511	-4.439281	-0.231596	-1.699394	-1.523079	-0.985212	0.000000	-10.000000	0.533333	-26.350000	442.333344	1023.000000	1023.000000	2046.000000
14.400000	-0.007471	-4.415315	-0.314953	-1.666583	-1.418789	-1.014990	0.000000	-10.000000	0.583333	-27.333334	433.500000	1023.000000	1023.000000	2046.000000
14.420000	-0.007767	-4.590566	-0.367192	-1.738425	-1.502150	-0.982798	0.000000	-10.000000	0.616667	-27.916666	424.333344	1023.000000	1023.000000	2046.000000
14.440000	-0.008249	-4.874884	-0.383987	-1.867472	-1.642848	-0.980577	0.000000	-10.000000	0.641667	-28.266666	415.000000	1023.000000	1023.000000	2046.000000
14.460000	-0.008772	-5.184103	-0.469050	-1.932030	-1.686640	-1.096383	0.000000	-10.000000	0.641667	-28.600000	405.500000	1023.000000	1023.000000	2046.000000
14.480000	-0.008858	-5.235018	-0.491285	-1.990640	-1.697050	-1.056043	0.000000	-10.000000	0.650000	-29.033333	396.000000	1023.000000	1023.000000	2046.000000
14.500000	-0.009298	-5.494994	-0.564884	-2.092522	-1.777341	-1.060246	0.000000	-10.000000	0.658333	-29.233334	386.333344	1023.000000	1023.000000	2046.000000
14.520000	-0.009812	-5.799046	-0.706089	-2.092848	-1.810713	-1.189396	0.000000	-10.000000	0.658333	-28.916668	376.500000	1023.000000	1023.000000	2046.000000
14.540000	-0.010957	-6.475363	-0.932724	-2.146509	-2.004971	-1.391159	0.000000	-10.000000	0.650000	-28.516668	366.833344	1023.000000	1023.000000	2046.000000
14.560000	-0.013330	-7.877875	-1.266780	-2.357850	-2.500064	-1.753181	0.000000	-10.000000	0.650000	-27.800001	357.333344	1023.000000	1023.000000	2046.000000
14.580000	-0.016729	-9.887100	-1.756343	-2.703928	-3.094989	-2.331839	0.000000	-10.000000	0.616667	-27.383333	348.166656	1023.000000	1023.000000	2046.000000
14.600000	-0.020227	-11.954245	-2.322015	-3.050915	-3.699505	-2.881810	0.000000	-10.000000	0.583333	-26.933334	339.000000	1023.000000	1023.000000	2046.000000
14.620000	-0.023118	-13.662693	-2.816295	-3.363330	-4.247759	-3.235310	0.000000	-10.000000	0.550000	-26.766666	330.000000	1023.000000	1023.000000	2046.000000
14.640000	-0.024987	-14.767034	-3.100070	-3.585762	-4.615238	-3.465964	0.000000	-10.000000	0.550000	-26.633333	321.000000	1023.000000	1023.000000	2046.000000
14.660000	-0.026510	-15.667452	-3.490399	-3.776887	-4.747791	-3.652375	0.000000	-10.000000	0.558333	-26.716667	312.000000	1023.000000	1023.000000	2046.000000
14.680000	-0.027930	-16.506502	-3.773415	-3.885538	-4.976072	-3.871477	0.000000	-10.000000	0.575000	-27.116667	303.000000	1023.000000	1023.000000	2046.000000
14.700000	-0.028857	-17.054703	-3.950086	-4.023452	-5.155179	-3.925986	0.000000	-10.000000	0.575000	-27.450001	294.000000	1023.000000	1023.000000	2046.000000
14.720000	-0.029512	-17.441574	-4.029912	-4.064924	-5.310245	-4.036493	0.000000	-10.000000	0.566667	-27.516666	284.833344	1023.000000	1023.000000	2046.000000
14.740000	-0.030021	-17.742558	-4.135854	-4.114036	-5.367519	-4.125148	0.000000	-10.000000	0.550000	-27.250000	275.666656	1023.000000	1023.000000	2046.000000
14.760000	-0.030684	-18.134512	-4.279770	-4.027244	-5.501108	-4.326391	0.000000	-10.000000	0.550000	-26.900000	266.500000	1023.000000	1023.000000	2046.000000
14.780000	-0.031112	-18.387283	-4.285998	-4.095638	-5.686431	-4.319215	0.000000	-10.000000	0.541667	-26.583334	257.666656	1023.000000	1023.000000	2046.000000
14.800000	-0.031409	-18.562567	-4.363278	-4.136559	-5.704844	-4.357885	0.000000	-10.000000	0.525000	-26.100000	248.833328	1023.000000	1023.000000	2046.000000
14.820000	-0.031661	-18.711893	-4.422327	-4.151414	-5.755201	-4.382952	0.000000	-10.000000	0.508333	-25.483334	240.166672	1023.000000	1023.000000	2046.000000
14.840000	-0.031848	-18.822330	-4.428315	-4.169949	-5.844245	-4.379821	0.000000	-10.000000	0.491667	-24.733334	231.500000	1023.000000	1023.000000	2046.000000
14.860000	-0.031744	-18.760763	-4.482222	-4.296981	-5.769875	-4.211686	0.000000	-10.000000	0.483333	-24.233334	223.166672	1023.000000	1023.000000	2046.000000
14.880000	-0.031840	-18.817232	-4.600077	-4.382957	-5.634401	-4.199798	0.000000	-10.000000	0.483333	-24.133333	215.000000	1023.000000	1023.000000	2046.000000
14.900000	-0.032116	-18.980743	-4.760975	-4.480283	-5.592822	-4.146664	0.000000	-10.000000	0.491667	-24.433334	207.000000	1023.000000	1023.000000	2046.000000
14.920000	-0.032451	-19.178627	-4.741332	-4.550951	-5.767892	-4.118451	0.000000	-10.000000	0.500000	-24.583334	199.000000	1023.000000	1023.000000	2046.000000
14.940000	-0.032787	-19.377075	-4.810561	-4.615471	-5.793320	-4.157723	0.000000	-10.000000	0.500000	-24.600000	191.000000	1023.000000	1023.000000	2046.000000
14.960000	-0.033304	-19.682524	-4.941937	-4.668483	-5.815162	-4.256943	0.000000	-10.000000	0.491667	-24.266666	182.666672	1023.000000	1023.000000	2046.000000
14.980000	-0.034086	-20.144844	-5.053412	-4.791258	-5.977489	-4.322685	0.000000	-10.000000	0.475000	-24.033333	174.333328	1023.000000	1023.000000	2046.000000
15.000000	-0.034507	-20.393900	-4.963093	-4.956687	-6.161851	-4.312268	0.000000	-10.000000	0.433333	-23.450001	166.166672	1023.000000	1023.000000	2046.000000
15.020000	-0.034773	-20.550980	-4.925862	-5.031110	-6.252189	-4.341819	0.000000	-10.000000	0.400000	-22.799999	158.500000	1023.000000	1023.000000	2046.000000
15.040000	-0.035123	-20.757902	-4.952127	-5.076002	-6.292609	-4.437163	0.000000	-10.000000	0.366667	-22.016666	151.000000	1023.000000	1023.000000	2046.000000
15.060000	-0.035735	-21.119574	-4.978922	-5.163069	-6.467261	-4.510320	0.000000	-10.000000	0.358333	-21.616667	143.666672	1023.000000	1023.000000	2046.000000
15.080000	-0.036326	-21.468557	-4.989831	-5.332689	-6.646116	-4.499921	0.000000	-10.000000	0.350000	-21.183334	136.500000	1023.000000	1023.000000	2046.000000
15.100000	-0.036683	-21.679739	-5.122532	-5.380303	-6.625576	-4.551328	0.000000	-10.000000	0.350000	-20.983334	129.500000	1023.000000	1023.000000	2046.000000
15.120000	-0.036936	-21.829395	-5.238671	-5.457208	-6.589530	-4.543986	0.000000	-10.000000	0.350000	-20.583334	122.500000	1023.000000	1023.000000	2046.000000
15.140000	-0.037292	-22.039368	-5.261703	-5.507852	-6.722809	-4.547004	0.000000	-10.000000	0.350000	-20.299999	115.500000	1023.000000	1023.000000	2046.000000
15.160000	-0.037374	-22.087868	-5.245932	-5.543526	-6.790168	-4.508241	0.000000	-10.000000	0.350000	-19.950001	108.666664	1023.000000	1023.000000	2046.000000
15.180000	-0.037478	-22.149359	-5.285708	-5.562207	-6.786995	-4.514449	0.000000	-10.000000	0.350000	-19.616667	102.000000	1023.000000	1023.000000	2046.000000
15.200000	-0.037448	-22.131769	-5.380187	-5.498472	-6.677087	-4.576023	0.000000	-10.000000	0.316667	-19.266666	95.500000	1023.000000	1023.000000	2046.000000
15.220000	-0.037770	-22.321779	-5.387306	-5.592421	-6.820148	-4.521904	0.000000	-10.000000	0.283333	-18.766666	89.000000	1023.000000	1023.000000	2046.000000
15.240000	-0.037863	-22.377102	-5.340352	-5.573050	-6.925632	-4.538068	0.000000	-10.000000	0.258333	-18.083334	82.666664	1023.000000	1023.000000	2046.000000
15.260000	-0.037931	-22.417048	-5.479429	-5.569627	-6.803304	-4.564687	0.000000	-10.000000	0.258333	-17.316668	76.500000	1023.000000	1023.000000	2046.000000
15.280000	-0.037895	-22.396202	-5.522832	-5.605947	-6.759650	-4.507773	0.000000	-10.000000	0.250000	-16.583334	70.833336	1023.000000	1023.000000	2046.000000
15.300000	-0.038060	-22.493666	-5.443161	-5.687126	-6.914193	-4.449186	0.000000	-10.000000	0.233333	-15.966667	65.333336	1023.000000	1023.000000	2046.000000
15.320000	-0.038200	-22.576221	-5.479352	-5.625450	-6.930045	-4.541374	0.000000	-10.000000	0.216667	-15.250000	60.166668	1023.000000	1023.000000	2046.000000
15.340000	-0.038072	-22.500715	-5.528605	-5.587112	-6.838803	-4.546194	0.000000	-10.000000	0.200000	-14.616667	55.000000	1023.000000	1023.000000	2046.000000
15.360000	-0.038229	-22.593601	-5.533497	-5.631273	-6.902256	-4.526574	0.000000	-10.000000	0.191667	-13.933333	50.000000	1023.000000	1023.000000	2046.000000
15.380000	-0.038415	-22.703129	-5.438992	-5.728489	-7.073691	-4.461957	0.000000	-10.000000	0.166667	-13.300000	45.333332	1023.000000	1023.000000	2046.000000
15.400000	-0.038255	-22.608921	-5.569080	-5.631455	-6.878109	-4.530278	0.000000	-10.000000	0.141667	-12.700000	41.000000	1023.000000	1023.000000	2046.000000
15.420000	-0.038139	-22.540348	-5.513177	-5.641115	-6.908863	-4.477194	0.000000	-10.000000	0.108333	-12.033334	37.000000	1023.000000	1023.000000	2046.000000
15.440000	-0.038012	-22.465204	-5.376540	-5.755944	-6.975684	-4.357036	0.000000	-10.000000	0.091667	-11.516666	33.000000	1023.000000	1023.000000	2046.000000
15.460000	-0.037632	-22.240248	-5.408730	-5.585023	-6.796082	-4.450413	0.000000	-10.000000	0.091667	-10.816667	29.000000	1023.000000	1023.000000	2046.000000
15.480000	-0.037058	-21.901434	-5.365114	-5.530900	-6.666085	-4.339334	0.000000	-10.000000	0.075000	-10.250000	25.333334	1023.000000	1023.000000	2046.000000
15.500000	-0.036982	-21.856491	-5.287955	-5.540842	-6.721072	-4.306621	0.000000	-10.000000	0.066667	-9.466667	21.833334	1023.000000	1023.000000	2046.000000
15.520000	-0.036868	-21.788889	-5.265965	-5.492471	-6.709949	-4.320504	0.000000	-10.000000	0.050000	-8.700000	18.666666	1023.000000	1023.000000	2046.000000
15.540000	-0.036816	-21.758295	-5.332636	-5.570489	-6.601099	-4.254069	0.000000	-10.000000	0.050000	-7.966667	15.666667	1023.000000	1023.000000	2046.000000
15.560000	-0.036834	-21.768675	-5.247360	-5.594445	-6.688803	-4.238066	0.000000	-10.000000	0.050000	-7.366667	13.000000	1023.000000	1023.000000	2046.000000
15.580000	-0.037020	-21.879097	-5.260696	-5.554236	-6.744087	-4.320078	0.000000	-10.000000	0.050000	-6.933333	10.666667	1023.000000	1023.000000	2046.000000
15.600000	-0.036778	-21.736042	-5.415979	-5.449053	-6.536927	-4.334082	0.000000	-10.000000	0.041667	-6.516667	8.333333	1023.000000	1023.000000	2046.000000
15.620000	-0.037246	-22.012192	-5.424372	-5.516374	-6.750349	-4.321097	0.000000	-10.000000	0.041667	-6.200000	6.000000	1023.000000	1023.000000	2046.000000
15.640000	-0.038389	-22.687868	-5.616140	-5.588447	-6.926561	-4.556719	0.000000	-10.000000	0.041667	-5.650000	3.833333	1023.000000	1023.000000	2046.000000
15.660000	-0.040802	-24.114193	-6.093051	-5.775516	-7.250108	-4.995517	0.000000	-10.000000	0.050000	-5.050000	2.000000	1023.000000	1023.000000	2046.000000
15.680000	-0.043833	-25.905111	-6.470387	-6.145857	-7.893773	-5.395093	0.000000	-10.000000	0.041667	-3.916667	0.833333	1023.000000	1023.000000	2046.000000
15.700000	-0.046280	-27.351521	-6.847604	-6.390837	-8.366302	-5.746778	0.000000	-10.000000	0.041667	-2.633333	0.166667	1023.000000	1023.000000	2046.000000
15.720000	-0.047763	-28.227859	-7.243856	-6.584040	-8.482855	-5.917108	0.000000	-10.000000	0.025000	-2.233333	-0.166667	1023.000000	1023.000000	2046.000000
15.740000	-0.048684	-28.771978	-7.525151	-6.752998	-8.529554	-5.964276	0.000000	-10.000000	0.033333	-2.733333	-0.833333	1023.000000	1023.000000	2046.000000
15.760000	-0.049467	-29.234972	-7.613905	-6.878828	-8.732068	-6.010172	0.000000	-10.000000	0.033333	-3.933333	-2.333333	1023.000000	1023.000000	2046.000000
15.780000	-0.049839	-29.454796	-7.657043	-6.901394	-8.776447	-6.119912	0.000000	-10.000000	0.050000	-4.416667	-3.666667	1023.000000	1023.000000	2046.000000
15.800000	-0.049717	-29.383015	-7.790919	-6.856570	-8.616523	-6.119003	0.000000	-10.000000	0.033333	-4.233333	-5.166667	1023.000000	1023.000000	2046.000000
15.820000	-0.049660	-29.348967	-7.731032	-6.872149	-8.665072	-6.080713	0.000000	-10.000000	0.025000	-3.233333	-6.166667	1023.000000	1023.000000	2046.000000
15.840000	-0.049720	-29.384232	-7.648403	-6.823915	-8.780829	-6.131084	0.000000	-10.000000	0.008333	-1.700000	-7.333333	1023.000000	1023.000000	2046.000000
15.860000	-0.049509	-29.260044	-7.616728	-6.751529	-8.707847	-6.183940	0.000000	-10.000000	0.008333	-0.233333	-7.833333	1023.000000	1023.000000	2046.000000
15.880000	-0.048936	-28.921249	-7.625624	-6.747493	-8.546927	-6.001204	0.000000	-10.000000	0.008333	1.200000	-8.000000	1023.000000	1023.000000	2046.000000
15.900000	-0.048504	-28.665758	-7.506351	-6.695761	-8.532160	-5.931487	0.000000	-10.000000	0.008333	2.583333	-8.000000	1023.000000	1023.000000	2046.000000
15.920000	-0.047859	-28.284414	-7.410218	-6.587289	-8.401392	-5.885515	0.000000	-10.000000	0.008333	3.983333	-8.000000	1023.000000	1023.000000	2046.000000
15.940000	-0.047153	-27.867527	-7.454223	-6.638547	-8.116776	-5.657982	0.000000	-10.000000	0.000000	4.816667	-8.000000	1023.000000	1023.000000	2046.000000
15.960000	-0.046707	-27.603603	-7.358482	-6.690083	-8.021944	-5.533094	0.000000	-10.000000	0.000000	4.650000	-8.000000	1023.000000	1023.000000	2046.000000
15.980000	-0.046003	-27.187548	-7.278443	-6.626150	-7.840820	-5.442134	0.000000	-10.000000	-0.016667	4.266667	-8.000000	1023.000000	1023.000000	2046.000000
16.000000	-0.045388	-26.824429	-7.241669	-6.662035	-7.614533	-5.306192	0.000000	-10.000000	-0.025000	4.350000	-8.000000	1023.000000	1023.000000	2046.000000
16.020000	-0.045039	-26.617832	-7.055944	-6.671388	-7.648880	-5.241620	0.000000	-10.000000	-0.033333	5.216667	-8.000000	1023.000000	1023.000000	2046.000000
16.040001	-0.044691	-26.412386	-6.990757	-6.515787	-7.532368	-5.373474	0.000000	-10.000000	-0.016667	6.366667	-8.000000	1023.000000	1023.000000	2046.000000
16.059999	-0.044091	-26.057560	-6.887688	-6.588736	-7.383632	-5.197505	0.000000	-10.000000	-0.016667	7.516667	-8.000000	1023.000000	1023.000000	2046.000000
16.080000	-0.043908	-25.949575	-6.639458	-6.587858	-7.507521	-5.214738	0.000000	-10.000000	-0.033333	8.983334	-8.000000	1023.000000	1023.000000	2046.000000
16.100000	-0.043559	-25.743431	-6.517552	-6.514668	-7.445089	-5.266122	0.000000	-10.000000	-0.066667	10.583334	-3.000000	1023.000000	1023.000000	2046.000000
16.120001	-0.042838	-25.317493	-6.425284	-6.568382	-7.271721	-5.052107	0.000000	-10.000000	-0.108333	12.450000	7.333333	1023.000000	1023.000000	2046.000000
16.139999	-0.042503	-25.119410	-6.225592	-6.520568	-7.312064	-5.061185	0.000000	-10.000000	-0.150000	14.283333	19.166666	1023.000000	1023.000000	2046.000000
16.160000	-0.042188	-24.933054	-6.258101	-6.490484	-7.128516	-5.055951	0.000000	-10.000000	-0.200000	15.983334	27.666666	1023.000000	1023.000000	2046.000000
16.180000	-0.041571	-24.568239	-6.208514	-6.557668	-6.977505	-4.824552	0.000000	-10.000000	-0.233333	17.516666	32.833332	1023.000000	1023.000000	2046.000000
16.200001	-0.040698	-24.052547	-6.014099	-6.474299	-6.852148	-4.712001	0.000000	-10.000000	-0.258333	18.700001	38.500000	1023.000000	1023.000000	2046.000000
16.219999	-0.039870	-23.563452	-5.977970	-6.291095	-6.562212	-4.732174	0.000000	-10.000000	-0.266667	19.900000	44.500000	1023.000000	1023.000000	2046.000000
16.240000	-0.038949	-23.018827	-5.766993	-6.361529	-6.473496	-4.416810	0.000000	-10.000000	-0.283333	20.666666	50.833332	1023.000000	1023.000000	2046.000000
16.260000	-0.037754	-22.312382	-5.476538	-6.190093	-6.339813	-4.305938	0.000000	-10.000000	-0.308333	21.450001	57.500000	1023.000000	1023.000000	2046.000000
16.280001	-0.036749	-21.718927	-5.453880	-5.946486	-6.008757	-4.309805	0.000000	-10.000000	-0.316667	21.883333	64.666664	1023.000000	1023.000000	2046.000000
16.299999	-0.035659	-21.074482	-5.296435	-5.994596	-5.818617	-3.964833	0.000000	-10.000000	-0.341667	22.283335	71.833336	1023.000000	1023.000000	2046.000000
16.320000	-0.034737	-20.529459	-5.078343	-5.879502	-5.736985	-3.834630	0.000000	-10.000000	-0.358333	23.000000	79.333336	1023.000000	1023.000000	2046.000000
16.340000	-0.033819	-19.986784	-5.028600	-5.646543	-5.455056	-3.856585	0.000000	-10.000000	-0.383333	23.516666	86.666664	1023.000000	1023.000000	2046.000000
16.360001	-0.032587	-19.258909	-4.789165	-5.615932	-5.307024	-3.546788	0.000000	-10.000000	-0.408333	24.266666	94.333336	1023.000000	1023.000000	2046.000000
16.379999	-0.031537	-18.638636	-4.613129	-5.490975	-5.143687	-3.390845	0.000000	-10.000000	-0.425000	24.750000	102.166664	1023.000000	1023.000000	2046.000000
16.400000	-0.030706	-18.147238	-4.517101	-5.222588	-4.910417	-3.497133	0.000000	-10.000000	-0.450000	25.533333	110.500000	1023.000000	1023.000000	2046.000000
16.420000	-0.029403	-17.377350	-4.282295	-5.274754	-4.714858	-3.105444	0.000000	-10.000000	-0.450000	25.866667	119.000000	1023.000000	1023.000000	2046.000000
16.440001	-0.028252	-16.696777	-4.020938	-5.065775	-4.577466	-3.032599	0.000000	-10.000000	-0.441667	26.083334	127.500000	1023.000000	1023.000000	2046.000000
16.459999	-0.027394	-16.190113	-4.042375	-4.849109	-4.234097	-3.064533	0.000000	-10.000000	-0.425000	26.066668	136.166672	1023.000000	1023.000000	2046.000000
16.480000	-0.026336	-15.564865	-3.803621	-4.852725	-4.127571	-2.780949	0.000000	-10.000000	-0.425000	26.233334	145.000000	1023.000000	1023.000000	2046.000000
16.500000	-0.025110	-14.840031	-3.529856	-4.774176	-3.980707	-2.555292	0.000000	-10.000000	-0.425000	26.050001	153.833328	1023.000000	1023.000000	2046.000000
16.520000	-0.024197	-14.300256	-3.463289	-4.457342	-3.682164	-2.697460	0.000000	-10.000000	-0.441667	26.150000	162.500000	1023.000000	1023.000000	2046.000000
16.540001	-0.022945	-13.560364	-3.220747	-4.432886	-3.527658	-2.379074	0.000000	-10.000000	-0.441667	26.433334	171.166672	1023.000000	1023.000000	2046.000000
16.559999	-0.022240	-13.143567	-3.119389	-4.300754	-3.400301	-2.323123	0.000000	-10.000000	-0.475000	26.816668	180.000000	1023.000000	1023.000000	2046.000000
16.580000	-0.021955	-12.975490	-3.135369	-4.126313	-3.236046	-2.477763	0.000000	-10.000000	-0.500000	27.166666	189.000000	1023.000000	1023.000000	2046.000000
16.600000	-0.021053	-12.442402	-2.968168	-4.225584	-3.092187	-2.156462	0.000000	-10.000000	-0.516667	27.233334	198.000000	1023.000000	1023.000000	2046.000000
16.620001	-0.020175	-11.923586	-2.790689	-4.114454	-2.964241	-2.054201	0.000000	-10.000000	-0.500000	27.466667	207.000000	1023.000000	1023.000000	2046.000000
16.639999	-0.019415	-11.473998	-2.700219	-3.943638	-2.784342	-2.045800	0.000000	-10.000000	-0.483333	27.450001	216.166672	1023.000000	1023.000000	2046.000000
16.660000	-0.018234	-10.776246	-2.424496	-3.873542	-2.707581	-1.770626	0.000000	-10.000000	-0.441667	27.083334	225.333328	1023.000000	1023.000000	2046.000000
16.680000	-0.017868	-10.560116	-2.440629	-3.711809	-2.601945	-1.805733	0.000000	-10.000000	-0.425000	26.400002	234.500000	1023.000000	1023.000000	2046.000000
16.700001	-0.018697	-11.049654	-2.645340	-3.592413	-2.652972	-2.158929	0.000000	-10.000000	-0.400000	25.616667	243.333328	1023.000000	1023.000000	2046.000000
16.719999	-0.020322	-12.010230	-2.733958	-3.790291	-3.130593	-2.355389	0.000000	-10.000000	-0.400000	25.100000	252.000000	1023.000000	1023.000000	2046.000000
16.740000	-0.022489	-13.290946	-2.996780	-4.006127	-3.625220	-2.662819	0.000000	-10.000000	-0.375000	24.700001	260.500000	1023.000000	1023.000000	2046.000000
16.760000	-0.024343	-14.386992	-3.419158	-4.010273	-3.866428	-3.091133	0.000000	-10.000000	-0.366667	24.433334	268.833344	1023.000000	1023.000000	2046.000000
16.780001	-0.024876	-14.701497	-3.492055	-4.124077	-4.017992	-3.067373	0.000000	-10.000000	-0.358333	24.083334	277.000000	1023.000000	1023.000000	2046.000000
16.799999	-0.025028	-14.791443	-3.530937	-4.237851	-4.055509	-2.967145	0.000000	-10.000000	-0.350000	23.766666	285.000000	1023.000000	1023.000000	2046.000000
16.820000	-0.025321	-14.964581	-3.749432	-4.139276	-3.922700	-3.153173	0.000000	-10.000000	-0.341667	23.366667	293.000000	1023.000000	1023.000000	2046.000000
16.840000	-0.025076	-14.820022	-3.644897	-4.030379	-3.920351	-3.224395	0.000000	-10.000000	-0.341667	23.250000	301.000000	1023.000000	1023.000000	2046.000000
16.860001	-0.024152	-14.273632	-3.476046	-4.035715	-3.823193	-2.938678	0.000000	-10.000000	-0.350000	23.400000	308.666656	1023.000000	1023.000000	2046.000000
16.879999	-0.023750	-14.036139	-3.517795	-3.845704	-3.635849	-3.036790	0.000000	-10.000000	-0.350000	23.533333	316.333344	1023.000000	1023.000000	2046.000000
16.900000	-0.022473	-13.281345	-3.221669	-3.620011	-3.544121	-2.895544	0.000000	-10.000000	-0.366667	23.883333	324.000000	1023.000000	1023.000000	2046.000000
16.920000	-0.021431	-12.665524	-2.945549	-3.535113	-3.479069	-2.705793	0.000000	-10.000000	-0.366667	23.900000	332.000000	1023.000000	1023.000000	2046.000000
16.940001	-0.020569	-12.156228	-2.875650	-3.293317	-3.271422	-2.715839	0.000000	-10.000000	-0.358333	23.833334	340.000000	1023.000000	1023.000000	2046.000000
16.959999	-0.019411	-11.472102	-2.654342	-3.119231	-3.128334	-2.570195	0.000000	-10.000000	-0.333333	23.366667	348.000000	1023.000000	1023.000000	2046.000000
16.980000	-0.018058	-10.671994	-2.357641	-2.946672	-3.016750	-2.350932	0.000000	-10.000000	-0.333333	23.200001	356.000000	1023.000000	1023.000000	2046.000000
17.000000	-0.016933	-10.007685	-2.222539	-2.820799	-2.790696	-2.173651	0.000000	-10.000000	-0.325000	23.000000	364.000000	1023.000000	1023.000000	2046.000000
17.020000	-0.015646	-9.246843	-2.155295	-2.667266	-2.409909	-2.014373	0.000000	-10.000000	-0.291667	22.533333	371.666656	1023.000000	1023.000000	2046.000000
17.040001	-0.014376	-8.496171	-1.879601	-2.660238	-2.295391	-1.660941	0.000000	-10.000000	-0.258333	21.650000	379.333344	1023.000000	1023.000000	2046.000000
17.059999	-0.013688	-8.089644	-1.823551	-2.562626	-2.073508	-1.629959	0.000000	-10.000000	-0.250000	21.033333	386.500000	1023.000000	1023.000000	2046.000000
17.080000	-0.012749	-7.534850	-1.670225	-2.388054	-1.867307	-1.609263	0.000000	-10.000000	-0.250000	20.316668	393.666656	1023.000000	1023.000000	2046.000000
17.100000	-0.011785	-6.965133	-1.400397	-2.408746	-1.810123	-1.345866	0.000000	-10.000000	-0.241667	19.650000	400.500000	1023.000000	1023.000000	2046.000000
17.120001	-0.011288	-6.670978	-1.345841	-2.328657	-1.644482	-1.351997	0.000000	-10.000000	-0.233333	19.033333	407.166656	1023.000000	1023.000000	2046.000000
17.139999	-0.010652	-6.295355	-1.209940	-2.189612	-1.523056	-1.372747	0.000000	-10.000000	-0.250000	19.183332	413.833344	1023.000000	1023.000000	2046.000000
17.160000	-0.009889	-5.844247	-0.956966	-2.145513	-1.482872	-1.258896	0.000000	-10.000000	-0.266667	19.716667	420.166656	1023.000000	1023.000000	2046.000000
17.180000	-0.009190	-5.431376	-0.797824	-2.094082	-1.402818	-1.136652	0.000000	-10.000000	-0.283333	20.299999	426.833344	1023.000000	1023.000000	2046.000000
17.200001	-0.008669	-5.123321	-0.724285	-1.997905	-1.266563	-1.134567	0.000000	-10.000000	-0.275000	20.600000	433.333344	1023.000000	1023.000000	2046.000000
17.219999	-0.007943	-4.694502	-0.459611	-1.981035	-1.258475	-0.995380	0.000000	-10.000000	-0.266667	20.450001	440.166656	1023.000000	1023.000000	2046.000000
17.240000	-0.007595	-4.488897	-0.492757	-1.958108	-1.105136	-0.932897	0.000000	-10.000000	-0.250000	20.133333	447.000000	1023.000000	1023.000000	2046.000000
17.260000	-0.006963	-4.115274	-0.409996	-1.926278	-0.934465	-0.844536	0.000000	-10.000000	-0.241667	19.483334	453.833344	1023.000000	1023.000000	2046.000000
17.280001	-0.005895	-3.483731	-0.183087	-1.843467	-0.810847	-0.646332	0.000000	-10.000000	-0.225000	18.866667	460.500000	1023.000000	1023.000000	2046.000000
17.299999	-0.005130	-3.031647	-0.078466	-1.698692	-0.673722	-0.580768	0.000000	-10.000000	-0.208333	18.433334	467.000000	1023.000000	1023.000000	2046.000000
17.320000	-0.004318	-2.551662	-0.010166	-1.554812	-0.450846	-0.535838	0.000000	-10.000000	-0.191667	18.050001	473.333344	1023.000000	1023.000000	2046.000000
17.340000	-0.003295	-1.947173	0.196852	-1.491187	-0.344627	-0.308212	0.000000	-10.000000	-0.191667	17.933334	479.500000	1023.000000	1023.000000	2046.000000
17.360001	-0.002361	-1.395468	0.319423	-1.338209	-0.196935	-0.179747	0.000000	-10.000000	-0.200000	17.800001	485.500000	1023.000000	1023.000000	2046.000000
17.379999	-0.001393	-0.823075	0.494101	-1.227976	-0.029681	-0.059519	0.000000	-10.000000	-0.208333	17.900000	491.500000	1023.000000	1023.000000	2046.000000
17.400000	-0.000493	-0.291067	0.574559	-1.067487	0.179328	0.022533	0.000000	-10.000000	-0.208333	17.966667	497.500000	1023.000000	1023.000000	2046.000000
17.420000	0.000382	0.225590	0.771783	-0.927319	0.250341	0.130785	0.000000	-10.000000	-0.200000	18.100000	503.500000	1023.000000	1023.000000	2046.000000
17.440001	0.001197	0.707623	0.809054	-0.857679	0.465068	0.291180	0.000000	-10.000000	-0.200000	18.283333	509.500000	1023.000000	1023.000000	2046.000000
17.459999	0.001965	1.161385	0.913518	-0.761893	0.614023	0.395736	0.000000	-10.000000	-0.200000	18.300001	515.500000	1023.000000	1023.000000	2046.000000
17.480000	0.002739	1.618857	1.116297	-0.656335	0.653311	0.505584	0.000000	-10.000000	-0.183333	18.033335	521.500000	1023.000000	1023.000000	2046.000000
17.500000	0.003549	2.097214	1.163069	-0.477146	0.868489	0.542802	0.000000	-10.000000	-0.166667	17.533335	527.500000	1023.000000	1023.000000	2046.000000
17.520000	0.004286	2.532784	1.275466	-0.458525	1.018034	0.697810	0.000000	-10.000000	-0.150000	17.100000	533.500000	1023.000000	1023.000000	2046.000000
17.540001	0.005331	3.150442	1.510415	-0.363114	1.188705	0.814436	0.000000	-10.000000	-0.150000	16.850000	539.166687	1023.000000	1023.000000	2046.000000
17.559999	0.006472	3.824898	1.763906	-0.190658	1.336614	0.915035	0.000000	-10.000000	-0.150000	16.616667	544.833313	1023.000000	1023.000000	2046.000000
17.580000	0.007234	4.275239	1.776127	-0.063501	1.588931	0.973682	0.000000	-10.000000	-0.150000	16.683334	550.333313	1023.000000	1023.000000	2046.000000
17.600000	0.007457	4.407297	1.852934	-0.129853	1.581640	1.102576	0.000000	-10.000000	-0.150000	16.683334	556.000000	1023.000000	1023.000000	2046.000000
17.620001	0.007915	4.677478	1.942101	-0.121744	1.692464	1.164657	0.000000	-10.000000	-0.133333	16.433334	561.666687	1023.000000	1023.000000	2046.000000
17.639999	0.008787	5.192859	2.095236	-0.003330	1.857696	1.243257	0.000000	-10.000000	-0.108333	15.800000	567.166687	1023.000000	1023.000000	2046.000000
17.660000	0.009202	5.438676	2.175634	0.039830	1.912945	1.310266	0.000000	-10.000000	-0.083333	14.583333	572.500000	1023.000000	1023.000000	2046.000000
17.680000	0.009503	5.616070	2.202488	0.129728	1.962960	1.320894	0.000000	-10.000000	-0.066667	13.250000	577.500000	1023.000000	1023.000000	2046.000000
17.700001	0.009128	5.394917	2.170661	0.125335	1.862776	1.236145	0.000000	-10.000000	-0.041667	11.433333	582.333313	1023.000000	1023.000000	2046.000000
17.719999	0.007461	4.409488	1.997980	0.090031	1.496331	0.825144	0.000000	-10.000000	-0.016667	9.833334	586.500000	1023.000000	1023.000000	2046.000000
17.740000	0.004800	2.836668	1.581192	-0.208318	0.984122	0.479671	0.000000	-10.000000	0.000000	8.150001	590.000000	1023.000000	1023.000000	2046.000000
17.760000	0.002202	1.301359	1.180751	-0.457161	0.479583	0.098185	0.000000	-10.000000	0.000000	6.600000	592.833313	1023.000000	1023.000000	2046.000000
17.780001	0.000291	0.172009	0.892254	-0.620363	0.134231	-0.234113	0.000000	-10.000000	0.000000	5.466667	595.333313	1023.000000	1023.000000	2046.000000
17.799999	-0.000892	-0.527387	0.647848	-0.656248	-0.021949	-0.497038	0.000000	-10.000000	0.008333	4.533333	597.500000	1023.000000	1023.000000	2046.000000
17.820000	-0.001733	-1.024469	0.502400	-0.761796	-0.203577	-0.561496	0.000000	-10.000000	0.016667	3.400000	599.166687	1023.000000	1023.000000	2046.000000
17.840000	-0.002201	-1.300702	0.363093	-0.815815	-0.235721	-0.612259	0.000000	-10.000000	0.025000	1.733333	600.333313	1023.000000	1023.000000	2046.000000
17.860001	-0.002457	-1.452253	0.382516	-0.819356	-0.344474	-0.670938	0.000000	-10.000000	0.033333	0.183333	600.833313	1023.000000	1023.000000	2046.000000
17.879999	-0.002478	-1.464265	0.313127	-0.700071	-0.312766	-0.764557	0.000000	-10.000000	0.033333	-1.066667	601.000000	1023.000000	1023.000000	2046.000000
17.900000	-0.002429	-1.435671	0.404934	-0.627940	-0.409946	-0.802719	0.000000	-10.000000	0.041667	-2.183333	601.000000	1023.000000	1023.000000	2046.000000
17.920000	-0.002287	-1.351779	0.546213	-0.647084	-0.524491	-0.726418	0.000000	-10.000000	0.041667	-3.816667	601.000000	1023.000000	1023.000000	2046.000000
17.940001	-0.002135	-1.262074	0.490339	-0.531963	-0.427347	-0.793103	0.000000	-10.000000	0.066667	-5.850000	601.000000	1023.000000	1023.000000	2046.000000
17.959999	-0.002227	-1.316179	0.489177	-0.464975	-0.479026	-0.861355	0.000000	-10.000000	0.083333	-8.300000	601.000000	1023.000000	1023.000000	2046.000000
17.980000	-0.002194	-1.296790	0.556496	-0.497899	-0.568533	-0.786854	0.000000	-10.000000	0.108333	-10.550000	601.000000	1023.000000	1023.000000	2046.000000
18.000000	-0.002035	-1.202927	0.535745	-0.456573	-0.482054	-0.800045	0.000000	-10.000000	0.133333	-12.616667	601.000000	1023.000000	1023.000000	2046.000000
18.020000	-0.001938	-1.145160	0.431303	-0.430894	-0.421055	-0.724514	0.000000	-10.000000	0.191667	-14.650001	597.500000	1023.000000	1023.000000	2046.000000
18.040001	-0.001802	-1.065083	0.447577	-0.511486	-0.436298	-0.564877	0.000000	-10.000000	0.258333	-16.900002	589.000000	1023.000000	1023.000000	2046.000000
18.059999	-0.001731	-1.023164	0.351610	-0.611034	-0.288262	-0.475478	0.000000	-10.000000	0.325000	-19.100000	578.500000	1023.000000	1023.000000	2046.000000
18.080000	-0.001959	-1.158064	0.281041	-0.579219	-0.296172	-0.563713	0.000000	-10.000000	0.366667	-20.800001	569.166687	1023.000000	1023.000000	2046.000000
18.100000	-0.002385	-1.409350	0.200807	-0.638822	-0.387400	-0.583936	0.000000	-10.000000	0.391667	-22.116667	562.333313	1023.000000	1023.000000	2046.000000
18.120001	-0.002926	-1.729510	0.200596	-0.772429	-0.557480	-0.600197	0.000000	-10.000000	0.425000	-23.100000	554.833313	1023.000000	1023.000000	2046.000000
18.139999	-0.003439	-2.032161	0.111607	-0.868006	-0.580689	-0.695072	0.000000	-10.000000	0.466667	-24.049999	547.000000	1023.000000	1023.000000	2046.000000
18.160000	-0.004188	-2.474983	0.030829	-0.957887	-0.699861	-0.848064	0.000000	-10.000000	0.500000	-24.600000	539.000000	1023.000000	1023.000000	2046.000000
18.180000	-0.004837	-2.858834	0.050745	-1.123013	-0.925119	-0.861448	0.000000	-10.000000	0.516667	-24.900000	531.000000	1023.000000	1023.000000	2046.000000
18.200001	-0.005309	-3.137551	0.048732	-1.243558	-1.024808	-0.917916	0.000000	-10.000000	0.516667	-25.166668	522.666687	1023.000000	1023.000000	2046.000000
18.219999	-0.006009	-3.551211	-0.073207	-1.276873	-1.162772	-1.038360	0.000000	-10.000000	0.525000	-25.450001	514.333313	1023.000000	1023.000000	2046.000000
18.240000	-0.006684	-3.950476	-0.178339	-1.443016	-1.274822	-1.054299	0.000000	-10.000000	0.525000	-25.716667	505.666656	1023.000000	1023.000000	2046.000000
18.260000	-0.007199	-4.254497	-0.266431	-1.587206	-1.317174	-1.083685	0.000000	-10.000000	0.533333	-26.066668	497.166656	1023.000000	1023.000000	2046.000000
18.280001	-0.007798	-4.608337	-0.415118	-1.614323	-1.387724	-1.191173	0.000000	-10.000000	0.541667	-26.350000	488.333344	1023.000000	1023.000000	2046.000000
18.299999	-0.008338	-4.928055	-0.438930	-1.747409	-1.554805	-1.186911	0.000000	-10.000000	0.550000	-26.883333	479.500000	1023.000000	1023.000000	2046.000000
18.320000	-0.008437	-4.986125	-0.436126	-1.781360	-1.578240	-1.190398	0.000000	-10.000000	0.550000	-27.016666	470.500000	1023.000000	1023.000000	2046.000000
18.340000	-0.008889	-5.253232	-0.556142	-1.834211	-1.623843	-1.239036	0.000000	-10.000000	0.566667	-27.266666	461.500000	1023.000000	1023.000000	2046.000000
18.360001	-0.009400	-5.555142	-0.635211	-1.884809	-1.764027	-1.271094	0.000000	-10.000000	0.583333	-27.283333	452.500000	1023.000000	1023.000000	2046.000000
18.379999	-0.009487	-5.606976	-0.629918	-1.959803	-1.790007	-1.227247	0.000000	-10.000000	0.583333	-27.300001	443.500000	1023.000000	1023.000000	2046.000000
18.400000	-0.010012	-5.917291	-0.800809	-1.942744	-1.787070	-1.386668	0.000000	-10.000000	0.566667	-27.166668	434.333344	1023.000000	1023.000000	2046.000000
18.420000	-0.010490	-6.199379	-0.847345	-2.021019	-1.924556	-1.406459	0.000000	-10.000000	0.550000	-26.950001	425.166656	1023.000000	1023.000000	2046.000000
18.440001	-0.010904	-6.444463	-0.880780	-2.106368	-2.045604	-1.411712	0.000000	-10.000000	0.566667	-26.933334	416.000000	1023.000000	1023.000000	2046.000000
18.459999	-0.011176	-6.605121	-0.955407	-2.096213	-2.056808	-1.496693	0.000000	-10.000000	0.583333	-26.850000	407.166656	1023.000000	1023.000000	2046.000000
18.480000	-0.011544	-6.822736	-1.088984	-2.171505	-2.082238	-1.480009	0.000000	-10.000000	0.583333	-26.716667	398.333344	1023.000000	1023.000000	2046.000000
18.500000	-0.012143	-7.176258	-1.133210	-2.274340	-2.238807	-1.529901	0.000000	-10.000000	0.566667	-26.600000	389.500000	1023.000000	1023.000000	2046.000000
18.520000	-0.012475	-7.372569	-1.208003	-2.336627	-2.272645	-1.555293	0.000000	-10.000000	0.566667	-26.683334	380.500000	1023.000000	1023.000000	2046.000000
18.540001	-0.012845	-7.591384	-1.282296	-2.402295	-2.321025	-1.585768	0.000000	-10.000000	0.583333	-27.016666	371.500000	1023.000000	1023.000000	2046.000000
18.559999	-0.013296	-7.858033	-1.272650	-2.441191	-2.465414	-1.678778	0.000000	-10.000000	0.583333	-27.300001	362.500000	1023.000000	1023.000000	2046.000000
18.580000	-0.013326	-7.875927	-1.291131	-2.413162	-2.404474	-1.767160	0.000000	-10.000000	0.583333	-27.533333	353.500000	1023.000000	1023.000000	2046.000000
18.600000	-0.013248	-7.829762	-1.353129	-2.413760	-2.322744	-1.740129	0.000000	-10.000000	0.566667	-27.450001	344.333344	1023.000000	1023.000000	2046.000000
18.620001	-0.013645	-8.064373	-1.336609	-2.480642	-2.488550	-1.758572	0.000000	-10.000000	0.566667	-27.483334	335.166656	1023.000000	1023.000000	2046.000000
18.639999	-0.013994	-8.270333	-1.417134	-2.538816	-2.521071	-1.793311	0.000000	-10.000000	0.550000	-27.266666	325.833344	1023.000000	1023.000000	2046.000000
18.660000	-0.014279	-8.438651	-1.494577	-2.622758	-2.512968	-1.808348	0.000000	-10.000000	0.566667	-27.316668	316.666656	1023.000000	1023.000000	2046.000000
18.680000	-0.014650	-8.657972	-1.525614	-2.705333	-2.610568	-1.816458	0.000000	-10.000000	0.566667	-27.150000	307.500000	1023.000000	1023.000000	2046.000000
18.700001	-0.015338	-9.064827	-1.562680	-2.733338	-2.769770	-1.999039	0.000000	-10.000000	0.583333	-27.200001	298.500000	1023.000000	1023.000000	2046.000000
18.719999	-0.015665	-9.258149	-1.750050	-2.727466	-2.721080	-2.059553	0.000000	-10.000000	0.583333	-27.266666	289.500000	1023.000000	1023.000000	2046.000000
18.740000	-0.016608	-9.815185	-1.939399	-2.796037	-2.902531	-2.177217	0.000000	-10.000000	0.583333	-27.350000	280.500000	1023.000000	1023.000000	2046.000000
18.760000	-0.018583	-10.982803	-2.174723	-3.033461	-3.367769	-2.406849	0.000000	-10.000000	0.566667	-27.383333	271.333344	1023.000000	1023.000000	2046.000000
18.780001	-0.021810	-12.889850	-2.662436	-3.250286	-3.929632	-3.047496	0.000000	-10.000000	0.550000	-27.216667	262.166656	1023.000000	1023.000000	2046.000000
18.799999	-0.025342	-14.977322	-3.289400	-3.641485	-4.497258	-3.549179	0.000000	-10.000000	0.541667	-27.000000	253.000000	1023.000000	1023.000000	2046.000000
18.820000	-0.028434	-16.804592	-3.675704	-4.022950	-5.194743	-3.911194	0.000000	-10.000000	0.533333	-26.550001	244.000000	1023.000000	1023.000000	2046.000000
18.840000	-0.030505	-18.028545	-4.141661	-4.192912	-5.479371	-4.214602	0.000000	-10.000000	0.533333	-26.283333	235.166672	1023.000000	1023.000000	2046.000000
18.860001	-0.031921	-18.865501	-4.532720	-4.368377	-5.585032	-4.379373	0.000000	-10.000000	0.533333	-26.250000	226.333328	1023.000000	1023.000000	2046.000000
18.879999	-0.033290	-19.674402	-4.669915	-4.616242	-5.927616	-4.460629	0.000000	-10.000000	0.541667	-26.500000	217.666672	1023.000000	1023.000000	2046.000000
18.900000	-0.034169	-20.193586	-4.881567	-4.649670	-6.036904	-4.625445	0.000000	-10.000000	0.525000	-26.483334	208.833328	1023.000000	1023.000000	2046.000000
18.920000	-0.034820	-20.578394	-5.081120	-4.645423	-6.068190	-4.783661	0.000000	-10.000000	0.516667	-26.233334	200.000000	1023.000000	1023.000000	2046.000000
18.940001	-0.035382	-20.910896	-5.113331	-4.776797	-6.288487	-4.732281	0.000000	-10.000000	0.500000	-25.683334	191.166672	1023.000000	1023.000000	2046.000000
18.959999	-0.035964	-21.254673	-5.043403	-4.801177	-6.539311	-4.870781	0.000000	-10.000000	0.491667	-25.016666	182.500000	1023.000000	1023.000000	2046.000000
18.980000	-0.036247	-21.422064	-5.284291	-4.731184	-6.417607	-4.988981	0.000000	-10.000000	0.475000	-24.316668	174.166672	1023.000000	1023.000000	2046.000000
19.000000	-0.036403	-21.514179	-5.247087	-4.841252	-6.546700	-4.879140	0.000000	-10.000000	0.450000	-23.650000	166.000000	1023.000000	1023.000000	2046.000000
19.020000	-0.036825	-21.763676	-5.306917	-4.801047	-6.631669	-5.024043	0.000000	-10.000000	0.425000	-23.016666	158.166672	1023.000000	1023.000000	2046.000000
19.040001	-0.036803	-21.750298	-5.399339	-4.844715	-6.562518	-4.943727	0.000000	-10.000000	0.408333	-22.466667	150.500000	1023.000000	1023.000000	2046.000000
19.059999	-0.036617	-21.640852	-5.466868	-4.894569	-6.459954	-4.819459	0.000000	-10.000000	0.400000	-22.200001	143.000000	1023.000000	1023.000000	2046.000000
19.080000	-0.036729	-21.707035	-5.455441	-5.083410	-6.525623	-4.642560	0.000000	-10.000000	0.400000	-22.283335	135.500000	1023.000000	1023.000000	2046.000000
19.100000	-0.037036	-21.888014	-5.491271	-5.171787	-6.551543	-4.673412	0.000000	-10.000000	0.400000	-22.516668	128.166672	1023.000000	1023.000000	2046.000000
19.120001	-0.037141	-21.950226	-5.675526	-5.202201	-6.435730	-4.636768	0.000000	-10.000000	0.391667	-22.533335	120.666664	1023.000000	1023.000000	2046.000000
19.139999	-0.037489	-22.155748	-5.774571	-5.303185	-6.494535	-4.583457	0.000000	-10.000000	0.383333	-22.350000	113.333336	1023.000000	1023.000000	2046.000000
19.160000	-0.038091	-22.511742	-5.759395	-5.295869	-6.677856	-4.778622	0.000000	-10.000000	0.375000	-21.933334	105.666664	1023.000000	1023.000000	2046.000000
19.180000	-0.038389	-22.687906	-5.868831	-5.397218	-6.635938	-4.785920	0.000000	-10.000000	0.366667	-21.466667	98.333336	1023.000000	1023.000000	2046.000000
19.200001	-0.038745	-22.898293	-5.804740	-5.529405	-6.794021	-4.770128	0.000000	-10.000000	0.358333	-20.916668	91.000000	1023.000000	1023.000000	2046.000000
19.219999	-0.039287	-23.218882	-5.724677	-5.591635	-7.024781	-4.877790	0.000000	-10.000000	0.325000	-20.200001	84.166664	1023.000000	1023.000000	2046.000000
19.240000	-0.039626	-23.419184	-5.682195	-5.681131	-7.107423	-4.948435	0.000000	-10.000000	0.291667	-19.466667	77.333336	1023.000000	1023.000000	2046.000000
19.260000	-0.039975	-23.625031	-5.807967	-5.753754	-7.103749	-4.959561	0.000000	-10.000000	0.258333	-18.733334	70.833336	1023.000000	1023.000000	2046.000000
19.280001	-0.040436	-23.897886	-5.793994	-5.902280	-7.271883	-4.929729	0.000000	-10.000000	0.250000	-18.150000	64.500000	1023.000000	1023.000000	2046.000000
19.299999	-0.040873	-24.156149	-5.921344	-5.900426	-7.296566	-5.037812	0.000000	-10.000000	0.250000	-17.683332	58.500000	1023.000000	1023.000000	2046.000000
19.320000	-0.041115	-24.299152	-6.064569	-6.027294	-7.223815	-4.983474	0.000000	-10.000000	0.241667	-17.183332	52.666668	1023.000000	1023.000000	2046.000000
19.340000	-0.041327	-24.424175	-6.067020	-6.105129	-7.319136	-4.932891	0.000000	-10.000000	0.233333	-16.799999	47.000000	1023.000000	1023.000000	2046.000000
19.360001	-0.041269	-24.389900	-5.937538	-6.061471	-7.435463	-4.955428	0.000000	-10.000000	0.216667	-16.316666	41.333332	1023.000000	1023.000000	2046.000000
19.379999	-0.041214	-24.357536	-6.026895	-6.034350	-7.319723	-4.976568	0.000000	-10.000000	0.208333	-15.933333	35.833332	1023.000000	1023.000000	2046.000000
19.400000	-0.041021	-24.243235	-6.094177	-6.050846	-7.226442	-4.871771	0.000000	-10.000000	0.200000	-15.316667	30.500000	1023.000000	1023.000000	2046.000000
19.420000	-0.041213	-24.356829	-6.028614	-6.026418	-7.367600	-4.934197	0.000000	-10.000000	0.191667	-14.750000	25.500000	1023.000000	1023.000000	2046.000000
19.440001	-0.041262	-24.385693	-6.074713	-6.055642	-7.311066	-4.944273	0.000000	-10.000000	0.175000	-13.983334	20.666666	1023.000000	1023.000000	2046.000000
19.459999	-0.041254	-24.381130	-6.117742	-6.103963	-7.301649	-4.857777	0.000000	-10.000000	0.150000	-13.266666	15.833333	1023.000000	1023.000000	2046.000000
19.480000	-0.041102	-24.291302	-6.043843	-6.050734	-7.357368	-4.839357	0.000000	-10.000000	0.125000	-12.466666	11.333333	1023.000000	1023.000000	2046.000000
19.500000	-0.041205	-24.352154	-6.085475	-6.031367	-7.330988	-4.904324	0.000000	-10.000000	0.108333	-11.700000	7.000000	1023.000000	1023.000000	2046.000000
19.520000	-0.041122	-24.303089	-6.097434	-6.097538	-7.301495	-4.806621	0.000000	-10.000000	0.083333	-11.066667	3.333333	1023.000000	1023.000000	2046.000000
19.540001	-0.041144	-24.315931	-6.049471	-6.082093	-7.376793	-4.807574	0.000000	-10.000000	0.083333	-10.516667	0.000000	1023.000000	1023.000000	2046.000000
19.559999	-0.041032	-24.250004	-6.015465	-6.034091	-7.367733	-4.832716	0.000000	-10.000000	0.066667	-10.183333	-3.166667	1023.000000	1023.000000	2046.000000
19.580000	-0.041015	-24.239840	-6.085803	-6.005932	-7.273247	-4.874857	0.000000	-10.000000	0.083333	-9.833334	-6.333333	1023.000000	1023.000000	2046.000000
19.600000	-0.040991	-24.225777	-6.087209	-6.142924	-7.292869	-4.702774	0.000000	-10.000000	0.075000	-9.483334	-9.666667	1023.000000	1023.000000	2046.000000
19.620001	-0.041148	-24.318501	-6.040289	-6.090544	-7.413796	-4.773870	0.000000	-10.000000	0.075000	-9.166667	-12.833333	1023.000000	1023.000000	2046.000000
19.639999	-0.041059	-24.265669	-6.091144	-5.985723	-7.297815	-4.890986	0.000000	-10.000000	0.058333	-8.800000	-16.000000	1023.000000	1023.000000	2046.000000
19.660000	-0.040527	-23.951485	-5.964545	-6.082858	-7.190564	-4.713517	0.000000	-10.000000	0.050000	-8.483334	-18.833334	1023.000000	1023.000000	2046.000000
19.680000	-0.039937	-23.602827	-5.827626	-6.035504	-7.161820	-4.577877	0.000000	-10.000000	0.050000	-7.866667	-21.666666	1023.000000	1023.000000	2046.000000
19.700001	-0.039820	-23.533649	-5.933189	-5.800363	-7.007288	-4.792809	0.000000	-10.000000	0.050000	-7.050000	-24.166666	1023.000000	1023.000000	2046.000000
19.719999	-0.039707	-23.466871	-5.896850	-5.908976	-6.986895	-4.674150	0.000000	-10.000000	0.041667	-5.916667	-26.500000	1023.000000	1023.000000	2046.000000
19.740000	-0.039489	-23.338257	-5.762048	-6.002974	-7.079675	-4.493559	0.000000	-10.000000	0.033333	-4.766667	-28.500000	1023.000000	1023.000000	2046.000000
19.760000	-0.039525	-23.359015	-5.825355	-5.937937	-6.991977	-4.603746	0.000000	-10.000000	0.025000	-3.766667	-30.166666	1023.000000	1023.000000	2046.000000
19.780001	-0.039501	-23.344976	-5.881071	-5.874067	-6.918630	-4.671209	0.000000	-10.000000	0.025000	-2.716667	-31.500000	1023.000000	1023.000000	2046.000000
19.799999	-0.039356	-23.259184	-5.733595	-5.978483	-7.059135	-4.487971	0.000000	-10.000000	0.033333	-1.500000	-32.333332	1023.000000	1023.000000	2046.000000
19.820000	-0.039355	-23.259027	-5.824227	-5.892979	-6.996202	-4.545619	0.000000	-10.000000	0.025000	-0.500000	-32.833332	1023.000000	1023.000000	2046.000000
19.840000	-0.039802	-23.523096	-6.030159	-5.776069	-6.924784	-4.792085	0.000000	-10.000000	0.016667	0.733333	-33.000000	1023.000000	1023.000000	2046.000000
19.860001	-0.040875	-24.157393	-6.162931	-5.992670	-7.153026	-4.848765	0.000000	-10.000000	0.000000	1.916667	-33.000000	1023.000000	1023.000000	2046.000000
19.879999	-0.043222	-25.543940	-6.456721	-6.325342	-7.591323	-5.170553	0.000000	-10.000000	-0.008333	3.733333	-33.000000	1023.000000	1023.000000	2046.000000
19.900000	-0.046139	-27.268291	-6.997784	-6.425374	-8.039063	-5.806069	0.000000	-10.000000	-0.008333	5.566667	-33.000000	1023.000000	1023.000000	2046.000000
19.920000	-0.047973	-28.352034	-7.352440	-6.649079	-8.290194	-6.060320	0.000000	-10.000000	-0.008333	6.966667	-33.000000	1023.000000	1023.000000	2046.000000
19.940001	-0.048758	-28.815756	-7.490020	-6.918678	-8.460105	-5.946954	0.000000	-10.000000	0.000000	7.616667	-33.000000	1023.000000	1023.000000	2046.000000
19.959999	-0.049119	-29.029606	-7.626025	-7.030700	-8.449473	-5.923407	0.000000	-10.000000	0.000000	7.833333	-33.000000	1023.000000	1023.000000	2046.000000
19.980000	-0.049478	-29.241280	-7.801569	-6.927971	-8.347018	-6.164721	0.000000	-10.000000	-0.008333	8.400000	-33.000000	1023.000000	1023.000000	2046.000000
20.000000	-0.049214	-29.085384	-7.762743	-6.957462	-8.298732	-6.066448	0.000000	-10.000000	-0.033333	9.933333	-33.000000	1023.000000	1023.000000	2046.000000
20.020000	-0.048715	-28.790777	-7.594612	-7.010031	-8.298363	-5.887772	0.000000	-10.000000	-0.083333	11.866667	-23.833334	1023.000000	1023.000000	2046.000000
20.040001	-0.048329	-28.562489	-7.584326	-6.844482	-8.159274	-5.974405	0.000000	-10.000000	-0.150000	14.233334	-5.166667	1023.000000	1023.000000	2046.000000
20.059999	-0.047684	-28.180960	-7.557217	-6.666149	-7.945742	-6.011852	0.000000	-10.000000	-0.200000	16.350000	15.333333	1023.000000	1023.000000	2046.000000
20.080000	-0.046594	-27.537014	-7.299669	-6.648947	-7.870372	-5.718026	0.000000	-10.000000	-0.225000	17.850000	28.666666	1023.000000	1023.000000	2046.000000
20.100000	-0.045745	-27.035408	-7.130340	-6.527429	-7.739254	-5.638386	0.000000	-10.000000	-0.241667	19.100000	34.500000	1023.000000	1023.000000	2046.000000
20.120001	-0.045057	-26.628958	-7.129082	-6.302502	-7.520695	-5.676678	0.000000	-10.000000	-0.266667	20.050001	40.500000	1023.000000	1023.000000	2046.000000
20.139999	-0.043565	-25.746691	-6.877250	-6.239871	-7.280784	-5.348786	0.000000	-10.000000	-0.275000	21.116667	46.833332	1023.000000	1023.000000	2046.000000
20.160000	-0.042423	-25.072264	-6.689392	-6.300942	-7.066033	-5.015896	0.000000	-10.000000	-0.250000	21.266666	53.666668	1023.000000	1023.000000	2046.000000
20.180000	-0.041766	-24.683651	-6.686978	-6.230939	-6.785645	-4.980090	0.000000	-10.000000	-0.241667	20.983334	60.833332	1023.000000	1023.000000	2046.000000
20.200001	-0.040730	-24.071581	-6.580669	-6.088466	-6.521667	-4.880778	0.000000	-10.000000	-0.250000	20.716667	68.000000	1023.000000	1023.000000	2046.000000
20.219999	-0.039316	-23.235636	-6.244734	-6.055543	-6.362543	-4.572816	0.000000	-10.000000	-0.266667	20.733334	75.000000	1023.000000	1023.000000	2046.000000
20.240000	-0.038618	-22.823042	-6.058611	-6.019107	-6.252964	-4.492360	0.000000	-10.000000	-0.258333	20.883335	79.666664	1023.000000	1023.000000	2046.000000
20.260000	-0.038047	-22.485868	-5.984866	-5.781336	-6.050328	-4.669338	0.000000	-10.000000	-0.275000	21.050001	86.666664	1023.000000	1023.000000	2046.000000
20.280001	-0.037177	-21.971766	-5.667035	-5.735340	-6.024567	-4.544825	0.000000	-10.000000	-0.316667	21.650002	93.666664	1023.000000	1023.000000	2046.000000
20.299999	-0.036376	-21.498241	-5.410189	-5.795654	-5.977068	-4.315330	0.000000	-10.000000	-0.350000	22.683334	103.000000	1023.000000	1023.000000	2046.000000
20.320000	-0.035980	-21.263956	-5.366677	-5.661693	-5.838610	-4.396976	0.000000	-10.000000	-0.366667	23.683334	110.333336	1023.000000	1023.000000	2046.000000
20.340000	-0.035413	-20.929129	-5.220278	-5.562309	-5.792500	-4.354041	0.000000	-10.000000	-0.375000	24.366667	118.000000	1023.000000	1023.000000	2046.000000
20.360001	-0.034452	-20.361156	-4.948693	-5.611190	-5.728058	-4.073215	0.000000	-10.000000	-0.400000	25.033333	126.000000	1023.000000	1023.000000	2046.000000
20.379999	-0.033924	-20.049330	-4.940329	-5.587206	-5.519777	-4.002018	0.000000	-10.000000	-0.408333	25.400000	134.333328	1023.000000	1023.000000	2046.000000
20.400000	-0.033175	-19.606293	-4.880484	-5.423399	-5.310176	-3.992235	0.000000	-10.000000	-0.425000	25.783333	142.666672	1023.000000	1023.000000	2046.000000
20.420000	-0.031912	-18.860062	-4.604322	-5.387714	-5.152683	-3.715342	0.000000	-10.000000	-0.433333	25.733334	151.333328	1023.000000	1023.000000	2046.000000
20.440001	-0.030952	-18.292593	-4.428725	-5.289528	-4.985679	-3.588661	0.000000	-10.000000	-0.441667	25.583334	159.833328	1023.000000	1023.000000	2046.000000
20.459999	-0.029978	-17.716997	-4.322280	-5.092731	-4.758998	-3.542989	0.000000	-10.000000	-0.441667	25.733334	168.500000	1023.000000	1023.000000	2046.000000
20.480000	-0.028786	-17.012630	-4.105835	-4.946005	-4.558657	-3.402132	0.000000	-10.000000	-0.433333	25.750000	177.000000	1023.000000	1023.000000	2046.000000
20.500000	-0.027574	-16.296314	-3.897893	-4.843473	-4.402885	-3.152062	0.000000	-10.000000	-0.458333	26.183334	185.500000	1023.000000	1023.000000	2046.000000
20.520000	-0.026479	-15.648821	-3.715340	-4.681842	-4.199746	-3.051893	0.000000	-10.000000	-0.450000	26.416668	194.166672	1023.000000	1023.000000	2046.000000
20.540001	-0.025376	-14.997500	-3.630633	-4.560705	-3.920299	-2.885863	0.000000	-10.000000	-0.466667	26.950001	203.000000	1023.000000	1023.000000	2046.000000
20.559999	-0.024081	-14.231940	-3.272774	-4.399529	-3.852263	-2.707374	0.000000	-10.000000	-0.458333	27.216667	212.000000	1023.000000	1023.000000	2046.000000
20.580000	-0.023136	-13.673608	-3.174109	-4.231125	-3.662965	-2.605409	0.000000	-10.000000	-0.475000	27.500000	221.000000	1023.000000	1023.000000	2046.000000
20.600000	-0.022014	-13.010460	-3.050930	-4.129683	-3.376796	-2.453051	0.000000	-10.000000	-0.466667	27.750000	230.166672	1023.000000	1023.000000	2046.000000
20.620001	-0.020785	-12.283728	-2.802792	-3.990954	-3.211759	-2.278223	0.000000	-10.000000	-0.466667	27.883333	239.333328	1023.000000	1023.000000	2046.000000
20.639999	-0.019672	-11.625931	-2.623165	-3.879991	-3.033300	-2.089475	0.000000	-10.000000	-0.458333	28.116667	248.666672	1023.000000	1023.000000	2046.000000
20.660000	-0.018798	-11.109886	-2.522864	-3.748397	-2.814655	-2.023970	0.000000	-10.000000	-0.458333	27.783333	258.000000	1023.000000	1023.000000	2046.000000
20.680000	-0.017808	-10.524323	-2.315194	-3.594426	-2.708834	-1.905869	0.000000	-10.000000	-0.450000	27.400000	267.333344	1023.000000	1023.000000	2046.000000
20.700001	-0.016580	-9.798829	-2.101975	-3.428706	-2.487577	-1.780572	0.000000	-10.000000	-0.433333	26.716667	276.500000	1023.000000	1023.000000	2046.000000
20.719999	-0.015379	-9.089268	-1.962399	-3.306299	-2.207304	-1.613265	0.000000	-10.000000	-0.416667	26.366667	285.500000	1023.000000	1023.000000	2046.000000
20.740000	-0.014364	-8.488994	-1.791115	-3.126798	-2.066488	-1.504593	0.000000	-10.000000	-0.391667	26.300001	294.333344	1023.000000	1023.000000	2046.000000
20.760000	-0.013607	-8.041966	-1.715397	-2.976058	-1.910512	-1.439999	0.000000	-10.000000	-0.400000	26.083334	303.166656	1023.000000	1023.000000	2046.000000
20.780001	-0.012996	-7.680894	-1.648919	-3.002825	-1.765639	-1.263510	0.000000	-10.000000	-0.416667	25.966667	312.000000	1023.000000	1023.000000	2046.000000
20.799999	-0.012518	-7.397963	-1.431190	-2.964819	-1.788209	-1.213745	0.000000	-10.000000	-0.433333	25.500000	320.666656	1023.000000	1023.000000	2046.000000
20.820000	-0.011353	-6.709565	-1.247373	-2.850633	-1.549022	-1.062537	0.000000	-10.000000	-0.433333	25.383333	329.333344	1023.000000	1023.000000	2046.000000
20.840000	-0.010561	-6.241474	-1.170073	-2.728144	-1.388543	-0.954714	0.000000	-10.000000	-0.416667	25.183334	337.666656	1023.000000	1023.000000	2046.000000
20.860001	-0.009788	-5.784897	-1.046431	-2.586617	-1.254247	-0.897602	0.000000	-10.000000	-0.400000	25.016666	346.333344	1023.000000	1023.000000	2046.000000
20.879999	-0.009734	-5.752695	-1.040529	-2.448226	-1.291954	-0.971986	0.000000	-10.000000	-0.375000	24.283333	354.666656	1023.000000	1023.000000	2046.000000
20.900000	-0.010883	-6.431977	-1.193881	-2.439430	-1.505696	-1.292970	0.000000	-10.000000	-0.350000	23.550001	363.000000	1023.000000	1023.000000	2046.000000
20.920000	-0.013152	-7.773054	-1.492644	-2.656598	-2.016153	-1.607660	0.000000	-10.000000	-0.325000	23.000000	371.000000	1023.000000	1023.000000	2046.000000
20.940001	-0.015108	-8.928948	-1.742246	-2.797568	-2.449321	-1.939813	0.000000	-10.000000	-0.308333	22.650002	378.666656	1023.000000	1023.000000	2046.000000
20.959999	-0.016400	-9.692508	-1.981579	-2.834703	-2.675689	-2.200537	0.000000	-10.000000	-0.308333	22.833334	386.333344	1023.000000	1023.000000	2046.000000
20.980000	-0.016905	-9.991075	-2.110077	-2.938544	-2.750994	-2.191460	0.000000	-10.000000	-0.325000	22.750000	393.666656	1023.000000	1023.000000	2046.000000
21.000000	-0.017039	-10.069940	-2.188116	-2.924653	-2.744360	-2.212811	0.000000	-10.000000	-0.341667	23.150000	401.333344	1023.000000	1023.000000	2046.000000
21.020000	-0.016882	-9.977210	-2.230617	-2.776893	-2.656252	-2.313448	0.000000	-10.000000	-0.350000	22.833334	409.000000	1023.000000	1023.000000	2046.000000
21.040001	-0.016423	-9.705929	-2.201615	-2.719015	-2.550249	-2.235051	0.000000	-10.000000	-0.350000	23.150000	416.833344	1023.000000	1023.000000	2046.000000
21.059999	-0.015841	-9.362173	-1.996130	-2.677626	-2.560821	-2.127596	0.000000	-10.000000	-0.341667	22.966667	424.500000	1023.000000	1023.000000	2046.000000
21.080000	-0.014929	-8.823175	-1.817474	-2.420630	-2.440908	-2.144162	0.000000	-10.000000	-0.325000	23.266666	432.166656	1023.000000	1023.000000	2046.000000
21.100000	-0.014096	-8.330674	-1.715829	-2.242968	-2.299587	-2.072291	0.000000	-10.000000	-0.316667	22.966667	440.000000	1023.000000	1023.000000	2046.000000
21.120001	-0.013017	-7.693140	-1.423936	-2.120315	-2.221091	-1.927799	0.000000	-10.000000	-0.316667	22.966667	447.666656	1023.000000	1023.000000	2046.000000
21.139999	-0.011836	-6.995360	-1.264733	-1.851644	-1.982567	-1.896416	0.000000	-10.000000	-0.333333	22.916668	455.333344	1023.000000	1023.000000	2046.000000
21.160000	-0.010786	-6.374291	-1.064052	-1.709231	-1.892537	-1.708470	0.000000	-10.000000	-0.341667	23.100000	463.000000	1023.000000	1023.000000	2046.000000
21.180000	-0.009529	-5.631692	-0.829625	-1.608367	-1.691449	-1.502251	0.000000	-10.000000	-0.333333	23.066668	470.666656	1023.000000	1023.000000	2046.000000
21.200001	-0.008133	-4.806325	-0.679923	-1.419864	-1.386903	-1.319636	0.000000	-10.000000	-0.308333	22.766666	478.333344	1023.000000	1023.000000	2046.000000
21.219999	-0.006877	-4.064070	-0.543892	-1.306822	-1.117733	-1.095624	0.000000	-10.000000	-0.258333	22.000000	485.833344	1023.000000	1023.000000	2046.000000
21.240000	-0.005821	-3.440303	-0.328106	-1.259843	-0.962280	-0.890074	0.000000	-10.000000	-0.225000	21.366667	491.000000	1023.000000	1023.000000	2046.000000
21.260000	-0.004855	-2.869195	-0.160319	-1.134088	-0.768172	-0.806615	0.000000	-10.000000	-0.200000	20.133333	498.166656	1023.000000	1023.000000	2046.000000
21.280001	-0.003992	-2.359332	-0.126212	-0.972371	-0.484235	-0.776514	0.000000	-10.000000	-0.191667	19.216667	505.166656	1023.000000	1023.000000	2046.000000
21.299999	-0.003447	-2.037286	0.022249	-0.925149	-0.405546	-0.728840	0.000000	-10.000000	-0.183333	18.283335	514.166687	1023.000000	1023.000000	2046.000000
21.320000	-0.002821	-1.667435	0.226218	-0.951091	-0.358999	-0.583563	0.000000	-10.000000	-0.191667	18.366667	520.500000	1023.000000	1023.000000	2046.000000
21.340000	-0.002324	-1.373409	0.339397	-0.859027	-0.273257	-0.580522	0.000000	-10.000000	-0.200000	18.733334	526.500000	1023.000000	1023.000000	2046.000000
21.360001	-0.001712	-1.011714	0.516687	-0.815750	-0.247682	-0.464968	0.000000	-10.000000	-0.208333	18.883333	532.666687	1023.000000	1023.000000	2046.000000
21.379999	-0.001040	-0.614663	0.717178	-0.779206	-0.189841	-0.362793	0.000000	-10.000000	-0.200000	18.966667	539.000000	1023.000000	1023.000000	2046.000000
21.400000	-0.000424	-0.250433	0.834413	-0.692269	-0.056166	-0.336410	0.000000	-10.000000	-0.200000	18.950001	545.333313	1023.000000	1023.000000	2046.000000
21.420000	0.000018	0.010469	0.927535	-0.665481	0.002304	-0.253890	0.000000	-10.000000	-0.200000	18.850000	551.666687	1023.000000	1023.000000	2046.000000
21.440001	0.000602	0.355841	1.070340	-0.710038	0.057506	-0.061966	0.000000	-10.000000	-0.200000	18.416666	558.000000	1023.000000	1023.000000	2046.000000
21.459999	0.001318	0.778917	1.183802	-0.628531	0.247859	-0.024212	0.000000	-10.000000	-0.191667	17.933334	564.333313	1023.000000	1023.000000	2046.000000
21.480000	0.002083	1.231220	1.278912	-0.478792	0.404071	0.027029	0.000000	-10.000000	-0.175000	17.783333	570.500000	1023.000000	1023.000000	2046.000000
21.500000	0.003008	1.778002	1.391578	-0.359534	0.566329	0.179629	0.000000	-10.000000	-0.158333	17.600000	576.500000	1023.000000	1023.000000	2046.000000
21.520000	0.004014	2.372042	1.599128	-0.320141	0.697639	0.395416	0.000000	-10.000000	-0.158333	17.550001	582.333313	1023.000000	1023.000000	2046.000000
21.540001	0.004863	2.874086	1.686288	-0.142308	0.903340	0.426767	0.000000	-10.000000	-0.166667	17.466667	588.000000	1023.000000	1023.000000	2046.000000
21.559999	0.005591	3.304183	1.824752	-0.023925	0.983822	0.519535	0.000000	-10.000000	-0.175000	17.566668	593.666687	1023.000000	1023.000000	2046.000000
21.580000	0.006534	3.861392	1.934424	0.096750	1.198317	0.631901	0.000000	-10.000000	-0.175000	17.616667	599.500000	1023.000000	1023.000000	2046.000000
21.600000	0.007438	4.395588	2.075766	0.178875	1.407672	0.733276	0.000000	-10.000000	-0.166667	17.483334	605.500000	1023.000000	1023.000000	2046.000000
21.620001	0.008291	4.899884	2.218471	0.267523	1.531441	0.882448	0.000000	-10.000000	-0.150000	17.083334	611.500000	1023.000000	1023.000000	2046.000000
21.639999	0.008808	5.205597	2.310309	0.374129	1.572175	0.948983	0.000000	-10.000000	-0.125000	16.383333	617.333313	1023.000000	1023.000000	2046.000000
21.660000	0.009669	5.714586	2.492938	0.424499	1.705660	1.091489	0.000000	-10.000000	-0.091667	15.533334	623.000000	1023.000000	1023.000000	2046.000000
21.680000	0.010260	6.063731	2.580272	0.505013	1.838076	1.140370	0.000000	-10.000000	-0.075000	14.550000	628.333313	1023.000000	1023.000000	2046.000000
21.700001	0.010837	6.404802	2.669630	0.643961	1.952339	1.138872	0.000000	-10.000000	-0.058333	13.483334	633.333313	1023.000000	1023.000000	2046.000000
21.719999	0.011628	6.872256	2.866674	0.702509	2.039177	1.263895	0.000000	-10.000000	-0.050000	12.066667	637.833313	1023.000000	1023.000000	2046.000000
21.740000	0.012441	7.352612	3.029104	0.753457	2.180001	1.390051	0.000000	-10.000000	-0.025000	9.983334	643.166687	1023.000000	1023.000000	2046.000000
21.760000	0.013201	7.801921	3.088197	0.849080	2.386683	1.477961	0.000000	-10.000000	-0.008333	8.266666	647.000000	1023.000000	1023.000000	2046.000000
21.780001	0.013454	7.951339	3.007220	0.927115	2.496601	1.520403	0.000000	-10.000000	0.000000	6.316667	650.333313	1023.000000	1023.000000	2046.000000
21.799999	0.013427	7.935305	3.044889	0.867945	2.443948	1.578522	0.000000	-10.000000	0.016667	3.800000	651.833313	1023.000000	1023.000000	2046.000000
21.820000	0.013636	8.058735	3.078501	0.828231	2.508209	1.643794	0.000000	-10.000000	0.033333	0.166667	653.333313	1023.000000	1023.000000	2046.000000
21.840000	0.013864	8.193833	3.062300	0.811627	2.587676	1.732231	0.000000	-10.000000	0.050000	-3.533333	654.000000	1023.000000	1023.000000	2046.000000
21.860001	0.013533	7.998271	3.032938	0.800042	2.466951	1.698341	0.000000	-10.000000	0.075000	-7.050000	654.000000	1023.000000	1023.000000	2046.000000
21.879999	0.012828	7.581085	2.924271	0.779958	2.339753	1.537103	0.000000	-10.000000	0.108333	-10.366667	654.000000	1023.000000	1023.000000	2046.000000
21.900000	0.011276	6.664041	2.655481	0.692998	2.087353	1.228209	0.000000	-10.000000	0.166667	-13.316667	654.000000	1023.000000	1023.000000	2046.000000
21.920000	0.008233	4.865905	2.294427	0.345721	1.419226	0.806531	0.000000	-10.000000	0.208333	-15.233334	654.000000	1023.000000	1023.000000	2046.000000
21.940001	0.004694	2.774071	1.733207	0.042200	0.773798	0.224866	0.000000	-10.000000	0.241667	-16.916666	646.500000	1023.000000	1023.000000	2046.000000
21.959999	0.001931	1.141261	1.250841	-0.249381	0.292167	-0.152366	0.000000	-10.000000	0.266667	-18.033333	637.000000	1023.000000	1023.000000	2046.000000
21.980000	-0.000259	-0.152839	0.930812	-0.512927	-0.152847	-0.417878	0.000000	-10.000000	0.300000	-19.033333	625.500000	1023.000000	1023.000000	2046.000000
22.000000	-0.001731	-1.023051	0.679413	-0.626001	-0.405680	-0.670783	0.000000	-10.000000	0.333333	-19.566668	619.166687	1023.000000	1023.000000	2046.000000
22.020000	-0.002728	-1.612405	0.424694	-0.717692	-0.518716	-0.800691	0.000000	-10.000000	0.350000	-20.250000	612.666687	1023.000000	1023.000000	2046.000000
22.040001	-0.003799	-2.245381	0.301769	-0.846364	-0.769562	-0.931223	0.000000	-10.000000	0.358333	-20.766666	605.833313	1023.000000	1023.000000	2046.000000
22.059999	-0.004621	-2.730904	0.173993	-0.865064	-0.927561	-1.112272	0.000000	-10.000000	0.375000	-21.216667	599.000000	1023.000000	1023.000000	2046.000000
22.080000	-0.004945	-2.922398	0.055727	-0.848499	-0.951068	-1.178558	0.000000	-10.000000	0.391667	-21.783333	591.833313	1023.000000	1023.000000	2046.000000
22.100000	-0.005323	-3.145830	0.072263	-0.902275	-1.123124	-1.192694	0.000000	-10.000000	0.416667	-22.483334	584.500000	1023.000000	1023.000000	2046.000000
22.120001	-0.005870	-3.469087	0.009034	-0.900534	-1.253339	-1.324247	0.000000	-10.000000	0.441667	-23.350000	576.833313	1023.000000	1023.000000	2046.000000
22.139999	-0.005917	-3.497228	-0.072811	-0.840106	-1.186425	-1.397886	0.000000	-10.000000	0.475000	-24.116667	569.000000	1023.000000	1023.000000	2046.000000
22.160000	-0.006139	-3.628134	0.008313	-0.905190	-1.390099	-1.341158	0.000000	-10.000000	0.500000	-24.866667	561.000000	1023.000000	1023.000000	2046.000000
22.180000	-0.006534	-3.861603	-0.052568	-0.937383	-1.482095	-1.389557	0.000000	-10.000000	0.516667	-25.316668	552.666687	1023.000000	1023.000000	2046.000000
22.200001	-0.006427	-3.798092	-0.239413	-0.930340	-1.274555	-1.353784	0.000000	-10.000000	0.541667	-25.866667	544.333313	1023.000000	1023.000000	2046.000000
22.219999	-0.006474	-3.825960	-0.217774	-1.105885	-1.360114	-1.142187	0.000000	-10.000000	0.583333	-26.816668	535.666687	1023.000000	1023.000000	2046.000000
22.240000	-0.007002	-4.138021	-0.304951	-1.226661	-1.411930	-1.194480	0.000000	-10.000000	0.625000	-27.750000	530.000000	1023.000000	1023.000000	2046.000000
22.260000	-0.007093	-4.191873	-0.496963	-1.261135	-1.272640	-1.161135	0.000000	-10.000000	0.658333	-28.716667	520.500000	1023.000000	1023.000000	2046.000000
22.280001	-0.007730	-4.568509	-0.496879	-1.411599	-1.504545	-1.155487	0.000000	-10.000000	0.675000	-29.200001	511.000000	1023.000000	1023.000000	2046.000000
22.299999	-0.008303	-4.907066	-0.681520	-1.446840	-1.494552	-1.284154	0.000000	-10.000000	0.683333	-29.650002	498.166656	1023.000000	1023.000000	2046.000000
22.320000	-0.009096	-5.375994	-0.833531	-1.607279	-1.592642	-1.342542	0.000000	-10.000000	0.683333	-29.583334	488.500000	1023.000000	1023.000000	2046.000000
22.340000	-0.009916	-5.860620	-0.791650	-1.756847	-1.838030	-1.474093	0.000000	-10.000000	0.666667	-29.333334	478.500000	1023.000000	1023.000000	2046.000000
22.360001	-0.010523	-6.219029	-0.910496	-1.868011	-1.885786	-1.554736	0.000000	-10.000000	0.658333	-28.933334	468.500000	1023.000000	1023.000000	2046.000000
22.379999	-0.011211	-6.625792	-0.854266	-2.057030	-2.151230	-1.563267	0.000000	-10.000000	0.650000	-28.566668	458.833344	1023.000000	1023.000000	2046.000000
22.400000	-0.011805	-6.976751	-0.948098	-2.105998	-2.223852	-1.698804	0.000000	-10.000000	0.650000	-28.400000	449.166656	1023.000000	1023.000000	2046.000000
22.420000	-0.012468	-7.368685	-1.120307	-2.282006	-2.275212	-1.691160	0.000000	-10.000000	0.641667	-28.266666	439.833344	1023.000000	1023.000000	2046.000000
22.440001	-0.013327	-7.876314	-1.105890	-2.470657	-2.564869	-1.734898	0.000000	-10.000000	0.641667	-28.283335	430.333344	1023.000000	1023.000000	2046.000000
22.459999	-0.013766	-8.135838	-1.377462	-2.506441	-2.427844	-1.824089	0.000000	-10.000000	0.641667	-28.183334	421.000000	1023.000000	1023.000000	2046.000000
22.480000	-0.014222	-8.405218	-1.427248	-2.647827	-2.543023	-1.787121	0.000000	-10.000000	0.650000	-28.200001	411.500000	1023.000000	1023.000000	2046.000000
22.500000	-0.014796	-8.744620	-1.422470	-2.675293	-2.759184	-1.887672	0.000000	-10.000000	0.650000	-28.250000	402.000000	1023.000000	1023.000000	2046.000000
22.520000	-0.014987	-8.857352	-1.595381	-2.708036	-2.659010	-1.894925	0.000000	-10.000000	0.650000	-28.166666	392.666656	1023.000000	1023.000000	2046.000000
22.540001	-0.015373	-9.085629	-1.615468	-2.798325	-2.791327	-1.880508	0.000000	-10.000000	0.650000	-28.316668	383.333344	1023.000000	1023.000000	2046.000000
22.559999	-0.016004	-9.458598	-1.675908	-2.848428	-2.952604	-1.981658	0.000000	-10.000000	0.633333	-28.116667	374.000000	1023.000000	1023.000000	2046.000000
22.580000	-0.016369	-9.673927	-1.862623	-2.928382	-2.908219	-1.974703	0.000000	-10.000000	0.625000	-28.100000	364.500000	1023.000000	1023.000000	2046.000000
22.600000	-0.016816	-9.938519	-1.873500	-2.952794	-3.071575	-2.040650	0.000000	-10.000000	0.625000	-27.983334	355.000000	1023.000000	1023.000000	2046.000000
22.620001	-0.017313	-10.231886	-2.026889	-2.966976	-3.062199	-2.175821	0.000000	-10.000000	0.625000	-28.166668	345.666656	1023.000000	1023.000000	2046.000000
22.639999	-0.017727	-10.476636	-2.090269	-3.071825	-3.166872	-2.147670	0.000000	-10.000000	0.616667	-28.150000	336.333344	1023.000000	1023.000000	2046.000000
22.660000	-0.018320	-10.827067	-2.061466	-3.175767	-3.432008	-2.157828	0.000000	-10.000000	0.608333	-28.183334	327.000000	1023.000000	1023.000000	2046.000000
22.680000	-0.018587	-10.984879	-2.190351	-3.159448	-3.366483	-2.268596	0.000000	-10.000000	0.616667	-27.966667	317.500000	1023.000000	1023.000000	2046.000000
22.700001	-0.019282	-11.395913	-2.307746	-3.249493	-3.533784	-2.304890	0.000000	-10.000000	0.625000	-27.983334	308.166656	1023.000000	1023.000000	2046.000000
22.719999	-0.019619	-11.594542	-2.236466	-3.318269	-3.689520	-2.350287	0.000000	-10.000000	0.616667	-27.816668	298.833344	1023.000000	1023.000000	2046.000000
22.740000	-0.020084	-11.869422	-2.422270	-3.371511	-3.670369	-2.405272	0.000000	-10.000000	0.608333	-27.766666	289.666656	1023.000000	1023.000000	2046.000000
22.760000	-0.020654	-12.206779	-2.376405	-3.500614	-3.901432	-2.428328	0.000000	-10.000000	0.600000	-27.583334	280.333344	1023.000000	1023.000000	2046.000000
22.780001	-0.020724	-12.247667	-2.503297	-3.445979	-3.742013	-2.556378	0.000000	-10.000000	0.608333	-27.500000	271.166656	1023.000000	1023.000000	2046.000000
22.799999	-0.020580	-12.162520	-2.486717	-3.468475	-3.717464	-2.489865	0.000000	-10.000000	0.583333	-27.316668	261.833344	1023.000000	1023.000000	2046.000000
22.820000	-0.020728	-12.249968	-2.470183	-3.453583	-3.812319	-2.513883	0.000000	-10.000000	0.558333	-27.016666	252.666672	1023.000000	1023.000000	2046.000000
22.840000	-0.021078	-12.457034	-2.606220	-3.518183	-3.801389	-2.531242	0.000000	-10.000000	0.516667	-26.283333	243.666672	1023.000000	1023.000000	2046.000000
22.860001	-0.021387	-12.639646	-2.671528	-3.677797	-3.842080	-2.448239	0.000000	-10.000000	0.508333	-25.816668	234.833328	1023.000000	1023.000000	2046.000000
22.879999	-0.021772	-12.867114	-2.663563	-3.694218	-4.005507	-2.503826	0.000000	-10.000000	0.500000	-25.316668	226.333328	1023.000000	1023.000000	2046.000000
22.900000	-0.022210	-13.126178	-2.798626	-3.648830	-3.978041	-2.700680	0.000000	-10.000000	0.500000	-25.266666	217.833328	1023.000000	1023.000000	2046.000000
22.920000	-0.022742	-13.440481	-2.916182	-3.815166	-4.085485	-2.623649	0.000000	-10.000000	0.500000	-25.083334	209.500000	1023.000000	1023.000000	2046.000000
22.940001	-0.023436	-13.850831	-2.964512	-3.833180	-4.321778	-2.731360	0.000000	-10.000000	0.491667	-25.133333	201.166672	1023.000000	1023.000000	2046.000000
22.959999	-0.024750	-14.627410	-3.309609	-3.798657	-4.430291	-3.088852	0.000000	-10.000000	0.475000	-24.816668	192.666672	1023.000000	1023.000000	2046.000000
22.980000	-0.027293	-16.130079	-3.699243	-4.192736	-4.898798	-3.339303	0.000000	-10.000000	0.458333	-24.450001	184.333328	1023.000000	1023.000000	2046.000000
23.000000	-0.030940	-18.285669	-4.169169	-4.577878	-5.633857	-3.904766	0.000000	-10.000000	0.425000	-23.600000	176.000000	1023.000000	1023.000000	2046.000000
23.020000	-0.034145	-20.179550	-4.671458	-4.772212	-6.240185	-4.495696	0.000000	-10.000000	0.391667	-22.900000	168.333328	1023.000000	1023.000000	2046.000000
23.040001	-0.036106	-21.338928	-5.089452	-5.084867	-6.531102	-4.633507	0.000000	-10.000000	0.375000	-22.350000	160.666672	1023.000000	1023.000000	2046.000000
23.059999	-0.037708	-22.285683	-5.420374	-5.266138	-6.795523	-4.803648	0.000000	-10.000000	0.383333	-22.350000	153.333328	1023.000000	1023.000000	2046.000000
23.080000	-0.039058	-23.083551	-5.802102	-5.341471	-6.858046	-5.081933	0.000000	-10.000000	0.391667	-22.300001	145.666672	1023.000000	1023.000000	2046.000000
23.100000	-0.039885	-23.571795	-5.863766	-5.565263	-7.112518	-5.030248	0.000000	-10.000000	0.383333	-22.033335	138.333328	1023.000000	1023.000000	2046.000000
23.120001	-0.040454	-23.908064	-6.019338	-5.542605	-7.148467	-5.197653	0.000000	-10.000000	0.366667	-21.550001	131.000000	1023.000000	1023.000000	2046.000000
23.139999	-0.041194	-24.345613	-6.219779	-5.538972	-7.232106	-5.354755	0.000000	-10.000000	0.341667	-20.966667	123.833336	1023.000000	1023.000000	2046.000000
23.160000	-0.041242	-24.374203	-6.123775	-5.706064	-7.388186	-5.156178	0.000000	-10.000000	0.316667	-20.383333	116.833336	1023.000000	1023.000000	2046.000000
23.180000	-0.041485	-24.517929	-6.143937	-5.686611	-7.442385	-5.244997	0.000000	-10.000000	0.283333	-19.516668	110.000000	1023.000000	1023.000000	2046.000000
23.200001	-0.041739	-24.667788	-6.324211	-5.513133	-7.347891	-5.482553	0.000000	-10.000000	0.266667	-18.816668	103.666664	1023.000000	1023.000000	2046.000000
23.219999	-0.041664	-24.623512	-6.256795	-5.631445	-7.412827	-5.322445	0.000000	-10.000000	0.241667	-18.050001	97.500000	1023.000000	1023.000000	2046.000000
23.240000	-0.041663	-24.622646	-6.225731	-5.687286	-7.504413	-5.205216	0.000000	-10.000000	0.233333	-17.666666	93.500000	1023.000000	1023.000000	2046.000000
23.260000	-0.041574	-24.569979	-6.387255	-5.590992	-7.305462	-5.286271	0.000000	-10.000000	0.233333	-17.200001	87.500000	1023.000000	1023.000000	2046.000000
23.280001	-0.041571	-24.568638	-6.492498	-5.745288	-7.195394	-5.135459	0.000000	-10.000000	0.241667	-17.350000	81.833336	1023.000000	1023.000000	2046.000000
23.299999	-0.041211	-24.355957	-6.342313	-6.000075	-7.210193	-4.803376	0.000000	-10.000000	0.241667	-17.433334	74.166664	1023.000000	1023.000000	2046.000000
23.320000	-0.041540	-24.550282	-6.550925	-5.937870	-7.106353	-4.955135	0.000000	-10.000000	0.233333	-17.516666	68.500000	1023.000000	1023.000000	2046.000000
23.340000	-0.041864	-24.741566	-6.664215	-5.895355	-7.112369	-5.069626	0.000000	-10.000000	0.225000	-17.166668	62.500000	1023.000000	1023.000000	2046.000000
23.360001	-0.041730	-24.662260	-6.493076	-6.062779	-7.238048	-4.868358	0.000000	-10.000000	0.216667	-16.716667	56.666668	1023.000000	1023.000000	2046.000000
23.379999	-0.042280	-24.987356	-6.707356	-6.072965	-7.153450	-5.053585	0.000000	-10.000000	0.208333	-16.350000	51.000000	1023.000000	1023.000000	2046.000000
23.400000	-0.042554	-25.149658	-6.600890	-6.161179	-7.314331	-5.073257	0.000000	-10.000000	0.200000	-15.783334	45.500000	1023.000000	1023.000000	2046.000000
23.420000	-0.042638	-25.199064	-6.482636	-6.269558	-7.426293	-5.020576	0.000000	-10.000000	0.183333	-15.133333	40.166668	1023.000000	1023.000000	2046.000000
23.440001	-0.043076	-25.458155	-6.504885	-6.290156	-7.480421	-5.182693	0.000000	-10.000000	0.166667	-14.416667	35.166668	1023.000000	1023.000000	2046.000000
23.459999	-0.043164	-25.509901	-6.351576	-6.459107	-7.657508	-5.041710	0.000000	-10.000000	0.150000	-13.683333	30.500000	1023.000000	1023.000000	2046.000000
23.480000	-0.043832	-25.904768	-6.572085	-6.476954	-7.646787	-5.208941	0.000000	-10.000000	0.133333	-13.083334	25.833334	1023.000000	1023.000000	2046.000000
23.500000	-0.044088	-26.056223	-6.547041	-6.531924	-7.745234	-5.232024	0.000000	-10.000000	0.116667	-12.633333	21.333334	1023.000000	1023.000000	2046.000000
23.520000	-0.043897	-25.943357	-6.551921	-6.648725	-7.691398	-5.051313	0.000000	-10.000000	0.100000	-12.466667	17.000000	1023.000000	1023.000000	2046.000000
23.540001	-0.044452	-26.270962	-6.712430	-6.573861	-7.693226	-5.291445	0.000000	-10.000000	0.100000	-12.216667	13.000000	1023.000000	1023.000000	2046.000000
23.559999	-0.043993	-26.000065	-6.556798	-6.632429	-7.714400	-5.096438	0.000000	-10.000000	0.100000	-11.966667	9.000000	1023.000000	1023.000000	2046.000000
23.580000	-0.044042	-26.028643	-6.579781	-6.628521	-7.713960	-5.106381	0.000000	-10.000000	0.100000	-11.600000	5.000000	1023.000000	1023.000000	2046.000000
23.600000	-0.044119	-26.074591	-6.711824	-6.551052	-7.608191	-5.203523	0.000000	-10.000000	0.091667	-11.250000	1.333333	1023.000000	1023.000000	2046.000000
23.620001	-0.043833	-25.905045	-6.537744	-6.640046	-7.698493	-5.028761	0.000000	-10.000000	0.075000	-10.716667	-2.000000	1023.000000	1023.000000	2046.000000
23.639999	-0.044171	-26.105005	-6.727861	-6.614429	-7.617170	-5.145545	0.000000	-10.000000	0.058333	-10.050000	-5.333333	1023.000000	1023.000000	2046.000000
23.660000	-0.043794	-25.882370	-6.655426	-6.620358	-7.584410	-5.022175	0.000000	-10.000000	0.050000	-9.366667	-8.666667	1023.000000	1023.000000	2046.000000
23.680000	-0.043871	-25.927599	-6.698490	-6.591411	-7.578326	-5.059373	0.000000	-10.000000	0.050000	-8.650000	-11.833333	1023.000000	1023.000000	2046.000000
23.700001	-0.043497	-25.706940	-6.608742	-6.554362	-7.545936	-4.997900	0.000000	-10.000000	0.058333	-8.083333	-14.666667	1023.000000	1023.000000	2046.000000
23.719999	-0.043579	-25.755150	-6.579972	-6.608934	-7.619666	-4.946578	0.000000	-10.000000	0.058333	-7.600000	-17.333334	1023.000000	1023.000000	2046.000000
23.740000	-0.043564	-25.746504	-6.624723	-6.527741	-7.561881	-5.032160	0.000000	-10.000000	0.058333	-7.250000	-20.000000	1023.000000	1023.000000	2046.000000
23.760000	-0.043147	-25.499596	-6.429121	-6.616700	-7.636539	-4.817235	0.000000	-10.000000	0.050000	-6.883333	-22.333334	1023.000000	1023.000000	2046.000000
23.780001	-0.043432	-25.668400	-6.623057	-6.515474	-7.509609	-5.020260	0.000000	-10.000000	0.050000	-6.566667	-24.500000	1023.000000	1023.000000	2046.000000
23.799999	-0.043005	-25.415783	-6.470194	-6.508269	-7.515199	-4.922121	0.000000	-10.000000	0.050000	-6.266667	-26.833334	1023.000000	1023.000000	2046.000000
23.820000	-0.042957	-25.387350	-6.436857	-6.561911	-7.544021	-4.844562	0.000000	-10.000000	0.050000	-6.050000	-29.166666	1023.000000	1023.000000	2046.000000
23.840000	-0.042850	-25.324215	-6.500659	-6.451743	-7.394668	-4.977144	0.000000	-10.000000	0.050000	-5.683333	-31.333334	1023.000000	1023.000000	2046.000000
23.860001	-0.042332	-25.018452	-6.313880	-6.496703	-7.400361	-4.807508	0.000000	-10.000000	0.033333	-5.033333	-33.000000	1023.000000	1023.000000	2046.000000
23.879999	-0.041764	-24.682262	-6.309528	-6.368860	-7.182078	-4.821795	0.000000	-10.000000	0.025000	-3.883333	-34.500000	1023.000000	1023.000000	2046.000000
23.900000	-0.041254	-24.381214	-6.146817	-6.300618	-7.171263	-4.762516	0.000000	-10.000000	0.008333	-2.150000	-35.500000	1023.000000	1023.000000	2046.000000
23.920000	-0.041140	-24.313465	-6.167953	-6.326689	-7.135236	-4.683589	0.000000	-10.000000	0.008333	-0.200000	-36.000000	1023.000000	1023.000000	2046.000000
23.940001	-0.040699	-24.052973	-6.155888	-6.239195	-6.931697	-4.726194	0.000000	-10.000000	0.000000	1.416667	-36.000000	1023.000000	1023.000000	2046.000000
23.959999	-0.040612	-24.001425	-6.014121	-6.317960	-7.056228	-4.613117	0.000000	-10.000000	-0.016667	2.783333	-36.000000	1023.000000	1023.000000	2046.000000
23.980000	-0.040254	-23.790380	-6.067736	-6.253200	-6.864168	-4.605277	0.000000	-10.000000	-0.033333	4.250000	-36.000000	1023.000000	1023.000000	2046.000000
24.000000	-0.039919	-23.592293	-5.890727	-6.252710	-6.941374	-4.507482	0.000000	-10.000000	-0.033333	6.050000	-36.000000	1023.000000	1023.000000	2046.000000
24.020000	-0.039760	-23.498089	-6.069947	-6.078899	-6.719469	-4.629775	0.000000	-10.000000	-0.050000	7.766667	-36.000000	1023.000000	1023.000000	2046.000000
24.040001	-0.039992	-23.635523	-6.107338	-6.117324	-6.752044	-4.658816	0.000000	-10.000000	-0.066667	9.516666	-36.000000	1023.000000	1023.000000	2046.000000
24.059999	-0.041077	-24.276640	-6.227873	-6.302024	-6.987031	-4.759713	0.000000	-10.000000	-0.108333	11.266666	-36.000000	1023.000000	1023.000000	2046.000000
24.080000	-0.043552	-25.739271	-6.700033	-6.470779	-7.306633	-5.261825	0.000000	-10.000000	-0.141667	13.200000	-36.000000	1023.000000	1023.000000	2046.000000
24.100000	-0.045837	-27.089493	-7.028872	-6.713463	-7.755022	-5.592134	0.000000	-10.000000	-0.175000	14.850000	-25.833334	1023.000000	1023.000000	2046.000000
24.120001	-0.047192	-27.890274	-7.270339	-6.893765	-8.022328	-5.703841	0.000000	-10.000000	-0.208333	15.933333	-5.166667	1023.000000	1023.000000	2046.000000
24.139999	-0.047856	-28.282749	-7.514860	-6.990640	-7.968559	-5.808691	0.000000	-10.000000	-0.208333	16.516666	17.333334	1023.000000	1023.000000	2046.000000
24.160000	-0.048096	-28.425026	-7.561272	-7.046121	-8.001515	-5.816117	0.000000	-10.000000	-0.208333	16.750000	31.500000	1023.000000	1023.000000	2046.000000
24.180000	-0.048073	-28.411331	-7.704076	-7.008649	-7.848631	-5.849975	0.000000	-10.000000	-0.208333	17.483334	37.000000	1023.000000	1023.000000	2046.000000
24.200001	-0.047623	-28.145302	-7.558006	-7.055883	-7.835178	-5.696234	0.000000	-10.000000	-0.233333	18.316668	42.666668	1023.000000	1023.000000	2046.000000
24.219999	-0.047095	-27.833403	-7.402264	-6.921730	-7.786243	-5.723166	0.000000	-10.000000	-0.258333	19.050001	46.500000	1023.000000	1023.000000	2046.000000
24.240000	-0.046387	-27.414989	-7.341341	-6.766401	-7.617567	-5.689680	0.000000	-10.000000	-0.283333	19.650002	50.666668	1023.000000	1023.000000	2046.000000
24.260000	-0.045563	-26.927713	-7.195196	-6.711686	-7.491913	-5.528919	0.000000	-10.000000	-0.308333	20.600000	57.333332	1023.000000	1023.000000	2046.000000
24.280001	-0.044565	-26.337734	-6.973270	-6.493335	-7.371164	-5.499965	0.000000	-10.000000	-0.316667	21.666666	66.500000	1023.000000	1023.000000	2046.000000
24.299999	-0.043692	-25.822182	-6.902221	-6.316597	-7.191134	-5.412231	0.000000	-10.000000	-0.316667	22.383333	73.500000	1023.000000	1023.000000	2046.000000
24.320000	-0.042529	-25.134626	-6.674658	-6.200816	-7.031896	-5.227255	0.000000	-10.000000	-0.300000	22.583334	81.000000	1023.000000	1023.000000	2046.000000
24.340000	-0.041386	-24.459068	-6.508758	-6.090647	-6.821965	-5.037699	0.000000	-10.000000	-0.283333	22.383333	88.666664	1023.000000	1023.000000	2046.000000
24.360001	-0.040303	-23.818901	-6.473543	-6.037074	-6.486309	-4.821976	0.000000	-10.000000	-0.266667	22.183332	96.333336	1023.000000	1023.000000	2046.000000
24.379999	-0.039296	-23.223686	-6.303831	-6.095617	-6.290016	-4.534221	0.000000	-10.000000	-0.266667	21.566666	103.833336	1023.000000	1023.000000	2046.000000
24.400000	-0.038143	-22.542652	-6.058164	-5.948425	-6.120967	-4.415096	0.000000	-10.000000	-0.283333	21.233334	111.000000	1023.000000	1023.000000	2046.000000
24.420000	-0.037170	-21.967472	-5.935466	-5.837547	-5.859261	-4.335197	0.000000	-10.000000	-0.300000	20.683332	120.500000	1023.000000	1023.000000	2046.000000
24.440001	-0.036377	-21.498665	-5.706235	-5.747316	-5.769127	-4.275986	0.000000	-10.000000	-0.291667	20.633333	127.500000	1023.000000	1023.000000	2046.000000
24.459999	-0.035620	-21.051294	-5.452156	-5.660762	-5.706538	-4.231839	0.000000	-10.000000	-0.300000	20.716667	134.500000	1023.000000	1023.000000	2046.000000
24.480000	-0.034924	-20.640339	-5.295604	-5.542600	-5.595633	-4.206502	0.000000	-10.000000	-0.316667	21.133333	141.333328	1023.000000	1023.000000	2046.000000
24.500000	-0.034276	-20.257305	-5.120413	-5.490901	-5.570323	-4.075668	0.000000	-10.000000	-0.358333	21.750000	148.333328	1023.000000	1023.000000	2046.000000
24.520000	-0.033693	-19.912319	-4.929179	-5.498909	-5.509155	-3.975076	0.000000	-10.000000	-0.383333	22.350000	155.500000	1023.000000	1023.000000	2046.000000
24.540001	-0.032865	-19.423193	-4.751555	-5.370579	-5.366704	-3.934354	0.000000	-10.000000	-0.383333	23.000000	162.833328	1023.000000	1023.000000	2046.000000
24.559999	-0.032329	-19.106552	-4.714967	-5.351471	-5.242984	-3.797129	0.000000	-10.000000	-0.383333	23.333334	170.333328	1023.000000	1023.000000	2046.000000
24.580000	-0.031583	-18.665756	-4.523892	-5.315779	-5.148628	-3.677459	0.000000	-10.000000	-0.375000	23.716667	178.000000	1023.000000	1023.000000	2046.000000
24.600000	-0.030728	-18.160122	-4.417811	-5.218162	-4.931762	-3.592388	0.000000	-10.000000	-0.383333	23.866667	186.000000	1023.000000	1023.000000	2046.000000
24.620001	-0.029943	-17.696262	-4.322265	-5.185778	-4.767403	-3.420817	0.000000	-10.000000	-0.375000	24.066668	194.000000	1023.000000	1023.000000	2046.000000
24.639999	-0.028969	-17.120401	-4.096488	-5.091534	-4.660031	-3.272348	0.000000	-10.000000	-0.375000	24.116667	202.000000	1023.000000	1023.000000	2046.000000
24.660000	-0.027740	-16.394373	-3.957314	-4.899868	-4.386648	-3.150544	0.000000	-10.000000	-0.375000	24.233334	207.333328	1023.000000	1023.000000	2046.000000
24.680000	-0.026883	-15.887695	-3.834121	-4.791183	-4.218119	-3.044272	0.000000	-10.000000	-0.383333	24.366667	215.333328	1023.000000	1023.000000	2046.000000
24.700001	-0.025712	-15.195667	-3.576686	-4.654405	-4.098939	-2.865636	0.000000	-10.000000	-0.391667	24.483334	220.666672	1023.000000	1023.000000	2046.000000
24.719999	-0.024531	-14.497998	-3.495557	-4.490816	-3.783846	-2.727780	0.000000	-10.000000	-0.408333	24.600000	228.666672	1023.000000	1023.000000	2046.000000
24.740000	-0.023581	-13.936165	-3.279350	-4.356901	-3.736769	-2.563145	0.000000	-10.000000	-0.425000	24.966667	237.000000	1023.000000	1023.000000	2046.000000
24.760000	-0.022416	-13.248053	-3.088060	-4.231131	-3.514001	-2.414860	0.000000	-10.000000	-0.450000	25.516666	248.000000	1023.000000	1023.000000	2046.000000
24.780001	-0.021213	-12.537016	-2.938598	-4.077168	-3.213887	-2.307362	0.000000	-10.000000	-0.458333	25.983334	259.333344	1023.000000	1023.000000	2046.000000
24.799999	-0.020223	-11.951724	-2.843206	-3.898977	-3.021912	-2.187629	0.000000	-10.000000	-0.458333	26.083334	265.000000	1023.000000	1023.000000	2046.000000
24.820000	-0.019249	-11.376339	-2.597730	-3.848781	-2.960693	-1.969136	0.000000	-10.000000	-0.450000	25.916666	273.666656	1023.000000	1023.000000	2046.000000
24.840000	-0.018198	-10.755066	-2.429081	-3.708956	-2.724220	-1.892809	0.000000	-10.000000	-0.441667	25.633333	282.333344	1023.000000	1023.000000	2046.000000
24.860001	-0.017322	-10.237434	-2.363673	-3.555629	-2.529785	-1.788348	0.000000	-10.000000	-0.425000	25.250000	293.833344	1023.000000	1023.000000	2046.000000
24.879999	-0.016187	-9.566504	-2.136133	-3.487660	-2.384702	-1.558008	0.000000	-10.000000	-0.408333	24.900000	302.500000	1023.000000	1023.000000	2046.000000
24.900000	-0.014975	-8.850244	-1.889389	-3.356596	-2.147319	-1.456939	0.000000	-10.000000	-0.400000	24.683334	310.833344	1023.000000	1023.000000	2046.000000
24.920000	-0.013955	-8.247378	-1.780615	-3.136391	-1.918470	-1.411903	0.000000	-10.000000	-0.400000	24.566668	316.333344	1023.000000	1023.000000	2046.000000
24.940001	-0.013018	-7.693628	-1.687984	-3.042140	-1.721446	-1.242059	0.000000	-10.000000	-0.400000	24.666666	324.500000	1023.000000	1023.000000	2046.000000
24.959999	-0.012399	-7.327630	-1.583703	-2.977751	-1.574597	-1.191579	0.000000	-10.000000	-0.391667	24.900000	332.833344	1023.000000	1023.000000	2046.000000
24.980000	-0.011921	-7.045073	-1.513264	-2.897647	-1.480400	-1.153762	0.000000	-10.000000	-0.383333	24.783333	343.833344	1023.000000	1023.000000	2046.000000
25.000000	-0.011040	-6.524577	-1.317266	-2.885621	-1.346086	-0.975604	0.000000	-10.000000	-0.375000	24.500000	349.333344	1023.000000	1023.000000	2046.000000
25.020000	-0.010102	-5.970317	-1.112242	-2.841558	-1.187112	-0.829405	0.000000	-10.000000	-0.375000	24.166666	355.000000	1023.000000	1023.000000	2046.000000
25.040001	-0.009333	-5.515915	-1.100827	-2.610374	-0.983699	-0.821015	0.000000	-10.000000	-0.366667	24.083334	360.666656	1023.000000	1023.000000	2046.000000
25.059999	-0.009415	-5.564141	-1.058994	-2.549377	-1.114388	-0.841382	0.000000	-10.000000	-0.350000	23.766666	369.000000	1023.000000	1023.000000	2046.000000
25.080000	-0.010078	-5.956048	-1.122662	-2.569656	-1.262265	-1.001464	0.000000	-10.000000	-0.300000	23.033333	379.333344	1023.000000	1023.000000	2046.000000
25.100000	-0.012000	-7.092105	-1.429262	-2.657609	-1.601469	-1.403766	0.000000	-10.000000	-0.275000	21.983334	389.333344	1023.000000	1023.000000	2046.000000
25.120001	-0.014188	-8.385044	-1.671598	-2.869746	-2.138512	-1.705188	0.000000	-10.000000	-0.258333	21.166666	396.666656	1023.000000	1023.000000	2046.000000
25.139999	-0.015564	-9.198320	-1.927373	-2.937666	-2.373304	-1.959978	0.000000	-10.000000	-0.283333	20.633333	401.500000	1023.000000	1023.000000	2046.000000
25.160000	-0.016551	-9.781734	-2.115796	-2.969450	-2.562808	-2.133680	0.000000	-10.000000	-0.283333	20.566668	408.500000	1023.000000	1023.000000	2046.000000
25.180000	-0.017028	-10.063653	-2.138439	-3.006229	-2.719051	-2.199934	0.000000	-10.000000	-0.275000	20.233334	417.833344	1023.000000	1023.000000	2046.000000
25.200001	-0.016870	-9.970184	-2.221508	-2.975916	-2.578959	-2.193801	0.000000	-10.000000	-0.258333	20.016666	424.666656	1023.000000	1023.000000	2046.000000
25.219999	-0.016537	-9.773623	-2.244652	-2.914317	-2.466639	-2.148015	0.000000	-10.000000	-0.250000	19.716667	431.500000	1023.000000	1023.000000	2046.000000
25.240000	-0.016267	-9.613862	-2.147516	-2.813864	-2.495775	-2.156707	0.000000	-10.000000	-0.250000	19.683332	436.000000	1023.000000	1023.000000	2046.000000
25.260000	-0.015556	-9.193404	-1.991520	-2.690404	-2.433679	-2.077801	0.000000	-10.000000	-0.250000	19.583334	442.666656	1023.000000	1023.000000	2046.000000
25.280001	-0.014537	-8.591564	-1.831626	-2.493969	-2.269265	-1.996705	0.000000	-10.000000	-0.258333	19.816668	447.000000	1023.000000	1023.000000	2046.000000
25.299999	-0.013763	-8.133881	-1.605436	-2.355344	-2.265497	-1.907603	0.000000	-10.000000	-0.258333	19.866667	455.833344	1023.000000	1023.000000	2046.000000
25.320000	-0.012893	-7.620054	-1.449825	-2.163217	-2.131154	-1.875858	0.000000	-10.000000	-0.258333	19.983334	462.500000	1023.000000	1023.000000	2046.000000
25.340000	-0.011887	-7.025165	-1.315601	-1.981155	-1.944746	-1.783662	0.000000	-10.000000	-0.250000	19.566668	471.500000	1023.000000	1023.000000	2046.000000
25.360001	-0.010946	-6.469028	-1.150430	-1.873539	-1.873087	-1.571973	0.000000	-10.000000	-0.250000	19.483334	478.000000	1023.000000	1023.000000	2046.000000
25.379999	-0.009728	-5.749010	-0.952474	-1.706815	-1.666346	-1.423374	0.000000	-10.000000	-0.250000	19.400002	484.500000	1023.000000	1023.000000	2046.000000
25.400000	-0.008384	-4.955241	-0.786890	-1.587032	-1.398125	-1.183194	0.000000	-10.000000	-0.216667	19.150002	488.833344	1023.000000	1023.000000	2046.000000
25.420000	-0.007542	-4.457203	-0.685235	-1.561845	-1.225531	-0.984591	0.000000	-10.000000	-0.183333	17.983334	493.166656	1023.000000	1023.000000	2046.000000
25.440001	-0.006788	-4.011726	-0.567960	-1.405489	-1.082692	-0.955585	0.000000	-10.000000	-0.150000	16.883333	499.500000	1023.000000	1023.000000	2046.000000
25.459999	-0.005682	-3.357948	-0.495559	-1.234300	-0.782201	-0.845887	0.000000	-10.000000	-0.133333	15.883334	505.166656	1023.000000	1023.000000	2046.000000
25.480000	-0.005256	-3.106372	-0.336743	-1.227014	-0.764859	-0.777756	0.000000	-10.000000	-0.116667	15.400001	512.333313	1023.000000	1023.000000	2046.000000
25.500000	-0.004766	-2.816820	-0.149241	-1.221398	-0.760821	-0.685361	0.000000	-10.000000	-0.100000	14.850000	517.500000	1023.000000	1023.000000	2046.000000
25.520000	-0.004088	-2.415992	-0.124981	-1.104926	-0.520980	-0.665105	0.000000	-10.000000	-0.125000	14.666667	522.666687	1023.000000	1023.000000	2046.000000
25.540001	-0.003608	-2.132167	0.141831	-1.113447	-0.619491	-0.541060	0.000000	-10.000000	-0.141667	14.800000	526.000000	1023.000000	1023.000000	2046.000000
25.559999	-0.003232	-1.910098	0.313628	-1.007545	-0.615690	-0.600492	0.000000	-10.000000	-0.158333	14.966667	532.666687	1023.000000	1023.000000	2046.000000
25.580000	-0.002584	-1.526897	0.363502	-0.997784	-0.440773	-0.451844	0.000000	-10.000000	-0.150000	15.066667	537.666687	1023.000000	1023.000000	2046.000000
25.600000	-0.002180	-1.288453	0.554221	-1.054894	-0.468866	-0.318914	0.000000	-10.000000	-0.125000	15.100000	542.666687	1023.000000	1023.000000	2046.000000
25.620001	-0.001999	-1.181430	0.537482	-0.953349	-0.363664	-0.401898	0.000000	-10.000000	-0.100000	14.750000	546.166687	1023.000000	1023.000000	2046.000000
25.639999	-0.001308	-0.773270	0.562612	-0.891256	-0.153161	-0.291465	0.000000	-10.000000	-0.083333	14.050000	552.833313	1023.000000	1023.000000	2046.000000
25.660000	-0.000628	-0.371245	0.677096	-0.913599	-0.050894	-0.083848	0.000000	-10.000000	-0.091667	13.350000	557.833313	1023.000000	1023.000000	2046.000000
25.680000	-0.000124	-0.073204	0.852534	-0.817884	-0.045706	-0.062148	0.000000	-10.000000	-0.091667	12.566667	562.333313	1023.000000	1023.000000	2046.000000
25.700001	0.000624	0.368704	0.917935	-0.668550	0.122574	-0.003254	0.000000	-10.000000	-0.066667	11.716666	565.000000	1023.000000	1023.000000	2046.000000
25.719999	0.001301	0.768637	0.931314	-0.623149	0.326301	0.134171	0.000000	-10.000000	-0.033333	10.116667	570.166687	1023.000000	1023.000000	2046.000000
25.740000	0.001753	1.035939	1.120953	-0.604423	0.269001	0.250408	0.000000	-10.000000	-0.008333	8.950000	574.000000	1023.000000	1023.000000	2046.000000
25.760000	0.002364	1.397347	1.229405	-0.491166	0.374188	0.284920	0.000000	-10.000000	0.000000	7.733333	577.500000	1023.000000	1023.000000	2046.000000
25.780001	0.002823	1.668679	1.211776	-0.435615	0.527899	0.364619	0.000000	-10.000000	0.000000	6.916667	579.166687	1023.000000	1023.000000	2046.000000
25.799999	0.003173	1.875189	1.259221	-0.408795	0.548609	0.476154	0.000000	-10.000000	0.000000	5.550000	581.500000	1023.000000	1023.000000	2046.000000
25.820000	0.003468	2.049464	1.339931	-0.369904	0.574970	0.504467	0.000000	-10.000000	0.008333	3.583333	583.500000	1023.000000	1023.000000	2046.000000
25.840000	0.003670	2.168893	1.276463	-0.312786	0.704927	0.500289	0.000000	-10.000000	0.016667	1.316667	585.000000	1023.000000	1023.000000	2046.000000
25.860001	0.003814	2.254222	1.331820	-0.382018	0.703651	0.600768	0.000000	-10.000000	0.033333	-0.983333	585.833313	1023.000000	1023.000000	2046.000000
25.879999	0.003832	2.264681	1.441695	-0.296742	0.608853	0.510875	0.000000	-10.000000	0.041667	-2.766667	586.000000	1023.000000	1023.000000	2046.000000
25.900000	0.004140	2.446864	1.376092	-0.289273	0.809372	0.550672	0.000000	-10.000000	0.050000	-4.716667	586.000000	1023.000000	1023.000000	2046.000000
25.920000	0.004547	2.687486	1.490551	-0.329943	0.823744	0.703134	0.000000	-10.000000	0.066667	-6.666667	586.000000	1023.000000	1023.000000	2046.000000
25.940001	0.004645	2.745482	1.606828	-0.312655	0.760001	0.691307	0.000000	-10.000000	0.083333	-8.816668	586.000000	1023.000000	1023.000000	2046.000000
25.959999	0.004794	2.833539	1.487459	-0.305038	0.929269	0.721850	0.000000	-10.000000	0.100000	-10.150001	586.000000	1023.000000	1023.000000	2046.000000
25.980000	0.004490	2.653885	1.346821	-0.385238	0.945761	0.746541	0.000000	-10.000000	0.108333	-11.100000	586.000000	1023.000000	1023.000000	2046.000000
26.000000	0.004424	2.614692	1.434727	-0.481481	0.857322	0.804125	0.000000	-10.000000	0.125000	-11.766667	586.000000	1023.000000	1023.000000	2046.000000
26.020000	0.004409	2.605429	1.380728	-0.516495	0.950597	0.790599	0.000000	-10.000000	0.166667	-13.500000	576.666687	1023.000000	1023.000000	2046.000000
26.040001	0.003971	2.347119	1.363674	-0.596926	0.803825	0.776547	0.000000	-10.000000	0.200000	-15.033334	567.333313	1023.000000	1023.000000	2046.000000
26.059999	0.003224	1.905335	1.222337	-0.559638	0.677490	0.565146	0.000000	-10.000000	0.233333	-16.433334	556.166687	1023.000000	1023.000000	2046.000000
26.080000	0.001680	0.992735	1.004403	-0.704647	0.422519	0.270460	0.000000	-10.000000	0.250000	-17.266666	552.333313	1023.000000	1023.000000	2046.000000
26.100000	-0.001131	-0.668377	0.539993	-0.998290	-0.039471	-0.170609	0.000000	-10.000000	0.266667	-18.266666	546.500000	1023.000000	1023.000000	2046.000000
26.120001	-0.004599	-2.717774	0.185804	-1.447053	-0.834760	-0.621765	0.000000	-10.000000	0.300000	-19.216667	540.500000	1023.000000	1023.000000	2046.000000
26.139999	-0.007715	-4.559465	-0.304581	-1.664999	-1.396426	-1.193459	0.000000	-10.000000	0.325000	-19.833334	531.833313	1023.000000	1023.000000	2046.000000
26.160000	-0.009855	-5.824449	-0.777393	-2.003448	-1.656277	-1.387331	0.000000	-10.000000	0.358333	-20.600000	523.000000	1023.000000	1023.000000	2046.000000
26.180000	-0.011576	-6.841506	-1.081401	-2.214416	-1.961152	-1.584537	0.000000	-10.000000	0.366667	-21.083334	516.166687	1023.000000	1023.000000	2046.000000
26.200001	-0.012976	-7.669045	-1.259938	-2.267766	-2.264454	-1.876887	0.000000	-10.000000	0.366667	-21.516666	511.666656	1023.000000	1023.000000	2046.000000
26.219999	-0.013850	-8.185311	-1.523882	-2.359246	-2.285474	-2.016709	0.000000	-10.000000	0.358333	-21.483334	506.833344	1023.000000	1023.000000	2046.000000
26.240000	-0.014637	-8.650677	-1.648528	-2.452503	-2.464342	-2.085304	0.000000	-10.000000	0.350000	-21.450001	499.666656	1023.000000	1023.000000	2046.000000
26.260000	-0.015150	-8.953840	-1.675069	-2.437560	-2.639057	-2.202154	0.000000	-10.000000	0.358333	-21.433334	492.333344	1023.000000	1023.000000	2046.000000
26.280001	-0.015645	-9.246334	-1.707678	-2.405332	-2.807343	-2.325981	0.000000	-10.000000	0.375000	-21.733334	485.166656	1023.000000	1023.000000	2046.000000
26.299999	-0.015977	-9.442171	-1.818047	-2.440740	-2.805765	-2.377619	0.000000	-10.000000	0.383333	-22.300001	477.833344	1023.000000	1023.000000	2046.000000
26.320000	-0.016377	-9.678594	-1.783758	-2.504229	-3.000377	-2.390230	0.000000	-10.000000	0.400000	-22.983334	470.500000	1023.000000	1023.000000	2046.000000
26.340000	-0.016692	-9.864884	-1.788023	-2.432915	-3.125642	-2.518305	0.000000	-10.000000	0.433333	-23.683334	462.833344	1023.000000	1023.000000	2046.000000
26.360001	-0.016952	-10.018902	-1.891394	-2.424175	-3.112499	-2.590834	0.000000	-10.000000	0.475000	-24.500000	452.166656	1023.000000	1023.000000	2046.000000
26.379999	-0.016906	-9.991400	-1.979339	-2.534173	-3.037229	-2.440660	0.000000	-10.000000	0.500000	-25.066668	444.000000	1023.000000	1023.000000	2046.000000
26.400000	-0.016952	-10.018575	-1.965338	-2.640077	-3.110915	-2.302245	0.000000	-10.000000	0.516667	-25.733334	435.666656	1023.000000	1023.000000	2046.000000
26.420000	-0.017282	-10.213614	-2.088157	-2.668988	-3.094209	-2.362259	0.000000	-10.000000	0.550000	-26.450001	429.833344	1023.000000	1023.000000	2046.000000
26.440001	-0.017538	-10.365136	-2.242357	-2.804760	-3.010160	-2.307860	0.000000	-10.000000	0.583333	-27.300001	421.000000	1023.000000	1023.000000	2046.000000
26.459999	-0.017859	-10.554957	-2.269258	-2.876629	-3.134146	-2.274925	0.000000	-10.000000	0.616667	-28.033333	411.833344	1023.000000	1023.000000	2046.000000
26.480000	-0.018720	-11.063389	-2.454110	-2.839308	-3.221578	-2.548393	0.000000	-10.000000	0.633333	-28.450001	402.500000	1023.000000	1023.000000	2046.000000
26.500000	-0.019200	-11.347027	-2.519467	-3.027294	-3.300047	-2.500219	0.000000	-10.000000	0.650000	-28.750000	393.000000	1023.000000	1023.000000	2046.000000
26.520000	-0.019833	-11.721269	-2.571779	-3.250971	-3.453299	-2.445220	0.000000	-10.000000	0.650000	-28.900000	383.333344	1023.000000	1023.000000	2046.000000
26.540001	-0.020600	-12.174505	-2.593331	-3.278633	-3.605024	-2.697517	0.000000	-10.000000	0.650000	-28.816668	373.833344	1023.000000	1023.000000	2046.000000
26.559999	-0.021320	-12.599872	-2.736817	-3.380587	-3.672768	-2.809699	0.000000	-10.000000	0.641667	-28.616667	364.166656	1023.000000	1023.000000	2046.000000
26.580000	-0.021747	-12.852417	-2.603100	-3.611787	-3.977869	-2.659661	0.000000	-10.000000	0.625000	-28.366667	354.666656	1023.000000	1023.000000	2046.000000
26.600000	-0.022640	-13.380451	-2.721463	-3.612871	-4.123579	-2.922538	0.000000	-10.000000	0.616667	-28.283335	345.000000	1023.000000	1023.000000	2046.000000
26.620001	-0.023403	-13.830903	-2.974608	-3.652214	-4.114848	-3.089235	0.000000	-10.000000	0.625000	-28.250000	335.666656	1023.000000	1023.000000	2046.000000
26.639999	-0.023944	-14.150632	-2.994807	-3.918886	-4.306906	-2.930033	0.000000	-10.000000	0.641667	-28.266666	326.166656	1023.000000	1023.000000	2046.000000
26.660000	-0.024455	-14.453172	-3.064742	-4.001331	-4.423083	-2.964016	0.000000	-10.000000	0.641667	-28.200001	316.833344	1023.000000	1023.000000	2046.000000
26.680000	-0.024973	-14.759041	-3.175144	-3.887304	-4.440031	-3.256562	0.000000	-10.000000	0.625000	-28.200001	307.333344	1023.000000	1023.000000	2046.000000
26.700001	-0.025195	-14.890008	-3.270678	-3.972341	-4.460361	-3.186630	0.000000	-10.000000	0.608333	-28.033333	298.000000	1023.000000	1023.000000	2046.000000
26.719999	-0.025296	-14.949971	-3.216123	-4.140258	-4.580185	-3.013405	0.000000	-10.000000	0.600000	-27.966667	288.666656	1023.000000	1023.000000	2046.000000
26.740000	-0.025910	-15.312979	-3.316220	-4.116226	-4.716327	-3.164206	0.000000	-10.000000	0.591667	-27.633333	279.333344	1023.000000	1023.000000	2046.000000
26.760000	-0.026474	-15.645913	-3.476676	-4.074810	-4.728917	-3.365510	0.000000	-10.000000	0.575000	-27.316668	270.166656	1023.000000	1023.000000	2046.000000
26.780001	-0.026560	-15.696921	-3.474202	-4.170838	-4.814322	-3.237560	0.000000	-10.000000	0.541667	-26.833334	261.000000	1023.000000	1023.000000	2046.000000
26.799999	-0.026778	-15.825920	-3.468988	-4.291847	-4.914301	-3.150783	0.000000	-10.000000	0.516667	-26.466667	252.000000	1023.000000	1023.000000	2046.000000
26.820000	-0.027551	-16.282881	-3.649067	-4.244100	-4.989460	-3.400254	0.000000	-10.000000	0.500000	-26.016666	243.166672	1023.000000	1023.000000	2046.000000
26.840000	-0.027990	-16.541967	-3.729165	-4.300548	-5.100848	-3.411406	0.000000	-10.000000	0.500000	-25.666668	234.500000	1023.000000	1023.000000	2046.000000
26.860001	-0.027956	-16.521908	-3.686702	-4.418276	-5.153635	-3.263295	0.000000	-10.000000	0.500000	-25.333334	226.000000	1023.000000	1023.000000	2046.000000
26.879999	-0.028531	-16.861956	-3.785574	-4.380437	-5.243372	-3.452574	0.000000	-10.000000	0.491667	-25.250000	217.500000	1023.000000	1023.000000	2046.000000
26.900000	-0.028853	-17.051847	-3.910315	-4.379326	-5.192747	-3.569458	0.000000	-10.000000	0.491667	-25.100000	209.000000	1023.000000	1023.000000	2046.000000
26.920000	-0.028584	-16.893133	-3.697793	-4.478217	-5.310746	-3.406376	0.000000	-10.000000	0.491667	-24.950001	200.500000	1023.000000	1023.000000	2046.000000
26.940001	-0.028357	-16.759150	-3.658813	-4.452228	-5.266882	-3.381227	0.000000	-10.000000	0.483333	-24.716667	192.166672	1023.000000	1023.000000	2046.000000
26.959999	-0.028539	-16.866817	-3.781080	-4.333237	-5.201930	-3.550571	0.000000	-10.000000	0.466667	-24.400000	184.000000	1023.000000	1023.000000	2046.000000
26.980000	-0.028295	-16.722225	-3.717167	-4.446603	-5.237758	-3.320697	0.000000	-10.000000	0.450000	-24.016666	176.000000	1023.000000	1023.000000	2046.000000
27.000000	-0.028381	-16.773319	-3.680347	-4.540890	-5.289614	-3.262469	0.000000	-10.000000	0.433333	-23.800001	168.000000	1023.000000	1023.000000	2046.000000
27.020000	-0.028837	-17.042635	-3.858377	-4.442476	-5.263612	-3.478169	0.000000	-10.000000	0.416667	-23.416666	160.000000	1023.000000	1023.000000	2046.000000
27.040001	-0.028729	-16.978666	-3.825595	-4.466318	-5.277344	-3.409409	0.000000	-10.000000	0.391667	-23.016666	152.000000	1023.000000	1023.000000	2046.000000
27.059999	-0.028827	-17.036709	-3.820040	-4.569599	-5.350990	-3.296079	0.000000	-10.000000	0.375000	-22.266666	144.333328	1023.000000	1023.000000	2046.000000
27.080000	-0.029958	-17.705153	-4.139849	-4.539590	-5.467209	-3.558503	0.000000	-10.000000	0.358333	-21.533335	136.833328	1023.000000	1023.000000	2046.000000
27.100000	-0.031993	-18.907951	-4.537026	-4.651284	-5.794953	-3.924687	0.000000	-10.000000	0.325000	-20.600000	129.666672	1023.000000	1023.000000	2046.000000
27.120001	-0.034554	-20.421587	-4.856164	-5.032928	-6.304641	-4.227854	0.000000	-10.000000	0.283333	-19.466667	122.833336	1023.000000	1023.000000	2046.000000
27.139999	-0.037638	-22.243971	-5.312282	-5.392155	-6.840172	-4.699363	0.000000	-10.000000	0.233333	-18.366667	116.500000	1023.000000	1023.000000	2046.000000
27.160000	-0.040576	-23.980635	-5.870472	-5.611995	-7.320617	-5.177551	0.000000	-10.000000	0.216667	-17.150000	110.500000	1023.000000	1023.000000	2046.000000
27.180000	-0.042136	-24.902653	-6.182630	-5.825832	-7.589054	-5.305137	0.000000	-10.000000	0.208333	-16.333334	104.666664	1023.000000	1023.000000	2046.000000
27.200001	-0.043303	-25.592110	-6.382699	-6.032276	-7.793279	-5.383855	0.000000	-10.000000	0.208333	-15.900001	99.000000	1023.000000	1023.000000	2046.000000
27.219999	-0.044382	-26.229715	-6.677181	-6.193274	-7.875248	-5.484012	0.000000	-10.000000	0.200000	-16.033333	93.666664	1023.000000	1023.000000	2046.000000
27.240000	-0.045392	-26.826708	-6.982224	-6.236268	-7.906286	-5.701929	0.000000	-10.000000	0.200000	-16.016666	88.333336	1023.000000	1023.000000	2046.000000
27.260000	-0.045504	-26.893068	-6.961535	-6.291563	-7.979465	-5.660505	0.000000	-10.000000	0.191667	-15.750000	83.000000	1023.000000	1023.000000	2046.000000
27.280001	-0.045717	-27.018713	-6.913758	-6.338050	-8.123258	-5.643647	0.000000	-10.000000	0.175000	-15.033334	77.666664	1023.000000	1023.000000	2046.000000
27.299999	-0.046125	-27.259602	-7.052980	-6.281412	-8.102780	-5.822429	0.000000	-10.000000	0.158333	-14.133333	72.666664	1023.000000	1023.000000	2046.000000
27.320000	-0.046231	-27.322313	-7.127791	-6.268512	-8.076392	-5.849619	0.000000	-10.000000	0.133333	-13.100000	68.166664	1023.000000	1023.000000	2046.000000
27.340000	-0.046016	-27.195601	-7.040645	-6.336017	-8.134105	-5.684833	0.000000	-10.000000	0.116667	-12.116667	63.833332	1023.000000	1023.000000	2046.000000
27.360001	-0.045946	-27.154211	-7.013387	-6.308411	-8.143923	-5.688490	0.000000	-10.000000	0.100000	-11.333334	59.833332	1023.000000	1023.000000	2046.000000
27.379999	-0.045783	-27.058020	-7.037294	-6.255052	-8.072639	-5.693034	0.000000	-10.000000	0.083333	-10.600000	55.833332	1023.000000	1023.000000	2046.000000
27.400000	-0.045426	-26.846666	-7.073514	-6.325183	-7.929148	-5.518821	0.000000	-10.000000	0.075000	-10.233334	52.333332	1023.000000	1023.000000	2046.000000
27.420000	-0.045364	-26.810141	-7.075242	-6.464351	-7.900179	-5.370368	0.000000	-10.000000	0.075000	-10.433333	48.833332	1023.000000	1023.000000	2046.000000
27.440001	-0.045237	-26.735191	-7.176839	-6.519553	-7.747906	-5.290893	0.000000	-10.000000	0.091667	-11.216667	45.500000	1023.000000	1023.000000	2046.000000
27.459999	-0.045075	-26.639353	-7.202408	-6.516220	-7.642006	-5.278720	0.000000	-10.000000	0.091667	-11.666667	41.833332	1023.000000	1023.000000	2046.000000
27.480000	-0.044916	-26.545534	-7.088546	-6.508873	-7.704970	-5.243145	0.000000	-10.000000	0.091667	-11.783334	38.000000	1023.000000	1023.000000	2046.000000
27.500000	-0.045075	-26.639275	-7.061135	-6.539580	-7.784858	-5.253703	0.000000	-10.000000	0.091667	-11.383334	34.000000	1023.000000	1023.000000	2046.000000
27.520000	-0.045340	-26.795938	-7.094563	-6.577549	-7.777341	-5.346485	0.000000	-10.000000	0.091667	-11.283334	30.000000	1023.000000	1023.000000	2046.000000
27.540001	-0.045522	-26.903316	-6.976401	-6.651645	-7.889205	-5.386064	0.000000	-10.000000	0.091667	-10.800000	26.166666	1023.000000	1023.000000	2046.000000
27.559999	-0.045348	-26.800705	-6.806796	-6.705169	-7.977362	-5.311379	0.000000	-10.000000	0.075000	-10.250000	22.500000	1023.000000	1023.000000	2046.000000
27.580000	-0.045631	-26.967972	-6.822074	-6.728946	-8.008121	-5.408829	0.000000	-10.000000	0.066667	-9.433333	19.166666	1023.000000	1023.000000	2046.000000
27.600000	-0.045940	-27.150560	-6.835360	-6.818102	-8.061820	-5.435279	0.000000	-10.000000	0.050000	-8.633333	16.000000	1023.000000	1023.000000	2046.000000
27.620001	-0.046104	-27.247179	-6.855180	-6.891737	-8.098253	-5.402009	0.000000	-10.000000	0.050000	-7.866667	13.166667	1023.000000	1023.000000	2046.000000
27.639999	-0.046236	-27.325434	-6.866402	-6.957306	-8.128753	-5.372972	0.000000	-10.000000	0.050000	-7.233334	10.500000	1023.000000	1023.000000	2046.000000
27.660000	-0.046160	-27.280579	-6.922929	-6.985640	-8.010222	-5.361787	0.000000	-10.000000	0.033333	-6.750000	8.000000	1023.000000	1023.000000	2046.000000
27.680000	-0.045900	-27.126829	-6.832829	-7.002001	-8.000835	-5.291163	0.000000	-10.000000	0.025000	-6.150000	5.666667	1023.000000	1023.000000	2046.000000
27.700001	-0.045642	-26.974525	-6.784984	-6.916476	-7.970947	-5.302117	0.000000	-10.000000	0.008333	-5.400000	3.500000	1023.000000	1023.000000	2046.000000
27.719999	-0.045366	-26.811510	-6.799515	-6.857238	-7.863357	-5.291402	0.000000	-10.000000	0.016667	-4.383333	1.833333	1023.000000	1023.000000	2046.000000
27.740000	-0.044971	-26.578100	-6.702500	-6.924015	-7.808243	-5.143343	0.000000	-10.000000	-0.008333	-1.650000	0.666667	1023.000000	1023.000000	2046.000000
27.760000	-0.044639	-26.381924	-6.665156	-6.854024	-7.746924	-5.115819	0.000000	-10.000000	-0.025000	0.783333	0.166667	1023.000000	1023.000000	2046.000000
27.780001	-0.044158	-26.097183	-6.545832	-6.724671	-7.707862	-5.118818	0.000000	-10.000000	-0.050000	2.800000	0.000000	1023.000000	1023.000000	2046.000000
27.799999	-0.043733	-25.846054	-6.542483	-6.734496	-7.563180	-5.005896	0.000000	-10.000000	-0.050000	3.533333	0.000000	1023.000000	1023.000000	2046.000000
27.820000	-0.043214	-25.539423	-6.464373	-6.739873	-7.439101	-4.896077	0.000000	-10.000000	-0.066667	5.166667	0.000000	1023.000000	1023.000000	2046.000000
27.840000	-0.042532	-25.136494	-6.383630	-6.642866	-7.298317	-4.811681	0.000000	-10.000000	-0.083333	7.666667	0.000000	1023.000000	1023.000000	2046.000000
27.860001	-0.041754	-24.676601	-6.248342	-6.495638	-7.153451	-4.779171	0.000000	-10.000000	-0.108333	10.166667	0.000000	1023.000000	1023.000000	2046.000000
27.879999	-0.040967	-24.211298	-6.110754	-6.484723	-7.009461	-4.606361	0.000000	-10.000000	-0.141667	12.516666	0.000000	1023.000000	1023.000000	2046.000000
27.900000	-0.040164	-23.737064	-5.944921	-6.453701	-6.860986	-4.477456	0.000000	-10.000000	-0.183333	14.433333	0.000000	1023.000000	1023.000000	2046.000000
27.920000	-0.039186	-23.159021	-5.833132	-6.249739	-6.582677	-4.493473	0.000000	-10.000000	-0.216667	16.183334	4.000000	1023.000000	1023.000000	2046.000000
27.940001	-0.038133	-22.536320	-5.677102	-6.146420	-6.339850	-4.372947	0.000000	-10.000000	-0.241667	17.750000	12.500000	1023.000000	1023.000000	2046.000000
27.959999	-0.037103	-21.927687	-5.484235	-6.078393	-6.151029	-4.214031	0.000000	-10.000000	-0.266667	19.150000	23.166666	1023.000000	1023.000000	2046.000000
27.980000	-0.036018	-21.286621	-5.292199	-5.960062	-5.948740	-4.085621	0.000000	-10.000000	-0.300000	20.316668	32.000000	1023.000000	1023.000000	2046.000000
28.000000	-0.035167	-20.783554	-5.125763	-5.862795	-5.815375	-3.979621	0.000000	-10.000000	-0.341667	21.299999	38.666668	1023.000000	1023.000000	2046.000000
28.020000	-0.034665	-20.487045	-5.089713	-5.877721	-5.644157	-3.875455	0.000000	-10.000000	-0.358333	22.450001	45.666668	1023.000000	1023.000000	2046.000000
28.040001	-0.033621	-19.869909	-4.889801	-5.783243	-5.460286	-3.736579	0.000000	-10.000000	-0.375000	23.533333	53.166668	1023.000000	1023.000000	2046.000000
28.059999	-0.032804	-19.386879	-4.765454	-5.621956	-5.293886	-3.705582	0.000000	-10.000000	-0.375000	24.433334	61.000000	1023.000000	1023.000000	2046.000000
28.080000	-0.031954	-18.884865	-4.743762	-5.454495	-5.063838	-3.622770	0.000000	-10.000000	-0.408333	25.083334	69.000000	1023.000000	1023.000000	2046.000000
28.100000	-0.031556	-18.649530	-4.716322	-5.406914	-4.998107	-3.528187	0.000000	-10.000000	-0.433333	25.500000	77.166664	1023.000000	1023.000000	2046.000000
28.120001	-0.032195	-19.026974	-4.760345	-5.405389	-5.167496	-3.693743	0.000000	-10.000000	-0.450000	25.700001	85.500000	1023.000000	1023.000000	2046.000000
28.139999	-0.034029	-20.111227	-5.068428	-5.482089	-5.460731	-4.099979	0.000000	-10.000000	-0.441667	25.816668	94.000000	1023.000000	1023.000000	2046.000000
28.160000	-0.036126	-21.350286	-5.391007	-5.661179	-5.863797	-4.434304	0.000000	-10.000000	-0.441667	25.866667	102.500000	1023.000000	1023.000000	2046.000000
28.180000	-0.037650	-22.250956	-5.564909	-5.899540	-6.267951	-4.518557	0.000000	-10.000000	-0.441667	26.000000	111.166664	1023.000000	1023.000000	2046.000000
28.200001	-0.038276	-22.621216	-5.775939	-5.923311	-6.274467	-4.647500	0.000000	-10.000000	-0.433333	25.750000	119.833336	1023.000000	1023.000000	2046.000000
28.219999	-0.038551	-22.783876	-6.003370	-5.915379	-6.124900	-4.740228	0.000000	-10.000000	-0.408333	25.250000	128.500000	1023.000000	1023.000000	2046.000000
28.240000	-0.038391	-22.688936	-5.940273	-5.927963	-6.139969	-4.680732	0.000000	-10.000000	-0.391667	24.783333	136.833328	1023.000000	1023.000000	2046.000000
28.260000	-0.037974	-22.442759	-5.794919	-5.927423	-6.171542	-4.548873	0.000000	-10.000000	-0.408333	24.883333	145.166672	1023.000000	1023.000000	2046.000000
28.280001	-0.037225	-21.999763	-5.682512	-5.831130	-6.005966	-4.480157	0.000000	-10.000000	-0.433333	25.233334	153.500000	1023.000000	1023.000000	2046.000000
28.299999	-0.036477	-21.557814	-5.650136	-5.612096	-5.780120	-4.515461	0.000000	-10.000000	-0.450000	25.566668	162.000000	1023.000000	1023.000000	2046.000000
28.320000	-0.035610	-21.045712	-5.393407	-5.442400	-5.779134	-4.430770	0.000000	-10.000000	-0.450000	25.833334	170.500000	1023.000000	1023.000000	2046.000000
28.340000	-0.034471	-20.372555	-5.240839	-5.263017	-5.595407	-4.273293	0.000000	-10.000000	-0.466667	26.133333	179.000000	1023.000000	1023.000000	2046.000000
28.360001	-0.033243	-19.646837	-4.985470	-5.086900	-5.416268	-4.158200	0.000000	-10.000000	-0.466667	26.400000	187.666672	1023.000000	1023.000000	2046.000000
28.379999	-0.032073	-18.955269	-4.870930	-4.831992	-5.168186	-4.084161	0.000000	-10.000000	-0.483333	26.400000	196.500000	1023.000000	1023.000000	2046.000000
28.400000	-0.030638	-18.107071	-4.537055	-4.694009	-5.079494	-3.796511	0.000000	-10.000000	-0.458333	26.483334	205.333328	1023.000000	1023.000000	2046.000000
28.420000	-0.029141	-17.222271	-4.372548	-4.566339	-4.749721	-3.533664	0.000000	-10.000000	-0.458333	26.266666	214.166672	1023.000000	1023.000000	2046.000000
28.440001	-0.027963	-16.526083	-4.234319	-4.486998	-4.453887	-3.350880	0.000000	-10.000000	-0.425000	26.016666	223.000000	1023.000000	1023.000000	2046.000000
28.459999	-0.026743	-15.805143	-4.096688	-4.344621	-4.196712	-3.167124	0.000000	-10.000000	-0.416667	25.400000	231.666672	1023.000000	1023.000000	2046.000000
28.480000	-0.025553	-15.101932	-3.868346	-4.254416	-4.023628	-2.955541	0.000000	-10.000000	-0.391667	24.966667	240.333328	1023.000000	1023.000000	2046.000000
28.500000	-0.024462	-14.456782	-3.588026	-4.139641	-3.874567	-2.854548	0.000000	-10.000000	-0.383333	24.383333	248.666672	1023.000000	1023.000000	2046.000000
28.520000	-0.023459	-13.864308	-3.424113	-4.027757	-3.658763	-2.753676	0.000000	-10.000000	-0.375000	24.383333	257.000000	1023.000000	1023.000000	2046.000000
28.540001	-0.022725	-13.430546	-3.275362	-3.873857	-3.545269	-2.736058	0.000000	-10.000000	-0.375000	24.200001	265.000000	1023.000000	1023.000000	2046.000000
28.559999	-0.022114	-13.069097	-3.025844	-3.822977	-3.583579	-2.636697	0.000000	-10.000000	-0.383333	24.383333	273.000000	1023.000000	1023.000000	2046.000000
28.580000	-0.021249	-12.558282	-2.746651	-3.764812	-3.523687	-2.523130	0.000000	-10.000000	-0.400000	24.466667	281.000000	1023.000000	1023.000000	2046.000000
28.600000	-0.020358	-12.031538	-2.638389	-3.648547	-3.293168	-2.451434	0.000000	-10.000000	-0.416667	24.950001	289.333344	1023.000000	1023.000000	2046.000000
28.620001	-0.019866	-11.740588	-2.543906	-3.566243	-3.226566	-2.403873	0.000000	-10.000000	-0.433333	25.233334	297.666656	1023.000000	1023.000000	2046.000000
28.639999	-0.019110	-11.293737	-2.356790	-3.536588	-3.170428	-2.229931	0.000000	-10.000000	-0.433333	25.416668	306.166656	1023.000000	1023.000000	2046.000000
28.660000	-0.018144	-10.723379	-2.181197	-3.492720	-3.005293	-2.044169	0.000000	-10.000000	-0.441667	25.333334	314.500000	1023.000000	1023.000000	2046.000000
28.680000	-0.017139	-10.129272	-2.102334	-3.317508	-2.721180	-1.988250	0.000000	-10.000000	-0.441667	25.400002	323.000000	1023.000000	1023.000000	2046.000000
28.700001	-0.016199	-9.573539	-1.969252	-3.181432	-2.542221	-1.880634	0.000000	-10.000000	-0.450000	25.383333	331.500000	1023.000000	1023.000000	2046.000000
28.719999	-0.015155	-8.956532	-1.713951	-3.090532	-2.465455	-1.686594	0.000000	-10.000000	-0.450000	25.550001	340.000000	1023.000000	1023.000000	2046.000000
28.740000	-0.013865	-8.194255	-1.553726	-2.924513	-2.190863	-1.525153	0.000000	-10.000000	-0.450000	25.550001	348.500000	1023.000000	1023.000000	2046.000000
28.760000	-0.012624	-7.460812	-1.394483	-2.745154	-1.930560	-1.390615	0.000000	-10.000000	-0.450000	25.533335	357.000000	1023.000000	1023.000000	2046.000000
28.780001	-0.011441	-6.761722	-1.190197	-2.588963	-1.760399	-1.222163	0.000000	-10.000000	-0.458333	25.566668	365.500000	1023.000000	1023.000000	2046.000000
28.799999	-0.010458	-6.180712	-1.009674	-2.433072	-1.648675	-1.089291	0.000000	-10.000000	-0.458333	25.883333	374.000000	1023.000000	1023.000000	2046.000000
28.820000	-0.009299	-5.495667	-0.781445	-2.312335	-1.484056	-0.917831	0.000000	-10.000000	-0.450000	25.983334	382.666656	1023.000000	1023.000000	2046.000000
28.840000	-0.008125	-4.802162	-0.684794	-2.125564	-1.178528	-0.813275	0.000000	-10.000000	-0.441667	26.100000	391.333344	1023.000000	1023.000000	2046.000000
28.860001	-0.006883	-4.067999	-0.511250	-1.971868	-0.931877	-0.653004	0.000000	-10.000000	-0.458333	26.066668	400.000000	1023.000000	1023.000000	2046.000000
28.879999	-0.005899	-3.486575	-0.349427	-1.880879	-0.783123	-0.473145	0.000000	-10.000000	-0.483333	26.466667	408.666656	1023.000000	1023.000000	2046.000000
28.900000	-0.005091	-3.008725	-0.116310	-1.727661	-0.743172	-0.421582	0.000000	-10.000000	-0.483333	26.716667	417.500000	1023.000000	1023.000000	2046.000000
28.920000	-0.003762	-2.223255	0.031887	-1.555895	-0.411090	-0.288157	0.000000	-10.000000	-0.458333	26.783333	426.500000	1023.000000	1023.000000	2046.000000
28.940001	-0.002359	-1.393967	0.230523	-1.405694	-0.125551	-0.093245	0.000000	-10.000000	-0.433333	26.683332	435.333344	1023.000000	1023.000000	2046.000000
28.959999	-0.001075	-0.635452	0.421364	-1.289994	0.117103	0.116074	0.000000	-10.000000	-0.433333	26.350000	444.166656	1023.000000	1023.000000	2046.000000
28.980000	-0.000285	-0.168559	0.617751	-1.206593	0.207740	0.212543	0.000000	-10.000000	-0.425000	26.299999	453.000000	1023.000000	1023.000000	2046.000000
29.000000	0.000442	0.261281	0.748687	-1.067020	0.294536	0.285078	0.000000	-10.000000	-0.450000	26.150000	461.833344	1023.000000	1023.000000	2046.000000
29.020000	0.001294	0.764698	0.764750	-0.992173	0.626558	0.365563	0.000000	-10.000000	-0.458333	26.300001	470.666656	1023.000000	1023.000000	2046.000000
29.040001	0.002457	1.452112	0.897098	-0.905981	0.904934	0.556062	0.000000	-10.000000	-0.475000	25.900000	479.333344	1023.000000	1023.000000	2046.000000
29.059999	0.003352	1.980807	1.174266	-0.818363	0.920691	0.704214	0.000000	-10.000000	-0.450000	25.450001	488.166656	1023.000000	1023.000000	2046.000000
29.080000	0.003926	2.320292	1.318244	-0.713523	0.954058	0.761514	0.000000	-10.000000	-0.425000	24.966667	496.666656	1023.000000	1023.000000	2046.000000
29.100000	0.003853	2.277297	1.341352	-0.604290	0.899733	0.640503	0.000000	-10.000000	-0.408333	24.750000	505.000000	1023.000000	1023.000000	2046.000000
29.120001	0.002691	1.590292	1.127641	-0.598920	0.764839	0.296731	0.000000	-10.000000	-0.400000	24.566668	513.333313	1023.000000	1023.000000	2046.000000
29.139999	0.000834	0.493160	0.922035	-0.807538	0.312435	0.066229	0.000000	-10.000000	-0.383333	24.333334	521.666687	1023.000000	1023.000000	2046.000000
29.160000	-0.001364	-0.806304	0.652397	-0.982091	-0.173234	-0.303376	0.000000	-10.000000	-0.358333	23.916668	530.000000	1023.000000	1023.000000	2046.000000
29.180000	-0.002708	-1.600307	0.529915	-1.027232	-0.509001	-0.593989	0.000000	-10.000000	-0.341667	23.616667	538.000000	1023.000000	1023.000000	2046.000000
29.200001	-0.003316	-1.959687	0.311831	-0.986603	-0.504615	-0.780301	0.000000	-10.000000	-0.333333	23.233334	546.000000	1023.000000	1023.000000	2046.000000
29.219999	-0.003352	-1.981045	0.226439	-0.987304	-0.451083	-0.769096	0.000000	-10.000000	-0.316667	22.866667	553.666687	1023.000000	1023.000000	2046.000000
29.240000	-0.003143	-1.857321	0.248549	-0.914063	-0.428739	-0.763069	0.000000	-10.000000	-0.300000	22.450001	561.333313	1023.000000	1023.000000	2046.000000
29.260000	-0.002949	-1.742906	0.410135	-0.905792	-0.490997	-0.756252	0.000000	-10.000000	-0.291667	22.283333	568.666687	1023.000000	1023.000000	2046.000000
29.280001	-0.002317	-1.369209	0.568807	-0.723239	-0.428726	-0.786051	0.000000	-10.000000	-0.291667	22.433334	576.333313	1023.000000	1023.000000	2046.000000
29.299999	-0.001337	-0.790029	0.672840	-0.474425	-0.227796	-0.760648	0.000000	-10.000000	-0.291667	22.500000	583.666687	1023.000000	1023.000000	2046.000000
29.320000	-0.000289	-0.171010	0.865986	-0.309377	-0.070792	-0.656826	0.000000	-10.000000	-0.291667	22.483334	591.333313	1023.000000	1023.000000	2046.000000
29.340000	0.000532	0.314624	1.106979	-0.201775	-0.064365	-0.526214	0.000000	-10.000000	-0.308333	22.250000	598.666687	1023.000000	1023.000000	2046.000000
29.360001	0.001344	0.794534	1.304835	0.012359	0.022737	-0.545397	0.000000	-10.000000	-0.291667	21.900000	606.333313	1023.000000	1023.000000	2046.000000
29.379999	0.002326	1.374468	1.388439	0.148343	0.289252	-0.451566	0.000000	-10.000000	-0.291667	21.350000	613.666687	1023.000000	1023.000000	2046.000000
29.400000	0.003553	2.099877	1.560947	0.287250	0.514235	-0.262555	0.000000	-10.000000	-0.258333	20.600000	621.000000	1023.000000	1023.000000	2046.000000
29.420000	0.004644	2.744671	1.769724	0.337800	0.636302	0.000845	0.000000	-10.000000	-0.233333	19.450001	627.833313	1023.000000	1023.000000	2046.000000
29.440001	0.005694	3.365049	1.933140	0.475650	0.834380	0.121879	0.000000	-10.000000	-0.175000	17.883333	634.666687	1023.000000	1023.000000	2046.000000
29.459999	0.006883	4.067780	1.964901	0.607940	1.180923	0.314015	0.000000	-10.000000	-0.166667	16.466667	640.833313	1023.000000	1023.000000	2046.000000
29.480000	0.007886	4.660601	2.226707	0.635469	1.291615	0.506811	0.000000	-10.000000	-0.158333	15.883333	646.666687	1023.000000	1023.000000	2046.000000
29.500000	0.008472	5.006677	2.438238	0.793690	1.295414	0.479335	0.000000	-10.000000	-0.166667	15.366667	652.000000	1023.000000	1023.000000	2046.000000
29.520000	0.009186	5.429194	2.437502	0.920497	1.576972	0.494223	0.000000	-10.000000	-0.150000	15.116667	657.333313	1023.000000	1023.000000	2046.000000
29.540001	0.009742	5.757665	2.518417	0.995925	1.703140	0.540183	0.000000	-10.000000	-0.150000	14.483334	662.333313	1023.000000	1023.000000	2046.000000
29.559999	0.010228	6.044919	2.746235	0.966078	1.660938	0.671668	0.000000	-10.000000	-0.150000	14.433333	667.166687	1023.000000	1023.000000	2046.000000
29.580000	0.010505	6.208330	2.921255	1.034380	1.602121	0.650573	0.000000	-10.000000	-0.133333	14.433333	672.000000	1023.000000	1023.000000	2046.000000
29.600000	0.011000	6.501057	2.889386	1.080233	1.833052	0.698386	0.000000	-10.000000	-0.125000	14.083334	677.000000	1023.000000	1023.000000	2046.000000
29.620001	0.011347	6.706235	3.114361	1.041427	1.720676	0.829772	0.000000	-10.000000	-0.100000	13.150001	681.833313	1023.000000	1023.000000	2046.000000
29.639999	0.011679	6.902541	3.218034	1.139394	1.712199	0.832914	0.000000	-10.000000	-0.075000	11.566668	686.500000	1023.000000	1023.000000	2046.000000
29.660000	0.012061	7.127817	3.191704	1.130723	1.891517	0.913873	0.000000	-10.000000	-0.033333	9.916667	690.500000	1023.000000	1023.000000	2046.000000
29.680000	0.012475	7.372719	3.194128	1.118131	2.024684	1.035776	0.000000	-10.000000	-0.008333	8.316667	694.166687	1023.000000	1023.000000	2046.000000
29.700001	0.012772	7.548061	3.354952	1.173701	1.923589	1.095818	0.000000	-10.000000	0.000000	6.416667	697.000000	1023.000000	1023.000000	2046.000000
29.719999	0.013204	7.803518	3.406738	1.333563	2.007847	1.055371	0.000000	-10.000000	0.000000	4.450000	699.500000	1023.000000	1023.000000	2046.000000
29.740000	0.013767	8.136339	3.348523	1.357239	2.240448	1.190129	0.000000	-10.000000	0.008333	1.666667	701.333313	1023.000000	1023.000000	2046.000000
29.760000	0.013855	8.188060	3.374483	1.357369	2.192689	1.263517	0.000000	-10.000000	0.016667	-0.550000	702.500000	1023.000000	1023.000000	2046.000000
29.780001	0.014107	8.337445	3.486084	1.375954	2.112697	1.362711	0.000000	-10.000000	0.033333	-2.550000	703.000000	1023.000000	1023.000000	2046.000000
29.799999	0.014309	8.456757	3.474415	1.427161	2.203310	1.351871	0.000000	-10.000000	0.041667	-4.033333	703.000000	1023.000000	1023.000000	2046.000000
29.820000	0.014536	8.590580	3.452215	1.425060	2.244210	1.469095	0.000000	-10.000000	0.058333	-5.783334	703.000000	1023.000000	1023.000000	2046.000000
29.840000	0.014613	8.636428	3.473662	1.422216	2.229870	1.510679	0.000000	-10.000000	0.066667	-7.633334	703.000000	1023.000000	1023.000000	2046.000000
29.860001	0.014505	8.572256	3.400324	1.472424	2.236048	1.463460	0.000000	-10.000000	0.083333	-9.150000	703.000000	1023.000000	1023.000000	2046.000000
29.879999	0.014428	8.527058	3.353975	1.433602	2.294400	1.445081	0.000000	-10.000000	0.091667	-10.366667	703.000000	1023.000000	1023.000000	2046.000000
29.900000	0.014318	8.461894	3.359967	1.360208	2.226554	1.515166	0.000000	-10.000000	0.100000	-11.416667	703.000000	1023.000000	1023.000000	2046.000000
29.920000	0.014607	8.632994	3.471258	1.392015	2.209841	1.559879	0.000000	-10.000000	0.100000	-12.316667	695.666687	1023.000000	1023.000000	2046.000000
29.940001	0.014918	8.816806	3.492570	1.474907	2.312903	1.536426	0.000000	-10.000000	0.108333	-13.183333	686.833313	1023.000000	1023.000000	2046.000000
29.959999	0.015012	8.872121	3.359206	1.539681	2.495596	1.477637	0.000000	-10.000000	0.125000	-13.883333	676.500000	1023.000000	1023.000000	2046.000000
29.980000	0.014895	8.802690	3.296027	1.327842	2.459445	1.719376	0.000000	-10.000000	0.158333	-14.500000	671.833313	1023.000000	1023.000000	2046.000000
30.000000	0.014395	8.507678	3.355398	1.228012	2.225604	1.698664	0.000000	-10.000000	0.191667	-15.250000	667.000000	1023.000000	1023.000000	2046.000000
30.020000	0.014439	8.533710	3.225965	1.332509	2.387811	1.587425	0.000000	-10.000000	0.216667	-16.316668	661.833313	1023.000000	1023.000000	2046.000000
30.040001	0.014231	8.410721	3.143580	1.215187	2.398346	1.653608	0.000000	-10.000000	0.233333	-17.716667	656.333313	1023.000000	1023.000000	2046.000000
30.059999	0.013742	8.121807	3.096270	1.050200	2.250050	1.725288	0.000000	-10.000000	0.275000	-19.150000	650.333313	1023.000000	1023.000000	2046.000000
30.080000	0.012681	7.494276	2.926678	1.019220	2.045318	1.503061	0.000000	-10.000000	0.333333	-20.716667	643.833313	1023.000000	1023.000000	2046.000000
30.100000	0.010354	6.119372	2.537473	0.903457	1.693235	0.985206	0.000000	-10.000000	0.383333	-22.066668	637.000000	1023.000000	1023.000000	2046.000000
30.120001	0.007201	4.255668	2.193497	0.417321	1.017190	0.627659	0.000000	-10.000000	0.408333	-23.283333	629.666687	1023.000000	1023.000000	2046.000000
30.139999	0.003805	2.248520	1.686453	0.055619	0.360493	0.145956	0.000000	-10.000000	0.433333	-24.216667	622.000000	1023.000000	1023.000000	2046.000000
30.160000	0.000633	0.374269	1.120340	-0.183188	-0.144290	-0.418594	0.000000	-10.000000	0.466667	-25.000000	613.833313	1023.000000	1023.000000	2046.000000
30.180000	-0.001665	-0.983733	0.673896	-0.417423	-0.495458	-0.744748	0.000000	-10.000000	0.500000	-25.583334	605.500000	1023.000000	1023.000000	2046.000000
30.200001	-0.003042	-1.798103	0.503887	-0.725637	-0.843008	-0.733345	0.000000	-10.000000	0.516667	-26.066666	597.000000	1023.000000	1023.000000	2046.000000
30.219999	-0.004294	-2.537982	0.320915	-0.741951	-1.096178	-1.020768	0.000000	-10.000000	0.525000	-26.200001	588.333313	1023.000000	1023.000000	2046.000000
30.240000	-0.005342	-3.156947	0.010880	-0.799604	-1.129843	-1.238380	0.000000	-10.000000	0.533333	-26.383333	579.666687	1023.000000	1023.000000	2046.000000
30.260000	-0.006095	-3.602267	-0.066188	-0.959190	-1.348113	-1.228775	0.000000	-10.000000	0.541667	-26.533335	570.833313	1023.000000	1023.000000	2046.000000
30.280001	-0.006719	-3.970839	-0.073575	-0.980209	-1.571665	-1.345390	0.000000	-10.000000	0.541667	-26.783335	562.000000	1023.000000	1023.000000	2046.000000
30.299999	-0.007272	-4.297601	-0.266844	-0.886807	-1.547275	-1.596675	0.000000	-10.000000	0.541667	-27.066668	553.000000	1023.000000	1023.000000	2046.000000
30.320000	-0.007668	-4.531575	-0.276116	-0.987643	-1.707856	-1.559961	0.000000	-10.000000	0.541667	-27.266668	543.833313	1023.000000	1023.000000	2046.000000
30.340000	-0.007938	-4.691329	-0.258524	-1.116794	-1.833196	-1.482817	0.000000	-10.000000	0.558333	-27.666668	534.666687	1023.000000	1023.000000	2046.000000
30.360001	-0.008778	-5.188016	-0.486639	-1.033570	-1.871057	-1.796751	0.000000	-10.000000	0.575000	-27.883333	525.500000	1023.000000	1023.000000	2046.000000
30.379999	-0.008862	-5.237289	-0.473897	-1.113378	-1.939734	-1.710280	0.000000	-10.000000	0.591667	-27.900000	516.333313	1023.000000	1023.000000	2046.000000
30.400000	-0.008512	-5.030871	-0.416683	-1.306297	-1.935927	-1.371965	0.000000	-10.000000	0.616667	-27.816668	507.000000	1023.000000	1023.000000	2046.000000
30.420000	-0.008980	-5.307453	-0.686415	-1.330595	-1.777693	-1.512751	0.000000	-10.000000	0.633333	-28.200001	497.666656	1023.000000	1023.000000	2046.000000
30.440001	-0.009492	-5.609778	-0.856148	-1.422348	-1.771574	-1.559708	0.000000	-10.000000	0.658333	-28.750000	488.166656	1023.000000	1023.000000	2046.000000
30.459999	-0.009543	-5.639659	-0.830560	-1.580558	-1.861765	-1.366776	0.000000	-10.000000	0.666667	-29.350000	478.500000	1023.000000	1023.000000	2046.000000
30.480000	-0.010221	-6.040481	-1.001734	-1.652149	-1.906109	-1.480489	0.000000	-10.000000	0.675000	-29.633333	468.500000	1023.000000	1023.000000	2046.000000
30.500000	-0.010954	-6.474095	-1.171172	-1.641548	-1.974022	-1.687354	0.000000	-10.000000	0.666667	-29.783335	458.500000	1023.000000	1023.000000	2046.000000
30.520000	-0.011367	-6.717872	-1.153735	-1.859082	-2.115464	-1.589590	0.000000	-10.000000	0.658333	-29.783335	448.500000	1023.000000	1023.000000	2046.000000
30.540001	-0.012368	-7.309436	-1.179045	-2.007626	-2.365788	-1.756977	0.000000	-10.000000	0.650000	-29.633333	438.833344	1023.000000	1023.000000	2046.000000
30.559999	-0.013192	-7.796182	-1.299697	-2.081653	-2.478699	-1.936133	0.000000	-10.000000	0.641667	-29.433334	429.166656	1023.000000	1023.000000	2046.000000
30.580000	-0.013534	-7.998607	-1.292944	-2.246520	-2.611456	-1.847686	0.000000	-10.000000	0.641667	-29.299999	419.500000	1023.000000	1023.000000	2046.000000
30.600000	-0.014553	-8.600678	-1.432637	-2.399697	-2.788191	-1.980153	0.000000	-10.000000	0.641667	-29.133333	409.500000	1023.000000	1023.000000	2046.000000
30.620001	-0.015468	-9.141756	-1.628448	-2.442020	-2.880169	-2.191119	0.000000	-10.000000	0.658333	-28.983334	399.833344	1023.000000	1023.000000	2046.000000
30.639999	-0.015600	-9.219598	-1.596449	-2.591167	-2.975760	-2.056221	0.000000	-10.000000	0.658333	-29.033335	390.166656	1023.000000	1023.000000	2046.000000
30.660000	-0.016247	-9.602069	-1.665726	-2.754465	-3.091730	-2.090147	0.000000	-10.000000	0.658333	-29.100000	380.500000	1023.000000	1023.000000	2046.000000
30.680000	-0.017092	-10.101142	-1.916459	-2.705387	-3.113335	-2.365961	0.000000	-10.000000	0.641667	-29.116667	370.666656	1023.000000	1023.000000	2046.000000
30.700001	-0.017215	-10.173837	-1.879375	-2.810339	-3.233624	-2.250499	0.000000	-10.000000	0.625000	-28.916668	361.000000	1023.000000	1023.000000	2046.000000
30.719999	-0.017416	-10.292990	-1.902108	-2.953021	-3.264704	-2.173156	0.000000	-10.000000	0.625000	-28.800001	351.333344	1023.000000	1023.000000	2046.000000
30.740000	-0.018130	-10.714791	-2.136191	-2.898245	-3.283607	-2.396748	0.000000	-10.000000	0.625000	-28.666668	341.666656	1023.000000	1023.000000	2046.000000
30.760000	-0.018355	-10.847923	-2.083516	-2.984530	-3.444630	-2.335247	0.000000	-10.000000	0.625000	-28.450001	332.000000	1023.000000	1023.000000	2046.000000
30.780001	-0.018651	-11.022846	-2.171637	-3.117615	-3.468984	-2.264611	0.000000	-10.000000	0.591667	-27.850000	322.666656	1023.000000	1023.000000	2046.000000
30.799999	-0.019263	-11.384348	-2.326098	-3.078979	-3.516701	-2.462570	0.000000	-10.000000	0.550000	-27.400002	313.333344	1023.000000	1023.000000	2046.000000
30.820000	-0.019442	-11.490209	-2.305662	-3.176416	-3.629392	-2.378739	0.000000	-10.000000	0.525000	-26.983334	304.166656	1023.000000	1023.000000	2046.000000
30.840000	-0.019932	-11.780013	-2.397662	-3.220958	-3.729894	-2.431500	0.000000	-10.000000	0.516667	-26.716667	295.000000	1023.000000	1023.000000	2046.000000
30.860001	-0.020584	-12.165388	-2.613782	-3.223776	-3.720619	-2.607210	0.000000	-10.000000	0.525000	-26.516666	286.166656	1023.000000	1023.000000	2046.000000
30.879999	-0.020625	-12.189402	-2.559858	-3.295388	-3.811776	-2.522381	0.000000	-10.000000	0.516667	-26.400000	277.333344	1023.000000	1023.000000	2046.000000
30.900000	-0.021172	-12.512796	-2.568258	-3.406454	-4.007916	-2.530169	0.000000	-10.000000	0.508333	-26.383333	268.666656	1023.000000	1023.000000	2046.000000
30.920000	-0.021886	-12.934796	-2.835776	-3.375156	-3.977277	-2.746588	0.000000	-10.000000	0.508333	-26.300001	259.833344	1023.000000	1023.000000	2046.000000
30.940001	-0.021943	-12.968487	-2.699466	-3.494933	-4.112214	-2.661874	0.000000	-10.000000	0.508333	-26.116667	251.000000	1023.000000	1023.000000	2046.000000
30.959999	-0.021973	-12.985857	-2.593626	-3.516299	-4.228468	-2.647465	0.000000	-10.000000	0.508333	-26.150000	242.166672	1023.000000	1023.000000	2046.000000
30.980000	-0.022107	-13.065349	-2.744956	-3.510523	-4.079627	-2.730243	0.000000	-10.000000	0.500000	-25.900000	233.500000	1023.000000	1023.000000	2046.000000
31.000000	-0.022121	-13.073641	-2.693756	-3.443767	-4.164023	-2.772095	0.000000	-10.000000	0.500000	-25.950001	224.833328	1023.000000	1023.000000	2046.000000
31.020000	-0.022356	-13.212270	-2.680151	-3.610321	-4.301702	-2.620096	0.000000	-10.000000	0.491667	-25.666668	216.166672	1023.000000	1023.000000	2046.000000
31.040001	-0.022810	-13.480456	-2.884219	-3.622600	-4.203315	-2.770323	0.000000	-10.000000	0.475000	-25.516668	207.500000	1023.000000	1023.000000	2046.000000
31.059999	-0.023085	-13.643435	-2.941134	-3.672411	-4.246715	-2.783176	0.000000	-10.000000	0.466667	-25.133333	199.166672	1023.000000	1023.000000	2046.000000
31.080000	-0.023641	-13.971806	-2.897382	-3.758460	-4.518306	-2.797657	0.000000	-10.000000	0.466667	-24.933334	190.666672	1023.000000	1023.000000	2046.000000
31.100000	-0.024128	-14.259712	-3.101039	-3.760371	-4.487598	-2.910703	0.000000	-10.000000	0.466667	-24.733334	182.333328	1023.000000	1023.000000	2046.000000
31.120001	-0.024657	-14.572537	-3.205126	-3.811709	-4.584531	-2.971171	0.000000	-10.000000	0.458333	-24.416668	174.000000	1023.000000	1023.000000	2046.000000
31.139999	-0.025841	-15.271843	-3.409951	-3.932099	-4.860681	-3.069112	0.000000	-10.000000	0.441667	-23.866667	166.000000	1023.000000	1023.000000	2046.000000
31.160000	-0.028482	-16.832766	-3.909968	-4.175566	-5.221641	-3.525591	0.000000	-10.000000	0.416667	-23.183334	158.000000	1023.000000	1023.000000	2046.000000
31.180000	-0.031969	-18.893702	-4.402544	-4.564570	-5.845694	-4.080893	0.000000	-10.000000	0.383333	-22.316668	150.333328	1023.000000	1023.000000	2046.000000
31.200001	-0.034851	-20.596897	-4.788438	-4.915702	-6.501901	-4.390858	0.000000	-10.000000	0.350000	-21.333334	142.833328	1023.000000	1023.000000	2046.000000
31.219999	-0.037173	-21.969004	-5.294450	-5.096263	-6.807554	-4.770736	0.000000	-10.000000	0.325000	-20.516666	135.666672	1023.000000	1023.000000	2046.000000
31.240000	-0.038712	-22.879005	-5.700214	-5.313105	-6.947783	-4.917903	0.000000	-10.000000	0.308333	-20.133333	128.666672	1023.000000	1023.000000	2046.000000
31.260000	-0.039695	-23.459658	-5.863031	-5.482161	-7.140634	-4.973832	0.000000	-10.000000	0.300000	-19.900002	122.000000	1023.000000	1023.000000	2046.000000
31.280001	-0.040551	-23.965429	-6.062901	-5.551981	-7.252484	-5.098063	0.000000	-10.000000	0.291667	-19.716667	115.500000	1023.000000	1023.000000	2046.000000
31.299999	-0.041168	-24.330145	-6.214282	-5.674302	-7.312508	-5.129053	0.000000	-10.000000	0.266667	-19.133333	109.000000	1023.000000	1023.000000	2046.000000
31.320000	-0.041585	-24.576986	-6.259214	-5.643713	-7.425056	-5.249004	0.000000	-10.000000	0.241667	-18.616667	102.666664	1023.000000	1023.000000	2046.000000
31.340000	-0.041913	-24.770689	-6.351581	-5.600443	-7.467395	-5.351269	0.000000	-10.000000	0.208333	-17.750000	96.500000	1023.000000	1023.000000	2046.000000
31.360001	-0.042157	-24.914827	-6.418936	-5.675872	-7.481794	-5.338225	0.000000	-10.000000	0.200000	-17.016666	90.500000	1023.000000	1023.000000	2046.000000
31.379999	-0.042288	-24.992378	-6.427959	-5.697598	-7.534394	-5.332427	0.000000	-10.000000	0.175000	-16.166668	84.833336	1023.000000	1023.000000	2046.000000
31.400000	-0.042306	-25.002659	-6.367480	-5.664837	-7.609443	-5.360898	0.000000	-10.000000	0.175000	-15.533334	79.333336	1023.000000	1023.000000	2046.000000
31.420000	-0.042198	-24.938736	-6.424284	-5.658206	-7.552445	-5.303802	0.000000	-10.000000	0.158333	-14.900001	74.166664	1023.000000	1023.000000	2046.000000
31.440001	-0.041880	-24.751272	-6.412077	-5.767805	-7.464327	-5.107063	0.000000	-10.000000	0.175000	-14.633334	69.000000	1023.000000	1023.000000	2046.000000
31.459999	-0.041812	-24.710894	-6.438469	-5.869104	-7.392857	-5.010463	0.000000	-10.000000	0.183333	-14.850000	64.166664	1023.000000	1023.000000	2046.000000
31.480000	-0.041672	-24.628101	-6.581027	-5.876819	-7.203268	-4.966989	0.000000	-10.000000	0.200000	-15.383333	59.166668	1023.000000	1023.000000	2046.000000
31.500000	-0.041813	-24.711208	-6.636947	-5.976855	-7.182280	-4.915127	0.000000	-10.000000	0.200000	-15.566667	54.000000	1023.000000	1023.000000	2046.000000
31.520000	-0.041872	-24.746111	-6.621896	-6.037941	-7.231187	-4.855087	0.000000	-10.000000	0.191667	-15.500000	48.666668	1023.000000	1023.000000	2046.000000
31.540001	-0.042076	-24.866819	-6.681427	-5.962371	-7.231263	-4.991759	0.000000	-10.000000	0.175000	-14.983334	43.500000	1023.000000	1023.000000	2046.000000
31.559999	-0.042375	-25.043575	-6.673885	-6.095623	-7.302815	-4.971253	0.000000	-10.000000	0.158333	-14.500000	38.666668	1023.000000	1023.000000	2046.000000
31.580000	-0.042499	-25.117031	-6.587825	-6.140334	-7.360856	-5.028018	0.000000	-10.000000	0.116667	-13.633333	33.833332	1023.000000	1023.000000	2046.000000
31.600000	-0.042619	-25.187696	-6.510832	-6.181662	-7.442502	-5.052701	0.000000	-10.000000	0.083333	-12.433333	29.333334	1023.000000	1023.000000	2046.000000
31.620001	-0.042722	-25.248545	-6.411748	-6.256148	-7.539180	-5.041469	0.000000	-10.000000	0.050000	-10.833333	25.000000	1023.000000	1023.000000	2046.000000
31.639999	-0.042826	-25.310369	-6.344584	-6.383538	-7.588861	-4.993385	0.000000	-10.000000	0.041667	-8.850000	21.500000	1023.000000	1023.000000	2046.000000
31.660000	-0.042981	-25.401918	-6.385870	-6.379109	-7.553202	-5.083737	0.000000	-10.000000	0.025000	-6.750000	18.666666	1023.000000	1023.000000	2046.000000
31.680000	-0.043056	-25.446236	-6.522181	-6.439445	-7.463863	-5.020746	0.000000	-10.000000	0.000000	-4.166667	16.500000	1023.000000	1023.000000	2046.000000
31.700001	-0.042760	-25.271326	-6.454097	-6.539903	-7.391828	-4.885498	0.000000	-10.000000	-0.016667	-1.266667	15.000000	1023.000000	1023.000000	2046.000000
31.719999	-0.042469	-25.099327	-6.407022	-6.488820	-7.271311	-4.932174	0.000000	-10.000000	-0.025000	1.366667	14.166667	1023.000000	1023.000000	2046.000000
31.740000	-0.041759	-24.679340	-6.327142	-6.398945	-7.102768	-4.850485	0.000000	-10.000000	-0.041667	3.800000	14.000000	1023.000000	1023.000000	2046.000000
31.760000	-0.041143	-24.315596	-6.244425	-6.361593	-6.983202	-4.726376	0.000000	-10.000000	-0.066667	6.100000	14.000000	1023.000000	1023.000000	2046.000000
31.780001	-0.040364	-23.855001	-6.043762	-6.369270	-6.899010	-4.542960	0.000000	-10.000000	-0.100000	8.616667	14.000000	1023.000000	1023.000000	2046.000000
31.799999	-0.039712	-23.469982	-6.021900	-6.216214	-6.670585	-4.561283	0.000000	-10.000000	-0.125000	10.966667	14.000000	1023.000000	1023.000000	2046.000000
31.820000	-0.038958	-23.023926	-5.909691	-6.128880	-6.520934	-4.464420	0.000000	-10.000000	-0.166667	13.133333	14.000000	1023.000000	1023.000000	2046.000000
31.840000	-0.038259	-22.611124	-5.776762	-6.122396	-6.417450	-4.294516	0.000000	-10.000000	-0.208333	15.083334	14.000000	1023.000000	1023.000000	2046.000000
31.860001	-0.037331	-22.062370	-5.596159	-6.032450	-6.238788	-4.194975	0.000000	-10.000000	-0.266667	17.016666	17.000000	1023.000000	1023.000000	2046.000000
31.879999	-0.036549	-21.600731	-5.572293	-5.950791	-6.008145	-4.069501	0.000000	-10.000000	-0.300000	18.900002	26.166666	1023.000000	1023.000000	2046.000000
31.900000	-0.035715	-21.107430	-5.441482	-5.833684	-5.854040	-3.978225	0.000000	-10.000000	-0.325000	20.283335	35.333332	1023.000000	1023.000000	2046.000000
31.920000	-0.034602	-20.450047	-5.225088	-5.767593	-5.649116	-3.808249	0.000000	-10.000000	-0.325000	20.950001	41.500000	1023.000000	1023.000000	2046.000000
31.940001	-0.033805	-19.978811	-5.145614	-5.589495	-5.449227	-3.794474	0.000000	-10.000000	-0.333333	21.116667	43.833332	1023.000000	1023.000000	2046.000000
31.959999	-0.033027	-19.518822	-4.938596	-5.589289	-5.407976	-3.582961	0.000000	-10.000000	-0.333333	21.700001	48.500000	1023.000000	1023.000000	2046.000000
31.980000	-0.032007	-18.916359	-4.720835	-5.464129	-5.207654	-3.523742	0.000000	-10.000000	-0.341667	22.216667	55.666668	1023.000000	1023.000000	2046.000000
32.000000	-0.031190	-18.433393	-4.690101	-5.293596	-4.946335	-3.503362	0.000000	-10.000000	-0.358333	22.550001	63.000000	1023.000000	1023.000000	2046.000000
32.020000	-0.030126	-17.804659	-4.477075	-5.197263	-4.797385	-3.332936	0.000000	-10.000000	-0.366667	22.500000	70.500000	1023.000000	1023.000000	2046.000000
32.040001	-0.028988	-17.131783	-4.281762	-5.137301	-4.560935	-3.151784	0.000000	-10.000000	-0.375000	22.616667	78.000000	1023.000000	1023.000000	2046.000000
32.060001	-0.028239	-16.688957	-4.187037	-4.974491	-4.373786	-3.153641	0.000000	-10.000000	-0.366667	23.033335	85.500000	1023.000000	1023.000000	2046.000000
32.080002	-0.027674	-16.355154	-4.064342	-4.914491	-4.315266	-3.061054	0.000000	-10.000000	-0.391667	23.500000	93.166664	1023.000000	1023.000000	2046.000000
32.099998	-0.027077	-16.002525	-3.938923	-4.849902	-4.241959	-2.971741	0.000000	-10.000000	-0.408333	24.133333	101.000000	1023.000000	1023.000000	2046.000000
32.119999	-0.026316	-15.552686	-3.784467	-4.820347	-4.056499	-2.891373	0.000000	-10.000000	-0.416667	24.500000	109.000000	1023.000000	1023.000000	2046.000000
32.139999	-0.025624	-15.143521	-3.727611	-4.608662	-3.901735	-2.905514	0.000000	-10.000000	-0.408333	24.816668	117.000000	1023.000000	1023.000000	2046.000000
32.160000	-0.024820	-14.668462	-3.566686	-4.551811	-3.832457	-2.717507	0.000000	-10.000000	-0.400000	24.750000	125.166664	1023.000000	1023.000000	2046.000000
32.180000	-0.024021	-14.196452	-3.487494	-4.411932	-3.664409	-2.632616	0.000000	-10.000000	-0.391667	24.616667	133.500000	1023.000000	1023.000000	2046.000000
32.200001	-0.023702	-14.007917	-3.495575	-4.253438	-3.562347	-2.696557	0.000000	-10.000000	-0.383333	24.116667	141.833328	1023.000000	1023.000000	2046.000000
32.220001	-0.024799	-14.656246	-3.611017	-4.279656	-3.827201	-2.938371	0.000000	-10.000000	-0.375000	24.066666	150.000000	1023.000000	1023.000000	2046.000000
32.240002	-0.027032	-15.975963	-3.877057	-4.494669	-4.333880	-3.270357	0.000000	-10.000000	-0.366667	23.700001	158.000000	1023.000000	1023.000000	2046.000000
32.259998	-0.029007	-17.143040	-4.144731	-4.683374	-4.726201	-3.588733	0.000000	-10.000000	-0.375000	23.750000	166.000000	1023.000000	1023.000000	2046.000000
32.279999	-0.030288	-17.900393	-4.443826	-4.729421	-4.931157	-3.795989	0.000000	-10.000000	-0.366667	23.650002	174.000000	1023.000000	1023.000000	2046.000000
32.299999	-0.030801	-18.203550	-4.604720	-4.797213	-4.979242	-3.822375	0.000000	-10.000000	-0.366667	23.716667	182.000000	1023.000000	1023.000000	2046.000000
32.320000	-0.030743	-18.168938	-4.583782	-4.860447	-4.933681	-3.791028	0.000000	-10.000000	-0.358333	23.783333	190.000000	1023.000000	1023.000000	2046.000000
32.340000	-0.030507	-18.029421	-4.649576	-4.697504	-4.811096	-3.871246	0.000000	-10.000000	-0.375000	23.950001	197.666672	1023.000000	1023.000000	2046.000000
32.360001	-0.029964	-17.708908	-4.460472	-4.633883	-4.836411	-3.778141	0.000000	-10.000000	-0.391667	24.250000	205.666672	1023.000000	1023.000000	2046.000000
32.380001	-0.029139	-17.221100	-4.273449	-4.492084	-4.763705	-3.691863	0.000000	-10.000000	-0.400000	24.533333	213.666672	1023.000000	1023.000000	2046.000000
32.400002	-0.028183	-16.656189	-4.164506	-4.292244	-4.533201	-3.666237	0.000000	-10.000000	-0.400000	24.533333	222.000000	1023.000000	1023.000000	2046.000000
32.419998	-0.027348	-16.162685	-3.965204	-4.151388	-4.497180	-3.548914	0.000000	-10.000000	-0.400000	24.733334	230.000000	1023.000000	1023.000000	2046.000000
32.439999	-0.026161	-15.461369	-3.749916	-3.953265	-4.336449	-3.421739	0.000000	-10.000000	-0.408333	25.000000	238.166672	1023.000000	1023.000000	2046.000000
32.459999	-0.024941	-14.740422	-3.628951	-3.717954	-4.059913	-3.333605	0.000000	-10.000000	-0.416667	25.200001	246.500000	1023.000000	1023.000000	2046.000000
32.480000	-0.023837	-14.087561	-3.382669	-3.522129	-3.969622	-3.213140	0.000000	-10.000000	-0.425000	25.250000	254.833328	1023.000000	1023.000000	2046.000000
32.500000	-0.022298	-13.177849	-3.141483	-3.371224	-3.709937	-2.955205	0.000000	-10.000000	-0.416667	24.966667	263.333344	1023.000000	1023.000000	2046.000000
32.520000	-0.020926	-12.367321	-3.015245	-3.292770	-3.393706	-2.665599	0.000000	-10.000000	-0.391667	24.666668	271.666656	1023.000000	1023.000000	2046.000000
32.540001	-0.019936	-11.782060	-2.852322	-3.211686	-3.230993	-2.487058	0.000000	-10.000000	-0.366667	23.933334	280.000000	1023.000000	1023.000000	2046.000000
32.560001	-0.018581	-10.981616	-2.669067	-3.067513	-2.918805	-2.326230	0.000000	-10.000000	-0.341667	23.500000	288.000000	1023.000000	1023.000000	2046.000000
32.580002	-0.017370	-10.265841	-2.506487	-2.940025	-2.666245	-2.153084	0.000000	-10.000000	-0.316667	22.783333	296.000000	1023.000000	1023.000000	2046.000000
32.599998	-0.016684	-9.860229	-2.302888	-2.854229	-2.616305	-2.086807	0.000000	-10.000000	-0.316667	22.350000	303.666656	1023.000000	1023.000000	2046.000000
32.619999	-0.015883	-9.386946	-2.205198	-2.752951	-2.390975	-2.037822	0.000000	-10.000000	-0.341667	22.016666	311.166656	1023.000000	1023.000000	2046.000000
32.639999	-0.015087	-8.916685	-1.976521	-2.673849	-2.316119	-1.950196	0.000000	-10.000000	-0.366667	22.333334	318.500000	1023.000000	1023.000000	2046.000000
32.660000	-0.014428	-8.527108	-1.670897	-2.616040	-2.379102	-1.861069	0.000000	-10.000000	-0.366667	22.966667	326.000000	1023.000000	1023.000000	2046.000000
32.680000	-0.013600	-8.037367	-1.538871	-2.506909	-2.201862	-1.789725	0.000000	-10.000000	-0.358333	23.533335	333.500000	1023.000000	1023.000000	2046.000000
32.700001	-0.012721	-7.517965	-1.360403	-2.452788	-2.057055	-1.647719	0.000000	-10.000000	-0.375000	23.933334	341.166656	1023.000000	1023.000000	2046.000000
32.720001	-0.012169	-7.191742	-1.184614	-2.437892	-2.002987	-1.566250	0.000000	-10.000000	-0.391667	24.250000	349.000000	1023.000000	1023.000000	2046.000000
32.740002	-0.011295	-6.675322	-1.164221	-2.348629	-1.736608	-1.425863	0.000000	-10.000000	-0.400000	24.350000	357.000000	1023.000000	1023.000000	2046.000000
32.759998	-0.010436	-6.167425	-0.983145	-2.311395	-1.625380	-1.247505	0.000000	-10.000000	-0.400000	24.516666	365.333344	1023.000000	1023.000000	2046.000000
32.779999	-0.009555	-5.646843	-0.780420	-2.146286	-1.480870	-1.239268	0.000000	-10.000000	-0.400000	24.533335	373.666656	1023.000000	1023.000000	2046.000000
32.799999	-0.008389	-4.957963	-0.737029	-1.981763	-1.175169	-1.064003	0.000000	-10.000000	-0.391667	24.400002	382.000000	1023.000000	1023.000000	2046.000000
32.820000	-0.007312	-4.321291	-0.466840	-1.926177	-1.073161	-0.855113	0.000000	-10.000000	-0.391667	24.150002	390.000000	1023.000000	1023.000000	2046.000000
32.840000	-0.006353	-3.754609	-0.280995	-1.739940	-0.913444	-0.820229	0.000000	-10.000000	-0.383333	23.983334	398.000000	1023.000000	1023.000000	2046.000000
32.860001	-0.005120	-3.026153	-0.210163	-1.589570	-0.591045	-0.635375	0.000000	-10.000000	-0.391667	24.183334	406.000000	1023.000000	1023.000000	2046.000000
32.880001	-0.004111	-2.429313	0.032648	-1.543079	-0.503554	-0.415328	0.000000	-10.000000	-0.375000	24.283335	414.000000	1023.000000	1023.000000	2046.000000
32.900002	-0.003122	-1.845161	0.222534	-1.319571	-0.342075	-0.406049	0.000000	-10.000000	-0.383333	24.366667	422.000000	1023.000000	1023.000000	2046.000000
32.919998	-0.001961	-1.159102	0.258465	-1.163233	-0.006232	-0.248102	0.000000	-10.000000	-0.383333	23.983334	430.166656	1023.000000	1023.000000	2046.000000
32.939999	-0.001122	-0.663209	0.544833	-1.133475	-0.029105	-0.045461	0.000000	-10.000000	-0.391667	23.750000	438.166656	1023.000000	1023.000000	2046.000000
32.959999	-0.000231	-0.136565	0.614952	-0.959672	0.199776	0.008379	0.000000	-10.000000	-0.366667	23.283333	446.166656	1023.000000	1023.000000	2046.000000
32.980000	0.000869	0.513352	0.755744	-0.806475	0.436557	0.127525	0.000000	-10.000000	-0.333333	22.850000	454.000000	1023.000000	1023.000000	2046.000000
33.000000	0.001486	0.878012	0.925911	-0.845590	0.474535	0.323157	0.000000	-10.000000	-0.316667	22.083334	461.833344	1023.000000	1023.000000	2046.000000
33.020000	0.002323	1.373155	1.150655	-0.714521	0.589399	0.347623	0.000000	-10.000000	-0.325000	21.583334	469.500000	1023.000000	1023.000000	2046.000000
33.040001	0.003698	2.185470	1.244346	-0.496947	0.982286	0.455785	0.000000	-10.000000	-0.333333	21.333334	476.833344	1023.000000	1023.000000	2046.000000
33.060001	0.004907	2.899910	1.518433	-0.403403	1.129384	0.655497	0.000000	-10.000000	-0.341667	21.100000	484.000000	1023.000000	1023.000000	2046.000000
33.080002	0.005575	3.295012	1.658968	-0.249108	1.236721	0.648432	0.000000	-10.000000	-0.333333	21.066668	491.000000	1023.000000	1023.000000	2046.000000
33.099998	0.006199	3.663438	1.644407	-0.260763	1.428304	0.851490	0.000000	-10.000000	-0.325000	20.916668	498.000000	1023.000000	1023.000000	2046.000000
33.119999	0.006857	4.052320	1.865861	-0.195181	1.441918	0.939721	0.000000	-10.000000	-0.291667	20.533335	505.000000	1023.000000	1023.000000	2046.000000
33.139999	0.007710	4.556828	2.020644	-0.078734	1.639117	0.975801	0.000000	-10.000000	-0.258333	19.816668	512.000000	1023.000000	1023.000000	2046.000000
33.160000	0.008402	4.965490	2.004121	-0.008004	1.881623	1.087750	0.000000	-10.000000	-0.225000	18.916666	518.833313	1023.000000	1023.000000	2046.000000
33.180000	0.008867	5.240328	2.116471	0.033467	1.864998	1.225392	0.000000	-10.000000	-0.191667	18.150000	525.333313	1023.000000	1023.000000	2046.000000
33.200001	0.008708	5.146293	2.149279	0.150430	1.799487	1.047096	0.000000	-10.000000	-0.166667	17.100000	531.500000	1023.000000	1023.000000	2046.000000
33.220001	0.007215	4.263859	1.847457	0.115680	1.612238	0.688483	0.000000	-10.000000	-0.150000	16.416668	537.333313	1023.000000	1023.000000	2046.000000
33.240002	0.004788	2.829766	1.537596	-0.144129	1.093119	0.343180	0.000000	-10.000000	-0.158333	15.716667	543.000000	1023.000000	1023.000000	2046.000000
33.259998	0.002368	1.399746	1.324893	-0.315383	0.473035	-0.082800	0.000000	-10.000000	-0.166667	15.116667	548.333313	1023.000000	1023.000000	2046.000000
33.279999	0.000837	0.494445	0.977675	-0.417345	0.304568	-0.370452	0.000000	-10.000000	-0.183333	15.066667	553.500000	1023.000000	1023.000000	2046.000000
33.299999	0.000126	0.074737	0.819983	-0.484059	0.174217	-0.435403	0.000000	-10.000000	-0.158333	14.833334	558.500000	1023.000000	1023.000000	2046.000000
33.320000	-0.000379	-0.223862	0.814298	-0.518617	0.000870	-0.520413	0.000000	-10.000000	-0.141667	14.700001	563.500000	1023.000000	1023.000000	2046.000000
33.340000	-0.000414	-0.244468	0.760487	-0.474460	0.049136	-0.579630	0.000000	-10.000000	-0.108333	14.000000	568.333313	1023.000000	1023.000000	2046.000000
33.360001	-0.000123	-0.072641	0.783664	-0.442517	0.092978	-0.506766	0.000000	-10.000000	-0.108333	13.583334	573.166687	1023.000000	1023.000000	2046.000000
33.380001	0.000159	0.094094	0.966562	-0.278130	0.002387	-0.596725	0.000000	-10.000000	-0.100000	13.033334	577.666687	1023.000000	1023.000000	2046.000000
33.400002	0.000678	0.400811	1.015424	-0.139745	0.136281	-0.611149	0.000000	-10.000000	-0.091667	12.366667	582.333313	1023.000000	1023.000000	2046.000000
33.419998	0.001309	0.773613	1.153584	-0.042629	0.165299	-0.502641	0.000000	-10.000000	-0.075000	11.483334	586.666687	1023.000000	1023.000000	2046.000000
33.439999	0.001895	1.119827	1.399343	0.190187	0.107250	-0.576954	0.000000	-10.000000	-0.050000	10.466667	590.666687	1023.000000	1023.000000	2046.000000
33.459999	0.002507	1.481542	1.457076	0.224469	0.258730	-0.458733	0.000000	-10.000000	-0.025000	8.766666	594.166687	1023.000000	1023.000000	2046.000000
33.480000	0.002901	1.714462	1.524566	0.262454	0.281566	-0.354125	0.000000	-10.000000	-0.008333	6.666667	597.333313	1023.000000	1023.000000	2046.000000
33.500000	0.003531	2.087055	1.709298	0.459136	0.289420	-0.370798	0.000000	-10.000000	0.000000	3.600000	600.000000	1023.000000	1023.000000	2046.000000
33.520000	0.004397	2.598557	1.616724	0.495718	0.668036	-0.181922	0.000000	-10.000000	0.016667	0.166667	601.500000	1023.000000	1023.000000	2046.000000
33.540001	0.004803	2.838321	1.628169	0.399074	0.728261	0.082816	0.000000	-10.000000	0.033333	-3.550000	602.000000	1023.000000	1023.000000	2046.000000
33.560001	0.004957	2.929607	1.749817	0.393626	0.655227	0.130937	0.000000	-10.000000	0.058333	-6.883334	602.000000	1023.000000	1023.000000	2046.000000
33.580002	0.004971	2.938092	1.675382	0.433146	0.731530	0.098034	0.000000	-10.000000	0.075000	-9.566668	602.000000	1023.000000	1023.000000	2046.000000
33.599998	0.005147	3.041918	1.612500	0.426124	0.856371	0.146923	0.000000	-10.000000	0.100000	-11.766667	602.000000	1023.000000	1023.000000	2046.000000
33.619999	0.004925	2.910926	1.571795	0.353435	0.800960	0.184736	0.000000	-10.000000	0.125000	-13.183333	602.000000	1023.000000	1023.000000	2046.000000
33.639999	0.004340	2.564666	1.602787	0.342910	0.603741	0.015227	0.000000	-10.000000	0.150000	-14.266667	598.500000	1023.000000	1023.000000	2046.000000
33.660000	0.004010	2.369851	1.500888	0.243761	0.652479	-0.027277	0.000000	-10.000000	0.166667	-14.833334	590.166687	1023.000000	1023.000000	2046.000000
33.680000	0.003594	2.124239	1.528226	0.117620	0.490415	-0.012022	0.000000	-10.000000	0.183333	-15.383333	580.166687	1023.000000	1023.000000	2046.000000
33.700001	0.003173	1.875355	1.617246	-0.009314	0.255785	0.011638	0.000000	-10.000000	0.200000	-15.950000	571.833313	1023.000000	1023.000000	2046.000000
33.720001	0.002666	1.575759	1.493533	0.012348	0.228978	-0.159100	0.000000	-10.000000	0.216667	-16.750000	566.666687	1023.000000	1023.000000	2046.000000
33.740002	0.002202	1.301102	1.358011	-0.125718	0.263230	-0.194421	0.000000	-10.000000	0.233333	-17.583334	561.166687	1023.000000	1023.000000	2046.000000
33.759998	0.001708	1.009278	1.331096	-0.352157	0.070030	-0.039692	0.000000	-10.000000	0.275000	-18.866667	553.166687	1023.000000	1023.000000	2046.000000
33.779999	0.001435	0.848014	1.293557	-0.341620	0.026124	-0.130047	0.000000	-10.000000	0.316667	-19.800001	546.833313	1023.000000	1023.000000	2046.000000
33.799999	0.001163	0.687267	1.182081	-0.338775	0.044721	-0.200759	0.000000	-10.000000	0.350000	-20.683334	540.333313	1023.000000	1023.000000	2046.000000
33.820000	0.000911	0.538126	1.151709	-0.458952	-0.025955	-0.128676	0.000000	-10.000000	0.358333	-21.233334	535.833313	1023.000000	1023.000000	2046.000000
33.840000	0.000493	0.291341	1.150038	-0.463837	-0.188679	-0.206181	0.000000	-10.000000	0.375000	-22.100000	528.666687	1023.000000	1023.000000	2046.000000
33.860001	0.000064	0.037815	0.998284	-0.453604	-0.201014	-0.305851	0.000000	-10.000000	0.391667	-22.950001	521.333313	1023.000000	1023.000000	2046.000000
33.880001	-0.000049	-0.028890	0.968391	-0.623209	-0.215254	-0.158817	0.000000	-10.000000	0.433333	-23.800001	513.666687	1023.000000	1023.000000	2046.000000
33.900002	-0.000550	-0.324762	0.869980	-0.632190	-0.345443	-0.217109	0.000000	-10.000000	0.458333	-24.583334	505.833344	1023.000000	1023.000000	2046.000000
33.919998	-0.001181	-0.698180	0.726447	-0.612129	-0.414318	-0.398180	0.000000	-10.000000	0.491667	-25.400000	497.500000	1023.000000	1023.000000	2046.000000
33.939999	-0.001374	-0.811827	0.754113	-0.827909	-0.499340	-0.238691	0.000000	-10.000000	0.508333	-26.083334	489.000000	1023.000000	1023.000000	2046.000000
33.959999	-0.001935	-1.143808	0.683970	-0.878031	-0.666267	-0.283480	0.000000	-10.000000	0.533333	-26.650000	480.333344	1023.000000	1023.000000	2046.000000
33.980000	-0.002379	-1.405717	0.582994	-0.852764	-0.689771	-0.446176	0.000000	-10.000000	0.575000	-27.350000	471.500000	1023.000000	1023.000000	2046.000000
34.000000	-0.003080	-1.820031	0.410466	-0.916523	-0.737650	-0.576324	0.000000	-10.000000	0.608333	-28.133333	462.333344	1023.000000	1023.000000	2046.000000
34.020000	-0.003256	-1.924275	0.521881	-1.179910	-0.912274	-0.353972	0.000000	-10.000000	0.641667	-28.866667	453.000000	1023.000000	1023.000000	2046.000000
34.040001	-0.003539	-2.091420	0.465971	-1.103180	-0.923003	-0.531207	0.000000	-10.000000	0.658333	-29.500000	443.333344	1023.000000	1023.000000	2046.000000
34.060001	-0.003691	-2.181173	0.324591	-1.045545	-0.801437	-0.658782	0.000000	-10.000000	0.666667	-29.783333	433.500000	1023.000000	1023.000000	2046.000000
34.080002	-0.003597	-2.125585	0.479271	-1.280868	-0.949428	-0.374559	0.000000	-10.000000	0.675000	-30.083334	423.500000	1023.000000	1023.000000	2046.000000
34.099998	-0.004323	-2.554685	0.246192	-1.284791	-0.941746	-0.574340	0.000000	-10.000000	0.683333	-30.016666	413.500000	1023.000000	1023.000000	2046.000000
34.119999	-0.004791	-2.831694	0.181487	-1.353188	-1.028256	-0.631737	0.000000	-10.000000	0.675000	-30.200001	403.500000	1023.000000	1023.000000	2046.000000
34.139999	-0.004901	-2.896566	0.215101	-1.541613	-1.103346	-0.466707	0.000000	-10.000000	0.675000	-30.150002	393.500000	1023.000000	1023.000000	2046.000000
34.160000	-0.005565	-3.288785	0.059857	-1.572239	-1.172634	-0.603769	0.000000	-10.000000	0.691667	-30.433334	383.500000	1023.000000	1023.000000	2046.000000
34.180000	-0.006418	-3.793254	-0.181041	-1.516456	-1.193730	-0.902027	0.000000	-10.000000	0.725000	-30.616667	373.166656	1023.000000	1023.000000	2046.000000
34.200001	-0.007506	-4.435828	-0.301976	-1.706144	-1.482901	-0.944807	0.000000	-10.000000	0.750000	-31.000000	362.833344	1023.000000	1023.000000	2046.000000
34.220001	-0.009810	-5.797548	-0.536417	-2.033362	-2.026486	-1.201282	0.000000	-10.000000	0.750000	-31.200001	352.500000	1023.000000	1023.000000	2046.000000
34.240002	-0.013681	-8.085367	-1.255240	-2.219281	-2.554269	-2.056578	0.000000	-10.000000	0.766667	-31.450001	342.166656	1023.000000	1023.000000	2046.000000
34.259998	-0.017428	-10.299910	-1.789488	-2.650523	-3.260963	-2.598935	0.000000	-10.000000	0.783333	-31.633333	335.166656	1023.000000	1023.000000	2046.000000
34.279999	-0.019984	-11.810787	-2.204293	-3.021303	-3.776649	-2.808542	0.000000	-10.000000	0.783333	-31.583334	324.500000	1023.000000	1023.000000	2046.000000
34.299999	-0.022137	-13.083018	-2.582530	-3.272380	-4.144371	-3.083739	0.000000	-10.000000	0.766667	-31.450001	314.000000	1023.000000	1023.000000	2046.000000
34.320000	-0.024064	-14.221830	-3.096832	-3.330064	-4.294635	-3.500299	0.000000	-10.000000	0.750000	-31.316668	300.000000	1023.000000	1023.000000	2046.000000
34.340000	-0.024921	-14.728410	-3.287166	-3.494249	-4.447879	-3.499116	0.000000	-10.000000	0.750000	-31.283333	289.666656	1023.000000	1023.000000	2046.000000
34.360001	-0.025910	-15.312541	-3.390323	-3.724797	-4.700670	-3.496750	0.000000	-10.000000	0.750000	-31.133333	279.166656	1023.000000	1023.000000	2046.000000
34.380001	-0.027085	-16.007477	-3.683839	-3.677262	-4.819897	-3.826480	0.000000	-10.000000	0.716667	-30.750000	268.833344	1023.000000	1023.000000	2046.000000
34.400002	-0.027627	-16.327852	-3.743787	-3.677282	-4.943652	-3.963131	0.000000	-10.000000	0.691667	-30.200001	258.500000	1023.000000	1023.000000	2046.000000
34.419998	-0.028003	-16.549562	-3.725736	-3.748746	-5.136489	-3.938591	0.000000	-10.000000	0.658333	-29.683334	248.500000	1023.000000	1023.000000	2046.000000
34.439999	-0.028618	-16.913271	-3.793749	-3.824978	-5.266977	-4.027567	0.000000	-10.000000	0.650000	-29.233334	238.500000	1023.000000	1023.000000	2046.000000
34.459999	-0.029328	-17.332695	-4.010936	-3.798584	-5.307240	-4.215934	0.000000	-10.000000	0.625000	-28.783333	228.666672	1023.000000	1023.000000	2046.000000
34.480000	-0.029241	-17.281214	-3.928796	-3.871078	-5.425512	-4.055829	0.000000	-10.000000	0.608333	-28.216667	219.000000	1023.000000	1023.000000	2046.000000
34.500000	-0.029398	-17.374506	-3.932966	-3.993601	-5.482386	-3.965553	0.000000	-10.000000	0.600000	-27.733334	209.666672	1023.000000	1023.000000	2046.000000
34.520000	-0.029821	-17.624222	-4.168623	-3.962566	-5.369255	-4.123777	0.000000	-10.000000	0.608333	-27.650000	200.500000	1023.000000	1023.000000	2046.000000
34.540001	-0.029870	-17.653084	-4.215856	-4.170432	-5.344306	-3.922491	0.000000	-10.000000	0.616667	-27.950001	191.333328	1023.000000	1023.000000	2046.000000
34.560001	-0.030084	-17.779413	-4.240222	-4.297473	-5.420294	-3.821424	0.000000	-10.000000	0.616667	-28.250000	182.000000	1023.000000	1023.000000	2046.000000
34.580002	-0.030640	-18.108490	-4.531853	-4.290043	-5.325309	-3.961286	0.000000	-10.000000	0.608333	-28.150002	172.500000	1023.000000	1023.000000	2046.000000
34.599998	-0.030985	-18.312262	-4.554381	-4.316792	-5.432606	-4.008482	0.000000	-10.000000	0.600000	-27.933334	163.000000	1023.000000	1023.000000	2046.000000
34.619999	-0.031557	-18.649994	-4.568609	-4.504986	-5.621507	-3.954892	0.000000	-10.000000	0.583333	-27.500000	153.666672	1023.000000	1023.000000	2046.000000
34.639999	-0.032425	-19.163210	-4.740428	-4.563407	-5.697037	-4.162338	0.000000	-10.000000	0.558333	-27.133333	144.500000	1023.000000	1023.000000	2046.000000
34.660000	-0.032990	-19.497187	-4.766936	-4.653366	-5.822560	-4.254324	0.000000	-10.000000	0.525000	-26.416666	135.500000	1023.000000	1023.000000	2046.000000
34.680000	-0.033209	-19.626406	-4.621995	-4.817055	-6.034001	-4.153354	0.000000	-10.000000	0.500000	-25.799999	126.666664	1023.000000	1023.000000	2046.000000
34.700001	-0.034055	-20.126455	-4.659630	-4.886153	-6.246510	-4.334163	0.000000	-10.000000	0.483333	-25.100000	118.166664	1023.000000	1023.000000	2046.000000
34.720001	-0.034707	-20.511852	-4.851301	-4.952214	-6.267819	-4.440519	0.000000	-10.000000	0.475000	-24.549999	109.833336	1023.000000	1023.000000	2046.000000
34.740002	-0.034937	-20.647572	-4.827879	-5.064740	-6.370585	-4.384367	0.000000	-10.000000	0.466667	-24.016666	101.500000	1023.000000	1023.000000	2046.000000
34.759998	-0.035531	-20.998995	-4.927213	-5.235838	-6.488816	-4.347126	0.000000	-10.000000	0.458333	-23.600000	93.500000	1023.000000	1023.000000	2046.000000
34.779999	-0.036118	-21.346029	-5.151060	-5.241829	-6.462523	-4.490616	0.000000	-10.000000	0.433333	-23.133333	85.666664	1023.000000	1023.000000	2046.000000
34.799999	-0.036266	-21.432970	-5.156381	-5.265642	-6.506656	-4.504292	0.000000	-10.000000	0.408333	-22.850000	78.000000	1023.000000	1023.000000	2046.000000
34.820000	-0.036312	-21.460657	-5.123345	-5.376457	-6.607732	-4.353124	0.000000	-10.000000	0.383333	-22.566668	70.333336	1023.000000	1023.000000	2046.000000
34.840000	-0.036566	-21.610670	-5.183662	-5.349802	-6.627910	-4.449296	0.000000	-10.000000	0.366667	-22.150002	62.666668	1023.000000	1023.000000	2046.000000
34.860001	-0.036854	-21.780907	-5.304671	-5.391113	-6.582230	-4.502892	0.000000	-10.000000	0.358333	-21.483334	55.333332	1023.000000	1023.000000	2046.000000
34.880001	-0.036875	-21.793051	-5.257829	-5.426889	-6.700811	-4.407521	0.000000	-10.000000	0.341667	-20.866667	48.000000	1023.000000	1023.000000	2046.000000
34.900002	-0.037053	-21.898600	-5.328414	-5.471265	-6.685549	-4.413372	0.000000	-10.000000	0.325000	-20.100000	41.166668	1023.000000	1023.000000	2046.000000
34.919998	-0.037122	-21.939074	-5.429346	-5.489836	-6.632762	-4.387129	0.000000	-10.000000	0.291667	-19.350000	34.500000	1023.000000	1023.000000	2046.000000
34.939999	-0.037340	-22.067860	-5.365960	-5.486005	-6.773677	-4.442217	0.000000	-10.000000	0.258333	-18.383333	28.000000	1023.000000	1023.000000	2046.000000
34.959999	-0.037461	-22.139732	-5.388956	-5.489846	-6.841435	-4.419495	0.000000	-10.000000	0.225000	-17.600000	21.833334	1023.000000	1023.000000	2046.000000
34.980000	-0.037670	-22.262785	-5.519553	-5.530979	-6.749840	-4.462414	0.000000	-10.000000	0.208333	-16.850000	16.000000	1023.000000	1023.000000	2046.000000
35.000000	-0.037593	-22.217598	-5.475165	-5.514268	-6.792598	-4.435567	0.000000	-10.000000	0.200000	-16.200001	10.500000	1023.000000	1023.000000	2046.000000
35.020000	-0.037741	-22.304741	-5.453237	-5.538399	-6.894994	-4.418112	0.000000	-10.000000	0.200000	-15.616667	5.166667	1023.000000	1023.000000	2046.000000
35.040001	-0.037915	-22.407745	-5.502545	-5.585477	-6.862260	-4.457463	0.000000	-10.000000	0.191667	-15.100000	0.166667	1023.000000	1023.000000	2046.000000
35.060001	-0.037946	-22.426218	-5.540791	-5.604377	-6.832045	-4.449007	0.000000	-10.000000	0.183333	-14.533334	-4.500000	1023.000000	1023.000000	2046.000000
35.080002	-0.037558	-22.196978	-5.420772	-5.571735	-6.801408	-4.403063	0.000000	-10.000000	0.175000	-14.033334	-9.166667	1023.000000	1023.000000	2046.000000
35.099998	-0.037218	-21.995554	-5.418036	-5.490395	-6.691334	-4.395790	0.000000	-10.000000	0.166667	-13.466667	-13.833333	1023.000000	1023.000000	2046.000000
35.119999	-0.036968	-21.847822	-5.327814	-5.506314	-6.718343	-4.295351	0.000000	-10.000000	0.133333	-12.750000	-18.500000	1023.000000	1023.000000	2046.000000
35.139999	-0.036931	-21.826155	-5.289592	-5.489028	-6.778601	-4.268935	0.000000	-10.000000	0.108333	-11.866667	-22.833334	1023.000000	1023.000000	2046.000000
35.160000	-0.037015	-21.875877	-5.429788	-5.505167	-6.601716	-4.339206	0.000000	-10.000000	0.083333	-11.016667	-26.666666	1023.000000	1023.000000	2046.000000
35.180000	-0.036983	-21.857082	-5.385795	-5.544188	-6.635436	-4.291663	0.000000	-10.000000	0.083333	-10.500000	-30.333334	1023.000000	1023.000000	2046.000000
35.200001	-0.037171	-21.967833	-5.319522	-5.519993	-6.795754	-4.332563	0.000000	-10.000000	0.075000	-10.066667	-33.666668	1023.000000	1023.000000	2046.000000
35.220001	-0.037093	-21.921827	-5.430182	-5.506274	-6.690927	-4.294445	0.000000	-10.000000	0.066667	-9.616667	-37.166668	1023.000000	1023.000000	2046.000000
35.240002	-0.037335	-22.064817	-5.545754	-5.517795	-6.678941	-4.322327	0.000000	-10.000000	0.058333	-9.000000	-40.333332	1023.000000	1023.000000	2046.000000
35.259998	-0.038118	-22.527643	-5.696237	-5.549500	-6.832402	-4.449504	0.000000	-10.000000	0.050000	-8.583334	-42.500000	1023.000000	1023.000000	2046.000000
35.279999	-0.040222	-23.771126	-6.036146	-5.719284	-7.175329	-4.840367	0.000000	-10.000000	0.033333	-7.450000	-45.166668	1023.000000	1023.000000	2046.000000
35.299999	-0.043160	-25.507740	-6.574310	-6.033476	-7.606186	-5.293767	0.000000	-10.000000	0.016667	-5.650000	-47.500000	1023.000000	1023.000000	2046.000000
35.320000	-0.045769	-27.049618	-6.890995	-6.394443	-8.169122	-5.595058	0.000000	-10.000000	0.008333	-3.466667	-50.000000	1023.000000	1023.000000	2046.000000
35.340000	-0.047330	-27.972227	-7.210828	-6.497834	-8.417974	-5.845590	0.000000	-10.000000	0.016667	-2.550000	-51.000000	1023.000000	1023.000000	2046.000000
35.360001	-0.048643	-28.747814	-7.535977	-6.712720	-8.537392	-5.961727	0.000000	-10.000000	0.016667	-2.633333	-51.666668	1023.000000	1023.000000	2046.000000
35.380001	-0.049318	-29.147076	-7.691365	-6.836278	-8.622143	-5.997290	0.000000	-10.000000	0.008333	-3.050000	-52.500000	1023.000000	1023.000000	2046.000000
35.400002	-0.049605	-29.316669	-7.758439	-6.806340	-8.642036	-6.109855	0.000000	-10.000000	0.000000	-2.666667	-53.666668	1023.000000	1023.000000	2046.000000
35.419998	-0.049721	-29.385191	-7.768627	-6.874177	-8.655560	-6.086826	0.000000	-10.000000	-0.008333	-1.050000	-54.500000	1023.000000	1023.000000	2046.000000
35.439999	-0.049654	-29.345560	-7.753917	-6.881301	-8.643457	-6.066885	0.000000	-10.000000	-0.025000	1.066667	-55.000000	1023.000000	1023.000000	2046.000000
35.459999	-0.049363	-29.173557	-7.725817	-6.772145	-8.565305	-6.110291	0.000000	-10.000000	-0.033333	3.616667	-55.000000	1023.000000	1023.000000	2046.000000
35.480000	-0.048942	-28.924826	-7.650607	-6.760611	-8.507236	-6.006372	0.000000	-10.000000	-0.033333	5.916667	-55.000000	1023.000000	1023.000000	2046.000000
35.500000	-0.048290	-28.539503	-7.492796	-6.763705	-8.417009	-5.865992	0.000000	-10.000000	-0.041667	8.383333	-55.000000	1023.000000	1023.000000	2046.000000
35.520000	-0.047602	-28.132879	-7.435896	-6.536531	-8.264473	-5.895980	0.000000	-10.000000	-0.075000	10.616667	-55.000000	1023.000000	1023.000000	2046.000000
35.540001	-0.046562	-27.518314	-7.314995	-6.483830	-8.051099	-5.668390	0.000000	-10.000000	-0.116667	12.316667	-55.000000	1023.000000	1023.000000	2046.000000
35.560001	-0.045659	-26.984564	-7.168677	-6.506345	-7.831419	-5.478121	0.000000	-10.000000	-0.133333	13.450001	-55.000000	1023.000000	1023.000000	2046.000000
35.580002	-0.044884	-26.526451	-7.177540	-6.402132	-7.535851	-5.410928	0.000000	-10.000000	-0.141667	13.816667	-41.833332	1023.000000	1023.000000	2046.000000
35.599998	-0.044086	-26.054808	-7.038908	-6.491620	-7.375892	-5.148388	0.000000	-10.000000	-0.158333	14.300000	-15.166667	1023.000000	1023.000000	2046.000000
35.619999	-0.042965	-25.392206	-6.843084	-6.428852	-7.133509	-4.986762	0.000000	-10.000000	-0.183333	15.183333	13.166667	1023.000000	1023.000000	2046.000000
35.639999	-0.042186	-24.931858	-6.742965	-6.328412	-6.905841	-4.954640	0.000000	-10.000000	-0.216667	16.216667	30.166666	1023.000000	1023.000000	2046.000000
35.660000	-0.041601	-24.586226	-6.547436	-6.290506	-6.887805	-4.860480	0.000000	-10.000000	-0.241667	17.333334	35.500000	1023.000000	1023.000000	2046.000000
35.680000	-0.040860	-24.148540	-6.409068	-6.157691	-6.675543	-4.906238	0.000000	-10.000000	-0.275000	18.416668	41.000000	1023.000000	1023.000000	2046.000000
35.700001	-0.040167	-23.738941	-6.164894	-6.114035	-6.645685	-4.814328	0.000000	-10.000000	-0.308333	20.133333	47.000000	1023.000000	1023.000000	2046.000000
35.720001	-0.039585	-23.394491	-5.990578	-6.087407	-6.588541	-4.727965	0.000000	-10.000000	-0.341667	21.433334	53.333332	1023.000000	1023.000000	2046.000000
35.740002	-0.039043	-23.074656	-5.837575	-6.053473	-6.492735	-4.690873	0.000000	-10.000000	-0.383333	22.466667	60.500000	1023.000000	1023.000000	2046.000000
35.759998	-0.038318	-22.646118	-5.694988	-6.014248	-6.375812	-4.561070	0.000000	-10.000000	-0.416667	23.466667	67.666664	1023.000000	1023.000000	2046.000000
35.779999	-0.037530	-22.180468	-5.520725	-6.047467	-6.258303	-4.353973	0.000000	-10.000000	-0.441667	24.416668	75.333336	1023.000000	1023.000000	2046.000000
35.799999	-0.036864	-21.786674	-5.483948	-5.914023	-6.059271	-4.329432	0.000000	-10.000000	-0.450000	25.166668	83.333336	1023.000000	1023.000000	2046.000000
35.820000	-0.036041	-21.300089	-5.317013	-5.870752	-5.941385	-4.170940	0.000000	-10.000000	-0.450000	25.366667	91.666664	1023.000000	1023.000000	2046.000000
35.840000	-0.034861	-20.602936	-5.063753	-5.735899	-5.734882	-4.068401	0.000000	-10.000000	-0.433333	25.666668	100.166664	1023.000000	1023.000000	2046.000000
35.860001	-0.033908	-20.039394	-4.972632	-5.595779	-5.518956	-3.952028	0.000000	-10.000000	-0.450000	25.866667	108.500000	1023.000000	1023.000000	2046.000000
35.880001	-0.032816	-19.394285	-4.766347	-5.516915	-5.397031	-3.713993	0.000000	-10.000000	-0.450000	26.000000	117.166664	1023.000000	1023.000000	2046.000000
35.900002	-0.031545	-18.643301	-4.617349	-5.374546	-5.084329	-3.567077	0.000000	-10.000000	-0.483333	26.150002	125.833336	1023.000000	1023.000000	2046.000000
35.919998	-0.030617	-18.094410	-4.451150	-5.193898	-4.958507	-3.490855	0.000000	-10.000000	-0.491667	26.450001	134.666672	1023.000000	1023.000000	2046.000000
35.939999	-0.029431	-17.393667	-4.250032	-5.076739	-4.796518	-3.270378	0.000000	-10.000000	-0.525000	27.016666	143.500000	1023.000000	1023.000000	2046.000000
35.959999	-0.028186	-16.658009	-4.058687	-4.916226	-4.508656	-3.174439	0.000000	-10.000000	-0.533333	27.633333	152.500000	1023.000000	1023.000000	2046.000000
35.980000	-0.027269	-16.116014	-3.909869	-4.722325	-4.380501	-3.103319	0.000000	-10.000000	-0.525000	28.116667	161.500000	1023.000000	1023.000000	2046.000000
36.000000	-0.026004	-15.368406	-3.754471	-4.651042	-4.160267	-2.802627	0.000000	-10.000000	-0.525000	28.283333	170.833328	1023.000000	1023.000000	2046.000000
36.020000	-0.024773	-14.641085	-3.484979	-4.492453	-3.966366	-2.697287	0.000000	-10.000000	-0.533333	28.416668	180.166672	1023.000000	1023.000000	2046.000000
36.040001	-0.023754	-14.038824	-3.334935	-4.310972	-3.779538	-2.613379	0.000000	-10.000000	-0.533333	28.316668	189.833328	1023.000000	1023.000000	2046.000000
36.060001	-0.022791	-13.469485	-3.170326	-4.203835	-3.628664	-2.466660	0.000000	-10.000000	-0.525000	28.316668	199.166672	1023.000000	1023.000000	2046.000000
36.080002	-0.021506	-12.710287	-2.945832	-4.103205	-3.391228	-2.270022	0.000000	-10.000000	-0.516667	28.299999	208.666672	1023.000000	1023.000000	2046.000000
36.099998	-0.020287	-11.989479	-2.784052	-3.901097	-3.140293	-2.164038	0.000000	-10.000000	-0.516667	28.383333	218.000000	1023.000000	1023.000000	2046.000000
36.119999	-0.019050	-11.258411	-2.539265	-3.731351	-2.970254	-2.017541	0.000000	-10.000000	-0.525000	28.366667	227.500000	1023.000000	1023.000000	2046.000000
36.139999	-0.017824	-10.533821	-2.299491	-3.605984	-2.776726	-1.851621	0.000000	-10.000000	-0.533333	28.416666	237.000000	1023.000000	1023.000000	2046.000000
36.160000	-0.016853	-9.960107	-2.179883	-3.411066	-2.565881	-1.803277	0.000000	-10.000000	-0.550000	28.400000	246.500000	1023.000000	1023.000000	2046.000000
36.180000	-0.016221	-9.586825	-2.109919	-3.299319	-2.438707	-1.738881	0.000000	-10.000000	-0.550000	28.633333	256.000000	1023.000000	1023.000000	2046.000000
36.200001	-0.015459	-9.136405	-1.915060	-3.338034	-2.349571	-1.533740	0.000000	-10.000000	-0.550000	28.500000	265.500000	1023.000000	1023.000000	2046.000000
36.220001	-0.014291	-8.446240	-1.736045	-3.200315	-2.071719	-1.438161	0.000000	-10.000000	-0.550000	28.666668	275.000000	1023.000000	1023.000000	2046.000000
36.240002	-0.013441	-7.943868	-1.613839	-3.018638	-1.986134	-1.325257	0.000000	-10.000000	-0.541667	28.550001	284.666656	1023.000000	1023.000000	2046.000000
36.259998	-0.012760	-7.541315	-1.536715	-2.936885	-1.857903	-1.209812	0.000000	-10.000000	-0.533333	28.533335	291.166656	1023.000000	1023.000000	2046.000000
36.279999	-0.012851	-7.594986	-1.572609	-2.745626	-1.844408	-1.432343	0.000000	-10.000000	-0.500000	28.133333	300.666656	1023.000000	1023.000000	2046.000000
36.299999	-0.014385	-8.501831	-1.740592	-2.816618	-2.237662	-1.706959	0.000000	-10.000000	-0.475000	27.650000	310.000000	1023.000000	1023.000000	2046.000000
36.320000	-0.016502	-9.752768	-2.054754	-3.023805	-2.671731	-2.002478	0.000000	-10.000000	-0.441667	27.049999	322.333344	1023.000000	1023.000000	2046.000000
36.340000	-0.018033	-10.657559	-2.309467	-3.105533	-2.958733	-2.283827	0.000000	-10.000000	-0.441667	26.750000	331.500000	1023.000000	1023.000000	2046.000000
36.360001	-0.019164	-11.325739	-2.489973	-3.127268	-3.222712	-2.485787	0.000000	-10.000000	-0.450000	26.549999	340.333344	1023.000000	1023.000000	2046.000000
36.380001	-0.019402	-11.466399	-2.520224	-3.178467	-3.291947	-2.475761	0.000000	-10.000000	-0.441667	26.433334	349.166656	1023.000000	1023.000000	2046.000000
36.400002	-0.019253	-11.378488	-2.605266	-3.042214	-3.170968	-2.560039	0.000000	-10.000000	-0.425000	26.200001	358.000000	1023.000000	1023.000000	2046.000000
36.419998	-0.018972	-11.212294	-2.600473	-3.014230	-3.131665	-2.465926	0.000000	-10.000000	-0.400000	26.133333	366.833344	1023.000000	1023.000000	2046.000000
36.439999	-0.018481	-10.922189	-2.451653	-2.913687	-3.108667	-2.448181	0.000000	-10.000000	-0.408333	25.950001	375.500000	1023.000000	1023.000000	2046.000000
36.459999	-0.017499	-10.341895	-2.284774	-2.708791	-2.967144	-2.381186	0.000000	-10.000000	-0.416667	25.983334	384.166656	1023.000000	1023.000000	2046.000000
36.480000	-0.016673	-9.853848	-2.103689	-2.546989	-2.908446	-2.294723	0.000000	-10.000000	-0.416667	25.883333	392.833344	1023.000000	1023.000000	2046.000000
36.500000	-0.015516	-9.169822	-1.886086	-2.351170	-2.725965	-2.206601	0.000000	-10.000000	-0.408333	25.716667	401.500000	1023.000000	1023.000000	2046.000000
36.520000	-0.014305	-8.454036	-1.701804	-2.102797	-2.508781	-2.140653	0.000000	-10.000000	-0.400000	25.366667	410.166656	1023.000000	1023.000000	2046.000000
36.540001	-0.013319	-7.871318	-1.423739	-1.989351	-2.491543	-1.966685	0.000000	-10.000000	-0.400000	24.983334	418.666656	1023.000000	1023.000000	2046.000000
36.560001	-0.012079	-7.138938	-1.270146	-1.769295	-2.258409	-1.841088	0.000000	-10.000000	-0.400000	24.766666	427.166656	1023.000000	1023.000000	2046.000000
36.580002	-0.010657	-6.298064	-1.064858	-1.599832	-1.987442	-1.645932	0.000000	-10.000000	-0.391667	24.616667	435.500000	1023.000000	1023.000000	2046.000000
36.599998	-0.009303	-5.497800	-0.864216	-1.491720	-1.746635	-1.395230	0.000000	-10.000000	-0.366667	24.333334	443.833344	1023.000000	1023.000000	2046.000000
36.619999	-0.008023	-4.741849	-0.733970	-1.361325	-1.443091	-1.203464	0.000000	-10.000000	-0.350000	23.983334	452.000000	1023.000000	1023.000000	2046.000000
36.639999	-0.006824	-4.033199	-0.550714	-1.313251	-1.227392	-0.941841	0.000000	-10.000000	-0.325000	23.550001	460.000000	1023.000000	1023.000000	2046.000000
36.660000	-0.005934	-3.506920	-0.344740	-1.153137	-1.084414	-0.924630	0.000000	-10.000000	-0.316667	23.016668	468.000000	1023.000000	1023.000000	2046.000000
36.680000	-0.004794	-2.833509	-0.276780	-0.986483	-0.757434	-0.812813	0.000000	-10.000000	-0.316667	22.683334	475.666656	1023.000000	1023.000000	2046.000000
36.700001	-0.004166	-2.461851	-0.011043	-1.017204	-0.758731	-0.674873	0.000000	-10.000000	-0.333333	22.566668	483.333344	1023.000000	1023.000000	2046.000000
36.720001	-0.003400	-2.009247	0.199709	-0.887598	-0.685332	-0.636026	0.000000	-10.000000	-0.341667	23.066668	490.666656	1023.000000	1023.000000	2046.000000
36.740002	-0.002546	-1.504829	0.406832	-0.837555	-0.589545	-0.484561	0.000000	-10.000000	-0.341667	23.266666	498.333344	1023.000000	1023.000000	2046.000000
36.759998	-0.001830	-1.081754	0.600815	-0.769569	-0.488424	-0.424576	0.000000	-10.000000	-0.341667	23.483334	506.000000	1023.000000	1023.000000	2046.000000
36.779999	-0.001061	-0.627071	0.758490	-0.610865	-0.348979	-0.425716	0.000000	-10.000000	-0.350000	23.133333	514.000000	1023.000000	1023.000000	2046.000000
36.799999	-0.000369	-0.218175	0.874651	-0.636983	-0.214956	-0.240888	0.000000	-10.000000	-0.341667	23.033333	521.833313	1023.000000	1023.000000	2046.000000
36.820000	0.000273	0.161242	0.993918	-0.633776	-0.079384	-0.119515	0.000000	-10.000000	-0.341667	22.650000	529.500000	1023.000000	1023.000000	2046.000000
36.840000	0.001056	0.623818	1.011492	-0.486627	0.168572	-0.069619	0.000000	-10.000000	-0.325000	22.566668	537.166687	1023.000000	1023.000000	2046.000000
36.860001	0.001873	1.106938	1.290792	-0.465759	0.166175	0.115730	0.000000	-10.000000	-0.316667	22.550001	544.666687	1023.000000	1023.000000	2046.000000
36.880001	0.002748	1.624117	1.415085	-0.316713	0.344813	0.180932	0.000000	-10.000000	-0.291667	22.516666	552.333313	1023.000000	1023.000000	2046.000000
36.900002	0.003952	2.335703	1.500664	-0.120444	0.662985	0.292497	0.000000	-10.000000	-0.291667	22.183334	559.666687	1023.000000	1023.000000	2046.000000
36.919998	0.004799	2.836433	1.727766	-0.100850	0.691483	0.518033	0.000000	-10.000000	-0.275000	21.733334	567.166687	1023.000000	1023.000000	2046.000000
36.939999	0.005777	3.414107	1.951528	0.026791	0.809770	0.626017	0.000000	-10.000000	-0.275000	21.366667	574.500000	1023.000000	1023.000000	2046.000000
36.959999	0.006851	4.049042	1.963694	0.232619	1.138657	0.714073	0.000000	-10.000000	-0.275000	21.100000	581.833313	1023.000000	1023.000000	2046.000000
36.980000	0.007749	4.579591	2.126486	0.289832	1.243160	0.920113	0.000000	-10.000000	-0.275000	20.600000	589.000000	1023.000000	1023.000000	2046.000000
37.000000	0.008343	4.930857	2.425855	0.400318	1.174175	0.930510	0.000000	-10.000000	-0.250000	19.883333	595.833313	1023.000000	1023.000000	2046.000000
37.020000	0.009284	5.487129	2.377393	0.634737	1.554659	0.920340	0.000000	-10.000000	-0.208333	18.716667	602.666687	1023.000000	1023.000000	2046.000000
37.040001	0.010064	5.947900	2.563880	0.613418	1.590400	1.180202	0.000000	-10.000000	-0.166667	17.250000	609.166687	1023.000000	1023.000000	2046.000000
37.060001	0.010498	6.204168	2.720245	0.688503	1.568546	1.226874	0.000000	-10.000000	-0.125000	15.666667	615.166687	1023.000000	1023.000000	2046.000000
37.080002	0.011023	6.514807	2.652965	0.827145	1.835139	1.199559	0.000000	-10.000000	-0.083333	13.633333	620.500000	1023.000000	1023.000000	2046.000000
37.099998	0.011797	6.972097	2.840845	0.851516	1.938021	1.341715	0.000000	-10.000000	-0.041667	11.283334	625.333313	1023.000000	1023.000000	2046.000000
37.119999	0.012423	7.342055	3.058186	0.903758	1.931513	1.448598	0.000000	-10.000000	-0.016667	7.850000	629.666687	1023.000000	1023.000000	2046.000000
37.139999	0.012998	7.681871	2.967003	1.050266	2.244529	1.420073	0.000000	-10.000000	0.008333	4.033333	633.000000	1023.000000	1023.000000	2046.000000
37.160000	0.013239	7.824218	2.973079	1.009394	2.269539	1.572207	0.000000	-10.000000	0.025000	0.066667	635.000000	1023.000000	1023.000000	2046.000000
37.180000	0.012863	7.602196	3.108433	0.922226	1.982914	1.588623	0.000000	-10.000000	0.041667	-3.350000	635.833313	1023.000000	1023.000000	2046.000000
37.200001	0.012942	7.648622	3.008339	0.908215	2.146549	1.585520	0.000000	-10.000000	0.066667	-6.716667	636.000000	1023.000000	1023.000000	2046.000000
37.220001	0.013130	7.759855	2.927115	0.901532	2.267081	1.664127	0.000000	-10.000000	0.083333	-9.866667	636.000000	1023.000000	1023.000000	2046.000000
37.240002	0.012614	7.454788	2.997942	0.792745	2.011063	1.653038	0.000000	-10.000000	0.133333	-12.683333	636.000000	1023.000000	1023.000000	2046.000000
37.259998	0.012211	7.216935	2.785060	0.831548	2.088000	1.512327	0.000000	-10.000000	0.166667	-14.116667	636.000000	1023.000000	1023.000000	2046.000000
37.279999	0.010751	6.354106	2.567031	0.666963	1.776323	1.343789	0.000000	-10.000000	0.208333	-15.783334	628.500000	1023.000000	1023.000000	2046.000000
37.299999	0.007885	4.660254	2.244508	0.449996	1.206625	0.759125	0.000000	-10.000000	0.225000	-17.016666	619.000000	1023.000000	1023.000000	2046.000000
37.320000	0.004429	2.617407	1.690295	0.107483	0.589663	0.229965	0.000000	-10.000000	0.241667	-18.616667	607.500000	1023.000000	1023.000000	2046.000000
37.340000	0.001540	0.910285	1.292145	-0.239365	-0.041690	-0.100806	0.000000	-10.000000	0.266667	-19.166668	601.500000	1023.000000	1023.000000	2046.000000
37.360001	-0.000871	-0.514975	0.865784	-0.411935	-0.433986	-0.534838	0.000000	-10.000000	0.283333	-19.416668	595.166687	1023.000000	1023.000000	2046.000000
37.380001	-0.002523	-1.491012	0.485814	-0.606228	-0.633770	-0.736828	0.000000	-10.000000	0.316667	-19.433334	588.833313	1023.000000	1023.000000	2046.000000
37.400002	-0.003512	-2.075789	0.419386	-0.749231	-0.947107	-0.798837	0.000000	-10.000000	0.316667	-19.383333	582.166687	1023.000000	1023.000000	2046.000000
37.419998	-0.004398	-2.598971	0.221796	-0.733585	-1.057316	-1.029866	0.000000	-10.000000	0.333333	-19.583334	575.833313	1023.000000	1023.000000	2046.000000
37.439999	-0.005194	-3.069866	-0.009675	-0.801318	-1.120423	-1.138451	0.000000	-10.000000	0.333333	-19.783335	569.166687	1023.000000	1023.000000	2046.000000
37.459999	-0.005870	-3.469252	0.081610	-0.876944	-1.479403	-1.194515	0.000000	-10.000000	0.366667	-20.500000	562.666687	1023.000000	1023.000000	2046.000000
37.480000	-0.006184	-3.654673	-0.046638	-0.769641	-1.447447	-1.390947	0.000000	-10.000000	0.383333	-21.500000	555.833313	1023.000000	1023.000000	2046.000000
37.500000	-0.006563	-3.878949	-0.147546	-0.816781	-1.519035	-1.395587	0.000000	-10.000000	0.416667	-22.833334	548.666687	1023.000000	1023.000000	2046.000000
37.520000	-0.007088	-4.188900	-0.126137	-0.881352	-1.743258	-1.438154	0.000000	-10.000000	0.458333	-24.166668	541.000000	1023.000000	1023.000000	2046.000000
37.540001	-0.007326	-4.329557	-0.196300	-0.867055	-1.743428	-1.522775	0.000000	-10.000000	0.500000	-25.066668	535.666687	1023.000000	1023.000000	2046.000000
37.560001	-0.007628	-4.508340	-0.209569	-0.957749	-1.907223	-1.433800	0.000000	-10.000000	0.541667	-25.983334	527.166687	1023.000000	1023.000000	2046.000000
37.580002	-0.007972	-4.711740	-0.250013	-0.978062	-1.992461	-1.491205	0.000000	-10.000000	0.583333	-27.000000	518.333313	1023.000000	1023.000000	2046.000000
37.599998	-0.008009	-4.733325	-0.418687	-1.059701	-1.812755	-1.442182	0.000000	-10.000000	0.641667	-28.650002	506.500000	1023.000000	1023.000000	2046.000000
37.619999	-0.008310	-4.911248	-0.471545	-1.285763	-1.897147	-1.256793	0.000000	-10.000000	0.708333	-29.966667	497.000000	1023.000000	1023.000000	2046.000000
37.639999	-0.008750	-5.171499	-0.617856	-1.307808	-1.869620	-1.376214	0.000000	-10.000000	0.750000	-30.983334	487.000000	1023.000000	1023.000000	2046.000000
37.660000	-0.009308	-5.501239	-0.762786	-1.447371	-1.905209	-1.385873	0.000000	-10.000000	0.775000	-31.383333	476.500000	1023.000000	1023.000000	2046.000000
37.680000	-0.010112	-5.975901	-0.799323	-1.542842	-2.171658	-1.462079	0.000000	-10.000000	0.775000	-31.800001	466.000000	1023.000000	1023.000000	2046.000000
37.700001	-0.010811	-6.389233	-0.976703	-1.581607	-2.190300	-1.640623	0.000000	-10.000000	0.775000	-31.966667	455.500000	1023.000000	1023.000000	2046.000000
37.720001	-0.011659	-6.890666	-1.083883	-1.783330	-2.307733	-1.715721	0.000000	-10.000000	0.783333	-31.933334	444.833344	1023.000000	1023.000000	2046.000000
37.740002	-0.012413	-7.336027	-1.060806	-2.063459	-2.539268	-1.672493	0.000000	-10.000000	0.791667	-31.783335	434.166656	1023.000000	1023.000000	2046.000000
37.759998	-0.013054	-7.715158	-1.092738	-2.084278	-2.696779	-1.841363	0.000000	-10.000000	0.791667	-31.483334	423.500000	1023.000000	1023.000000	2046.000000
37.779999	-0.013717	-8.106496	-1.191040	-2.140184	-2.777769	-1.997504	0.000000	-10.000000	0.783333	-31.416668	413.000000	1023.000000	1023.000000	2046.000000
37.799999	-0.014297	-8.449367	-1.298733	-2.349879	-2.822461	-1.978294	0.000000	-10.000000	0.766667	-31.100000	402.666656	1023.000000	1023.000000	2046.000000
37.820000	-0.015046	-8.892219	-1.403842	-2.553440	-2.992848	-1.942088	0.000000	-10.000000	0.758333	-30.950001	392.166656	1023.000000	1023.000000	2046.000000
37.840000	-0.015770	-9.319905	-1.503338	-2.570228	-3.098742	-2.147598	0.000000	-10.000000	0.750000	-30.716667	381.833344	1023.000000	1023.000000	2046.000000
37.860001	-0.016376	-9.678148	-1.647267	-2.658372	-3.102197	-2.270311	0.000000	-10.000000	0.758333	-30.583334	371.500000	1023.000000	1023.000000	2046.000000
37.880001	-0.016728	-9.886542	-1.718444	-2.833597	-3.170367	-2.164135	0.000000	-10.000000	0.758333	-30.416666	361.500000	1023.000000	1023.000000	2046.000000
37.900002	-0.017208	-10.170028	-1.791889	-2.846429	-3.271722	-2.259988	0.000000	-10.000000	0.758333	-30.283333	354.833344	1023.000000	1023.000000	2046.000000
37.919998	-0.017969	-10.619637	-2.007436	-2.815067	-3.295633	-2.501500	0.000000	-10.000000	0.750000	-30.316668	344.833344	1023.000000	1023.000000	2046.000000
37.939999	-0.018209	-10.761351	-1.981428	-2.992876	-3.414485	-2.372563	0.000000	-10.000000	0.716667	-30.166668	334.500000	1023.000000	1023.000000	2046.000000
37.959999	-0.018590	-10.986770	-2.016945	-3.110918	-3.543460	-2.315447	0.000000	-10.000000	0.683333	-29.783335	321.000000	1023.000000	1023.000000	2046.000000
37.980000	-0.019145	-11.314478	-2.238212	-3.049990	-3.475255	-2.551020	0.000000	-10.000000	0.650000	-29.166668	311.000000	1023.000000	1023.000000	2046.000000
38.000000	-0.019782	-11.691104	-2.361149	-3.098726	-3.566745	-2.664483	0.000000	-10.000000	0.650000	-28.833334	301.333344	1023.000000	1023.000000	2046.000000
38.020000	-0.020048	-11.848462	-2.290768	-3.347501	-3.752431	-2.457763	0.000000	-10.000000	0.650000	-28.616667	291.833344	1023.000000	1023.000000	2046.000000
38.040001	-0.020659	-12.209630	-2.451232	-3.275230	-3.803207	-2.679961	0.000000	-10.000000	0.641667	-28.583334	282.166656	1023.000000	1023.000000	2046.000000
38.060001	-0.021163	-12.507582	-2.639595	-3.256777	-3.804706	-2.806504	0.000000	-10.000000	0.641667	-28.400000	272.666656	1023.000000	1023.000000	2046.000000
38.080002	-0.021427	-12.663328	-2.522117	-3.486213	-4.036667	-2.618331	0.000000	-10.000000	0.641667	-28.366667	263.000000	1023.000000	1023.000000	2046.000000
38.099998	-0.022022	-13.015183	-2.667624	-3.421497	-4.086596	-2.839466	0.000000	-10.000000	0.650000	-28.316668	256.666656	1023.000000	1023.000000	2046.000000
38.119999	-0.022768	-13.455919	-2.860075	-3.471325	-4.144261	-2.980258	0.000000	-10.000000	0.650000	-28.416668	247.166672	1023.000000	1023.000000	2046.000000
38.139999	-0.022756	-13.448812	-2.805784	-3.598686	-4.212853	-2.831488	0.000000	-10.000000	0.650000	-28.533335	237.833328	1023.000000	1023.000000	2046.000000
38.160000	-0.022827	-13.490980	-2.735245	-3.688658	-4.289901	-2.777175	0.000000	-10.000000	0.641667	-28.500000	225.166672	1023.000000	1023.000000	2046.000000
38.180000	-0.023220	-13.723263	-2.954590	-3.539048	-4.161997	-3.067628	0.000000	-10.000000	0.633333	-28.250000	215.833328	1023.000000	1023.000000	2046.000000
38.200001	-0.023239	-13.734207	-2.876356	-3.577225	-4.294862	-2.985764	0.000000	-10.000000	0.600000	-27.783335	206.333328	1023.000000	1023.000000	2046.000000
38.220001	-0.023221	-13.723561	-2.841423	-3.744974	-4.344540	-2.792624	0.000000	-10.000000	0.575000	-27.466667	200.166672	1023.000000	1023.000000	2046.000000
38.240002	-0.023752	-14.037383	-3.029924	-3.715198	-4.315315	-2.976946	0.000000	-10.000000	0.550000	-27.050001	191.000000	1023.000000	1023.000000	2046.000000
38.259998	-0.024365	-14.399913	-3.159448	-3.724157	-4.379865	-3.136443	0.000000	-10.000000	0.550000	-26.800001	185.000000	1023.000000	1023.000000	2046.000000
38.279999	-0.024558	-14.513556	-3.085665	-3.841261	-4.568994	-3.017638	0.000000	-10.000000	0.533333	-26.266668	176.000000	1023.000000	1023.000000	2046.000000
38.299999	-0.024952	-14.746404	-3.174280	-3.912090	-4.648983	-3.011051	0.000000	-10.000000	0.516667	-25.950001	167.333328	1023.000000	1023.000000	2046.000000
38.320000	-0.025793	-15.243650	-3.489179	-3.857131	-4.638594	-3.258747	0.000000	-10.000000	0.491667	-25.383333	155.666672	1023.000000	1023.000000	2046.000000
38.340000	-0.026960	-15.933317	-3.646690	-3.981175	-4.940029	-3.365423	0.000000	-10.000000	0.475000	-24.766666	144.333328	1023.000000	1023.000000	2046.000000
38.360001	-0.029356	-17.349506	-3.963553	-4.325382	-5.430913	-3.629659	0.000000	-10.000000	0.441667	-23.916668	136.000000	1023.000000	1023.000000	2046.000000
38.380001	-0.033163	-19.599213	-4.628365	-4.583570	-6.004835	-4.382443	0.000000	-10.000000	0.416667	-23.316668	130.666672	1023.000000	1023.000000	2046.000000
38.400002	-0.036033	-21.295418	-5.117003	-4.898443	-6.515820	-4.764152	0.000000	-10.000000	0.383333	-22.333334	123.000000	1023.000000	1023.000000	2046.000000
38.419998	-0.038029	-22.475285	-5.452178	-5.248134	-6.930890	-4.844082	0.000000	-10.000000	0.366667	-21.700001	115.666664	1023.000000	1023.000000	2046.000000
38.439999	-0.039976	-23.625664	-5.860695	-5.405528	-7.197325	-5.162117	0.000000	-10.000000	0.350000	-21.000000	106.000000	1023.000000	1023.000000	2046.000000
38.459999	-0.041235	-24.369854	-6.172987	-5.519891	-7.320763	-5.356212	0.000000	-10.000000	0.350000	-21.016666	101.333336	1023.000000	1023.000000	2046.000000
38.480000	-0.041558	-24.560730	-6.176050	-5.687307	-7.462044	-5.235331	0.000000	-10.000000	0.350000	-20.750000	94.500000	1023.000000	1023.000000	2046.000000
38.500000	-0.042585	-25.167778	-6.431307	-5.778268	-7.556160	-5.402042	0.000000	-10.000000	0.325000	-20.250000	87.666664	1023.000000	1023.000000	2046.000000
38.520000	-0.043219	-25.542238	-6.612520	-5.716636	-7.614825	-5.598258	0.000000	-10.000000	0.283333	-19.433334	78.666664	1023.000000	1023.000000	2046.000000
38.540001	-0.043057	-25.446404	-6.498864	-5.796678	-7.715606	-5.435256	0.000000	-10.000000	0.250000	-18.516666	72.000000	1023.000000	1023.000000	2046.000000
38.560001	-0.043381	-25.638296	-6.583459	-5.835653	-7.769487	-5.449698	0.000000	-10.000000	0.233333	-17.650000	65.666664	1023.000000	1023.000000	2046.000000
38.580002	-0.043713	-25.834557	-6.700600	-5.694117	-7.772986	-5.666853	0.000000	-10.000000	0.225000	-16.733334	59.833332	1023.000000	1023.000000	2046.000000
38.599998	-0.043457	-25.682997	-6.538071	-5.789937	-7.853226	-5.501764	0.000000	-10.000000	0.200000	-15.866667	54.333332	1023.000000	1023.000000	2046.000000
38.619999	-0.043418	-25.660294	-6.604317	-5.831313	-7.799338	-5.425325	0.000000	-10.000000	0.183333	-15.250000	50.833332	1023.000000	1023.000000	2046.000000
38.639999	-0.043410	-25.655487	-6.747139	-5.804806	-7.651192	-5.452350	0.000000	-10.000000	0.183333	-14.933333	47.333332	1023.000000	1023.000000	2046.000000
38.660000	-0.043048	-25.441193	-6.694222	-6.005868	-7.580552	-5.160550	0.000000	-10.000000	0.200000	-15.383333	42.333332	1023.000000	1023.000000	2046.000000
38.680000	-0.043126	-25.487679	-6.762726	-6.138151	-7.546654	-5.040148	0.000000	-10.000000	0.208333	-15.716667	35.500000	1023.000000	1023.000000	2046.000000
38.700001	-0.043371	-25.632437	-6.939988	-6.038849	-7.436769	-5.216831	0.000000	-10.000000	0.208333	-16.116667	30.333334	1023.000000	1023.000000	2046.000000
38.720001	-0.043183	-25.521099	-6.822206	-6.120157	-7.492948	-5.085790	0.000000	-10.000000	0.200000	-15.716667	26.666666	1023.000000	1023.000000	2046.000000
38.740002	-0.043613	-25.775005	-6.926839	-6.212800	-7.540311	-5.095055	0.000000	-10.000000	0.200000	-15.433333	21.500000	1023.000000	1023.000000	2046.000000
38.759998	-0.044166	-26.102087	-7.070008	-6.208360	-7.519865	-5.303854	0.000000	-10.000000	0.191667	-14.983334	14.666667	1023.000000	1023.000000	2046.000000
38.779999	-0.044055	-26.036766	-6.768857	-6.342810	-7.744987	-5.180112	0.000000	-10.000000	0.175000	-14.400001	8.000000	1023.000000	1023.000000	2046.000000
38.799999	-0.044341	-26.205730	-6.789543	-6.440403	-7.787838	-5.187949	0.000000	-10.000000	0.150000	-13.566668	3.333333	1023.000000	1023.000000	2046.000000
38.820000	-0.044873	-26.519938	-6.826890	-6.454072	-7.854647	-5.384328	0.000000	-10.000000	0.125000	-12.583334	-1.000000	1023.000000	1023.000000	2046.000000
38.840000	-0.044768	-26.457806	-6.653565	-6.571973	-7.993919	-5.238348	0.000000	-10.000000	0.108333	-12.016666	-3.666667	1023.000000	1023.000000	2046.000000
38.860001	-0.045089	-26.647375	-6.674102	-6.680452	-8.082172	-5.210649	0.000000	-10.000000	0.100000	-11.583333	-6.333333	1023.000000	1023.000000	2046.000000
38.880001	-0.045500	-26.890636	-6.876949	-6.708163	-7.988344	-5.317181	0.000000	-10.000000	0.100000	-11.000000	-10.000000	1023.000000	1023.000000	2046.000000
38.900002	-0.045496	-26.887970	-6.857459	-6.756484	-8.006143	-5.267884	0.000000	-10.000000	0.083333	-10.216667	-14.666667	1023.000000	1023.000000	2046.000000
38.919998	-0.045439	-26.854591	-6.780492	-6.766755	-8.073010	-5.234335	0.000000	-10.000000	0.066667	-9.550000	-18.000000	1023.000000	1023.000000	2046.000000
38.939999	-0.045268	-26.753122	-6.895022	-6.760916	-7.904195	-5.192988	0.000000	-10.000000	0.050000	-9.183333	-20.166666	1023.000000	1023.000000	2046.000000
38.959999	-0.045133	-26.673742	-6.904938	-6.717453	-7.853194	-5.198157	0.000000	-10.000000	0.050000	-8.783334	-22.333334	1023.000000	1023.000000	2046.000000
38.980000	-0.044724	-26.431896	-6.714083	-6.712839	-7.900994	-5.103981	0.000000	-10.000000	0.050000	-7.933334	-25.333334	1023.000000	1023.000000	2046.000000
39.000000	-0.044631	-26.376863	-6.677930	-6.679205	-7.908110	-5.111619	0.000000	-10.000000	0.033333	-6.733334	-28.000000	1023.000000	1023.000000	2046.000000
39.020000	-0.044363	-26.218399	-6.802012	-6.712574	-7.678694	-5.025120	0.000000	-10.000000	0.025000	-4.966667	-30.166666	1023.000000	1023.000000	2046.000000
39.040001	-0.043990	-25.998156	-6.683484	-6.693841	-7.649047	-4.971784	0.000000	-10.000000	0.008333	-2.400000	-31.833334	1023.000000	1023.000000	2046.000000
39.060001	-0.043541	-25.732548	-6.552470	-6.645792	-7.628562	-4.905723	0.000000	-10.000000	-0.008333	0.900000	-32.666668	1023.000000	1023.000000	2046.000000
39.080002	-0.043180	-25.519281	-6.574670	-6.563015	-7.472149	-4.909449	0.000000	-10.000000	-0.033333	3.400000	-33.000000	1023.000000	1023.000000	2046.000000
39.099998	-0.042640	-25.199951	-6.483437	-6.559213	-7.347369	-4.809931	0.000000	-10.000000	-0.041667	5.483334	-33.000000	1023.000000	1023.000000	2046.000000
39.119999	-0.041907	-24.766806	-6.285323	-6.538748	-7.311239	-4.631495	0.000000	-10.000000	-0.050000	7.500000	-33.000000	1023.000000	1023.000000	2046.000000
39.139999	-0.041230	-24.367043	-6.197014	-6.430892	-7.163582	-4.575554	0.000000	-10.000000	-0.075000	10.183333	-33.000000	1023.000000	1023.000000	2046.000000
39.160000	-0.040590	-23.988741	-6.142238	-6.331328	-6.941915	-4.573259	0.000000	-10.000000	-0.108333	12.033333	-33.000000	1023.000000	1023.000000	2046.000000
39.180000	-0.039904	-23.583239	-6.044441	-6.271172	-6.766023	-4.501604	0.000000	-10.000000	-0.141667	13.283333	-33.000000	1023.000000	1023.000000	2046.000000
39.200001	-0.039158	-23.142557	-5.891848	-6.189634	-6.663344	-4.397731	0.000000	-10.000000	-0.175000	14.500000	-33.000000	1023.000000	1023.000000	2046.000000
39.220001	-0.038159	-22.551861	-5.822956	-6.107781	-6.351310	-4.269814	0.000000	-10.000000	-0.208333	16.116667	-14.000000	1023.000000	1023.000000	2046.000000
39.240002	-0.037081	-21.915045	-5.539880	-6.036150	-6.211228	-4.127788	0.000000	-10.000000	-0.241667	17.666668	6.500000	1023.000000	1023.000000	2046.000000
39.259998	-0.036262	-21.430912	-5.416133	-5.875185	-6.052128	-4.087466	0.000000	-10.000000	-0.266667	19.233334	29.000000	1023.000000	1023.000000	2046.000000
39.279999	-0.035614	-21.047720	-5.400162	-5.789140	-5.822408	-4.036010	0.000000	-10.000000	-0.316667	20.816668	34.833332	1023.000000	1023.000000	2046.000000
39.299999	-0.034809	-20.572056	-5.224567	-5.806479	-5.683706	-3.857305	0.000000	-10.000000	-0.350000	22.200001	41.500000	1023.000000	1023.000000	2046.000000
39.320000	-0.033960	-20.070587	-5.044385	-5.686338	-5.554609	-3.785255	0.000000	-10.000000	-0.366667	22.983334	48.666668	1023.000000	1023.000000	2046.000000
39.340000	-0.033358	-19.714319	-5.037614	-5.548878	-5.357420	-3.770406	0.000000	-10.000000	-0.366667	23.450001	56.166668	1023.000000	1023.000000	2046.000000
39.360001	-0.032483	-19.197659	-4.854950	-5.497590	-5.276526	-3.568593	0.000000	-10.000000	-0.383333	24.016666	66.666664	1023.000000	1023.000000	2046.000000
39.380001	-0.031752	-18.765717	-4.806107	-5.313284	-5.104283	-3.542043	0.000000	-10.000000	-0.408333	24.533335	74.666664	1023.000000	1023.000000	2046.000000
39.400002	-0.031586	-18.667255	-4.810031	-5.241119	-5.070151	-3.545953	0.000000	-10.000000	-0.416667	24.866667	82.666664	1023.000000	1023.000000	2046.000000
39.419998	-0.032685	-19.316851	-4.938971	-5.298014	-5.294064	-3.785802	0.000000	-10.000000	-0.408333	24.866667	91.000000	1023.000000	1023.000000	2046.000000
39.439999	-0.034977	-20.671698	-5.262867	-5.439205	-5.740411	-4.229215	0.000000	-10.000000	-0.400000	24.866667	99.333336	1023.000000	1023.000000	2046.000000
39.459999	-0.037084	-21.916862	-5.620578	-5.638978	-6.118062	-4.539245	0.000000	-10.000000	-0.391667	24.850000	110.666664	1023.000000	1023.000000	2046.000000
39.480000	-0.038119	-22.528030	-5.882429	-5.762167	-6.263537	-4.619897	0.000000	-10.000000	-0.375000	24.683334	119.000000	1023.000000	1023.000000	2046.000000
39.500000	-0.038403	-22.696405	-5.910836	-5.827741	-6.327545	-4.630284	0.000000	-10.000000	-0.358333	24.516666	127.333336	1023.000000	1023.000000	2046.000000
39.520000	-0.038338	-22.657965	-6.012598	-5.812371	-6.210490	-4.622506	0.000000	-10.000000	-0.366667	24.333334	135.333328	1023.000000	1023.000000	2046.000000
39.540001	-0.038111	-22.523565	-6.022312	-5.784289	-6.118248	-4.598716	0.000000	-10.000000	-0.383333	24.216667	140.666672	1023.000000	1023.000000	2046.000000
39.560001	-0.037633	-22.241056	-5.872148	-5.727474	-6.104132	-4.537303	0.000000	-10.000000	-0.408333	24.400000	148.666672	1023.000000	1023.000000	2046.000000
39.580002	-0.036893	-21.803986	-5.741741	-5.533974	-5.988842	-4.539430	0.000000	-10.000000	-0.425000	24.783333	154.000000	1023.000000	1023.000000	2046.000000
39.599998	-0.036079	-21.322607	-5.609663	-5.308412	-5.896233	-4.508301	0.000000	-10.000000	-0.441667	25.500000	162.333328	1023.000000	1023.000000	2046.000000
39.619999	-0.035103	-20.745979	-5.429404	-5.206458	-5.769814	-4.340303	0.000000	-10.000000	-0.441667	25.783333	170.833328	1023.000000	1023.000000	2046.000000
39.639999	-0.033959	-20.070047	-5.197823	-5.014091	-5.608260	-4.249874	0.000000	-10.000000	-0.441667	26.200001	179.500000	1023.000000	1023.000000	2046.000000
39.660000	-0.032686	-19.317198	-4.982561	-4.782622	-5.415423	-4.136593	0.000000	-10.000000	-0.458333	26.350000	188.166672	1023.000000	1023.000000	2046.000000
39.680000	-0.031387	-18.549429	-4.771340	-4.587025	-5.229971	-3.961092	0.000000	-10.000000	-0.458333	26.616667	197.000000	1023.000000	1023.000000	2046.000000
39.700001	-0.029862	-17.648512	-4.505344	-4.444566	-5.009012	-3.689590	0.000000	-10.000000	-0.458333	26.566668	205.833328	1023.000000	1023.000000	2046.000000
39.720001	-0.028507	-16.847631	-4.374192	-4.342144	-4.656373	-3.474921	0.000000	-10.000000	-0.425000	26.316668	214.666672	1023.000000	1023.000000	2046.000000
39.740002	-0.027411	-16.200169	-4.208600	-4.248499	-4.412461	-3.330608	0.000000	-10.000000	-0.416667	25.666668	226.333328	1023.000000	1023.000000	2046.000000
39.759998	-0.026118	-15.435750	-3.993883	-4.144524	-4.164183	-3.133160	0.000000	-10.000000	-0.391667	25.133333	237.833328	1023.000000	1023.000000	2046.000000
39.779999	-0.025075	-14.819408	-3.740585	-4.041737	-4.051426	-2.985661	0.000000	-10.000000	-0.383333	24.733334	246.333328	1023.000000	1023.000000	2046.000000
39.799999	-0.024096	-14.240622	-3.551503	-3.957724	-3.845718	-2.885676	0.000000	-10.000000	-0.375000	24.566668	251.666672	1023.000000	1023.000000	2046.000000
39.820000	-0.023294	-13.766926	-3.431731	-3.777450	-3.674137	-2.883607	0.000000	-10.000000	-0.383333	24.433334	257.000000	1023.000000	1023.000000	2046.000000
39.840000	-0.022427	-13.254407	-3.181423	-3.709471	-3.624372	-2.739142	0.000000	-10.000000	-0.391667	24.266666	265.166656	1023.000000	1023.000000	2046.000000
39.860001	-0.021515	-12.715459	-2.909179	-3.644710	-3.554684	-2.606886	0.000000	-10.000000	-0.400000	24.483334	273.500000	1023.000000	1023.000000	2046.000000
39.880001	-0.020746	-12.261075	-2.762005	-3.516287	-3.421043	-2.561741	0.000000	-10.000000	-0.416667	24.900000	281.833344	1023.000000	1023.000000	2046.000000
39.900002	-0.020046	-11.847297	-2.600859	-3.469991	-3.351702	-2.424744	0.000000	-10.000000	-0.433333	25.283333	290.000000	1023.000000	1023.000000	2046.000000
39.919998	-0.019219	-11.358280	-2.430308	-3.395957	-3.220646	-2.311369	0.000000	-10.000000	-0.450000	25.466667	298.333344	1023.000000	1023.000000	2046.000000
39.939999	-0.018513	-10.941330	-2.373969	-3.338160	-3.011811	-2.217390	0.000000	-10.000000	-0.450000	25.549999	306.666656	1023.000000	1023.000000	2046.000000
39.959999	-0.017608	-10.406508	-2.218988	-3.259664	-2.891536	-2.036319	0.000000	-10.000000	-0.450000	25.716667	315.333344	1023.000000	1023.000000	2046.000000
39.980000	-0.016487	-9.743625	-1.993150	-3.170321	-2.724798	-1.855356	0.000000	-10.000000	-0.450000	25.700001	323.833344	1023.000000	1023.000000	2046.000000
40.000000	-0.015423	-9.115252	-1.870298	-2.991425	-2.461460	-1.792068	0.000000	-10.000000	-0.450000	25.450001	332.500000	1023.000000	1023.000000	2046.000000
40.020000	-0.014370	-8.492904	-1.696518	-2.824898	-2.326140	-1.645347	0.000000	-10.000000	-0.441667	25.233334	341.000000	1023.000000	1023.000000	2046.000000
40.040001	-0.013091	-7.736548	-1.458383	-2.714508	-2.154490	-1.409167	0.000000	-10.000000	-0.441667	25.200001	349.500000	1023.000000	1023.000000	2046.000000
40.060001	-0.011891	-7.027435	-1.353744	-2.556440	-1.835856	-1.281395	0.000000	-10.000000	-0.441667	25.316668	357.833344	1023.000000	1023.000000	2046.000000
40.080002	-0.010868	-6.422824	-1.199982	-2.398671	-1.671749	-1.152422	0.000000	-10.000000	-0.458333	25.666668	366.333344	1023.000000	1023.000000	2046.000000
40.099998	-0.009607	-5.677961	-0.941014	-2.269906	-1.524805	-0.942235	0.000000	-10.000000	-0.450000	26.150002	374.833344	1023.000000	1023.000000	2046.000000
40.119999	-0.008315	-4.914218	-0.784201	-2.140741	-1.234303	-0.754973	0.000000	-10.000000	-0.450000	26.666668	383.500000	1023.000000	1023.000000	2046.000000
40.139999	-0.007430	-4.391370	-0.685318	-1.922048	-1.043870	-0.740134	0.000000	-10.000000	-0.458333	26.950001	392.166656	1023.000000	1023.000000	2046.000000
40.160000	-0.006431	-3.800446	-0.519313	-1.838190	-0.880505	-0.562438	0.000000	-10.000000	-0.466667	27.049999	401.166656	1023.000000	1023.000000	2046.000000
40.180000	-0.005297	-3.130550	-0.304205	-1.687565	-0.691379	-0.447401	0.000000	-10.000000	-0.466667	26.966667	410.333344	1023.000000	1023.000000	2046.000000
40.200001	-0.004194	-2.478516	-0.170584	-1.530430	-0.475814	-0.301688	0.000000	-10.000000	-0.441667	26.716667	419.333344	1023.000000	1023.000000	2046.000000
40.220001	-0.003224	-1.905301	0.042927	-1.479404	-0.359117	-0.109707	0.000000	-10.000000	-0.433333	26.549999	428.166656	1023.000000	1023.000000	2046.000000
40.240002	-0.001931	-1.141310	0.257625	-1.292830	-0.053859	-0.052246	0.000000	-10.000000	-0.416667	26.366667	437.000000	1023.000000	1023.000000	2046.000000
40.259998	-0.000653	-0.386207	0.427495	-1.086135	0.189278	0.083155	0.000000	-10.000000	-0.408333	26.183334	446.000000	1023.000000	1023.000000	2046.000000
40.279999	0.000262	0.154978	0.612397	-1.004925	0.299947	0.247559	0.000000	-10.000000	-0.400000	26.033335	454.833344	1023.000000	1023.000000	2046.000000
40.299999	0.001224	0.723262	0.766386	-0.944661	0.501428	0.400110	0.000000	-10.000000	-0.416667	26.066668	463.500000	1023.000000	1023.000000	2046.000000
40.320000	0.001705	1.007407	0.779327	-0.848274	0.696594	0.379760	0.000000	-10.000000	-0.416667	26.283335	472.166656	1023.000000	1023.000000	2046.000000
40.340000	0.002400	1.418204	0.937963	-0.804641	0.790194	0.494689	0.000000	-10.000000	-0.408333	26.150000	480.833344	1023.000000	1023.000000	2046.000000
40.360001	0.003350	1.980093	1.114975	-0.784497	0.955866	0.693749	0.000000	-10.000000	-0.391667	25.716667	489.666656	1023.000000	1023.000000	2046.000000
40.380001	0.004187	2.474467	1.250957	-0.650336	1.122690	0.751155	0.000000	-10.000000	-0.375000	24.883333	498.333344	1023.000000	1023.000000	2046.000000
40.400002	0.004432	2.619306	1.230752	-0.494605	1.151424	0.731735	0.000000	-10.000000	-0.350000	23.900000	506.833344	1023.000000	1023.000000	2046.000000
40.419998	0.003897	2.302899	1.186974	-0.438076	1.010437	0.543564	0.000000	-10.000000	-0.300000	22.783333	515.000000	1023.000000	1023.000000	2046.000000
40.439999	0.002147	1.268847	0.978660	-0.565806	0.664837	0.191155	0.000000	-10.000000	-0.283333	21.983334	522.666687	1023.000000	1023.000000	2046.000000
40.459999	-0.000160	-0.094435	0.715147	-0.770163	0.110214	-0.149632	0.000000	-10.000000	-0.275000	21.366667	530.166687	1023.000000	1023.000000	2046.000000
40.480000	-0.001916	-1.132086	0.500638	-0.872745	-0.253979	-0.505999	0.000000	-10.000000	-0.283333	20.766666	537.333313	1023.000000	1023.000000	2046.000000
40.500000	-0.002821	-1.667482	0.284283	-0.916690	-0.357859	-0.677216	0.000000	-10.000000	-0.283333	20.566668	544.500000	1023.000000	1023.000000	2046.000000
40.520000	-0.003464	-2.047497	0.237093	-0.993515	-0.567793	-0.723282	0.000000	-10.000000	-0.291667	20.400000	551.333313	1023.000000	1023.000000	2046.000000
40.540001	-0.003449	-2.038140	0.159531	-0.923861	-0.486388	-0.787422	0.000000	-10.000000	-0.283333	20.500000	558.166687	1023.000000	1023.000000	2046.000000
40.560001	-0.003126	-1.847588	0.181403	-0.852999	-0.375098	-0.800894	0.000000	-10.000000	-0.275000	20.133333	565.000000	1023.000000	1023.000000	2046.000000
40.580002	-0.002919	-1.725317	0.324685	-0.760322	-0.481186	-0.808495	0.000000	-10.000000	-0.258333	19.883333	571.833313	1023.000000	1023.000000	2046.000000
40.599998	-0.002141	-1.265372	0.457753	-0.574573	-0.333738	-0.814813	0.000000	-10.000000	-0.258333	19.516666	578.666687	1023.000000	1023.000000	2046.000000
40.619999	-0.001346	-0.795630	0.630405	-0.396227	-0.272185	-0.757623	0.000000	-10.000000	-0.250000	19.433334	585.166687	1023.000000	1023.000000	2046.000000
40.639999	-0.000685	-0.404942	0.896552	-0.215440	-0.314994	-0.771059	0.000000	-10.000000	-0.241667	19.100000	591.666687	1023.000000	1023.000000	2046.000000
40.660000	0.000435	0.256894	0.997881	0.003782	-0.064424	-0.680345	0.000000	-10.000000	-0.225000	18.850000	598.000000	1023.000000	1023.000000	2046.000000
40.680000	0.001341	0.792381	1.165065	0.110492	0.050495	-0.533671	0.000000	-10.000000	-0.208333	18.300001	604.333313	1023.000000	1023.000000	2046.000000
40.700001	0.002227	1.316329	1.400824	0.197871	0.101227	-0.383594	0.000000	-10.000000	-0.183333	17.983334	610.500000	1023.000000	1023.000000	2046.000000
40.720001	0.003389	2.002736	1.534950	0.403284	0.361673	-0.297171	0.000000	-10.000000	-0.166667	17.483334	616.500000	1023.000000	1023.000000	2046.000000
40.740002	0.004663	2.755806	1.683670	0.470132	0.587930	0.014074	0.000000	-10.000000	-0.116667	16.483334	622.500000	1023.000000	1023.000000	2046.000000
40.759998	0.005340	3.155712	1.804880	0.511056	0.694274	0.145502	0.000000	-10.000000	-0.100000	14.716667	628.333313	1023.000000	1023.000000	2046.000000
40.779999	0.006165	3.643762	1.922168	0.624107	0.874988	0.222499	0.000000	-10.000000	-0.066667	12.966667	633.500000	1023.000000	1023.000000	2046.000000
40.799999	0.006929	4.094811	1.961464	0.794392	1.085965	0.252990	0.000000	-10.000000	-0.058333	11.316667	638.000000	1023.000000	1023.000000	2046.000000
40.820000	0.007306	4.317862	1.981899	0.862390	1.199669	0.273904	0.000000	-10.000000	-0.025000	9.933333	642.000000	1023.000000	1023.000000	2046.000000
40.840000	0.007552	4.463319	2.177746	0.765062	1.105628	0.414883	0.000000	-10.000000	-0.008333	8.516666	645.666687	1023.000000	1023.000000	2046.000000
40.860001	0.007737	4.572540	2.213049	0.848253	1.180442	0.330796	0.000000	-10.000000	0.000000	7.483334	648.833313	1023.000000	1023.000000	2046.000000
40.880001	0.008167	4.826962	2.221449	0.846494	1.291743	0.467277	0.000000	-10.000000	0.000000	6.850000	651.333313	1023.000000	1023.000000	2046.000000
40.900002	0.008158	4.821500	2.445706	0.819467	1.083889	0.472438	0.000000	-10.000000	0.000000	5.816667	653.833313	1023.000000	1023.000000	2046.000000
40.919998	0.008224	4.860370	2.494848	0.856630	1.068755	0.440136	0.000000	-10.000000	0.016667	3.650000	656.000000	1023.000000	1023.000000	2046.000000
40.939999	0.008347	4.933235	2.438746	0.810016	1.174245	0.510228	0.000000	-10.000000	0.033333	0.600000	657.833313	1023.000000	1023.000000	2046.000000
40.959999	0.008061	4.764205	2.423199	0.680535	1.092171	0.568301	0.000000	-10.000000	0.050000	-2.333333	658.666687	1023.000000	1023.000000	2046.000000
40.980000	0.007781	4.598612	2.437757	0.645029	0.988074	0.527751	0.000000	-10.000000	0.058333	-5.200000	659.000000	1023.000000	1023.000000	2046.000000
41.000000	0.007934	4.689037	2.330262	0.746867	1.128011	0.483898	0.000000	-10.000000	0.083333	-7.783334	659.000000	1023.000000	1023.000000	2046.000000
41.020000	0.007991	4.722831	2.246659	0.660113	1.167985	0.648073	0.000000	-10.000000	0.100000	-10.500000	659.000000	1023.000000	1023.000000	2046.000000
41.040001	0.007622	4.504417	2.266536	0.608582	1.005362	0.623936	0.000000	-10.000000	0.133333	-12.650001	659.000000	1023.000000	1023.000000	2046.000000
41.060001	0.007470	4.414786	2.242765	0.680908	0.971218	0.519894	0.000000	-10.000000	0.158333	-14.466667	659.000000	1023.000000	1023.000000	2046.000000
41.080002	0.007552	4.463313	2.204387	0.598113	1.004772	0.656042	0.000000	-10.000000	0.208333	-16.266666	649.166687	1023.000000	1023.000000	2046.000000
41.099998	0.007256	4.288390	2.205555	0.550182	0.872643	0.660010	0.000000	-10.000000	0.233333	-17.450001	639.333313	1023.000000	1023.000000	2046.000000
41.119999	0.006965	4.116116	2.152559	0.539385	0.804614	0.619558	0.000000	-10.000000	0.266667	-18.500000	627.500000	1023.000000	1023.000000	2046.000000
41.139999	0.006686	3.951305	2.007457	0.507451	0.844486	0.591911	0.000000	-10.000000	0.300000	-19.183334	623.333313	1023.000000	1023.000000	2046.000000
41.160000	0.006314	3.731813	1.974032	0.417757	0.721279	0.618746	0.000000	-10.000000	0.341667	-20.216667	617.000000	1023.000000	1023.000000	2046.000000
41.180000	0.005859	3.462910	1.932401	0.413974	0.599153	0.517381	0.000000	-10.000000	0.375000	-21.366667	610.166687	1023.000000	1023.000000	2046.000000
41.200001	0.005415	3.200029	1.774462	0.371870	0.626361	0.427336	0.000000	-10.000000	0.400000	-22.416666	603.166687	1023.000000	1023.000000	2046.000000
41.220001	0.005031	2.973494	1.614478	0.252564	0.641570	0.464882	0.000000	-10.000000	0.425000	-23.299999	595.666687	1023.000000	1023.000000	2046.000000
41.240002	0.004591	2.713194	1.755789	0.136951	0.366497	0.453957	0.000000	-10.000000	0.458333	-24.033333	588.000000	1023.000000	1023.000000	2046.000000
41.259998	0.004578	2.705823	1.776553	0.185997	0.416791	0.326483	0.000000	-10.000000	0.491667	-24.850000	580.000000	1023.000000	1023.000000	2046.000000
41.279999	0.004649	2.747298	1.611430	0.158865	0.574940	0.402062	0.000000	-10.000000	0.516667	-25.650002	571.666687	1023.000000	1023.000000	2046.000000
41.299999	0.004271	2.523923	1.625292	0.020594	0.410811	0.467226	0.000000	-10.000000	0.533333	-26.050001	563.000000	1023.000000	1023.000000	2046.000000
41.320000	0.003731	2.205153	1.563609	-0.029327	0.320550	0.350321	0.000000	-10.000000	0.533333	-26.433334	554.166687	1023.000000	1023.000000	2046.000000
41.340000	0.003535	2.089438	1.368005	-0.170967	0.437645	0.454755	0.000000	-10.000000	0.541667	-26.716667	545.333313	1023.000000	1023.000000	2046.000000
41.360001	0.003101	1.832944	1.297134	-0.274790	0.359981	0.450619	0.000000	-10.000000	0.558333	-27.500000	536.500000	1023.000000	1023.000000	2046.000000
41.380001	0.002487	1.469727	1.326245	-0.372701	0.165841	0.350342	0.000000	-10.000000	0.600000	-27.766666	527.333313	1023.000000	1023.000000	2046.000000
41.400002	0.001917	1.132699	1.073461	-0.452673	0.193328	0.318583	0.000000	-10.000000	0.633333	-28.416666	518.000000	1023.000000	1023.000000	2046.000000
41.419998	0.000540	0.318966	0.855153	-0.556525	-0.071302	0.091639	0.000000	-10.000000	0.650000	-28.716667	508.500000	1023.000000	1023.000000	2046.000000
41.439999	-0.002019	-1.193026	0.598011	-0.782835	-0.652074	-0.356128	0.000000	-10.000000	0.650000	-29.433334	499.000000	1023.000000	1023.000000	2046.000000
41.459999	-0.005563	-3.287796	0.021387	-1.205230	-1.219142	-0.884811	0.000000	-10.000000	0.658333	-29.750000	489.333344	1023.000000	1023.000000	2046.000000
41.480000	-0.009200	-5.436933	-0.518135	-1.644091	-1.902690	-1.372016	0.000000	-10.000000	0.666667	-30.100000	479.500000	1023.000000	1023.000000	2046.000000
41.500000	-0.012227	-7.225982	-0.922183	-1.939903	-2.548256	-1.815641	0.000000	-10.000000	0.666667	-30.000000	469.500000	1023.000000	1023.000000	2046.000000
41.520000	-0.014379	-8.498251	-1.310715	-2.173383	-2.914544	-2.099609	0.000000	-10.000000	0.691667	-30.066668	459.500000	1023.000000	1023.000000	2046.000000
41.540001	-0.015857	-9.371218	-1.791513	-2.330064	-2.926826	-2.322814	0.000000	-10.000000	0.716667	-30.350000	449.333344	1023.000000	1023.000000	2046.000000
41.560001	-0.017227	-10.181021	-2.079643	-2.506871	-3.147268	-2.447238	0.000000	-10.000000	0.750000	-30.816668	439.000000	1023.000000	1023.000000	2046.000000
41.580002	-0.018351	-10.845588	-2.123323	-2.652604	-3.483690	-2.585970	0.000000	-10.000000	0.733333	-30.983334	428.666656	1023.000000	1023.000000	2046.000000
41.599998	-0.019264	-11.384911	-2.285258	-2.584049	-3.674391	-2.841212	0.000000	-10.000000	0.733333	-30.816668	418.333344	1023.000000	1023.000000	2046.000000
41.619999	-0.019803	-11.703806	-2.436135	-2.604623	-3.696901	-2.966146	0.000000	-10.000000	0.733333	-30.666668	408.000000	1023.000000	1023.000000	2046.000000
41.639999	-0.020288	-11.990163	-2.565126	-2.690439	-3.760715	-2.973883	0.000000	-10.000000	0.750000	-30.633333	397.666656	1023.000000	1023.000000	2046.000000
41.660000	-0.020928	-12.368625	-2.555202	-2.722395	-4.000295	-3.090732	0.000000	-10.000000	0.733333	-30.516666	387.500000	1023.000000	1023.000000	2046.000000
41.680000	-0.021481	-12.695543	-2.591508	-2.732188	-4.156963	-3.214884	0.000000	-10.000000	0.716667	-30.283333	377.500000	1023.000000	1023.000000	2046.000000
41.700001	-0.021813	-12.891526	-2.749362	-2.755680	-4.110156	-3.276329	0.000000	-10.000000	0.683333	-29.916668	367.500000	1023.000000	1023.000000	2046.000000
41.720001	-0.021897	-12.941356	-2.784163	-2.875380	-4.129080	-3.152733	0.000000	-10.000000	0.675000	-29.533335	357.500000	1023.000000	1023.000000	2046.000000
41.740002	-0.021991	-12.996615	-2.806903	-2.927993	-4.155368	-3.106351	0.000000	-10.000000	0.675000	-29.483334	347.500000	1023.000000	1023.000000	2046.000000
41.759998	-0.022294	-13.175625	-2.906363	-3.050747	-4.115459	-3.103055	0.000000	-10.000000	0.691667	-29.750000	337.500000	1023.000000	1023.000000	2046.000000
41.779999	-0.022652	-13.387550	-3.094402	-3.251912	-4.014917	-3.026320	0.000000	-10.000000	0.700000	-30.166668	327.500000	1023.000000	1023.000000	2046.000000
41.799999	-0.023278	-13.757553	-3.140883	-3.344745	-4.231297	-3.040629	0.000000	-10.000000	0.700000	-30.350000	317.500000	1023.000000	1023.000000	2046.000000
41.820000	-0.023804	-14.068054	-3.283493	-3.281855	-4.248352	-3.254355	0.000000	-10.000000	0.700000	-30.316668	307.500000	1023.000000	1023.000000	2046.000000
41.840000	-0.024377	-14.407010	-3.422077	-3.471790	-4.274953	-3.238190	0.000000	-10.000000	0.683333	-30.100000	297.500000	1023.000000	1023.000000	2046.000000
41.860001	-0.025218	-14.903657	-3.378307	-3.654117	-4.591382	-3.279852	0.000000	-10.000000	0.666667	-29.800001	287.500000	1023.000000	1023.000000	2046.000000
41.880001	-0.025772	-15.231351	-3.505303	-3.642131	-4.565297	-3.518619	0.000000	-10.000000	0.641667	-29.250000	277.500000	1023.000000	1023.000000	2046.000000
41.900002	-0.026294	-15.539618	-3.499370	-3.907412	-4.723124	-3.409713	0.000000	-10.000000	0.625000	-28.733334	267.666656	1023.000000	1023.000000	2046.000000
41.919998	-0.027100	-16.016310	-3.434953	-3.969763	-5.017920	-3.593673	0.000000	-10.000000	0.608333	-28.116667	258.000000	1023.000000	1023.000000	2046.000000
41.939999	-0.027882	-16.478422	-3.626000	-4.083193	-5.031969	-3.737261	0.000000	-10.000000	0.616667	-27.733334	248.666672	1023.000000	1023.000000	2046.000000
41.959999	-0.028359	-16.759933	-3.728079	-4.284570	-5.125045	-3.622239	0.000000	-10.000000	0.625000	-27.416668	239.500000	1023.000000	1023.000000	2046.000000
41.980000	-0.029135	-17.218981	-3.834003	-4.275133	-5.235566	-3.874279	0.000000	-10.000000	0.625000	-27.400002	230.333328	1023.000000	1023.000000	2046.000000
42.000000	-0.029660	-17.528961	-3.985371	-4.447237	-5.259100	-3.837254	0.000000	-10.000000	0.608333	-27.366667	221.166672	1023.000000	1023.000000	2046.000000
42.020000	-0.029732	-17.571575	-3.954712	-4.521691	-5.363708	-3.731463	0.000000	-10.000000	0.600000	-27.366667	212.000000	1023.000000	1023.000000	2046.000000
42.040001	-0.030426	-17.981606	-4.159487	-4.465685	-5.376673	-3.979761	0.000000	-10.000000	0.583333	-27.150002	202.833328	1023.000000	1023.000000	2046.000000
42.060001	-0.030536	-18.047020	-4.141233	-4.587341	-5.463816	-3.854630	0.000000	-10.000000	0.566667	-26.966667	193.833328	1023.000000	1023.000000	2046.000000
42.080002	-0.030913	-18.269791	-4.119081	-4.669822	-5.639752	-3.841134	0.000000	-10.000000	0.541667	-26.683334	184.833328	1023.000000	1023.000000	2046.000000
42.099998	-0.031454	-18.589285	-4.347217	-4.544006	-5.581855	-4.116206	0.000000	-10.000000	0.533333	-26.450001	176.000000	1023.000000	1023.000000	2046.000000
42.119999	-0.031494	-18.612967	-4.265751	-4.773990	-5.720066	-3.853160	0.000000	-10.000000	0.516667	-26.166668	167.000000	1023.000000	1023.000000	2046.000000
42.139999	-0.031818	-18.804531	-4.386949	-4.736570	-5.735172	-3.945840	0.000000	-10.000000	0.508333	-25.650000	158.166672	1023.000000	1023.000000	2046.000000
42.160000	-0.032256	-19.063389	-4.498105	-4.730497	-5.782769	-4.052020	0.000000	-10.000000	0.500000	-25.133333	149.500000	1023.000000	1023.000000	2046.000000
42.180000	-0.032293	-19.085146	-4.411232	-4.898472	-5.919146	-3.856295	0.000000	-10.000000	0.491667	-24.316668	141.166672	1023.000000	1023.000000	2046.000000
42.200001	-0.032897	-19.441841	-4.577720	-4.812286	-5.950364	-4.101472	0.000000	-10.000000	0.475000	-23.833334	133.000000	1023.000000	1023.000000	2046.000000
42.220001	-0.032947	-19.471935	-4.595909	-4.924187	-5.973228	-3.978612	0.000000	-10.000000	0.441667	-23.266666	125.166664	1023.000000	1023.000000	2046.000000
42.240002	-0.033154	-19.594236	-4.609484	-4.964778	-6.064022	-3.955952	0.000000	-10.000000	0.400000	-22.983334	117.500000	1023.000000	1023.000000	2046.000000
42.259998	-0.033808	-19.980797	-4.835137	-4.925242	-6.034318	-4.186098	0.000000	-10.000000	0.375000	-22.433334	109.833336	1023.000000	1023.000000	2046.000000
42.279999	-0.033654	-19.889381	-4.637756	-5.125698	-6.213140	-3.912787	0.000000	-10.000000	0.366667	-22.200001	102.333336	1023.000000	1023.000000	2046.000000
42.299999	-0.033901	-20.035622	-4.800625	-4.968139	-6.076620	-4.190237	0.000000	-10.000000	0.366667	-21.750000	94.833336	1023.000000	1023.000000	2046.000000
42.320000	-0.033633	-19.877350	-4.712073	-5.001627	-6.079432	-4.084218	0.000000	-10.000000	0.358333	-21.300001	87.666664	1023.000000	1023.000000	2046.000000
42.340000	-0.033203	-19.622919	-4.608162	-5.051244	-6.066885	-3.896628	0.000000	-10.000000	0.341667	-20.616667	80.500000	1023.000000	1023.000000	2046.000000
42.360001	-0.033558	-19.832890	-4.795093	-4.937336	-5.999698	-4.100764	0.000000	-10.000000	0.308333	-19.833334	73.666664	1023.000000	1023.000000	2046.000000
42.380001	-0.033489	-19.792280	-4.700310	-5.104668	-6.065596	-3.921706	0.000000	-10.000000	0.275000	-19.216667	67.000000	1023.000000	1023.000000	2046.000000
42.400002	-0.033741	-19.940943	-4.787400	-5.130416	-6.065740	-3.957387	0.000000	-10.000000	0.241667	-18.500000	60.666668	1023.000000	1023.000000	2046.000000
42.419998	-0.034112	-20.159966	-4.870537	-5.079808	-6.094957	-4.114664	0.000000	-10.000000	0.225000	-17.983334	54.500000	1023.000000	1023.000000	2046.000000
42.439999	-0.034094	-20.149754	-4.840889	-5.204648	-6.163431	-3.940785	0.000000	-10.000000	0.208333	-17.333334	48.500000	1023.000000	1023.000000	2046.000000
42.459999	-0.034527	-20.405731	-4.983793	-5.168630	-6.215900	-4.037409	0.000000	-10.000000	0.200000	-16.733334	42.666668	1023.000000	1023.000000	2046.000000
42.480000	-0.035673	-21.082809	-5.260113	-5.150204	-6.346135	-4.326360	0.000000	-10.000000	0.183333	-16.000000	37.000000	1023.000000	1023.000000	2046.000000
42.500000	-0.037270	-22.026627	-5.474084	-5.452672	-6.723889	-4.375983	0.000000	-10.000000	0.166667	-14.933333	31.666666	1023.000000	1023.000000	2046.000000
42.520000	-0.040708	-24.058449	-6.059669	-5.689816	-7.233483	-5.075479	0.000000	-10.000000	0.133333	-13.716666	26.666666	1023.000000	1023.000000	2046.000000
42.540001	-0.043460	-25.684835	-6.512796	-5.977518	-7.696614	-5.497907	0.000000	-10.000000	0.108333	-12.166667	22.166666	1023.000000	1023.000000	2046.000000
42.560001	-0.045320	-26.783930	-6.799647	-6.301744	-8.113852	-5.568688	0.000000	-10.000000	0.091667	-11.100000	18.000000	1023.000000	1023.000000	2046.000000
42.580002	-0.047044	-27.803242	-7.282316	-6.416871	-8.221927	-5.882128	0.000000	-10.000000	0.091667	-10.566667	14.333333	1023.000000	1023.000000	2046.000000
42.599998	-0.048006	-28.371801	-7.413619	-6.561671	-8.439312	-5.957201	0.000000	-10.000000	0.100000	-10.666667	10.666667	1023.000000	1023.000000	2046.000000
42.619999	-0.048283	-28.535151	-7.457430	-6.731955	-8.508255	-5.837510	0.000000	-10.000000	0.100000	-10.883334	7.333333	1023.000000	1023.000000	2046.000000
42.639999	-0.049156	-29.051081	-7.736181	-6.707767	-8.509349	-6.097784	0.000000	-10.000000	0.083333	-10.750000	3.833333	1023.000000	1023.000000	2046.000000
42.660000	-0.049238	-29.099567	-7.737891	-6.735341	-8.545328	-6.081007	0.000000	-10.000000	0.075000	-10.250000	0.666667	1023.000000	1023.000000	2046.000000
42.680000	-0.049103	-29.019735	-7.648522	-6.769476	-8.617102	-5.984637	0.000000	-10.000000	0.058333	-9.400001	-2.500000	1023.000000	1023.000000	2046.000000
42.700001	-0.049269	-29.117746	-7.715153	-6.695960	-8.604435	-6.102199	0.000000	-10.000000	0.058333	-8.400001	-5.500000	1023.000000	1023.000000	2046.000000
42.720001	-0.049236	-29.098379	-7.789953	-6.651746	-8.539803	-6.116877	0.000000	-10.000000	0.050000	-7.433333	-8.333333	1023.000000	1023.000000	2046.000000
42.740002	-0.048748	-28.809912	-7.632047	-6.675961	-8.568780	-5.933125	0.000000	-10.000000	0.041667	-6.550000	-11.000000	1023.000000	1023.000000	2046.000000
42.759998	-0.048627	-28.738514	-7.634480	-6.602030	-8.523100	-5.978904	0.000000	-10.000000	0.033333	-5.700000	-13.166667	1023.000000	1023.000000	2046.000000
42.779999	-0.048327	-28.561235	-7.687555	-6.591364	-8.375874	-5.906443	0.000000	-10.000000	0.033333	-5.266667	-15.000000	1023.000000	1023.000000	2046.000000
42.799999	-0.047818	-28.260668	-7.619309	-6.734458	-8.246400	-5.660501	0.000000	-10.000000	0.050000	-5.500000	-16.666666	1023.000000	1023.000000	2046.000000
42.820000	-0.047782	-28.239033	-7.662076	-6.810026	-8.198047	-5.568883	0.000000	-10.000000	0.058333	-6.516667	-18.500000	1023.000000	1023.000000	2046.000000
42.840000	-0.047769	-28.231218	-7.796036	-6.729042	-8.032493	-5.673648	0.000000	-10.000000	0.058333	-7.366667	-20.833334	1023.000000	1023.000000	2046.000000
42.860001	-0.047225	-27.910263	-7.616468	-6.811043	-7.997930	-5.484822	0.000000	-10.000000	0.050000	-7.800000	-23.166666	1023.000000	1023.000000	2046.000000
42.880001	-0.047353	-27.985342	-7.539814	-6.884568	-8.108798	-5.452162	0.000000	-10.000000	0.050000	-7.633334	-25.833334	1023.000000	1023.000000	2046.000000
42.900002	-0.047700	-28.190453	-7.676850	-6.842457	-8.040766	-5.630380	0.000000	-10.000000	0.050000	-7.400000	-28.333334	1023.000000	1023.000000	2046.000000
42.919998	-0.047589	-28.125237	-7.500537	-6.882402	-8.115131	-5.627167	0.000000	-10.000000	0.050000	-6.833333	-31.000000	1023.000000	1023.000000	2046.000000
42.939999	-0.047438	-28.035734	-7.308715	-6.997772	-8.203060	-5.526187	0.000000	-10.000000	0.033333	-5.783333	-33.333332	1023.000000	1023.000000	2046.000000
42.959999	-0.047668	-28.171745	-7.333956	-7.026399	-8.177578	-5.633813	0.000000	-10.000000	0.008333	-4.083333	-35.166668	1023.000000	1023.000000	2046.000000
42.980000	-0.047478	-28.059563	-7.248085	-7.063424	-8.161853	-5.586201	0.000000	-10.000000	-0.008333	-1.533333	-36.333332	1023.000000	1023.000000	2046.000000
43.000000	-0.047326	-27.969748	-7.123809	-7.153412	-8.229512	-5.463013	0.000000	-10.000000	-0.016667	0.683333	-36.833332	1023.000000	1023.000000	2046.000000
43.020000	-0.047281	-27.942936	-7.208101	-7.120495	-8.082754	-5.531586	0.000000	-10.000000	-0.016667	2.566667	-37.000000	1023.000000	1023.000000	2046.000000
43.040001	-0.047046	-27.804317	-7.215860	-7.124475	-7.957584	-5.506399	0.000000	-10.000000	-0.033333	3.783333	-37.000000	1023.000000	1023.000000	2046.000000
43.060001	-0.046634	-27.560581	-7.074126	-7.126305	-7.949992	-5.410158	0.000000	-10.000000	-0.033333	5.283333	-37.000000	1023.000000	1023.000000	2046.000000
43.080002	-0.046216	-27.313782	-7.099708	-7.061564	-7.728504	-5.424006	0.000000	-10.000000	-0.025000	6.716667	-37.000000	1023.000000	1023.000000	2046.000000
43.099998	-0.045656	-26.982752	-6.997912	-7.029846	-7.614165	-5.340829	0.000000	-10.000000	-0.016667	7.966667	-37.000000	1023.000000	1023.000000	2046.000000
43.119999	-0.044815	-26.485905	-6.773170	-6.982371	-7.549475	-5.180888	0.000000	-10.000000	-0.041667	9.233334	-37.000000	1023.000000	1023.000000	2046.000000
43.139999	-0.044088	-26.056149	-6.675327	-6.922060	-7.404072	-5.054690	0.000000	-10.000000	-0.075000	10.600000	-37.000000	1023.000000	1023.000000	2046.000000
43.160000	-0.043393	-25.645079	-6.631300	-6.818985	-7.166130	-5.028664	0.000000	-10.000000	-0.116667	12.200001	-37.000000	1023.000000	1023.000000	2046.000000
43.180000	-0.042596	-25.174156	-6.499757	-6.765921	-6.998641	-4.909837	0.000000	-10.000000	-0.150000	13.633334	-17.000000	1023.000000	1023.000000	2046.000000
43.200001	-0.041745	-24.671026	-6.248917	-6.709165	-6.944377	-4.768567	0.000000	-10.000000	-0.200000	15.133333	4.166667	1023.000000	1023.000000	2046.000000
43.220001	-0.040994	-24.227591	-6.161883	-6.575963	-6.753524	-4.736220	0.000000	-10.000000	-0.233333	16.366667	27.000000	1023.000000	1023.000000	2046.000000
43.240002	-0.040220	-23.770126	-6.143798	-6.504397	-6.470871	-4.651060	0.000000	-10.000000	-0.250000	17.900000	31.833334	1023.000000	1023.000000	2046.000000
43.259998	-0.039438	-23.308105	-5.958390	-6.456345	-6.372659	-4.520712	0.000000	-10.000000	-0.258333	19.083334	37.500000	1023.000000	1023.000000	2046.000000
43.279999	-0.038447	-22.722397	-5.763557	-6.346443	-6.210810	-4.401587	0.000000	-10.000000	-0.275000	20.283333	43.833332	1023.000000	1023.000000	2046.000000
43.299999	-0.037489	-22.155849	-5.614914	-6.221500	-5.975466	-4.343969	0.000000	-10.000000	-0.291667	21.066668	50.333332	1023.000000	1023.000000	2046.000000
43.320000	-0.036245	-21.420649	-5.392289	-6.204631	-5.703825	-4.119905	0.000000	-10.000000	-0.308333	21.766666	57.333332	1023.000000	1023.000000	2046.000000
43.340000	-0.035164	-20.781898	-5.186117	-5.973400	-5.537510	-4.084873	0.000000	-10.000000	-0.316667	22.550001	64.500000	1023.000000	1023.000000	2046.000000
43.360001	-0.034122	-20.166044	-5.007358	-5.865474	-5.323309	-3.969905	0.000000	-10.000000	-0.341667	23.200001	71.833336	1023.000000	1023.000000	2046.000000
43.380001	-0.033334	-19.700418	-4.832589	-5.868825	-5.204642	-3.794363	0.000000	-10.000000	-0.366667	23.916668	79.333336	1023.000000	1023.000000	2046.000000
43.400002	-0.032480	-19.195934	-4.716040	-5.744285	-4.990890	-3.744720	0.000000	-10.000000	-0.391667	24.300001	87.000000	1023.000000	1023.000000	2046.000000
43.419998	-0.031523	-18.630297	-4.542629	-5.572802	-4.817563	-3.697303	0.000000	-10.000000	-0.400000	24.616667	95.166664	1023.000000	1023.000000	2046.000000
43.439999	-0.030680	-18.132044	-4.435290	-5.522426	-4.639203	-3.535124	0.000000	-10.000000	-0.408333	24.900000	103.500000	1023.000000	1023.000000	2046.000000
43.459999	-0.029857	-17.645271	-4.292131	-5.427859	-4.515236	-3.410044	0.000000	-10.000000	-0.408333	25.166668	111.833336	1023.000000	1023.000000	2046.000000
43.480000	-0.029546	-17.461535	-4.313542	-5.219233	-4.431154	-3.497606	0.000000	-10.000000	-0.408333	25.166668	120.333336	1023.000000	1023.000000	2046.000000
43.500000	-0.030127	-17.804813	-4.438955	-5.171509	-4.537468	-3.656881	0.000000	-10.000000	-0.391667	24.833334	128.666672	1023.000000	1023.000000	2046.000000
43.520000	-0.032164	-19.008877	-4.721317	-5.356752	-4.954845	-3.975963	0.000000	-10.000000	-0.383333	24.516666	137.000000	1023.000000	1023.000000	2046.000000
43.540001	-0.034199	-20.211782	-4.964163	-5.509870	-5.420760	-4.316991	0.000000	-10.000000	-0.383333	24.366667	145.000000	1023.000000	1023.000000	2046.000000
43.560001	-0.035602	-21.040792	-5.164237	-5.600095	-5.724280	-4.552181	0.000000	-10.000000	-0.391667	24.483334	153.166672	1023.000000	1023.000000	2046.000000
43.580002	-0.036328	-21.470013	-5.431668	-5.647129	-5.752001	-4.639215	0.000000	-10.000000	-0.391667	24.383333	161.500000	1023.000000	1023.000000	2046.000000
43.599998	-0.036695	-21.686945	-5.529659	-5.762003	-5.801156	-4.594127	0.000000	-10.000000	-0.375000	24.166666	169.833328	1023.000000	1023.000000	2046.000000
43.619999	-0.036608	-21.635298	-5.560954	-5.669744	-5.741444	-4.663156	0.000000	-10.000000	-0.366667	24.033333	178.000000	1023.000000	1023.000000	2046.000000
43.639999	-0.036177	-21.380346	-5.482852	-5.567848	-5.673060	-4.656586	0.000000	-10.000000	-0.366667	24.033333	186.000000	1023.000000	1023.000000	2046.000000
43.660000	-0.035588	-21.032553	-5.361719	-5.502917	-5.603053	-4.564865	0.000000	-10.000000	-0.383333	24.366667	194.000000	1023.000000	1023.000000	2046.000000
43.680000	-0.034749	-20.536686	-5.195233	-5.399400	-5.485491	-4.456561	0.000000	-10.000000	-0.408333	24.750000	202.000000	1023.000000	1023.000000	2046.000000
43.700001	-0.033748	-19.945230	-5.060915	-5.097174	-5.307411	-4.479731	0.000000	-10.000000	-0.425000	25.266666	210.166672	1023.000000	1023.000000	2046.000000
43.720001	-0.032776	-19.370638	-4.887922	-4.972971	-5.198999	-4.310746	0.000000	-10.000000	-0.441667	25.683332	218.500000	1023.000000	1023.000000	2046.000000
43.740002	-0.031597	-18.674006	-4.588000	-4.830169	-5.127295	-4.128541	0.000000	-10.000000	-0.441667	25.883333	227.000000	1023.000000	1023.000000	2046.000000
43.759998	-0.030240	-17.871975	-4.410346	-4.498464	-4.865835	-4.097330	0.000000	-10.000000	-0.450000	26.216667	235.500000	1023.000000	1023.000000	2046.000000
43.779999	-0.028843	-17.046480	-4.237556	-4.310570	-4.642471	-3.855884	0.000000	-10.000000	-0.450000	26.483334	244.166672	1023.000000	1023.000000	2046.000000
43.799999	-0.027528	-16.268932	-3.981894	-4.231159	-4.470997	-3.584882	0.000000	-10.000000	-0.433333	26.800001	253.000000	1023.000000	1023.000000	2046.000000
43.820000	-0.026026	-15.381546	-3.843739	-4.113037	-4.080959	-3.343811	0.000000	-10.000000	-0.416667	26.350000	262.000000	1023.000000	1023.000000	2046.000000
43.840000	-0.024891	-14.710844	-3.728242	-3.984412	-3.832029	-3.166162	0.000000	-10.000000	-0.400000	25.933334	271.000000	1023.000000	1023.000000	2046.000000
43.860001	-0.023740	-14.030478	-3.474087	-3.930196	-3.663751	-2.962444	0.000000	-10.000000	-0.391667	25.300001	279.666656	1023.000000	1023.000000	2046.000000
43.880001	-0.022587	-13.348848	-3.353283	-3.695311	-3.377098	-2.923156	0.000000	-10.000000	-0.375000	24.900002	288.333344	1023.000000	1023.000000	2046.000000
43.900002	-0.021800	-12.883756	-3.077644	-3.666970	-3.364716	-2.774426	0.000000	-10.000000	-0.366667	24.400002	296.666656	1023.000000	1023.000000	2046.000000
43.919998	-0.020992	-12.406053	-2.899363	-3.552250	-3.239317	-2.715124	0.000000	-10.000000	-0.375000	24.083334	305.000000	1023.000000	1023.000000	2046.000000
43.939999	-0.020177	-11.924558	-2.721676	-3.427094	-3.120580	-2.655209	0.000000	-10.000000	-0.391667	24.100000	313.000000	1023.000000	1023.000000	2046.000000
43.959999	-0.019453	-11.496579	-2.551173	-3.365476	-3.022981	-2.556949	0.000000	-10.000000	-0.400000	24.016666	321.000000	1023.000000	1023.000000	2046.000000
43.980000	-0.018721	-11.064057	-2.344393	-3.314066	-3.010910	-2.394688	0.000000	-10.000000	-0.400000	24.000000	329.000000	1023.000000	1023.000000	2046.000000
44.000000	-0.017785	-10.511011	-2.096301	-3.261091	-2.899082	-2.254536	0.000000	-10.000000	-0.391667	23.983334	337.000000	1023.000000	1023.000000	2046.000000
44.020000	-0.017177	-10.151899	-2.077157	-3.164356	-2.710696	-2.199689	0.000000	-10.000000	-0.383333	24.116667	345.000000	1023.000000	1023.000000	2046.000000
44.040001	-0.016523	-9.765207	-1.998752	-3.078300	-2.562727	-2.125428	0.000000	-10.000000	-0.366667	23.933334	353.000000	1023.000000	1023.000000	2046.000000
44.060001	-0.015722	-9.291624	-1.773681	-3.046277	-2.533683	-1.937983	0.000000	-10.000000	-0.366667	23.583334	361.000000	1023.000000	1023.000000	2046.000000
44.080002	-0.014603	-8.630327	-1.636205	-2.979391	-2.250082	-1.764650	0.000000	-10.000000	-0.366667	23.383333	369.000000	1023.000000	1023.000000	2046.000000
44.099998	-0.013660	-8.072873	-1.516742	-2.822614	-2.051870	-1.681648	0.000000	-10.000000	-0.366667	23.466667	377.000000	1023.000000	1023.000000	2046.000000
44.119999	-0.012490	-7.381302	-1.362720	-2.677328	-1.862989	-1.478266	0.000000	-10.000000	-0.358333	23.466667	384.833344	1023.000000	1023.000000	2046.000000
44.139999	-0.011439	-6.760549	-1.148918	-2.513252	-1.760188	-1.338191	0.000000	-10.000000	-0.350000	23.433332	392.500000	1023.000000	1023.000000	2046.000000
44.160000	-0.010357	-6.120944	-0.982344	-2.421682	-1.506892	-1.210025	0.000000	-10.000000	-0.350000	23.366667	400.166656	1023.000000	1023.000000	2046.000000
44.180000	-0.009227	-5.453156	-0.872856	-2.216425	-1.274980	-1.088894	0.000000	-10.000000	-0.358333	23.466667	408.000000	1023.000000	1023.000000	2046.000000
44.200001	-0.008202	-4.847602	-0.664823	-2.100345	-1.174606	-0.907827	0.000000	-10.000000	-0.366667	23.700001	416.000000	1023.000000	1023.000000	2046.000000
44.220001	-0.007089	-4.189693	-0.539583	-1.986851	-0.906383	-0.756876	0.000000	-10.000000	-0.366667	23.933334	424.000000	1023.000000	1023.000000	2046.000000
44.240002	-0.006246	-3.691504	-0.361767	-1.796532	-0.803884	-0.729320	0.000000	-10.000000	-0.358333	23.766666	432.000000	1023.000000	1023.000000	2046.000000
44.259998	-0.005304	-3.134540	-0.166291	-1.721254	-0.690551	-0.556444	0.000000	-10.000000	-0.341667	23.483334	440.000000	1023.000000	1023.000000	2046.000000
44.279999	-0.003913	-2.312844	0.091830	-1.598531	-0.450188	-0.355956	0.000000	-10.000000	-0.333333	23.066668	447.666656	1023.000000	1023.000000	2046.000000
44.299999	-0.002570	-1.519105	0.281187	-1.430349	-0.122452	-0.247492	0.000000	-10.000000	-0.316667	23.016666	455.333344	1023.000000	1023.000000	2046.000000
44.320000	-0.001651	-0.975763	0.337141	-1.268186	0.110519	-0.155236	0.000000	-10.000000	-0.316667	22.800001	463.000000	1023.000000	1023.000000	2046.000000
44.340000	-0.000802	-0.474100	0.499825	-1.199709	0.198369	0.027415	0.000000	-10.000000	-0.300000	22.600000	470.666656	1023.000000	1023.000000	2046.000000
44.360001	-0.000018	-0.010564	0.676058	-1.157603	0.343225	0.127756	0.000000	-10.000000	-0.283333	22.183334	478.333344	1023.000000	1023.000000	2046.000000
44.380001	0.001065	0.629562	0.857143	-1.097218	0.593856	0.275781	0.000000	-10.000000	-0.250000	21.583334	485.666656	1023.000000	1023.000000	2046.000000
44.400002	0.001748	1.032824	0.954062	-0.983654	0.682313	0.380103	0.000000	-10.000000	-0.241667	20.800001	493.166656	1023.000000	1023.000000	2046.000000
44.419998	0.002253	1.331231	1.008989	-0.860799	0.745724	0.437317	0.000000	-10.000000	-0.225000	20.183334	500.166656	1023.000000	1023.000000	2046.000000
44.439999	0.001953	1.154050	0.948474	-0.815243	0.696764	0.324055	0.000000	-10.000000	-0.208333	19.233334	507.000000	1023.000000	1023.000000	2046.000000
44.459999	0.000718	0.424188	0.813075	-0.862849	0.470617	0.003345	0.000000	-10.000000	-0.183333	18.433334	513.666687	1023.000000	1023.000000	2046.000000
44.480000	-0.001369	-0.809057	0.533762	-1.001278	0.030806	-0.372346	0.000000	-10.000000	-0.166667	17.566668	519.833313	1023.000000	1023.000000	2046.000000
44.500000	-0.003393	-2.005518	0.316809	-1.245686	-0.469237	-0.607405	0.000000	-10.000000	-0.150000	16.683334	525.833313	1023.000000	1023.000000	2046.000000
44.520000	-0.005001	-2.955367	0.096794	-1.365801	-0.787496	-0.898864	0.000000	-10.000000	-0.141667	15.966667	531.333313	1023.000000	1023.000000	2046.000000
44.540001	-0.005928	-3.503649	-0.150124	-1.413782	-0.859577	-1.080166	0.000000	-10.000000	-0.141667	15.633333	537.000000	1023.000000	1023.000000	2046.000000
44.560001	-0.006520	-3.853339	-0.285580	-1.395893	-0.955403	-1.216464	0.000000	-10.000000	-0.133333	15.550000	542.333313	1023.000000	1023.000000	2046.000000
44.580002	-0.006569	-3.882238	-0.304231	-1.377718	-0.993210	-1.207079	0.000000	-10.000000	-0.116667	15.300000	547.666687	1023.000000	1023.000000	2046.000000
44.599998	-0.006272	-3.707046	-0.277099	-1.312372	-0.941053	-1.176522	0.000000	-10.000000	-0.116667	14.750000	552.833313	1023.000000	1023.000000	2046.000000
44.619999	-0.005945	-3.513737	-0.190008	-1.170117	-0.914145	-1.239468	0.000000	-10.000000	-0.116667	14.400000	557.833313	1023.000000	1023.000000	2046.000000
44.639999	-0.005633	-3.329372	-0.123969	-1.032637	-0.910039	-1.262726	0.000000	-10.000000	-0.116667	13.883333	562.666687	1023.000000	1023.000000	2046.000000
44.660000	-0.004925	-2.910403	0.092265	-0.900808	-0.869455	-1.232406	0.000000	-10.000000	-0.100000	13.350000	567.333313	1023.000000	1023.000000	2046.000000
44.680000	-0.004066	-2.403220	0.281734	-0.761899	-0.763240	-1.159815	0.000000	-10.000000	-0.091667	12.716667	571.833313	1023.000000	1023.000000	2046.000000
44.700001	-0.003448	-2.037747	0.315831	-0.624462	-0.600466	-1.128649	0.000000	-10.000000	-0.075000	12.083334	576.166687	1023.000000	1023.000000	2046.000000
44.720001	-0.002883	-1.703743	0.436478	-0.559331	-0.569593	-1.011297	0.000000	-10.000000	-0.058333	11.250000	580.166687	1023.000000	1023.000000	2046.000000
44.740002	-0.002176	-1.285846	0.641068	-0.468964	-0.558854	-0.899096	0.000000	-10.000000	-0.033333	10.200000	584.166687	1023.000000	1023.000000	2046.000000
44.759998	-0.001118	-0.660900	0.704134	-0.338797	-0.273622	-0.752614	0.000000	-10.000000	-0.016667	8.633333	587.833313	1023.000000	1023.000000	2046.000000
44.779999	-0.000331	-0.195454	0.764973	-0.324219	-0.112132	-0.524076	0.000000	-10.000000	0.000000	5.466667	591.000000	1023.000000	1023.000000	2046.000000
44.799999	0.000019	0.011497	0.791080	-0.369676	-0.054076	-0.355830	0.000000	-10.000000	0.008333	1.633333	593.333313	1023.000000	1023.000000	2046.000000
44.820000	0.000400	0.236362	0.806994	-0.306128	0.054941	-0.319444	0.000000	-10.000000	0.025000	-1.800000	594.500000	1023.000000	1023.000000	2046.000000
44.840000	0.000662	0.391503	0.752467	-0.193761	0.200971	-0.368174	0.000000	-10.000000	0.041667	-4.516667	595.000000	1023.000000	1023.000000	2046.000000
44.860001	0.000606	0.358192	0.820520	-0.318837	0.116007	-0.259498	0.000000	-10.000000	0.058333	-6.900000	595.000000	1023.000000	1023.000000	2046.000000
44.880001	0.000247	0.145697	0.817087	-0.359369	0.009659	-0.321680	0.000000	-10.000000	0.075000	-9.250000	595.000000	1023.000000	1023.000000	2046.000000
44.900002	0.000132	0.078010	0.691913	-0.353925	0.115229	-0.375207	0.000000	-10.000000	0.091667	-10.666667	595.000000	1023.000000	1023.000000	2046.000000
44.919998	-0.000329	-0.194236	0.783640	-0.490130	-0.085599	-0.402147	0.000000	-10.000000	0.100000	-11.616667	595.000000	1023.000000	1023.000000	2046.000000
44.939999	-0.000701	-0.414215	0.855110	-0.590688	-0.275550	-0.403087	0.000000	-10.000000	0.100000	-12.500000	591.666687	1023.000000	1023.000000	2046.000000
44.959999	-0.000822	-0.485614	0.794201	-0.616285	-0.225279	-0.438252	0.000000	-10.000000	0.141667	-13.966667	582.166687	1023.000000	1023.000000	2046.000000
44.980000	-0.001240	-0.732687	0.686931	-0.712646	-0.264708	-0.442264	0.000000	-10.000000	0.183333	-15.100000	572.666687	1023.000000	1023.000000	2046.000000
45.000000	-0.001874	-1.107474	0.678349	-0.857254	-0.483343	-0.445226	0.000000	-10.000000	0.233333	-16.350000	564.666687	1023.000000	1023.000000	2046.000000
45.020000	-0.002238	-1.322771	0.598305	-0.930270	-0.511888	-0.478918	0.000000	-10.000000	0.241667	-17.083332	561.000000	1023.000000	1023.000000	2046.000000
45.040001	-0.002348	-1.387521	0.545279	-0.953212	-0.488297	-0.491292	0.000000	-10.000000	0.258333	-18.066666	555.333313	1023.000000	1023.000000	2046.000000
45.060001	-0.002607	-1.540644	0.475950	-0.965666	-0.539914	-0.511014	0.000000	-10.000000	0.291667	-18.916666	549.166687	1023.000000	1023.000000	2046.000000
45.080002	-0.002926	-1.729419	0.513200	-1.095522	-0.681691	-0.465405	0.000000	-10.000000	0.325000	-19.700001	542.833313	1023.000000	1023.000000	2046.000000
45.099998	-0.003309	-1.955832	0.477031	-1.099708	-0.781915	-0.551241	0.000000	-10.000000	0.350000	-20.500000	536.166687	1023.000000	1023.000000	2046.000000
45.119999	-0.003478	-2.055580	0.305880	-1.082373	-0.663338	-0.615749	0.000000	-10.000000	0.358333	-21.250000	529.500000	1023.000000	1023.000000	2046.000000
45.139999	-0.003744	-2.212645	0.249095	-1.164172	-0.736388	-0.561180	0.000000	-10.000000	0.366667	-21.900002	522.333313	1023.000000	1023.000000	2046.000000
45.160000	-0.004151	-2.453322	0.283313	-1.307789	-0.893630	-0.535215	0.000000	-10.000000	0.383333	-22.283335	515.000000	1023.000000	1023.000000	2046.000000
45.180000	-0.004549	-2.688565	0.244379	-1.362929	-0.996365	-0.573649	0.000000	-10.000000	0.391667	-22.533335	507.500000	1023.000000	1023.000000	2046.000000
45.200001	-0.004797	-2.834933	0.070416	-1.296494	-0.920219	-0.688635	0.000000	-10.000000	0.400000	-22.816668	499.833344	1023.000000	1023.000000	2046.000000
45.220001	-0.005019	-2.966325	0.014861	-1.393274	-0.951986	-0.635927	0.000000	-10.000000	0.400000	-22.983334	492.333344	1023.000000	1023.000000	2046.000000
45.240002	-0.005240	-3.096771	0.140836	-1.492534	-1.103473	-0.641600	0.000000	-10.000000	0.383333	-22.983334	484.666656	1023.000000	1023.000000	2046.000000
45.259998	-0.005229	-3.090474	0.118816	-1.475479	-1.034148	-0.699663	0.000000	-10.000000	0.375000	-22.683334	477.166656	1023.000000	1023.000000	2046.000000
45.279999	-0.004902	-2.897278	0.045128	-1.426089	-0.870733	-0.645584	0.000000	-10.000000	0.358333	-22.450001	469.500000	1023.000000	1023.000000	2046.000000
45.299999	-0.004823	-2.850585	0.095457	-1.535487	-0.934850	-0.475705	0.000000	-10.000000	0.366667	-22.216667	462.000000	1023.000000	1023.000000	2046.000000
45.320000	-0.005198	-3.071990	0.116020	-1.567591	-1.054972	-0.565446	0.000000	-10.000000	0.375000	-22.250000	454.500000	1023.000000	1023.000000	2046.000000
45.340000	-0.005437	-3.213093	-0.032411	-1.626236	-0.964517	-0.589929	0.000000	-10.000000	0.400000	-22.549999	447.000000	1023.000000	1023.000000	2046.000000
45.360001	-0.005538	-3.273017	-0.074212	-1.676355	-0.966909	-0.555541	0.000000	-10.000000	0.425000	-23.233334	439.500000	1023.000000	1023.000000	2046.000000
45.380001	-0.005867	-3.467332	-0.062740	-1.767777	-1.105878	-0.530937	0.000000	-10.000000	0.450000	-24.016666	431.833344	1023.000000	1023.000000	2046.000000
45.400002	-0.006762	-3.996339	-0.211669	-1.872006	-1.276038	-0.636626	0.000000	-10.000000	0.475000	-24.733334	423.833344	1023.000000	1023.000000	2046.000000
45.419998	-0.008359	-4.940381	-0.581958	-1.893987	-1.455940	-1.008496	0.000000	-10.000000	0.491667	-25.383333	415.500000	1023.000000	1023.000000	2046.000000
45.439999	-0.011045	-6.527429	-0.921176	-2.267874	-1.987321	-1.351057	0.000000	-10.000000	0.508333	-25.766666	407.000000	1023.000000	1023.000000	2046.000000
45.459999	-0.014501	-8.570239	-1.308358	-2.659735	-2.717509	-1.884637	0.000000	-10.000000	0.525000	-26.100000	398.500000	1023.000000	1023.000000	2046.000000
45.480000	-0.017690	-10.454588	-1.864088	-2.935725	-3.235798	-2.418977	0.000000	-10.000000	0.541667	-26.216667	389.833344	1023.000000	1023.000000	2046.000000
45.500000	-0.020162	-11.915803	-2.400693	-3.155295	-3.580357	-2.779458	0.000000	-10.000000	0.550000	-26.433334	381.000000	1023.000000	1023.000000	2046.000000
45.520000	-0.022157	-13.094590	-2.698545	-3.448088	-4.015626	-2.932330	0.000000	-10.000000	0.550000	-26.966667	372.166656	1023.000000	1023.000000	2046.000000
45.540001	-0.023668	-13.987560	-2.960043	-3.578030	-4.264997	-3.184490	0.000000	-10.000000	0.566667	-27.283333	363.166656	1023.000000	1023.000000	2046.000000
45.560001	-0.024556	-14.512779	-3.331831	-3.635087	-4.243458	-3.302403	0.000000	-10.000000	0.600000	-27.850000	354.000000	1023.000000	1023.000000	2046.000000
45.580002	-0.025727	-15.204578	-3.431332	-3.781227	-4.559533	-3.432487	0.000000	-10.000000	0.625000	-27.966667	344.666656	1023.000000	1023.000000	2046.000000
45.599998	-0.026669	-15.761190	-3.583519	-3.790780	-4.703732	-3.683160	0.000000	-10.000000	0.641667	-28.416666	335.333344	1023.000000	1023.000000	2046.000000
45.619999	-0.027129	-16.033169	-3.711102	-3.805124	-4.749188	-3.767755	0.000000	-10.000000	0.641667	-28.483334	326.000000	1023.000000	1023.000000	2046.000000
45.639999	-0.027597	-16.309843	-3.714330	-3.848882	-4.953053	-3.793577	0.000000	-10.000000	0.658333	-28.616667	316.333344	1023.000000	1023.000000	2046.000000
45.660000	-0.028227	-16.682261	-3.842088	-3.802819	-5.052126	-3.985228	0.000000	-10.000000	0.658333	-28.533333	306.833344	1023.000000	1023.000000	2046.000000
45.680000	-0.028658	-16.936909	-3.972907	-3.856006	-5.067842	-4.040154	0.000000	-10.000000	0.650000	-28.450001	297.166656	1023.000000	1023.000000	2046.000000
45.700001	-0.028847	-17.048532	-3.934854	-3.902852	-5.231461	-3.979366	0.000000	-10.000000	0.625000	-28.216667	287.833344	1023.000000	1023.000000	2046.000000
45.720001	-0.028908	-17.084885	-3.919858	-3.920426	-5.289550	-3.955052	0.000000	-10.000000	0.616667	-28.000000	278.333344	1023.000000	1023.000000	2046.000000
45.740002	-0.028934	-17.099890	-4.095895	-4.035920	-5.096536	-3.871539	0.000000	-10.000000	0.633333	-28.183334	266.000000	1023.000000	1023.000000	2046.000000
45.759998	-0.029283	-17.306234	-4.199951	-4.186087	-5.126321	-3.793875	0.000000	-10.000000	0.641667	-28.450001	253.333328	1023.000000	1023.000000	2046.000000
45.779999	-0.029695	-17.549816	-4.236952	-4.269851	-5.251647	-3.791366	0.000000	-10.000000	0.641667	-28.783333	243.833328	1023.000000	1023.000000	2046.000000
45.799999	-0.030014	-17.738533	-4.323513	-4.278286	-5.275305	-3.861428	0.000000	-10.000000	0.633333	-28.450001	237.333328	1023.000000	1023.000000	2046.000000
45.820000	-0.030366	-17.946203	-4.497563	-4.308137	-5.224733	-3.915768	0.000000	-10.000000	0.641667	-28.150000	231.000000	1023.000000	1023.000000	2046.000000
45.840000	-0.030963	-18.298923	-4.562765	-4.461824	-5.377175	-3.897161	0.000000	-10.000000	0.616667	-27.583334	221.666672	1023.000000	1023.000000	2046.000000
45.860001	-0.031748	-18.763105	-4.508832	-4.612920	-5.640237	-4.001116	0.000000	-10.000000	0.566667	-27.216667	212.500000	1023.000000	1023.000000	2046.000000
45.880001	-0.032293	-19.085249	-4.466527	-4.690774	-5.818049	-4.109899	0.000000	-10.000000	0.516667	-26.450001	203.500000	1023.000000	1023.000000	2046.000000
45.900002	-0.032921	-19.456137	-4.568242	-4.804345	-5.872616	-4.210934	0.000000	-10.000000	0.491667	-25.900000	194.666672	1023.000000	1023.000000	2046.000000
45.919998	-0.033455	-19.771696	-4.656631	-4.938522	-5.959576	-4.216967	0.000000	-10.000000	0.491667	-25.216667	185.833328	1023.000000	1023.000000	2046.000000
45.939999	-0.034063	-20.131470	-4.740297	-5.078443	-6.094875	-4.217854	0.000000	-10.000000	0.483333	-24.866667	177.333328	1023.000000	1023.000000	2046.000000
45.959999	-0.034702	-20.508919	-4.774737	-5.144910	-6.271598	-4.317674	0.000000	-10.000000	0.483333	-24.433334	169.000000	1023.000000	1023.000000	2046.000000
45.980000	-0.035242	-20.828085	-4.984685	-5.185342	-6.239561	-4.418497	0.000000	-10.000000	0.483333	-24.333334	161.000000	1023.000000	1023.000000	2046.000000
46.000000	-0.035610	-21.045645	-5.036893	-5.331560	-6.335017	-4.342175	0.000000	-10.000000	0.483333	-24.133333	153.000000	1023.000000	1023.000000	2046.000000
46.020000	-0.035787	-21.149879	-5.034521	-5.346401	-6.436082	-4.332874	0.000000	-10.000000	0.483333	-24.083334	145.000000	1023.000000	1023.000000	2046.000000
46.040001	-0.036017	-21.285858	-5.041575	-5.352862	-6.525579	-4.365842	0.000000	-10.000000	0.458333	-23.700001	137.000000	1023.000000	1023.000000	2046.000000
46.060001	-0.036240	-21.417835	-5.158234	-5.292911	-6.477873	-4.488817	0.000000	-10.000000	0.433333	-23.383333	129.000000	1023.000000	1023.000000	2046.000000
46.080002	-0.036510	-21.577269	-5.233842	-5.442609	-6.494004	-4.406814	0.000000	-10.000000	0.408333	-22.800001	121.000000	1023.000000	1023.000000	2046.000000
46.099998	-0.036698	-21.688345	-5.255264	-5.523700	-6.604506	-4.304875	0.000000	-10.000000	0.383333	-22.216667	113.333336	1023.000000	1023.000000	2046.000000
46.119999	-0.037050	-21.896681	-5.231554	-5.540565	-6.738459	-4.386104	0.000000	-10.000000	0.366667	-21.516666	106.000000	1023.000000	1023.000000	2046.000000
46.139999	-0.037250	-22.014490	-5.275400	-5.485464	-6.763793	-4.489832	0.000000	-10.000000	0.350000	-20.750000	99.000000	1023.000000	1023.000000	2046.000000
46.160000	-0.037330	-22.061846	-5.432632	-5.492955	-6.636287	-4.499972	0.000000	-10.000000	0.325000	-20.066668	92.166664	1023.000000	1023.000000	2046.000000
46.180000	-0.037449	-22.132511	-5.441606	-5.638866	-6.717482	-4.334558	0.000000	-10.000000	0.291667	-19.416666	85.333336	1023.000000	1023.000000	2046.000000
46.200001	-0.037773	-22.324110	-5.435751	-5.626708	-6.844556	-4.417094	0.000000	-10.000000	0.258333	-18.783333	78.833336	1023.000000	1023.000000	2046.000000
46.220001	-0.038065	-22.496702	-5.545098	-5.571301	-6.837115	-4.543189	0.000000	-10.000000	0.241667	-18.166666	72.500000	1023.000000	1023.000000	2046.000000
46.240002	-0.038128	-22.533667	-5.505222	-5.703093	-6.900449	-4.424903	0.000000	-10.000000	0.241667	-17.566668	66.500000	1023.000000	1023.000000	2046.000000
46.259998	-0.038128	-22.533831	-5.509079	-5.738725	-6.927941	-4.358087	0.000000	-10.000000	0.225000	-17.166668	60.500000	1023.000000	1023.000000	2046.000000
46.279999	-0.038204	-22.578465	-5.542978	-5.688846	-6.885320	-4.461320	0.000000	-10.000000	0.216667	-16.900002	56.500000	1023.000000	1023.000000	2046.000000
46.299999	-0.038115	-22.525826	-5.562311	-5.564095	-6.787710	-4.611710	0.000000	-10.000000	0.191667	-16.400002	50.833332	1023.000000	1023.000000	2046.000000
46.320000	-0.037733	-22.300009	-5.507301	-5.650584	-6.733902	-4.408221	0.000000	-10.000000	0.175000	-15.733334	45.500000	1023.000000	1023.000000	2046.000000
46.340000	-0.037427	-22.119179	-5.415821	-5.687518	-6.769300	-4.246540	0.000000	-10.000000	0.158333	-14.600000	38.500000	1023.000000	1023.000000	2046.000000
46.360001	-0.037467	-22.142826	-5.386845	-5.654776	-6.811262	-4.289944	0.000000	-10.000000	0.141667	-13.550000	33.666668	1023.000000	1023.000000	2046.000000
46.380001	-0.037664	-22.259293	-5.541358	-5.595885	-6.673904	-4.448145	0.000000	-10.000000	0.116667	-12.450000	29.166666	1023.000000	1023.000000	2046.000000
46.400002	-0.037411	-22.109711	-5.568530	-5.629876	-6.601466	-4.309839	0.000000	-10.000000	0.083333	-11.600000	25.000000	1023.000000	1023.000000	2046.000000
46.419998	-0.037445	-22.130247	-5.387213	-5.776454	-6.805168	-4.161412	0.000000	-10.000000	0.066667	-10.666667	21.166666	1023.000000	1023.000000	2046.000000
46.439999	-0.037552	-22.193068	-5.497763	-5.709636	-6.766858	-4.218811	0.000000	-10.000000	0.058333	-9.900001	17.500000	1023.000000	1023.000000	2046.000000
46.459999	-0.037951	-22.429070	-5.706811	-5.546770	-6.708641	-4.466846	0.000000	-10.000000	0.058333	-9.083334	14.166667	1023.000000	1023.000000	2046.000000
46.480000	-0.039123	-23.121475	-5.959295	-5.728302	-6.883487	-4.550390	0.000000	-10.000000	0.041667	-8.066667	11.166667	1023.000000	1023.000000	2046.000000
46.500000	-0.041506	-24.530018	-6.240351	-6.070061	-7.407597	-4.812010	0.000000	-10.000000	0.041667	-7.083333	8.666667	1023.000000	1023.000000	2046.000000
46.520000	-0.044779	-26.464666	-6.782144	-6.259193	-7.917527	-5.505803	0.000000	-10.000000	0.033333	-5.533333	6.333333	1023.000000	1023.000000	2046.000000
46.540001	-0.047047	-27.804699	-7.166706	-6.504622	-8.334452	-5.798920	0.000000	-10.000000	0.033333	-4.366667	4.333333	1023.000000	1023.000000	2046.000000
46.560001	-0.048217	-28.496157	-7.380362	-6.867062	-8.574095	-5.674637	0.000000	-10.000000	0.025000	-3.783333	2.666667	1023.000000	1023.000000	2046.000000
46.580002	-0.049408	-29.199951	-7.741371	-6.902560	-8.610200	-5.945820	0.000000	-10.000000	0.025000	-4.300000	1.500000	1023.000000	1023.000000	2046.000000
46.599998	-0.050445	-29.812933	-8.024258	-6.929271	-8.651673	-6.207730	0.000000	-10.000000	0.033333	-5.166667	0.500000	1023.000000	1023.000000	2046.000000
46.619999	-0.050757	-29.997210	-8.046078	-7.009839	-8.759107	-6.182186	0.000000	-10.000000	0.041667	-5.516667	-0.833333	1023.000000	1023.000000	2046.000000
46.639999	-0.050615	-29.913654	-7.908008	-7.122758	-8.850849	-6.032039	0.000000	-10.000000	0.033333	-5.183333	-2.500000	1023.000000	1023.000000	2046.000000
46.660000	-0.050746	-29.990824	-7.972531	-7.072224	-8.833032	-6.113037	0.000000	-10.000000	0.016667	-4.250000	-4.333333	1023.000000	1023.000000	2046.000000
46.680000	-0.050907	-30.086096	-8.082380	-6.918746	-8.756282	-6.328688	0.000000	-10.000000	0.000000	-3.000000	-5.833333	1023.000000	1023.000000	2046.000000
46.700001	-0.050387	-29.778719	-7.899510	-6.947136	-8.783911	-6.148161	0.000000	-10.000000	0.008333	-1.566667	-6.666667	1023.000000	1023.000000	2046.000000
46.720001	-0.050035	-29.570803	-7.752553	-7.001525	-8.825942	-5.990783	0.000000	-10.000000	0.008333	-0.600000	-7.000000	1023.000000	1023.000000	2046.000000
46.740002	-0.049813	-29.439495	-7.919136	-6.779250	-8.589415	-6.151694	0.000000	-10.000000	0.008333	0.000000	-7.000000	1023.000000	1023.000000	2046.000000
46.759998	-0.049341	-29.160789	-7.829135	-6.765881	-8.536006	-6.029767	0.000000	-10.000000	0.008333	0.000000	-7.000000	1023.000000	1023.000000	2046.000000
46.779999	-0.048741	-28.805983	-7.711977	-6.890212	-8.457394	-5.746399	0.000000	-10.000000	0.016667	-0.400000	-7.000000	1023.000000	1023.000000	2046.000000
46.799999	-0.048381	-28.593248	-7.668101	-7.012016	-8.351219	-5.561912	0.000000	-10.000000	0.016667	-1.400000	-7.166667	1023.000000	1023.000000	2046.000000
46.820000	-0.048349	-28.574457	-7.798658	-6.889831	-8.163169	-5.722800	0.000000	-10.000000	0.008333	-2.283333	-7.666667	1023.000000	1023.000000	2046.000000
46.840000	-0.047791	-28.244465	-7.711248	-6.897109	-8.036101	-5.600008	0.000000	-10.000000	0.000000	-2.483333	-8.333333	1023.000000	1023.000000	2046.000000
46.860001	-0.047176	-27.880753	-7.480511	-6.976794	-8.030604	-5.392843	0.000000	-10.000000	0.000000	-1.666667	-8.833333	1023.000000	1023.000000	2046.000000
46.880001	-0.047336	-27.975609	-7.489798	-6.992532	-8.020671	-5.472608	0.000000	-10.000000	0.000000	-0.783333	-9.000000	1023.000000	1023.000000	2046.000000
46.900002	-0.047372	-27.997011	-7.506158	-6.878853	-7.937006	-5.674995	0.000000	-10.000000	0.000000	0.716667	-9.000000	1023.000000	1023.000000	2046.000000
46.919998	-0.046752	-27.630363	-7.244431	-6.983389	-7.923699	-5.478843	0.000000	-10.000000	-0.016667	2.633333	-9.000000	1023.000000	1023.000000	2046.000000
46.939999	-0.046315	-27.372421	-7.022640	-7.086432	-7.970330	-5.293019	0.000000	-10.000000	-0.050000	5.316667	-9.000000	1023.000000	1023.000000	2046.000000
46.959999	-0.046371	-27.405296	-7.075001	-6.971529	-7.857905	-5.500862	0.000000	-10.000000	-0.066667	7.783334	-9.000000	1023.000000	1023.000000	2046.000000
46.980000	-0.045860	-27.103249	-6.959677	-6.934307	-7.746264	-5.463001	0.000000	-10.000000	-0.083333	10.016667	-9.000000	1023.000000	1023.000000	2046.000000
47.000000	-0.045291	-26.767038	-6.781899	-6.986180	-7.714258	-5.284702	0.000000	-10.000000	-0.100000	11.650001	-9.000000	1023.000000	1023.000000	2046.000000
47.020000	-0.044998	-26.593735	-6.736207	-7.042789	-7.619836	-5.194903	0.000000	-10.000000	-0.141667	13.133333	-9.000000	1023.000000	1023.000000	2046.000000
47.040001	-0.044361	-26.217310	-6.770972	-6.925898	-7.316603	-5.203837	0.000000	-10.000000	-0.175000	14.500000	-3.666667	1023.000000	1023.000000	2046.000000
47.060001	-0.043435	-25.670141	-6.524559	-6.870493	-7.244433	-5.030657	0.000000	-10.000000	-0.208333	15.900000	7.333333	1023.000000	1023.000000	2046.000000
47.080002	-0.042537	-25.139620	-6.323661	-6.796414	-7.126861	-4.892685	0.000000	-10.000000	-0.216667	17.216667	20.166666	1023.000000	1023.000000	2046.000000
47.099998	-0.041855	-24.736300	-6.339076	-6.681962	-6.890391	-4.824871	0.000000	-10.000000	-0.241667	18.450001	29.666666	1023.000000	1023.000000	2046.000000
47.119999	-0.040733	-24.073469	-6.153783	-6.545753	-6.653495	-4.720439	0.000000	-10.000000	-0.266667	19.833334	35.666668	1023.000000	1023.000000	2046.000000
47.139999	-0.039541	-23.368660	-5.869153	-6.520364	-6.547602	-4.431541	0.000000	-10.000000	-0.308333	21.216667	42.166668	1023.000000	1023.000000	2046.000000
47.160000	-0.038772	-22.914297	-5.834539	-6.373311	-6.325807	-4.380642	0.000000	-10.000000	-0.341667	22.383333	49.000000	1023.000000	1023.000000	2046.000000
47.180000	-0.038028	-22.474258	-5.827600	-6.240695	-6.069868	-4.336096	0.000000	-10.000000	-0.358333	23.216667	56.333332	1023.000000	1023.000000	2046.000000
47.200001	-0.036667	-21.669903	-5.553601	-6.158262	-5.921999	-4.036040	0.000000	-10.000000	-0.383333	23.783335	64.000000	1023.000000	1023.000000	2046.000000
47.220001	-0.035614	-21.047945	-5.308486	-6.072157	-5.805810	-3.861491	0.000000	-10.000000	-0.391667	24.133333	72.000000	1023.000000	1023.000000	2046.000000
47.240002	-0.034934	-20.645727	-5.270639	-5.930753	-5.584943	-3.859393	0.000000	-10.000000	-0.400000	24.500000	80.000000	1023.000000	1023.000000	2046.000000
47.259998	-0.033877	-20.021599	-5.135582	-5.749648	-5.332178	-3.804190	0.000000	-10.000000	-0.408333	24.716667	88.000000	1023.000000	1023.000000	2046.000000
47.279999	-0.032769	-19.366211	-4.822622	-5.738565	-5.298947	-3.506075	0.000000	-10.000000	-0.416667	24.966667	93.333336	1023.000000	1023.000000	2046.000000
47.299999	-0.031825	-18.808764	-4.709613	-5.616244	-5.102271	-3.380637	0.000000	-10.000000	-0.416667	25.000000	101.666664	1023.000000	1023.000000	2046.000000
47.320000	-0.031044	-18.347080	-4.723034	-5.441658	-4.789852	-3.392534	0.000000	-10.000000	-0.408333	24.816668	110.000000	1023.000000	1023.000000	2046.000000
47.340000	-0.029961	-17.706882	-4.390210	-5.350057	-4.764139	-3.202477	0.000000	-10.000000	-0.400000	24.800001	121.000000	1023.000000	1023.000000	2046.000000
47.360001	-0.029019	-17.150394	-4.215512	-5.264511	-4.624261	-3.046110	0.000000	-10.000000	-0.400000	24.716667	129.166672	1023.000000	1023.000000	2046.000000
47.380001	-0.028032	-16.566624	-4.128847	-5.120939	-4.342326	-2.974512	0.000000	-10.000000	-0.400000	24.816668	137.500000	1023.000000	1023.000000	2046.000000
47.400002	-0.027001	-15.957357	-4.007831	-4.942780	-4.099065	-2.907681	0.000000	-10.000000	-0.408333	24.883333	145.833328	1023.000000	1023.000000	2046.000000
47.419998	-0.026191	-15.478847	-3.785835	-4.882220	-4.052836	-2.757955	0.000000	-10.000000	-0.425000	25.133333	154.000000	1023.000000	1023.000000	2046.000000
47.439999	-0.025718	-15.199601	-3.707529	-4.790663	-3.991350	-2.710058	0.000000	-10.000000	-0.441667	25.450001	162.333328	1023.000000	1023.000000	2046.000000
47.459999	-0.025474	-15.054844	-3.753120	-4.685475	-3.801526	-2.814722	0.000000	-10.000000	-0.450000	25.733334	170.833328	1023.000000	1023.000000	2046.000000
47.480000	-0.024643	-14.563739	-3.594610	-4.681859	-3.665783	-2.621486	0.000000	-10.000000	-0.433333	25.983334	179.500000	1023.000000	1023.000000	2046.000000
47.500000	-0.023540	-13.912321	-3.318376	-4.586949	-3.582263	-2.424732	0.000000	-10.000000	-0.450000	26.150000	188.166672	1023.000000	1023.000000	2046.000000
47.520000	-0.022509	-13.302618	-3.105705	-4.452536	-3.463233	-2.281143	0.000000	-10.000000	-0.433333	26.266666	196.833328	1023.000000	1023.000000	2046.000000
47.540001	-0.021904	-12.945281	-3.091664	-4.207282	-3.300604	-2.345731	0.000000	-10.000000	-0.433333	26.166668	205.666672	1023.000000	1023.000000	2046.000000
47.560001	-0.022230	-13.138092	-3.160689	-4.150248	-3.353938	-2.473217	0.000000	-10.000000	-0.416667	25.966667	214.333328	1023.000000	1023.000000	2046.000000
47.580002	-0.023989	-14.177213	-3.435755	-4.277554	-3.656962	-2.806943	0.000000	-10.000000	-0.425000	25.666668	223.000000	1023.000000	1023.000000	2046.000000
47.599998	-0.026239	-15.507129	-3.653599	-4.448504	-4.246478	-3.158548	0.000000	-10.000000	-0.433333	25.283335	231.500000	1023.000000	1023.000000	2046.000000
47.619999	-0.027930	-16.506821	-3.890824	-4.602702	-4.613819	-3.399474	0.000000	-10.000000	-0.416667	25.083334	240.000000	1023.000000	1023.000000	2046.000000
47.639999	-0.028704	-16.964275	-4.183647	-4.593653	-4.629324	-3.557652	0.000000	-10.000000	-0.400000	24.766666	248.500000	1023.000000	1023.000000	2046.000000
47.660000	-0.029053	-17.170097	-4.270667	-4.715263	-4.679635	-3.504532	0.000000	-10.000000	-0.375000	24.150000	256.833344	1023.000000	1023.000000	2046.000000
47.680000	-0.029018	-17.149673	-4.262792	-4.648379	-4.669436	-3.569067	0.000000	-10.000000	-0.366667	23.833334	265.000000	1023.000000	1023.000000	2046.000000
47.700001	-0.028745	-16.988176	-4.262559	-4.620088	-4.598712	-3.506816	0.000000	-10.000000	-0.358333	23.200001	273.000000	1023.000000	1023.000000	2046.000000
47.720001	-0.028200	-16.666267	-4.221229	-4.560310	-4.439114	-3.445616	0.000000	-10.000000	-0.358333	23.366667	281.000000	1023.000000	1023.000000	2046.000000
47.740002	-0.027466	-16.232332	-4.023564	-4.374248	-4.438457	-3.396063	0.000000	-10.000000	-0.341667	22.933334	288.666656	1023.000000	1023.000000	2046.000000
47.759998	-0.026528	-15.677998	-3.915897	-4.112634	-4.272177	-3.377290	0.000000	-10.000000	-0.341667	23.200001	296.333344	1023.000000	1023.000000	2046.000000
47.779999	-0.025468	-15.051877	-3.660231	-3.980982	-4.164670	-3.245995	0.000000	-10.000000	-0.333333	23.100000	304.000000	1023.000000	1023.000000	2046.000000
47.799999	-0.024428	-14.437004	-3.433128	-3.800847	-4.076062	-3.126967	0.000000	-10.000000	-0.333333	23.133333	312.000000	1023.000000	1023.000000	2046.000000
47.820000	-0.023290	-13.764567	-3.298708	-3.550646	-3.839621	-3.075592	0.000000	-10.000000	-0.325000	23.016666	319.666656	1023.000000	1023.000000	2046.000000
47.840000	-0.022302	-13.180478	-3.179248	-3.439301	-3.652834	-2.909094	0.000000	-10.000000	-0.316667	22.766666	327.333344	1023.000000	1023.000000	2046.000000
47.860001	-0.020973	-12.395073	-2.915245	-3.336426	-3.499252	-2.644150	0.000000	-10.000000	-0.291667	22.383333	334.833344	1023.000000	1023.000000	2046.000000
47.880001	-0.019583	-11.573675	-2.700157	-3.198651	-3.233128	-2.441739	0.000000	-10.000000	-0.258333	21.383333	342.500000	1023.000000	1023.000000	2046.000000
47.900002	-0.018594	-10.988840	-2.625339	-3.096050	-2.988345	-2.279106	0.000000	-10.000000	-0.241667	20.266668	349.833344	1023.000000	1023.000000	2046.000000
47.919998	-0.017607	-10.405676	-2.563358	-3.026129	-2.707718	-2.108471	0.000000	-10.000000	-0.225000	19.233334	356.833344	1023.000000	1023.000000	2046.000000
47.939999	-0.016873	-9.972082	-2.306328	-2.974940	-2.691885	-1.998930	0.000000	-10.000000	-0.200000	18.433334	363.333344	1023.000000	1023.000000	2046.000000
47.959999	-0.016154	-9.547123	-2.197555	-2.822070	-2.496964	-2.030533	0.000000	-10.000000	-0.175000	17.750000	369.500000	1023.000000	1023.000000	2046.000000
47.980000	-0.015472	-9.143726	-2.087889	-2.807862	-2.375976	-1.871999	0.000000	-10.000000	-0.158333	17.216667	375.500000	1023.000000	1023.000000	2046.000000
48.000000	-0.014829	-8.763802	-1.833623	-2.802662	-2.375206	-1.752312	0.000000	-10.000000	-0.175000	17.133333	381.500000	1023.000000	1023.000000	2046.000000
48.020000	-0.014138	-8.355656	-1.636277	-2.685754	-2.297319	-1.736305	0.000000	-10.000000	-0.200000	17.616667	387.166656	1023.000000	1023.000000	2046.000000
48.040001	-0.013522	-7.991728	-1.575646	-2.569035	-2.119737	-1.727311	0.000000	-10.000000	-0.241667	18.300001	392.833344	1023.000000	1023.000000	2046.000000
48.060001	-0.012879	-7.611385	-1.371750	-2.596589	-2.082965	-1.560081	0.000000	-10.000000	-0.275000	19.350000	398.833344	1023.000000	1023.000000	2046.000000
48.080002	-0.012175	-7.195538	-1.235065	-2.522764	-1.953605	-1.484104	0.000000	-10.000000	-0.275000	19.800001	405.333344	1023.000000	1023.000000	2046.000000
48.099998	-0.011578	-6.842607	-1.172638	-2.468467	-1.815794	-1.385708	0.000000	-10.000000	-0.275000	20.233334	412.000000	1023.000000	1023.000000	2046.000000
48.119999	-0.010997	-6.499087	-1.054409	-2.447294	-1.735456	-1.261929	0.000000	-10.000000	-0.266667	20.116667	418.666656	1023.000000	1023.000000	2046.000000
48.139999	-0.010023	-5.923567	-0.857457	-2.385252	-1.578295	-1.102563	0.000000	-10.000000	-0.275000	20.000000	425.333344	1023.000000	1023.000000	2046.000000
48.160000	-0.009008	-5.323826	-0.738005	-2.208210	-1.367243	-1.010367	0.000000	-10.000000	-0.266667	19.800001	432.000000	1023.000000	1023.000000	2046.000000
48.180000	-0.008187	-4.838703	-0.659476	-2.077938	-1.182103	-0.919186	0.000000	-10.000000	-0.250000	19.433334	438.666656	1023.000000	1023.000000	2046.000000
48.200001	-0.007334	-4.334172	-0.493121	-2.016966	-1.089666	-0.734420	0.000000	-10.000000	-0.225000	19.266666	445.166656	1023.000000	1023.000000	2046.000000
48.220001	-0.006394	-3.778580	-0.356745	-1.902398	-0.908057	-0.611379	0.000000	-10.000000	-0.216667	18.733334	451.666656	1023.000000	1023.000000	2046.000000
48.240002	-0.005481	-3.239315	-0.223283	-1.738977	-0.746370	-0.530685	0.000000	-10.000000	-0.216667	18.450001	458.000000	1023.000000	1023.000000	2046.000000
48.259998	-0.004574	-2.703202	-0.044062	-1.664181	-0.648823	-0.346135	0.000000	-10.000000	-0.216667	18.266666	464.333344	1023.000000	1023.000000	2046.000000
48.279999	-0.003847	-2.273862	0.078264	-1.556821	-0.499638	-0.295667	0.000000	-10.000000	-0.208333	18.350000	468.500000	1023.000000	1023.000000	2046.000000
48.299999	-0.003078	-1.819071	0.119251	-1.394260	-0.280070	-0.263993	0.000000	-10.000000	-0.191667	18.116667	474.500000	1023.000000	1023.000000	2046.000000
48.320000	-0.002277	-1.345665	0.299200	-1.352477	-0.239169	-0.053219	0.000000	-10.000000	-0.191667	17.533333	480.500000	1023.000000	1023.000000	2046.000000
48.340000	-0.001434	-0.847536	0.424863	-1.290356	-0.041143	0.059100	0.000000	-10.000000	-0.191667	16.900000	488.333344	1023.000000	1023.000000	2046.000000
48.360001	-0.000821	-0.485092	0.466462	-1.123122	0.111419	0.060149	0.000000	-10.000000	-0.166667	16.150000	494.000000	1023.000000	1023.000000	2046.000000
48.380001	-0.000248	-0.146675	0.630395	-1.079493	0.165314	0.137108	0.000000	-10.000000	-0.125000	15.500000	499.500000	1023.000000	1023.000000	2046.000000
48.400002	0.000603	0.356314	0.831284	-0.985043	0.287461	0.222613	0.000000	-10.000000	-0.100000	14.533334	504.833344	1023.000000	1023.000000	2046.000000
48.419998	0.001552	0.917110	0.918309	-0.849033	0.544246	0.303588	0.000000	-10.000000	-0.100000	13.800000	509.833344	1023.000000	1023.000000	2046.000000
48.439999	0.002182	1.289708	0.998633	-0.779410	0.652908	0.417577	0.000000	-10.000000	-0.108333	13.033334	514.500000	1023.000000	1023.000000	2046.000000
48.459999	0.002740	1.619356	1.070583	-0.751509	0.760688	0.539594	0.000000	-10.000000	-0.083333	12.400001	518.833313	1023.000000	1023.000000	2046.000000
48.480000	0.003104	1.834541	1.178520	-0.765585	0.829325	0.592281	0.000000	-10.000000	-0.066667	11.600000	523.000000	1023.000000	1023.000000	2046.000000
48.500000	0.003699	2.185922	1.156226	-0.653191	1.053958	0.628930	0.000000	-10.000000	-0.041667	10.483334	527.000000	1023.000000	1023.000000	2046.000000
48.520000	0.004102	2.424530	1.283421	-0.675670	1.061068	0.755712	0.000000	-10.000000	-0.025000	9.083333	530.833313	1023.000000	1023.000000	2046.000000
48.540001	0.004383	2.590238	1.353986	-0.611352	1.079660	0.767944	0.000000	-10.000000	-0.008333	7.566667	534.333313	1023.000000	1023.000000	2046.000000
48.560001	0.004173	2.466066	1.243409	-0.573349	1.127461	0.668545	0.000000	-10.000000	0.008333	5.650000	537.166687	1023.000000	1023.000000	2046.000000
48.580002	0.002522	1.490707	1.073123	-0.646056	0.697440	0.366200	0.000000	-10.000000	0.008333	3.600000	539.333313	1023.000000	1023.000000	2046.000000
48.599998	-0.000052	-0.030949	0.759633	-0.899587	0.148040	-0.039035	0.000000	-10.000000	0.016667	1.166667	540.500000	1023.000000	1023.000000	2046.000000
48.619999	-0.002785	-1.645678	0.321689	-1.155099	-0.316440	-0.495827	0.000000	-10.000000	0.008333	-0.766667	541.000000	1023.000000	1023.000000	2046.000000
48.639999	-0.005310	-3.137973	-0.112996	-1.312636	-0.755624	-0.956718	0.000000	-10.000000	0.008333	-1.850000	541.000000	1023.000000	1023.000000	2046.000000
48.660000	-0.006827	-4.034667	-0.362748	-1.518856	-1.055884	-1.097179	0.000000	-10.000000	0.008333	-2.433333	541.000000	1023.000000	1023.000000	2046.000000
48.680000	-0.007788	-4.602887	-0.550441	-1.653377	-1.181088	-1.217982	0.000000	-10.000000	0.016667	-2.933333	541.000000	1023.000000	1023.000000	2046.000000
48.700001	-0.008517	-5.033632	-0.772355	-1.619168	-1.236543	-1.405566	0.000000	-10.000000	0.025000	-3.716667	541.000000	1023.000000	1023.000000	2046.000000
48.720001	-0.009113	-5.386069	-0.805977	-1.746060	-1.412461	-1.421571	0.000000	-10.000000	0.025000	-4.250000	541.000000	1023.000000	1023.000000	2046.000000
48.740002	-0.009203	-5.438832	-0.826812	-1.681707	-1.413815	-1.516498	0.000000	-10.000000	0.025000	-4.633333	541.000000	1023.000000	1023.000000	2046.000000
48.759998	-0.009281	-5.485088	-0.829668	-1.593516	-1.500940	-1.560965	0.000000	-10.000000	0.033333	-5.216667	541.000000	1023.000000	1023.000000	2046.000000
48.779999	-0.009138	-5.400369	-0.775490	-1.574283	-1.525490	-1.525106	0.000000	-10.000000	0.041667	-6.183333	541.000000	1023.000000	1023.000000	2046.000000
48.799999	-0.009117	-5.387977	-0.716256	-1.468515	-1.560668	-1.642538	0.000000	-10.000000	0.050000	-7.583333	541.000000	1023.000000	1023.000000	2046.000000
48.820000	-0.009114	-5.386586	-0.741811	-1.422971	-1.578789	-1.643014	0.000000	-10.000000	0.058333	-9.250000	541.000000	1023.000000	1023.000000	2046.000000
48.840000	-0.009179	-5.425021	-0.646475	-1.501362	-1.709340	-1.567845	0.000000	-10.000000	0.083333	-10.933333	541.000000	1023.000000	1023.000000	2046.000000
48.860001	-0.008860	-5.236119	-0.642019	-1.438667	-1.608122	-1.547312	0.000000	-10.000000	0.116667	-12.516666	533.666687	1023.000000	1023.000000	2046.000000
48.880001	-0.008664	-5.120408	-0.687089	-1.442871	-1.548306	-1.442142	0.000000	-10.000000	0.175000	-14.300000	524.666687	1023.000000	1023.000000	2046.000000
48.900002	-0.008673	-5.125510	-0.739725	-1.500813	-1.543272	-1.341700	0.000000	-10.000000	0.233333	-16.600000	513.833313	1023.000000	1023.000000	2046.000000
48.919998	-0.008615	-5.091167	-0.739170	-1.596446	-1.502362	-1.253189	0.000000	-10.000000	0.300000	-18.933334	508.166656	1023.000000	1023.000000	2046.000000
48.939999	-0.008931	-5.278336	-0.878839	-1.594468	-1.472215	-1.332814	0.000000	-10.000000	0.341667	-20.833334	501.833344	1023.000000	1023.000000	2046.000000
48.959999	-0.009344	-5.522259	-0.937245	-1.656676	-1.559397	-1.368941	0.000000	-10.000000	0.375000	-22.016666	495.000000	1023.000000	1023.000000	2046.000000
48.980000	-0.009589	-5.666881	-1.047618	-1.670956	-1.513536	-1.434771	0.000000	-10.000000	0.400000	-22.816668	487.666656	1023.000000	1023.000000	2046.000000
49.000000	-0.010412	-6.153594	-1.154243	-1.807635	-1.657904	-1.533812	0.000000	-10.000000	0.416667	-23.333334	480.000000	1023.000000	1023.000000	2046.000000
49.020000	-0.011011	-6.507489	-1.112213	-1.980530	-1.832531	-1.582214	0.000000	-10.000000	0.425000	-23.600000	472.000000	1023.000000	1023.000000	2046.000000
49.040001	-0.011344	-6.704329	-1.093352	-2.058932	-1.912687	-1.639358	0.000000	-10.000000	0.416667	-23.683334	464.000000	1023.000000	1023.000000	2046.000000
49.060001	-0.011969	-7.073820	-1.163980	-2.142131	-2.063895	-1.703814	0.000000	-10.000000	0.416667	-23.850000	456.000000	1023.000000	1023.000000	2046.000000
49.080002	-0.012634	-7.466858	-1.106380	-2.267892	-2.290178	-1.802408	0.000000	-10.000000	0.408333	-23.966667	448.000000	1023.000000	1023.000000	2046.000000
49.099998	-0.013153	-7.773243	-1.195528	-2.364463	-2.314618	-1.898634	0.000000	-10.000000	0.433333	-24.283335	440.000000	1023.000000	1023.000000	2046.000000
49.119999	-0.013844	-8.181640	-1.372084	-2.510983	-2.399693	-1.898880	0.000000	-10.000000	0.450000	-24.550001	432.000000	1023.000000	1023.000000	2046.000000
49.139999	-0.014520	-8.581032	-1.398539	-2.609529	-2.580185	-1.992779	0.000000	-10.000000	0.483333	-24.933334	424.000000	1023.000000	1023.000000	2046.000000
49.160000	-0.014679	-8.675253	-1.481724	-2.638182	-2.520350	-2.034998	0.000000	-10.000000	0.491667	-25.166666	415.833344	1023.000000	1023.000000	2046.000000
49.180000	-0.015023	-8.878532	-1.566670	-2.737964	-2.540917	-2.032980	0.000000	-10.000000	0.500000	-25.466667	407.500000	1023.000000	1023.000000	2046.000000
49.200001	-0.015569	-9.201488	-1.594816	-2.748655	-2.703312	-2.154705	0.000000	-10.000000	0.491667	-25.683334	398.833344	1023.000000	1023.000000	2046.000000
49.220001	-0.015827	-9.353505	-1.728653	-2.767840	-2.677622	-2.179390	0.000000	-10.000000	0.483333	-25.750000	390.333344	1023.000000	1023.000000	2046.000000
49.240002	-0.016136	-9.536162	-1.800580	-2.829796	-2.699250	-2.206536	0.000000	-10.000000	0.475000	-25.683334	381.666656	1023.000000	1023.000000	2046.000000
49.259998	-0.016549	-9.780504	-1.778753	-2.892302	-2.884598	-2.224851	0.000000	-10.000000	0.466667	-25.416668	373.166656	1023.000000	1023.000000	2046.000000
49.279999	-0.016840	-9.952146	-1.950209	-2.888990	-2.819940	-2.293007	0.000000	-10.000000	0.458333	-25.233334	367.333344	1023.000000	1023.000000	2046.000000
49.299999	-0.017234	-10.185449	-2.022774	-2.970584	-2.861372	-2.330718	0.000000	-10.000000	0.450000	-24.716667	359.000000	1023.000000	1023.000000	2046.000000
49.320000	-0.017646	-10.428905	-1.993642	-3.019610	-3.012974	-2.402679	0.000000	-10.000000	0.450000	-24.450001	350.833344	1023.000000	1023.000000	2046.000000
49.340000	-0.017809	-10.525036	-2.171064	-3.001987	-2.930159	-2.421826	0.000000	-10.000000	0.450000	-24.066668	340.000000	1023.000000	1023.000000	2046.000000
49.360001	-0.018134	-10.717296	-2.165112	-3.152428	-3.039623	-2.360133	0.000000	-10.000000	0.450000	-24.100000	332.000000	1023.000000	1023.000000	2046.000000
49.380001	-0.018682	-11.041316	-2.155591	-3.168661	-3.204848	-2.512216	0.000000	-10.000000	0.458333	-24.066666	324.000000	1023.000000	1023.000000	2046.000000
49.400002	-0.019023	-11.242739	-2.339981	-3.182050	-3.126871	-2.593836	0.000000	-10.000000	0.466667	-24.350000	316.000000	1023.000000	1023.000000	2046.000000
49.419998	-0.019243	-11.372705	-2.339568	-3.271080	-3.209957	-2.552099	0.000000	-10.000000	0.475000	-24.583334	307.833344	1023.000000	1023.000000	2046.000000
49.439999	-0.019498	-11.523540	-2.297511	-3.366611	-3.283176	-2.576241	0.000000	-10.000000	0.475000	-24.733334	299.500000	1023.000000	1023.000000	2046.000000
49.459999	-0.019219	-11.358641	-2.322772	-3.239878	-3.156335	-2.639655	0.000000	-10.000000	0.466667	-24.733334	291.166656	1023.000000	1023.000000	2046.000000
49.480000	-0.019225	-11.361845	-2.319711	-3.286749	-3.176788	-2.578597	0.000000	-10.000000	0.458333	-24.650000	283.000000	1023.000000	1023.000000	2046.000000
49.500000	-0.019767	-11.682394	-2.292062	-3.396228	-3.376951	-2.617153	0.000000	-10.000000	0.450000	-24.433334	274.833344	1023.000000	1023.000000	2046.000000
49.520000	-0.019959	-11.795639	-2.439206	-3.360749	-3.283851	-2.711832	0.000000	-10.000000	0.450000	-24.316668	266.500000	1023.000000	1023.000000	2046.000000
49.540001	-0.019995	-11.816956	-2.528660	-3.426897	-3.222628	-2.638770	0.000000	-10.000000	0.450000	-24.183334	258.166656	1023.000000	1023.000000	2046.000000
49.560001	-0.020515	-12.124419	-2.467479	-3.548124	-3.438710	-2.670106	0.000000	-10.000000	0.450000	-24.216667	250.000000	1023.000000	1023.000000	2046.000000
49.580002	-0.021089	-12.463634	-2.549958	-3.536189	-3.574673	-2.802815	0.000000	-10.000000	0.450000	-24.133333	242.000000	1023.000000	1023.000000	2046.000000
49.599998	-0.021652	-12.796179	-2.850834	-3.501441	-3.523273	-2.920630	0.000000	-10.000000	0.450000	-24.233334	234.000000	1023.000000	1023.000000	2046.000000
49.619999	-0.023401	-13.830046	-3.031735	-3.712756	-4.004314	-3.081240	0.000000	-10.000000	0.450000	-24.133333	226.000000	1023.000000	1023.000000	2046.000000
49.639999	-0.026554	-15.693210	-3.423814	-4.015693	-4.638180	-3.615522	0.000000	-10.000000	0.450000	-24.083334	218.000000	1023.000000	1023.000000	2046.000000
49.660000	-0.030072	-17.772604	-3.993742	-4.333843	-5.241118	-4.203901	0.000000	-10.000000	0.450000	-23.733334	210.000000	1023.000000	1023.000000	2046.000000
49.680000	-0.032787	-19.376900	-4.471305	-4.655336	-5.748488	-4.501770	0.000000	-10.000000	0.458333	-23.500000	202.000000	1023.000000	1023.000000	2046.000000
49.700001	-0.034968	-20.666193	-4.843977	-4.886864	-6.155303	-4.780048	0.000000	-10.000000	0.441667	-23.233334	194.166672	1023.000000	1023.000000	2046.000000
49.720001	-0.036556	-21.604473	-5.172665	-5.086184	-6.387280	-4.958343	0.000000	-10.000000	0.441667	-23.433334	186.500000	1023.000000	1023.000000	2046.000000
49.740002	-0.037481	-22.151558	-5.394143	-5.235110	-6.518273	-5.004032	0.000000	-10.000000	0.416667	-23.566668	178.833328	1023.000000	1023.000000	2046.000000
49.759998	-0.038492	-22.748695	-5.573141	-5.370718	-6.713605	-5.091231	0.000000	-10.000000	0.408333	-23.516668	171.000000	1023.000000	1023.000000	2046.000000
49.779999	-0.039186	-23.158932	-5.794898	-5.334769	-6.737895	-5.291370	0.000000	-10.000000	0.375000	-22.950001	163.000000	1023.000000	1023.000000	2046.000000
49.799999	-0.039539	-23.367809	-5.789022	-5.435066	-6.894800	-5.248921	0.000000	-10.000000	0.350000	-22.450001	155.333328	1023.000000	1023.000000	2046.000000
49.820000	-0.039977	-23.626299	-5.812179	-5.408401	-7.038626	-5.367093	0.000000	-10.000000	0.341667	-21.816668	147.833328	1023.000000	1023.000000	2046.000000
49.840000	-0.040248	-23.786572	-5.940640	-5.391705	-7.031651	-5.422576	0.000000	-10.000000	0.325000	-21.116667	140.666672	1023.000000	1023.000000	2046.000000
49.860001	-0.040471	-23.918432	-5.952236	-5.482458	-7.121416	-5.362322	0.000000	-10.000000	0.316667	-20.400000	133.500000	1023.000000	1023.000000	2046.000000
49.880001	-0.040693	-24.049812	-5.870275	-5.452716	-7.295469	-5.431353	0.000000	-10.000000	0.275000	-19.700001	126.666664	1023.000000	1023.000000	2046.000000
49.900002	-0.040440	-23.900084	-6.015573	-5.450077	-7.109027	-5.325406	0.000000	-10.000000	0.258333	-19.133335	120.000000	1023.000000	1023.000000	2046.000000
49.919998	-0.040324	-23.831226	-6.054727	-5.565570	-7.058426	-5.152502	0.000000	-10.000000	0.258333	-18.866667	113.666664	1023.000000	1023.000000	2046.000000
49.939999	-0.040491	-23.929914	-6.066510	-5.693804	-7.079915	-5.089686	0.000000	-10.000000	0.266667	-19.133333	107.333336	1023.000000	1023.000000	2046.000000
49.959999	-0.040541	-23.959999	-6.195470	-5.776195	-6.978903	-5.009431	0.000000	-10.000000	0.266667	-19.316668	101.000000	1023.000000	1023.000000	2046.000000
49.980000	-0.040616	-24.003948	-6.177165	-5.841493	-7.066442	-4.918848	0.000000	-10.000000	0.250000	-19.250000	94.666664	1023.000000	1023.000000	2046.000000
50.000000	-0.040918	-24.182541	-6.253291	-5.805406	-7.036745	-5.087099	0.000000	-10.000000	0.250000	-18.750000	88.166664	1023.000000	1023.000000	2046.000000
50.020000	-0.041315	-24.417185	-6.423605	-5.888879	-7.030529	-5.074172	0.000000	-10.000000	0.241667	-18.400002	81.833336	1023.000000	1023.000000	2046.000000
50.040001	-0.041724	-24.659178	-6.373036	-5.952701	-7.170978	-5.162461	0.000000	-10.000000	0.225000	-17.883333	75.500000	1023.000000	1023.000000	2046.000000
50.060001	-0.041933	-24.782251	-6.333462	-6.061293	-7.241712	-5.145784	0.000000	-10.000000	0.208333	-17.350000	69.500000	1023.000000	1023.000000	2046.000000
50.080002	-0.042198	-24.938766	-6.185194	-6.108366	-7.458008	-5.187199	0.000000	-10.000000	0.200000	-16.549999	63.833332	1023.000000	1023.000000	2046.000000
50.099998	-0.042370	-25.040770	-6.172006	-6.205067	-7.458056	-5.205641	0.000000	-10.000000	0.183333	-15.933333	58.333332	1023.000000	1023.000000	2046.000000
50.119999	-0.042757	-25.269161	-6.220256	-6.321609	-7.549737	-5.177558	0.000000	-10.000000	0.175000	-15.216667	53.166668	1023.000000	1023.000000	2046.000000
50.139999	-0.043315	-25.599422	-6.189659	-6.352961	-7.772915	-5.283887	0.000000	-10.000000	0.166667	-14.850000	48.000000	1023.000000	1023.000000	2046.000000
50.160000	-0.043421	-25.661715	-6.397351	-6.420540	-7.585557	-5.258266	0.000000	-10.000000	0.175000	-14.416667	43.000000	1023.000000	1023.000000	2046.000000
50.180000	-0.043790	-25.879930	-6.409269	-6.532491	-7.709402	-5.228769	0.000000	-10.000000	0.183333	-14.266667	38.166668	1023.000000	1023.000000	2046.000000
50.200001	-0.043751	-25.856989	-6.371309	-6.460829	-7.712284	-5.312566	0.000000	-10.000000	0.175000	-13.966667	33.500000	1023.000000	1023.000000	2046.000000
50.220001	-0.043621	-25.779835	-6.494849	-6.493738	-7.583341	-5.207908	0.000000	-10.000000	0.166667	-13.766667	28.833334	1023.000000	1023.000000	2046.000000
50.240002	-0.043663	-25.804594	-6.440854	-6.496184	-7.680512	-5.187043	0.000000	-10.000000	0.150000	-13.350000	24.333334	1023.000000	1023.000000	2046.000000
50.259998	-0.043562	-25.744915	-6.429931	-6.466167	-7.629658	-5.219159	0.000000	-10.000000	0.133333	-12.850000	19.666666	1023.000000	1023.000000	2046.000000
50.279999	-0.043627	-25.783560	-6.485573	-6.565678	-7.623552	-5.108757	0.000000	-10.000000	0.116667	-12.400001	16.666666	1023.000000	1023.000000	2046.000000
50.299999	-0.043579	-25.755203	-6.429547	-6.466702	-7.664365	-5.194590	0.000000	-10.000000	0.083333	-11.566668	12.500000	1023.000000	1023.000000	2046.000000
50.320000	-0.043484	-25.699236	-6.496531	-6.479686	-7.570443	-5.152575	0.000000	-10.000000	0.066667	-10.666667	8.833333	1023.000000	1023.000000	2046.000000
50.340000	-0.043368	-25.630522	-6.395095	-6.534536	-7.660421	-5.040469	0.000000	-10.000000	0.050000	-9.316667	4.166667	1023.000000	1023.000000	2046.000000
50.360001	-0.043290	-25.584238	-6.457007	-6.484189	-7.564018	-5.079023	0.000000	-10.000000	0.041667	-8.133333	1.500000	1023.000000	1023.000000	2046.000000
50.380001	-0.043054	-25.445072	-6.426145	-6.550570	-7.531702	-4.936654	0.000000	-10.000000	0.033333	-6.816667	-1.000000	1023.000000	1023.000000	2046.000000
50.400002	-0.042951	-25.383987	-6.394708	-6.458059	-7.528279	-5.002942	0.000000	-10.000000	0.016667	-5.350000	-3.000000	1023.000000	1023.000000	2046.000000
50.419998	-0.042625	-25.191265	-6.428117	-6.476164	-7.368943	-4.918040	0.000000	-10.000000	0.008333	-3.716667	-4.833333	1023.000000	1023.000000	2046.000000
50.439999	-0.042362	-25.035730	-6.221804	-6.492520	-7.488635	-4.832773	0.000000	-10.000000	0.000000	-1.883333	-5.666667	1023.000000	1023.000000	2046.000000
50.459999	-0.041964	-24.800652	-6.331990	-6.313280	-7.193993	-4.961387	0.000000	-10.000000	-0.008333	0.150000	-6.000000	1023.000000	1023.000000	2046.000000
50.480000	-0.041677	-24.631264	-6.220655	-6.446624	-7.227319	-4.736665	0.000000	-10.000000	-0.025000	2.033333	-6.000000	1023.000000	1023.000000	2046.000000
50.500000	-0.041367	-24.447838	-6.058767	-6.359462	-7.229994	-4.799614	0.000000	-10.000000	-0.041667	4.083333	-6.000000	1023.000000	1023.000000	2046.000000
50.520000	-0.040436	-23.897598	-6.053014	-6.251440	-6.838213	-4.754931	0.000000	-10.000000	-0.058333	6.100000	-6.000000	1023.000000	1023.000000	2046.000000
50.540001	-0.039717	-23.472952	-5.848347	-6.226149	-6.795956	-4.602500	0.000000	-10.000000	-0.075000	8.433333	-6.000000	1023.000000	1023.000000	2046.000000
50.560001	-0.039066	-23.087875	-5.667161	-6.075930	-6.710711	-4.634073	0.000000	-10.000000	-0.108333	10.733334	-6.000000	1023.000000	1023.000000	2046.000000
50.580002	-0.038518	-22.763853	-5.707776	-6.020358	-6.453621	-4.582098	0.000000	-10.000000	-0.150000	13.016666	-6.000000	1023.000000	1023.000000	2046.000000
50.599998	-0.037872	-22.382219	-5.561166	-6.124282	-6.360086	-4.336683	0.000000	-10.000000	-0.191667	14.933333	-6.000000	1023.000000	1023.000000	2046.000000
50.619999	-0.037313	-22.051981	-5.474663	-6.012818	-6.237103	-4.327396	0.000000	-10.000000	-0.233333	16.783333	4.000000	1023.000000	1023.000000	2046.000000
50.639999	-0.036941	-21.832100	-5.461539	-5.856204	-6.084207	-4.430151	0.000000	-10.000000	-0.250000	18.116667	15.500000	1023.000000	1023.000000	2046.000000
50.660000	-0.036045	-21.302677	-5.331572	-5.910254	-5.947165	-4.113686	0.000000	-10.000000	-0.275000	19.566668	29.000000	1023.000000	1023.000000	2046.000000
50.680000	-0.035795	-21.155083	-5.326988	-5.771240	-5.910390	-4.146465	0.000000	-10.000000	-0.291667	20.200001	34.666668	1023.000000	1023.000000	2046.000000
50.700001	-0.035683	-21.088667	-5.409888	-5.626917	-5.755341	-4.296520	0.000000	-10.000000	-0.325000	21.016666	41.166668	1023.000000	1023.000000	2046.000000
50.720001	-0.036384	-21.503027	-5.465184	-5.876783	-5.920614	-4.240444	0.000000	-10.000000	-0.341667	21.233334	48.000000	1023.000000	1023.000000	2046.000000
50.740002	-0.038745	-22.898079	-5.796731	-5.916727	-6.351601	-4.833020	0.000000	-10.000000	-0.350000	21.500000	55.166668	1023.000000	1023.000000	2046.000000
50.759998	-0.040915	-24.180723	-6.233872	-6.073925	-6.667644	-5.205282	0.000000	-10.000000	-0.358333	21.716667	62.333332	1023.000000	1023.000000	2046.000000
50.779999	-0.042120	-24.893181	-6.381165	-6.360235	-6.964595	-5.187187	0.000000	-10.000000	-0.341667	21.683334	69.666664	1023.000000	1023.000000	2046.000000
50.799999	-0.042712	-25.242916	-6.557883	-6.433311	-7.010157	-5.241566	0.000000	-10.000000	-0.333333	21.549999	76.833336	1023.000000	1023.000000	2046.000000
50.820000	-0.042826	-25.310005	-6.791135	-6.341576	-6.781599	-5.395696	0.000000	-10.000000	-0.333333	21.400000	84.000000	1023.000000	1023.000000	2046.000000
50.840000	-0.042442	-25.083128	-6.609842	-6.470285	-6.861102	-5.141898	0.000000	-10.000000	-0.350000	21.733334	91.000000	1023.000000	1023.000000	2046.000000
50.860001	-0.042003	-24.823496	-6.519017	-6.329850	-6.786773	-5.187856	0.000000	-10.000000	-0.383333	22.533335	98.333336	1023.000000	1023.000000	2046.000000
50.880001	-0.041553	-24.557766	-6.541775	-6.111530	-6.627975	-5.276486	0.000000	-10.000000	-0.391667	23.033335	105.666664	1023.000000	1023.000000	2046.000000
50.900002	-0.040340	-23.840750	-6.212707	-6.117793	-6.574463	-4.935787	0.000000	-10.000000	-0.408333	23.516668	113.333336	1023.000000	1023.000000	2046.000000
50.919998	-0.039832	-23.540897	-6.190732	-5.836294	-6.427128	-5.086743	0.000000	-10.000000	-0.400000	23.766668	121.000000	1023.000000	1023.000000	2046.000000
50.939999	-0.038778	-22.917721	-6.002445	-5.682473	-6.279162	-4.953640	0.000000	-10.000000	-0.408333	24.100000	129.000000	1023.000000	1023.000000	2046.000000
50.959999	-0.037298	-22.043140	-5.651535	-5.628821	-6.167086	-4.595699	0.000000	-10.000000	-0.425000	24.450001	137.000000	1023.000000	1023.000000	2046.000000
50.980000	-0.036389	-21.506033	-5.599294	-5.260746	-5.916111	-4.729882	0.000000	-10.000000	-0.433333	24.633333	145.000000	1023.000000	1023.000000	2046.000000
51.000000	-0.035086	-20.735819	-5.387517	-5.202900	-5.706395	-4.439006	0.000000	-10.000000	-0.408333	24.416668	153.333328	1023.000000	1023.000000	2046.000000
51.020000	-0.033578	-19.844711	-5.042537	-5.289644	-5.533654	-3.978875	0.000000	-10.000000	-0.366667	23.766666	161.666672	1023.000000	1023.000000	2046.000000
51.040001	-0.032771	-19.367867	-5.082863	-5.033567	-5.186035	-4.065402	0.000000	-10.000000	-0.358333	22.916668	169.833328	1023.000000	1023.000000	2046.000000
51.060001	-0.031656	-18.708780	-4.961556	-4.965713	-4.925657	-3.855853	0.000000	-10.000000	-0.341667	22.500000	177.500000	1023.000000	1023.000000	2046.000000
51.080002	-0.030148	-17.817474	-4.543159	-4.952370	-4.801297	-3.520648	0.000000	-10.000000	-0.325000	21.866667	185.000000	1023.000000	1023.000000	2046.000000
51.099998	-0.029762	-17.589493	-4.587869	-4.677180	-4.579638	-3.744805	0.000000	-10.000000	-0.316667	21.600000	192.333328	1023.000000	1023.000000	2046.000000
51.119999	-0.028713	-16.969406	-4.202728	-4.717514	-4.606515	-3.442649	0.000000	-10.000000	-0.333333	21.299999	199.500000	1023.000000	1023.000000	2046.000000
51.139999	-0.028154	-16.639071	-4.041317	-4.587472	-4.535502	-3.474780	0.000000	-10.000000	-0.375000	21.716667	206.666672	1023.000000	1023.000000	2046.000000
51.160000	-0.027446	-16.220474	-3.936838	-4.481624	-4.359684	-3.442329	0.000000	-10.000000	-0.391667	22.366667	213.833328	1023.000000	1023.000000	2046.000000
51.180000	-0.026524	-15.675698	-3.647924	-4.504885	-4.336396	-3.186494	0.000000	-10.000000	-0.391667	22.950001	221.333328	1023.000000	1023.000000	2046.000000
[truncated: 1,113,681 more chars]
