# Supplementary material for: Effect of Electrode Belt and Body Positions on Regional Pulmonary Ventilation- and Perfusion-Related Impedance Changes Measured by Electric Impedance Tomography
Source: PLoS One. 2016 Jun 2;11(6):e0155913. doi: 10.1371/journal.pone.0155913 (PMC4890811; doi:10.1371/journal.pone.0155913)
Supplement: S1 Dataset — (ZIP) [file pone.0155913.s001.zip › Dataset/Fp09-rygg-4i.txt]

Patient Name:	Fp9
Registry:	Fp9
Investigator:	 
Diagnosys:	 
Notes:	rygg4i              
Sample Rate [Hz]:	50.07
Time Base 	Pixels Mean 	Pixels Sum 	UPPER RIGHT		UPPER LEFT		LOWER RIGHT		LOWER LEFT		QRS	ETCO2	Paw	Flow (L/min)	Volume	Analog1	Analog2	AnalogSum
0.000000	-0.034670	-20.489981	-4.225067	-4.214421	-6.703054	-5.347438	0.000000	-10.000000	-0.166667	20.700001	55.000000	1023.000000	1023.000000	2046.000000
0.020000	-0.034222	-20.225466	-4.197651	-4.173858	-6.510054	-5.343903	0.000000	-10.000000	-0.183333	21.250000	61.833332	1023.000000	1023.000000	2046.000000
0.040000	-0.033357	-19.714100	-4.010526	-4.106490	-6.401816	-5.195268	0.000000	-10.000000	-0.191667	21.900002	68.833336	1023.000000	1023.000000	2046.000000
0.060000	-0.032651	-19.296844	-3.856837	-4.039243	-6.297018	-5.103745	0.000000	-10.000000	-0.200000	22.266668	76.166664	1023.000000	1023.000000	2046.000000
0.080000	-0.031850	-18.823265	-3.789153	-3.854060	-6.126214	-5.053837	0.000000	-10.000000	-0.208333	22.633333	83.500000	1023.000000	1023.000000	2046.000000
0.100000	-0.031133	-18.399689	-3.807555	-3.847937	-5.876826	-4.867371	0.000000	-10.000000	-0.216667	22.833334	91.000000	1023.000000	1023.000000	2046.000000
0.120000	-0.030982	-18.310276	-3.857214	-3.843271	-5.826246	-4.783545	0.000000	-10.000000	-0.233333	23.083334	98.500000	1023.000000	1023.000000	2046.000000
0.140000	-0.032043	-18.937582	-3.980803	-3.867847	-6.097772	-4.991160	0.000000	-10.000000	-0.250000	23.316668	106.166664	1023.000000	1023.000000	2046.000000
0.160000	-0.033914	-20.043215	-4.164018	-4.037206	-6.528822	-5.313168	0.000000	-10.000000	-0.258333	23.650000	114.000000	1023.000000	1023.000000	2046.000000
0.180000	-0.035215	-20.811810	-4.356153	-4.143932	-6.811460	-5.500265	0.000000	-10.000000	-0.258333	23.850000	122.000000	1023.000000	1023.000000	2046.000000
0.200000	-0.035861	-21.193932	-4.462802	-4.240834	-6.925851	-5.564443	0.000000	-10.000000	-0.250000	23.900000	130.000000	1023.000000	1023.000000	2046.000000
0.220000	-0.035860	-21.193167	-4.651644	-4.241282	-6.808245	-5.491995	0.000000	-10.000000	-0.241667	23.616667	138.000000	1023.000000	1023.000000	2046.000000
0.240000	-0.035537	-21.002127	-4.600826	-4.213086	-6.757696	-5.430519	0.000000	-10.000000	-0.233333	23.366667	145.833328	1023.000000	1023.000000	2046.000000
0.260000	-0.034986	-20.676804	-4.559335	-4.096401	-6.721357	-5.299710	0.000000	-10.000000	-0.225000	23.166668	153.500000	1023.000000	1023.000000	2046.000000
0.280000	-0.034347	-20.299095	-4.478230	-3.946810	-6.629793	-5.244262	0.000000	-10.000000	-0.225000	23.233334	161.166672	1023.000000	1023.000000	2046.000000
0.300000	-0.033717	-19.926676	-4.386496	-3.719161	-6.562631	-5.258388	0.000000	-10.000000	-0.233333	23.350000	169.000000	1023.000000	1023.000000	2046.000000
0.320000	-0.032726	-19.341108	-4.297310	-3.560787	-6.361055	-5.121957	0.000000	-10.000000	-0.241667	23.683332	177.000000	1023.000000	1023.000000	2046.000000
0.340000	-0.031917	-18.863157	-4.249489	-3.452369	-6.211682	-4.949617	0.000000	-10.000000	-0.250000	23.766666	185.000000	1023.000000	1023.000000	2046.000000
0.360000	-0.031005	-18.323778	-4.126040	-3.276401	-6.076510	-4.844828	0.000000	-10.000000	-0.266667	23.983334	193.000000	1023.000000	1023.000000	2046.000000
0.380000	-0.030042	-17.754578	-3.991051	-3.136950	-5.930492	-4.696085	0.000000	-10.000000	-0.283333	23.983334	200.833328	1023.000000	1023.000000	2046.000000
0.400000	-0.029056	-17.172373	-3.760488	-2.922653	-5.852491	-4.636742	0.000000	-10.000000	-0.283333	24.400000	208.833328	1023.000000	1023.000000	2046.000000
0.420000	-0.027848	-16.458218	-3.594585	-2.841616	-5.598063	-4.423952	0.000000	-10.000000	-0.266667	24.216667	216.833328	1023.000000	1023.000000	2046.000000
0.440000	-0.026711	-15.786358	-3.435691	-2.810690	-5.298892	-4.241085	0.000000	-10.000000	-0.233333	23.799999	225.000000	1023.000000	1023.000000	2046.000000
0.460000	-0.025637	-15.151629	-3.335172	-2.867245	-4.930177	-4.019035	0.000000	-10.000000	-0.208333	22.799999	233.000000	1023.000000	1023.000000	2046.000000
0.480000	-0.024576	-14.524312	-3.193594	-2.920163	-4.653511	-3.757044	0.000000	-10.000000	-0.175000	22.100000	240.666672	1023.000000	1023.000000	2046.000000
0.500000	-0.023685	-13.998079	-3.089502	-2.916960	-4.364743	-3.626874	0.000000	-10.000000	-0.158333	21.549999	248.166672	1023.000000	1023.000000	2046.000000
0.520000	-0.022869	-13.515449	-2.948370	-2.876461	-4.179014	-3.511604	0.000000	-10.000000	-0.150000	21.333334	255.333328	1023.000000	1023.000000	2046.000000
0.540000	-0.022200	-13.120430	-2.830508	-2.847186	-4.015541	-3.427196	0.000000	-10.000000	-0.150000	21.200001	262.500000	1023.000000	1023.000000	2046.000000
0.560000	-0.021576	-12.751518	-2.622605	-2.827703	-3.968087	-3.333123	0.000000	-10.000000	-0.158333	21.233334	269.500000	1023.000000	1023.000000	2046.000000
0.580000	-0.020953	-12.383306	-2.447885	-2.762917	-3.879197	-3.293307	0.000000	-10.000000	-0.175000	21.366667	276.666656	1023.000000	1023.000000	2046.000000
0.600000	-0.020319	-12.008610	-2.302539	-2.708332	-3.783051	-3.214687	0.000000	-10.000000	-0.183333	21.500000	283.833344	1023.000000	1023.000000	2046.000000
0.620000	-0.019635	-11.604033	-2.196779	-2.647958	-3.650085	-3.109211	0.000000	-10.000000	-0.191667	21.716667	291.000000	1023.000000	1023.000000	2046.000000
0.640000	-0.018989	-11.222611	-2.127989	-2.615550	-3.457950	-3.021121	0.000000	-10.000000	-0.175000	21.633333	298.166656	1023.000000	1023.000000	2046.000000
0.660000	-0.018211	-10.762794	-2.059143	-2.672509	-3.210904	-2.820238	0.000000	-10.000000	-0.175000	21.533333	305.333344	1023.000000	1023.000000	2046.000000
0.680000	-0.017567	-10.382210	-2.033768	-2.646123	-3.006519	-2.695800	0.000000	-10.000000	-0.158333	21.233334	312.666656	1023.000000	1023.000000	2046.000000
0.700000	-0.016923	-10.001437	-1.933403	-2.646548	-2.857119	-2.564367	0.000000	-10.000000	-0.158333	21.216667	319.833344	1023.000000	1023.000000	2046.000000
0.720000	-0.016006	-9.459405	-1.816002	-2.527757	-2.659926	-2.455719	0.000000	-10.000000	-0.150000	21.000000	327.000000	1023.000000	1023.000000	2046.000000
0.740000	-0.015122	-8.937360	-1.695258	-2.444046	-2.504496	-2.293560	0.000000	-10.000000	-0.150000	20.900002	334.000000	1023.000000	1023.000000	2046.000000
0.760000	-0.014184	-8.382857	-1.549649	-2.322942	-2.357891	-2.152375	0.000000	-10.000000	-0.133333	20.700001	341.000000	1023.000000	1023.000000	2046.000000
0.780000	-0.013344	-7.886267	-1.373488	-2.209345	-2.234301	-2.069134	0.000000	-10.000000	-0.133333	20.550001	347.833344	1023.000000	1023.000000	2046.000000
0.800000	-0.012375	-7.313599	-1.231772	-2.090673	-2.025421	-1.965733	0.000000	-10.000000	-0.133333	20.350000	354.666656	1023.000000	1023.000000	2046.000000
0.820000	-0.011475	-6.781515	-1.148134	-1.968686	-1.811665	-1.853029	0.000000	-10.000000	-0.150000	20.000000	361.500000	1023.000000	1023.000000	2046.000000
0.840000	-0.010545	-6.232290	-1.095164	-1.928036	-1.542486	-1.666604	0.000000	-10.000000	-0.133333	19.733334	368.333344	1023.000000	1023.000000	2046.000000
0.860000	-0.009637	-5.695276	-0.978963	-1.882131	-1.350425	-1.483756	0.000000	-10.000000	-0.116667	19.300001	375.000000	1023.000000	1023.000000	2046.000000
0.880000	-0.008846	-5.228189	-0.958093	-1.849231	-1.069548	-1.351316	0.000000	-10.000000	-0.083333	18.850000	381.333344	1023.000000	1023.000000	2046.000000
0.900000	-0.008175	-4.831389	-0.877697	-1.779821	-0.956567	-1.217304	0.000000	-10.000000	-0.083333	18.116667	387.833344	1023.000000	1023.000000	2046.000000
0.920000	-0.007324	-4.328206	-0.739948	-1.629621	-0.795208	-1.163429	0.000000	-10.000000	-0.066667	17.450001	394.000000	1023.000000	1023.000000	2046.000000
0.940000	-0.006650	-3.930425	-0.585725	-1.580522	-0.753509	-1.010669	0.000000	-10.000000	-0.058333	16.700001	400.000000	1023.000000	1023.000000	2046.000000
0.960000	-0.006068	-3.586276	-0.473613	-1.467460	-0.671489	-0.973714	0.000000	-10.000000	-0.025000	16.083334	405.666656	1023.000000	1023.000000	2046.000000
0.980000	-0.005354	-3.164074	-0.380700	-1.366220	-0.506309	-0.910845	0.000000	-10.000000	-0.008333	15.383333	411.166656	1023.000000	1023.000000	2046.000000
1.000000	-0.004754	-2.809439	-0.342145	-1.288213	-0.326054	-0.853027	0.000000	-10.000000	-0.008333	14.650001	416.500000	1023.000000	1023.000000	2046.000000
1.020000	-0.003943	-2.330228	-0.273761	-1.321006	-0.071031	-0.664430	0.000000	-10.000000	-0.008333	13.916667	421.333344	1023.000000	1023.000000	2046.000000
1.040000	-0.003169	-1.872976	-0.262784	-1.267228	0.197060	-0.540025	0.000000	-10.000000	-0.008333	13.016666	426.166656	1023.000000	1023.000000	2046.000000
1.060000	-0.002365	-1.397617	-0.141619	-1.136356	0.361328	-0.480970	0.000000	-10.000000	0.000000	12.233334	430.666656	1023.000000	1023.000000	2046.000000
1.080000	-0.001620	-0.957155	0.046539	-1.042171	0.404737	-0.366262	0.000000	-10.000000	0.000000	11.566667	435.000000	1023.000000	1023.000000	2046.000000
1.100000	-0.000929	-0.548885	0.157665	-0.908349	0.557568	-0.355770	0.000000	-10.000000	0.000000	11.050000	439.000000	1023.000000	1023.000000	2046.000000
1.120000	-0.000396	-0.234156	0.264066	-0.883775	0.675282	-0.289730	0.000000	-10.000000	0.000000	10.450000	442.666656	1023.000000	1023.000000	2046.000000
1.140000	0.000323	0.190943	0.332872	-0.826025	0.856592	-0.172495	0.000000	-10.000000	0.016667	9.333334	446.333344	1023.000000	1023.000000	2046.000000
1.160000	0.000791	0.467523	0.325258	-0.892188	1.022149	0.012304	0.000000	-10.000000	0.033333	7.933333	449.500000	1023.000000	1023.000000	2046.000000
1.180000	0.001120	0.661930	0.349712	-0.824001	1.033305	0.102915	0.000000	-10.000000	0.050000	6.233333	452.666656	1023.000000	1023.000000	2046.000000
1.200000	0.000777	0.459424	0.329204	-0.714936	0.860207	-0.015051	0.000000	-10.000000	0.066667	4.216667	455.000000	1023.000000	1023.000000	2046.000000
1.220000	-0.000697	-0.411642	0.168240	-0.692229	0.410355	-0.298009	0.000000	-10.000000	0.075000	2.100000	456.833344	1023.000000	1023.000000	2046.000000
1.240000	-0.002834	-1.674792	-0.003925	-0.843106	-0.092332	-0.735429	0.000000	-10.000000	0.100000	-0.316667	457.666656	1023.000000	1023.000000	2046.000000
1.260000	-0.005362	-3.169051	-0.316889	-1.125000	-0.623269	-1.103894	0.000000	-10.000000	0.100000	-2.483333	458.000000	1023.000000	1023.000000	2046.000000
1.280000	-0.007535	-4.453199	-0.614380	-1.404268	-1.062252	-1.372300	0.000000	-10.000000	0.108333	-4.500000	458.000000	1023.000000	1023.000000	2046.000000
1.300000	-0.009385	-5.546620	-0.936997	-1.511912	-1.428843	-1.668869	0.000000	-10.000000	0.116667	-5.883334	458.000000	1023.000000	1023.000000	2046.000000
1.320000	-0.010433	-6.165673	-1.027041	-1.560504	-1.777778	-1.800350	0.000000	-10.000000	0.133333	-7.083333	458.000000	1023.000000	1023.000000	2046.000000
1.340000	-0.011154	-6.591996	-1.118069	-1.513538	-2.032518	-1.927872	0.000000	-10.000000	0.150000	-8.166667	458.000000	1023.000000	1023.000000	2046.000000
1.360000	-0.011852	-7.004394	-1.159037	-1.474987	-2.269838	-2.100531	0.000000	-10.000000	0.158333	-9.300000	458.000000	1023.000000	1023.000000	2046.000000
1.380000	-0.012352	-7.300285	-1.229060	-1.375677	-2.442066	-2.253483	0.000000	-10.000000	0.175000	-10.466667	458.000000	1023.000000	1023.000000	2046.000000
1.400000	-0.012718	-7.516590	-1.314886	-1.349482	-2.585747	-2.266474	0.000000	-10.000000	0.200000	-11.683333	454.500000	1023.000000	1023.000000	2046.000000
1.420000	-0.012978	-7.669782	-1.375731	-1.322885	-2.664853	-2.306313	0.000000	-10.000000	0.225000	-12.966667	446.166656	1023.000000	1023.000000	2046.000000
1.440000	-0.013404	-7.921733	-1.481606	-1.278985	-2.753082	-2.408060	0.000000	-10.000000	0.258333	-14.083334	436.333344	1023.000000	1023.000000	2046.000000
1.460000	-0.013793	-8.151425	-1.478514	-1.201135	-2.967328	-2.504450	0.000000	-10.000000	0.283333	-15.183333	428.333344	1023.000000	1023.000000	2046.000000
1.480000	-0.014249	-8.421071	-1.480065	-1.146311	-3.173289	-2.621406	0.000000	-10.000000	0.316667	-16.283333	423.500000	1023.000000	1023.000000	2046.000000
1.500000	-0.014583	-8.618308	-1.510513	-1.109615	-3.284525	-2.713656	0.000000	-10.000000	0.350000	-17.616667	418.166656	1023.000000	1023.000000	2046.000000
1.520000	-0.014768	-8.727959	-1.463092	-1.081847	-3.349428	-2.833592	0.000000	-10.000000	0.400000	-18.966667	412.333344	1023.000000	1023.000000	2046.000000
1.540000	-0.015011	-8.871321	-1.515609	-1.210198	-3.305865	-2.839649	0.000000	-10.000000	0.450000	-20.516666	405.833344	1023.000000	1023.000000	2046.000000
1.560000	-0.015218	-8.993917	-1.556911	-1.459013	-3.209234	-2.768759	0.000000	-10.000000	0.500000	-22.133333	399.000000	1023.000000	1023.000000	2046.000000
1.580000	-0.015608	-9.224092	-1.591530	-1.602059	-3.299414	-2.731089	0.000000	-10.000000	0.533333	-23.450001	391.666656	1023.000000	1023.000000	2046.000000
1.600000	-0.016008	-9.460974	-1.583397	-1.631193	-3.439327	-2.807057	0.000000	-10.000000	0.550000	-24.350000	384.000000	1023.000000	1023.000000	2046.000000
1.620000	-0.016669	-9.851437	-1.621914	-1.640936	-3.614126	-2.974460	0.000000	-10.000000	0.550000	-24.600000	375.666656	1023.000000	1023.000000	2046.000000
1.640000	-0.017298	-10.223062	-1.734183	-1.755566	-3.648606	-3.084707	0.000000	-10.000000	0.550000	-24.866667	367.333344	1023.000000	1023.000000	2046.000000
1.660000	-0.017953	-10.610023	-1.881792	-1.859375	-3.715234	-3.153622	0.000000	-10.000000	0.550000	-24.933334	359.000000	1023.000000	1023.000000	2046.000000
1.680000	-0.018763	-11.088989	-1.899835	-1.968489	-3.883804	-3.336862	0.000000	-10.000000	0.558333	-24.850000	350.666656	1023.000000	1023.000000	2046.000000
1.700000	-0.019398	-11.464417	-1.949442	-2.186400	-4.005542	-3.323033	0.000000	-10.000000	0.566667	-24.666666	345.000000	1023.000000	1023.000000	2046.000000
1.720000	-0.020263	-11.975281	-2.064610	-2.256772	-4.161449	-3.492449	0.000000	-10.000000	0.558333	-24.383333	336.666656	1023.000000	1023.000000	2046.000000
1.740000	-0.021007	-12.414963	-2.079563	-2.335400	-4.385163	-3.614837	0.000000	-10.000000	0.550000	-24.066668	328.666656	1023.000000	1023.000000	2046.000000
1.760000	-0.021656	-12.798775	-2.112882	-2.383917	-4.574793	-3.727182	0.000000	-10.000000	0.541667	-23.900000	318.000000	1023.000000	1023.000000	2046.000000
1.780000	-0.022414	-13.246501	-2.158269	-2.430883	-4.756889	-3.900460	0.000000	-10.000000	0.550000	-23.866667	310.000000	1023.000000	1023.000000	2046.000000
1.800000	-0.023073	-13.636371	-2.240741	-2.529128	-4.884558	-3.981943	0.000000	-10.000000	0.550000	-24.016666	302.000000	1023.000000	1023.000000	2046.000000
1.820000	-0.023627	-13.963558	-2.276466	-2.591317	-5.016933	-4.078842	0.000000	-10.000000	0.550000	-24.233334	294.000000	1023.000000	1023.000000	2046.000000
1.840000	-0.024020	-14.195810	-2.359536	-2.593355	-5.047855	-4.195064	0.000000	-10.000000	0.550000	-24.183332	286.000000	1023.000000	1023.000000	2046.000000
1.860000	-0.024468	-14.460666	-2.443514	-2.634916	-5.135927	-4.246310	0.000000	-10.000000	0.550000	-24.166666	278.000000	1023.000000	1023.000000	2046.000000
1.880000	-0.024784	-14.647364	-2.541318	-2.736239	-5.145250	-4.224556	0.000000	-10.000000	0.550000	-23.916666	270.000000	1023.000000	1023.000000	2046.000000
1.900000	-0.025164	-14.871686	-2.616446	-2.803609	-5.211103	-4.240528	0.000000	-10.000000	0.550000	-23.700001	262.000000	1023.000000	1023.000000	2046.000000
1.920000	-0.025648	-15.158100	-2.706804	-2.805364	-5.329740	-4.316193	0.000000	-10.000000	0.516667	-23.233334	254.000000	1023.000000	1023.000000	2046.000000
1.940000	-0.026035	-15.386749	-2.639682	-2.799422	-5.554297	-4.393347	0.000000	-10.000000	0.483333	-22.816668	246.166672	1023.000000	1023.000000	2046.000000
1.960000	-0.026469	-15.643158	-2.643415	-2.756232	-5.722984	-4.520527	0.000000	-10.000000	0.450000	-22.500000	238.500000	1023.000000	1023.000000	2046.000000
1.980000	-0.026886	-15.889881	-2.689903	-2.777978	-5.790381	-4.631618	0.000000	-10.000000	0.441667	-22.266666	231.000000	1023.000000	1023.000000	2046.000000
2.000000	-0.027197	-16.073544	-2.790736	-2.833443	-5.807756	-4.641608	0.000000	-10.000000	0.441667	-22.100000	223.500000	1023.000000	1023.000000	2046.000000
2.020000	-0.027616	-16.321215	-2.929511	-2.859940	-5.811141	-4.720622	0.000000	-10.000000	0.433333	-21.933334	216.166672	1023.000000	1023.000000	2046.000000
2.040000	-0.027945	-16.515631	-2.956407	-3.003242	-5.907234	-4.648748	0.000000	-10.000000	0.441667	-21.800001	208.833328	1023.000000	1023.000000	2046.000000
2.060000	-0.028554	-16.875637	-2.927717	-2.981300	-6.186756	-4.779863	0.000000	-10.000000	0.441667	-21.616667	201.666672	1023.000000	1023.000000	2046.000000
2.080000	-0.028928	-17.096237	-2.963033	-2.977989	-6.271903	-4.883312	0.000000	-10.000000	0.441667	-21.533335	194.333328	1023.000000	1023.000000	2046.000000
2.100000	-0.029438	-17.397945	-2.976857	-2.962380	-6.461114	-4.997594	0.000000	-10.000000	0.433333	-21.600000	187.166672	1023.000000	1023.000000	2046.000000
2.120000	-0.029821	-17.624474	-3.063119	-3.027415	-6.466241	-5.067698	0.000000	-10.000000	0.433333	-21.516666	180.000000	1023.000000	1023.000000	2046.000000
2.140000	-0.030064	-17.767576	-3.124792	-3.098604	-6.497393	-5.046788	0.000000	-10.000000	0.425000	-21.416666	172.833328	1023.000000	1023.000000	2046.000000
2.160000	-0.030502	-18.026758	-3.249564	-3.123193	-6.522377	-5.131626	0.000000	-10.000000	0.425000	-21.250000	165.666672	1023.000000	1023.000000	2046.000000
2.180000	-0.030758	-18.177774	-3.330208	-3.235005	-6.540181	-5.072380	0.000000	-10.000000	0.416667	-21.066668	158.500000	1023.000000	1023.000000	2046.000000
2.200000	-0.030790	-18.196945	-3.349212	-3.246856	-6.505037	-5.095841	0.000000	-10.000000	0.416667	-20.750000	151.500000	1023.000000	1023.000000	2046.000000
2.220000	-0.030913	-18.269571	-3.320302	-3.185325	-6.629957	-5.133988	0.000000	-10.000000	0.408333	-20.283335	144.500000	1023.000000	1023.000000	2046.000000
2.240000	-0.031111	-18.386372	-3.296257	-3.137918	-6.750648	-5.201548	0.000000	-10.000000	0.391667	-19.750000	137.833328	1023.000000	1023.000000	2046.000000
2.260000	-0.031173	-18.423267	-3.298039	-3.123950	-6.780265	-5.221012	0.000000	-10.000000	0.383333	-19.300001	131.166672	1023.000000	1023.000000	2046.000000
2.280000	-0.031552	-18.647293	-3.298085	-3.156782	-6.855738	-5.336689	0.000000	-10.000000	0.375000	-18.883333	124.833336	1023.000000	1023.000000	2046.000000
2.300000	-0.031697	-18.733082	-3.417682	-3.194064	-6.778814	-5.342523	0.000000	-10.000000	0.375000	-18.566668	118.500000	1023.000000	1023.000000	2046.000000
2.320000	-0.032134	-18.991478	-3.446336	-3.209144	-6.932762	-5.403236	0.000000	-10.000000	0.383333	-18.233334	112.500000	1023.000000	1023.000000	2046.000000
2.340000	-0.032203	-19.032051	-3.487093	-3.220619	-7.017291	-5.307047	0.000000	-10.000000	0.375000	-18.033333	106.500000	1023.000000	1023.000000	2046.000000
2.360000	-0.032651	-19.296879	-3.569816	-3.265375	-7.142959	-5.318728	0.000000	-10.000000	0.350000	-17.716667	100.500000	1023.000000	1023.000000	2046.000000
2.380000	-0.033874	-20.019718	-3.735875	-3.316761	-7.496074	-5.471009	0.000000	-10.000000	0.308333	-17.366667	94.500000	1023.000000	1023.000000	2046.000000
2.400000	-0.035996	-21.273663	-3.953706	-3.431500	-7.989246	-5.899210	0.000000	-10.000000	0.291667	-16.900000	88.500000	1023.000000	1023.000000	2046.000000
2.420000	-0.038711	-22.878355	-4.216324	-3.699016	-8.604445	-6.358570	0.000000	-10.000000	0.283333	-16.516666	82.833336	1023.000000	1023.000000	2046.000000
2.440000	-0.041059	-24.265871	-4.584631	-3.959773	-9.030563	-6.690903	0.000000	-10.000000	0.291667	-15.916667	77.333336	1023.000000	1023.000000	2046.000000
2.460000	-0.042813	-25.302509	-4.882676	-4.126682	-9.383624	-6.909528	0.000000	-10.000000	0.291667	-15.433333	72.166664	1023.000000	1023.000000	2046.000000
2.480000	-0.043887	-25.937130	-5.147082	-4.237158	-9.560069	-6.992820	0.000000	-10.000000	0.291667	-15.183333	66.833336	1023.000000	1023.000000	2046.000000
2.500000	-0.044600	-26.358583	-5.301996	-4.357960	-9.745349	-6.953278	0.000000	-10.000000	0.275000	-15.100000	61.666668	1023.000000	1023.000000	2046.000000
2.520000	-0.045225	-26.728199	-5.417557	-4.333879	-9.894402	-7.082361	0.000000	-10.000000	0.266667	-14.983334	56.500000	1023.000000	1023.000000	2046.000000
2.540000	-0.045519	-26.901697	-5.426390	-4.296872	-10.095748	-7.082687	0.000000	-10.000000	0.258333	-14.566667	51.666668	1023.000000	1023.000000	2046.000000
2.560000	-0.045974	-27.170399	-5.523410	-4.178941	-10.217335	-7.250712	0.000000	-10.000000	0.250000	-14.016666	46.833332	1023.000000	1023.000000	2046.000000
2.580000	-0.046101	-27.245485	-5.552329	-4.081031	-10.312485	-7.299641	0.000000	-10.000000	0.208333	-13.266666	42.333332	1023.000000	1023.000000	2046.000000
2.600000	-0.046175	-27.289539	-5.627357	-4.010860	-10.316687	-7.334636	0.000000	-10.000000	0.175000	-12.516666	37.666668	1023.000000	1023.000000	2046.000000
2.620000	-0.046213	-27.311617	-5.709193	-3.997714	-10.264358	-7.340353	0.000000	-10.000000	0.150000	-11.733334	33.500000	1023.000000	1023.000000	2046.000000
2.640000	-0.046285	-27.354450	-5.771059	-3.962906	-10.306339	-7.314145	0.000000	-10.000000	0.150000	-11.066667	29.500000	1023.000000	1023.000000	2046.000000
2.660000	-0.046170	-27.286449	-5.765547	-3.967504	-10.317872	-7.235528	0.000000	-10.000000	0.150000	-10.350000	25.833334	1023.000000	1023.000000	2046.000000
2.680000	-0.046067	-27.225313	-5.673448	-3.997521	-10.386480	-7.167864	0.000000	-10.000000	0.150000	-10.066667	22.333334	1023.000000	1023.000000	2046.000000
2.700000	-0.045986	-27.178013	-5.594251	-4.073512	-10.347073	-7.163177	0.000000	-10.000000	0.150000	-9.916667	20.000000	1023.000000	1023.000000	2046.000000
2.720000	-0.046066	-27.224726	-5.569697	-4.151074	-10.303026	-7.200928	0.000000	-10.000000	0.150000	-10.733334	16.666666	1023.000000	1023.000000	2046.000000
2.740000	-0.045965	-27.165180	-5.587805	-4.300670	-10.178023	-7.098682	0.000000	-10.000000	0.150000	-11.216666	13.000000	1023.000000	1023.000000	2046.000000
2.760000	-0.046016	-27.195589	-5.643096	-4.383178	-10.072810	-7.096505	0.000000	-10.000000	0.158333	-11.750000	8.000000	1023.000000	1023.000000	2046.000000
2.780000	-0.046085	-27.236012	-5.700894	-4.477465	-10.023167	-7.034486	0.000000	-10.000000	0.158333	-11.333333	4.166667	1023.000000	1023.000000	2046.000000
2.800000	-0.046257	-27.337673	-5.662049	-4.597106	-10.072249	-7.006269	0.000000	-10.000000	0.158333	-11.066667	0.666667	1023.000000	1023.000000	2046.000000
2.820000	-0.046674	-27.584383	-5.611916	-4.693782	-10.204189	-7.074496	0.000000	-10.000000	0.150000	-10.600000	-2.666667	1023.000000	1023.000000	2046.000000
2.840000	-0.047067	-27.816793	-5.596212	-4.764145	-10.249973	-7.206462	0.000000	-10.000000	0.150000	-10.033334	-6.000000	1023.000000	1023.000000	2046.000000
2.860000	-0.047290	-27.948103	-5.557209	-4.776874	-10.273982	-7.340037	0.000000	-10.000000	0.141667	-9.033333	-9.333333	1023.000000	1023.000000	2046.000000
2.880000	-0.047398	-28.012167	-5.532868	-4.858523	-10.297378	-7.323398	0.000000	-10.000000	0.125000	-7.716667	-12.500000	1023.000000	1023.000000	2046.000000
2.900000	-0.047528	-28.089174	-5.528677	-4.968196	-10.289168	-7.303133	0.000000	-10.000000	0.108333	-6.083333	-15.166667	1023.000000	1023.000000	2046.000000
2.920000	-0.047653	-28.162748	-5.547389	-4.987874	-10.302266	-7.325221	0.000000	-10.000000	0.100000	-4.466667	-17.166666	1023.000000	1023.000000	2046.000000
2.940000	-0.047655	-28.163948	-5.515784	-5.049056	-10.320874	-7.278234	0.000000	-10.000000	0.091667	-2.533333	-18.666666	1023.000000	1023.000000	2046.000000
2.960000	-0.047481	-28.061558	-5.522008	-5.165827	-10.217387	-7.156337	0.000000	-10.000000	0.083333	-0.500000	-19.500000	1023.000000	1023.000000	2046.000000
2.980000	-0.047162	-27.872568	-5.493526	-5.182139	-10.090010	-7.106894	0.000000	-10.000000	0.066667	1.283333	-20.000000	1023.000000	1023.000000	2046.000000
3.000000	-0.046891	-27.712402	-5.494733	-5.144818	-9.933774	-7.139078	0.000000	-10.000000	0.058333	2.866667	-20.000000	1023.000000	1023.000000	2046.000000
3.020000	-0.046487	-27.473766	-5.380086	-5.110662	-9.896089	-7.086929	0.000000	-10.000000	0.033333	4.366667	-20.000000	1023.000000	1023.000000	2046.000000
3.040000	-0.045867	-27.107590	-5.318683	-4.996723	-9.753884	-7.038300	0.000000	-10.000000	0.016667	6.250000	-20.000000	1023.000000	1023.000000	2046.000000
3.060000	-0.045452	-26.861938	-5.281726	-4.915903	-9.592825	-7.071484	0.000000	-10.000000	0.000000	8.000000	-20.000000	1023.000000	1023.000000	2046.000000
3.080000	-0.044836	-26.497984	-5.172109	-4.873259	-9.451035	-7.001582	0.000000	-10.000000	0.000000	9.683333	-20.000000	1023.000000	1023.000000	2046.000000
3.100000	-0.044122	-26.076054	-5.152555	-4.849943	-9.200879	-6.872677	0.000000	-10.000000	-0.008333	11.200000	-20.000000	1023.000000	1023.000000	2046.000000
3.120000	-0.043503	-25.710108	-5.120464	-4.847540	-9.015067	-6.727036	0.000000	-10.000000	-0.025000	12.816667	-20.000000	1023.000000	1023.000000	2046.000000
3.140000	-0.042687	-25.227839	-5.049298	-4.792969	-8.796682	-6.588888	0.000000	-10.000000	-0.033333	14.116667	-12.666667	1023.000000	1023.000000	2046.000000
3.160000	-0.041960	-24.798353	-4.953335	-4.799706	-8.657498	-6.387813	0.000000	-10.000000	-0.050000	15.250000	2.500000	1023.000000	1023.000000	2046.000000
3.180000	-0.041242	-24.374050	-4.852130	-4.831698	-8.496752	-6.193471	0.000000	-10.000000	-0.066667	16.350000	19.333334	1023.000000	1023.000000	2046.000000
3.200000	-0.040504	-23.938097	-4.779621	-4.702881	-8.294966	-6.160629	0.000000	-10.000000	-0.108333	17.350000	30.833334	1023.000000	1023.000000	2046.000000
3.220000	-0.039771	-23.504730	-4.669799	-4.621832	-8.136388	-6.076712	0.000000	-10.000000	-0.133333	18.216667	36.500000	1023.000000	1023.000000	2046.000000
3.240000	-0.039041	-23.073050	-4.617903	-4.528355	-7.900887	-6.025905	0.000000	-10.000000	-0.150000	18.750000	42.500000	1023.000000	1023.000000	2046.000000
3.260000	-0.038241	-22.600252	-4.519334	-4.475202	-7.707733	-5.897984	0.000000	-10.000000	-0.150000	19.433334	48.500000	1023.000000	1023.000000	2046.000000
3.280000	-0.037324	-22.058285	-4.438122	-4.435878	-7.473997	-5.710288	0.000000	-10.000000	-0.158333	19.766666	54.833332	1023.000000	1023.000000	2046.000000
3.300000	-0.036383	-21.502420	-4.410103	-4.384720	-7.159100	-5.548497	0.000000	-10.000000	-0.175000	20.166666	61.333332	1023.000000	1023.000000	2046.000000
3.320000	-0.035466	-20.960457	-4.309537	-4.316277	-6.957553	-5.377090	0.000000	-10.000000	-0.183333	20.366667	68.166664	1023.000000	1023.000000	2046.000000
3.340000	-0.034521	-20.401632	-4.174446	-4.276955	-6.740243	-5.209988	0.000000	-10.000000	-0.191667	20.966667	74.833336	1023.000000	1023.000000	2046.000000
3.360000	-0.033608	-19.862062	-4.123044	-4.169265	-6.472192	-5.097561	0.000000	-10.000000	-0.208333	21.750000	81.833336	1023.000000	1023.000000	2046.000000
3.380000	-0.032610	-19.272617	-3.954474	-4.103609	-6.302592	-4.911942	0.000000	-10.000000	-0.225000	22.416668	88.833336	1023.000000	1023.000000	2046.000000
3.400000	-0.031868	-18.833702	-3.881558	-4.030773	-6.095282	-4.826091	0.000000	-10.000000	-0.241667	23.050001	96.333336	1023.000000	1023.000000	2046.000000
3.420000	-0.031234	-18.459433	-3.745770	-3.985968	-5.977474	-4.750221	0.000000	-10.000000	-0.258333	23.566668	104.000000	1023.000000	1023.000000	2046.000000
3.440000	-0.030606	-18.088255	-3.638775	-3.897225	-5.801435	-4.750820	0.000000	-10.000000	-0.283333	24.133333	112.000000	1023.000000	1023.000000	2046.000000
3.460000	-0.029642	-17.518265	-3.534589	-3.780348	-5.553600	-4.649727	0.000000	-10.000000	-0.283333	24.666668	120.000000	1023.000000	1023.000000	2046.000000
3.480000	-0.028898	-17.078674	-3.415764	-3.693637	-5.422464	-4.546809	0.000000	-10.000000	-0.291667	24.683334	128.000000	1023.000000	1023.000000	2046.000000
3.500000	-0.028032	-16.567039	-3.320819	-3.555863	-5.276416	-4.413941	0.000000	-10.000000	-0.291667	24.883333	136.000000	1023.000000	1023.000000	2046.000000
3.520000	-0.027290	-16.128189	-3.330338	-3.495076	-5.042368	-4.260406	0.000000	-10.000000	-0.308333	24.683334	144.166672	1023.000000	1023.000000	2046.000000
3.540000	-0.027108	-16.020933	-3.385671	-3.409048	-5.000904	-4.225310	0.000000	-10.000000	-0.291667	24.950001	152.500000	1023.000000	1023.000000	2046.000000
3.560000	-0.028277	-16.711996	-3.495484	-3.527472	-5.362482	-4.326558	0.000000	-10.000000	-0.291667	24.633333	160.833328	1023.000000	1023.000000	2046.000000
3.580000	-0.029881	-17.659592	-3.671898	-3.681399	-5.744648	-4.561647	0.000000	-10.000000	-0.291667	24.600000	169.000000	1023.000000	1023.000000	2046.000000
3.600000	-0.031193	-18.435228	-3.918628	-3.802255	-5.967428	-4.746917	0.000000	-10.000000	-0.308333	24.516666	177.166672	1023.000000	1023.000000	2046.000000
3.620000	-0.031951	-18.883053	-4.038734	-3.858083	-6.150536	-4.835701	0.000000	-10.000000	-0.308333	24.700001	185.500000	1023.000000	1023.000000	2046.000000
3.640000	-0.031914	-18.861263	-4.110668	-3.809786	-6.093611	-4.847198	0.000000	-10.000000	-0.316667	25.000000	193.833328	1023.000000	1023.000000	2046.000000
3.660000	-0.031567	-18.656174	-4.104658	-3.758755	-6.053689	-4.739071	0.000000	-10.000000	-0.325000	25.066668	202.000000	1023.000000	1023.000000	2046.000000
3.680000	-0.030925	-18.276960	-4.090891	-3.633755	-5.901799	-4.650516	0.000000	-10.000000	-0.350000	25.566668	210.333328	1023.000000	1023.000000	2046.000000
3.700000	-0.030158	-17.823530	-4.024338	-3.507226	-5.772377	-4.519589	0.000000	-10.000000	-0.366667	25.900000	216.000000	1023.000000	1023.000000	2046.000000
3.720000	-0.029206	-17.260681	-3.938164	-3.317489	-5.668351	-4.336678	0.000000	-10.000000	-0.366667	26.583334	224.666672	1023.000000	1023.000000	2046.000000
3.740000	-0.028269	-16.707148	-3.790571	-3.109491	-5.573377	-4.233708	0.000000	-10.000000	-0.375000	26.933334	233.333328	1023.000000	1023.000000	2046.000000
3.760000	-0.027156	-16.049320	-3.631720	-2.924518	-5.421093	-4.071989	0.000000	-10.000000	-0.383333	27.233334	245.166672	1023.000000	1023.000000	2046.000000
3.780000	-0.026170	-15.466455	-3.512731	-2.811361	-5.268025	-3.874337	0.000000	-10.000000	-0.400000	27.300001	254.333328	1023.000000	1023.000000	2046.000000
3.800000	-0.025051	-14.805342	-3.388260	-2.656339	-5.052931	-3.707812	0.000000	-10.000000	-0.400000	27.300001	263.500000	1023.000000	1023.000000	2046.000000
3.820000	-0.023987	-14.176414	-3.243016	-2.472989	-4.802238	-3.658171	0.000000	-10.000000	-0.383333	27.200001	272.500000	1023.000000	1023.000000	2046.000000
3.840000	-0.022857	-13.508471	-3.086493	-2.348276	-4.604739	-3.468963	0.000000	-10.000000	-0.366667	27.033335	281.500000	1023.000000	1023.000000	2046.000000
3.860000	-0.021591	-12.760165	-2.942406	-2.349715	-4.259382	-3.208662	0.000000	-10.000000	-0.325000	26.533335	290.500000	1023.000000	1023.000000	2046.000000
3.880000	-0.020372	-12.040129	-2.738502	-2.302865	-4.001396	-2.997367	0.000000	-10.000000	-0.291667	25.833334	299.500000	1023.000000	1023.000000	2046.000000
3.900000	-0.019208	-11.351771	-2.600085	-2.267941	-3.688666	-2.795079	0.000000	-10.000000	-0.258333	25.183334	308.333344	1023.000000	1023.000000	2046.000000
3.920000	-0.018198	-10.754959	-2.404321	-2.265791	-3.469365	-2.615481	0.000000	-10.000000	-0.266667	24.716667	316.833344	1023.000000	1023.000000	2046.000000
3.940000	-0.017225	-10.180149	-2.308173	-2.221316	-3.190098	-2.460562	0.000000	-10.000000	-0.283333	24.566668	325.000000	1023.000000	1023.000000	2046.000000
3.960000	-0.016360	-9.668915	-2.161465	-2.239476	-2.968978	-2.298996	0.000000	-10.000000	-0.300000	24.350000	333.333344	1023.000000	1023.000000	2046.000000
3.980000	-0.015570	-9.201948	-1.944569	-2.233991	-2.883217	-2.140171	0.000000	-10.000000	-0.300000	24.733334	341.666656	1023.000000	1023.000000	2046.000000
4.000000	-0.014808	-8.751759	-1.824633	-2.184281	-2.721926	-2.020919	0.000000	-10.000000	-0.300000	24.966667	350.000000	1023.000000	1023.000000	2046.000000
4.020000	-0.014177	-8.378870	-1.686601	-2.110980	-2.606937	-1.974351	0.000000	-10.000000	-0.316667	25.216667	358.166656	1023.000000	1023.000000	2046.000000
4.040000	-0.013267	-7.840834	-1.543889	-2.078319	-2.440088	-1.778538	0.000000	-10.000000	-0.333333	25.066668	366.500000	1023.000000	1023.000000	2046.000000
4.060000	-0.012537	-7.409315	-1.467723	-2.007051	-2.246464	-1.688078	0.000000	-10.000000	-0.341667	25.466667	374.833344	1023.000000	1023.000000	2046.000000
4.080000	-0.011751	-6.944939	-1.392367	-1.914037	-2.048189	-1.590347	0.000000	-10.000000	-0.341667	26.000000	383.333344	1023.000000	1023.000000	2046.000000
4.100000	-0.010842	-6.407763	-1.315261	-1.846324	-1.812042	-1.434136	0.000000	-10.000000	-0.358333	26.750000	391.833344	1023.000000	1023.000000	2046.000000
4.120000	-0.009862	-5.828242	-1.181994	-1.828137	-1.615780	-1.202331	0.000000	-10.000000	-0.375000	26.983334	400.666656	1023.000000	1023.000000	2046.000000
4.140000	-0.008765	-5.180109	-1.040388	-1.735539	-1.397394	-1.006788	0.000000	-10.000000	-0.391667	27.183334	409.500000	1023.000000	1023.000000	2046.000000
4.160000	-0.007509	-4.437996	-0.868438	-1.592704	-1.147947	-0.828907	0.000000	-10.000000	-0.408333	27.433334	418.500000	1023.000000	1023.000000	2046.000000
4.180000	-0.006203	-3.665842	-0.751747	-1.520187	-0.841242	-0.552666	0.000000	-10.000000	-0.425000	28.016666	427.666656	1023.000000	1023.000000	2046.000000
4.200000	-0.004957	-2.929465	-0.513853	-1.386925	-0.707936	-0.320751	0.000000	-10.000000	-0.433333	28.250000	437.000000	1023.000000	1023.000000	2046.000000
4.220000	-0.003856	-2.278971	-0.378674	-1.287300	-0.465598	-0.147399	0.000000	-10.000000	-0.416667	28.033333	446.500000	1023.000000	1023.000000	2046.000000
4.240000	-0.002698	-1.594379	-0.245539	-1.190325	-0.205644	0.047129	0.000000	-10.000000	-0.408333	27.633333	455.833344	1023.000000	1023.000000	2046.000000
4.260000	-0.001644	-0.971846	-0.179628	-0.995337	0.093754	0.109365	0.000000	-10.000000	-0.391667	27.716667	465.166656	1023.000000	1023.000000	2046.000000
4.280000	-0.000687	-0.405973	-0.031224	-0.892386	0.284304	0.233333	0.000000	-10.000000	-0.375000	27.600000	474.333344	1023.000000	1023.000000	2046.000000
4.300000	0.000496	0.293051	0.079212	-0.764275	0.530813	0.447301	0.000000	-10.000000	-0.358333	27.433334	483.666656	1023.000000	1023.000000	2046.000000
4.320000	0.001673	0.988988	0.256913	-0.675125	0.741578	0.665621	0.000000	-10.000000	-0.341667	26.766666	492.833344	1023.000000	1023.000000	2046.000000
4.340000	0.002794	1.651118	0.420659	-0.547147	0.945413	0.832193	0.000000	-10.000000	-0.333333	26.383333	502.000000	1023.000000	1023.000000	2046.000000
4.360000	0.003879	2.292334	0.607466	-0.433723	1.131296	0.987295	0.000000	-10.000000	-0.316667	25.933334	510.833344	1023.000000	1023.000000	2046.000000
4.380000	0.004749	2.806458	0.659005	-0.356098	1.431862	1.071688	0.000000	-10.000000	-0.300000	25.450001	519.500000	1023.000000	1023.000000	2046.000000
4.400000	0.005631	3.327817	0.796050	-0.256499	1.588874	1.199392	0.000000	-10.000000	-0.291667	25.133333	528.000000	1023.000000	1023.000000	2046.000000
4.420000	0.006735	3.980623	0.899085	-0.137554	1.897914	1.321178	0.000000	-10.000000	-0.291667	24.733334	536.500000	1023.000000	1023.000000	2046.000000
4.440000	0.008026	4.743162	1.134409	-0.086770	2.110222	1.585301	0.000000	-10.000000	-0.300000	24.466667	544.833313	1023.000000	1023.000000	2046.000000
4.460000	0.009599	5.672996	1.328839	0.089464	2.470156	1.784538	0.000000	-10.000000	-0.291667	24.049999	553.000000	1023.000000	1023.000000	2046.000000
4.480000	0.010829	6.399690	1.513070	0.257279	2.694455	1.934886	0.000000	-10.000000	-0.275000	23.700001	561.000000	1023.000000	1023.000000	2046.000000
4.500000	0.011914	7.041347	1.721895	0.265231	2.882904	2.171317	0.000000	-10.000000	-0.258333	23.533333	569.000000	1023.000000	1023.000000	2046.000000
4.520000	0.012690	7.500011	1.787462	0.404999	3.149152	2.158398	0.000000	-10.000000	-0.241667	23.300001	577.000000	1023.000000	1023.000000	2046.000000
4.540000	0.013845	8.182582	1.905697	0.477748	3.441665	2.357471	0.000000	-10.000000	-0.225000	23.083334	584.833313	1023.000000	1023.000000	2046.000000
4.560000	0.014796	8.744197	2.025504	0.639364	3.608794	2.470534	0.000000	-10.000000	-0.191667	22.466667	592.500000	1023.000000	1023.000000	2046.000000
4.580000	0.015781	9.326863	2.173239	0.742465	3.740643	2.670517	0.000000	-10.000000	-0.166667	21.866667	600.000000	1023.000000	1023.000000	2046.000000
4.600000	0.016012	9.463285	2.195587	0.875667	3.728490	2.663541	0.000000	-10.000000	-0.141667	21.183332	607.500000	1023.000000	1023.000000	2046.000000
4.620000	0.015223	8.996825	2.152940	0.880198	3.442148	2.521540	0.000000	-10.000000	-0.125000	20.666666	614.833313	1023.000000	1023.000000	2046.000000
4.640000	0.013573	8.021531	1.893965	0.745884	3.199549	2.182133	0.000000	-10.000000	-0.116667	19.799999	621.833313	1023.000000	1023.000000	2046.000000
4.660000	0.011663	6.892605	1.748147	0.610302	2.711586	1.822571	0.000000	-10.000000	-0.108333	19.083334	628.666687	1023.000000	1023.000000	2046.000000
4.680000	0.010157	6.002678	1.555161	0.511658	2.383694	1.552165	0.000000	-10.000000	-0.091667	18.216667	635.166687	1023.000000	1023.000000	2046.000000
4.700000	0.009323	5.509955	1.489365	0.428461	2.099519	1.492610	0.000000	-10.000000	-0.066667	17.833334	639.500000	1023.000000	1023.000000	2046.000000
4.720000	0.008924	5.273990	1.465202	0.468920	1.952499	1.387369	0.000000	-10.000000	-0.050000	17.350000	645.500000	1023.000000	1023.000000	2046.000000
4.740000	0.008987	5.311186	1.463798	0.489732	1.948500	1.409156	0.000000	-10.000000	-0.050000	17.133333	651.333313	1023.000000	1023.000000	2046.000000
4.760000	0.009221	5.449480	1.426132	0.584213	2.031849	1.407285	0.000000	-10.000000	-0.050000	16.816668	659.000000	1023.000000	1023.000000	2046.000000
4.780000	0.009489	5.608218	1.452050	0.675799	2.046587	1.433782	0.000000	-10.000000	-0.033333	16.150002	664.666687	1023.000000	1023.000000	2046.000000
4.800000	0.009981	5.898911	1.513641	0.887217	2.055187	1.442865	0.000000	-10.000000	-0.016667	15.333334	670.166687	1023.000000	1023.000000	2046.000000
4.820000	0.010737	6.345848	1.663150	1.077529	2.057822	1.547347	0.000000	-10.000000	0.000000	14.383333	675.500000	1023.000000	1023.000000	2046.000000
4.840000	0.011183	6.609232	1.750037	1.254918	2.051120	1.553156	0.000000	-10.000000	0.008333	13.100000	680.333313	1023.000000	1023.000000	2046.000000
4.860000	0.011799	6.973036	1.904444	1.385203	2.050725	1.632663	0.000000	-10.000000	0.008333	11.550000	684.833313	1023.000000	1023.000000	2046.000000
4.880000	0.012228	7.226709	1.850142	1.475049	2.241566	1.659952	0.000000	-10.000000	0.025000	9.416667	689.000000	1023.000000	1023.000000	2046.000000
4.900000	0.012536	7.408634	1.862740	1.575339	2.316508	1.654047	0.000000	-10.000000	0.050000	6.966667	692.500000	1023.000000	1023.000000	2046.000000
4.920000	0.013092	7.737551	1.908348	1.656189	2.409161	1.763852	0.000000	-10.000000	0.091667	3.166667	695.333313	1023.000000	1023.000000	2046.000000
4.940000	0.013559	8.013438	2.039388	1.616875	2.427586	1.929589	0.000000	-10.000000	0.125000	-1.050000	697.000000	1023.000000	1023.000000	2046.000000
4.960000	0.013688	8.089567	2.098471	1.595355	2.469328	1.926413	0.000000	-10.000000	0.141667	-5.716667	697.833313	1023.000000	1023.000000	2046.000000
4.980000	0.013779	8.143328	2.063553	1.553790	2.551757	1.974228	0.000000	-10.000000	0.166667	-9.250000	698.000000	1023.000000	1023.000000	2046.000000
5.000000	0.013761	8.132762	1.971367	1.582484	2.656508	1.922403	0.000000	-10.000000	0.208333	-12.116667	698.000000	1023.000000	1023.000000	2046.000000
5.020000	0.013456	7.952204	1.924519	1.577214	2.591274	1.859197	0.000000	-10.000000	0.258333	-13.816667	698.000000	1023.000000	1023.000000	2046.000000
5.040000	0.013202	7.802598	1.931040	1.497756	2.464851	1.908951	0.000000	-10.000000	0.291667	-14.816667	698.000000	1023.000000	1023.000000	2046.000000
5.060000	0.012715	7.514746	1.970424	1.457796	2.258128	1.828398	0.000000	-10.000000	0.316667	-16.033333	689.500000	1023.000000	1023.000000	2046.000000
5.080000	0.012036	7.113559	1.916942	1.373531	2.092634	1.730453	0.000000	-10.000000	0.333333	-16.816668	681.000000	1023.000000	1023.000000	2046.000000
5.100000	0.011373	6.721169	1.901329	1.274448	1.903331	1.642060	0.000000	-10.000000	0.366667	-18.250000	668.500000	1023.000000	1023.000000	2046.000000
5.120000	0.010650	6.294167	1.758103	1.190793	1.834025	1.511245	0.000000	-10.000000	0.383333	-19.183334	662.333313	1023.000000	1023.000000	2046.000000
5.140000	0.009994	5.906505	1.677654	1.142521	1.659142	1.427189	0.000000	-10.000000	0.416667	-20.516666	654.000000	1023.000000	1023.000000	2046.000000
5.160000	0.009549	5.643434	1.663230	1.086326	1.496781	1.397096	0.000000	-10.000000	0.433333	-21.200001	649.666687	1023.000000	1023.000000	2046.000000
5.180000	0.008938	5.282288	1.636887	0.968157	1.263233	1.414010	0.000000	-10.000000	0.475000	-22.033333	642.666687	1023.000000	1023.000000	2046.000000
5.200000	0.008186	4.837803	1.591263	0.904030	1.051987	1.290524	0.000000	-10.000000	0.508333	-22.700001	635.166687	1023.000000	1023.000000	2046.000000
5.220000	0.007592	4.486828	1.428756	0.842424	1.034053	1.181594	0.000000	-10.000000	0.541667	-23.583334	625.000000	1023.000000	1023.000000	2046.000000
5.240000	0.006967	4.117726	1.246914	0.722813	0.980086	1.167912	0.000000	-10.000000	0.550000	-24.033333	619.666687	1023.000000	1023.000000	2046.000000
5.260000	0.006520	3.853405	1.236226	0.699771	0.800667	1.116741	0.000000	-10.000000	0.566667	-24.633333	611.666687	1023.000000	1023.000000	2046.000000
5.280000	0.006053	3.577208	1.233062	0.656968	0.596327	1.090851	0.000000	-10.000000	0.583333	-25.016666	606.333313	1023.000000	1023.000000	2046.000000
5.300000	0.005608	3.314277	1.205419	0.646281	0.427373	1.035204	0.000000	-10.000000	0.600000	-25.583334	598.000000	1023.000000	1023.000000	2046.000000
5.320000	0.004902	2.896945	1.072016	0.626020	0.323656	0.875253	0.000000	-10.000000	0.600000	-25.950001	589.333313	1023.000000	1023.000000	2046.000000
5.340000	0.004311	2.547969	0.917671	0.467866	0.305178	0.857254	0.000000	-10.000000	0.600000	-26.416668	577.666687	1023.000000	1023.000000	2046.000000
5.360000	0.003694	2.183351	0.819673	0.413962	0.168779	0.780937	0.000000	-10.000000	0.616667	-26.816668	566.000000	1023.000000	1023.000000	2046.000000
5.380000	0.003034	1.793096	0.768304	0.411678	-0.063074	0.676188	0.000000	-10.000000	0.633333	-27.033333	560.000000	1023.000000	1023.000000	2046.000000
5.400000	0.002389	1.411985	0.752099	0.321544	-0.281428	0.619769	0.000000	-10.000000	0.666667	-27.333334	550.833313	1023.000000	1023.000000	2046.000000
5.420000	0.001834	1.084118	0.741068	0.319920	-0.450274	0.473404	0.000000	-10.000000	0.683333	-27.633333	541.666687	1023.000000	1023.000000	2046.000000
5.440000	0.001165	0.688283	0.683925	0.212763	-0.643846	0.435442	0.000000	-10.000000	0.700000	-27.933334	532.500000	1023.000000	1023.000000	2046.000000
5.460000	0.000449	0.265258	0.574876	0.128695	-0.730927	0.292614	0.000000	-10.000000	0.708333	-28.233334	523.166687	1023.000000	1023.000000	2046.000000
5.480000	-0.000118	-0.069666	0.417712	-0.008198	-0.713175	0.233995	0.000000	-10.000000	0.716667	-28.316668	513.666687	1023.000000	1023.000000	2046.000000
5.500000	-0.000603	-0.356583	0.313416	-0.045091	-0.743010	0.118102	0.000000	-10.000000	0.716667	-28.450001	501.000000	1023.000000	1023.000000	2046.000000
5.520000	-0.000839	-0.495807	0.246286	-0.076374	-0.745516	0.079797	0.000000	-10.000000	0.700000	-28.283335	491.500000	1023.000000	1023.000000	2046.000000
5.540000	-0.000953	-0.563163	0.287563	-0.055082	-0.840306	0.044662	0.000000	-10.000000	0.683333	-28.216667	485.166656	1023.000000	1023.000000	2046.000000
5.560000	-0.001246	-0.736114	0.288784	-0.139180	-0.957381	0.071663	0.000000	-10.000000	0.683333	-28.066668	478.833344	1023.000000	1023.000000	2046.000000
5.580000	-0.001682	-0.994177	0.247845	-0.219159	-1.022843	-0.000020	0.000000	-10.000000	0.691667	-28.083334	469.500000	1023.000000	1023.000000	2046.000000
5.600000	-0.002043	-1.207639	0.200895	-0.266910	-1.083603	-0.058021	0.000000	-10.000000	0.700000	-28.083334	457.000000	1023.000000	1023.000000	2046.000000
5.620000	-0.002622	-1.549680	0.133863	-0.284886	-1.199770	-0.198886	0.000000	-10.000000	0.700000	-28.116667	447.666656	1023.000000	1023.000000	2046.000000
5.640000	-0.003102	-1.833522	0.017743	-0.349693	-1.241482	-0.260090	0.000000	-10.000000	0.700000	-28.066668	441.500000	1023.000000	1023.000000	2046.000000
5.660000	-0.004220	-2.493774	-0.195452	-0.427055	-1.411618	-0.459648	0.000000	-10.000000	0.700000	-28.100000	432.166656	1023.000000	1023.000000	2046.000000
5.680000	-0.005878	-3.474148	-0.402882	-0.487770	-1.860911	-0.722585	0.000000	-10.000000	0.700000	-27.950001	419.666656	1023.000000	1023.000000	2046.000000
5.700000	-0.008258	-4.880509	-0.625143	-0.708912	-2.434505	-1.111949	0.000000	-10.000000	0.700000	-27.833334	410.166656	1023.000000	1023.000000	2046.000000
5.720000	-0.011217	-6.629400	-0.919975	-1.020259	-3.082214	-1.606952	0.000000	-10.000000	0.700000	-27.799999	404.000000	1023.000000	1023.000000	2046.000000
5.740000	-0.014127	-8.348803	-1.278882	-1.310061	-3.690310	-2.069550	0.000000	-10.000000	0.683333	-27.616667	394.833344	1023.000000	1023.000000	2046.000000
5.760000	-0.016382	-9.681641	-1.554365	-1.535248	-4.175471	-2.416556	0.000000	-10.000000	0.666667	-27.433334	385.666656	1023.000000	1023.000000	2046.000000
5.780000	-0.017958	-10.613402	-1.892896	-1.703940	-4.396389	-2.620177	0.000000	-10.000000	0.658333	-26.983334	376.333344	1023.000000	1023.000000	2046.000000
5.800000	-0.019307	-11.410310	-2.166625	-1.746805	-4.629660	-2.867221	0.000000	-10.000000	0.633333	-26.666666	367.333344	1023.000000	1023.000000	2046.000000
5.820000	-0.020306	-12.000811	-2.319549	-1.795547	-4.911410	-2.974304	0.000000	-10.000000	0.608333	-26.350000	358.333344	1023.000000	1023.000000	2046.000000
5.840000	-0.021012	-12.417862	-2.410217	-1.737147	-5.135497	-3.135001	0.000000	-10.000000	0.575000	-26.183332	349.500000	1023.000000	1023.000000	2046.000000
5.860000	-0.021791	-12.878649	-2.532814	-1.695389	-5.395944	-3.254503	0.000000	-10.000000	0.583333	-26.049999	343.666656	1023.000000	1023.000000	2046.000000
5.880000	-0.022410	-13.244492	-2.618009	-1.708849	-5.578762	-3.338871	0.000000	-10.000000	0.583333	-25.916666	334.833344	1023.000000	1023.000000	2046.000000
5.900000	-0.022991	-13.587663	-2.773892	-1.628218	-5.676775	-3.508778	0.000000	-10.000000	0.583333	-25.633333	326.333344	1023.000000	1023.000000	2046.000000
5.920000	-0.023444	-13.855378	-2.797430	-1.661072	-5.805486	-3.591390	0.000000	-10.000000	0.583333	-25.516666	317.666656	1023.000000	1023.000000	2046.000000
5.940000	-0.023912	-14.132041	-2.953282	-1.726734	-5.810850	-3.641174	0.000000	-10.000000	0.591667	-25.366667	309.333344	1023.000000	1023.000000	2046.000000
5.960000	-0.024312	-14.368644	-2.980290	-1.671056	-5.985391	-3.731906	0.000000	-10.000000	0.591667	-25.183334	300.666656	1023.000000	1023.000000	2046.000000
5.980000	-0.024530	-14.497511	-2.972959	-1.656375	-6.082465	-3.785712	0.000000	-10.000000	0.583333	-25.000000	292.333344	1023.000000	1023.000000	2046.000000
6.000000	-0.024812	-14.664163	-2.891936	-1.837530	-6.174130	-3.760567	0.000000	-10.000000	0.583333	-24.900000	284.000000	1023.000000	1023.000000	2046.000000
6.020000	-0.025080	-14.822233	-2.955548	-2.015301	-6.083233	-3.768151	0.000000	-10.000000	0.608333	-25.383333	275.666656	1023.000000	1023.000000	2046.000000
6.040000	-0.025438	-15.033619	-3.042684	-2.162443	-6.032994	-3.795498	0.000000	-10.000000	0.616667	-25.883333	267.166656	1023.000000	1023.000000	2046.000000
6.060000	-0.025791	-15.242364	-3.104859	-2.256164	-6.052440	-3.828902	0.000000	-10.000000	0.616667	-26.166668	255.500000	1023.000000	1023.000000	2046.000000
6.080000	-0.026320	-15.554876	-3.241816	-2.382748	-6.064261	-3.866052	0.000000	-10.000000	0.600000	-26.016666	246.833328	1023.000000	1023.000000	2046.000000
6.100000	-0.027082	-16.005465	-3.334012	-2.427127	-6.259658	-3.984668	0.000000	-10.000000	0.600000	-25.950001	238.000000	1023.000000	1023.000000	2046.000000
6.120000	-0.027622	-16.324894	-3.280555	-2.508204	-6.465194	-4.070941	0.000000	-10.000000	0.600000	-25.950001	232.166672	1023.000000	1023.000000	2046.000000
6.140000	-0.028477	-16.829681	-3.319958	-2.647785	-6.613393	-4.248546	0.000000	-10.000000	0.591667	-25.816668	220.500000	1023.000000	1023.000000	2046.000000
6.160000	-0.029273	-17.300333	-3.373556	-2.771594	-6.749898	-4.405286	0.000000	-10.000000	0.583333	-25.466667	209.166672	1023.000000	1023.000000	2046.000000
6.180000	-0.029944	-17.697014	-3.411862	-2.948424	-6.845607	-4.491121	0.000000	-10.000000	0.575000	-25.216667	200.666672	1023.000000	1023.000000	2046.000000
6.200000	-0.030798	-18.201632	-3.513345	-3.038486	-7.035499	-4.614302	0.000000	-10.000000	0.566667	-24.816668	195.000000	1023.000000	1023.000000	2046.000000
6.220000	-0.031541	-18.640635	-3.575129	-3.079960	-7.222755	-4.762791	0.000000	-10.000000	0.558333	-24.466667	189.333328	1023.000000	1023.000000	2046.000000
6.240000	-0.032058	-18.946491	-3.586926	-3.128633	-7.410057	-4.820876	0.000000	-10.000000	0.550000	-23.933334	181.000000	1023.000000	1023.000000	2046.000000
6.260000	-0.032564	-19.245262	-3.662947	-3.174920	-7.458950	-4.948445	0.000000	-10.000000	0.550000	-23.766666	173.000000	1023.000000	1023.000000	2046.000000
6.280000	-0.033143	-19.587570	-3.715712	-3.308803	-7.575981	-4.987073	0.000000	-10.000000	0.550000	-23.549999	162.500000	1023.000000	1023.000000	2046.000000
6.300000	-0.033542	-19.823225	-3.858809	-3.351749	-7.518704	-5.093962	0.000000	-10.000000	0.550000	-23.516666	154.666672	1023.000000	1023.000000	2046.000000
6.320000	-0.033890	-20.028763	-3.873983	-3.464119	-7.635952	-5.054708	0.000000	-10.000000	0.541667	-23.583334	147.000000	1023.000000	1023.000000	2046.000000
6.340000	-0.034273	-20.255404	-3.885359	-3.449421	-7.763008	-5.157615	0.000000	-10.000000	0.541667	-23.466667	141.833328	1023.000000	1023.000000	2046.000000
6.360000	-0.034441	-20.354380	-3.855058	-3.389312	-7.911560	-5.198450	0.000000	-10.000000	0.533333	-23.366667	134.000000	1023.000000	1023.000000	2046.000000
6.380000	-0.034818	-20.577547	-3.888916	-3.438729	-7.978975	-5.270928	0.000000	-10.000000	0.541667	-22.933334	126.000000	1023.000000	1023.000000	2046.000000
6.400000	-0.035167	-20.783752	-3.982631	-3.497262	-7.989499	-5.314360	0.000000	-10.000000	0.508333	-22.650000	118.333336	1023.000000	1023.000000	2046.000000
6.420000	-0.035542	-21.005337	-4.070762	-3.534630	-8.008035	-5.391911	0.000000	-10.000000	0.483333	-22.150000	110.666664	1023.000000	1023.000000	2046.000000
6.440000	-0.036062	-21.312613	-4.138164	-3.602474	-8.131468	-5.440506	0.000000	-10.000000	0.450000	-21.650000	103.333336	1023.000000	1023.000000	2046.000000
6.460000	-0.036358	-21.487869	-4.184341	-3.559338	-8.216974	-5.527216	0.000000	-10.000000	0.433333	-21.100000	96.000000	1023.000000	1023.000000	2046.000000
6.480000	-0.036578	-21.617598	-4.172284	-3.591849	-8.330866	-5.522601	0.000000	-10.000000	0.416667	-20.683334	89.000000	1023.000000	1023.000000	2046.000000
6.500000	-0.036748	-21.718180	-4.142096	-3.658128	-8.375139	-5.542817	0.000000	-10.000000	0.400000	-20.100000	82.166664	1023.000000	1023.000000	2046.000000
6.520000	-0.037101	-21.926512	-4.280248	-3.665342	-8.357691	-5.623230	0.000000	-10.000000	0.400000	-19.500000	75.333336	1023.000000	1023.000000	2046.000000
6.540000	-0.037349	-22.073435	-4.299515	-3.739750	-8.386477	-5.647694	0.000000	-10.000000	0.383333	-18.850000	68.833336	1023.000000	1023.000000	2046.000000
6.560000	-0.037658	-22.255701	-4.417156	-3.756122	-8.398671	-5.683752	0.000000	-10.000000	0.350000	-18.283333	62.500000	1023.000000	1023.000000	2046.000000
6.580000	-0.037788	-22.332960	-4.417814	-3.777073	-8.469291	-5.668782	0.000000	-10.000000	0.316667	-17.883333	56.500000	1023.000000	1023.000000	2046.000000
6.600000	-0.037659	-22.256571	-4.365404	-3.728092	-8.456743	-5.706332	0.000000	-10.000000	0.291667	-17.300001	50.500000	1023.000000	1023.000000	2046.000000
6.620000	-0.037433	-22.122828	-4.369830	-3.689979	-8.347082	-5.715936	0.000000	-10.000000	0.283333	-16.766666	44.666668	1023.000000	1023.000000	2046.000000
6.640000	-0.037255	-22.017761	-4.320314	-3.695180	-8.326612	-5.675654	0.000000	-10.000000	0.266667	-16.083334	39.000000	1023.000000	1023.000000	2046.000000
6.660000	-0.037205	-21.988380	-4.277810	-3.751509	-8.325480	-5.633581	0.000000	-10.000000	0.250000	-15.466667	33.666668	1023.000000	1023.000000	2046.000000
6.680000	-0.037266	-22.024063	-4.342339	-3.815943	-8.273989	-5.591793	0.000000	-10.000000	0.241667	-14.916667	28.500000	1023.000000	1023.000000	2046.000000
6.700000	-0.037425	-22.118092	-4.321212	-3.702961	-8.389524	-5.704394	0.000000	-10.000000	0.250000	-14.433333	23.666666	1023.000000	1023.000000	2046.000000
6.720000	-0.037612	-22.228405	-4.347757	-3.632588	-8.509562	-5.738498	0.000000	-10.000000	0.258333	-14.166667	18.833334	1023.000000	1023.000000	2046.000000
6.740000	-0.037650	-22.251442	-4.446270	-3.563507	-8.447671	-5.793993	0.000000	-10.000000	0.258333	-13.850000	14.166667	1023.000000	1023.000000	2046.000000
6.760000	-0.038232	-22.594925	-4.602216	-3.559103	-8.530543	-5.903063	0.000000	-10.000000	0.250000	-13.633333	9.500000	1023.000000	1023.000000	2046.000000
6.780000	-0.039555	-23.377041	-4.743992	-3.628983	-8.863516	-6.140549	0.000000	-10.000000	0.225000	-13.266667	5.000000	1023.000000	1023.000000	2046.000000
6.800000	-0.041373	-24.451647	-5.028812	-3.875713	-9.165017	-6.382105	0.000000	-10.000000	0.208333	-12.716667	0.833333	1023.000000	1023.000000	2046.000000
6.820000	-0.043723	-25.840483	-5.289057	-4.105506	-9.696953	-6.748967	0.000000	-10.000000	0.175000	-12.150001	-3.166667	1023.000000	1023.000000	2046.000000
6.840000	-0.045708	-27.013527	-5.519388	-4.270140	-10.171244	-7.052755	0.000000	-10.000000	0.166667	-11.266666	-7.000000	1023.000000	1023.000000	2046.000000
6.860000	-0.047149	-27.864994	-5.779060	-4.378486	-10.447070	-7.260377	0.000000	-10.000000	0.150000	-10.516666	-10.666667	1023.000000	1023.000000	2046.000000
6.880000	-0.047915	-28.317501	-5.929638	-4.464591	-10.595656	-7.327616	0.000000	-10.000000	0.150000	-9.766666	-14.166667	1023.000000	1023.000000	2046.000000
6.900000	-0.048250	-28.515879	-6.083125	-4.532648	-10.572208	-7.327898	0.000000	-10.000000	0.141667	-9.350000	-17.333334	1023.000000	1023.000000	2046.000000
6.920000	-0.048522	-28.676556	-6.231908	-4.527372	-10.562096	-7.355180	0.000000	-10.000000	0.125000	-8.750000	-20.500000	1023.000000	1023.000000	2046.000000
6.940000	-0.048499	-28.662745	-6.248638	-4.538265	-10.564429	-7.311411	0.000000	-10.000000	0.100000	-7.266667	-23.500000	1023.000000	1023.000000	2046.000000
6.960000	-0.048301	-28.545784	-6.256933	-4.424850	-10.556958	-7.307042	0.000000	-10.000000	0.066667	-3.416667	-26.000000	1023.000000	1023.000000	2046.000000
6.980000	-0.047974	-28.352472	-6.278620	-4.260046	-10.510235	-7.303571	0.000000	-10.000000	0.033333	0.750000	-27.500000	1023.000000	1023.000000	2046.000000
7.000000	-0.047508	-28.076998	-6.251275	-4.183979	-10.418976	-7.222768	0.000000	-10.000000	0.008333	5.550000	-28.000000	1023.000000	1023.000000	2046.000000
7.020000	-0.046772	-27.642529	-6.249535	-4.123500	-10.151490	-7.118003	0.000000	-10.000000	-0.016667	9.066668	-28.000000	1023.000000	1023.000000	2046.000000
7.040000	-0.046172	-27.287493	-6.190301	-4.052611	-9.998320	-7.046261	0.000000	-10.000000	-0.058333	12.616667	-28.000000	1023.000000	1023.000000	2046.000000
7.060000	-0.045193	-26.709126	-6.083207	-4.003206	-9.755209	-6.867503	0.000000	-10.000000	-0.100000	15.350000	-28.000000	1023.000000	1023.000000	2046.000000
7.080000	-0.044233	-26.141804	-5.965199	-4.034286	-9.518207	-6.624112	0.000000	-10.000000	-0.141667	17.450001	-28.000000	1023.000000	1023.000000	2046.000000
7.100000	-0.043318	-25.600805	-5.857011	-4.087985	-9.211793	-6.444016	0.000000	-10.000000	-0.158333	19.166666	-10.333333	1023.000000	1023.000000	2046.000000
7.120000	-0.042437	-25.080505	-5.712588	-4.132022	-8.960845	-6.275051	0.000000	-10.000000	-0.183333	19.966667	9.166667	1023.000000	1023.000000	2046.000000
7.140000	-0.041390	-24.461605	-5.598863	-4.164380	-8.587178	-6.111185	0.000000	-10.000000	-0.200000	20.750000	30.833334	1023.000000	1023.000000	2046.000000
7.160000	-0.040622	-24.007641	-5.516126	-4.250371	-8.310450	-5.930695	0.000000	-10.000000	-0.208333	21.350000	37.166668	1023.000000	1023.000000	2046.000000
7.180000	-0.039865	-23.560232	-5.413040	-4.266928	-8.034448	-5.845817	0.000000	-10.000000	-0.216667	22.416668	44.000000	1023.000000	1023.000000	2046.000000
7.200000	-0.039083	-23.098322	-5.255541	-4.345202	-7.848168	-5.649411	0.000000	-10.000000	-0.233333	23.133333	51.333332	1023.000000	1023.000000	2046.000000
7.220000	-0.038538	-22.775738	-5.148806	-4.320486	-7.692056	-5.614389	0.000000	-10.000000	-0.258333	23.700001	59.000000	1023.000000	1023.000000	2046.000000
7.240000	-0.037940	-22.422508	-4.975643	-4.298603	-7.588817	-5.559445	0.000000	-10.000000	-0.300000	24.216667	67.000000	1023.000000	1023.000000	2046.000000
7.260000	-0.037222	-21.998190	-4.822436	-4.267138	-7.392491	-5.516124	0.000000	-10.000000	-0.325000	24.833334	75.000000	1023.000000	1023.000000	2046.000000
7.280000	-0.036755	-21.722151	-4.761327	-4.265884	-7.248424	-5.446517	0.000000	-10.000000	-0.350000	25.766666	83.166664	1023.000000	1023.000000	2046.000000
7.300000	-0.036071	-21.317938	-4.633032	-4.240592	-7.127422	-5.316892	0.000000	-10.000000	-0.350000	26.650000	91.500000	1023.000000	1023.000000	2046.000000
7.320000	-0.035316	-20.871914	-4.544179	-4.262293	-6.935030	-5.130412	0.000000	-10.000000	-0.350000	27.050001	100.166664	1023.000000	1023.000000	2046.000000
7.340000	-0.034568	-20.429956	-4.449794	-4.220569	-6.749356	-5.010236	0.000000	-10.000000	-0.366667	27.250000	109.000000	1023.000000	1023.000000	2046.000000
7.360000	-0.033591	-19.852348	-4.313367	-4.149460	-6.513704	-4.875816	0.000000	-10.000000	-0.391667	27.316668	118.166664	1023.000000	1023.000000	2046.000000
7.380000	-0.032607	-19.270823	-4.212274	-4.086229	-6.207020	-4.765299	0.000000	-10.000000	-0.408333	27.650000	127.333336	1023.000000	1023.000000	2046.000000
7.400000	-0.031551	-18.646486	-4.074798	-3.995861	-5.956373	-4.619454	0.000000	-10.000000	-0.416667	28.016666	136.500000	1023.000000	1023.000000	2046.000000
7.420000	-0.030414	-17.974567	-3.919181	-3.909927	-5.743170	-4.402289	0.000000	-10.000000	-0.408333	28.083334	145.833328	1023.000000	1023.000000	2046.000000
7.440000	-0.029267	-17.296928	-3.824812	-3.817633	-5.463193	-4.191291	0.000000	-10.000000	-0.425000	28.283335	155.166672	1023.000000	1023.000000	2046.000000
7.460000	-0.028179	-16.653902	-3.637507	-3.706622	-5.305911	-4.003861	0.000000	-10.000000	-0.441667	28.316668	164.666672	1023.000000	1023.000000	2046.000000
7.480000	-0.027004	-15.959132	-3.522311	-3.557456	-5.044181	-3.835183	0.000000	-10.000000	-0.466667	28.750000	174.000000	1023.000000	1023.000000	2046.000000
7.500000	-0.025909	-15.312286	-3.364599	-3.461293	-4.795401	-3.690994	0.000000	-10.000000	-0.466667	29.016666	183.666672	1023.000000	1023.000000	2046.000000
7.520000	-0.024754	-14.629898	-3.217521	-3.351268	-4.543927	-3.517183	0.000000	-10.000000	-0.458333	28.983334	193.166672	1023.000000	1023.000000	2046.000000
7.540000	-0.023697	-14.004693	-3.136683	-3.222251	-4.284355	-3.361403	0.000000	-10.000000	-0.466667	28.883333	202.833328	1023.000000	1023.000000	2046.000000
7.560000	-0.022597	-13.354995	-2.950016	-3.158024	-4.119734	-3.127221	0.000000	-10.000000	-0.483333	28.683334	212.500000	1023.000000	1023.000000	2046.000000
7.580000	-0.021607	-12.769507	-2.891758	-3.035973	-3.884249	-2.957527	0.000000	-10.000000	-0.466667	28.933334	222.166672	1023.000000	1023.000000	2046.000000
7.600000	-0.020524	-12.129635	-2.725468	-2.942380	-3.688945	-2.772842	0.000000	-10.000000	-0.450000	29.000000	231.833328	1023.000000	1023.000000	2046.000000
7.620000	-0.019367	-11.445624	-2.572809	-2.810886	-3.460785	-2.601144	0.000000	-10.000000	-0.425000	29.016666	241.500000	1023.000000	1023.000000	2046.000000
7.640000	-0.018310	-10.821113	-2.452293	-2.732945	-3.192052	-2.443822	0.000000	-10.000000	-0.450000	28.883333	251.166672	1023.000000	1023.000000	2046.000000
7.660000	-0.017116	-10.115640	-2.348122	-2.639056	-2.918567	-2.209895	0.000000	-10.000000	-0.441667	28.616667	260.833344	1023.000000	1023.000000	2046.000000
7.680000	-0.015868	-9.378193	-2.129239	-2.506046	-2.698457	-2.044450	0.000000	-10.000000	-0.450000	28.333334	270.333344	1023.000000	1023.000000	2046.000000
7.700000	-0.014518	-8.580029	-2.016736	-2.380502	-2.395529	-1.787262	0.000000	-10.000000	-0.433333	28.116667	280.000000	1023.000000	1023.000000	2046.000000
7.720000	-0.013199	-7.800459	-1.796537	-2.196965	-2.156821	-1.650135	0.000000	-10.000000	-0.433333	28.166668	289.333344	1023.000000	1023.000000	2046.000000
7.740000	-0.011949	-7.061804	-1.667479	-2.130257	-1.868293	-1.395775	0.000000	-10.000000	-0.433333	28.350000	298.833344	1023.000000	1023.000000	2046.000000
7.760000	-0.011079	-6.547929	-1.551404	-2.029007	-1.624355	-1.343163	0.000000	-10.000000	-0.433333	28.633333	308.166656	1023.000000	1023.000000	2046.000000
7.780000	-0.009709	-5.738215	-1.365177	-1.966244	-1.343268	-1.063526	0.000000	-10.000000	-0.441667	28.716667	317.833344	1023.000000	1023.000000	2046.000000
7.800000	-0.008748	-5.170187	-1.217463	-1.819831	-1.196062	-0.936831	0.000000	-10.000000	-0.441667	28.833334	327.166656	1023.000000	1023.000000	2046.000000
7.820000	-0.007662	-4.528464	-1.133059	-1.670614	-0.992740	-0.732051	0.000000	-10.000000	-0.458333	28.800001	336.833344	1023.000000	1023.000000	2046.000000
7.840000	-0.007474	-4.417138	-1.209090	-1.542593	-0.943389	-0.722065	0.000000	-10.000000	-0.450000	28.783335	346.333344	1023.000000	1023.000000	2046.000000
7.860000	-0.007944	-4.694763	-1.269177	-1.459275	-1.126075	-0.840236	0.000000	-10.000000	-0.450000	28.600000	356.000000	1023.000000	1023.000000	2046.000000
7.880000	-0.009161	-5.414163	-1.322095	-1.539277	-1.490927	-1.061863	0.000000	-10.000000	-0.433333	28.550001	365.500000	1023.000000	1023.000000	2046.000000
7.900000	-0.010447	-6.174150	-1.458319	-1.689523	-1.750872	-1.275435	0.000000	-10.000000	-0.416667	28.266668	375.000000	1023.000000	1023.000000	2046.000000
7.920000	-0.011486	-6.788520	-1.612517	-1.789950	-1.998362	-1.387691	0.000000	-10.000000	-0.408333	28.133333	384.500000	1023.000000	1023.000000	2046.000000
7.940000	-0.011957	-7.066828	-1.635408	-1.802466	-2.175631	-1.453324	0.000000	-10.000000	-0.391667	27.800001	394.000000	1023.000000	1023.000000	2046.000000
7.960000	-0.011826	-6.989072	-1.718312	-1.782732	-2.116890	-1.371138	0.000000	-10.000000	-0.400000	27.583334	403.333344	1023.000000	1023.000000	2046.000000
7.980000	-0.011480	-6.784686	-1.711408	-1.653487	-2.057433	-1.362358	0.000000	-10.000000	-0.383333	27.383335	412.666656	1023.000000	1023.000000	2046.000000
8.000000	-0.010827	-6.398771	-1.638646	-1.558645	-2.005571	-1.195909	0.000000	-10.000000	-0.391667	27.116667	421.833344	1023.000000	1023.000000	2046.000000
8.020000	-0.010083	-5.958872	-1.507825	-1.408112	-1.941323	-1.101612	0.000000	-10.000000	-0.383333	27.316668	431.000000	1023.000000	1023.000000	2046.000000
8.040000	-0.009167	-5.417906	-1.419069	-1.238382	-1.770211	-0.990244	0.000000	-10.000000	-0.391667	27.233334	440.000000	1023.000000	1023.000000	2046.000000
8.060000	-0.008188	-4.839052	-1.268414	-1.048970	-1.649245	-0.872423	0.000000	-10.000000	-0.383333	27.233334	449.166656	1023.000000	1023.000000	2046.000000
8.080000	-0.007046	-4.164304	-1.068969	-0.875671	-1.510271	-0.709391	0.000000	-10.000000	-0.391667	27.100000	458.333344	1023.000000	1023.000000	2046.000000
8.100000	-0.005988	-3.538724	-0.990472	-0.712947	-1.256522	-0.578783	0.000000	-10.000000	-0.383333	27.183334	467.500000	1023.000000	1023.000000	2046.000000
8.120000	-0.004942	-2.920692	-0.873085	-0.523115	-1.069017	-0.455475	0.000000	-10.000000	-0.375000	26.833334	476.500000	1023.000000	1023.000000	2046.000000
8.140000	-0.003721	-2.199206	-0.648938	-0.366990	-0.887181	-0.296097	0.000000	-10.000000	-0.350000	26.733334	485.500000	1023.000000	1023.000000	2046.000000
8.160000	-0.002556	-1.510643	-0.473553	-0.267296	-0.672214	-0.097580	0.000000	-10.000000	-0.333333	26.283335	494.333344	1023.000000	1023.000000	2046.000000
8.180000	-0.001269	-0.749750	-0.295648	-0.207216	-0.338085	0.091199	0.000000	-10.000000	-0.291667	25.933334	503.166656	1023.000000	1023.000000	2046.000000
8.200000	0.000042	0.025109	-0.123405	-0.271217	0.030212	0.389520	0.000000	-10.000000	-0.258333	24.850000	511.833344	1023.000000	1023.000000	2046.000000
8.220000	0.001134	0.670127	0.056532	-0.174033	0.302611	0.485017	0.000000	-10.000000	-0.233333	23.883333	520.500000	1023.000000	1023.000000	2046.000000
8.240000	0.002239	1.323268	0.195569	-0.099743	0.577575	0.649868	0.000000	-10.000000	-0.233333	23.133333	528.666687	1023.000000	1023.000000	2046.000000
8.260000	0.003064	1.810911	0.348940	-0.003291	0.766618	0.698644	0.000000	-10.000000	-0.225000	22.600000	536.500000	1023.000000	1023.000000	2046.000000
8.280000	0.003998	2.362803	0.492946	0.038054	0.993606	0.838197	0.000000	-10.000000	-0.200000	22.316668	544.000000	1023.000000	1023.000000	2046.000000
8.300000	0.004535	2.680391	0.641379	0.066677	1.061518	0.910817	0.000000	-10.000000	-0.191667	22.050001	551.500000	1023.000000	1023.000000	2046.000000
8.320000	0.005372	3.174722	0.772711	0.082502	1.253522	1.065988	0.000000	-10.000000	-0.200000	22.166668	558.833313	1023.000000	1023.000000	2046.000000
8.340000	0.005984	3.536797	0.928831	0.154220	1.336230	1.117516	0.000000	-10.000000	-0.216667	22.066668	566.333313	1023.000000	1023.000000	2046.000000
8.360000	0.006629	3.917960	1.058377	0.260861	1.473298	1.125424	0.000000	-10.000000	-0.225000	22.333334	573.666687	1023.000000	1023.000000	2046.000000
8.380000	0.007322	4.327096	1.152109	0.328144	1.649020	1.197823	0.000000	-10.000000	-0.208333	22.233334	581.166687	1023.000000	1023.000000	2046.000000
8.400000	0.007993	4.723667	1.286012	0.356773	1.757854	1.323027	0.000000	-10.000000	-0.191667	22.116667	588.500000	1023.000000	1023.000000	2046.000000
8.420000	0.008691	5.136168	1.379968	0.415967	1.897116	1.443117	0.000000	-10.000000	-0.166667	21.500000	596.000000	1023.000000	1023.000000	2046.000000
8.440000	0.009449	5.584199	1.465357	0.382613	2.116014	1.620215	0.000000	-10.000000	-0.150000	21.033335	603.333313	1023.000000	1023.000000	2046.000000
8.460000	0.010166	6.007820	1.544136	0.507576	2.283476	1.672633	0.000000	-10.000000	-0.125000	20.433334	610.500000	1023.000000	1023.000000	2046.000000
8.480000	0.011056	6.533928	1.716312	0.579266	2.430718	1.807632	0.000000	-10.000000	-0.100000	19.983334	617.333313	1023.000000	1023.000000	2046.000000
8.500000	0.011972	7.075264	1.813769	0.709549	2.630066	1.921880	0.000000	-10.000000	-0.091667	19.300001	624.000000	1023.000000	1023.000000	2046.000000
8.520000	0.012926	7.639374	1.945049	0.860676	2.795711	2.037938	0.000000	-10.000000	-0.083333	18.766666	630.500000	1023.000000	1023.000000	2046.000000
8.540000	0.013736	8.118154	2.071442	0.918138	2.929086	2.199488	0.000000	-10.000000	-0.075000	18.083334	637.000000	1023.000000	1023.000000	2046.000000
8.560000	0.014463	8.547419	2.104987	1.035904	3.148860	2.257668	0.000000	-10.000000	-0.050000	17.266666	643.333313	1023.000000	1023.000000	2046.000000
8.580000	0.015136	8.945103	2.262909	1.087992	3.207704	2.386497	0.000000	-10.000000	-0.025000	16.216667	649.166687	1023.000000	1023.000000	2046.000000
8.600000	0.015772	9.320989	2.364679	1.238067	3.298224	2.420017	0.000000	-10.000000	-0.016667	14.866667	654.666687	1023.000000	1023.000000	2046.000000
8.620000	0.016302	9.634311	2.426361	1.311701	3.409307	2.486943	0.000000	-10.000000	0.000000	13.200000	659.833313	1023.000000	1023.000000	2046.000000
8.640000	0.016683	9.859528	2.524716	1.341033	3.419142	2.574636	0.000000	-10.000000	0.016667	11.000000	664.666687	1023.000000	1023.000000	2046.000000
8.660000	0.017106	10.109527	2.528562	1.368770	3.566947	2.645247	0.000000	-10.000000	0.050000	8.300000	668.666687	1023.000000	1023.000000	2046.000000
8.680000	0.017284	10.214871	2.526456	1.372595	3.597189	2.718631	0.000000	-10.000000	0.075000	4.800000	671.833313	1023.000000	1023.000000	2046.000000
8.700000	0.017278	10.211508	2.495361	1.439445	3.633090	2.643611	0.000000	-10.000000	0.100000	0.966667	674.166687	1023.000000	1023.000000	2046.000000
8.720000	0.017443	10.308758	2.527590	1.446438	3.657794	2.676936	0.000000	-10.000000	0.116667	-2.383333	675.500000	1023.000000	1023.000000	2046.000000
8.740000	0.017680	10.448756	2.568471	1.486163	3.753972	2.640149	0.000000	-10.000000	0.133333	-5.466667	676.000000	1023.000000	1023.000000	2046.000000
8.760000	0.017919	10.590368	2.614233	1.534800	3.771888	2.669447	0.000000	-10.000000	0.150000	-8.000000	676.000000	1023.000000	1023.000000	2046.000000
8.780000	0.018228	10.773011	2.668278	1.563107	3.819671	2.721955	0.000000	-10.000000	0.175000	-10.416667	676.000000	1023.000000	1023.000000	2046.000000
8.800000	0.018223	10.769732	2.611638	1.436820	3.876935	2.844340	0.000000	-10.000000	0.216667	-12.150000	676.000000	1023.000000	1023.000000	2046.000000
8.820000	0.017908	10.583460	2.524106	1.441156	3.860590	2.757608	0.000000	-10.000000	0.258333	-13.766666	676.000000	1023.000000	1023.000000	2046.000000
8.840000	0.017766	10.499944	2.519852	1.500946	3.800800	2.678346	0.000000	-10.000000	0.300000	-15.500000	668.166687	1023.000000	1023.000000	2046.000000
8.860000	0.017302	10.225719	2.519805	1.493831	3.555721	2.656362	0.000000	-10.000000	0.350000	-17.350000	658.333313	1023.000000	1023.000000	2046.000000
8.880000	0.016727	9.885428	2.432133	1.479565	3.401180	2.572550	0.000000	-10.000000	0.400000	-19.049999	646.500000	1023.000000	1023.000000	2046.000000
8.900000	0.015155	8.956538	2.236801	1.441255	3.012782	2.265700	0.000000	-10.000000	0.450000	-20.616667	640.166687	1023.000000	1023.000000	2046.000000
8.920000	0.013064	7.720622	2.004774	1.232021	2.584434	1.899393	0.000000	-10.000000	0.466667	-21.750000	633.333313	1023.000000	1023.000000	2046.000000
8.940000	0.010270	6.069656	1.687593	0.915564	1.990150	1.476349	0.000000	-10.000000	0.500000	-22.766666	626.000000	1023.000000	1023.000000	2046.000000
8.960000	0.007122	4.209148	1.272689	0.643667	1.357795	0.934996	0.000000	-10.000000	0.541667	-23.750000	618.500000	1023.000000	1023.000000	2046.000000
8.980000	0.004354	2.573224	1.015112	0.409308	0.642670	0.506134	0.000000	-10.000000	0.583333	-24.566668	610.500000	1023.000000	1023.000000	2046.000000
9.000000	0.002389	1.412188	0.738798	0.249529	0.214419	0.209442	0.000000	-10.000000	0.600000	-25.200001	602.333313	1023.000000	1023.000000	2046.000000
9.020000	0.000837	0.494706	0.513891	0.152814	-0.116945	-0.055054	0.000000	-10.000000	0.600000	-25.650000	593.833313	1023.000000	1023.000000	2046.000000
9.040000	-0.000289	-0.170552	0.367198	0.061289	-0.394290	-0.204749	0.000000	-10.000000	0.633333	-26.183334	585.333313	1023.000000	1023.000000	2046.000000
9.060000	-0.001375	-0.812774	0.187545	0.019586	-0.662023	-0.357882	0.000000	-10.000000	0.675000	-26.966667	576.500000	1023.000000	1023.000000	2046.000000
9.080000	-0.002304	-1.361947	0.002737	0.017385	-0.866912	-0.515157	0.000000	-10.000000	0.708333	-27.550001	567.500000	1023.000000	1023.000000	2046.000000
9.100000	-0.003148	-1.860447	-0.129798	0.130405	-1.143968	-0.717087	0.000000	-10.000000	0.708333	-28.133333	558.333313	1023.000000	1023.000000	2046.000000
9.120000	-0.003845	-2.272245	-0.198208	0.152872	-1.399988	-0.826921	0.000000	-10.000000	0.708333	-28.466667	549.000000	1023.000000	1023.000000	2046.000000
9.140000	-0.004475	-2.645012	-0.278108	0.177296	-1.610535	-0.933666	0.000000	-10.000000	0.725000	-28.800001	539.333313	1023.000000	1023.000000	2046.000000
9.160000	-0.005109	-3.019233	-0.340651	0.187736	-1.792095	-1.074222	0.000000	-10.000000	0.741667	-28.966667	529.833313	1023.000000	1023.000000	2046.000000
9.180000	-0.005643	-3.335141	-0.436686	0.120221	-1.888287	-1.130389	0.000000	-10.000000	0.750000	-28.966667	520.166687	1023.000000	1023.000000	2046.000000
9.200000	-0.006103	-3.606587	-0.513787	0.055498	-1.951625	-1.196674	0.000000	-10.000000	0.741667	-28.966667	510.500000	1023.000000	1023.000000	2046.000000
9.220000	-0.006550	-3.871273	-0.622467	-0.034704	-1.968110	-1.245992	0.000000	-10.000000	0.741667	-29.050001	500.833344	1023.000000	1023.000000	2046.000000
9.240000	-0.007037	-4.158978	-0.605056	-0.226200	-2.064564	-1.263158	0.000000	-10.000000	0.766667	-29.450001	491.166656	1023.000000	1023.000000	2046.000000
9.260000	-0.007513	-4.440299	-0.692199	-0.360768	-2.101882	-1.285450	0.000000	-10.000000	0.808333	-30.116667	481.500000	1023.000000	1023.000000	2046.000000
9.280000	-0.008126	-4.802521	-0.783059	-0.468459	-2.201297	-1.349706	0.000000	-10.000000	0.841667	-30.783333	471.333344	1023.000000	1023.000000	2046.000000
9.300000	-0.008680	-5.130166	-0.839315	-0.532204	-2.342482	-1.416164	0.000000	-10.000000	0.850000	-30.950001	461.000000	1023.000000	1023.000000	2046.000000
9.320000	-0.009365	-5.534748	-0.969063	-0.550043	-2.442472	-1.573169	0.000000	-10.000000	0.841667	-30.866667	450.666656	1023.000000	1023.000000	2046.000000
9.340000	-0.010112	-5.976428	-1.057029	-0.712114	-2.606181	-1.601103	0.000000	-10.000000	0.841667	-30.816668	440.500000	1023.000000	1023.000000	2046.000000
9.360000	-0.011255	-6.651727	-1.149068	-0.824580	-2.845657	-1.832422	0.000000	-10.000000	0.833333	-30.783335	430.166656	1023.000000	1023.000000	2046.000000
9.380000	-0.012081	-7.139946	-1.196423	-1.020103	-3.015313	-1.908108	0.000000	-10.000000	0.833333	-30.983334	419.833344	1023.000000	1023.000000	2046.000000
9.400000	-0.013221	-7.813554	-1.298061	-1.170229	-3.250611	-2.094653	0.000000	-10.000000	0.825000	-30.866667	409.500000	1023.000000	1023.000000	2046.000000
9.420000	-0.014104	-8.335349	-1.397337	-1.241088	-3.467904	-2.229021	0.000000	-10.000000	0.833333	-30.950001	399.166656	1023.000000	1023.000000	2046.000000
9.440000	-0.015105	-8.927278	-1.520324	-1.333649	-3.672399	-2.400905	0.000000	-10.000000	0.825000	-30.633333	388.833344	1023.000000	1023.000000	2046.000000
9.460000	-0.015931	-9.415010	-1.604879	-1.438487	-3.866954	-2.504691	0.000000	-10.000000	0.833333	-30.850000	378.500000	1023.000000	1023.000000	2046.000000
9.480000	-0.016796	-9.926373	-1.725983	-1.508231	-4.015258	-2.676902	0.000000	-10.000000	0.825000	-30.816668	368.333344	1023.000000	1023.000000	2046.000000
9.500000	-0.017470	-10.324915	-1.754100	-1.639493	-4.195111	-2.736211	0.000000	-10.000000	0.841667	-30.983334	358.000000	1023.000000	1023.000000	2046.000000
9.520000	-0.018013	-10.645801	-1.842355	-1.693668	-4.290602	-2.819175	0.000000	-10.000000	0.825000	-30.683334	347.666656	1023.000000	1023.000000	2046.000000
9.540000	-0.018622	-11.005314	-1.941240	-1.813643	-4.372138	-2.878293	0.000000	-10.000000	0.833333	-30.666666	337.500000	1023.000000	1023.000000	2046.000000
9.560000	-0.019370	-11.447783	-2.045270	-1.873480	-4.528089	-3.000944	0.000000	-10.000000	0.825000	-30.450001	327.333344	1023.000000	1023.000000	2046.000000
9.580000	-0.019977	-11.806318	-2.137290	-1.893690	-4.687755	-3.087583	0.000000	-10.000000	0.825000	-30.366667	317.000000	1023.000000	1023.000000	2046.000000
9.600000	-0.020518	-12.125999	-2.167071	-1.952922	-4.839704	-3.166304	0.000000	-10.000000	0.808333	-30.200001	306.666656	1023.000000	1023.000000	2046.000000
9.620000	-0.021249	-12.557910	-2.233361	-2.008882	-4.995706	-3.319961	0.000000	-10.000000	0.800000	-30.016666	296.500000	1023.000000	1023.000000	2046.000000
9.640000	-0.021787	-12.876334	-2.273602	-2.086629	-5.116031	-3.400072	0.000000	-10.000000	0.766667	-29.783333	286.500000	1023.000000	1023.000000	2046.000000
9.660000	-0.022362	-13.216135	-2.348265	-2.143712	-5.253180	-3.470978	0.000000	-10.000000	0.733333	-29.333334	276.666656	1023.000000	1023.000000	2046.000000
9.680000	-0.022952	-13.564918	-2.523313	-2.280936	-5.248052	-3.512617	0.000000	-10.000000	0.700000	-28.950001	267.000000	1023.000000	1023.000000	2046.000000
9.700000	-0.023720	-14.018743	-2.606148	-2.318605	-5.429047	-3.664944	0.000000	-10.000000	0.708333	-28.616667	257.500000	1023.000000	1023.000000	2046.000000
9.720000	-0.024416	-14.429993	-2.700481	-2.320082	-5.586128	-3.823301	0.000000	-10.000000	0.708333	-28.450001	248.000000	1023.000000	1023.000000	2046.000000
9.740000	-0.024927	-14.731815	-2.702564	-2.387603	-5.759904	-3.881745	0.000000	-10.000000	0.708333	-28.333334	238.500000	1023.000000	1023.000000	2046.000000
9.760000	-0.025468	-15.051316	-2.753466	-2.453348	-5.876335	-3.968168	0.000000	-10.000000	0.700000	-28.150002	229.000000	1023.000000	1023.000000	2046.000000
9.780000	-0.025987	-15.358420	-2.816400	-2.513502	-5.974422	-4.054096	0.000000	-10.000000	0.700000	-27.833334	219.666672	1023.000000	1023.000000	2046.000000
9.800000	-0.026455	-15.634990	-2.941985	-2.607865	-6.009622	-4.075518	0.000000	-10.000000	0.683333	-27.583334	210.333328	1023.000000	1023.000000	2046.000000
9.820000	-0.027123	-16.029772	-3.014462	-2.647774	-6.189114	-4.178422	0.000000	-10.000000	0.683333	-27.283335	201.166672	1023.000000	1023.000000	2046.000000
9.840000	-0.027678	-16.357464	-3.135299	-2.699678	-6.269018	-4.253469	0.000000	-10.000000	0.675000	-27.233334	192.000000	1023.000000	1023.000000	2046.000000
9.860000	-0.028240	-16.689548	-3.118743	-2.727558	-6.499074	-4.344173	0.000000	-10.000000	0.675000	-26.883333	183.000000	1023.000000	1023.000000	2046.000000
9.880000	-0.028531	-16.861750	-3.140371	-2.772577	-6.529370	-4.419432	0.000000	-10.000000	0.658333	-26.700001	174.000000	1023.000000	1023.000000	2046.000000
9.900000	-0.028828	-17.037273	-3.234325	-2.832592	-6.509118	-4.461237	0.000000	-10.000000	0.633333	-26.133333	165.000000	1023.000000	1023.000000	2046.000000
9.920000	-0.029014	-17.147089	-3.253241	-2.841176	-6.562895	-4.489777	0.000000	-10.000000	0.600000	-25.750000	156.166672	1023.000000	1023.000000	2046.000000
9.940000	-0.029291	-17.311220	-3.363287	-2.852484	-6.554152	-4.541297	0.000000	-10.000000	0.566667	-25.116667	147.500000	1023.000000	1023.000000	2046.000000
9.960000	-0.029567	-17.473875	-3.339086	-2.910489	-6.726100	-4.498201	0.000000	-10.000000	0.550000	-24.583334	139.166672	1023.000000	1023.000000	2046.000000
9.980000	-0.030129	-17.806509	-3.445946	-2.907215	-6.818991	-4.634359	0.000000	-10.000000	0.541667	-24.133333	131.000000	1023.000000	1023.000000	2046.000000
10.000000	-0.030392	-17.961721	-3.459918	-2.897141	-6.880999	-4.723663	0.000000	-10.000000	0.516667	-23.666666	123.000000	1023.000000	1023.000000	2046.000000
10.020000	-0.030891	-18.256496	-3.484814	-2.922628	-7.031826	-4.817229	0.000000	-10.000000	0.483333	-23.316668	115.000000	1023.000000	1023.000000	2046.000000
10.040000	-0.031262	-18.475880	-3.553264	-2.944814	-7.149314	-4.828488	0.000000	-10.000000	0.458333	-22.750000	107.333336	1023.000000	1023.000000	2046.000000
10.060000	-0.031813	-18.801411	-3.725651	-2.930665	-7.217009	-4.928084	0.000000	-10.000000	0.425000	-21.700001	95.000000	1023.000000	1023.000000	2046.000000
10.080000	-0.032715	-19.334818	-3.914638	-2.966014	-7.414244	-5.039923	0.000000	-10.000000	0.400000	-20.766668	85.333336	1023.000000	1023.000000	2046.000000
10.100000	-0.034629	-20.465906	-4.158440	-3.228125	-7.822727	-5.256615	0.000000	-10.000000	0.375000	-20.050001	78.000000	1023.000000	1023.000000	2046.000000
10.120000	-0.037406	-22.107141	-4.490887	-3.450997	-8.396222	-5.769036	0.000000	-10.000000	0.375000	-19.933334	75.833336	1023.000000	1023.000000	2046.000000
10.140000	-0.039902	-23.581892	-4.799390	-3.671901	-8.950695	-6.159907	0.000000	-10.000000	0.358333	-19.316668	71.333336	1023.000000	1023.000000	2046.000000
10.160000	-0.041825	-24.718695	-5.065906	-3.857438	-9.364717	-6.430635	0.000000	-10.000000	0.333333	-18.516666	64.833336	1023.000000	1023.000000	2046.000000
10.180000	-0.043108	-25.476692	-5.340011	-4.018399	-9.570779	-6.547503	0.000000	-10.000000	0.308333	-17.716667	58.500000	1023.000000	1023.000000	2046.000000
10.200000	-0.043884	-25.935642	-5.527510	-4.124359	-9.687126	-6.596647	0.000000	-10.000000	0.300000	-17.300001	52.666668	1023.000000	1023.000000	2046.000000
10.220000	-0.044544	-26.325352	-5.724373	-4.175934	-9.751175	-6.673869	0.000000	-10.000000	0.291667	-16.833334	47.000000	1023.000000	1023.000000	2046.000000
10.240000	-0.045153	-26.685450	-5.755850	-4.137786	-10.004679	-6.787133	0.000000	-10.000000	0.275000	-16.316668	41.500000	1023.000000	1023.000000	2046.000000
10.260000	-0.045437	-26.853527	-5.806826	-4.057684	-10.130339	-6.858678	0.000000	-10.000000	0.258333	-15.616667	36.000000	1023.000000	1023.000000	2046.000000
10.280000	-0.045578	-26.936657	-5.935791	-3.977378	-10.140525	-6.882962	0.000000	-10.000000	0.250000	-14.866667	30.666666	1023.000000	1023.000000	2046.000000
10.300000	-0.045742	-27.033531	-6.006856	-3.950026	-10.173754	-6.902895	0.000000	-10.000000	0.250000	-13.900001	25.666666	1023.000000	1023.000000	2046.000000
10.320000	-0.045920	-27.138834	-6.080711	-3.915419	-10.224031	-6.918672	0.000000	-10.000000	0.216667	-12.950000	21.166666	1023.000000	1023.000000	2046.000000
10.340000	-0.046012	-27.193312	-6.135486	-3.917477	-10.229187	-6.911161	0.000000	-10.000000	0.183333	-12.083334	17.000000	1023.000000	1023.000000	2046.000000
10.360000	-0.046142	-27.269672	-6.139242	-3.860920	-10.291460	-6.978049	0.000000	-10.000000	0.141667	-11.500000	13.000000	1023.000000	1023.000000	2046.000000
10.380000	-0.045983	-27.175732	-6.092344	-3.822882	-10.284221	-6.976284	0.000000	-10.000000	0.158333	-11.183333	9.000000	1023.000000	1023.000000	2046.000000
10.400000	-0.045964	-27.164896	-6.015456	-3.926769	-10.264221	-6.958451	0.000000	-10.000000	0.191667	-11.233334	5.000000	1023.000000	1023.000000	2046.000000
10.420000	-0.045773	-27.051918	-5.944825	-4.107137	-10.153773	-6.846181	0.000000	-10.000000	0.233333	-11.850000	1.500000	1023.000000	1023.000000	2046.000000
10.440000	-0.045811	-27.074400	-5.966074	-4.250874	-10.093878	-6.763575	0.000000	-10.000000	0.233333	-12.550000	-2.166667	1023.000000	1023.000000	2046.000000
10.460000	-0.045889	-27.120632	-5.980643	-4.330892	-10.085448	-6.723648	0.000000	-10.000000	0.216667	-13.033334	-5.833333	1023.000000	1023.000000	2046.000000
10.480000	-0.046116	-27.254513	-6.072577	-4.405704	-10.013421	-6.762811	0.000000	-10.000000	0.200000	-13.033334	-10.166667	1023.000000	1023.000000	2046.000000
10.500000	-0.046319	-27.374470	-6.100451	-4.525052	-10.008603	-6.740365	0.000000	-10.000000	0.216667	-12.933333	-14.500000	1023.000000	1023.000000	2046.000000
10.520000	-0.046817	-27.668875	-6.153639	-4.625356	-10.068843	-6.821038	0.000000	-10.000000	0.216667	-12.816667	-18.833334	1023.000000	1023.000000	2046.000000
10.540000	-0.047242	-27.920053	-6.068252	-4.735182	-10.213879	-6.902741	0.000000	-10.000000	0.200000	-12.666667	-23.000000	1023.000000	1023.000000	2046.000000
10.560000	-0.047653	-28.162775	-6.008540	-4.768810	-10.357707	-7.027719	0.000000	-10.000000	0.166667	-12.116667	-27.333334	1023.000000	1023.000000	2046.000000
10.580000	-0.047952	-28.339682	-5.987618	-4.852308	-10.403588	-7.096168	0.000000	-10.000000	0.150000	-11.483334	-31.333334	1023.000000	1023.000000	2046.000000
10.600000	-0.048188	-28.479311	-6.022443	-4.924428	-10.403502	-7.128938	0.000000	-10.000000	0.150000	-10.516666	-35.333332	1023.000000	1023.000000	2046.000000
10.620000	-0.048373	-28.588524	-6.077097	-5.010894	-10.391872	-7.108661	0.000000	-10.000000	0.141667	-9.550000	-38.666668	1023.000000	1023.000000	2046.000000
10.640000	-0.048527	-28.679396	-6.069777	-5.089000	-10.409954	-7.110665	0.000000	-10.000000	0.125000	-8.350000	-42.000000	1023.000000	1023.000000	2046.000000
10.660000	-0.048502	-28.664532	-6.076746	-5.143239	-10.370250	-7.074296	0.000000	-10.000000	0.108333	-7.016667	-44.833332	1023.000000	1023.000000	2046.000000
10.680000	-0.048469	-28.644970	-6.081275	-5.159323	-10.306910	-7.097462	0.000000	-10.000000	0.100000	-5.466667	-47.333332	1023.000000	1023.000000	2046.000000
10.700000	-0.048116	-28.436367	-5.983248	-5.072922	-10.285842	-7.094355	0.000000	-10.000000	0.100000	-3.050000	-49.000000	1023.000000	1023.000000	2046.000000
10.720000	-0.047740	-28.214188	-5.960879	-5.101020	-10.135139	-7.017150	0.000000	-10.000000	0.083333	-0.333333	-49.833332	1023.000000	1023.000000	2046.000000
10.740000	-0.047067	-27.816618	-5.903399	-5.131999	-9.935119	-6.846101	0.000000	-10.000000	0.066667	2.183333	-50.000000	1023.000000	1023.000000	2046.000000
10.760000	-0.046681	-27.588684	-5.875309	-5.092184	-9.812240	-6.808952	0.000000	-10.000000	0.033333	4.416667	-50.000000	1023.000000	1023.000000	2046.000000
10.780000	-0.046093	-27.240675	-5.766622	-5.061171	-9.661920	-6.750964	0.000000	-10.000000	0.016667	6.783334	-50.000000	1023.000000	1023.000000	2046.000000
10.800000	-0.045671	-26.991339	-5.719167	-5.079935	-9.557343	-6.634895	0.000000	-10.000000	0.000000	9.250000	-50.000000	1023.000000	1023.000000	2046.000000
10.820000	-0.045065	-26.633356	-5.610522	-4.962338	-9.452888	-6.607607	0.000000	-10.000000	-0.016667	11.466667	-50.000000	1023.000000	1023.000000	2046.000000
10.840000	-0.044272	-26.164793	-5.620296	-4.896546	-9.156940	-6.491012	0.000000	-10.000000	-0.041667	13.183333	-50.000000	1023.000000	1023.000000	2046.000000
10.860000	-0.043604	-25.770216	-5.605566	-4.900739	-8.912343	-6.351569	0.000000	-10.000000	-0.058333	14.850000	-50.000000	1023.000000	1023.000000	2046.000000
10.880000	-0.042806	-25.298283	-5.508970	-4.899853	-8.715411	-6.174048	0.000000	-10.000000	-0.075000	16.316668	-25.000000	1023.000000	1023.000000	2046.000000
10.900000	-0.042178	-24.927410	-5.421355	-4.807269	-8.531912	-6.166875	0.000000	-10.000000	-0.100000	17.733334	1.166667	1023.000000	1023.000000	2046.000000
10.920000	-0.041267	-24.388773	-5.246757	-4.816443	-8.367764	-5.957809	0.000000	-10.000000	-0.141667	18.783335	29.666666	1023.000000	1023.000000	2046.000000
10.940000	-0.040558	-23.969828	-5.132215	-4.749926	-8.208209	-5.879478	0.000000	-10.000000	-0.175000	19.650002	35.166668	1023.000000	1023.000000	2046.000000
10.960000	-0.039712	-23.469715	-5.058424	-4.664469	-7.978539	-5.768284	0.000000	-10.000000	-0.191667	20.450001	41.666668	1023.000000	1023.000000	2046.000000
10.980000	-0.038765	-22.909916	-4.958351	-4.619507	-7.751194	-5.580864	0.000000	-10.000000	-0.208333	21.416668	48.166668	1023.000000	1023.000000	2046.000000
11.000000	-0.037874	-22.383682	-4.952594	-4.548133	-7.442820	-5.440135	0.000000	-10.000000	-0.225000	22.133333	55.166668	1023.000000	1023.000000	2046.000000
11.020000	-0.036942	-21.832825	-4.854311	-4.545671	-7.188657	-5.244185	0.000000	-10.000000	-0.258333	22.833334	62.500000	1023.000000	1023.000000	2046.000000
11.040000	-0.036078	-21.322012	-4.763836	-4.461262	-6.954166	-5.142747	0.000000	-10.000000	-0.283333	23.366667	70.166664	1023.000000	1023.000000	2046.000000
11.060000	-0.035114	-20.752327	-4.589314	-4.408785	-6.782006	-4.972223	0.000000	-10.000000	-0.308333	24.116667	78.000000	1023.000000	1023.000000	2046.000000
11.080000	-0.034332	-20.289942	-4.474606	-4.319301	-6.581010	-4.915025	0.000000	-10.000000	-0.291667	24.783335	86.000000	1023.000000	1023.000000	2046.000000
11.100000	-0.033428	-19.755854	-4.299786	-4.227408	-6.410378	-4.818283	0.000000	-10.000000	-0.316667	25.350000	94.000000	1023.000000	1023.000000	2046.000000
11.120000	-0.032526	-19.223043	-4.222111	-4.194660	-6.183764	-4.622508	0.000000	-10.000000	-0.333333	25.966667	102.333336	1023.000000	1023.000000	2046.000000
11.140000	-0.031885	-18.844147	-4.234535	-4.169184	-5.873020	-4.567408	0.000000	-10.000000	-0.375000	26.416666	110.833336	1023.000000	1023.000000	2046.000000
11.160000	-0.030892	-18.257128	-4.101624	-4.092447	-5.634552	-4.428505	0.000000	-10.000000	-0.383333	27.066668	119.666664	1023.000000	1023.000000	2046.000000
11.180000	-0.030230	-17.865807	-3.944129	-4.018425	-5.573188	-4.330063	0.000000	-10.000000	-0.391667	27.316668	128.500000	1023.000000	1023.000000	2046.000000
11.200000	-0.029275	-17.301790	-3.787481	-3.857403	-5.447586	-4.209320	0.000000	-10.000000	-0.391667	27.416668	137.500000	1023.000000	1023.000000	2046.000000
11.220000	-0.028535	-16.864347	-3.715163	-3.720286	-5.301632	-4.127266	0.000000	-10.000000	-0.391667	27.116667	146.666672	1023.000000	1023.000000	2046.000000
11.240000	-0.028357	-16.758810	-3.781676	-3.583526	-5.248971	-4.144638	0.000000	-10.000000	-0.383333	26.900002	155.833328	1023.000000	1023.000000	2046.000000
11.260000	-0.029389	-17.368925	-4.024091	-3.716172	-5.406084	-4.222579	0.000000	-10.000000	-0.383333	26.983334	165.000000	1023.000000	1023.000000	2046.000000
11.280000	-0.030998	-18.319891	-4.206203	-3.904317	-5.766936	-4.442434	0.000000	-10.000000	-0.366667	26.783335	174.000000	1023.000000	1023.000000	2046.000000
11.300000	-0.032298	-19.087889	-4.363120	-4.008046	-6.087254	-4.629471	0.000000	-10.000000	-0.358333	26.666668	183.000000	1023.000000	1023.000000	2046.000000
11.320000	-0.032819	-19.396326	-4.432260	-4.052562	-6.243146	-4.668358	0.000000	-10.000000	-0.341667	26.583334	191.833328	1023.000000	1023.000000	2046.000000
11.340000	-0.032847	-19.412374	-4.559735	-3.983260	-6.178524	-4.690856	0.000000	-10.000000	-0.325000	26.466667	200.666672	1023.000000	1023.000000	2046.000000
11.360000	-0.032333	-19.108686	-4.611066	-3.923541	-5.983503	-4.590577	0.000000	-10.000000	-0.325000	26.283333	209.500000	1023.000000	1023.000000	2046.000000
11.380000	-0.031744	-18.760469	-4.510819	-3.862929	-5.965626	-4.421095	0.000000	-10.000000	-0.350000	25.799999	218.333328	1023.000000	1023.000000	2046.000000
11.400000	-0.031168	-18.420267	-4.403165	-3.723788	-5.945701	-4.347613	0.000000	-10.000000	-0.358333	25.950001	227.000000	1023.000000	1023.000000	2046.000000
11.420000	-0.030409	-17.971462	-4.326622	-3.545717	-5.839477	-4.259647	0.000000	-10.000000	-0.358333	26.100000	235.500000	1023.000000	1023.000000	2046.000000
11.440000	-0.029409	-17.380892	-4.246907	-3.292314	-5.660336	-4.181335	0.000000	-10.000000	-0.350000	26.583334	244.166672	1023.000000	1023.000000	2046.000000
11.460000	-0.028413	-16.792000	-4.172132	-3.122884	-5.455945	-4.041039	0.000000	-10.000000	-0.366667	26.900000	253.000000	1023.000000	1023.000000	2046.000000
11.480000	-0.027302	-16.135563	-3.967471	-2.979483	-5.320172	-3.868436	0.000000	-10.000000	-0.383333	27.383333	262.000000	1023.000000	1023.000000	2046.000000
11.500000	-0.026367	-15.582924	-3.806071	-2.799043	-5.204446	-3.773363	0.000000	-10.000000	-0.391667	27.483334	271.166656	1023.000000	1023.000000	2046.000000
11.520000	-0.025311	-14.958599	-3.700484	-2.634706	-4.988784	-3.634625	0.000000	-10.000000	-0.391667	27.466667	280.333344	1023.000000	1023.000000	2046.000000
11.540000	-0.023913	-14.132805	-3.599812	-2.536847	-4.647254	-3.348893	0.000000	-10.000000	-0.375000	27.000000	289.500000	1023.000000	1023.000000	2046.000000
11.560000	-0.022799	-13.474329	-3.433973	-2.556560	-4.376261	-3.107535	0.000000	-10.000000	-0.341667	26.416666	298.500000	1023.000000	1023.000000	2046.000000
11.580000	-0.021548	-12.734884	-3.175262	-2.526075	-4.124092	-2.909455	0.000000	-10.000000	-0.300000	25.666666	307.333344	1023.000000	1023.000000	2046.000000
11.600000	-0.020426	-12.071707	-2.999401	-2.472315	-3.862950	-2.737041	0.000000	-10.000000	-0.283333	25.250000	316.166656	1023.000000	1023.000000	2046.000000
11.620000	-0.019406	-11.468656	-2.929426	-2.438310	-3.533191	-2.567729	0.000000	-10.000000	-0.258333	24.850000	324.666656	1023.000000	1023.000000	2046.000000
11.640000	-0.018431	-10.892839	-2.885387	-2.380425	-3.230803	-2.396224	0.000000	-10.000000	-0.275000	24.750000	333.000000	1023.000000	1023.000000	2046.000000
11.660000	-0.017613	-10.409500	-2.661272	-2.423500	-3.107437	-2.217291	0.000000	-10.000000	-0.266667	24.250000	341.333344	1023.000000	1023.000000	2046.000000
11.680000	-0.017062	-10.083887	-2.473806	-2.385705	-3.042526	-2.181851	0.000000	-10.000000	-0.300000	24.183334	349.666656	1023.000000	1023.000000	2046.000000
11.700000	-0.016270	-9.615634	-2.345140	-2.308216	-2.873694	-2.088583	0.000000	-10.000000	-0.300000	24.466667	358.000000	1023.000000	1023.000000	2046.000000
11.720000	-0.015434	-9.121367	-2.284836	-2.248224	-2.636197	-1.952108	0.000000	-10.000000	-0.333333	24.983334	366.000000	1023.000000	1023.000000	2046.000000
11.740000	-0.014643	-8.653804	-2.109920	-2.206764	-2.528610	-1.808509	0.000000	-10.000000	-0.341667	25.333334	374.000000	1023.000000	1023.000000	2046.000000
11.760000	-0.013892	-8.210163	-1.954006	-2.171979	-2.395169	-1.689010	0.000000	-10.000000	-0.350000	25.400000	382.333344	1023.000000	1023.000000	2046.000000
11.780000	-0.013199	-7.800714	-1.705328	-2.071566	-2.370922	-1.652897	0.000000	-10.000000	-0.325000	25.783333	390.666656	1023.000000	1023.000000	2046.000000
11.800000	-0.012318	-7.279652	-1.610354	-2.058398	-2.150739	-1.460160	0.000000	-10.000000	-0.316667	25.650000	399.333344	1023.000000	1023.000000	2046.000000
11.820000	-0.011391	-6.732242	-1.613986	-2.000633	-1.825077	-1.292545	0.000000	-10.000000	-0.325000	25.600000	408.000000	1023.000000	1023.000000	2046.000000
11.840000	-0.010310	-6.093106	-1.516789	-1.940619	-1.557269	-1.078429	0.000000	-10.000000	-0.325000	25.400000	416.666656	1023.000000	1023.000000	2046.000000
11.860000	-0.009161	-5.414324	-1.429797	-1.840091	-1.271940	-0.872496	0.000000	-10.000000	-0.308333	25.566668	425.166656	1023.000000	1023.000000	2046.000000
11.880000	-0.008157	-4.820988	-1.188728	-1.740935	-1.175058	-0.716268	0.000000	-10.000000	-0.275000	25.483334	433.500000	1023.000000	1023.000000	2046.000000
11.900000	-0.007063	-4.174247	-0.992426	-1.612864	-0.985415	-0.583542	0.000000	-10.000000	-0.275000	25.000000	442.166656	1023.000000	1023.000000	2046.000000
11.920000	-0.006094	-3.601797	-0.826995	-1.494631	-0.832425	-0.447745	0.000000	-10.000000	-0.266667	24.650002	450.666656	1023.000000	1023.000000	2046.000000
11.940000	-0.005049	-2.984191	-0.746748	-1.366797	-0.536623	-0.334023	0.000000	-10.000000	-0.258333	24.266668	459.000000	1023.000000	1023.000000	2046.000000
11.960000	-0.004049	-2.393195	-0.630265	-1.278454	-0.308584	-0.175892	0.000000	-10.000000	-0.250000	24.183334	467.000000	1023.000000	1023.000000	2046.000000
11.980000	-0.003003	-1.774701	-0.531862	-1.179181	-0.059676	-0.003982	0.000000	-10.000000	-0.250000	23.833334	475.000000	1023.000000	1023.000000	2046.000000
12.000000	-0.001958	-1.157061	-0.380496	-1.107578	0.129894	0.201117	0.000000	-10.000000	-0.258333	23.533333	483.000000	1023.000000	1023.000000	2046.000000
12.020000	-0.001078	-0.637277	-0.215742	-1.002990	0.309001	0.272453	0.000000	-10.000000	-0.241667	23.066666	491.000000	1023.000000	1023.000000	2046.000000
12.040000	-0.000090	-0.053016	-0.017196	-0.890310	0.458540	0.395950	0.000000	-10.000000	-0.233333	22.733334	498.833344	1023.000000	1023.000000	2046.000000
12.060000	0.000830	0.490735	0.154940	-0.792558	0.600932	0.527421	0.000000	-10.000000	-0.216667	22.283333	506.500000	1023.000000	1023.000000	2046.000000
12.080000	0.001785	1.055159	0.270603	-0.649467	0.822366	0.611658	0.000000	-10.000000	-0.200000	21.800001	514.000000	1023.000000	1023.000000	2046.000000
12.100000	0.002732	1.614907	0.300854	-0.606132	1.138932	0.781253	0.000000	-10.000000	-0.183333	21.183334	521.333313	1023.000000	1023.000000	2046.000000
12.120000	0.003630	2.145349	0.368003	-0.535087	1.404074	0.908360	0.000000	-10.000000	-0.158333	20.450001	528.500000	1023.000000	1023.000000	2046.000000
12.140000	0.004581	2.707177	0.505198	-0.418360	1.622907	0.997433	0.000000	-10.000000	-0.150000	19.666668	535.500000	1023.000000	1023.000000	2046.000000
12.160000	0.005728	3.385324	0.638694	-0.334810	1.874803	1.206637	0.000000	-10.000000	-0.133333	19.066668	542.166687	1023.000000	1023.000000	2046.000000
12.180000	0.006736	3.980915	0.866767	-0.172590	2.054600	1.232137	0.000000	-10.000000	-0.125000	18.483334	548.666687	1023.000000	1023.000000	2046.000000
12.200000	0.007673	4.534791	1.081341	-0.054951	2.128340	1.380060	0.000000	-10.000000	-0.108333	18.050001	555.000000	1023.000000	1023.000000	2046.000000
12.220000	0.008313	4.912778	1.132904	-0.025914	2.360770	1.445018	0.000000	-10.000000	-0.083333	17.400002	561.000000	1023.000000	1023.000000	2046.000000
12.240000	0.009263	5.474175	1.194570	0.027791	2.684459	1.567356	0.000000	-10.000000	-0.058333	16.566668	566.833313	1023.000000	1023.000000	2046.000000
12.260000	0.009947	5.878700	1.277416	0.093312	2.822097	1.685875	0.000000	-10.000000	-0.025000	15.516667	572.333313	1023.000000	1023.000000	2046.000000
12.280000	0.010635	6.285335	1.360734	0.191290	2.939130	1.794181	0.000000	-10.000000	0.000000	14.116667	577.833313	1023.000000	1023.000000	2046.000000
12.300000	0.010901	6.442442	1.361366	0.291706	2.974706	1.814664	0.000000	-10.000000	0.016667	12.866667	583.000000	1023.000000	1023.000000	2046.000000
12.320000	0.009954	5.882607	1.336756	0.281020	2.651947	1.612884	0.000000	-10.000000	0.016667	11.366667	587.666687	1023.000000	1023.000000	2046.000000
12.340000	0.008212	4.853174	1.206376	0.162048	2.212661	1.272088	0.000000	-10.000000	0.016667	10.116667	591.666687	1023.000000	1023.000000	2046.000000
12.360000	0.005973	3.530034	0.981608	-0.032893	1.731431	0.849888	0.000000	-10.000000	0.041667	8.000000	595.166687	1023.000000	1023.000000	2046.000000
12.380000	0.003986	2.355835	0.707496	-0.263059	1.345181	0.566218	0.000000	-10.000000	0.075000	5.833333	598.000000	1023.000000	1023.000000	2046.000000
12.400000	0.002318	1.370124	0.434202	-0.439849	1.056143	0.319628	0.000000	-10.000000	0.100000	3.300000	600.333313	1023.000000	1023.000000	2046.000000
12.420000	0.001174	0.693832	0.282502	-0.509813	0.765939	0.155203	0.000000	-10.000000	0.108333	1.166667	601.833313	1023.000000	1023.000000	2046.000000
12.440000	0.000396	0.234098	0.154703	-0.547069	0.589525	0.036939	0.000000	-10.000000	0.108333	-0.950000	602.666687	1023.000000	1023.000000	2046.000000
12.460000	-0.000086	-0.050904	0.145017	-0.450966	0.365726	-0.110681	0.000000	-10.000000	0.108333	-2.916667	603.000000	1023.000000	1023.000000	2046.000000
12.480000	-0.000532	-0.314359	0.080012	-0.400994	0.167675	-0.161051	0.000000	-10.000000	0.116667	-4.933333	603.000000	1023.000000	1023.000000	2046.000000
12.500000	-0.000825	-0.487302	0.015461	-0.358267	0.074909	-0.219405	0.000000	-10.000000	0.141667	-6.966667	603.000000	1023.000000	1023.000000	2046.000000
12.520000	-0.001077	-0.636483	-0.121393	-0.291428	0.091674	-0.315335	0.000000	-10.000000	0.166667	-9.016666	603.000000	1023.000000	1023.000000	2046.000000
12.540000	-0.001360	-0.803548	-0.139428	-0.279974	-0.097461	-0.286684	0.000000	-10.000000	0.191667	-10.800000	603.000000	1023.000000	1023.000000	2046.000000
12.560000	-0.001576	-0.931555	-0.106180	-0.220996	-0.253462	-0.350917	0.000000	-10.000000	0.225000	-12.483334	603.000000	1023.000000	1023.000000	2046.000000
12.580000	-0.001802	-1.065245	-0.086923	-0.151492	-0.396915	-0.429915	0.000000	-10.000000	0.258333	-14.016667	599.333313	1023.000000	1023.000000	2046.000000
12.600000	-0.002128	-1.257735	-0.132499	-0.052589	-0.505279	-0.567368	0.000000	-10.000000	0.283333	-15.333334	590.666687	1023.000000	1023.000000	2046.000000
12.620000	-0.002029	-1.199238	-0.156727	-0.061156	-0.449376	-0.531978	0.000000	-10.000000	0.308333	-16.650002	580.166687	1023.000000	1023.000000	2046.000000
12.640000	-0.002132	-1.259971	-0.204786	-0.208641	-0.366458	-0.480086	0.000000	-10.000000	0.358333	-18.050001	571.333313	1023.000000	1023.000000	2046.000000
12.660000	-0.002351	-1.389151	-0.244374	-0.308993	-0.374018	-0.461765	0.000000	-10.000000	0.408333	-19.766666	565.166687	1023.000000	1023.000000	2046.000000
12.680000	-0.002584	-1.526895	-0.151045	-0.421389	-0.504332	-0.450129	0.000000	-10.000000	0.441667	-21.033333	558.500000	1023.000000	1023.000000	2046.000000
12.700000	-0.002807	-1.659014	-0.151107	-0.436736	-0.537333	-0.533838	0.000000	-10.000000	0.450000	-21.916666	551.333313	1023.000000	1023.000000	2046.000000
12.720000	-0.003213	-1.898945	-0.231751	-0.508774	-0.559302	-0.599118	0.000000	-10.000000	0.450000	-22.116667	546.500000	1023.000000	1023.000000	2046.000000
12.740000	-0.003729	-2.203886	-0.409332	-0.590773	-0.582545	-0.621235	0.000000	-10.000000	0.450000	-22.250000	539.000000	1023.000000	1023.000000	2046.000000
12.760000	-0.004432	-2.619538	-0.521987	-0.703753	-0.681074	-0.712725	0.000000	-10.000000	0.450000	-22.233334	531.666687	1023.000000	1023.000000	2046.000000
12.780000	-0.005105	-3.017198	-0.545878	-0.779906	-0.852502	-0.838911	0.000000	-10.000000	0.458333	-22.300001	521.833313	1023.000000	1023.000000	2046.000000
12.800000	-0.005836	-3.449290	-0.487586	-0.879413	-1.141721	-0.940571	0.000000	-10.000000	0.466667	-22.333334	514.500000	1023.000000	1023.000000	2046.000000
12.820000	-0.006504	-3.844022	-0.466915	-0.931403	-1.374451	-1.071254	0.000000	-10.000000	0.466667	-22.516666	507.000000	1023.000000	1023.000000	2046.000000
12.840000	-0.007198	-4.253764	-0.592632	-0.973233	-1.451348	-1.236550	0.000000	-10.000000	0.483333	-22.766666	499.500000	1023.000000	1023.000000	2046.000000
12.860000	-0.007974	-4.712732	-0.732890	-1.128711	-1.572557	-1.278574	0.000000	-10.000000	0.508333	-23.333334	491.833344	1023.000000	1023.000000	2046.000000
12.880000	-0.008774	-5.185448	-0.864660	-1.270959	-1.705405	-1.344424	0.000000	-10.000000	0.541667	-24.016668	484.000000	1023.000000	1023.000000	2046.000000
12.900000	-0.009407	-5.559657	-0.930098	-1.259050	-1.900797	-1.469713	0.000000	-10.000000	0.558333	-24.866667	476.000000	1023.000000	1023.000000	2046.000000
12.920000	-0.010238	-6.050477	-0.937575	-1.350150	-2.179143	-1.583608	0.000000	-10.000000	0.575000	-25.533335	467.666656	1023.000000	1023.000000	2046.000000
12.940000	-0.010856	-6.415956	-1.006810	-1.399240	-2.335643	-1.674263	0.000000	-10.000000	0.608333	-26.200001	459.166656	1023.000000	1023.000000	2046.000000
12.960000	-0.011270	-6.660434	-1.125876	-1.444792	-2.349091	-1.740674	0.000000	-10.000000	0.633333	-26.750000	450.333344	1023.000000	1023.000000	2046.000000
12.980000	-0.011940	-7.056665	-1.300171	-1.539400	-2.434090	-1.783005	0.000000	-10.000000	0.666667	-27.283333	441.500000	1023.000000	1023.000000	2046.000000
13.000000	-0.012587	-7.439023	-1.326967	-1.606997	-2.653214	-1.851845	0.000000	-10.000000	0.691667	-27.683332	432.500000	1023.000000	1023.000000	2046.000000
13.020000	-0.013122	-7.755039	-1.349712	-1.579833	-2.851216	-1.974279	0.000000	-10.000000	0.716667	-28.016666	423.333344	1023.000000	1023.000000	2046.000000
13.040000	-0.013808	-8.160809	-1.324224	-1.626772	-3.125211	-2.084602	0.000000	-10.000000	0.716667	-28.216667	414.000000	1023.000000	1023.000000	2046.000000
13.060000	-0.014289	-8.444589	-1.420077	-1.644455	-3.183564	-2.196492	0.000000	-10.000000	0.716667	-28.450001	404.500000	1023.000000	1023.000000	2046.000000
13.080000	-0.014977	-8.851667	-1.552854	-1.667670	-3.307312	-2.323831	0.000000	-10.000000	0.716667	-28.466667	395.000000	1023.000000	1023.000000	2046.000000
13.100000	-0.015563	-9.197512	-1.676886	-1.780559	-3.380625	-2.359441	0.000000	-10.000000	0.733333	-28.650002	385.500000	1023.000000	1023.000000	2046.000000
13.120000	-0.016204	-9.576552	-1.780019	-1.868786	-3.511829	-2.415919	0.000000	-10.000000	0.741667	-28.716667	376.000000	1023.000000	1023.000000	2046.000000
13.140000	-0.017033	-10.066235	-1.876173	-1.868678	-3.737200	-2.584184	0.000000	-10.000000	0.750000	-28.866667	366.333344	1023.000000	1023.000000	2046.000000
13.160000	-0.017616	-10.411242	-1.843957	-1.921362	-3.971556	-2.674368	0.000000	-10.000000	0.741667	-28.950001	356.666656	1023.000000	1023.000000	2046.000000
13.180000	-0.018116	-10.706586	-1.864891	-1.942129	-4.123026	-2.776541	0.000000	-10.000000	0.750000	-29.033333	347.000000	1023.000000	1023.000000	2046.000000
13.200000	-0.018768	-11.091939	-1.993363	-1.981538	-4.217870	-2.899168	0.000000	-10.000000	0.750000	-29.066668	337.333344	1023.000000	1023.000000	2046.000000
13.220000	-0.019275	-11.391527	-2.140702	-2.132340	-4.218600	-2.899885	0.000000	-10.000000	0.758333	-29.083334	327.666656	1023.000000	1023.000000	2046.000000
13.240000	-0.019775	-11.686945	-2.280077	-2.180250	-4.220636	-3.005981	0.000000	-10.000000	0.741667	-28.883333	318.000000	1023.000000	1023.000000	2046.000000
13.260000	-0.019984	-11.810474	-2.226207	-2.194012	-4.378166	-3.012090	0.000000	-10.000000	0.725000	-28.633333	308.333344	1023.000000	1023.000000	2046.000000
13.280000	-0.020175	-11.923701	-2.201012	-2.178007	-4.482051	-3.062631	0.000000	-10.000000	0.708333	-28.133333	298.833344	1023.000000	1023.000000	2046.000000
13.300000	-0.020411	-12.063075	-2.194742	-2.172298	-4.546623	-3.149412	0.000000	-10.000000	0.700000	-27.766666	289.333344	1023.000000	1023.000000	2046.000000
13.320000	-0.020890	-12.345738	-2.252946	-2.216461	-4.647128	-3.229204	0.000000	-10.000000	0.700000	-27.500000	280.166656	1023.000000	1023.000000	2046.000000
13.340000	-0.021206	-12.532662	-2.397304	-2.204430	-4.590478	-3.340450	0.000000	-10.000000	0.700000	-27.483334	270.833344	1023.000000	1023.000000	2046.000000
13.360000	-0.021709	-12.830102	-2.495404	-2.351880	-4.679329	-3.303489	0.000000	-10.000000	0.691667	-27.466667	261.666656	1023.000000	1023.000000	2046.000000
13.380000	-0.022259	-13.155025	-2.540885	-2.339705	-4.891951	-3.382484	0.000000	-10.000000	0.691667	-27.516666	252.500000	1023.000000	1023.000000	2046.000000
13.400000	-0.022838	-13.497280	-2.585655	-2.315089	-5.112500	-3.484037	0.000000	-10.000000	0.691667	-27.433334	243.333328	1023.000000	1023.000000	2046.000000
13.420000	-0.024273	-14.345298	-2.748984	-2.312846	-5.528441	-3.755026	0.000000	-10.000000	0.691667	-27.400002	234.166672	1023.000000	1023.000000	2046.000000
13.440000	-0.026239	-15.507449	-2.958712	-2.475102	-5.988012	-4.085623	0.000000	-10.000000	0.683333	-27.150002	225.000000	1023.000000	1023.000000	2046.000000
13.460000	-0.029177	-17.243732	-3.311366	-2.769479	-6.534129	-4.628760	0.000000	-10.000000	0.666667	-26.983334	216.000000	1023.000000	1023.000000	2046.000000
13.480000	-0.031940	-18.876299	-3.700399	-3.108671	-7.068782	-4.998446	0.000000	-10.000000	0.658333	-26.750000	207.000000	1023.000000	1023.000000	2046.000000
13.500000	-0.034415	-20.339540	-4.093847	-3.364368	-7.533168	-5.348156	0.000000	-10.000000	0.633333	-26.366667	198.000000	1023.000000	1023.000000	2046.000000
13.520000	-0.036097	-21.333040	-4.336356	-3.488225	-7.968651	-5.539809	0.000000	-10.000000	0.616667	-26.050001	189.166672	1023.000000	1023.000000	2046.000000
13.540000	-0.037265	-22.023384	-4.545434	-3.538501	-8.226870	-5.712579	0.000000	-10.000000	0.583333	-25.683334	180.500000	1023.000000	1023.000000	2046.000000
13.560000	-0.038179	-22.563784	-4.630673	-3.558415	-8.518151	-5.856544	0.000000	-10.000000	0.566667	-25.450001	171.833328	1023.000000	1023.000000	2046.000000
13.580000	-0.038916	-22.999325	-4.850708	-3.567748	-8.621132	-5.959738	0.000000	-10.000000	0.558333	-24.833334	163.333328	1023.000000	1023.000000	2046.000000
13.600000	-0.039662	-23.440279	-5.014500	-3.497791	-8.755056	-6.172933	0.000000	-10.000000	0.558333	-24.350000	155.000000	1023.000000	1023.000000	2046.000000
13.620000	-0.040152	-23.729895	-5.167737	-3.533490	-8.847054	-6.181613	0.000000	-10.000000	0.558333	-23.650000	147.000000	1023.000000	1023.000000	2046.000000
13.640000	-0.040560	-23.970882	-5.246233	-3.521900	-9.009452	-6.193297	0.000000	-10.000000	0.516667	-23.200001	139.000000	1023.000000	1023.000000	2046.000000
13.660000	-0.040936	-24.192913	-5.306840	-3.424899	-9.182788	-6.278386	0.000000	-10.000000	0.483333	-22.299999	131.333328	1023.000000	1023.000000	2046.000000
13.680000	-0.041181	-24.337772	-5.266926	-3.380317	-9.349432	-6.341097	0.000000	-10.000000	0.433333	-21.650000	123.833336	1023.000000	1023.000000	2046.000000
13.700000	-0.041318	-24.418745	-5.335526	-3.358126	-9.332993	-6.392101	0.000000	-10.000000	0.416667	-20.783335	116.666664	1023.000000	1023.000000	2046.000000
13.720000	-0.041564	-24.564348	-5.426268	-3.373077	-9.336418	-6.428586	0.000000	-10.000000	0.400000	-20.350000	111.833336	1023.000000	1023.000000	2046.000000
13.740000	-0.041550	-24.556042	-5.450347	-3.527633	-9.250943	-6.327118	0.000000	-10.000000	0.400000	-19.950001	105.166664	1023.000000	1023.000000	2046.000000
13.760000	-0.041744	-24.670933	-5.438161	-3.700261	-9.259551	-6.272959	0.000000	-10.000000	0.408333	-20.200001	98.500000	1023.000000	1023.000000	2046.000000
13.780000	-0.041885	-24.754074	-5.357586	-3.792477	-9.347101	-6.256910	0.000000	-10.000000	0.408333	-20.450001	89.666664	1023.000000	1023.000000	2046.000000
13.800000	-0.041946	-24.790251	-5.456609	-3.808047	-9.232814	-6.292779	0.000000	-10.000000	0.416667	-20.450001	82.833336	1023.000000	1023.000000	2046.000000
13.820000	-0.042379	-25.046116	-5.588829	-3.947211	-9.223045	-6.287031	0.000000	-10.000000	0.408333	-19.916668	76.166664	1023.000000	1023.000000	2046.000000
13.840000	-0.042769	-25.276291	-5.715843	-4.077806	-9.211378	-6.271264	0.000000	-10.000000	0.391667	-19.100000	69.333336	1023.000000	1023.000000	2046.000000
13.860000	-0.043310	-25.596380	-5.656803	-4.190028	-9.442124	-6.307426	0.000000	-10.000000	0.375000	-18.533335	62.833332	1023.000000	1023.000000	2046.000000
13.880000	-0.043820	-25.897820	-5.612973	-4.250753	-9.582094	-6.452000	0.000000	-10.000000	0.341667	-17.816668	56.500000	1023.000000	1023.000000	2046.000000
13.900000	-0.044248	-26.150303	-5.637009	-4.365761	-9.582089	-6.565444	0.000000	-10.000000	0.316667	-17.066668	50.666668	1023.000000	1023.000000	2046.000000
13.920000	-0.044761	-26.453985	-5.676412	-4.454616	-9.675073	-6.647885	0.000000	-10.000000	0.283333	-15.950001	45.000000	1023.000000	1023.000000	2046.000000
13.940000	-0.044984	-26.585800	-5.762162	-4.558295	-9.600666	-6.664677	0.000000	-10.000000	0.266667	-14.783334	39.666668	1023.000000	1023.000000	2046.000000
13.960000	-0.045226	-26.728788	-5.712957	-4.731783	-9.731110	-6.552938	0.000000	-10.000000	0.241667	-13.450000	34.666668	1023.000000	1023.000000	2046.000000
13.980000	-0.045546	-26.917606	-5.704694	-4.721923	-9.831723	-6.659266	0.000000	-10.000000	0.191667	-11.833334	30.166666	1023.000000	1023.000000	2046.000000
14.000000	-0.045541	-26.914850	-5.716321	-4.752407	-9.754908	-6.691216	0.000000	-10.000000	0.141667	-9.683333	26.333334	1023.000000	1023.000000	2046.000000
14.020000	-0.045443	-26.856985	-5.722064	-4.806429	-9.652990	-6.675501	0.000000	-10.000000	0.091667	-6.283333	23.166666	1023.000000	1023.000000	2046.000000
14.040000	-0.045076	-26.640125	-5.824887	-4.832758	-9.364021	-6.618458	0.000000	-10.000000	0.050000	-1.833333	21.166666	1023.000000	1023.000000	2046.000000
14.060000	-0.044447	-26.268070	-5.781147	-4.812409	-9.162232	-6.512281	0.000000	-10.000000	0.016667	2.516667	20.166666	1023.000000	1023.000000	2046.000000
14.080000	-0.043608	-25.772360	-5.676252	-4.865144	-8.976460	-6.254504	0.000000	-10.000000	0.000000	6.616667	20.000000	1023.000000	1023.000000	2046.000000
14.100000	-0.043020	-25.424606	-5.479494	-4.769882	-8.957745	-6.217485	0.000000	-10.000000	-0.025000	9.983334	20.000000	1023.000000	1023.000000	2046.000000
14.120000	-0.042185	-24.931152	-5.383338	-4.701465	-8.724405	-6.121943	0.000000	-10.000000	-0.066667	13.516667	20.000000	1023.000000	1023.000000	2046.000000
14.140000	-0.041351	-24.438532	-5.379547	-4.630290	-8.410351	-6.018343	0.000000	-10.000000	-0.116667	16.050001	20.000000	1023.000000	1023.000000	2046.000000
14.160000	-0.040491	-23.930334	-5.308157	-4.619477	-8.141126	-5.861574	0.000000	-10.000000	-0.166667	18.250000	20.000000	1023.000000	1023.000000	2046.000000
14.180000	-0.039470	-23.326860	-5.249435	-4.560531	-7.850310	-5.666585	0.000000	-10.000000	-0.208333	20.000000	21.833334	1023.000000	1023.000000	2046.000000
14.200000	-0.038570	-22.794672	-5.130804	-4.519983	-7.653594	-5.490292	0.000000	-10.000000	-0.241667	21.633333	26.000000	1023.000000	1023.000000	2046.000000
14.220000	-0.037628	-22.238247	-4.921964	-4.469232	-7.516262	-5.330790	0.000000	-10.000000	-0.250000	22.683334	32.666668	1023.000000	1023.000000	2046.000000
14.240000	-0.036746	-21.716934	-4.834628	-4.348709	-7.294505	-5.239092	0.000000	-10.000000	-0.266667	23.516666	40.166668	1023.000000	1023.000000	2046.000000
14.260000	-0.035878	-21.204058	-4.776742	-4.243671	-7.015435	-5.168210	0.000000	-10.000000	-0.291667	24.150002	48.000000	1023.000000	1023.000000	2046.000000
14.280000	-0.034838	-20.589460	-4.725128	-4.205233	-6.648773	-5.010327	0.000000	-10.000000	-0.308333	24.783335	56.000000	1023.000000	1023.000000	2046.000000
14.300000	-0.033883	-20.024933	-4.614214	-4.149106	-6.437404	-4.824210	0.000000	-10.000000	-0.325000	25.116667	64.000000	1023.000000	1023.000000	2046.000000
14.320000	-0.032722	-19.338551	-4.473509	-4.110509	-6.179815	-4.574717	0.000000	-10.000000	-0.341667	25.700001	72.333336	1023.000000	1023.000000	2046.000000
14.340000	-0.031675	-18.720217	-4.284245	-4.098460	-5.984654	-4.352857	0.000000	-10.000000	-0.358333	26.316668	80.833336	1023.000000	1023.000000	2046.000000
14.360000	-0.030612	-18.091730	-4.201777	-3.899631	-5.656407	-4.333915	0.000000	-10.000000	-0.366667	26.766666	89.666664	1023.000000	1023.000000	2046.000000
14.380000	-0.029615	-17.502504	-4.076344	-3.795690	-5.406322	-4.224148	0.000000	-10.000000	-0.383333	27.083334	98.500000	1023.000000	1023.000000	2046.000000
14.400000	-0.028489	-16.836922	-3.986119	-3.707916	-5.053556	-4.089330	0.000000	-10.000000	-0.416667	27.483334	107.500000	1023.000000	1023.000000	2046.000000
14.420000	-0.027552	-16.283283	-3.877148	-3.599271	-4.836000	-3.970864	0.000000	-10.000000	-0.450000	28.200001	116.500000	1023.000000	1023.000000	2046.000000
14.440000	-0.026618	-15.731297	-3.675832	-3.693314	-4.694685	-3.667467	0.000000	-10.000000	-0.475000	28.933334	125.833336	1023.000000	1023.000000	2046.000000
14.460000	-0.025727	-15.204822	-3.483234	-3.608656	-4.538553	-3.574378	0.000000	-10.000000	-0.483333	29.333334	135.333328	1023.000000	1023.000000	2046.000000
14.480000	-0.024922	-14.728967	-3.392424	-3.443320	-4.330699	-3.562523	0.000000	-10.000000	-0.491667	29.533333	145.000000	1023.000000	1023.000000	2046.000000
14.500000	-0.024076	-14.229153	-3.269355	-3.303703	-4.189189	-3.466905	0.000000	-10.000000	-0.491667	29.533333	154.666672	1023.000000	1023.000000	2046.000000
14.520000	-0.022952	-13.564565	-3.216657	-3.138727	-3.865782	-3.343398	0.000000	-10.000000	-0.483333	29.583334	164.500000	1023.000000	1023.000000	2046.000000
14.540000	-0.022089	-13.054514	-3.162757	-3.102890	-3.753536	-3.035331	0.000000	-10.000000	-0.458333	29.583334	174.500000	1023.000000	1023.000000	2046.000000
14.560000	-0.022248	-13.148494	-3.210684	-3.047821	-3.847061	-3.042929	0.000000	-10.000000	-0.441667	29.383333	184.500000	1023.000000	1023.000000	2046.000000
14.580000	-0.023802	-14.067271	-3.375385	-3.092729	-4.213934	-3.385224	0.000000	-10.000000	-0.408333	29.000000	194.500000	1023.000000	1023.000000	2046.000000
14.600000	-0.025372	-14.994741	-3.584859	-3.198324	-4.519482	-3.692076	0.000000	-10.000000	-0.425000	28.833334	204.166672	1023.000000	1023.000000	2046.000000
14.620000	-0.026204	-15.486644	-3.731866	-3.338468	-4.677678	-3.738632	0.000000	-10.000000	-0.408333	28.683332	213.833328	1023.000000	1023.000000	2046.000000
14.640000	-0.026416	-15.611652	-3.776402	-3.349269	-4.796578	-3.689403	0.000000	-10.000000	-0.408333	28.733334	223.333328	1023.000000	1023.000000	2046.000000
14.660000	-0.026168	-15.465000	-3.775932	-3.378880	-4.763571	-3.546618	0.000000	-10.000000	-0.400000	28.316666	233.000000	1023.000000	1023.000000	2046.000000
14.680000	-0.025964	-15.344796	-3.789042	-3.248106	-4.682644	-3.625004	0.000000	-10.000000	-0.400000	28.433332	242.500000	1023.000000	1023.000000	2046.000000
14.700000	-0.025333	-14.971833	-3.778362	-3.100098	-4.549288	-3.544086	0.000000	-10.000000	-0.408333	28.266666	252.000000	1023.000000	1023.000000	2046.000000
14.720000	-0.024368	-14.401252	-3.715709	-2.974029	-4.356194	-3.355320	0.000000	-10.000000	-0.383333	28.433332	258.333344	1023.000000	1023.000000	2046.000000
14.740000	-0.023365	-13.808785	-3.551847	-2.820019	-4.262989	-3.173929	0.000000	-10.000000	-0.391667	28.200001	267.833344	1023.000000	1023.000000	2046.000000
14.760000	-0.022439	-13.261353	-3.371826	-2.619343	-4.206258	-3.063926	0.000000	-10.000000	-0.400000	28.366667	277.166656	1023.000000	1023.000000	2046.000000
14.780000	-0.021629	-12.782527	-3.314265	-2.396381	-4.035987	-3.035893	0.000000	-10.000000	-0.408333	28.333334	289.833344	1023.000000	1023.000000	2046.000000
14.800000	-0.020726	-12.249125	-3.185898	-2.232811	-3.894586	-2.935831	0.000000	-10.000000	-0.391667	28.100000	299.166656	1023.000000	1023.000000	2046.000000
14.820000	-0.019489	-11.517843	-3.098082	-2.103775	-3.616204	-2.699783	0.000000	-10.000000	-0.383333	27.600000	308.666656	1023.000000	1023.000000	2046.000000
14.840000	-0.018212	-10.763266	-2.880226	-1.961948	-3.475332	-2.445759	0.000000	-10.000000	-0.358333	27.083334	317.833344	1023.000000	1023.000000	2046.000000
14.860000	-0.016979	-10.034447	-2.686361	-1.917994	-3.214931	-2.215161	0.000000	-10.000000	-0.308333	26.366667	327.000000	1023.000000	1023.000000	2046.000000
14.880000	-0.015990	-9.450050	-2.503148	-1.852652	-2.960403	-2.133847	0.000000	-10.000000	-0.241667	25.083334	336.000000	1023.000000	1023.000000	2046.000000
14.900000	-0.015014	-8.873474	-2.402005	-1.770187	-2.697161	-2.004121	0.000000	-10.000000	-0.200000	23.850000	344.666656	1023.000000	1023.000000	2046.000000
14.920000	-0.013984	-8.264343	-2.284966	-1.747975	-2.420335	-1.811068	0.000000	-10.000000	-0.183333	22.750000	353.000000	1023.000000	1023.000000	2046.000000
14.940000	-0.012860	-7.600001	-2.137713	-1.725136	-2.139532	-1.597620	0.000000	-10.000000	-0.175000	22.216667	360.666656	1023.000000	1023.000000	2046.000000
14.960000	-0.011979	-7.079807	-1.955788	-1.736690	-1.991364	-1.395966	0.000000	-10.000000	-0.150000	21.650000	368.166656	1023.000000	1023.000000	2046.000000
14.980000	-0.011411	-6.743942	-1.766776	-1.758063	-1.929376	-1.289727	0.000000	-10.000000	-0.125000	21.133333	375.333344	1023.000000	1023.000000	2046.000000
15.000000	-0.010930	-6.459366	-1.743623	-1.677700	-1.732757	-1.305286	0.000000	-10.000000	-0.141667	20.666668	382.500000	1023.000000	1023.000000	2046.000000
15.020000	-0.010441	-6.170546	-1.588706	-1.620783	-1.665866	-1.295190	0.000000	-10.000000	-0.166667	20.566668	389.500000	1023.000000	1023.000000	2046.000000
15.040000	-0.009600	-5.673680	-1.444026	-1.583697	-1.486220	-1.159737	0.000000	-10.000000	-0.191667	20.766668	396.500000	1023.000000	1023.000000	2046.000000
15.060000	-0.008837	-5.222838	-1.261770	-1.492411	-1.461154	-1.007504	0.000000	-10.000000	-0.183333	21.050001	403.500000	1023.000000	1023.000000	2046.000000
15.080000	-0.008158	-4.821434	-1.155106	-1.491508	-1.312888	-0.861932	0.000000	-10.000000	-0.175000	21.266666	410.500000	1023.000000	1023.000000	2046.000000
15.100000	-0.007523	-4.446123	-1.020465	-1.444142	-1.184363	-0.797153	0.000000	-10.000000	-0.166667	21.233334	417.500000	1023.000000	1023.000000	2046.000000
15.120000	-0.006885	-4.068927	-1.056009	-1.354021	-0.932915	-0.725981	0.000000	-10.000000	-0.166667	21.100000	424.500000	1023.000000	1023.000000	2046.000000
15.140000	-0.006127	-3.621090	-0.987646	-1.329247	-0.728007	-0.576190	0.000000	-10.000000	-0.150000	20.916666	431.500000	1023.000000	1023.000000	2046.000000
15.160000	-0.004914	-2.904150	-0.816348	-1.249009	-0.519022	-0.319771	0.000000	-10.000000	-0.166667	20.766666	438.500000	1023.000000	1023.000000	2046.000000
15.180000	-0.003993	-2.359640	-0.665905	-1.191928	-0.375171	-0.126636	0.000000	-10.000000	-0.150000	20.866667	445.500000	1023.000000	1023.000000	2046.000000
15.200000	-0.003073	-1.816348	-0.505669	-1.085099	-0.200364	-0.025216	0.000000	-10.000000	-0.141667	20.583334	452.500000	1023.000000	1023.000000	2046.000000
15.220000	-0.002210	-1.306098	-0.385179	-0.959810	-0.020386	0.059278	0.000000	-10.000000	-0.125000	20.200001	459.500000	1023.000000	1023.000000	2046.000000
15.240000	-0.001397	-0.825663	-0.343989	-0.836242	0.233858	0.120710	0.000000	-10.000000	-0.133333	19.750000	466.333344	1023.000000	1023.000000	2046.000000
15.260000	-0.000426	-0.252033	-0.181097	-0.788275	0.385352	0.331987	0.000000	-10.000000	-0.158333	19.600000	473.000000	1023.000000	1023.000000	2046.000000
15.280000	0.000563	0.332479	-0.002966	-0.664557	0.563875	0.436127	0.000000	-10.000000	-0.158333	19.583334	479.500000	1023.000000	1023.000000	2046.000000
15.300000	0.001420	0.839169	0.151132	-0.636852	0.697203	0.627686	0.000000	-10.000000	-0.150000	19.266666	486.000000	1023.000000	1023.000000	2046.000000
15.320000	0.001999	1.181516	0.174528	-0.512321	0.895138	0.624171	0.000000	-10.000000	-0.125000	18.783333	492.500000	1023.000000	1023.000000	2046.000000
15.340000	0.002755	1.628076	0.197026	-0.371140	1.121556	0.680634	0.000000	-10.000000	-0.083333	17.799999	499.000000	1023.000000	1023.000000	2046.000000
15.360000	0.003517	2.078283	0.442717	-0.318302	1.121142	0.832725	0.000000	-10.000000	-0.058333	16.916666	505.166656	1023.000000	1023.000000	2046.000000
15.380000	0.004376	2.586154	0.551750	-0.278225	1.313722	0.998907	0.000000	-10.000000	-0.025000	15.916667	511.000000	1023.000000	1023.000000	2046.000000
15.400000	0.005017	2.965027	0.755268	-0.185912	1.330292	1.065379	0.000000	-10.000000	-0.016667	14.866667	516.333313	1023.000000	1023.000000	2046.000000
15.420000	0.005330	3.150168	0.692909	-0.175586	1.520914	1.111931	0.000000	-10.000000	0.000000	13.483334	521.500000	1023.000000	1023.000000	2046.000000
15.440000	0.005789	3.421293	0.670573	-0.049467	1.706770	1.093417	0.000000	-10.000000	0.000000	11.866667	526.333313	1023.000000	1023.000000	2046.000000
15.460000	0.006410	3.788301	0.807915	-0.035405	1.818522	1.197269	0.000000	-10.000000	0.016667	10.083333	530.666687	1023.000000	1023.000000	2046.000000
15.480000	0.007185	4.246169	0.935612	0.053706	1.957939	1.298912	0.000000	-10.000000	0.033333	7.933333	534.333313	1023.000000	1023.000000	2046.000000
15.500000	0.007857	4.643508	1.014734	0.142658	2.144619	1.341496	0.000000	-10.000000	0.058333	5.416667	537.166687	1023.000000	1023.000000	2046.000000
15.520000	0.008081	4.775803	1.033331	0.172301	2.196034	1.374137	0.000000	-10.000000	0.075000	2.616667	539.333313	1023.000000	1023.000000	2046.000000
15.540000	0.008311	4.911531	1.035078	0.188530	2.279315	1.408608	0.000000	-10.000000	0.091667	-0.200000	540.500000	1023.000000	1023.000000	2046.000000
15.560000	0.008481	5.012143	1.092484	0.169452	2.301955	1.448252	0.000000	-10.000000	0.108333	-2.833333	541.000000	1023.000000	1023.000000	2046.000000
15.580000	0.008530	5.041276	1.159797	0.140577	2.220773	1.520129	0.000000	-10.000000	0.125000	-5.600000	541.000000	1023.000000	1023.000000	2046.000000
15.600000	0.008423	4.978091	1.164378	0.181963	2.190080	1.441671	0.000000	-10.000000	0.141667	-8.250000	541.000000	1023.000000	1023.000000	2046.000000
15.620000	0.007963	4.706145	1.041167	0.211388	2.116062	1.337528	0.000000	-10.000000	0.166667	-10.783334	541.000000	1023.000000	1023.000000	2046.000000
15.640000	0.007025	4.151486	0.890714	0.255221	1.894884	1.110669	0.000000	-10.000000	0.200000	-12.616667	541.000000	1023.000000	1023.000000	2046.000000
15.660000	0.005241	3.097281	0.719749	0.113313	1.395862	0.868357	0.000000	-10.000000	0.241667	-14.116667	541.000000	1023.000000	1023.000000	2046.000000
15.680000	0.002375	1.403463	0.499986	-0.215691	0.664728	0.454439	0.000000	-10.000000	0.275000	-15.500000	533.166687	1023.000000	1023.000000	2046.000000
15.700000	-0.000809	-0.477915	0.098028	-0.494521	0.041013	-0.122436	0.000000	-10.000000	0.291667	-16.766666	523.500000	1023.000000	1023.000000	2046.000000
15.720000	-0.003392	-2.004493	-0.278479	-0.670690	-0.491147	-0.564176	0.000000	-10.000000	0.300000	-17.633333	513.833313	1023.000000	1023.000000	2046.000000
15.740000	-0.005164	-3.051960	-0.462807	-0.827562	-0.962680	-0.798910	0.000000	-10.000000	0.333333	-18.400000	507.833344	1023.000000	1023.000000	2046.000000
15.760000	-0.006497	-3.839537	-0.701621	-0.906922	-1.258579	-0.972415	0.000000	-10.000000	0.366667	-18.983334	501.666656	1023.000000	1023.000000	2046.000000
15.780000	-0.007574	-4.476435	-0.872197	-0.963726	-1.479647	-1.160865	0.000000	-10.000000	0.400000	-19.916668	493.333344	1023.000000	1023.000000	2046.000000
15.800000	-0.008667	-5.122022	-1.016613	-0.949072	-1.740794	-1.415542	0.000000	-10.000000	0.416667	-20.666668	486.833344	1023.000000	1023.000000	2046.000000
15.820000	-0.009377	-5.542001	-1.137780	-0.953520	-1.962277	-1.488424	0.000000	-10.000000	0.441667	-21.500000	480.000000	1023.000000	1023.000000	2046.000000
15.840000	-0.009945	-5.877349	-1.195895	-0.914286	-2.213782	-1.553386	0.000000	-10.000000	0.483333	-22.283333	472.666656	1023.000000	1023.000000	2046.000000
15.860000	-0.010592	-6.259779	-1.260286	-0.835647	-2.446680	-1.717166	0.000000	-10.000000	0.516667	-23.116667	465.333344	1023.000000	1023.000000	2046.000000
15.880000	-0.011211	-6.625932	-1.416103	-0.839459	-2.529493	-1.840877	0.000000	-10.000000	0.541667	-23.750000	457.666656	1023.000000	1023.000000	2046.000000
15.900000	-0.011727	-6.930533	-1.510888	-0.782164	-2.640714	-1.996767	0.000000	-10.000000	0.558333	-24.166666	449.833344	1023.000000	1023.000000	2046.000000
15.920000	-0.012197	-7.208703	-1.553313	-0.759714	-2.800771	-2.094905	0.000000	-10.000000	0.558333	-24.400000	441.500000	1023.000000	1023.000000	2046.000000
15.940000	-0.012551	-7.417697	-1.528158	-0.767388	-2.987712	-2.134439	0.000000	-10.000000	0.566667	-24.683332	433.166656	1023.000000	1023.000000	2046.000000
15.960000	-0.012882	-7.613282	-1.576074	-0.782461	-3.044541	-2.210206	0.000000	-10.000000	0.575000	-25.183332	425.000000	1023.000000	1023.000000	2046.000000
15.980000	-0.013247	-7.828719	-1.645287	-1.008365	-2.975994	-2.199072	0.000000	-10.000000	0.625000	-26.033333	416.666656	1023.000000	1023.000000	2046.000000
16.000000	-0.013694	-8.093160	-1.740256	-1.159922	-2.932596	-2.260386	0.000000	-10.000000	0.666667	-26.950001	408.000000	1023.000000	1023.000000	2046.000000
16.020000	-0.014026	-8.289417	-1.722676	-1.259479	-3.046172	-2.261091	0.000000	-10.000000	0.691667	-27.616667	398.833344	1023.000000	1023.000000	2046.000000
16.040001	-0.014542	-8.594487	-1.776040	-1.312968	-3.194556	-2.310924	0.000000	-10.000000	0.683333	-27.933332	389.666656	1023.000000	1023.000000	2046.000000
16.059999	-0.015237	-9.005118	-1.828743	-1.355307	-3.387604	-2.433465	0.000000	-10.000000	0.683333	-27.866667	380.333344	1023.000000	1023.000000	2046.000000
16.080000	-0.016087	-9.507381	-2.039567	-1.494440	-3.444724	-2.528650	0.000000	-10.000000	0.691667	-28.050001	371.166656	1023.000000	1023.000000	2046.000000
16.100000	-0.016997	-10.045195	-2.153417	-1.645748	-3.573641	-2.672389	0.000000	-10.000000	0.700000	-28.116667	361.833344	1023.000000	1023.000000	2046.000000
16.120001	-0.017724	-10.474715	-2.172090	-1.790496	-3.756871	-2.755257	0.000000	-10.000000	0.691667	-28.366667	352.500000	1023.000000	1023.000000	2046.000000
16.139999	-0.018628	-11.009007	-2.175079	-1.924331	-4.047479	-2.862117	0.000000	-10.000000	0.691667	-28.183334	343.000000	1023.000000	1023.000000	2046.000000
16.160000	-0.019448	-11.493806	-2.161047	-1.961719	-4.335796	-3.035243	0.000000	-10.000000	0.683333	-28.033333	333.666656	1023.000000	1023.000000	2046.000000
16.180000	-0.020230	-11.955697	-2.286760	-2.019734	-4.479217	-3.169986	0.000000	-10.000000	0.691667	-27.866667	324.333344	1023.000000	1023.000000	2046.000000
16.200001	-0.021114	-12.478548	-2.451480	-2.184633	-4.553913	-3.288522	0.000000	-10.000000	0.691667	-27.833334	315.000000	1023.000000	1023.000000	2046.000000
16.219999	-0.021956	-12.975743	-2.582661	-2.322626	-4.681303	-3.389153	0.000000	-10.000000	0.700000	-27.783335	305.666656	1023.000000	1023.000000	2046.000000
16.240000	-0.022336	-13.200312	-2.582397	-2.369923	-4.841623	-3.406368	0.000000	-10.000000	0.700000	-27.866667	296.333344	1023.000000	1023.000000	2046.000000
16.260000	-0.022958	-13.568378	-2.703818	-2.413435	-4.933022	-3.518104	0.000000	-10.000000	0.683333	-27.783335	287.000000	1023.000000	1023.000000	2046.000000
16.280001	-0.023294	-13.766618	-2.635262	-2.423730	-5.123660	-3.583965	0.000000	-10.000000	0.675000	-27.733334	277.666656	1023.000000	1023.000000	2046.000000
16.299999	-0.023937	-14.146536	-2.689714	-2.477630	-5.281716	-3.697476	0.000000	-10.000000	0.658333	-27.666668	268.500000	1023.000000	1023.000000	2046.000000
16.320000	-0.024455	-14.452843	-2.777204	-2.555182	-5.355515	-3.764941	0.000000	-10.000000	0.658333	-27.533333	259.333344	1023.000000	1023.000000	2046.000000
16.340000	-0.025059	-14.809631	-2.947550	-2.633667	-5.385386	-3.843028	0.000000	-10.000000	0.658333	-27.466667	250.166672	1023.000000	1023.000000	2046.000000
16.360001	-0.025586	-15.121152	-2.955244	-2.672439	-5.565554	-3.927916	0.000000	-10.000000	0.658333	-27.216667	240.833328	1023.000000	1023.000000	2046.000000
16.379999	-0.025952	-15.337773	-2.995643	-2.657949	-5.702480	-3.981701	0.000000	-10.000000	0.658333	-27.200001	231.666672	1023.000000	1023.000000	2046.000000
16.400000	-0.026468	-15.642334	-3.016507	-2.687866	-5.855281	-4.082679	0.000000	-10.000000	0.650000	-26.933334	222.500000	1023.000000	1023.000000	2046.000000
16.420000	-0.027073	-16.000286	-3.070795	-2.727254	-6.002655	-4.199583	0.000000	-10.000000	0.658333	-26.750000	213.666672	1023.000000	1023.000000	2046.000000
16.440001	-0.027509	-16.258022	-3.133931	-2.798669	-6.086182	-4.239241	0.000000	-10.000000	0.658333	-26.583334	204.833328	1023.000000	1023.000000	2046.000000
16.459999	-0.028029	-16.565111	-3.227276	-2.907919	-6.108100	-4.321815	0.000000	-10.000000	0.641667	-26.500000	196.000000	1023.000000	1023.000000	2046.000000
16.480000	-0.028662	-16.939333	-3.313883	-2.921532	-6.236558	-4.467360	0.000000	-10.000000	0.616667	-26.483334	187.000000	1023.000000	1023.000000	2046.000000
16.500000	-0.029060	-17.174635	-3.364813	-2.920366	-6.371822	-4.517633	0.000000	-10.000000	0.600000	-26.383333	178.166672	1023.000000	1023.000000	2046.000000
16.520000	-0.029573	-17.477577	-3.385288	-2.953071	-6.549728	-4.589490	0.000000	-10.000000	0.591667	-26.266666	169.333328	1023.000000	1023.000000	2046.000000
16.540001	-0.029910	-17.676950	-3.446180	-2.990480	-6.641914	-4.598375	0.000000	-10.000000	0.591667	-26.033335	160.666672	1023.000000	1023.000000	2046.000000
16.559999	-0.030601	-18.085135	-3.525428	-3.029634	-6.776946	-4.753128	0.000000	-10.000000	0.575000	-25.633333	152.000000	1023.000000	1023.000000	2046.000000
16.580000	-0.030950	-18.291588	-3.604250	-3.117703	-6.809331	-4.760303	0.000000	-10.000000	0.566667	-25.300001	143.500000	1023.000000	1023.000000	2046.000000
16.600000	-0.031389	-18.550947	-3.699029	-3.188346	-6.843892	-4.819678	0.000000	-10.000000	0.550000	-24.950001	135.166672	1023.000000	1023.000000	2046.000000
16.620001	-0.031764	-18.772482	-3.707320	-3.171849	-6.965032	-4.928280	0.000000	-10.000000	0.550000	-24.666666	126.666664	1023.000000	1023.000000	2046.000000
16.639999	-0.031828	-18.810356	-3.706111	-3.134407	-7.016359	-4.953480	0.000000	-10.000000	0.550000	-24.233334	118.333336	1023.000000	1023.000000	2046.000000
16.660000	-0.031977	-18.898457	-3.732613	-3.113157	-7.083043	-4.969645	0.000000	-10.000000	0.533333	-23.683334	110.000000	1023.000000	1023.000000	2046.000000
16.680000	-0.032093	-18.967260	-3.793382	-3.141047	-7.075464	-4.957368	0.000000	-10.000000	0.500000	-23.100000	102.333336	1023.000000	1023.000000	2046.000000
16.700001	-0.032316	-19.098841	-3.789381	-3.214170	-7.131710	-4.963580	0.000000	-10.000000	0.466667	-22.483334	94.666664	1023.000000	1023.000000	2046.000000
16.719999	-0.032749	-19.354376	-3.911107	-3.275471	-7.100019	-5.067779	0.000000	-10.000000	0.441667	-22.016666	87.333336	1023.000000	1023.000000	2046.000000
16.740000	-0.033099	-19.561399	-3.902219	-3.299233	-7.252285	-5.107663	0.000000	-10.000000	0.425000	-21.500000	79.833336	1023.000000	1023.000000	2046.000000
16.760000	-0.033445	-19.765907	-3.922760	-3.208257	-7.467176	-5.167714	0.000000	-10.000000	0.408333	-21.116667	72.666664	1023.000000	1023.000000	2046.000000
16.780001	-0.033725	-19.931347	-3.975144	-3.165157	-7.554363	-5.236683	0.000000	-10.000000	0.400000	-20.416668	65.500000	1023.000000	1023.000000	2046.000000
16.799999	-0.034227	-20.228249	-4.175136	-3.126400	-7.610104	-5.316608	0.000000	-10.000000	0.383333	-19.700001	58.666668	1023.000000	1023.000000	2046.000000
16.820000	-0.035463	-20.958427	-4.367998	-3.233957	-7.863328	-5.493145	0.000000	-10.000000	0.341667	-18.616667	52.000000	1023.000000	1023.000000	2046.000000
16.840000	-0.037611	-22.228065	-4.681280	-3.544664	-8.227376	-5.774745	0.000000	-10.000000	0.291667	-17.716667	45.666668	1023.000000	1023.000000	2046.000000
16.860001	-0.040248	-23.786808	-4.983478	-3.788996	-8.774012	-6.240322	0.000000	-10.000000	0.250000	-16.433334	39.833332	1023.000000	1023.000000	2046.000000
16.879999	-0.042202	-24.941595	-5.165641	-4.016271	-9.313050	-6.446633	0.000000	-10.000000	0.216667	-14.966666	34.500000	1023.000000	1023.000000	2046.000000
16.900000	-0.043511	-25.715269	-5.472207	-4.133408	-9.507246	-6.602409	0.000000	-10.000000	0.175000	-13.066667	29.666666	1023.000000	1023.000000	2046.000000
16.920000	-0.044376	-26.226171	-5.761381	-4.233684	-9.522905	-6.708200	0.000000	-10.000000	0.125000	-10.916667	25.166666	1023.000000	1023.000000	2046.000000
16.940001	-0.044723	-26.431448	-5.933173	-4.342976	-9.455951	-6.699349	0.000000	-10.000000	0.091667	-8.183333	21.500000	1023.000000	1023.000000	2046.000000
16.959999	-0.044784	-26.467075	-6.018809	-4.255782	-9.454827	-6.737658	0.000000	-10.000000	0.066667	-4.133333	18.833334	1023.000000	1023.000000	2046.000000
16.980000	-0.044614	-26.366728	-6.068233	-4.201195	-9.461612	-6.635688	0.000000	-10.000000	0.041667	0.333333	17.500000	1023.000000	1023.000000	2046.000000
17.000000	-0.044230	-26.139750	-5.982895	-4.135345	-9.476526	-6.544984	0.000000	-10.000000	0.016667	5.200000	17.000000	1023.000000	1023.000000	2046.000000
17.020000	-0.043556	-25.741320	-5.965873	-4.015543	-9.286835	-6.473070	0.000000	-10.000000	-0.025000	9.600000	17.000000	1023.000000	1023.000000	2046.000000
17.040001	-0.042977	-25.399517	-6.016574	-3.889713	-9.054087	-6.439144	0.000000	-10.000000	-0.066667	13.466667	17.000000	1023.000000	1023.000000	2046.000000
17.059999	-0.042374	-25.043180	-5.976949	-3.849737	-8.914701	-6.301794	0.000000	-10.000000	-0.116667	16.500000	17.000000	1023.000000	1023.000000	2046.000000
17.080000	-0.041719	-24.656130	-5.905710	-3.763137	-8.799456	-6.187827	0.000000	-10.000000	-0.166667	18.366667	18.000000	1023.000000	1023.000000	2046.000000
17.100000	-0.040702	-24.054752	-5.750117	-3.583660	-8.644377	-6.076598	0.000000	-10.000000	-0.200000	20.083334	20.500000	1023.000000	1023.000000	2046.000000
17.120001	-0.039597	-23.401964	-5.532949	-3.623354	-8.423506	-5.822155	0.000000	-10.000000	-0.200000	20.933332	25.333334	1023.000000	1023.000000	2046.000000
17.139999	-0.038764	-22.909801	-5.481357	-3.750191	-8.039058	-5.639195	0.000000	-10.000000	-0.175000	21.283333	31.666666	1023.000000	1023.000000	2046.000000
17.160000	-0.037761	-22.316471	-5.324741	-3.807490	-7.727882	-5.456357	0.000000	-10.000000	-0.158333	21.050001	38.833332	1023.000000	1023.000000	2046.000000
17.180000	-0.036923	-21.821495	-5.279922	-3.877498	-7.414286	-5.249788	0.000000	-10.000000	-0.166667	21.150002	46.000000	1023.000000	1023.000000	2046.000000
17.200001	-0.036201	-21.394897	-5.167735	-3.862058	-7.223125	-5.141981	0.000000	-10.000000	-0.183333	21.350000	53.000000	1023.000000	1023.000000	2046.000000
17.219999	-0.035218	-20.813728	-4.995317	-3.794593	-7.032259	-4.991560	0.000000	-10.000000	-0.183333	21.550001	60.000000	1023.000000	1023.000000	2046.000000
17.240000	-0.034576	-20.434288	-4.879596	-3.816317	-6.821875	-4.916500	0.000000	-10.000000	-0.191667	21.666668	67.000000	1023.000000	1023.000000	2046.000000
17.260000	-0.034099	-20.152315	-4.791450	-3.867553	-6.622631	-4.870681	0.000000	-10.000000	-0.191667	22.083334	74.166664	1023.000000	1023.000000	2046.000000
17.280001	-0.033556	-19.831364	-4.631569	-3.869508	-6.540908	-4.789377	0.000000	-10.000000	-0.216667	22.750000	81.500000	1023.000000	1023.000000	2046.000000
17.299999	-0.033001	-19.503733	-4.504627	-3.882058	-6.421771	-4.695276	0.000000	-10.000000	-0.250000	23.350000	89.166664	1023.000000	1023.000000	2046.000000
17.320000	-0.032481	-19.196299	-4.390584	-3.798052	-6.343614	-4.664049	0.000000	-10.000000	-0.291667	24.166668	97.000000	1023.000000	1023.000000	2046.000000
17.340000	-0.031783	-18.783796	-4.267038	-3.820974	-6.194479	-4.501305	0.000000	-10.000000	-0.325000	24.766666	105.000000	1023.000000	1023.000000	2046.000000
17.360001	-0.030979	-18.308800	-4.194484	-3.755763	-5.947227	-4.411325	0.000000	-10.000000	-0.341667	25.233334	113.000000	1023.000000	1023.000000	2046.000000
17.379999	-0.030194	-17.844704	-4.063333	-3.783169	-5.756035	-4.242167	0.000000	-10.000000	-0.333333	25.500000	121.333336	1023.000000	1023.000000	2046.000000
17.400000	-0.029319	-17.327261	-3.948211	-3.742275	-5.578104	-4.058671	0.000000	-10.000000	-0.341667	25.366667	129.666672	1023.000000	1023.000000	2046.000000
17.420000	-0.028400	-16.784540	-3.808575	-3.601697	-5.418524	-3.955745	0.000000	-10.000000	-0.325000	25.533333	138.333328	1023.000000	1023.000000	2046.000000
17.440001	-0.027278	-16.121410	-3.700008	-3.481144	-5.131608	-3.808649	0.000000	-10.000000	-0.333333	25.250000	146.666672	1023.000000	1023.000000	2046.000000
17.459999	-0.026252	-15.515137	-3.607455	-3.414119	-4.865262	-3.628300	0.000000	-10.000000	-0.291667	25.183334	155.333328	1023.000000	1023.000000	2046.000000
17.480000	-0.025283	-14.942480	-3.501619	-3.305619	-4.638705	-3.496537	0.000000	-10.000000	-0.308333	24.766666	163.666672	1023.000000	1023.000000	2046.000000
17.500000	-0.024349	-14.390533	-3.384593	-3.256913	-4.404846	-3.344181	0.000000	-10.000000	-0.316667	25.083334	172.000000	1023.000000	1023.000000	2046.000000
17.520000	-0.023363	-13.807256	-3.228756	-3.171401	-4.248199	-3.158900	0.000000	-10.000000	-0.350000	25.100000	180.333328	1023.000000	1023.000000	2046.000000
17.540001	-0.022264	-13.158173	-3.121508	-3.051607	-3.977959	-3.007098	0.000000	-10.000000	-0.341667	25.300001	188.666672	1023.000000	1023.000000	2046.000000
17.559999	-0.021351	-12.618249	-2.975705	-2.934796	-3.855974	-2.851773	0.000000	-10.000000	-0.350000	25.133333	197.166672	1023.000000	1023.000000	2046.000000
17.580000	-0.020200	-11.937929	-2.813779	-2.828859	-3.611692	-2.683599	0.000000	-10.000000	-0.333333	25.183334	205.500000	1023.000000	1023.000000	2046.000000
17.600000	-0.019243	-11.372438	-2.700666	-2.742271	-3.423998	-2.505502	0.000000	-10.000000	-0.358333	25.283333	213.833328	1023.000000	1023.000000	2046.000000
17.620001	-0.018299	-10.814705	-2.659479	-2.622851	-3.138013	-2.394362	0.000000	-10.000000	-0.341667	25.266666	222.333328	1023.000000	1023.000000	2046.000000
17.639999	-0.017282	-10.213830	-2.471365	-2.532779	-2.971743	-2.237944	0.000000	-10.000000	-0.350000	25.133333	230.666672	1023.000000	1023.000000	2046.000000
17.660000	-0.016292	-9.628691	-2.375296	-2.467183	-2.768665	-2.017547	0.000000	-10.000000	-0.325000	24.916668	239.333328	1023.000000	1023.000000	2046.000000
17.680000	-0.015442	-9.126025	-2.283456	-2.326698	-2.600356	-1.915516	0.000000	-10.000000	-0.325000	24.616667	247.666672	1023.000000	1023.000000	2046.000000
17.700001	-0.014324	-8.465632	-2.134791	-2.222269	-2.396004	-1.712570	0.000000	-10.000000	-0.316667	24.466667	256.000000	1023.000000	1023.000000	2046.000000
17.719999	-0.013238	-7.823496	-2.032112	-2.141466	-2.087436	-1.562482	0.000000	-10.000000	-0.308333	24.250000	261.333344	1023.000000	1023.000000	2046.000000
17.740000	-0.012186	-7.201828	-1.889657	-2.054753	-1.860432	-1.396985	0.000000	-10.000000	-0.300000	24.066668	269.333344	1023.000000	1023.000000	2046.000000
17.760000	-0.010966	-6.481018	-1.792929	-1.907544	-1.565157	-1.215388	0.000000	-10.000000	-0.300000	23.983334	277.333344	1023.000000	1023.000000	2046.000000
17.780001	-0.009932	-5.870013	-1.650826	-1.739422	-1.382892	-1.096873	0.000000	-10.000000	-0.291667	23.916666	288.000000	1023.000000	1023.000000	2046.000000
17.799999	-0.008710	-5.147523	-1.427063	-1.666349	-1.181302	-0.872809	0.000000	-10.000000	-0.291667	24.049999	296.000000	1023.000000	1023.000000	2046.000000
17.820000	-0.008062	-4.764700	-1.353409	-1.662792	-1.001087	-0.747411	0.000000	-10.000000	-0.291667	24.150000	304.000000	1023.000000	1023.000000	2046.000000
17.840000	-0.007022	-4.150244	-1.202086	-1.554641	-0.755457	-0.638060	0.000000	-10.000000	-0.283333	24.216667	312.000000	1023.000000	1023.000000	2046.000000
17.860001	-0.006231	-3.682579	-1.091565	-1.461820	-0.636344	-0.492850	0.000000	-10.000000	-0.266667	23.833334	320.333344	1023.000000	1023.000000	2046.000000
17.879999	-0.005151	-3.044326	-0.970169	-1.271175	-0.473675	-0.329307	0.000000	-10.000000	-0.250000	23.583334	328.500000	1023.000000	1023.000000	2046.000000
17.900000	-0.004333	-2.560724	-0.929231	-1.156865	-0.279177	-0.195452	0.000000	-10.000000	-0.250000	23.083334	336.500000	1023.000000	1023.000000	2046.000000
17.920000	-0.004488	-2.652683	-0.922780	-1.045925	-0.454948	-0.229030	0.000000	-10.000000	-0.241667	22.766666	344.166656	1023.000000	1023.000000	2046.000000
17.940001	-0.005634	-3.329632	-1.053156	-1.120273	-0.747539	-0.408664	0.000000	-10.000000	-0.233333	22.533335	351.833344	1023.000000	1023.000000	2046.000000
17.959999	-0.007421	-4.385604	-1.274325	-1.223994	-1.161063	-0.726222	0.000000	-10.000000	-0.208333	22.016668	359.500000	1023.000000	1023.000000	2046.000000
17.980000	-0.008976	-5.304679	-1.417461	-1.367860	-1.528098	-0.991260	0.000000	-10.000000	-0.191667	21.533335	366.833344	1023.000000	1023.000000	2046.000000
18.000000	-0.009863	-5.828951	-1.537747	-1.462736	-1.727087	-1.101380	0.000000	-10.000000	-0.166667	21.033335	374.000000	1023.000000	1023.000000	2046.000000
18.020000	-0.010279	-6.074744	-1.624592	-1.464217	-1.833716	-1.152220	0.000000	-10.000000	-0.158333	20.883333	381.000000	1023.000000	1023.000000	2046.000000
18.040001	-0.010173	-6.012239	-1.692071	-1.445574	-1.783498	-1.091095	0.000000	-10.000000	-0.166667	20.716667	388.166656	1023.000000	1023.000000	2046.000000
18.059999	-0.009971	-5.892628	-1.720347	-1.332043	-1.761773	-1.078465	0.000000	-10.000000	-0.166667	20.500000	395.166656	1023.000000	1023.000000	2046.000000
18.080000	-0.009439	-5.578581	-1.653077	-1.205672	-1.695368	-1.024464	0.000000	-10.000000	-0.183333	20.300001	402.166656	1023.000000	1023.000000	2046.000000
18.100000	-0.008714	-5.149837	-1.559973	-1.050870	-1.615799	-0.923196	0.000000	-10.000000	-0.150000	20.283335	408.833344	1023.000000	1023.000000	2046.000000
18.120001	-0.008206	-4.849893	-1.492988	-0.874019	-1.587305	-0.895582	0.000000	-10.000000	-0.150000	19.950001	415.666656	1023.000000	1023.000000	2046.000000
18.139999	-0.007294	-4.310884	-1.297493	-0.752179	-1.523475	-0.737737	0.000000	-10.000000	-0.116667	19.866667	422.333344	1023.000000	1023.000000	2046.000000
18.160000	-0.006561	-3.877695	-1.255705	-0.540070	-1.406840	-0.675080	0.000000	-10.000000	-0.133333	19.466667	429.000000	1023.000000	1023.000000	2046.000000
18.180000	-0.005775	-3.413282	-1.132725	-0.398122	-1.278026	-0.604408	0.000000	-10.000000	-0.125000	19.200001	435.666656	1023.000000	1023.000000	2046.000000
18.200001	-0.004900	-2.895817	-1.012164	-0.304838	-1.091099	-0.487716	0.000000	-10.000000	-0.125000	18.850000	442.166656	1023.000000	1023.000000	2046.000000
18.219999	-0.003929	-2.321796	-0.840672	-0.165873	-0.960805	-0.354446	0.000000	-10.000000	-0.100000	18.266666	448.500000	1023.000000	1023.000000	2046.000000
18.240000	-0.002940	-1.737327	-0.733392	-0.163407	-0.659756	-0.180773	0.000000	-10.000000	-0.066667	17.266666	454.500000	1023.000000	1023.000000	2046.000000
18.260000	-0.002067	-1.221647	-0.596558	-0.161404	-0.460957	-0.002727	0.000000	-10.000000	-0.033333	15.550000	460.500000	1023.000000	1023.000000	2046.000000
18.280001	-0.001228	-0.725583	-0.457690	-0.168191	-0.226343	0.126642	0.000000	-10.000000	-0.008333	14.016666	466.000000	1023.000000	1023.000000	2046.000000
18.299999	-0.000591	-0.349244	-0.330202	-0.124590	-0.104540	0.210089	0.000000	-10.000000	0.008333	12.550000	471.166656	1023.000000	1023.000000	2046.000000
18.320000	0.000025	0.014653	-0.219340	-0.160894	0.072529	0.322358	0.000000	-10.000000	0.016667	11.816667	474.333344	1023.000000	1023.000000	2046.000000
18.340000	0.000301	0.177675	-0.251164	-0.125316	0.227843	0.326313	0.000000	-10.000000	0.033333	10.200001	478.333344	1023.000000	1023.000000	2046.000000
18.360001	0.000624	0.368669	-0.103329	-0.165211	0.276109	0.361100	0.000000	-10.000000	0.050000	8.400001	481.666656	1023.000000	1023.000000	2046.000000
18.379999	0.000865	0.511034	-0.001844	-0.162025	0.296220	0.378684	0.000000	-10.000000	0.058333	6.300000	485.833344	1023.000000	1023.000000	2046.000000
18.400000	0.000937	0.553664	0.083306	-0.171279	0.244273	0.397363	0.000000	-10.000000	0.075000	4.833333	488.333344	1023.000000	1023.000000	2046.000000
18.420000	0.001050	0.620362	0.099729	-0.177791	0.301175	0.397248	0.000000	-10.000000	0.083333	3.200000	490.166656	1023.000000	1023.000000	2046.000000
18.440001	0.000988	0.583913	0.123287	-0.143586	0.240059	0.364154	0.000000	-10.000000	0.108333	1.250000	491.333344	1023.000000	1023.000000	2046.000000
18.459999	0.001043	0.616475	0.155706	-0.173337	0.267979	0.366127	0.000000	-10.000000	0.125000	-0.700000	491.833344	1023.000000	1023.000000	2046.000000
18.480000	0.000918	0.542343	0.106369	-0.188877	0.284340	0.340512	0.000000	-10.000000	0.125000	-2.250000	492.000000	1023.000000	1023.000000	2046.000000
18.500000	0.000946	0.559178	0.174329	-0.306593	0.206598	0.484844	0.000000	-10.000000	0.125000	-3.750000	492.000000	1023.000000	1023.000000	2046.000000
18.520000	0.000897	0.530392	0.076468	-0.365395	0.311164	0.508155	0.000000	-10.000000	0.125000	-5.133333	492.000000	1023.000000	1023.000000	2046.000000
18.540001	0.000946	0.559099	0.089219	-0.284948	0.304228	0.450600	0.000000	-10.000000	0.141667	-6.383333	492.000000	1023.000000	1023.000000	2046.000000
18.559999	0.000945	0.558352	0.073158	-0.273013	0.294032	0.464175	0.000000	-10.000000	0.141667	-7.316667	492.000000	1023.000000	1023.000000	2046.000000
18.580000	0.000863	0.509872	0.081008	-0.249619	0.237756	0.440728	0.000000	-10.000000	0.150000	-8.100000	492.000000	1023.000000	1023.000000	2046.000000
18.600000	0.001072	0.633260	0.145500	-0.289377	0.274869	0.502268	0.000000	-10.000000	0.150000	-8.866667	492.000000	1023.000000	1023.000000	2046.000000
18.620001	0.000891	0.526457	0.061136	-0.259092	0.261512	0.462901	0.000000	-10.000000	0.175000	-9.650001	492.000000	1023.000000	1023.000000	2046.000000
18.639999	0.000821	0.485143	0.077635	-0.209043	0.198879	0.417672	0.000000	-10.000000	0.183333	-10.433333	485.166656	1023.000000	1023.000000	2046.000000
18.660000	0.000607	0.358621	0.046204	-0.261270	0.159786	0.413901	0.000000	-10.000000	0.200000	-10.950000	478.333344	1023.000000	1023.000000	2046.000000
18.680000	0.000433	0.255643	0.024633	-0.255711	0.110206	0.376515	0.000000	-10.000000	0.225000	-11.850000	469.000000	1023.000000	1023.000000	2046.000000
18.700001	0.000192	0.113376	0.002287	-0.274844	0.067762	0.318172	0.000000	-10.000000	0.241667	-12.850000	464.833344	1023.000000	1023.000000	2046.000000
18.719999	-0.000242	-0.142802	-0.081514	-0.329216	0.004036	0.263892	0.000000	-10.000000	0.258333	-13.850000	460.666656	1023.000000	1023.000000	2046.000000
18.740000	-0.000383	-0.226318	-0.079993	-0.328673	-0.032718	0.215066	0.000000	-10.000000	0.266667	-14.583333	457.500000	1023.000000	1023.000000	2046.000000
18.760000	-0.000742	-0.438252	-0.078812	-0.362282	-0.135465	0.138307	0.000000	-10.000000	0.283333	-15.300000	454.333344	1023.000000	1023.000000	2046.000000
18.780001	-0.001190	-0.703469	-0.061959	-0.429669	-0.289275	0.077435	0.000000	-10.000000	0.333333	-16.733334	447.500000	1023.000000	1023.000000	2046.000000
18.799999	-0.001544	-0.912499	-0.152079	-0.445725	-0.303166	-0.011529	0.000000	-10.000000	0.366667	-18.133333	440.000000	1023.000000	1023.000000	2046.000000
18.820000	-0.002050	-1.211428	-0.257460	-0.480032	-0.398203	-0.075733	0.000000	-10.000000	0.408333	-19.566668	432.000000	1023.000000	1023.000000	2046.000000
18.840000	-0.002475	-1.462784	-0.254478	-0.535000	-0.473088	-0.200217	0.000000	-10.000000	0.416667	-20.283333	427.666656	1023.000000	1023.000000	2046.000000
18.860001	-0.002755	-1.628003	-0.241303	-0.569994	-0.543096	-0.273610	0.000000	-10.000000	0.433333	-21.133333	420.833344	1023.000000	1023.000000	2046.000000
18.879999	-0.002794	-1.651098	-0.343526	-0.605780	-0.433652	-0.268140	0.000000	-10.000000	0.441667	-21.583334	413.666656	1023.000000	1023.000000	2046.000000
18.900000	-0.003181	-1.879953	-0.415348	-0.580974	-0.518353	-0.365278	0.000000	-10.000000	0.450000	-22.216667	404.000000	1023.000000	1023.000000	2046.000000
18.920000	-0.003239	-1.914293	-0.368272	-0.630772	-0.606191	-0.309058	0.000000	-10.000000	0.466667	-22.350000	396.500000	1023.000000	1023.000000	2046.000000
18.940001	-0.003858	-2.279982	-0.424958	-0.721789	-0.687605	-0.445630	0.000000	-10.000000	0.466667	-22.733334	389.000000	1023.000000	1023.000000	2046.000000
18.959999	-0.004121	-2.435241	-0.461448	-0.730375	-0.695833	-0.547586	0.000000	-10.000000	0.466667	-22.933332	384.000000	1023.000000	1023.000000	2046.000000
18.980000	-0.004731	-2.795786	-0.581142	-0.755896	-0.835125	-0.623623	0.000000	-10.000000	0.483333	-23.350000	379.000000	1023.000000	1023.000000	2046.000000
19.000000	-0.005252	-3.104148	-0.598921	-0.785370	-1.034275	-0.685583	0.000000	-10.000000	0.516667	-23.866667	371.166656	1023.000000	1023.000000	2046.000000
19.020000	-0.006232	-3.683374	-0.750103	-0.821730	-1.260500	-0.851042	0.000000	-10.000000	0.558333	-24.433334	360.666656	1023.000000	1023.000000	2046.000000
19.040001	-0.007951	-4.698804	-0.949094	-0.947277	-1.662494	-1.139939	0.000000	-10.000000	0.566667	-24.800001	352.666656	1023.000000	1023.000000	2046.000000
19.059999	-0.010863	-6.420014	-1.295295	-1.253341	-2.269176	-1.602202	0.000000	-10.000000	0.583333	-24.916668	347.166656	1023.000000	1023.000000	2046.000000
19.080000	-0.013765	-8.135354	-1.568980	-1.540034	-2.945827	-2.080514	0.000000	-10.000000	0.583333	-25.133333	338.666656	1023.000000	1023.000000	2046.000000
19.100000	-0.016717	-9.879909	-1.888749	-1.798537	-3.630571	-2.562052	0.000000	-10.000000	0.575000	-25.300001	327.333344	1023.000000	1023.000000	2046.000000
19.120001	-0.018789	-11.104353	-2.167939	-1.984623	-4.095167	-2.856625	0.000000	-10.000000	0.558333	-25.400000	318.833344	1023.000000	1023.000000	2046.000000
19.139999	-0.020383	-12.046341	-2.486602	-2.096126	-4.385457	-3.078156	0.000000	-10.000000	0.558333	-25.450001	313.166656	1023.000000	1023.000000	2046.000000
19.160000	-0.021540	-12.730390	-2.690718	-2.134432	-4.655445	-3.249794	0.000000	-10.000000	0.566667	-25.566668	304.666656	1023.000000	1023.000000	2046.000000
19.180000	-0.022511	-13.304230	-2.852332	-2.193312	-4.892337	-3.366248	0.000000	-10.000000	0.575000	-25.716667	293.333344	1023.000000	1023.000000	2046.000000
19.200001	-0.023235	-13.731687	-2.966983	-2.177021	-5.090758	-3.496925	0.000000	-10.000000	0.575000	-25.766668	284.833344	1023.000000	1023.000000	2046.000000
19.219999	-0.023877	-14.111596	-3.059371	-2.188913	-5.278926	-3.584386	0.000000	-10.000000	0.583333	-25.683334	279.000000	1023.000000	1023.000000	2046.000000
19.240000	-0.024588	-14.531757	-3.244199	-2.124522	-5.419091	-3.743946	0.000000	-10.000000	0.583333	-25.516668	273.333344	1023.000000	1023.000000	2046.000000
19.260000	-0.024980	-14.763249	-3.305172	-2.046678	-5.571509	-3.839890	0.000000	-10.000000	0.575000	-25.100000	262.000000	1023.000000	1023.000000	2046.000000
19.280001	-0.025356	-14.985378	-3.339677	-2.009487	-5.706144	-3.930071	0.000000	-10.000000	0.558333	-24.800001	253.666672	1023.000000	1023.000000	2046.000000
19.299999	-0.025813	-15.255331	-3.384518	-2.033830	-5.877613	-3.959370	0.000000	-10.000000	0.550000	-24.350000	245.333328	1023.000000	1023.000000	2046.000000
19.320000	-0.026132	-15.443974	-3.437999	-2.075591	-5.929758	-4.000627	0.000000	-10.000000	0.550000	-24.100000	240.000000	1023.000000	1023.000000	2046.000000
19.340000	-0.026361	-15.579124	-3.468252	-2.086670	-5.964530	-4.059672	0.000000	-10.000000	0.550000	-23.883333	232.000000	1023.000000	1023.000000	2046.000000
19.360001	-0.026469	-15.643255	-3.497998	-2.167035	-5.894677	-4.083545	0.000000	-10.000000	0.550000	-23.966667	224.000000	1023.000000	1023.000000	2046.000000
19.379999	-0.026709	-15.785104	-3.437301	-2.345800	-5.966223	-4.035780	0.000000	-10.000000	0.558333	-24.466667	216.000000	1023.000000	1023.000000	2046.000000
19.400000	-0.027037	-15.978832	-3.476194	-2.458383	-5.992500	-4.051755	0.000000	-10.000000	0.575000	-24.916668	205.000000	1023.000000	1023.000000	2046.000000
19.420000	-0.027443	-16.218927	-3.614779	-2.571551	-5.953859	-4.078739	0.000000	-10.000000	0.591667	-25.266666	196.666672	1023.000000	1023.000000	2046.000000
19.440001	-0.028081	-16.595873	-3.723091	-2.644054	-6.032663	-4.196064	0.000000	-10.000000	0.591667	-25.133333	188.000000	1023.000000	1023.000000	2046.000000
19.459999	-0.028606	-16.906273	-3.729988	-2.716046	-6.217713	-4.242526	0.000000	-10.000000	0.591667	-25.066668	179.666672	1023.000000	1023.000000	2046.000000
19.480000	-0.029410	-17.381565	-3.747834	-2.860962	-6.428478	-4.344291	0.000000	-10.000000	0.591667	-25.000000	171.333328	1023.000000	1023.000000	2046.000000
19.500000	-0.030045	-17.756586	-3.806891	-2.986961	-6.479177	-4.483557	0.000000	-10.000000	0.583333	-25.183334	163.000000	1023.000000	1023.000000	2046.000000
19.520000	-0.030838	-18.225018	-3.897405	-3.116218	-6.625802	-4.585592	0.000000	-10.000000	0.566667	-24.883333	154.666672	1023.000000	1023.000000	2046.000000
19.540001	-0.031617	-18.685356	-3.874989	-3.135837	-6.915541	-4.758989	0.000000	-10.000000	0.550000	-24.583334	146.333328	1023.000000	1023.000000	2046.000000
19.559999	-0.032239	-19.052994	-3.898094	-3.209172	-7.052788	-4.892938	0.000000	-10.000000	0.541667	-24.150000	138.166672	1023.000000	1023.000000	2046.000000
19.580000	-0.032979	-19.490683	-3.993797	-3.295384	-7.218643	-4.982859	0.000000	-10.000000	0.541667	-23.883333	132.500000	1023.000000	1023.000000	2046.000000
19.600000	-0.033573	-19.841391	-4.087340	-3.496445	-7.291187	-4.966418	0.000000	-10.000000	0.533333	-23.683334	124.500000	1023.000000	1023.000000	2046.000000
19.620001	-0.034122	-20.165863	-4.208259	-3.547681	-7.337057	-5.072867	0.000000	-10.000000	0.541667	-23.366667	116.666664	1023.000000	1023.000000	2046.000000
19.639999	-0.034519	-20.400734	-4.199752	-3.588918	-7.528589	-5.083476	0.000000	-10.000000	0.525000	-23.283335	106.333336	1023.000000	1023.000000	2046.000000
19.660000	-0.034837	-20.588648	-4.217277	-3.560721	-7.610267	-5.200384	0.000000	-10.000000	0.516667	-23.133333	98.333336	1023.000000	1023.000000	2046.000000
19.680000	-0.035209	-20.808571	-4.265804	-3.635517	-7.689466	-5.217783	0.000000	-10.000000	0.491667	-23.083334	90.500000	1023.000000	1023.000000	2046.000000
19.700001	-0.035425	-20.936008	-4.308344	-3.631121	-7.722816	-5.273726	0.000000	-10.000000	0.475000	-22.833334	85.500000	1023.000000	1023.000000	2046.000000
19.719999	-0.035837	-21.179449	-4.366575	-3.683736	-7.825830	-5.303308	0.000000	-10.000000	0.458333	-22.516666	77.833336	1023.000000	1023.000000	2046.000000
19.740000	-0.036148	-21.363594	-4.403251	-3.650469	-7.933241	-5.376633	0.000000	-10.000000	0.450000	-22.016666	70.333336	1023.000000	1023.000000	2046.000000
19.760000	-0.036477	-21.557625	-4.376986	-3.690844	-8.058429	-5.431366	0.000000	-10.000000	0.450000	-21.550001	63.000000	1023.000000	1023.000000	2046.000000
19.780001	-0.036701	-21.690155	-4.411494	-3.732682	-8.129243	-5.416736	0.000000	-10.000000	0.433333	-21.166668	56.000000	1023.000000	1023.000000	2046.000000
19.799999	-0.037162	-21.962839	-4.522073	-3.724429	-8.172455	-5.543882	0.000000	-10.000000	0.416667	-20.750000	49.000000	1023.000000	1023.000000	2046.000000
19.820000	-0.037522	-22.175301	-4.613845	-3.814775	-8.215989	-5.530693	0.000000	-10.000000	0.400000	-20.416668	42.000000	1023.000000	1023.000000	2046.000000
19.840000	-0.037997	-22.456095	-4.637898	-3.785624	-8.370484	-5.662088	0.000000	-10.000000	0.400000	-19.933334	35.166668	1023.000000	1023.000000	2046.000000
19.860001	-0.038205	-22.579357	-4.610707	-3.741022	-8.528194	-5.699433	0.000000	-10.000000	0.400000	-19.583334	28.333334	1023.000000	1023.000000	2046.000000
19.879999	-0.038392	-22.689474	-4.601470	-3.784843	-8.593719	-5.709442	0.000000	-10.000000	0.391667	-19.183334	21.833334	1023.000000	1023.000000	2046.000000
19.900000	-0.038584	-22.803371	-4.681105	-3.835225	-8.586546	-5.700496	0.000000	-10.000000	0.391667	-18.900000	15.500000	1023.000000	1023.000000	2046.000000
19.920000	-0.038953	-23.021265	-4.759596	-3.898504	-8.661729	-5.701436	0.000000	-10.000000	0.375000	-18.550001	9.166667	1023.000000	1023.000000	2046.000000
19.940001	-0.039111	-23.114424	-4.740846	-3.971156	-8.727081	-5.675341	0.000000	-10.000000	0.366667	-18.316668	3.166667	1023.000000	1023.000000	2046.000000
19.959999	-0.039498	-23.343605	-4.840209	-3.889650	-8.782015	-5.831731	0.000000	-10.000000	0.325000	-17.883333	-2.833333	1023.000000	1023.000000	2046.000000
19.980000	-0.039593	-23.399723	-4.854495	-3.873595	-8.809323	-5.862309	0.000000	-10.000000	0.308333	-17.450001	-8.333333	1023.000000	1023.000000	2046.000000
20.000000	-0.039556	-23.377398	-4.778875	-3.904733	-8.859178	-5.834613	0.000000	-10.000000	0.275000	-16.866667	-14.000000	1023.000000	1023.000000	2046.000000
20.020000	-0.039459	-23.320080	-4.874753	-3.825075	-8.726504	-5.893746	0.000000	-10.000000	0.283333	-16.333334	-19.500000	1023.000000	1023.000000	2046.000000
20.040001	-0.039432	-23.304411	-4.890574	-3.880653	-8.749212	-5.783973	0.000000	-10.000000	0.266667	-15.716667	-25.000000	1023.000000	1023.000000	2046.000000
20.059999	-0.039203	-23.169184	-4.873227	-3.887023	-8.664372	-5.744562	0.000000	-10.000000	0.266667	-15.000000	-30.333334	1023.000000	1023.000000	2046.000000
20.080000	-0.039325	-23.240849	-4.822798	-3.930727	-8.746986	-5.740336	0.000000	-10.000000	0.241667	-14.183333	-35.333332	1023.000000	1023.000000	2046.000000
20.100000	-0.039385	-23.276798	-4.816797	-3.747679	-8.785673	-5.926649	0.000000	-10.000000	0.233333	-13.433333	-40.166668	1023.000000	1023.000000	2046.000000
20.120001	-0.039404	-23.287739	-4.819874	-3.834226	-8.780133	-5.853506	0.000000	-10.000000	0.216667	-12.766667	-44.666668	1023.000000	1023.000000	2046.000000
20.139999	-0.039560	-23.380035	-4.914680	-3.780568	-8.767999	-5.916789	0.000000	-10.000000	0.191667	-12.166667	-49.000000	1023.000000	1023.000000	2046.000000
20.160000	-0.039571	-23.386404	-4.924038	-3.781018	-8.810062	-5.871286	0.000000	-10.000000	0.166667	-11.500000	-53.000000	1023.000000	1023.000000	2046.000000
20.180000	-0.040013	-23.647938	-5.117196	-3.768666	-8.831523	-5.930552	0.000000	-10.000000	0.150000	-10.633333	-56.833332	1023.000000	1023.000000	2046.000000
20.200001	-0.041229	-24.366558	-5.266757	-3.829601	-9.137757	-6.132442	0.000000	-10.000000	0.133333	-9.633333	-60.333332	1023.000000	1023.000000	2046.000000
20.219999	-0.042975	-25.398378	-5.450761	-3.993698	-9.520504	-6.433416	0.000000	-10.000000	0.125000	-8.333334	-63.500000	1023.000000	1023.000000	2046.000000
20.240000	-0.045180	-26.701611	-5.779297	-4.254072	-9.893692	-6.774549	0.000000	-10.000000	0.100000	-7.083333	-66.166664	1023.000000	1023.000000	2046.000000
20.260000	-0.046943	-27.743397	-6.033833	-4.485842	-10.254689	-6.969032	0.000000	-10.000000	0.100000	-5.266667	-68.500000	1023.000000	1023.000000	2046.000000
20.280001	-0.048144	-28.453028	-6.234406	-4.638189	-10.475995	-7.104438	0.000000	-10.000000	0.091667	-3.616667	-70.333336	1023.000000	1023.000000	2046.000000
20.299999	-0.048682	-28.771126	-6.367718	-4.755558	-10.538045	-7.109804	0.000000	-10.000000	0.100000	-1.933333	-71.500000	1023.000000	1023.000000	2046.000000
20.320000	-0.048959	-28.934896	-6.484784	-4.686174	-10.559135	-7.204803	0.000000	-10.000000	0.083333	-0.583333	-72.000000	1023.000000	1023.000000	2046.000000
20.340000	-0.048881	-28.888504	-6.514744	-4.615755	-10.565981	-7.192023	0.000000	-10.000000	0.066667	0.983333	-72.000000	1023.000000	1023.000000	2046.000000
20.360001	-0.048629	-28.739586	-6.546694	-4.587178	-10.495580	-7.110134	0.000000	-10.000000	0.033333	3.000000	-72.000000	1023.000000	1023.000000	2046.000000
20.379999	-0.048214	-28.494205	-6.614763	-4.467422	-10.329739	-7.082283	0.000000	-10.000000	0.016667	5.566667	-72.000000	1023.000000	1023.000000	2046.000000
20.400000	-0.047878	-28.296041	-6.594184	-4.435255	-10.271247	-6.995357	0.000000	-10.000000	-0.008333	8.483334	-72.000000	1023.000000	1023.000000	2046.000000
20.420000	-0.047275	-27.939253	-6.556865	-4.269505	-10.145196	-6.967687	0.000000	-10.000000	-0.041667	11.500000	-72.000000	1023.000000	1023.000000	2046.000000
20.440001	-0.046557	-27.514925	-6.452257	-4.212698	-10.024350	-6.825620	0.000000	-10.000000	-0.083333	14.116667	-72.000000	1023.000000	1023.000000	2046.000000
20.459999	-0.045808	-27.072519	-6.403722	-4.048723	-9.856715	-6.763359	0.000000	-10.000000	-0.125000	16.450001	-72.000000	1023.000000	1023.000000	2046.000000
20.480000	-0.044808	-26.481329	-6.349622	-3.973433	-9.564384	-6.593890	0.000000	-10.000000	-0.166667	18.566668	-38.333332	1023.000000	1023.000000	2046.000000
20.500000	-0.043887	-25.937452	-6.241384	-4.098439	-9.282787	-6.314843	0.000000	-10.000000	-0.200000	19.966667	-4.666667	1023.000000	1023.000000	2046.000000
20.520000	-0.042923	-25.367573	-6.067917	-4.174895	-8.984775	-6.139987	0.000000	-10.000000	-0.208333	21.033335	31.166666	1023.000000	1023.000000	2046.000000
20.540001	-0.042108	-24.886007	-5.910605	-4.194557	-8.772068	-6.008778	0.000000	-10.000000	-0.191667	21.033335	35.833332	1023.000000	1023.000000	2046.000000
20.559999	-0.041110	-24.295855	-5.798075	-4.150140	-8.479097	-5.868544	0.000000	-10.000000	-0.183333	21.450001	42.833332	1023.000000	1023.000000	2046.000000
20.580000	-0.040195	-23.755392	-5.702881	-4.209936	-8.140878	-5.701697	0.000000	-10.000000	-0.191667	21.500000	50.000000	1023.000000	1023.000000	2046.000000
20.600000	-0.039458	-23.319698	-5.620652	-4.307611	-7.883433	-5.508002	0.000000	-10.000000	-0.216667	22.250000	57.000000	1023.000000	1023.000000	2046.000000
20.620001	-0.038858	-22.965336	-5.408326	-4.303606	-7.763662	-5.489742	0.000000	-10.000000	-0.225000	22.450001	64.333336	1023.000000	1023.000000	2046.000000
20.639999	-0.038365	-22.673792	-5.215189	-4.321797	-7.690365	-5.446440	0.000000	-10.000000	-0.250000	22.983334	71.666664	1023.000000	1023.000000	2046.000000
20.660000	-0.037599	-22.220846	-5.164031	-4.245160	-7.433999	-5.377657	0.000000	-10.000000	-0.266667	23.433334	79.333336	1023.000000	1023.000000	2046.000000
20.680000	-0.036974	-21.851891	-5.065422	-4.299482	-7.275567	-5.211421	0.000000	-10.000000	-0.308333	24.216667	87.000000	1023.000000	1023.000000	2046.000000
20.700001	-0.036416	-21.521791	-5.000019	-4.326711	-7.137396	-5.057666	0.000000	-10.000000	-0.350000	25.083334	95.000000	1023.000000	1023.000000	2046.000000
20.719999	-0.035799	-21.157059	-4.822025	-4.232309	-7.041822	-5.060903	0.000000	-10.000000	-0.366667	25.750000	103.333336	1023.000000	1023.000000	2046.000000
20.740000	-0.034974	-20.669426	-4.677899	-4.215570	-6.855769	-4.920187	0.000000	-10.000000	-0.366667	26.300001	111.833336	1023.000000	1023.000000	2046.000000
20.760000	-0.034283	-20.261204	-4.556551	-4.168103	-6.712130	-4.824421	0.000000	-10.000000	-0.350000	26.500000	120.500000	1023.000000	1023.000000	2046.000000
20.780001	-0.033243	-19.646793	-4.532603	-4.092805	-6.354562	-4.666822	0.000000	-10.000000	-0.350000	26.583334	129.166672	1023.000000	1023.000000	2046.000000
20.799999	-0.032299	-19.088491	-4.473016	-4.066172	-6.074034	-4.475270	0.000000	-10.000000	-0.350000	26.600000	138.000000	1023.000000	1023.000000	2046.000000
20.820000	-0.031320	-18.510118	-4.295242	-4.011199	-5.923432	-4.280245	0.000000	-10.000000	-0.350000	26.516666	147.000000	1023.000000	1023.000000	2046.000000
20.840000	-0.030239	-17.871031	-4.111275	-3.839389	-5.751677	-4.168690	0.000000	-10.000000	-0.366667	26.733334	156.000000	1023.000000	1023.000000	2046.000000
20.860001	-0.029168	-17.238405	-3.998621	-3.704203	-5.512552	-4.023031	0.000000	-10.000000	-0.366667	26.766666	164.833328	1023.000000	1023.000000	2046.000000
20.879999	-0.028097	-16.605396	-3.883624	-3.600736	-5.269168	-3.851868	0.000000	-10.000000	-0.375000	26.916668	173.833328	1023.000000	1023.000000	2046.000000
20.900000	-0.026957	-15.931375	-3.739841	-3.535167	-5.016167	-3.640199	0.000000	-10.000000	-0.366667	26.750000	182.666672	1023.000000	1023.000000	2046.000000
20.920000	-0.025918	-15.317564	-3.604868	-3.414088	-4.809740	-3.488868	0.000000	-10.000000	-0.375000	27.200001	191.666672	1023.000000	1023.000000	2046.000000
20.940001	-0.024977	-14.761185	-3.429436	-3.321050	-4.658280	-3.352418	0.000000	-10.000000	-0.383333	27.083334	200.500000	1023.000000	1023.000000	2046.000000
20.959999	-0.023894	-14.121636	-3.234264	-3.215618	-4.475171	-3.196584	0.000000	-10.000000	-0.383333	27.400000	209.666672	1023.000000	1023.000000	2046.000000
20.980000	-0.022853	-13.506271	-3.186691	-3.077748	-4.178584	-3.063248	0.000000	-10.000000	-0.375000	27.116667	218.833328	1023.000000	1023.000000	2046.000000
21.000000	-0.021932	-12.962071	-3.157999	-2.942543	-3.925626	-2.935904	0.000000	-10.000000	-0.358333	27.233334	228.000000	1023.000000	1023.000000	2046.000000
21.020000	-0.020827	-12.308834	-2.964649	-2.914045	-3.751050	-2.679090	0.000000	-10.000000	-0.350000	26.916668	237.000000	1023.000000	1023.000000	2046.000000
21.040001	-0.019787	-11.693868	-2.841912	-2.818984	-3.497332	-2.535640	0.000000	-10.000000	-0.350000	26.733334	246.000000	1023.000000	1023.000000	2046.000000
21.059999	-0.018824	-11.125085	-2.656142	-2.702190	-3.372518	-2.394236	0.000000	-10.000000	-0.350000	26.533333	255.000000	1023.000000	1023.000000	2046.000000
21.080000	-0.017706	-10.464287	-2.461918	-2.581353	-3.181477	-2.239539	0.000000	-10.000000	-0.341667	26.400000	264.000000	1023.000000	1023.000000	2046.000000
21.100000	-0.016650	-9.840008	-2.406400	-2.485759	-2.876848	-2.071000	0.000000	-10.000000	-0.341667	26.183334	272.833344	1023.000000	1023.000000	2046.000000
21.120001	-0.015287	-9.034472	-2.300489	-2.336129	-2.513164	-1.884690	0.000000	-10.000000	-0.333333	26.050001	281.500000	1023.000000	1023.000000	2046.000000
21.139999	-0.014001	-8.274858	-2.169555	-2.217592	-2.229820	-1.657892	0.000000	-10.000000	-0.341667	25.983334	290.166656	1023.000000	1023.000000	2046.000000
21.160000	-0.012953	-7.655472	-1.974635	-2.145119	-2.017155	-1.518563	0.000000	-10.000000	-0.325000	25.950001	298.833344	1023.000000	1023.000000	2046.000000
21.180000	-0.011923	-7.046575	-1.795711	-2.036242	-1.859203	-1.355419	0.000000	-10.000000	-0.325000	26.066668	307.500000	1023.000000	1023.000000	2046.000000
21.200001	-0.010983	-6.491250	-1.668388	-1.906144	-1.631787	-1.284931	0.000000	-10.000000	-0.308333	26.050001	316.166656	1023.000000	1023.000000	2046.000000
21.219999	-0.009812	-5.798732	-1.462947	-1.831094	-1.446711	-1.057980	0.000000	-10.000000	-0.308333	25.950001	325.000000	1023.000000	1023.000000	2046.000000
21.240000	-0.008933	-5.279565	-1.406717	-1.697769	-1.256233	-0.918846	0.000000	-10.000000	-0.300000	25.750000	333.666656	1023.000000	1023.000000	2046.000000
21.260000	-0.008039	-4.751209	-1.415240	-1.523485	-1.033444	-0.779040	0.000000	-10.000000	-0.283333	25.416668	342.333344	1023.000000	1023.000000	2046.000000
21.280001	-0.007873	-4.653068	-1.424433	-1.474770	-1.072075	-0.681790	0.000000	-10.000000	-0.283333	24.950001	350.666656	1023.000000	1023.000000	2046.000000
21.299999	-0.008766	-5.180841	-1.534420	-1.470078	-1.303644	-0.872700	0.000000	-10.000000	-0.283333	24.600000	359.333344	1023.000000	1023.000000	2046.000000
21.320000	-0.010320	-6.099100	-1.614176	-1.568446	-1.725276	-1.191202	0.000000	-10.000000	-0.283333	24.200001	367.666656	1023.000000	1023.000000	2046.000000
21.340000	-0.011726	-6.930339	-1.683385	-1.710407	-2.130290	-1.406257	0.000000	-10.000000	-0.258333	23.683334	376.000000	1023.000000	1023.000000	2046.000000
21.360001	-0.012871	-7.606651	-1.898021	-1.800848	-2.354124	-1.553658	0.000000	-10.000000	-0.241667	23.183334	383.833344	1023.000000	1023.000000	2046.000000
21.379999	-0.013358	-7.894332	-2.038199	-1.809079	-2.466979	-1.580075	0.000000	-10.000000	-0.225000	22.666668	391.500000	1023.000000	1023.000000	2046.000000
21.400000	-0.013369	-7.901186	-2.083632	-1.830353	-2.473149	-1.514052	0.000000	-10.000000	-0.208333	22.366667	399.166656	1023.000000	1023.000000	2046.000000
21.420000	-0.013144	-7.768101	-2.029160	-1.716155	-2.519702	-1.503084	0.000000	-10.000000	-0.183333	21.866667	406.666656	1023.000000	1023.000000	2046.000000
21.440001	-0.012686	-7.497715	-1.973176	-1.528812	-2.461631	-1.534096	0.000000	-10.000000	-0.166667	21.516666	414.166656	1023.000000	1023.000000	2046.000000
21.459999	-0.012057	-7.125540	-1.981301	-1.409807	-2.329964	-1.404468	0.000000	-10.000000	-0.150000	21.116667	421.333344	1023.000000	1023.000000	2046.000000
21.480000	-0.011430	-6.755362	-1.911740	-1.282931	-2.253465	-1.307226	0.000000	-10.000000	-0.150000	20.566668	428.500000	1023.000000	1023.000000	2046.000000
21.500000	-0.010726	-6.339233	-1.806093	-1.120703	-2.178813	-1.233624	0.000000	-10.000000	-0.150000	19.966667	435.500000	1023.000000	1023.000000	2046.000000
21.520000	-0.009940	-5.874823	-1.666034	-0.975426	-2.103878	-1.129485	0.000000	-10.000000	-0.158333	19.500000	442.166656	1023.000000	1023.000000	2046.000000
21.540001	-0.009154	-5.410227	-1.552449	-0.797021	-1.997543	-1.063215	0.000000	-10.000000	-0.150000	19.166666	448.833344	1023.000000	1023.000000	2046.000000
21.559999	-0.008265	-4.884777	-1.407532	-0.677011	-1.845819	-0.954415	0.000000	-10.000000	-0.141667	18.816666	455.166656	1023.000000	1023.000000	2046.000000
21.580000	-0.007455	-4.406062	-1.390876	-0.599933	-1.587817	-0.827435	0.000000	-10.000000	-0.125000	18.549999	461.500000	1023.000000	1023.000000	2046.000000
21.600000	-0.006454	-3.814270	-1.243276	-0.569295	-1.349585	-0.652114	0.000000	-10.000000	-0.091667	17.866667	467.500000	1023.000000	1023.000000	2046.000000
21.620001	-0.005543	-3.276002	-1.126034	-0.562663	-1.089453	-0.497851	0.000000	-10.000000	-0.050000	16.750000	473.500000	1023.000000	1023.000000	2046.000000
21.639999	-0.004665	-2.757036	-0.917752	-0.563624	-0.938427	-0.337233	0.000000	-10.000000	-0.016667	15.166667	479.333344	1023.000000	1023.000000	2046.000000
21.660000	-0.003941	-2.329404	-0.773542	-0.532455	-0.751200	-0.272208	0.000000	-10.000000	-0.008333	13.816667	484.833344	1023.000000	1023.000000	2046.000000
21.680000	-0.003249	-1.919945	-0.620177	-0.497622	-0.614109	-0.188037	0.000000	-10.000000	-0.008333	12.766667	489.666656	1023.000000	1023.000000	2046.000000
21.700001	-0.002670	-1.577925	-0.560687	-0.425447	-0.409932	-0.181859	0.000000	-10.000000	0.000000	12.183333	494.333344	1023.000000	1023.000000	2046.000000
21.719999	-0.002176	-1.285826	-0.568395	-0.483395	-0.193365	-0.040672	0.000000	-10.000000	0.008333	11.450001	498.500000	1023.000000	1023.000000	2046.000000
21.740000	-0.001870	-1.105353	-0.492437	-0.560040	-0.106245	0.053369	0.000000	-10.000000	0.008333	10.950001	502.500000	1023.000000	1023.000000	2046.000000
21.760000	-0.001672	-0.988071	-0.411300	-0.545042	-0.110146	0.078417	0.000000	-10.000000	0.000000	10.400001	506.166656	1023.000000	1023.000000	2046.000000
21.780001	-0.001433	-0.847124	-0.241933	-0.503455	-0.180799	0.079063	0.000000	-10.000000	0.000000	10.183333	509.666656	1023.000000	1023.000000	2046.000000
21.799999	-0.001117	-0.659952	-0.130975	-0.453456	-0.148670	0.073149	0.000000	-10.000000	0.000000	9.933333	513.166687	1023.000000	1023.000000	2046.000000
21.820000	-0.000758	-0.447956	-0.062460	-0.413845	-0.090945	0.119293	0.000000	-10.000000	0.016667	9.416667	516.500000	1023.000000	1023.000000	2046.000000
21.840000	-0.000554	-0.327129	-0.086176	-0.480784	0.032529	0.207302	0.000000	-10.000000	0.033333	8.383333	519.833313	1023.000000	1023.000000	2046.000000
21.860001	-0.000313	-0.185041	-0.103701	-0.510258	0.133074	0.295845	0.000000	-10.000000	0.050000	6.933333	522.833313	1023.000000	1023.000000	2046.000000
21.879999	-0.000142	-0.083757	-0.119893	-0.496216	0.201393	0.330958	0.000000	-10.000000	0.066667	5.133333	525.333313	1023.000000	1023.000000	2046.000000
21.900000	0.000025	0.014806	-0.040693	-0.498912	0.172670	0.381740	0.000000	-10.000000	0.091667	2.583333	527.333313	1023.000000	1023.000000	2046.000000
21.920000	0.000116	0.068652	0.008977	-0.474596	0.125270	0.409001	0.000000	-10.000000	0.108333	-0.050000	528.500000	1023.000000	1023.000000	2046.000000
21.940001	0.000177	0.104393	0.094663	-0.409800	0.042600	0.376929	0.000000	-10.000000	0.116667	-2.550000	529.000000	1023.000000	1023.000000	2046.000000
21.959999	0.000282	0.166826	0.094840	-0.382370	0.065608	0.388748	0.000000	-10.000000	0.133333	-4.650000	529.000000	1023.000000	1023.000000	2046.000000
21.980000	0.000158	0.093585	-0.001629	-0.412168	0.113907	0.393476	0.000000	-10.000000	0.150000	-6.833333	529.000000	1023.000000	1023.000000	2046.000000
22.000000	-0.000014	-0.008227	-0.033827	-0.425697	0.069084	0.382213	0.000000	-10.000000	0.158333	-8.916667	529.000000	1023.000000	1023.000000	2046.000000
22.020000	-0.000056	-0.033295	-0.001155	-0.413184	-0.018758	0.399803	0.000000	-10.000000	0.158333	-10.450000	529.000000	1023.000000	1023.000000	2046.000000
22.040001	-0.000458	-0.270588	-0.010705	-0.433874	-0.144258	0.318249	0.000000	-10.000000	0.191667	-11.783334	529.000000	1023.000000	1023.000000	2046.000000
22.059999	-0.000731	-0.432120	0.034991	-0.409815	-0.275559	0.218263	0.000000	-10.000000	0.241667	-13.550000	520.833313	1023.000000	1023.000000	2046.000000
22.080000	-0.001048	-0.619430	-0.045894	-0.429123	-0.308263	0.163850	0.000000	-10.000000	0.308333	-15.700000	509.000000	1023.000000	1023.000000	2046.000000
22.100000	-0.001396	-0.824843	-0.113712	-0.510194	-0.327829	0.126891	0.000000	-10.000000	0.350000	-17.366667	497.166656	1023.000000	1023.000000	2046.000000
22.120001	-0.001843	-1.089458	-0.209005	-0.572730	-0.381565	0.073843	0.000000	-10.000000	0.375000	-18.150000	493.500000	1023.000000	1023.000000	2046.000000
22.139999	-0.002310	-1.365172	-0.208039	-0.548121	-0.585745	-0.023267	0.000000	-10.000000	0.383333	-18.650000	491.500000	1023.000000	1023.000000	2046.000000
22.160000	-0.002892	-1.708947	-0.205467	-0.571335	-0.754131	-0.178013	0.000000	-10.000000	0.400000	-19.466667	487.333344	1023.000000	1023.000000	2046.000000
22.180000	-0.003385	-2.000292	-0.209042	-0.643036	-0.880181	-0.268033	0.000000	-10.000000	0.425000	-20.750000	480.833344	1023.000000	1023.000000	2046.000000
22.200001	-0.003506	-2.071881	-0.245971	-0.654652	-0.843842	-0.327416	0.000000	-10.000000	0.458333	-21.850000	474.000000	1023.000000	1023.000000	2046.000000
22.219999	-0.003682	-2.175830	-0.375965	-0.714036	-0.761808	-0.324021	0.000000	-10.000000	0.500000	-22.716667	466.666656	1023.000000	1023.000000	2046.000000
22.240000	-0.003896	-2.302355	-0.379132	-0.757242	-0.845336	-0.320645	0.000000	-10.000000	0.516667	-23.333334	459.166656	1023.000000	1023.000000	2046.000000
22.260000	-0.004260	-2.517836	-0.364473	-0.761297	-1.005321	-0.386745	0.000000	-10.000000	0.533333	-23.750000	451.500000	1023.000000	1023.000000	2046.000000
22.280001	-0.004809	-2.841900	-0.414842	-0.746864	-1.107414	-0.572779	0.000000	-10.000000	0.541667	-24.200001	443.500000	1023.000000	1023.000000	2046.000000
22.299999	-0.005228	-3.089880	-0.438520	-0.776487	-1.254489	-0.620384	0.000000	-10.000000	0.575000	-24.783335	435.333344	1023.000000	1023.000000	2046.000000
22.320000	-0.005741	-3.393211	-0.515816	-0.841922	-1.365156	-0.670317	0.000000	-10.000000	0.591667	-25.483334	427.000000	1023.000000	1023.000000	2046.000000
22.340000	-0.006412	-3.789680	-0.705746	-0.968042	-1.447190	-0.668702	0.000000	-10.000000	0.600000	-26.050001	418.666656	1023.000000	1023.000000	2046.000000
22.360001	-0.008077	-4.773666	-0.953301	-1.012897	-1.794697	-1.012770	0.000000	-10.000000	0.633333	-26.583334	410.000000	1023.000000	1023.000000	2046.000000
22.379999	-0.010312	-6.094582	-1.151265	-1.148405	-2.392858	-1.402054	0.000000	-10.000000	0.666667	-26.916668	401.000000	1023.000000	1023.000000	2046.000000
22.400000	-0.013186	-7.792944	-1.370842	-1.424105	-3.103836	-1.894162	0.000000	-10.000000	0.708333	-27.416668	392.000000	1023.000000	1023.000000	2046.000000
22.420000	-0.016081	-9.503612	-1.648066	-1.716055	-3.769160	-2.370331	0.000000	-10.000000	0.708333	-27.950001	382.833344	1023.000000	1023.000000	2046.000000
22.440001	-0.018905	-11.172611	-2.035866	-1.903403	-4.366652	-2.866690	0.000000	-10.000000	0.716667	-28.400000	373.500000	1023.000000	1023.000000	2046.000000
22.459999	-0.020800	-12.293094	-2.315610	-2.099401	-4.770117	-3.107965	0.000000	-10.000000	0.716667	-28.650000	364.000000	1023.000000	1023.000000	2046.000000
22.480000	-0.022398	-13.237180	-2.662596	-2.237615	-5.012773	-3.324197	0.000000	-10.000000	0.741667	-28.666666	354.500000	1023.000000	1023.000000	2046.000000
22.500000	-0.023607	-13.951756	-2.842657	-2.308500	-5.315737	-3.484861	0.000000	-10.000000	0.741667	-28.833334	345.000000	1023.000000	1023.000000	2046.000000
22.520000	-0.024619	-14.549693	-3.003555	-2.286828	-5.585533	-3.673776	0.000000	-10.000000	0.750000	-28.916666	335.333344	1023.000000	1023.000000	2046.000000
22.540001	-0.025481	-15.059031	-3.007370	-2.255520	-5.924904	-3.871237	0.000000	-10.000000	0.725000	-28.900000	325.666656	1023.000000	1023.000000	2046.000000
22.559999	-0.026262	-15.520894	-3.160533	-2.206611	-6.089703	-4.064046	0.000000	-10.000000	0.725000	-28.750000	316.000000	1023.000000	1023.000000	2046.000000
22.580000	-0.026710	-15.785554	-3.336441	-2.196242	-6.092176	-4.160695	0.000000	-10.000000	0.691667	-28.600000	306.333344	1023.000000	1023.000000	2046.000000
22.600000	-0.027260	-16.110809	-3.461536	-2.185967	-6.235620	-4.227686	0.000000	-10.000000	0.683333	-28.150002	296.833344	1023.000000	1023.000000	2046.000000
22.620001	-0.027793	-16.425394	-3.509440	-2.162991	-6.443151	-4.309812	0.000000	-10.000000	0.658333	-27.716667	287.500000	1023.000000	1023.000000	2046.000000
22.639999	-0.028252	-16.696657	-3.560622	-2.112442	-6.585037	-4.438555	0.000000	-10.000000	0.666667	-27.250000	278.333344	1023.000000	1023.000000	2046.000000
22.660000	-0.028723	-16.975384	-3.544806	-2.063317	-6.787620	-4.579640	0.000000	-10.000000	0.658333	-26.916666	269.166656	1023.000000	1023.000000	2046.000000
22.680000	-0.028905	-17.082888	-3.514179	-2.116910	-6.830902	-4.620897	0.000000	-10.000000	0.650000	-26.550001	260.000000	1023.000000	1023.000000	2046.000000
22.700001	-0.029205	-17.260279	-3.623528	-2.304480	-6.702166	-4.630105	0.000000	-10.000000	0.641667	-26.633333	251.166672	1023.000000	1023.000000	2046.000000
22.719999	-0.029403	-17.377001	-3.693638	-2.501357	-6.610517	-4.571490	0.000000	-10.000000	0.650000	-27.066668	242.333328	1023.000000	1023.000000	2046.000000
22.740000	-0.029875	-17.655956	-3.764030	-2.625281	-6.686306	-4.580341	0.000000	-10.000000	0.658333	-27.350000	233.333328	1023.000000	1023.000000	2046.000000
22.760000	-0.030279	-17.894632	-3.801270	-2.665172	-6.797554	-4.630638	0.000000	-10.000000	0.658333	-27.416666	224.166672	1023.000000	1023.000000	2046.000000
22.780001	-0.030884	-18.252382	-3.826921	-2.721032	-6.993374	-4.711055	0.000000	-10.000000	0.658333	-27.016666	215.000000	1023.000000	1023.000000	2046.000000
22.799999	-0.031619	-18.686998	-3.920122	-2.803601	-7.122402	-4.840872	0.000000	-10.000000	0.658333	-26.916668	206.000000	1023.000000	1023.000000	2046.000000
22.820000	-0.032335	-19.110064	-3.997882	-2.966257	-7.205797	-4.940128	0.000000	-10.000000	0.650000	-26.550001	197.000000	1023.000000	1023.000000	2046.000000
22.840000	-0.033085	-19.553444	-4.052472	-3.063647	-7.351482	-5.085845	0.000000	-10.000000	0.625000	-26.433334	188.166672	1023.000000	1023.000000	2046.000000
22.860001	-0.033741	-19.940701	-4.069601	-3.247413	-7.476615	-5.147072	0.000000	-10.000000	0.608333	-25.983334	179.500000	1023.000000	1023.000000	2046.000000
22.879999	-0.034500	-20.389410	-4.162752	-3.362471	-7.645562	-5.218626	0.000000	-10.000000	0.600000	-25.650000	170.833328	1023.000000	1023.000000	2046.000000
22.900000	-0.035243	-20.828831	-4.171428	-3.412425	-7.889018	-5.355961	0.000000	-10.000000	0.583333	-25.133333	162.333328	1023.000000	1023.000000	2046.000000
22.920000	-0.035936	-21.238352	-4.238617	-3.456190	-8.062114	-5.481431	0.000000	-10.000000	0.566667	-24.766666	153.833328	1023.000000	1023.000000	2046.000000
22.940001	-0.036435	-21.533125	-4.317334	-3.545113	-8.148078	-5.522600	0.000000	-10.000000	0.550000	-24.316666	145.500000	1023.000000	1023.000000	2046.000000
22.959999	-0.036899	-21.807137	-4.372810	-3.621437	-8.189417	-5.623472	0.000000	-10.000000	0.541667	-24.016666	137.166672	1023.000000	1023.000000	2046.000000
22.980000	-0.037313	-22.052277	-4.444207	-3.651020	-8.265017	-5.692034	0.000000	-10.000000	0.533333	-23.583334	129.000000	1023.000000	1023.000000	2046.000000
23.000000	-0.037518	-22.173107	-4.505178	-3.748067	-8.271645	-5.648218	0.000000	-10.000000	0.516667	-23.333334	121.333336	1023.000000	1023.000000	2046.000000
23.020000	-0.037809	-22.344967	-4.546263	-3.805341	-8.339375	-5.653988	0.000000	-10.000000	0.516667	-23.083334	113.666664	1023.000000	1023.000000	2046.000000
23.040001	-0.038118	-22.527958	-4.497513	-3.768692	-8.544712	-5.717041	0.000000	-10.000000	0.483333	-22.700001	106.000000	1023.000000	1023.000000	2046.000000
23.059999	-0.038486	-22.745106	-4.492624	-3.741560	-8.684816	-5.826105	0.000000	-10.000000	0.466667	-22.150000	98.333336	1023.000000	1023.000000	2046.000000
23.080000	-0.038752	-22.902578	-4.564242	-3.763040	-8.697631	-5.877665	0.000000	-10.000000	0.425000	-21.383333	91.000000	1023.000000	1023.000000	2046.000000
23.100000	-0.039079	-23.095680	-4.749826	-3.837970	-8.616888	-5.890996	0.000000	-10.000000	0.416667	-20.800001	84.000000	1023.000000	1023.000000	2046.000000
23.120001	-0.039202	-23.168509	-4.723680	-3.936445	-8.695033	-5.813350	0.000000	-10.000000	0.391667	-20.083334	77.000000	1023.000000	1023.000000	2046.000000
23.139999	-0.039575	-23.388851	-4.738823	-3.942122	-8.834149	-5.873757	0.000000	-10.000000	0.383333	-19.450001	70.166664	1023.000000	1023.000000	2046.000000
23.160000	-0.039872	-23.564129	-4.734744	-3.887557	-8.978588	-5.963240	0.000000	-10.000000	0.366667	-19.000000	63.666668	1023.000000	1023.000000	2046.000000
23.180000	-0.040156	-23.731995	-4.696477	-3.895928	-9.109730	-6.029860	0.000000	-10.000000	0.350000	-18.500000	57.500000	1023.000000	1023.000000	2046.000000
23.200001	-0.040325	-23.832151	-4.794470	-3.921537	-9.037965	-6.078180	0.000000	-10.000000	0.341667	-18.083334	51.500000	1023.000000	1023.000000	2046.000000
23.219999	-0.040517	-23.945272	-4.898022	-3.974834	-9.025291	-6.047127	0.000000	-10.000000	0.325000	-17.516666	45.500000	1023.000000	1023.000000	2046.000000
23.240000	-0.040574	-23.978941	-4.926898	-4.040245	-9.013658	-5.998142	0.000000	-10.000000	0.316667	-17.183334	39.500000	1023.000000	1023.000000	2046.000000
23.260000	-0.040691	-24.048319	-4.940444	-4.102196	-9.074654	-5.931025	0.000000	-10.000000	0.291667	-16.716667	33.500000	1023.000000	1023.000000	2046.000000
23.280001	-0.040933	-24.191441	-4.909144	-4.024651	-9.188486	-6.069158	0.000000	-10.000000	0.275000	-16.166666	27.833334	1023.000000	1023.000000	2046.000000
23.299999	-0.041101	-24.290588	-4.934049	-3.983698	-9.228643	-6.144198	0.000000	-10.000000	0.258333	-15.500000	22.500000	1023.000000	1023.000000	2046.000000
23.320000	-0.041284	-24.399126	-4.943107	-3.992469	-9.207186	-6.256365	0.000000	-10.000000	0.241667	-14.800000	17.500000	1023.000000	1023.000000	2046.000000
23.340000	-0.041076	-24.275951	-5.000150	-4.053817	-9.055669	-6.166317	0.000000	-10.000000	0.233333	-13.933333	12.666667	1023.000000	1023.000000	2046.000000
23.360001	-0.040733	-24.073267	-5.038997	-4.054184	-8.909449	-6.070637	0.000000	-10.000000	0.200000	-12.966667	7.833333	1023.000000	1023.000000	2046.000000
23.379999	-0.040506	-23.939281	-5.021907	-4.075440	-8.876876	-5.965057	0.000000	-10.000000	0.175000	-11.800000	3.500000	1023.000000	1023.000000	2046.000000
23.400000	-0.040385	-23.867712	-4.911173	-4.017956	-8.967840	-5.970742	0.000000	-10.000000	0.141667	-10.416667	-0.166667	1023.000000	1023.000000	2046.000000
23.420000	-0.040316	-23.826836	-4.907688	-4.036822	-8.918634	-5.963691	0.000000	-10.000000	0.125000	-8.666667	-3.166667	1023.000000	1023.000000	2046.000000
23.440001	-0.040348	-23.845554	-4.902429	-3.973883	-8.879557	-6.089685	0.000000	-10.000000	0.100000	-6.716667	-5.833333	1023.000000	1023.000000	2046.000000
23.459999	-0.040262	-23.794907	-4.929016	-3.970891	-8.782580	-6.112418	0.000000	-10.000000	0.083333	-4.266667	-8.166667	1023.000000	1023.000000	2046.000000
23.480000	-0.040024	-23.654041	-4.942866	-3.926140	-8.720510	-6.064526	0.000000	-10.000000	0.066667	-1.166667	-9.500000	1023.000000	1023.000000	2046.000000
23.500000	-0.039516	-23.353844	-4.939263	-3.876968	-8.589998	-5.947614	0.000000	-10.000000	0.050000	1.833333	-10.000000	1023.000000	1023.000000	2046.000000
23.520000	-0.039368	-23.266741	-5.042370	-3.899138	-8.482314	-5.842918	0.000000	-10.000000	0.025000	4.816667	-10.000000	1023.000000	1023.000000	2046.000000
23.540001	-0.040066	-23.678934	-5.113295	-3.975670	-8.660591	-5.929379	0.000000	-10.000000	0.008333	7.550000	-10.000000	1023.000000	1023.000000	2046.000000
23.559999	-0.041714	-24.652948	-5.418183	-4.081017	-8.875180	-6.278567	0.000000	-10.000000	-0.008333	10.316667	-10.000000	1023.000000	1023.000000	2046.000000
23.580000	-0.043454	-25.681145	-5.600740	-4.274283	-9.250546	-6.555575	0.000000	-10.000000	-0.050000	12.800000	-10.000000	1023.000000	1023.000000	2046.000000
23.600000	-0.044549	-26.328186	-5.862988	-4.437399	-9.340180	-6.687618	0.000000	-10.000000	-0.083333	14.766667	-10.000000	1023.000000	1023.000000	2046.000000
23.620001	-0.044980	-26.583321	-6.015938	-4.583644	-9.379092	-6.604647	0.000000	-10.000000	-0.108333	16.483334	-4.333333	1023.000000	1023.000000	2046.000000
23.639999	-0.044921	-26.548418	-6.110489	-4.657356	-9.298134	-6.482439	0.000000	-10.000000	-0.116667	17.550001	7.500000	1023.000000	1023.000000	2046.000000
23.660000	-0.044576	-26.344288	-6.157648	-4.652707	-9.177306	-6.356629	0.000000	-10.000000	-0.150000	18.700001	21.333334	1023.000000	1023.000000	2046.000000
23.680000	-0.044239	-26.145157	-6.102056	-4.526222	-9.132053	-6.384826	0.000000	-10.000000	-0.183333	19.883333	31.666666	1023.000000	1023.000000	2046.000000
23.700001	-0.043603	-25.769564	-6.114694	-4.341925	-8.971031	-6.341915	0.000000	-10.000000	-0.216667	21.350000	38.166668	1023.000000	1023.000000	2046.000000
23.719999	-0.042864	-25.332867	-6.068709	-4.185660	-8.812168	-6.266330	0.000000	-10.000000	-0.250000	22.516666	45.166668	1023.000000	1023.000000	2046.000000
23.740000	-0.041954	-24.794909	-6.046039	-4.090511	-8.613375	-6.044983	0.000000	-10.000000	-0.291667	23.650000	52.500000	1023.000000	1023.000000	2046.000000
23.760000	-0.041129	-24.307440	-5.944762	-3.955116	-8.498460	-5.909103	0.000000	-10.000000	-0.316667	24.800001	60.166668	1023.000000	1023.000000	2046.000000
23.780001	-0.040239	-23.781012	-5.766644	-3.879018	-8.383316	-5.752034	0.000000	-10.000000	-0.341667	25.633333	68.333336	1023.000000	1023.000000	2046.000000
23.799999	-0.039417	-23.295382	-5.665168	-3.714723	-8.209578	-5.705913	0.000000	-10.000000	-0.350000	26.233334	76.833336	1023.000000	1023.000000	2046.000000
23.820000	-0.038313	-22.643274	-5.549923	-3.557394	-7.945210	-5.590748	0.000000	-10.000000	-0.350000	26.366667	85.500000	1023.000000	1023.000000	2046.000000
23.840000	-0.037284	-22.034559	-5.450134	-3.592344	-7.623463	-5.368618	0.000000	-10.000000	-0.325000	26.333334	94.166664	1023.000000	1023.000000	2046.000000
23.860001	-0.036083	-21.325172	-5.259092	-3.659311	-7.292088	-5.114682	0.000000	-10.000000	-0.300000	25.600000	103.000000	1023.000000	1023.000000	2046.000000
23.879999	-0.034812	-20.573698	-5.074037	-3.665851	-7.004872	-4.828938	0.000000	-10.000000	-0.291667	24.983334	111.666664	1023.000000	1023.000000	2046.000000
23.900000	-0.033843	-20.000917	-4.878044	-3.686966	-6.752199	-4.683709	0.000000	-10.000000	-0.275000	24.683334	120.000000	1023.000000	1023.000000	2046.000000
23.920000	-0.033026	-19.518572	-4.743717	-3.647612	-6.496053	-4.631190	0.000000	-10.000000	-0.275000	24.500000	128.333328	1023.000000	1023.000000	2046.000000
23.940001	-0.032344	-19.115324	-4.652427	-3.585897	-6.260213	-4.616787	0.000000	-10.000000	-0.258333	24.450001	136.666672	1023.000000	1023.000000	2046.000000
23.959999	-0.031624	-18.689533	-4.549814	-3.639611	-6.043943	-4.456164	0.000000	-10.000000	-0.266667	23.916668	145.000000	1023.000000	1023.000000	2046.000000
23.980000	-0.030928	-18.278248	-4.380231	-3.627607	-5.923932	-4.346478	0.000000	-10.000000	-0.275000	24.350000	153.000000	1023.000000	1023.000000	2046.000000
24.000000	-0.030169	-17.829752	-4.123059	-3.613639	-5.900827	-4.192227	0.000000	-10.000000	-0.291667	24.550001	161.000000	1023.000000	1023.000000	2046.000000
24.020000	-0.029646	-17.520899	-3.981845	-3.582417	-5.812531	-4.144105	0.000000	-10.000000	-0.300000	25.100000	169.166672	1023.000000	1023.000000	2046.000000
24.040001	-0.029064	-17.176548	-3.878914	-3.529948	-5.674605	-4.093081	0.000000	-10.000000	-0.300000	25.466667	177.500000	1023.000000	1023.000000	2046.000000
24.059999	-0.028421	-16.796671	-3.818374	-3.481153	-5.480625	-4.016520	0.000000	-10.000000	-0.300000	25.683334	186.000000	1023.000000	1023.000000	2046.000000
24.080000	-0.027564	-16.290531	-3.729988	-3.471152	-5.259696	-3.829695	0.000000	-10.000000	-0.300000	25.900000	194.500000	1023.000000	1023.000000	2046.000000
24.100000	-0.026737	-15.801428	-3.595275	-3.416307	-5.118987	-3.670859	0.000000	-10.000000	-0.300000	25.933334	203.000000	1023.000000	1023.000000	2046.000000
24.120001	-0.025780	-15.236104	-3.434942	-3.374451	-4.931995	-3.494714	0.000000	-10.000000	-0.291667	25.900000	211.666672	1023.000000	1023.000000	2046.000000
24.139999	-0.024982	-14.764272	-3.324919	-3.235374	-4.769702	-3.434276	0.000000	-10.000000	-0.283333	25.750000	220.333328	1023.000000	1023.000000	2046.000000
24.160000	-0.023851	-14.096142	-3.203013	-3.128678	-4.506005	-3.258446	0.000000	-10.000000	-0.300000	25.350000	229.000000	1023.000000	1023.000000	2046.000000
24.180000	-0.022793	-13.470869	-3.060295	-3.010240	-4.298342	-3.101992	0.000000	-10.000000	-0.291667	25.133333	237.500000	1023.000000	1023.000000	2046.000000
24.200001	-0.021698	-12.823461	-2.927418	-2.918834	-4.093543	-2.883665	0.000000	-10.000000	-0.291667	25.200001	245.833328	1023.000000	1023.000000	2046.000000
24.219999	-0.020595	-12.171659	-2.794546	-2.810408	-3.849227	-2.717478	0.000000	-10.000000	-0.275000	25.433334	254.333328	1023.000000	1023.000000	2046.000000
24.240000	-0.019694	-11.639448	-2.671546	-2.742449	-3.636269	-2.589185	0.000000	-10.000000	-0.291667	25.650000	262.666656	1023.000000	1023.000000	2046.000000
24.260000	-0.018710	-11.057422	-2.615717	-2.548322	-3.373870	-2.519513	0.000000	-10.000000	-0.283333	25.583334	271.333344	1023.000000	1023.000000	2046.000000
24.280001	-0.017677	-10.446974	-2.469409	-2.476669	-3.209511	-2.291384	0.000000	-10.000000	-0.266667	25.466667	279.666656	1023.000000	1023.000000	2046.000000
24.299999	-0.016637	-9.832499	-2.377834	-2.380626	-2.942302	-2.131737	0.000000	-10.000000	-0.250000	25.283333	288.333344	1023.000000	1023.000000	2046.000000
24.320000	-0.015610	-9.225737	-2.185278	-2.250162	-2.845723	-1.944573	0.000000	-10.000000	-0.266667	25.200001	296.666656	1023.000000	1023.000000	2046.000000
24.340000	-0.014578	-8.615756	-2.002463	-2.218395	-2.678758	-1.716140	0.000000	-10.000000	-0.275000	25.016666	305.333344	1023.000000	1023.000000	2046.000000
24.360001	-0.013693	-8.092481	-1.938745	-2.090345	-2.418247	-1.645143	0.000000	-10.000000	-0.291667	24.866667	313.666656	1023.000000	1023.000000	2046.000000
24.379999	-0.012919	-7.635303	-1.948017	-1.960597	-2.157473	-1.569217	0.000000	-10.000000	-0.291667	24.800001	322.000000	1023.000000	1023.000000	2046.000000
24.400000	-0.011834	-6.993774	-1.821543	-1.866183	-1.936589	-1.369458	0.000000	-10.000000	-0.300000	24.633333	330.166656	1023.000000	1023.000000	2046.000000
24.420000	-0.010624	-6.279015	-1.680748	-1.794797	-1.662610	-1.140860	0.000000	-10.000000	-0.275000	24.400000	338.500000	1023.000000	1023.000000	2046.000000
24.440001	-0.009442	-5.580017	-1.455811	-1.636198	-1.489157	-0.998851	0.000000	-10.000000	-0.266667	24.083334	346.833344	1023.000000	1023.000000	2046.000000
24.459999	-0.008168	-4.827121	-1.288024	-1.548195	-1.192481	-0.798421	0.000000	-10.000000	-0.258333	23.766666	355.000000	1023.000000	1023.000000	2046.000000
24.480000	-0.007211	-4.261718	-1.216420	-1.414576	-0.902172	-0.728549	0.000000	-10.000000	-0.266667	23.549999	363.000000	1023.000000	1023.000000	2046.000000
24.500000	-0.006055	-3.578283	-1.163275	-1.318260	-0.576191	-0.520557	0.000000	-10.000000	-0.275000	23.616667	370.833344	1023.000000	1023.000000	2046.000000
24.520000	-0.004996	-2.952620	-0.946483	-1.253161	-0.399285	-0.353690	0.000000	-10.000000	-0.266667	24.050001	378.500000	1023.000000	1023.000000	2046.000000
24.540001	-0.003694	-2.183391	-0.708635	-1.176466	-0.234158	-0.064132	0.000000	-10.000000	-0.283333	24.216667	386.500000	1023.000000	1023.000000	2046.000000
24.559999	-0.002749	-1.624672	-0.574751	-1.011110	-0.081780	0.042969	0.000000	-10.000000	-0.283333	24.400000	394.666656	1023.000000	1023.000000	2046.000000
24.580000	-0.002233	-1.319756	-0.571561	-0.902255	0.064123	0.089937	0.000000	-10.000000	-0.283333	24.033333	403.000000	1023.000000	1023.000000	2046.000000
24.600000	-0.002568	-1.517547	-0.756420	-0.776917	0.083592	-0.067802	0.000000	-10.000000	-0.258333	23.600000	411.000000	1023.000000	1023.000000	2046.000000
24.620001	-0.003556	-2.101782	-0.770524	-0.818081	-0.294807	-0.218370	0.000000	-10.000000	-0.216667	22.733334	418.833344	1023.000000	1023.000000	2046.000000
24.639999	-0.004905	-2.898690	-0.868778	-0.954050	-0.644717	-0.431144	0.000000	-10.000000	-0.166667	21.800001	426.500000	1023.000000	1023.000000	2046.000000
24.660000	-0.006339	-3.746205	-0.929622	-1.088526	-1.075079	-0.652977	0.000000	-10.000000	-0.133333	20.933334	433.833344	1023.000000	1023.000000	2046.000000
24.680000	-0.007470	-4.414799	-1.045232	-1.178459	-1.361350	-0.829757	0.000000	-10.000000	-0.133333	19.883333	441.000000	1023.000000	1023.000000	2046.000000
24.700001	-0.007993	-4.723966	-1.164211	-1.216978	-1.444244	-0.898533	0.000000	-10.000000	-0.141667	19.416666	447.833344	1023.000000	1023.000000	2046.000000
24.719999	-0.008113	-4.794958	-1.235721	-1.148105	-1.441269	-0.969864	0.000000	-10.000000	-0.133333	18.850000	454.500000	1023.000000	1023.000000	2046.000000
24.740000	-0.007904	-4.671320	-1.275174	-1.086630	-1.406268	-0.903248	0.000000	-10.000000	-0.108333	18.549999	461.000000	1023.000000	1023.000000	2046.000000
24.760000	-0.007495	-4.429686	-1.256003	-1.006107	-1.369233	-0.798342	0.000000	-10.000000	-0.100000	17.883333	467.333344	1023.000000	1023.000000	2046.000000
24.780001	-0.007007	-4.140864	-1.156699	-0.863506	-1.370127	-0.750531	0.000000	-10.000000	-0.083333	17.433334	473.500000	1023.000000	1023.000000	2046.000000
24.799999	-0.006469	-3.823039	-1.061885	-0.700184	-1.316131	-0.744839	0.000000	-10.000000	-0.075000	16.816668	479.166656	1023.000000	1023.000000	2046.000000
24.820000	-0.006033	-3.565715	-1.025138	-0.534364	-1.242626	-0.763587	0.000000	-10.000000	-0.050000	16.233334	484.833344	1023.000000	1023.000000	2046.000000
24.840000	-0.005272	-3.115593	-0.945503	-0.376942	-1.154741	-0.638408	0.000000	-10.000000	-0.033333	15.550000	490.166656	1023.000000	1023.000000	2046.000000
24.860001	-0.004523	-2.673292	-0.798510	-0.249124	-1.082199	-0.543460	0.000000	-10.000000	-0.016667	14.483334	495.666656	1023.000000	1023.000000	2046.000000
24.879999	-0.004083	-2.413028	-0.744478	-0.132724	-1.039895	-0.495932	0.000000	-10.000000	-0.008333	13.233334	500.666656	1023.000000	1023.000000	2046.000000
24.900000	-0.003538	-2.090890	-0.657569	-0.114620	-0.900194	-0.418507	0.000000	-10.000000	-0.008333	11.883333	505.500000	1023.000000	1023.000000	2046.000000
24.920000	-0.002995	-1.769792	-0.616460	-0.061587	-0.723172	-0.368573	0.000000	-10.000000	0.025000	9.966667	509.666656	1023.000000	1023.000000	2046.000000
24.940001	-0.002349	-1.388177	-0.476891	-0.102341	-0.583918	-0.225026	0.000000	-10.000000	0.058333	6.733334	513.333313	1023.000000	1023.000000	2046.000000
24.959999	-0.002008	-1.186856	-0.367785	-0.178650	-0.545677	-0.094744	0.000000	-10.000000	0.091667	2.150000	516.000000	1023.000000	1023.000000	2046.000000
24.980000	-0.001966	-1.161858	-0.349686	-0.139036	-0.489343	-0.183793	0.000000	-10.000000	0.116667	-1.583333	517.500000	1023.000000	1023.000000	2046.000000
25.000000	-0.001992	-1.177474	-0.462038	-0.245296	-0.330887	-0.139254	0.000000	-10.000000	0.133333	-4.833333	518.000000	1023.000000	1023.000000	2046.000000
25.020000	-0.002199	-1.299725	-0.497539	-0.253190	-0.330083	-0.218913	0.000000	-10.000000	0.150000	-7.200000	518.000000	1023.000000	1023.000000	2046.000000
25.040001	-0.002418	-1.428815	-0.421035	-0.282833	-0.492620	-0.232327	0.000000	-10.000000	0.166667	-9.916667	518.000000	1023.000000	1023.000000	2046.000000
25.059999	-0.002743	-1.621313	-0.320126	-0.348304	-0.678656	-0.274227	0.000000	-10.000000	0.200000	-11.800000	518.000000	1023.000000	1023.000000	2046.000000
25.080000	-0.003392	-2.004608	-0.389006	-0.435801	-0.793518	-0.386283	0.000000	-10.000000	0.233333	-13.216667	518.000000	1023.000000	1023.000000	2046.000000
25.100000	-0.003955	-2.337652	-0.475269	-0.536567	-0.827348	-0.498468	0.000000	-10.000000	0.250000	-14.216667	510.833344	1023.000000	1023.000000	2046.000000
25.120001	-0.004497	-2.657858	-0.501770	-0.594982	-0.964121	-0.596984	0.000000	-10.000000	0.266667	-15.150001	502.000000	1023.000000	1023.000000	2046.000000
25.139999	-0.004988	-2.947931	-0.460795	-0.676546	-1.183347	-0.627243	0.000000	-10.000000	0.283333	-16.066666	491.333344	1023.000000	1023.000000	2046.000000
25.160000	-0.005496	-3.248170	-0.449995	-0.740009	-1.355213	-0.702953	0.000000	-10.000000	0.333333	-17.166666	486.000000	1023.000000	1023.000000	2046.000000
25.180000	-0.006275	-3.708513	-0.563071	-0.766491	-1.453782	-0.925170	0.000000	-10.000000	0.366667	-18.283333	480.333344	1023.000000	1023.000000	2046.000000
25.200001	-0.006863	-4.056239	-0.736707	-0.935183	-1.438177	-0.946173	0.000000	-10.000000	0.400000	-19.250000	474.166656	1023.000000	1023.000000	2046.000000
25.219999	-0.007415	-4.382351	-0.815468	-1.029272	-1.546164	-0.991447	0.000000	-10.000000	0.416667	-20.216667	467.666656	1023.000000	1023.000000	2046.000000
25.240000	-0.007779	-4.597571	-0.763183	-1.062009	-1.757716	-1.014663	0.000000	-10.000000	0.433333	-21.133333	460.833344	1023.000000	1023.000000	2046.000000
25.260000	-0.008200	-4.846351	-0.767875	-1.041091	-1.902038	-1.135346	0.000000	-10.000000	0.466667	-22.050001	453.833344	1023.000000	1023.000000	2046.000000
25.280001	-0.008702	-5.142640	-0.801423	-1.068368	-2.046683	-1.226166	0.000000	-10.000000	0.500000	-22.900002	446.500000	1023.000000	1023.000000	2046.000000
25.299999	-0.009311	-5.502892	-0.906887	-1.184650	-2.106491	-1.304865	0.000000	-10.000000	0.533333	-23.533335	438.833344	1023.000000	1023.000000	2046.000000
25.320000	-0.009991	-5.904746	-1.032746	-1.196857	-2.233471	-1.441672	0.000000	-10.000000	0.550000	-24.033335	431.000000	1023.000000	1023.000000	2046.000000
25.340000	-0.010567	-6.244898	-1.061564	-1.210685	-2.438704	-1.533945	0.000000	-10.000000	0.558333	-24.383333	423.000000	1023.000000	1023.000000	2046.000000
25.360001	-0.011187	-6.611476	-1.134285	-1.270530	-2.599207	-1.607454	0.000000	-10.000000	0.558333	-24.816668	414.833344	1023.000000	1023.000000	2046.000000
25.379999	-0.011732	-6.933443	-1.157995	-1.292832	-2.766328	-1.716288	0.000000	-10.000000	0.575000	-25.200001	406.500000	1023.000000	1023.000000	2046.000000
25.400000	-0.012383	-7.318061	-1.194937	-1.347124	-2.921115	-1.854886	0.000000	-10.000000	0.600000	-25.650002	398.166656	1023.000000	1023.000000	2046.000000
25.420000	-0.013017	-7.693208	-1.325330	-1.467368	-2.946313	-1.954198	0.000000	-10.000000	0.616667	-26.116667	389.666656	1023.000000	1023.000000	2046.000000
25.440001	-0.013632	-8.056670	-1.389255	-1.486164	-3.097796	-2.083455	0.000000	-10.000000	0.625000	-26.650002	381.000000	1023.000000	1023.000000	2046.000000
25.459999	-0.014271	-8.434427	-1.429795	-1.531244	-3.303618	-2.169770	0.000000	-10.000000	0.633333	-27.066668	372.000000	1023.000000	1023.000000	2046.000000
25.480000	-0.014972	-8.848449	-1.482320	-1.552373	-3.512289	-2.301467	0.000000	-10.000000	0.658333	-27.366667	363.000000	1023.000000	1023.000000	2046.000000
25.500000	-0.015392	-9.096918	-1.535938	-1.633602	-3.534747	-2.392632	0.000000	-10.000000	0.675000	-27.566668	353.833344	1023.000000	1023.000000	2046.000000
25.520000	-0.015761	-9.314662	-1.644657	-1.654538	-3.487863	-2.527605	0.000000	-10.000000	0.675000	-27.683334	344.666656	1023.000000	1023.000000	2046.000000
25.540001	-0.015790	-9.331789	-1.684616	-1.746743	-3.427951	-2.472479	0.000000	-10.000000	0.683333	-27.733334	335.333344	1023.000000	1023.000000	2046.000000
25.559999	-0.016101	-9.515816	-1.713430	-1.753702	-3.512610	-2.536074	0.000000	-10.000000	0.683333	-27.700001	326.000000	1023.000000	1023.000000	2046.000000
25.580000	-0.016457	-9.725831	-1.682700	-1.738626	-3.704194	-2.600312	0.000000	-10.000000	0.691667	-27.516666	316.666656	1023.000000	1023.000000	2046.000000
25.600000	-0.016813	-9.936300	-1.726333	-1.779645	-3.773327	-2.656994	0.000000	-10.000000	0.683333	-27.466667	307.500000	1023.000000	1023.000000	2046.000000
25.620001	-0.017308	-10.229125	-1.835226	-1.812908	-3.822551	-2.758440	0.000000	-10.000000	0.691667	-27.566668	298.500000	1023.000000	1023.000000	2046.000000
25.639999	-0.017784	-10.510502	-1.942764	-1.851722	-3.862140	-2.853876	0.000000	-10.000000	0.683333	-27.716667	289.333344	1023.000000	1023.000000	2046.000000
25.660000	-0.018542	-10.958062	-2.017421	-1.868372	-4.074624	-2.997645	0.000000	-10.000000	0.691667	-27.666668	280.000000	1023.000000	1023.000000	2046.000000
25.680000	-0.019968	-11.801244	-2.225334	-1.894860	-4.448253	-3.232796	0.000000	-10.000000	0.691667	-27.600000	270.666656	1023.000000	1023.000000	2046.000000
25.700001	-0.021984	-12.992362	-2.414651	-2.022253	-4.966235	-3.589223	0.000000	-10.000000	0.700000	-27.433334	261.500000	1023.000000	1023.000000	2046.000000
25.719999	-0.024474	-14.464057	-2.681762	-2.314664	-5.465521	-4.002109	0.000000	-10.000000	0.700000	-27.316668	252.500000	1023.000000	1023.000000	2046.000000
25.740000	-0.027315	-16.143015	-3.026207	-2.572903	-6.026052	-4.517854	0.000000	-10.000000	0.700000	-27.133333	246.500000	1023.000000	1023.000000	2046.000000
25.760000	-0.029686	-17.544647	-3.395321	-2.834855	-6.461100	-4.853371	0.000000	-10.000000	0.683333	-26.966667	237.333328	1023.000000	1023.000000	2046.000000
25.780001	-0.031667	-18.715387	-3.712595	-2.950650	-6.886408	-5.165734	0.000000	-10.000000	0.666667	-26.700001	228.166672	1023.000000	1023.000000	2046.000000
25.799999	-0.032919	-19.454943	-3.911654	-3.032000	-7.225651	-5.285637	0.000000	-10.000000	0.633333	-26.466667	216.166672	1023.000000	1023.000000	2046.000000
25.820000	-0.033939	-20.057861	-4.065418	-3.065859	-7.503928	-5.422655	0.000000	-10.000000	0.616667	-26.300001	207.333328	1023.000000	1023.000000	2046.000000
25.840000	-0.034654	-20.480804	-4.183643	-3.086767	-7.650267	-5.560127	0.000000	-10.000000	0.591667	-26.200001	198.666672	1023.000000	1023.000000	2046.000000
25.860001	-0.035435	-20.941833	-4.373925	-3.144939	-7.789336	-5.633633	0.000000	-10.000000	0.575000	-25.816668	189.833328	1023.000000	1023.000000	2046.000000
25.879999	-0.036005	-21.278885	-4.540839	-3.132699	-7.903302	-5.702045	0.000000	-10.000000	0.550000	-25.366667	181.333328	1023.000000	1023.000000	2046.000000
25.900000	-0.036594	-21.627041	-4.644194	-3.030409	-8.132960	-5.819477	0.000000	-10.000000	0.541667	-24.883333	172.666672	1023.000000	1023.000000	2046.000000
25.920000	-0.036946	-21.835051	-4.628088	-2.936619	-8.364151	-5.906192	0.000000	-10.000000	0.533333	-24.383333	164.333328	1023.000000	1023.000000	2046.000000
25.940001	-0.037181	-21.974052	-4.739421	-2.928514	-8.371419	-5.934698	0.000000	-10.000000	0.516667	-23.783335	156.000000	1023.000000	1023.000000	2046.000000
25.959999	-0.037604	-22.223677	-4.785982	-2.944286	-8.473514	-6.019895	0.000000	-10.000000	0.483333	-23.216667	148.166672	1023.000000	1023.000000	2046.000000
25.980000	-0.037686	-22.272625	-4.816879	-2.963912	-8.474438	-6.017395	0.000000	-10.000000	0.450000	-22.650002	140.500000	1023.000000	1023.000000	2046.000000
26.000000	-0.037968	-22.438869	-4.832616	-3.027930	-8.568784	-6.009540	0.000000	-10.000000	0.441667	-22.366667	133.000000	1023.000000	1023.000000	2046.000000
26.020000	-0.038183	-22.566181	-4.840590	-3.147520	-8.597117	-5.980953	0.000000	-10.000000	0.441667	-22.483334	125.500000	1023.000000	1023.000000	2046.000000
26.040001	-0.038258	-22.610224	-4.800828	-3.341208	-8.544827	-5.923361	0.000000	-10.000000	0.450000	-22.866667	117.833336	1023.000000	1023.000000	2046.000000
26.059999	-0.038506	-22.756931	-4.868354	-3.462106	-8.517627	-5.908845	0.000000	-10.000000	0.450000	-23.000000	110.333336	1023.000000	1023.000000	2046.000000
26.080000	-0.038956	-23.023186	-4.936270	-3.578868	-8.563442	-5.944604	0.000000	-10.000000	0.450000	-22.900000	102.666664	1023.000000	1023.000000	2046.000000
26.100000	-0.039544	-23.370253	-5.043689	-3.671977	-8.663605	-5.990981	0.000000	-10.000000	0.450000	-22.683334	95.166664	1023.000000	1023.000000	2046.000000
26.120001	-0.040069	-23.680801	-5.126493	-3.689933	-8.783168	-6.081208	0.000000	-10.000000	0.450000	-22.516666	87.500000	1023.000000	1023.000000	2046.000000
26.139999	-0.040711	-24.060265	-5.104128	-3.850855	-8.938448	-6.166834	0.000000	-10.000000	0.441667	-22.116667	80.000000	1023.000000	1023.000000	2046.000000
26.160000	-0.041097	-24.288570	-5.082173	-3.986367	-9.016178	-6.203853	0.000000	-10.000000	0.425000	-21.516666	72.666664	1023.000000	1023.000000	2046.000000
26.180000	-0.041784	-24.694624	-5.102241	-4.048657	-9.156443	-6.387283	0.000000	-10.000000	0.408333	-20.883333	65.500000	1023.000000	1023.000000	2046.000000
26.200001	-0.042277	-24.985607	-5.097958	-4.202135	-9.305683	-6.379831	0.000000	-10.000000	0.391667	-20.100000	58.500000	1023.000000	1023.000000	2046.000000
26.219999	-0.042843	-25.319983	-5.141523	-4.244047	-9.458517	-6.475894	0.000000	-10.000000	0.383333	-19.500000	51.833332	1023.000000	1023.000000	2046.000000
26.240000	-0.043367	-25.630119	-5.227710	-4.300424	-9.560119	-6.541868	0.000000	-10.000000	0.366667	-18.800001	45.166668	1023.000000	1023.000000	2046.000000
26.260000	-0.043736	-25.847990	-5.260024	-4.371594	-9.641084	-6.575289	0.000000	-10.000000	0.350000	-18.266666	38.833332	1023.000000	1023.000000	2046.000000
26.280001	-0.043953	-25.976171	-5.351964	-4.425251	-9.548504	-6.650452	0.000000	-10.000000	0.325000	-17.550001	32.500000	1023.000000	1023.000000	2046.000000
26.299999	-0.044233	-26.141636	-5.388528	-4.504380	-9.598627	-6.650100	0.000000	-10.000000	0.300000	-17.083334	26.833334	1023.000000	1023.000000	2046.000000
26.320000	-0.044300	-26.181190	-5.417405	-4.573529	-9.579549	-6.610707	0.000000	-10.000000	0.291667	-16.400002	21.166666	1023.000000	1023.000000	2046.000000
26.340000	-0.044364	-26.219286	-5.359592	-4.577762	-9.694209	-6.587723	0.000000	-10.000000	0.283333	-15.916667	15.833333	1023.000000	1023.000000	2046.000000
26.360001	-0.044455	-26.272757	-5.379935	-4.597554	-9.725911	-6.569358	0.000000	-10.000000	0.275000	-15.233334	10.500000	1023.000000	1023.000000	2046.000000
26.379999	-0.044591	-26.353308	-5.413168	-4.556241	-9.725333	-6.658566	0.000000	-10.000000	0.250000	-14.600000	5.666667	1023.000000	1023.000000	2046.000000
26.400000	-0.044636	-26.380062	-5.426346	-4.590142	-9.696660	-6.666914	0.000000	-10.000000	0.216667	-13.716667	1.166667	1023.000000	1023.000000	2046.000000
26.420000	-0.044843	-26.502247	-5.443364	-4.580991	-9.731441	-6.746451	0.000000	-10.000000	0.183333	-12.750000	-3.000000	1023.000000	1023.000000	2046.000000
26.440001	-0.044742	-26.442762	-5.415823	-4.638853	-9.756900	-6.631186	0.000000	-10.000000	0.158333	-11.916667	-7.000000	1023.000000	1023.000000	2046.000000
26.459999	-0.044907	-26.540321	-5.494291	-4.568265	-9.754683	-6.723081	0.000000	-10.000000	0.150000	-11.083333	-11.000000	1023.000000	1023.000000	2046.000000
26.480000	-0.044843	-26.502190	-5.474846	-4.572234	-9.765225	-6.689885	0.000000	-10.000000	0.141667	-10.200000	-14.833333	1023.000000	1023.000000	2046.000000
26.500000	-0.044635	-26.379297	-5.412927	-4.574183	-9.719587	-6.672599	0.000000	-10.000000	0.133333	-9.016666	-18.333334	1023.000000	1023.000000	2046.000000
26.520000	-0.044528	-26.315878	-5.430045	-4.620694	-9.621360	-6.643781	0.000000	-10.000000	0.116667	-7.800000	-21.500000	1023.000000	1023.000000	2046.000000
26.540001	-0.044419	-26.251404	-5.411743	-4.640148	-9.606483	-6.593030	0.000000	-10.000000	0.108333	-6.483334	-24.166666	1023.000000	1023.000000	2046.000000
26.559999	-0.044297	-26.179626	-5.386798	-4.601314	-9.575992	-6.615523	0.000000	-10.000000	0.100000	-5.133333	-26.500000	1023.000000	1023.000000	2046.000000
26.580000	-0.043994	-26.000641	-5.381970	-4.624648	-9.476547	-6.517475	0.000000	-10.000000	0.091667	-3.483333	-28.166666	1023.000000	1023.000000	2046.000000
26.600000	-0.043897	-25.943289	-5.421438	-4.602415	-9.398194	-6.521243	0.000000	-10.000000	0.083333	-1.766667	-29.333334	1023.000000	1023.000000	2046.000000
26.620001	-0.043415	-25.658207	-5.338561	-4.555791	-9.289316	-6.474539	0.000000	-10.000000	0.075000	-0.166667	-29.833334	1023.000000	1023.000000	2046.000000
26.639999	-0.042822	-25.307806	-5.269639	-4.528906	-9.091169	-6.418091	0.000000	-10.000000	0.058333	1.483333	-30.000000	1023.000000	1023.000000	2046.000000
26.660000	-0.042241	-24.964474	-5.227298	-4.502941	-8.894464	-6.339770	0.000000	-10.000000	0.041667	3.416667	-30.000000	1023.000000	1023.000000	2046.000000
26.680000	-0.041520	-24.538095	-5.116783	-4.451311	-8.747273	-6.222728	0.000000	-10.000000	0.016667	5.933333	-30.000000	1023.000000	1023.000000	2046.000000
26.700001	-0.041073	-24.274189	-5.054243	-4.473354	-8.594790	-6.151801	0.000000	-10.000000	0.008333	8.450001	-30.000000	1023.000000	1023.000000	2046.000000
26.719999	-0.040353	-23.848482	-5.001045	-4.460598	-8.369915	-6.016923	0.000000	-10.000000	-0.008333	10.733334	-30.000000	1023.000000	1023.000000	2046.000000
26.740000	-0.039741	-23.487175	-4.919085	-4.343428	-8.246110	-5.978552	0.000000	-10.000000	-0.025000	12.766667	-30.000000	1023.000000	1023.000000	2046.000000
26.760000	-0.039131	-23.126333	-4.858784	-4.232069	-8.147726	-5.887756	0.000000	-10.000000	-0.050000	14.483334	-30.000000	1023.000000	1023.000000	2046.000000
26.780001	-0.038392	-22.689959	-4.850353	-4.116377	-7.916900	-5.806328	0.000000	-10.000000	-0.083333	16.050001	-12.333333	1023.000000	1023.000000	2046.000000
26.799999	-0.038136	-22.538387	-4.918045	-4.090908	-7.793840	-5.735594	0.000000	-10.000000	-0.125000	17.500000	6.500000	1023.000000	1023.000000	2046.000000
26.820000	-0.038559	-22.788603	-4.993412	-4.123495	-7.878330	-5.793367	0.000000	-10.000000	-0.166667	18.983334	27.500000	1023.000000	1023.000000	2046.000000
26.840000	-0.040144	-23.725300	-5.227419	-4.291823	-8.163519	-6.042539	0.000000	-10.000000	-0.191667	20.083334	33.000000	1023.000000	1023.000000	2046.000000
26.860001	-0.041652	-24.616611	-5.380776	-4.501268	-8.536886	-6.197681	0.000000	-10.000000	-0.200000	20.916666	39.666668	1023.000000	1023.000000	2046.000000
26.879999	-0.042717	-25.245893	-5.647128	-4.613540	-8.626909	-6.358316	0.000000	-10.000000	-0.200000	21.366667	46.500000	1023.000000	1023.000000	2046.000000
26.900000	-0.043138	-25.494709	-5.706554	-4.657758	-8.745617	-6.384780	0.000000	-10.000000	-0.200000	21.900000	53.666668	1023.000000	1023.000000	2046.000000
26.920000	-0.043178	-25.517920	-5.827648	-4.634212	-8.681177	-6.374882	0.000000	-10.000000	-0.200000	22.033333	60.833332	1023.000000	1023.000000	2046.000000
26.940001	-0.042852	-25.325539	-5.844764	-4.581264	-8.593448	-6.306064	0.000000	-10.000000	-0.216667	22.250000	68.166664	1023.000000	1023.000000	2046.000000
26.959999	-0.042314	-25.007837	-5.881044	-4.485840	-8.408421	-6.232532	0.000000	-10.000000	-0.225000	22.416666	75.500000	1023.000000	1023.000000	2046.000000
26.980000	-0.041693	-24.640711	-5.798913	-4.423421	-8.332170	-6.086205	0.000000	-10.000000	-0.258333	22.866667	83.000000	1023.000000	1023.000000	2046.000000
27.000000	-0.040886	-24.163691	-5.693737	-4.234162	-8.235314	-6.000477	0.000000	-10.000000	-0.266667	23.250000	90.500000	1023.000000	1023.000000	2046.000000
27.020000	-0.040129	-23.716492	-5.651032	-4.114143	-8.104274	-5.847043	0.000000	-10.000000	-0.300000	23.716667	98.166664	1023.000000	1023.000000	2046.000000
27.040001	-0.039240	-23.190895	-5.593464	-3.970601	-7.900228	-5.726601	0.000000	-10.000000	-0.316667	24.266666	106.000000	1023.000000	1023.000000	2046.000000
27.059999	-0.038454	-22.726112	-5.472167	-3.827464	-7.783498	-5.642984	0.000000	-10.000000	-0.325000	24.866667	114.000000	1023.000000	1023.000000	2046.000000
27.080000	-0.037503	-22.164175	-5.372532	-3.717211	-7.572947	-5.501485	0.000000	-10.000000	-0.325000	25.266666	122.333336	1023.000000	1023.000000	2046.000000
27.100000	-0.036330	-21.471167	-5.236561	-3.561014	-7.330062	-5.343531	0.000000	-10.000000	-0.325000	25.383333	130.666672	1023.000000	1023.000000	2046.000000
27.120001	-0.035128	-20.760584	-5.048797	-3.564059	-7.060794	-5.086935	0.000000	-10.000000	-0.325000	25.250000	139.333328	1023.000000	1023.000000	2046.000000
27.139999	-0.034059	-20.129005	-4.933289	-3.604249	-6.722481	-4.868986	0.000000	-10.000000	-0.300000	24.633333	147.666672	1023.000000	1023.000000	2046.000000
27.160000	-0.033067	-19.542810	-4.789721	-3.594936	-6.444710	-4.713443	0.000000	-10.000000	-0.275000	24.016666	156.000000	1023.000000	1023.000000	2046.000000
27.180000	-0.032101	-18.971441	-4.616511	-3.567559	-6.211905	-4.575468	0.000000	-10.000000	-0.258333	23.416666	164.000000	1023.000000	1023.000000	2046.000000
27.200001	-0.031158	-18.414120	-4.471300	-3.546426	-5.938085	-4.458309	0.000000	-10.000000	-0.258333	23.250000	172.000000	1023.000000	1023.000000	2046.000000
27.219999	-0.030283	-17.897144	-4.272802	-3.561783	-5.788858	-4.273701	0.000000	-10.000000	-0.250000	22.983334	180.000000	1023.000000	1023.000000	2046.000000
27.240000	-0.029515	-17.443155	-4.118661	-3.579244	-5.596611	-4.148639	0.000000	-10.000000	-0.241667	22.816668	187.666672	1023.000000	1023.000000	2046.000000
27.260000	-0.029010	-17.144989	-3.976101	-3.597100	-5.470226	-4.101562	0.000000	-10.000000	-0.250000	22.933334	195.333328	1023.000000	1023.000000	2046.000000
27.280001	-0.028429	-16.801292	-3.849972	-3.529196	-5.359516	-4.062609	0.000000	-10.000000	-0.266667	23.433334	202.833328	1023.000000	1023.000000	2046.000000
27.299999	-0.027774	-16.414200	-3.725878	-3.467504	-5.238133	-3.982686	0.000000	-10.000000	-0.291667	23.933334	210.500000	1023.000000	1023.000000	2046.000000
27.320000	-0.027165	-16.054447	-3.583146	-3.444097	-5.138913	-3.888293	0.000000	-10.000000	-0.308333	24.433334	218.500000	1023.000000	1023.000000	2046.000000
27.340000	-0.026387	-15.594668	-3.483423	-3.333725	-4.949524	-3.827996	0.000000	-10.000000	-0.325000	24.850000	226.666672	1023.000000	1023.000000	2046.000000
27.360001	-0.025701	-15.189349	-3.383506	-3.361778	-4.808586	-3.635479	0.000000	-10.000000	-0.341667	25.183334	235.000000	1023.000000	1023.000000	2046.000000
27.379999	-0.024847	-14.684739	-3.235329	-3.370583	-4.633048	-3.445779	0.000000	-10.000000	-0.333333	25.350000	243.333328	1023.000000	1023.000000	2046.000000
27.400000	-0.023898	-14.123499	-3.130116	-3.325440	-4.401541	-3.266402	0.000000	-10.000000	-0.333333	25.333334	251.666672	1023.000000	1023.000000	2046.000000
27.420000	-0.022982	-13.582466	-3.074860	-3.234232	-4.136052	-3.137323	0.000000	-10.000000	-0.316667	25.233334	260.166656	1023.000000	1023.000000	2046.000000
27.440001	-0.021924	-12.956801	-2.935488	-3.127404	-3.940214	-2.953695	0.000000	-10.000000	-0.333333	25.416666	268.500000	1023.000000	1023.000000	2046.000000
27.459999	-0.020802	-12.294191	-2.819614	-2.969552	-3.719760	-2.785266	0.000000	-10.000000	-0.316667	25.450001	277.000000	1023.000000	1023.000000	2046.000000
27.480000	-0.019830	-11.719312	-2.661716	-2.858414	-3.551495	-2.647687	0.000000	-10.000000	-0.316667	25.666666	285.500000	1023.000000	1023.000000	2046.000000
27.500000	-0.018743	-11.076851	-2.539905	-2.749272	-3.318340	-2.469334	0.000000	-10.000000	-0.300000	25.583334	294.000000	1023.000000	1023.000000	2046.000000
27.520000	-0.017578	-10.388325	-2.323060	-2.671684	-3.131707	-2.261874	0.000000	-10.000000	-0.308333	25.533333	302.500000	1023.000000	1023.000000	2046.000000
27.540001	-0.016512	-9.758640	-2.267354	-2.592306	-2.838747	-2.060232	0.000000	-10.000000	-0.308333	25.299999	311.166656	1023.000000	1023.000000	2046.000000
27.559999	-0.015645	-9.246126	-2.189057	-2.449087	-2.662691	-1.945293	0.000000	-10.000000	-0.291667	25.049999	319.666656	1023.000000	1023.000000	2046.000000
27.580000	-0.014570	-8.610587	-2.067093	-2.336610	-2.464260	-1.742623	0.000000	-10.000000	-0.266667	24.850000	328.000000	1023.000000	1023.000000	2046.000000
27.600000	-0.013642	-8.062225	-1.897573	-2.170070	-2.312221	-1.682362	0.000000	-10.000000	-0.266667	24.750000	336.333344	1023.000000	1023.000000	2046.000000
27.620001	-0.012520	-7.399212	-1.757015	-2.065247	-2.069587	-1.507364	0.000000	-10.000000	-0.258333	24.466667	344.666656	1023.000000	1023.000000	2046.000000
27.639999	-0.011543	-6.822055	-1.654349	-2.089220	-1.822023	-1.256464	0.000000	-10.000000	-0.258333	23.950001	353.000000	1023.000000	1023.000000	2046.000000
27.660000	-0.010626	-6.280261	-1.576650	-1.906055	-1.614443	-1.183112	0.000000	-10.000000	-0.241667	23.783335	361.000000	1023.000000	1023.000000	2046.000000
27.680000	-0.009716	-5.742077	-1.495421	-1.793919	-1.411265	-1.041472	0.000000	-10.000000	-0.250000	23.450001	369.000000	1023.000000	1023.000000	2046.000000
27.700001	-0.008571	-5.065380	-1.296951	-1.759375	-1.167624	-0.841429	0.000000	-10.000000	-0.250000	23.366667	377.000000	1023.000000	1023.000000	2046.000000
27.719999	-0.007301	-4.314784	-1.117827	-1.645801	-0.872409	-0.678747	0.000000	-10.000000	-0.233333	22.983334	384.666656	1023.000000	1023.000000	2046.000000
27.740000	-0.006140	-3.628895	-0.993333	-1.523114	-0.589734	-0.522713	0.000000	-10.000000	-0.216667	22.950001	389.666656	1023.000000	1023.000000	2046.000000
27.760000	-0.005141	-3.038296	-0.888014	-1.383988	-0.351756	-0.414537	0.000000	-10.000000	-0.191667	22.400002	397.166656	1023.000000	1023.000000	2046.000000
27.780001	-0.004124	-2.437092	-0.707153	-1.284122	-0.192643	-0.253174	0.000000	-10.000000	-0.183333	22.066668	404.833344	1023.000000	1023.000000	2046.000000
27.799999	-0.003223	-1.904818	-0.593062	-1.244682	0.054212	-0.121287	0.000000	-10.000000	-0.158333	21.266668	414.833344	1023.000000	1023.000000	2046.000000
27.820000	-0.002215	-1.309332	-0.444524	-1.205047	0.292973	0.047266	0.000000	-10.000000	-0.133333	20.933334	422.000000	1023.000000	1023.000000	2046.000000
27.840000	-0.001536	-0.908026	-0.365121	-1.094960	0.380359	0.171697	0.000000	-10.000000	-0.125000	20.050001	429.000000	1023.000000	1023.000000	2046.000000
27.860001	-0.001049	-0.620194	-0.323470	-0.962825	0.437840	0.228260	0.000000	-10.000000	-0.116667	19.350000	435.833344	1023.000000	1023.000000	2046.000000
27.879999	-0.001400	-0.827518	-0.377053	-0.885054	0.313815	0.120774	0.000000	-10.000000	-0.125000	18.533335	442.333344	1023.000000	1023.000000	2046.000000
27.900000	-0.002554	-1.509417	-0.497409	-0.992273	0.076741	-0.096477	0.000000	-10.000000	-0.108333	18.083334	448.500000	1023.000000	1023.000000	2046.000000
27.920000	-0.004266	-2.521341	-0.644203	-1.184347	-0.330711	-0.362079	0.000000	-10.000000	-0.091667	17.633333	454.500000	1023.000000	1023.000000	2046.000000
27.940001	-0.005798	-3.426908	-0.800401	-1.250651	-0.706104	-0.669751	0.000000	-10.000000	-0.075000	17.150000	460.500000	1023.000000	1023.000000	2046.000000
27.959999	-0.006941	-4.102269	-0.879401	-1.312401	-1.034443	-0.876024	0.000000	-10.000000	-0.058333	16.833334	466.500000	1023.000000	1023.000000	2046.000000
27.980000	-0.007573	-4.475814	-1.005424	-1.348423	-1.138503	-0.983464	0.000000	-10.000000	-0.058333	16.633333	472.166656	1023.000000	1023.000000	2046.000000
28.000000	-0.007711	-4.557223	-1.116108	-1.409258	-1.120312	-0.911546	0.000000	-10.000000	-0.050000	16.366667	477.833344	1023.000000	1023.000000	2046.000000
28.020000	-0.007752	-4.581444	-1.138407	-1.287658	-1.188687	-0.966692	0.000000	-10.000000	-0.033333	15.750000	483.333344	1023.000000	1023.000000	2046.000000
28.040001	-0.007505	-4.435647	-1.091449	-1.208072	-1.201466	-0.934660	0.000000	-10.000000	-0.016667	15.150001	488.833344	1023.000000	1023.000000	2046.000000
28.059999	-0.007082	-4.185661	-1.014812	-1.067455	-1.200658	-0.902737	0.000000	-10.000000	0.000000	14.150001	495.666656	1023.000000	1023.000000	2046.000000
28.080000	-0.006703	-3.961535	-0.948542	-0.899856	-1.183781	-0.929356	0.000000	-10.000000	0.000000	13.300000	500.666656	1023.000000	1023.000000	2046.000000
28.100000	-0.006287	-3.715590	-0.944181	-0.837350	-1.104527	-0.829532	0.000000	-10.000000	0.000000	12.033334	505.333344	1023.000000	1023.000000	2046.000000
28.120001	-0.005905	-3.489661	-0.903294	-0.621404	-1.124859	-0.840104	0.000000	-10.000000	0.008333	10.750000	508.000000	1023.000000	1023.000000	2046.000000
28.139999	-0.005496	-3.247940	-0.752891	-0.519290	-1.142239	-0.833521	0.000000	-10.000000	0.025000	8.733334	511.833344	1023.000000	1023.000000	2046.000000
28.160000	-0.005197	-3.071152	-0.735678	-0.451042	-1.070754	-0.813678	0.000000	-10.000000	0.050000	6.283333	515.000000	1023.000000	1023.000000	2046.000000
28.180000	-0.004869	-2.877620	-0.715509	-0.409670	-0.978407	-0.774033	0.000000	-10.000000	0.075000	2.583333	517.500000	1023.000000	1023.000000	2046.000000
28.200001	-0.004700	-2.777632	-0.691003	-0.431576	-0.942975	-0.712079	0.000000	-10.000000	0.108333	-1.250000	519.000000	1023.000000	1023.000000	2046.000000
28.219999	-0.004544	-2.685724	-0.568288	-0.489466	-0.936343	-0.691625	0.000000	-10.000000	0.133333	-6.016667	519.833313	1023.000000	1023.000000	2046.000000
28.240000	-0.004516	-2.668907	-0.519003	-0.582373	-0.921434	-0.646097	0.000000	-10.000000	0.191667	-9.983334	520.000000	1023.000000	1023.000000	2046.000000
28.260000	-0.004687	-2.769890	-0.559992	-0.686842	-0.888082	-0.634974	0.000000	-10.000000	0.241667	-13.750000	520.000000	1023.000000	1023.000000	2046.000000
28.280001	-0.005165	-3.052375	-0.662730	-0.718147	-0.956893	-0.714605	0.000000	-10.000000	0.308333	-16.166666	520.000000	1023.000000	1023.000000	2046.000000
28.299999	-0.005625	-3.324474	-0.647061	-0.763192	-1.097788	-0.816433	0.000000	-10.000000	0.350000	-17.933334	512.500000	1023.000000	1023.000000	2046.000000
28.320000	-0.006177	-3.650708	-0.665588	-0.876929	-1.231382	-0.876809	0.000000	-10.000000	0.400000	-19.500000	503.000000	1023.000000	1023.000000	2046.000000
28.340000	-0.006870	-4.060007	-0.717237	-0.995981	-1.363448	-0.983341	0.000000	-10.000000	0.433333	-20.800001	491.000000	1023.000000	1023.000000	2046.000000
28.360001	-0.007828	-4.626583	-0.731636	-1.034579	-1.697098	-1.163270	0.000000	-10.000000	0.466667	-21.950001	484.166656	1023.000000	1023.000000	2046.000000
28.379999	-0.008514	-5.031510	-0.743481	-1.122892	-1.875025	-1.290113	0.000000	-10.000000	0.500000	-22.983334	476.666656	1023.000000	1023.000000	2046.000000
28.400000	-0.009495	-5.611411	-0.824557	-1.234436	-2.086638	-1.465781	0.000000	-10.000000	0.541667	-24.066668	469.000000	1023.000000	1023.000000	2046.000000
28.420000	-0.010354	-6.119161	-0.960217	-1.373042	-2.220333	-1.565569	0.000000	-10.000000	0.575000	-25.000000	461.000000	1023.000000	1023.000000	2046.000000
28.440001	-0.011401	-6.738183	-1.029766	-1.473281	-2.532634	-1.702503	0.000000	-10.000000	0.591667	-25.833334	452.666656	1023.000000	1023.000000	2046.000000
28.459999	-0.012249	-7.238916	-1.110166	-1.575968	-2.733156	-1.819626	0.000000	-10.000000	0.633333	-26.566668	444.166656	1023.000000	1023.000000	2046.000000
28.480000	-0.012964	-7.661965	-1.228155	-1.626494	-2.865217	-1.942098	0.000000	-10.000000	0.666667	-27.250000	435.333344	1023.000000	1023.000000	2046.000000
28.500000	-0.013712	-8.103910	-1.360602	-1.729218	-2.960944	-2.053146	0.000000	-10.000000	0.708333	-28.016666	426.333344	1023.000000	1023.000000	2046.000000
28.520000	-0.014502	-8.570472	-1.468348	-1.804549	-3.127536	-2.170039	0.000000	-10.000000	0.725000	-28.583334	417.000000	1023.000000	1023.000000	2046.000000
28.540001	-0.015194	-8.979404	-1.506825	-1.831023	-3.397199	-2.244358	0.000000	-10.000000	0.741667	-29.116667	407.333344	1023.000000	1023.000000	2046.000000
28.559999	-0.015863	-9.374771	-1.540340	-1.871486	-3.573186	-2.389760	0.000000	-10.000000	0.741667	-29.316668	397.500000	1023.000000	1023.000000	2046.000000
28.580000	-0.016446	-9.719751	-1.622392	-1.950066	-3.684898	-2.462394	0.000000	-10.000000	0.733333	-29.516666	387.500000	1023.000000	1023.000000	2046.000000
28.600000	-0.017191	-10.160106	-1.768167	-1.985010	-3.834850	-2.572078	0.000000	-10.000000	0.733333	-29.550001	377.833344	1023.000000	1023.000000	2046.000000
28.620001	-0.017814	-10.528115	-1.872023	-2.083215	-3.940789	-2.632088	0.000000	-10.000000	0.741667	-29.566668	368.166656	1023.000000	1023.000000	2046.000000
28.639999	-0.018589	-10.986208	-1.929448	-2.122440	-4.147163	-2.787156	0.000000	-10.000000	0.741667	-29.500000	358.500000	1023.000000	1023.000000	2046.000000
28.660000	-0.019224	-11.361567	-1.955665	-2.140570	-4.336738	-2.928595	0.000000	-10.000000	0.725000	-29.316668	348.500000	1023.000000	1023.000000	2046.000000
28.680000	-0.019781	-11.690843	-2.046039	-2.182865	-4.421207	-3.040732	0.000000	-10.000000	0.725000	-28.983334	338.500000	1023.000000	1023.000000	2046.000000
28.700001	-0.020435	-12.077375	-2.165103	-2.255270	-4.510303	-3.146700	0.000000	-10.000000	0.716667	-28.700001	328.833344	1023.000000	1023.000000	2046.000000
28.719999	-0.021051	-12.441312	-2.193541	-2.347490	-4.663994	-3.236286	0.000000	-10.000000	0.733333	-28.500000	319.166656	1023.000000	1023.000000	2046.000000
28.740000	-0.021875	-12.928142	-2.310289	-2.437248	-4.829449	-3.351156	0.000000	-10.000000	0.725000	-28.716667	309.833344	1023.000000	1023.000000	2046.000000
28.760000	-0.022573	-13.340775	-2.365550	-2.468543	-5.003607	-3.503074	0.000000	-10.000000	0.733333	-28.866667	300.166656	1023.000000	1023.000000	2046.000000
28.780001	-0.023155	-13.684643	-2.445388	-2.487844	-5.112451	-3.638960	0.000000	-10.000000	0.716667	-28.933334	290.500000	1023.000000	1023.000000	2046.000000
28.799999	-0.023713	-14.014483	-2.531032	-2.527366	-5.154900	-3.801185	0.000000	-10.000000	0.716667	-28.700001	280.833344	1023.000000	1023.000000	2046.000000
28.820000	-0.024081	-14.231966	-2.644557	-2.585341	-5.152146	-3.849922	0.000000	-10.000000	0.708333	-28.433334	271.166656	1023.000000	1023.000000	2046.000000
28.840000	-0.024188	-14.294899	-2.657578	-2.649495	-5.178843	-3.808984	0.000000	-10.000000	0.700000	-28.166668	261.833344	1023.000000	1023.000000	2046.000000
28.860001	-0.024501	-14.480115	-2.676461	-2.664531	-5.305202	-3.833920	0.000000	-10.000000	0.691667	-27.866667	252.333328	1023.000000	1023.000000	2046.000000
28.879999	-0.024817	-14.667051	-2.642869	-2.648559	-5.472708	-3.902916	0.000000	-10.000000	0.675000	-27.450001	243.166672	1023.000000	1023.000000	2046.000000
28.900000	-0.025157	-14.868042	-2.754294	-2.715355	-5.448013	-3.950380	0.000000	-10.000000	0.675000	-27.033335	234.000000	1023.000000	1023.000000	2046.000000
28.920000	-0.025362	-14.988883	-2.821471	-2.698572	-5.444903	-4.023937	0.000000	-10.000000	0.658333	-26.750000	225.000000	1023.000000	1023.000000	2046.000000
28.940001	-0.026042	-15.390795	-2.871088	-2.738659	-5.638848	-4.142199	0.000000	-10.000000	0.641667	-26.383333	216.000000	1023.000000	1023.000000	2046.000000
28.959999	-0.026489	-15.655061	-2.959995	-2.734055	-5.767564	-4.193448	0.000000	-10.000000	0.608333	-26.216667	207.166672	1023.000000	1023.000000	2046.000000
28.980000	-0.027675	-16.356089	-3.132771	-2.744351	-6.092009	-4.386958	0.000000	-10.000000	0.575000	-25.850000	198.500000	1023.000000	1023.000000	2046.000000
29.000000	-0.029344	-17.342299	-3.357716	-2.848018	-6.479290	-4.657275	0.000000	-10.000000	0.558333	-25.566668	189.833328	1023.000000	1023.000000	2046.000000
29.020000	-0.031749	-18.763649	-3.654867	-3.116472	-6.927746	-5.064564	0.000000	-10.000000	0.550000	-25.050001	181.333328	1023.000000	1023.000000	2046.000000
29.040001	-0.034303	-20.273275	-3.972502	-3.472756	-7.419662	-5.408355	0.000000	-10.000000	0.541667	-24.533335	173.000000	1023.000000	1023.000000	2046.000000
29.059999	-0.036661	-21.666721	-4.208228	-3.689162	-8.007751	-5.761580	0.000000	-10.000000	0.525000	-23.966667	165.000000	1023.000000	1023.000000	2046.000000
29.080000	-0.038552	-22.783995	-4.489145	-3.816435	-8.440871	-6.037544	0.000000	-10.000000	0.525000	-23.550001	157.000000	1023.000000	1023.000000	2046.000000
29.100000	-0.039962	-23.617798	-4.723345	-3.828986	-8.752206	-6.313261	0.000000	-10.000000	0.516667	-23.250000	149.000000	1023.000000	1023.000000	2046.000000
29.120001	-0.040776	-24.098806	-4.990098	-3.857006	-8.885875	-6.365828	0.000000	-10.000000	0.500000	-23.216667	141.000000	1023.000000	1023.000000	2046.000000
29.139999	-0.041492	-24.521605	-5.115467	-3.957416	-9.059847	-6.388875	0.000000	-10.000000	0.483333	-23.150000	133.333328	1023.000000	1023.000000	2046.000000
29.160000	-0.042024	-24.836313	-5.277653	-3.981228	-9.169593	-6.407840	0.000000	-10.000000	0.466667	-22.933334	125.666664	1023.000000	1023.000000	2046.000000
29.180000	-0.042577	-25.163000	-5.356442	-3.928937	-9.363050	-6.514571	0.000000	-10.000000	0.458333	-22.450001	118.166664	1023.000000	1023.000000	2046.000000
29.200001	-0.042894	-25.350292	-5.379820	-3.874822	-9.497009	-6.598641	0.000000	-10.000000	0.433333	-21.733334	110.500000	1023.000000	1023.000000	2046.000000
29.219999	-0.043257	-25.565107	-5.469156	-3.814324	-9.633869	-6.647759	0.000000	-10.000000	0.425000	-21.083334	103.166664	1023.000000	1023.000000	2046.000000
29.240000	-0.043528	-25.725269	-5.486332	-3.719419	-9.767776	-6.751743	0.000000	-10.000000	0.416667	-20.350000	96.166664	1023.000000	1023.000000	2046.000000
29.260000	-0.043603	-25.769499	-5.594749	-3.653410	-9.755944	-6.765395	0.000000	-10.000000	0.408333	-19.900002	89.333336	1023.000000	1023.000000	2046.000000
29.280001	-0.043776	-25.871498	-5.629465	-3.685203	-9.815475	-6.741355	0.000000	-10.000000	0.391667	-19.333334	82.833336	1023.000000	1023.000000	2046.000000
29.299999	-0.043693	-25.822779	-5.603501	-3.775779	-9.797488	-6.646010	0.000000	-10.000000	0.391667	-18.933334	76.166664	1023.000000	1023.000000	2046.000000
29.320000	-0.043812	-25.893185	-5.538357	-3.914909	-9.843689	-6.596230	0.000000	-10.000000	0.391667	-19.016666	69.833336	1023.000000	1023.000000	2046.000000
29.340000	-0.043942	-25.969784	-5.498743	-4.073868	-9.824830	-6.572344	0.000000	-10.000000	0.391667	-19.383333	63.333332	1023.000000	1023.000000	2046.000000
29.360001	-0.044171	-26.105080	-5.495128	-4.186374	-9.858634	-6.564944	0.000000	-10.000000	0.383333	-19.700001	57.000000	1023.000000	1023.000000	2046.000000
29.379999	-0.044491	-26.294300	-5.613405	-4.239676	-9.839516	-6.601703	0.000000	-10.000000	0.391667	-19.550001	50.500000	1023.000000	1023.000000	2046.000000
29.400000	-0.044625	-26.373413	-5.716927	-4.285312	-9.782006	-6.589168	0.000000	-10.000000	0.400000	-19.283333	44.000000	1023.000000	1023.000000	2046.000000
29.420000	-0.045112	-26.660942	-5.782789	-4.421596	-9.821270	-6.635288	0.000000	-10.000000	0.408333	-19.116667	37.666668	1023.000000	1023.000000	2046.000000
29.440001	-0.045605	-26.952526	-5.756123	-4.525952	-9.954888	-6.715563	0.000000	-10.000000	0.383333	-18.799999	31.166666	1023.000000	1023.000000	2046.000000
29.459999	-0.046112	-27.251955	-5.664353	-4.688612	-10.136947	-6.762043	0.000000	-10.000000	0.358333	-18.333334	24.833334	1023.000000	1023.000000	2046.000000
29.480000	-0.046623	-27.554098	-5.665767	-4.709305	-10.252146	-6.926881	0.000000	-10.000000	0.325000	-17.583334	18.500000	1023.000000	1023.000000	2046.000000
29.500000	-0.046967	-27.757690	-5.707709	-4.756770	-10.292681	-7.000530	0.000000	-10.000000	0.308333	-16.700001	12.833333	1023.000000	1023.000000	2046.000000
29.520000	-0.047367	-27.993645	-5.743164	-4.853461	-10.386708	-7.010313	0.000000	-10.000000	0.283333	-15.800000	7.333333	1023.000000	1023.000000	2046.000000
29.540001	-0.047787	-28.242367	-5.820528	-4.949238	-10.423754	-7.048848	0.000000	-10.000000	0.266667	-15.000000	2.500000	1023.000000	1023.000000	2046.000000
29.559999	-0.048133	-28.446415	-5.792435	-5.055337	-10.552261	-7.046382	0.000000	-10.000000	0.241667	-14.283334	-2.333333	1023.000000	1023.000000	2046.000000
29.580000	-0.048354	-28.577070	-5.807333	-5.088280	-10.582660	-7.098798	0.000000	-10.000000	0.241667	-13.550000	-6.833333	1023.000000	1023.000000	2046.000000
29.600000	-0.048466	-28.643234	-5.876795	-5.169597	-10.523579	-7.073263	0.000000	-10.000000	0.225000	-12.950001	-11.500000	1023.000000	1023.000000	2046.000000
29.620001	-0.048349	-28.574224	-5.919732	-5.129866	-10.436858	-7.087770	0.000000	-10.000000	0.200000	-12.200001	-15.833333	1023.000000	1023.000000	2046.000000
29.639999	-0.048218	-28.497099	-5.972582	-5.120408	-10.330170	-7.073938	0.000000	-10.000000	0.166667	-11.383334	-20.000000	1023.000000	1023.000000	2046.000000
29.660000	-0.048185	-28.477070	-5.904809	-5.154172	-10.400073	-7.018016	0.000000	-10.000000	0.141667	-10.183333	-23.666666	1023.000000	1023.000000	2046.000000
29.680000	-0.048097	-28.425060	-5.797657	-5.171354	-10.444160	-7.011889	0.000000	-10.000000	0.125000	-8.766666	-27.000000	1023.000000	1023.000000	2046.000000
29.700001	-0.047986	-28.359827	-5.780167	-5.151464	-10.430985	-6.997211	0.000000	-10.000000	0.108333	-6.766667	-29.833334	1023.000000	1023.000000	2046.000000
29.719999	-0.047809	-28.255281	-5.793949	-5.152445	-10.332775	-6.976112	0.000000	-10.000000	0.091667	-4.566667	-32.166668	1023.000000	1023.000000	2046.000000
29.740000	-0.047558	-28.106600	-5.842947	-5.133319	-10.160913	-6.969419	0.000000	-10.000000	0.083333	-2.933333	-33.500000	1023.000000	1023.000000	2046.000000
29.760000	-0.047106	-27.839375	-5.853248	-5.091863	-10.021908	-6.872354	0.000000	-10.000000	0.075000	-0.550000	-34.000000	1023.000000	1023.000000	2046.000000
29.780001	-0.046860	-27.694498	-5.802941	-5.137572	-9.948092	-6.805892	0.000000	-10.000000	0.058333	1.850000	-34.000000	1023.000000	1023.000000	2046.000000
29.799999	-0.046400	-27.422178	-5.699689	-5.109437	-9.851098	-6.761954	0.000000	-10.000000	0.041667	5.133333	-34.000000	1023.000000	1023.000000	2046.000000
29.820000	-0.045909	-27.132223	-5.577699	-5.049746	-9.772778	-6.732001	0.000000	-10.000000	0.016667	7.383333	-34.000000	1023.000000	1023.000000	2046.000000
29.840000	-0.045264	-26.751234	-5.515550	-5.055117	-9.586640	-6.593927	0.000000	-10.000000	0.008333	9.383333	-34.000000	1023.000000	1023.000000	2046.000000
29.860001	-0.044636	-26.380014	-5.547519	-4.974250	-9.316905	-6.541341	0.000000	-10.000000	-0.008333	11.150000	-34.000000	1023.000000	1023.000000	2046.000000
29.879999	-0.043901	-25.945564	-5.490086	-4.968919	-9.125128	-6.361433	0.000000	-10.000000	-0.025000	12.700000	-34.000000	1023.000000	1023.000000	2046.000000
29.900000	-0.043119	-25.483479	-5.434532	-4.935832	-8.893015	-6.220099	0.000000	-10.000000	-0.041667	14.316667	-24.666666	1023.000000	1023.000000	2046.000000
29.920000	-0.042412	-25.065254	-5.386966	-4.896400	-8.696779	-6.085108	0.000000	-10.000000	-0.066667	15.700001	-5.500000	1023.000000	1023.000000	2046.000000
29.940001	-0.041537	-24.548098	-5.199414	-4.897688	-8.537665	-5.913330	0.000000	-10.000000	-0.083333	17.116667	15.666667	1023.000000	1023.000000	2046.000000
29.959999	-0.040721	-24.066126	-5.116612	-4.769846	-8.276466	-5.903201	0.000000	-10.000000	-0.125000	18.150000	29.500000	1023.000000	1023.000000	2046.000000
29.980000	-0.039892	-23.576260	-5.186187	-4.735854	-7.907215	-5.747003	0.000000	-10.000000	-0.166667	19.350000	35.500000	1023.000000	1023.000000	2046.000000
30.000000	-0.039004	-23.051331	-5.116357	-4.648558	-7.645148	-5.641267	0.000000	-10.000000	-0.216667	20.383333	41.666668	1023.000000	1023.000000	2046.000000
30.020000	-0.038204	-22.578802	-5.015927	-4.575696	-7.435455	-5.551723	0.000000	-10.000000	-0.241667	21.616667	48.166668	1023.000000	1023.000000	2046.000000
30.040001	-0.037482	-22.152050	-4.826983	-4.597898	-7.318453	-5.408716	0.000000	-10.000000	-0.258333	22.666666	55.166668	1023.000000	1023.000000	2046.000000
30.059999	-0.036797	-21.747038	-4.749097	-4.596442	-7.104312	-5.297187	0.000000	-10.000000	-0.266667	23.433334	62.500000	1023.000000	1023.000000	2046.000000
30.080000	-0.036019	-21.287519	-4.571544	-4.455491	-6.970621	-5.289863	0.000000	-10.000000	-0.283333	24.133333	70.166664	1023.000000	1023.000000	2046.000000
30.100000	-0.035283	-20.852421	-4.474035	-4.355612	-6.837430	-5.185343	0.000000	-10.000000	-0.291667	24.383333	78.000000	1023.000000	1023.000000	2046.000000
30.120001	-0.034304	-20.273369	-4.363346	-4.265986	-6.627323	-5.016714	0.000000	-10.000000	-0.300000	24.616667	86.166664	1023.000000	1023.000000	2046.000000
30.139999	-0.033678	-19.903692	-4.483574	-4.171957	-6.310188	-4.937973	0.000000	-10.000000	-0.308333	24.633333	94.500000	1023.000000	1023.000000	2046.000000
30.160000	-0.033370	-19.721409	-4.536675	-4.114025	-6.200921	-4.869789	0.000000	-10.000000	-0.325000	24.833334	102.833336	1023.000000	1023.000000	2046.000000
30.180000	-0.034297	-20.269369	-4.696184	-4.186598	-6.369592	-5.016996	0.000000	-10.000000	-0.325000	25.066668	111.000000	1023.000000	1023.000000	2046.000000
30.200001	-0.036012	-21.282831	-4.815778	-4.362329	-6.860057	-5.244667	0.000000	-10.000000	-0.325000	25.133333	119.333336	1023.000000	1023.000000	2046.000000
30.219999	-0.037280	-22.032675	-4.949002	-4.502008	-7.165130	-5.416534	0.000000	-10.000000	-0.308333	25.316668	127.666664	1023.000000	1023.000000	2046.000000
30.240000	-0.038004	-22.460573	-5.119055	-4.547085	-7.317268	-5.477164	0.000000	-10.000000	-0.291667	25.283333	136.166672	1023.000000	1023.000000	2046.000000
30.260000	-0.037826	-22.355171	-5.204780	-4.560774	-7.202516	-5.387102	0.000000	-10.000000	-0.283333	25.183334	144.500000	1023.000000	1023.000000	2046.000000
30.280001	-0.037535	-22.183456	-5.269431	-4.597034	-7.060411	-5.256581	0.000000	-10.000000	-0.266667	24.933334	152.833328	1023.000000	1023.000000	2046.000000
30.299999	-0.037083	-21.916004	-5.315343	-4.481536	-6.914927	-5.204199	0.000000	-10.000000	-0.266667	24.966667	161.333328	1023.000000	1023.000000	2046.000000
30.320000	-0.036469	-21.553465	-5.253402	-4.366380	-6.834304	-5.099378	0.000000	-10.000000	-0.258333	25.150000	169.666672	1023.000000	1023.000000	2046.000000
30.340000	-0.035728	-21.115173	-5.175234	-4.201733	-6.732925	-5.005280	0.000000	-10.000000	-0.266667	25.466667	178.166672	1023.000000	1023.000000	2046.000000
30.360001	-0.034979	-20.672308	-4.974356	-4.002467	-6.760717	-4.934767	0.000000	-10.000000	-0.283333	25.400000	186.500000	1023.000000	1023.000000	2046.000000
30.379999	-0.033927	-20.051109	-4.819511	-3.843272	-6.598137	-4.790189	0.000000	-10.000000	-0.308333	25.516666	195.000000	1023.000000	1023.000000	2046.000000
30.400000	-0.033123	-19.575819	-4.680425	-3.653133	-6.520921	-4.721339	0.000000	-10.000000	-0.308333	25.550001	203.500000	1023.000000	1023.000000	2046.000000
30.420000	-0.032107	-18.975145	-4.575764	-3.444762	-6.305851	-4.648769	0.000000	-10.000000	-0.308333	25.766666	212.000000	1023.000000	1023.000000	2046.000000
30.440001	-0.030965	-18.300474	-4.496714	-3.363063	-5.994143	-4.446555	0.000000	-10.000000	-0.275000	25.633333	220.500000	1023.000000	1023.000000	2046.000000
30.459999	-0.029764	-17.590418	-4.393305	-3.312459	-5.684968	-4.199687	0.000000	-10.000000	-0.258333	24.966667	229.166672	1023.000000	1023.000000	2046.000000
30.480000	-0.028724	-16.976145	-4.212733	-3.281412	-5.430337	-4.051663	0.000000	-10.000000	-0.225000	24.433334	237.666672	1023.000000	1023.000000	2046.000000
30.500000	-0.027678	-16.357616	-4.035896	-3.302292	-5.197514	-3.821914	0.000000	-10.000000	-0.208333	23.500000	246.000000	1023.000000	1023.000000	2046.000000
30.520000	-0.026803	-15.840461	-3.837974	-3.282241	-5.055904	-3.664341	0.000000	-10.000000	-0.191667	22.833334	254.000000	1023.000000	1023.000000	2046.000000
30.540001	-0.025734	-15.208843	-3.657725	-3.217930	-4.776834	-3.556355	0.000000	-10.000000	-0.191667	22.083334	261.666656	1023.000000	1023.000000	2046.000000
30.559999	-0.025005	-14.777946	-3.508072	-3.193764	-4.625392	-3.450717	0.000000	-10.000000	-0.175000	21.783335	269.166656	1023.000000	1023.000000	2046.000000
30.580000	-0.024096	-14.240806	-3.374059	-3.173011	-4.363769	-3.329967	0.000000	-10.000000	-0.175000	21.383333	276.500000	1023.000000	1023.000000	2046.000000
30.600000	-0.023613	-13.955374	-3.290484	-3.215489	-4.203755	-3.245645	0.000000	-10.000000	-0.158333	21.266666	283.833344	1023.000000	1023.000000	2046.000000
30.620001	-0.022948	-13.562134	-3.166803	-3.207230	-4.062755	-3.125346	0.000000	-10.000000	-0.166667	21.300001	291.000000	1023.000000	1023.000000	2046.000000
30.639999	-0.022390	-13.232653	-2.995964	-3.176100	-4.032994	-3.027594	0.000000	-10.000000	-0.175000	21.583334	298.000000	1023.000000	1023.000000	2046.000000
30.660000	-0.021786	-12.875690	-2.879157	-3.107447	-3.939410	-2.949676	0.000000	-10.000000	-0.191667	21.850000	305.000000	1023.000000	1023.000000	2046.000000
30.680000	-0.021142	-12.495031	-2.734408	-3.042616	-3.833821	-2.884186	0.000000	-10.000000	-0.183333	22.033333	312.166656	1023.000000	1023.000000	2046.000000
30.700001	-0.020349	-12.026502	-2.590345	-3.025682	-3.663307	-2.747167	0.000000	-10.000000	-0.183333	22.116667	319.500000	1023.000000	1023.000000	2046.000000
30.719999	-0.019705	-11.645939	-2.503222	-2.974146	-3.524958	-2.643612	0.000000	-10.000000	-0.175000	21.950001	327.000000	1023.000000	1023.000000	2046.000000
30.740000	-0.018860	-11.146144	-2.460690	-2.953794	-3.234850	-2.496809	0.000000	-10.000000	-0.183333	21.816668	332.000000	1023.000000	1023.000000	2046.000000
30.760000	-0.018028	-10.654781	-2.395108	-2.942277	-3.009817	-2.307580	0.000000	-10.000000	-0.158333	21.466667	339.333344	1023.000000	1023.000000	2046.000000
30.780001	-0.017230	-10.183205	-2.257412	-2.852691	-2.890810	-2.182292	0.000000	-10.000000	-0.141667	21.033333	346.500000	1023.000000	1023.000000	2046.000000
30.799999	-0.016190	-9.568433	-2.104465	-2.748135	-2.721967	-1.993866	0.000000	-10.000000	-0.150000	20.616667	356.000000	1023.000000	1023.000000	2046.000000
30.820000	-0.015380	-9.089327	-1.895280	-2.642875	-2.644704	-1.906469	0.000000	-10.000000	-0.158333	20.650000	362.833344	1023.000000	1023.000000	2046.000000
30.840000	-0.014399	-8.509736	-1.796968	-2.496000	-2.393384	-1.823385	0.000000	-10.000000	-0.150000	20.549999	369.666656	1023.000000	1023.000000	2046.000000
30.860001	-0.013471	-7.961454	-1.750215	-2.423881	-2.106019	-1.681340	0.000000	-10.000000	-0.116667	20.500000	376.500000	1023.000000	1023.000000	2046.000000
30.879999	-0.012568	-7.427686	-1.755538	-2.393950	-1.779949	-1.498248	0.000000	-10.000000	-0.100000	20.266666	383.500000	1023.000000	1023.000000	2046.000000
30.900000	-0.011800	-6.973849	-1.587204	-2.297819	-1.691881	-1.396944	0.000000	-10.000000	-0.100000	20.266666	390.333344	1023.000000	1023.000000	2046.000000
30.920000	-0.010893	-6.437907	-1.430884	-2.180023	-1.559166	-1.267833	0.000000	-10.000000	-0.116667	19.983334	397.166656	1023.000000	1023.000000	2046.000000
30.940001	-0.010048	-5.938384	-1.265083	-2.037589	-1.424897	-1.210815	0.000000	-10.000000	-0.116667	19.766666	403.833344	1023.000000	1023.000000	2046.000000
30.959999	-0.009131	-5.396385	-1.216833	-1.937836	-1.157951	-1.083765	0.000000	-10.000000	-0.108333	19.283333	410.500000	1023.000000	1023.000000	2046.000000
30.980000	-0.008312	-4.912149	-1.212731	-1.950120	-0.882773	-0.866525	0.000000	-10.000000	-0.091667	18.816668	417.000000	1023.000000	1023.000000	2046.000000
31.000000	-0.007670	-4.532776	-1.096255	-1.853819	-0.761889	-0.820813	0.000000	-10.000000	-0.091667	18.450001	423.333344	1023.000000	1023.000000	2046.000000
31.020000	-0.006871	-4.061009	-0.896541	-1.789693	-0.709305	-0.665469	0.000000	-10.000000	-0.100000	18.233334	429.500000	1023.000000	1023.000000	2046.000000
31.040001	-0.005969	-3.527542	-0.784687	-1.654775	-0.485442	-0.602639	0.000000	-10.000000	-0.091667	17.966667	435.500000	1023.000000	1023.000000	2046.000000
31.059999	-0.004955	-2.928196	-0.724306	-1.567324	-0.152810	-0.483756	0.000000	-10.000000	-0.083333	17.416668	441.500000	1023.000000	1023.000000	2046.000000
31.080000	-0.004007	-2.368173	-0.722625	-1.521978	0.182035	-0.305605	0.000000	-10.000000	-0.066667	17.200001	447.500000	1023.000000	1023.000000	2046.000000
31.100000	-0.003057	-1.806532	-0.534197	-1.429886	0.314215	-0.156664	0.000000	-10.000000	-0.066667	17.066666	453.500000	1023.000000	1023.000000	2046.000000
31.120001	-0.002088	-1.233916	-0.275585	-1.304175	0.364982	-0.019138	0.000000	-10.000000	-0.058333	16.916666	459.166656	1023.000000	1023.000000	2046.000000
31.139999	-0.001112	-0.657483	-0.093847	-1.254770	0.590455	0.100679	0.000000	-10.000000	-0.050000	16.466667	464.833344	1023.000000	1023.000000	2046.000000
31.160000	-0.000306	-0.181129	-0.100884	-1.117097	0.895179	0.141673	0.000000	-10.000000	-0.025000	15.833334	470.333344	1023.000000	1023.000000	2046.000000
31.180000	0.000461	0.272404	-0.031883	-1.141848	1.083871	0.362264	0.000000	-10.000000	-0.016667	15.083334	475.833344	1023.000000	1023.000000	2046.000000
31.200001	0.001035	0.611713	0.085354	-1.039844	1.130908	0.435294	0.000000	-10.000000	-0.008333	13.816667	481.000000	1023.000000	1023.000000	2046.000000
31.219999	0.001201	0.709556	0.182038	-0.991698	0.993076	0.526140	0.000000	-10.000000	-0.008333	12.300000	485.666656	1023.000000	1023.000000	2046.000000
31.240000	0.000247	0.145862	0.107404	-0.848402	0.709376	0.177484	0.000000	-10.000000	0.016667	10.566667	490.000000	1023.000000	1023.000000	2046.000000
31.260000	-0.001504	-0.888679	-0.090529	-0.992046	0.333531	-0.139636	0.000000	-10.000000	0.041667	8.650000	493.833344	1023.000000	1023.000000	2046.000000
31.280001	-0.003588	-2.120359	-0.375548	-1.188622	-0.062311	-0.493878	0.000000	-10.000000	0.075000	5.600000	497.333344	1023.000000	1023.000000	2046.000000
31.299999	-0.005683	-3.358599	-0.638250	-1.464587	-0.531250	-0.724512	0.000000	-10.000000	0.100000	2.600000	499.666656	1023.000000	1023.000000	2046.000000
31.320000	-0.007523	-4.446231	-0.826502	-1.575987	-1.029104	-1.014638	0.000000	-10.000000	0.108333	-0.433333	500.833344	1023.000000	1023.000000	2046.000000
31.340000	-0.008734	-5.161891	-0.894869	-1.590726	-1.424472	-1.251824	0.000000	-10.000000	0.125000	-2.450000	501.000000	1023.000000	1023.000000	2046.000000
31.360001	-0.009631	-5.691862	-1.050509	-1.576439	-1.618328	-1.446586	0.000000	-10.000000	0.133333	-5.066667	501.000000	1023.000000	1023.000000	2046.000000
31.379999	-0.010386	-6.138268	-1.258935	-1.602127	-1.742952	-1.534254	0.000000	-10.000000	0.150000	-7.433333	501.000000	1023.000000	1023.000000	2046.000000
31.400000	-0.010924	-6.455868	-1.388740	-1.695035	-1.887347	-1.484746	0.000000	-10.000000	0.166667	-9.700000	501.000000	1023.000000	1023.000000	2046.000000
31.420000	-0.011431	-6.755732	-1.390337	-1.606708	-2.170628	-1.588059	0.000000	-10.000000	0.200000	-11.483334	501.000000	1023.000000	1023.000000	2046.000000
31.440001	-0.011766	-6.953972	-1.346690	-1.489318	-2.418009	-1.699956	0.000000	-10.000000	0.250000	-13.200000	501.000000	1023.000000	1023.000000	2046.000000
31.459999	-0.012232	-7.228949	-1.416742	-1.365086	-2.569684	-1.877437	0.000000	-10.000000	0.283333	-14.850000	493.833344	1023.000000	1023.000000	2046.000000
31.480000	-0.012732	-7.524824	-1.536114	-1.349326	-2.684254	-1.955130	0.000000	-10.000000	0.333333	-16.500000	485.000000	1023.000000	1023.000000	2046.000000
31.500000	-0.013200	-7.801145	-1.634475	-1.348306	-2.810725	-2.007639	0.000000	-10.000000	0.375000	-18.066668	474.166656	1023.000000	1023.000000	2046.000000
31.520000	-0.013682	-8.085944	-1.660288	-1.361286	-3.022761	-2.041610	0.000000	-10.000000	0.425000	-19.533333	468.166656	1023.000000	1023.000000	2046.000000
31.540001	-0.014079	-8.320914	-1.640141	-1.326426	-3.237732	-2.116615	0.000000	-10.000000	0.450000	-20.950001	461.500000	1023.000000	1023.000000	2046.000000
31.559999	-0.014434	-8.530707	-1.633479	-1.361058	-3.311941	-2.224230	0.000000	-10.000000	0.508333	-22.450001	454.333344	1023.000000	1023.000000	2046.000000
31.580000	-0.014739	-8.710599	-1.721059	-1.502550	-3.297795	-2.189196	0.000000	-10.000000	0.583333	-24.300001	446.833344	1023.000000	1023.000000	2046.000000
31.600000	-0.015135	-8.944858	-1.816423	-1.664132	-3.270888	-2.193415	0.000000	-10.000000	0.658333	-25.733334	438.833344	1023.000000	1023.000000	2046.000000
31.620001	-0.015711	-9.285077	-1.795846	-1.833406	-3.495815	-2.160011	0.000000	-10.000000	0.683333	-26.900002	430.333344	1023.000000	1023.000000	2046.000000
31.639999	-0.016357	-9.666739	-1.842739	-1.817930	-3.698808	-2.307262	0.000000	-10.000000	0.691667	-27.233334	421.500000	1023.000000	1023.000000	2046.000000
31.660000	-0.017081	-10.094578	-1.917872	-1.862693	-3.857929	-2.456084	0.000000	-10.000000	0.691667	-27.683334	412.333344	1023.000000	1023.000000	2046.000000
31.680000	-0.017971	-10.620669	-2.103363	-1.998789	-3.956806	-2.561711	0.000000	-10.000000	0.700000	-28.000000	403.000000	1023.000000	1023.000000	2046.000000
31.700001	-0.018744	-11.077626	-2.198178	-2.177763	-4.066711	-2.634975	0.000000	-10.000000	0.708333	-28.433334	393.666656	1023.000000	1023.000000	2046.000000
31.719999	-0.019738	-11.665197	-2.145252	-2.332048	-4.402583	-2.785314	0.000000	-10.000000	0.716667	-28.650000	384.166656	1023.000000	1023.000000	2046.000000
31.740000	-0.020761	-12.269650	-2.148953	-2.343390	-4.742743	-3.034563	0.000000	-10.000000	0.725000	-28.716667	377.833344	1023.000000	1023.000000	2046.000000
31.760000	-0.021607	-12.769910	-2.297634	-2.404799	-4.847691	-3.219786	0.000000	-10.000000	0.733333	-29.050001	368.166656	1023.000000	1023.000000	2046.000000
31.780001	-0.022701	-13.416379	-2.448650	-2.536806	-5.062783	-3.368140	0.000000	-10.000000	0.750000	-29.316668	358.500000	1023.000000	1023.000000	2046.000000
31.799999	-0.023549	-13.917218	-2.544655	-2.680547	-5.267962	-3.424054	0.000000	-10.000000	0.791667	-29.900000	345.500000	1023.000000	1023.000000	2046.000000
31.820000	-0.024463	-14.457659	-2.517653	-2.768662	-5.607506	-3.563838	0.000000	-10.000000	0.825000	-30.266666	335.500000	1023.000000	1023.000000	2046.000000
31.840000	-0.025305	-14.955046	-2.586524	-2.763759	-5.806486	-3.798277	0.000000	-10.000000	0.850000	-30.750000	325.500000	1023.000000	1023.000000	2046.000000
31.860001	-0.025954	-15.338607	-2.731239	-2.860304	-5.865654	-3.881411	0.000000	-10.000000	0.850000	-31.016666	315.166656	1023.000000	1023.000000	2046.000000
31.879999	-0.026467	-15.642061	-2.897370	-2.951251	-5.867835	-3.925605	0.000000	-10.000000	0.850000	-30.933334	304.833344	1023.000000	1023.000000	2046.000000
31.900000	-0.027084	-16.006599	-2.847296	-3.024992	-6.151872	-3.982439	0.000000	-10.000000	0.841667	-30.966667	294.333344	1023.000000	1023.000000	2046.000000
31.920000	-0.027736	-16.391954	-2.873204	-2.980614	-6.376496	-4.161640	0.000000	-10.000000	0.833333	-30.650002	284.000000	1023.000000	1023.000000	2046.000000
31.940001	-0.028392	-16.779655	-3.069768	-3.007950	-6.358333	-4.343605	0.000000	-10.000000	0.816667	-30.466667	273.666656	1023.000000	1023.000000	2046.000000
31.959999	-0.028778	-17.007895	-3.114379	-3.111563	-6.473639	-4.308313	0.000000	-10.000000	0.808333	-30.050001	263.500000	1023.000000	1023.000000	2046.000000
31.980000	-0.029512	-17.441523	-3.097708	-3.168808	-6.787919	-4.387088	0.000000	-10.000000	0.800000	-29.750000	253.500000	1023.000000	1023.000000	2046.000000
32.000000	-0.030185	-17.839497	-3.210502	-3.136766	-6.874895	-4.617334	0.000000	-10.000000	0.775000	-29.450001	243.500000	1023.000000	1023.000000	2046.000000
32.020000	-0.030771	-18.185635	-3.375752	-3.226941	-6.923635	-4.659306	0.000000	-10.000000	0.750000	-29.216667	233.833328	1023.000000	1023.000000	2046.000000
32.040001	-0.031059	-18.355770	-3.399957	-3.316798	-7.019731	-4.619285	0.000000	-10.000000	0.716667	-28.900000	224.166672	1023.000000	1023.000000	2046.000000
32.060001	-0.031715	-18.743658	-3.424782	-3.286318	-7.226385	-4.806172	0.000000	-10.000000	0.708333	-28.600000	214.666672	1023.000000	1023.000000	2046.000000
32.080002	-0.032298	-19.088139	-3.493870	-3.258700	-7.304968	-5.030601	0.000000	-10.000000	0.700000	-28.316668	208.166672	1023.000000	1023.000000	2046.000000
32.099998	-0.032747	-19.353521	-3.621727	-3.324505	-7.356868	-5.050422	0.000000	-10.000000	0.691667	-28.049999	198.666672	1023.000000	1023.000000	2046.000000
32.119999	-0.033030	-19.520576	-3.571362	-3.457763	-7.549090	-4.942361	0.000000	-10.000000	0.683333	-27.700001	189.333328	1023.000000	1023.000000	2046.000000
32.139999	-0.033544	-19.824398	-3.592432	-3.422237	-7.706011	-5.103718	0.000000	-10.000000	0.666667	-27.183334	177.000000	1023.000000	1023.000000	2046.000000
32.160000	-0.034023	-20.107702	-3.708817	-3.462705	-7.724649	-5.211532	0.000000	-10.000000	0.658333	-26.866667	171.000000	1023.000000	1023.000000	2046.000000
32.180000	-0.034248	-20.240276	-3.814743	-3.476862	-7.675961	-5.272710	0.000000	-10.000000	0.625000	-26.466667	162.000000	1023.000000	1023.000000	2046.000000
32.200001	-0.033999	-20.093679	-3.739679	-3.511745	-7.703963	-5.138292	0.000000	-10.000000	0.600000	-26.233334	156.000000	1023.000000	1023.000000	2046.000000
32.220001	-0.034071	-20.135963	-3.743427	-3.446936	-7.738166	-5.207434	0.000000	-10.000000	0.566667	-25.683334	147.166672	1023.000000	1023.000000	2046.000000
32.240002	-0.034132	-20.171988	-3.732585	-3.439318	-7.788401	-5.211684	0.000000	-10.000000	0.558333	-24.783335	138.833328	1023.000000	1023.000000	2046.000000
32.259998	-0.034309	-20.276722	-3.869164	-3.460513	-7.667994	-5.279050	0.000000	-10.000000	0.550000	-23.883335	127.833336	1023.000000	1023.000000	2046.000000
32.279999	-0.034442	-20.355484	-3.884250	-3.445910	-7.720912	-5.304412	0.000000	-10.000000	0.550000	-23.300001	119.666664	1023.000000	1023.000000	2046.000000
32.299999	-0.034779	-20.554274	-3.863552	-3.526462	-7.899437	-5.264824	0.000000	-10.000000	0.516667	-23.016668	114.333336	1023.000000	1023.000000	2046.000000
32.320000	-0.034943	-20.651541	-3.939558	-3.351053	-7.953579	-5.407350	0.000000	-10.000000	0.466667	-22.383333	106.833336	1023.000000	1023.000000	2046.000000
32.340000	-0.035640	-21.063055	-4.126942	-3.344589	-8.063042	-5.528483	0.000000	-10.000000	0.416667	-21.516666	97.000000	1023.000000	1023.000000	2046.000000
32.360001	-0.036785	-21.739954	-4.313399	-3.426633	-8.354099	-5.645823	0.000000	-10.000000	0.400000	-20.650000	87.500000	1023.000000	1023.000000	2046.000000
32.380001	-0.038500	-22.753544	-4.515401	-3.670703	-8.709634	-5.857806	0.000000	-10.000000	0.400000	-20.133333	82.833336	1023.000000	1023.000000	2046.000000
32.400002	-0.041108	-24.294697	-4.759735	-3.939028	-9.290191	-6.305744	0.000000	-10.000000	0.383333	-19.366667	76.166664	1023.000000	1023.000000	2046.000000
32.419998	-0.043438	-25.671814	-5.091385	-4.113810	-9.744669	-6.721950	0.000000	-10.000000	0.350000	-18.500000	69.833336	1023.000000	1023.000000	2046.000000
32.439999	-0.045058	-26.629086	-5.458431	-4.282911	-9.962214	-6.925529	0.000000	-10.000000	0.316667	-17.583334	61.500000	1023.000000	1023.000000	2046.000000
32.459999	-0.046246	-27.331364	-5.653558	-4.425681	-10.279643	-6.972482	0.000000	-10.000000	0.300000	-17.150000	57.500000	1023.000000	1023.000000	2046.000000
32.480000	-0.047092	-27.831173	-5.811330	-4.478459	-10.467949	-7.073434	0.000000	-10.000000	0.300000	-16.800001	51.833332	1023.000000	1023.000000	2046.000000
32.500000	-0.047782	-28.239117	-5.989639	-4.428348	-10.581429	-7.239700	0.000000	-10.000000	0.300000	-16.350000	46.333332	1023.000000	1023.000000	2046.000000
32.520000	-0.048275	-28.530514	-6.168003	-4.460653	-10.605529	-7.296330	0.000000	-10.000000	0.291667	-15.783334	39.000000	1023.000000	1023.000000	2046.000000
32.540001	-0.048420	-28.616383	-6.186758	-4.454077	-10.741784	-7.233765	0.000000	-10.000000	0.283333	-15.516667	35.333332	1023.000000	1023.000000	2046.000000
32.560001	-0.048644	-28.748680	-6.198215	-4.429516	-10.887398	-7.233551	0.000000	-10.000000	0.275000	-15.066668	31.833334	1023.000000	1023.000000	2046.000000
32.580002	-0.049012	-28.965986	-6.323003	-4.303480	-10.948305	-7.391198	0.000000	-10.000000	0.266667	-14.266667	27.000000	1023.000000	1023.000000	2046.000000
32.599998	-0.049080	-29.006063	-6.427294	-4.219264	-10.918809	-7.440698	0.000000	-10.000000	0.225000	-13.233334	20.833334	1023.000000	1023.000000	2046.000000
32.619999	-0.049088	-29.010853	-6.435714	-4.228242	-10.947042	-7.399855	0.000000	-10.000000	0.200000	-12.316667	15.000000	1023.000000	1023.000000	2046.000000
32.639999	-0.048889	-28.893248	-6.425326	-4.202298	-10.962239	-7.303384	0.000000	-10.000000	0.183333	-11.866667	12.333333	1023.000000	1023.000000	2046.000000
32.660000	-0.048844	-28.867060	-6.385604	-4.208080	-11.007272	-7.266103	0.000000	-10.000000	0.200000	-11.483334	8.333333	1023.000000	1023.000000	2046.000000
32.680000	-0.048850	-28.870317	-6.395692	-4.309064	-10.873620	-7.291941	0.000000	-10.000000	0.216667	-11.683333	4.500000	1023.000000	1023.000000	2046.000000
32.700001	-0.048928	-28.916401	-6.392579	-4.447667	-10.789221	-7.286934	0.000000	-10.000000	0.233333	-11.883333	0.666667	1023.000000	1023.000000	2046.000000
32.720001	-0.048690	-28.775562	-6.322124	-4.585943	-10.740767	-7.126727	0.000000	-10.000000	0.250000	-12.316667	-1.666667	1023.000000	1023.000000	2046.000000
32.740002	-0.048742	-28.806265	-6.288027	-4.716692	-10.764995	-7.036551	0.000000	-10.000000	0.233333	-12.133333	-4.166667	1023.000000	1023.000000	2046.000000
32.759998	-0.049170	-29.059742	-6.448071	-4.772430	-10.681873	-7.157366	0.000000	-10.000000	0.216667	-11.750000	-8.000000	1023.000000	1023.000000	2046.000000
32.779999	-0.049395	-29.192577	-6.455992	-4.847449	-10.683333	-7.205802	0.000000	-10.000000	0.166667	-10.400001	-13.000000	1023.000000	1023.000000	2046.000000
32.799999	-0.049380	-29.183775	-6.455032	-4.973002	-10.585300	-7.170441	0.000000	-10.000000	0.141667	-8.683333	-17.500000	1023.000000	1023.000000	2046.000000
32.820000	-0.049412	-29.202570	-6.318681	-5.098571	-10.670046	-7.115272	0.000000	-10.000000	0.100000	-6.133334	-21.500000	1023.000000	1023.000000	2046.000000
32.840000	-0.049418	-29.206146	-6.225272	-5.223244	-10.621890	-7.135740	0.000000	-10.000000	0.083333	-2.550000	-23.500000	1023.000000	1023.000000	2046.000000
32.860001	-0.049605	-29.316259	-6.292500	-5.221920	-10.545704	-7.256134	0.000000	-10.000000	0.058333	1.033333	-24.666666	1023.000000	1023.000000	2046.000000
32.880001	-0.049440	-29.218891	-6.220616	-5.316666	-10.497486	-7.184123	0.000000	-10.000000	0.033333	4.716667	-25.000000	1023.000000	1023.000000	2046.000000
32.900002	-0.049110	-29.024157	-6.209058	-5.362410	-10.379583	-7.073106	0.000000	-10.000000	0.016667	6.466667	-25.000000	1023.000000	1023.000000	2046.000000
32.919998	-0.048661	-28.758369	-6.145866	-5.438381	-10.222118	-6.952006	0.000000	-10.000000	-0.008333	9.116667	-25.000000	1023.000000	1023.000000	2046.000000
32.939999	-0.048207	-28.490356	-6.125762	-5.400987	-10.001889	-6.961718	0.000000	-10.000000	-0.041667	11.400000	-25.000000	1023.000000	1023.000000	2046.000000
32.959999	-0.047429	-28.030373	-6.081867	-5.388804	-9.712595	-6.847106	0.000000	-10.000000	-0.075000	13.683333	-25.000000	1023.000000	1023.000000	2046.000000
32.980000	-0.046277	-27.349655	-5.937801	-5.358526	-9.426236	-6.627092	0.000000	-10.000000	-0.108333	15.050000	-25.000000	1023.000000	1023.000000	2046.000000
33.000000	-0.045360	-26.808001	-5.800975	-5.326405	-9.262135	-6.418487	0.000000	-10.000000	-0.125000	16.466667	-17.000000	1023.000000	1023.000000	2046.000000
33.020000	-0.044575	-26.343990	-5.766922	-5.278222	-8.956552	-6.342296	0.000000	-10.000000	-0.166667	18.500000	1.833333	1023.000000	1023.000000	2046.000000
33.040001	-0.043860	-25.921532	-5.725988	-5.182301	-8.740611	-6.272632	0.000000	-10.000000	-0.200000	19.933334	20.666666	1023.000000	1023.000000	2046.000000
33.060001	-0.043057	-25.446733	-5.611005	-5.132463	-8.552468	-6.150796	0.000000	-10.000000	-0.208333	20.950001	33.666668	1023.000000	1023.000000	2046.000000
33.080002	-0.042257	-24.974098	-5.513626	-5.073035	-8.361789	-6.025648	0.000000	-10.000000	-0.200000	21.216667	38.166668	1023.000000	1023.000000	2046.000000
33.099998	-0.041377	-24.453926	-5.405700	-5.008570	-8.144131	-5.895525	0.000000	-10.000000	-0.191667	21.716667	45.166668	1023.000000	1023.000000	2046.000000
33.119999	-0.040836	-24.134146	-5.377147	-4.989002	-7.932619	-5.835378	0.000000	-10.000000	-0.200000	21.916668	52.500000	1023.000000	1023.000000	2046.000000
33.139999	-0.039981	-23.628973	-5.241382	-4.911096	-7.722745	-5.753750	0.000000	-10.000000	-0.200000	22.250000	59.833332	1023.000000	1023.000000	2046.000000
33.160000	-0.038910	-22.996040	-5.090028	-4.840724	-7.528405	-5.536884	0.000000	-10.000000	-0.200000	22.133333	67.166664	1023.000000	1023.000000	2046.000000
33.180000	-0.038110	-22.523157	-4.955138	-4.807106	-7.372013	-5.388900	0.000000	-10.000000	-0.191667	21.983334	74.500000	1023.000000	1023.000000	2046.000000
33.200001	-0.037500	-22.162573	-4.930392	-4.725339	-7.155356	-5.351485	0.000000	-10.000000	-0.175000	21.500000	84.333336	1023.000000	1023.000000	2046.000000
33.220001	-0.036744	-21.715649	-4.895578	-4.602850	-6.940833	-5.276387	0.000000	-10.000000	-0.150000	21.083334	94.000000	1023.000000	1023.000000	2046.000000
33.240002	-0.035814	-21.165833	-4.730219	-4.562298	-6.795049	-5.078266	0.000000	-10.000000	-0.133333	20.600000	101.166664	1023.000000	1023.000000	2046.000000
33.259998	-0.034946	-20.652822	-4.573173	-4.531990	-6.660779	-4.886880	0.000000	-10.000000	-0.116667	20.466667	105.833336	1023.000000	1023.000000	2046.000000
33.279999	-0.034176	-20.198149	-4.468875	-4.505586	-6.459410	-4.764277	0.000000	-10.000000	-0.108333	20.566668	110.333336	1023.000000	1023.000000	2046.000000
33.299999	-0.033419	-19.750599	-4.450701	-4.390657	-6.188247	-4.720994	0.000000	-10.000000	-0.116667	20.483334	117.166664	1023.000000	1023.000000	2046.000000
33.320000	-0.032380	-19.136568	-4.387084	-4.227508	-5.856462	-4.665514	0.000000	-10.000000	-0.150000	20.666668	124.000000	1023.000000	1023.000000	2046.000000
33.340000	-0.031317	-18.508053	-4.171639	-4.154503	-5.737195	-4.444716	0.000000	-10.000000	-0.183333	20.833334	131.000000	1023.000000	1023.000000	2046.000000
33.360001	-0.030458	-18.000738	-3.960664	-4.136590	-5.664347	-4.239136	0.000000	-10.000000	-0.200000	21.400000	138.000000	1023.000000	1023.000000	2046.000000
33.380001	-0.029950	-17.700369	-3.921280	-4.107085	-5.459428	-4.212576	0.000000	-10.000000	-0.200000	22.016666	145.000000	1023.000000	1023.000000	2046.000000
33.400002	-0.029126	-17.213297	-3.920218	-3.955378	-5.126837	-4.210863	0.000000	-10.000000	-0.200000	22.549999	152.166672	1023.000000	1023.000000	2046.000000
33.419998	-0.028113	-16.614500	-3.690140	-3.928935	-5.023322	-3.972103	0.000000	-10.000000	-0.216667	23.083334	159.500000	1023.000000	1023.000000	2046.000000
33.439999	-0.027239	-16.098236	-3.522626	-3.755312	-4.962039	-3.858260	0.000000	-10.000000	-0.233333	23.300001	167.166672	1023.000000	1023.000000	2046.000000
33.459999	-0.026526	-15.677142	-3.533081	-3.670251	-4.738235	-3.735576	0.000000	-10.000000	-0.241667	23.350000	175.000000	1023.000000	1023.000000	2046.000000
33.480000	-0.026962	-15.934539	-3.748637	-3.556417	-4.739154	-3.890331	0.000000	-10.000000	-0.233333	23.000000	182.833328	1023.000000	1023.000000	2046.000000
33.500000	-0.028098	-16.605783	-3.850546	-3.624097	-5.108360	-4.022780	0.000000	-10.000000	-0.233333	23.000000	190.500000	1023.000000	1023.000000	2046.000000
33.520000	-0.029542	-17.459112	-3.984032	-3.781297	-5.471232	-4.222550	0.000000	-10.000000	-0.225000	22.883333	198.166672	1023.000000	1023.000000	2046.000000
33.540001	-0.030920	-18.273466	-4.150609	-3.925159	-5.788293	-4.409405	0.000000	-10.000000	-0.208333	22.650000	205.833328	1023.000000	1023.000000	2046.000000
33.560001	-0.031816	-18.803253	-4.314521	-4.011857	-5.925063	-4.551812	0.000000	-10.000000	-0.191667	22.200001	213.500000	1023.000000	1023.000000	2046.000000
33.580002	-0.032018	-18.922384	-4.459702	-4.010155	-5.891346	-4.561180	0.000000	-10.000000	-0.183333	22.016666	220.833328	1023.000000	1023.000000	2046.000000
33.599998	-0.031808	-18.798285	-4.481562	-3.957754	-5.877428	-4.481540	0.000000	-10.000000	-0.191667	22.050001	228.333328	1023.000000	1023.000000	2046.000000
33.619999	-0.031325	-18.512924	-4.424160	-3.858894	-5.868622	-4.361249	0.000000	-10.000000	-0.191667	21.933334	235.666672	1023.000000	1023.000000	2046.000000
33.639999	-0.030734	-18.163927	-4.363208	-3.777093	-5.789030	-4.234597	0.000000	-10.000000	-0.200000	21.916668	243.166672	1023.000000	1023.000000	2046.000000
33.660000	-0.030205	-17.850924	-4.352380	-3.612129	-5.650877	-4.235538	0.000000	-10.000000	-0.216667	22.100000	250.500000	1023.000000	1023.000000	2046.000000
33.680000	-0.029378	-17.362347	-4.268180	-3.379318	-5.534800	-4.180049	0.000000	-10.000000	-0.225000	22.466667	257.833344	1023.000000	1023.000000	2046.000000
33.700001	-0.028417	-16.794537	-4.077328	-3.228125	-5.492482	-3.996603	0.000000	-10.000000	-0.250000	22.950001	265.333344	1023.000000	1023.000000	2046.000000
33.720001	-0.027408	-16.198019	-3.967262	-3.019053	-5.312533	-3.899170	0.000000	-10.000000	-0.241667	23.216667	272.666656	1023.000000	1023.000000	2046.000000
33.740002	-0.026488	-15.654403	-3.864279	-2.898663	-5.129909	-3.761552	0.000000	-10.000000	-0.266667	23.483334	280.333344	1023.000000	1023.000000	2046.000000
33.759998	-0.025551	-15.100799	-3.818874	-2.762846	-4.883975	-3.635103	0.000000	-10.000000	-0.250000	23.416668	288.000000	1023.000000	1023.000000	2046.000000
33.779999	-0.024325	-14.376043	-3.631096	-2.612273	-4.688022	-3.444652	0.000000	-10.000000	-0.250000	23.483334	296.000000	1023.000000	1023.000000	2046.000000
33.799999	-0.023206	-13.714836	-3.388187	-2.616332	-4.503793	-3.206525	0.000000	-10.000000	-0.216667	23.366667	304.000000	1023.000000	1023.000000	2046.000000
33.820000	-0.022215	-13.129004	-3.250700	-2.567536	-4.234886	-3.075883	0.000000	-10.000000	-0.191667	22.750000	311.833344	1023.000000	1023.000000	2046.000000
33.840000	-0.021163	-12.507333	-3.166980	-2.602088	-3.878936	-2.859329	0.000000	-10.000000	-0.166667	22.116667	319.500000	1023.000000	1023.000000	2046.000000
33.860001	-0.020462	-12.093211	-3.065859	-2.590525	-3.646869	-2.789958	0.000000	-10.000000	-0.141667	21.250000	326.833344	1023.000000	1023.000000	2046.000000
33.880001	-0.019386	-11.457360	-2.809716	-2.526449	-3.508203	-2.612993	0.000000	-10.000000	-0.125000	20.750000	334.166656	1023.000000	1023.000000	2046.000000
33.900002	-0.018739	-11.074598	-2.654118	-2.496772	-3.393487	-2.530221	0.000000	-10.000000	-0.108333	20.016668	341.166656	1023.000000	1023.000000	2046.000000
33.919998	-0.018274	-10.799971	-2.600286	-2.524809	-3.210566	-2.464310	0.000000	-10.000000	-0.108333	19.333334	348.000000	1023.000000	1023.000000	2046.000000
33.939999	-0.017964	-10.616903	-2.572362	-2.531447	-3.072322	-2.440772	0.000000	-10.000000	-0.108333	18.866667	354.500000	1023.000000	1023.000000	2046.000000
33.959999	-0.017228	-10.181871	-2.304484	-2.438703	-3.097833	-2.340851	0.000000	-10.000000	-0.108333	18.433334	361.000000	1023.000000	1023.000000	2046.000000
33.980000	-0.016745	-9.896288	-2.182407	-2.428182	-3.050167	-2.235533	0.000000	-10.000000	-0.100000	18.100000	367.333344	1023.000000	1023.000000	2046.000000
34.000000	-0.016235	-9.595072	-2.163968	-2.411379	-2.851230	-2.168495	0.000000	-10.000000	-0.100000	17.816668	373.500000	1023.000000	1023.000000	2046.000000
34.020000	-0.015655	-9.252062	-2.100401	-2.396813	-2.665594	-2.089254	0.000000	-10.000000	-0.091667	17.600000	379.500000	1023.000000	1023.000000	2046.000000
34.040001	-0.015071	-8.906711	-1.900102	-2.388863	-2.652354	-1.965392	0.000000	-10.000000	-0.075000	17.283335	385.500000	1023.000000	1023.000000	2046.000000
34.060001	-0.014513	-8.577178	-1.842839	-2.327796	-2.529975	-1.876568	0.000000	-10.000000	-0.050000	16.533333	393.166656	1023.000000	1023.000000	2046.000000
34.080002	-0.013921	-8.227194	-1.835739	-2.329051	-2.303601	-1.758802	0.000000	-10.000000	-0.025000	15.600000	400.500000	1023.000000	1023.000000	2046.000000
34.099998	-0.013265	-7.839870	-1.790675	-2.263596	-2.110054	-1.675545	0.000000	-10.000000	-0.008333	14.850000	405.833344	1023.000000	1023.000000	2046.000000
34.119999	-0.012559	-7.422141	-1.578806	-2.176900	-2.141894	-1.524540	0.000000	-10.000000	0.000000	14.316667	409.166656	1023.000000	1023.000000	2046.000000
34.139999	-0.011941	-7.057328	-1.492205	-2.085420	-2.013861	-1.465843	0.000000	-10.000000	0.000000	13.800000	412.333344	1023.000000	1023.000000	2046.000000
34.160000	-0.011365	-6.716421	-1.462205	-2.042504	-1.825900	-1.385812	0.000000	-10.000000	0.008333	13.150001	417.166656	1023.000000	1023.000000	2046.000000
34.180000	-0.010825	-6.397341	-1.440256	-1.975975	-1.664742	-1.316367	0.000000	-10.000000	0.008333	12.216667	421.666656	1023.000000	1023.000000	2046.000000
34.200001	-0.010140	-5.992513	-1.282508	-1.898318	-1.655311	-1.156375	0.000000	-10.000000	0.008333	11.166667	426.000000	1023.000000	1023.000000	2046.000000
34.220001	-0.009787	-5.784156	-1.192527	-1.856098	-1.627247	-1.108284	0.000000	-10.000000	0.000000	9.800000	429.833344	1023.000000	1023.000000	2046.000000
34.240002	-0.009496	-5.612346	-1.211137	-1.772295	-1.475815	-1.153100	0.000000	-10.000000	0.033333	8.216667	433.333344	1023.000000	1023.000000	2046.000000
34.259998	-0.009328	-5.512691	-1.216220	-1.759296	-1.399437	-1.137739	0.000000	-10.000000	0.066667	6.266667	436.500000	1023.000000	1023.000000	2046.000000
34.279999	-0.009065	-5.357213	-1.151565	-1.688072	-1.405418	-1.112158	0.000000	-10.000000	0.108333	3.416667	439.000000	1023.000000	1023.000000	2046.000000
34.299999	-0.008944	-5.286154	-1.091619	-1.663683	-1.471381	-1.059470	0.000000	-10.000000	0.116667	0.300000	440.500000	1023.000000	1023.000000	2046.000000
34.320000	-0.009094	-5.374671	-1.097425	-1.666403	-1.516863	-1.093980	0.000000	-10.000000	0.125000	-2.616667	441.000000	1023.000000	1023.000000	2046.000000
34.340000	-0.009189	-5.430583	-1.141222	-1.704773	-1.470676	-1.113912	0.000000	-10.000000	0.133333	-5.216667	441.000000	1023.000000	1023.000000	2046.000000
34.360001	-0.009399	-5.554871	-1.142654	-1.723303	-1.485700	-1.203214	0.000000	-10.000000	0.150000	-7.566667	441.000000	1023.000000	1023.000000	2046.000000
34.380001	-0.009335	-5.516830	-1.092462	-1.666595	-1.497259	-1.260514	0.000000	-10.000000	0.175000	-9.950001	441.000000	1023.000000	1023.000000	2046.000000
34.400002	-0.009136	-5.399483	-1.038680	-1.623635	-1.529513	-1.207656	0.000000	-10.000000	0.216667	-11.916667	441.000000	1023.000000	1023.000000	2046.000000
34.419998	-0.009364	-5.533898	-1.034887	-1.611764	-1.598783	-1.288464	0.000000	-10.000000	0.258333	-13.816667	441.000000	1023.000000	1023.000000	2046.000000
34.439999	-0.009658	-5.707727	-1.048714	-1.685748	-1.648738	-1.324528	0.000000	-10.000000	0.341667	-16.983334	429.333344	1023.000000	1023.000000	2046.000000
34.459999	-0.009925	-5.865670	-1.092353	-1.749617	-1.660964	-1.362736	0.000000	-10.000000	0.400000	-19.533333	417.666656	1023.000000	1023.000000	2046.000000
34.480000	-0.010479	-6.193245	-1.056429	-1.711859	-1.950870	-1.474088	0.000000	-10.000000	0.450000	-21.400000	406.000000	1023.000000	1023.000000	2046.000000
34.500000	-0.011237	-6.640776	-1.087750	-1.676673	-2.268310	-1.608043	0.000000	-10.000000	0.458333	-21.883333	403.666656	1023.000000	1023.000000	2046.000000
34.520000	-0.012342	-7.294065	-1.281941	-1.738458	-2.469250	-1.804416	0.000000	-10.000000	0.491667	-22.683334	398.666656	1023.000000	1023.000000	2046.000000
34.540001	-0.014161	-8.369234	-1.549393	-1.845229	-2.779474	-2.195138	0.000000	-10.000000	0.541667	-23.850000	391.166656	1023.000000	1023.000000	2046.000000
34.560001	-0.016436	-9.713490	-1.796089	-2.107836	-3.261856	-2.547709	0.000000	-10.000000	0.583333	-24.716667	383.166656	1023.000000	1023.000000	2046.000000
34.580002	-0.019371	-11.448441	-2.000259	-2.368142	-4.037367	-3.042672	0.000000	-10.000000	0.608333	-25.550001	375.000000	1023.000000	1023.000000	2046.000000
34.599998	-0.022204	-13.122499	-2.266547	-2.624290	-4.736800	-3.494861	0.000000	-10.000000	0.625000	-26.333334	366.500000	1023.000000	1023.000000	2046.000000
34.619999	-0.024614	-14.546603	-2.616521	-2.820828	-5.234437	-3.874818	0.000000	-10.000000	0.641667	-26.733334	357.833344	1023.000000	1023.000000	2046.000000
34.639999	-0.026583	-15.710437	-2.975714	-2.941280	-5.614971	-4.178473	0.000000	-10.000000	0.650000	-26.750000	349.000000	1023.000000	1023.000000	2046.000000
34.660000	-0.027836	-16.451197	-3.233030	-3.088391	-5.804165	-4.325611	0.000000	-10.000000	0.633333	-26.400000	340.000000	1023.000000	1023.000000	2046.000000
34.680000	-0.028873	-17.063889	-3.349404	-3.069858	-6.142489	-4.502138	0.000000	-10.000000	0.616667	-26.116667	331.166656	1023.000000	1023.000000	2046.000000
34.700001	-0.029715	-17.561483	-3.410980	-3.037036	-6.447531	-4.665936	0.000000	-10.000000	0.600000	-25.983334	322.500000	1023.000000	1023.000000	2046.000000
34.720001	-0.030406	-17.970190	-3.549445	-3.031586	-6.617486	-4.771673	0.000000	-10.000000	0.591667	-25.816668	313.833344	1023.000000	1023.000000	2046.000000
34.740002	-0.031181	-18.427847	-3.746395	-3.009652	-6.740048	-4.931751	0.000000	-10.000000	0.591667	-25.750000	305.166656	1023.000000	1023.000000	2046.000000
34.759998	-0.031678	-18.721548	-3.834504	-2.983524	-6.882760	-5.020760	0.000000	-10.000000	0.583333	-25.700001	296.500000	1023.000000	1023.000000	2046.000000
34.779999	-0.032212	-19.037357	-3.913583	-2.884624	-7.079165	-5.159985	0.000000	-10.000000	0.591667	-25.633333	287.833344	1023.000000	1023.000000	2046.000000
34.799999	-0.032608	-19.271212	-3.894728	-2.810100	-7.348825	-5.217559	0.000000	-10.000000	0.591667	-25.700001	279.333344	1023.000000	1023.000000	2046.000000
34.820000	-0.033018	-19.513441	-3.910207	-2.807021	-7.507765	-5.288447	0.000000	-10.000000	0.600000	-25.550001	270.666656	1023.000000	1023.000000	2046.000000
34.840000	-0.033478	-19.785681	-4.059592	-2.807079	-7.542183	-5.376827	0.000000	-10.000000	0.600000	-25.666668	262.333344	1023.000000	1023.000000	2046.000000
34.860001	-0.033584	-19.848385	-4.037669	-2.931705	-7.527268	-5.351744	0.000000	-10.000000	0.600000	-25.566668	253.666672	1023.000000	1023.000000	2046.000000
34.880001	-0.033955	-20.067570	-4.014754	-3.085063	-7.624211	-5.343541	0.000000	-10.000000	0.600000	-25.900000	245.166672	1023.000000	1023.000000	2046.000000
34.900002	-0.034163	-20.190416	-3.981198	-3.172858	-7.721407	-5.314953	0.000000	-10.000000	0.600000	-26.250000	236.500000	1023.000000	1023.000000	2046.000000
34.919998	-0.034504	-20.391937	-4.054992	-3.318095	-7.695742	-5.323107	0.000000	-10.000000	0.600000	-26.400000	227.833328	1023.000000	1023.000000	2046.000000
34.939999	-0.035086	-20.735939	-4.163753	-3.369673	-7.788769	-5.413745	0.000000	-10.000000	0.600000	-26.516666	219.000000	1023.000000	1023.000000	2046.000000
34.959999	-0.035694	-21.094986	-4.304043	-3.501438	-7.851554	-5.437950	0.000000	-10.000000	0.600000	-26.150002	210.000000	1023.000000	1023.000000	2046.000000
34.980000	-0.036421	-21.524836	-4.357450	-3.531901	-8.082370	-5.553114	0.000000	-10.000000	0.600000	-26.133333	201.166672	1023.000000	1023.000000	2046.000000
35.000000	-0.037025	-21.881964	-4.331802	-3.669890	-8.272800	-5.607471	0.000000	-10.000000	0.583333	-25.683334	192.500000	1023.000000	1023.000000	2046.000000
35.020000	-0.037665	-22.260197	-4.376732	-3.842847	-8.301290	-5.739328	0.000000	-10.000000	0.566667	-25.466667	184.000000	1023.000000	1023.000000	2046.000000
35.040001	-0.038311	-22.641987	-4.363232	-3.910948	-8.493315	-5.874492	0.000000	-10.000000	0.550000	-24.900000	175.500000	1023.000000	1023.000000	2046.000000
35.060001	-0.038927	-23.006073	-4.476225	-3.991470	-8.591829	-5.946548	0.000000	-10.000000	0.541667	-24.366667	167.166672	1023.000000	1023.000000	2046.000000
35.080002	-0.039497	-23.342529	-4.514637	-4.008027	-8.782701	-6.037165	0.000000	-10.000000	0.533333	-23.750000	159.000000	1023.000000	1023.000000	2046.000000
35.099998	-0.039989	-23.633360	-4.609653	-4.098720	-8.881255	-6.043732	0.000000	-10.000000	0.508333	-23.300001	151.000000	1023.000000	1023.000000	2046.000000
35.119999	-0.040533	-23.954952	-4.592262	-4.197108	-9.043368	-6.122213	0.000000	-10.000000	0.483333	-22.683334	143.333328	1023.000000	1023.000000	2046.000000
35.139999	-0.040724	-24.067926	-4.696122	-4.292872	-8.976911	-6.102022	0.000000	-10.000000	0.458333	-22.100000	135.833328	1023.000000	1023.000000	2046.000000
35.160000	-0.040931	-24.190182	-4.689543	-4.354695	-9.017920	-6.128022	0.000000	-10.000000	0.433333	-21.366667	128.500000	1023.000000	1023.000000	2046.000000
35.180000	-0.041212	-24.356153	-4.745874	-4.365650	-9.051863	-6.192767	0.000000	-10.000000	0.416667	-20.866667	121.333336	1023.000000	1023.000000	2046.000000
35.200001	-0.041481	-24.515038	-4.774962	-4.350034	-9.156802	-6.233240	0.000000	-10.000000	0.400000	-20.200001	114.333336	1023.000000	1023.000000	2046.000000
35.220001	-0.041555	-24.559174	-4.767411	-4.353036	-9.219645	-6.219082	0.000000	-10.000000	0.400000	-19.633333	107.666664	1023.000000	1023.000000	2046.000000
35.240002	-0.041725	-24.659670	-4.805806	-4.407519	-9.235281	-6.211062	0.000000	-10.000000	0.391667	-19.050001	101.000000	1023.000000	1023.000000	2046.000000
35.259998	-0.041920	-24.774746	-4.854959	-4.383969	-9.236890	-6.298928	0.000000	-10.000000	0.366667	-18.516666	94.666664	1023.000000	1023.000000	2046.000000
35.279999	-0.042069	-24.862677	-4.848795	-4.389853	-9.302856	-6.321172	0.000000	-10.000000	0.333333	-17.883333	88.500000	1023.000000	1023.000000	2046.000000
35.299999	-0.042349	-25.028072	-4.888290	-4.454503	-9.347300	-6.337979	0.000000	-10.000000	0.308333	-17.166668	82.500000	1023.000000	1023.000000	2046.000000
35.320000	-0.042525	-25.132074	-4.897676	-4.440844	-9.435603	-6.357953	0.000000	-10.000000	0.291667	-16.600000	76.833336	1023.000000	1023.000000	2046.000000
35.340000	-0.042602	-25.177568	-4.913236	-4.401129	-9.495609	-6.367596	0.000000	-10.000000	0.291667	-16.049999	71.166664	1023.000000	1023.000000	2046.000000
35.360001	-0.042786	-25.286779	-4.931351	-4.428942	-9.531363	-6.395122	0.000000	-10.000000	0.283333	-15.616667	65.833336	1023.000000	1023.000000	2046.000000
35.380001	-0.042880	-25.341856	-5.007926	-4.431964	-9.466059	-6.435906	0.000000	-10.000000	0.275000	-15.150001	60.500000	1023.000000	1023.000000	2046.000000
35.400002	-0.042983	-25.403229	-5.008763	-4.415950	-9.532833	-6.445683	0.000000	-10.000000	0.258333	-14.850000	55.500000	1023.000000	1023.000000	2046.000000
35.419998	-0.043073	-25.456270	-4.993807	-4.481930	-9.587553	-6.392981	0.000000	-10.000000	0.250000	-14.416667	50.666668	1023.000000	1023.000000	2046.000000
35.439999	-0.043248	-25.559412	-5.020607	-4.481211	-9.631308	-6.426287	0.000000	-10.000000	0.250000	-13.950000	45.833332	1023.000000	1023.000000	2046.000000
35.459999	-0.043255	-25.563847	-5.008287	-4.508777	-9.675180	-6.371601	0.000000	-10.000000	0.250000	-13.550000	41.166668	1023.000000	1023.000000	2046.000000
35.480000	-0.043318	-25.600939	-5.078738	-4.476204	-9.611420	-6.434576	0.000000	-10.000000	0.250000	-13.183333	36.500000	1023.000000	1023.000000	2046.000000
35.500000	-0.043386	-25.640949	-5.120474	-4.508577	-9.566512	-6.445386	0.000000	-10.000000	0.233333	-12.866667	32.166668	1023.000000	1023.000000	2046.000000
35.520000	-0.043191	-25.525667	-5.120730	-4.523721	-9.500977	-6.380239	0.000000	-10.000000	0.216667	-12.366667	28.000000	1023.000000	1023.000000	2046.000000
35.540001	-0.043194	-25.527588	-5.100476	-4.474035	-9.545765	-6.407312	0.000000	-10.000000	0.200000	-11.833333	24.000000	1023.000000	1023.000000	2046.000000
35.560001	-0.042875	-25.338997	-5.026784	-4.382554	-9.525887	-6.403772	0.000000	-10.000000	0.183333	-11.233334	20.000000	1023.000000	1023.000000	2046.000000
35.580002	-0.042587	-25.168720	-4.996889	-4.393966	-9.446475	-6.331389	0.000000	-10.000000	0.166667	-10.666667	16.166666	1023.000000	1023.000000	2046.000000
35.599998	-0.042816	-25.304049	-5.057568	-4.410645	-9.450878	-6.384957	0.000000	-10.000000	0.150000	-10.100000	12.500000	1023.000000	1023.000000	2046.000000
35.619999	-0.042620	-25.188564	-5.023125	-4.440008	-9.392104	-6.333326	0.000000	-10.000000	0.150000	-9.566667	9.166667	1023.000000	1023.000000	2046.000000
35.639999	-0.042908	-25.358856	-5.032800	-4.382610	-9.531178	-6.412267	0.000000	-10.000000	0.141667	-9.116667	6.000000	1023.000000	1023.000000	2046.000000
35.660000	-0.042654	-25.208616	-5.034511	-4.289033	-9.499496	-6.385574	0.000000	-10.000000	0.141667	-8.716667	3.166667	1023.000000	1023.000000	2046.000000
35.680000	-0.042772	-25.277962	-5.121788	-4.232148	-9.493664	-6.430362	0.000000	-10.000000	0.125000	-8.283334	0.500000	1023.000000	1023.000000	2046.000000
35.700001	-0.043614	-25.776161	-5.305861	-4.248821	-9.674335	-6.547143	0.000000	-10.000000	0.125000	-7.833333	-2.000000	1023.000000	1023.000000	2046.000000
35.720001	-0.044972	-26.578581	-5.499482	-4.458822	-9.952036	-6.668241	0.000000	-10.000000	0.116667	-7.166667	-4.500000	1023.000000	1023.000000	2046.000000
35.740002	-0.047198	-27.893913	-5.742858	-4.677379	-10.438633	-7.035043	0.000000	-10.000000	0.125000	-6.650000	-7.000000	1023.000000	1023.000000	2046.000000
35.759998	-0.049179	-29.064629	-5.996827	-4.884130	-10.848076	-7.335597	0.000000	-10.000000	0.116667	-5.883333	-9.333333	1023.000000	1023.000000	2046.000000
35.779999	-0.050717	-29.973997	-6.266317	-5.018151	-11.112712	-7.576816	0.000000	-10.000000	0.108333	-5.200000	-11.333333	1023.000000	1023.000000	2046.000000
35.799999	-0.051757	-30.588388	-6.429357	-5.127745	-11.364947	-7.666340	0.000000	-10.000000	0.108333	-4.850000	-13.000000	1023.000000	1023.000000	2046.000000
35.820000	-0.052307	-30.913429	-6.613671	-5.188344	-11.422174	-7.689241	0.000000	-10.000000	0.108333	-5.050000	-14.666667	1023.000000	1023.000000	2046.000000
35.840000	-0.052593	-31.082314	-6.782691	-5.127210	-11.440424	-7.731988	0.000000	-10.000000	0.108333	-5.583333	-16.500000	1023.000000	1023.000000	2046.000000
35.860001	-0.052769	-31.186735	-6.770457	-5.122506	-11.543211	-7.750562	0.000000	-10.000000	0.108333	-5.833333	-18.500000	1023.000000	1023.000000	2046.000000
35.880001	-0.052930	-31.281918	-6.863819	-5.089135	-11.577078	-7.751886	0.000000	-10.000000	0.108333	-5.700000	-20.333334	1023.000000	1023.000000	2046.000000
35.900002	-0.052944	-31.289923	-6.883371	-4.983474	-11.624437	-7.798641	0.000000	-10.000000	0.100000	-5.200000	-22.000000	1023.000000	1023.000000	2046.000000
35.919998	-0.052907	-31.267950	-6.904302	-4.895270	-11.661517	-7.806861	0.000000	-10.000000	0.091667	-4.283333	-23.666666	1023.000000	1023.000000	2046.000000
35.939999	-0.052739	-31.168997	-6.929280	-4.795300	-11.620146	-7.824273	0.000000	-10.000000	0.091667	-3.200000	-25.166666	1023.000000	1023.000000	2046.000000
35.959999	-0.052511	-31.033968	-6.919964	-4.738274	-11.581552	-7.794178	0.000000	-10.000000	0.100000	-1.950000	-26.333334	1023.000000	1023.000000	2046.000000
35.980000	-0.052280	-30.897474	-6.849949	-4.672108	-11.610012	-7.765404	0.000000	-10.000000	0.100000	-0.883333	-26.833334	1023.000000	1023.000000	2046.000000
36.000000	-0.051853	-30.644886	-6.788794	-4.712246	-11.527500	-7.616346	0.000000	-10.000000	0.100000	-0.200000	-27.000000	1023.000000	1023.000000	2046.000000
36.020000	-0.051743	-30.580090	-6.761985	-4.776762	-11.432087	-7.609257	0.000000	-10.000000	0.100000	-0.366667	-27.000000	1023.000000	1023.000000	2046.000000
36.040001	-0.051401	-30.378267	-6.677556	-4.930023	-11.266465	-7.504223	0.000000	-10.000000	0.100000	-1.533333	-27.000000	1023.000000	1023.000000	2046.000000
36.060001	-0.051176	-30.244812	-6.652148	-5.004580	-11.131964	-7.456121	0.000000	-10.000000	0.100000	-2.750000	-27.333334	1023.000000	1023.000000	2046.000000
36.080002	-0.051038	-30.163488	-6.614836	-5.103236	-11.039509	-7.405908	0.000000	-10.000000	0.100000	-3.233333	-28.166666	1023.000000	1023.000000	2046.000000
36.099998	-0.050808	-30.027243	-6.573704	-5.184224	-10.909219	-7.360096	0.000000	-10.000000	0.100000	-2.416667	-29.166666	1023.000000	1023.000000	2046.000000
36.119999	-0.050830	-30.040342	-6.542009	-5.256427	-10.884036	-7.357871	0.000000	-10.000000	0.091667	-1.200000	-29.833334	1023.000000	1023.000000	2046.000000
36.139999	-0.050634	-29.924431	-6.466168	-5.286812	-10.805038	-7.366411	0.000000	-10.000000	0.075000	0.016667	-30.000000	1023.000000	1023.000000	2046.000000
36.160000	-0.050548	-29.873728	-6.394832	-5.347219	-10.716305	-7.415372	0.000000	-10.000000	0.066667	1.550000	-30.000000	1023.000000	1023.000000	2046.000000
36.180000	-0.050351	-29.757172	-6.255774	-5.433377	-10.706869	-7.361151	0.000000	-10.000000	0.050000	3.516667	-30.000000	1023.000000	1023.000000	2046.000000
36.200001	-0.050095	-29.605936	-6.141291	-5.535427	-10.637187	-7.292032	0.000000	-10.000000	0.033333	5.900000	-30.000000	1023.000000	1023.000000	2046.000000
36.220001	-0.049879	-29.478617	-6.155601	-5.534856	-10.498788	-7.289371	0.000000	-10.000000	0.008333	8.000000	-30.000000	1023.000000	1023.000000	2046.000000
36.240002	-0.049569	-29.295010	-6.157724	-5.510385	-10.385511	-7.241389	0.000000	-10.000000	0.000000	9.850000	-30.000000	1023.000000	1023.000000	2046.000000
36.259998	-0.049271	-29.119162	-6.147891	-5.517046	-10.252975	-7.201249	0.000000	-10.000000	-0.016667	11.483334	-30.000000	1023.000000	1023.000000	2046.000000
36.279999	-0.048833	-28.860107	-6.118155	-5.548893	-10.066788	-7.126270	0.000000	-10.000000	-0.041667	13.016666	-30.000000	1023.000000	1023.000000	2046.000000
36.299999	-0.048230	-28.504044	-5.945368	-5.574201	-9.980619	-7.003857	0.000000	-10.000000	-0.050000	14.233334	-21.166666	1023.000000	1023.000000	2046.000000
36.320000	-0.047350	-27.983938	-5.925032	-5.534709	-9.638130	-6.886067	0.000000	-10.000000	-0.066667	15.416667	-3.000000	1023.000000	1023.000000	2046.000000
36.340000	-0.046548	-27.509771	-5.890209	-5.491333	-9.393645	-6.734584	0.000000	-10.000000	-0.075000	16.433334	17.000000	1023.000000	1023.000000	2046.000000
36.360001	-0.045814	-27.076323	-5.728941	-5.468967	-9.282232	-6.596182	0.000000	-10.000000	-0.116667	17.550001	30.000000	1023.000000	1023.000000	2046.000000
36.380001	-0.045008	-26.599522	-5.659665	-5.390721	-9.018855	-6.530281	0.000000	-10.000000	-0.141667	18.550001	35.666668	1023.000000	1023.000000	2046.000000
36.400002	-0.044060	-26.039316	-5.569536	-5.302244	-8.806429	-6.361108	0.000000	-10.000000	-0.183333	19.550001	41.666668	1023.000000	1023.000000	2046.000000
36.419998	-0.043084	-25.462748	-5.497312	-5.256721	-8.510930	-6.197785	0.000000	-10.000000	-0.225000	20.450001	48.000000	1023.000000	1023.000000	2046.000000
36.439999	-0.042195	-24.937197	-5.404191	-5.109651	-8.293894	-6.129460	0.000000	-10.000000	-0.241667	21.316668	54.833332	1023.000000	1023.000000	2046.000000
36.459999	-0.041253	-24.380259	-5.242043	-5.061717	-8.120546	-5.955953	0.000000	-10.000000	-0.258333	22.233334	61.833332	1023.000000	1023.000000	2046.000000
36.480000	-0.040330	-23.835243	-5.145150	-5.015036	-7.880658	-5.794398	0.000000	-10.000000	-0.266667	23.200001	69.333336	1023.000000	1023.000000	2046.000000
36.500000	-0.039382	-23.274792	-5.034509	-4.873778	-7.683928	-5.682577	0.000000	-10.000000	-0.291667	23.933334	77.000000	1023.000000	1023.000000	2046.000000
36.520000	-0.038436	-22.715717	-4.987004	-4.863370	-7.391957	-5.473387	0.000000	-10.000000	-0.300000	24.350000	85.000000	1023.000000	1023.000000	2046.000000
36.540001	-0.037536	-22.183847	-4.855978	-4.808158	-7.175040	-5.344670	0.000000	-10.000000	-0.283333	24.483334	93.000000	1023.000000	1023.000000	2046.000000
36.560001	-0.036536	-21.592802	-4.746746	-4.694534	-6.983681	-5.167841	0.000000	-10.000000	-0.266667	24.316668	101.000000	1023.000000	1023.000000	2046.000000
36.580002	-0.035596	-21.037437	-4.625797	-4.605003	-6.759588	-5.047050	0.000000	-10.000000	-0.266667	24.266666	109.000000	1023.000000	1023.000000	2046.000000
36.599998	-0.034649	-20.477657	-4.508632	-4.506808	-6.571537	-4.890680	0.000000	-10.000000	-0.300000	24.283333	117.000000	1023.000000	1023.000000	2046.000000
36.619999	-0.033641	-19.882027	-4.357869	-4.491186	-6.338943	-4.694028	0.000000	-10.000000	-0.308333	24.433334	125.000000	1023.000000	1023.000000	2046.000000
36.639999	-0.032763	-19.362810	-4.301739	-4.374600	-6.074769	-4.611701	0.000000	-10.000000	-0.316667	24.616667	133.166672	1023.000000	1023.000000	2046.000000
36.660000	-0.031678	-18.721792	-4.213517	-4.264458	-5.808386	-4.435430	0.000000	-10.000000	-0.308333	24.933334	141.500000	1023.000000	1023.000000	2046.000000
36.680000	-0.030689	-18.137451	-4.056623	-4.151344	-5.632350	-4.297134	0.000000	-10.000000	-0.316667	25.216667	149.833328	1023.000000	1023.000000	2046.000000
36.700001	-0.029664	-17.531467	-3.980694	-4.073702	-5.323392	-4.153678	0.000000	-10.000000	-0.291667	25.200001	158.166672	1023.000000	1023.000000	2046.000000
36.720001	-0.028918	-17.090767	-3.805250	-3.974697	-5.252356	-4.058465	0.000000	-10.000000	-0.291667	25.300001	166.500000	1023.000000	1023.000000	2046.000000
36.740002	-0.027923	-16.502657	-3.650078	-3.948522	-5.035521	-3.868536	0.000000	-10.000000	-0.308333	25.700001	175.000000	1023.000000	1023.000000	2046.000000
36.759998	-0.027298	-16.133257	-3.608269	-3.912722	-4.808279	-3.803988	0.000000	-10.000000	-0.325000	26.000000	183.500000	1023.000000	1023.000000	2046.000000
36.779999	-0.026498	-15.660089	-3.487570	-3.843580	-4.645372	-3.683568	0.000000	-10.000000	-0.333333	25.966667	192.166672	1023.000000	1023.000000	2046.000000
36.799999	-0.025538	-15.093214	-3.327871	-3.699543	-4.533802	-3.531999	0.000000	-10.000000	-0.325000	26.000000	200.833328	1023.000000	1023.000000	2046.000000
36.820000	-0.024625	-14.553308	-3.254741	-3.555145	-4.341019	-3.402404	0.000000	-10.000000	-0.325000	26.049999	209.500000	1023.000000	1023.000000	2046.000000
36.840000	-0.024247	-14.329917	-3.244519	-3.455876	-4.274122	-3.355400	0.000000	-10.000000	-0.300000	26.166666	218.166672	1023.000000	1023.000000	2046.000000
36.860001	-0.024893	-14.712059	-3.366795	-3.404778	-4.452588	-3.487899	0.000000	-10.000000	-0.291667	25.716667	226.833328	1023.000000	1023.000000	2046.000000
36.880001	-0.026324	-15.557395	-3.478304	-3.562818	-4.816233	-3.700040	0.000000	-10.000000	-0.291667	25.450001	235.500000	1023.000000	1023.000000	2046.000000
36.900002	-0.027792	-16.424814	-3.724802	-3.740678	-5.071494	-3.887840	0.000000	-10.000000	-0.300000	24.883333	244.000000	1023.000000	1023.000000	2046.000000
36.919998	-0.028857	-17.054745	-3.886698	-3.826997	-5.314600	-4.026450	0.000000	-10.000000	-0.300000	24.700001	252.500000	1023.000000	1023.000000	2046.000000
36.939999	-0.029080	-17.186399	-3.946329	-3.812543	-5.425799	-4.001729	0.000000	-10.000000	-0.300000	24.650002	260.833344	1023.000000	1023.000000	2046.000000
36.959999	-0.029009	-17.144529	-4.030919	-3.774083	-5.366913	-3.972615	0.000000	-10.000000	-0.283333	24.700001	269.000000	1023.000000	1023.000000	2046.000000
36.980000	-0.028633	-16.922007	-4.008039	-3.725668	-5.307585	-3.880716	0.000000	-10.000000	-0.275000	24.483334	277.000000	1023.000000	1023.000000	2046.000000
37.000000	-0.028033	-16.567530	-3.972016	-3.547669	-5.216850	-3.830994	0.000000	-10.000000	-0.258333	24.433334	285.333344	1023.000000	1023.000000	2046.000000
37.020000	-0.027294	-16.130938	-3.920963	-3.453930	-5.067182	-3.688864	0.000000	-10.000000	-0.266667	24.300001	293.666656	1023.000000	1023.000000	2046.000000
37.040001	-0.026595	-15.717594	-3.814265	-3.302793	-5.011942	-3.588594	0.000000	-10.000000	-0.291667	24.600000	302.000000	1023.000000	1023.000000	2046.000000
37.060001	-0.025630	-15.147385	-3.753671	-3.067890	-4.839332	-3.486491	0.000000	-10.000000	-0.325000	24.766668	310.000000	1023.000000	1023.000000	2046.000000
37.080002	-0.024732	-14.616763	-3.587826	-2.915708	-4.786221	-3.327009	0.000000	-10.000000	-0.333333	25.300001	318.166656	1023.000000	1023.000000	2046.000000
37.099998	-0.023698	-14.005367	-3.449308	-2.749887	-4.600367	-3.205806	0.000000	-10.000000	-0.325000	25.583334	326.500000	1023.000000	1023.000000	2046.000000
37.119999	-0.022631	-13.374912	-3.266609	-2.598638	-4.445898	-3.063768	0.000000	-10.000000	-0.308333	25.800001	335.000000	1023.000000	1023.000000	2046.000000
37.139999	-0.021505	-12.709644	-3.215736	-2.476020	-4.130148	-2.887739	0.000000	-10.000000	-0.300000	25.866667	343.500000	1023.000000	1023.000000	2046.000000
37.160000	-0.020287	-11.989796	-3.070684	-2.352491	-3.883476	-2.683143	0.000000	-10.000000	-0.258333	25.583334	352.166656	1023.000000	1023.000000	2046.000000
37.180000	-0.019171	-11.329939	-2.844727	-2.316513	-3.677987	-2.490712	0.000000	-10.000000	-0.233333	24.950001	360.666656	1023.000000	1023.000000	2046.000000
37.200001	-0.018014	-10.646441	-2.623120	-2.341853	-3.424576	-2.256893	0.000000	-10.000000	-0.216667	24.066668	369.000000	1023.000000	1023.000000	2046.000000
37.220001	-0.017216	-10.174843	-2.545050	-2.358747	-3.150641	-2.120405	0.000000	-10.000000	-0.208333	23.433334	377.000000	1023.000000	1023.000000	2046.000000
37.240002	-0.016112	-9.522123	-2.413117	-2.235767	-2.906872	-1.966367	0.000000	-10.000000	-0.191667	22.583334	385.000000	1023.000000	1023.000000	2046.000000
37.259998	-0.015269	-9.023828	-2.264247	-2.206148	-2.699248	-1.854185	0.000000	-10.000000	-0.183333	22.100000	392.833344	1023.000000	1023.000000	2046.000000
37.279999	-0.014576	-8.614453	-2.127461	-2.179528	-2.569297	-1.738167	0.000000	-10.000000	-0.175000	21.466667	400.500000	1023.000000	1023.000000	2046.000000
37.299999	-0.013871	-8.198000	-1.959429	-2.192482	-2.446593	-1.599496	0.000000	-10.000000	-0.166667	21.400000	407.833344	1023.000000	1023.000000	2046.000000
37.320000	-0.013386	-7.910850	-1.883730	-2.190852	-2.305369	-1.530900	0.000000	-10.000000	-0.158333	21.183334	415.000000	1023.000000	1023.000000	2046.000000
37.340000	-0.012702	-7.506784	-1.739429	-2.103430	-2.210691	-1.453234	0.000000	-10.000000	-0.158333	21.183334	422.000000	1023.000000	1023.000000	2046.000000
37.360001	-0.012024	-7.106145	-1.593257	-2.012933	-2.109048	-1.390907	0.000000	-10.000000	-0.158333	21.116667	429.000000	1023.000000	1023.000000	2046.000000
37.380001	-0.011322	-6.691246	-1.459157	-2.026120	-1.985338	-1.220630	0.000000	-10.000000	-0.150000	21.100000	436.000000	1023.000000	1023.000000	2046.000000
37.400002	-0.010568	-6.245841	-1.344419	-1.954175	-1.804147	-1.143099	0.000000	-10.000000	-0.150000	20.850000	443.000000	1023.000000	1023.000000	2046.000000
37.419998	-0.009944	-5.876883	-1.344910	-1.962301	-1.583825	-0.985847	0.000000	-10.000000	-0.158333	20.416668	450.000000	1023.000000	1023.000000	2046.000000
37.439999	-0.009260	-5.472410	-1.248371	-1.911081	-1.422463	-0.890496	0.000000	-10.000000	-0.141667	20.250000	456.833344	1023.000000	1023.000000	2046.000000
37.459999	-0.008358	-4.939370	-1.104040	-1.802457	-1.228812	-0.804061	0.000000	-10.000000	-0.141667	20.066668	463.666656	1023.000000	1023.000000	2046.000000
37.480000	-0.007352	-4.345199	-0.927224	-1.737388	-1.069672	-0.610914	0.000000	-10.000000	-0.141667	20.016666	470.500000	1023.000000	1023.000000	2046.000000
37.500000	-0.006447	-3.810303	-0.833266	-1.658425	-0.845035	-0.473578	0.000000	-10.000000	-0.158333	19.916666	477.333344	1023.000000	1023.000000	2046.000000
37.520000	-0.005537	-3.272471	-0.686300	-1.606170	-0.706285	-0.273717	0.000000	-10.000000	-0.166667	20.000000	484.000000	1023.000000	1023.000000	2046.000000
37.540001	-0.004685	-2.768798	-0.624027	-1.557645	-0.476407	-0.110719	0.000000	-10.000000	-0.158333	20.000000	490.666656	1023.000000	1023.000000	2046.000000
37.560001	-0.003797	-2.243736	-0.512203	-1.367578	-0.313959	-0.049996	0.000000	-10.000000	-0.158333	19.666666	497.333344	1023.000000	1023.000000	2046.000000
37.580002	-0.002818	-1.665404	-0.323925	-1.266463	-0.156400	0.081383	0.000000	-10.000000	-0.150000	19.383333	504.000000	1023.000000	1023.000000	2046.000000
37.599998	-0.001792	-1.058904	-0.174091	-1.134110	0.074734	0.174564	0.000000	-10.000000	-0.133333	19.366667	510.500000	1023.000000	1023.000000	2046.000000
37.619999	-0.000893	-0.527495	-0.076546	-1.068660	0.300054	0.317657	0.000000	-10.000000	-0.133333	19.433334	517.000000	1023.000000	1023.000000	2046.000000
37.639999	0.000007	0.003963	0.046262	-0.967045	0.474884	0.449862	0.000000	-10.000000	-0.125000	19.566668	523.500000	1023.000000	1023.000000	2046.000000
37.660000	0.000948	0.560221	0.097753	-0.948157	0.753753	0.656872	0.000000	-10.000000	-0.150000	19.583334	530.000000	1023.000000	1023.000000	2046.000000
37.680000	0.001656	0.978892	0.170624	-0.780766	0.906475	0.682560	0.000000	-10.000000	-0.150000	19.600000	536.500000	1023.000000	1023.000000	2046.000000
37.700001	0.002493	1.473167	0.332751	-0.710168	1.047917	0.802667	0.000000	-10.000000	-0.133333	19.316668	543.000000	1023.000000	1023.000000	2046.000000
37.720001	0.003466	2.048438	0.534638	-0.645468	1.236703	0.922565	0.000000	-10.000000	-0.108333	19.016666	549.500000	1023.000000	1023.000000	2046.000000
37.740002	0.004210	2.487902	0.588442	-0.562292	1.462460	0.999293	0.000000	-10.000000	-0.091667	18.416668	556.000000	1023.000000	1023.000000	2046.000000
37.759998	0.005307	3.136543	0.690488	-0.559144	1.781203	1.223996	0.000000	-10.000000	-0.091667	17.983334	562.333313	1023.000000	1023.000000	2046.000000
37.779999	0.006271	3.706027	0.771633	-0.409182	2.063407	1.280168	0.000000	-10.000000	-0.083333	17.450001	568.500000	1023.000000	1023.000000	2046.000000
37.799999	0.007284	4.305040	0.938357	-0.330946	2.212878	1.484752	0.000000	-10.000000	-0.066667	17.133333	574.333313	1023.000000	1023.000000	2046.000000
37.820000	0.008150	4.816859	1.076837	-0.259657	2.398589	1.601090	0.000000	-10.000000	-0.058333	16.549999	580.000000	1023.000000	1023.000000	2046.000000
37.840000	0.008872	5.243614	1.207448	-0.140550	2.557272	1.619444	0.000000	-10.000000	-0.033333	15.883333	585.500000	1023.000000	1023.000000	2046.000000
37.860001	0.009674	5.717398	1.315792	-0.068459	2.723723	1.746342	0.000000	-10.000000	-0.016667	15.000000	591.000000	1023.000000	1023.000000	2046.000000
37.880001	0.010373	6.130418	1.403348	-0.051948	2.854087	1.924931	0.000000	-10.000000	0.000000	13.933333	596.166687	1023.000000	1023.000000	2046.000000
37.900002	0.010529	6.222638	1.431907	0.035945	2.823176	1.931610	0.000000	-10.000000	0.008333	12.816667	601.166687	1023.000000	1023.000000	2046.000000
37.919998	0.009928	5.867723	1.353130	0.137479	2.607517	1.769597	0.000000	-10.000000	0.008333	11.516666	605.666687	1023.000000	1023.000000	2046.000000
37.939999	0.008401	4.965006	1.214504	0.048214	2.234180	1.468107	0.000000	-10.000000	0.008333	10.300000	609.833313	1023.000000	1023.000000	2046.000000
37.959999	0.006272	3.706595	0.997498	-0.170845	1.781568	1.098375	0.000000	-10.000000	0.025000	8.566667	613.333313	1023.000000	1023.000000	2046.000000
37.980000	0.004129	2.440487	0.756257	-0.370526	1.330705	0.724052	0.000000	-10.000000	0.058333	6.266667	616.500000	1023.000000	1023.000000	2046.000000
38.000000	0.002350	1.389115	0.514524	-0.555259	0.966154	0.463696	0.000000	-10.000000	0.091667	4.000000	619.000000	1023.000000	1023.000000	2046.000000
38.020000	0.001099	0.649801	0.397041	-0.603764	0.576565	0.279959	0.000000	-10.000000	0.100000	1.266667	620.833313	1023.000000	1023.000000	2046.000000
38.040001	0.000349	0.206544	0.306090	-0.626933	0.371832	0.155555	0.000000	-10.000000	0.100000	-0.766667	621.666687	1023.000000	1023.000000	2046.000000
38.060001	-0.000166	-0.097870	0.227843	-0.615387	0.229578	0.060095	0.000000	-10.000000	0.116667	-2.983333	622.000000	1023.000000	1023.000000	2046.000000
38.080002	-0.000645	-0.380922	0.088494	-0.578882	0.101483	0.007983	0.000000	-10.000000	0.116667	-4.683333	622.000000	1023.000000	1023.000000	2046.000000
38.099998	-0.001085	-0.641056	-0.006517	-0.565496	0.006150	-0.075193	0.000000	-10.000000	0.133333	-6.466667	622.000000	1023.000000	1023.000000	2046.000000
38.119999	-0.001316	-0.777573	-0.064745	-0.486097	-0.118051	-0.108681	0.000000	-10.000000	0.133333	-8.116667	622.000000	1023.000000	1023.000000	2046.000000
38.139999	-0.001567	-0.925986	-0.086769	-0.376166	-0.247121	-0.215930	0.000000	-10.000000	0.158333	-9.500000	622.000000	1023.000000	1023.000000	2046.000000
38.160000	-0.001754	-1.036362	-0.032404	-0.279745	-0.444014	-0.280198	0.000000	-10.000000	0.175000	-10.833334	622.000000	1023.000000	1023.000000	2046.000000
38.180000	-0.001827	-1.079925	-0.015443	-0.258764	-0.518343	-0.287375	0.000000	-10.000000	0.208333	-12.133334	622.000000	1023.000000	1023.000000	2046.000000
38.200001	-0.002102	-1.242123	-0.078723	-0.235775	-0.592303	-0.335322	0.000000	-10.000000	0.241667	-13.450001	614.000000	1023.000000	1023.000000	2046.000000
38.220001	-0.002324	-1.373318	-0.179051	-0.222121	-0.568939	-0.403207	0.000000	-10.000000	0.266667	-14.633333	604.500000	1023.000000	1023.000000	2046.000000
38.240002	-0.002356	-1.392637	-0.182286	-0.304639	-0.550206	-0.355506	0.000000	-10.000000	0.308333	-15.983334	593.166687	1023.000000	1023.000000	2046.000000
38.259998	-0.002608	-1.541541	-0.209115	-0.422177	-0.544931	-0.365319	0.000000	-10.000000	0.366667	-17.583334	588.000000	1023.000000	1023.000000	2046.000000
38.279999	-0.002835	-1.675713	-0.100430	-0.451186	-0.683965	-0.440133	0.000000	-10.000000	0.425000	-19.533335	582.000000	1023.000000	1023.000000	2046.000000
38.299999	-0.003099	-1.831311	-0.089938	-0.491143	-0.762800	-0.487430	0.000000	-10.000000	0.466667	-21.183334	575.500000	1023.000000	1023.000000	2046.000000
38.320000	-0.003539	-2.091527	-0.216589	-0.529241	-0.742579	-0.603118	0.000000	-10.000000	0.508333	-22.466667	568.333313	1023.000000	1023.000000	2046.000000
38.340000	-0.004205	-2.485208	-0.333029	-0.649581	-0.879193	-0.623405	0.000000	-10.000000	0.550000	-23.283333	560.833313	1023.000000	1023.000000	2046.000000
38.360001	-0.004879	-2.883488	-0.451511	-0.770009	-0.963450	-0.698519	0.000000	-10.000000	0.575000	-24.000000	553.000000	1023.000000	1023.000000	2046.000000
38.380001	-0.005801	-3.428540	-0.433891	-0.877065	-1.238564	-0.879021	0.000000	-10.000000	0.575000	-24.666668	545.000000	1023.000000	1023.000000	2046.000000
38.400002	-0.006516	-3.851223	-0.398232	-0.950683	-1.487471	-1.014836	0.000000	-10.000000	0.583333	-25.233334	536.833313	1023.000000	1023.000000	2046.000000
38.419998	-0.007350	-4.344098	-0.460670	-1.027701	-1.685814	-1.169913	0.000000	-10.000000	0.600000	-25.750000	528.500000	1023.000000	1023.000000	2046.000000
38.439999	-0.008114	-4.795359	-0.538685	-1.149353	-1.867952	-1.239368	0.000000	-10.000000	0.625000	-26.200001	519.833313	1023.000000	1023.000000	2046.000000
38.459999	-0.009039	-5.341860	-0.663946	-1.228720	-2.046347	-1.402847	0.000000	-10.000000	0.641667	-26.566668	511.166656	1023.000000	1023.000000	2046.000000
38.480000	-0.009874	-5.835772	-0.716606	-1.252275	-2.283399	-1.583492	0.000000	-10.000000	0.650000	-26.933334	502.333344	1023.000000	1023.000000	2046.000000
38.500000	-0.010598	-6.263643	-0.818732	-1.369629	-2.409745	-1.665538	0.000000	-10.000000	0.666667	-27.266668	493.500000	1023.000000	1023.000000	2046.000000
38.520000	-0.011306	-6.681623	-1.007351	-1.524646	-2.458881	-1.690744	0.000000	-10.000000	0.683333	-27.483334	484.333344	1023.000000	1023.000000	2046.000000
38.540001	-0.011938	-7.055606	-1.037258	-1.641844	-2.620470	-1.756034	0.000000	-10.000000	0.700000	-27.766668	475.166656	1023.000000	1023.000000	2046.000000
38.560001	-0.012579	-7.434370	-1.091377	-1.589756	-2.818162	-1.935075	0.000000	-10.000000	0.700000	-27.783335	465.833344	1023.000000	1023.000000	2046.000000
38.580002	-0.012907	-7.628201	-1.092326	-1.645048	-2.925155	-1.965672	0.000000	-10.000000	0.700000	-27.800001	456.500000	1023.000000	1023.000000	2046.000000
38.599998	-0.013376	-7.905182	-1.229251	-1.702191	-2.956103	-2.017637	0.000000	-10.000000	0.700000	-27.633333	447.166656	1023.000000	1023.000000	2046.000000
38.619999	-0.013838	-8.178139	-1.274551	-1.735176	-3.084726	-2.083685	0.000000	-10.000000	0.691667	-27.283335	438.000000	1023.000000	1023.000000	2046.000000
38.639999	-0.014397	-8.508524	-1.345924	-1.800994	-3.210950	-2.150656	0.000000	-10.000000	0.675000	-26.950001	429.000000	1023.000000	1023.000000	2046.000000
38.660000	-0.014873	-8.790211	-1.432224	-1.799831	-3.339359	-2.218797	0.000000	-10.000000	0.641667	-26.400000	420.000000	1023.000000	1023.000000	2046.000000
38.680000	-0.015279	-9.029918	-1.491665	-1.859355	-3.412356	-2.266541	0.000000	-10.000000	0.608333	-26.116667	411.166656	1023.000000	1023.000000	2046.000000
38.700001	-0.015881	-9.385464	-1.577352	-1.912636	-3.552682	-2.342793	0.000000	-10.000000	0.591667	-25.800001	402.500000	1023.000000	1023.000000	2046.000000
38.720001	-0.016341	-9.657656	-1.563830	-1.994486	-3.710857	-2.388482	0.000000	-10.000000	0.591667	-25.733334	393.833344	1023.000000	1023.000000	2046.000000
38.740002	-0.016969	-10.028865	-1.630267	-2.053818	-3.869975	-2.474804	0.000000	-10.000000	0.600000	-25.650002	385.166656	1023.000000	1023.000000	2046.000000
38.759998	-0.017602	-10.402685	-1.750582	-2.021280	-4.006198	-2.624626	0.000000	-10.000000	0.600000	-25.783335	376.500000	1023.000000	1023.000000	2046.000000
38.779999	-0.018132	-10.715742	-1.787320	-2.090170	-4.146831	-2.691422	0.000000	-10.000000	0.600000	-25.833334	368.000000	1023.000000	1023.000000	2046.000000
38.799999	-0.018623	-11.005939	-1.870656	-2.219151	-4.205118	-2.711014	0.000000	-10.000000	0.591667	-26.000000	359.500000	1023.000000	1023.000000	2046.000000
38.820000	-0.019192	-11.342404	-1.899666	-2.307155	-4.320477	-2.815106	0.000000	-10.000000	0.608333	-26.183334	350.833344	1023.000000	1023.000000	2046.000000
38.840000	-0.019753	-11.674134	-1.935892	-2.313138	-4.471711	-2.953393	0.000000	-10.000000	0.608333	-26.383333	342.000000	1023.000000	1023.000000	2046.000000
38.860001	-0.020073	-11.862864	-2.019880	-2.244509	-4.500417	-3.098057	0.000000	-10.000000	0.616667	-26.416668	333.000000	1023.000000	1023.000000	2046.000000
38.880001	-0.020203	-11.939682	-2.081034	-2.301016	-4.472904	-3.084728	0.000000	-10.000000	0.600000	-26.233334	324.166656	1023.000000	1023.000000	2046.000000
38.900002	-0.020380	-12.044322	-2.143009	-2.357406	-4.492867	-3.051040	0.000000	-10.000000	0.600000	-26.100000	315.500000	1023.000000	1023.000000	2046.000000
38.919998	-0.020525	-12.130003	-2.102433	-2.394209	-4.559578	-3.073782	0.000000	-10.000000	0.600000	-25.833334	306.833344	1023.000000	1023.000000	2046.000000
38.939999	-0.021137	-12.492230	-2.129324	-2.406470	-4.723001	-3.233436	0.000000	-10.000000	0.600000	-25.733334	298.166656	1023.000000	1023.000000	2046.000000
38.959999	-0.021359	-12.622959	-2.171277	-2.403003	-4.804744	-3.243935	0.000000	-10.000000	0.600000	-25.783333	289.500000	1023.000000	1023.000000	2046.000000
38.980000	-0.021801	-12.884167	-2.323893	-2.483308	-4.809388	-3.267578	0.000000	-10.000000	0.591667	-25.866667	280.833344	1023.000000	1023.000000	2046.000000
39.000000	-0.022342	-13.204394	-2.311240	-2.454372	-5.022507	-3.416276	0.000000	-10.000000	0.591667	-25.900000	272.333344	1023.000000	1023.000000	2046.000000
39.020000	-0.023277	-13.756706	-2.451081	-2.444505	-5.271297	-3.589824	0.000000	-10.000000	0.583333	-25.816668	263.666656	1023.000000	1023.000000	2046.000000
39.040001	-0.024689	-14.591010	-2.652236	-2.422653	-5.661467	-3.854654	0.000000	-10.000000	0.591667	-25.766666	255.166672	1023.000000	1023.000000	2046.000000
39.060001	-0.026872	-15.881211	-2.965881	-2.735193	-6.064247	-4.115890	0.000000	-10.000000	0.591667	-25.683334	246.500000	1023.000000	1023.000000	2046.000000
39.080002	-0.029672	-17.536108	-3.230423	-3.064883	-6.690197	-4.550606	0.000000	-10.000000	0.591667	-25.516666	238.000000	1023.000000	1023.000000	2046.000000
39.099998	-0.032361	-19.125639	-3.467378	-3.281214	-7.339569	-5.037479	0.000000	-10.000000	0.575000	-25.200001	229.500000	1023.000000	1023.000000	2046.000000
39.119999	-0.034559	-20.424631	-3.834875	-3.397264	-7.808856	-5.383638	0.000000	-10.000000	0.558333	-24.833334	221.166672	1023.000000	1023.000000	2046.000000
39.139999	-0.035933	-21.236553	-4.203553	-3.545972	-7.959767	-5.527260	0.000000	-10.000000	0.550000	-24.516666	212.833328	1023.000000	1023.000000	2046.000000
39.160000	-0.037067	-21.906300	-4.366345	-3.670378	-8.252224	-5.617353	0.000000	-10.000000	0.550000	-24.450001	204.500000	1023.000000	1023.000000	2046.000000
39.180000	-0.037896	-22.396429	-4.495612	-3.691567	-8.479397	-5.729854	0.000000	-10.000000	0.550000	-24.283333	196.166672	1023.000000	1023.000000	2046.000000
39.200001	-0.038659	-22.847492	-4.596882	-3.648779	-8.721452	-5.880380	0.000000	-10.000000	0.541667	-23.950001	188.000000	1023.000000	1023.000000	2046.000000
39.220001	-0.039088	-23.100882	-4.700524	-3.657747	-8.839495	-5.903116	0.000000	-10.000000	0.533333	-23.516666	180.000000	1023.000000	1023.000000	2046.000000
39.240002	-0.039368	-23.266758	-4.820063	-3.632498	-8.919189	-5.895008	0.000000	-10.000000	0.508333	-23.166666	172.333328	1023.000000	1023.000000	2046.000000
39.259998	-0.039912	-23.587814	-4.853106	-3.556405	-9.132722	-6.045582	0.000000	-10.000000	0.475000	-22.533333	164.666672	1023.000000	1023.000000	2046.000000
39.279999	-0.040218	-23.768803	-4.914182	-3.476999	-9.234833	-6.142789	0.000000	-10.000000	0.441667	-21.716667	157.333328	1023.000000	1023.000000	2046.000000
39.299999	-0.040504	-23.938004	-5.037525	-3.414890	-9.272120	-6.213469	0.000000	-10.000000	0.425000	-20.833334	150.000000	1023.000000	1023.000000	2046.000000
39.320000	-0.040633	-24.014235	-5.061551	-3.435424	-9.323778	-6.193482	0.000000	-10.000000	0.425000	-20.150002	143.000000	1023.000000	1023.000000	2046.000000
39.340000	-0.040723	-24.067251	-5.061325	-3.502738	-9.353810	-6.149377	0.000000	-10.000000	0.416667	-19.683334	136.166672	1023.000000	1023.000000	2046.000000
39.360001	-0.040817	-24.122772	-5.008994	-3.625819	-9.368771	-6.119188	0.000000	-10.000000	0.408333	-19.433334	129.666672	1023.000000	1023.000000	2046.000000
39.380001	-0.040954	-24.203667	-4.966037	-3.789488	-9.350334	-6.097806	0.000000	-10.000000	0.400000	-19.700001	123.166664	1023.000000	1023.000000	2046.000000
39.400002	-0.041172	-24.332829	-5.039764	-3.874786	-9.307609	-6.110669	0.000000	-10.000000	0.400000	-19.950001	116.666664	1023.000000	1023.000000	2046.000000
39.419998	-0.041360	-24.443958	-5.162042	-3.987200	-9.248220	-6.046496	0.000000	-10.000000	0.408333	-20.083334	110.000000	1023.000000	1023.000000	2046.000000
39.439999	-0.041631	-24.604050	-5.194924	-4.078348	-9.286055	-6.044723	0.000000	-10.000000	0.408333	-19.766666	103.333336	1023.000000	1023.000000	2046.000000
39.459999	-0.042102	-24.882513	-5.177617	-4.135473	-9.456458	-6.112966	0.000000	-10.000000	0.408333	-19.450001	96.666664	1023.000000	1023.000000	2046.000000
39.480000	-0.042680	-25.223925	-5.236932	-4.253426	-9.534636	-6.198932	0.000000	-10.000000	0.391667	-19.100000	90.000000	1023.000000	1023.000000	2046.000000
39.500000	-0.043141	-25.496176	-5.301611	-4.327951	-9.553051	-6.313561	0.000000	-10.000000	0.383333	-18.733334	83.666664	1023.000000	1023.000000	2046.000000
39.520000	-0.043577	-25.753788	-5.272434	-4.459678	-9.692576	-6.329099	0.000000	-10.000000	0.366667	-18.283335	77.500000	1023.000000	1023.000000	2046.000000
39.540001	-0.044056	-26.036934	-5.280019	-4.574578	-9.787140	-6.395196	0.000000	-10.000000	0.341667	-17.550001	71.500000	1023.000000	1023.000000	2046.000000
39.560001	-0.044614	-26.366756	-5.272948	-4.658473	-9.936302	-6.499032	0.000000	-10.000000	0.308333	-16.816668	65.500000	1023.000000	1023.000000	2046.000000
39.580002	-0.044971	-26.578121	-5.204145	-4.712760	-10.108115	-6.553101	0.000000	-10.000000	0.275000	-16.150000	59.833332	1023.000000	1023.000000	2046.000000
39.599998	-0.045346	-26.799349	-5.355882	-4.732076	-10.094854	-6.616538	0.000000	-10.000000	0.266667	-15.650001	54.333332	1023.000000	1023.000000	2046.000000
39.619999	-0.045666	-26.988342	-5.414237	-4.830044	-10.126937	-6.617125	0.000000	-10.000000	0.258333	-15.066667	49.166668	1023.000000	1023.000000	2046.000000
39.639999	-0.045849	-27.096502	-5.525995	-4.886798	-10.049590	-6.634119	0.000000	-10.000000	0.258333	-14.466667	44.000000	1023.000000	1023.000000	2046.000000
39.660000	-0.045908	-27.131371	-5.532760	-4.957062	-10.046170	-6.595379	0.000000	-10.000000	0.250000	-13.983334	39.166668	1023.000000	1023.000000	2046.000000
39.680000	-0.046000	-27.185925	-5.427052	-4.987756	-10.177109	-6.594007	0.000000	-10.000000	0.250000	-13.516666	34.500000	1023.000000	1023.000000	2046.000000
39.700001	-0.045996	-27.183640	-5.358387	-4.913828	-10.238230	-6.673194	0.000000	-10.000000	0.250000	-13.133333	30.166666	1023.000000	1023.000000	2046.000000
39.720001	-0.046066	-27.224783	-5.471369	-4.909854	-10.157911	-6.685648	0.000000	-10.000000	0.233333	-12.550000	25.833334	1023.000000	1023.000000	2046.000000
39.740002	-0.046012	-27.192820	-5.472113	-4.956031	-10.149707	-6.614967	0.000000	-10.000000	0.200000	-12.033334	21.666666	1023.000000	1023.000000	2046.000000
39.759998	-0.046029	-27.203125	-5.549419	-4.933324	-10.084502	-6.635880	0.000000	-10.000000	0.166667	-11.566668	18.833334	1023.000000	1023.000000	2046.000000
39.779999	-0.046035	-27.206972	-5.537314	-4.961940	-10.101229	-6.606489	0.000000	-10.000000	0.150000	-10.883334	15.000000	1023.000000	1023.000000	2046.000000
39.799999	-0.046205	-27.307224	-5.475187	-4.956508	-10.197889	-6.677641	0.000000	-10.000000	0.150000	-10.166667	11.500000	1023.000000	1023.000000	2046.000000
39.820000	-0.046107	-27.249012	-5.421162	-4.935944	-10.207395	-6.684512	0.000000	-10.000000	0.141667	-9.216667	6.833333	1023.000000	1023.000000	2046.000000
39.840000	-0.046116	-27.254393	-5.474925	-4.896848	-10.151069	-6.731552	0.000000	-10.000000	0.141667	-8.533334	3.833333	1023.000000	1023.000000	2046.000000
39.860001	-0.045970	-27.168108	-5.494479	-4.915915	-10.097597	-6.660116	0.000000	-10.000000	0.133333	-7.883334	1.333333	1023.000000	1023.000000	2046.000000
39.880001	-0.045817	-27.078125	-5.496985	-4.942822	-10.039895	-6.598424	0.000000	-10.000000	0.125000	-7.200000	-1.000000	1023.000000	1023.000000	2046.000000
39.900002	-0.045751	-27.039082	-5.453692	-4.960608	-10.031939	-6.592843	0.000000	-10.000000	0.108333	-6.483334	-3.166667	1023.000000	1023.000000	2046.000000
39.919998	-0.045609	-26.955164	-5.376754	-4.938932	-10.064775	-6.574702	0.000000	-10.000000	0.100000	-5.516667	-5.500000	1023.000000	1023.000000	2046.000000
39.939999	-0.045421	-26.843534	-5.284834	-4.921367	-10.049499	-6.587836	0.000000	-10.000000	0.100000	-4.250000	-7.166667	1023.000000	1023.000000	2046.000000
39.959999	-0.045211	-26.719471	-5.400185	-4.919116	-9.872787	-6.527383	0.000000	-10.000000	0.100000	-2.583333	-8.666667	1023.000000	1023.000000	2046.000000
39.980000	-0.044841	-26.501225	-5.370373	-4.962649	-9.752371	-6.415831	0.000000	-10.000000	0.091667	-0.783333	-9.500000	1023.000000	1023.000000	2046.000000
40.000000	-0.044622	-26.371431	-5.309628	-4.976272	-9.700742	-6.384789	0.000000	-10.000000	0.083333	1.100000	-10.000000	1023.000000	1023.000000	2046.000000
40.020000	-0.044278	-26.168140	-5.229321	-4.844201	-9.609961	-6.484658	0.000000	-10.000000	0.066667	2.983333	-10.000000	1023.000000	1023.000000	2046.000000
40.040001	-0.043680	-25.814827	-5.232992	-4.874500	-9.382193	-6.325142	0.000000	-10.000000	0.050000	5.050000	-10.000000	1023.000000	1023.000000	2046.000000
40.060001	-0.043074	-25.456659	-5.276443	-4.778257	-9.146011	-6.255949	0.000000	-10.000000	0.025000	7.716667	-10.000000	1023.000000	1023.000000	2046.000000
40.080002	-0.042667	-25.216198	-5.152617	-4.777922	-9.064975	-6.220684	0.000000	-10.000000	0.008333	9.700000	-10.000000	1023.000000	1023.000000	2046.000000
40.099998	-0.042003	-24.823883	-5.024140	-4.774005	-8.952910	-6.072826	0.000000	-10.000000	-0.016667	11.700000	-10.000000	1023.000000	1023.000000	2046.000000
40.119999	-0.041556	-24.559498	-4.979298	-4.729122	-8.737486	-6.113593	0.000000	-10.000000	-0.041667	12.866667	-10.000000	1023.000000	1023.000000	2046.000000
40.139999	-0.041005	-24.234161	-4.966815	-4.691549	-8.507568	-6.068229	0.000000	-10.000000	-0.058333	14.500000	-4.666667	1023.000000	1023.000000	2046.000000
40.160000	-0.040349	-23.846165	-4.970104	-4.629908	-8.317573	-5.928580	0.000000	-10.000000	-0.100000	16.583334	10.500000	1023.000000	1023.000000	2046.000000
40.180000	-0.039777	-23.507929	-4.853505	-4.579573	-8.256922	-5.817930	0.000000	-10.000000	-0.133333	18.250000	25.666666	1023.000000	1023.000000	2046.000000
40.200001	-0.039133	-23.127859	-4.796820	-4.433923	-8.126670	-5.770445	0.000000	-10.000000	-0.175000	19.450001	35.500000	1023.000000	1023.000000	2046.000000
40.220001	-0.038696	-22.869204	-4.834963	-4.388487	-7.943130	-5.702624	0.000000	-10.000000	-0.183333	19.866667	37.500000	1023.000000	1023.000000	2046.000000
40.240002	-0.039059	-23.083843	-4.962873	-4.526685	-7.950539	-5.643746	0.000000	-10.000000	-0.183333	20.700001	41.666668	1023.000000	1023.000000	2046.000000
40.259998	-0.040474	-23.919975	-5.244960	-4.661251	-8.164849	-5.848915	0.000000	-10.000000	-0.191667	21.400002	48.333332	1023.000000	1023.000000	2046.000000
40.279999	-0.042257	-24.973856	-5.381282	-4.876859	-8.633924	-6.081790	0.000000	-10.000000	-0.191667	22.066668	55.333332	1023.000000	1023.000000	2046.000000
40.299999	-0.043323	-25.603966	-5.571802	-4.941776	-8.817930	-6.272457	0.000000	-10.000000	-0.200000	22.166668	62.666668	1023.000000	1023.000000	2046.000000
40.320000	-0.043639	-25.790918	-5.725235	-4.982178	-8.830003	-6.253503	0.000000	-10.000000	-0.191667	22.316668	70.000000	1023.000000	1023.000000	2046.000000
40.340000	-0.043561	-25.744699	-5.854259	-5.029338	-8.697443	-6.163659	0.000000	-10.000000	-0.191667	21.950001	77.500000	1023.000000	1023.000000	2046.000000
40.360001	-0.043178	-25.518215	-5.876135	-4.987442	-8.589388	-6.065250	0.000000	-10.000000	-0.200000	21.933334	84.833336	1023.000000	1023.000000	2046.000000
40.380001	-0.042713	-25.243423	-5.893414	-4.921562	-8.456796	-5.971653	0.000000	-10.000000	-0.216667	22.333334	92.166664	1023.000000	1023.000000	2046.000000
40.400002	-0.042063	-24.859318	-5.741554	-4.774380	-8.451600	-5.891784	0.000000	-10.000000	-0.233333	22.833334	99.500000	1023.000000	1023.000000	2046.000000
40.419998	-0.041352	-24.438782	-5.624231	-4.548242	-8.392654	-5.873655	0.000000	-10.000000	-0.241667	23.300001	107.166664	1023.000000	1023.000000	2046.000000
40.439999	-0.040379	-23.864140	-5.551533	-4.387569	-8.209052	-5.715985	0.000000	-10.000000	-0.258333	23.600000	115.000000	1023.000000	1023.000000	2046.000000
40.459999	-0.039522	-23.357792	-5.567130	-4.252737	-7.940154	-5.597770	0.000000	-10.000000	-0.283333	24.133333	123.000000	1023.000000	1023.000000	2046.000000
40.480000	-0.038687	-22.863878	-5.473935	-4.151273	-7.804861	-5.433810	0.000000	-10.000000	-0.300000	24.666668	131.000000	1023.000000	1023.000000	2046.000000
40.500000	-0.037667	-22.261356	-5.253843	-4.025152	-7.690560	-5.291801	0.000000	-10.000000	-0.308333	25.033335	139.000000	1023.000000	1023.000000	2046.000000
40.520000	-0.036477	-21.558004	-5.064200	-3.881726	-7.481519	-5.130558	0.000000	-10.000000	-0.300000	25.166668	147.166672	1023.000000	1023.000000	2046.000000
40.540001	-0.035519	-20.991869	-4.923636	-3.838418	-7.211062	-5.018753	0.000000	-10.000000	-0.283333	24.883333	155.500000	1023.000000	1023.000000	2046.000000
40.560001	-0.034364	-20.309052	-4.874050	-3.909208	-6.766552	-4.759241	0.000000	-10.000000	-0.275000	24.450001	163.833328	1023.000000	1023.000000	2046.000000
40.580002	-0.033393	-19.735029	-4.761190	-3.930684	-6.504436	-4.538719	0.000000	-10.000000	-0.258333	23.733334	172.000000	1023.000000	1023.000000	2046.000000
40.599998	-0.032401	-19.148766	-4.509938	-3.935558	-6.339895	-4.363374	0.000000	-10.000000	-0.258333	23.516666	180.000000	1023.000000	1023.000000	2046.000000
40.619999	-0.031540	-18.640017	-4.313968	-3.891247	-6.135821	-4.298982	0.000000	-10.000000	-0.233333	23.200001	188.000000	1023.000000	1023.000000	2046.000000
40.639999	-0.030741	-18.167986	-4.118540	-3.848338	-5.992172	-4.208937	0.000000	-10.000000	-0.225000	23.066668	196.000000	1023.000000	1023.000000	2046.000000
40.660000	-0.029990	-17.723957	-4.005622	-3.867715	-5.752573	-4.098047	0.000000	-10.000000	-0.216667	22.633333	203.666672	1023.000000	1023.000000	2046.000000
40.680000	-0.029530	-17.452091	-3.956370	-3.858296	-5.569611	-4.067815	0.000000	-10.000000	-0.233333	22.783333	211.333328	1023.000000	1023.000000	2046.000000
40.700001	-0.029007	-17.143389	-3.872667	-3.842804	-5.489384	-3.938533	0.000000	-10.000000	-0.241667	23.049999	218.666672	1023.000000	1023.000000	2046.000000
40.720001	-0.028458	-16.818462	-3.676315	-3.797246	-5.491908	-3.852993	0.000000	-10.000000	-0.258333	23.566668	226.333328	1023.000000	1023.000000	2046.000000
40.740002	-0.027782	-16.419048	-3.499803	-3.732770	-5.411421	-3.775054	0.000000	-10.000000	-0.275000	23.816668	234.000000	1023.000000	1023.000000	2046.000000
40.759998	-0.027225	-16.089994	-3.404323	-3.656698	-5.296644	-3.732329	0.000000	-10.000000	-0.283333	24.116667	242.000000	1023.000000	1023.000000	2046.000000
40.779999	-0.026387	-15.594627	-3.368331	-3.710716	-5.008833	-3.506747	0.000000	-10.000000	-0.283333	24.283333	250.000000	1023.000000	1023.000000	2046.000000
40.799999	-0.025700	-15.188813	-3.286218	-3.694363	-4.819333	-3.388900	0.000000	-10.000000	-0.283333	24.350000	258.000000	1023.000000	1023.000000	2046.000000
40.820000	-0.024761	-14.634017	-3.226735	-3.591199	-4.568906	-3.247178	0.000000	-10.000000	-0.291667	24.283335	266.000000	1023.000000	1023.000000	2046.000000
40.840000	-0.023824	-14.079946	-2.989789	-3.528188	-4.483357	-3.078610	0.000000	-10.000000	-0.291667	24.116667	274.333344	1023.000000	1023.000000	2046.000000
40.860001	-0.022792	-13.470217	-2.842054	-3.398823	-4.272045	-2.957295	0.000000	-10.000000	-0.291667	24.100000	282.666656	1023.000000	1023.000000	2046.000000
40.880001	-0.021717	-12.834474	-2.718023	-3.223843	-4.055075	-2.837533	0.000000	-10.000000	-0.291667	24.333334	291.000000	1023.000000	1023.000000	2046.000000
40.900002	-0.020685	-12.225117	-2.547408	-3.196066	-3.879903	-2.601739	0.000000	-10.000000	-0.283333	24.716667	299.000000	1023.000000	1023.000000	2046.000000
40.919998	-0.019646	-11.610571	-2.502653	-3.081670	-3.567138	-2.459110	0.000000	-10.000000	-0.266667	24.750000	307.000000	1023.000000	1023.000000	2046.000000
40.939999	-0.018703	-11.053434	-2.412936	-3.031152	-3.346654	-2.262692	0.000000	-10.000000	-0.250000	24.633333	315.000000	1023.000000	1023.000000	2046.000000
40.959999	-0.017690	-10.454730	-2.293330	-2.875482	-3.158581	-2.127338	0.000000	-10.000000	-0.266667	24.333334	323.166656	1023.000000	1023.000000	2046.000000
40.980000	-0.016729	-9.886724	-2.074338	-2.797769	-3.059419	-1.955197	0.000000	-10.000000	-0.283333	24.366667	331.500000	1023.000000	1023.000000	2046.000000
41.000000	-0.015697	-9.276966	-1.966237	-2.654435	-2.809327	-1.846967	0.000000	-10.000000	-0.300000	24.333334	339.833344	1023.000000	1023.000000	2046.000000
41.020000	-0.014726	-8.703053	-1.808974	-2.549662	-2.670236	-1.674181	0.000000	-10.000000	-0.300000	24.233334	348.000000	1023.000000	1023.000000	2046.000000
41.040001	-0.013691	-8.091534	-1.695127	-2.473751	-2.411772	-1.510884	0.000000	-10.000000	-0.300000	24.100000	356.000000	1023.000000	1023.000000	2046.000000
41.060001	-0.012700	-7.505907	-1.675339	-2.412749	-2.115746	-1.302073	0.000000	-10.000000	-0.291667	23.983334	364.000000	1023.000000	1023.000000	2046.000000
41.080002	-0.011728	-6.931008	-1.591222	-2.281281	-1.906040	-1.152465	0.000000	-10.000000	-0.291667	23.966667	372.000000	1023.000000	1023.000000	2046.000000
41.099998	-0.010715	-6.332672	-1.413934	-2.176148	-1.762948	-0.979642	0.000000	-10.000000	-0.283333	24.016666	380.000000	1023.000000	1023.000000	2046.000000
41.119999	-0.009645	-5.700246	-1.300300	-2.021303	-1.501422	-0.877221	0.000000	-10.000000	-0.283333	24.016666	388.000000	1023.000000	1023.000000	2046.000000
41.139999	-0.008623	-5.096063	-1.146619	-1.951159	-1.296724	-0.701560	0.000000	-10.000000	-0.266667	23.950001	396.000000	1023.000000	1023.000000	2046.000000
41.160000	-0.007366	-4.353517	-1.043995	-1.783251	-0.942443	-0.583828	0.000000	-10.000000	-0.258333	23.800001	404.000000	1023.000000	1023.000000	2046.000000
41.180000	-0.006282	-3.712647	-0.897993	-1.701813	-0.708480	-0.404360	0.000000	-10.000000	-0.258333	23.750000	412.000000	1023.000000	1023.000000	2046.000000
41.200001	-0.005178	-3.060048	-0.774193	-1.637283	-0.444979	-0.203593	0.000000	-10.000000	-0.258333	23.733334	420.000000	1023.000000	1023.000000	2046.000000
41.220001	-0.004296	-2.539159	-0.687013	-1.619837	-0.205530	-0.026779	0.000000	-10.000000	-0.258333	23.700001	428.000000	1023.000000	1023.000000	2046.000000
41.240002	-0.003439	-2.032437	-0.607977	-1.462003	0.060121	-0.022578	0.000000	-10.000000	-0.241667	23.300001	436.000000	1023.000000	1023.000000	2046.000000
41.259998	-0.002322	-1.372429	-0.375647	-1.408903	0.174374	0.237747	0.000000	-10.000000	-0.225000	23.150000	443.833344	1023.000000	1023.000000	2046.000000
41.279999	-0.001437	-0.849548	-0.155863	-1.228756	0.240321	0.294750	0.000000	-10.000000	-0.208333	22.766666	451.500000	1023.000000	1023.000000	2046.000000
41.299999	-0.000721	-0.425863	-0.102603	-1.105254	0.390297	0.391697	0.000000	-10.000000	-0.191667	22.600000	459.166656	1023.000000	1023.000000	2046.000000
41.320000	-0.000966	-0.570678	-0.236370	-1.070097	0.391603	0.344186	0.000000	-10.000000	-0.175000	22.033335	466.666656	1023.000000	1023.000000	2046.000000
41.340000	-0.001995	-1.178970	-0.324026	-1.151132	0.144669	0.151519	0.000000	-10.000000	-0.158333	21.616667	474.166656	1023.000000	1023.000000	2046.000000
41.360001	-0.003524	-2.082971	-0.501948	-1.300647	-0.153481	-0.126895	0.000000	-10.000000	-0.141667	21.050001	481.333344	1023.000000	1023.000000	2046.000000
41.380001	-0.005066	-2.994282	-0.584018	-1.472793	-0.602003	-0.335467	0.000000	-10.000000	-0.141667	20.583334	488.500000	1023.000000	1023.000000	2046.000000
41.400002	-0.006173	-3.648287	-0.738208	-1.456559	-0.877725	-0.575794	0.000000	-10.000000	-0.133333	20.166668	495.500000	1023.000000	1023.000000	2046.000000
41.419998	-0.006724	-3.974068	-0.774206	-1.501414	-1.049378	-0.649070	0.000000	-10.000000	-0.141667	19.683334	502.333344	1023.000000	1023.000000	2046.000000
41.439999	-0.006798	-4.017879	-0.746067	-1.465090	-1.147422	-0.659299	0.000000	-10.000000	-0.141667	19.316668	509.000000	1023.000000	1023.000000	2046.000000
41.459999	-0.006486	-3.833508	-0.771973	-1.348295	-1.068065	-0.645176	0.000000	-10.000000	-0.133333	18.916668	515.333313	1023.000000	1023.000000	2046.000000
41.480000	-0.006195	-3.661107	-0.786266	-1.262155	-1.009383	-0.603302	0.000000	-10.000000	-0.133333	18.666668	521.833313	1023.000000	1023.000000	2046.000000
41.500000	-0.005591	-3.304224	-0.787289	-1.231777	-0.829100	-0.456059	0.000000	-10.000000	-0.125000	18.650000	528.166687	1023.000000	1023.000000	2046.000000
41.520000	-0.005037	-2.977094	-0.674718	-1.106160	-0.790174	-0.406042	0.000000	-10.000000	-0.125000	18.616667	534.500000	1023.000000	1023.000000	2046.000000
41.540001	-0.004319	-2.552477	-0.528170	-0.928798	-0.763829	-0.331678	0.000000	-10.000000	-0.108333	18.666666	540.500000	1023.000000	1023.000000	2046.000000
41.560001	-0.003525	-2.083363	-0.318960	-0.779282	-0.747016	-0.238105	0.000000	-10.000000	-0.108333	18.450001	546.666687	1023.000000	1023.000000	2046.000000
41.580002	-0.002683	-1.585380	-0.249311	-0.579736	-0.532634	-0.223699	0.000000	-10.000000	-0.116667	18.450001	553.000000	1023.000000	1023.000000	2046.000000
41.599998	-0.001906	-1.126738	-0.151057	-0.460241	-0.369221	-0.146219	0.000000	-10.000000	-0.116667	18.366667	559.333313	1023.000000	1023.000000	2046.000000
41.619999	-0.000879	-0.519466	-0.083978	-0.449563	-0.073657	0.087733	0.000000	-10.000000	-0.100000	18.150000	565.500000	1023.000000	1023.000000	2046.000000
41.639999	0.000004	0.002525	0.006347	-0.425298	0.182966	0.238509	0.000000	-10.000000	-0.075000	17.416668	571.500000	1023.000000	1023.000000	2046.000000
41.660000	0.000812	0.479627	0.187134	-0.387807	0.334980	0.345320	0.000000	-10.000000	-0.041667	16.400002	577.500000	1023.000000	1023.000000	2046.000000
41.680000	0.001747	1.032553	0.395650	-0.375435	0.489510	0.522828	0.000000	-10.000000	-0.025000	14.950001	583.166687	1023.000000	1023.000000	2046.000000
41.700001	0.002514	1.485557	0.557360	-0.308517	0.686859	0.549855	0.000000	-10.000000	-0.008333	13.816667	588.333313	1023.000000	1023.000000	2046.000000
41.720001	0.003290	1.944505	0.669760	-0.196745	0.861833	0.609657	0.000000	-10.000000	-0.008333	12.850000	593.000000	1023.000000	1023.000000	2046.000000
41.740002	0.003962	2.341391	0.687153	-0.187180	1.143051	0.698367	0.000000	-10.000000	0.000000	12.150001	597.500000	1023.000000	1023.000000	2046.000000
41.759998	0.004466	2.639403	0.703554	-0.249341	1.341807	0.843383	0.000000	-10.000000	0.000000	11.250000	601.833313	1023.000000	1023.000000	2046.000000
41.779999	0.004714	2.785760	0.831042	-0.245942	1.323006	0.877654	0.000000	-10.000000	0.000000	10.566667	605.666687	1023.000000	1023.000000	2046.000000
41.799999	0.004941	2.919920	0.936221	-0.195548	1.322705	0.856543	0.000000	-10.000000	0.000000	10.250000	609.333313	1023.000000	1023.000000	2046.000000
41.820000	0.005212	3.080452	1.095735	-0.204615	1.257117	0.932214	0.000000	-10.000000	0.000000	9.733334	612.666687	1023.000000	1023.000000	2046.000000
41.840000	0.005386	3.182968	1.182950	-0.095593	1.285400	0.810211	0.000000	-10.000000	0.008333	9.083334	616.166687	1023.000000	1023.000000	2046.000000
41.860001	0.005575	3.294744	1.205755	-0.085733	1.355779	0.818944	0.000000	-10.000000	0.016667	7.983334	619.333313	1023.000000	1023.000000	2046.000000
41.880001	0.005855	3.460172	1.200312	-0.181196	1.468473	0.972582	0.000000	-10.000000	0.041667	6.666667	622.166687	1023.000000	1023.000000	2046.000000
41.900002	0.005979	3.533361	1.122493	-0.260781	1.570266	1.101383	0.000000	-10.000000	0.066667	5.000000	624.500000	1023.000000	1023.000000	2046.000000
41.919998	0.006030	3.563687	1.199575	-0.216946	1.516605	1.064453	0.000000	-10.000000	0.091667	2.333333	626.333313	1023.000000	1023.000000	2046.000000
41.939999	0.006167	3.644878	1.286169	-0.163945	1.420944	1.101711	0.000000	-10.000000	0.108333	-0.300000	627.500000	1023.000000	1023.000000	2046.000000
41.959999	0.006226	3.679333	1.259280	-0.156310	1.460775	1.115588	0.000000	-10.000000	0.116667	-2.966667	628.000000	1023.000000	1023.000000	2046.000000
41.980000	0.006233	3.683718	1.231868	-0.074400	1.484144	1.042107	0.000000	-10.000000	0.133333	-5.183333	628.000000	1023.000000	1023.000000	2046.000000
42.000000	0.006260	3.699468	1.165587	-0.220683	1.532857	1.221707	0.000000	-10.000000	0.141667	-7.383333	628.000000	1023.000000	1023.000000	2046.000000
42.020000	0.006251	3.694474	1.136428	-0.130457	1.502238	1.186265	0.000000	-10.000000	0.150000	-9.350000	628.000000	1023.000000	1023.000000	2046.000000
42.040001	0.006179	3.651520	1.180644	-0.065069	1.389971	1.145974	0.000000	-10.000000	0.158333	-10.583333	628.000000	1023.000000	1023.000000	2046.000000
42.060001	0.006039	3.568971	1.227546	-0.002583	1.290322	1.053687	0.000000	-10.000000	0.158333	-11.433333	628.000000	1023.000000	1023.000000	2046.000000
42.080002	0.005953	3.518077	1.225634	0.005807	1.267699	1.018937	0.000000	-10.000000	0.175000	-12.083333	624.500000	1023.000000	1023.000000	2046.000000
42.099998	0.005861	3.463902	1.067217	-0.063319	1.396254	1.063750	0.000000	-10.000000	0.200000	-12.900001	615.000000	1023.000000	1023.000000	2046.000000
42.119999	0.005606	3.313261	1.083169	-0.125441	1.259535	1.095999	0.000000	-10.000000	0.233333	-13.500000	605.500000	1023.000000	1023.000000	2046.000000
42.139999	0.005397	3.189831	1.122400	-0.102323	1.103401	1.066354	0.000000	-10.000000	0.258333	-14.133334	598.000000	1023.000000	1023.000000	2046.000000
42.160000	0.005076	3.000113	1.044144	-0.056628	1.108350	0.904247	0.000000	-10.000000	0.266667	-14.583334	594.833313	1023.000000	1023.000000	2046.000000
42.180000	0.004780	2.824960	0.921368	-0.124246	1.127246	0.900591	0.000000	-10.000000	0.275000	-15.333333	589.833313	1023.000000	1023.000000	2046.000000
42.200001	0.004424	2.614645	0.864847	-0.277979	1.082240	0.945537	0.000000	-10.000000	0.283333	-16.116667	584.666687	1023.000000	1023.000000	2046.000000
42.220001	0.004236	2.503649	0.911069	-0.272947	0.998195	0.867332	0.000000	-10.000000	0.300000	-16.983334	579.166687	1023.000000	1023.000000	2046.000000
42.240002	0.004286	2.533257	0.981976	-0.202377	0.955469	0.798189	0.000000	-10.000000	0.325000	-17.716667	573.500000	1023.000000	1023.000000	2046.000000
42.259998	0.004283	2.531052	0.953498	-0.218039	0.979973	0.815620	0.000000	-10.000000	0.341667	-18.416668	567.500000	1023.000000	1023.000000	2046.000000
42.279999	0.004326	2.556640	0.932753	-0.193901	1.066065	0.751724	0.000000	-10.000000	0.366667	-18.933334	561.500000	1023.000000	1023.000000	2046.000000
42.299999	0.004019	2.374961	0.842790	-0.281691	1.067608	0.746254	0.000000	-10.000000	0.383333	-19.433334	555.166687	1023.000000	1023.000000	2046.000000
42.320000	0.003940	2.328760	0.836933	-0.383390	1.061112	0.814106	0.000000	-10.000000	0.416667	-19.883333	548.666687	1023.000000	1023.000000	2046.000000
42.340000	0.003459	2.044420	0.851753	-0.422675	0.863071	0.752271	0.000000	-10.000000	0.433333	-20.483334	542.000000	1023.000000	1023.000000	2046.000000
42.360001	0.003011	1.779333	0.864477	-0.309956	0.644675	0.580137	0.000000	-10.000000	0.450000	-21.183334	535.166687	1023.000000	1023.000000	2046.000000
42.380001	0.002105	1.244231	0.692357	-0.337431	0.501600	0.387704	0.000000	-10.000000	0.450000	-21.833334	528.166687	1023.000000	1023.000000	2046.000000
42.400002	0.000433	0.256050	0.470104	-0.469973	0.147546	0.108372	0.000000	-10.000000	0.450000	-22.283335	520.833313	1023.000000	1023.000000	2046.000000
42.419998	-0.001798	-1.062569	0.147895	-0.696253	-0.258397	-0.255814	0.000000	-10.000000	0.466667	-22.533335	513.500000	1023.000000	1023.000000	2046.000000
42.439999	-0.004536	-2.680659	-0.149041	-1.075671	-0.829246	-0.626702	0.000000	-10.000000	0.483333	-22.933334	505.833344	1023.000000	1023.000000	2046.000000
42.459999	-0.007476	-4.418412	-0.415203	-1.332915	-1.577086	-1.093207	0.000000	-10.000000	0.500000	-23.216667	498.333344	1023.000000	1023.000000	2046.000000
42.480000	-0.009963	-5.887958	-0.672781	-1.491383	-2.205928	-1.517865	0.000000	-10.000000	0.516667	-23.483334	490.666656	1023.000000	1023.000000	2046.000000
42.500000	-0.011764	-6.952395	-0.939400	-1.545612	-2.587130	-1.880254	0.000000	-10.000000	0.533333	-23.566668	483.000000	1023.000000	1023.000000	2046.000000
42.520000	-0.012959	-7.658546	-1.205789	-1.628900	-2.765442	-2.058415	0.000000	-10.000000	0.550000	-23.666668	475.000000	1023.000000	1023.000000	2046.000000
42.540001	-0.013866	-8.194807	-1.424423	-1.716455	-2.935775	-2.118153	0.000000	-10.000000	0.550000	-23.700001	467.000000	1023.000000	1023.000000	2046.000000
42.560001	-0.014602	-8.629855	-1.559671	-1.754307	-3.143757	-2.172120	0.000000	-10.000000	0.550000	-23.783335	459.000000	1023.000000	1023.000000	2046.000000
42.580002	-0.015439	-9.124736	-1.635146	-1.708732	-3.459643	-2.321214	0.000000	-10.000000	0.550000	-23.816668	451.000000	1023.000000	1023.000000	2046.000000
42.599998	-0.016076	-9.500870	-1.694628	-1.587783	-3.659951	-2.558508	0.000000	-10.000000	0.533333	-23.950001	443.000000	1023.000000	1023.000000	2046.000000
42.619999	-0.016395	-9.689172	-1.763295	-1.552109	-3.760604	-2.613164	0.000000	-10.000000	0.533333	-23.650000	435.000000	1023.000000	1023.000000	2046.000000
42.639999	-0.016792	-9.924207	-1.890199	-1.607409	-3.829881	-2.596718	0.000000	-10.000000	0.533333	-23.566668	427.000000	1023.000000	1023.000000	2046.000000
42.660000	-0.017298	-10.223310	-1.947236	-1.618837	-4.030749	-2.626487	0.000000	-10.000000	0.550000	-23.333334	419.333344	1023.000000	1023.000000	2046.000000
42.680000	-0.017796	-10.517596	-1.988486	-1.523258	-4.186383	-2.819469	0.000000	-10.000000	0.550000	-23.333334	411.666656	1023.000000	1023.000000	2046.000000
42.700001	-0.018080	-10.684982	-1.956853	-1.512847	-4.299788	-2.915494	0.000000	-10.000000	0.516667	-23.300001	404.000000	1023.000000	1023.000000	2046.000000
42.720001	-0.018135	-10.717556	-2.024218	-1.645227	-4.148467	-2.899645	0.000000	-10.000000	0.516667	-23.550001	396.000000	1023.000000	1023.000000	2046.000000
42.740002	-0.018360	-10.850801	-2.073768	-1.806191	-4.117839	-2.853003	0.000000	-10.000000	0.525000	-24.166668	388.000000	1023.000000	1023.000000	2046.000000
42.759998	-0.018456	-10.907785	-2.033001	-2.042819	-4.160908	-2.671057	0.000000	-10.000000	0.566667	-24.683334	382.666656	1023.000000	1023.000000	2046.000000
42.779999	-0.019064	-11.266780	-2.097773	-2.052522	-4.281096	-2.835389	0.000000	-10.000000	0.566667	-25.083334	374.500000	1023.000000	1023.000000	2046.000000
42.799999	-0.019600	-11.583773	-2.175242	-2.083635	-4.361146	-2.963750	0.000000	-10.000000	0.566667	-24.933334	366.166656	1023.000000	1023.000000	2046.000000
42.820000	-0.020105	-11.882157	-2.383756	-2.161755	-4.307866	-3.028780	0.000000	-10.000000	0.558333	-24.916668	355.166656	1023.000000	1023.000000	2046.000000
42.840000	-0.020712	-12.240730	-2.453734	-2.320451	-4.433823	-3.032721	0.000000	-10.000000	0.566667	-24.833334	346.833344	1023.000000	1023.000000	2046.000000
42.860001	-0.021412	-12.654742	-2.496471	-2.466642	-4.597681	-3.093949	0.000000	-10.000000	0.558333	-25.000000	338.500000	1023.000000	1023.000000	2046.000000
42.880001	-0.022257	-13.154037	-2.426620	-2.526064	-4.882203	-3.319150	0.000000	-10.000000	0.558333	-24.783335	330.166656	1023.000000	1023.000000	2046.000000
42.900002	-0.023100	-13.651952	-2.462027	-2.588216	-5.106830	-3.494879	0.000000	-10.000000	0.558333	-24.366667	322.000000	1023.000000	1023.000000	2046.000000
42.919998	-0.023879	-14.112221	-2.575358	-2.658908	-5.194274	-3.683681	0.000000	-10.000000	0.558333	-23.916668	314.000000	1023.000000	1023.000000	2046.000000
42.939999	-0.024447	-14.448319	-2.666688	-2.806647	-5.288502	-3.686482	0.000000	-10.000000	0.558333	-23.650000	306.000000	1023.000000	1023.000000	2046.000000
42.959999	-0.024990	-14.769232	-2.689911	-2.964514	-5.444898	-3.669910	0.000000	-10.000000	0.550000	-23.566668	298.000000	1023.000000	1023.000000	2046.000000
42.980000	-0.025632	-15.148504	-2.794546	-3.032507	-5.542711	-3.778740	0.000000	-10.000000	0.541667	-23.400000	290.000000	1023.000000	1023.000000	2046.000000
43.000000	-0.026156	-15.458361	-2.816849	-3.040162	-5.665520	-3.935829	0.000000	-10.000000	0.541667	-23.483334	282.000000	1023.000000	1023.000000	2046.000000
43.020000	-0.026705	-15.782746	-2.874269	-3.050136	-5.774004	-4.084337	0.000000	-10.000000	0.541667	-23.416668	274.166656	1023.000000	1023.000000	2046.000000
43.040001	-0.027039	-15.980227	-2.972156	-3.071812	-5.784816	-4.151443	0.000000	-10.000000	0.550000	-23.500000	266.500000	1023.000000	1023.000000	2046.000000
43.060001	-0.027276	-16.120022	-2.990860	-3.129187	-5.868682	-4.131293	0.000000	-10.000000	0.541667	-23.266668	258.833344	1023.000000	1023.000000	2046.000000
43.080002	-0.027631	-16.330029	-3.031074	-3.179279	-5.960237	-4.159440	0.000000	-10.000000	0.508333	-23.083334	251.000000	1023.000000	1023.000000	2046.000000
43.099998	-0.028000	-16.547869	-3.078867	-3.243899	-6.044289	-4.180813	0.000000	-10.000000	0.508333	-22.766666	243.333328	1023.000000	1023.000000	2046.000000
43.119999	-0.028498	-16.842216	-3.063550	-3.206900	-6.249669	-4.322097	0.000000	-10.000000	0.483333	-22.466667	235.666672	1023.000000	1023.000000	2046.000000
43.139999	-0.028839	-17.043646	-3.120528	-3.202878	-6.291252	-4.428988	0.000000	-10.000000	0.483333	-22.299999	228.333328	1023.000000	1023.000000	2046.000000
43.160000	-0.029260	-17.292442	-3.248735	-3.243662	-6.312861	-4.487185	0.000000	-10.000000	0.450000	-21.983334	220.666672	1023.000000	1023.000000	2046.000000
43.180000	-0.029603	-17.495623	-3.290824	-3.246586	-6.423747	-4.534466	0.000000	-10.000000	0.441667	-21.866667	213.333328	1023.000000	1023.000000	2046.000000
43.200001	-0.029961	-17.706867	-3.254597	-3.332151	-6.594301	-4.525818	0.000000	-10.000000	0.433333	-21.650002	206.000000	1023.000000	1023.000000	2046.000000
43.220001	-0.030562	-18.061995	-3.307542	-3.322186	-6.776265	-4.656003	0.000000	-10.000000	0.433333	-21.683334	198.833328	1023.000000	1023.000000	2046.000000
43.240002	-0.030910	-18.267962	-3.343958	-3.334437	-6.840905	-4.748662	0.000000	-10.000000	0.433333	-21.500000	191.666672	1023.000000	1023.000000	2046.000000
43.259998	-0.031292	-18.493746	-3.446545	-3.399999	-6.846874	-4.800326	0.000000	-10.000000	0.441667	-21.500000	184.333328	1023.000000	1023.000000	2046.000000
43.279999	-0.031660	-18.710949	-3.507418	-3.435670	-6.944395	-4.823466	0.000000	-10.000000	0.441667	-21.366667	177.166672	1023.000000	1023.000000	2046.000000
43.299999	-0.031998	-18.910654	-3.525570	-3.511680	-7.088871	-4.784534	0.000000	-10.000000	0.441667	-21.433334	170.000000	1023.000000	1023.000000	2046.000000
43.320000	-0.032513	-19.215212	-3.584364	-3.556289	-7.235243	-4.839315	0.000000	-10.000000	0.441667	-21.166668	163.000000	1023.000000	1023.000000	2046.000000
43.340000	-0.033100	-19.561808	-3.654954	-3.522825	-7.374995	-5.009034	0.000000	-10.000000	0.425000	-21.083334	156.000000	1023.000000	1023.000000	2046.000000
43.360001	-0.033219	-19.632223	-3.653851	-3.524048	-7.393849	-5.060475	0.000000	-10.000000	0.433333	-20.716667	149.000000	1023.000000	1023.000000	2046.000000
43.380001	-0.033205	-19.624239	-3.709681	-3.530158	-7.335362	-5.049039	0.000000	-10.000000	0.416667	-20.566668	142.000000	1023.000000	1023.000000	2046.000000
43.400002	-0.033224	-19.635309	-3.747284	-3.511422	-7.381698	-4.994906	0.000000	-10.000000	0.425000	-20.066668	135.166672	1023.000000	1023.000000	2046.000000
43.419998	-0.033124	-19.576002	-3.637081	-3.587637	-7.484970	-4.866315	0.000000	-10.000000	0.408333	-19.616667	128.333328	1023.000000	1023.000000	2046.000000
43.439999	-0.033481	-19.787191	-3.646024	-3.591964	-7.609657	-4.939547	0.000000	-10.000000	0.400000	-18.966667	121.833336	1023.000000	1023.000000	2046.000000
43.459999	-0.033792	-19.971128	-3.739218	-3.502844	-7.650341	-5.078726	0.000000	-10.000000	0.383333	-18.500000	115.500000	1023.000000	1023.000000	2046.000000
43.480000	-0.033911	-20.041115	-3.799196	-3.566564	-7.639722	-5.035633	0.000000	-10.000000	0.350000	-18.000000	109.500000	1023.000000	1023.000000	2046.000000
43.500000	-0.034090	-20.147266	-3.786259	-3.579522	-7.824891	-4.956595	0.000000	-10.000000	0.325000	-17.566668	103.500000	1023.000000	1023.000000	2046.000000
43.520000	-0.034182	-20.201336	-3.787913	-3.560074	-7.933072	-4.920277	0.000000	-10.000000	0.300000	-16.950001	97.500000	1023.000000	1023.000000	2046.000000
43.540001	-0.035021	-20.697697	-3.940178	-3.530635	-8.169964	-5.056920	0.000000	-10.000000	0.291667	-16.433334	91.666664	1023.000000	1023.000000	2046.000000
43.560001	-0.036307	-21.457621	-4.217236	-3.552347	-8.388877	-5.299160	0.000000	-10.000000	0.275000	-15.633333	86.166664	1023.000000	1023.000000	2046.000000
43.580002	-0.038239	-22.599150	-4.495209	-3.821253	-8.764408	-5.518279	0.000000	-10.000000	0.258333	-15.050000	81.000000	1023.000000	1023.000000	2046.000000
43.599998	-0.040649	-24.023304	-4.818280	-4.114297	-9.239230	-5.851498	0.000000	-10.000000	0.241667	-14.116667	76.000000	1023.000000	1023.000000	2046.000000
43.619999	-0.042731	-25.254047	-5.009192	-4.424582	-9.780087	-6.040185	0.000000	-10.000000	0.241667	-13.416667	71.333336	1023.000000	1023.000000	2046.000000
43.639999	-0.044495	-26.296560	-5.231623	-4.532618	-10.179985	-6.352334	0.000000	-10.000000	0.241667	-12.833334	66.666664	1023.000000	1023.000000	2046.000000
43.660000	-0.045585	-26.940836	-5.511884	-4.537052	-10.317632	-6.574268	0.000000	-10.000000	0.250000	-12.783334	62.333332	1023.000000	1023.000000	2046.000000
43.680000	-0.046159	-27.279844	-5.735041	-4.617738	-10.346355	-6.580711	0.000000	-10.000000	0.250000	-12.783334	58.000000	1023.000000	1023.000000	2046.000000
43.700001	-0.046417	-27.432552	-5.799148	-4.677521	-10.437383	-6.518502	0.000000	-10.000000	0.250000	-12.750000	54.000000	1023.000000	1023.000000	2046.000000
43.720001	-0.046910	-27.723530	-5.830293	-4.647543	-10.639403	-6.606290	0.000000	-10.000000	0.233333	-12.300000	49.666668	1023.000000	1023.000000	2046.000000
43.740002	-0.047347	-27.981876	-6.004478	-4.549991	-10.700447	-6.726961	0.000000	-10.000000	0.200000	-11.833334	45.500000	1023.000000	1023.000000	2046.000000
43.759998	-0.047336	-27.975441	-6.033265	-4.507229	-10.728123	-6.706824	0.000000	-10.000000	0.166667	-11.350000	42.666668	1023.000000	1023.000000	2046.000000
43.779999	-0.047266	-27.934130	-6.007124	-4.437401	-10.831929	-6.657675	0.000000	-10.000000	0.150000	-10.550000	39.000000	1023.000000	1023.000000	2046.000000
43.799999	-0.047447	-28.041008	-5.987012	-4.420247	-10.951833	-6.681916	0.000000	-10.000000	0.150000	-9.766666	35.500000	1023.000000	1023.000000	2046.000000
43.820000	-0.047684	-28.181129	-6.120157	-4.321842	-10.903076	-6.836054	0.000000	-10.000000	0.150000	-8.783334	31.000000	1023.000000	1023.000000	2046.000000
43.840000	-0.047588	-28.124447	-6.130709	-4.336424	-10.862615	-6.794698	0.000000	-10.000000	0.150000	-8.400001	28.166666	1023.000000	1023.000000	2046.000000
43.860001	-0.047270	-27.936800	-6.076459	-4.401864	-10.786545	-6.671932	0.000000	-10.000000	0.150000	-8.300000	25.333334	1023.000000	1023.000000	2046.000000
43.880001	-0.047028	-27.793653	-5.961132	-4.553054	-10.729834	-6.549634	0.000000	-10.000000	0.150000	-8.750000	22.666666	1023.000000	1023.000000	2046.000000
43.900002	-0.047070	-27.818514	-5.988029	-4.663177	-10.634392	-6.532915	0.000000	-10.000000	0.150000	-9.416667	19.666666	1023.000000	1023.000000	2046.000000
43.919998	-0.047057	-27.810432	-5.968581	-4.681018	-10.560025	-6.600808	0.000000	-10.000000	0.150000	-9.616667	16.500000	1023.000000	1023.000000	2046.000000
43.939999	-0.046926	-27.733082	-5.994993	-4.774601	-10.421795	-6.541693	0.000000	-10.000000	0.141667	-9.266667	13.166667	1023.000000	1023.000000	2046.000000
43.959999	-0.046888	-27.711029	-5.964430	-4.893849	-10.423697	-6.429053	0.000000	-10.000000	0.133333	-8.116667	10.166667	1023.000000	1023.000000	2046.000000
43.980000	-0.046886	-27.709772	-5.922558	-4.996320	-10.397532	-6.393363	0.000000	-10.000000	0.116667	-6.616667	7.666667	1023.000000	1023.000000	2046.000000
44.000000	-0.047129	-27.853527	-5.896129	-5.097264	-10.371437	-6.488698	0.000000	-10.000000	0.100000	-3.950000	5.500000	1023.000000	1023.000000	2046.000000
44.020000	-0.047250	-27.924856	-5.898696	-5.138278	-10.290396	-6.597487	0.000000	-10.000000	0.075000	-0.766667	4.000000	1023.000000	1023.000000	2046.000000
44.040001	-0.047119	-27.847618	-5.807603	-5.198052	-10.260389	-6.581574	0.000000	-10.000000	0.050000	2.516667	3.166667	1023.000000	1023.000000	2046.000000
44.060001	-0.046952	-27.748449	-5.741496	-5.240577	-10.207644	-6.558731	0.000000	-10.000000	0.025000	5.650000	3.000000	1023.000000	1023.000000	2046.000000
44.080002	-0.046631	-27.559128	-5.664800	-5.313962	-10.146096	-6.434270	0.000000	-10.000000	0.008333	8.450001	3.000000	1023.000000	1023.000000	2046.000000
44.099998	-0.046373	-27.406269	-5.706589	-5.310787	-9.940898	-6.447996	0.000000	-10.000000	-0.008333	11.100000	3.000000	1023.000000	1023.000000	2046.000000
44.119999	-0.045990	-27.180077	-5.676106	-5.321530	-9.770901	-6.411539	0.000000	-10.000000	-0.025000	13.083334	3.000000	1023.000000	1023.000000	2046.000000
44.139999	-0.045415	-26.840437	-5.599921	-5.353718	-9.611488	-6.275310	0.000000	-10.000000	-0.041667	14.716667	3.000000	1023.000000	1023.000000	2046.000000
44.160000	-0.044542	-26.324375	-5.578593	-5.324131	-9.290834	-6.130817	0.000000	-10.000000	-0.058333	16.100000	9.333333	1023.000000	1023.000000	2046.000000
44.180000	-0.043858	-25.920061	-5.419366	-5.299913	-9.214116	-5.986666	0.000000	-10.000000	-0.091667	17.383333	17.166666	1023.000000	1023.000000	2046.000000
44.200001	-0.042991	-25.407951	-5.305007	-5.266292	-8.992799	-5.843854	0.000000	-10.000000	-0.125000	18.400000	27.000000	1023.000000	1023.000000	2046.000000
44.220001	-0.042309	-25.004551	-5.296935	-5.158904	-8.721223	-5.827489	0.000000	-10.000000	-0.158333	19.350000	32.666668	1023.000000	1023.000000	2046.000000
44.240002	-0.041533	-24.545967	-5.221801	-5.070872	-8.505044	-5.748250	0.000000	-10.000000	-0.183333	20.450001	39.000000	1023.000000	1023.000000	2046.000000
44.259998	-0.040545	-23.962196	-5.070447	-5.023693	-8.300787	-5.567268	0.000000	-10.000000	-0.200000	21.516666	45.666668	1023.000000	1023.000000	2046.000000
44.279999	-0.039578	-23.390369	-4.953910	-5.009594	-8.079765	-5.347100	0.000000	-10.000000	-0.216667	22.383333	52.666668	1023.000000	1023.000000	2046.000000
44.299999	-0.038670	-22.854231	-4.805359	-4.950871	-7.890464	-5.207537	0.000000	-10.000000	-0.225000	22.833334	60.166668	1023.000000	1023.000000	2046.000000
44.320000	-0.037833	-22.359470	-4.710913	-4.895764	-7.654682	-5.098112	0.000000	-10.000000	-0.241667	23.250000	67.666664	1023.000000	1023.000000	2046.000000
44.340000	-0.037157	-21.959709	-4.680138	-4.808188	-7.411301	-5.060082	0.000000	-10.000000	-0.266667	23.600000	75.333336	1023.000000	1023.000000	2046.000000
44.360001	-0.036103	-21.336744	-4.576968	-4.702038	-7.121160	-4.936579	0.000000	-10.000000	-0.283333	24.016668	83.000000	1023.000000	1023.000000	2046.000000
44.380001	-0.035019	-20.696171	-4.425949	-4.639929	-6.916205	-4.714087	0.000000	-10.000000	-0.308333	24.283335	91.000000	1023.000000	1023.000000	2046.000000
44.400002	-0.034046	-20.120977	-4.251836	-4.556593	-6.743850	-4.568698	0.000000	-10.000000	-0.308333	24.566668	99.000000	1023.000000	1023.000000	2046.000000
44.419998	-0.033151	-19.592297	-4.186816	-4.520209	-6.482311	-4.402960	0.000000	-10.000000	-0.308333	24.750000	107.333336	1023.000000	1023.000000	2046.000000
44.439999	-0.032438	-19.170584	-4.140723	-4.456657	-6.254921	-4.318284	0.000000	-10.000000	-0.300000	25.000000	115.666664	1023.000000	1023.000000	2046.000000
44.459999	-0.031345	-18.525087	-4.032755	-4.352752	-5.981384	-4.158195	0.000000	-10.000000	-0.300000	25.183334	124.000000	1023.000000	1023.000000	2046.000000
44.480000	-0.030237	-17.870262	-3.869992	-4.269690	-5.783196	-3.947385	0.000000	-10.000000	-0.300000	25.200001	132.333328	1023.000000	1023.000000	2046.000000
44.500000	-0.029273	-17.300432	-3.731513	-4.141779	-5.571558	-3.855582	0.000000	-10.000000	-0.316667	25.216667	140.666672	1023.000000	1023.000000	2046.000000
44.520000	-0.028454	-16.816101	-3.710390	-4.039818	-5.272743	-3.793151	0.000000	-10.000000	-0.308333	25.366667	149.166672	1023.000000	1023.000000	2046.000000
44.540001	-0.027239	-16.098009	-3.562035	-3.936255	-5.029742	-3.569976	0.000000	-10.000000	-0.308333	25.616667	157.500000	1023.000000	1023.000000	2046.000000
44.560001	-0.026237	-15.505993	-3.371307	-3.836847	-4.872911	-3.424928	0.000000	-10.000000	-0.291667	25.700001	166.166672	1023.000000	1023.000000	2046.000000
44.580002	-0.025460	-15.047058	-3.224294	-3.788177	-4.739514	-3.295073	0.000000	-10.000000	-0.308333	25.850000	174.666672	1023.000000	1023.000000	2046.000000
44.599998	-0.025069	-14.815952	-3.222476	-3.729753	-4.559544	-3.304178	0.000000	-10.000000	-0.325000	26.100000	183.333328	1023.000000	1023.000000	2046.000000
44.619999	-0.024091	-14.237652	-3.071240	-3.647735	-4.333472	-3.185205	0.000000	-10.000000	-0.350000	26.250000	191.833328	1023.000000	1023.000000	2046.000000
44.639999	-0.023075	-13.637187	-2.836198	-3.602936	-4.223317	-2.974736	0.000000	-10.000000	-0.350000	26.450001	200.666672	1023.000000	1023.000000	2046.000000
44.660000	-0.022153	-13.092607	-2.683985	-3.466742	-4.118342	-2.823537	0.000000	-10.000000	-0.333333	26.266666	209.500000	1023.000000	1023.000000	2046.000000
44.680000	-0.021486	-12.698156	-2.712077	-3.306515	-3.845809	-2.833755	0.000000	-10.000000	-0.308333	26.183334	218.333328	1023.000000	1023.000000	2046.000000
44.700001	-0.021151	-12.500095	-2.846568	-3.138561	-3.713908	-2.801059	0.000000	-10.000000	-0.300000	25.733334	227.166672	1023.000000	1023.000000	2046.000000
44.720001	-0.022014	-13.010265	-2.873365	-3.192148	-4.036047	-2.908705	0.000000	-10.000000	-0.291667	25.383333	235.666672	1023.000000	1023.000000	2046.000000
44.740002	-0.023652	-13.978301	-2.980138	-3.322995	-4.499102	-3.176066	0.000000	-10.000000	-0.291667	25.033335	244.333328	1023.000000	1023.000000	2046.000000
44.759998	-0.025205	-14.896257	-3.220541	-3.491267	-4.745190	-3.439259	0.000000	-10.000000	-0.291667	24.816668	250.000000	1023.000000	1023.000000	2046.000000
44.779999	-0.026060	-15.401181	-3.416681	-3.535420	-4.911541	-3.537539	0.000000	-10.000000	-0.291667	24.516666	258.333344	1023.000000	1023.000000	2046.000000
44.799999	-0.026206	-15.487812	-3.426369	-3.541890	-5.000642	-3.518911	0.000000	-10.000000	-0.283333	24.266666	266.333344	1023.000000	1023.000000	2046.000000
44.820000	-0.025941	-15.330977	-3.445947	-3.552242	-4.933977	-3.398812	0.000000	-10.000000	-0.291667	24.116667	277.000000	1023.000000	1023.000000	2046.000000
44.840000	-0.025523	-15.084026	-3.462770	-3.395359	-4.852718	-3.373179	0.000000	-10.000000	-0.300000	24.083334	285.000000	1023.000000	1023.000000	2046.000000
44.860001	-0.024957	-14.749416	-3.412656	-3.347230	-4.735354	-3.254176	0.000000	-10.000000	-0.308333	24.083334	293.000000	1023.000000	1023.000000	2046.000000
44.880001	-0.024267	-14.341707	-3.407248	-3.163394	-4.584791	-3.186274	0.000000	-10.000000	-0.308333	24.316668	301.000000	1023.000000	1023.000000	2046.000000
44.900002	-0.023340	-13.793860	-3.217010	-3.003908	-4.546026	-3.026916	0.000000	-10.000000	-0.316667	24.583334	309.166656	1023.000000	1023.000000	2046.000000
44.919998	-0.022460	-13.273864	-3.103575	-2.791915	-4.467949	-2.910424	0.000000	-10.000000	-0.316667	24.966667	317.500000	1023.000000	1023.000000	2046.000000
44.939999	-0.021470	-12.688757	-2.936646	-2.639185	-4.332128	-2.780797	0.000000	-10.000000	-0.308333	25.000000	325.833344	1023.000000	1023.000000	2046.000000
44.959999	-0.020591	-12.169114	-2.836104	-2.524236	-4.154520	-2.654254	0.000000	-10.000000	-0.300000	25.183334	334.333344	1023.000000	1023.000000	2046.000000
44.980000	-0.019595	-11.580536	-2.784294	-2.316094	-3.911868	-2.568279	0.000000	-10.000000	-0.283333	25.066668	342.666656	1023.000000	1023.000000	2046.000000
45.000000	-0.018393	-10.870408	-2.572999	-2.210349	-3.764292	-2.322767	0.000000	-10.000000	-0.266667	25.049999	351.000000	1023.000000	1023.000000	2046.000000
45.020000	-0.017130	-10.123796	-2.407950	-2.146027	-3.475316	-2.094505	0.000000	-10.000000	-0.258333	24.600000	359.333344	1023.000000	1023.000000	2046.000000
45.040001	-0.016070	-9.497184	-2.249160	-2.151133	-3.189655	-1.907236	0.000000	-10.000000	-0.241667	24.066668	367.666656	1023.000000	1023.000000	2046.000000
45.060001	-0.015196	-8.980595	-2.208957	-2.136789	-2.840750	-1.794099	0.000000	-10.000000	-0.241667	23.516666	376.000000	1023.000000	1023.000000	2046.000000
45.080002	-0.013881	-8.203908	-1.968122	-2.030646	-2.634581	-1.570560	0.000000	-10.000000	-0.216667	23.016666	384.000000	1023.000000	1023.000000	2046.000000
45.099998	-0.012929	-7.640749	-1.838636	-1.955901	-2.376233	-1.469979	0.000000	-10.000000	-0.216667	22.716667	391.666656	1023.000000	1023.000000	2046.000000
45.119999	-0.012127	-7.167203	-1.716020	-1.894954	-2.201283	-1.354946	0.000000	-10.000000	-0.200000	22.266666	399.333344	1023.000000	1023.000000	2046.000000
45.139999	-0.011446	-6.764645	-1.605208	-1.948783	-1.989913	-1.220742	0.000000	-10.000000	-0.200000	22.066668	406.666656	1023.000000	1023.000000	2046.000000
45.160000	-0.010942	-6.466673	-1.477400	-1.931441	-1.893834	-1.163999	0.000000	-10.000000	-0.200000	22.183334	414.166656	1023.000000	1023.000000	2046.000000
45.180000	-0.010234	-6.048224	-1.366642	-1.862051	-1.769168	-1.050364	0.000000	-10.000000	-0.200000	22.083334	421.500000	1023.000000	1023.000000	2046.000000
45.200001	-0.009414	-5.563508	-1.112226	-1.775385	-1.744491	-0.931405	0.000000	-10.000000	-0.200000	22.366667	428.833344	1023.000000	1023.000000	2046.000000
45.220001	-0.008885	-5.251006	-1.016231	-1.690076	-1.634202	-0.910497	0.000000	-10.000000	-0.200000	22.133333	436.333344	1023.000000	1023.000000	2046.000000
45.240002	-0.008165	-4.825414	-0.932911	-1.720996	-1.427175	-0.744332	0.000000	-10.000000	-0.191667	22.116667	443.666656	1023.000000	1023.000000	2046.000000
45.259998	-0.007504	-4.434732	-0.915843	-1.660567	-1.179507	-0.678815	0.000000	-10.000000	-0.191667	21.750000	451.166656	1023.000000	1023.000000	2046.000000
45.279999	-0.006738	-3.981991	-0.782852	-1.626680	-1.048259	-0.524199	0.000000	-10.000000	-0.183333	21.633333	458.333344	1023.000000	1023.000000	2046.000000
45.299999	-0.005722	-3.381895	-0.582421	-1.576385	-0.893481	-0.329607	0.000000	-10.000000	-0.191667	21.783335	465.666656	1023.000000	1023.000000	2046.000000
45.320000	-0.004709	-2.783154	-0.417992	-1.465323	-0.713359	-0.186480	0.000000	-10.000000	-0.175000	21.750000	472.833344	1023.000000	1023.000000	2046.000000
45.340000	-0.003726	-2.202260	-0.328401	-1.342976	-0.488026	-0.042857	0.000000	-10.000000	-0.158333	21.433334	480.166656	1023.000000	1023.000000	2046.000000
45.360001	-0.002826	-1.670069	-0.291758	-1.269060	-0.185269	0.076018	0.000000	-10.000000	-0.133333	20.933334	485.000000	1023.000000	1023.000000	2046.000000
45.380001	-0.001909	-1.128182	-0.196540	-1.154821	0.032917	0.190262	0.000000	-10.000000	-0.133333	20.533333	492.166656	1023.000000	1023.000000	2046.000000
45.400002	-0.000860	-0.508462	0.071281	-1.057958	0.079993	0.398223	0.000000	-10.000000	-0.158333	20.333334	499.166656	1023.000000	1023.000000	2046.000000
45.419998	0.000145	0.085610	0.209304	-0.936714	0.295052	0.517969	0.000000	-10.000000	-0.158333	20.133333	508.333344	1023.000000	1023.000000	2046.000000
45.439999	0.000972	0.574363	0.332880	-0.801352	0.472549	0.570285	0.000000	-10.000000	-0.158333	19.516666	515.000000	1023.000000	1023.000000	2046.000000
45.459999	0.001725	1.019373	0.357724	-0.788919	0.764050	0.686517	0.000000	-10.000000	-0.133333	19.166668	521.666687	1023.000000	1023.000000	2046.000000
45.480000	0.002585	1.527465	0.430244	-0.686201	0.960922	0.822500	0.000000	-10.000000	-0.125000	18.750000	528.166687	1023.000000	1023.000000	2046.000000
45.500000	0.003523	2.082232	0.652302	-0.556863	1.025695	0.961098	0.000000	-10.000000	-0.108333	18.633333	534.500000	1023.000000	1023.000000	2046.000000
45.520000	0.004371	2.583339	0.802651	-0.474190	1.144881	1.109996	0.000000	-10.000000	-0.091667	18.333334	540.500000	1023.000000	1023.000000	2046.000000
45.540001	0.005118	3.024626	0.918795	-0.359660	1.297102	1.168389	0.000000	-10.000000	-0.075000	17.800001	546.833313	1023.000000	1023.000000	2046.000000
45.560001	0.005903	3.488589	0.981543	-0.302947	1.537019	1.272974	0.000000	-10.000000	-0.058333	17.300001	552.833313	1023.000000	1023.000000	2046.000000
45.580002	0.006722	3.972430	0.977203	-0.261841	1.898773	1.358295	0.000000	-10.000000	-0.050000	16.650000	558.833313	1023.000000	1023.000000	2046.000000
45.599998	0.007921	4.681226	1.114912	-0.125140	2.165175	1.526279	0.000000	-10.000000	-0.041667	16.316668	564.333313	1023.000000	1023.000000	2046.000000
45.619999	0.008944	5.286137	1.362300	0.001859	2.249941	1.672037	0.000000	-10.000000	-0.025000	15.833333	570.000000	1023.000000	1023.000000	2046.000000
45.639999	0.010119	5.980230	1.626893	0.173928	2.379554	1.799857	0.000000	-10.000000	-0.008333	15.483334	575.333313	1023.000000	1023.000000	2046.000000
45.660000	0.010945	6.468706	1.707413	0.201662	2.592445	1.967186	0.000000	-10.000000	-0.008333	14.733334	580.666687	1023.000000	1023.000000	2046.000000
45.680000	0.011628	6.871983	1.770326	0.221857	2.838669	2.041131	0.000000	-10.000000	0.000000	14.033334	585.666687	1023.000000	1023.000000	2046.000000
45.700001	0.012287	7.261845	1.777416	0.332142	3.079423	2.072863	0.000000	-10.000000	0.008333	12.816668	590.500000	1023.000000	1023.000000	2046.000000
45.720001	0.012892	7.619426	1.890160	0.470116	3.082057	2.177093	0.000000	-10.000000	0.016667	11.483334	594.833313	1023.000000	1023.000000	2046.000000
45.740002	0.013185	7.792044	1.984322	0.513856	3.027119	2.266746	0.000000	-10.000000	0.025000	9.650001	599.000000	1023.000000	1023.000000	2046.000000
45.759998	0.012474	7.372100	1.835472	0.588998	2.847103	2.100527	0.000000	-10.000000	0.033333	8.400001	601.666687	1023.000000	1023.000000	2046.000000
45.779999	0.010866	6.421915	1.684431	0.488275	2.427652	1.821557	0.000000	-10.000000	0.058333	7.033333	603.833313	1023.000000	1023.000000	2046.000000
45.799999	0.008775	5.185942	1.467721	0.260116	1.993046	1.465059	0.000000	-10.000000	0.083333	3.633333	605.833313	1023.000000	1023.000000	2046.000000
45.820000	0.006423	3.795877	1.108931	0.045402	1.614728	1.026816	0.000000	-10.000000	0.108333	0.233333	607.833313	1023.000000	1023.000000	2046.000000
45.840000	0.004334	2.561387	0.861914	-0.100902	1.104072	0.696303	0.000000	-10.000000	0.116667	-2.683333	609.000000	1023.000000	1023.000000	2046.000000
45.860001	0.002903	1.715405	0.672523	-0.196694	0.743162	0.496414	0.000000	-10.000000	0.116667	-4.183333	609.000000	1023.000000	1023.000000	2046.000000
45.880001	0.001992	1.177026	0.576350	-0.251736	0.442889	0.409523	0.000000	-10.000000	0.125000	-6.150000	609.000000	1023.000000	1023.000000	2046.000000
45.900002	0.001301	0.768715	0.428203	-0.242135	0.314949	0.267698	0.000000	-10.000000	0.150000	-8.333333	609.000000	1023.000000	1023.000000	2046.000000
45.919998	0.000723	0.427505	0.343001	-0.248244	0.142212	0.190536	0.000000	-10.000000	0.166667	-9.150000	609.000000	1023.000000	1023.000000	2046.000000
45.939999	0.000416	0.246054	0.276947	-0.270339	0.068995	0.170452	0.000000	-10.000000	0.183333	-9.850000	609.000000	1023.000000	1023.000000	2046.000000
45.959999	-0.000237	-0.140092	0.164739	-0.215160	-0.081592	-0.008078	0.000000	-10.000000	0.191667	-10.600000	609.000000	1023.000000	1023.000000	2046.000000
45.980000	-0.000478	-0.282503	0.159444	-0.158726	-0.270101	-0.013122	0.000000	-10.000000	0.216667	-11.766666	605.666687	1023.000000	1023.000000	2046.000000
46.000000	-0.000688	-0.406809	0.170268	-0.050129	-0.440783	-0.086165	0.000000	-10.000000	0.250000	-13.416667	596.333313	1023.000000	1023.000000	2046.000000
46.020000	-0.001036	-0.612278	0.127715	0.018736	-0.560829	-0.197901	0.000000	-10.000000	0.283333	-14.666667	587.000000	1023.000000	1023.000000	2046.000000
46.040001	-0.001186	-0.700879	0.110319	-0.027858	-0.601070	-0.182270	0.000000	-10.000000	0.300000	-15.833333	579.333313	1023.000000	1023.000000	2046.000000
46.060001	-0.001522	-0.899314	0.060876	0.033060	-0.667011	-0.326240	0.000000	-10.000000	0.325000	-16.616667	575.833313	1023.000000	1023.000000	2046.000000
46.080002	-0.001567	-0.926170	0.018564	-0.089537	-0.587239	-0.267958	0.000000	-10.000000	0.383333	-18.416666	568.166687	1023.000000	1023.000000	2046.000000
46.099998	-0.001837	-1.085815	0.034053	-0.176716	-0.644437	-0.298716	0.000000	-10.000000	0.458333	-20.466667	559.833313	1023.000000	1023.000000	2046.000000
46.119999	-0.001992	-1.177300	0.090534	-0.248692	-0.761461	-0.257681	0.000000	-10.000000	0.508333	-22.066666	553.333313	1023.000000	1023.000000	2046.000000
46.139999	-0.002412	-1.425271	0.053809	-0.303279	-0.839762	-0.336039	0.000000	-10.000000	0.541667	-23.000000	548.666687	1023.000000	1023.000000	2046.000000
46.160000	-0.002863	-1.691994	-0.081242	-0.387296	-0.837739	-0.385717	0.000000	-10.000000	0.558333	-23.666666	540.833313	1023.000000	1023.000000	2046.000000
46.180000	-0.003485	-2.059563	-0.173148	-0.483348	-0.935601	-0.467466	0.000000	-10.000000	0.583333	-24.650000	530.166687	1023.000000	1023.000000	2046.000000
46.200001	-0.004251	-2.512265	-0.339897	-0.635899	-0.991928	-0.544540	0.000000	-10.000000	0.591667	-25.283333	521.833313	1023.000000	1023.000000	2046.000000
46.220001	-0.005139	-3.036966	-0.306913	-0.744146	-1.328212	-0.657694	0.000000	-10.000000	0.600000	-25.783333	516.333313	1023.000000	1023.000000	2046.000000
46.240002	-0.006004	-3.548380	-0.332574	-0.779974	-1.594299	-0.841532	0.000000	-10.000000	0.633333	-26.116667	507.666656	1023.000000	1023.000000	2046.000000
46.259998	-0.006858	-4.053332	-0.316488	-0.907618	-1.863941	-0.965284	0.000000	-10.000000	0.666667	-26.733334	496.166656	1023.000000	1023.000000	2046.000000
46.279999	-0.007668	-4.532024	-0.396682	-0.985204	-2.036711	-1.113428	0.000000	-10.000000	0.700000	-27.166668	487.333344	1023.000000	1023.000000	2046.000000
46.299999	-0.008574	-5.066968	-0.540144	-1.086190	-2.168541	-1.272094	0.000000	-10.000000	0.700000	-27.633333	481.333344	1023.000000	1023.000000	2046.000000
46.320000	-0.009327	-5.512333	-0.642472	-1.253247	-2.298512	-1.318102	0.000000	-10.000000	0.708333	-27.883333	475.000000	1023.000000	1023.000000	2046.000000
46.340000	-0.010289	-6.080837	-0.768596	-1.377150	-2.464008	-1.471083	0.000000	-10.000000	0.716667	-28.283333	462.333344	1023.000000	1023.000000	2046.000000
46.360001	-0.011026	-6.516395	-0.845911	-1.447532	-2.662264	-1.560688	0.000000	-10.000000	0.725000	-28.500000	452.833344	1023.000000	1023.000000	2046.000000
46.380001	-0.011672	-6.897961	-0.883515	-1.491424	-2.847728	-1.675293	0.000000	-10.000000	0.733333	-28.733334	440.166656	1023.000000	1023.000000	2046.000000
46.400002	-0.012148	-7.179457	-0.921105	-1.545689	-3.002423	-1.710240	0.000000	-10.000000	0.741667	-28.750000	430.500000	1023.000000	1023.000000	2046.000000
46.419998	-0.012707	-7.509786	-0.991703	-1.556444	-3.113471	-1.848168	0.000000	-10.000000	0.750000	-28.766666	420.833344	1023.000000	1023.000000	2046.000000
46.439999	-0.013176	-7.786891	-1.061940	-1.621654	-3.208072	-1.895225	0.000000	-10.000000	0.741667	-28.616667	414.500000	1023.000000	1023.000000	2046.000000
46.459999	-0.013867	-8.195552	-1.184046	-1.678094	-3.296240	-2.037172	0.000000	-10.000000	0.725000	-28.500000	408.166656	1023.000000	1023.000000	2046.000000
46.480000	-0.014421	-8.522562	-1.344997	-1.744500	-3.316762	-2.116304	0.000000	-10.000000	0.708333	-28.166668	395.666656	1023.000000	1023.000000	2046.000000
46.500000	-0.015093	-8.920214	-1.427470	-1.828287	-3.473923	-2.190534	0.000000	-10.000000	0.700000	-27.916668	386.166656	1023.000000	1023.000000	2046.000000
46.520000	-0.015704	-9.280874	-1.422881	-1.818938	-3.736703	-2.302353	0.000000	-10.000000	0.708333	-27.850000	376.833344	1023.000000	1023.000000	2046.000000
46.540001	-0.016312	-9.640517	-1.449090	-1.842272	-3.945023	-2.404133	0.000000	-10.000000	0.716667	-27.966667	370.666656	1023.000000	1023.000000	2046.000000
46.560001	-0.016864	-9.966593	-1.509928	-1.892285	-4.055143	-2.509237	0.000000	-10.000000	0.716667	-28.133333	361.333344	1023.000000	1023.000000	2046.000000
46.580002	-0.017498	-10.341319	-1.607140	-1.999342	-4.145068	-2.589769	0.000000	-10.000000	0.708333	-28.233334	352.000000	1023.000000	1023.000000	2046.000000
46.599998	-0.018081	-10.685979	-1.729848	-2.013497	-4.215766	-2.726868	0.000000	-10.000000	0.708333	-28.400002	339.333344	1023.000000	1023.000000	2046.000000
46.619999	-0.018646	-11.019746	-1.795747	-2.143969	-4.348314	-2.731716	0.000000	-10.000000	0.716667	-28.516668	329.833344	1023.000000	1023.000000	2046.000000
46.639999	-0.019360	-11.441990	-1.893574	-2.140079	-4.524140	-2.884197	0.000000	-10.000000	0.716667	-28.450001	320.333344	1023.000000	1023.000000	2046.000000
46.660000	-0.019890	-11.754925	-1.956943	-2.126532	-4.675756	-2.995694	0.000000	-10.000000	0.708333	-28.333334	314.000000	1023.000000	1023.000000	2046.000000
46.680000	-0.020356	-12.030621	-1.974605	-2.216928	-4.778077	-3.061010	0.000000	-10.000000	0.708333	-28.200001	304.666656	1023.000000	1023.000000	2046.000000
46.700001	-0.020609	-12.179890	-2.060952	-2.247845	-4.700761	-3.170332	0.000000	-10.000000	0.716667	-28.033333	295.166656	1023.000000	1023.000000	2046.000000
46.720001	-0.020766	-12.272709	-2.044374	-2.332887	-4.780725	-3.114723	0.000000	-10.000000	0.716667	-27.883333	285.833344	1023.000000	1023.000000	2046.000000
46.740002	-0.021025	-12.425706	-2.131577	-2.348174	-4.811068	-3.134887	0.000000	-10.000000	0.700000	-27.416666	273.333344	1023.000000	1023.000000	2046.000000
46.759998	-0.021349	-12.617102	-2.131972	-2.366184	-4.974156	-3.144790	0.000000	-10.000000	0.683333	-27.083334	264.166656	1023.000000	1023.000000	2046.000000
46.779999	-0.021750	-12.854238	-2.170979	-2.369660	-5.041368	-3.272230	0.000000	-10.000000	0.683333	-26.666666	255.166672	1023.000000	1023.000000	2046.000000
46.799999	-0.021950	-12.972357	-2.157373	-2.390214	-5.100050	-3.324719	0.000000	-10.000000	0.683333	-26.633333	249.333328	1023.000000	1023.000000	2046.000000
46.820000	-0.022627	-13.372349	-2.249549	-2.390105	-5.237213	-3.495482	0.000000	-10.000000	0.666667	-26.483334	240.500000	1023.000000	1023.000000	2046.000000
46.840000	-0.022994	-13.589497	-2.349256	-2.415532	-5.292529	-3.532180	0.000000	-10.000000	0.633333	-26.416668	231.666672	1023.000000	1023.000000	2046.000000
46.860001	-0.023908	-14.129551	-2.514001	-2.468379	-5.498143	-3.649029	0.000000	-10.000000	0.608333	-26.200001	222.833328	1023.000000	1023.000000	2046.000000
46.880001	-0.025517	-15.080561	-2.693730	-2.499507	-5.977484	-3.909839	0.000000	-10.000000	0.591667	-26.000000	214.000000	1023.000000	1023.000000	2046.000000
46.900002	-0.027728	-16.387527	-3.003451	-2.695947	-6.426192	-4.261938	0.000000	-10.000000	0.591667	-25.616667	205.333328	1023.000000	1023.000000	2046.000000
46.919998	-0.030487	-18.017553	-3.325139	-3.043442	-6.941039	-4.707933	0.000000	-10.000000	0.583333	-25.283333	196.666672	1023.000000	1023.000000	2046.000000
46.939999	-0.033038	-19.525242	-3.670008	-3.285252	-7.435865	-5.134118	0.000000	-10.000000	0.575000	-24.583334	185.666672	1023.000000	1023.000000	2046.000000
46.959999	-0.034965	-20.664177	-3.922341	-3.453541	-7.869127	-5.419168	0.000000	-10.000000	0.558333	-24.066668	177.333328	1023.000000	1023.000000	2046.000000
46.980000	-0.036351	-21.483732	-4.158643	-3.621005	-8.184381	-5.519703	0.000000	-10.000000	0.550000	-23.466667	169.333328	1023.000000	1023.000000	2046.000000
47.000000	-0.037477	-22.148930	-4.350591	-3.586830	-8.510643	-5.700865	0.000000	-10.000000	0.550000	-23.333334	164.000000	1023.000000	1023.000000	2046.000000
47.020000	-0.038101	-22.517973	-4.540667	-3.655219	-8.577958	-5.744129	0.000000	-10.000000	0.533333	-22.966667	156.166672	1023.000000	1023.000000	2046.000000
47.040001	-0.038735	-22.892391	-4.626079	-3.684135	-8.694082	-5.888095	0.000000	-10.000000	0.508333	-22.566668	148.500000	1023.000000	1023.000000	2046.000000
47.060001	-0.039171	-23.150072	-4.741161	-3.676354	-8.810406	-5.922151	0.000000	-10.000000	0.475000	-21.950001	141.000000	1023.000000	1023.000000	2046.000000
47.080002	-0.039692	-23.457857	-4.865861	-3.614642	-8.977865	-5.999489	0.000000	-10.000000	0.458333	-21.366667	133.666672	1023.000000	1023.000000	2046.000000
47.099998	-0.040050	-23.669540	-4.929977	-3.542094	-9.121433	-6.076036	0.000000	-10.000000	0.433333	-20.633333	126.500000	1023.000000	1023.000000	2046.000000
47.119999	-0.040292	-23.812529	-4.963123	-3.517856	-9.240188	-6.091362	0.000000	-10.000000	0.416667	-19.916668	119.666664	1023.000000	1023.000000	2046.000000
47.139999	-0.040535	-23.956226	-5.040416	-3.496648	-9.237831	-6.181331	0.000000	-10.000000	0.400000	-19.233334	113.000000	1023.000000	1023.000000	2046.000000
47.160000	-0.040675	-24.038666	-5.048724	-3.493029	-9.287029	-6.209883	0.000000	-10.000000	0.383333	-18.733334	106.666664	1023.000000	1023.000000	2046.000000
47.180000	-0.040659	-24.029320	-5.055666	-3.533214	-9.285292	-6.155147	0.000000	-10.000000	0.383333	-18.383333	100.500000	1023.000000	1023.000000	2046.000000
47.200001	-0.040654	-24.026550	-5.016535	-3.639831	-9.263185	-6.107000	0.000000	-10.000000	0.383333	-18.183334	94.500000	1023.000000	1023.000000	2046.000000
47.220001	-0.040875	-24.156898	-5.012295	-3.765618	-9.224264	-6.154721	0.000000	-10.000000	0.400000	-18.466667	88.333336	1023.000000	1023.000000	2046.000000
47.240002	-0.041069	-24.272024	-5.094234	-3.901163	-9.174902	-6.101726	0.000000	-10.000000	0.400000	-18.833334	82.000000	1023.000000	1023.000000	2046.000000
47.259998	-0.041257	-24.383162	-5.071077	-4.029851	-9.269197	-6.013037	0.000000	-10.000000	0.400000	-19.133333	75.666664	1023.000000	1023.000000	2046.000000
47.279999	-0.041674	-24.629143	-5.162723	-4.044062	-9.329061	-6.093299	0.000000	-10.000000	0.400000	-19.016666	69.166664	1023.000000	1023.000000	2046.000000
47.299999	-0.042197	-24.938614	-5.227252	-4.100467	-9.413134	-6.197761	0.000000	-10.000000	0.400000	-18.866667	62.833332	1023.000000	1023.000000	2046.000000
47.320000	-0.042734	-25.255680	-5.311677	-4.228459	-9.432033	-6.283511	0.000000	-10.000000	0.400000	-18.633335	56.500000	1023.000000	1023.000000	2046.000000
47.340000	-0.043321	-25.602808	-5.304544	-4.402288	-9.546403	-6.349573	0.000000	-10.000000	0.391667	-18.383335	50.500000	1023.000000	1023.000000	2046.000000
47.360001	-0.043818	-25.896219	-5.243858	-4.513618	-9.730165	-6.408578	0.000000	-10.000000	0.375000	-17.966667	44.500000	1023.000000	1023.000000	2046.000000
47.380001	-0.044234	-26.142466	-5.213566	-4.527669	-9.883368	-6.517863	0.000000	-10.000000	0.358333	-17.500000	38.500000	1023.000000	1023.000000	2046.000000
47.400002	-0.044745	-26.444185	-5.271381	-4.574735	-9.947607	-6.650463	0.000000	-10.000000	0.333333	-16.850000	32.500000	1023.000000	1023.000000	2046.000000
47.419998	-0.045274	-26.757149	-5.376948	-4.703343	-10.015759	-6.661098	0.000000	-10.000000	0.308333	-16.116667	26.833334	1023.000000	1023.000000	2046.000000
47.439999	-0.045654	-26.981352	-5.447207	-4.809311	-10.054560	-6.670272	0.000000	-10.000000	0.283333	-15.516667	21.333334	1023.000000	1023.000000	2046.000000
47.459999	-0.045869	-27.108810	-5.428139	-4.850691	-10.156173	-6.673808	0.000000	-10.000000	0.275000	-14.916667	16.166666	1023.000000	1023.000000	2046.000000
47.480000	-0.045922	-27.139681	-5.469503	-4.865458	-10.093147	-6.711574	0.000000	-10.000000	0.266667	-14.350000	11.166667	1023.000000	1023.000000	2046.000000
47.500000	-0.046009	-27.191071	-5.509335	-4.906284	-10.059152	-6.716301	0.000000	-10.000000	0.250000	-13.766667	6.500000	1023.000000	1023.000000	2046.000000
47.520000	-0.045910	-27.132881	-5.492066	-4.943858	-10.026477	-6.670481	0.000000	-10.000000	0.225000	-13.100000	2.166667	1023.000000	1023.000000	2046.000000
47.540001	-0.045923	-27.140400	-5.476366	-4.887625	-10.075977	-6.700431	0.000000	-10.000000	0.191667	-12.383333	-2.000000	1023.000000	1023.000000	2046.000000
47.560001	-0.045664	-26.987648	-5.421558	-4.877478	-10.012807	-6.675806	0.000000	-10.000000	0.166667	-11.433333	-6.000000	1023.000000	1023.000000	2046.000000
47.580002	-0.045596	-26.946941	-5.406415	-4.861242	-9.975394	-6.703891	0.000000	-10.000000	0.150000	-10.333333	-9.666667	1023.000000	1023.000000	2046.000000
47.599998	-0.045458	-26.865690	-5.426573	-4.907402	-9.900254	-6.631460	0.000000	-10.000000	0.141667	-8.933333	-13.000000	1023.000000	1023.000000	2046.000000
47.619999	-0.045423	-26.844725	-5.423403	-4.942588	-9.909152	-6.569582	0.000000	-10.000000	0.133333	-7.216667	-15.833333	1023.000000	1023.000000	2046.000000
47.639999	-0.045181	-26.702137	-5.462967	-4.867230	-9.773877	-6.598062	0.000000	-10.000000	0.116667	-5.283333	-18.333334	1023.000000	1023.000000	2046.000000
47.660000	-0.044821	-26.488995	-5.376659	-4.864231	-9.675634	-6.572470	0.000000	-10.000000	0.100000	-2.566667	-20.000000	1023.000000	1023.000000	2046.000000
47.680000	-0.044504	-26.301790	-5.321046	-4.881852	-9.607196	-6.491695	0.000000	-10.000000	0.083333	0.083333	-20.833334	1023.000000	1023.000000	2046.000000
47.700001	-0.044056	-26.036831	-5.301591	-4.867156	-9.462016	-6.406067	0.000000	-10.000000	0.066667	2.616667	-21.000000	1023.000000	1023.000000	2046.000000
47.720001	-0.043574	-25.752380	-5.272799	-4.857066	-9.334828	-6.287687	0.000000	-10.000000	0.041667	4.716667	-21.000000	1023.000000	1023.000000	2046.000000
47.740002	-0.042874	-25.338268	-5.209094	-4.810812	-9.089646	-6.228716	0.000000	-10.000000	0.016667	7.066667	-21.000000	1023.000000	1023.000000	2046.000000
47.759998	-0.042214	-24.948671	-5.141352	-4.797209	-8.886766	-6.123344	0.000000	-10.000000	0.000000	9.483334	-21.000000	1023.000000	1023.000000	2046.000000
47.779999	-0.041459	-24.502075	-5.077145	-4.723051	-8.697289	-6.004591	0.000000	-10.000000	-0.008333	11.716667	-21.000000	1023.000000	1023.000000	2046.000000
47.799999	-0.040707	-24.057756	-5.010056	-4.738523	-8.486114	-5.823064	0.000000	-10.000000	-0.025000	13.600000	-21.000000	1023.000000	1023.000000	2046.000000
47.820000	-0.039812	-23.528805	-4.947645	-4.592089	-8.206499	-5.782572	0.000000	-10.000000	-0.058333	15.366667	-13.666667	1023.000000	1023.000000	2046.000000
47.840000	-0.038977	-23.035170	-4.809347	-4.613486	-7.972019	-5.640317	0.000000	-10.000000	-0.100000	16.983334	1.500000	1023.000000	1023.000000	2046.000000
47.860001	-0.038267	-22.615789	-4.749091	-4.550724	-7.757833	-5.558141	0.000000	-10.000000	-0.150000	18.683334	18.666666	1023.000000	1023.000000	2046.000000
47.880001	-0.037326	-22.059452	-4.614912	-4.524724	-7.545799	-5.374018	0.000000	-10.000000	-0.183333	20.150000	30.500000	1023.000000	1023.000000	2046.000000
47.900002	-0.036725	-21.704567	-4.553033	-4.505934	-7.373906	-5.271694	0.000000	-10.000000	-0.200000	21.366667	36.833332	1023.000000	1023.000000	2046.000000
47.919998	-0.036022	-21.289276	-4.506809	-4.464283	-7.105424	-5.212761	0.000000	-10.000000	-0.208333	22.233334	43.666668	1023.000000	1023.000000	2046.000000
47.939999	-0.035245	-20.829998	-4.366197	-4.411444	-6.959413	-5.092945	0.000000	-10.000000	-0.225000	22.833334	51.000000	1023.000000	1023.000000	2046.000000
47.959999	-0.034444	-20.356461	-4.250222	-4.279358	-6.856703	-4.970176	0.000000	-10.000000	-0.241667	23.283333	58.500000	1023.000000	1023.000000	2046.000000
47.980000	-0.033806	-19.979353	-4.310876	-4.191252	-6.604725	-4.872502	0.000000	-10.000000	-0.250000	23.683334	66.166664	1023.000000	1023.000000	2046.000000
48.000000	-0.033228	-19.637955	-4.235600	-4.098329	-6.522577	-4.781449	0.000000	-10.000000	-0.250000	24.083334	74.000000	1023.000000	1023.000000	2046.000000
48.020000	-0.033405	-19.742622	-4.327270	-4.084167	-6.503403	-4.827783	0.000000	-10.000000	-0.266667	24.250000	82.000000	1023.000000	1023.000000	2046.000000
48.040001	-0.034572	-20.432243	-4.494678	-4.246201	-6.770187	-4.921176	0.000000	-10.000000	-0.250000	24.183334	90.000000	1023.000000	1023.000000	2046.000000
48.060001	-0.036328	-21.469784	-4.700837	-4.391171	-7.182441	-5.195336	0.000000	-10.000000	-0.258333	24.050001	98.000000	1023.000000	1023.000000	2046.000000
48.080002	-0.037432	-22.122488	-4.891873	-4.474919	-7.354742	-5.400954	0.000000	-10.000000	-0.241667	24.066668	106.000000	1023.000000	1023.000000	2046.000000
48.099998	-0.037839	-22.362566	-5.010434	-4.511078	-7.415314	-5.425739	0.000000	-10.000000	-0.258333	24.000000	114.000000	1023.000000	1023.000000	2046.000000
48.119999	-0.037680	-22.269167	-5.057765	-4.516490	-7.382035	-5.312878	0.000000	-10.000000	-0.250000	23.750000	122.000000	1023.000000	1023.000000	2046.000000
48.139999	-0.037265	-22.023430	-5.050237	-4.505908	-7.276405	-5.190879	0.000000	-10.000000	-0.241667	23.416668	130.000000	1023.000000	1023.000000	2046.000000
48.160000	-0.036851	-21.778955	-5.075067	-4.367682	-7.181661	-5.154546	0.000000	-10.000000	-0.241667	23.250000	138.000000	1023.000000	1023.000000	2046.000000
48.180000	-0.036133	-21.354879	-4.983668	-4.258525	-7.079432	-5.033254	0.000000	-10.000000	-0.241667	23.333334	146.000000	1023.000000	1023.000000	2046.000000
48.200001	-0.035542	-21.005133	-4.929956	-4.074018	-7.001309	-4.999850	0.000000	-10.000000	-0.250000	23.550001	154.000000	1023.000000	1023.000000	2046.000000
48.220001	-0.034568	-20.429729	-4.815659	-3.904017	-6.855938	-4.854117	0.000000	-10.000000	-0.266667	23.833334	161.666672	1023.000000	1023.000000	2046.000000
48.240002	-0.033755	-19.948917	-4.734967	-3.726426	-6.723350	-4.764175	0.000000	-10.000000	-0.283333	24.350000	169.333328	1023.000000	1023.000000	2046.000000
48.259998	-0.032842	-19.409897	-4.622150	-3.586222	-6.572332	-4.629192	0.000000	-10.000000	-0.308333	24.700001	177.333328	1023.000000	1023.000000	2046.000000
48.279999	-0.031909	-18.858431	-4.503325	-3.425054	-6.387783	-4.542269	0.000000	-10.000000	-0.308333	25.133333	185.666672	1023.000000	1023.000000	2046.000000
48.299999	-0.030578	-18.071615	-4.317974	-3.356739	-6.118230	-4.278672	0.000000	-10.000000	-0.308333	25.233334	194.166672	1023.000000	1023.000000	2046.000000
48.320000	-0.029449	-17.404152	-4.198276	-3.271177	-5.833778	-4.100922	0.000000	-10.000000	-0.283333	25.300001	202.500000	1023.000000	1023.000000	2046.000000
48.340000	-0.028601	-16.903246	-4.064061	-3.277207	-5.573796	-3.988182	0.000000	-10.000000	-0.275000	25.000000	210.833328	1023.000000	1023.000000	2046.000000
48.360001	-0.027352	-16.165150	-3.848898	-3.285553	-5.294439	-3.736260	0.000000	-10.000000	-0.258333	24.383333	219.333328	1023.000000	1023.000000	2046.000000
48.380001	-0.026404	-15.604863	-3.715211	-3.254919	-5.042733	-3.592000	0.000000	-10.000000	-0.241667	23.616667	227.666672	1023.000000	1023.000000	2046.000000
48.400002	-0.025454	-15.043407	-3.569848	-3.222368	-4.803811	-3.447380	0.000000	-10.000000	-0.225000	22.983334	235.666672	1023.000000	1023.000000	2046.000000
48.419998	-0.024742	-14.622341	-3.421725	-3.183078	-4.635614	-3.381925	0.000000	-10.000000	-0.200000	22.549999	243.333328	1023.000000	1023.000000	2046.000000
48.439999	-0.024104	-14.245516	-3.312002	-3.187214	-4.479609	-3.266692	0.000000	-10.000000	-0.191667	22.049999	250.833328	1023.000000	1023.000000	2046.000000
48.459999	-0.023459	-13.864177	-3.152594	-3.220632	-4.350988	-3.139963	0.000000	-10.000000	-0.166667	21.549999	258.500000	1023.000000	1023.000000	2046.000000
48.480000	-0.023014	-13.601186	-3.006119	-3.129229	-4.301571	-3.164267	0.000000	-10.000000	-0.175000	21.466667	265.833344	1023.000000	1023.000000	2046.000000
48.500000	-0.022558	-13.331609	-2.911530	-3.108026	-4.228817	-3.083236	0.000000	-10.000000	-0.183333	21.700001	273.000000	1023.000000	1023.000000	2046.000000
48.520000	-0.021916	-12.952237	-2.790342	-3.063599	-4.142626	-2.955670	0.000000	-10.000000	-0.200000	21.800001	280.166656	1023.000000	1023.000000	2046.000000
48.540001	-0.021153	-12.501242	-2.725930	-3.033393	-3.900697	-2.841221	0.000000	-10.000000	-0.200000	22.050001	287.333344	1023.000000	1023.000000	2046.000000
48.560001	-0.020610	-12.180432	-2.595358	-3.024102	-3.826847	-2.734125	0.000000	-10.000000	-0.200000	22.283333	294.666656	1023.000000	1023.000000	2046.000000
48.580002	-0.019826	-11.717365	-2.479935	-2.936345	-3.671817	-2.629268	0.000000	-10.000000	-0.200000	22.700001	302.000000	1023.000000	1023.000000	2046.000000
48.599998	-0.018916	-11.179209	-2.350233	-2.895966	-3.477193	-2.455816	0.000000	-10.000000	-0.200000	22.833334	309.500000	1023.000000	1023.000000	2046.000000
48.619999	-0.017925	-10.593602	-2.213035	-2.846584	-3.310742	-2.223242	0.000000	-10.000000	-0.200000	22.866667	317.166656	1023.000000	1023.000000	2046.000000
48.639999	-0.016951	-10.018264	-2.172788	-2.762009	-3.020658	-2.062809	0.000000	-10.000000	-0.208333	22.933334	324.833344	1023.000000	1023.000000	2046.000000
48.660000	-0.016026	-9.471651	-2.042559	-2.619364	-2.855222	-1.954506	0.000000	-10.000000	-0.216667	22.933334	332.500000	1023.000000	1023.000000	2046.000000
48.680000	-0.014971	-8.848097	-1.909809	-2.499362	-2.628876	-1.810050	0.000000	-10.000000	-0.225000	23.150000	340.166656	1023.000000	1023.000000	2046.000000
48.700001	-0.013938	-8.237374	-1.752257	-2.423109	-2.455015	-1.606992	0.000000	-10.000000	-0.216667	23.116667	348.000000	1023.000000	1023.000000	2046.000000
48.720001	-0.012836	-7.586318	-1.582399	-2.316929	-2.271834	-1.415155	0.000000	-10.000000	-0.225000	23.166668	355.666656	1023.000000	1023.000000	2046.000000
48.740002	-0.011845	-7.000610	-1.531875	-2.225795	-1.973652	-1.269290	0.000000	-10.000000	-0.225000	23.066668	363.333344	1023.000000	1023.000000	2046.000000
48.759998	-0.010873	-6.425722	-1.399143	-2.069149	-1.792769	-1.164661	0.000000	-10.000000	-0.241667	23.366667	371.000000	1023.000000	1023.000000	2046.000000
48.779999	-0.010010	-5.915848	-1.284096	-2.004735	-1.622637	-1.004380	0.000000	-10.000000	-0.233333	23.500000	379.000000	1023.000000	1023.000000	2046.000000
48.799999	-0.009073	-5.362364	-1.125623	-1.933900	-1.480766	-0.822075	0.000000	-10.000000	-0.233333	23.366667	386.833344	1023.000000	1023.000000	2046.000000
48.820000	-0.008009	-4.733353	-1.060989	-1.830923	-1.173640	-0.667802	0.000000	-10.000000	-0.216667	23.150002	394.500000	1023.000000	1023.000000	2046.000000
48.840000	-0.007222	-4.268392	-0.944992	-1.714365	-1.017784	-0.591251	0.000000	-10.000000	-0.200000	22.733334	402.166656	1023.000000	1023.000000	2046.000000
48.860001	-0.006329	-3.740520	-0.847471	-1.612060	-0.806079	-0.474911	0.000000	-10.000000	-0.183333	22.533335	409.833344	1023.000000	1023.000000	2046.000000
48.880001	-0.005491	-3.244907	-0.732759	-1.530190	-0.600625	-0.381333	0.000000	-10.000000	-0.158333	21.800001	419.833344	1023.000000	1023.000000	2046.000000
48.900002	-0.004371	-2.583040	-0.578897	-1.447948	-0.374850	-0.181345	0.000000	-10.000000	-0.141667	21.300001	427.166656	1023.000000	1023.000000	2046.000000
48.919998	-0.003129	-1.849504	-0.441919	-1.320175	-0.048397	-0.039012	0.000000	-10.000000	-0.116667	20.700001	434.333344	1023.000000	1023.000000	2046.000000
48.939999	-0.001933	-1.142392	-0.230332	-1.247191	0.180993	0.154138	0.000000	-10.000000	-0.100000	20.600000	439.000000	1023.000000	1023.000000	2046.000000
48.959999	-0.001010	-0.596744	-0.039063	-1.138435	0.309375	0.271379	0.000000	-10.000000	-0.091667	20.350000	446.000000	1023.000000	1023.000000	2046.000000
48.980000	-0.000119	-0.070398	-0.005314	-1.038242	0.611456	0.361702	0.000000	-10.000000	-0.066667	20.200001	452.833344	1023.000000	1023.000000	2046.000000
49.000000	0.000652	0.385387	0.171499	-1.020556	0.744427	0.490018	0.000000	-10.000000	-0.075000	19.383333	459.666656	1023.000000	1023.000000	2046.000000
49.020000	0.001526	0.901599	0.333546	-0.938978	0.900459	0.606573	0.000000	-10.000000	-0.058333	18.666668	466.166656	1023.000000	1023.000000	2046.000000
49.040001	0.002372	1.401845	0.502482	-0.792759	0.976197	0.715925	0.000000	-10.000000	-0.058333	17.616667	472.500000	1023.000000	1023.000000	2046.000000
49.060001	0.002675	1.581025	0.477703	-0.763785	1.073472	0.793636	0.000000	-10.000000	-0.025000	16.916668	478.500000	1023.000000	1023.000000	2046.000000
49.080002	0.002114	1.249111	0.369283	-0.696950	0.923201	0.653576	0.000000	-10.000000	-0.008333	15.550000	484.333344	1023.000000	1023.000000	2046.000000
49.099998	0.000530	0.313033	0.251233	-0.752419	0.481457	0.332762	0.000000	-10.000000	0.008333	14.350000	489.833344	1023.000000	1023.000000	2046.000000
49.119999	-0.001301	-0.768831	0.061007	-0.931504	0.092436	0.009229	0.000000	-10.000000	0.033333	12.850000	494.833344	1023.000000	1023.000000	2046.000000
49.139999	-0.003115	-1.841200	-0.086014	-1.091847	-0.377853	-0.285486	0.000000	-10.000000	0.041667	11.200000	499.500000	1023.000000	1023.000000	2046.000000
49.160000	-0.004635	-2.739254	-0.294833	-1.220764	-0.675449	-0.548207	0.000000	-10.000000	0.050000	9.433333	503.500000	1023.000000	1023.000000	2046.000000
49.180000	-0.005658	-3.343966	-0.449381	-1.283056	-0.912197	-0.699333	0.000000	-10.000000	0.050000	7.583333	507.000000	1023.000000	1023.000000	2046.000000
49.200001	-0.006207	-3.668540	-0.538167	-1.294717	-1.088230	-0.747427	0.000000	-10.000000	0.075000	5.950000	509.833344	1023.000000	1023.000000	2046.000000
49.220001	-0.006505	-3.844736	-0.600570	-1.277401	-1.157302	-0.809463	0.000000	-10.000000	0.091667	3.950000	512.166687	1023.000000	1023.000000	2046.000000
49.240002	-0.006847	-4.046691	-0.649148	-1.220560	-1.289440	-0.887543	0.000000	-10.000000	0.116667	1.683333	513.833313	1023.000000	1023.000000	2046.000000
49.259998	-0.006955	-4.110261	-0.690983	-1.173730	-1.337555	-0.907994	0.000000	-10.000000	0.125000	-0.450000	514.666687	1023.000000	1023.000000	2046.000000
49.279999	-0.007010	-4.142910	-0.733410	-0.996908	-1.427107	-0.985484	0.000000	-10.000000	0.141667	-2.266667	515.000000	1023.000000	1023.000000	2046.000000
49.299999	-0.007100	-4.196129	-0.666470	-0.951969	-1.571853	-1.005837	0.000000	-10.000000	0.141667	-3.900000	515.000000	1023.000000	1023.000000	2046.000000
49.320000	-0.007207	-4.259237	-0.690679	-0.881526	-1.613374	-1.073658	0.000000	-10.000000	0.150000	-5.700000	515.000000	1023.000000	1023.000000	2046.000000
49.340000	-0.007142	-4.221055	-0.712163	-0.858351	-1.591727	-1.058813	0.000000	-10.000000	0.166667	-7.733334	515.000000	1023.000000	1023.000000	2046.000000
49.360001	-0.007485	-4.423463	-0.781815	-0.792586	-1.660721	-1.188341	0.000000	-10.000000	0.200000	-9.583334	515.000000	1023.000000	1023.000000	2046.000000
49.380001	-0.007555	-4.464921	-0.772562	-0.738768	-1.740060	-1.213532	0.000000	-10.000000	0.225000	-11.333334	515.000000	1023.000000	1023.000000	2046.000000
49.400002	-0.007407	-4.377597	-0.680218	-0.822968	-1.734683	-1.139728	0.000000	-10.000000	0.266667	-13.000000	515.000000	1023.000000	1023.000000	2046.000000
49.419998	-0.007496	-4.429971	-0.648211	-0.982161	-1.643217	-1.156382	0.000000	-10.000000	0.300000	-14.800000	507.166656	1023.000000	1023.000000	2046.000000
49.439999	-0.007713	-4.558372	-0.646726	-1.088269	-1.690151	-1.133227	0.000000	-10.000000	0.358333	-16.700001	497.666656	1023.000000	1023.000000	2046.000000
49.459999	-0.008045	-4.754633	-0.676313	-1.148272	-1.755445	-1.174603	0.000000	-10.000000	0.400000	-18.250000	486.000000	1023.000000	1023.000000	2046.000000
49.480000	-0.008379	-4.952266	-0.718670	-1.198063	-1.792519	-1.243013	0.000000	-10.000000	0.433333	-19.433334	480.000000	1023.000000	1023.000000	2046.000000
49.500000	-0.008851	-5.230772	-0.819942	-1.296824	-1.791921	-1.322086	0.000000	-10.000000	0.458333	-20.216667	473.333344	1023.000000	1023.000000	2046.000000
49.520000	-0.009636	-5.694639	-0.930337	-1.360111	-1.942573	-1.461618	0.000000	-10.000000	0.475000	-20.983334	466.666656	1023.000000	1023.000000	2046.000000
49.540001	-0.010448	-6.174693	-0.975101	-1.445697	-2.158839	-1.595057	0.000000	-10.000000	0.491667	-21.616667	459.666656	1023.000000	1023.000000	2046.000000
49.560001	-0.011107	-6.564255	-0.909594	-1.542145	-2.424146	-1.688370	0.000000	-10.000000	0.516667	-22.200001	452.500000	1023.000000	1023.000000	2046.000000
49.580002	-0.011810	-6.979903	-0.917096	-1.692106	-2.583504	-1.787196	0.000000	-10.000000	0.533333	-22.700001	445.000000	1023.000000	1023.000000	2046.000000
49.599998	-0.012790	-7.558631	-1.035429	-1.725396	-2.785963	-2.011844	0.000000	-10.000000	0.558333	-23.300001	437.500000	1023.000000	1023.000000	2046.000000
49.619999	-0.013479	-7.965869	-1.081697	-1.826820	-2.986150	-2.071202	0.000000	-10.000000	0.566667	-23.733334	429.833344	1023.000000	1023.000000	2046.000000
49.639999	-0.014259	-8.426871	-1.115228	-1.887003	-3.188622	-2.236019	0.000000	-10.000000	0.583333	-24.316668	422.000000	1023.000000	1023.000000	2046.000000
49.660000	-0.014946	-8.833302	-1.266406	-2.081197	-3.240168	-2.245532	0.000000	-10.000000	0.600000	-24.733334	413.833344	1023.000000	1023.000000	2046.000000
49.680000	-0.015779	-9.325405	-1.380837	-2.082998	-3.428189	-2.433382	0.000000	-10.000000	0.633333	-25.416668	405.500000	1023.000000	1023.000000	2046.000000
49.700001	-0.016376	-9.678019	-1.388403	-2.158794	-3.626445	-2.504377	0.000000	-10.000000	0.666667	-26.150002	396.833344	1023.000000	1023.000000	2046.000000
49.720001	-0.016855	-9.961123	-1.430946	-2.198053	-3.738964	-2.593160	0.000000	-10.000000	0.691667	-26.633333	388.000000	1023.000000	1023.000000	2046.000000
49.740002	-0.017318	-10.234936	-1.480813	-2.306757	-3.833014	-2.614351	0.000000	-10.000000	0.700000	-26.983334	379.166656	1023.000000	1023.000000	2046.000000
49.759998	-0.017959	-10.614000	-1.627942	-2.293629	-3.923189	-2.769240	0.000000	-10.000000	0.700000	-27.016666	370.166656	1023.000000	1023.000000	2046.000000
49.779999	-0.018454	-10.906277	-1.663327	-2.315667	-4.094854	-2.832429	0.000000	-10.000000	0.691667	-27.200001	361.166656	1023.000000	1023.000000	2046.000000
49.799999	-0.018883	-11.159670	-1.726988	-2.356246	-4.193755	-2.882681	0.000000	-10.000000	0.691667	-27.033333	352.000000	1023.000000	1023.000000	2046.000000
49.820000	-0.019459	-11.500016	-1.775976	-2.446406	-4.324454	-2.953180	0.000000	-10.000000	0.691667	-27.033333	343.000000	1023.000000	1023.000000	2046.000000
49.840000	-0.020122	-11.892060	-1.930988	-2.467597	-4.384769	-3.108707	0.000000	-10.000000	0.700000	-26.850000	334.000000	1023.000000	1023.000000	2046.000000
49.860001	-0.020665	-12.213262	-1.983132	-2.499746	-4.564786	-3.165598	0.000000	-10.000000	0.691667	-26.850000	325.000000	1023.000000	1023.000000	2046.000000
49.880001	-0.021193	-12.525026	-1.992951	-2.527161	-4.744188	-3.260727	0.000000	-10.000000	0.683333	-26.566668	316.000000	1023.000000	1023.000000	2046.000000
49.900002	-0.021633	-12.785023	-2.019905	-2.601117	-4.868263	-3.295737	0.000000	-10.000000	0.675000	-26.400000	307.166656	1023.000000	1023.000000	2046.000000
49.919998	-0.022337	-13.201356	-2.211156	-2.629469	-4.929132	-3.431599	0.000000	-10.000000	0.666667	-26.216667	298.500000	1023.000000	1023.000000	2046.000000
49.939999	-0.022844	-13.500706	-2.245510	-2.635592	-5.099899	-3.519705	0.000000	-10.000000	0.641667	-26.066668	289.833344	1023.000000	1023.000000	2046.000000
49.959999	-0.023344	-13.796418	-2.269744	-2.702460	-5.253257	-3.570958	0.000000	-10.000000	0.633333	-25.950001	281.166656	1023.000000	1023.000000	2046.000000
49.980000	-0.023714	-14.014863	-2.353690	-2.764106	-5.283441	-3.613626	0.000000	-10.000000	0.616667	-25.683334	272.500000	1023.000000	1023.000000	2046.000000
50.000000	-0.024424	-14.434602	-2.487423	-2.808957	-5.411645	-3.726576	0.000000	-10.000000	0.616667	-25.500000	263.833344	1023.000000	1023.000000	2046.000000
50.020000	-0.024671	-14.580267	-2.466440	-2.827793	-5.452990	-3.833044	0.000000	-10.000000	0.600000	-25.266666	255.333328	1023.000000	1023.000000	2046.000000
50.040001	-0.024738	-14.620343	-2.489897	-2.808963	-5.452903	-3.868579	0.000000	-10.000000	0.600000	-25.200001	246.833328	1023.000000	1023.000000	2046.000000
50.060001	-0.024752	-14.628303	-2.521276	-2.873572	-5.429982	-3.803472	0.000000	-10.000000	0.600000	-24.966667	238.500000	1023.000000	1023.000000	2046.000000
50.080002	-0.024969	-14.756539	-2.561065	-2.833745	-5.516199	-3.845530	0.000000	-10.000000	0.591667	-24.566668	230.166672	1023.000000	1023.000000	2046.000000
50.099998	-0.025277	-14.938974	-2.555184	-2.837690	-5.601865	-3.944236	0.000000	-10.000000	0.583333	-24.033333	222.000000	1023.000000	1023.000000	2046.000000
50.119999	-0.025514	-15.078879	-2.610438	-2.882093	-5.595254	-3.991093	0.000000	-10.000000	0.566667	-23.666666	214.000000	1023.000000	1023.000000	2046.000000
50.139999	-0.025834	-15.267777	-2.633859	-2.944092	-5.706113	-3.983712	0.000000	-10.000000	0.558333	-23.500000	206.000000	1023.000000	1023.000000	2046.000000
50.160000	-0.026329	-15.560404	-2.710450	-2.893331	-5.899531	-4.057092	0.000000	-10.000000	0.550000	-23.299999	198.000000	1023.000000	1023.000000	2046.000000
50.180000	-0.026795	-15.836074	-2.762865	-2.860885	-6.045768	-4.166555	0.000000	-10.000000	0.550000	-23.049999	190.333328	1023.000000	1023.000000	2046.000000
50.200001	-0.028007	-16.552294	-2.953047	-2.892094	-6.358088	-4.349065	0.000000	-10.000000	0.550000	-22.766666	182.666672	1023.000000	1023.000000	2046.000000
50.220001	-0.029867	-17.651159	-3.250134	-3.083911	-6.720399	-4.596714	0.000000	-10.000000	0.550000	-22.450001	175.166672	1023.000000	1023.000000	2046.000000
50.240002	-0.032526	-19.222809	-3.552308	-3.336468	-7.306757	-5.027277	0.000000	-10.000000	0.550000	-22.300001	167.500000	1023.000000	1023.000000	2046.000000
50.259998	-0.035103	-20.745876	-3.745216	-3.574468	-7.919589	-5.506603	0.000000	-10.000000	0.525000	-21.983334	160.166672	1023.000000	1023.000000	2046.000000
50.279999	-0.037243	-22.010574	-4.036042	-3.806423	-8.368608	-5.799501	0.000000	-10.000000	0.491667	-21.666668	152.833328	1023.000000	1023.000000	2046.000000
50.299999	-0.038834	-22.950741	-4.404332	-3.973943	-8.642426	-5.930039	0.000000	-10.000000	0.466667	-21.266666	145.666672	1023.000000	1023.000000	2046.000000
50.320000	-0.039959	-23.615772	-4.641727	-3.996675	-8.888974	-6.088396	0.000000	-10.000000	0.466667	-21.066668	138.500000	1023.000000	1023.000000	2046.000000
50.340000	-0.040674	-24.038563	-4.743760	-4.022141	-9.073328	-6.199336	0.000000	-10.000000	0.466667	-20.950001	131.500000	1023.000000	1023.000000	2046.000000
50.360001	-0.041327	-24.424017	-4.844074	-4.077865	-9.243098	-6.258980	0.000000	-10.000000	0.458333	-20.716667	124.500000	1023.000000	1023.000000	2046.000000
50.380001	-0.041890	-24.757040	-5.042209	-4.085977	-9.329945	-6.298909	0.000000	-10.000000	0.441667	-20.316668	117.500000	1023.000000	1023.000000	2046.000000
50.400002	-0.042457	-25.092066	-5.174428	-3.962127	-9.543034	-6.412477	0.000000	-10.000000	0.425000	-19.800001	110.666664	1023.000000	1023.000000	2046.000000
50.419998	-0.042683	-25.225843	-5.172146	-3.906753	-9.674242	-6.472703	0.000000	-10.000000	0.416667	-19.150002	104.000000	1023.000000	1023.000000	2046.000000
50.439999	-0.042990	-25.407108	-5.232324	-3.877773	-9.754855	-6.542157	0.000000	-10.000000	0.391667	-18.433334	97.666664	1023.000000	1023.000000	2046.000000
50.459999	-0.043297	-25.588419	-5.349725	-3.902793	-9.802217	-6.533684	0.000000	-10.000000	0.391667	-17.900000	91.500000	1023.000000	1023.000000	2046.000000
50.480000	-0.043529	-25.725540	-5.360951	-3.816717	-9.945314	-6.602557	0.000000	-10.000000	0.366667	-17.416666	85.500000	1023.000000	1023.000000	2046.000000
50.500000	-0.043559	-25.743179	-5.317674	-3.795209	-10.012103	-6.618193	0.000000	-10.000000	0.366667	-17.283333	79.666664	1023.000000	1023.000000	2046.000000
50.520000	-0.043516	-25.718081	-5.344845	-3.934372	-9.895411	-6.543452	0.000000	-10.000000	0.366667	-17.166666	74.000000	1023.000000	1023.000000	2046.000000
50.540001	-0.043780	-25.873909	-5.338611	-4.146019	-9.930442	-6.458836	0.000000	-10.000000	0.366667	-17.500000	68.333336	1023.000000	1023.000000	2046.000000
50.560001	-0.043876	-25.930811	-5.325016	-4.167019	-9.943216	-6.495559	0.000000	-10.000000	0.383333	-17.866667	62.500000	1023.000000	1023.000000	2046.000000
50.580002	-0.043920	-25.956718	-5.278428	-4.257451	-9.975534	-6.445305	0.000000	-10.000000	0.383333	-18.066668	56.500000	1023.000000	1023.000000	2046.000000
50.599998	-0.044301	-26.182055	-5.363064	-4.361175	-9.987057	-6.470760	0.000000	-10.000000	0.400000	-18.033333	50.500000	1023.000000	1023.000000	2046.000000
50.619999	-0.044670	-26.400032	-5.470520	-4.483311	-9.989856	-6.456345	0.000000	-10.000000	0.400000	-17.799999	44.500000	1023.000000	1023.000000	2046.000000
50.639999	-0.045219	-26.724680	-5.519894	-4.534311	-10.111780	-6.558695	0.000000	-10.000000	0.366667	-17.683332	38.500000	1023.000000	1023.000000	2046.000000
50.660000	-0.045656	-26.982710	-5.474813	-4.619743	-10.222055	-6.666099	0.000000	-10.000000	0.350000	-17.383333	32.500000	1023.000000	1023.000000	2046.000000
50.680000	-0.046131	-27.263292	-5.436453	-4.768407	-10.346852	-6.711579	0.000000	-10.000000	0.316667	-16.966667	26.666666	1023.000000	1023.000000	2046.000000
50.700001	-0.046479	-27.469271	-5.433049	-4.875160	-10.362212	-6.798850	0.000000	-10.000000	0.316667	-16.400000	21.000000	1023.000000	1023.000000	2046.000000
50.720001	-0.046981	-27.765753	-5.409866	-4.918954	-10.552038	-6.884894	0.000000	-10.000000	0.300000	-15.816667	15.666667	1023.000000	1023.000000	2046.000000
50.740002	-0.047417	-28.023661	-5.453273	-4.940228	-10.660101	-6.970058	0.000000	-10.000000	0.300000	-15.150001	10.333333	1023.000000	1023.000000	2046.000000
50.759998	-0.047656	-28.164886	-5.499617	-5.056784	-10.673776	-6.934711	0.000000	-10.000000	0.300000	-14.600000	5.500000	1023.000000	1023.000000	2046.000000
50.779999	-0.047884	-28.299271	-5.548586	-5.168550	-10.673628	-6.908506	0.000000	-10.000000	0.291667	-14.050000	0.833333	1023.000000	1023.000000	2046.000000
50.799999	-0.048214	-28.494768	-5.636481	-5.183091	-10.664673	-7.010523	0.000000	-10.000000	0.275000	-13.683333	-3.500000	1023.000000	1023.000000	2046.000000
50.820000	-0.048296	-28.543055	-5.586161	-5.166943	-10.732495	-7.057457	0.000000	-10.000000	0.266667	-13.266667	-8.000000	1023.000000	1023.000000	2046.000000
50.840000	-0.048175	-28.471380	-5.616821	-5.194884	-10.670073	-6.989603	0.000000	-10.000000	0.258333	-12.933333	-12.500000	1023.000000	1023.000000	2046.000000
50.860001	-0.048178	-28.473484	-5.671249	-5.258275	-10.591202	-6.952759	0.000000	-10.000000	0.258333	-12.500000	-16.833334	1023.000000	1023.000000	2046.000000
50.880001	-0.048364	-28.582899	-5.625267	-5.193409	-10.740388	-7.023836	0.000000	-10.000000	0.250000	-12.066667	-21.000000	1023.000000	1023.000000	2046.000000
50.900002	-0.048321	-28.557550	-5.570769	-5.175603	-10.747258	-7.063920	0.000000	-10.000000	0.250000	-11.566667	-25.000000	1023.000000	1023.000000	2046.000000
50.919998	-0.048184	-28.476896	-5.589511	-5.180788	-10.685080	-7.021518	0.000000	-10.000000	0.250000	-11.083334	-28.833334	1023.000000	1023.000000	2046.000000
50.939999	-0.048175	-28.471691	-5.667526	-5.210150	-10.592448	-7.001566	0.000000	-10.000000	0.225000	-10.500000	-32.500000	1023.000000	1023.000000	2046.000000
50.959999	-0.048450	-28.633711	-5.696794	-5.179218	-10.670934	-7.086766	0.000000	-10.000000	0.200000	-9.900001	-36.000000	1023.000000	1023.000000	2046.000000
50.980000	-0.048410	-28.610493	-5.624520	-5.146395	-10.731449	-7.108128	0.000000	-10.000000	0.175000	-9.366667	-39.333332	1023.000000	1023.000000	2046.000000
51.000000	-0.048284	-28.535923	-5.608774	-5.180194	-10.677358	-7.069597	0.000000	-10.000000	0.166667	-9.016666	-42.500000	1023.000000	1023.000000	2046.000000
51.020000	-0.048273	-28.529078	-5.625790	-5.214742	-10.648052	-7.040493	0.000000	-10.000000	0.158333	-8.666667	-45.500000	1023.000000	1023.000000	2046.000000
51.040001	-0.048419	-28.615366	-5.677817	-5.220253	-10.667688	-7.049607	0.000000	-10.000000	0.150000	-8.316667	-48.500000	1023.000000	1023.000000	2046.000000
51.060001	-0.048488	-28.656700	-5.662983	-5.174104	-10.707163	-7.112449	0.000000	-10.000000	0.150000	-7.850000	-51.333332	1023.000000	1023.000000	2046.000000
[truncated: 1,064,617 more chars]
