# Supplementary material for: Effect of Electrode Belt and Body Positions on Regional Pulmonary Ventilation- and Perfusion-Related Impedance Changes Measured by Electric Impedance Tomography
Source: PLoS One. 2016 Jun 2;11(6):e0155913. doi: 10.1371/journal.pone.0155913 (PMC4890811; doi:10.1371/journal.pone.0155913)
Supplement: S1 Dataset — (ZIP) [file pone.0155913.s001.zip › Dataset/Fp09-rygg-6i.txt]

Patient Name:	Fp9
Registry:	Fp9
Investigator:	 
Diagnosys:	 
Notes:	rygg6i              
Sample Rate [Hz]:	50.08
Time Base 	Pixels Mean 	Pixels Sum 	UPPER RIGHT		UPPER LEFT		LOWER RIGHT		LOWER LEFT		QRS	ETCO2	Paw	Flow (L/min)	Volume	Analog1	Analog2	AnalogSum
0.000000	-0.005395	-3.188571	0.556637	-0.482786	-1.188453	-2.073969	0.000000	-10.000000	0.683333	-28.116667	444.333344	1023.000000	1023.000000	2046.000000
0.020000	-0.006191	-3.658628	0.363265	-0.338030	-1.293715	-2.390149	0.000000	-10.000000	0.683333	-28.616667	435.000000	1023.000000	1023.000000	2046.000000
0.040000	-0.006903	-4.079806	0.368554	-0.415478	-1.555192	-2.477691	0.000000	-10.000000	0.691667	-29.133333	425.333344	1023.000000	1023.000000	2046.000000
0.060000	-0.007550	-4.461920	0.267562	-0.469099	-1.685743	-2.574640	0.000000	-10.000000	0.708333	-29.700001	415.500000	1023.000000	1023.000000	2046.000000
0.080000	-0.008769	-5.182679	0.055214	-0.452576	-1.912647	-2.872669	0.000000	-10.000000	0.733333	-30.133333	405.500000	1023.000000	1023.000000	2046.000000
0.100000	-0.010504	-6.207943	-0.065284	-0.639195	-2.426396	-3.077068	0.000000	-10.000000	0.750000	-30.350000	395.500000	1023.000000	1023.000000	2046.000000
0.120000	-0.013543	-8.003675	-0.343150	-0.875267	-3.162197	-3.623061	0.000000	-10.000000	0.766667	-30.466667	385.500000	1023.000000	1023.000000	2046.000000
0.140000	-0.016454	-9.724310	-0.766273	-0.963454	-3.769016	-4.225567	0.000000	-10.000000	0.783333	-30.533333	375.500000	1023.000000	1023.000000	2046.000000
0.160000	-0.018350	-10.844777	-0.933586	-1.074080	-4.395580	-4.441531	0.000000	-10.000000	0.783333	-30.466667	365.333344	1023.000000	1023.000000	2046.000000
0.180000	-0.019691	-11.637160	-1.174119	-1.039058	-4.778763	-4.645219	0.000000	-10.000000	0.766667	-30.283333	355.000000	1023.000000	1023.000000	2046.000000
0.200000	-0.020487	-12.108033	-1.413492	-0.943944	-4.931960	-4.818638	0.000000	-10.000000	0.733333	-30.016666	344.666656	1023.000000	1023.000000	2046.000000
0.220000	-0.021332	-12.607501	-1.413955	-1.006720	-5.327518	-4.859308	0.000000	-10.000000	0.716667	-29.800001	334.500000	1023.000000	1023.000000	2046.000000
0.240000	-0.022185	-13.111330	-1.678367	-0.905102	-5.455497	-5.072364	0.000000	-10.000000	0.700000	-29.716667	324.833344	1023.000000	1023.000000	2046.000000
0.260000	-0.023029	-13.610164	-1.830739	-0.883776	-5.735011	-5.160637	0.000000	-10.000000	0.700000	-29.583334	315.166656	1023.000000	1023.000000	2046.000000
0.280000	-0.023536	-13.909762	-1.855437	-0.841695	-6.011941	-5.200689	0.000000	-10.000000	0.683333	-29.483334	305.500000	1023.000000	1023.000000	2046.000000
0.300000	-0.024295	-14.358111	-2.103202	-0.707910	-6.114663	-5.432337	0.000000	-10.000000	0.675000	-29.050001	295.500000	1023.000000	1023.000000	2046.000000
0.320000	-0.024782	-14.646104	-2.146563	-0.708120	-6.342184	-5.449236	0.000000	-10.000000	0.658333	-28.616667	285.666656	1023.000000	1023.000000	2046.000000
0.340000	-0.025072	-14.817402	-2.154463	-0.712771	-6.538917	-5.411251	0.000000	-10.000000	0.658333	-28.133333	276.000000	1023.000000	1023.000000	2046.000000
0.360000	-0.025672	-15.172347	-2.279580	-0.641442	-6.647153	-5.604172	0.000000	-10.000000	0.650000	-27.850000	266.666656	1023.000000	1023.000000	2046.000000
0.380000	-0.025897	-15.305192	-2.298218	-0.679713	-6.742475	-5.584785	0.000000	-10.000000	0.650000	-27.583334	257.500000	1023.000000	1023.000000	2046.000000
0.400000	-0.026151	-15.455450	-2.224784	-0.783720	-6.871096	-5.575850	0.000000	-10.000000	0.650000	-27.633333	248.333328	1023.000000	1023.000000	2046.000000
0.420000	-0.026676	-15.765408	-2.311955	-0.899032	-6.882403	-5.672017	0.000000	-10.000000	0.650000	-27.883333	239.000000	1023.000000	1023.000000	2046.000000
0.440000	-0.027051	-15.986884	-2.400156	-0.985401	-6.938436	-5.662892	0.000000	-10.000000	0.650000	-28.216667	229.666672	1023.000000	1023.000000	2046.000000
0.460000	-0.027569	-16.293097	-2.418900	-1.043345	-7.119481	-5.711371	0.000000	-10.000000	0.633333	-28.283335	220.166672	1023.000000	1023.000000	2046.000000
0.480000	-0.028242	-16.691307	-2.652082	-1.012185	-7.151361	-5.875679	0.000000	-10.000000	0.633333	-28.033335	210.833328	1023.000000	1023.000000	2046.000000
0.500000	-0.028859	-17.055702	-2.630754	-1.150084	-7.372437	-5.902426	0.000000	-10.000000	0.633333	-27.666668	201.333328	1023.000000	1023.000000	2046.000000
0.520000	-0.029678	-17.539598	-2.674639	-1.261230	-7.534626	-6.069102	0.000000	-10.000000	0.633333	-27.366667	192.166672	1023.000000	1023.000000	2046.000000
0.540000	-0.030564	-18.063267	-2.722372	-1.304702	-7.754635	-6.281557	0.000000	-10.000000	0.600000	-27.100000	183.000000	1023.000000	1023.000000	2046.000000
0.560000	-0.031292	-18.493492	-2.710765	-1.400775	-8.026044	-6.355907	0.000000	-10.000000	0.558333	-26.450001	174.000000	1023.000000	1023.000000	2046.000000
0.580000	-0.031749	-18.763611	-2.733216	-1.412415	-8.197476	-6.420503	0.000000	-10.000000	0.533333	-25.916666	165.166672	1023.000000	1023.000000	2046.000000
0.600000	-0.032510	-19.213221	-2.869453	-1.383163	-8.365760	-6.594844	0.000000	-10.000000	0.516667	-25.283333	156.500000	1023.000000	1023.000000	2046.000000
0.620000	-0.032844	-19.411062	-2.906137	-1.448111	-8.542271	-6.514544	0.000000	-10.000000	0.508333	-24.983334	148.166672	1023.000000	1023.000000	2046.000000
0.640000	-0.033130	-19.579704	-2.863558	-1.433792	-8.659419	-6.622936	0.000000	-10.000000	0.500000	-24.500000	140.000000	1023.000000	1023.000000	2046.000000
0.660000	-0.033781	-19.964598	-3.033641	-1.506910	-8.697995	-6.726051	0.000000	-10.000000	0.483333	-24.150000	131.833328	1023.000000	1023.000000	2046.000000
0.680000	-0.033957	-20.068504	-3.002185	-1.521496	-8.856259	-6.688565	0.000000	-10.000000	0.466667	-23.650000	123.833336	1023.000000	1023.000000	2046.000000
0.700000	-0.034153	-20.184542	-3.041129	-1.497187	-8.884497	-6.761730	0.000000	-10.000000	0.433333	-23.066668	115.833336	1023.000000	1023.000000	2046.000000
0.720000	-0.034552	-20.419962	-3.157897	-1.503781	-8.927378	-6.830907	0.000000	-10.000000	0.416667	-22.533333	108.000000	1023.000000	1023.000000	2046.000000
0.740000	-0.034708	-20.512669	-3.124084	-1.456032	-9.058283	-6.874269	0.000000	-10.000000	0.400000	-22.033333	100.333336	1023.000000	1023.000000	2046.000000
0.760000	-0.034889	-20.619297	-3.193324	-1.425667	-9.089991	-6.910315	0.000000	-10.000000	0.383333	-21.500000	93.000000	1023.000000	1023.000000	2046.000000
0.780000	-0.035191	-20.797697	-3.248528	-1.430364	-9.154921	-6.963885	0.000000	-10.000000	0.358333	-20.700001	86.000000	1023.000000	1023.000000	2046.000000
0.800000	-0.035291	-20.856833	-3.268437	-1.387948	-9.219242	-6.981205	0.000000	-10.000000	0.341667	-19.983334	79.166664	1023.000000	1023.000000	2046.000000
0.820000	-0.035381	-20.910330	-3.235371	-1.405745	-9.276969	-6.992245	0.000000	-10.000000	0.325000	-19.166668	72.333336	1023.000000	1023.000000	2046.000000
0.840000	-0.035750	-21.127981	-3.391698	-1.338168	-9.303111	-7.095006	0.000000	-10.000000	0.300000	-18.466667	65.833336	1023.000000	1023.000000	2046.000000
0.860000	-0.035662	-21.076246	-3.281568	-1.304881	-9.397756	-7.092042	0.000000	-10.000000	0.275000	-17.750000	59.500000	1023.000000	1023.000000	2046.000000
0.880000	-0.035908	-21.221432	-3.399909	-1.301552	-9.371479	-7.148491	0.000000	-10.000000	0.258333	-17.150002	53.666668	1023.000000	1023.000000	2046.000000
0.900000	-0.036188	-21.386946	-3.444618	-1.266039	-9.485189	-7.191100	0.000000	-10.000000	0.250000	-16.600000	48.000000	1023.000000	1023.000000	2046.000000
0.920000	-0.036031	-21.294451	-3.340382	-1.311038	-9.562751	-7.080279	0.000000	-10.000000	0.233333	-16.033335	42.500000	1023.000000	1023.000000	2046.000000
0.940000	-0.036390	-21.506382	-3.489403	-1.261458	-9.521556	-7.233964	0.000000	-10.000000	0.225000	-15.583334	37.166668	1023.000000	1023.000000	2046.000000
0.960000	-0.036305	-21.456497	-3.424757	-1.284964	-9.605763	-7.141014	0.000000	-10.000000	0.216667	-15.200000	32.000000	1023.000000	1023.000000	2046.000000
0.980000	-0.036189	-21.387920	-3.429966	-1.223081	-9.523568	-7.211306	0.000000	-10.000000	0.208333	-14.766666	27.000000	1023.000000	1023.000000	2046.000000
1.000000	-0.036156	-21.368345	-3.526121	-1.177945	-9.458688	-7.205590	0.000000	-10.000000	0.200000	-14.100000	22.000000	1023.000000	1023.000000	2046.000000
1.020000	-0.035999	-21.275383	-3.397438	-1.130228	-9.559764	-7.187953	0.000000	-10.000000	0.183333	-13.300000	17.333334	1023.000000	1023.000000	2046.000000
1.040000	-0.035938	-21.239378	-3.369068	-1.084920	-9.569201	-7.216188	0.000000	-10.000000	0.158333	-12.466666	12.666667	1023.000000	1023.000000	2046.000000
1.060000	-0.036184	-21.384729	-3.444526	-1.045123	-9.624426	-7.270655	0.000000	-10.000000	0.133333	-11.766666	8.666667	1023.000000	1023.000000	2046.000000
1.080000	-0.036407	-21.516388	-3.518450	-0.975817	-9.705285	-7.316837	0.000000	-10.000000	0.116667	-11.033334	4.666667	1023.000000	1023.000000	2046.000000
1.100000	-0.036677	-21.675949	-3.543728	-0.960276	-9.777103	-7.394841	0.000000	-10.000000	0.108333	-10.433333	1.500000	1023.000000	1023.000000	2046.000000
1.120000	-0.037012	-21.873928	-3.726630	-0.887816	-9.801665	-7.457816	0.000000	-10.000000	0.100000	-9.916667	-1.833333	1023.000000	1023.000000	2046.000000
1.140000	-0.036867	-21.788355	-3.659067	-0.894127	-9.857031	-7.378129	0.000000	-10.000000	0.083333	-9.466667	-4.833333	1023.000000	1023.000000	2046.000000
1.160000	-0.037077	-21.912745	-3.787606	-0.941388	-9.764640	-7.419109	0.000000	-10.000000	0.075000	-8.733334	-8.000000	1023.000000	1023.000000	2046.000000
1.180000	-0.038059	-22.493109	-3.937112	-1.072367	-9.927791	-7.555840	0.000000	-10.000000	0.058333	-7.700000	-10.833333	1023.000000	1023.000000	2046.000000
1.200000	-0.039108	-23.112879	-3.971154	-1.228998	-10.197591	-7.715136	0.000000	-10.000000	0.058333	-6.416667	-13.333333	1023.000000	1023.000000	2046.000000
1.220000	-0.040943	-24.197475	-4.365462	-1.273224	-10.544820	-8.013969	0.000000	-10.000000	0.050000	-4.866667	-15.500000	1023.000000	1023.000000	2046.000000
1.240000	-0.041985	-24.813227	-4.477565	-1.364651	-10.905661	-8.065351	0.000000	-10.000000	0.050000	-3.800000	-17.166666	1023.000000	1023.000000	2046.000000
1.260000	-0.042462	-25.094946	-4.651309	-1.371285	-10.970270	-8.102080	0.000000	-10.000000	0.050000	-3.200000	-18.500000	1023.000000	1023.000000	2046.000000
1.280000	-0.042707	-25.239742	-4.756826	-1.321411	-11.028391	-8.133114	0.000000	-10.000000	0.050000	-3.216667	-19.666666	1023.000000	1023.000000	2046.000000
1.300000	-0.042594	-25.172815	-4.715342	-1.332444	-11.070449	-8.054582	0.000000	-10.000000	0.033333	-2.850000	-20.833334	1023.000000	1023.000000	2046.000000
1.320000	-0.042632	-25.195509	-4.909279	-1.290072	-10.943339	-8.052817	0.000000	-10.000000	0.016667	-1.116667	-21.666666	1023.000000	1023.000000	2046.000000
1.340000	-0.042352	-25.029915	-4.900376	-1.263310	-10.941415	-7.924815	0.000000	-10.000000	0.000000	1.083333	-22.000000	1023.000000	1023.000000	2046.000000
1.360000	-0.041980	-24.810387	-4.965397	-1.193135	-10.741140	-7.910715	0.000000	-10.000000	-0.016667	3.850000	-22.000000	1023.000000	1023.000000	2046.000000
1.380000	-0.041689	-24.638117	-5.027206	-1.158425	-10.642193	-7.810292	0.000000	-10.000000	-0.041667	6.333333	-22.000000	1023.000000	1023.000000	2046.000000
1.400000	-0.041089	-24.283512	-4.883349	-1.155993	-10.558113	-7.686057	0.000000	-10.000000	-0.075000	9.166667	-22.000000	1023.000000	1023.000000	2046.000000
1.420000	-0.040419	-23.887674	-4.928798	-1.036315	-10.300284	-7.622278	0.000000	-10.000000	-0.108333	12.000000	-22.000000	1023.000000	1023.000000	2046.000000
1.440000	-0.039741	-23.486904	-4.889197	-0.997222	-10.089972	-7.510512	0.000000	-10.000000	-0.150000	14.083334	-22.000000	1023.000000	1023.000000	2046.000000
1.460000	-0.038990	-23.043268	-4.707848	-1.122658	-9.880816	-7.331945	0.000000	-10.000000	-0.175000	15.600000	-22.000000	1023.000000	1023.000000	2046.000000
1.480000	-0.038672	-22.854963	-4.776913	-1.241838	-9.515509	-7.320704	0.000000	-10.000000	-0.175000	16.466667	-6.333333	1023.000000	1023.000000	2046.000000
1.500000	-0.038032	-22.476992	-4.562009	-1.447088	-9.352468	-7.115426	0.000000	-10.000000	-0.183333	17.166668	10.666667	1023.000000	1023.000000	2046.000000
1.520000	-0.037305	-22.047518	-4.516484	-1.560101	-8.983034	-6.987898	0.000000	-10.000000	-0.208333	18.000000	29.500000	1023.000000	1023.000000	2046.000000
1.540000	-0.036748	-21.717810	-4.489892	-1.585671	-8.709093	-6.933153	0.000000	-10.000000	-0.241667	18.650002	34.833332	1023.000000	1023.000000	2046.000000
1.560000	-0.036068	-21.315954	-4.307238	-1.725303	-8.482588	-6.800826	0.000000	-10.000000	-0.258333	19.483334	41.000000	1023.000000	1023.000000	2046.000000
1.580000	-0.035858	-21.192362	-4.369598	-1.804722	-8.212923	-6.805118	0.000000	-10.000000	-0.275000	20.133333	47.500000	1023.000000	1023.000000	2046.000000
1.600000	-0.035464	-20.958948	-4.182472	-1.934424	-8.158739	-6.683314	0.000000	-10.000000	-0.300000	21.000000	54.166668	1023.000000	1023.000000	2046.000000
1.620000	-0.035195	-20.799986	-4.083177	-2.040407	-8.008575	-6.667826	0.000000	-10.000000	-0.333333	22.116667	61.000000	1023.000000	1023.000000	2046.000000
1.640000	-0.034922	-20.638908	-4.097781	-2.008103	-7.882799	-6.650226	0.000000	-10.000000	-0.358333	22.916668	68.166664	1023.000000	1023.000000	2046.000000
1.660000	-0.034341	-20.295752	-3.972520	-2.082119	-7.719666	-6.521448	0.000000	-10.000000	-0.391667	23.900000	75.500000	1023.000000	1023.000000	2046.000000
1.680000	-0.033918	-20.045372	-3.972483	-2.062397	-7.551036	-6.459456	0.000000	-10.000000	-0.416667	24.500000	83.166664	1023.000000	1023.000000	2046.000000
1.700000	-0.033201	-19.621956	-3.931370	-2.089596	-7.349625	-6.251365	0.000000	-10.000000	-0.458333	25.300001	91.333336	1023.000000	1023.000000	2046.000000
1.720000	-0.032559	-19.242445	-3.820750	-2.101510	-7.121120	-6.199065	0.000000	-10.000000	-0.466667	25.866667	99.666664	1023.000000	1023.000000	2046.000000
1.740000	-0.031758	-18.769049	-3.763804	-2.116790	-6.900748	-5.987706	0.000000	-10.000000	-0.458333	26.350000	108.333336	1023.000000	1023.000000	2046.000000
1.760000	-0.030886	-18.253387	-3.685830	-2.116874	-6.645314	-5.805369	0.000000	-10.000000	-0.441667	26.533335	117.000000	1023.000000	1023.000000	2046.000000
1.780000	-0.030048	-17.758078	-3.494122	-2.177772	-6.459885	-5.626300	0.000000	-10.000000	-0.441667	26.433334	126.000000	1023.000000	1023.000000	2046.000000
1.800000	-0.029237	-17.279011	-3.504362	-2.101401	-6.170356	-5.502892	0.000000	-10.000000	-0.466667	26.333334	134.833328	1023.000000	1023.000000	2046.000000
1.820000	-0.028181	-16.655243	-3.339099	-2.070902	-5.939264	-5.305978	0.000000	-10.000000	-0.466667	26.466667	143.666672	1023.000000	1023.000000	2046.000000
1.840000	-0.027317	-16.144251	-3.245538	-2.060225	-5.694739	-5.143748	0.000000	-10.000000	-0.475000	26.616667	152.333328	1023.000000	1023.000000	2046.000000
1.860000	-0.026406	-15.606218	-3.178570	-1.948269	-5.503992	-4.975388	0.000000	-10.000000	-0.475000	26.800001	161.166672	1023.000000	1023.000000	2046.000000
1.880000	-0.025492	-15.065594	-3.059407	-1.988706	-5.233356	-4.784125	0.000000	-10.000000	-0.500000	26.966667	170.000000	1023.000000	1023.000000	2046.000000
1.900000	-0.024633	-14.558243	-3.016957	-1.866337	-5.022067	-4.652882	0.000000	-10.000000	-0.491667	27.083334	179.000000	1023.000000	1023.000000	2046.000000
1.920000	-0.023489	-13.881884	-2.846417	-1.835094	-4.736495	-4.463879	0.000000	-10.000000	-0.500000	27.250000	188.000000	1023.000000	1023.000000	2046.000000
1.940000	-0.022780	-13.463058	-2.778434	-1.833436	-4.544134	-4.307053	0.000000	-10.000000	-0.491667	27.250000	197.166672	1023.000000	1023.000000	2046.000000
1.960000	-0.021559	-12.741381	-2.627501	-1.765739	-4.299298	-4.048843	0.000000	-10.000000	-0.508333	27.300001	206.333328	1023.000000	1023.000000	2046.000000
1.980000	-0.020726	-12.248813	-2.518471	-1.750149	-4.043527	-3.936664	0.000000	-10.000000	-0.500000	27.233334	215.500000	1023.000000	1023.000000	2046.000000
2.000000	-0.019583	-11.573570	-2.443596	-1.720356	-3.733312	-3.676306	0.000000	-10.000000	-0.500000	27.433334	224.500000	1023.000000	1023.000000	2046.000000
2.020000	-0.018570	-10.974993	-2.308508	-1.642933	-3.477056	-3.546495	0.000000	-10.000000	-0.500000	27.566668	233.500000	1023.000000	1023.000000	2046.000000
2.040000	-0.017689	-10.454136	-2.179476	-1.625686	-3.283609	-3.365365	0.000000	-10.000000	-0.508333	27.650000	242.666672	1023.000000	1023.000000	2046.000000
2.060000	-0.016611	-9.817287	-2.051619	-1.518755	-3.038057	-3.208858	0.000000	-10.000000	-0.525000	27.883333	252.000000	1023.000000	1023.000000	2046.000000
2.080000	-0.015829	-9.354877	-1.877835	-1.501780	-2.883245	-3.092017	0.000000	-10.000000	-0.558333	28.500000	261.333344	1023.000000	1023.000000	2046.000000
2.100000	-0.015055	-8.897610	-1.825330	-1.463051	-2.689187	-2.920042	0.000000	-10.000000	-0.566667	28.866667	270.833344	1023.000000	1023.000000	2046.000000
2.120000	-0.014154	-8.364920	-1.679726	-1.471963	-2.476115	-2.737116	0.000000	-10.000000	-0.583333	29.083334	280.333344	1023.000000	1023.000000	2046.000000
2.140000	-0.013414	-7.927582	-1.562865	-1.441621	-2.321581	-2.601515	0.000000	-10.000000	-0.583333	29.100000	290.000000	1023.000000	1023.000000	2046.000000
2.160000	-0.012311	-7.275654	-1.421685	-1.443836	-2.086849	-2.323283	0.000000	-10.000000	-0.600000	29.333334	299.666656	1023.000000	1023.000000	2046.000000
2.180000	-0.011257	-6.652980	-1.324584	-1.401440	-1.780107	-2.146848	0.000000	-10.000000	-0.591667	29.266666	309.500000	1023.000000	1023.000000	2046.000000
2.200000	-0.010681	-6.312331	-1.344148	-1.391691	-1.619799	-1.956692	0.000000	-10.000000	-0.591667	29.116667	319.333344	1023.000000	1023.000000	2046.000000
2.220000	-0.011165	-6.598655	-1.401499	-1.494935	-1.687679	-2.014542	0.000000	-10.000000	-0.575000	28.966667	329.000000	1023.000000	1023.000000	2046.000000
2.240000	-0.012784	-7.555487	-1.553203	-1.637559	-2.130263	-2.234463	0.000000	-10.000000	-0.566667	28.833334	338.666656	1023.000000	1023.000000	2046.000000
2.260000	-0.013675	-8.082137	-1.615323	-1.786790	-2.397642	-2.282381	0.000000	-10.000000	-0.550000	28.600000	348.166656	1023.000000	1023.000000	2046.000000
2.280000	-0.013960	-8.250306	-1.719098	-1.804500	-2.532860	-2.193850	0.000000	-10.000000	-0.550000	28.583334	357.833344	1023.000000	1023.000000	2046.000000
2.300000	-0.013552	-8.009493	-1.807943	-1.735839	-2.432897	-2.032813	0.000000	-10.000000	-0.541667	28.466667	367.166656	1023.000000	1023.000000	2046.000000
2.320000	-0.013129	-7.759104	-1.820452	-1.729959	-2.343116	-1.865577	0.000000	-10.000000	-0.541667	28.566668	376.833344	1023.000000	1023.000000	2046.000000
2.340000	-0.012560	-7.422906	-1.789891	-1.662653	-2.301018	-1.669345	0.000000	-10.000000	-0.541667	28.416668	386.333344	1023.000000	1023.000000	2046.000000
2.360000	-0.011958	-7.066954	-1.709535	-1.649274	-2.160356	-1.547789	0.000000	-10.000000	-0.550000	28.583334	396.000000	1023.000000	1023.000000	2046.000000
2.380000	-0.011405	-6.740605	-1.766288	-1.540746	-2.033837	-1.399735	0.000000	-10.000000	-0.550000	28.583334	405.500000	1023.000000	1023.000000	2046.000000
2.400000	-0.010317	-6.097314	-1.602941	-1.458064	-1.855217	-1.181092	0.000000	-10.000000	-0.550000	28.916668	415.000000	1023.000000	1023.000000	2046.000000
2.420000	-0.009653	-5.704782	-1.512205	-1.357524	-1.766414	-1.068640	0.000000	-10.000000	-0.550000	29.116667	424.666656	1023.000000	1023.000000	2046.000000
2.440000	-0.008636	-5.103903	-1.421329	-1.242319	-1.580913	-0.859343	0.000000	-10.000000	-0.550000	29.050001	434.333344	1023.000000	1023.000000	2046.000000
2.460000	-0.007754	-4.582752	-1.277506	-1.169681	-1.402170	-0.733395	0.000000	-10.000000	-0.541667	28.866667	444.000000	1023.000000	1023.000000	2046.000000
2.480000	-0.006789	-4.012446	-1.193250	-1.030047	-1.232167	-0.556982	0.000000	-10.000000	-0.533333	28.549999	453.666656	1023.000000	1023.000000	2046.000000
2.500000	-0.005609	-3.314759	-0.999359	-1.003226	-0.956416	-0.355758	0.000000	-10.000000	-0.508333	28.266666	463.166656	1023.000000	1023.000000	2046.000000
2.520000	-0.004700	-2.777610	-0.797278	-1.061094	-0.737757	-0.181482	0.000000	-10.000000	-0.466667	27.466667	472.666656	1023.000000	1023.000000	2046.000000
2.540000	-0.003691	-2.181493	-0.667814	-1.126861	-0.412250	0.025432	0.000000	-10.000000	-0.425000	26.650000	481.833344	1023.000000	1023.000000	2046.000000
2.560000	-0.002857	-1.688500	-0.547304	-1.166852	-0.125208	0.150865	0.000000	-10.000000	-0.400000	25.733334	491.000000	1023.000000	1023.000000	2046.000000
2.580000	-0.001697	-1.003149	-0.323095	-1.113285	0.095926	0.337306	0.000000	-10.000000	-0.400000	24.916668	499.666656	1023.000000	1023.000000	2046.000000
2.600000	-0.000875	-0.516968	-0.183397	-1.130520	0.375569	0.421380	0.000000	-10.000000	-0.391667	24.233334	508.000000	1023.000000	1023.000000	2046.000000
2.620000	-0.000152	-0.089719	-0.049438	-1.136800	0.547957	0.548562	0.000000	-10.000000	-0.375000	23.850000	516.000000	1023.000000	1023.000000	2046.000000
2.640000	0.000388	0.229204	0.138410	-1.180837	0.678322	0.593309	0.000000	-10.000000	-0.366667	23.616667	524.000000	1023.000000	1023.000000	2046.000000
2.660000	0.001047	0.618537	0.223290	-1.146224	0.838218	0.703253	0.000000	-10.000000	-0.358333	23.616667	532.000000	1023.000000	1023.000000	2046.000000
2.680000	0.001686	0.996421	0.336774	-1.089010	0.993421	0.755237	0.000000	-10.000000	-0.375000	23.433334	540.000000	1023.000000	1023.000000	2046.000000
2.700000	0.002261	1.336131	0.530099	-1.079682	1.050305	0.835408	0.000000	-10.000000	-0.400000	23.383333	548.000000	1023.000000	1023.000000	2046.000000
2.720000	0.003054	1.805159	0.600423	-1.086669	1.253053	1.038352	0.000000	-10.000000	-0.400000	23.266668	556.000000	1023.000000	1023.000000	2046.000000
2.740000	0.003892	2.300392	0.723576	-1.066454	1.489913	1.153357	0.000000	-10.000000	-0.383333	23.400002	563.666687	1023.000000	1023.000000	2046.000000
2.760000	0.004608	2.723351	0.858885	-1.104462	1.630339	1.338588	0.000000	-10.000000	-0.350000	23.316668	571.333313	1023.000000	1023.000000	2046.000000
2.780000	0.005524	3.264893	0.978599	-1.108348	1.883552	1.511090	0.000000	-10.000000	-0.333333	23.050001	579.000000	1023.000000	1023.000000	2046.000000
2.800000	0.006315	3.732245	1.071951	-1.086867	2.100477	1.646684	0.000000	-10.000000	-0.325000	22.716667	587.000000	1023.000000	1023.000000	2046.000000
2.820000	0.007332	4.333375	1.214101	-1.036348	2.272271	1.883351	0.000000	-10.000000	-0.291667	22.350000	594.666687	1023.000000	1023.000000	2046.000000
2.840000	0.008193	4.842327	1.290493	-0.950249	2.533091	1.968992	0.000000	-10.000000	-0.300000	21.650000	602.166687	1023.000000	1023.000000	2046.000000
2.860000	0.009201	5.437644	1.427078	-0.904104	2.683114	2.231555	0.000000	-10.000000	-0.275000	21.000000	609.333313	1023.000000	1023.000000	2046.000000
2.880000	0.010166	6.008005	1.539162	-0.786421	2.961637	2.293627	0.000000	-10.000000	-0.283333	20.283333	616.500000	1023.000000	1023.000000	2046.000000
2.900000	0.011126	6.575304	1.721710	-0.716331	3.067279	2.502645	0.000000	-10.000000	-0.258333	19.850000	623.500000	1023.000000	1023.000000	2046.000000
2.920000	0.012045	7.118424	1.818228	-0.586297	3.322343	2.564151	0.000000	-10.000000	-0.250000	19.216667	630.166687	1023.000000	1023.000000	2046.000000
2.940000	0.012869	7.605628	1.968085	-0.547973	3.412056	2.773459	0.000000	-10.000000	-0.225000	18.533333	636.833313	1023.000000	1023.000000	2046.000000
2.960000	0.013604	8.040070	2.027134	-0.485297	3.626639	2.871593	0.000000	-10.000000	-0.200000	17.833334	643.166687	1023.000000	1023.000000	2046.000000
2.980000	0.014475	8.554447	2.159472	-0.434655	3.851447	2.978184	0.000000	-10.000000	-0.158333	16.916666	649.500000	1023.000000	1023.000000	2046.000000
3.000000	0.015166	8.963223	2.309981	-0.392866	3.918157	3.127952	0.000000	-10.000000	-0.141667	15.933333	655.166687	1023.000000	1023.000000	2046.000000
3.020000	0.016031	9.474174	2.354577	-0.305887	4.252738	3.172746	0.000000	-10.000000	-0.108333	14.683333	660.500000	1023.000000	1023.000000	2046.000000
3.040000	0.016918	9.998425	2.521089	-0.244484	4.397220	3.324598	0.000000	-10.000000	-0.100000	13.600000	665.500000	1023.000000	1023.000000	2046.000000
3.060000	0.017705	10.463482	2.609027	-0.131219	4.630978	3.354696	0.000000	-10.000000	-0.066667	12.350000	670.333313	1023.000000	1023.000000	2046.000000
3.080000	0.018331	10.833360	2.784052	-0.044057	4.642620	3.450745	0.000000	-10.000000	-0.041667	11.050000	674.833313	1023.000000	1023.000000	2046.000000
3.100000	0.018500	10.933423	2.835707	-0.118123	4.651308	3.564532	0.000000	-10.000000	-0.016667	9.266666	678.666687	1023.000000	1023.000000	2046.000000
3.120000	0.018839	11.133924	2.878679	-0.056068	4.724068	3.587246	0.000000	-10.000000	0.008333	6.833333	682.000000	1023.000000	1023.000000	2046.000000
3.140000	0.018959	11.204863	2.984148	-0.069919	4.663579	3.627054	0.000000	-10.000000	0.016667	3.300000	684.666687	1023.000000	1023.000000	2046.000000
3.160000	0.018987	11.221195	2.903998	-0.096299	4.753638	3.659858	0.000000	-10.000000	0.033333	-0.133333	686.333313	1023.000000	1023.000000	2046.000000
3.180000	0.018972	11.212316	2.883971	-0.093554	4.753397	3.668500	0.000000	-10.000000	0.041667	-3.400000	687.000000	1023.000000	1023.000000	2046.000000
3.200000	0.017991	10.632480	2.765383	-0.164374	4.502783	3.528686	0.000000	-10.000000	0.050000	-6.166667	687.000000	1023.000000	1023.000000	2046.000000
3.220000	0.015512	9.167629	2.469594	-0.301806	3.954647	3.045194	0.000000	-10.000000	0.066667	-8.700001	687.000000	1023.000000	1023.000000	2046.000000
3.240000	0.012575	7.431719	2.265897	-0.604308	3.165959	2.604172	0.000000	-10.000000	0.083333	-10.933333	687.000000	1023.000000	1023.000000	2046.000000
3.260000	0.010240	6.051732	1.901977	-0.755376	2.694330	2.210801	0.000000	-10.000000	0.116667	-12.400001	687.000000	1023.000000	1023.000000	2046.000000
3.280000	0.008987	5.311574	1.702171	-0.727839	2.370628	1.966614	0.000000	-10.000000	0.150000	-13.866667	679.166687	1023.000000	1023.000000	2046.000000
3.300000	0.008075	4.772566	1.614923	-0.778088	2.050840	1.884892	0.000000	-10.000000	0.183333	-14.600000	671.333313	1023.000000	1023.000000	2046.000000
3.320000	0.007486	4.424271	1.447640	-0.749208	1.918473	1.807365	0.000000	-10.000000	0.200000	-15.083334	661.833313	1023.000000	1023.000000	2046.000000
3.340000	0.006904	4.080270	1.341550	-0.708781	1.759836	1.687664	0.000000	-10.000000	0.200000	-15.050000	658.500000	1023.000000	1023.000000	2046.000000
3.360000	0.006243	3.689840	1.343642	-0.751410	1.483309	1.614300	0.000000	-10.000000	0.200000	-14.983334	653.500000	1023.000000	1023.000000	2046.000000
3.380000	0.005870	3.469023	1.168206	-0.589521	1.455925	1.434414	0.000000	-10.000000	0.200000	-15.100000	648.500000	1023.000000	1023.000000	2046.000000
3.400000	0.005430	3.209064	1.205956	-0.589033	1.197567	1.394575	0.000000	-10.000000	0.200000	-15.466667	643.500000	1023.000000	1023.000000	2046.000000
3.420000	0.005276	3.118235	1.154528	-0.481587	1.131150	1.314144	0.000000	-10.000000	0.216667	-16.033335	638.166687	1023.000000	1023.000000	2046.000000
3.440000	0.004998	2.953974	1.120459	-0.369012	0.994619	1.207907	0.000000	-10.000000	0.233333	-16.666668	632.833313	1023.000000	1023.000000	2046.000000
3.460000	0.004624	2.732862	1.093127	-0.346307	0.861270	1.124772	0.000000	-10.000000	0.250000	-17.433334	627.166687	1023.000000	1023.000000	2046.000000
3.480000	0.004441	2.624531	1.010767	-0.211661	0.841591	0.983833	0.000000	-10.000000	0.275000	-18.383333	621.500000	1023.000000	1023.000000	2046.000000
3.500000	0.004247	2.510092	1.057204	-0.239237	0.725208	0.966917	0.000000	-10.000000	0.316667	-19.483334	615.166687	1023.000000	1023.000000	2046.000000
3.520000	0.004029	2.380971	1.052736	-0.316324	0.716130	0.928430	0.000000	-10.000000	0.366667	-20.850000	608.666687	1023.000000	1023.000000	2046.000000
3.540000	0.003709	2.191751	1.086391	-0.332718	0.638516	0.799562	0.000000	-10.000000	0.408333	-22.133333	601.666687	1023.000000	1023.000000	2046.000000
3.560000	0.003214	1.899504	1.000060	-0.471442	0.594414	0.776471	0.000000	-10.000000	0.450000	-23.350000	594.500000	1023.000000	1023.000000	2046.000000
3.580000	0.002685	1.586655	0.886419	-0.401638	0.567277	0.534597	0.000000	-10.000000	0.483333	-23.983334	589.500000	1023.000000	1023.000000	2046.000000
3.600000	0.001792	1.059343	0.887525	-0.544769	0.334554	0.382033	0.000000	-10.000000	0.500000	-24.416668	581.333313	1023.000000	1023.000000	2046.000000
3.620000	0.001120	0.661740	0.716732	-0.602875	0.345927	0.201956	0.000000	-10.000000	0.500000	-24.700001	573.000000	1023.000000	1023.000000	2046.000000
3.640000	0.000122	0.072006	0.766501	-0.647170	0.055940	-0.103266	0.000000	-10.000000	0.500000	-25.016668	562.000000	1023.000000	1023.000000	2046.000000
3.660000	-0.000777	-0.458981	0.703649	-0.736321	-0.197525	-0.228784	0.000000	-10.000000	0.508333	-25.500000	553.666687	1023.000000	1023.000000	2046.000000
3.680000	-0.001610	-0.951614	0.679553	-0.700515	-0.405271	-0.525382	0.000000	-10.000000	0.525000	-25.850000	545.166687	1023.000000	1023.000000	2046.000000
3.700000	-0.002441	-1.442672	0.624992	-0.778865	-0.668768	-0.620031	0.000000	-10.000000	0.541667	-26.350000	536.500000	1023.000000	1023.000000	2046.000000
3.720000	-0.003219	-1.902258	0.429437	-0.722453	-0.714885	-0.894357	0.000000	-10.000000	0.575000	-26.750000	527.833313	1023.000000	1023.000000	2046.000000
3.740000	-0.004202	-2.483435	0.469670	-0.854788	-1.096045	-1.002271	0.000000	-10.000000	0.608333	-27.350000	518.833313	1023.000000	1023.000000	2046.000000
3.760000	-0.004819	-2.847805	0.305513	-0.879649	-1.142548	-1.131121	0.000000	-10.000000	0.641667	-27.966667	509.666656	1023.000000	1023.000000	2046.000000
3.780000	-0.005642	-3.334283	0.238902	-0.848833	-1.342384	-1.381968	0.000000	-10.000000	0.650000	-28.450001	500.166656	1023.000000	1023.000000	2046.000000
3.800000	-0.006310	-3.729288	0.250968	-0.931174	-1.633614	-1.415468	0.000000	-10.000000	0.658333	-28.883333	490.833344	1023.000000	1023.000000	2046.000000
3.820000	-0.006731	-3.978115	0.096817	-0.868316	-1.611607	-1.595009	0.000000	-10.000000	0.675000	-29.250000	481.166656	1023.000000	1023.000000	2046.000000
3.840000	-0.007437	-4.395116	0.132044	-0.853880	-1.944770	-1.728510	0.000000	-10.000000	0.683333	-29.700001	471.500000	1023.000000	1023.000000	2046.000000
3.860000	-0.007947	-4.696443	-0.029260	-0.858197	-1.988319	-1.820666	0.000000	-10.000000	0.691667	-29.883333	461.500000	1023.000000	1023.000000	2046.000000
3.880000	-0.008583	-5.072287	-0.078811	-0.781032	-2.190500	-2.021944	0.000000	-10.000000	0.683333	-29.883333	451.500000	1023.000000	1023.000000	2046.000000
3.900000	-0.009246	-5.464192	-0.128446	-0.840806	-2.450629	-2.044312	0.000000	-10.000000	0.683333	-29.716667	441.500000	1023.000000	1023.000000	2046.000000
3.920000	-0.009787	-5.783931	-0.232465	-0.748782	-2.520890	-2.281795	0.000000	-10.000000	0.675000	-29.616667	431.500000	1023.000000	1023.000000	2046.000000
3.940000	-0.010400	-6.146406	-0.237648	-0.762800	-2.776788	-2.369170	0.000000	-10.000000	0.666667	-29.416666	421.500000	1023.000000	1023.000000	2046.000000
3.960000	-0.010920	-6.453761	-0.437519	-0.692969	-2.770206	-2.553067	0.000000	-10.000000	0.666667	-29.366667	411.833344	1023.000000	1023.000000	2046.000000
3.980000	-0.011607	-6.859563	-0.458717	-0.696940	-2.996137	-2.707768	0.000000	-10.000000	0.666667	-29.250000	402.166656	1023.000000	1023.000000	2046.000000
4.000000	-0.012137	-7.173166	-0.518528	-0.762941	-3.188359	-2.703338	0.000000	-10.000000	0.666667	-29.116667	392.500000	1023.000000	1023.000000	2046.000000
4.020000	-0.012500	-7.387308	-0.588017	-0.691063	-3.202031	-2.906197	0.000000	-10.000000	0.666667	-29.016666	382.666656	1023.000000	1023.000000	2046.000000
4.040000	-0.012807	-7.568730	-0.558284	-0.649357	-3.308525	-3.052563	0.000000	-10.000000	0.658333	-28.850000	373.000000	1023.000000	1023.000000	2046.000000
4.060000	-0.012946	-7.651044	-0.531312	-0.640583	-3.440347	-3.038802	0.000000	-10.000000	0.658333	-28.833334	363.333344	1023.000000	1023.000000	2046.000000
4.080000	-0.013083	-7.731839	-0.578531	-0.500173	-3.407834	-3.245301	0.000000	-10.000000	0.641667	-28.800001	353.666656	1023.000000	1023.000000	2046.000000
4.100000	-0.013597	-8.036114	-0.505554	-0.473833	-3.713626	-3.343100	0.000000	-10.000000	0.641667	-28.650002	344.000000	1023.000000	1023.000000	2046.000000
4.120000	-0.014172	-8.375507	-0.699819	-0.467442	-3.799409	-3.408837	0.000000	-10.000000	0.641667	-28.583334	334.500000	1023.000000	1023.000000	2046.000000
4.140000	-0.014960	-8.841382	-0.806746	-0.420118	-3.982374	-3.632144	0.000000	-10.000000	0.650000	-28.366667	325.000000	1023.000000	1023.000000	2046.000000
4.160000	-0.015638	-9.241936	-0.812443	-0.438793	-4.252872	-3.737828	0.000000	-10.000000	0.650000	-28.366667	315.500000	1023.000000	1023.000000	2046.000000
4.180000	-0.016218	-9.585070	-0.914488	-0.474108	-4.388737	-3.807737	0.000000	-10.000000	0.641667	-28.250000	306.000000	1023.000000	1023.000000	2046.000000
4.200000	-0.016980	-10.035094	-1.141322	-0.432672	-4.440941	-4.020159	0.000000	-10.000000	0.633333	-27.900000	296.500000	1023.000000	1023.000000	2046.000000
4.220000	-0.018307	-10.819451	-1.271758	-0.519007	-4.734477	-4.294209	0.000000	-10.000000	0.600000	-27.583334	287.166656	1023.000000	1023.000000	2046.000000
4.240000	-0.020633	-12.194217	-1.394013	-0.793206	-5.401164	-4.605834	0.000000	-10.000000	0.591667	-27.283333	278.000000	1023.000000	1023.000000	2046.000000
4.260000	-0.023234	-13.731480	-1.773968	-0.965128	-5.964891	-5.027492	0.000000	-10.000000	0.566667	-26.900000	269.000000	1023.000000	1023.000000	2046.000000
4.280000	-0.025256	-14.926163	-2.118657	-0.945030	-6.414005	-5.448470	0.000000	-10.000000	0.566667	-26.433334	260.000000	1023.000000	1023.000000	2046.000000
4.300000	-0.026539	-15.684444	-2.192281	-1.042619	-6.912741	-5.536803	0.000000	-10.000000	0.550000	-26.000000	251.166672	1023.000000	1023.000000	2046.000000
4.320000	-0.027385	-16.184813	-2.345294	-1.067302	-7.203637	-5.568579	0.000000	-10.000000	0.541667	-26.116667	242.500000	1023.000000	1023.000000	2046.000000
4.340000	-0.027978	-16.534712	-2.575431	-0.933955	-7.250975	-5.774350	0.000000	-10.000000	0.533333	-26.083334	233.833328	1023.000000	1023.000000	2046.000000
4.360000	-0.028624	-16.916735	-2.650860	-0.915639	-7.509814	-5.840421	0.000000	-10.000000	0.533333	-25.966667	225.000000	1023.000000	1023.000000	2046.000000
4.380000	-0.029237	-17.278778	-2.714829	-0.958665	-7.796916	-5.808367	0.000000	-10.000000	0.525000	-25.633333	216.333328	1023.000000	1023.000000	2046.000000
4.400000	-0.029642	-17.518412	-2.903606	-0.856515	-7.838236	-5.920056	0.000000	-10.000000	0.525000	-25.233334	207.666672	1023.000000	1023.000000	2046.000000
4.420000	-0.030262	-17.884573	-3.084814	-0.758487	-7.959099	-6.082172	0.000000	-10.000000	0.508333	-24.850000	199.333328	1023.000000	1023.000000	2046.000000
4.440000	-0.030598	-18.083261	-3.101451	-0.721663	-8.126534	-6.133614	0.000000	-10.000000	0.483333	-24.183334	191.000000	1023.000000	1023.000000	2046.000000
4.460000	-0.030805	-18.206001	-3.066128	-0.733976	-8.309813	-6.096086	0.000000	-10.000000	0.441667	-23.533335	183.000000	1023.000000	1023.000000	2046.000000
4.480000	-0.031186	-18.431065	-3.273068	-0.674400	-8.266892	-6.216703	0.000000	-10.000000	0.408333	-22.833334	175.166672	1023.000000	1023.000000	2046.000000
4.500000	-0.031349	-18.527052	-3.242653	-0.644150	-8.344950	-6.295298	0.000000	-10.000000	0.391667	-22.266666	167.500000	1023.000000	1023.000000	2046.000000
4.520000	-0.031375	-18.542538	-3.081822	-0.843323	-8.468233	-6.149159	0.000000	-10.000000	0.391667	-22.183334	160.166672	1023.000000	1023.000000	2046.000000
4.540000	-0.031915	-18.861866	-3.199022	-0.998901	-8.455382	-6.208561	0.000000	-10.000000	0.391667	-22.350000	152.666672	1023.000000	1023.000000	2046.000000
4.560000	-0.032193	-19.025864	-3.364365	-0.948743	-8.339906	-6.372849	0.000000	-10.000000	0.400000	-22.483334	145.333328	1023.000000	1023.000000	2046.000000
4.580000	-0.032439	-19.171289	-3.269438	-1.042197	-8.557251	-6.302402	0.000000	-10.000000	0.400000	-22.383333	140.333328	1023.000000	1023.000000	2046.000000
4.600000	-0.032995	-19.499931	-3.417130	-1.117523	-8.628848	-6.336429	0.000000	-10.000000	0.383333	-21.933332	133.000000	1023.000000	1023.000000	2046.000000
4.620000	-0.033573	-19.841408	-3.569493	-1.048171	-8.639518	-6.584226	0.000000	-10.000000	0.375000	-21.666666	125.500000	1023.000000	1023.000000	2046.000000
4.640000	-0.034285	-20.262251	-3.541464	-1.230543	-8.851106	-6.639137	0.000000	-10.000000	0.358333	-21.400000	115.666664	1023.000000	1023.000000	2046.000000
4.660000	-0.034938	-20.648350	-3.484337	-1.427950	-9.083908	-6.652155	0.000000	-10.000000	0.358333	-21.033333	108.500000	1023.000000	1023.000000	2046.000000
4.680000	-0.035696	-21.096546	-3.587820	-1.415209	-9.172420	-6.921097	0.000000	-10.000000	0.350000	-20.549999	101.500000	1023.000000	1023.000000	2046.000000
4.700000	-0.036168	-21.375015	-3.634140	-1.379703	-9.316397	-7.044777	0.000000	-10.000000	0.325000	-19.866667	94.666664	1023.000000	1023.000000	2046.000000
4.720000	-0.036407	-21.516811	-3.559325	-1.494196	-9.518736	-6.944554	0.000000	-10.000000	0.291667	-19.300001	88.000000	1023.000000	1023.000000	2046.000000
4.740000	-0.036842	-21.773394	-3.684559	-1.463797	-9.555310	-7.069726	0.000000	-10.000000	0.258333	-18.833334	81.666664	1023.000000	1023.000000	2046.000000
4.760000	-0.037157	-21.959753	-3.753225	-1.400355	-9.596407	-7.209766	0.000000	-10.000000	0.233333	-18.233334	73.500000	1023.000000	1023.000000	2046.000000
4.780000	-0.037210	-21.990833	-3.714648	-1.477383	-9.664636	-7.134166	0.000000	-10.000000	0.216667	-17.833334	67.500000	1023.000000	1023.000000	2046.000000
4.800000	-0.037392	-22.098602	-3.737767	-1.522583	-9.707710	-7.130544	0.000000	-10.000000	0.208333	-17.450001	61.500000	1023.000000	1023.000000	2046.000000
4.820000	-0.037650	-22.250965	-3.800598	-1.506468	-9.715490	-7.228410	0.000000	-10.000000	0.208333	-17.133333	57.500000	1023.000000	1023.000000	2046.000000
4.840000	-0.037643	-22.246790	-3.807752	-1.455547	-9.722275	-7.261217	0.000000	-10.000000	0.208333	-16.716667	51.666668	1023.000000	1023.000000	2046.000000
4.860000	-0.037606	-22.225307	-3.765940	-1.480259	-9.809159	-7.169949	0.000000	-10.000000	0.191667	-16.116667	46.000000	1023.000000	1023.000000	2046.000000
4.880000	-0.037854	-22.371908	-3.830062	-1.489596	-9.828812	-7.223440	0.000000	-10.000000	0.191667	-15.600000	40.666668	1023.000000	1023.000000	2046.000000
4.900000	-0.037919	-22.410395	-3.920348	-1.357601	-9.782097	-7.350348	0.000000	-10.000000	0.175000	-14.983334	35.500000	1023.000000	1023.000000	2046.000000
4.920000	-0.037997	-22.456184	-3.862173	-1.381478	-9.891536	-7.320997	0.000000	-10.000000	0.166667	-14.283334	30.500000	1023.000000	1023.000000	2046.000000
4.940000	-0.037989	-22.451782	-3.869923	-1.365847	-9.911307	-7.304705	0.000000	-10.000000	0.150000	-13.616667	25.666666	1023.000000	1023.000000	2046.000000
4.960000	-0.038014	-22.466240	-3.882452	-1.311220	-9.897261	-7.375308	0.000000	-10.000000	0.125000	-12.883333	21.166666	1023.000000	1023.000000	2046.000000
4.980000	-0.038103	-22.518854	-3.928140	-1.305203	-9.916574	-7.368936	0.000000	-10.000000	0.100000	-12.383333	17.000000	1023.000000	1023.000000	2046.000000
5.000000	-0.037927	-22.415098	-3.883820	-1.298202	-9.928281	-7.304796	0.000000	-10.000000	0.075000	-11.883333	13.000000	1023.000000	1023.000000	2046.000000
5.020000	-0.038085	-22.508034	-3.899879	-1.263057	-9.986186	-7.358912	0.000000	-10.000000	0.075000	-11.500000	9.000000	1023.000000	1023.000000	2046.000000
5.040000	-0.038109	-22.522678	-3.897620	-1.239707	-10.009369	-7.375984	0.000000	-10.000000	0.075000	-11.100000	5.000000	1023.000000	1023.000000	2046.000000
5.060000	-0.037900	-22.398819	-3.820265	-1.272394	-10.033385	-7.272775	0.000000	-10.000000	0.083333	-10.633333	1.500000	1023.000000	1023.000000	2046.000000
5.080000	-0.038269	-22.616861	-3.921526	-1.189005	-10.065449	-7.440881	0.000000	-10.000000	0.075000	-10.283334	-1.833333	1023.000000	1023.000000	2046.000000
5.100000	-0.038201	-22.576521	-3.937189	-1.223647	-10.045359	-7.370326	0.000000	-10.000000	0.075000	-9.950000	-5.000000	1023.000000	1023.000000	2046.000000
5.120000	-0.038128	-22.533592	-3.897854	-1.192210	-10.053217	-7.390313	0.000000	-10.000000	0.058333	-9.633333	-8.333333	1023.000000	1023.000000	2046.000000
5.140000	-0.038140	-22.540995	-3.978985	-1.149632	-9.951464	-7.460913	0.000000	-10.000000	0.058333	-9.116667	-11.500000	1023.000000	1023.000000	2046.000000
5.160000	-0.037774	-22.324436	-3.899936	-1.059093	-9.943453	-7.421954	0.000000	-10.000000	0.041667	-8.400000	-14.500000	1023.000000	1023.000000	2046.000000
5.180000	-0.037535	-22.183182	-3.876601	-1.035247	-9.863019	-7.408314	0.000000	-10.000000	0.033333	-7.516666	-17.333334	1023.000000	1023.000000	2046.000000
5.200000	-0.037618	-22.232500	-3.846395	-1.009901	-9.942806	-7.433398	0.000000	-10.000000	0.025000	-6.583333	-20.000000	1023.000000	1023.000000	2046.000000
5.220000	-0.037687	-22.272915	-3.867793	-0.964805	-9.999772	-7.440544	0.000000	-10.000000	0.025000	-5.750000	-22.333334	1023.000000	1023.000000	2046.000000
5.240000	-0.037764	-22.318707	-3.884662	-0.922431	-10.030918	-7.480695	0.000000	-10.000000	0.016667	-5.083333	-24.166666	1023.000000	1023.000000	2046.000000
5.260000	-0.038463	-22.731415	-4.073270	-0.880188	-10.148087	-7.629871	0.000000	-10.000000	0.016667	-4.500000	-25.833334	1023.000000	1023.000000	2046.000000
5.280000	-0.038260	-22.611813	-4.043671	-0.868689	-10.159087	-7.540364	0.000000	-10.000000	0.016667	-3.933333	-27.166666	1023.000000	1023.000000	2046.000000
5.300000	-0.038195	-22.573503	-4.099852	-0.894802	-10.049715	-7.529134	0.000000	-10.000000	0.008333	-3.233333	-28.666666	1023.000000	1023.000000	2046.000000
5.320000	-0.038539	-22.776323	-4.238015	-0.968672	-9.998419	-7.571217	0.000000	-10.000000	-0.008333	-1.600000	-29.500000	1023.000000	1023.000000	2046.000000
5.340000	-0.038879	-22.977423	-4.177499	-1.119350	-10.116505	-7.564068	0.000000	-10.000000	-0.033333	0.400000	-30.000000	1023.000000	1023.000000	2046.000000
5.360000	-0.040052	-23.670866	-4.430061	-1.218250	-10.228044	-7.794511	0.000000	-10.000000	-0.041667	2.866667	-30.000000	1023.000000	1023.000000	2046.000000
5.380000	-0.041204	-24.351675	-4.679741	-1.248858	-10.464524	-7.958553	0.000000	-10.000000	-0.066667	5.250000	-30.000000	1023.000000	1023.000000	2046.000000
5.400000	-0.041678	-24.631800	-4.740853	-1.341102	-10.652283	-7.897562	0.000000	-10.000000	-0.075000	7.666667	-30.000000	1023.000000	1023.000000	2046.000000
5.420000	-0.041860	-24.738995	-4.951155	-1.333642	-10.521851	-7.932348	0.000000	-10.000000	-0.100000	9.916667	-30.000000	1023.000000	1023.000000	2046.000000
5.440000	-0.041455	-24.499947	-4.966900	-1.313223	-10.429197	-7.790625	0.000000	-10.000000	-0.125000	11.850000	-30.000000	1023.000000	1023.000000	2046.000000
5.460000	-0.040924	-24.186310	-4.957096	-1.281092	-10.277251	-7.670870	0.000000	-10.000000	-0.175000	13.783334	-30.000000	1023.000000	1023.000000	2046.000000
5.480000	-0.040606	-23.998167	-5.106157	-1.278192	-10.053906	-7.559911	0.000000	-10.000000	-0.233333	16.000000	-21.000000	1023.000000	1023.000000	2046.000000
5.500000	-0.040010	-23.645660	-5.039606	-1.221342	-9.980307	-7.404405	0.000000	-10.000000	-0.275000	17.900000	-2.500000	1023.000000	1023.000000	2046.000000
5.520000	-0.039282	-23.215733	-4.990732	-1.221881	-9.760068	-7.243052	0.000000	-10.000000	-0.333333	19.950001	18.000000	1023.000000	1023.000000	2046.000000
5.540000	-0.038833	-22.950514	-5.049240	-1.159550	-9.569271	-7.172453	0.000000	-10.000000	-0.358333	21.616667	31.833334	1023.000000	1023.000000	2046.000000
5.560000	-0.037919	-22.409859	-4.918560	-1.118936	-9.379793	-6.992571	0.000000	-10.000000	-0.383333	22.933334	38.666668	1023.000000	1023.000000	2046.000000
5.580000	-0.037170	-21.967745	-4.888995	-1.084027	-9.111423	-6.883298	0.000000	-10.000000	-0.375000	23.533333	43.500000	1023.000000	1023.000000	2046.000000
5.600000	-0.036609	-21.635958	-4.868482	-1.076980	-8.899812	-6.790684	0.000000	-10.000000	-0.391667	24.050001	51.333332	1023.000000	1023.000000	2046.000000
5.620000	-0.035588	-21.032688	-4.616997	-1.188807	-8.680226	-6.546657	0.000000	-10.000000	-0.400000	24.416668	59.333332	1023.000000	1023.000000	2046.000000
5.640000	-0.035264	-20.841061	-4.653039	-1.378092	-8.342994	-6.466936	0.000000	-10.000000	-0.408333	24.616667	70.333336	1023.000000	1023.000000	2046.000000
5.660000	-0.034644	-20.474386	-4.471637	-1.501901	-8.150410	-6.350438	0.000000	-10.000000	-0.400000	24.450001	78.666664	1023.000000	1023.000000	2046.000000
5.680000	-0.033745	-19.943110	-4.380428	-1.615195	-7.780838	-6.166647	0.000000	-10.000000	-0.400000	24.316668	87.000000	1023.000000	1023.000000	2046.000000
5.700000	-0.033236	-19.642771	-4.323071	-1.668655	-7.547288	-6.103757	0.000000	-10.000000	-0.400000	24.416668	95.000000	1023.000000	1023.000000	2046.000000
5.720000	-0.032441	-19.172783	-4.041737	-1.809968	-7.438634	-5.882443	0.000000	-10.000000	-0.400000	24.416668	103.000000	1023.000000	1023.000000	2046.000000
5.740000	-0.032249	-19.058889	-4.160084	-1.915254	-7.118811	-5.864740	0.000000	-10.000000	-0.416667	24.416668	111.000000	1023.000000	1023.000000	2046.000000
5.760000	-0.031899	-18.852072	-4.019497	-1.949417	-7.072598	-5.810561	0.000000	-10.000000	-0.433333	24.650002	119.000000	1023.000000	1023.000000	2046.000000
5.780000	-0.031499	-18.616005	-3.979110	-2.001622	-6.881377	-5.753896	0.000000	-10.000000	-0.458333	25.000000	127.333336	1023.000000	1023.000000	2046.000000
5.800000	-0.031279	-18.485920	-3.969635	-2.048131	-6.785478	-5.682677	0.000000	-10.000000	-0.475000	25.683334	135.666672	1023.000000	1023.000000	2046.000000
5.820000	-0.030702	-18.144754	-3.760901	-2.090518	-6.756811	-5.536525	0.000000	-10.000000	-0.491667	25.900000	144.333328	1023.000000	1023.000000	2046.000000
5.840000	-0.030106	-17.792515	-3.765953	-2.080142	-6.497428	-5.448992	0.000000	-10.000000	-0.516667	26.316668	152.833328	1023.000000	1023.000000	2046.000000
5.860000	-0.029404	-17.378019	-3.690714	-2.072071	-6.344845	-5.270389	0.000000	-10.000000	-0.533333	26.750000	161.666672	1023.000000	1023.000000	2046.000000
5.880000	-0.028582	-16.891903	-3.563244	-2.138141	-6.118394	-5.072123	0.000000	-10.000000	-0.550000	27.416666	170.500000	1023.000000	1023.000000	2046.000000
5.900000	-0.028035	-16.568947	-3.581175	-2.081766	-5.879672	-5.026335	0.000000	-10.000000	-0.533333	27.733334	179.500000	1023.000000	1023.000000	2046.000000
5.920000	-0.026994	-15.953156	-3.355736	-2.185858	-5.702276	-4.709286	0.000000	-10.000000	-0.533333	27.633333	188.666672	1023.000000	1023.000000	2046.000000
5.940000	-0.026202	-15.485627	-3.384209	-2.126146	-5.392374	-4.582898	0.000000	-10.000000	-0.533333	27.566668	197.833328	1023.000000	1023.000000	2046.000000
5.960000	-0.025165	-14.872381	-3.243741	-2.055393	-5.175986	-4.397262	0.000000	-10.000000	-0.533333	27.500000	207.166672	1023.000000	1023.000000	2046.000000
5.980000	-0.024247	-14.329714	-3.122725	-2.108750	-4.942583	-4.155656	0.000000	-10.000000	-0.525000	27.600000	216.333328	1023.000000	1023.000000	2046.000000
6.000000	-0.023438	-13.851871	-3.077664	-1.962099	-4.719215	-4.092894	0.000000	-10.000000	-0.516667	27.733334	225.500000	1023.000000	1023.000000	2046.000000
6.020000	-0.022287	-13.171340	-2.858819	-2.009182	-4.486885	-3.816454	0.000000	-10.000000	-0.533333	27.900000	234.666672	1023.000000	1023.000000	2046.000000
6.040000	-0.021455	-12.680046	-2.930547	-1.863600	-4.169660	-3.716239	0.000000	-10.000000	-0.541667	28.100000	244.000000	1023.000000	1023.000000	2046.000000
6.060000	-0.020367	-12.036867	-2.659398	-1.856192	-4.047822	-3.473456	0.000000	-10.000000	-0.550000	28.150000	253.500000	1023.000000	1023.000000	2046.000000
6.080000	-0.019425	-11.479884	-2.596807	-1.779795	-3.760631	-3.342651	0.000000	-10.000000	-0.533333	28.216667	263.000000	1023.000000	1023.000000	2046.000000
6.100000	-0.018327	-10.831354	-2.510943	-1.707488	-3.478372	-3.134551	0.000000	-10.000000	-0.525000	28.033335	272.333344	1023.000000	1023.000000	2046.000000
6.120000	-0.017366	-10.263472	-2.311900	-1.699737	-3.309959	-2.941876	0.000000	-10.000000	-0.516667	27.950001	281.666656	1023.000000	1023.000000	2046.000000
6.140000	-0.016355	-9.666009	-2.238810	-1.612275	-3.043868	-2.771056	0.000000	-10.000000	-0.533333	27.633333	291.000000	1023.000000	1023.000000	2046.000000
6.160000	-0.015299	-9.041906	-2.079012	-1.629556	-2.799160	-2.534179	0.000000	-10.000000	-0.541667	27.483334	300.333344	1023.000000	1023.000000	2046.000000
6.180000	-0.014448	-8.539042	-2.042806	-1.584692	-2.550572	-2.360971	0.000000	-10.000000	-0.525000	27.533333	309.500000	1023.000000	1023.000000	2046.000000
6.200000	-0.013345	-7.887184	-1.936125	-1.484157	-2.297382	-2.169520	0.000000	-10.000000	-0.500000	27.550001	318.666656	1023.000000	1023.000000	2046.000000
6.220000	-0.012173	-7.194438	-1.712049	-1.503866	-2.076139	-1.902383	0.000000	-10.000000	-0.508333	27.733334	327.833344	1023.000000	1023.000000	2046.000000
6.240000	-0.011507	-6.800656	-1.683763	-1.372551	-1.872525	-1.871818	0.000000	-10.000000	-0.525000	27.500000	337.166656	1023.000000	1023.000000	2046.000000
6.260000	-0.010577	-6.251059	-1.534514	-1.352223	-1.662731	-1.701591	0.000000	-10.000000	-0.541667	27.583334	346.333344	1023.000000	1023.000000	2046.000000
6.280000	-0.009960	-5.886273	-1.405031	-1.319724	-1.567083	-1.594435	0.000000	-10.000000	-0.533333	27.766666	355.500000	1023.000000	1023.000000	2046.000000
6.300000	-0.009296	-5.494197	-1.348392	-1.310259	-1.418210	-1.417336	0.000000	-10.000000	-0.525000	28.116667	364.666656	1023.000000	1023.000000	2046.000000
6.320000	-0.008285	-4.896664	-1.179824	-1.355500	-1.171811	-1.189530	0.000000	-10.000000	-0.516667	28.183334	374.000000	1023.000000	1023.000000	2046.000000
6.340000	-0.007575	-4.476971	-1.043382	-1.290992	-1.076585	-1.066011	0.000000	-10.000000	-0.483333	27.816668	383.500000	1023.000000	1023.000000	2046.000000
6.360000	-0.006218	-3.674616	-0.897719	-1.269375	-0.769577	-0.737945	0.000000	-10.000000	-0.475000	27.350000	392.833344	1023.000000	1023.000000	2046.000000
6.380000	-0.005812	-3.434988	-0.949538	-1.263773	-0.542287	-0.679390	0.000000	-10.000000	-0.466667	26.816668	402.000000	1023.000000	1023.000000	2046.000000
6.400000	-0.006226	-3.679620	-0.995876	-1.339932	-0.679431	-0.664381	0.000000	-10.000000	-0.458333	26.316668	411.000000	1023.000000	1023.000000	2046.000000
6.420000	-0.007647	-4.519605	-1.064781	-1.492199	-1.045608	-0.917017	0.000000	-10.000000	-0.450000	25.666666	420.000000	1023.000000	1023.000000	2046.000000
6.440000	-0.009114	-5.386539	-1.206850	-1.666971	-1.437558	-1.075161	0.000000	-10.000000	-0.441667	25.483334	428.666656	1023.000000	1023.000000	2046.000000
6.460000	-0.009304	-5.498878	-1.293002	-1.669585	-1.529268	-1.007023	0.000000	-10.000000	-0.450000	25.300001	437.333344	1023.000000	1023.000000	2046.000000
6.480000	-0.009262	-5.473554	-1.392265	-1.665442	-1.488337	-0.927511	0.000000	-10.000000	-0.450000	25.433334	445.666656	1023.000000	1023.000000	2046.000000
6.500000	-0.008830	-5.218743	-1.366117	-1.622151	-1.505101	-0.725374	0.000000	-10.000000	-0.441667	25.200001	454.166656	1023.000000	1023.000000	2046.000000
6.520000	-0.008263	-4.883310	-1.413703	-1.556764	-1.288868	-0.623974	0.000000	-10.000000	-0.450000	25.266666	462.500000	1023.000000	1023.000000	2046.000000
6.540000	-0.007851	-4.640110	-1.337864	-1.571633	-1.258087	-0.472526	0.000000	-10.000000	-0.450000	25.166666	471.000000	1023.000000	1023.000000	2046.000000
6.560000	-0.007312	-4.321428	-1.320887	-1.438564	-1.177540	-0.384437	0.000000	-10.000000	-0.458333	25.533333	479.500000	1023.000000	1023.000000	2046.000000
6.580000	-0.006605	-3.903650	-1.195385	-1.378984	-1.061906	-0.267374	0.000000	-10.000000	-0.441667	25.400000	488.000000	1023.000000	1023.000000	2046.000000
6.600000	-0.005925	-3.501667	-1.130894	-1.252180	-0.987198	-0.131395	0.000000	-10.000000	-0.425000	25.283333	496.500000	1023.000000	1023.000000	2046.000000
6.620000	-0.004842	-2.861706	-0.942827	-1.134049	-0.794339	0.009508	0.000000	-10.000000	-0.408333	24.666666	504.833344	1023.000000	1023.000000	2046.000000
6.640000	-0.004111	-2.429381	-0.832461	-1.056224	-0.667343	0.126647	0.000000	-10.000000	-0.400000	24.250000	513.000000	1023.000000	1023.000000	2046.000000
6.660000	-0.003068	-1.813151	-0.720374	-0.980688	-0.462572	0.350484	0.000000	-10.000000	-0.391667	23.866667	521.000000	1023.000000	1023.000000	2046.000000
6.680000	-0.002083	-1.231284	-0.586262	-0.860122	-0.212286	0.427386	0.000000	-10.000000	-0.375000	23.583334	529.000000	1023.000000	1023.000000	2046.000000
6.700000	-0.001153	-0.681681	-0.403725	-0.914376	-0.038235	0.674655	0.000000	-10.000000	-0.341667	23.133333	537.000000	1023.000000	1023.000000	2046.000000
6.720000	-0.000118	-0.069701	-0.258425	-0.971449	0.332338	0.827835	0.000000	-10.000000	-0.308333	22.300001	545.000000	1023.000000	1023.000000	2046.000000
6.740000	0.000688	0.406386	-0.093221	-1.006385	0.514672	0.991320	0.000000	-10.000000	-0.300000	21.683334	552.666687	1023.000000	1023.000000	2046.000000
6.760000	0.001588	0.938602	0.022922	-0.999833	0.785116	1.130398	0.000000	-10.000000	-0.300000	21.000000	560.000000	1023.000000	1023.000000	2046.000000
6.780000	0.002507	1.481550	0.158920	-0.945816	1.087942	1.180505	0.000000	-10.000000	-0.316667	20.800001	567.166687	1023.000000	1023.000000	2046.000000
6.800000	0.003106	1.835802	0.294374	-0.985679	1.231900	1.295207	0.000000	-10.000000	-0.316667	20.416668	574.166687	1023.000000	1023.000000	2046.000000
6.820000	0.003833	2.265100	0.479901	-0.990511	1.413175	1.362534	0.000000	-10.000000	-0.341667	20.750000	581.166687	1023.000000	1023.000000	2046.000000
6.840000	0.004282	2.530755	0.544647	-0.983015	1.580412	1.388710	0.000000	-10.000000	-0.350000	21.233334	588.000000	1023.000000	1023.000000	2046.000000
6.860000	0.004822	2.850045	0.659536	-0.935903	1.622306	1.504105	0.000000	-10.000000	-0.358333	21.650002	595.000000	1023.000000	1023.000000	2046.000000
6.880000	0.005528	3.267034	0.834540	-0.861027	1.797515	1.496006	0.000000	-10.000000	-0.350000	21.750000	602.166687	1023.000000	1023.000000	2046.000000
6.900000	0.006155	3.637514	0.871987	-0.844273	1.936843	1.672957	0.000000	-10.000000	-0.350000	21.583334	609.333313	1023.000000	1023.000000	2046.000000
6.920000	0.006941	4.101995	1.008767	-0.857519	2.165217	1.785530	0.000000	-10.000000	-0.350000	21.566668	616.666687	1023.000000	1023.000000	2046.000000
6.940000	0.007593	4.487241	1.171488	-0.875143	2.270957	1.919940	0.000000	-10.000000	-0.350000	21.583334	623.833313	1023.000000	1023.000000	2046.000000
6.960000	0.008359	4.940286	1.199125	-0.839793	2.530268	2.050686	0.000000	-10.000000	-0.341667	21.366667	631.000000	1023.000000	1023.000000	2046.000000
6.980000	0.009136	5.399090	1.340348	-0.903974	2.716988	2.245728	0.000000	-10.000000	-0.325000	21.083334	638.166687	1023.000000	1023.000000	2046.000000
7.000000	0.010100	5.969026	1.451189	-0.851427	2.911178	2.458085	0.000000	-10.000000	-0.308333	20.783333	645.333313	1023.000000	1023.000000	2046.000000
7.020000	0.011048	6.529462	1.613641	-0.742117	3.118906	2.539033	0.000000	-10.000000	-0.283333	20.616667	652.500000	1023.000000	1023.000000	2046.000000
7.040000	0.011978	7.079292	1.726837	-0.681625	3.299053	2.735027	0.000000	-10.000000	-0.275000	20.116667	659.333313	1023.000000	1023.000000	2046.000000
7.060000	0.013118	7.752944	1.844499	-0.606386	3.574903	2.939928	0.000000	-10.000000	-0.258333	19.549999	666.000000	1023.000000	1023.000000	2046.000000
7.080000	0.014115	8.341941	2.017978	-0.461281	3.761360	3.023884	0.000000	-10.000000	-0.258333	19.283333	672.500000	1023.000000	1023.000000	2046.000000
7.100000	0.015267	9.022897	2.188739	-0.403554	3.954428	3.283283	0.000000	-10.000000	-0.250000	19.350000	679.000000	1023.000000	1023.000000	2046.000000
7.120000	0.016206	9.577917	2.284770	-0.301591	4.219227	3.375511	0.000000	-10.000000	-0.250000	19.300001	685.500000	1023.000000	1023.000000	2046.000000
7.140000	0.017205	10.168365	2.469444	-0.223243	4.379304	3.542860	0.000000	-10.000000	-0.250000	19.133333	692.000000	1023.000000	1023.000000	2046.000000
7.160000	0.018246	10.783545	2.562718	-0.144314	4.652503	3.712636	0.000000	-10.000000	-0.241667	18.983334	698.333313	1023.000000	1023.000000	2046.000000
7.180000	0.019078	11.274989	2.715427	-0.069173	4.815132	3.813604	0.000000	-10.000000	-0.225000	18.916666	704.833313	1023.000000	1023.000000	2046.000000
7.200000	0.020027	11.835698	2.868545	-0.024972	4.992150	3.999976	0.000000	-10.000000	-0.200000	18.383333	711.166687	1023.000000	1023.000000	2046.000000
7.220000	0.020731	12.251927	2.924596	0.032202	5.262778	4.032352	0.000000	-10.000000	-0.183333	17.400000	717.500000	1023.000000	1023.000000	2046.000000
7.240000	0.021635	12.786359	3.101983	0.080178	5.393097	4.211101	0.000000	-10.000000	-0.166667	16.233334	723.333313	1023.000000	1023.000000	2046.000000
7.260000	0.022526	13.313024	3.228734	0.165830	5.656553	4.261907	0.000000	-10.000000	-0.158333	15.100000	729.000000	1023.000000	1023.000000	2046.000000
7.280000	0.023248	13.739756	3.296242	0.242118	5.848629	4.352767	0.000000	-10.000000	-0.150000	14.433333	734.166687	1023.000000	1023.000000	2046.000000
7.300000	0.023853	14.097259	3.447144	0.294730	5.931264	4.424120	0.000000	-10.000000	-0.133333	13.766666	739.166687	1023.000000	1023.000000	2046.000000
7.320000	0.024306	14.364749	3.574360	0.297283	6.003639	4.489467	0.000000	-10.000000	-0.116667	13.250000	743.833313	1023.000000	1023.000000	2046.000000
7.340000	0.024408	14.425134	3.586946	0.256881	6.027446	4.553860	0.000000	-10.000000	-0.091667	12.266666	748.500000	1023.000000	1023.000000	2046.000000
7.360000	0.024754	14.629889	3.653518	0.284738	6.157328	4.534306	0.000000	-10.000000	-0.066667	11.050000	752.833313	1023.000000	1023.000000	2046.000000
7.380000	0.025269	14.933873	3.824138	0.281563	6.126292	4.701880	0.000000	-10.000000	-0.033333	9.633333	756.666687	1023.000000	1023.000000	2046.000000
7.400000	0.025883	15.296951	3.846147	0.312916	6.288729	4.849159	0.000000	-10.000000	-0.008333	7.800000	760.166687	1023.000000	1023.000000	2046.000000
7.420000	0.025971	15.349129	3.782284	0.346681	6.364768	4.855396	0.000000	-10.000000	-0.008333	6.016667	763.000000	1023.000000	1023.000000	2046.000000
7.440000	0.024712	14.604918	3.648744	0.216109	6.059439	4.680625	0.000000	-10.000000	-0.008333	4.133333	765.333313	1023.000000	1023.000000	2046.000000
7.460000	0.022132	13.079759	3.336583	-0.027667	5.456713	4.314129	0.000000	-10.000000	0.000000	2.300000	767.000000	1023.000000	1023.000000	2046.000000
7.480000	0.019828	11.718245	3.162351	-0.269310	4.802172	4.023032	0.000000	-10.000000	0.000000	0.883333	768.166687	1023.000000	1023.000000	2046.000000
7.500000	0.018552	10.963941	2.895283	-0.302008	4.554349	3.816317	0.000000	-10.000000	0.000000	0.600000	768.833313	1023.000000	1023.000000	2046.000000
7.520000	0.017862	10.556355	2.797776	-0.360778	4.307790	3.811568	0.000000	-10.000000	-0.008333	1.266667	769.000000	1023.000000	1023.000000	2046.000000
7.540000	0.017643	10.427162	2.631205	-0.325272	4.301095	3.820135	0.000000	-10.000000	-0.008333	2.283333	769.000000	1023.000000	1023.000000	2046.000000
7.560000	0.017459	10.318131	2.566049	-0.291797	4.222386	3.821493	0.000000	-10.000000	-0.008333	2.933333	769.166687	1023.000000	1023.000000	2046.000000
7.580000	0.017353	10.255381	2.530529	-0.292937	4.121864	3.895926	0.000000	-10.000000	-0.008333	3.516667	769.333313	1023.000000	1023.000000	2046.000000
7.600000	0.017297	10.222469	2.463026	-0.144498	4.081460	3.822482	0.000000	-10.000000	0.008333	2.816667	770.333313	1023.000000	1023.000000	2046.000000
7.620000	0.017068	10.087007	2.500788	-0.092527	3.884466	3.794280	0.000000	-10.000000	0.025000	0.816667	771.166687	1023.000000	1023.000000	2046.000000
7.640000	0.017128	10.122426	2.408523	-0.001906	3.906660	3.809149	0.000000	-10.000000	0.041667	-1.816667	772.000000	1023.000000	1023.000000	2046.000000
7.660000	0.017045	10.073439	2.440533	0.068588	3.797200	3.767117	0.000000	-10.000000	0.033333	-2.133333	514.666687	1023.000000	1023.000000	2046.000000
7.680000	0.016926	10.003416	2.415573	0.125212	3.719650	3.742980	0.000000	-10.000000	0.016667	-1.383333	257.333344	1023.000000	1023.000000	2046.000000
7.700000	0.016948	10.016173	2.280903	0.206677	3.815016	3.713576	0.000000	-10.000000	0.000000	0.000000	0.000000	1023.000000	1023.000000	2046.000000
7.720000	0.016902	9.989234	2.398170	0.182228	3.630604	3.778231	0.000000	-10.000000	0.000000	0.000000	0.000000	1023.000000	1023.000000	2046.000000
7.740000	0.017073	10.090148	2.346778	0.222653	3.774300	3.746418	0.000000	-10.000000	0.000000	0.000000	0.000000	1023.000000	1023.000000	2046.000000
7.760000	0.017150	10.135682	2.384320	0.146260	3.775253	3.829850	0.000000	-10.000000	0.000000	0.000000	0.000000	1023.000000	1023.000000	2046.000000
7.780000	0.017050	10.076582	2.460813	0.073619	3.710468	3.831682	0.000000	-10.000000	0.000000	0.000000	0.000000	1023.000000	1023.000000	2046.000000
7.800000	0.016865	9.966985	2.308607	0.119723	3.847873	3.690782	0.000000	-10.000000	0.000000	0.000000	0.000000	1023.000000	1023.000000	2046.000000
7.820000	0.016620	9.822377	2.366870	0.037228	3.732507	3.685772	0.000000	-10.000000	0.000000	0.000000	0.000000	1023.000000	1023.000000	2046.000000
7.840000	0.016046	9.483313	2.273575	-0.053968	3.706985	3.556721	0.000000	-10.000000	0.000000	0.000000	0.000000	1023.000000	1023.000000	2046.000000
7.860000	0.015350	9.071651	2.200974	-0.093516	3.614058	3.350135	0.000000	-10.000000	0.000000	0.000000	0.000000	1023.000000	1023.000000	2046.000000
7.880000	0.014535	8.590201	2.267996	-0.211110	3.279544	3.253772	0.000000	-10.000000	0.000000	0.000000	0.000000	1023.000000	1023.000000	2046.000000
7.900000	0.013866	8.194880	2.046228	-0.146930	3.272408	3.023174	0.000000	-10.000000	0.000000	0.000000	0.000000	1023.000000	1023.000000	2046.000000
7.920000	0.013088	7.735244	2.107203	-0.290467	2.947787	2.970720	0.000000	-10.000000	0.000000	0.000000	0.000000	1023.000000	1023.000000	2046.000000
7.940000	0.012548	7.416099	1.972725	-0.278365	2.865052	2.856686	0.000000	-10.000000	0.000000	0.000000	0.000000	1023.000000	1023.000000	2046.000000
7.960000	0.012002	7.093337	1.928766	-0.320303	2.756798	2.728076	0.000000	-10.000000	0.000000	0.000000	0.000000	1023.000000	1023.000000	2046.000000
7.980000	0.011294	6.674621	1.965960	-0.424587	2.488049	2.645200	0.000000	-10.000000	0.000000	0.000000	0.000000	1023.000000	1023.000000	2046.000000
8.000000	0.010792	6.377972	1.847182	-0.461018	2.444395	2.547412	0.000000	-10.000000	0.000000	0.000000	0.000000	1023.000000	1023.000000	2046.000000
8.020000	0.010257	6.061857	1.751126	-0.440886	2.391410	2.360208	0.000000	-10.000000	0.000000	0.000000	0.000000	1023.000000	1023.000000	2046.000000
8.040000	0.009818	5.802357	1.742279	-0.486919	2.213006	2.333991	0.000000	-10.000000	0.000000	0.000000	0.000000	1023.000000	1023.000000	2046.000000
8.060000	0.009372	5.538902	1.625107	-0.478227	2.187846	2.204176	0.000000	-10.000000	0.000000	0.000000	0.000000	1023.000000	1023.000000	2046.000000
8.080000	0.008883	5.249791	1.664702	-0.500935	1.948374	2.137650	0.000000	-10.000000	0.000000	0.000000	0.000000	1023.000000	1023.000000	2046.000000
8.100000	0.008370	4.946929	1.521918	-0.447904	1.921660	1.951255	0.000000	-10.000000	0.000000	0.000000	0.000000	1023.000000	1023.000000	2046.000000
8.120000	0.007903	4.670615	1.506860	-0.409742	1.743199	1.830298	0.000000	-10.000000	0.000000	0.000000	0.000000	1023.000000	1023.000000	2046.000000
8.140000	0.007362	4.350830	1.487493	-0.452975	1.540423	1.775889	0.000000	-10.000000	0.000000	0.000000	0.000000	1023.000000	1023.000000	2046.000000
8.160000	0.006932	4.097027	1.383217	-0.346315	1.519150	1.540975	0.000000	-10.000000	0.000000	0.000000	0.000000	1023.000000	1023.000000	2046.000000
8.180000	0.006330	3.740942	1.360294	-0.404994	1.294695	1.490948	0.000000	-10.000000	0.000000	0.000000	0.000000	1023.000000	1023.000000	2046.000000
8.200000	0.005905	3.489654	1.217660	-0.346550	1.297495	1.321049	0.000000	-10.000000	0.000000	0.000000	0.000000	1023.000000	1023.000000	2046.000000
8.220000	0.005186	3.065197	1.238511	-0.382010	1.025316	1.183379	0.000000	-10.000000	0.000000	0.000000	0.000000	1023.000000	1023.000000	2046.000000
8.240000	0.004607	2.723008	1.085602	-0.379118	0.943667	1.072858	0.000000	-10.000000	0.000000	0.000000	0.000000	1023.000000	1023.000000	2046.000000
8.260000	0.003994	2.360531	1.072098	-0.341551	0.793359	0.836627	0.000000	-10.000000	0.000000	0.000000	0.000000	1023.000000	1023.000000	2046.000000
8.280000	0.003411	2.015662	1.042210	-0.379526	0.590039	0.762940	0.000000	-10.000000	0.000000	0.000000	0.000000	1023.000000	1023.000000	2046.000000
8.300000	0.002777	1.641123	0.924918	-0.340721	0.587486	0.469440	0.000000	-10.000000	0.000000	0.000000	0.000000	1023.000000	1023.000000	2046.000000
8.320000	0.002424	1.432872	0.935757	-0.334246	0.413629	0.417732	0.000000	-10.000000	0.000000	0.000000	0.000000	1023.000000	1023.000000	2046.000000
8.340000	0.001936	1.143935	0.824113	-0.243900	0.385523	0.178199	0.000000	-10.000000	0.000000	0.000000	0.000000	1023.000000	1023.000000	2046.000000
8.360000	0.001489	0.880120	0.905277	-0.224325	0.125304	0.073864	0.000000	-10.000000	0.000000	0.000000	0.000000	1023.000000	1023.000000	2046.000000
8.380000	0.000652	0.385294	0.765294	-0.222128	-0.021778	-0.136095	0.000000	-10.000000	0.000000	0.000000	0.000000	1023.000000	1023.000000	2046.000000
8.400000	-0.000320	-0.189398	0.723885	-0.174651	-0.328092	-0.410540	0.000000	-10.000000	0.000000	0.000000	0.000000	1023.000000	1023.000000	2046.000000
8.420000	-0.001473	-0.870569	0.590679	-0.220042	-0.611647	-0.629559	0.000000	-10.000000	0.000000	0.000000	0.000000	1023.000000	1023.000000	2046.000000
8.440000	-0.002287	-1.351568	0.469054	-0.174034	-0.758568	-0.888020	0.000000	-10.000000	0.000000	0.000000	0.000000	1023.000000	1023.000000	2046.000000
8.460000	-0.002980	-1.761096	0.428657	-0.268524	-1.020954	-0.900276	0.000000	-10.000000	0.000000	0.000000	0.000000	1023.000000	1023.000000	2046.000000
8.480000	-0.003912	-2.311929	0.196123	-0.304603	-1.092877	-1.110572	0.000000	-10.000000	0.000000	0.000000	0.000000	1023.000000	1023.000000	2046.000000
8.500000	-0.005441	-3.215565	0.192028	-0.384333	-1.548738	-1.474522	0.000000	-10.000000	0.000000	0.000000	0.000000	1023.000000	1023.000000	2046.000000
8.520000	-0.008135	-4.807689	-0.134287	-0.668982	-2.153610	-1.850810	0.000000	-10.000000	0.000000	0.000000	0.000000	1023.000000	1023.000000	2046.000000
8.540000	-0.011148	-6.588234	-0.538835	-0.718701	-2.817679	-2.513020	0.000000	-10.000000	0.000000	0.000000	0.000000	1023.000000	1023.000000	2046.000000
8.560000	-0.013443	-7.945021	-0.692641	-0.981471	-3.575580	-2.695329	0.000000	-10.000000	0.000000	0.000000	0.000000	1023.000000	1023.000000	2046.000000
8.580000	-0.015036	-8.886223	-1.056559	-0.864447	-3.832675	-3.132542	0.000000	-10.000000	0.000000	0.000000	0.000000	1023.000000	1023.000000	2046.000000
8.600000	-0.015956	-9.429785	-1.106204	-0.912992	-4.215280	-3.195310	0.000000	-10.000000	0.000000	0.000000	0.000000	1023.000000	1023.000000	2046.000000
8.620000	-0.016891	-9.982476	-1.309763	-0.919339	-4.395392	-3.357982	0.000000	-10.000000	0.000000	0.000000	0.000000	1023.000000	1023.000000	2046.000000
8.640000	-0.017727	-10.476479	-1.502853	-0.891279	-4.605328	-3.477019	0.000000	-10.000000	0.000000	0.000000	0.000000	1023.000000	1023.000000	2046.000000
8.660000	-0.018462	-10.911168	-1.566469	-0.925736	-4.904809	-3.514154	0.000000	-10.000000	0.000000	0.000000	0.000000	1023.000000	1023.000000	2046.000000
8.680000	-0.019282	-11.395453	-1.854754	-0.735871	-4.972991	-3.831838	0.000000	-10.000000	0.000000	0.000000	0.000000	1023.000000	1023.000000	2046.000000
8.700000	-0.019644	-11.609862	-1.813148	-0.766334	-5.253754	-3.776626	0.000000	-10.000000	0.000000	0.000000	0.000000	1023.000000	1023.000000	2046.000000
8.720000	-0.020365	-12.035769	-2.015622	-0.612155	-5.349731	-4.058260	0.000000	-10.000000	0.000000	0.000000	0.000000	1023.000000	1023.000000	2046.000000
8.740000	-0.020577	-12.160735	-2.029071	-0.545076	-5.480495	-4.106093	0.000000	-10.000000	0.000000	0.000000	0.000000	1023.000000	1023.000000	2046.000000
8.760000	-0.020973	-12.395032	-2.058427	-0.577708	-5.634104	-4.124794	0.000000	-10.000000	0.000000	0.000000	0.000000	1023.000000	1023.000000	2046.000000
8.780000	-0.021260	-12.564753	-2.178852	-0.507026	-5.629789	-4.249085	0.000000	-10.000000	0.000000	0.000000	0.000000	1023.000000	1023.000000	2046.000000
8.800000	-0.021464	-12.685412	-2.059041	-0.685845	-5.780592	-4.159935	0.000000	-10.000000	0.000000	0.000000	0.000000	1023.000000	1023.000000	2046.000000
8.820000	-0.021905	-12.945842	-2.176504	-0.701478	-5.728988	-4.338872	0.000000	-10.000000	0.000000	0.000000	0.000000	1023.000000	1023.000000	2046.000000
8.840000	-0.022386	-13.230145	-2.163172	-0.845502	-5.916089	-4.305383	0.000000	-10.000000	0.000000	0.000000	0.000000	1023.000000	1023.000000	2046.000000
8.860000	-0.022919	-13.545089	-2.316585	-0.847420	-5.949808	-4.431276	0.000000	-10.000000	0.000000	0.000000	0.000000	1023.000000	1023.000000	2046.000000
8.880000	-0.023751	-14.037037	-2.443983	-0.859340	-6.099549	-4.634165	0.000000	-10.000000	0.000000	0.000000	0.000000	1023.000000	1023.000000	2046.000000
8.900000	-0.024409	-14.425892	-2.495868	-0.995242	-6.291055	-4.643728	0.000000	-10.000000	0.000000	0.000000	0.000000	1023.000000	1023.000000	2046.000000
8.920000	-0.025582	-15.118856	-2.681049	-1.081556	-6.418790	-4.937461	0.000000	-10.000000	0.000000	0.000000	0.000000	1023.000000	1023.000000	2046.000000
8.940000	-0.026182	-15.473365	-2.594415	-1.213285	-6.677807	-4.987858	0.000000	-10.000000	0.000000	0.000000	0.000000	1023.000000	1023.000000	2046.000000
8.960000	-0.027265	-16.113377	-2.680199	-1.277733	-6.915014	-5.240430	0.000000	-10.000000	0.000000	0.000000	0.000000	1023.000000	1023.000000	2046.000000
8.980000	-0.027919	-16.499996	-2.723827	-1.272611	-7.133961	-5.369597	0.000000	-10.000000	0.000000	0.000000	0.000000	1023.000000	1023.000000	2046.000000
9.000000	-0.028700	-16.961617	-2.800852	-1.323443	-7.347598	-5.489725	0.000000	-10.000000	0.000000	0.000000	0.000000	1023.000000	1023.000000	2046.000000
9.020000	-0.029258	-17.291449	-2.888243	-1.338298	-7.491228	-5.573680	0.000000	-10.000000	0.000000	0.000000	0.000000	1023.000000	1023.000000	2046.000000
9.040000	-0.029682	-17.541986	-2.909036	-1.381314	-7.632148	-5.619488	0.000000	-10.000000	0.000000	0.000000	0.000000	1023.000000	1023.000000	2046.000000
9.060000	-0.030180	-17.836155	-3.015449	-1.392104	-7.683950	-5.744652	0.000000	-10.000000	0.000000	0.000000	0.000000	1023.000000	1023.000000	2046.000000
9.080000	-0.030561	-18.061634	-2.976629	-1.435833	-7.894367	-5.754805	0.000000	-10.000000	0.000000	0.000000	0.000000	1023.000000	1023.000000	2046.000000
9.100000	-0.030889	-18.255617	-3.084941	-1.391079	-7.904589	-5.875008	0.000000	-10.000000	0.000000	0.000000	0.000000	1023.000000	1023.000000	2046.000000
9.120000	-0.031154	-18.411890	-3.077211	-1.436514	-8.042124	-5.856042	0.000000	-10.000000	0.000000	0.000000	0.000000	1023.000000	1023.000000	2046.000000
9.140000	-0.031388	-18.550432	-3.111693	-1.386882	-8.104562	-5.947294	0.000000	-10.000000	0.000000	0.000000	0.000000	1023.000000	1023.000000	2046.000000
9.160000	-0.031781	-18.782677	-3.209131	-1.345858	-8.182111	-6.045576	0.000000	-10.000000	0.000000	0.000000	0.000000	1023.000000	1023.000000	2046.000000
9.180000	-0.031904	-18.855009	-3.177407	-1.343237	-8.290561	-6.043804	0.000000	-10.000000	0.000000	0.000000	0.000000	1023.000000	1023.000000	2046.000000
9.200000	-0.032391	-19.143324	-3.351868	-1.298149	-8.288869	-6.204438	0.000000	-10.000000	0.000000	0.000000	0.000000	1023.000000	1023.000000	2046.000000
9.220000	-0.032374	-19.132935	-3.243988	-1.325690	-8.457452	-6.105804	0.000000	-10.000000	0.000000	0.000000	0.000000	1023.000000	1023.000000	2046.000000
9.240000	-0.032758	-19.359896	-3.394725	-1.296598	-8.427732	-6.240842	0.000000	-10.000000	0.000000	0.000000	0.000000	1023.000000	1023.000000	2046.000000
9.260000	-0.032912	-19.450867	-3.320477	-1.283472	-8.603024	-6.243895	0.000000	-10.000000	0.000000	0.000000	0.000000	1023.000000	1023.000000	2046.000000
9.280000	-0.033102	-19.563055	-3.407815	-1.269405	-8.596987	-6.288849	0.000000	-10.000000	0.000000	0.000000	0.000000	1023.000000	1023.000000	2046.000000
9.300000	-0.033329	-19.697338	-3.451289	-1.306233	-8.678456	-6.261359	0.000000	-10.000000	0.000000	0.000000	0.000000	1023.000000	1023.000000	2046.000000
9.320000	-0.033425	-19.753941	-3.376751	-1.296087	-8.795783	-6.285319	0.000000	-10.000000	0.000000	0.000000	0.000000	1023.000000	1023.000000	2046.000000
9.340000	-0.033672	-19.900330	-3.512578	-1.287566	-8.745838	-6.354347	0.000000	-10.000000	0.000000	0.000000	0.000000	1023.000000	1023.000000	2046.000000
9.360000	-0.033798	-19.974401	-3.493799	-1.220382	-8.858827	-6.401394	0.000000	-10.000000	0.000000	0.000000	0.000000	1023.000000	1023.000000	2046.000000
9.380000	-0.033810	-19.981510	-3.485448	-1.254126	-8.880009	-6.361928	0.000000	-10.000000	0.000000	0.000000	0.000000	1023.000000	1023.000000	2046.000000
9.400000	-0.034217	-20.222094	-3.652488	-1.215446	-8.894942	-6.459217	0.000000	-10.000000	0.000000	0.000000	0.000000	1023.000000	1023.000000	2046.000000
9.420000	-0.033884	-20.025280	-3.533613	-1.201087	-8.898207	-6.392374	0.000000	-10.000000	0.000000	0.000000	0.000000	1023.000000	1023.000000	2046.000000
9.440000	-0.033971	-20.076672	-3.679960	-1.138531	-8.772584	-6.485596	0.000000	-10.000000	0.000000	0.000000	0.000000	1023.000000	1023.000000	2046.000000
9.460000	-0.034019	-20.105085	-3.610173	-1.092230	-8.910128	-6.492555	0.000000	-10.000000	0.000000	0.000000	0.000000	1023.000000	1023.000000	2046.000000
9.480000	-0.033993	-20.089724	-3.540452	-1.099952	-8.939730	-6.509591	0.000000	-10.000000	0.000000	0.000000	0.000000	1023.000000	1023.000000	2046.000000
9.500000	-0.034410	-20.336069	-3.592784	-1.097044	-9.051857	-6.594385	0.000000	-10.000000	0.000000	0.000000	0.000000	1023.000000	1023.000000	2046.000000
9.520000	-0.034703	-20.509520	-3.659723	-1.075964	-9.172027	-6.601805	0.000000	-10.000000	0.000000	0.000000	0.000000	1023.000000	1023.000000	2046.000000
9.540000	-0.035118	-20.754511	-3.759824	-1.019847	-9.270070	-6.704770	0.000000	-10.000000	0.000000	0.000000	0.000000	1023.000000	1023.000000	2046.000000
9.560000	-0.035478	-20.967251	-3.813392	-1.017143	-9.406421	-6.730295	0.000000	-10.000000	0.000000	0.000000	0.000000	1023.000000	1023.000000	2046.000000
9.580000	-0.035537	-21.002262	-3.863547	-0.975057	-9.389622	-6.774036	0.000000	-10.000000	0.000000	0.000000	0.000000	1023.000000	1023.000000	2046.000000
9.600000	-0.035818	-21.168188	-3.928669	-1.060655	-9.437181	-6.741682	0.000000	-10.000000	0.000000	0.000000	0.000000	1023.000000	1023.000000	2046.000000
9.620000	-0.036266	-21.433390	-4.064851	-1.131645	-9.355668	-6.881226	0.000000	-10.000000	0.000000	0.000000	0.000000	1023.000000	1023.000000	2046.000000
9.640000	-0.037423	-22.117277	-4.164474	-1.274364	-9.636582	-7.041856	0.000000	-10.000000	0.000000	0.000000	0.000000	1023.000000	1023.000000	2046.000000
9.660000	-0.038650	-22.842066	-4.363707	-1.382046	-9.888286	-7.208028	0.000000	-10.000000	0.000000	0.000000	0.000000	1023.000000	1023.000000	2046.000000
9.680000	-0.040260	-23.793392	-4.582325	-1.476570	-10.332243	-7.402254	0.000000	-10.000000	0.000000	0.000000	0.000000	1023.000000	1023.000000	2046.000000
9.700000	-0.041060	-24.266378	-4.745787	-1.543104	-10.525442	-7.452046	0.000000	-10.000000	0.000000	0.000000	0.000000	1023.000000	1023.000000	2046.000000
9.720000	-0.041655	-24.618109	-4.961442	-1.467838	-10.604402	-7.584427	0.000000	-10.000000	0.000000	0.000000	0.000000	1023.000000	1023.000000	2046.000000
9.740000	-0.041750	-24.674089	-4.877096	-1.498348	-10.781247	-7.517398	0.000000	-10.000000	0.000000	0.000000	0.000000	1023.000000	1023.000000	2046.000000
9.760000	-0.042079	-24.868578	-5.134678	-1.444368	-10.692715	-7.596817	0.000000	-10.000000	0.000000	0.000000	0.000000	1023.000000	1023.000000	2046.000000
9.780000	-0.042092	-24.876669	-5.124580	-1.495804	-10.796892	-7.459394	0.000000	-10.000000	0.000000	0.000000	0.000000	1023.000000	1023.000000	2046.000000
9.800000	-0.042181	-24.929068	-5.206922	-1.409221	-10.783134	-7.529790	0.000000	-10.000000	0.000000	0.000000	0.000000	1023.000000	1023.000000	2046.000000
9.820000	-0.042201	-24.940559	-5.226687	-1.349211	-10.867717	-7.496943	0.000000	-10.000000	0.000000	0.000000	0.000000	1023.000000	1023.000000	2046.000000
9.840000	-0.042089	-24.874771	-5.204780	-1.325352	-10.855023	-7.489615	0.000000	-10.000000	0.000000	0.000000	0.000000	1023.000000	1023.000000	2046.000000
9.860000	-0.041973	-24.806257	-5.231050	-1.187296	-10.831035	-7.556875	0.000000	-10.000000	0.000000	0.000000	0.000000	1023.000000	1023.000000	2046.000000
9.880000	-0.041872	-24.746344	-5.234330	-1.166579	-10.835503	-7.509933	0.000000	-10.000000	0.000000	0.000000	0.000000	1023.000000	1023.000000	2046.000000
9.900000	-0.041532	-24.545206	-5.098168	-1.195192	-10.789769	-7.462076	0.000000	-10.000000	0.000000	0.000000	0.000000	1023.000000	1023.000000	2046.000000
9.920000	-0.041741	-24.668667	-5.203199	-1.264150	-10.686859	-7.514459	0.000000	-10.000000	0.000000	0.000000	0.000000	1023.000000	1023.000000	2046.000000
9.940000	-0.041641	-24.609705	-5.036727	-1.481801	-10.649871	-7.441307	0.000000	-10.000000	0.000000	0.000000	0.000000	1023.000000	1023.000000	2046.000000
9.960000	-0.041710	-24.650373	-5.092690	-1.591639	-10.533548	-7.432497	0.000000	-10.000000	0.000000	0.000000	0.000000	1023.000000	1023.000000	2046.000000
9.980000	-0.041691	-24.639494	-5.113680	-1.594074	-10.442597	-7.489142	0.000000	-10.000000	0.000000	0.000000	0.000000	1023.000000	1023.000000	2046.000000
10.000000	-0.041478	-24.513765	-5.012680	-1.698920	-10.402464	-7.399701	0.000000	-10.000000	0.000000	0.000000	0.000000	1023.000000	1023.000000	2046.000000
10.020000	-0.041545	-24.552885	-5.118224	-1.725310	-10.234419	-7.474932	0.000000	-10.000000	0.000000	0.000000	0.000000	1023.000000	1023.000000	2046.000000
10.040000	-0.041608	-24.590595	-5.020793	-1.865855	-10.232736	-7.471210	0.000000	-10.000000	0.000000	0.000000	0.000000	1023.000000	1023.000000	2046.000000
10.060000	-0.041545	-24.552988	-4.978501	-2.031876	-10.114484	-7.428126	0.000000	-10.000000	0.000000	0.000000	0.000000	1023.000000	1023.000000	2046.000000
10.080000	-0.041498	-24.525064	-4.990714	-2.018448	-10.022977	-7.492926	0.000000	-10.000000	0.000000	0.000000	0.000000	1023.000000	1023.000000	2046.000000
10.100000	-0.041257	-24.382998	-4.921039	-2.109273	-9.939277	-7.413409	0.000000	-10.000000	0.000000	0.000000	0.000000	1023.000000	1023.000000	2046.000000
10.120000	-0.040962	-24.208361	-4.915622	-2.161105	-9.766209	-7.365425	0.000000	-10.000000	0.000000	0.000000	0.000000	1023.000000	1023.000000	2046.000000
10.140000	-0.040368	-23.857233	-4.919768	-2.129975	-9.552052	-7.255437	0.000000	-10.000000	0.000000	0.000000	0.000000	1023.000000	1023.000000	2046.000000
10.160000	-0.039798	-23.520693	-4.823764	-2.217640	-9.341718	-7.137572	0.000000	-10.000000	0.000000	0.000000	0.000000	1023.000000	1023.000000	2046.000000
10.180000	-0.039180	-23.155300	-4.817428	-2.229581	-9.046382	-7.061908	0.000000	-10.000000	0.000000	0.000000	0.000000	1023.000000	1023.000000	2046.000000
10.200000	-0.038498	-22.752584	-4.860294	-2.233654	-8.736358	-6.922279	0.000000	-10.000000	0.000000	0.000000	0.000000	1023.000000	1023.000000	2046.000000
10.220000	-0.037593	-22.217611	-4.681096	-2.302125	-8.469947	-6.764444	0.000000	-10.000000	0.000000	0.000000	0.000000	1023.000000	1023.000000	2046.000000
10.240000	-0.037064	-21.904976	-4.743976	-2.214669	-8.239960	-6.706372	0.000000	-10.000000	0.000000	0.000000	0.000000	1023.000000	1023.000000	2046.000000
10.260000	-0.036150	-21.364429	-4.604144	-2.262554	-8.017101	-6.480630	0.000000	-10.000000	0.000000	0.000000	0.000000	1023.000000	1023.000000	2046.000000
10.280000	-0.035418	-20.932081	-4.537549	-2.259185	-7.771453	-6.363894	0.000000	-10.000000	0.000000	0.000000	0.000000	1023.000000	1023.000000	2046.000000
10.300000	-0.034477	-20.376202	-4.484359	-2.140598	-7.505185	-6.246059	0.000000	-10.000000	0.000000	0.000000	0.000000	1023.000000	1023.000000	2046.000000
10.320000	-0.033546	-19.825451	-4.334058	-2.151732	-7.251869	-6.087793	0.000000	-10.000000	0.000000	0.000000	0.000000	1023.000000	1023.000000	2046.000000
10.340000	-0.032813	-19.392336	-4.341630	-2.129419	-6.983184	-5.938103	0.000000	-10.000000	0.000000	0.000000	0.000000	1023.000000	1023.000000	2046.000000
10.360000	-0.031822	-18.806551	-4.199060	-2.100233	-6.786911	-5.720347	0.000000	-10.000000	0.000000	0.000000	0.000000	1023.000000	1023.000000	2046.000000
10.380000	-0.030882	-18.251179	-4.138677	-2.108971	-6.463640	-5.539891	0.000000	-10.000000	0.000000	0.000000	0.000000	1023.000000	1023.000000	2046.000000
10.400000	-0.029969	-17.711603	-4.025280	-2.074680	-6.264147	-5.347496	0.000000	-10.000000	0.000000	0.000000	0.000000	1023.000000	1023.000000	2046.000000
10.420000	-0.028838	-17.043530	-3.932077	-2.051504	-5.939119	-5.120828	0.000000	-10.000000	0.000000	0.000000	0.000000	1023.000000	1023.000000	2046.000000
10.440000	-0.027909	-16.494337	-3.762163	-2.028779	-5.732969	-4.970428	0.000000	-10.000000	0.000000	0.000000	0.000000	1023.000000	1023.000000	2046.000000
10.460000	-0.027017	-15.966758	-3.738480	-1.979196	-5.464629	-4.784453	0.000000	-10.000000	0.000000	0.000000	0.000000	1023.000000	1023.000000	2046.000000
10.480000	-0.025916	-15.316175	-3.596224	-1.947370	-5.186468	-4.586113	0.000000	-10.000000	0.000000	0.000000	0.000000	1023.000000	1023.000000	2046.000000
10.500000	-0.025174	-14.878056	-3.523679	-1.990523	-4.936965	-4.426888	0.000000	-10.000000	0.000000	0.000000	0.000000	1023.000000	1023.000000	2046.000000
10.520000	-0.024086	-14.234997	-3.448272	-1.922078	-4.678955	-4.185692	0.000000	-10.000000	0.000000	0.000000	0.000000	1023.000000	1023.000000	2046.000000
10.540000	-0.023214	-13.719279	-3.317733	-1.901882	-4.431756	-4.067909	0.000000	-10.000000	0.000000	0.000000	0.000000	1023.000000	1023.000000	2046.000000
10.560000	-0.022676	-13.401525	-3.226012	-1.871775	-4.336835	-3.966903	0.000000	-10.000000	0.000000	0.000000	0.000000	1023.000000	1023.000000	2046.000000
10.580000	-0.021899	-12.942163	-3.103509	-1.835079	-4.139642	-3.863934	0.000000	-10.000000	0.000000	0.000000	0.000000	1023.000000	1023.000000	2046.000000
10.600000	-0.021382	-12.636727	-2.968097	-1.862599	-4.029381	-3.776650	0.000000	-10.000000	0.000000	0.000000	0.000000	1023.000000	1023.000000	2046.000000
10.620000	-0.020739	-12.256528	-2.910055	-1.829941	-3.912258	-3.604274	0.000000	-10.000000	0.000000	0.000000	0.000000	1023.000000	1023.000000	2046.000000
10.640000	-0.019772	-11.685364	-2.757710	-1.838668	-3.655752	-3.433233	0.000000	-10.000000	0.000000	0.000000	0.000000	1023.000000	1023.000000	2046.000000
10.660000	-0.019053	-11.260215	-2.625436	-1.791988	-3.531391	-3.311399	0.000000	-10.000000	0.000000	0.000000	0.000000	1023.000000	1023.000000	2046.000000
10.680000	-0.017903	-10.580640	-2.538869	-1.787015	-3.239476	-3.015280	0.000000	-10.000000	0.000000	0.000000	0.000000	1023.000000	1023.000000	2046.000000
10.700000	-0.017093	-10.101755	-2.522562	-1.716900	-2.951753	-2.910541	0.000000	-10.000000	0.000000	0.000000	0.000000	1023.000000	1023.000000	2046.000000
10.720000	-0.017391	-10.278303	-2.573053	-1.824913	-3.000603	-2.879734	0.000000	-10.000000	0.000000	0.000000	0.000000	1023.000000	1023.000000	2046.000000
10.740000	-0.018636	-11.013725	-2.688385	-1.993187	-3.257699	-3.074454	0.000000	-10.000000	0.000000	0.000000	0.000000	1023.000000	1023.000000	2046.000000
10.760000	-0.019862	-11.738667	-2.816259	-2.149734	-3.619249	-3.153426	0.000000	-10.000000	0.000000	0.000000	0.000000	1023.000000	1023.000000	2046.000000
10.780000	-0.020087	-11.871467	-2.956275	-2.166780	-3.682455	-3.065957	0.000000	-10.000000	0.000000	0.000000	0.000000	1023.000000	1023.000000	2046.000000
10.800000	-0.019777	-11.688328	-2.977451	-2.149847	-3.610135	-2.950895	0.000000	-10.000000	0.000000	0.000000	0.000000	1023.000000	1023.000000	2046.000000
10.820000	-0.019305	-11.409548	-2.994906	-2.139639	-3.563307	-2.711696	0.000000	-10.000000	0.000000	0.000000	0.000000	1023.000000	1023.000000	2046.000000
10.840000	-0.018517	-10.943834	-2.985795	-2.089457	-3.357873	-2.510710	0.000000	-10.000000	0.000000	0.000000	0.000000	1023.000000	1023.000000	2046.000000
10.860000	-0.018016	-10.647524	-2.942160	-2.083831	-3.264160	-2.357372	0.000000	-10.000000	0.000000	0.000000	0.000000	1023.000000	1023.000000	2046.000000
10.880000	-0.017226	-10.180733	-2.902526	-1.966363	-3.127232	-2.184612	0.000000	-10.000000	0.000000	0.000000	0.000000	1023.000000	1023.000000	2046.000000
10.900000	-0.016410	-9.698437	-2.793412	-1.879315	-2.973676	-2.052033	0.000000	-10.000000	0.000000	0.000000	0.000000	1023.000000	1023.000000	2046.000000
10.920000	-0.015483	-9.150377	-2.727916	-1.787108	-2.839698	-1.795656	0.000000	-10.000000	0.000000	0.000000	0.000000	1023.000000	1023.000000	2046.000000
10.940000	-0.014495	-8.566655	-2.588551	-1.699619	-2.653176	-1.625309	0.000000	-10.000000	0.000000	0.000000	0.000000	1023.000000	1023.000000	2046.000000
10.960000	-0.013583	-8.027343	-2.477521	-1.633329	-2.478831	-1.437662	0.000000	-10.000000	0.000000	0.000000	0.000000	1023.000000	1023.000000	2046.000000
10.980000	-0.012428	-7.344777	-2.364734	-1.511316	-2.253537	-1.215190	0.000000	-10.000000	0.000000	0.000000	0.000000	1023.000000	1023.000000	2046.000000
11.000000	-0.011360	-6.713574	-2.251183	-1.462750	-1.950064	-1.049578	0.000000	-10.000000	0.000000	0.000000	0.000000	1023.000000	1023.000000	2046.000000
11.020000	-0.010303	-6.089059	-2.014725	-1.456592	-1.755894	-0.861848	0.000000	-10.000000	0.000000	0.000000	0.000000	1023.000000	1023.000000	2046.000000
11.040000	-0.009263	-5.474241	-1.857553	-1.522108	-1.456080	-0.638499	0.000000	-10.000000	0.000000	0.000000	0.000000	1023.000000	1023.000000	2046.000000
11.060000	-0.008375	-4.949735	-1.670066	-1.541539	-1.210011	-0.528119	0.000000	-10.000000	0.000000	0.000000	0.000000	1023.000000	1023.000000	2046.000000
11.080000	-0.007306	-4.317935	-1.524471	-1.560310	-0.952101	-0.281053	0.000000	-10.000000	0.000000	0.000000	0.000000	1023.000000	1023.000000	2046.000000
11.100000	-0.006291	-3.718101	-1.368836	-1.566521	-0.623476	-0.159268	0.000000	-10.000000	0.000000	0.000000	0.000000	1023.000000	1023.000000	2046.000000
11.120000	-0.005534	-3.270758	-1.168496	-1.635474	-0.489593	0.022805	0.000000	-10.000000	0.000000	0.000000	0.000000	1023.000000	1023.000000	2046.000000
11.140000	-0.004925	-2.910934	-1.085997	-1.602800	-0.279717	0.057579	0.000000	-10.000000	0.000000	0.000000	0.000000	1023.000000	1023.000000	2046.000000
11.160000	-0.004265	-2.520526	-0.889308	-1.606326	-0.217469	0.192577	0.000000	-10.000000	0.000000	0.000000	0.000000	1023.000000	1023.000000	2046.000000
11.180000	-0.003416	-2.018942	-0.793754	-1.526749	-0.041286	0.342846	0.000000	-10.000000	0.000000	0.000000	0.000000	1023.000000	1023.000000	2046.000000
11.200000	-0.002681	-1.584230	-0.623550	-1.475971	0.111214	0.404077	0.000000	-10.000000	0.000000	0.000000	0.000000	1023.000000	1023.000000	2046.000000
11.220000	-0.001796	-1.061369	-0.506817	-1.477696	0.290617	0.632526	0.000000	-10.000000	0.000000	0.000000	0.000000	1023.000000	1023.000000	2046.000000
11.240000	-0.000954	-0.563937	-0.384085	-1.467440	0.503256	0.784332	0.000000	-10.000000	0.000000	0.000000	0.000000	1023.000000	1023.000000	2046.000000
11.260000	0.000014	0.008519	-0.236637	-1.473600	0.708009	1.010747	0.000000	-10.000000	0.000000	0.000000	0.000000	1023.000000	1023.000000	2046.000000
11.280000	0.001222	0.722051	-0.079013	-1.513756	0.976033	1.338786	0.000000	-10.000000	0.000000	0.000000	0.000000	1023.000000	1023.000000	2046.000000
11.300000	0.002373	1.402620	0.008860	-1.398995	1.292095	1.500661	0.000000	-10.000000	0.000000	0.000000	0.000000	1023.000000	1023.000000	2046.000000
11.320000	0.003560	2.103927	0.206244	-1.381452	1.502729	1.776406	0.000000	-10.000000	0.000000	0.000000	0.000000	1023.000000	1023.000000	2046.000000
11.340000	0.004825	2.851778	0.274511	-1.262608	1.855184	1.984691	0.000000	-10.000000	0.000000	0.000000	0.000000	1023.000000	1023.000000	2046.000000
11.360000	0.006068	3.586252	0.512185	-1.163099	2.048158	2.189007	0.000000	-10.000000	0.000000	0.000000	0.000000	1023.000000	1023.000000	2046.000000
11.380000	0.007344	4.340241	0.743947	-1.133853	2.261194	2.468953	0.000000	-10.000000	0.000000	0.000000	0.000000	1023.000000	1023.000000	2046.000000
11.400000	0.008752	5.172349	0.853587	-0.971566	2.631375	2.658953	0.000000	-10.000000	0.000000	0.000000	0.000000	1023.000000	1023.000000	2046.000000
11.420000	0.009969	5.891901	1.080049	-0.877579	2.834029	2.855402	0.000000	-10.000000	0.000000	0.000000	0.000000	1023.000000	1023.000000	2046.000000
11.440000	0.011263	6.656412	1.238297	-0.802371	3.125003	3.095482	0.000000	-10.000000	0.000000	0.000000	0.000000	1023.000000	1023.000000	2046.000000
11.460000	0.012438	7.350649	1.335011	-0.664071	3.433161	3.246547	0.000000	-10.000000	0.000000	0.000000	0.000000	1023.000000	1023.000000	2046.000000
11.480000	0.013619	8.048600	1.631786	-0.604287	3.592748	3.428353	0.000000	-10.000000	0.000000	0.000000	0.000000	1023.000000	1023.000000	2046.000000
11.500000	0.014594	8.625281	1.725046	-0.538272	3.852914	3.585593	0.000000	-10.000000	0.000000	0.000000	0.000000	1023.000000	1023.000000	2046.000000
11.520000	0.015783	9.327913	1.865026	-0.428982	4.174642	3.717227	0.000000	-10.000000	0.000000	0.000000	0.000000	1023.000000	1023.000000	2046.000000
11.540000	0.016692	9.865144	2.085765	-0.383344	4.293761	3.868963	0.000000	-10.000000	0.000000	0.000000	0.000000	1023.000000	1023.000000	2046.000000
11.560000	0.017943	10.604459	2.208374	-0.334227	4.650462	4.079850	0.000000	-10.000000	0.000000	0.000000	0.000000	1023.000000	1023.000000	2046.000000
11.580000	0.018834	11.130873	2.360024	-0.224724	4.866909	4.128664	0.000000	-10.000000	0.000000	0.000000	0.000000	1023.000000	1023.000000	2046.000000
11.600000	0.019585	11.574616	2.577902	-0.195035	4.935958	4.255791	0.000000	-10.000000	0.000000	0.000000	0.000000	1023.000000	1023.000000	2046.000000
11.620000	0.020247	11.965958	2.635508	-0.059937	5.151989	4.238397	0.000000	-10.000000	0.000000	0.000000	0.000000	1023.000000	1023.000000	2046.000000
11.640000	0.020636	12.195679	2.829587	-0.091219	5.125930	4.331381	0.000000	-10.000000	0.000000	0.000000	0.000000	1023.000000	1023.000000	2046.000000
11.660000	0.021138	12.492462	2.852489	-0.057955	5.332055	4.365874	0.000000	-10.000000	0.000000	0.000000	0.000000	1023.000000	1023.000000	2046.000000
11.680000	0.021805	12.886795	3.038975	-0.020520	5.393524	4.474817	0.000000	-10.000000	0.000000	0.000000	0.000000	1023.000000	1023.000000	2046.000000
11.700000	0.022268	13.160625	3.211378	-0.066535	5.410382	4.605402	0.000000	-10.000000	0.000000	0.000000	0.000000	1023.000000	1023.000000	2046.000000
11.720000	0.023147	13.679624	3.162103	0.026697	5.764727	4.726096	0.000000	-10.000000	0.000000	0.000000	0.000000	1023.000000	1023.000000	2046.000000
11.740000	0.023033	13.612469	3.234491	-0.022547	5.674356	4.726169	0.000000	-10.000000	0.000000	0.000000	0.000000	1023.000000	1023.000000	2046.000000
11.760000	0.021620	12.777655	3.033626	-0.180286	5.386193	4.538121	0.000000	-10.000000	0.000000	0.000000	0.000000	1023.000000	1023.000000	2046.000000
11.780000	0.019296	11.403835	2.852602	-0.334970	4.822877	4.063326	0.000000	-10.000000	0.000000	0.000000	0.000000	1023.000000	1023.000000	2046.000000
11.800000	0.017350	10.254071	2.710955	-0.554584	4.287805	3.809895	0.000000	-10.000000	0.000000	0.000000	0.000000	1023.000000	1023.000000	2046.000000
11.820000	0.016535	9.772359	2.530691	-0.626324	4.099863	3.768128	0.000000	-10.000000	0.000000	0.000000	0.000000	1023.000000	1023.000000	2046.000000
11.840000	0.015991	9.450731	2.431868	-0.603122	3.951763	3.670222	0.000000	-10.000000	0.000000	0.000000	0.000000	1023.000000	1023.000000	2046.000000
11.860000	0.015773	9.321741	2.406136	-0.668729	3.841311	3.743024	0.000000	-10.000000	0.000000	0.000000	0.000000	1023.000000	1023.000000	2046.000000
11.880000	0.015633	9.239354	2.279812	-0.589593	3.864662	3.684473	0.000000	-10.000000	0.000000	0.000000	0.000000	1023.000000	1023.000000	2046.000000
11.900000	0.015565	9.198698	2.291096	-0.569676	3.817809	3.659468	0.000000	-10.000000	0.000000	0.000000	0.000000	1023.000000	1023.000000	2046.000000
11.920000	0.015447	9.129376	2.319253	-0.546530	3.660783	3.695871	0.000000	-10.000000	0.000000	0.000000	0.000000	1023.000000	1023.000000	2046.000000
11.940000	0.015618	9.230152	2.246511	-0.385440	3.754252	3.614829	0.000000	-10.000000	0.000000	0.000000	0.000000	1023.000000	1023.000000	2046.000000
11.960000	0.015654	9.251384	2.339620	-0.367391	3.641572	3.637582	0.000000	-10.000000	0.000000	0.000000	0.000000	1023.000000	1023.000000	2046.000000
11.980000	0.015726	9.293842	2.265226	-0.214762	3.685881	3.557498	0.000000	-10.000000	0.000000	0.000000	0.000000	1023.000000	1023.000000	2046.000000
12.000000	0.015755	9.311083	2.340653	-0.186137	3.593587	3.562979	0.000000	-10.000000	0.000000	0.000000	0.000000	1023.000000	1023.000000	2046.000000
12.020000	0.015775	9.323116	2.261166	-0.163949	3.629875	3.596024	0.000000	-10.000000	0.000000	0.000000	0.000000	1023.000000	1023.000000	2046.000000
12.040000	0.015933	9.416574	2.307801	-0.026196	3.647613	3.487355	0.000000	-10.000000	0.000000	0.000000	0.000000	1023.000000	1023.000000	2046.000000
12.060000	0.016099	9.514496	2.448484	-0.120066	3.600096	3.585981	0.000000	-10.000000	0.000000	0.000000	0.000000	1023.000000	1023.000000	2046.000000
12.080000	0.016194	9.570736	2.430770	-0.130718	3.716594	3.554090	0.000000	-10.000000	0.000000	0.000000	0.000000	1023.000000	1023.000000	2046.000000
12.100000	0.015983	9.445955	2.454416	-0.132685	3.695015	3.429209	0.000000	-10.000000	0.000000	0.000000	0.000000	1023.000000	1023.000000	2046.000000
12.120000	0.015659	9.254250	2.443222	-0.206684	3.614431	3.403281	0.000000	-10.000000	0.000000	0.000000	0.000000	1023.000000	1023.000000	2046.000000
12.140000	0.015178	8.969935	2.362263	-0.252401	3.650043	3.210029	0.000000	-10.000000	0.000000	0.000000	0.000000	1023.000000	1023.000000	2046.000000
12.160000	0.014719	8.698999	2.418916	-0.370674	3.488048	3.162709	0.000000	-10.000000	0.000000	0.000000	0.000000	1023.000000	1023.000000	2046.000000
12.180000	0.013855	8.188512	2.302647	-0.420632	3.424339	2.882158	0.000000	-10.000000	0.000000	0.000000	0.000000	1023.000000	1023.000000	2046.000000
12.200000	0.013091	7.737035	2.344800	-0.456205	3.156210	2.692229	0.000000	-10.000000	0.000000	0.000000	0.000000	1023.000000	1023.000000	2046.000000
12.220000	0.012279	7.256691	2.262666	-0.559176	2.969557	2.583644	0.000000	-10.000000	0.000000	0.000000	0.000000	1023.000000	1023.000000	2046.000000
12.240000	0.011672	6.897898	2.135174	-0.528973	2.914048	2.377649	0.000000	-10.000000	0.000000	0.000000	0.000000	1023.000000	1023.000000	2046.000000
12.260000	0.011105	6.563212	2.216600	-0.612679	2.623965	2.335326	0.000000	-10.000000	0.000000	0.000000	0.000000	1023.000000	1023.000000	2046.000000
12.280000	0.010409	6.151852	2.084944	-0.671124	2.553240	2.184791	0.000000	-10.000000	0.000000	0.000000	0.000000	1023.000000	1023.000000	2046.000000
12.300000	0.009965	5.889124	2.049978	-0.657972	2.482549	2.014569	0.000000	-10.000000	0.000000	0.000000	0.000000	1023.000000	1023.000000	2046.000000
12.320000	0.009313	5.504134	2.060330	-0.786132	2.218493	2.011443	0.000000	-10.000000	0.000000	0.000000	0.000000	1023.000000	1023.000000	2046.000000
12.340000	0.008858	5.235200	1.897946	-0.755675	2.256958	1.835971	0.000000	-10.000000	0.000000	0.000000	0.000000	1023.000000	1023.000000	2046.000000
12.360000	0.008363	4.942824	1.908313	-0.770214	2.077967	1.726758	0.000000	-10.000000	0.000000	0.000000	0.000000	1023.000000	1023.000000	2046.000000
12.380000	0.007938	4.691592	1.866965	-0.848432	1.923312	1.749746	0.000000	-10.000000	0.000000	0.000000	0.000000	1023.000000	1023.000000	2046.000000
12.400000	0.007509	4.437948	1.701159	-0.709165	1.947405	1.498550	0.000000	-10.000000	0.000000	0.000000	0.000000	1023.000000	1023.000000	2046.000000
12.420000	0.006991	4.131464	1.710600	-0.761332	1.738416	1.443780	0.000000	-10.000000	0.000000	0.000000	0.000000	1023.000000	1023.000000	2046.000000
12.440000	0.006663	3.937736	1.684148	-0.742795	1.614332	1.382051	0.000000	-10.000000	0.000000	0.000000	0.000000	1023.000000	1023.000000	2046.000000
12.460000	0.006035	3.566947	1.477044	-0.626569	1.619651	1.096822	0.000000	-10.000000	0.000000	0.000000	0.000000	1023.000000	1023.000000	2046.000000
12.480000	0.005819	3.439263	1.583146	-0.634258	1.398763	1.091612	0.000000	-10.000000	0.000000	0.000000	0.000000	1023.000000	1023.000000	2046.000000
12.500000	0.005324	3.146504	1.504098	-0.680379	1.294216	1.028568	0.000000	-10.000000	0.000000	0.000000	0.000000	1023.000000	1023.000000	2046.000000
12.520000	0.004764	2.815394	1.357933	-0.573431	1.275497	0.755395	0.000000	-10.000000	0.000000	0.000000	0.000000	1023.000000	1023.000000	2046.000000
12.540000	0.004375	2.585867	1.369372	-0.626333	1.094422	0.748406	0.000000	-10.000000	0.000000	0.000000	0.000000	1023.000000	1023.000000	2046.000000
12.560000	0.003886	2.296354	1.332323	-0.638900	0.959577	0.643354	0.000000	-10.000000	0.000000	0.000000	0.000000	1023.000000	1023.000000	2046.000000
12.580000	0.003226	1.906374	1.163569	-0.565215	0.964166	0.343854	0.000000	-10.000000	0.000000	0.000000	0.000000	1023.000000	1023.000000	2046.000000
12.600000	0.002869	1.695487	1.191889	-0.549501	0.820404	0.232695	0.000000	-10.000000	0.000000	0.000000	0.000000	1023.000000	1023.000000	2046.000000
12.620000	0.002679	1.583225	1.254693	-0.601996	0.709686	0.220842	0.000000	-10.000000	0.000000	0.000000	0.000000	1023.000000	1023.000000	2046.000000
12.640000	0.002202	1.301519	1.122791	-0.491339	0.684759	-0.014692	0.000000	-10.000000	0.000000	0.000000	0.000000	1023.000000	1023.000000	2046.000000
12.660000	0.001738	1.027057	1.142837	-0.409408	0.500036	-0.206409	0.000000	-10.000000	0.000000	0.000000	0.000000	1023.000000	1023.000000	2046.000000
12.680000	0.001305	0.771423	1.175560	-0.499210	0.237246	-0.142172	0.000000	-10.000000	0.000000	0.000000	0.000000	1023.000000	1023.000000	2046.000000
12.700000	0.000373	0.220545	0.962817	-0.416990	0.171429	-0.496711	0.000000	-10.000000	0.000000	0.000000	0.000000	1023.000000	1023.000000	2046.000000
12.720000	-0.000670	-0.396142	0.873585	-0.390587	-0.118742	-0.760398	0.000000	-10.000000	0.000000	0.000000	0.000000	1023.000000	1023.000000	2046.000000
12.740000	-0.001268	-0.749412	0.905813	-0.471735	-0.378398	-0.805092	0.000000	-10.000000	0.000000	0.000000	0.000000	1023.000000	1023.000000	2046.000000
12.760000	-0.002029	-1.199017	0.760712	-0.506442	-0.522920	-0.930367	0.000000	-10.000000	0.000000	0.000000	0.000000	1023.000000	1023.000000	2046.000000
12.780000	-0.003130	-1.849863	0.566107	-0.503935	-0.658060	-1.253975	0.000000	-10.000000	0.000000	0.000000	0.000000	1023.000000	1023.000000	2046.000000
12.800000	-0.005023	-2.968770	0.424671	-0.696201	-1.161574	-1.535666	0.000000	-10.000000	0.000000	0.000000	0.000000	1023.000000	1023.000000	2046.000000
12.820000	-0.007974	-4.712845	0.165405	-0.949316	-1.872435	-2.056499	0.000000	-10.000000	0.000000	0.000000	0.000000	1023.000000	1023.000000	2046.000000
12.840000	-0.010921	-6.454335	-0.198892	-1.100250	-2.557237	-2.597955	0.000000	-10.000000	0.000000	0.000000	0.000000	1023.000000	1023.000000	2046.000000
12.860000	-0.013033	-7.702593	-0.522717	-1.172914	-3.071663	-2.935299	0.000000	-10.000000	0.000000	0.000000	0.000000	1023.000000	1023.000000	2046.000000
12.880000	-0.014128	-8.349857	-0.639212	-1.200114	-3.440901	-3.069630	0.000000	-10.000000	0.000000	0.000000	0.000000	1023.000000	1023.000000	2046.000000
12.900000	-0.015018	-8.875350	-0.825270	-1.168284	-3.627596	-3.254199	0.000000	-10.000000	0.000000	0.000000	0.000000	1023.000000	1023.000000	2046.000000
12.920000	-0.016080	-9.503185	-1.017897	-1.162059	-3.855706	-3.467524	0.000000	-10.000000	0.000000	0.000000	0.000000	1023.000000	1023.000000	2046.000000
12.940000	-0.016747	-9.897367	-1.068115	-1.164582	-4.162273	-3.502397	0.000000	-10.000000	0.000000	0.000000	0.000000	1023.000000	1023.000000	2046.000000
12.960000	-0.017515	-10.351412	-1.259326	-1.092046	-4.305626	-3.694413	0.000000	-10.000000	0.000000	0.000000	0.000000	1023.000000	1023.000000	2046.000000
12.980000	-0.018443	-10.899691	-1.453412	-1.056720	-4.522558	-3.867001	0.000000	-10.000000	0.000000	0.000000	0.000000	1023.000000	1023.000000	2046.000000
13.000000	-0.018889	-11.163501	-1.536555	-0.947234	-4.721709	-3.958002	0.000000	-10.000000	0.000000	0.000000	0.000000	1023.000000	1023.000000	2046.000000
13.020000	-0.019320	-11.418302	-1.597383	-0.915550	-4.818083	-4.087286	0.000000	-10.000000	0.000000	0.000000	0.000000	1023.000000	1023.000000	2046.000000
13.040000	-0.019883	-11.750693	-1.750283	-0.848318	-4.916482	-4.235610	0.000000	-10.000000	0.000000	0.000000	0.000000	1023.000000	1023.000000	2046.000000
13.060000	-0.020205	-11.941240	-1.784784	-0.828191	-5.062225	-4.266040	0.000000	-10.000000	0.000000	0.000000	0.000000	1023.000000	1023.000000	2046.000000
13.080000	-0.020294	-11.993965	-1.746450	-0.821408	-5.133909	-4.292198	0.000000	-10.000000	0.000000	0.000000	0.000000	1023.000000	1023.000000	2046.000000
13.100000	-0.020708	-12.238182	-1.808846	-0.901663	-5.142604	-4.385068	0.000000	-10.000000	0.000000	0.000000	0.000000	1023.000000	1023.000000	2046.000000
13.120000	-0.021206	-12.532512	-1.856969	-0.990407	-5.243751	-4.441385	0.000000	-10.000000	0.000000	0.000000	0.000000	1023.000000	1023.000000	2046.000000
13.140000	-0.021494	-12.703112	-1.809278	-1.079807	-5.343150	-4.470878	0.000000	-10.000000	0.000000	0.000000	0.000000	1023.000000	1023.000000	2046.000000
13.160000	-0.022319	-13.190559	-2.036398	-1.083727	-5.412050	-4.658384	0.000000	-10.000000	0.000000	0.000000	0.000000	1023.000000	1023.000000	2046.000000
13.180000	-0.023173	-13.695280	-2.173880	-1.098860	-5.586740	-4.835801	0.000000	-10.000000	0.000000	0.000000	0.000000	1023.000000	1023.000000	2046.000000
13.200000	-0.023705	-14.009839	-2.127423	-1.243248	-5.789121	-4.850047	0.000000	-10.000000	0.000000	0.000000	0.000000	1023.000000	1023.000000	2046.000000
13.220000	-0.024954	-14.747968	-2.328734	-1.320709	-5.937712	-5.160812	0.000000	-10.000000	0.000000	0.000000	0.000000	1023.000000	1023.000000	2046.000000
13.240000	-0.025822	-15.260691	-2.239827	-1.465498	-6.284573	-5.270794	0.000000	-10.000000	0.000000	0.000000	0.000000	1023.000000	1023.000000	2046.000000
13.260000	-0.026639	-15.743898	-2.274223	-1.564312	-6.506428	-5.398935	0.000000	-10.000000	0.000000	0.000000	0.000000	1023.000000	1023.000000	2046.000000
13.280000	-0.027547	-16.280050	-2.447615	-1.486448	-6.706264	-5.639723	0.000000	-10.000000	0.000000	0.000000	0.000000	1023.000000	1023.000000	2046.000000
13.300000	-0.028007	-16.551943	-2.375566	-1.592569	-6.988388	-5.595419	0.000000	-10.000000	0.000000	0.000000	0.000000	1023.000000	1023.000000	2046.000000
13.320000	-0.028699	-16.961288	-2.525764	-1.599784	-7.085904	-5.749836	0.000000	-10.000000	0.000000	0.000000	0.000000	1023.000000	1023.000000	2046.000000
13.340000	-0.029376	-17.360987	-2.603791	-1.638989	-7.293073	-5.825133	0.000000	-10.000000	0.000000	0.000000	0.000000	1023.000000	1023.000000	2046.000000
13.360000	-0.029613	-17.501469	-2.594323	-1.648913	-7.395797	-5.862435	0.000000	-10.000000	0.000000	0.000000	0.000000	1023.000000	1023.000000	2046.000000
13.380000	-0.029952	-17.701683	-2.688808	-1.664409	-7.434304	-5.914161	0.000000	-10.000000	0.000000	0.000000	0.000000	1023.000000	1023.000000	2046.000000
13.400000	-0.030543	-18.050875	-2.723839	-1.681377	-7.673533	-5.972125	0.000000	-10.000000	0.000000	0.000000	0.000000	1023.000000	1023.000000	2046.000000
13.420000	-0.030608	-18.089506	-2.659549	-1.651332	-7.788570	-5.990054	0.000000	-10.000000	0.000000	0.000000	0.000000	1023.000000	1023.000000	2046.000000
13.440000	-0.031200	-18.439478	-2.885573	-1.600094	-7.834959	-6.118852	0.000000	-10.000000	0.000000	0.000000	0.000000	1023.000000	1023.000000	2046.000000
13.460000	-0.031407	-18.561590	-2.796064	-1.619409	-8.052277	-6.093841	0.000000	-10.000000	0.000000	0.000000	0.000000	1023.000000	1023.000000	2046.000000
13.480000	-0.031805	-18.796888	-2.892803	-1.612131	-8.114831	-6.177123	0.000000	-10.000000	0.000000	0.000000	0.000000	1023.000000	1023.000000	2046.000000
13.500000	-0.032206	-19.033546	-2.949955	-1.552519	-8.269311	-6.261763	0.000000	-10.000000	0.000000	0.000000	0.000000	1023.000000	1023.000000	2046.000000
13.520000	-0.032178	-19.017057	-2.905640	-1.620298	-8.339767	-6.151354	0.000000	-10.000000	0.000000	0.000000	0.000000	1023.000000	1023.000000	2046.000000
13.540000	-0.032676	-19.311443	-3.060410	-1.504815	-8.403338	-6.342882	0.000000	-10.000000	0.000000	0.000000	0.000000	1023.000000	1023.000000	2046.000000
13.560000	-0.032711	-19.331968	-3.006383	-1.508304	-8.522578	-6.294702	0.000000	-10.000000	0.000000	0.000000	0.000000	1023.000000	1023.000000	2046.000000
13.580000	-0.032940	-19.467514	-3.054108	-1.512746	-8.562579	-6.338080	0.000000	-10.000000	0.000000	0.000000	0.000000	1023.000000	1023.000000	2046.000000
13.600000	-0.033240	-19.645102	-3.126605	-1.453403	-8.649920	-6.415173	0.000000	-10.000000	0.000000	0.000000	0.000000	1023.000000	1023.000000	2046.000000
13.620000	-0.033405	-19.742167	-3.096453	-1.487692	-8.796290	-6.361731	0.000000	-10.000000	0.000000	0.000000	0.000000	1023.000000	1023.000000	2046.000000
13.640000	-0.033625	-19.872581	-3.137275	-1.490276	-8.832107	-6.412924	0.000000	-10.000000	0.000000	0.000000	0.000000	1023.000000	1023.000000	2046.000000
13.660000	-0.033901	-20.035782	-3.245384	-1.423760	-8.863518	-6.503119	0.000000	-10.000000	0.000000	0.000000	0.000000	1023.000000	1023.000000	2046.000000
13.680000	-0.034133	-20.172361	-3.263933	-1.470031	-8.962665	-6.475733	0.000000	-10.000000	0.000000	0.000000	0.000000	1023.000000	1023.000000	2046.000000
13.700000	-0.034116	-20.162376	-3.256090	-1.494780	-8.960073	-6.451433	0.000000	-10.000000	0.000000	0.000000	0.000000	1023.000000	1023.000000	2046.000000
13.720000	-0.034242	-20.237200	-3.363181	-1.408083	-8.910522	-6.555414	0.000000	-10.000000	0.000000	0.000000	0.000000	1023.000000	1023.000000	2046.000000
13.740000	-0.034111	-20.159653	-3.231748	-1.354258	-9.044744	-6.528902	0.000000	-10.000000	0.000000	0.000000	0.000000	1023.000000	1023.000000	2046.000000
13.760000	-0.034151	-20.183386	-3.261750	-1.307640	-9.009193	-6.604802	0.000000	-10.000000	0.000000	0.000000	0.000000	1023.000000	1023.000000	2046.000000
13.780000	-0.034486	-20.381407	-3.352732	-1.226097	-9.137200	-6.665377	0.000000	-10.000000	0.000000	0.000000	0.000000	1023.000000	1023.000000	2046.000000
13.800000	-0.034643	-20.474155	-3.278283	-1.283419	-9.283875	-6.628579	0.000000	-10.000000	0.000000	0.000000	0.000000	1023.000000	1023.000000	2046.000000
13.820000	-0.035320	-20.873838	-3.533972	-1.178637	-9.323168	-6.838061	0.000000	-10.000000	0.000000	0.000000	0.000000	1023.000000	1023.000000	2046.000000
13.840000	-0.035550	-21.009811	-3.546878	-1.187350	-9.474201	-6.801383	0.000000	-10.000000	0.000000	0.000000	0.000000	1023.000000	1023.000000	2046.000000
13.860000	-0.035706	-21.102150	-3.592718	-1.182768	-9.525730	-6.800934	0.000000	-10.000000	0.000000	0.000000	0.000000	1023.000000	1023.000000	2046.000000
13.880000	-0.035898	-21.215881	-3.675973	-1.125078	-9.536462	-6.878368	0.000000	-10.000000	0.000000	0.000000	0.000000	1023.000000	1023.000000	2046.000000
13.900000	-0.036425	-21.526970	-3.718436	-1.318473	-9.595737	-6.894323	0.000000	-10.000000	0.000000	0.000000	0.000000	1023.000000	1023.000000	2046.000000
13.920000	-0.037546	-22.189487	-3.931574	-1.395584	-9.730128	-7.132200	0.000000	-10.000000	0.000000	0.000000	0.000000	1023.000000	1023.000000	2046.000000
13.940000	-0.038868	-22.971144	-4.127815	-1.509602	-10.024755	-7.308973	0.000000	-10.000000	0.000000	0.000000	0.000000	1023.000000	1023.000000	2046.000000
13.960000	-0.040445	-23.902706	-4.331178	-1.614801	-10.462223	-7.494503	0.000000	-10.000000	0.000000	0.000000	0.000000	1023.000000	1023.000000	2046.000000
13.980000	-0.041569	-24.567356	-4.568058	-1.619611	-10.699820	-7.679867	0.000000	-10.000000	0.000000	0.000000	0.000000	1023.000000	1023.000000	2046.000000
14.000000	-0.042035	-24.842506	-4.677545	-1.606871	-10.844622	-7.713469	0.000000	-10.000000	0.000000	0.000000	0.000000	1023.000000	1023.000000	2046.000000
14.020000	-0.042281	-24.988138	-4.691924	-1.648731	-10.936144	-7.711339	0.000000	-10.000000	0.000000	0.000000	0.000000	1023.000000	1023.000000	2046.000000
14.040000	-0.042540	-25.141001	-4.892257	-1.571470	-10.951999	-7.725275	0.000000	-10.000000	0.000000	0.000000	0.000000	1023.000000	1023.000000	2046.000000
14.060000	-0.042699	-25.234936	-4.865190	-1.641935	-11.043534	-7.684276	0.000000	-10.000000	0.000000	0.000000	0.000000	1023.000000	1023.000000	2046.000000
14.080000	-0.042925	-25.368734	-5.029340	-1.604543	-11.045195	-7.689658	0.000000	-10.000000	0.000000	0.000000	0.000000	1023.000000	1023.000000	2046.000000
14.100000	-0.042777	-25.280975	-5.051732	-1.522189	-11.071853	-7.635201	0.000000	-10.000000	0.000000	0.000000	0.000000	1023.000000	1023.000000	2046.000000
14.120000	-0.042661	-25.212418	-5.000297	-1.487984	-11.087827	-7.636310	0.000000	-10.000000	0.000000	0.000000	0.000000	1023.000000	1023.000000	2046.000000
14.140000	-0.042878	-25.341137	-5.071282	-1.450652	-11.146422	-7.672780	0.000000	-10.000000	0.000000	0.000000	0.000000	1023.000000	1023.000000	2046.000000
14.160000	-0.042522	-25.130518	-5.038315	-1.324436	-11.125054	-7.642712	0.000000	-10.000000	0.000000	0.000000	0.000000	1023.000000	1023.000000	2046.000000
14.180000	-0.042298	-24.998363	-4.967349	-1.353123	-11.029614	-7.648278	0.000000	-10.000000	0.000000	0.000000	0.000000	1023.000000	1023.000000	2046.000000
14.200000	-0.042351	-25.029312	-4.921631	-1.521871	-10.999275	-7.586535	0.000000	-10.000000	0.000000	0.000000	0.000000	1023.000000	1023.000000	2046.000000
14.220000	-0.042225	-24.954832	-4.936930	-1.600072	-10.844109	-7.573722	0.000000	-10.000000	0.000000	0.000000	0.000000	1023.000000	1023.000000	2046.000000
14.240000	-0.042136	-24.902649	-4.872864	-1.765474	-10.707946	-7.556365	0.000000	-10.000000	0.000000	0.000000	0.000000	1023.000000	1023.000000	2046.000000
14.260000	-0.042076	-24.867096	-4.873731	-1.878501	-10.608378	-7.506486	0.000000	-10.000000	0.000000	0.000000	0.000000	1023.000000	1023.000000	2046.000000
14.280000	-0.041816	-24.713482	-4.859672	-1.907299	-10.453116	-7.493394	0.000000	-10.000000	0.000000	0.000000	0.000000	1023.000000	1023.000000	2046.000000
14.300000	-0.041555	-24.559177	-4.819354	-1.969965	-10.298783	-7.471075	0.000000	-10.000000	0.000000	0.000000	0.000000	1023.000000	1023.000000	2046.000000
14.320000	-0.041671	-24.627449	-4.819736	-2.086004	-10.219503	-7.502205	0.000000	-10.000000	-0.008333	0.933333	0.000000	1023.000000	1023.000000	2046.000000
14.340000	-0.041645	-24.612097	-4.768215	-2.200872	-10.168257	-7.474751	0.000000	-10.000000	-0.033333	3.700000	0.000000	1023.000000	1023.000000	2046.000000
14.360000	-0.041349	-24.437128	-4.692690	-2.257780	-10.000052	-7.486604	0.000000	-10.000000	-0.066667	7.500000	0.000000	1023.000000	1023.000000	2046.000000
14.380000	-0.041242	-24.373945	-4.661333	-2.318446	-9.895604	-7.498563	0.000000	-10.000000	-0.116667	11.200001	0.000000	1023.000000	1023.000000	2046.000000
14.400000	-0.040928	-24.188217	-4.660421	-2.341773	-9.793754	-7.392270	0.000000	-10.000000	-0.158333	13.800000	0.000000	1023.000000	1023.000000	2046.000000
14.420000	-0.040247	-23.785744	-4.577431	-2.321521	-9.541609	-7.345184	0.000000	-10.000000	-0.208333	15.866667	0.000000	1023.000000	1023.000000	2046.000000
14.440000	-0.039884	-23.571198	-4.594332	-2.384211	-9.355562	-7.237092	0.000000	-10.000000	-0.241667	17.600000	0.000000	1023.000000	1023.000000	2046.000000
14.460000	-0.039128	-23.124640	-4.524765	-2.375709	-9.136817	-7.087349	0.000000	-10.000000	-0.275000	18.916668	0.000000	1023.000000	1023.000000	2046.000000
14.480000	-0.038443	-22.719994	-4.413882	-2.450370	-8.883586	-6.972156	0.000000	-10.000000	-0.291667	20.100000	0.000000	1023.000000	1023.000000	2046.000000
14.500000	-0.037776	-22.325663	-4.388619	-2.462886	-8.624283	-6.849874	0.000000	-10.000000	-0.316667	20.916668	0.000000	1023.000000	1023.000000	2046.000000
14.520000	-0.037104	-21.928587	-4.355067	-2.444165	-8.415319	-6.714036	0.000000	-10.000000	-0.350000	21.716667	0.000000	1023.000000	1023.000000	2046.000000
14.540000	-0.036226	-21.409540	-4.279453	-2.424569	-8.147775	-6.557744	0.000000	-10.000000	-0.366667	22.550001	0.000000	1023.000000	1023.000000	2046.000000
14.560000	-0.035347	-20.890047	-4.130669	-2.440930	-7.933657	-6.384791	0.000000	-10.000000	-0.383333	23.200001	0.000000	1023.000000	1023.000000	2046.000000
14.580000	-0.034598	-20.447598	-4.138558	-2.351137	-7.647071	-6.310831	0.000000	-10.000000	-0.383333	23.950001	0.000000	1023.000000	1023.000000	2046.000000
14.600000	-0.033688	-19.909786	-3.982312	-2.276060	-7.523626	-6.127789	0.000000	-10.000000	-0.408333	24.150000	0.000000	1023.000000	1023.000000	2046.000000
14.620000	-0.032724	-19.340132	-3.915440	-2.293067	-7.170886	-5.960740	0.000000	-10.000000	-0.425000	24.883333	0.000000	1023.000000	1023.000000	2046.000000
14.640000	-0.031925	-18.867613	-3.831183	-2.263112	-6.950220	-5.823099	0.000000	-10.000000	-0.458333	25.266666	0.000000	1023.000000	1023.000000	2046.000000
14.660000	-0.030993	-18.316914	-3.728077	-2.233586	-6.721720	-5.633530	0.000000	-10.000000	-0.458333	25.816668	0.000000	1023.000000	1023.000000	2046.000000
14.680000	-0.029978	-17.716812	-3.657061	-2.187739	-6.391399	-5.480613	0.000000	-10.000000	-0.466667	26.116667	0.000000	1023.000000	1023.000000	2046.000000
14.700000	-0.029085	-17.189501	-3.551199	-2.181387	-6.173315	-5.283599	0.000000	-10.000000	-0.450000	26.400000	0.000000	1023.000000	1023.000000	2046.000000
14.720000	-0.028245	-16.692682	-3.445228	-2.132504	-6.013052	-5.101900	0.000000	-10.000000	-0.466667	26.866667	0.000000	1023.000000	1023.000000	2046.000000
14.740000	-0.027242	-16.100027	-3.317484	-2.135686	-5.744710	-4.902147	0.000000	-10.000000	-0.466667	27.033335	0.000000	1023.000000	1023.000000	2046.000000
14.760000	-0.026487	-15.653986	-3.237568	-2.122122	-5.501748	-4.792549	0.000000	-10.000000	-0.466667	26.900002	0.000000	1023.000000	1023.000000	2046.000000
14.780000	-0.025641	-15.153682	-3.161234	-2.072677	-5.291922	-4.627848	0.000000	-10.000000	-0.458333	26.766666	0.000000	1023.000000	1023.000000	2046.000000
14.800000	-0.024602	-14.539673	-3.061929	-2.055403	-5.010406	-4.411935	0.000000	-10.000000	-0.466667	26.466667	0.000000	1023.000000	1023.000000	2046.000000
14.820000	-0.023957	-14.158694	-3.002414	-2.029553	-4.769168	-4.357559	0.000000	-10.000000	-0.491667	26.733334	0.000000	1023.000000	1023.000000	2046.000000
14.840000	-0.023241	-13.735223	-2.848266	-1.931369	-4.718141	-4.237448	0.000000	-10.000000	-0.500000	26.916668	0.000000	1023.000000	1023.000000	2046.000000
14.860000	-0.022376	-13.224223	-2.728820	-1.928719	-4.503431	-4.063253	0.000000	-10.000000	-0.500000	27.183334	0.000000	1023.000000	1023.000000	2046.000000
14.880000	-0.021955	-12.975350	-2.702605	-1.936525	-4.341545	-3.994676	0.000000	-10.000000	-0.508333	27.400000	0.000000	1023.000000	1023.000000	2046.000000
14.900000	-0.021234	-12.549466	-2.543897	-1.947984	-4.253319	-3.804266	0.000000	-10.000000	-0.516667	27.250000	0.000000	1023.000000	1023.000000	2046.000000
14.920000	-0.020422	-12.069451	-2.447091	-1.906615	-4.068008	-3.647737	0.000000	-10.000000	-0.508333	27.549999	0.000000	1023.000000	1023.000000	2046.000000
14.940000	-0.019546	-11.551435	-2.309775	-1.897635	-3.844565	-3.499460	0.000000	-10.000000	-0.475000	27.283333	0.000000	1023.000000	1023.000000	2046.000000
14.960000	-0.018778	-11.098094	-2.298894	-1.881025	-3.634986	-3.283188	0.000000	-10.000000	-0.475000	27.000000	0.000000	1023.000000	1023.000000	2046.000000
14.980000	-0.018601	-10.993294	-2.352087	-1.902533	-3.516324	-3.222350	0.000000	-10.000000	-0.466667	26.516666	0.000000	1023.000000	1023.000000	2046.000000
15.000000	-0.019859	-11.736548	-2.518392	-2.054633	-3.729926	-3.433597	0.000000	-10.000000	-0.450000	26.216667	0.000000	1023.000000	1023.000000	2046.000000
15.020000	-0.021330	-12.605758	-2.651555	-2.190010	-4.157724	-3.606469	0.000000	-10.000000	-0.441667	26.050001	0.000000	1023.000000	1023.000000	2046.000000
15.040000	-0.021861	-12.920029	-2.709425	-2.279103	-4.393275	-3.538226	0.000000	-10.000000	-0.441667	25.783333	0.000000	1023.000000	1023.000000	2046.000000
15.060000	-0.021872	-12.926474	-2.858845	-2.250951	-4.316143	-3.500535	0.000000	-10.000000	-0.441667	25.616667	0.000000	1023.000000	1023.000000	2046.000000
15.080000	-0.021585	-12.756814	-2.934334	-2.194663	-4.251253	-3.376565	0.000000	-10.000000	-0.425000	25.400000	0.000000	1023.000000	1023.000000	2046.000000
15.100000	-0.021033	-12.430474	-2.886088	-2.213333	-4.196711	-3.134343	0.000000	-10.000000	-0.425000	25.250000	0.000000	1023.000000	1023.000000	2046.000000
15.120000	-0.020482	-12.104769	-2.848072	-2.174975	-4.089221	-2.992502	0.000000	-10.000000	-0.458333	25.566668	0.000000	1023.000000	1023.000000	2046.000000
15.140000	-0.019967	-11.800400	-2.899897	-2.062933	-3.947199	-2.890371	0.000000	-10.000000	-0.483333	25.983334	0.000000	1023.000000	1023.000000	2046.000000
15.160000	-0.019351	-11.436604	-2.814767	-2.062695	-3.863759	-2.695384	0.000000	-10.000000	-0.508333	26.750000	0.000000	1023.000000	1023.000000	2046.000000
15.180000	-0.018623	-11.006243	-2.710066	-1.962329	-3.765997	-2.567851	0.000000	-10.000000	-0.508333	26.983334	0.000000	1023.000000	1023.000000	2046.000000
15.200000	-0.017771	-10.502374	-2.702057	-1.854167	-3.528162	-2.417987	0.000000	-10.000000	-0.500000	27.516666	0.000000	1023.000000	1023.000000	2046.000000
15.220000	-0.016897	-9.985872	-2.558964	-1.761837	-3.429645	-2.235426	0.000000	-10.000000	-0.491667	27.483334	0.000000	1023.000000	1023.000000	2046.000000
15.240000	-0.015891	-9.391832	-2.401812	-1.712592	-3.256368	-2.021061	0.000000	-10.000000	-0.491667	27.816668	0.000000	1023.000000	1023.000000	2046.000000
15.260000	-0.014878	-8.792654	-2.383743	-1.639672	-2.935277	-1.833962	0.000000	-10.000000	-0.491667	27.716667	0.000000	1023.000000	1023.000000	2046.000000
15.280000	-0.013891	-8.209838	-2.195701	-1.642906	-2.738034	-1.633196	0.000000	-10.000000	-0.475000	27.616667	0.000000	1023.000000	1023.000000	2046.000000
15.300000	-0.012924	-7.638221	-2.019871	-1.684008	-2.479160	-1.455182	0.000000	-10.000000	-0.441667	26.950001	0.000000	1023.000000	1023.000000	2046.000000
15.320000	-0.011943	-7.058488	-1.971556	-1.688918	-2.094772	-1.303242	0.000000	-10.000000	-0.433333	26.250000	0.000000	1023.000000	1023.000000	2046.000000
15.340000	-0.011046	-6.527941	-1.728484	-1.740154	-1.941609	-1.117694	0.000000	-10.000000	-0.425000	25.616667	0.000000	1023.000000	1023.000000	2046.000000
15.360000	-0.010279	-6.074927	-1.560416	-1.777994	-1.750915	-0.985602	0.000000	-10.000000	-0.425000	25.100000	0.000000	1023.000000	1023.000000	2046.000000
15.380000	-0.009400	-5.555322	-1.515117	-1.773800	-1.407666	-0.858739	0.000000	-10.000000	-0.400000	24.666666	0.000000	1023.000000	1023.000000	2046.000000
15.400000	-0.009029	-5.335985	-1.291589	-1.876332	-1.408059	-0.760005	0.000000	-10.000000	-0.383333	24.166666	0.000000	1023.000000	1023.000000	2046.000000
15.420000	-0.008302	-4.906221	-1.211645	-1.829220	-1.195800	-0.669556	0.000000	-10.000000	-0.383333	24.050001	0.000000	1023.000000	1023.000000	2046.000000
15.440000	-0.007704	-4.553252	-1.088196	-1.766454	-1.053599	-0.645003	0.000000	-10.000000	-0.391667	24.283335	0.000000	1023.000000	1023.000000	2046.000000
15.460000	-0.007063	-4.174490	-0.871656	-1.756889	-1.043680	-0.502265	0.000000	-10.000000	-0.400000	24.633333	0.000000	1023.000000	1023.000000	2046.000000
15.480000	-0.006177	-3.650832	-0.817890	-1.699476	-0.752427	-0.381039	0.000000	-10.000000	-0.408333	24.850000	0.000000	1023.000000	1023.000000	2046.000000
15.500000	-0.005383	-3.181458	-0.683722	-1.774300	-0.578645	-0.144792	0.000000	-10.000000	-0.425000	25.050001	0.000000	1023.000000	1023.000000	2046.000000
15.520000	-0.004534	-2.679346	-0.462448	-1.781207	-0.483007	0.047316	0.000000	-10.000000	-0.441667	25.300001	0.000000	1023.000000	1023.000000	2046.000000
15.540000	-0.003566	-2.107686	-0.452742	-1.771792	-0.128112	0.244961	0.000000	-10.000000	-0.441667	25.500000	0.000000	1023.000000	1023.000000	2046.000000
15.560000	-0.002554	-1.509631	-0.329055	-1.745195	0.122211	0.442409	0.000000	-10.000000	-0.433333	25.433334	0.000000	1023.000000	1023.000000	2046.000000
15.580000	-0.001544	-0.912710	-0.089563	-1.781338	0.241152	0.717038	0.000000	-10.000000	-0.433333	25.466667	0.000000	1023.000000	1023.000000	2046.000000
15.600000	-0.000412	-0.243382	-0.095231	-1.635843	0.643502	0.844190	0.000000	-10.000000	-0.416667	25.200001	0.000000	1023.000000	1023.000000	2046.000000
15.620000	0.000661	0.390372	0.047782	-1.555709	0.899162	0.999138	0.000000	-10.000000	-0.400000	24.800001	0.000000	1023.000000	1023.000000	2046.000000
15.640000	0.001746	1.032015	0.332578	-1.548332	0.993533	1.254236	0.000000	-10.000000	-0.366667	24.200001	0.000000	1023.000000	1023.000000	2046.000000
15.660000	0.002866	1.693643	0.349326	-1.383057	1.370062	1.357313	0.000000	-10.000000	-0.358333	23.900002	0.000000	1023.000000	1023.000000	2046.000000
15.680000	0.003934	2.325064	0.525599	-1.337078	1.573564	1.562979	0.000000	-10.000000	-0.350000	23.766666	0.000000	1023.000000	1023.000000	2046.000000
15.700000	0.004962	2.932592	0.688187	-1.291464	1.752607	1.783262	0.000000	-10.000000	-0.350000	23.566668	0.000000	1023.000000	1023.000000	2046.000000
15.720000	0.006123	3.618428	0.742199	-1.159841	2.143318	1.892751	0.000000	-10.000000	-0.350000	23.233334	0.000000	1023.000000	1023.000000	2046.000000
15.740000	0.007138	4.218799	0.986220	-1.156709	2.262333	2.126955	0.000000	-10.000000	-0.383333	23.133333	0.000000	1023.000000	1023.000000	2046.000000
15.760000	0.008352	4.936193	1.108509	-1.049936	2.557315	2.320304	0.000000	-10.000000	-0.366667	22.983334	0.000000	1023.000000	1023.000000	2046.000000
15.780000	0.009282	5.485949	1.189053	-0.944942	2.845928	2.395911	0.000000	-10.000000	-0.383333	22.750000	0.000000	1023.000000	1023.000000	2046.000000
15.800000	0.010318	6.097886	1.444076	-0.957197	2.938931	2.672076	0.000000	-10.000000	-0.325000	22.433332	0.000000	1023.000000	1023.000000	2046.000000
15.820000	0.011397	6.735346	1.500831	-0.858842	3.333418	2.759939	0.000000	-10.000000	-0.316667	22.049999	0.000000	1023.000000	1023.000000	2046.000000
15.840000	0.012445	7.354797	1.641001	-0.733837	3.602390	2.845242	0.000000	-10.000000	-0.283333	21.850000	0.000000	1023.000000	1023.000000	2046.000000
15.860000	0.013369	7.901094	1.842049	-0.674153	3.704788	3.028410	0.000000	-10.000000	-0.283333	21.300001	0.000000	1023.000000	1023.000000	2046.000000
15.880000	0.014001	8.274858	1.927542	-0.606785	3.856144	3.097957	0.000000	-10.000000	-0.275000	20.683334	0.000000	1023.000000	1023.000000	2046.000000
15.900000	0.014792	8.742096	2.041602	-0.540067	4.051696	3.188865	0.000000	-10.000000	-0.250000	19.983334	0.000000	1023.000000	1023.000000	2046.000000
15.920000	0.015054	8.896686	2.126438	-0.633708	4.094030	3.309925	0.000000	-10.000000	-0.216667	19.100000	0.000000	1023.000000	1023.000000	2046.000000
15.940000	0.015724	9.292605	2.265141	-0.620175	4.167440	3.480200	0.000000	-10.000000	-0.191667	18.200001	0.000000	1023.000000	1023.000000	2046.000000
15.960000	0.016687	9.861913	2.358995	-0.552092	4.470646	3.584363	0.000000	-10.000000	-0.158333	16.766666	0.000000	1023.000000	1023.000000	2046.000000
15.980000	0.017359	10.259244	2.465804	-0.554981	4.607753	3.740668	0.000000	-10.000000	-0.150000	15.516667	0.000000	1023.000000	1023.000000	2046.000000
16.000000	0.017218	10.175934	2.408093	-0.577659	4.576095	3.769406	0.000000	-10.000000	-0.133333	14.350000	0.000000	1023.000000	1023.000000	2046.000000
16.020000	0.015889	9.390491	2.261717	-0.654655	4.333438	3.449991	0.000000	-10.000000	-0.125000	13.450000	0.000000	1023.000000	1023.000000	2046.000000
16.040001	0.013616	8.047064	2.156816	-0.903820	3.658273	3.135794	0.000000	-10.000000	-0.091667	12.583333	0.000000	1023.000000	1023.000000	2046.000000
16.059999	0.012059	7.126815	1.948038	-1.048800	3.275091	2.952486	0.000000	-10.000000	-0.066667	11.616667	0.000000	1023.000000	1023.000000	2046.000000
16.080000	0.011210	6.624842	1.770783	-1.041489	3.134920	2.760629	0.000000	-10.000000	-0.050000	10.900001	0.000000	1023.000000	1023.000000	2046.000000
16.100000	0.011025	6.515924	1.755939	-1.063722	2.994508	2.829199	0.000000	-10.000000	-0.041667	10.100000	0.000000	1023.000000	1023.000000	2046.000000
16.120001	0.011123	6.573637	1.719524	-1.062279	2.977851	2.938541	0.000000	-10.000000	-0.025000	9.600000	0.000000	1023.000000	1023.000000	2046.000000
16.139999	0.011126	6.575555	1.636945	-0.966949	3.034420	2.871139	0.000000	-10.000000	-0.008333	9.266667	0.000000	1023.000000	1023.000000	2046.000000
16.160000	0.011321	6.690601	1.693235	-0.909665	2.976358	2.930673	0.000000	-10.000000	0.000000	9.050000	0.000000	1023.000000	1023.000000	2046.000000
16.180000	0.011330	6.695963	1.660572	-0.872878	2.944814	2.963456	0.000000	-10.000000	0.000000	8.733334	0.000000	1023.000000	1023.000000	2046.000000
16.200001	0.011582	6.844758	1.634662	-0.654943	3.015580	2.849459	0.000000	-10.000000	0.000000	7.883333	0.000000	1023.000000	1023.000000	2046.000000
16.219999	0.011849	7.002663	1.732935	-0.645607	2.947245	2.968090	0.000000	-10.000000	0.000000	6.566667	0.000000	1023.000000	1023.000000	2046.000000
16.240000	0.012038	7.114180	1.752542	-0.587814	2.951276	2.998176	0.000000	-10.000000	0.008333	4.700000	0.000000	1023.000000	1023.000000	2046.000000
16.260000	0.012210	7.215981	1.730796	-0.376131	3.033970	2.827346	0.000000	-10.000000	0.016667	2.100000	0.000000	1023.000000	1023.000000	2046.000000
16.280001	0.012399	7.327724	1.848194	-0.415611	2.940795	2.954346	0.000000	-10.000000	0.033333	-0.350000	0.000000	1023.000000	1023.000000	2046.000000
16.299999	0.012632	7.465301	1.841191	-0.337275	3.018777	2.942608	0.000000	-10.000000	0.041667	-2.633333	0.000000	1023.000000	1023.000000	2046.000000
16.320000	0.012860	7.600138	1.904662	-0.318572	3.116146	2.897902	0.000000	-10.000000	0.066667	-4.800000	0.000000	1023.000000	1023.000000	2046.000000
16.340000	0.013055	7.715342	2.046916	-0.434924	3.113460	2.989890	0.000000	-10.000000	0.083333	-7.433333	0.000000	1023.000000	1023.000000	2046.000000
16.360001	0.012941	7.648152	1.954883	-0.431275	3.213736	2.910808	0.000000	-10.000000	0.100000	-9.900001	0.000000	1023.000000	1023.000000	2046.000000
16.379999	0.012686	7.497396	1.939136	-0.418984	3.221390	2.755853	0.000000	-10.000000	0.108333	-11.733334	0.000000	1023.000000	1023.000000	2046.000000
16.400000	0.012414	7.336946	1.987760	-0.543974	3.104985	2.788174	0.000000	-10.000000	0.125000	-13.050000	0.000000	1023.000000	1023.000000	2046.000000
16.420000	0.011662	6.892515	1.855423	-0.545311	3.095933	2.486470	0.000000	-10.000000	0.158333	-14.316667	0.000000	1023.000000	1023.000000	2046.000000
16.440001	0.011186	6.610722	1.916273	-0.638701	2.937997	2.395152	0.000000	-10.000000	0.183333	-15.349999	0.000000	1023.000000	1023.000000	2046.000000
16.459999	0.010493	6.201128	1.920166	-0.740743	2.718041	2.303664	0.000000	-10.000000	0.200000	-15.983334	0.000000	1023.000000	1023.000000	2046.000000
16.480000	0.009720	5.744605	1.775959	-0.656035	2.626117	1.998564	0.000000	-10.000000	0.216667	-16.333334	0.000000	1023.000000	1023.000000	2046.000000
16.500000	0.009300	5.496412	1.788690	-0.673184	2.463289	1.917616	0.000000	-10.000000	0.233333	-16.633333	0.000000	1023.000000	1023.000000	2046.000000
16.520000	0.008829	5.217885	1.835573	-0.796149	2.256036	1.922425	0.000000	-10.000000	0.250000	-17.050001	0.000000	1023.000000	1023.000000	2046.000000
16.540001	0.008264	4.884039	1.697734	-0.736756	2.224385	1.698675	0.000000	-10.000000	0.250000	-17.750000	0.000000	1023.000000	1023.000000	2046.000000
16.559999	0.007748	4.578813	1.616660	-0.745957	2.144326	1.563784	0.000000	-10.000000	0.266667	-18.500000	0.000000	1023.000000	1023.000000	2046.000000
16.580000	0.007333	4.333829	1.671082	-0.882141	1.980596	1.564292	0.000000	-10.000000	0.300000	-19.366667	0.000000	1023.000000	1023.000000	2046.000000
16.600000	0.006837	4.040548	1.560050	-0.876750	1.934848	1.422400	0.000000	-10.000000	0.341667	-20.216667	0.000000	1023.000000	1023.000000	2046.000000
16.620001	0.006350	3.752982	1.455754	-0.829888	1.868533	1.258583	0.000000	-10.000000	0.375000	-21.016666	0.000000	1023.000000	1023.000000	2046.000000
16.639999	0.006155	3.637845	1.584540	-0.896467	1.654602	1.295170	0.000000	-10.000000	0.391667	-21.750000	0.000000	1023.000000	1023.000000	2046.000000
16.660000	0.005655	3.342297	1.408445	-0.781322	1.669562	1.045612	0.000000	-10.000000	0.400000	-22.250000	0.000000	1023.000000	1023.000000	2046.000000
16.680000	0.005276	3.117867	1.379726	-0.792927	1.539743	0.991325	0.000000	-10.000000	0.400000	-22.483334	0.000000	1023.000000	1023.000000	2046.000000
16.700001	0.005016	2.964358	1.388405	-0.791734	1.398213	0.969474	0.000000	-10.000000	0.400000	-22.700001	0.000000	1023.000000	1023.000000	2046.000000
16.719999	0.004430	2.617878	1.209887	-0.725646	1.356202	0.777436	0.000000	-10.000000	0.408333	-23.000000	0.000000	1023.000000	1023.000000	2046.000000
16.740000	0.004196	2.480064	1.289780	-0.709197	1.199314	0.700167	0.000000	-10.000000	0.408333	-23.483334	0.000000	1023.000000	1023.000000	2046.000000
16.760000	0.003660	2.162956	1.183627	-0.697230	1.107162	0.569397	0.000000	-10.000000	0.425000	-23.916668	0.000000	1023.000000	1023.000000	2046.000000
16.780001	0.003299	1.949491	1.116646	-0.624317	1.052253	0.404909	0.000000	-10.000000	0.433333	-24.200001	0.000000	1023.000000	1023.000000	2046.000000
16.799999	0.003017	1.782799	1.179482	-0.684981	0.894051	0.394247	0.000000	-10.000000	0.466667	-24.466667	0.000000	1023.000000	1023.000000	2046.000000
16.820000	0.002465	1.456967	1.045071	-0.596211	0.870609	0.137498	0.000000	-10.000000	0.483333	-24.549999	0.000000	1023.000000	1023.000000	2046.000000
16.840000	0.002165	1.279709	1.053009	-0.634519	0.777893	0.083326	0.000000	-10.000000	0.500000	-24.666666	0.000000	1023.000000	1023.000000	2046.000000
16.860001	0.001876	1.108865	1.067485	-0.604046	0.749096	-0.103671	0.000000	-10.000000	0.500000	-24.883333	0.000000	1023.000000	1023.000000	2046.000000
16.879999	0.001507	0.890482	0.940398	-0.541986	0.805108	-0.313038	0.000000	-10.000000	0.500000	-25.083334	0.000000	1023.000000	1023.000000	2046.000000
16.900000	0.001521	0.898963	1.093644	-0.485583	0.670325	-0.379424	0.000000	-10.000000	0.491667	-25.266668	0.000000	1023.000000	1023.000000	2046.000000
16.920000	0.001130	0.667936	1.000287	-0.382700	0.681824	-0.631475	0.000000	-10.000000	0.491667	-25.050001	0.000000	1023.000000	1023.000000	2046.000000
16.940001	0.000534	0.315814	0.951064	-0.423748	0.514749	-0.726250	0.000000	-10.000000	0.491667	-25.066668	0.000000	1023.000000	1023.000000	2046.000000
16.959999	0.000113	0.066910	0.938792	-0.369574	0.390195	-0.892504	0.000000	-10.000000	0.508333	-25.183332	0.000000	1023.000000	1023.000000	2046.000000
16.980000	-0.000683	-0.403370	0.822236	-0.362531	0.281556	-1.144632	0.000000	-10.000000	0.516667	-25.616667	0.000000	1023.000000	1023.000000	2046.000000
17.000000	-0.001477	-0.873145	0.671529	-0.401647	0.160979	-1.304005	0.000000	-10.000000	0.525000	-25.916666	0.000000	1023.000000	1023.000000	2046.000000
17.020000	-0.001926	-1.138514	0.698323	-0.442048	0.004278	-1.399067	0.000000	-10.000000	0.533333	-26.150000	0.000000	1023.000000	1023.000000	2046.000000
17.040001	-0.002809	-1.660319	0.515103	-0.497657	-0.116786	-1.560979	0.000000	-10.000000	0.541667	-26.400000	0.000000	1023.000000	1023.000000	2046.000000
17.059999	-0.004351	-2.571268	0.327857	-0.660631	-0.448518	-1.789977	0.000000	-10.000000	0.550000	-26.550001	0.000000	1023.000000	1023.000000	2046.000000
17.080000	-0.006967	-4.117240	0.094399	-0.837171	-1.103756	-2.270712	0.000000	-10.000000	0.550000	-26.783335	0.000000	1023.000000	1023.000000	2046.000000
17.100000	-0.009735	-5.753318	-0.262786	-1.073004	-1.752428	-2.665100	0.000000	-10.000000	0.541667	-26.633333	0.000000	1023.000000	1023.000000	2046.000000
17.120001	-0.011831	-6.992078	-0.557437	-1.157836	-2.343305	-2.933499	0.000000	-10.000000	0.541667	-26.383333	0.000000	1023.000000	1023.000000	2046.000000
17.139999	-0.012884	-7.614634	-0.683055	-1.181877	-2.695036	-3.054666	0.000000	-10.000000	0.541667	-26.183334	0.000000	1023.000000	1023.000000	2046.000000
17.160000	-0.013761	-8.132500	-0.821835	-1.172533	-2.934185	-3.203946	0.000000	-10.000000	0.541667	-26.283335	0.000000	1023.000000	1023.000000	2046.000000
17.180000	-0.014700	-8.687484	-1.102489	-1.157459	-3.126534	-3.301002	0.000000	-10.000000	0.533333	-26.450001	0.000000	1023.000000	1023.000000	2046.000000
17.200001	-0.015293	-9.038033	-1.126604	-1.142947	-3.419492	-3.348990	0.000000	-10.000000	0.525000	-26.266666	0.000000	1023.000000	1023.000000	2046.000000
17.219999	-0.015967	-9.436644	-1.296723	-1.068278	-3.594893	-3.476750	0.000000	-10.000000	0.516667	-25.966667	0.000000	1023.000000	1023.000000	2046.000000
17.240000	-0.016714	-9.878131	-1.498640	-1.039105	-3.796387	-3.543999	0.000000	-10.000000	0.508333	-25.883333	0.000000	1023.000000	1023.000000	2046.000000
17.260000	-0.017190	-10.159413	-1.554690	-0.974436	-4.022690	-3.607598	0.000000	-10.000000	0.500000	-25.516666	0.000000	1023.000000	1023.000000	2046.000000
17.280001	-0.017470	-10.324556	-1.641463	-0.867064	-4.108209	-3.707822	0.000000	-10.000000	0.483333	-25.016666	0.000000	1023.000000	1023.000000	2046.000000
17.299999	-0.018076	-10.682941	-1.786688	-0.842367	-4.244947	-3.808939	0.000000	-10.000000	0.466667	-24.366667	0.000000	1023.000000	1023.000000	2046.000000
17.320000	-0.018378	-10.861166	-1.782794	-0.815113	-4.408153	-3.855106	0.000000	-10.000000	0.450000	-24.150000	0.000000	1023.000000	1023.000000	2046.000000
17.340000	-0.018666	-11.031615	-1.769518	-0.829278	-4.527504	-3.905315	0.000000	-10.000000	0.458333	-24.266666	0.000000	1023.000000	1023.000000	2046.000000
17.360001	-0.018929	-11.187300	-1.874920	-0.895666	-4.489286	-3.927427	0.000000	-10.000000	0.475000	-24.700001	0.000000	1023.000000	1023.000000	2046.000000
17.379999	-0.019400	-11.465212	-1.867111	-1.026652	-4.617850	-3.953599	0.000000	-10.000000	0.491667	-25.316668	0.000000	1023.000000	1023.000000	2046.000000
17.400000	-0.019776	-11.687861	-1.840883	-1.145166	-4.733565	-3.968248	0.000000	-10.000000	0.491667	-25.633333	0.000000	1023.000000	1023.000000	2046.000000
17.420000	-0.020336	-12.018505	-2.059618	-1.130139	-4.740962	-4.087786	0.000000	-10.000000	0.491667	-25.600000	0.000000	1023.000000	1023.000000	2046.000000
17.440001	-0.021226	-12.544574	-2.248149	-1.148440	-4.895317	-4.252668	0.000000	-10.000000	0.491667	-25.500000	0.000000	1023.000000	1023.000000	2046.000000
17.459999	-0.021806	-12.887556	-2.157312	-1.277877	-5.147789	-4.304579	0.000000	-10.000000	0.500000	-25.550001	0.000000	1023.000000	1023.000000	2046.000000
17.480000	-0.022857	-13.508603	-2.292991	-1.389727	-5.274121	-4.551764	0.000000	-10.000000	0.500000	-25.683334	0.000000	1023.000000	1023.000000	2046.000000
17.500000	-0.024040	-14.207934	-2.409288	-1.444669	-5.542111	-4.811866	0.000000	-10.000000	0.500000	-25.450001	0.000000	1023.000000	1023.000000	2046.000000
17.520000	-0.024669	-14.579400	-2.301429	-1.533092	-5.866358	-4.878521	0.000000	-10.000000	0.491667	-25.116667	0.000000	1023.000000	1023.000000	2046.000000
17.540001	-0.025507	-15.074450	-2.408131	-1.555339	-6.054123	-5.056856	0.000000	-10.000000	0.483333	-24.733334	0.000000	1023.000000	1023.000000	2046.000000
17.559999	-0.026311	-15.549716	-2.523048	-1.555223	-6.279655	-5.191791	0.000000	-10.000000	0.483333	-24.616667	0.000000	1023.000000	1023.000000	2046.000000
17.580000	-0.026771	-15.821417	-2.473562	-1.629877	-6.511783	-5.206195	0.000000	-10.000000	0.491667	-24.566668	0.000000	1023.000000	1023.000000	2046.000000
17.600000	-0.027354	-16.166185	-2.588454	-1.629767	-6.574195	-5.373770	0.000000	-10.000000	0.500000	-24.516666	0.000000	1023.000000	1023.000000	2046.000000
17.620001	-0.028009	-16.553408	-2.675674	-1.685749	-6.761272	-5.430712	0.000000	-10.000000	0.491667	-24.383333	0.000000	1023.000000	1023.000000	2046.000000
17.639999	-0.028382	-16.773626	-2.649901	-1.699261	-6.950866	-5.473599	0.000000	-10.000000	0.483333	-24.183334	0.000000	1023.000000	1023.000000	2046.000000
17.660000	-0.028728	-16.978525	-2.744501	-1.694724	-6.964924	-5.574376	0.000000	-10.000000	0.466667	-23.966667	0.000000	1023.000000	1023.000000	2046.000000
17.680000	-0.029203	-17.259230	-2.789452	-1.670578	-7.130930	-5.668270	0.000000	-10.000000	0.450000	-23.616667	0.000000	1023.000000	1023.000000	2046.000000
17.700001	-0.029492	-17.429617	-2.855086	-1.702926	-7.235246	-5.636359	0.000000	-10.000000	0.425000	-23.266668	0.000000	1023.000000	1023.000000	2046.000000
17.719999	-0.029632	-17.512741	-2.803813	-1.708467	-7.344789	-5.655672	0.000000	-10.000000	0.408333	-22.850000	0.000000	1023.000000	1023.000000	2046.000000
17.740000	-0.030180	-17.836180	-2.956462	-1.604749	-7.443854	-5.831115	0.000000	-10.000000	0.383333	-22.433334	0.000000	1023.000000	1023.000000	2046.000000
17.760000	-0.030479	-18.013206	-2.956224	-1.607722	-7.601154	-5.848107	0.000000	-10.000000	0.366667	-22.016668	0.000000	1023.000000	1023.000000	2046.000000
17.780001	-0.030647	-18.112490	-2.912908	-1.672983	-7.716695	-5.809905	0.000000	-10.000000	0.350000	-21.433334	0.000000	1023.000000	1023.000000	2046.000000
17.799999	-0.031184	-18.429966	-3.068511	-1.621727	-7.790761	-5.948967	0.000000	-10.000000	0.350000	-20.966667	0.000000	1023.000000	1023.000000	2046.000000
17.820000	-0.031279	-18.485909	-3.060977	-1.597467	-7.874062	-5.953403	0.000000	-10.000000	0.350000	-20.550001	0.000000	1023.000000	1023.000000	2046.000000
17.840000	-0.031508	-18.621042	-3.041926	-1.636577	-7.970006	-5.972533	0.000000	-10.000000	0.341667	-20.316668	0.000000	1023.000000	1023.000000	2046.000000
17.860001	-0.031956	-18.886181	-3.177937	-1.579898	-8.046162	-6.082183	0.000000	-10.000000	0.333333	-19.950001	0.000000	1023.000000	1023.000000	2046.000000
17.879999	-0.032087	-18.963636	-3.129123	-1.555864	-8.183360	-6.095289	0.000000	-10.000000	0.300000	-19.683334	0.000000	1023.000000	1023.000000	2046.000000
17.900000	-0.032371	-19.131474	-3.117907	-1.589390	-8.279119	-6.145057	0.000000	-10.000000	0.308333	-19.266666	0.000000	1023.000000	1023.000000	2046.000000
17.920000	-0.032560	-19.243246	-3.291881	-1.502861	-8.242209	-6.206295	0.000000	-10.000000	0.283333	-19.000000	0.000000	1023.000000	1023.000000	2046.000000
17.940001	-0.032641	-19.290539	-3.236831	-1.490941	-8.350954	-6.211813	0.000000	-10.000000	0.300000	-18.600000	0.000000	1023.000000	1023.000000	2046.000000
17.959999	-0.032750	-19.355024	-3.270453	-1.517331	-8.323286	-6.243953	0.000000	-10.000000	0.266667	-18.200001	0.000000	1023.000000	1023.000000	2046.000000
17.980000	-0.032713	-19.333500	-3.312853	-1.429215	-8.325341	-6.266090	0.000000	-10.000000	0.266667	-17.700001	0.000000	1023.000000	1023.000000	2046.000000
18.000000	-0.032676	-19.311310	-3.233782	-1.359387	-8.453760	-6.264380	0.000000	-10.000000	0.233333	-17.049999	0.000000	1023.000000	1023.000000	2046.000000
18.020000	-0.032896	-19.441357	-3.211219	-1.366359	-8.530190	-6.333589	0.000000	-10.000000	0.216667	-16.483334	0.000000	1023.000000	1023.000000	2046.000000
18.040001	-0.033291	-19.675163	-3.313798	-1.333796	-8.615774	-6.411796	0.000000	-10.000000	0.200000	-15.916667	0.000000	1023.000000	1023.000000	2046.000000
18.059999	-0.033612	-19.864527	-3.458423	-1.222860	-8.700309	-6.482934	0.000000	-10.000000	0.200000	-15.533333	0.000000	1023.000000	1023.000000	2046.000000
18.080000	-0.034037	-20.115898	-3.501633	-1.252164	-8.837061	-6.525041	0.000000	-10.000000	0.200000	-15.183333	0.000000	1023.000000	1023.000000	2046.000000
18.100000	-0.034417	-20.340433	-3.537034	-1.203486	-9.004139	-6.595774	0.000000	-10.000000	0.183333	-14.766666	0.000000	1023.000000	1023.000000	2046.000000
18.120001	-0.034501	-20.390125	-3.696631	-1.165967	-8.946605	-6.580924	0.000000	-10.000000	0.166667	-14.250000	0.000000	1023.000000	1023.000000	2046.000000
18.139999	-0.034727	-20.523888	-3.719887	-1.237458	-8.932020	-6.634523	0.000000	-10.000000	0.141667	-13.550000	0.000000	1023.000000	1023.000000	2046.000000
18.160000	-0.035918	-21.227325	-3.818482	-1.418527	-9.168383	-6.821934	0.000000	-10.000000	0.125000	-12.733334	0.000000	1023.000000	1023.000000	2046.000000
18.180000	-0.037314	-22.052721	-4.051595	-1.475578	-9.449251	-7.076297	0.000000	-10.000000	0.091667	-11.716667	0.000000	1023.000000	1023.000000	2046.000000
18.200001	-0.038841	-22.955093	-4.249159	-1.579814	-9.861504	-7.264617	0.000000	-10.000000	0.075000	-10.716667	0.000000	1023.000000	1023.000000	2046.000000
18.219999	-0.040286	-23.808981	-4.494801	-1.631866	-10.185861	-7.496454	0.000000	-10.000000	0.058333	-10.100000	0.000000	1023.000000	1023.000000	2046.000000
18.240000	-0.040773	-24.096603	-4.651092	-1.623518	-10.324064	-7.497930	0.000000	-10.000000	0.066667	-9.833334	0.000000	1023.000000	1023.000000	2046.000000
18.260000	-0.041000	-24.231216	-4.766521	-1.603098	-10.332293	-7.529305	0.000000	-10.000000	0.058333	-9.783334	0.000000	1023.000000	1023.000000	2046.000000
18.280001	-0.041353	-24.439795	-4.800005	-1.640622	-10.494662	-7.504505	0.000000	-10.000000	0.058333	-9.716667	0.000000	1023.000000	1023.000000	2046.000000
18.299999	-0.041463	-24.504473	-4.927592	-1.548247	-10.512176	-7.516458	0.000000	-10.000000	0.050000	-9.316667	0.000000	1023.000000	1023.000000	2046.000000
18.320000	-0.041539	-24.549444	-4.988338	-1.559468	-10.535969	-7.465670	0.000000	-10.000000	0.050000	-8.566667	0.000000	1023.000000	1023.000000	2046.000000
18.340000	-0.041536	-24.548069	-5.043351	-1.472614	-10.514259	-7.517845	0.000000	-10.000000	0.041667	-7.333333	0.000000	1023.000000	1023.000000	2046.000000
18.360001	-0.041430	-24.485390	-5.068920	-1.399508	-10.572637	-7.444326	0.000000	-10.000000	0.025000	-5.716667	0.000000	1023.000000	1023.000000	2046.000000
18.379999	-0.041131	-24.308283	-5.053960	-1.364999	-10.462280	-7.427044	0.000000	-10.000000	0.008333	-3.516667	0.000000	1023.000000	1023.000000	2046.000000
18.400000	-0.040858	-24.147135	-5.043860	-1.321638	-10.368023	-7.413613	0.000000	-10.000000	0.000000	-0.783333	0.000000	1023.000000	1023.000000	2046.000000
18.420000	-0.040333	-23.837038	-4.989562	-1.268878	-10.278917	-7.299682	0.000000	-10.000000	-0.008333	1.633333	0.000000	1023.000000	1023.000000	2046.000000
18.440001	-0.039879	-23.568350	-4.919385	-1.396291	-10.050297	-7.202377	0.000000	-10.000000	-0.016667	3.833333	0.000000	1023.000000	1023.000000	2046.000000
18.459999	-0.039708	-23.467468	-4.900959	-1.538075	-9.865321	-7.163113	0.000000	-10.000000	-0.033333	5.383333	0.000000	1023.000000	1023.000000	2046.000000
18.480000	-0.039178	-23.154272	-4.884710	-1.646819	-9.581826	-7.040917	0.000000	-10.000000	-0.050000	7.183333	0.000000	1023.000000	1023.000000	2046.000000
18.500000	-0.038723	-22.885471	-4.813874	-1.768031	-9.336380	-6.967187	0.000000	-10.000000	-0.075000	9.033334	0.000000	1023.000000	1023.000000	2046.000000
18.520000	-0.038269	-22.616743	-4.783471	-1.812875	-9.153624	-6.866774	0.000000	-10.000000	-0.108333	11.200001	0.000000	1023.000000	1023.000000	2046.000000
18.540001	-0.037817	-22.349630	-4.720107	-1.907040	-8.923417	-6.799065	0.000000	-10.000000	-0.133333	12.900001	0.000000	1023.000000	1023.000000	2046.000000
18.559999	-0.037690	-22.275040	-4.637560	-2.039466	-8.814447	-6.783567	0.000000	-10.000000	-0.166667	14.383333	3.333333	1023.000000	1023.000000	2046.000000
18.580000	-0.037443	-22.128708	-4.623205	-2.163873	-8.572497	-6.769132	0.000000	-10.000000	-0.216667	16.633333	15.166667	1023.000000	1023.000000	2046.000000
18.600000	-0.037373	-22.087448	-4.553239	-2.274257	-8.487856	-6.772097	0.000000	-10.000000	-0.266667	18.666668	27.000000	1023.000000	1023.000000	2046.000000
18.620001	-0.036903	-21.809399	-4.490407	-2.282782	-8.349564	-6.686647	0.000000	-10.000000	-0.300000	20.100000	35.500000	1023.000000	1023.000000	2046.000000
18.639999	-0.036485	-21.562408	-4.443945	-2.316452	-8.156283	-6.645729	0.000000	-10.000000	-0.316667	20.633333	37.833332	1023.000000	1023.000000	2046.000000
18.660000	-0.036041	-21.299965	-4.398604	-2.339146	-8.054642	-6.507572	0.000000	-10.000000	-0.341667	21.433334	42.333332	1023.000000	1023.000000	2046.000000
18.680000	-0.035313	-20.870115	-4.328870	-2.377819	-7.817117	-6.346308	0.000000	-10.000000	-0.358333	22.466667	49.500000	1023.000000	1023.000000	2046.000000
18.700001	-0.034722	-20.520969	-4.244947	-2.378596	-7.642328	-6.255099	0.000000	-10.000000	-0.375000	23.383333	56.666668	1023.000000	1023.000000	2046.000000
18.719999	-0.033877	-20.021582	-4.209683	-2.417448	-7.345771	-6.048679	0.000000	-10.000000	-0.391667	24.016666	64.333336	1023.000000	1023.000000	2046.000000
18.740000	-0.032994	-19.499447	-4.111387	-2.447309	-7.066081	-5.874671	0.000000	-10.000000	-0.425000	24.583334	72.000000	1023.000000	1023.000000	2046.000000
18.760000	-0.032177	-19.016754	-4.071764	-2.401794	-6.854864	-5.688333	0.000000	-10.000000	-0.441667	25.183332	83.000000	1023.000000	1023.000000	2046.000000
18.780001	-0.031334	-18.518665	-3.947737	-2.406670	-6.613164	-5.551093	0.000000	-10.000000	-0.450000	25.799999	91.333336	1023.000000	1023.000000	2046.000000
18.799999	-0.030412	-17.973730	-3.839185	-2.363648	-6.391419	-5.379477	0.000000	-10.000000	-0.466667	26.183334	99.833336	1023.000000	1023.000000	2046.000000
18.820000	-0.029418	-17.385874	-3.780748	-2.286475	-6.125126	-5.193524	0.000000	-10.000000	-0.483333	26.083334	105.500000	1023.000000	1023.000000	2046.000000
18.840000	-0.028542	-16.868238	-3.696084	-2.258870	-5.865091	-5.048194	0.000000	-10.000000	-0.483333	26.383333	114.166664	1023.000000	1023.000000	2046.000000
18.860001	-0.027603	-16.313627	-3.551887	-2.220269	-5.682730	-4.858741	0.000000	-10.000000	-0.483333	26.550001	123.000000	1023.000000	1023.000000	2046.000000
18.879999	-0.026510	-15.667652	-3.478800	-2.151523	-5.377266	-4.660062	0.000000	-10.000000	-0.491667	27.016666	132.000000	1023.000000	1023.000000	2046.000000
18.900000	-0.025726	-15.204305	-3.357244	-2.163715	-5.182791	-4.500556	0.000000	-10.000000	-0.508333	27.250000	140.833328	1023.000000	1023.000000	2046.000000
18.920000	-0.024622	-14.551882	-3.238753	-2.096539	-4.958690	-4.257899	0.000000	-10.000000	-0.508333	27.716667	149.833328	1023.000000	1023.000000	2046.000000
18.940001	-0.023643	-13.972964	-3.150228	-2.053605	-4.641804	-4.127327	0.000000	-10.000000	-0.491667	27.766666	159.000000	1023.000000	1023.000000	2046.000000
18.959999	-0.022642	-13.381182	-3.020216	-2.063894	-4.456063	-3.841010	0.000000	-10.000000	-0.500000	27.850000	168.333328	1023.000000	1023.000000	2046.000000
18.980000	-0.021584	-12.756001	-2.936106	-1.993562	-4.175669	-3.650663	0.000000	-10.000000	-0.508333	27.733334	177.500000	1023.000000	1023.000000	2046.000000
19.000000	-0.020662	-12.211044	-2.801420	-1.938131	-3.923113	-3.548379	0.000000	-10.000000	-0.533333	28.050001	186.666672	1023.000000	1023.000000	2046.000000
19.020000	-0.019566	-11.563689	-2.708370	-1.934885	-3.672898	-3.247537	0.000000	-10.000000	-0.533333	28.066668	196.000000	1023.000000	1023.000000	2046.000000
19.040001	-0.018503	-10.935186	-2.582349	-1.851646	-3.376725	-3.124466	0.000000	-10.000000	-0.541667	28.383333	205.500000	1023.000000	1023.000000	2046.000000
19.059999	-0.017702	-10.461822	-2.445023	-1.809208	-3.232894	-2.974696	0.000000	-10.000000	-0.550000	28.566668	215.000000	1023.000000	1023.000000	2046.000000
19.080000	-0.016892	-9.983266	-2.342911	-1.774228	-3.050302	-2.815825	0.000000	-10.000000	-0.575000	29.050001	224.500000	1023.000000	1023.000000	2046.000000
19.100000	-0.016269	-9.614843	-2.245558	-1.729379	-2.886587	-2.753320	0.000000	-10.000000	-0.591667	29.416666	234.000000	1023.000000	1023.000000	2046.000000
19.120001	-0.015728	-9.295525	-2.120834	-1.767561	-2.788515	-2.618615	0.000000	-10.000000	-0.600000	29.533333	243.666672	1023.000000	1023.000000	2046.000000
19.139999	-0.014818	-8.757522	-2.010952	-1.729349	-2.600975	-2.416246	0.000000	-10.000000	-0.600000	29.466667	253.500000	1023.000000	1023.000000	2046.000000
19.160000	-0.013968	-8.255321	-1.911008	-1.681952	-2.380290	-2.282071	0.000000	-10.000000	-0.591667	29.549999	263.500000	1023.000000	1023.000000	2046.000000
19.180000	-0.013028	-7.699471	-1.752198	-1.712239	-2.239698	-1.995335	0.000000	-10.000000	-0.566667	29.250000	273.500000	1023.000000	1023.000000	2046.000000
19.200001	-0.011953	-7.064062	-1.658987	-1.640108	-1.933630	-1.831337	0.000000	-10.000000	-0.541667	28.883333	283.333344	1023.000000	1023.000000	2046.000000
19.219999	-0.011355	-6.710650	-1.684853	-1.596179	-1.720321	-1.709297	0.000000	-10.000000	-0.525000	28.233334	293.000000	1023.000000	1023.000000	2046.000000
19.240000	-0.012076	-7.136700	-1.696304	-1.769500	-1.970119	-1.700776	0.000000	-10.000000	-0.508333	27.933334	302.500000	1023.000000	1023.000000	2046.000000
19.260000	-0.013550	-8.008247	-1.877213	-1.895337	-2.267240	-1.968457	0.000000	-10.000000	-0.483333	27.600000	311.833344	1023.000000	1023.000000	2046.000000
19.280001	-0.014619	-8.639536	-1.969656	-1.993973	-2.632712	-2.043195	0.000000	-10.000000	-0.466667	27.483334	321.166656	1023.000000	1023.000000	2046.000000
19.299999	-0.014712	-8.694961	-2.062405	-2.013862	-2.671252	-1.947443	0.000000	-10.000000	-0.458333	27.433334	330.333344	1023.000000	1023.000000	2046.000000
19.320000	-0.014431	-8.528591	-2.172322	-1.924472	-2.577502	-1.854295	0.000000	-10.000000	-0.450000	27.116667	339.500000	1023.000000	1023.000000	2046.000000
19.340000	-0.013885	-8.205806	-2.139152	-1.951611	-2.527427	-1.587616	0.000000	-10.000000	-0.441667	26.700001	348.500000	1023.000000	1023.000000	2046.000000
19.360001	-0.013382	-7.908505	-2.113604	-1.914766	-2.455455	-1.424680	0.000000	-10.000000	-0.441667	26.650000	357.500000	1023.000000	1023.000000	2046.000000
19.379999	-0.012771	-7.547580	-2.116856	-1.827952	-2.295611	-1.307160	0.000000	-10.000000	-0.450000	26.816668	366.500000	1023.000000	1023.000000	2046.000000
19.400000	-0.012093	-7.146686	-1.996200	-1.801693	-2.239636	-1.109157	0.000000	-10.000000	-0.466667	27.266666	375.500000	1023.000000	1023.000000	2046.000000
19.420000	-0.011387	-6.729489	-1.963844	-1.659494	-2.079294	-1.026857	0.000000	-10.000000	-0.475000	27.333334	384.500000	1023.000000	1023.000000	2046.000000
19.440001	-0.010529	-6.222926	-1.877586	-1.483737	-1.947188	-0.914415	0.000000	-10.000000	-0.475000	27.600000	393.500000	1023.000000	1023.000000	2046.000000
19.459999	-0.009624	-5.687848	-1.694377	-1.429919	-1.878471	-0.685081	0.000000	-10.000000	-0.458333	27.350000	402.666656	1023.000000	1023.000000	2046.000000
19.480000	-0.008749	-5.170409	-1.658819	-1.329113	-1.605578	-0.576898	0.000000	-10.000000	-0.450000	26.983334	411.833344	1023.000000	1023.000000	2046.000000
19.500000	-0.007732	-4.569363	-1.517128	-1.214712	-1.428977	-0.408545	0.000000	-10.000000	-0.441667	26.633333	421.000000	1023.000000	1023.000000	2046.000000
19.520000	-0.006749	-3.988726	-1.301120	-1.176513	-1.252664	-0.258429	0.000000	-10.000000	-0.416667	26.216667	429.833344	1023.000000	1023.000000	2046.000000
19.540001	-0.005686	-3.360641	-1.199679	-1.172380	-0.908187	-0.080395	0.000000	-10.000000	-0.391667	25.700001	438.666656	1023.000000	1023.000000	2046.000000
19.559999	-0.004858	-2.871063	-0.952597	-1.290949	-0.767369	0.139853	0.000000	-10.000000	-0.366667	24.550001	447.333344	1023.000000	1023.000000	2046.000000
19.580000	-0.003946	-2.332005	-0.846228	-1.283331	-0.470652	0.268206	0.000000	-10.000000	-0.350000	23.583334	455.833344	1023.000000	1023.000000	2046.000000
19.600000	-0.003185	-1.882124	-0.763130	-1.204862	-0.229786	0.315654	0.000000	-10.000000	-0.333333	22.916668	461.333344	1023.000000	1023.000000	2046.000000
19.620001	-0.002329	-1.376272	-0.524952	-1.278492	-0.077928	0.505099	0.000000	-10.000000	-0.308333	22.283335	469.000000	1023.000000	1023.000000	2046.000000
19.639999	-0.001650	-0.975201	-0.433475	-1.247650	0.137042	0.568882	0.000000	-10.000000	-0.300000	21.616667	476.500000	1023.000000	1023.000000	2046.000000
19.660000	-0.001150	-0.679869	-0.299152	-1.244264	0.260909	0.602639	0.000000	-10.000000	-0.291667	20.916668	486.333344	1023.000000	1023.000000	2046.000000
19.680000	-0.000622	-0.367525	-0.109672	-1.279480	0.313890	0.707738	0.000000	-10.000000	-0.316667	21.066668	493.500000	1023.000000	1023.000000	2046.000000
19.700001	-0.000068	-0.040084	-0.102426	-1.147966	0.512895	0.697413	0.000000	-10.000000	-0.333333	21.400002	500.500000	1023.000000	1023.000000	2046.000000
19.719999	0.000693	0.409674	0.099675	-1.210045	0.602551	0.917493	0.000000	-10.000000	-0.350000	21.650002	507.500000	1023.000000	1023.000000	2046.000000
19.740000	0.001329	0.785166	0.192973	-1.186897	0.775911	1.003178	0.000000	-10.000000	-0.350000	21.766668	514.666687	1023.000000	1023.000000	2046.000000
19.760000	0.002139	1.263855	0.330889	-1.161740	0.988726	1.105979	0.000000	-10.000000	-0.333333	21.616667	521.833313	1023.000000	1023.000000	2046.000000
19.780001	0.002751	1.625896	0.508761	-1.265344	1.081898	1.300582	0.000000	-10.000000	-0.333333	21.466667	529.166687	1023.000000	1023.000000	2046.000000
19.799999	0.003782	2.235332	0.493352	-1.159443	1.514176	1.387247	0.000000	-10.000000	-0.316667	21.016666	536.333313	1023.000000	1023.000000	2046.000000
19.820000	0.004527	2.675211	0.715606	-1.182443	1.573177	1.568871	0.000000	-10.000000	-0.325000	21.016666	543.500000	1023.000000	1023.000000	2046.000000
19.840000	0.005523	3.264211	0.842799	-1.196412	1.803607	1.814216	0.000000	-10.000000	-0.308333	21.050001	550.500000	1023.000000	1023.000000	2046.000000
19.860001	0.006639	3.923581	0.887108	-1.080493	2.174005	1.942961	0.000000	-10.000000	-0.300000	20.950001	557.500000	1023.000000	1023.000000	2046.000000
19.879999	0.007428	4.390028	1.074942	-1.000417	2.276920	2.038583	0.000000	-10.000000	-0.291667	20.733334	564.500000	1023.000000	1023.000000	2046.000000
19.900000	0.008566	5.062712	1.222218	-0.898641	2.488495	2.250640	0.000000	-10.000000	-0.283333	20.483334	571.500000	1023.000000	1023.000000	2046.000000
19.920000	0.009606	5.677029	1.328949	-0.800821	2.793274	2.355627	0.000000	-10.000000	-0.275000	20.500000	578.333313	1023.000000	1023.000000	2046.000000
19.940001	0.010479	6.192823	1.566583	-0.767449	2.854275	2.539415	0.000000	-10.000000	-0.250000	20.033335	585.166687	1023.000000	1023.000000	2046.000000
19.959999	0.011607	6.859468	1.619909	-0.664358	3.192156	2.711761	0.000000	-10.000000	-0.233333	19.483334	591.833313	1023.000000	1023.000000	2046.000000
19.980000	0.012349	7.298527	1.763831	-0.577336	3.352198	2.759833	0.000000	-10.000000	-0.225000	18.750000	598.333313	1023.000000	1023.000000	2046.000000
20.000000	0.013347	7.888108	1.933816	-0.594814	3.498146	3.050961	0.000000	-10.000000	-0.200000	18.283333	604.833313	1023.000000	1023.000000	2046.000000
20.020000	0.014260	8.427715	1.980749	-0.464351	3.804617	3.106700	0.000000	-10.000000	-0.175000	17.666666	611.166687	1023.000000	1023.000000	2046.000000
20.040001	0.015106	8.927824	2.164281	-0.400460	3.934706	3.229298	0.000000	-10.000000	-0.150000	16.916666	617.333313	1023.000000	1023.000000	2046.000000
20.059999	0.015875	9.381996	2.307876	-0.404445	4.083854	3.394711	0.000000	-10.000000	-0.133333	16.049999	623.000000	1023.000000	1023.000000	2046.000000
20.080000	0.016968	10.028121	2.367813	-0.259248	4.484948	3.434608	0.000000	-10.000000	-0.133333	15.183333	628.333313	1023.000000	1023.000000	2046.000000
20.100000	0.017608	10.406080	2.606430	-0.240653	4.503079	3.537223	0.000000	-10.000000	-0.133333	14.550000	633.500000	1023.000000	1023.000000	2046.000000
20.120001	0.018235	10.776890	2.630478	-0.164804	4.700552	3.610664	0.000000	-10.000000	-0.141667	14.000000	638.500000	1023.000000	1023.000000	2046.000000
20.139999	0.018757	11.085155	2.741718	-0.108841	4.831586	3.620692	0.000000	-10.000000	-0.116667	13.250000	643.333313	1023.000000	1023.000000	2046.000000
20.160000	0.019000	11.229085	2.861640	-0.155945	4.771968	3.751422	0.000000	-10.000000	-0.075000	11.983334	647.833313	1023.000000	1023.000000	2046.000000
20.180000	0.019415	11.474173	2.827749	-0.090040	4.990610	3.745854	0.000000	-10.000000	-0.033333	9.866667	652.000000	1023.000000	1023.000000	2046.000000
20.200001	0.019500	11.524422	3.022012	-0.148954	4.828815	3.822548	0.000000	-10.000000	0.000000	7.033333	655.666687	1023.000000	1023.000000	2046.000000
20.219999	0.019891	11.755576	2.932887	-0.148801	5.011435	3.960056	0.000000	-10.000000	0.025000	2.966667	658.666687	1023.000000	1023.000000	2046.000000
20.240000	0.019623	11.596921	2.910328	-0.114324	4.935351	3.865566	0.000000	-10.000000	0.041667	-0.650000	660.333313	1023.000000	1023.000000	2046.000000
20.260000	0.017903	10.580815	2.716839	-0.229589	4.463477	3.630088	0.000000	-10.000000	0.066667	-4.000000	661.000000	1023.000000	1023.000000	2046.000000
20.280001	0.014968	8.845852	2.330684	-0.444499	3.864370	3.095296	0.000000	-10.000000	0.083333	-6.916667	661.000000	1023.000000	1023.000000	2046.000000
20.299999	0.012461	7.364260	2.184618	-0.660544	3.121654	2.718532	0.000000	-10.000000	0.108333	-9.850000	661.000000	1023.000000	1023.000000	2046.000000
20.320000	0.010686	6.315201	1.847079	-0.771970	2.762357	2.477735	0.000000	-10.000000	0.116667	-12.166667	661.000000	1023.000000	1023.000000	2046.000000
20.340000	0.009625	5.688624	1.694513	-0.775747	2.462862	2.306996	0.000000	-10.000000	0.141667	-13.500000	661.000000	1023.000000	1023.000000	2046.000000
20.360001	0.008830	5.218423	1.580329	-0.831928	2.198117	2.271904	0.000000	-10.000000	0.166667	-14.400001	657.333313	1023.000000	1023.000000	2046.000000
20.379999	0.008272	4.888631	1.400308	-0.724310	2.123310	2.089323	0.000000	-10.000000	0.191667	-14.933333	648.666687	1023.000000	1023.000000	2046.000000
20.400000	0.007622	4.504597	1.420946	-0.757190	1.765222	2.075618	0.000000	-10.000000	0.191667	-15.050000	638.333313	1023.000000	1023.000000	2046.000000
20.420000	0.007190	4.249206	1.211738	-0.669372	1.777557	1.929282	0.000000	-10.000000	0.191667	-15.216667	630.000000	1023.000000	1023.000000	2046.000000
20.440001	0.006709	3.965216	1.234886	-0.636207	1.499029	1.867508	0.000000	-10.000000	0.191667	-15.566667	624.833313	1023.000000	1023.000000	2046.000000
20.459999	0.006352	3.754253	1.061032	-0.529329	1.493150	1.729399	0.000000	-10.000000	0.216667	-16.316666	619.666687	1023.000000	1023.000000	2046.000000
20.480000	0.006028	3.562771	1.142357	-0.473204	1.213467	1.680151	0.000000	-10.000000	0.233333	-17.049999	614.166687	1023.000000	1023.000000	2046.000000
20.500000	0.005614	3.317632	1.033916	-0.430015	1.150268	1.563463	0.000000	-10.000000	0.250000	-17.916666	608.500000	1023.000000	1023.000000	2046.000000
20.520000	0.005239	3.096084	1.022495	-0.310867	1.022973	1.361483	0.000000	-10.000000	0.266667	-18.766666	602.500000	1023.000000	1023.000000	2046.000000
20.540001	0.005125	3.029095	1.015431	-0.327647	0.931339	1.409973	0.000000	-10.000000	0.300000	-19.850000	596.166687	1023.000000	1023.000000	2046.000000
20.559999	0.004916	2.905429	0.934218	-0.291495	1.000486	1.262219	0.000000	-10.000000	0.350000	-21.150000	589.666687	1023.000000	1023.000000	2046.000000
20.580000	0.004564	2.697358	1.077631	-0.405283	0.790739	1.234272	0.000000	-10.000000	0.391667	-22.549999	582.500000	1023.000000	1023.000000	2046.000000
20.600000	0.004125	2.437643	0.935603	-0.462989	0.843079	1.121950	0.000000	-10.000000	0.416667	-23.549999	577.666687	1023.000000	1023.000000	2046.000000
20.620001	0.003645	2.153910	0.947661	-0.451686	0.693821	0.964114	0.000000	-10.000000	0.458333	-24.433334	569.666687	1023.000000	1023.000000	2046.000000
20.639999	0.003016	1.782318	0.886665	-0.529081	0.527735	0.897000	0.000000	-10.000000	0.491667	-24.933334	561.500000	1023.000000	1023.000000	2046.000000
20.660000	0.001968	1.163119	0.682249	-0.522680	0.466840	0.536710	0.000000	-10.000000	0.525000	-25.750000	550.500000	1023.000000	1023.000000	2046.000000
20.680000	0.001266	0.748449	0.801359	-0.752862	0.164871	0.535081	0.000000	-10.000000	0.525000	-26.000000	541.833313	1023.000000	1023.000000	2046.000000
20.700001	0.000129	0.076258	0.601117	-0.691458	0.066835	0.099765	0.000000	-10.000000	0.525000	-26.166668	533.166687	1023.000000	1023.000000	2046.000000
20.719999	-0.000584	-0.345149	0.711440	-0.815863	-0.296509	0.055782	0.000000	-10.000000	0.533333	-26.000000	524.500000	1023.000000	1023.000000	2046.000000
20.740000	-0.001580	-0.933669	0.550880	-0.797120	-0.448605	-0.238824	0.000000	-10.000000	0.533333	-26.166668	515.833313	1023.000000	1023.000000	2046.000000
20.760000	-0.002262	-1.336584	0.579719	-0.812980	-0.726867	-0.376457	0.000000	-10.000000	0.533333	-26.333334	507.000000	1023.000000	1023.000000	2046.000000
20.780001	-0.003066	-1.811912	0.534033	-0.940035	-0.964827	-0.441082	0.000000	-10.000000	0.533333	-26.700001	498.166656	1023.000000	1023.000000	2046.000000
20.799999	-0.003764	-2.224233	0.349576	-0.845551	-1.002279	-0.725979	0.000000	-10.000000	0.541667	-26.916668	489.333344	1023.000000	1023.000000	2046.000000
20.820000	-0.004308	-2.545779	0.346902	-1.020122	-1.188089	-0.684469	0.000000	-10.000000	0.566667	-27.400002	480.500000	1023.000000	1023.000000	2046.000000
20.840000	-0.005037	-2.977153	0.188876	-0.948401	-1.253534	-0.964093	0.000000	-10.000000	0.566667	-27.600000	471.333344	1023.000000	1023.000000	2046.000000
20.860001	-0.005476	-3.236524	0.278820	-1.000636	-1.516343	-0.998366	0.000000	-10.000000	0.600000	-27.900000	462.000000	1023.000000	1023.000000	2046.000000
20.879999	-0.006096	-3.602628	0.066864	-0.930088	-1.505139	-1.234265	0.000000	-10.000000	0.600000	-27.833334	452.666656	1023.000000	1023.000000	2046.000000
20.900000	-0.006518	-3.852084	0.087409	-0.924451	-1.731748	-1.283295	0.000000	-10.000000	0.600000	-27.816668	443.333344	1023.000000	1023.000000	2046.000000
20.920000	-0.007008	-4.141549	-0.002551	-0.926728	-1.846622	-1.365648	0.000000	-10.000000	0.566667	-27.516666	434.166656	1023.000000	1023.000000	2046.000000
20.940001	-0.007539	-4.455525	-0.048589	-0.876391	-2.010875	-1.519670	0.000000	-10.000000	0.550000	-27.183334	425.000000	1023.000000	1023.000000	2046.000000
20.959999	-0.007890	-4.662798	-0.031332	-0.913376	-2.185498	-1.532592	0.000000	-10.000000	0.550000	-27.066668	416.000000	1023.000000	1023.000000	2046.000000
20.980000	-0.008504	-5.025713	-0.197691	-0.831129	-2.246941	-1.749951	0.000000	-10.000000	0.550000	-27.049999	406.833344	1023.000000	1023.000000	2046.000000
21.000000	-0.008753	-5.172985	-0.147964	-0.906785	-2.443813	-1.674423	0.000000	-10.000000	0.550000	-27.083334	397.666656	1023.000000	1023.000000	2046.000000
21.020000	-0.009462	-5.591880	-0.320007	-0.818585	-2.526874	-1.926414	0.000000	-10.000000	0.550000	-26.933334	388.500000	1023.000000	1023.000000	2046.000000
21.040001	-0.009698	-5.731812	-0.263603	-0.831546	-2.736449	-1.900215	0.000000	-10.000000	0.550000	-26.833334	379.666656	1023.000000	1023.000000	2046.000000
21.059999	-0.010439	-6.169323	-0.366077	-0.802672	-2.914736	-2.085838	0.000000	-10.000000	0.550000	-26.800001	370.833344	1023.000000	1023.000000	2046.000000
21.080000	-0.011043	-6.526220	-0.477055	-0.791752	-3.031299	-2.226114	0.000000	-10.000000	0.550000	-26.933334	362.000000	1023.000000	1023.000000	2046.000000
21.100000	-0.011443	-6.763098	-0.466103	-0.830583	-3.203496	-2.262916	0.000000	-10.000000	0.550000	-27.216667	352.833344	1023.000000	1023.000000	2046.000000
21.120001	-0.012079	-7.138611	-0.597358	-0.823981	-3.279443	-2.437829	0.000000	-10.000000	0.541667	-27.483334	343.666656	1023.000000	1023.000000	2046.000000
21.139999	-0.012144	-7.177058	-0.579827	-0.762742	-3.359937	-2.474552	0.000000	-10.000000	0.558333	-27.516668	334.500000	1023.000000	1023.000000	2046.000000
21.160000	-0.012615	-7.455307	-0.680885	-0.726561	-3.424562	-2.623300	0.000000	-10.000000	0.550000	-27.450001	325.500000	1023.000000	1023.000000	2046.000000
21.180000	-0.012791	-7.559762	-0.555182	-0.698036	-3.655437	-2.651108	0.000000	-10.000000	0.541667	-27.200001	316.333344	1023.000000	1023.000000	2046.000000
21.200001	-0.013302	-7.861223	-0.687401	-0.639452	-3.734382	-2.799988	0.000000	-10.000000	0.525000	-26.916668	307.166656	1023.000000	1023.000000	2046.000000
21.219999	-0.013961	-8.251169	-0.759605	-0.610335	-3.939149	-2.942080	0.000000	-10.000000	0.533333	-26.750000	298.000000	1023.000000	1023.000000	2046.000000
21.240000	-0.014710	-8.693446	-0.819123	-0.580796	-4.204171	-3.089357	0.000000	-10.000000	0.550000	-26.933334	289.166656	1023.000000	1023.000000	2046.000000
21.260000	-0.015954	-9.429044	-0.999865	-0.604770	-4.483960	-3.340448	0.000000	-10.000000	0.550000	-27.150000	280.166656	1023.000000	1023.000000	2046.000000
21.280001	-0.016240	-9.597928	-1.008608	-0.596405	-4.594335	-3.398580	0.000000	-10.000000	0.541667	-27.250000	271.166656	1023.000000	1023.000000	2046.000000
21.299999	-0.016999	-10.046169	-1.214567	-0.581904	-4.679154	-3.570544	0.000000	-10.000000	0.541667	-27.333334	262.000000	1023.000000	1023.000000	2046.000000
21.320000	-0.017838	-10.541961	-1.278991	-0.677739	-4.926954	-3.658277	0.000000	-10.000000	0.533333	-27.233334	253.000000	1023.000000	1023.000000	2046.000000
21.340000	-0.019545	-11.551096	-1.468727	-0.793890	-5.250953	-4.037525	0.000000	-10.000000	0.525000	-27.000000	244.000000	1023.000000	1023.000000	2046.000000
21.360001	-0.022017	-13.012011	-1.746336	-0.957088	-5.849967	-4.458620	0.000000	-10.000000	0.516667	-26.300001	235.000000	1023.000000	1023.000000	2046.000000
21.379999	-0.024264	-14.340034	-1.996926	-1.108366	-6.451574	-4.783167	0.000000	-10.000000	0.500000	-25.883333	226.166672	1023.000000	1023.000000	2046.000000
21.400000	-0.026038	-15.388305	-2.333881	-1.104451	-6.841803	-5.108171	0.000000	-10.000000	0.500000	-25.383333	217.500000	1023.000000	1023.000000	2046.000000
21.420000	-0.026932	-15.916690	-2.424110	-1.139241	-7.169012	-5.184326	0.000000	-10.000000	0.491667	-25.283335	209.000000	1023.000000	1023.000000	2046.000000
21.440001	-0.027647	-16.339256	-2.648518	-1.138484	-7.286429	-5.265826	0.000000	-10.000000	0.500000	-25.100000	200.500000	1023.000000	1023.000000	2046.000000
21.459999	-0.028416	-16.793856	-2.806063	-1.078245	-7.478164	-5.431385	0.000000	-10.000000	0.491667	-24.950001	192.166672	1023.000000	1023.000000	2046.000000
21.480000	-0.028761	-16.997478	-2.848181	-1.043020	-7.664097	-5.442181	0.000000	-10.000000	0.475000	-24.616667	183.833328	1023.000000	1023.000000	2046.000000
21.500000	-0.029578	-17.480787	-3.079432	-1.003712	-7.826443	-5.571199	0.000000	-10.000000	0.458333	-24.300001	175.500000	1023.000000	1023.000000	2046.000000
21.520000	-0.029756	-17.585873	-3.061959	-0.938322	-7.990756	-5.594837	0.000000	-10.000000	0.450000	-23.883333	167.166672	1023.000000	1023.000000	2046.000000
21.540001	-0.030100	-17.789219	-3.164293	-0.871206	-8.085617	-5.668103	0.000000	-10.000000	0.416667	-23.316668	159.333328	1023.000000	1023.000000	2046.000000
21.559999	-0.030546	-18.052973	-3.291580	-0.763416	-8.170895	-5.827082	0.000000	-10.000000	0.375000	-22.466667	151.666672	1023.000000	1023.000000	2046.000000
21.580000	-0.030511	-18.032249	-3.250864	-0.784127	-8.256962	-5.740296	0.000000	-10.000000	0.341667	-21.733334	144.333328	1023.000000	1023.000000	2046.000000
21.600000	-0.030830	-18.220453	-3.385145	-0.666464	-8.234866	-5.933978	0.000000	-10.000000	0.341667	-21.300001	139.333328	1023.000000	1023.000000	2046.000000
21.620001	-0.030997	-18.319262	-3.315668	-0.774416	-8.327395	-5.901782	0.000000	-10.000000	0.341667	-21.100000	132.333328	1023.000000	1023.000000	2046.000000
21.639999	-0.031139	-18.403400	-3.250992	-0.920597	-8.323462	-5.908350	0.000000	-10.000000	0.341667	-21.050001	125.333336	1023.000000	1023.000000	2046.000000
21.660000	-0.031670	-18.717255	-3.394055	-1.027339	-8.297593	-5.998267	0.000000	-10.000000	0.341667	-20.966667	116.000000	1023.000000	1023.000000	2046.000000
21.680000	-0.031879	-18.840216	-3.355916	-1.129968	-8.391374	-5.962958	0.000000	-10.000000	0.350000	-20.933334	109.000000	1023.000000	1023.000000	2046.000000
21.700001	-0.032275	-19.074286	-3.467725	-1.132906	-8.381929	-6.091726	0.000000	-10.000000	0.333333	-20.483334	102.000000	1023.000000	1023.000000	2046.000000
21.719999	-0.032942	-19.468824	-3.572859	-1.175307	-8.545576	-6.175083	0.000000	-10.000000	0.325000	-20.283335	95.166664	1023.000000	1023.000000	2046.000000
21.740000	-0.033295	-19.677629	-3.528410	-1.284006	-8.609726	-6.255487	0.000000	-10.000000	0.308333	-19.850000	88.333336	1023.000000	1023.000000	2046.000000
21.760000	-0.034244	-20.238173	-3.647592	-1.384754	-8.722797	-6.483029	0.000000	-10.000000	0.308333	-19.783333	81.666664	1023.000000	1023.000000	2046.000000
21.780001	-0.034756	-20.540678	-3.556452	-1.481131	-8.936949	-6.566146	0.000000	-10.000000	0.283333	-19.049999	75.000000	1023.000000	1023.000000	2046.000000
21.799999	-0.035320	-20.874170	-3.634903	-1.529077	-8.996941	-6.713250	0.000000	-10.000000	0.266667	-18.466667	68.666664	1023.000000	1023.000000	2046.000000
21.820000	-0.035899	-21.216192	-3.595539	-1.552849	-9.284859	-6.782945	0.000000	-10.000000	0.241667	-17.616667	62.500000	1023.000000	1023.000000	2046.000000
21.840000	-0.036126	-21.350370	-3.610293	-1.574590	-9.352546	-6.812941	0.000000	-10.000000	0.233333	-17.133333	56.666668	1023.000000	1023.000000	2046.000000
21.860001	-0.036609	-21.635836	-3.802266	-1.479326	-9.355731	-6.998512	0.000000	-10.000000	0.225000	-16.733334	51.000000	1023.000000	1023.000000	2046.000000
21.879999	-0.036654	-21.662729	-3.691733	-1.593943	-9.482710	-6.894343	0.000000	-10.000000	0.216667	-16.533335	45.333332	1023.000000	1023.000000	2046.000000
21.900000	-0.036879	-21.795544	-3.772519	-1.595691	-9.452689	-6.974645	0.000000	-10.000000	0.208333	-16.316668	39.833332	1023.000000	1023.000000	2046.000000
21.920000	-0.037038	-21.889404	-3.765119	-1.568177	-9.541934	-7.014174	0.000000	-10.000000	0.208333	-16.066668	34.333332	1023.000000	1023.000000	2046.000000
21.940001	-0.037013	-21.874765	-3.655344	-1.615562	-9.630178	-6.973680	0.000000	-10.000000	0.208333	-15.833334	29.000000	1023.000000	1023.000000	2046.000000
21.959999	-0.037299	-22.043436	-3.856500	-1.529017	-9.545671	-7.112248	0.000000	-10.000000	0.200000	-15.433333	23.666666	1023.000000	1023.000000	2046.000000
21.980000	-0.037303	-22.046291	-3.776990	-1.549652	-9.658807	-7.060843	0.000000	-10.000000	0.191667	-14.966667	18.500000	1023.000000	1023.000000	2046.000000
22.000000	-0.037369	-22.085270	-3.797804	-1.508217	-9.652150	-7.127100	0.000000	-10.000000	0.191667	-14.316667	13.666667	1023.000000	1023.000000	2046.000000
22.020000	-0.037516	-22.172110	-3.892702	-1.474687	-9.636684	-7.168036	0.000000	-10.000000	0.183333	-13.616667	8.833333	1023.000000	1023.000000	2046.000000
22.040001	-0.037576	-22.207342	-3.823638	-1.456009	-9.756310	-7.171385	0.000000	-10.000000	0.150000	-12.933333	4.500000	1023.000000	1023.000000	2046.000000
22.059999	-0.037472	-22.145693	-3.857667	-1.451466	-9.668153	-7.168407	0.000000	-10.000000	0.116667	-12.033334	0.500000	1023.000000	1023.000000	2046.000000
22.080000	-0.037513	-22.170433	-3.914313	-1.372334	-9.645129	-7.238657	0.000000	-10.000000	0.091667	-11.183333	-3.166667	1023.000000	1023.000000	2046.000000
22.100000	-0.037376	-22.089394	-3.805177	-1.446629	-9.714439	-7.123149	0.000000	-10.000000	0.075000	-10.250000	-6.833333	1023.000000	1023.000000	2046.000000
22.120001	-0.037235	-22.006165	-3.851659	-1.420834	-9.603065	-7.130606	0.000000	-10.000000	0.058333	-9.200000	-10.333333	1023.000000	1023.000000	2046.000000
22.139999	-0.037116	-21.935816	-3.883940	-1.341631	-9.533150	-7.177095	0.000000	-10.000000	0.033333	-7.833333	-13.500000	1023.000000	1023.000000	2046.000000
22.160000	-0.036622	-21.643820	-3.753475	-1.429126	-9.466692	-6.994526	0.000000	-10.000000	0.016667	-5.733333	-16.166666	1023.000000	1023.000000	2046.000000
22.180000	-0.036432	-21.531044	-3.821694	-1.336321	-9.324005	-7.049023	0.000000	-10.000000	-0.008333	-2.733333	-18.000000	1023.000000	1023.000000	2046.000000
22.200001	-0.035972	-21.259270	-3.810671	-1.344872	-9.158979	-6.944747	0.000000	-10.000000	-0.025000	0.350000	-18.833334	1023.000000	1023.000000	2046.000000
22.219999	-0.035560	-21.015724	-3.744949	-1.415177	-9.040688	-6.814911	0.000000	-10.000000	-0.050000	3.466667	-19.000000	1023.000000	1023.000000	2046.000000
22.240000	-0.035091	-20.738688	-3.759971	-1.338461	-8.831913	-6.808342	0.000000	-10.000000	-0.066667	6.366667	-19.000000	1023.000000	1023.000000	2046.000000
22.260000	-0.034210	-20.218405	-3.603224	-1.357205	-8.646603	-6.611372	0.000000	-10.000000	-0.083333	9.516666	-19.000000	1023.000000	1023.000000	2046.000000
22.280001	-0.033746	-19.943817	-3.676353	-1.314827	-8.339462	-6.613176	0.000000	-10.000000	-0.133333	12.450001	-19.000000	1023.000000	1023.000000	2046.000000
22.299999	-0.033037	-19.524681	-3.605345	-1.232408	-8.144501	-6.542428	0.000000	-10.000000	-0.191667	14.866667	-19.000000	1023.000000	1023.000000	2046.000000
22.320000	-0.032524	-19.221914	-3.489180	-1.302560	-7.983739	-6.446434	0.000000	-10.000000	-0.241667	16.650002	-12.000000	1023.000000	1023.000000	2046.000000
22.340000	-0.032054	-18.943808	-3.508181	-1.236082	-7.819336	-6.380210	0.000000	-10.000000	-0.258333	18.233334	2.500000	1023.000000	1023.000000	2046.000000
22.360001	-0.031620	-18.687674	-3.422513	-1.271441	-7.736351	-6.257368	0.000000	-10.000000	-0.283333	19.433334	19.000000	1023.000000	1023.000000	2046.000000
22.379999	-0.031504	-18.619017	-3.501074	-1.273250	-7.604216	-6.240478	0.000000	-10.000000	-0.308333	20.700001	30.666666	1023.000000	1023.000000	2046.000000
22.400000	-0.031036	-18.342117	-3.539709	-1.223461	-7.409907	-6.169041	0.000000	-10.000000	-0.350000	21.683334	37.166668	1023.000000	1023.000000	2046.000000
22.420000	-0.030470	-18.007799	-3.482024	-1.344296	-7.243366	-5.938113	0.000000	-10.000000	-0.366667	22.416666	44.333332	1023.000000	1023.000000	2046.000000
22.440001	-0.030233	-17.867929	-3.589667	-1.412526	-7.000617	-5.865119	0.000000	-10.000000	-0.383333	22.799999	49.333332	1023.000000	1023.000000	2046.000000
22.459999	-0.030249	-17.876879	-3.615869	-1.489199	-6.948099	-5.823712	0.000000	-10.000000	-0.375000	23.216667	57.000000	1023.000000	1023.000000	2046.000000
22.480000	-0.030890	-18.256195	-3.669938	-1.642244	-7.076342	-5.867672	0.000000	-10.000000	-0.375000	23.633333	64.666664	1023.000000	1023.000000	2046.000000
22.500000	-0.031916	-18.862558	-3.952948	-1.665763	-7.252106	-5.991740	0.000000	-10.000000	-0.383333	24.283333	75.000000	1023.000000	1023.000000	2046.000000
22.520000	-0.032279	-19.076607	-4.059277	-1.697631	-7.353882	-5.965816	0.000000	-10.000000	-0.391667	24.616667	80.333336	1023.000000	1023.000000	2046.000000
22.540001	-0.032330	-19.107306	-4.145249	-1.738735	-7.321494	-5.901826	0.000000	-10.000000	-0.383333	24.500000	88.333336	1023.000000	1023.000000	2046.000000
22.559999	-0.031847	-18.821415	-4.213781	-1.702103	-7.178331	-5.727200	0.000000	-10.000000	-0.366667	24.150002	93.666664	1023.000000	1023.000000	2046.000000
22.580000	-0.031319	-18.509577	-4.131610	-1.729837	-7.085144	-5.562987	0.000000	-10.000000	-0.375000	24.233334	104.333336	1023.000000	1023.000000	2046.000000
22.600000	-0.031044	-18.347202	-4.212585	-1.699233	-6.959555	-5.475828	0.000000	-10.000000	-0.400000	24.666668	109.666664	1023.000000	1023.000000	2046.000000
22.620001	-0.030264	-17.886044	-4.090472	-1.612043	-6.885800	-5.297728	0.000000	-10.000000	-0.433333	25.200001	120.666664	1023.000000	1023.000000	2046.000000
22.639999	-0.029664	-17.531507	-4.060651	-1.603088	-6.710123	-5.157645	0.000000	-10.000000	-0.441667	25.299999	126.333336	1023.000000	1023.000000	2046.000000
22.660000	-0.028958	-17.114290	-4.037796	-1.493261	-6.546920	-5.036313	0.000000	-10.000000	-0.475000	25.666666	137.666672	1023.000000	1023.000000	2046.000000
22.680000	-0.028109	-16.612288	-3.942761	-1.407865	-6.359850	-4.901812	0.000000	-10.000000	-0.500000	25.966667	146.166672	1023.000000	1023.000000	2046.000000
22.700001	-0.027416	-16.202749	-3.901063	-1.359496	-6.175604	-4.766586	0.000000	-10.000000	-0.533333	26.416668	157.666672	1023.000000	1023.000000	2046.000000
22.719999	-0.026393	-15.598269	-3.769589	-1.240302	-5.968160	-4.620219	0.000000	-10.000000	-0.541667	26.616667	166.500000	1023.000000	1023.000000	2046.000000
22.740000	-0.025547	-15.098519	-3.631021	-1.360948	-5.676010	-4.430541	0.000000	-10.000000	-0.550000	26.783335	172.500000	1023.000000	1023.000000	2046.000000
22.760000	-0.024791	-14.651771	-3.514158	-1.482822	-5.444923	-4.209868	0.000000	-10.000000	-0.508333	26.850000	178.500000	1023.000000	1023.000000	2046.000000
22.780001	-0.023964	-14.162891	-3.398232	-1.534789	-5.121752	-4.108118	0.000000	-10.000000	-0.475000	26.416668	187.333328	1023.000000	1023.000000	2046.000000
22.799999	-0.023115	-13.660761	-3.264043	-1.614795	-4.863932	-3.917991	0.000000	-10.000000	-0.433333	25.816668	198.833328	1023.000000	1023.000000	2046.000000
22.820000	-0.022298	-13.178254	-3.053759	-1.655093	-4.723148	-3.746254	0.000000	-10.000000	-0.433333	25.000000	210.333328	1023.000000	1023.000000	2046.000000
22.840000	-0.021443	-12.672897	-2.913659	-1.703706	-4.405416	-3.650115	0.000000	-10.000000	-0.425000	24.666666	216.000000	1023.000000	1023.000000	2046.000000
22.860001	-0.021166	-12.509383	-2.816843	-1.827865	-4.345570	-3.519106	0.000000	-10.000000	-0.433333	24.483334	224.333328	1023.000000	1023.000000	2046.000000
22.879999	-0.020626	-12.189720	-2.775259	-1.819789	-4.102735	-3.491937	0.000000	-10.000000	-0.441667	24.466667	229.666672	1023.000000	1023.000000	2046.000000
22.900000	-0.020333	-12.016690	-2.651008	-1.816591	-4.072497	-3.476594	0.000000	-10.000000	-0.458333	24.716667	240.666672	1023.000000	1023.000000	2046.000000
22.920000	-0.019887	-11.753046	-2.625747	-1.850401	-3.949325	-3.327574	0.000000	-10.000000	-0.475000	25.216667	249.000000	1023.000000	1023.000000	2046.000000
22.940001	-0.019223	-11.360557	-2.477483	-1.835829	-3.819861	-3.227383	0.000000	-10.000000	-0.475000	26.000000	260.166656	1023.000000	1023.000000	2046.000000
22.959999	-0.018691	-11.046302	-2.356980	-1.893333	-3.744895	-3.051094	0.000000	-10.000000	-0.466667	26.516668	265.666656	1023.000000	1023.000000	2046.000000
22.980000	-0.018008	-10.642937	-2.327434	-1.931415	-3.517870	-2.866217	0.000000	-10.000000	-0.466667	26.700001	274.333344	1023.000000	1023.000000	2046.000000
23.000000	-0.017254	-10.197048	-2.263163	-1.916980	-3.287103	-2.729803	0.000000	-10.000000	-0.483333	26.600000	280.166656	1023.000000	1023.000000	2046.000000
23.020000	-0.016406	-9.696207	-2.176502	-1.942765	-3.108657	-2.468282	0.000000	-10.000000	-0.483333	26.416666	289.000000	1023.000000	1023.000000	2046.000000
23.040001	-0.015302	-9.043727	-2.062978	-1.909734	-2.781496	-2.289519	0.000000	-10.000000	-0.466667	26.549999	297.833344	1023.000000	1023.000000	2046.000000
23.059999	-0.014433	-8.530127	-1.935893	-1.871935	-2.607740	-2.114559	0.000000	-10.000000	-0.450000	26.783333	309.666656	1023.000000	1023.000000	2046.000000
23.080000	-0.013289	-7.853902	-1.859848	-1.802853	-2.307111	-1.884091	0.000000	-10.000000	-0.458333	27.100000	321.500000	1023.000000	1023.000000	2046.000000
23.100000	-0.012190	-7.204044	-1.757278	-1.755859	-2.018627	-1.672281	0.000000	-10.000000	-0.466667	27.200001	327.500000	1023.000000	1023.000000	2046.000000
23.120001	-0.011053	-6.532274	-1.585374	-1.667525	-1.838529	-1.440846	0.000000	-10.000000	-0.475000	27.266666	336.500000	1023.000000	1023.000000	2046.000000
23.139999	-0.009881	-5.839542	-1.413629	-1.623576	-1.553583	-1.248754	0.000000	-10.000000	-0.483333	27.466667	345.666656	1023.000000	1023.000000	2046.000000
23.160000	-0.008825	-5.215857	-1.310439	-1.527940	-1.367204	-1.010274	0.000000	-10.000000	-0.491667	27.566668	357.833344	1023.000000	1023.000000	2046.000000
23.180000	-0.007702	-4.551603	-1.184166	-1.428930	-1.084716	-0.853790	0.000000	-10.000000	-0.500000	27.600000	364.000000	1023.000000	1023.000000	2046.000000
23.200001	-0.006634	-3.920632	-0.999358	-1.396140	-0.855400	-0.669734	0.000000	-10.000000	-0.500000	27.483334	373.166656	1023.000000	1023.000000	2046.000000
23.219999	-0.005412	-3.198248	-0.882323	-1.293507	-0.614926	-0.407493	0.000000	-10.000000	-0.500000	27.483334	382.333344	1023.000000	1023.000000	2046.000000
23.240000	-0.004326	-2.556486	-0.701558	-1.254275	-0.363962	-0.236691	0.000000	-10.000000	-0.500000	27.416668	394.666656	1023.000000	1023.000000	2046.000000
23.260000	-0.003276	-1.936263	-0.578666	-1.214654	-0.161256	0.018314	0.000000	-10.000000	-0.500000	27.366667	400.833344	1023.000000	1023.000000	2046.000000
23.280001	-0.002098	-1.240008	-0.426974	-1.136975	0.121460	0.202481	0.000000	-10.000000	-0.500000	27.433334	407.000000	1023.000000	1023.000000	2046.000000
23.299999	-0.001015	-0.599852	-0.310977	-1.052990	0.349229	0.414886	0.000000	-10.000000	-0.483333	27.500000	416.166656	1023.000000	1023.000000	2046.000000
23.320000	0.000136	0.080191	-0.173676	-0.994538	0.607660	0.640746	0.000000	-10.000000	-0.500000	27.333334	428.333344	1023.000000	1023.000000	2046.000000
23.340000	0.001228	0.725911	-0.000093	-0.977178	0.877341	0.825842	0.000000	-10.000000	-0.516667	27.033335	437.500000	1023.000000	1023.000000	2046.000000
23.360001	0.002299	1.358694	0.090112	-0.866080	1.100379	1.034283	0.000000	-10.000000	-0.550000	26.983334	446.500000	1023.000000	1023.000000	2046.000000
23.379999	0.003209	1.896400	0.215609	-0.820470	1.350650	1.150612	0.000000	-10.000000	-0.550000	27.300001	455.666656	1023.000000	1023.000000	2046.000000
23.400000	0.003860	2.281359	0.360405	-0.699976	1.431658	1.189273	0.000000	-10.000000	-0.550000	27.616667	464.833344	1023.000000	1023.000000	2046.000000
23.420000	0.004646	2.745856	0.504673	-0.696676	1.603405	1.334453	0.000000	-10.000000	-0.541667	27.700001	471.000000	1023.000000	1023.000000	2046.000000
23.440001	0.005204	3.075509	0.585372	-0.718224	1.728281	1.480079	0.000000	-10.000000	-0.525000	27.916666	477.166656	1023.000000	1023.000000	2046.000000
23.459999	0.006236	3.685209	0.749410	-0.666954	1.911092	1.691661	0.000000	-10.000000	-0.491667	27.650000	486.333344	1023.000000	1023.000000	2046.000000
23.480000	0.007134	4.216071	0.942109	-0.682667	2.083820	1.872809	0.000000	-10.000000	-0.450000	27.050001	498.666656	1023.000000	1023.000000	2046.000000
23.500000	0.008287	4.897759	1.086040	-0.669766	2.308030	2.173455	0.000000	-10.000000	-0.416667	25.733334	510.666656	1023.000000	1023.000000	2046.000000
23.520000	0.008872	5.243596	1.079960	-0.622336	2.565002	2.220970	0.000000	-10.000000	-0.400000	24.900002	519.666687	1023.000000	1023.000000	2046.000000
23.540001	0.008149	4.816278	1.062987	-0.697457	2.384590	2.066159	0.000000	-10.000000	-0.391667	24.316668	525.333313	1023.000000	1023.000000	2046.000000
23.559999	0.006519	3.852880	0.953202	-0.921020	1.963809	1.856889	0.000000	-10.000000	-0.358333	23.800001	533.500000	1023.000000	1023.000000	2046.000000
23.580000	0.004979	2.942514	0.797220	-1.049650	1.610683	1.584262	0.000000	-10.000000	-0.333333	22.933334	544.333313	1023.000000	1023.000000	2046.000000
23.600000	0.004345	2.567818	0.721400	-1.109283	1.400963	1.554738	0.000000	-10.000000	-0.316667	22.200001	552.333313	1023.000000	1023.000000	2046.000000
23.620001	0.004428	2.617094	0.681259	-1.099518	1.395876	1.639477	0.000000	-10.000000	-0.316667	21.533333	557.333313	1023.000000	1023.000000	2046.000000
23.639999	0.004771	2.819758	0.681609	-1.035129	1.457158	1.716120	0.000000	-10.000000	-0.308333	21.166666	562.000000	1023.000000	1023.000000	2046.000000
23.660000	0.005134	3.034432	0.718652	-1.010670	1.453699	1.872752	0.000000	-10.000000	-0.300000	20.766666	569.000000	1023.000000	1023.000000	2046.000000
23.680000	0.005519	3.261751	0.790401	-0.955153	1.517625	1.908877	0.000000	-10.000000	-0.300000	20.650000	576.000000	1023.000000	1023.000000	2046.000000
23.700001	0.006113	3.613081	0.802348	-0.858992	1.647316	2.022409	0.000000	-10.000000	-0.300000	20.783333	585.333313	1023.000000	1023.000000	2046.000000
23.719999	0.006728	3.976518	0.954639	-0.814191	1.666553	2.169516	0.000000	-10.000000	-0.300000	20.950001	592.333313	1023.000000	1023.000000	2046.000000
23.740000	0.007492	4.427532	1.063331	-0.640023	1.814690	2.189534	0.000000	-10.000000	-0.283333	21.100000	599.333313	1023.000000	1023.000000	2046.000000
23.760000	0.008194	4.842880	1.181076	-0.575363	1.890319	2.346848	0.000000	-10.000000	-0.275000	20.733334	604.000000	1023.000000	1023.000000	2046.000000
23.780001	0.008979	5.306354	1.293076	-0.486120	2.027808	2.471590	0.000000	-10.000000	-0.258333	20.116667	610.833313	1023.000000	1023.000000	2046.000000
23.799999	0.009691	5.727304	1.313257	-0.342799	2.249827	2.507019	0.000000	-10.000000	-0.241667	19.550001	617.666687	1023.000000	1023.000000	2046.000000
23.820000	0.010584	6.255280	1.542289	-0.304030	2.350264	2.666757	0.000000	-10.000000	-0.216667	18.816668	624.166687	1023.000000	1023.000000	2046.000000
23.840000	0.011452	6.768428	1.708747	-0.308734	2.568922	2.799493	0.000000	-10.000000	-0.183333	18.300001	630.500000	1023.000000	1023.000000	2046.000000
23.860001	0.012177	7.196905	1.781833	-0.300279	2.833870	2.881480	0.000000	-10.000000	-0.141667	16.066668	638.500000	1023.000000	1023.000000	2046.000000
23.879999	0.012922	7.637156	2.029540	-0.353280	2.936661	3.024235	0.000000	-10.000000	-0.100000	14.316667	644.500000	1023.000000	1023.000000	2046.000000
23.900000	0.013396	7.916896	2.078126	-0.313153	3.146971	3.004953	0.000000	-10.000000	-0.066667	12.400001	650.000000	1023.000000	1023.000000	2046.000000
23.920000	0.013799	8.155235	2.114003	-0.320134	3.320361	3.041006	0.000000	-10.000000	-0.041667	11.066667	652.833313	1023.000000	1023.000000	2046.000000
23.940001	0.013942	8.239714	2.275552	-0.366737	3.307807	3.023092	0.000000	-10.000000	-0.016667	8.833334	656.833313	1023.000000	1023.000000	2046.000000
23.959999	0.014002	8.275342	2.208568	-0.373091	3.446261	2.993603	0.000000	-10.000000	0.000000	5.800000	660.333313	1023.000000	1023.000000	2046.000000
23.980000	0.013805	8.158704	2.347366	-0.402209	3.272367	2.941179	0.000000	-10.000000	0.016667	2.933333	662.833313	1023.000000	1023.000000	2046.000000
24.000000	0.013585	8.028614	2.333709	-0.399102	3.219750	2.874258	0.000000	-10.000000	0.033333	0.233333	664.333313	1023.000000	1023.000000	2046.000000
24.020000	0.013447	7.947161	2.271143	-0.344894	3.207571	2.813342	0.000000	-10.000000	0.050000	-1.950000	664.833313	1023.000000	1023.000000	2046.000000
24.040001	0.012995	7.679968	2.337858	-0.395020	3.002339	2.734791	0.000000	-10.000000	0.058333	-4.183333	665.000000	1023.000000	1023.000000	2046.000000
24.059999	0.012628	7.462910	2.239637	-0.427153	2.946838	2.703587	0.000000	-10.000000	0.075000	-6.750000	665.000000	1023.000000	1023.000000	2046.000000
24.080000	0.012229	7.227197	2.195300	-0.456894	2.891119	2.597672	0.000000	-10.000000	0.091667	-9.633333	665.000000	1023.000000	1023.000000	2046.000000
24.100000	0.011789	6.967124	2.205083	-0.561505	2.723283	2.600262	0.000000	-10.000000	0.116667	-12.116667	665.000000	1023.000000	1023.000000	2046.000000
24.120001	0.011550	6.826262	2.091141	-0.534998	2.746289	2.523830	0.000000	-10.000000	0.158333	-14.083334	665.000000	1023.000000	1023.000000	2046.000000
24.139999	0.011155	6.592604	2.072513	-0.566839	2.612756	2.474175	0.000000	-10.000000	0.208333	-16.000000	655.833313	1023.000000	1023.000000	2046.000000
24.160000	0.011002	6.502353	2.074091	-0.588145	2.533430	2.482978	0.000000	-10.000000	0.241667	-17.300001	646.666687	1023.000000	1023.000000	2046.000000
24.180000	0.010588	6.257311	1.958663	-0.490003	2.467067	2.321584	0.000000	-10.000000	0.250000	-18.400002	635.500000	1023.000000	1023.000000	2046.000000
24.200001	0.010411	6.152645	1.996446	-0.489778	2.334499	2.311477	0.000000	-10.000000	0.283333	-18.866667	631.500000	1023.000000	1023.000000	2046.000000
24.219999	0.010041	5.934085	1.926057	-0.487839	2.260754	2.235113	0.000000	-10.000000	0.316667	-19.550001	625.166687	1023.000000	1023.000000	2046.000000
24.240000	0.009819	5.803261	1.836966	-0.369744	2.256909	2.079131	0.000000	-10.000000	0.350000	-20.083334	618.666687	1023.000000	1023.000000	2046.000000
24.260000	0.009425	5.569888	1.901062	-0.438515	2.044598	2.062743	0.000000	-10.000000	0.350000	-20.783335	611.833313	1023.000000	1023.000000	2046.000000
24.280001	0.008974	5.303728	1.808000	-0.337301	1.962264	1.870764	0.000000	-10.000000	0.366667	-21.483334	605.000000	1023.000000	1023.000000	2046.000000
24.299999	0.008674	5.126410	1.716783	-0.313875	1.948331	1.775172	0.000000	-10.000000	0.391667	-22.333334	597.833313	1023.000000	1023.000000	2046.000000
24.320000	0.008130	4.804662	1.770468	-0.386677	1.701993	1.718878	0.000000	-10.000000	0.433333	-23.166668	590.500000	1023.000000	1023.000000	2046.000000
24.340000	0.007702	4.552063	1.620074	-0.313826	1.712430	1.533384	0.000000	-10.000000	0.466667	-24.083334	582.833313	1023.000000	1023.000000	2046.000000
24.360001	0.007169	4.237153	1.625973	-0.336338	1.530462	1.417055	0.000000	-10.000000	0.500000	-24.816668	574.833313	1023.000000	1023.000000	2046.000000
24.379999	0.006695	3.956835	1.589399	-0.364239	1.388414	1.343261	0.000000	-10.000000	0.525000	-25.550001	566.500000	1023.000000	1023.000000	2046.000000
24.400000	0.006468	3.822855	1.503236	-0.311723	1.462138	1.169204	0.000000	-10.000000	0.541667	-26.233334	557.833313	1023.000000	1023.000000	2046.000000
24.420000	0.006035	3.566738	1.563278	-0.367394	1.237107	1.133748	0.000000	-10.000000	0.550000	-26.866667	549.000000	1023.000000	1023.000000	2046.000000
24.440001	0.005769	3.409525	1.425765	-0.292323	1.256157	1.019927	0.000000	-10.000000	0.566667	-27.233334	540.000000	1023.000000	1023.000000	2046.000000
24.459999	0.005403	3.193435	1.475745	-0.231517	1.087306	0.861901	0.000000	-10.000000	0.566667	-27.233334	531.000000	1023.000000	1023.000000	2046.000000
24.480000	0.004691	2.772627	1.454108	-0.290398	0.812455	0.796462	0.000000	-10.000000	0.566667	-27.300001	522.000000	1023.000000	1023.000000	2046.000000
24.500000	0.004065	2.402706	1.283855	-0.237882	0.750827	0.605906	0.000000	-10.000000	0.583333	-27.650000	512.833313	1023.000000	1023.000000	2046.000000
24.520000	0.003232	1.910252	1.295381	-0.254719	0.461513	0.408077	0.000000	-10.000000	0.616667	-28.233334	503.666656	1023.000000	1023.000000	2046.000000
24.540001	0.002538	1.499744	1.218783	-0.359002	0.231099	0.408864	0.000000	-10.000000	0.658333	-29.000000	494.166656	1023.000000	1023.000000	2046.000000
24.559999	0.001773	1.047628	1.026410	-0.337866	0.164272	0.194813	0.000000	-10.000000	0.675000	-29.550001	484.500000	1023.000000	1023.000000	2046.000000
24.580000	0.000280	0.165244	0.874846	-0.424922	-0.213897	-0.070783	0.000000	-10.000000	0.691667	-30.000000	474.500000	1023.000000	1023.000000	2046.000000
24.600000	-0.002456	-1.451512	0.682040	-0.710716	-0.928566	-0.494270	0.000000	-10.000000	0.725000	-30.316668	464.500000	1023.000000	1023.000000	2046.000000
24.620001	-0.005643	-3.334873	0.265134	-0.844576	-1.549682	-1.205748	0.000000	-10.000000	0.758333	-30.733334	454.500000	1023.000000	1023.000000	2046.000000
24.639999	-0.008311	-4.911831	0.079921	-1.076929	-2.368703	-1.546120	0.000000	-10.000000	0.775000	-31.016668	444.166656	1023.000000	1023.000000	2046.000000
24.660000	-0.009902	-5.851990	-0.266302	-1.037242	-2.644921	-1.903525	0.000000	-10.000000	0.775000	-31.183334	433.833344	1023.000000	1023.000000	2046.000000
24.680000	-0.010886	-6.433449	-0.374601	-1.018269	-2.960708	-2.079871	0.000000	-10.000000	0.766667	-31.333334	423.333344	1023.000000	1023.000000	2046.000000
24.700001	-0.011959	-7.067569	-0.446916	-1.050899	-3.364191	-2.205564	0.000000	-10.000000	0.783333	-31.466667	413.000000	1023.000000	1023.000000	2046.000000
24.719999	-0.012803	-7.566845	-0.675287	-0.987039	-3.444515	-2.460005	0.000000	-10.000000	0.783333	-31.600000	402.500000	1023.000000	1023.000000	2046.000000
24.740000	-0.013761	-8.132470	-0.778804	-1.017329	-3.818794	-2.517544	0.000000	-10.000000	0.791667	-31.433334	392.000000	1023.000000	1023.000000	2046.000000
24.760000	-0.014622	-8.641598	-1.027406	-0.916978	-3.920775	-2.776440	0.000000	-10.000000	0.791667	-31.533333	381.500000	1023.000000	1023.000000	2046.000000
24.780001	-0.015299	-9.041798	-1.016379	-0.855770	-4.273510	-2.896138	0.000000	-10.000000	0.783333	-31.333334	371.000000	1023.000000	1023.000000	2046.000000
24.799999	-0.015918	-9.407241	-1.223123	-0.785607	-4.350679	-3.047832	0.000000	-10.000000	0.775000	-31.116667	360.500000	1023.000000	1023.000000	2046.000000
24.820000	-0.016567	-9.791019	-1.326474	-0.658933	-4.519716	-3.285896	0.000000	-10.000000	0.758333	-30.716667	350.000000	1023.000000	1023.000000	2046.000000
24.840000	-0.017012	-10.053827	-1.413087	-0.699213	-4.644906	-3.296621	0.000000	-10.000000	0.733333	-30.316668	339.666656	1023.000000	1023.000000	2046.000000
24.860001	-0.017398	-10.282072	-1.560958	-0.550631	-4.657803	-3.512681	0.000000	-10.000000	0.691667	-30.066668	329.500000	1023.000000	1023.000000	2046.000000
24.879999	-0.017635	-10.422505	-1.472134	-0.700059	-4.870930	-3.379382	0.000000	-10.000000	0.658333	-29.700001	319.500000	1023.000000	1023.000000	2046.000000
24.900000	-0.018185	-10.747054	-1.579706	-0.752654	-4.826817	-3.587878	0.000000	-10.000000	0.666667	-29.650000	309.500000	1023.000000	1023.000000	2046.000000
24.920000	-0.018614	-11.000923	-1.506196	-0.935440	-5.019663	-3.539624	0.000000	-10.000000	0.675000	-29.933334	299.500000	1023.000000	1023.000000	2046.000000
24.940001	-0.019254	-11.379008	-1.724350	-0.930632	-5.009146	-3.714880	0.000000	-10.000000	0.675000	-30.150000	289.500000	1023.000000	1023.000000	2046.000000
24.959999	-0.019923	-11.774609	-1.714213	-0.981676	-5.276526	-3.802193	0.000000	-10.000000	0.666667	-30.133333	279.500000	1023.000000	1023.000000	2046.000000
24.980000	-0.020775	-12.278045	-1.968034	-1.010753	-5.328588	-3.970670	0.000000	-10.000000	0.658333	-29.966667	269.500000	1023.000000	1023.000000	2046.000000
25.000000	-0.021631	-12.783794	-1.932270	-1.131745	-5.565897	-4.153883	0.000000	-10.000000	0.658333	-29.616667	259.500000	1023.000000	1023.000000	2046.000000
25.020000	-0.022606	-13.359863	-2.053858	-1.260323	-5.728010	-4.317672	0.000000	-10.000000	0.650000	-29.350000	249.666672	1023.000000	1023.000000	2046.000000
25.040001	-0.023427	-13.845222	-2.083397	-1.287977	-5.922197	-4.551650	0.000000	-10.000000	0.641667	-28.633333	240.000000	1023.000000	1023.000000	2046.000000
25.059999	-0.024268	-14.342111	-2.057826	-1.432356	-6.253832	-4.598097	0.000000	-10.000000	0.633333	-28.266666	230.500000	1023.000000	1023.000000	2046.000000
25.080000	-0.024984	-14.765663	-2.220779	-1.336348	-6.343652	-4.864884	0.000000	-10.000000	0.616667	-27.933334	221.000000	1023.000000	1023.000000	2046.000000
25.100000	-0.025747	-15.216407	-2.247064	-1.420216	-6.638167	-4.910960	0.000000	-10.000000	0.583333	-27.666666	211.666672	1023.000000	1023.000000	2046.000000
25.120001	-0.026287	-15.535643	-2.384716	-1.431274	-6.700386	-5.019267	0.000000	-10.000000	0.550000	-27.500000	202.500000	1023.000000	1023.000000	2046.000000
25.139999	-0.026903	-15.899851	-2.428667	-1.482245	-6.854749	-5.134190	0.000000	-10.000000	0.533333	-27.100000	193.500000	1023.000000	1023.000000	2046.000000
25.160000	-0.027258	-16.109596	-2.451339	-1.575978	-6.978284	-5.103994	0.000000	-10.000000	0.533333	-26.850000	184.500000	1023.000000	1023.000000	2046.000000
25.180000	-0.027920	-16.500837	-2.640351	-1.498355	-7.023211	-5.338921	0.000000	-10.000000	0.541667	-26.466667	175.500000	1023.000000	1023.000000	2046.000000
25.200001	-0.028102	-16.608418	-2.588692	-1.543247	-7.179276	-5.297202	0.000000	-10.000000	0.525000	-26.166668	166.666672	1023.000000	1023.000000	2046.000000
25.219999	-0.028615	-16.911526	-2.637685	-1.545149	-7.339036	-5.389658	0.000000	-10.000000	0.516667	-25.816668	157.833328	1023.000000	1023.000000	2046.000000
25.240000	-0.028989	-17.132223	-2.724834	-1.491574	-7.399023	-5.516793	0.000000	-10.000000	0.500000	-25.433334	149.166672	1023.000000	1023.000000	2046.000000
25.260000	-0.029252	-17.287674	-2.661660	-1.554140	-7.600583	-5.471291	0.000000	-10.000000	0.483333	-24.966667	140.500000	1023.000000	1023.000000	2046.000000
25.280001	-0.029678	-17.539927	-2.789490	-1.457394	-7.654747	-5.638295	0.000000	-10.000000	0.466667	-24.483334	132.166672	1023.000000	1023.000000	2046.000000
25.299999	-0.029980	-17.718073	-2.849126	-1.406201	-7.740205	-5.722541	0.000000	-10.000000	0.450000	-23.883333	124.000000	1023.000000	1023.000000	2046.000000
25.320000	-0.030251	-17.878372	-2.779684	-1.478403	-7.963630	-5.656655	0.000000	-10.000000	0.425000	-23.299999	116.000000	1023.000000	1023.000000	2046.000000
25.340000	-0.030612	-18.091984	-2.956662	-1.390370	-7.916852	-5.828099	0.000000	-10.000000	0.391667	-22.816668	108.333336	1023.000000	1023.000000	2046.000000
25.360001	-0.030807	-18.207167	-2.918165	-1.379733	-8.079445	-5.829824	0.000000	-10.000000	0.366667	-22.300001	100.666664	1023.000000	1023.000000	2046.000000
25.379999	-0.031048	-18.349295	-2.924672	-1.421602	-8.199116	-5.803905	0.000000	-10.000000	0.358333	-21.950001	93.333336	1023.000000	1023.000000	2046.000000
25.400000	-0.031434	-18.577196	-3.034249	-1.345713	-8.210715	-5.986518	0.000000	-10.000000	0.358333	-21.433334	86.000000	1023.000000	1023.000000	2046.000000
25.420000	-0.031636	-18.697073	-3.006505	-1.406921	-8.353738	-5.929908	0.000000	-10.000000	0.350000	-21.050001	78.833336	1023.000000	1023.000000	2046.000000
25.440001	-0.031866	-18.832767	-3.058680	-1.325559	-8.416182	-6.032346	0.000000	-10.000000	0.341667	-20.550001	71.833336	1023.000000	1023.000000	2046.000000
25.459999	-0.032165	-19.009281	-3.136789	-1.335915	-8.447536	-6.089042	0.000000	-10.000000	0.325000	-20.033335	65.000000	1023.000000	1023.000000	2046.000000
25.480000	-0.032114	-18.979631	-3.102307	-1.355817	-8.524164	-5.997342	0.000000	-10.000000	0.300000	-19.616667	58.333332	1023.000000	1023.000000	2046.000000
25.500000	-0.032532	-19.226404	-3.225290	-1.306218	-8.542177	-6.152719	0.000000	-10.000000	0.275000	-18.983334	51.833332	1023.000000	1023.000000	2046.000000
25.520000	-0.032520	-19.219168	-3.201542	-1.266070	-8.568960	-6.182595	0.000000	-10.000000	0.250000	-18.533335	45.500000	1023.000000	1023.000000	2046.000000
25.540001	-0.032445	-19.175167	-3.197585	-1.254066	-8.556562	-6.166955	0.000000	-10.000000	0.233333	-17.883333	39.500000	1023.000000	1023.000000	2046.000000
25.559999	-0.032666	-19.305719	-3.287258	-1.172343	-8.562995	-6.283124	0.000000	-10.000000	0.216667	-17.333334	33.500000	1023.000000	1023.000000	2046.000000
25.580000	-0.032531	-19.225889	-3.224855	-1.134689	-8.615360	-6.250984	0.000000	-10.000000	0.208333	-16.550001	27.500000	1023.000000	1023.000000	2046.000000
25.600000	-0.032951	-19.474081	-3.204414	-1.113334	-8.789277	-6.367056	0.000000	-10.000000	0.200000	-15.766667	21.833334	1023.000000	1023.000000	2046.000000
25.620001	-0.033499	-19.797827	-3.377001	-1.103318	-8.853050	-6.464458	0.000000	-10.000000	0.191667	-15.200000	16.500000	1023.000000	1023.000000	2046.000000
25.639999	-0.033869	-20.016390	-3.404484	-1.137980	-9.063582	-6.410343	0.000000	-10.000000	0.175000	-14.716667	11.500000	1023.000000	1023.000000	2046.000000
25.660000	-0.034375	-20.315811	-3.521468	-1.079672	-9.143822	-6.570849	0.000000	-10.000000	0.158333	-14.366667	6.666667	1023.000000	1023.000000	2046.000000
25.680000	-0.034663	-20.485668	-3.616894	-1.033640	-9.192170	-6.642965	0.000000	-10.000000	0.150000	-13.850000	2.166667	1023.000000	1023.000000	2046.000000
25.700001	-0.034430	-20.348076	-3.596096	-1.069016	-9.139214	-6.543750	0.000000	-10.000000	0.133333	-13.183333	-2.000000	1023.000000	1023.000000	2046.000000
25.719999	-0.034959	-20.660780	-3.704369	-1.136131	-9.099096	-6.721183	0.000000	-10.000000	0.100000	-12.083334	-6.000000	1023.000000	1023.000000	2046.000000
25.740000	-0.035814	-21.166187	-3.819905	-1.312277	-9.240154	-6.793851	0.000000	-10.000000	0.066667	-10.533334	-10.000000	1023.000000	1023.000000	2046.000000
25.760000	-0.036843	-21.774031	-3.927483	-1.443979	-9.482684	-6.919885	0.000000	-10.000000	0.033333	-8.500000	-13.666667	1023.000000	1023.000000	2046.000000
25.780001	-0.038365	-22.673597	-4.310078	-1.513695	-9.691544	-7.158282	0.000000	-10.000000	0.016667	-5.883334	-16.666666	1023.000000	1023.000000	2046.000000
25.799999	-0.038934	-23.010109	-4.337085	-1.584067	-9.945706	-7.143250	0.000000	-10.000000	0.000000	-3.016667	-18.666666	1023.000000	1023.000000	2046.000000
25.820000	-0.039300	-23.226042	-4.566552	-1.591406	-9.883775	-7.184308	0.000000	-10.000000	-0.008333	0.116667	-19.666666	1023.000000	1023.000000	2046.000000
25.840000	-0.038991	-23.043957	-4.584228	-1.611095	-9.793625	-7.055009	0.000000	-10.000000	-0.025000	2.983333	-20.000000	1023.000000	1023.000000	2046.000000
25.860001	-0.038703	-22.873259	-4.582786	-1.652356	-9.731705	-6.906413	0.000000	-10.000000	-0.058333	6.183333	-20.000000	1023.000000	1023.000000	2046.000000
25.879999	-0.038464	-22.732502	-4.749758	-1.615692	-9.500537	-6.866515	0.000000	-10.000000	-0.091667	9.316667	-20.000000	1023.000000	1023.000000	2046.000000
25.900000	-0.037750	-22.310150	-4.686694	-1.614422	-9.394810	-6.614223	0.000000	-10.000000	-0.150000	12.533334	-20.000000	1023.000000	1023.000000	2046.000000
25.920000	-0.037268	-22.025238	-4.753517	-1.545546	-9.172735	-6.553441	0.000000	-10.000000	-0.200000	15.416667	-20.000000	1023.000000	1023.000000	2046.000000
25.940001	-0.036680	-21.677889	-4.724786	-1.503481	-9.027530	-6.422093	0.000000	-10.000000	-0.258333	17.733334	-12.833333	1023.000000	1023.000000	2046.000000
25.959999	-0.035926	-21.232143	-4.594931	-1.444818	-8.847175	-6.345219	0.000000	-10.000000	-0.316667	20.183334	6.833333	1023.000000	1023.000000	2046.000000
25.980000	-0.035367	-20.901670	-4.602402	-1.468332	-8.652259	-6.178677	0.000000	-10.000000	-0.366667	21.716667	26.500000	1023.000000	1023.000000	2046.000000
26.000000	-0.034513	-20.397001	-4.528115	-1.411965	-8.409925	-6.046997	0.000000	-10.000000	-0.400000	22.800001	39.000000	1023.000000	1023.000000	2046.000000
26.020000	-0.033790	-19.969851	-4.408436	-1.530084	-8.129464	-5.901866	0.000000	-10.000000	-0.366667	22.716667	41.333332	1023.000000	1023.000000	2046.000000
26.040001	-0.033424	-19.753555	-4.371176	-1.634540	-7.911262	-5.836577	0.000000	-10.000000	-0.333333	22.250000	46.333332	1023.000000	1023.000000	2046.000000
26.059999	-0.032559	-19.242311	-4.181666	-1.787748	-7.627381	-5.645516	0.000000	-10.000000	-0.308333	21.633333	53.666668	1023.000000	1023.000000	2046.000000
26.080000	-0.032205	-19.033243	-4.208004	-1.901854	-7.377371	-5.546013	0.000000	-10.000000	-0.325000	21.300001	61.000000	1023.000000	1023.000000	2046.000000
26.100000	-0.031311	-18.504793	-3.949162	-1.978011	-7.198225	-5.379395	0.000000	-10.000000	-0.341667	21.233334	68.166664	1023.000000	1023.000000	2046.000000
26.120001	-0.031044	-18.346767	-4.000909	-2.033044	-6.933591	-5.379224	0.000000	-10.000000	-0.333333	21.533335	75.333336	1023.000000	1023.000000	2046.000000
26.139999	-0.030641	-18.108561	-3.794943	-2.175698	-6.874111	-5.263809	0.000000	-10.000000	-0.316667	21.550001	82.500000	1023.000000	1023.000000	2046.000000
26.160000	-0.030367	-17.946835	-3.744199	-2.233670	-6.680611	-5.288355	0.000000	-10.000000	-0.325000	21.750000	89.666664	1023.000000	1023.000000	2046.000000
26.180000	-0.030292	-17.902739	-3.737828	-2.298848	-6.641138	-5.224924	0.000000	-10.000000	-0.350000	22.233334	96.833336	1023.000000	1023.000000	2046.000000
26.200001	-0.029784	-17.602428	-3.638945	-2.359638	-6.502984	-5.100862	0.000000	-10.000000	-0.383333	22.816668	104.333336	1023.000000	1023.000000	2046.000000
26.219999	-0.029375	-17.360788	-3.568640	-2.383564	-6.389617	-5.018968	0.000000	-10.000000	-0.400000	23.900002	111.666664	1023.000000	1023.000000	2046.000000
26.240000	-0.028777	-17.006927	-3.428802	-2.377717	-6.322600	-4.877809	0.000000	-10.000000	-0.425000	24.500000	119.500000	1023.000000	1023.000000	2046.000000
26.260000	-0.027996	-16.545498	-3.420848	-2.363616	-5.995221	-4.765813	0.000000	-10.000000	-0.441667	25.083334	127.500000	1023.000000	1023.000000	2046.000000
26.280001	-0.027433	-16.213015	-3.410875	-2.338753	-5.811835	-4.651550	0.000000	-10.000000	-0.458333	25.250000	135.833328	1023.000000	1023.000000	2046.000000
26.299999	-0.026411	-15.608788	-3.175153	-2.415539	-5.606394	-4.411702	0.000000	-10.000000	-0.458333	25.383333	144.333328	1023.000000	1023.000000	2046.000000
26.320000	-0.025848	-15.276311	-3.226752	-2.333030	-5.358684	-4.357846	0.000000	-10.000000	-0.475000	25.583334	152.666672	1023.000000	1023.000000	2046.000000
26.340000	-0.024687	-14.590038	-3.015641	-2.367075	-5.153174	-4.054147	0.000000	-10.000000	-0.483333	25.850000	161.333328	1023.000000	1023.000000	2046.000000
26.360001	-0.023981	-14.172592	-3.024821	-2.339409	-4.875993	-3.932369	0.000000	-10.000000	-0.508333	26.133333	169.833328	1023.000000	1023.000000	2046.000000
26.379999	-0.022920	-13.545426	-2.860859	-2.267421	-4.679532	-3.737614	0.000000	-10.000000	-0.508333	26.133333	178.500000	1023.000000	1023.000000	2046.000000
26.400000	-0.021873	-12.927097	-2.746163	-2.181974	-4.403573	-3.595387	0.000000	-10.000000	-0.516667	26.050001	187.166672	1023.000000	1023.000000	2046.000000
26.420000	-0.021184	-12.519528	-2.706959	-2.174149	-4.235926	-3.402495	0.000000	-10.000000	-0.516667	26.350000	195.833328	1023.000000	1023.000000	2046.000000
26.440001	-0.019957	-11.794837	-2.435861	-2.184079	-4.031741	-3.143156	0.000000	-10.000000	-0.508333	27.000000	204.666672	1023.000000	1023.000000	2046.000000
26.459999	-0.019208	-11.351744	-2.496595	-2.062093	-3.732288	-3.060767	0.000000	-10.000000	-0.483333	27.416666	213.500000	1023.000000	1023.000000	2046.000000
26.480000	-0.018078	-10.683844	-2.284494	-2.101902	-3.556314	-2.741133	0.000000	-10.000000	-0.475000	27.383333	222.666672	1023.000000	1023.000000	2046.000000
26.500000	-0.017116	-10.115579	-2.213800	-2.013897	-3.253669	-2.634212	0.000000	-10.000000	-0.475000	27.350000	231.833328	1023.000000	1023.000000	2046.000000
26.520000	-0.016209	-9.579262	-2.154086	-1.966841	-3.040353	-2.417981	0.000000	-10.000000	-0.483333	27.366667	241.000000	1023.000000	1023.000000	2046.000000
26.540001	-0.015172	-8.966842	-1.976078	-1.919637	-2.819018	-2.252109	0.000000	-10.000000	-0.466667	27.300001	250.166672	1023.000000	1023.000000	2046.000000
26.559999	-0.014113	-8.340810	-1.931566	-1.833392	-2.520833	-2.055018	0.000000	-10.000000	-0.458333	27.050001	259.333344	1023.000000	1023.000000	2046.000000
26.580000	-0.013150	-7.771541	-1.744601	-1.828152	-2.390201	-1.808586	0.000000	-10.000000	-0.450000	26.800001	268.500000	1023.000000	1023.000000	2046.000000
26.600000	-0.011951	-7.062780	-1.602148	-1.817860	-2.068633	-1.574139	0.000000	-10.000000	-0.458333	26.533333	277.333344	1023.000000	1023.000000	2046.000000
26.620001	-0.011035	-6.521684	-1.530469	-1.746874	-1.852226	-1.392114	0.000000	-10.000000	-0.466667	26.549999	286.166656	1023.000000	1023.000000	2046.000000
26.639999	-0.009876	-5.836780	-1.345057	-1.717321	-1.572185	-1.202217	0.000000	-10.000000	-0.483333	26.616667	295.000000	1023.000000	1023.000000	2046.000000
26.660000	-0.009010	-5.324973	-1.305980	-1.652258	-1.329398	-1.037337	0.000000	-10.000000	-0.483333	27.033333	304.000000	1023.000000	1023.000000	2046.000000
26.680000	-0.008265	-4.884401	-1.246578	-1.545530	-1.137274	-0.955019	0.000000	-10.000000	-0.516667	27.333334	313.000000	1023.000000	1023.000000	2046.000000
26.700001	-0.007472	-4.415730	-1.027005	-1.539195	-1.016671	-0.832858	0.000000	-10.000000	-0.533333	27.766666	322.000000	1023.000000	1023.000000	2046.000000
26.719999	-0.006962	-4.114350	-0.968536	-1.509007	-0.881846	-0.754962	0.000000	-10.000000	-0.558333	28.183332	331.166656	1023.000000	1023.000000	2046.000000
26.740000	-0.006310	-3.729392	-0.957153	-1.502909	-0.672367	-0.596962	0.000000	-10.000000	-0.550000	28.516666	340.500000	1023.000000	1023.000000	2046.000000
26.760000	-0.005265	-3.111630	-0.671991	-1.567378	-0.544362	-0.327899	0.000000	-10.000000	-0.533333	28.466667	350.000000	1023.000000	1023.000000	2046.000000
26.780001	-0.004436	-2.621509	-0.681393	-1.413769	-0.297992	-0.228355	0.000000	-10.000000	-0.516667	28.200001	359.500000	1023.000000	1023.000000	2046.000000
26.799999	-0.003121	-1.844720	-0.402122	-1.458495	-0.110386	0.126283	0.000000	-10.000000	-0.491667	27.733334	369.000000	1023.000000	1023.000000	2046.000000
26.820000	-0.002666	-1.575528	-0.415236	-1.475927	0.090971	0.224665	0.000000	-10.000000	-0.475000	27.616667	378.333344	1023.000000	1023.000000	2046.000000
26.840000	-0.003368	-1.990700	-0.563367	-1.459781	-0.031595	0.064043	0.000000	-10.000000	-0.450000	27.250000	387.500000	1023.000000	1023.000000	2046.000000
26.860001	-0.004891	-2.890770	-0.575864	-1.728861	-0.485825	-0.100220	0.000000	-10.000000	-0.441667	26.866667	396.666656	1023.000000	1023.000000	2046.000000
26.879999	-0.006209	-3.669621	-0.791401	-1.804115	-0.789989	-0.284117	0.000000	-10.000000	-0.441667	26.366667	405.666656	1023.000000	1023.000000	2046.000000
26.900000	-0.006323	-3.737166	-0.900646	-1.823957	-0.852379	-0.160184	0.000000	-10.000000	-0.458333	26.066668	414.666656	1023.000000	1023.000000	2046.000000
26.920000	-0.006131	-3.623199	-0.926230	-1.876653	-0.818558	-0.001758	0.000000	-10.000000	-0.458333	25.933334	423.333344	1023.000000	1023.000000	2046.000000
26.940001	-0.005662	-3.346071	-0.969117	-1.742755	-0.724017	0.089819	0.000000	-10.000000	-0.466667	25.900002	432.166656	1023.000000	1023.000000	2046.000000
26.959999	-0.005172	-3.056739	-0.943040	-1.706455	-0.672752	0.265508	0.000000	-10.000000	-0.450000	26.116667	440.666656	1023.000000	1023.000000	2046.000000
26.980000	-0.004660	-2.753952	-0.838270	-1.725393	-0.587114	0.396826	0.000000	-10.000000	-0.450000	26.116667	449.333344	1023.000000	1023.000000	2046.000000
27.000000	-0.003943	-2.330405	-0.846671	-1.555182	-0.442838	0.514285	0.000000	-10.000000	-0.450000	26.250000	458.000000	1023.000000	1023.000000	2046.000000
27.020000	-0.003196	-1.888599	-0.716699	-1.509725	-0.347435	0.685259	0.000000	-10.000000	-0.458333	26.300001	466.833344	1023.000000	1023.000000	2046.000000
27.040001	-0.002423	-1.432246	-0.622951	-1.378554	-0.237620	0.806879	0.000000	-10.000000	-0.441667	26.250000	475.666656	1023.000000	1023.000000	2046.000000
27.059999	-0.001448	-0.855890	-0.512907	-1.202640	-0.095092	0.954750	0.000000	-10.000000	-0.433333	25.866667	484.333344	1023.000000	1023.000000	2046.000000
27.080000	-0.000588	-0.347553	-0.346360	-1.187983	0.044015	1.142774	0.000000	-10.000000	-0.416667	25.466667	493.166656	1023.000000	1023.000000	2046.000000
27.100000	0.000395	0.233455	-0.321095	-1.035964	0.239079	1.351435	0.000000	-10.000000	-0.416667	25.050001	501.666656	1023.000000	1023.000000	2046.000000
27.120001	0.001737	1.026835	-0.035377	-0.979618	0.469526	1.572303	0.000000	-10.000000	-0.391667	24.816668	510.166656	1023.000000	1023.000000	2046.000000
27.139999	0.002523	1.490994	0.077180	-0.983672	0.706809	1.690677	0.000000	-10.000000	-0.358333	24.150000	518.500000	1023.000000	1023.000000	2046.000000
27.160000	0.003691	2.181267	0.265770	-0.991751	0.975423	1.931824	0.000000	-10.000000	-0.325000	23.416668	526.833313	1023.000000	1023.000000	2046.000000
27.180000	0.004601	2.719451	0.488696	-1.053875	1.216800	2.067830	0.000000	-10.000000	-0.300000	22.450001	534.666687	1023.000000	1023.000000	2046.000000
27.200001	0.005377	3.177677	0.546962	-0.984924	1.478820	2.136819	0.000000	-10.000000	-0.300000	21.516666	542.166687	1023.000000	1023.000000	2046.000000
27.219999	0.006364	3.761101	0.734467	-1.002244	1.734047	2.294832	0.000000	-10.000000	-0.283333	20.733334	549.333313	1023.000000	1023.000000	2046.000000
27.240000	0.006816	4.028023	0.845538	-1.056476	1.914877	2.324084	0.000000	-10.000000	-0.266667	20.116667	556.500000	1023.000000	1023.000000	2046.000000
27.260000	0.007500	4.432359	0.932825	-1.005868	2.064947	2.440455	0.000000	-10.000000	-0.258333	19.900000	563.333313	1023.000000	1023.000000	2046.000000
27.280001	0.008098	4.785812	1.087667	-1.025711	2.212591	2.511264	0.000000	-10.000000	-0.275000	20.316668	570.000000	1023.000000	1023.000000	2046.000000
27.299999	0.008502	5.024587	1.174800	-0.975042	2.262172	2.562657	0.000000	-10.000000	-0.300000	20.833334	576.666687	1023.000000	1023.000000	2046.000000
27.320000	0.009250	5.466798	1.304855	-0.938336	2.390795	2.709484	0.000000	-10.000000	-0.308333	21.233334	583.500000	1023.000000	1023.000000	2046.000000
27.340000	0.009875	5.836139	1.450263	-0.959018	2.528018	2.816875	0.000000	-10.000000	-0.291667	20.983334	590.666687	1023.000000	1023.000000	2046.000000
27.360001	0.010515	6.214080	1.515135	-0.930983	2.636692	2.993237	0.000000	-10.000000	-0.266667	20.616667	597.666687	1023.000000	1023.000000	2046.000000
27.379999	0.011261	6.655096	1.647687	-0.957189	2.818839	3.145759	0.000000	-10.000000	-0.250000	19.983334	604.666687	1023.000000	1023.000000	2046.000000
27.400000	0.011860	7.009021	1.712491	-0.938726	2.947486	3.287770	0.000000	-10.000000	-0.233333	19.300001	611.500000	1023.000000	1023.000000	2046.000000
27.420000	0.012811	7.571334	1.854730	-0.874649	3.203214	3.388039	0.000000	-10.000000	-0.208333	18.450001	618.166687	1023.000000	1023.000000	2046.000000
27.440001	0.013401	7.920282	1.941425	-0.883672	3.322856	3.539673	0.000000	-10.000000	-0.183333	17.750000	624.500000	1023.000000	1023.000000	2046.000000
27.459999	0.014368	8.491527	2.054391	-0.788155	3.519617	3.705673	0.000000	-10.000000	-0.158333	17.350000	630.500000	1023.000000	1023.000000	2046.000000
27.480000	0.015352	9.073163	2.198747	-0.668149	3.761715	3.780851	0.000000	-10.000000	-0.150000	16.766666	636.333313	1023.000000	1023.000000	2046.000000
27.500000	0.016213	9.582083	2.300298	-0.601128	3.883619	3.999293	0.000000	-10.000000	-0.125000	16.483334	642.000000	1023.000000	1023.000000	2046.000000
27.520000	0.017302	10.225307	2.477478	-0.462404	4.140119	4.070114	0.000000	-10.000000	-0.116667	16.000000	647.500000	1023.000000	1023.000000	2046.000000
27.540001	0.017918	10.589602	2.633577	-0.439256	4.200556	4.194724	0.000000	-10.000000	-0.100000	15.716667	653.000000	1023.000000	1023.000000	2046.000000
27.559999	0.018825	11.125356	2.664648	-0.322311	4.464746	4.318271	0.000000	-10.000000	-0.100000	14.983334	658.333313	1023.000000	1023.000000	2046.000000
27.580000	0.019577	11.569784	2.776127	-0.236578	4.621655	4.408581	0.000000	-10.000000	-0.091667	14.016667	663.500000	1023.000000	1023.000000	2046.000000
27.600000	0.020062	11.856569	2.871216	-0.208314	4.671943	4.521725	0.000000	-10.000000	-0.083333	12.783334	668.333313	1023.000000	1023.000000	2046.000000
27.620001	0.020711	12.240484	2.961468	-0.165045	4.816197	4.627863	0.000000	-10.000000	-0.050000	11.133333	672.833313	1023.000000	1023.000000	2046.000000
27.639999	0.021082	12.459693	3.060365	-0.111975	4.826922	4.684381	0.000000	-10.000000	-0.025000	9.116667	676.833313	1023.000000	1023.000000	2046.000000
27.660000	0.021519	12.717942	3.078079	-0.046841	4.932837	4.753868	0.000000	-10.000000	0.008333	6.183333	680.333313	1023.000000	1023.000000	2046.000000
27.680000	0.021628	12.782021	3.101648	-0.005998	4.969952	4.716419	0.000000	-10.000000	0.025000	2.250000	682.666687	1023.000000	1023.000000	2046.000000
27.700001	0.021850	12.913221	3.117854	0.030460	4.981483	4.783424	0.000000	-10.000000	0.041667	-1.466667	683.833313	1023.000000	1023.000000	2046.000000
27.719999	0.021868	12.923795	3.132030	0.028822	5.025443	4.737500	0.000000	-10.000000	0.066667	-4.966667	684.000000	1023.000000	1023.000000	2046.000000
27.740000	0.021795	12.880663	3.090862	0.101393	4.990325	4.698082	0.000000	-10.000000	0.083333	-7.333333	684.000000	1023.000000	1023.000000	2046.000000
27.760000	0.021610	12.771607	3.099618	0.114401	4.962573	4.595016	0.000000	-10.000000	0.100000	-9.366667	684.000000	1023.000000	1023.000000	2046.000000
27.780001	0.020960	12.387371	3.106718	0.079607	4.674203	4.526843	0.000000	-10.000000	0.108333	-10.633333	684.000000	1023.000000	1023.000000	2046.000000
27.799999	0.020662	12.211193	2.993807	0.089192	4.724428	4.403766	0.000000	-10.000000	0.125000	-11.750000	684.000000	1023.000000	1023.000000	2046.000000
27.820000	0.020297	11.995371	3.001321	0.097707	4.540059	4.356283	0.000000	-10.000000	0.158333	-12.966667	680.500000	1023.000000	1023.000000	2046.000000
27.840000	0.020100	11.879317	3.003409	0.081294	4.455870	4.338744	0.000000	-10.000000	0.183333	-14.216667	672.500000	1023.000000	1023.000000	2046.000000
27.860001	0.019852	11.732546	2.959054	0.040784	4.460894	4.271814	0.000000	-10.000000	0.216667	-15.266667	662.666687	1023.000000	1023.000000	2046.000000
27.879999	0.019167	11.327741	2.825728	-0.028571	4.267586	4.262996	0.000000	-10.000000	0.233333	-16.233334	654.666687	1023.000000	1023.000000	2046.000000
27.900000	0.016759	9.904316	2.559116	-0.177114	3.772492	3.749821	0.000000	-10.000000	0.258333	-16.800001	649.166687	1023.000000	1023.000000	2046.000000
27.920000	0.013511	7.985121	2.316175	-0.458833	2.915168	3.212611	0.000000	-10.000000	0.283333	-17.800001	643.500000	1023.000000	1023.000000	2046.000000
27.940001	0.010933	6.461626	1.968035	-0.673103	2.369145	2.797549	0.000000	-10.000000	0.300000	-18.650000	637.500000	1023.000000	1023.000000	2046.000000
27.959999	0.009050	5.348783	1.775577	-0.793813	1.910255	2.456764	0.000000	-10.000000	0.333333	-19.850000	631.166687	1023.000000	1023.000000	2046.000000
27.980000	0.007954	4.700621	1.575546	-0.848975	1.625476	2.348574	0.000000	-10.000000	0.358333	-20.650000	624.666687	1023.000000	1023.000000	2046.000000
28.000000	0.006930	4.095618	1.405295	-0.854926	1.444177	2.101073	0.000000	-10.000000	0.383333	-21.466667	617.666687	1023.000000	1023.000000	2046.000000
28.020000	0.006116	3.614397	1.279766	-0.866860	1.168452	2.033038	0.000000	-10.000000	0.391667	-21.966667	610.500000	1023.000000	1023.000000	2046.000000
28.040001	0.005346	3.159298	1.132631	-0.807543	1.028671	1.805539	0.000000	-10.000000	0.400000	-22.333334	603.166687	1023.000000	1023.000000	2046.000000
28.059999	0.004606	2.721974	1.049895	-0.799174	0.768347	1.702906	0.000000	-10.000000	0.408333	-22.650002	595.666687	1023.000000	1023.000000	2046.000000
28.080000	0.004062	2.400494	0.998519	-0.746386	0.562632	1.585728	0.000000	-10.000000	0.425000	-23.200001	588.333313	1023.000000	1023.000000	2046.000000
28.100000	0.003244	1.916973	0.856946	-0.660661	0.408559	1.312129	0.000000	-10.000000	0.441667	-23.683334	580.666687	1023.000000	1023.000000	2046.000000
28.120001	0.002850	1.684508	0.882357	-0.625078	0.181476	1.245753	0.000000	-10.000000	0.483333	-24.416666	572.833313	1023.000000	1023.000000	2046.000000
28.139999	0.002332	1.378437	0.745200	-0.560005	0.126529	1.066713	0.000000	-10.000000	0.500000	-24.966667	564.500000	1023.000000	1023.000000	2046.000000
28.160000	0.001760	1.040137	0.745068	-0.516600	-0.153408	0.965077	0.000000	-10.000000	0.516667	-25.799999	556.000000	1023.000000	1023.000000	2046.000000
28.180000	0.001431	0.845720	0.672657	-0.504285	-0.209273	0.886620	0.000000	-10.000000	0.533333	-26.350000	547.500000	1023.000000	1023.000000	2046.000000
28.200001	0.001068	0.631007	0.699593	-0.543410	-0.264305	0.739128	0.000000	-10.000000	0.583333	-27.083334	538.666687	1023.000000	1023.000000	2046.000000
28.219999	0.000630	0.372042	0.726290	-0.653568	-0.374258	0.673578	0.000000	-10.000000	0.625000	-27.866667	529.666687	1023.000000	1023.000000	2046.000000
28.240000	0.000098	0.057839	0.588847	-0.684715	-0.361398	0.515105	0.000000	-10.000000	0.666667	-28.783333	520.166687	1023.000000	1023.000000	2046.000000
28.260000	-0.000659	-0.389205	0.609493	-0.723434	-0.624553	0.349289	0.000000	-10.000000	0.683333	-29.516666	510.500000	1023.000000	1023.000000	2046.000000
28.280001	-0.001539	-0.909698	0.478894	-0.751115	-0.730195	0.092718	0.000000	-10.000000	0.700000	-29.883333	500.500000	1023.000000	1023.000000	2046.000000
28.299999	-0.002445	-1.445060	0.377047	-0.831699	-0.827123	-0.163285	0.000000	-10.000000	0.700000	-29.983334	490.500000	1023.000000	1023.000000	2046.000000
28.320000	-0.003580	-2.115874	0.386668	-1.012043	-1.117573	-0.372925	0.000000	-10.000000	0.700000	-30.100000	480.500000	1023.000000	1023.000000	2046.000000
28.340000	-0.004672	-2.761072	0.290053	-1.027439	-1.292160	-0.731526	0.000000	-10.000000	0.700000	-30.083334	470.500000	1023.000000	1023.000000	2046.000000
28.360001	-0.005755	-3.401019	0.271965	-1.113775	-1.626272	-0.932937	0.000000	-10.000000	0.700000	-30.000000	460.500000	1023.000000	1023.000000	2046.000000
28.379999	-0.006743	-3.984884	0.190357	-1.165746	-1.826302	-1.183193	0.000000	-10.000000	0.700000	-29.900002	450.500000	1023.000000	1023.000000	2046.000000
28.400000	-0.007677	-4.537042	0.123042	-1.110939	-2.080707	-1.468439	0.000000	-10.000000	0.733333	-30.016666	440.500000	1023.000000	1023.000000	2046.000000
28.420000	-0.008474	-5.008347	0.099762	-1.192385	-2.308259	-1.607464	0.000000	-10.000000	0.758333	-30.383333	430.500000	1023.000000	1023.000000	2046.000000
28.440001	-0.009284	-5.487093	-0.056186	-1.205817	-2.412374	-1.812716	0.000000	-10.000000	0.783333	-30.616667	420.500000	1023.000000	1023.000000	2046.000000
28.459999	-0.010107	-5.973023	-0.053775	-1.304112	-2.614965	-2.000172	0.000000	-10.000000	0.775000	-30.700001	410.500000	1023.000000	1023.000000	2046.000000
28.480000	-0.010778	-6.369604	-0.216565	-1.279117	-2.705240	-2.168683	0.000000	-10.000000	0.783333	-30.783333	400.333344	1023.000000	1023.000000	2046.000000
28.500000	-0.011314	-6.686795	-0.198529	-1.294333	-2.918358	-2.275575	0.000000	-10.000000	0.783333	-30.883333	390.000000	1023.000000	1023.000000	2046.000000
28.520000	-0.012027	-7.107809	-0.295751	-1.315809	-3.058130	-2.438120	0.000000	-10.000000	0.791667	-31.066668	379.666656	1023.000000	1023.000000	2046.000000
28.540001	-0.012536	-7.408793	-0.401995	-1.227859	-3.180722	-2.598217	0.000000	-10.000000	0.791667	-31.100000	369.333344	1023.000000	1023.000000	2046.000000
28.559999	-0.013108	-7.746594	-0.370709	-1.253394	-3.412236	-2.710256	0.000000	-10.000000	0.800000	-31.083334	359.000000	1023.000000	1023.000000	2046.000000
28.580000	-0.013615	-8.046312	-0.502273	-1.199913	-3.504623	-2.839503	0.000000	-10.000000	0.791667	-30.900000	348.666656	1023.000000	1023.000000	2046.000000
28.600000	-0.014262	-8.428610	-0.565277	-1.183649	-3.670507	-3.009175	0.000000	-10.000000	0.766667	-30.516666	338.333344	1023.000000	1023.000000	2046.000000
28.620001	-0.014829	-8.763859	-0.600611	-1.238089	-3.874282	-3.050877	0.000000	-10.000000	0.750000	-30.333334	328.000000	1023.000000	1023.000000	2046.000000
28.639999	-0.015381	-9.090387	-0.800203	-1.152934	-3.888797	-3.248453	0.000000	-10.000000	0.725000	-30.033333	317.666656	1023.000000	1023.000000	2046.000000
28.660000	-0.015993	-9.452152	-0.785059	-1.158694	-4.167974	-3.340425	0.000000	-10.000000	0.708333	-30.016666	307.500000	1023.000000	1023.000000	2046.000000
28.680000	-0.016464	-9.730333	-0.860398	-1.156767	-4.307102	-3.406066	0.000000	-10.000000	0.691667	-29.866667	297.500000	1023.000000	1023.000000	2046.000000
28.700001	-0.017063	-10.084208	-0.980746	-1.106859	-4.412585	-3.584018	0.000000	-10.000000	0.691667	-29.883333	287.500000	1023.000000	1023.000000	2046.000000
28.719999	-0.017670	-10.443089	-0.936656	-1.179785	-4.714654	-3.611994	0.000000	-10.000000	0.700000	-29.783333	277.500000	1023.000000	1023.000000	2046.000000
28.740000	-0.018316	-10.824610	-1.109797	-1.164674	-4.824851	-3.725288	0.000000	-10.000000	0.700000	-29.616667	267.833344	1023.000000	1023.000000	2046.000000
28.760000	-0.018808	-11.115695	-1.155090	-1.156601	-4.962103	-3.841901	0.000000	-10.000000	0.683333	-29.266666	251.666672	1023.000000	1023.000000	2046.000000
28.780001	-0.019469	-11.505923	-1.164253	-1.227847	-5.192730	-3.921093	0.000000	-10.000000	0.666667	-28.966667	238.833328	1023.000000	1023.000000	2046.000000
28.799999	-0.019690	-11.636917	-1.300501	-1.145624	-5.170960	-4.019832	0.000000	-10.000000	0.650000	-28.750000	229.000000	1023.000000	1023.000000	2046.000000
28.820000	-0.019940	-11.784355	-1.243117	-1.096598	-5.307099	-4.137540	0.000000	-10.000000	0.650000	-28.516666	225.833328	1023.000000	1023.000000	2046.000000
28.840000	-0.020255	-11.970728	-1.309100	-1.088814	-5.412031	-4.160782	0.000000	-10.000000	0.641667	-28.233334	219.500000	1023.000000	1023.000000	2046.000000
28.860001	-0.020521	-12.127787	-1.344302	-0.953928	-5.486951	-4.342606	0.000000	-10.000000	0.625000	-27.800001	210.000000	1023.000000	1023.000000	2046.000000
28.879999	-0.021361	-12.624163	-1.366747	-1.051347	-5.820045	-4.386023	0.000000	-10.000000	0.600000	-27.433334	200.666672	1023.000000	1023.000000	2046.000000
28.900000	-0.021913	-12.950544	-1.520103	-1.000317	-5.971588	-4.458537	0.000000	-10.000000	0.575000	-27.000000	191.500000	1023.000000	1023.000000	2046.000000
28.920000	-0.022832	-13.494006	-1.700951	-0.964594	-6.132587	-4.695875	0.000000	-10.000000	0.550000	-26.650000	182.666672	1023.000000	1023.000000	2046.000000
28.940001	-0.023427	-13.845331	-1.719470	-1.003952	-6.390986	-4.730923	0.000000	-10.000000	0.541667	-26.250000	173.833328	1023.000000	1023.000000	2046.000000
28.959999	-0.023814	-14.074064	-1.937760	-0.964969	-6.364678	-4.806657	0.000000	-10.000000	0.525000	-25.816668	165.000000	1023.000000	1023.000000	2046.000000
28.980000	-0.024431	-14.438923	-1.968500	-1.014108	-6.537278	-4.919037	0.000000	-10.000000	0.516667	-25.350000	156.333328	1023.000000	1023.000000	2046.000000
29.000000	-0.025526	-15.086008	-2.018848	-1.204193	-6.837207	-5.025760	0.000000	-10.000000	0.500000	-24.833334	147.833328	1023.000000	1023.000000	2046.000000
29.020000	-0.027281	-16.122990	-2.306980	-1.333058	-7.094590	-5.388362	0.000000	-10.000000	0.491667	-24.216667	139.500000	1023.000000	1023.000000	2046.000000
29.040001	-0.029403	-17.376919	-2.455750	-1.496657	-7.752607	-5.671905	0.000000	-10.000000	0.458333	-23.283335	131.500000	1023.000000	1023.000000	2046.000000
29.059999	-0.031277	-18.484661	-2.831588	-1.596732	-8.132551	-5.923790	0.000000	-10.000000	0.425000	-22.483334	123.666664	1023.000000	1023.000000	2046.000000
29.080000	-0.032192	-19.025547	-2.953916	-1.601987	-8.407716	-6.061927	0.000000	-10.000000	0.400000	-21.950001	116.333336	1023.000000	1023.000000	2046.000000
29.100000	-0.032870	-19.425884	-3.039654	-1.658128	-8.702651	-6.025451	0.000000	-10.000000	0.400000	-21.716667	108.833336	1023.000000	1023.000000	2046.000000
29.120001	-0.033262	-19.658009	-3.285513	-1.559117	-8.646306	-6.167072	0.000000	-10.000000	0.383333	-21.483334	101.666664	1023.000000	1023.000000	2046.000000
29.139999	-0.033838	-19.998415	-3.272756	-1.614529	-8.914077	-6.197053	0.000000	-10.000000	0.366667	-20.983334	94.500000	1023.000000	1023.000000	2046.000000
29.160000	-0.034152	-20.183846	-3.505397	-1.587586	-8.908921	-6.181940	0.000000	-10.000000	0.341667	-20.383333	87.500000	1023.000000	1023.000000	2046.000000
29.180000	-0.034447	-20.357960	-3.573556	-1.513238	-9.002947	-6.268219	0.000000	-10.000000	0.308333	-19.516666	80.666664	1023.000000	1023.000000	2046.000000
29.200001	-0.034667	-20.488281	-3.650523	-1.512642	-9.129223	-6.195893	0.000000	-10.000000	0.266667	-18.433334	74.000000	1023.000000	1023.000000	2046.000000
29.219999	-0.034735	-20.528505	-3.753754	-1.394458	-9.064947	-6.315347	0.000000	-10.000000	0.233333	-17.266666	68.000000	1023.000000	1023.000000	2046.000000
29.240000	-0.034907	-20.630251	-3.639738	-1.379806	-9.302070	-6.308637	0.000000	-10.000000	0.216667	-16.216667	62.166668	1023.000000	1023.000000	2046.000000
29.260000	-0.034892	-20.620979	-3.762245	-1.363056	-9.230422	-6.265257	0.000000	-10.000000	0.208333	-15.500000	56.833332	1023.000000	1023.000000	2046.000000
29.280001	-0.034949	-20.654812	-3.743623	-1.312408	-9.194618	-6.404163	0.000000	-10.000000	0.200000	-14.983334	51.500000	1023.000000	1023.000000	2046.000000
29.299999	-0.034965	-20.664513	-3.633129	-1.468803	-9.283102	-6.279478	0.000000	-10.000000	0.216667	-15.016666	46.500000	1023.000000	1023.000000	2046.000000
29.320000	-0.035224	-20.817247	-3.724745	-1.621430	-9.139384	-6.331688	0.000000	-10.000000	0.225000	-15.383334	41.500000	1023.000000	1023.000000	2046.000000
29.340000	-0.035451	-20.951324	-3.625356	-1.683603	-9.242918	-6.399447	0.000000	-10.000000	0.233333	-15.733334	36.500000	1023.000000	1023.000000	2046.000000
29.360001	-0.035742	-21.123329	-3.731072	-1.783666	-9.240448	-6.368144	0.000000	-10.000000	0.216667	-15.800000	31.333334	1023.000000	1023.000000	2046.000000
29.379999	-0.036034	-21.295881	-3.877341	-1.708932	-9.137540	-6.572068	0.000000	-10.000000	0.216667	-15.583334	26.000000	1023.000000	1023.000000	2046.000000
29.400000	-0.036441	-21.536715	-3.775421	-1.887713	-9.323098	-6.550483	0.000000	-10.000000	0.216667	-15.550000	20.666666	1023.000000	1023.000000	2046.000000
29.420000	-0.037140	-21.949833	-3.908841	-1.984912	-9.346066	-6.710013	0.000000	-10.000000	0.216667	-15.416667	15.500000	1023.000000	1023.000000	2046.000000
29.440001	-0.037633	-22.241327	-3.806055	-2.043783	-9.512187	-6.879302	0.000000	-10.000000	0.200000	-15.083334	10.333333	1023.000000	1023.000000	2046.000000
29.459999	-0.038239	-22.599417	-3.772262	-2.217896	-9.711185	-6.898074	0.000000	-10.000000	0.191667	-14.383333	5.500000	1023.000000	1023.000000	2046.000000
29.480000	-0.038604	-22.815109	-3.947361	-2.140010	-9.639612	-7.088126	0.000000	-10.000000	0.183333	-13.583334	1.000000	1023.000000	1023.000000	2046.000000
29.500000	-0.038854	-22.962954	-3.824838	-2.201377	-9.886467	-7.050271	0.000000	-10.000000	0.158333	-12.733334	-3.000000	1023.000000	1023.000000	2046.000000
29.520000	-0.038953	-23.021339	-3.928870	-2.223552	-9.825660	-7.043257	0.000000	-10.000000	0.125000	-12.000000	-7.000000	1023.000000	1023.000000	2046.000000
29.540001	-0.039072	-23.091520	-3.898646	-2.183260	-9.842589	-7.167026	0.000000	-10.000000	0.091667	-11.183333	-11.000000	1023.000000	1023.000000	2046.000000
29.559999	-0.038949	-23.018986	-3.898356	-2.293595	-9.817502	-7.009532	0.000000	-10.000000	0.075000	-10.316667	-14.833333	1023.000000	1023.000000	2046.000000
29.580000	-0.038946	-23.016981	-3.988685	-2.215953	-9.643791	-7.168553	0.000000	-10.000000	0.058333	-9.050000	-18.333334	1023.000000	1023.000000	2046.000000
29.600000	-0.038568	-22.793728	-3.811413	-2.303768	-9.691388	-6.987158	0.000000	-10.000000	0.050000	-7.266667	-21.500000	1023.000000	1023.000000	2046.000000
29.620001	-0.038434	-22.714678	-3.906139	-2.294304	-9.501826	-7.012407	0.000000	-10.000000	0.033333	-4.683333	-24.000000	1023.000000	1023.000000	2046.000000
29.639999	-0.037935	-22.419306	-3.850718	-2.237899	-9.380897	-6.949792	0.000000	-10.000000	0.008333	-1.216667	-25.500000	1023.000000	1023.000000	2046.000000
29.660000	-0.037464	-22.140993	-3.783224	-2.269427	-9.280293	-6.808049	0.000000	-10.000000	-0.016667	2.116667	-26.000000	1023.000000	1023.000000	2046.000000
29.680000	-0.037053	-21.898464	-3.883332	-2.183758	-9.002318	-6.829056	0.000000	-10.000000	-0.050000	5.616667	-26.000000	1023.000000	1023.000000	2046.000000
29.700001	-0.036408	-21.517084	-3.706610	-2.166790	-8.947565	-6.696120	0.000000	-10.000000	-0.083333	8.716667	-26.000000	1023.000000	1023.000000	2046.000000
29.719999	-0.035841	-21.181965	-3.651890	-2.254404	-8.789502	-6.486168	0.000000	-10.000000	-0.133333	11.883333	-26.000000	1023.000000	1023.000000	2046.000000
29.740000	-0.035333	-20.882097	-3.723132	-2.146310	-8.460037	-6.552619	0.000000	-10.000000	-0.166667	14.400001	-26.000000	1023.000000	1023.000000	2046.000000
29.760000	-0.034509	-20.395029	-3.559356	-2.199719	-8.324629	-6.311326	0.000000	-10.000000	-0.200000	16.100000	-26.000000	1023.000000	1023.000000	2046.000000
29.780001	-0.033829	-19.993008	-3.582910	-2.175721	-8.052259	-6.182117	0.000000	-10.000000	-0.225000	17.650002	-9.333333	1023.000000	1023.000000	2046.000000
29.799999	-0.033101	-19.562449	-3.571406	-2.086245	-7.751928	-6.152870	0.000000	-10.000000	-0.241667	18.866667	8.833333	1023.000000	1023.000000	2046.000000
29.820000	-0.032300	-19.089548	-3.387131	-2.182981	-7.674450	-5.844985	0.000000	-10.000000	-0.266667	20.100000	29.166666	1023.000000	1023.000000	2046.000000
29.840000	-0.031563	-18.653593	-3.447953	-2.098847	-7.314001	-5.792794	0.000000	-10.000000	-0.300000	20.933334	35.166668	1023.000000	1023.000000	2046.000000
29.860001	-0.030823	-18.216606	-3.344830	-2.107828	-7.131173	-5.632775	0.000000	-10.000000	-0.341667	21.733334	42.000000	1023.000000	1023.000000	2046.000000
29.879999	-0.029817	-17.621788	-3.232950	-2.152278	-6.884666	-5.351893	0.000000	-10.000000	-0.358333	22.433334	49.166668	1023.000000	1023.000000	2046.000000
29.900000	-0.029204	-17.259537	-3.255874	-2.089472	-6.556715	-5.357476	0.000000	-10.000000	-0.366667	23.050001	56.500000	1023.000000	1023.000000	2046.000000
29.920000	-0.028200	-16.665915	-3.086581	-2.085677	-6.374366	-5.119290	0.000000	-10.000000	-0.383333	23.800001	64.166664	1023.000000	1023.000000	2046.000000
29.940001	-0.027583	-16.301823	-3.049064	-2.073165	-6.144718	-5.034874	0.000000	-10.000000	-0.416667	24.400000	72.000000	1023.000000	1023.000000	2046.000000
29.959999	-0.027012	-15.964212	-2.998269	-1.965690	-5.931159	-5.069095	0.000000	-10.000000	-0.450000	25.333334	80.000000	1023.000000	1023.000000	2046.000000
29.980000	-0.026278	-15.530418	-2.768252	-2.055463	-5.891142	-4.815561	0.000000	-10.000000	-0.441667	25.750000	88.333336	1023.000000	1023.000000	2046.000000
30.000000	-0.025730	-15.206496	-2.804028	-1.949365	-5.629713	-4.823391	0.000000	-10.000000	-0.441667	26.216667	96.833336	1023.000000	1023.000000	2046.000000
30.020000	-0.025168	-14.874415	-2.712025	-1.971686	-5.568777	-4.621927	0.000000	-10.000000	-0.433333	26.433334	105.500000	1023.000000	1023.000000	2046.000000
30.040001	-0.024820	-14.668386	-2.719765	-1.989998	-5.435142	-4.523481	0.000000	-10.000000	-0.450000	26.600000	114.166664	1023.000000	1023.000000	2046.000000
30.059999	-0.024131	-14.261638	-2.677816	-1.874824	-5.231508	-4.477489	0.000000	-10.000000	-0.466667	26.483334	123.000000	1023.000000	1023.000000	2046.000000
30.080000	-0.023324	-13.784754	-2.624817	-1.968775	-5.026158	-4.165004	0.000000	-10.000000	-0.483333	26.083334	132.000000	1023.000000	1023.000000	2046.000000
30.100000	-0.022868	-13.515157	-2.608277	-1.966695	-4.820557	-4.119627	0.000000	-10.000000	-0.500000	25.916668	140.833328	1023.000000	1023.000000	2046.000000
30.120001	-0.023529	-13.905915	-2.709339	-2.077338	-4.915167	-4.204071	0.000000	-10.000000	-0.483333	25.866667	149.500000	1023.000000	1023.000000	2046.000000
30.139999	-0.024446	-14.447658	-2.738766	-2.176898	-5.262862	-4.269132	0.000000	-10.000000	-0.475000	25.933334	158.166672	1023.000000	1023.000000	2046.000000
30.160000	-0.025310	-14.958131	-2.964880	-2.256715	-5.403701	-4.332835	0.000000	-10.000000	-0.450000	25.716667	166.833328	1023.000000	1023.000000	2046.000000
30.180000	-0.025553	-15.101786	-3.082888	-2.234596	-5.472486	-4.311817	0.000000	-10.000000	-0.450000	25.366667	175.500000	1023.000000	1023.000000	2046.000000
30.200001	-0.025112	-14.841363	-3.032832	-2.302052	-5.441369	-4.065110	0.000000	-10.000000	-0.433333	24.950001	184.000000	1023.000000	1023.000000	2046.000000
30.219999	-0.024969	-14.756908	-3.125566	-2.233768	-5.351120	-4.046453	0.000000	-10.000000	-0.441667	24.750000	192.500000	1023.000000	1023.000000	2046.000000
30.240000	-0.024393	-14.416196	-3.069273	-2.266831	-5.280956	-3.799135	0.000000	-10.000000	-0.433333	25.000000	200.833328	1023.000000	1023.000000	2046.000000
30.260000	-0.023815	-14.074878	-3.009747	-2.167814	-5.220629	-3.676688	0.000000	-10.000000	-0.433333	25.483334	209.000000	1023.000000	1023.000000	2046.000000
30.280001	-0.023159	-13.687065	-3.026681	-2.091136	-5.016476	-3.552772	0.000000	-10.000000	-0.433333	25.950001	217.333328	1023.000000	1023.000000	2046.000000
30.299999	-0.022409	-13.243485	-2.955451	-1.973874	-4.891531	-3.422629	0.000000	-10.000000	-0.458333	26.083334	226.000000	1023.000000	1023.000000	2046.000000
30.320000	-0.021514	-12.714553	-2.835856	-1.967728	-4.734382	-3.176588	0.000000	-10.000000	-0.475000	26.283333	234.833328	1023.000000	1023.000000	2046.000000
30.340000	-0.020511	-12.122076	-2.740594	-1.860180	-4.510497	-3.010804	0.000000	-10.000000	-0.475000	26.433334	243.500000	1023.000000	1023.000000	2046.000000
30.360001	-0.019787	-11.693944	-2.675763	-1.750864	-4.348542	-2.918776	0.000000	-10.000000	-0.475000	26.916668	252.166672	1023.000000	1023.000000	2046.000000
30.379999	-0.018801	-11.111634	-2.586659	-1.679916	-4.123269	-2.721789	0.000000	-10.000000	-0.466667	27.200001	261.000000	1023.000000	1023.000000	2046.000000
30.400000	-0.017561	-10.378285	-2.377734	-1.715309	-3.861180	-2.424062	0.000000	-10.000000	-0.458333	27.333334	270.166656	1023.000000	1023.000000	2046.000000
30.420000	-0.016913	-9.995713	-2.306266	-1.773282	-3.586082	-2.330083	0.000000	-10.000000	-0.425000	26.800001	279.333344	1023.000000	1023.000000	2046.000000
30.440001	-0.015891	-9.391391	-2.070257	-1.911998	-3.383039	-2.026096	0.000000	-10.000000	-0.425000	26.050001	288.333344	1023.000000	1023.000000	2046.000000
30.459999	-0.014988	-8.857993	-1.975173	-1.880471	-3.050385	-1.951965	0.000000	-10.000000	-0.416667	25.300001	297.166656	1023.000000	1023.000000	2046.000000
30.480000	-0.014244	-8.417967	-1.887703	-1.944606	-2.779616	-1.806042	0.000000	-10.000000	-0.416667	24.983334	305.666656	1023.000000	1023.000000	2046.000000
30.500000	-0.013281	-7.848820	-1.626868	-1.994095	-2.628369	-1.599487	0.000000	-10.000000	-0.408333	24.900002	314.000000	1023.000000	1023.000000	2046.000000
30.520000	-0.012839	-7.588140	-1.582850	-2.044240	-2.395465	-1.565585	0.000000	-10.000000	-0.425000	24.866667	322.333344	1023.000000	1023.000000	2046.000000
30.540001	-0.012349	-7.298118	-1.524849	-2.062151	-2.252789	-1.458328	0.000000	-10.000000	-0.450000	25.183334	330.666656	1023.000000	1023.000000	2046.000000
30.559999	-0.011734	-6.934818	-1.338313	-2.013907	-2.228351	-1.354248	0.000000	-10.000000	-0.475000	25.566668	339.166656	1023.000000	1023.000000	2046.000000
30.580000	-0.010921	-6.454166	-1.197688	-1.955317	-2.045933	-1.255228	0.000000	-10.000000	-0.508333	26.216667	347.500000	1023.000000	1023.000000	2046.000000
30.600000	-0.010228	-6.045040	-1.158920	-1.967986	-1.842507	-1.075627	0.000000	-10.000000	-0.516667	26.800001	356.166656	1023.000000	1023.000000	2046.000000
30.620001	-0.009581	-5.662443	-1.041072	-1.928642	-1.715601	-0.977127	0.000000	-10.000000	-0.516667	27.266666	365.000000	1023.000000	1023.000000	2046.000000
30.639999	-0.008484	-5.013769	-0.838567	-2.018402	-1.501282	-0.655518	0.000000	-10.000000	-0.500000	27.850000	374.166656	1023.000000	1023.000000	2046.000000
30.660000	-0.007680	-4.538768	-0.816966	-1.998340	-1.228037	-0.495426	0.000000	-10.000000	-0.500000	27.666668	383.333344	1023.000000	1023.000000	2046.000000
30.680000	-0.006759	-3.994695	-0.682584	-1.936679	-1.021383	-0.354049	0.000000	-10.000000	-0.500000	27.800001	392.666656	1023.000000	1023.000000	2046.000000
30.700001	-0.005512	-3.257616	-0.523074	-1.971824	-0.735441	-0.027276	0.000000	-10.000000	-0.483333	27.350000	401.833344	1023.000000	1023.000000	2046.000000
30.719999	-0.004827	-2.852689	-0.560101	-1.811033	-0.512951	0.031396	0.000000	-10.000000	-0.466667	27.683334	411.000000	1023.000000	1023.000000	2046.000000
30.740000	-0.003407	-2.013644	-0.276995	-1.752972	-0.319292	0.335615	0.000000	-10.000000	-0.450000	27.316668	420.166656	1023.000000	1023.000000	2046.000000
30.760000	-0.002158	-1.275281	-0.144945	-1.725124	-0.002857	0.597646	0.000000	-10.000000	-0.475000	27.433334	429.333344	1023.000000	1023.000000	2046.000000
30.780001	-0.001176	-0.695073	-0.144664	-1.540262	0.318259	0.671594	0.000000	-10.000000	-0.491667	27.433334	438.500000	1023.000000	1023.000000	2046.000000
30.799999	0.000206	0.121730	0.143337	-1.485267	0.491469	0.972191	0.000000	-10.000000	-0.508333	27.616667	447.666656	1023.000000	1023.000000	2046.000000
30.820000	0.001533	0.905856	0.330239	-1.464103	0.753423	1.286296	0.000000	-10.000000	-0.508333	27.800001	456.833344	1023.000000	1023.000000	2046.000000
30.840000	0.002645	1.563332	0.380397	-1.307706	1.098310	1.392330	0.000000	-10.000000	-0.508333	27.966667	466.166656	1023.000000	1023.000000	2046.000000
30.860001	0.003798	2.244519	0.567085	-1.238650	1.297966	1.618118	0.000000	-10.000000	-0.508333	28.000000	475.333344	1023.000000	1023.000000	2046.000000
30.879999	0.005071	2.996779	0.773005	-1.215234	1.551664	1.887343	0.000000	-10.000000	-0.466667	27.700001	484.666656	1023.000000	1023.000000	2046.000000
30.900000	0.006171	3.646858	0.861394	-1.094846	1.853316	2.026994	0.000000	-10.000000	-0.433333	26.966667	494.000000	1023.000000	1023.000000	2046.000000
30.920000	0.007246	4.282545	1.027871	-1.020352	2.061504	2.213522	0.000000	-10.000000	-0.400000	26.350000	503.166656	1023.000000	1023.000000	2046.000000
30.940001	0.008425	4.979288	1.247514	-1.006563	2.249577	2.488761	0.000000	-10.000000	-0.391667	25.550001	512.166687	1023.000000	1023.000000	2046.000000
30.959999	0.009449	5.584555	1.356065	-0.936890	2.524894	2.640486	0.000000	-10.000000	-0.366667	24.783335	520.666687	1023.000000	1023.000000	2046.000000
30.980000	0.010505	6.208439	1.496407	-0.782804	2.781011	2.713825	0.000000	-10.000000	-0.350000	23.983334	529.000000	1023.000000	1023.000000	2046.000000
31.000000	0.011570	6.838023	1.728837	-0.822606	2.982874	2.948919	0.000000	-10.000000	-0.350000	23.683334	537.000000	1023.000000	1023.000000	2046.000000
31.020000	0.012189	7.203415	1.787231	-0.652253	3.183173	2.885264	0.000000	-10.000000	-0.366667	23.516668	545.000000	1023.000000	1023.000000	2046.000000
31.040001	0.012974	7.667825	1.929247	-0.613526	3.311192	3.040912	0.000000	-10.000000	-0.375000	23.783335	553.000000	1023.000000	1023.000000	2046.000000
31.059999	0.013621	8.049950	2.149072	-0.717862	3.403250	3.215490	0.000000	-10.000000	-0.358333	23.583334	561.000000	1023.000000	1023.000000	2046.000000
31.080000	0.014354	8.483067	2.205885	-0.661159	3.667498	3.270843	0.000000	-10.000000	-0.350000	23.116667	569.000000	1023.000000	1023.000000	2046.000000
31.100000	0.015352	9.073009	2.396756	-0.628517	3.817500	3.487271	0.000000	-10.000000	-0.316667	22.566668	576.833313	1023.000000	1023.000000	2046.000000
31.120001	0.016437	9.714005	2.626734	-0.621464	3.980967	3.727769	0.000000	-10.000000	-0.283333	21.800001	584.500000	1023.000000	1023.000000	2046.000000
31.139999	0.016762	9.906235	2.599309	-0.571625	4.157402	3.721149	0.000000	-10.000000	-0.250000	20.950001	591.833313	1023.000000	1023.000000	2046.000000
31.160000	0.016112	9.521986	2.492028	-0.634652	4.057019	3.607591	0.000000	-10.000000	-0.233333	19.700001	598.833313	1023.000000	1023.000000	2046.000000
31.180000	0.014232	8.410877	2.448049	-0.841941	3.501607	3.303163	0.000000	-10.000000	-0.208333	18.483334	605.666687	1023.000000	1023.000000	2046.000000
31.200001	0.012432	7.347261	2.272583	-1.104093	3.103313	3.075458	0.000000	-10.000000	-0.175000	17.433334	612.166687	1023.000000	1023.000000	2046.000000
31.219999	0.011623	6.869379	2.111836	-1.118552	2.915670	2.960425	0.000000	-10.000000	-0.150000	16.650000	618.166687	1023.000000	1023.000000	2046.000000
31.240000	0.011449	6.766081	2.095747	-1.164238	2.827329	3.007244	0.000000	-10.000000	-0.141667	16.000000	623.833313	1023.000000	1023.000000	2046.000000
31.260000	0.011699	6.914249	2.072931	-1.137469	2.892427	3.086360	0.000000	-10.000000	-0.141667	15.483334	629.166687	1023.000000	1023.000000	2046.000000
31.280001	0.011795	6.970807	1.998913	-1.094247	2.945313	3.120827	0.000000	-10.000000	-0.150000	15.050000	634.500000	1023.000000	1023.000000	2046.000000
31.299999	0.012095	7.147929	2.033147	-0.984409	2.946826	3.152365	0.000000	-10.000000	-0.150000	14.700000	639.500000	1023.000000	1023.000000	2046.000000
31.320000	0.012415	7.337273	2.121552	-0.945402	2.955305	3.205818	0.000000	-10.000000	-0.133333	14.383333	644.500000	1023.000000	1023.000000	2046.000000
31.340000	0.012587	7.438743	2.119482	-0.849133	2.905829	3.262564	0.000000	-10.000000	-0.100000	13.466667	649.333313	1023.000000	1023.000000	2046.000000
31.360001	0.013176	7.786861	2.103749	-0.649562	3.027601	3.305073	0.000000	-10.000000	-0.066667	12.050000	654.166687	1023.000000	1023.000000	2046.000000
31.379999	0.013487	7.970573	2.278954	-0.609111	2.951395	3.349334	0.000000	-10.000000	-0.033333	9.866667	658.333313	1023.000000	1023.000000	2046.000000
31.400000	0.013520	7.990288	2.225643	-0.502023	2.974835	3.291833	0.000000	-10.000000	0.000000	7.216667	662.166687	1023.000000	1023.000000	2046.000000
31.420000	0.013917	8.224750	2.267013	-0.357876	2.987789	3.327824	0.000000	-10.000000	0.025000	3.050000	665.000000	1023.000000	1023.000000	2046.000000
31.440001	0.014093	8.329004	2.288332	-0.305009	2.984538	3.361142	0.000000	-10.000000	0.050000	-0.833333	667.000000	1023.000000	1023.000000	2046.000000
31.459999	0.013925	8.229528	2.213061	-0.302803	3.017240	3.302031	0.000000	-10.000000	0.075000	-5.333333	667.833313	1023.000000	1023.000000	2046.000000
31.480000	0.014120	8.345041	2.357484	-0.356480	2.944004	3.400033	0.000000	-10.000000	0.108333	-9.050000	668.000000	1023.000000	1023.000000	2046.000000
31.500000	0.014016	8.283212	2.365349	-0.420201	2.955401	3.382663	0.000000	-10.000000	0.150000	-12.600000	668.000000	1023.000000	1023.000000	2046.000000
31.520000	0.013635	8.058081	2.287086	-0.449052	2.993669	3.226378	0.000000	-10.000000	0.191667	-14.733334	668.000000	1023.000000	1023.000000	2046.000000
31.540001	0.013355	7.892939	2.254938	-0.429284	2.926869	3.140416	0.000000	-10.000000	0.225000	-15.716667	664.333313	1023.000000	1023.000000	2046.000000
31.559999	0.013003	7.684701	2.270903	-0.514956	2.880777	3.047978	0.000000	-10.000000	0.241667	-16.549999	655.666687	1023.000000	1023.000000	2046.000000
31.580000	0.012257	7.243668	2.234189	-0.641890	2.742052	2.909316	0.000000	-10.000000	0.250000	-17.283333	645.166687	1023.000000	1023.000000	2046.000000
31.600000	0.011522	6.809223	2.226539	-0.662364	2.493540	2.751508	0.000000	-10.000000	0.258333	-17.766666	636.333313	1023.000000	1023.000000	2046.000000
31.620001	0.010966	6.480779	2.197700	-0.662381	2.404529	2.540932	0.000000	-10.000000	0.266667	-17.950001	632.500000	1023.000000	1023.000000	2046.000000
31.639999	0.010086	5.960617	2.139885	-0.741531	2.150364	2.411899	0.000000	-10.000000	0.283333	-18.233334	626.500000	1023.000000	1023.000000	2046.000000
31.660000	0.009444	5.581430	2.109422	-0.732772	1.926556	2.278226	0.000000	-10.000000	0.308333	-18.783335	620.333313	1023.000000	1023.000000	2046.000000
31.680000	0.009069	5.359506	2.145905	-0.811396	1.821048	2.203948	0.000000	-10.000000	0.341667	-19.733334	612.000000	1023.000000	1023.000000	2046.000000
31.700001	0.008294	4.902018	2.037921	-0.874260	1.680439	2.057918	0.000000	-10.000000	0.366667	-20.833334	605.333313	1023.000000	1023.000000	2046.000000
31.719999	0.007840	4.633623	1.960159	-0.940847	1.630486	1.983826	0.000000	-10.000000	0.375000	-21.733334	598.333313	1023.000000	1023.000000	2046.000000
31.740000	0.007362	4.350963	1.945333	-0.943307	1.505020	1.843916	0.000000	-10.000000	0.383333	-22.600000	591.166687	1023.000000	1023.000000	2046.000000
31.760000	0.006945	4.104478	1.879675	-0.994358	1.411300	1.807861	0.000000	-10.000000	0.400000	-23.066668	583.666687	1023.000000	1023.000000	2046.000000
31.780001	0.006601	3.901097	1.869811	-0.946647	1.300944	1.676989	0.000000	-10.000000	0.441667	-23.733334	576.000000	1023.000000	1023.000000	2046.000000
31.799999	0.006172	3.647739	1.847305	-0.971957	1.155780	1.616611	0.000000	-10.000000	0.475000	-24.033333	568.000000	1023.000000	1023.000000	2046.000000
31.820000	0.005691	3.363171	1.741696	-0.948590	1.039634	1.530431	0.000000	-10.000000	0.500000	-24.483334	560.000000	1023.000000	1023.000000	2046.000000
31.840000	0.005326	3.147799	1.735904	-0.914256	0.911860	1.414290	0.000000	-10.000000	0.500000	-24.633333	551.833313	1023.000000	1023.000000	2046.000000
31.860001	0.004805	2.839683	1.689884	-0.868696	0.785478	1.233017	0.000000	-10.000000	0.516667	-24.900000	543.500000	1023.000000	1023.000000	2046.000000
31.879999	0.004323	2.555175	1.593608	-0.863330	0.644508	1.180389	0.000000	-10.000000	0.525000	-25.200001	535.166687	1023.000000	1023.000000	2046.000000
31.900000	0.003935	2.325521	1.598235	-0.840541	0.521163	1.046665	0.000000	-10.000000	0.533333	-25.450001	526.666687	1023.000000	1023.000000	2046.000000
31.920000	0.003348	1.978809	1.513705	-0.808628	0.420329	0.853403	0.000000	-10.000000	0.533333	-25.883333	518.166687	1023.000000	1023.000000	2046.000000
31.940001	0.002680	1.583756	1.447232	-0.796167	0.212902	0.719788	0.000000	-10.000000	0.550000	-26.416666	509.500000	1023.000000	1023.000000	2046.000000
31.959999	0.002214	1.308192	1.443400	-0.823144	0.092558	0.595379	0.000000	-10.000000	0.591667	-26.950001	500.666656	1023.000000	1023.000000	2046.000000
31.980000	0.001538	0.908774	1.416019	-0.866755	-0.073037	0.432546	0.000000	-10.000000	0.600000	-27.566668	491.666656	1023.000000	1023.000000	2046.000000
32.000000	0.001028	0.607801	1.328437	-0.832249	-0.178046	0.289658	0.000000	-10.000000	0.625000	-27.916668	482.500000	1023.000000	1023.000000	2046.000000
32.020000	0.000647	0.382216	1.310498	-0.813193	-0.208822	0.093733	0.000000	-10.000000	0.616667	-28.316668	473.166656	1023.000000	1023.000000	2046.000000
32.040001	0.000317	0.187458	1.258494	-0.782032	-0.270882	-0.018122	0.000000	-10.000000	0.633333	-28.483334	463.833344	1023.000000	1023.000000	2046.000000
32.060001	0.000013	0.007624	1.233468	-0.673973	-0.350820	-0.201051	0.000000	-10.000000	0.633333	-28.650000	454.166656	1023.000000	1023.000000	2046.000000
32.080002	-0.000393	-0.232070	1.278312	-0.686787	-0.497102	-0.326492	0.000000	-10.000000	0.641667	-28.616667	444.833344	1023.000000	1023.000000	2046.000000
32.099998	-0.000928	-0.548507	1.197241	-0.677551	-0.667851	-0.400346	0.000000	-10.000000	0.650000	-28.583334	435.166656	1023.000000	1023.000000	2046.000000
32.119999	-0.001757	-1.038127	1.145585	-0.651480	-0.843423	-0.688809	0.000000	-10.000000	0.650000	-28.633333	425.833344	1023.000000	1023.000000	2046.000000
32.139999	-0.002551	-1.507450	1.079171	-0.691617	-1.044240	-0.850765	0.000000	-10.000000	0.650000	-28.916666	416.166656	1023.000000	1023.000000	2046.000000
32.160000	-0.003292	-1.945642	0.968743	-0.673177	-1.220265	-1.020942	0.000000	-10.000000	0.658333	-28.966667	406.500000	1023.000000	1023.000000	2046.000000
32.180000	-0.003968	-2.344848	0.847865	-0.692083	-1.274646	-1.225983	0.000000	-10.000000	0.658333	-29.166666	396.666656	1023.000000	1023.000000	2046.000000
32.200001	-0.005141	-3.038424	0.708604	-0.750124	-1.519279	-1.477625	0.000000	-10.000000	0.666667	-29.133333	387.000000	1023.000000	1023.000000	2046.000000
32.220001	-0.007044	-4.163252	0.534691	-0.899375	-1.916096	-1.882472	0.000000	-10.000000	0.675000	-29.433334	377.333344	1023.000000	1023.000000	2046.000000
32.240002	-0.009978	-5.896894	0.235748	-1.101201	-2.550105	-2.481336	0.000000	-10.000000	0.675000	-29.483334	367.500000	1023.000000	1023.000000	2046.000000
32.259998	-0.012725	-7.520420	-0.072762	-1.265099	-3.261756	-2.920804	0.000000	-10.000000	0.658333	-29.566668	357.500000	1023.000000	1023.000000	2046.000000
32.279999	-0.014588	-8.621648	-0.351781	-1.325060	-3.684737	-3.260070	0.000000	-10.000000	0.650000	-29.366667	347.666656	1023.000000	1023.000000	2046.000000
32.299999	-0.015746	-9.305756	-0.535291	-1.322132	-3.994505	-3.453827	0.000000	-10.000000	0.641667	-29.233334	338.000000	1023.000000	1023.000000	2046.000000
32.320000	-0.016629	-9.827826	-0.664236	-1.339446	-4.261608	-3.562536	0.000000	-10.000000	0.650000	-29.250000	328.333344	1023.000000	1023.000000	2046.000000
32.340000	-0.017486	-10.334340	-0.854412	-1.300555	-4.414087	-3.765286	0.000000	-10.000000	0.650000	-29.100000	318.500000	1023.000000	1023.000000	2046.000000
32.360001	-0.018411	-10.881186	-1.018103	-1.288186	-4.636314	-3.938583	0.000000	-10.000000	0.650000	-29.033333	308.666656	1023.000000	1023.000000	2046.000000
32.380001	-0.019053	-11.260199	-1.160356	-1.294632	-4.816197	-3.989013	0.000000	-10.000000	0.633333	-28.633333	299.000000	1023.000000	1023.000000	2046.000000
32.400002	-0.019696	-11.640285	-1.300893	-1.189026	-4.980491	-4.169875	0.000000	-10.000000	0.608333	-28.333334	289.500000	1023.000000	1023.000000	2046.000000
32.419998	-0.020218	-11.949099	-1.464251	-1.069276	-5.069168	-4.346403	0.000000	-10.000000	0.575000	-27.583334	280.000000	1023.000000	1023.000000	2046.000000
32.439999	-0.020601	-12.175301	-1.495865	-1.062335	-5.233690	-4.383410	0.000000	-10.000000	0.558333	-26.800001	270.833344	1023.000000	1023.000000	2046.000000
32.459999	-0.020902	-12.352962	-1.576499	-1.026958	-5.268348	-4.481157	0.000000	-10.000000	0.525000	-25.966667	261.833344	1023.000000	1023.000000	2046.000000
32.480000	-0.021190	-12.523313	-1.672173	-0.916227	-5.326735	-4.608177	0.000000	-10.000000	0.516667	-25.333334	253.333328	1023.000000	1023.000000	2046.000000
32.500000	-0.021227	-12.544970	-1.594988	-1.018573	-5.405787	-4.525620	0.000000	-10.000000	0.500000	-24.983334	244.666672	1023.000000	1023.000000	2046.000000
32.520000	-0.021572	-12.748933	-1.600910	-1.104933	-5.406801	-4.636289	0.000000	-10.000000	0.500000	-24.950001	236.333328	1023.000000	1023.000000	2046.000000
32.540001	-0.021939	-12.965922	-1.640940	-1.182036	-5.459357	-4.683589	0.000000	-10.000000	0.500000	-25.200001	228.000000	1023.000000	1023.000000	2046.000000
32.560001	-0.022531	-13.315897	-1.655147	-1.285992	-5.611485	-4.763273	0.000000	-10.000000	0.500000	-25.433334	219.666672	1023.000000	1023.000000	2046.000000
32.580002	-0.022976	-13.578756	-1.835915	-1.295680	-5.588066	-4.859095	0.000000	-10.000000	0.500000	-25.500000	211.166672	1023.000000	1023.000000	2046.000000
32.599998	-0.023733	-14.025938	-1.899090	-1.338642	-5.771526	-5.016679	0.000000	-10.000000	0.500000	-25.266666	202.500000	1023.000000	1023.000000	2046.000000
32.619999	-0.024679	-14.585356	-1.948731	-1.498430	-5.977545	-5.160649	0.000000	-10.000000	0.500000	-25.083334	196.833328	1023.000000	1023.000000	2046.000000
32.639999	-0.025442	-15.036224	-2.122894	-1.531320	-5.993315	-5.388695	0.000000	-10.000000	0.491667	-24.833334	188.500000	1023.000000	1023.000000	2046.000000
32.660000	-0.026308	-15.548119	-2.073708	-1.651610	-6.259542	-5.563259	0.000000	-10.000000	0.483333	-24.566668	180.166672	1023.000000	1023.000000	2046.000000
32.680000	-0.027161	-16.052036	-2.052810	-1.765111	-6.563317	-5.670799	0.000000	-10.000000	0.466667	-24.200001	169.166672	1023.000000	1023.000000	2046.000000
32.700001	-0.027735	-16.391378	-2.136902	-1.764305	-6.690722	-5.799450	0.000000	-10.000000	0.458333	-23.950001	161.000000	1023.000000	1023.000000	2046.000000
32.720001	-0.028324	-16.739468	-2.265615	-1.717863	-6.781648	-5.974341	0.000000	-10.000000	0.450000	-23.683334	153.000000	1023.000000	1023.000000	2046.000000
32.740002	-0.028886	-17.071346	-2.240901	-1.815146	-7.043187	-5.972112	0.000000	-10.000000	0.441667	-23.483334	145.166672	1023.000000	1023.000000	2046.000000
32.759998	-0.029249	-17.286335	-2.241230	-1.844820	-7.177474	-6.022810	0.000000	-10.000000	0.425000	-23.150002	137.500000	1023.000000	1023.000000	2046.000000
32.779999	-0.029572	-17.476833	-2.405432	-1.886003	-7.124772	-6.060628	0.000000	-10.000000	0.400000	-22.950001	129.833328	1023.000000	1023.000000	2046.000000
32.799999	-0.029962	-17.707479	-2.448960	-1.881075	-7.238039	-6.139404	0.000000	-10.000000	0.391667	-22.716667	122.166664	1023.000000	1023.000000	2046.000000
32.820000	-0.030311	-17.913834	-2.385188	-1.912423	-7.461037	-6.155186	0.000000	-10.000000	0.383333	-22.416668	114.500000	1023.000000	1023.000000	2046.000000
32.840000	-0.030460	-18.002043	-2.596443	-1.807646	-7.354973	-6.242980	0.000000	-10.000000	0.383333	-22.166668	107.000000	1023.000000	1023.000000	2046.000000
32.860001	-0.030740	-18.167431	-2.544486	-1.807075	-7.544492	-6.271379	0.000000	-10.000000	0.366667	-21.766668	99.500000	1023.000000	1023.000000	2046.000000
32.880001	-0.031054	-18.353090	-2.578687	-1.800115	-7.704025	-6.270264	0.000000	-10.000000	0.358333	-21.433334	92.166664	1023.000000	1023.000000	2046.000000
32.900002	-0.031206	-18.442562	-2.736149	-1.701995	-7.607150	-6.397269	0.000000	-10.000000	0.350000	-20.883335	85.000000	1023.000000	1023.000000	2046.000000
32.919998	-0.031549	-18.645573	-2.658608	-1.780795	-7.864328	-6.341840	0.000000	-10.000000	0.341667	-20.433334	78.166664	1023.000000	1023.000000	2046.000000
32.939999	-0.031682	-18.723799	-2.741814	-1.693393	-7.900914	-6.387678	0.000000	-10.000000	0.341667	-19.966667	71.333336	1023.000000	1023.000000	2046.000000
32.959999	-0.031879	-18.840284	-2.771172	-1.674663	-7.944386	-6.450065	0.000000	-10.000000	0.325000	-19.533333	64.833336	1023.000000	1023.000000	2046.000000
32.980000	-0.032119	-18.982588	-2.699666	-1.730683	-8.175305	-6.376934	0.000000	-10.000000	0.316667	-19.233334	58.166668	1023.000000	1023.000000	2046.000000
33.000000	-0.032317	-19.099579	-2.863603	-1.675593	-8.109403	-6.450981	0.000000	-10.000000	0.283333	-18.916668	51.833332	1023.000000	1023.000000	2046.000000
33.020000	-0.032631	-19.284725	-2.866379	-1.640267	-8.258777	-6.519303	0.000000	-10.000000	0.266667	-18.700001	45.500000	1023.000000	1023.000000	2046.000000
33.040001	-0.032761	-19.362009	-2.856856	-1.635210	-8.409498	-6.460443	0.000000	-10.000000	0.250000	-18.483334	39.333332	1023.000000	1023.000000	2046.000000
33.060001	-0.033066	-19.542297	-2.950032	-1.619147	-8.397720	-6.575399	0.000000	-10.000000	0.250000	-18.316668	33.000000	1023.000000	1023.000000	2046.000000
33.080002	-0.033201	-19.622044	-2.965764	-1.594214	-8.490239	-6.571827	0.000000	-10.000000	0.250000	-17.950001	26.666666	1023.000000	1023.000000	2046.000000
33.099998	-0.033488	-19.791306	-2.963371	-1.649390	-8.638182	-6.540365	0.000000	-10.000000	0.241667	-17.633333	20.666666	1023.000000	1023.000000	2046.000000
33.119999	-0.033560	-19.834236	-3.135759	-1.548851	-8.497410	-6.652216	0.000000	-10.000000	0.241667	-17.133333	15.000000	1023.000000	1023.000000	2046.000000
33.139999	-0.033497	-19.796631	-2.964733	-1.558866	-8.653223	-6.619809	0.000000	-10.000000	0.225000	-16.716667	9.333333	1023.000000	1023.000000	2046.000000
33.160000	-0.033577	-19.843990	-3.008374	-1.572051	-8.689619	-6.573945	0.000000	-10.000000	0.216667	-15.966667	4.000000	1023.000000	1023.000000	2046.000000
33.180000	-0.033542	-19.823605	-3.042343	-1.423058	-8.634377	-6.723826	0.000000	-10.000000	0.200000	-15.183333	-1.166667	1023.000000	1023.000000	2046.000000
33.200001	-0.033743	-19.941936	-2.929378	-1.456901	-8.899780	-6.655876	0.000000	-10.000000	0.191667	-14.516666	-5.833333	1023.000000	1023.000000	2046.000000
33.220001	-0.034097	-20.151131	-3.119984	-1.415961	-8.833785	-6.781401	0.000000	-10.000000	0.175000	-13.716667	-10.500000	1023.000000	1023.000000	2046.000000
33.240002	-0.034503	-20.391148	-3.071419	-1.422292	-9.079762	-6.817675	0.000000	-10.000000	0.150000	-13.083333	-15.166667	1023.000000	1023.000000	2046.000000
33.259998	-0.034885	-20.616762	-3.217989	-1.419725	-9.142402	-6.836648	0.000000	-10.000000	0.125000	-12.466667	-19.666666	1023.000000	1023.000000	2046.000000
33.279999	-0.035016	-20.694599	-3.262706	-1.329793	-9.173862	-6.928239	0.000000	-10.000000	0.108333	-11.983334	-24.000000	1023.000000	1023.000000	2046.000000
33.299999	-0.035157	-20.777931	-3.334851	-1.383579	-9.192709	-6.866792	0.000000	-10.000000	0.100000	-11.433333	-28.000000	1023.000000	1023.000000	2046.000000
33.320000	-0.035563	-21.017693	-3.400203	-1.463692	-9.187966	-6.965832	0.000000	-10.000000	0.091667	-10.583334	-31.666666	1023.000000	1023.000000	2046.000000
33.340000	-0.036504	-21.573977	-3.567677	-1.564953	-9.277998	-7.163348	0.000000	-10.000000	0.083333	-9.700000	-35.166668	1023.000000	1023.000000	2046.000000
33.360001	-0.037886	-22.390871	-3.662737	-1.788781	-9.707955	-7.231399	0.000000	-10.000000	0.058333	-8.316667	-38.333332	1023.000000	1023.000000	2046.000000
33.380001	-0.039493	-23.340117	-3.979542	-1.796498	-10.029465	-7.534612	0.000000	-10.000000	0.050000	-7.233333	-41.166668	1023.000000	1023.000000	2046.000000
33.400002	-0.040418	-23.886917	-4.094598	-1.846936	-10.354722	-7.590660	0.000000	-10.000000	0.041667	-6.416667	-43.500000	1023.000000	1023.000000	2046.000000
33.419998	-0.040991	-24.225838	-4.270629	-1.855533	-10.440566	-7.659111	0.000000	-10.000000	0.050000	-6.166667	-45.500000	1023.000000	1023.000000	2046.000000
33.439999	-0.041096	-24.287508	-4.373292	-1.786375	-10.393730	-7.734111	0.000000	-10.000000	0.041667	-5.866667	-47.500000	1023.000000	1023.000000	2046.000000
33.459999	-0.041106	-24.293886	-4.377297	-1.889252	-10.486288	-7.541049	0.000000	-10.000000	0.033333	-5.016667	-49.500000	1023.000000	1023.000000	2046.000000
33.480000	-0.041059	-24.265917	-4.519906	-1.764027	-10.344243	-7.637741	0.000000	-10.000000	0.008333	-2.700000	-51.333332	1023.000000	1023.000000	2046.000000
33.500000	-0.040810	-24.118563	-4.471617	-1.808032	-10.392208	-7.446704	0.000000	-10.000000	-0.008333	0.266667	-52.500000	1023.000000	1023.000000	2046.000000
33.520000	-0.040475	-23.920824	-4.590175	-1.756544	-10.179834	-7.394272	0.000000	-10.000000	-0.041667	3.733334	-53.000000	1023.000000	1023.000000	2046.000000
33.540001	-0.040030	-23.657646	-4.529095	-1.687149	-10.096365	-7.345037	0.000000	-10.000000	-0.066667	7.000000	-53.000000	1023.000000	1023.000000	2046.000000
33.560001	-0.039409	-23.290989	-4.467672	-1.731731	-9.950068	-7.141519	0.000000	-10.000000	-0.116667	10.433333	-53.000000	1023.000000	1023.000000	2046.000000
33.580002	-0.038891	-22.984743	-4.546049	-1.569452	-9.672528	-7.196714	0.000000	-10.000000	-0.166667	13.550000	-53.000000	1023.000000	1023.000000	2046.000000
33.599998	-0.037952	-22.429758	-4.390661	-1.607005	-9.499477	-6.932615	0.000000	-10.000000	-0.216667	15.766667	-53.000000	1023.000000	1023.000000	2046.000000
33.619999	-0.037356	-22.077494	-4.345363	-1.729474	-9.220396	-6.782260	0.000000	-10.000000	-0.241667	17.016666	-53.000000	1023.000000	1023.000000	2046.000000
33.639999	-0.036928	-21.824669	-4.323399	-1.807440	-8.901193	-6.792638	0.000000	-10.000000	-0.250000	17.866667	-26.833334	1023.000000	1023.000000	2046.000000
33.660000	-0.036209	-21.399231	-4.162589	-2.000315	-8.675104	-6.561224	0.000000	-10.000000	-0.258333	18.516666	1.333333	1023.000000	1023.000000	2046.000000
33.680000	-0.035634	-21.059900	-4.132433	-2.110645	-8.375347	-6.441475	0.000000	-10.000000	-0.275000	19.450001	31.833334	1023.000000	1023.000000	2046.000000
33.700001	-0.035080	-20.732367	-4.095325	-2.119779	-8.085264	-6.431999	0.000000	-10.000000	-0.291667	19.966667	38.333332	1023.000000	1023.000000	2046.000000
33.720001	-0.034508	-20.394232	-3.916511	-2.322442	-7.952359	-6.202920	0.000000	-10.000000	-0.308333	20.366667	45.000000	1023.000000	1023.000000	2046.000000
33.740002	-0.034279	-20.259010	-3.887509	-2.359870	-7.732049	-6.279583	0.000000	-10.000000	-0.333333	20.900000	51.666668	1023.000000	1023.000000	2046.000000
33.759998	-0.034109	-20.158278	-3.871640	-2.467804	-7.567407	-6.251426	0.000000	-10.000000	-0.366667	21.683332	58.500000	1023.000000	1023.000000	2046.000000
33.779999	-0.033734	-19.937061	-3.687391	-2.573906	-7.546789	-6.128975	0.000000	-10.000000	-0.383333	22.500000	65.666664	1023.000000	1023.000000	2046.000000
33.799999	-0.033397	-19.737837	-3.732453	-2.541281	-7.319631	-6.144473	0.000000	-10.000000	-0.391667	23.500000	75.666664	1023.000000	1023.000000	2046.000000
33.820000	-0.033025	-19.517801	-3.661915	-2.545932	-7.231767	-6.078187	0.000000	-10.000000	-0.391667	24.299999	83.333336	1023.000000	1023.000000	2046.000000
33.840000	-0.032230	-19.047871	-3.507073	-2.615403	-7.104271	-5.821124	0.000000	-10.000000	-0.416667	25.066666	91.333336	1023.000000	1023.000000	2046.000000
33.860001	-0.031967	-18.892391	-3.518285	-2.592433	-6.962566	-5.819108	0.000000	-10.000000	-0.433333	25.283333	96.833336	1023.000000	1023.000000	2046.000000
33.880001	-0.031337	-18.520365	-3.475540	-2.597620	-6.735622	-5.711581	0.000000	-10.000000	-0.450000	25.533333	105.333336	1023.000000	1023.000000	2046.000000
33.900002	-0.030444	-17.992474	-3.338601	-2.674998	-6.529845	-5.449032	0.000000	-10.000000	-0.441667	25.400000	113.666664	1023.000000	1023.000000	2046.000000
33.919998	-0.029847	-17.639364	-3.313872	-2.661619	-6.299097	-5.364777	0.000000	-10.000000	-0.441667	25.466667	122.333336	1023.000000	1023.000000	2046.000000
33.939999	-0.029121	-17.210758	-3.263927	-2.628778	-6.052320	-5.265733	0.000000	-10.000000	-0.425000	25.183334	130.666672	1023.000000	1023.000000	2046.000000
33.959999	-0.028152	-16.637568	-3.089072	-2.631962	-5.905774	-5.010761	0.000000	-10.000000	-0.433333	25.366667	139.166672	1023.000000	1023.000000	2046.000000
33.980000	-0.027242	-16.100193	-2.956411	-2.587017	-5.722034	-4.834733	0.000000	-10.000000	-0.425000	25.216667	147.500000	1023.000000	1023.000000	2046.000000
34.000000	-0.026494	-15.658109	-2.980529	-2.516664	-5.406716	-4.754200	0.000000	-10.000000	-0.441667	25.600000	156.000000	1023.000000	1023.000000	2046.000000
34.020000	-0.025506	-15.073788	-2.835140	-2.484043	-5.226709	-4.527895	0.000000	-10.000000	-0.441667	25.550001	164.500000	1023.000000	1023.000000	2046.000000
34.040001	-0.024404	-14.422979	-2.698867	-2.401176	-4.978023	-4.344913	0.000000	-10.000000	-0.450000	25.850000	173.000000	1023.000000	1023.000000	2046.000000
34.060001	-0.023722	-14.019465	-2.672021	-2.362358	-4.743367	-4.241720	0.000000	-10.000000	-0.466667	25.916666	181.500000	1023.000000	1023.000000	2046.000000
34.080002	-0.022746	-13.442802	-2.575803	-2.333976	-4.516549	-4.016475	0.000000	-10.000000	-0.483333	26.316668	190.166672	1023.000000	1023.000000	2046.000000
34.099998	-0.021640	-12.789394	-2.398778	-2.266461	-4.295067	-3.829088	0.000000	-10.000000	-0.500000	26.516666	199.000000	1023.000000	1023.000000	2046.000000
34.119999	-0.020914	-12.359899	-2.358936	-2.232687	-4.057072	-3.711203	0.000000	-10.000000	-0.516667	26.816668	207.833328	1023.000000	1023.000000	2046.000000
34.139999	-0.019877	-11.747425	-2.243671	-2.188212	-3.822862	-3.492680	0.000000	-10.000000	-0.516667	27.183334	216.666672	1023.000000	1023.000000	2046.000000
34.160000	-0.018738	-11.073963	-2.078847	-2.162488	-3.606807	-3.225821	0.000000	-10.000000	-0.500000	27.383333	225.500000	1023.000000	1023.000000	2046.000000
34.180000	-0.017847	-10.547716	-1.963257	-2.115837	-3.378420	-3.090203	0.000000	-10.000000	-0.466667	27.250000	234.666672	1023.000000	1023.000000	2046.000000
34.200001	-0.016879	-9.975758	-1.893208	-2.098347	-3.138317	-2.845885	0.000000	-10.000000	-0.466667	27.016666	243.833328	1023.000000	1023.000000	2046.000000
34.220001	-0.015790	-9.331671	-1.688563	-2.037398	-2.929437	-2.676274	0.000000	-10.000000	-0.466667	27.116667	253.000000	1023.000000	1023.000000	2046.000000
34.240002	-0.014864	-8.784921	-1.688365	-2.004496	-2.596344	-2.495715	0.000000	-10.000000	-0.475000	27.266666	262.000000	1023.000000	1023.000000	2046.000000
34.259998	-0.014048	-8.302357	-1.555814	-1.933814	-2.448758	-2.363971	0.000000	-10.000000	-0.466667	27.266666	271.166656	1023.000000	1023.000000	2046.000000
34.279999	-0.013077	-7.728397	-1.395209	-1.852292	-2.254334	-2.226562	0.000000	-10.000000	-0.483333	27.000000	280.333344	1023.000000	1023.000000	2046.000000
34.299999	-0.012802	-7.565701	-1.423830	-1.816936	-2.095397	-2.229539	0.000000	-10.000000	-0.500000	27.183332	289.500000	1023.000000	1023.000000	2046.000000
34.320000	-0.012087	-7.143617	-1.175512	-1.831681	-2.089708	-2.046716	0.000000	-10.000000	-0.508333	27.166666	298.500000	1023.000000	1023.000000	2046.000000
34.340000	-0.011461	-6.773643	-1.120442	-1.842291	-1.876175	-1.934735	0.000000	-10.000000	-0.500000	27.333334	307.500000	1023.000000	1023.000000	2046.000000
34.360001	-0.010866	-6.421915	-1.071360	-1.791079	-1.748555	-1.810920	0.000000	-10.000000	-0.475000	27.033333	316.500000	1023.000000	1023.000000	2046.000000
34.380001	-0.009602	-5.674511	-0.836612	-1.796482	-1.547342	-1.494075	0.000000	-10.000000	-0.458333	27.016666	325.500000	1023.000000	1023.000000	2046.000000
34.400002	-0.008671	-5.124775	-0.831284	-1.755241	-1.205359	-1.332892	0.000000	-10.000000	-0.433333	26.583334	334.500000	1023.000000	1023.000000	2046.000000
34.419998	-0.007953	-4.700006	-0.765565	-1.732929	-1.067656	-1.133857	0.000000	-10.000000	-0.433333	26.100000	343.500000	1023.000000	1023.000000	2046.000000
34.439999	-0.008446	-4.991710	-0.791954	-1.808731	-1.184077	-1.206948	0.000000	-10.000000	-0.433333	25.416668	352.333344	1023.000000	1023.000000	2046.000000
34.459999	-0.009996	-5.907924	-0.952277	-1.984465	-1.536962	-1.434220	0.000000	-10.000000	-0.433333	24.833334	360.833344	1023.000000	1023.000000	2046.000000
34.480000	-0.011269	-6.660121	-1.031257	-2.126952	-1.940583	-1.561329	0.000000	-10.000000	-0.425000	24.700001	369.333344	1023.000000	1023.000000	2046.000000
34.500000	-0.011513	-6.804422	-1.144492	-2.175660	-1.979441	-1.504829	0.000000	-10.000000	-0.408333	24.600000	377.666656	1023.000000	1023.000000	2046.000000
34.520000	-0.011536	-6.817640	-1.303866	-2.105124	-1.966591	-1.442059	0.000000	-10.000000	-0.408333	24.633333	386.000000	1023.000000	1023.000000	2046.000000
34.540001	-0.011019	-6.512009	-1.282998	-2.113216	-1.908247	-1.207547	0.000000	-10.000000	-0.408333	24.566668	394.000000	1023.000000	1023.000000	2046.000000
34.560001	-0.010402	-6.147501	-1.315858	-2.051798	-1.711469	-1.068376	0.000000	-10.000000	-0.408333	24.766666	402.166656	1023.000000	1023.000000	2046.000000
34.580002	-0.010052	-5.940730	-1.296251	-1.973185	-1.713094	-0.958199	0.000000	-10.000000	-0.416667	25.033333	410.500000	1023.000000	1023.000000	2046.000000
34.599998	-0.009260	-5.472633	-1.115863	-1.959574	-1.663959	-0.733237	0.000000	-10.000000	-0.425000	25.366667	418.833344	1023.000000	1023.000000	2046.000000
34.619999	-0.008654	-5.114267	-1.195317	-1.811288	-1.440794	-0.666868	0.000000	-10.000000	-0.441667	25.550001	424.333344	1023.000000	1023.000000	2046.000000
34.639999	-0.007788	-4.602503	-1.044436	-1.713621	-1.352607	-0.491839	0.000000	-10.000000	-0.450000	25.550001	432.833344	1023.000000	1023.000000	2046.000000
34.660000	-0.006880	-4.066187	-0.923557	-1.683708	-1.181011	-0.277910	0.000000	-10.000000	-0.450000	25.533333	441.500000	1023.000000	1023.000000	2046.000000
34.680000	-0.006015	-3.554785	-0.888589	-1.468428	-0.948856	-0.248912	0.000000	-10.000000	-0.450000	25.450001	453.000000	1023.000000	1023.000000	2046.000000
34.700001	-0.004944	-2.921706	-0.682191	-1.431154	-0.812914	0.004553	0.000000	-10.000000	-0.450000	25.683334	461.500000	1023.000000	1023.000000	2046.000000
34.720001	-0.003851	-2.276080	-0.588222	-1.367231	-0.518308	0.197681	0.000000	-10.000000	-0.441667	25.466667	470.000000	1023.000000	1023.000000	2046.000000
34.740002	-0.002844	-1.680857	-0.410177	-1.332576	-0.261785	0.323681	0.000000	-10.000000	-0.408333	24.983334	478.500000	1023.000000	1023.000000	2046.000000
34.759998	-0.001790	-1.057782	-0.224614	-1.392664	0.007517	0.551979	0.000000	-10.000000	-0.375000	24.166666	486.833344	1023.000000	1023.000000	2046.000000
34.779999	-0.000620	-0.366679	-0.034976	-1.451160	0.331134	0.788324	0.000000	-10.000000	-0.350000	23.549999	495.000000	1023.000000	1023.000000	2046.000000
34.799999	0.000131	0.077353	0.031735	-1.370758	0.581762	0.834614	0.000000	-10.000000	-0.333333	23.150000	503.000000	1023.000000	1023.000000	2046.000000
34.820000	0.001285	0.759625	0.312832	-1.453127	0.825879	1.074040	0.000000	-10.000000	-0.316667	22.850000	511.000000	1023.000000	1023.000000	2046.000000
34.840000	0.001937	1.144829	0.352373	-1.391672	1.122030	1.062099	0.000000	-10.000000	-0.316667	22.766666	518.666687	1023.000000	1023.000000	2046.000000
34.860001	0.002638	1.559100	0.497299	-1.413039	1.266884	1.207955	0.000000	-10.000000	-0.333333	23.016666	526.333313	1023.000000	1023.000000	2046.000000
34.880001	0.003344	1.976016	0.719951	-1.469023	1.384995	1.340093	0.000000	-10.000000	-0.358333	23.316668	533.833313	1023.000000	1023.000000	2046.000000
34.900002	0.003859	2.280793	0.690887	-1.354888	1.584556	1.360238	0.000000	-10.000000	-0.375000	23.733334	541.500000	1023.000000	1023.000000	2046.000000
34.919998	0.004846	2.864143	1.009004	-1.362816	1.669019	1.548936	0.000000	-10.000000	-0.391667	23.916666	549.166687	1023.000000	1023.000000	2046.000000
34.939999	0.005482	3.240069	1.029380	-1.336607	1.914621	1.632675	0.000000	-10.000000	-0.391667	24.150000	557.000000	1023.000000	1023.000000	2046.000000
34.959999	0.006449	3.811527	1.207068	-1.301872	2.100581	1.805750	0.000000	-10.000000	-0.391667	24.316668	565.000000	1023.000000	1023.000000	2046.000000
34.980000	0.007255	4.287455	1.331115	-1.351362	2.310254	1.997449	0.000000	-10.000000	-0.375000	24.116667	573.333313	1023.000000	1023.000000	2046.000000
35.000000	0.008158	4.821471	1.435804	-1.349660	2.547576	2.187750	0.000000	-10.000000	-0.366667	23.933332	581.666687	1023.000000	1023.000000	2046.000000
35.020000	0.009161	5.413927	1.534623	-1.248482	2.786468	2.341318	0.000000	-10.000000	-0.350000	23.500000	589.833313	1023.000000	1023.000000	2046.000000
35.040001	0.010302	6.088465	1.768244	-1.273084	3.000903	2.592403	0.000000	-10.000000	-0.350000	23.383333	597.500000	1023.000000	1023.000000	2046.000000
35.060001	0.011196	6.616966	1.819786	-1.149512	3.224515	2.722177	0.000000	-10.000000	-0.333333	22.866667	605.166687	1023.000000	1023.000000	2046.000000
35.080002	0.012240	7.233864	1.932559	-1.002087	3.453777	2.849614	0.000000	-10.000000	-0.300000	22.266666	613.000000	1023.000000	1023.000000	2046.000000
35.099998	0.013324	7.874382	2.228888	-1.019956	3.589472	3.075979	0.000000	-10.000000	-0.283333	21.350000	620.666687	1023.000000	1023.000000	2046.000000
35.119999	0.014199	8.391423	2.243942	-0.846863	3.836398	3.157946	0.000000	-10.000000	-0.266667	20.700001	628.000000	1023.000000	1023.000000	2046.000000
35.139999	0.015330	9.059906	2.433918	-0.728812	4.028545	3.326255	0.000000	-10.000000	-0.258333	19.933332	634.833313	1023.000000	1023.000000	2046.000000
35.160000	0.016119	9.526589	2.595153	-0.699891	4.202443	3.428885	0.000000	-10.000000	-0.216667	18.866667	641.666687	1023.000000	1023.000000	2046.000000
35.180000	0.017007	10.051169	2.664693	-0.557566	4.381632	3.562411	0.000000	-10.000000	-0.183333	17.716667	648.166687	1023.000000	1023.000000	2046.000000
35.200001	0.017755	10.493319	2.804922	-0.505148	4.504034	3.689510	0.000000	-10.000000	-0.133333	16.166668	654.333313	1023.000000	1023.000000	2046.000000
35.220001	0.018265	10.794441	2.877322	-0.478208	4.638915	3.756412	0.000000	-10.000000	-0.100000	14.583334	660.000000	1023.000000	1023.000000	2046.000000
35.240002	0.019012	11.236198	3.022730	-0.385246	4.709511	3.889204	0.000000	-10.000000	-0.058333	12.450000	665.166687	1023.000000	1023.000000	2046.000000
35.259998	0.019559	11.559317	3.071134	-0.340950	4.843834	3.985299	0.000000	-10.000000	-0.033333	10.050000	669.833313	1023.000000	1023.000000	2046.000000
35.279999	0.019897	11.759263	3.126867	-0.316216	4.960812	3.987799	0.000000	-10.000000	0.000000	7.383334	673.500000	1023.000000	1023.000000	2046.000000
35.299999	0.020411	12.062795	3.165351	-0.225211	5.034336	4.088318	0.000000	-10.000000	0.025000	3.733333	676.333313	1023.000000	1023.000000	2046.000000
35.320000	0.020835	12.313620	3.258816	-0.170882	5.113157	4.112529	0.000000	-10.000000	0.041667	0.283333	678.000000	1023.000000	1023.000000	2046.000000
35.340000	0.020740	12.257631	3.260012	-0.130838	5.083670	4.044788	0.000000	-10.000000	0.050000	-2.716667	678.833313	1023.000000	1023.000000	2046.000000
35.360001	0.020523	12.128890	3.201737	-0.053336	4.974699	4.005789	0.000000	-10.000000	0.066667	-5.033333	679.000000	1023.000000	1023.000000	2046.000000
35.380001	0.020181	11.927111	3.242735	-0.084274	4.844539	3.924111	0.000000	-10.000000	0.083333	-7.400000	679.000000	1023.000000	1023.000000	2046.000000
35.400002	0.019765	11.681354	3.165709	-0.138710	4.755877	3.898478	0.000000	-10.000000	0.108333	-10.016666	679.000000	1023.000000	1023.000000	2046.000000
35.419998	0.019351	11.436597	3.114064	-0.106066	4.582980	3.845618	0.000000	-10.000000	0.141667	-12.250000	679.000000	1023.000000	1023.000000	2046.000000
35.439999	0.019184	11.338028	3.161367	-0.168544	4.510530	3.834675	0.000000	-10.000000	0.183333	-14.216667	679.000000	1023.000000	1023.000000	2046.000000
35.459999	0.018691	11.046161	3.055073	-0.160339	4.424182	3.727245	0.000000	-10.000000	0.225000	-15.850000	671.333313	1023.000000	1023.000000	2046.000000
35.480000	0.017655	10.433938	2.854869	-0.195725	4.223592	3.551202	0.000000	-10.000000	0.250000	-17.083334	661.833313	1023.000000	1023.000000	2046.000000
35.500000	0.015012	8.872320	2.617956	-0.434186	3.582199	3.106350	0.000000	-10.000000	0.283333	-18.133333	650.333313	1023.000000	1023.000000	2046.000000
35.520000	0.011762	6.951514	2.349818	-0.690109	2.747323	2.544483	0.000000	-10.000000	0.316667	-19.166666	644.166687	1023.000000	1023.000000	2046.000000
35.540001	0.009263	5.474416	1.988443	-0.863634	2.215374	2.134233	0.000000	-10.000000	0.341667	-20.066668	637.666687	1023.000000	1023.000000	2046.000000
35.560001	0.007623	4.504952	1.839001	-0.989919	1.765907	1.889964	0.000000	-10.000000	0.350000	-20.816668	630.833313	1023.000000	1023.000000	2046.000000
35.580002	0.006527	3.857541	1.614283	-1.018947	1.514774	1.747430	0.000000	-10.000000	0.358333	-21.383333	624.000000	1023.000000	1023.000000	2046.000000
35.599998	0.005619	3.320539	1.431108	-1.024191	1.313967	1.599654	0.000000	-10.000000	0.375000	-21.850000	616.833313	1023.000000	1023.000000	2046.000000
35.619999	0.004773	2.820562	1.330553	-1.001838	1.076557	1.415290	0.000000	-10.000000	0.391667	-22.100000	612.000000	1023.000000	1023.000000	2046.000000
35.639999	0.003994	2.360286	1.200535	-1.000458	0.851448	1.308761	0.000000	-10.000000	0.383333	-21.933334	604.666687	1023.000000	1023.000000	2046.000000
35.660000	0.003361	1.986089	1.100243	-0.902397	0.699059	1.089183	0.000000	-10.000000	0.383333	-21.916668	597.333313	1023.000000	1023.000000	2046.000000
35.680000	0.002690	1.589590	1.015569	-0.858512	0.513420	0.919114	0.000000	-10.000000	0.383333	-22.116667	587.500000	1023.000000	1023.000000	2046.000000
35.700001	0.002211	1.306531	0.949853	-0.749470	0.298241	0.807907	0.000000	-10.000000	0.408333	-22.750000	580.166687	1023.000000	1023.000000	2046.000000
35.720001	0.001757	1.038507	0.909234	-0.715304	0.191334	0.653243	0.000000	-10.000000	0.425000	-23.333334	572.666687	1023.000000	1023.000000	2046.000000
35.740002	0.001201	0.709593	0.838386	-0.672297	0.052306	0.491198	0.000000	-10.000000	0.458333	-23.966667	565.000000	1023.000000	1023.000000	2046.000000
35.759998	0.000925	0.546517	0.834675	-0.579031	-0.109371	0.400244	0.000000	-10.000000	0.483333	-24.216667	557.000000	1023.000000	1023.000000	2046.000000
35.779999	0.000651	0.384635	0.784461	-0.582500	-0.117514	0.300188	0.000000	-10.000000	0.508333	-24.666666	549.000000	1023.000000	1023.000000	2046.000000
35.799999	0.000172	0.101472	0.759059	-0.651065	-0.156451	0.149928	0.000000	-10.000000	0.533333	-25.200001	540.666687	1023.000000	1023.000000	2046.000000
35.820000	-0.000157	-0.092889	0.816479	-0.779562	-0.310719	0.180913	0.000000	-10.000000	0.550000	-26.266666	532.166687	1023.000000	1023.000000	2046.000000
35.840000	-0.000605	-0.357619	0.773039	-0.828231	-0.340582	0.038156	0.000000	-10.000000	0.558333	-27.016666	523.333313	1023.000000	1023.000000	2046.000000
35.860001	-0.001414	-0.835763	0.605302	-0.825071	-0.396427	-0.219566	0.000000	-10.000000	0.583333	-27.633333	514.333313	1023.000000	1023.000000	2046.000000
35.880001	-0.002024	-1.196410	0.614735	-0.912106	-0.617192	-0.281847	0.000000	-10.000000	0.600000	-27.683334	505.166656	1023.000000	1023.000000	2046.000000
35.900002	-0.002962	-1.750357	0.426300	-0.985712	-0.663069	-0.527876	0.000000	-10.000000	0.616667	-27.733334	495.833344	1023.000000	1023.000000	2046.000000
35.919998	-0.003994	-2.360198	0.380608	-1.069496	-0.840259	-0.831052	0.000000	-10.000000	0.583333	-27.633333	486.666656	1023.000000	1023.000000	2046.000000
35.939999	-0.004897	-2.893912	0.388065	-1.184047	-1.133426	-0.964503	0.000000	-10.000000	0.583333	-27.333334	477.333344	1023.000000	1023.000000	2046.000000
35.959999	-0.005648	-3.337822	0.346343	-1.211751	-1.336271	-1.136143	0.000000	-10.000000	0.566667	-27.283333	468.166656	1023.000000	1023.000000	2046.000000
35.980000	-0.006605	-3.903846	0.230320	-1.188146	-1.520849	-1.425171	0.000000	-10.000000	0.566667	-27.216667	459.000000	1023.000000	1023.000000	2046.000000
36.000000	-0.007369	-4.355296	0.217366	-1.215709	-1.779127	-1.577826	0.000000	-10.000000	0.566667	-27.533333	450.000000	1023.000000	1023.000000	2046.000000
36.020000	-0.008110	-4.793300	0.157657	-1.296865	-1.985881	-1.668210	0.000000	-10.000000	0.600000	-27.783333	440.833344	1023.000000	1023.000000	2046.000000
36.040001	-0.008831	-5.219234	0.044033	-1.304285	-2.092969	-1.866013	0.000000	-10.000000	0.633333	-27.933332	431.666656	1023.000000	1023.000000	2046.000000
36.060001	-0.009527	-5.630291	-0.063047	-1.360798	-2.194504	-2.011942	0.000000	-10.000000	0.650000	-28.216667	422.333344	1023.000000	1023.000000	2046.000000
36.080002	-0.010128	-5.985847	-0.099133	-1.390352	-2.415336	-2.081026	0.000000	-10.000000	0.650000	-28.383333	413.000000	1023.000000	1023.000000	2046.000000
36.099998	-0.010656	-6.297763	-0.165727	-1.362586	-2.554424	-2.215027	0.000000	-10.000000	0.650000	-28.583334	403.333344	1023.000000	1023.000000	2046.000000
36.119999	-0.011261	-6.655126	-0.263851	-1.313811	-2.640190	-2.437273	0.000000	-10.000000	0.650000	-28.683334	393.833344	1023.000000	1023.000000	2046.000000
36.139999	-0.011865	-7.011993	-0.252456	-1.347408	-2.939159	-2.472970	0.000000	-10.000000	0.641667	-28.700001	384.166656	1023.000000	1023.000000	2046.000000
36.160000	-0.012392	-7.323670	-0.328909	-1.364522	-3.058055	-2.572183	0.000000	-10.000000	0.641667	-28.566668	374.666656	1023.000000	1023.000000	2046.000000
36.180000	-0.013018	-7.693894	-0.430242	-1.326061	-3.188339	-2.749252	0.000000	-10.000000	0.641667	-28.300001	365.000000	1023.000000	1023.000000	2046.000000
36.200001	-0.013559	-8.013382	-0.501680	-1.307194	-3.362256	-2.842252	0.000000	-10.000000	0.641667	-27.900000	355.666656	1023.000000	1023.000000	2046.000000
36.220001	-0.014148	-8.361617	-0.482639	-1.348576	-3.593800	-2.936601	0.000000	-10.000000	0.625000	-27.816668	346.333344	1023.000000	1023.000000	2046.000000
36.240002	-0.014691	-8.682178	-0.643723	-1.318251	-3.678895	-3.041308	0.000000	-10.000000	0.608333	-27.583334	337.000000	1023.000000	1023.000000	2046.000000
36.259998	-0.015186	-8.975204	-0.737455	-1.281145	-3.767426	-3.189179	0.000000	-10.000000	0.583333	-27.416668	327.666656	1023.000000	1023.000000	2046.000000
36.279999	-0.015685	-9.269967	-0.687073	-1.369346	-4.018208	-3.195340	0.000000	-10.000000	0.566667	-27.166668	318.500000	1023.000000	1023.000000	2046.000000
36.299999	-0.016229	-9.591471	-0.802915	-1.308515	-4.108918	-3.371122	0.000000	-10.000000	0.550000	-27.216667	309.500000	1023.000000	1023.000000	2046.000000
36.320000	-0.016660	-9.846145	-0.888262	-1.235509	-4.230525	-3.491848	0.000000	-10.000000	0.550000	-27.350000	300.500000	1023.000000	1023.000000	2046.000000
36.340000	-0.017334	-10.244602	-0.889310	-1.302264	-4.487613	-3.565415	0.000000	-10.000000	0.550000	-27.416666	294.500000	1023.000000	1023.000000	2046.000000
36.360001	-0.017864	-10.557887	-0.987101	-1.305201	-4.612061	-3.653524	0.000000	-10.000000	0.550000	-27.216667	285.333344	1023.000000	1023.000000	2046.000000
36.380001	-0.018126	-10.712203	-1.020971	-1.229645	-4.661505	-3.800082	0.000000	-10.000000	0.550000	-27.066668	276.166656	1023.000000	1023.000000	2046.000000
36.400002	-0.018413	-10.882185	-1.040351	-1.255312	-4.776332	-3.810190	0.000000	-10.000000	0.541667	-26.800001	264.000000	1023.000000	1023.000000	2046.000000
36.419998	-0.018640	-11.016079	-0.993989	-1.216771	-4.943910	-3.861408	0.000000	-10.000000	0.533333	-26.466667	255.000000	1023.000000	1023.000000	2046.000000
36.439999	-0.019049	-11.257668	-1.108741	-1.124840	-4.993521	-4.030565	0.000000	-10.000000	0.533333	-26.200001	246.166672	1023.000000	1023.000000	2046.000000
36.459999	-0.019623	-11.597275	-1.133895	-1.145576	-5.217690	-4.100113	0.000000	-10.000000	0.541667	-26.049999	240.333328	1023.000000	1023.000000	2046.000000
36.480000	-0.020319	-12.008561	-1.156050	-1.134330	-5.529001	-4.189181	0.000000	-10.000000	0.541667	-26.133333	231.666672	1023.000000	1023.000000	2046.000000
36.500000	-0.021096	-12.467555	-1.340375	-1.121594	-5.666615	-4.338972	0.000000	-10.000000	0.525000	-26.033333	223.000000	1023.000000	1023.000000	2046.000000
36.520000	-0.021804	-12.886445	-1.441909	-1.086915	-5.880591	-4.477030	0.000000	-10.000000	0.516667	-25.833334	211.500000	1023.000000	1023.000000	2046.000000
36.540001	-0.022306	-13.182726	-1.418496	-1.165404	-6.142780	-4.456046	0.000000	-10.000000	0.516667	-25.650002	205.833328	1023.000000	1023.000000	2046.000000
36.560001	-0.022858	-13.509068	-1.657667	-1.133860	-6.101750	-4.615791	0.000000	-10.000000	0.516667	-25.533335	200.166672	1023.000000	1023.000000	2046.000000
36.580002	-0.024168	-14.283135	-1.790253	-1.233136	-6.375933	-4.883813	0.000000	-10.000000	0.491667	-25.233334	191.833328	1023.000000	1023.000000	2046.000000
36.599998	-0.026026	-15.381175	-1.933293	-1.470915	-6.862646	-5.114321	0.000000	-10.000000	0.475000	-24.666666	180.500000	1023.000000	1023.000000	2046.000000
36.619999	-0.028130	-16.625042	-2.242515	-1.571886	-7.319431	-5.491210	0.000000	-10.000000	0.466667	-24.116667	172.000000	1023.000000	1023.000000	2046.000000
36.639999	-0.030133	-17.808315	-2.491649	-1.614317	-7.872437	-5.829911	0.000000	-10.000000	0.450000	-23.600000	164.000000	1023.000000	1023.000000	2046.000000
36.660000	-0.031287	-18.490850	-2.672389	-1.695364	-8.249484	-5.873613	0.000000	-10.000000	0.425000	-23.166668	156.333328	1023.000000	1023.000000	2046.000000
36.680000	-0.031963	-18.890326	-2.840421	-1.656920	-8.391245	-6.001741	0.000000	-10.000000	0.400000	-22.733334	148.666672	1023.000000	1023.000000	2046.000000
36.700001	-0.032521	-19.220150	-2.986816	-1.637711	-8.495791	-6.099831	0.000000	-10.000000	0.383333	-22.466667	141.000000	1023.000000	1023.000000	2046.000000
36.720001	-0.032974	-19.487572	-3.048786	-1.647375	-8.706063	-6.085348	0.000000	-10.000000	0.383333	-22.266668	133.666672	1023.000000	1023.000000	2046.000000
36.740002	-0.033526	-19.813889	-3.222418	-1.634197	-8.839920	-6.117352	0.000000	-10.000000	0.383333	-22.066668	126.333336	1023.000000	1023.000000	2046.000000
36.759998	-0.033776	-19.961830	-3.356116	-1.487060	-8.868919	-6.249735	0.000000	-10.000000	0.383333	-21.733334	121.500000	1023.000000	1023.000000	2046.000000
36.779999	-0.034184	-20.202555	-3.393711	-1.443092	-9.088602	-6.277150	0.000000	-10.000000	0.366667	-21.183334	116.666664	1023.000000	1023.000000	2046.000000
36.799999	-0.034381	-20.319201	-3.470903	-1.482478	-9.135264	-6.230555	0.000000	-10.000000	0.316667	-20.083334	107.333336	1023.000000	1023.000000	2046.000000
36.820000	-0.034485	-20.380375	-3.568117	-1.299263	-9.113609	-6.399385	0.000000	-10.000000	0.283333	-19.033333	98.333336	1023.000000	1023.000000	2046.000000
36.840000	-0.034717	-20.517551	-3.489822	-1.305569	-9.307924	-6.414237	0.000000	-10.000000	0.250000	-18.316666	91.666664	1023.000000	1023.000000	2046.000000
36.860001	-0.034731	-20.526011	-3.548202	-1.359466	-9.288962	-6.329381	0.000000	-10.000000	0.250000	-17.983334	87.500000	1023.000000	1023.000000	2046.000000
36.880001	-0.034812	-20.574097	-3.545848	-1.433269	-9.189043	-6.405936	0.000000	-10.000000	0.250000	-17.716667	83.500000	1023.000000	1023.000000	2046.000000
36.900002	-0.035217	-20.813103	-3.441780	-1.601993	-9.361667	-6.407662	0.000000	-10.000000	0.250000	-17.750000	77.500000	1023.000000	1023.000000	2046.000000
36.919998	-0.035378	-20.908297	-3.527563	-1.707210	-9.289721	-6.383803	0.000000	-10.000000	0.250000	-17.833334	69.500000	1023.000000	1023.000000	2046.000000
36.939999	-0.035695	-21.095907	-3.654315	-1.676265	-9.188087	-6.577241	0.000000	-10.000000	0.250000	-18.016666	63.500000	1023.000000	1023.000000	2046.000000
36.959999	-0.036044	-21.301878	-3.562449	-1.767724	-9.410787	-6.560918	0.000000	-10.000000	0.241667	-17.816666	57.500000	1023.000000	1023.000000	2046.000000
36.980000	-0.036468	-21.552881	-3.696802	-1.868430	-9.400613	-6.587036	0.000000	-10.000000	0.233333	-17.583334	51.666668	1023.000000	1023.000000	2046.000000
37.000000	-0.037201	-21.985704	-3.802216	-1.896485	-9.429278	-6.857726	0.000000	-10.000000	0.216667	-17.116667	44.000000	1023.000000	1023.000000	2046.000000
37.020000	-0.037568	-22.202581	-3.654372	-2.029254	-9.631382	-6.887575	0.000000	-10.000000	0.208333	-16.733334	38.333332	1023.000000	1023.000000	2046.000000
37.040001	-0.038211	-22.582804	-3.661556	-2.159005	-9.806383	-6.955860	0.000000	-10.000000	0.200000	-16.133333	34.500000	1023.000000	1023.000000	2046.000000
37.060001	-0.038650	-22.842428	-3.782593	-2.077047	-9.793517	-7.189271	0.000000	-10.000000	0.191667	-15.650001	30.833334	1023.000000	1023.000000	2046.000000
37.080002	-0.038925	-23.004404	-3.719253	-2.146410	-9.976371	-7.162370	0.000000	-10.000000	0.175000	-14.750000	25.500000	1023.000000	1023.000000	2046.000000
37.099998	-0.039249	-23.196150	-3.797789	-2.181701	-10.040776	-7.175885	0.000000	-10.000000	0.158333	-14.133333	20.666666	1023.000000	1023.000000	2046.000000
37.119999	-0.039336	-23.247480	-3.868882	-2.105305	-9.986282	-7.287011	0.000000	-10.000000	0.150000	-13.350000	14.500000	1023.000000	1023.000000	2046.000000
37.139999	-0.039506	-23.348040	-3.793799	-2.222143	-10.093023	-7.239075	0.000000	-10.000000	0.150000	-12.983334	10.000000	1023.000000	1023.000000	2046.000000
37.160000	-0.039578	-23.390476	-3.820183	-2.284661	-10.095664	-7.189968	0.000000	-10.000000	0.133333	-12.483334	5.666667	1023.000000	1023.000000	2046.000000
37.180000	-0.039660	-23.439304	-3.935822	-2.199676	-9.960172	-7.343635	0.000000	-10.000000	0.116667	-12.133333	3.166667	1023.000000	1023.000000	2046.000000
37.200001	-0.039534	-23.364626	-3.849958	-2.209322	-10.008057	-7.297289	0.000000	-10.000000	0.083333	-11.450001	-0.500000	1023.000000	1023.000000	2046.000000
37.220001	-0.039349	-23.255192	-3.807498	-2.232962	-9.996510	-7.218223	0.000000	-10.000000	0.066667	-10.600000	-4.000000	1023.000000	1023.000000	2046.000000
37.240002	-0.039351	-23.256683	-3.930316	-2.148100	-9.859804	-7.318462	0.000000	-10.000000	0.050000	-8.600000	-8.333333	1023.000000	1023.000000	2046.000000
37.259998	-0.039013	-23.056421	-3.863477	-2.108103	-9.816932	-7.267910	0.000000	-10.000000	0.050000	-6.933333	-11.500000	1023.000000	1023.000000	2046.000000
37.279999	-0.038691	-22.866644	-3.801392	-2.153666	-9.766739	-7.144847	0.000000	-10.000000	0.033333	-4.633333	-14.166667	1023.000000	1023.000000	2046.000000
37.299999	-0.038476	-22.739527	-3.827945	-2.126623	-9.641548	-7.143411	0.000000	-10.000000	0.016667	-1.950000	-15.000000	1023.000000	1023.000000	2046.000000
37.320000	-0.037899	-22.398113	-3.777473	-2.046174	-9.452341	-7.122126	0.000000	-10.000000	-0.016667	1.400000	-15.833333	1023.000000	1023.000000	2046.000000
37.340000	-0.037286	-22.036261	-3.691277	-2.116308	-9.331430	-6.897245	0.000000	-10.000000	-0.041667	4.966667	-16.000000	1023.000000	1023.000000	2046.000000
37.360001	-0.036694	-21.686111	-3.617667	-2.118092	-9.178345	-6.772008	0.000000	-10.000000	-0.075000	7.883334	-16.000000	1023.000000	1023.000000	2046.000000
37.380001	-0.036103	-21.336630	-3.743973	-1.972165	-8.797174	-6.823317	0.000000	-10.000000	-0.100000	10.816667	-16.000000	1023.000000	1023.000000	2046.000000
37.400002	-0.035414	-20.929676	-3.625650	-2.000093	-8.662951	-6.640982	0.000000	-10.000000	-0.141667	13.300000	-16.000000	1023.000000	1023.000000	2046.000000
37.419998	-0.034505	-20.392696	-3.510602	-2.014726	-8.445900	-6.421468	0.000000	-10.000000	-0.183333	15.100000	-16.000000	1023.000000	1023.000000	2046.000000
37.439999	-0.033886	-20.026802	-3.529443	-1.975049	-8.164751	-6.357559	0.000000	-10.000000	-0.216667	16.683334	-9.166667	1023.000000	1023.000000	2046.000000
37.459999	-0.033273	-19.664074	-3.540254	-1.918805	-7.905156	-6.299859	0.000000	-10.000000	-0.241667	18.033335	5.000000	1023.000000	1023.000000	2046.000000
37.480000	-0.032348	-19.117819	-3.410735	-1.970371	-7.682338	-6.054375	0.000000	-10.000000	-0.275000	19.416668	21.166666	1023.000000	1023.000000	2046.000000
37.500000	-0.031480	-18.604771	-3.360906	-1.953999	-7.449475	-5.840391	0.000000	-10.000000	-0.316667	20.616667	32.666668	1023.000000	1023.000000	2046.000000
37.520000	-0.030869	-18.243418	-3.390443	-1.901326	-7.129320	-5.822328	0.000000	-10.000000	-0.358333	21.516668	39.166668	1023.000000	1023.000000	2046.000000
37.540001	-0.030193	-17.844320	-3.379425	-1.833334	-6.882710	-5.748850	0.000000	-10.000000	-0.391667	22.516668	46.166668	1023.000000	1023.000000	2046.000000
37.560001	-0.029495	-17.431660	-3.232339	-1.898484	-6.733589	-5.567247	0.000000	-10.000000	-0.408333	23.333334	53.500000	1023.000000	1023.000000	2046.000000
37.580002	-0.028984	-17.129747	-3.104192	-1.881132	-6.631188	-5.513235	0.000000	-10.000000	-0.416667	24.166668	61.166668	1023.000000	1023.000000	2046.000000
37.599998	-0.028372	-16.767750	-3.021774	-1.807921	-6.452742	-5.485313	0.000000	-10.000000	-0.433333	24.850000	69.000000	1023.000000	1023.000000	2046.000000
37.619999	-0.028005	-16.550894	-3.052498	-1.778025	-6.274098	-5.446272	0.000000	-10.000000	-0.450000	25.700001	77.333336	1023.000000	1023.000000	2046.000000
37.639999	-0.027444	-16.219620	-2.937914	-1.824956	-6.209219	-5.247531	0.000000	-10.000000	-0.475000	26.083334	85.833336	1023.000000	1023.000000	2046.000000
37.660000	-0.027052	-15.987898	-2.913594	-1.813481	-6.097339	-5.163484	0.000000	-10.000000	-0.466667	26.266668	94.500000	1023.000000	1023.000000	2046.000000
37.680000	-0.026549	-15.690555	-2.953174	-1.817633	-5.880734	-5.039014	0.000000	-10.000000	-0.450000	26.083334	103.166664	1023.000000	1023.000000	2046.000000
37.700001	-0.025897	-15.305303	-2.969689	-1.811926	-5.615982	-4.907705	0.000000	-10.000000	-0.433333	25.933334	112.000000	1023.000000	1023.000000	2046.000000
37.720001	-0.025457	-15.045107	-2.883950	-1.883614	-5.567986	-4.709557	0.000000	-10.000000	-0.433333	25.766666	120.666664	1023.000000	1023.000000	2046.000000
37.740002	-0.025884	-15.297498	-2.917681	-2.043459	-5.605697	-4.730660	0.000000	-10.000000	-0.450000	25.583334	129.333328	1023.000000	1023.000000	2046.000000
37.759998	-0.027250	-16.104898	-3.147921	-2.097579	-5.883830	-4.975568	0.000000	-10.000000	-0.450000	25.500000	137.833328	1023.000000	1023.000000	2046.000000
37.779999	-0.027993	-16.544060	-3.324491	-2.140203	-6.080325	-4.999041	0.000000	-10.000000	-0.441667	25.283333	146.500000	1023.000000	1023.000000	2046.000000
37.799999	-0.027904	-16.491161	-3.390434	-2.151721	-6.098540	-4.850465	0.000000	-10.000000	-0.416667	25.166666	154.833328	1023.000000	1023.000000	2046.000000
37.820000	-0.027763	-16.407911	-3.423817	-2.160585	-6.051147	-4.772361	0.000000	-10.000000	-0.400000	24.733334	163.333328	1023.000000	1023.000000	2046.000000
37.840000	-0.027400	-16.193129	-3.493753	-2.117859	-5.956203	-4.625314	0.000000	-10.000000	-0.383333	24.400000	171.666672	1023.000000	1023.000000	2046.000000
37.860001	-0.026869	-15.879845	-3.497701	-2.069391	-5.802474	-4.510279	0.000000	-10.000000	-0.391667	24.283333	180.000000	1023.000000	1023.000000	2046.000000
37.880001	-0.026289	-15.536871	-3.418783	-1.988454	-5.743203	-4.386430	0.000000	-10.000000	-0.391667	24.600000	188.000000	1023.000000	1023.000000	2046.000000
37.900002	-0.025684	-15.179101	-3.454589	-1.884630	-5.551178	-4.288704	0.000000	-10.000000	-0.416667	24.966667	196.000000	1023.000000	1023.000000	2046.000000
37.919998	-0.025015	-14.784093	-3.327868	-1.821457	-5.533350	-4.101418	0.000000	-10.000000	-0.433333	25.266666	204.333328	1023.000000	1023.000000	2046.000000
37.939999	-0.023928	-14.141315	-3.194184	-1.751384	-5.304906	-3.890841	0.000000	-10.000000	-0.450000	25.583334	212.666672	1023.000000	1023.000000	2046.000000
37.959999	-0.023290	-13.764315	-3.191210	-1.642348	-5.109200	-3.821557	0.000000	-10.000000	-0.466667	25.883333	221.333328	1023.000000	1023.000000	2046.000000
37.980000	-0.022492	-13.293050	-3.113676	-1.562206	-4.967125	-3.650043	0.000000	-10.000000	-0.491667	26.166666	229.833328	1023.000000	1023.000000	2046.000000
38.000000	-0.021279	-12.575789	-2.877893	-1.585526	-4.755386	-3.356985	0.000000	-10.000000	-0.491667	26.366667	238.666672	1023.000000	1023.000000	2046.000000
38.020000	-0.020503	-12.117057	-2.860764	-1.582813	-4.390517	-3.282964	0.000000	-10.000000	-0.475000	26.433334	247.333328	1023.000000	1023.000000	2046.000000
38.040001	-0.019836	-11.723343	-2.696079	-1.697739	-4.220451	-3.109073	0.000000	-10.000000	-0.441667	26.016666	256.166656	1023.000000	1023.000000	2046.000000
38.060001	-0.018898	-11.168594	-2.477986	-1.808789	-4.018702	-2.863117	0.000000	-10.000000	-0.433333	25.200001	265.000000	1023.000000	1023.000000	2046.000000
38.080002	-0.018026	-10.653187	-2.407969	-1.829498	-3.646547	-2.769173	0.000000	-10.000000	-0.416667	24.483334	273.666656	1023.000000	1023.000000	2046.000000
38.099998	-0.017318	-10.234971	-2.348163	-1.808493	-3.414781	-2.663534	0.000000	-10.000000	-0.400000	23.866667	282.000000	1023.000000	1023.000000	2046.000000
38.119999	-0.016826	-9.944177	-2.186796	-1.893904	-3.328296	-2.535181	0.000000	-10.000000	-0.375000	23.550001	290.000000	1023.000000	1023.000000	2046.000000
38.139999	-0.016033	-9.475750	-2.011613	-1.928805	-3.119713	-2.415620	0.000000	-10.000000	-0.383333	23.183334	298.000000	1023.000000	1023.000000	2046.000000
38.160000	-0.015641	-9.243937	-1.958806	-1.975286	-2.971148	-2.338696	0.000000	-10.000000	-0.391667	23.366667	305.666656	1023.000000	1023.000000	2046.000000
38.180000	-0.015230	-9.000853	-1.864497	-1.900613	-2.950296	-2.285447	0.000000	-10.000000	-0.416667	23.883333	313.333344	1023.000000	1023.000000	2046.000000
38.200001	-0.014327	-8.467172	-1.688713	-1.930013	-2.767958	-2.080487	0.000000	-10.000000	-0.416667	24.483334	321.000000	1023.000000	1023.000000	2046.000000
38.220001	-0.013868	-8.195829	-1.739505	-1.858054	-2.557769	-2.040500	0.000000	-10.000000	-0.433333	25.016666	329.166656	1023.000000	1023.000000	2046.000000
38.240002	-0.013131	-7.760193	-1.544258	-1.924162	-2.490442	-1.801332	0.000000	-10.000000	-0.441667	25.300001	337.500000	1023.000000	1023.000000	2046.000000
38.259998	-0.012095	-7.148094	-1.386713	-1.990314	-2.253559	-1.517507	0.000000	-10.000000	-0.458333	25.716667	346.000000	1023.000000	1023.000000	2046.000000
38.279999	-0.011377	-6.724031	-1.412190	-1.945221	-1.954191	-1.412429	0.000000	-10.000000	-0.458333	25.816668	354.500000	1023.000000	1023.000000	2046.000000
38.299999	-0.010424	-6.160459	-1.288198	-1.901138	-1.739027	-1.232096	0.000000	-10.000000	-0.475000	26.116667	363.166656	1023.000000	1023.000000	2046.000000
38.320000	-0.009297	-5.494536	-1.094173	-1.889770	-1.559107	-0.951485	0.000000	-10.000000	-0.483333	25.983334	371.833344	1023.000000	1023.000000	2046.000000
38.340000	-0.008213	-4.854177	-1.044544	-1.835661	-1.206617	-0.767354	0.000000	-10.000000	-0.491667	26.300001	380.500000	1023.000000	1023.000000	2046.000000
38.360001	-0.007144	-4.222333	-0.967343	-1.704226	-0.947643	-0.603120	0.000000	-10.000000	-0.483333	26.266666	389.166656	1023.000000	1023.000000	2046.000000
38.380001	-0.005942	-3.511433	-0.773173	-1.683364	-0.740672	-0.314224	0.000000	-10.000000	-0.491667	26.600000	398.000000	1023.000000	1023.000000	2046.000000
38.400002	-0.004706	-2.781291	-0.615690	-1.567265	-0.455849	-0.142486	0.000000	-10.000000	-0.508333	26.750000	406.833344	1023.000000	1023.000000	2046.000000
38.419998	-0.003646	-2.154523	-0.539864	-1.453881	-0.208208	0.047429	0.000000	-10.000000	-0.500000	26.916666	415.666656	1023.000000	1023.000000	2046.000000
38.439999	-0.002216	-1.309696	-0.282221	-1.407856	0.039845	0.340535	0.000000	-10.000000	-0.483333	27.150000	424.500000	1023.000000	1023.000000	2046.000000
38.459999	-0.001052	-0.621776	-0.175187	-1.370590	0.325539	0.598462	0.000000	-10.000000	-0.475000	27.200001	433.500000	1023.000000	1023.000000	2046.000000
38.480000	0.000007	0.004296	-0.113631	-1.158838	0.601808	0.674957	0.000000	-10.000000	-0.483333	27.383333	442.666656	1023.000000	1023.000000	2046.000000
38.500000	0.001292	0.763622	0.183350	-1.193049	0.754400	1.018921	0.000000	-10.000000	-0.483333	26.916668	451.833344	1023.000000	1023.000000	2046.000000
38.520000	0.002456	1.451612	0.275481	-1.087049	1.070592	1.192588	0.000000	-10.000000	-0.466667	26.600000	461.000000	1023.000000	1023.000000	2046.000000
38.540001	0.003421	2.021760	0.332075	-0.940377	1.344885	1.285178	0.000000	-10.000000	-0.450000	26.033335	469.833344	1023.000000	1023.000000	2046.000000
38.560001	0.004657	2.752429	0.608770	-0.964778	1.535209	1.573228	0.000000	-10.000000	-0.425000	25.633333	478.500000	1023.000000	1023.000000	2046.000000
38.580002	0.005640	3.332981	0.618933	-0.851047	1.842713	1.722383	0.000000	-10.000000	-0.416667	24.983334	487.166656	1023.000000	1023.000000	2046.000000
38.599998	0.006852	4.049691	0.811008	-0.776245	2.092106	1.922822	0.000000	-10.000000	-0.400000	24.600000	495.666656	1023.000000	1023.000000	2046.000000
38.619999	0.007929	4.685991	0.989305	-0.763301	2.340530	2.119456	0.000000	-10.000000	-0.400000	24.250000	504.000000	1023.000000	1023.000000	2046.000000
38.639999	0.008773	5.184843	1.096015	-0.678094	2.564937	2.201983	0.000000	-10.000000	-0.391667	24.133333	512.000000	1023.000000	1023.000000	2046.000000
38.660000	0.009547	5.642440	1.210534	-0.562124	2.718690	2.275340	0.000000	-10.000000	-0.383333	23.850000	520.000000	1023.000000	1023.000000	2046.000000
38.680000	0.010100	5.969162	1.396091	-0.561048	2.786376	2.347743	0.000000	-10.000000	-0.375000	23.966667	528.000000	1023.000000	1023.000000	2046.000000
38.700001	0.010646	6.291549	1.441995	-0.614400	2.970168	2.493785	0.000000	-10.000000	-0.358333	23.799999	536.000000	1023.000000	1023.000000	2046.000000
38.720001	0.011254	6.651254	1.519850	-0.561947	3.100488	2.592863	0.000000	-10.000000	-0.358333	23.733334	544.000000	1023.000000	1023.000000	2046.000000
38.740002	0.012295	7.266568	1.786502	-0.563844	3.238562	2.805347	0.000000	-10.000000	-0.341667	23.133333	552.000000	1023.000000	1023.000000	2046.000000
38.759998	0.013204	7.803646	1.915067	-0.529943	3.431124	2.987398	0.000000	-10.000000	-0.316667	22.583334	560.000000	1023.000000	1023.000000	2046.000000
38.779999	0.013890	8.209211	1.918741	-0.469504	3.639806	3.120169	0.000000	-10.000000	-0.300000	21.766666	567.666687	1023.000000	1023.000000	2046.000000
38.799999	0.013882	8.204241	1.969111	-0.525240	3.637891	3.122479	0.000000	-10.000000	-0.275000	20.783333	575.000000	1023.000000	1023.000000	2046.000000
38.820000	0.012116	7.160492	1.834476	-0.683562	3.186286	2.823292	0.000000	-10.000000	-0.241667	19.283333	582.000000	1023.000000	1023.000000	2046.000000
38.840000	0.010269	6.068985	1.620232	-0.827481	2.743441	2.532795	0.000000	-10.000000	-0.183333	17.733334	588.833313	1023.000000	1023.000000	2046.000000
38.860001	0.009072	5.361574	1.546902	-0.970528	2.407248	2.377951	0.000000	-10.000000	-0.150000	16.450001	595.000000	1023.000000	1023.000000	2046.000000
38.880001	0.008477	5.009751	1.425436	-1.020638	2.235850	2.369103	0.000000	-10.000000	-0.116667	15.566668	600.666687	1023.000000	1023.000000	2046.000000
38.900002	0.008566	5.062667	1.345276	-0.973881	2.250192	2.441080	0.000000	-10.000000	-0.108333	14.583334	605.833313	1023.000000	1023.000000	2046.000000
38.919998	0.008637	5.104757	1.333462	-0.951377	2.258948	2.463723	0.000000	-10.000000	-0.091667	13.750000	611.000000	1023.000000	1023.000000	2046.000000
38.939999	0.008700	5.141773	1.315640	-0.898614	2.225617	2.499129	0.000000	-10.000000	-0.108333	13.116667	615.666687	1023.000000	1023.000000	2046.000000
38.959999	0.008938	5.282604	1.388411	-0.824130	2.183408	2.534914	0.000000	-10.000000	-0.100000	12.916667	620.333313	1023.000000	1023.000000	2046.000000
38.980000	0.009168	5.418565	1.403502	-0.742621	2.165369	2.592315	0.000000	-10.000000	-0.083333	12.300000	624.666687	1023.000000	1023.000000	2046.000000
39.000000	0.009554	5.646587	1.478549	-0.567863	2.199740	2.536162	0.000000	-10.000000	-0.041667	11.150000	629.000000	1023.000000	1023.000000	2046.000000
39.020000	0.009567	5.654303	1.451859	-0.489042	2.171584	2.519902	0.000000	-10.000000	-0.016667	9.166667	632.833313	1023.000000	1023.000000	2046.000000
39.040001	0.009700	5.732638	1.471141	-0.368193	2.136585	2.493105	0.000000	-10.000000	0.000000	6.100000	636.333313	1023.000000	1023.000000	2046.000000
39.060001	0.009880	5.839165	1.495998	-0.255673	2.131559	2.467281	0.000000	-10.000000	0.016667	2.016667	639.000000	1023.000000	1023.000000	2046.000000
39.080002	0.009753	5.764261	1.485682	-0.222902	2.052922	2.448559	0.000000	-10.000000	0.033333	-1.733333	640.500000	1023.000000	1023.000000	2046.000000
39.099998	0.009826	5.807122	1.535576	-0.276941	2.009296	2.539191	0.000000	-10.000000	0.066667	-5.350000	641.000000	1023.000000	1023.000000	2046.000000
39.119999	0.009749	5.761817	1.524923	-0.305984	2.052661	2.490216	0.000000	-10.000000	0.091667	-8.633333	641.000000	1023.000000	1023.000000	2046.000000
39.139999	0.009790	5.785910	1.600464	-0.341895	2.079247	2.448093	0.000000	-10.000000	0.150000	-12.316667	641.000000	1023.000000	1023.000000	2046.000000
39.160000	0.009367	5.535702	1.537336	-0.386168	2.050535	2.333999	0.000000	-10.000000	0.200000	-14.966667	641.000000	1023.000000	1023.000000	2046.000000
39.180000	0.009014	5.327259	1.540359	-0.361147	1.942310	2.205737	0.000000	-10.000000	0.241667	-16.833334	637.333313	1023.000000	1023.000000	2046.000000
39.200001	0.008634	5.102600	1.505445	-0.404507	1.947065	2.054596	0.000000	-10.000000	0.283333	-18.166668	628.500000	1023.000000	1023.000000	2046.000000
39.220001	0.007854	4.641505	1.482873	-0.524163	1.789023	1.893772	0.000000	-10.000000	0.316667	-19.316668	617.333313	1023.000000	1023.000000	2046.000000
39.240002	0.007096	4.193777	1.432436	-0.583698	1.602344	1.742695	0.000000	-10.000000	0.350000	-20.016666	607.666687	1023.000000	1023.000000	2046.000000
39.259998	0.006424	3.796398	1.416219	-0.643963	1.445388	1.578753	0.000000	-10.000000	0.350000	-20.416668	600.833313	1023.000000	1023.000000	2046.000000
39.279999	0.005631	3.328171	1.349445	-0.641390	1.260178	1.359937	0.000000	-10.000000	0.350000	-20.583334	594.000000	1023.000000	1023.000000	2046.000000
39.299999	0.004963	2.933083	1.323656	-0.672588	1.006442	1.275573	0.000000	-10.000000	0.350000	-20.833334	587.166687	1023.000000	1023.000000	2046.000000
39.320000	0.004488	2.652250	1.319502	-0.712798	0.891122	1.154423	0.000000	-10.000000	0.358333	-20.983334	580.166687	1023.000000	1023.000000	2046.000000
39.340000	0.003833	2.265053	1.246541	-0.728552	0.812304	0.934761	0.000000	-10.000000	0.375000	-21.383333	573.166687	1023.000000	1023.000000	2046.000000
39.360001	0.003242	1.915923	1.168057	-0.741448	0.654914	0.834400	0.000000	-10.000000	0.391667	-21.750000	566.000000	1023.000000	1023.000000	2046.000000
39.380001	0.002903	1.715909	1.100834	-0.841381	0.685582	0.770874	0.000000	-10.000000	0.391667	-22.083334	558.833313	1023.000000	1023.000000	2046.000000
39.400002	0.002415	1.427187	1.083768	-0.859553	0.575684	0.627287	0.000000	-10.000000	0.391667	-22.366667	551.500000	1023.000000	1023.000000	2046.000000
39.419998	0.002005	1.184800	1.004233	-0.823685	0.455448	0.548804	0.000000	-10.000000	0.391667	-22.700001	544.000000	1023.000000	1023.000000	2046.000000
39.439999	0.001774	1.048139	0.988173	-0.822625	0.401769	0.480822	0.000000	-10.000000	0.400000	-23.033333	536.500000	1023.000000	1023.000000	2046.000000
39.459999	0.001349	0.797515	0.946726	-0.792063	0.318870	0.323982	0.000000	-10.000000	0.400000	-23.166666	528.833313	1023.000000	1023.000000	2046.000000
39.480000	0.000955	0.564179	0.937700	-0.715035	0.132142	0.209372	0.000000	-10.000000	0.400000	-23.100000	521.000000	1023.000000	1023.000000	2046.000000
39.500000	0.000641	0.378841	0.906530	-0.722539	0.047090	0.147761	0.000000	-10.000000	0.400000	-23.016666	513.333313	1023.000000	1023.000000	2046.000000
39.520000	0.000233	0.137658	0.814380	-0.710755	0.020593	0.013440	0.000000	-10.000000	0.400000	-22.900000	505.666656	1023.000000	1023.000000	2046.000000
39.540001	-0.000129	-0.076204	0.796987	-0.674242	-0.141431	-0.057518	0.000000	-10.000000	0.408333	-22.883333	498.000000	1023.000000	1023.000000	2046.000000
39.560001	-0.000388	-0.229091	0.782737	-0.642119	-0.206366	-0.163343	0.000000	-10.000000	0.408333	-22.816668	490.333344	1023.000000	1023.000000	2046.000000
39.580002	-0.000789	-0.466277	0.687068	-0.645049	-0.227760	-0.280536	0.000000	-10.000000	0.408333	-22.866667	482.666656	1023.000000	1023.000000	2046.000000
39.599998	-0.001221	-0.721371	0.662795	-0.616267	-0.399457	-0.368443	0.000000	-10.000000	0.400000	-22.933334	475.000000	1023.000000	1023.000000	2046.000000
39.619999	-0.001524	-0.900944	0.664547	-0.635586	-0.488865	-0.441040	0.000000	-10.000000	0.408333	-23.333334	467.333344	1023.000000	1023.000000	2046.000000
39.639999	-0.002021	-1.194153	0.585033	-0.636774	-0.524310	-0.618103	0.000000	-10.000000	0.425000	-23.683334	459.666656	1023.000000	1023.000000	2046.000000
39.660000	-0.002328	-1.375816	0.564574	-0.620625	-0.603117	-0.716648	0.000000	-10.000000	0.458333	-24.083334	452.000000	1023.000000	1023.000000	2046.000000
39.680000	-0.002478	-1.464682	0.539820	-0.588379	-0.618599	-0.797524	0.000000	-10.000000	0.483333	-24.266668	444.000000	1023.000000	1023.000000	2046.000000
39.700001	-0.002711	-1.602038	0.566185	-0.526643	-0.708833	-0.932746	0.000000	-10.000000	0.500000	-24.366667	435.666656	1023.000000	1023.000000	2046.000000
39.720001	-0.002921	-1.726441	0.482931	-0.427857	-0.702034	-1.079480	0.000000	-10.000000	0.500000	-24.400000	427.333344	1023.000000	1023.000000	2046.000000
39.740002	-0.003285	-1.941341	0.535623	-0.481929	-0.950684	-1.044352	0.000000	-10.000000	0.500000	-24.533333	419.000000	1023.000000	1023.000000	2046.000000
39.759998	-0.004000	-2.363898	0.408055	-0.409046	-1.079622	-1.283284	0.000000	-10.000000	0.500000	-24.633333	411.000000	1023.000000	1023.000000	2046.000000
39.779999	-0.004623	-2.732110	0.354146	-0.425561	-1.253221	-1.407475	0.000000	-10.000000	0.483333	-24.900000	403.000000	1023.000000	1023.000000	2046.000000
39.799999	-0.005324	-3.146349	0.286979	-0.458253	-1.473356	-1.501719	0.000000	-10.000000	0.483333	-24.966667	394.666656	1023.000000	1023.000000	2046.000000
39.820000	-0.005776	-3.413459	0.209320	-0.505544	-1.555498	-1.561736	0.000000	-10.000000	0.491667	-25.333334	386.333344	1023.000000	1023.000000	2046.000000
39.840000	-0.006760	-3.995132	-0.050093	-0.503467	-1.691198	-1.750374	0.000000	-10.000000	0.516667	-25.466667	377.666656	1023.000000	1023.000000	2046.000000
39.860001	-0.008800	-5.200604	-0.251137	-0.621397	-2.200768	-2.127302	0.000000	-10.000000	0.533333	-25.666666	369.333344	1023.000000	1023.000000	2046.000000
39.880001	-0.011696	-6.912118	-0.477291	-0.948198	-2.913822	-2.572807	0.000000	-10.000000	0.533333	-25.783333	360.666656	1023.000000	1023.000000	2046.000000
39.900002	-0.014405	-8.513201	-0.796195	-1.118574	-3.594977	-3.003454	0.000000	-10.000000	0.525000	-26.016666	352.166656	1023.000000	1023.000000	2046.000000
39.919998	-0.016206	-9.578028	-1.086436	-1.082589	-4.051740	-3.357264	0.000000	-10.000000	0.525000	-26.233334	343.333344	1023.000000	1023.000000	2046.000000
39.939999	-0.017387	-10.275615	-1.233395	-1.156758	-4.405726	-3.479735	0.000000	-10.000000	0.533333	-26.450001	334.666656	1023.000000	1023.000000	2046.000000
39.959999	-0.018283	-10.805354	-1.324941	-1.161151	-4.704237	-3.615025	0.000000	-10.000000	0.541667	-26.800001	325.833344	1023.000000	1023.000000	2046.000000
39.980000	-0.019095	-11.284856	-1.494713	-1.086220	-4.899705	-3.804217	0.000000	-10.000000	0.541667	-27.016666	317.000000	1023.000000	1023.000000	2046.000000
40.000000	-0.019806	-11.705432	-1.691309	-1.059652	-5.040793	-3.913678	0.000000	-10.000000	0.541667	-27.116667	308.000000	1023.000000	1023.000000	2046.000000
40.020000	-0.020573	-12.158730	-1.776380	-1.035807	-5.338176	-4.008367	0.000000	-10.000000	0.550000	-26.883333	299.000000	1023.000000	1023.000000	2046.000000
40.040001	-0.021106	-12.473362	-1.894290	-0.963924	-5.524366	-4.090782	0.000000	-10.000000	0.541667	-26.583334	290.000000	1023.000000	1023.000000	2046.000000
40.060001	-0.021644	-12.791551	-2.110104	-0.829717	-5.563431	-4.288298	0.000000	-10.000000	0.525000	-25.983334	281.000000	1023.000000	1023.000000	2046.000000
40.080002	-0.022220	-13.131980	-2.142021	-0.807867	-5.795503	-4.386588	0.000000	-10.000000	0.508333	-25.566668	272.333344	1023.000000	1023.000000	2046.000000
40.099998	-0.022557	-13.330897	-2.140810	-0.775661	-5.981213	-4.433214	0.000000	-10.000000	0.500000	-25.200001	263.666656	1023.000000	1023.000000	2046.000000
40.119999	-0.022924	-13.548037	-2.298806	-0.672340	-5.992042	-4.584848	0.000000	-10.000000	0.500000	-25.050001	255.333328	1023.000000	1023.000000	2046.000000
40.139999	-0.023221	-13.723401	-2.333989	-0.710429	-6.033151	-4.645832	0.000000	-10.000000	0.491667	-24.733334	247.000000	1023.000000	1023.000000	2046.000000
40.160000	-0.023500	-13.888733	-2.270411	-0.872438	-6.160082	-4.585802	0.000000	-10.000000	0.491667	-24.666668	238.833328	1023.000000	1023.000000	2046.000000
40.180000	-0.023974	-14.168362	-2.293602	-1.017989	-6.217734	-4.639037	0.000000	-10.000000	0.491667	-25.000000	230.500000	1023.000000	1023.000000	2046.000000
40.200001	-0.024373	-14.404248	-2.392193	-1.021988	-6.219141	-4.770926	0.000000	-10.000000	0.500000	-25.150000	222.166672	1023.000000	1023.000000	2046.000000
40.220001	-0.024939	-14.738720	-2.495468	-1.042204	-6.313564	-4.887483	0.000000	-10.000000	0.500000	-25.283333	213.666672	1023.000000	1023.000000	2046.000000
40.240002	-0.025464	-15.049344	-2.517638	-1.145460	-6.500004	-4.886242	0.000000	-10.000000	0.500000	-24.983334	205.333328	1023.000000	1023.000000	2046.000000
40.259998	-0.026271	-15.525889	-2.607974	-1.232173	-6.636658	-5.049084	0.000000	-10.000000	0.491667	-25.066666	196.833328	1023.000000	1023.000000	2046.000000
40.279999	-0.027095	-16.013176	-2.716269	-1.303463	-6.716947	-5.276497	0.000000	-10.000000	0.483333	-24.916666	188.500000	1023.000000	1023.000000	2046.000000
40.299999	-0.027979	-16.535730	-2.693256	-1.449944	-6.990496	-5.402034	0.000000	-10.000000	0.458333	-24.733334	180.166672	1023.000000	1023.000000	2046.000000
40.320000	-0.028745	-16.988140	-2.656727	-1.516800	-7.278269	-5.536345	0.000000	-10.000000	0.450000	-24.216667	172.000000	1023.000000	1023.000000	2046.000000
40.340000	-0.029360	-17.351963	-2.762659	-1.509492	-7.399403	-5.680410	0.000000	-10.000000	0.441667	-23.766666	164.000000	1023.000000	1023.000000	2046.000000
40.360001	-0.030002	-17.731379	-2.826724	-1.500498	-7.593510	-5.810646	0.000000	-10.000000	0.450000	-23.433334	156.000000	1023.000000	1023.000000	2046.000000
40.380001	-0.030533	-18.044788	-2.793541	-1.554360	-7.859223	-5.837665	0.000000	-10.000000	0.441667	-23.233334	148.000000	1023.000000	1023.000000	2046.000000
40.400002	-0.030974	-18.305422	-2.842548	-1.613642	-7.996810	-5.852422	0.000000	-10.000000	0.425000	-23.133333	140.333328	1023.000000	1023.000000	2046.000000
40.419998	-0.031473	-18.600626	-2.953768	-1.610269	-8.022416	-6.014173	0.000000	-10.000000	0.416667	-23.050001	132.666672	1023.000000	1023.000000	2046.000000
40.439999	-0.031883	-18.842934	-2.972711	-1.658361	-8.150679	-6.061183	0.000000	-10.000000	0.408333	-22.916668	125.000000	1023.000000	1023.000000	2046.000000
40.459999	-0.032191	-19.025152	-2.991985	-1.698120	-8.310821	-6.024226	0.000000	-10.000000	0.408333	-22.783333	117.333336	1023.000000	1023.000000	2046.000000
40.480000	-0.032502	-19.208759	-3.040243	-1.659563	-8.368751	-6.140203	0.000000	-10.000000	0.391667	-22.533333	109.666664	1023.000000	1023.000000	2046.000000
40.500000	-0.032750	-19.355240	-3.089565	-1.612832	-8.425854	-6.226989	0.000000	-10.000000	0.375000	-22.250000	102.166664	1023.000000	1023.000000	2046.000000
40.520000	-0.032949	-19.472784	-3.048538	-1.645947	-8.613249	-6.165051	0.000000	-10.000000	0.358333	-21.633333	94.666664	1023.000000	1023.000000	2046.000000
40.540001	-0.033220	-19.633251	-3.135596	-1.601061	-8.649911	-6.246685	0.000000	-10.000000	0.358333	-20.950001	87.500000	1023.000000	1023.000000	2046.000000
40.560001	-0.033370	-19.721964	-3.186870	-1.528901	-8.672804	-6.333389	0.000000	-10.000000	0.350000	-20.316668	80.500000	1023.000000	1023.000000	2046.000000
40.580002	-0.033555	-19.831186	-3.169755	-1.570548	-8.811134	-6.279751	0.000000	-10.000000	0.325000	-19.766666	73.666664	1023.000000	1023.000000	2046.000000
40.599998	-0.033840	-19.999327	-3.206099	-1.547915	-8.898971	-6.346343	0.000000	-10.000000	0.283333	-19.150000	67.000000	1023.000000	1023.000000	2046.000000
40.619999	-0.033848	-20.004330	-3.274366	-1.452947	-8.841643	-6.435375	0.000000	-10.000000	0.258333	-18.533333	60.666668	1023.000000	1023.000000	2046.000000
40.639999	-0.034051	-20.124352	-3.245285	-1.465718	-8.965608	-6.447740	0.000000	-10.000000	0.250000	-17.950001	54.500000	1023.000000	1023.000000	2046.000000
40.660000	-0.034186	-20.204159	-3.259000	-1.449829	-9.091660	-6.403670	0.000000	-10.000000	0.250000	-17.549999	48.500000	1023.000000	1023.000000	2046.000000
40.680000	-0.034329	-20.288250	-3.334593	-1.401670	-9.064327	-6.487660	0.000000	-10.000000	0.233333	-17.200001	42.500000	1023.000000	1023.000000	2046.000000
40.700001	-0.034590	-20.442572	-3.358960	-1.404443	-9.140031	-6.539137	0.000000	-10.000000	0.225000	-16.850000	36.833332	1023.000000	1023.000000	2046.000000
40.720001	-0.034568	-20.429491	-3.344229	-1.375314	-9.188491	-6.521457	0.000000	-10.000000	0.208333	-16.366667	31.166666	1023.000000	1023.000000	2046.000000
40.740002	-0.034846	-20.593794	-3.394550	-1.392525	-9.255074	-6.551645	0.000000	-10.000000	0.208333	-15.883333	25.833334	1023.000000	1023.000000	2046.000000
40.759998	-0.034946	-20.653229	-3.481650	-1.304646	-9.189577	-6.677355	0.000000	-10.000000	0.191667	-15.000000	17.166666	1023.000000	1023.000000	2046.000000
40.779999	-0.034664	-20.486704	-3.377799	-1.320020	-9.200780	-6.588105	0.000000	-10.000000	0.183333	-14.300000	10.500000	1023.000000	1023.000000	2046.000000
40.799999	-0.034865	-20.605488	-3.407301	-1.334502	-9.251898	-6.611785	0.000000	-10.000000	0.175000	-13.700000	5.500000	1023.000000	1023.000000	2046.000000
40.820000	-0.034740	-20.531160	-3.474087	-1.178660	-9.170514	-6.707900	0.000000	-10.000000	0.158333	-13.366667	4.000000	1023.000000	1023.000000	2046.000000
40.840000	-0.034660	-20.483763	-3.382819	-1.103927	-9.271772	-6.725245	0.000000	-10.000000	0.133333	-12.883333	1.500000	1023.000000	1023.000000	2046.000000
40.860001	-0.035025	-20.699759	-3.371417	-1.194950	-9.471745	-6.661646	0.000000	-10.000000	0.108333	-12.216666	-2.500000	1023.000000	1023.000000	2046.000000
40.880001	-0.035368	-20.902700	-3.587041	-1.059480	-9.448800	-6.807379	0.000000	-10.000000	0.100000	-11.733334	-6.166667	1023.000000	1023.000000	2046.000000
40.900002	-0.035799	-21.157425	-3.666449	-1.014550	-9.537126	-6.939300	0.000000	-10.000000	0.100000	-11.333333	-10.166667	1023.000000	1023.000000	2046.000000
40.919998	-0.035866	-21.196867	-3.610745	-1.042839	-9.701823	-6.841458	0.000000	-10.000000	0.091667	-11.033334	-14.000000	1023.000000	1023.000000	2046.000000
40.939999	-0.036018	-21.286688	-3.754567	-1.054047	-9.622402	-6.855672	0.000000	-10.000000	0.083333	-10.766666	-17.833334	1023.000000	1023.000000	2046.000000
40.959999	-0.036573	-21.614807	-3.869971	-1.090089	-9.636972	-7.017774	0.000000	-10.000000	0.066667	-10.250000	-21.500000	1023.000000	1023.000000	2046.000000
40.980000	-0.037458	-22.137766	-3.930487	-1.292704	-9.857194	-7.057380	0.000000	-10.000000	0.058333	-9.600000	-24.833334	1023.000000	1023.000000	2046.000000
41.000000	-0.038780	-22.919115	-3.977710	-1.411791	-10.297360	-7.232255	0.000000	-10.000000	0.050000	-8.716667	-28.000000	1023.000000	1023.000000	2046.000000
41.020000	-0.040648	-24.022930	-4.384244	-1.431791	-10.638431	-7.568464	0.000000	-10.000000	0.050000	-7.883334	-30.833334	1023.000000	1023.000000	2046.000000
41.040001	-0.041737	-24.666788	-4.592484	-1.481038	-10.917401	-7.675864	0.000000	-10.000000	0.050000	-7.416667	-33.666668	1023.000000	1023.000000	2046.000000
41.060001	-0.042210	-24.946224	-4.645228	-1.531680	-11.154190	-7.615126	0.000000	-10.000000	0.050000	-7.316667	-36.166668	1023.000000	1023.000000	2046.000000
41.080002	-0.042553	-25.149082	-4.759028	-1.458582	-11.197251	-7.734221	0.000000	-10.000000	0.058333	-7.583333	-38.833332	1023.000000	1023.000000	2046.000000
41.099998	-0.042624	-25.190498	-4.909887	-1.391089	-11.130460	-7.759063	0.000000	-10.000000	0.058333	-7.700000	-41.166668	1023.000000	1023.000000	2046.000000
41.119999	-0.042836	-25.316109	-4.923741	-1.500003	-11.277083	-7.615280	0.000000	-10.000000	0.058333	-7.416667	-43.833332	1023.000000	1023.000000	2046.000000
41.139999	-0.042909	-25.359297	-5.021826	-1.423598	-11.276744	-7.637128	0.000000	-10.000000	0.050000	-6.616667	-46.166668	1023.000000	1023.000000	2046.000000
41.160000	-0.042757	-25.269268	-5.119063	-1.324927	-11.185245	-7.640034	0.000000	-10.000000	0.033333	-5.200000	-48.500000	1023.000000	1023.000000	2046.000000
41.180000	-0.042463	-25.095715	-4.993411	-1.355124	-11.264605	-7.482576	0.000000	-10.000000	0.016667	-3.283333	-50.000000	1023.000000	1023.000000	2046.000000
41.200001	-0.042231	-24.958271	-5.083522	-1.217607	-11.095341	-7.561801	0.000000	-10.000000	-0.008333	-0.650000	-50.833332	1023.000000	1023.000000	2046.000000
41.220001	-0.041934	-24.783028	-5.074944	-1.185670	-11.015538	-7.506876	0.000000	-10.000000	-0.025000	2.083333	-51.000000	1023.000000	1023.000000	2046.000000
41.240002	-0.041196	-24.346848	-4.911848	-1.188696	-10.930864	-7.315440	0.000000	-10.000000	-0.025000	5.050000	-51.000000	1023.000000	1023.000000	2046.000000
41.259998	-0.040985	-24.222387	-4.975376	-1.233155	-10.635188	-7.378668	0.000000	-10.000000	-0.041667	7.633333	-51.000000	1023.000000	1023.000000	2046.000000
41.279999	-0.040529	-23.952507	-4.871269	-1.439351	-10.443515	-7.198373	0.000000	-10.000000	-0.058333	9.600000	-51.000000	1023.000000	1023.000000	2046.000000
41.299999	-0.040070	-23.681305	-4.766692	-1.639662	-10.248719	-7.026231	0.000000	-10.000000	-0.100000	10.866667	-51.000000	1023.000000	1023.000000	2046.000000
41.320000	-0.039695	-23.459579	-4.853378	-1.668176	-9.905986	-7.032040	0.000000	-10.000000	-0.125000	12.050000	-51.000000	1023.000000	1023.000000	2046.000000
41.340000	-0.038995	-23.046036	-4.645496	-1.799939	-9.775048	-6.825553	0.000000	-10.000000	-0.158333	13.583334	-51.000000	1023.000000	1023.000000	2046.000000
41.360001	-0.038680	-22.860035	-4.640502	-1.847040	-9.552752	-6.819740	0.000000	-10.000000	-0.183333	15.000001	-26.000000	1023.000000	1023.000000	2046.000000
41.380001	-0.038480	-22.741896	-4.620974	-1.914094	-9.314509	-6.892319	0.000000	-10.000000	-0.225000	16.133335	0.333333	1023.000000	1023.000000	2046.000000
41.400002	-0.038247	-22.603758	-4.529450	-2.098460	-9.198795	-6.777052	0.000000	-10.000000	-0.283333	17.466667	28.500000	1023.000000	1023.000000	2046.000000
41.419998	-0.037991	-22.452875	-4.423887	-2.191919	-9.122793	-6.714275	0.000000	-10.000000	-0.325000	18.866667	33.666668	1023.000000	1023.000000	2046.000000
41.439999	-0.037734	-22.300732	-4.392852	-2.200517	-8.985556	-6.721807	0.000000	-10.000000	-0.350000	20.233334	39.666668	1023.000000	1023.000000	2046.000000
41.459999	-0.037369	-22.084822	-4.431866	-2.215186	-8.787783	-6.649987	0.000000	-10.000000	-0.358333	21.333334	46.166668	1023.000000	1023.000000	2046.000000
41.480000	-0.036718	-21.700123	-4.335987	-2.224044	-8.650924	-6.489168	0.000000	-10.000000	-0.366667	22.416668	53.000000	1023.000000	1023.000000	2046.000000
41.500000	-0.036137	-21.356979	-4.218890	-2.228204	-8.509676	-6.400209	0.000000	-10.000000	-0.383333	23.183334	60.333332	1023.000000	1023.000000	2046.000000
41.520000	-0.035662	-21.076199	-4.241914	-2.250859	-8.264423	-6.319000	0.000000	-10.000000	-0.383333	23.683334	68.000000	1023.000000	1023.000000	2046.000000
41.540001	-0.034965	-20.664387	-4.211440	-2.284610	-7.998513	-6.169825	0.000000	-10.000000	-0.400000	23.850000	76.000000	1023.000000	1023.000000	2046.000000
41.560001	-0.033998	-20.092922	-4.036225	-2.307090	-7.800879	-5.948727	0.000000	-10.000000	-0.416667	24.283333	84.000000	1023.000000	1023.000000	2046.000000
41.580002	-0.033254	-19.653080	-3.988163	-2.306786	-7.529017	-5.829113	0.000000	-10.000000	-0.425000	24.516666	92.000000	1023.000000	1023.000000	2046.000000
41.599998	-0.032488	-19.200575	-3.963524	-2.242955	-7.256846	-5.737250	0.000000	-10.000000	-0.433333	24.716667	100.000000	1023.000000	1023.000000	2046.000000
41.619999	-0.031673	-18.718973	-3.870655	-2.233090	-7.074993	-5.540234	0.000000	-10.000000	-0.425000	24.666666	108.000000	1023.000000	1023.000000	2046.000000
41.639999	-0.030722	-18.156672	-3.751961	-2.210328	-6.853346	-5.341035	0.000000	-10.000000	-0.433333	24.800001	116.333336	1023.000000	1023.000000	2046.000000
41.660000	-0.029860	-17.647177	-3.656681	-2.130769	-6.608287	-5.251440	0.000000	-10.000000	-0.458333	25.183334	124.666664	1023.000000	1023.000000	2046.000000
41.680000	-0.029081	-17.186863	-3.596488	-2.119309	-6.403615	-5.067450	0.000000	-10.000000	-0.466667	25.700001	133.166672	1023.000000	1023.000000	2046.000000
41.700001	-0.028194	-16.662661	-3.487600	-2.034614	-6.205354	-4.935093	0.000000	-10.000000	-0.483333	25.950001	141.500000	1023.000000	1023.000000	2046.000000
41.720001	-0.027109	-16.021259	-3.330957	-2.017019	-5.929380	-4.743903	0.000000	-10.000000	-0.475000	25.983334	150.166672	1023.000000	1023.000000	2046.000000
41.740002	-0.026235	-15.504756	-3.256436	-1.976260	-5.693096	-4.578965	0.000000	-10.000000	-0.475000	25.933334	158.833328	1023.000000	1023.000000	2046.000000
41.759998	-0.025518	-15.081332	-3.256317	-1.911901	-5.467088	-4.446026	0.000000	-10.000000	-0.458333	25.816668	167.500000	1023.000000	1023.000000	2046.000000
41.779999	-0.024367	-14.401129	-3.116596	-1.876783	-5.215753	-4.191997	0.000000	-10.000000	-0.450000	25.700001	176.166672	1023.000000	1023.000000	2046.000000
41.799999	-0.023394	-13.825714	-2.906651	-1.818164	-5.065554	-4.035346	0.000000	-10.000000	-0.441667	25.550001	184.666672	1023.000000	1023.000000	2046.000000
41.820000	-0.022605	-13.359585	-2.875061	-1.787694	-4.795607	-3.901224	0.000000	-10.000000	-0.433333	25.583334	193.333328	1023.000000	1023.000000	2046.000000
41.840000	-0.021760	-12.860449	-2.816234	-1.745168	-4.581838	-3.717209	0.000000	-10.000000	-0.433333	25.533335	201.833328	1023.000000	1023.000000	2046.000000
41.860001	-0.020789	-12.286302	-2.588864	-1.726612	-4.435726	-3.535100	0.000000	-10.000000	-0.441667	25.316668	210.500000	1023.000000	1023.000000	2046.000000
41.880001	-0.019885	-11.751781	-2.605984	-1.683881	-4.051161	-3.410756	0.000000	-10.000000	-0.450000	25.200001	218.833328	1023.000000	1023.000000	2046.000000
41.900002	-0.019070	-11.270651	-2.471806	-1.635423	-3.888782	-3.274639	0.000000	-10.000000	-0.450000	25.250000	227.333328	1023.000000	1023.000000	2046.000000
41.919998	-0.018515	-10.942318	-2.433377	-1.564162	-3.741321	-3.203458	0.000000	-10.000000	-0.466667	25.716667	235.666672	1023.000000	1023.000000	2046.000000
41.939999	-0.017820	-10.531401	-2.237620	-1.533625	-3.664680	-3.095476	0.000000	-10.000000	-0.466667	26.216667	244.333328	1023.000000	1023.000000	2046.000000
41.959999	-0.017197	-10.163652	-2.188920	-1.551636	-3.456786	-2.966310	0.000000	-10.000000	-0.475000	26.433334	252.833328	1023.000000	1023.000000	2046.000000
41.980000	-0.016539	-9.774551	-2.183343	-1.516497	-3.243012	-2.831699	0.000000	-10.000000	-0.475000	26.816668	261.666656	1023.000000	1023.000000	2046.000000
42.000000	-0.015579	-9.206975	-1.928967	-1.547027	-3.144495	-2.586485	0.000000	-10.000000	-0.475000	26.666666	270.500000	1023.000000	1023.000000	2046.000000
42.020000	-0.014490	-8.563663	-1.756898	-1.500888	-2.913371	-2.392506	0.000000	-10.000000	-0.458333	26.766666	279.500000	1023.000000	1023.000000	2046.000000
42.040001	-0.014022	-8.287135	-1.866529	-1.444871	-2.677555	-2.298180	0.000000	-10.000000	-0.425000	25.800001	288.500000	1023.000000	1023.000000	2046.000000
42.060001	-0.014228	-8.408483	-1.852269	-1.498062	-2.770423	-2.287728	0.000000	-10.000000	-0.408333	25.450001	297.333344	1023.000000	1023.000000	2046.000000
42.080002	-0.015536	-9.181823	-1.971688	-1.665222	-3.043352	-2.501561	0.000000	-10.000000	-0.391667	24.716667	305.833344	1023.000000	1023.000000	2046.000000
42.099998	-0.017064	-10.084905	-2.217026	-1.777317	-3.361006	-2.729556	0.000000	-10.000000	-0.391667	24.516666	314.000000	1023.000000	1023.000000	2046.000000
42.119999	-0.017557	-10.376108	-2.205499	-1.892673	-3.631909	-2.646028	0.000000	-10.000000	-0.383333	24.183334	322.000000	1023.000000	1023.000000	2046.000000
42.139999	-0.017430	-10.301074	-2.313257	-1.862579	-3.586168	-2.539071	0.000000	-10.000000	-0.375000	23.766666	330.333344	1023.000000	1023.000000	2046.000000
42.160000	-0.017155	-10.138655	-2.428655	-1.801004	-3.484893	-2.424103	0.000000	-10.000000	-0.366667	23.566668	338.333344	1023.000000	1023.000000	2046.000000
42.180000	-0.016757	-9.903310	-2.418201	-1.767398	-3.452245	-2.265466	0.000000	-10.000000	-0.383333	23.549999	346.333344	1023.000000	1023.000000	2046.000000
42.200001	-0.016207	-9.578574	-2.368229	-1.743394	-3.357865	-2.109086	0.000000	-10.000000	-0.408333	23.950001	354.000000	1023.000000	1023.000000	2046.000000
42.220001	-0.015617	-9.229371	-2.355677	-1.702652	-3.203907	-1.967136	0.000000	-10.000000	-0.425000	24.233334	362.000000	1023.000000	1023.000000	2046.000000
42.240002	-0.015032	-8.884118	-2.356930	-1.536167	-3.115932	-1.875091	0.000000	-10.000000	-0.425000	24.416668	370.000000	1023.000000	1023.000000	2046.000000
42.259998	-0.014220	-8.404229	-2.248820	-1.474185	-2.995725	-1.685500	0.000000	-10.000000	-0.425000	24.516666	378.166656	1023.000000	1023.000000	2046.000000
42.279999	-0.013209	-7.806725	-2.121633	-1.379271	-2.781354	-1.524467	0.000000	-10.000000	-0.425000	24.550001	386.500000	1023.000000	1023.000000	2046.000000
42.299999	-0.012607	-7.450900	-2.164872	-1.257420	-2.580282	-1.448325	0.000000	-10.000000	-0.433333	24.583334	394.833344	1023.000000	1023.000000	2046.000000
42.320000	-0.011599	-6.854765	-1.983086	-1.205028	-2.455021	-1.211631	0.000000	-10.000000	-0.441667	24.783335	403.000000	1023.000000	1023.000000	2046.000000
42.340000	-0.010484	-6.195958	-1.793501	-1.137959	-2.246598	-1.017900	0.000000	-10.000000	-0.433333	24.900002	411.166656	1023.000000	1023.000000	2046.000000
42.360001	-0.009633	-5.692922	-1.733752	-1.117403	-1.952932	-0.888835	0.000000	-10.000000	-0.408333	24.650002	419.500000	1023.000000	1023.000000	2046.000000
42.380001	-0.008678	-5.128459	-1.542890	-1.181934	-1.707958	-0.695677	0.000000	-10.000000	-0.375000	23.966667	427.833344	1023.000000	1023.000000	2046.000000
42.400002	-0.007725	-4.565206	-1.309336	-1.261278	-1.460633	-0.533959	0.000000	-10.000000	-0.350000	23.033335	436.000000	1023.000000	1023.000000	2046.000000
42.419998	-0.007079	-4.183653	-1.291208	-1.222281	-1.170264	-0.499901	0.000000	-10.000000	-0.325000	22.266666	443.666656	1023.000000	1023.000000	2046.000000
42.439999	-0.005986	-3.537482	-1.047100	-1.235118	-0.931039	-0.324225	0.000000	-10.000000	-0.308333	21.283333	451.166656	1023.000000	1023.000000	2046.000000
42.459999	-0.005251	-3.103107	-0.895041	-1.307941	-0.716163	-0.183963	0.000000	-10.000000	-0.300000	20.800001	458.333344	1023.000000	1023.000000	2046.000000
42.480000	-0.004788	-2.829833	-0.794000	-1.285460	-0.579920	-0.170452	0.000000	-10.000000	-0.291667	20.266666	465.500000	1023.000000	1023.000000	2046.000000
42.500000	-0.004065	-2.402700	-0.667149	-1.236332	-0.419308	-0.079911	0.000000	-10.000000	-0.308333	20.550001	472.500000	1023.000000	1023.000000	2046.000000
42.520000	-0.003494	-2.064674	-0.547840	-1.275256	-0.276285	0.034707	0.000000	-10.000000	-0.325000	20.933334	479.333344	1023.000000	1023.000000	2046.000000
42.540001	-0.002682	-1.585167	-0.375016	-1.243731	-0.114587	0.148168	0.000000	-10.000000	-0.366667	21.483334	486.166656	1023.000000	1023.000000	2046.000000
42.560001	-0.001928	-1.139676	-0.315536	-1.172757	0.114983	0.233634	0.000000	-10.000000	-0.375000	21.933334	493.166656	1023.000000	1023.000000	2046.000000
42.580002	-0.001149	-0.679089	-0.222285	-1.161893	0.284593	0.420496	0.000000	-10.000000	-0.375000	22.333334	500.500000	1023.000000	1023.000000	2046.000000
42.599998	-0.000303	-0.179329	-0.020980	-1.232945	0.466204	0.608393	0.000000	-10.000000	-0.358333	22.466667	507.833344	1023.000000	1023.000000	2046.000000
42.619999	0.000392	0.231688	0.051026	-1.256030	0.637732	0.798960	0.000000	-10.000000	-0.341667	22.300001	515.333313	1023.000000	1023.000000	2046.000000
42.639999	0.001208	0.713918	0.150204	-1.217438	0.818858	0.962293	0.000000	-10.000000	-0.325000	21.516668	522.666687	1023.000000	1023.000000	2046.000000
42.660000	0.002259	1.335289	0.313301	-1.181272	1.045752	1.157507	0.000000	-10.000000	-0.300000	20.966667	530.166687	1023.000000	1023.000000	2046.000000
42.680000	0.003159	1.866703	0.460656	-1.155063	1.230449	1.330661	0.000000	-10.000000	-0.283333	20.166668	537.166687	1023.000000	1023.000000	2046.000000
42.700001	0.003922	2.317854	0.551252	-1.125257	1.418479	1.473380	0.000000	-10.000000	-0.266667	19.766666	544.000000	1023.000000	1023.000000	2046.000000
42.720001	0.005144	3.039919	0.640060	-0.966196	1.678400	1.687655	0.000000	-10.000000	-0.258333	19.116667	550.666687	1023.000000	1023.000000	2046.000000
42.740002	0.006165	3.643660	0.815047	-0.928791	1.903760	1.853645	0.000000	-10.000000	-0.241667	19.000000	557.166687	1023.000000	1023.000000	2046.000000
42.759998	0.007018	4.147593	0.912981	-0.859322	2.100845	1.993089	0.000000	-10.000000	-0.241667	18.683334	563.500000	1023.000000	1023.000000	2046.000000
42.779999	0.008081	4.775966	1.033509	-0.732376	2.327736	2.147097	0.000000	-10.000000	-0.233333	18.483334	569.833313	1023.000000	1023.000000	2046.000000
42.799999	0.009061	5.355092	1.200769	-0.672253	2.482657	2.343918	0.000000	-10.000000	-0.225000	18.150000	576.166687	1023.000000	1023.000000	2046.000000
42.820000	0.009766	5.771684	1.336608	-0.611730	2.633166	2.413640	0.000000	-10.000000	-0.191667	17.583334	582.500000	1023.000000	1023.000000	2046.000000
42.840000	0.010448	6.174534	1.400471	-0.557094	2.821133	2.510024	0.000000	-10.000000	-0.150000	16.916668	588.333313	1023.000000	1023.000000	2046.000000
42.860001	0.011268	6.659438	1.495713	-0.543981	2.975556	2.732149	0.000000	-10.000000	-0.125000	15.650001	594.000000	1023.000000	1023.000000	2046.000000
42.880001	0.012022	7.104725	1.635117	-0.476597	3.141179	2.805027	0.000000	-10.000000	-0.108333	14.516666	599.333313	1023.000000	1023.000000	2046.000000
42.900002	0.012441	7.352414	1.676376	-0.476286	3.273551	2.878774	0.000000	-10.000000	-0.091667	12.950000	604.333313	1023.000000	1023.000000	2046.000000
42.919998	0.013058	7.717441	1.761878	-0.418498	3.389286	2.984774	0.000000	-10.000000	-0.050000	11.300000	608.833313	1023.000000	1023.000000	2046.000000
42.939999	0.013639	8.060889	1.835072	-0.335782	3.509511	3.052089	0.000000	-10.000000	-0.016667	8.950000	613.000000	1023.000000	1023.000000	2046.000000
42.959999	0.014055	8.306788	1.910383	-0.300836	3.614325	3.082916	0.000000	-10.000000	0.000000	6.533333	616.500000	1023.000000	1023.000000	2046.000000
42.980000	0.013938	8.237643	1.931867	-0.239385	3.567477	2.977684	0.000000	-10.000000	0.008333	3.450000	619.333313	1023.000000	1023.000000	2046.000000
43.000000	0.013893	8.210762	1.950437	-0.211743	3.487505	2.984562	0.000000	-10.000000	0.016667	0.533333	621.000000	1023.000000	1023.000000	2046.000000
43.020000	0.013748	8.125024	1.950371	-0.246236	3.442732	2.978157	0.000000	-10.000000	0.033333	-2.350000	621.833313	1023.000000	1023.000000	2046.000000
43.040001	0.013554	8.010453	1.952214	-0.244352	3.387869	2.914722	0.000000	-10.000000	0.050000	-5.183333	622.000000	1023.000000	1023.000000	2046.000000
43.060001	0.013306	7.863867	1.925824	-0.247942	3.266089	2.919897	0.000000	-10.000000	0.075000	-8.033333	622.000000	1023.000000	1023.000000	2046.000000
43.080002	0.013431	7.937509	1.965825	-0.254494	3.281121	2.945057	0.000000	-10.000000	0.100000	-10.833333	622.000000	1023.000000	1023.000000	2046.000000
43.099998	0.012720	7.517751	1.810180	-0.289705	3.182166	2.815111	0.000000	-10.000000	0.133333	-13.016666	622.000000	1023.000000	1023.000000	2046.000000
43.119999	0.010897	6.439863	1.625474	-0.401126	2.689337	2.526176	0.000000	-10.000000	0.175000	-14.716666	622.000000	1023.000000	1023.000000	2046.000000
43.139999	0.007929	4.685851	1.351875	-0.645508	1.969241	2.010243	0.000000	-10.000000	0.216667	-16.266666	613.833313	1023.000000	1023.000000	2046.000000
43.160000	0.005129	3.031340	1.086691	-0.870402	1.315715	1.499336	0.000000	-10.000000	0.250000	-17.533333	603.666687	1023.000000	1023.000000	2046.000000
43.180000	0.003109	1.837372	0.862154	-0.990766	0.778581	1.187403	0.000000	-10.000000	0.258333	-18.683334	591.500000	1023.000000	1023.000000	2046.000000
43.200001	0.001820	1.075387	0.675570	-1.018438	0.404807	1.013448	0.000000	-10.000000	0.291667	-19.583334	585.333313	1023.000000	1023.000000	2046.000000
43.220001	0.000990	0.584979	0.540844	-1.070912	0.192453	0.922594	0.000000	-10.000000	0.325000	-20.433334	578.833313	1023.000000	1023.000000	2046.000000
43.240002	0.000130	0.076656	0.366833	-1.046034	0.027467	0.728390	0.000000	-10.000000	0.358333	-21.050001	572.000000	1023.000000	1023.000000	2046.000000
43.259998	-0.000674	-0.398078	0.235621	-0.997963	-0.230309	0.594574	0.000000	-10.000000	0.358333	-21.383333	565.000000	1023.000000	1023.000000	2046.000000
43.279999	-0.001325	-0.782824	0.163161	-0.953730	-0.433158	0.440903	0.000000	-10.000000	0.350000	-21.533335	558.000000	1023.000000	1023.000000	2046.000000
43.299999	-0.002051	-1.212136	0.023307	-0.878321	-0.589213	0.232091	0.000000	-10.000000	0.366667	-21.633333	550.833313	1023.000000	1023.000000	2046.000000
43.320000	-0.002477	-1.464184	-0.006138	-0.786200	-0.792039	0.120193	0.000000	-10.000000	0.375000	-22.016666	543.500000	1023.000000	1023.000000	2046.000000
43.340000	-0.003025	-1.788020	-0.065418	-0.710221	-0.978895	-0.033487	0.000000	-10.000000	0.391667	-22.416666	536.166687	1023.000000	1023.000000	2046.000000
43.360001	-0.003620	-2.139697	-0.097198	-0.645396	-1.164098	-0.233005	0.000000	-10.000000	0.400000	-23.150000	528.666687	1023.000000	1023.000000	2046.000000
43.380001	-0.004096	-2.420776	-0.151142	-0.568994	-1.289615	-0.411025	0.000000	-10.000000	0.441667	-23.883333	521.000000	1023.000000	1023.000000	2046.000000
43.400002	-0.004582	-2.707761	-0.201432	-0.474242	-1.471252	-0.560835	0.000000	-10.000000	0.475000	-24.800001	513.000000	1023.000000	1023.000000	2046.000000
43.419998	-0.005016	-2.964315	-0.202186	-0.575666	-1.584380	-0.602083	0.000000	-10.000000	0.516667	-25.666668	504.666656	1023.000000	1023.000000	2046.000000
43.439999	-0.005492	-3.245644	-0.164080	-0.640254	-1.650374	-0.790936	0.000000	-10.000000	0.566667	-26.933334	496.166656	1023.000000	1023.000000	2046.000000
43.459999	-0.005966	-3.525748	-0.182395	-0.701370	-1.793094	-0.848890	0.000000	-10.000000	0.616667	-28.066668	487.000000	1023.000000	1023.000000	2046.000000
43.480000	-0.006571	-3.883427	-0.231193	-0.742410	-1.877526	-1.032297	0.000000	-10.000000	0.650000	-28.966667	477.833344	1023.000000	1023.000000	2046.000000
43.500000	-0.007440	-4.397184	-0.372375	-0.748769	-1.954075	-1.321965	0.000000	-10.000000	0.658333	-29.533333	468.166656	1023.000000	1023.000000	2046.000000
43.520000	-0.008336	-4.926451	-0.398252	-0.810592	-2.263160	-1.454448	0.000000	-10.000000	0.675000	-29.950001	458.500000	1023.000000	1023.000000	2046.000000
43.540001	-0.009127	-5.394264	-0.425537	-0.927095	-2.429293	-1.612340	0.000000	-10.000000	0.691667	-30.350000	448.500000	1023.000000	1023.000000	2046.000000
43.560001	-0.010287	-6.079508	-0.510915	-1.028120	-2.621383	-1.919089	0.000000	-10.000000	0.708333	-30.583334	438.333344	1023.000000	1023.000000	2046.000000
43.580002	-0.011305	-6.681334	-0.502384	-1.074530	-2.937731	-2.166689	0.000000	-10.000000	0.725000	-30.616667	428.000000	1023.000000	1023.000000	2046.000000
43.599998	-0.012170	-7.192566	-0.577640	-1.084935	-3.188372	-2.341619	0.000000	-10.000000	0.741667	-30.850000	417.666656	1023.000000	1023.000000	2046.000000
43.619999	-0.013103	-7.743857	-0.675765	-1.118054	-3.414730	-2.535309	0.000000	-10.000000	0.758333	-30.833334	407.500000	1023.000000	1023.000000	2046.000000
43.639999	-0.013900	-8.215022	-0.756056	-1.158901	-3.578565	-2.721500	0.000000	-10.000000	0.758333	-30.983334	397.166656	1023.000000	1023.000000	2046.000000
43.660000	-0.014738	-8.710126	-0.801242	-1.225703	-3.856284	-2.826897	0.000000	-10.000000	0.758333	-30.900000	386.833344	1023.000000	1023.000000	2046.000000
43.680000	-0.015411	-9.107621	-0.962043	-1.208289	-3.901265	-3.036023	0.000000	-10.000000	0.758333	-30.816668	376.500000	1023.000000	1023.000000	2046.000000
43.700001	-0.016132	-9.533863	-1.018145	-1.290298	-4.076828	-3.148592	0.000000	-10.000000	0.758333	-30.766666	366.166656	1023.000000	1023.000000	2046.000000
43.720001	-0.016594	-9.807229	-1.099654	-1.243572	-4.175935	-3.288068	0.000000	-10.000000	0.758333	-30.700001	355.833344	1023.000000	1023.000000	2046.000000
43.740002	-0.017123	-10.119766	-1.114313	-1.285923	-4.386261	-3.333270	0.000000	-10.000000	0.716667	-30.666668	345.500000	1023.000000	1023.000000	2046.000000
43.759998	-0.017743	-10.486385	-1.243652	-1.245703	-4.482200	-3.514830	0.000000	-10.000000	0.683333	-30.483334	335.500000	1023.000000	1023.000000	2046.000000
43.779999	-0.018410	-10.880136	-1.290225	-1.224476	-4.718588	-3.646848	0.000000	-10.000000	0.650000	-30.266666	325.500000	1023.000000	1023.000000	2046.000000
43.799999	-0.018960	-11.205186	-1.330239	-1.221913	-4.925304	-3.727730	0.000000	-10.000000	0.650000	-30.016666	315.500000	1023.000000	1023.000000	2046.000000
43.820000	-0.019559	-11.559250	-1.449791	-1.186365	-5.024689	-3.898405	0.000000	-10.000000	0.650000	-29.833334	305.500000	1023.000000	1023.000000	2046.000000
43.840000	-0.020161	-11.915264	-1.517158	-1.175819	-5.220562	-4.001725	0.000000	-10.000000	0.650000	-29.583334	295.500000	1023.000000	1023.000000	2046.000000
43.860001	-0.020591	-12.169253	-1.536511	-1.198711	-5.380541	-4.053491	0.000000	-10.000000	0.650000	-29.300001	285.500000	1023.000000	1023.000000	2046.000000
43.880001	-0.021141	-12.494167	-1.687459	-1.110344	-5.466166	-4.230198	0.000000	-10.000000	0.650000	-28.983334	275.500000	1023.000000	1023.000000	2046.000000
43.900002	-0.021599	-12.764737	-1.720942	-1.121853	-5.611279	-4.310663	0.000000	-10.000000	0.641667	-28.816668	265.833344	1023.000000	1023.000000	2046.000000
43.919998	-0.022165	-13.099451	-1.707363	-1.103150	-5.866776	-4.422161	0.000000	-10.000000	0.641667	-28.783335	256.166656	1023.000000	1023.000000	2046.000000
43.939999	-0.022580	-13.344984	-1.872920	-1.094425	-5.868149	-4.509490	0.000000	-10.000000	0.641667	-28.550001	246.666672	1023.000000	1023.000000	2046.000000
43.959999	-0.023124	-13.666085	-1.916092	-1.090482	-6.033261	-4.626250	0.000000	-10.000000	0.641667	-28.416668	237.000000	1023.000000	1023.000000	2046.000000
43.980000	-0.023874	-14.109744	-1.923341	-1.150012	-6.317389	-4.719003	0.000000	-10.000000	0.625000	-28.183334	227.500000	1023.000000	1023.000000	2046.000000
44.000000	-0.024028	-14.200789	-2.004390	-1.092033	-6.298697	-4.805669	0.000000	-10.000000	0.608333	-28.016666	218.000000	1023.000000	1023.000000	2046.000000
44.020000	-0.024259	-14.337068	-2.032272	-1.044842	-6.369333	-4.890621	0.000000	-10.000000	0.583333	-27.566668	208.666672	1023.000000	1023.000000	2046.000000
44.040001	-0.024412	-14.427649	-1.999310	-1.034905	-6.491084	-4.902350	0.000000	-10.000000	0.550000	-26.883335	199.500000	1023.000000	1023.000000	2046.000000
44.060001	-0.024469	-14.461335	-2.039205	-0.889005	-6.492827	-5.040298	0.000000	-10.000000	0.516667	-26.233334	190.666672	1023.000000	1023.000000	2046.000000
44.080002	-0.024891	-14.710840	-2.031272	-0.865720	-6.697996	-5.115853	0.000000	-10.000000	0.508333	-25.700001	181.833328	1023.000000	1023.000000	2046.000000
44.099998	-0.025240	-14.916880	-2.084411	-0.860329	-6.851301	-5.120839	0.000000	-10.000000	0.508333	-25.233334	173.333328	1023.000000	1023.000000	2046.000000
44.119999	-0.026017	-15.376136	-2.252902	-0.793597	-7.004596	-5.325041	0.000000	-10.000000	0.508333	-24.900000	164.833328	1023.000000	1023.000000	2046.000000
44.139999	-0.026543	-15.687057	-2.352540	-0.745402	-7.152393	-5.436720	0.000000	-10.000000	0.491667	-24.483334	156.500000	1023.000000	1023.000000	2046.000000
44.160000	-0.027003	-15.958710	-2.336492	-0.822964	-7.377215	-5.422039	0.000000	-10.000000	0.475000	-24.116667	148.166672	1023.000000	1023.000000	2046.000000
44.180000	-0.027415	-16.202074	-2.547871	-0.800357	-7.344299	-5.509546	0.000000	-10.000000	0.441667	-23.683334	140.000000	1023.000000	1023.000000	2046.000000
44.200001	-0.028455	-16.816807	-2.654185	-0.870760	-7.559841	-5.732022	0.000000	-10.000000	0.408333	-23.150002	132.333328	1023.000000	1023.000000	2046.000000
44.220001	-0.030061	-17.766090	-2.752342	-1.127045	-7.964894	-5.921808	0.000000	-10.000000	0.375000	-22.533335	124.666664	1023.000000	1023.000000	2046.000000
44.240002	-0.031993	-18.907616	-3.097636	-1.206185	-8.315784	-6.288011	0.000000	-10.000000	0.350000	-21.583334	117.333336	1023.000000	1023.000000	2046.000000
44.259998	-0.033974	-20.078888	-3.310866	-1.291643	-8.886262	-6.590117	0.000000	-10.000000	0.341667	-20.733334	110.000000	1023.000000	1023.000000	2046.000000
44.279999	-0.035133	-20.763554	-3.476083	-1.371982	-9.252847	-6.662641	0.000000	-10.000000	0.325000	-20.116667	103.166664	1023.000000	1023.000000	2046.000000
44.299999	-0.035693	-21.094368	-3.691709	-1.265089	-9.361903	-6.775667	0.000000	-10.000000	0.316667	-19.733334	96.333336	1023.000000	1023.000000	2046.000000
44.320000	-0.036213	-21.401941	-3.840935	-1.277505	-9.427483	-6.856018	0.000000	-10.000000	0.291667	-19.500000	89.833336	1023.000000	1023.000000	2046.000000
44.340000	-0.036707	-21.693611	-3.891347	-1.311731	-9.632990	-6.857544	0.000000	-10.000000	0.275000	-19.016666	83.166664	1023.000000	1023.000000	2046.000000
44.360001	-0.036998	-21.865938	-4.025375	-1.285421	-9.716182	-6.838961	0.000000	-10.000000	0.250000	-18.500000	76.833336	1023.000000	1023.000000	2046.000000
44.380001	-0.037249	-22.014160	-4.153609	-1.219907	-9.728927	-6.911717	0.000000	-10.000000	0.225000	-17.683332	70.500000	1023.000000	1023.000000	2046.000000
44.400002	-0.037493	-22.158379	-4.199325	-1.134795	-9.850351	-6.973908	0.000000	-10.000000	0.208333	-16.916666	64.666664	1023.000000	1023.000000	2046.000000
44.419998	-0.037628	-22.238289	-4.228720	-1.140032	-9.951783	-6.917755	0.000000	-10.000000	0.191667	-15.983334	59.000000	1023.000000	1023.000000	2046.000000
44.439999	-0.037805	-22.342533	-4.337448	-1.086980	-9.912537	-7.005570	0.000000	-10.000000	0.183333	-15.066667	53.666668	1023.000000	1023.000000	2046.000000
44.459999	-0.037777	-22.326323	-4.291523	-0.981529	-9.966232	-7.087038	0.000000	-10.000000	0.166667	-14.066667	48.666668	1023.000000	1023.000000	2046.000000
44.480000	-0.037697	-22.278757	-4.233648	-1.082207	-10.038197	-6.924705	0.000000	-10.000000	0.158333	-13.333334	44.000000	1023.000000	1023.000000	2046.000000
44.500000	-0.037869	-22.380468	-4.300321	-1.110446	-9.958897	-7.010805	0.000000	-10.000000	0.166667	-13.050000	39.500000	1023.000000	1023.000000	2046.000000
44.520000	-0.037917	-22.409214	-4.263061	-1.229235	-9.877685	-7.039234	0.000000	-10.000000	0.175000	-13.466667	35.166668	1023.000000	1023.000000	2046.000000
44.540001	-0.038127	-22.533136	-4.199905	-1.385677	-9.930605	-7.016950	0.000000	-10.000000	0.175000	-13.866667	30.666666	1023.000000	1023.000000	2046.000000
44.560001	-0.038402	-22.695549	-4.283460	-1.472377	-9.935139	-7.004574	0.000000	-10.000000	0.158333	-13.933333	26.000000	1023.000000	1023.000000	2046.000000
44.580002	-0.038476	-22.739145	-4.321674	-1.386132	-9.870914	-7.160427	0.000000	-10.000000	0.150000	-13.650000	21.333334	1023.000000	1023.000000	2046.000000
44.599998	-0.038858	-22.965235	-4.256999	-1.539540	-10.032533	-7.136163	0.000000	-10.000000	0.158333	-13.500000	16.666666	1023.000000	1023.000000	2046.000000
44.619999	-0.039350	-23.256105	-4.365294	-1.639241	-10.003911	-7.247658	0.000000	-10.000000	0.141667	-13.400000	12.333333	1023.000000	1023.000000	2046.000000
44.639999	-0.039872	-23.564291	-4.358115	-1.742781	-10.061273	-7.402123	0.000000	-10.000000	0.125000	-13.300000	9.333333	1023.000000	1023.000000	2046.000000
44.660000	-0.040249	-23.787199	-4.229134	-1.848850	-10.281801	-7.427415	0.000000	-10.000000	0.091667	-12.616667	5.166667	1023.000000	1023.000000	2046.000000
44.680000	-0.040661	-24.030624	-4.284034	-1.910549	-10.351394	-7.484648	0.000000	-10.000000	0.075000	-11.800000	1.333333	1023.000000	1023.000000	2046.000000
44.700001	-0.040993	-24.226576	-4.349573	-1.890440	-10.391329	-7.595232	0.000000	-10.000000	0.058333	-10.700000	-3.666667	1023.000000	1023.000000	2046.000000
44.720001	-0.041109	-24.295273	-4.306667	-1.930744	-10.494427	-7.563436	0.000000	-10.000000	0.050000	-9.933333	-7.000000	1023.000000	1023.000000	2046.000000
44.740002	-0.041321	-24.420893	-4.398398	-1.936244	-10.455507	-7.630743	0.000000	-10.000000	0.058333	-9.300000	-10.333333	1023.000000	1023.000000	2046.000000
44.759998	-0.041346	-24.435329	-4.398986	-1.911878	-10.417466	-7.706998	0.000000	-10.000000	0.058333	-8.850000	-13.500000	1023.000000	1023.000000	2046.000000
44.779999	-0.041364	-24.446014	-4.301425	-2.013996	-10.525704	-7.604889	0.000000	-10.000000	0.050000	-8.583334	-16.500000	1023.000000	1023.000000	2046.000000
44.799999	-0.041355	-24.440559	-4.443762	-2.001017	-10.379438	-7.616342	0.000000	-10.000000	0.033333	-8.266666	-19.333334	1023.000000	1023.000000	2046.000000
44.820000	-0.041212	-24.356091	-4.301881	-1.929654	-10.441439	-7.683117	0.000000	-10.000000	0.033333	-7.933333	-22.000000	1023.000000	1023.000000	2046.000000
44.840000	-0.041197	-24.347498	-4.270342	-2.033026	-10.521936	-7.522192	0.000000	-10.000000	0.033333	-7.583333	-24.666666	1023.000000	1023.000000	2046.000000
44.860001	-0.041187	-24.341419	-4.359535	-1.900355	-10.400260	-7.681270	0.000000	-10.000000	0.041667	-7.166667	-27.166666	1023.000000	1023.000000	2046.000000
44.880001	-0.041058	-24.265463	-4.271269	-1.853831	-10.465709	-7.674655	0.000000	-10.000000	0.041667	-6.650000	-29.666666	1023.000000	1023.000000	2046.000000
44.900002	-0.040976	-24.216888	-4.243850	-1.918316	-10.479981	-7.574741	0.000000	-10.000000	0.041667	-5.933333	-31.833334	1023.000000	1023.000000	2046.000000
44.919998	-0.040804	-24.114901	-4.375519	-1.782333	-10.250009	-7.707040	0.000000	-10.000000	0.025000	-5.133333	-33.833332	1023.000000	1023.000000	2046.000000
44.939999	-0.040666	-24.033398	-4.248849	-1.789745	-10.354304	-7.640499	0.000000	-10.000000	0.016667	-4.250000	-35.666668	1023.000000	1023.000000	2046.000000
44.959999	-0.040502	-23.936724	-4.274794	-1.784414	-10.268855	-7.608660	0.000000	-10.000000	0.008333	-3.266667	-37.166668	1023.000000	1023.000000	2046.000000
44.980000	-0.040354	-23.849133	-4.264840	-1.730553	-10.190238	-7.663501	0.000000	-10.000000	0.008333	-2.033333	-38.333332	1023.000000	1023.000000	2046.000000
45.000000	-0.039920	-23.592861	-4.127159	-1.792478	-10.192238	-7.480986	0.000000	-10.000000	0.000000	-0.616667	-38.833332	1023.000000	1023.000000	2046.000000
45.020000	-0.039712	-23.469683	-4.246227	-1.713383	-9.972024	-7.538049	0.000000	-10.000000	-0.008333	1.050000	-39.000000	1023.000000	1023.000000	2046.000000
45.040001	-0.039189	-23.160757	-4.133331	-1.694761	-9.902165	-7.430500	0.000000	-10.000000	-0.016667	2.800000	-39.000000	1023.000000	1023.000000	2046.000000
45.060001	-0.038771	-22.913586	-4.030432	-1.743911	-9.887261	-7.251981	0.000000	-10.000000	-0.025000	4.800000	-39.000000	1023.000000	1023.000000	2046.000000
45.080002	-0.038470	-22.735722	-4.156953	-1.651369	-9.600407	-7.326994	0.000000	-10.000000	-0.050000	6.833333	-39.000000	1023.000000	1023.000000	2046.000000
45.099998	-0.037781	-22.328539	-4.026166	-1.648467	-9.491626	-7.162279	0.000000	-10.000000	-0.075000	8.833334	-39.000000	1023.000000	1023.000000	2046.000000
45.119999	-0.037227	-22.001406	-3.930241	-1.708953	-9.355336	-7.006876	0.000000	-10.000000	-0.116667	10.833334	-39.000000	1023.000000	1023.000000	2046.000000
45.139999	-0.036545	-21.598223	-3.990696	-1.594548	-9.007717	-7.005261	0.000000	-10.000000	-0.141667	12.800000	-39.000000	1023.000000	1023.000000	2046.000000
45.160000	-0.035984	-21.266479	-3.833743	-1.563497	-8.911045	-6.958196	0.000000	-10.000000	-0.191667	14.766667	-39.000000	1023.000000	1023.000000	2046.000000
45.180000	-0.035334	-20.882212	-3.734909	-1.602035	-8.738932	-6.806336	0.000000	-10.000000	-0.225000	16.466667	-18.000000	1023.000000	1023.000000	2046.000000
45.200001	-0.034780	-20.554937	-3.767628	-1.509324	-8.434419	-6.843566	0.000000	-10.000000	-0.275000	18.250000	6.666667	1023.000000	1023.000000	2046.000000
45.220001	-0.034223	-20.225599	-3.657743	-1.528854	-8.363249	-6.675754	0.000000	-10.000000	-0.300000	19.433332	31.333334	1023.000000	1023.000000	2046.000000
45.240002	-0.033789	-19.969467	-3.689728	-1.520174	-8.185864	-6.573701	0.000000	-10.000000	-0.350000	20.733334	37.166668	1023.000000	1023.000000	2046.000000
45.259998	-0.033709	-19.922085	-3.783500	-1.464560	-8.041052	-6.632972	0.000000	-10.000000	-0.375000	21.483334	41.833332	1023.000000	1023.000000	2046.000000
45.279999	-0.032956	-19.477024	-3.658325	-1.543510	-7.931615	-6.343573	0.000000	-10.000000	-0.400000	22.350000	48.833332	1023.000000	1023.000000	2046.000000
45.299999	-0.032693	-19.321333	-3.799108	-1.629945	-7.634659	-6.257621	0.000000	-10.000000	-0.391667	22.933332	56.333332	1023.000000	1023.000000	2046.000000
45.320000	-0.032477	-19.194176	-3.842093	-1.676314	-7.494713	-6.181055	0.000000	-10.000000	-0.391667	23.433332	63.666668	1023.000000	1023.000000	2046.000000
45.340000	-0.032994	-19.499411	-3.871919	-1.818701	-7.652198	-6.156592	0.000000	-10.000000	-0.400000	23.916666	71.333336	1023.000000	1023.000000	2046.000000
45.360001	-0.034221	-20.224520	-4.159086	-1.843141	-7.808906	-6.413388	0.000000	-10.000000	-0.425000	24.350000	79.000000	1023.000000	1023.000000	2046.000000
45.380001	-0.034709	-20.513081	-4.242424	-1.947159	-8.015265	-6.308234	0.000000	-10.000000	-0.433333	24.783335	87.333336	1023.000000	1023.000000	2046.000000
45.400002	-0.034753	-20.539160	-4.390132	-1.956517	-7.960548	-6.231963	0.000000	-10.000000	-0.441667	25.150002	95.666664	1023.000000	1023.000000	2046.000000
45.419998	-0.034511	-20.395746	-4.389217	-1.938744	-7.899190	-6.168594	0.000000	-10.000000	-0.450000	25.166668	104.166664	1023.000000	1023.000000	2046.000000
45.439999	-0.033948	-20.063288	-4.363776	-2.005410	-7.807153	-5.886947	0.000000	-10.000000	-0.475000	25.233334	112.500000	1023.000000	1023.000000	2046.000000
45.459999	-0.033423	-19.753065	-4.458888	-1.937667	-7.559929	-5.796581	0.000000	-10.000000	-0.500000	25.549999	120.833336	1023.000000	1023.000000	2046.000000
45.480000	-0.033004	-19.505623	-4.418969	-1.929414	-7.512694	-5.644546	0.000000	-10.000000	-0.508333	26.233334	129.333328	1023.000000	1023.000000	2046.000000
45.500000	-0.032040	-18.935417	-4.340285	-1.849893	-7.295214	-5.450024	0.000000	-10.000000	-0.516667	26.866667	138.000000	1023.000000	1023.000000	2046.000000
45.520000	-0.031615	-18.684738	-4.359092	-1.728901	-7.174820	-5.421926	0.000000	-10.000000	-0.516667	27.333334	147.000000	1023.000000	1023.000000	2046.000000
45.540001	-0.030738	-18.166016	-4.284354	-1.701197	-6.992936	-5.187529	0.000000	-10.000000	-0.533333	27.700001	156.000000	1023.000000	1023.000000	2046.000000
45.560001	-0.029814	-17.620363	-4.096466	-1.656390	-6.871049	-4.996458	0.000000	-10.000000	-0.541667	27.816666	165.166672	1023.000000	1023.000000	2046.000000
45.580002	-0.029125	-17.212639	-4.094233	-1.584786	-6.630721	-4.902898	0.000000	-10.000000	-0.550000	28.150000	174.333328	1023.000000	1023.000000	2046.000000
45.599998	-0.028008	-16.552774	-3.951843	-1.505010	-6.397680	-4.698243	0.000000	-10.000000	-0.525000	28.233334	183.666672	1023.000000	1023.000000	2046.000000
45.619999	-0.027170	-16.057392	-3.844148	-1.618958	-6.111521	-4.482765	0.000000	-10.000000	-0.500000	28.316666	193.000000	1023.000000	1023.000000	2046.000000
45.639999	-0.026645	-15.746946	-3.746125	-1.691323	-5.869442	-4.440056	0.000000	-10.000000	-0.475000	28.066666	199.333328	1023.000000	1023.000000	2046.000000
45.660000	-0.025643	-15.155079	-3.547377	-1.847313	-5.601665	-4.158724	0.000000	-10.000000	-0.475000	27.183332	208.666672	1023.000000	1023.000000	2046.000000
45.680000	-0.024827	-14.673011	-3.421059	-1.880336	-5.312585	-4.059031	0.000000	-10.000000	-0.466667	26.450001	217.666672	1023.000000	1023.000000	2046.000000
45.700001	-0.023981	-14.172663	-3.267909	-1.935719	-5.111870	-3.857165	0.000000	-10.000000	-0.458333	25.850000	229.500000	1023.000000	1023.000000	2046.000000
45.720001	-0.023102	-13.653493	-3.138052	-1.971646	-4.798698	-3.745098	0.000000	-10.000000	-0.458333	25.850000	238.166672	1023.000000	1023.000000	2046.000000
45.740002	-0.022690	-13.409701	-3.017603	-2.036747	-4.683633	-3.671718	0.000000	-10.000000	-0.475000	25.966667	246.833328	1023.000000	1023.000000	2046.000000
45.759998	-0.022187	-13.112628	-2.920313	-2.053881	-4.569624	-3.568810	0.000000	-10.000000	-0.500000	26.150000	255.500000	1023.000000	1023.000000	2046.000000
45.779999	-0.021530	-12.724449	-2.779341	-2.052407	-4.432771	-3.459931	0.000000	-10.000000	-0.508333	26.816668	264.166656	1023.000000	1023.000000	2046.000000
45.799999	-0.021099	-12.469342	-2.792010	-2.018430	-4.252016	-3.406887	0.000000	-10.000000	-0.525000	27.416666	273.000000	1023.000000	1023.000000	2046.000000
45.820000	-0.020520	-12.127528	-2.675469	-2.062885	-4.186232	-3.202942	0.000000	-10.000000	-0.533333	28.033333	282.166656	1023.000000	1023.000000	2046.000000
45.840000	-0.019571	-11.566566	-2.481737	-2.088965	-3.998707	-2.997158	0.000000	-10.000000	-0.550000	28.300001	291.333344	1023.000000	1023.000000	2046.000000
45.860001	-0.018940	-11.193785	-2.483717	-2.077941	-3.760272	-2.871854	0.000000	-10.000000	-0.550000	28.400000	300.833344	1023.000000	1023.000000	2046.000000
45.880001	-0.018041	-10.662332	-2.345002	-2.131613	-3.569708	-2.616008	0.000000	-10.000000	-0.550000	28.300001	310.166656	1023.000000	1023.000000	2046.000000
45.900002	-0.016998	-10.045869	-2.254292	-2.137313	-3.250959	-2.403304	0.000000	-10.000000	-0.550000	28.366667	319.666656	1023.000000	1023.000000	2046.000000
45.919998	-0.016139	-9.537929	-2.216321	-2.056683	-3.009454	-2.255470	0.000000	-10.000000	-0.541667	28.366667	329.000000	1023.000000	1023.000000	2046.000000
45.939999	-0.014759	-8.722504	-1.990727	-2.057034	-2.756417	-1.918325	0.000000	-10.000000	-0.550000	28.633333	338.500000	1023.000000	1023.000000	2046.000000
45.959999	-0.013751	-8.126839	-1.923889	-1.940114	-2.466200	-1.796636	0.000000	-10.000000	-0.558333	28.600000	348.000000	1023.000000	1023.000000	2046.000000
45.980000	-0.012667	-7.486187	-1.769007	-1.870611	-2.272800	-1.573770	0.000000	-10.000000	-0.575000	28.850000	357.666656	1023.000000	1023.000000	2046.000000
46.000000	-0.011315	-6.686970	-1.625401	-1.804245	-1.960665	-1.296658	0.000000	-10.000000	-0.583333	28.983334	367.166656	1023.000000	1023.000000	2046.000000
46.020000	-0.009998	-5.908849	-1.472435	-1.697516	-1.621583	-1.117314	0.000000	-10.000000	-0.591667	29.383333	376.833344	1023.000000	1023.000000	2046.000000
46.040001	-0.009094	-5.374758	-1.403716	-1.613816	-1.381784	-0.975442	0.000000	-10.000000	-0.600000	29.600000	386.500000	1023.000000	1023.000000	2046.000000
46.060001	-0.007577	-4.478163	-1.180350	-1.591957	-1.097035	-0.608820	0.000000	-10.000000	-0.600000	29.600000	396.500000	1023.000000	1023.000000	2046.000000
46.080002	-0.006355	-3.755851	-1.010645	-1.500729	-0.808377	-0.436101	0.000000	-10.000000	-0.583333	29.283333	406.500000	1023.000000	1023.000000	2046.000000
46.099998	-0.005496	-3.247869	-1.011546	-1.409148	-0.542679	-0.284497	0.000000	-10.000000	-0.566667	29.133333	416.333344	1023.000000	1023.000000	2046.000000
46.119999	-0.004057	-2.397964	-0.677163	-1.375897	-0.344377	-0.000527	0.000000	-10.000000	-0.566667	28.950001	426.000000	1023.000000	1023.000000	2046.000000
46.139999	-0.002935	-1.734815	-0.602085	-1.317199	-0.002085	0.186554	0.000000	-10.000000	-0.566667	28.866667	435.666656	1023.000000	1023.000000	2046.000000
46.160000	-0.001969	-1.163821	-0.541707	-1.234996	0.280810	0.332072	0.000000	-10.000000	-0.558333	28.500000	445.333344	1023.000000	1023.000000	2046.000000
46.180000	-0.000508	-0.300405	-0.191460	-1.224969	0.465470	0.650553	0.000000	-10.000000	-0.533333	28.216667	455.000000	1023.000000	1023.000000	2046.000000
46.200001	0.000403	0.237992	-0.167761	-1.097504	0.787725	0.715532	0.000000	-10.000000	-0.516667	27.833334	464.333344	1023.000000	1023.000000	2046.000000
46.220001	0.001415	0.836259	0.044523	-1.011233	0.942485	0.860483	0.000000	-10.000000	-0.508333	27.716667	473.666656	1023.000000	1023.000000	2046.000000
46.240002	0.002356	1.392166	0.187573	-1.051283	1.147413	1.108463	0.000000	-10.000000	-0.491667	27.600000	483.000000	1023.000000	1023.000000	2046.000000
46.259998	0.003024	1.787018	0.264320	-0.951175	1.355712	1.118160	0.000000	-10.000000	-0.475000	27.383333	492.333344	1023.000000	1023.000000	2046.000000
46.279999	0.004270	2.523773	0.494777	-0.974424	1.555885	1.447535	0.000000	-10.000000	-0.441667	26.950001	501.500000	1023.000000	1023.000000	2046.000000
46.299999	0.005363	3.169573	0.659929	-0.969422	1.815872	1.663193	0.000000	-10.000000	-0.416667	26.233334	510.500000	1023.000000	1023.000000	2046.000000
46.320000	0.006102	3.606433	0.683811	-0.947533	2.026572	1.843583	0.000000	-10.000000	-0.391667	25.316668	519.333313	1023.000000	1023.000000	2046.000000
46.340000	0.006161	3.641287	0.709959	-0.950048	1.978751	1.902625	0.000000	-10.000000	-0.366667	24.266666	527.833313	1023.000000	1023.000000	2046.000000
46.360001	0.005032	2.974151	0.666272	-1.120465	1.696894	1.731450	0.000000	-10.000000	-0.333333	23.166668	536.000000	1023.000000	1023.000000	2046.000000
46.380001	0.003294	1.946854	0.402479	-1.216882	1.342722	1.418534	0.000000	-10.000000	-0.300000	22.133333	544.000000	1023.000000	1023.000000	2046.000000
46.400002	0.002189	1.293613	0.397656	-1.365249	0.903560	1.357646	0.000000	-10.000000	-0.275000	20.883333	551.666687	1023.000000	1023.000000	2046.000000
46.419998	0.001940	1.146715	0.339240	-1.416453	0.794788	1.429141	0.000000	-10.000000	-0.250000	19.966667	558.833313	1023.000000	1023.000000	2046.000000
46.439999	0.001796	1.061206	0.168282	-1.316065	0.823602	1.385387	0.000000	-10.000000	-0.225000	18.883333	565.666687	1023.000000	1023.000000	2046.000000
46.459999	0.002281	1.348057	0.271415	-1.335313	0.804326	1.607630	0.000000	-10.000000	-0.208333	18.333334	572.166687	1023.000000	1023.000000	2046.000000
46.480000	0.002600	1.536332	0.242779	-1.308308	0.915626	1.686234	0.000000	-10.000000	-0.216667	17.883333	578.500000	1023.000000	1023.000000	2046.000000
46.500000	0.002850	1.684520	0.199470	-1.174393	0.987839	1.671603	0.000000	-10.000000	-0.233333	18.100000	584.500000	1023.000000	1023.000000	2046.000000
46.520000	0.003559	2.103467	0.340707	-1.137496	1.022948	1.877308	0.000000	-10.000000	-0.241667	18.299999	590.500000	1023.000000	1023.000000	2046.000000
46.540001	0.004226	2.497809	0.400432	-1.044469	1.179450	1.962396	0.000000	-10.000000	-0.233333	18.283333	596.500000	1023.000000	1023.000000	2046.000000
46.560001	0.004787	2.829191	0.413546	-0.868485	1.291364	1.992767	0.000000	-10.000000	-0.216667	18.116667	602.500000	1023.000000	1023.000000	2046.000000
46.580002	0.005540	3.274009	0.591559	-0.818813	1.353827	2.147436	0.000000	-10.000000	-0.200000	17.650000	608.500000	1023.000000	1023.000000	2046.000000
46.599998	0.006200	3.664375	0.646409	-0.740924	1.522644	2.236246	0.000000	-10.000000	-0.175000	17.150000	614.500000	1023.000000	1023.000000	2046.000000
46.619999	0.006745	3.986391	0.661187	-0.620123	1.660603	2.284724	0.000000	-10.000000	-0.158333	16.250000	620.500000	1023.000000	1023.000000	2046.000000
46.639999	0.007612	4.498890	0.862415	-0.568517	1.766819	2.438173	0.000000	-10.000000	-0.150000	15.650001	624.500000	1023.000000	1023.000000	2046.000000
46.660000	0.008317	4.915298	1.041005	-0.643349	1.935538	2.582105	0.000000	-10.000000	-0.116667	13.800000	629.833313	1023.000000	1023.000000	2046.000000
46.680000	0.008780	5.189140	1.075433	-0.611574	2.142205	2.583077	0.000000	-10.000000	-0.066667	11.366667	634.666687	1023.000000	1023.000000	2046.000000
46.700001	0.009249	5.465991	1.154479	-0.593362	2.251326	2.653548	0.000000	-10.000000	-0.016667	8.300000	640.500000	1023.000000	1023.000000	2046.000000
46.720001	0.009628	5.690272	1.316303	-0.673821	2.333061	2.714729	0.000000	-10.000000	0.000000	4.716667	643.833313	1023.000000	1023.000000	2046.000000
46.740002	0.009577	5.660110	1.308377	-0.624488	2.385511	2.590710	0.000000	-10.000000	0.000000	1.150000	645.833313	1023.000000	1023.000000	2046.000000
46.759998	0.009520	5.626225	1.349319	-0.683158	2.390718	2.569345	0.000000	-10.000000	0.016667	-3.300000	646.833313	1023.000000	1023.000000	2046.000000
46.779999	0.009196	5.434827	1.451166	-0.827127	2.275907	2.534881	0.000000	-10.000000	0.050000	-6.400000	647.000000	1023.000000	1023.000000	2046.000000
46.799999	0.008659	5.117448	1.296563	-0.724616	2.201802	2.343698	0.000000	-10.000000	0.083333	-8.483334	647.000000	1023.000000	1023.000000	2046.000000
46.820000	0.008347	4.933020	1.372283	-0.750229	2.044662	2.266303	0.000000	-10.000000	0.100000	-9.600000	647.000000	1023.000000	1023.000000	2046.000000
46.840000	0.007728	4.566967	1.311063	-0.775504	1.896181	2.135228	0.000000	-10.000000	0.100000	-10.650000	647.000000	1023.000000	1023.000000	2046.000000
46.860001	0.007210	4.260942	1.269666	-0.782120	1.749656	2.023741	0.000000	-10.000000	0.108333	-12.200000	647.000000	1023.000000	1023.000000	2046.000000
46.880001	0.006907	4.082222	1.295088	-0.826748	1.675463	1.938419	0.000000	-10.000000	0.150000	-13.683333	643.500000	1023.000000	1023.000000	2046.000000
46.900002	0.006289	3.716620	1.251804	-0.924115	1.507975	1.880955	0.000000	-10.000000	0.191667	-15.133334	635.166687	1023.000000	1023.000000	2046.000000
46.919998	0.005978	3.532724	1.185893	-0.966455	1.475623	1.837662	0.000000	-10.000000	0.233333	-16.483334	625.000000	1023.000000	1023.000000	2046.000000
46.939999	0.005590	3.303635	1.171951	-0.979566	1.368136	1.743114	0.000000	-10.000000	0.258333	-17.750000	616.333313	1023.000000	1023.000000	2046.000000
46.959999	0.004974	2.939407	1.111174	-0.950164	1.197422	1.580975	0.000000	-10.000000	0.300000	-19.100000	610.500000	1023.000000	1023.000000	2046.000000
46.980000	0.004738	2.799883	1.101396	-0.941462	1.096449	1.543500	0.000000	-10.000000	0.341667	-20.383333	604.166687	1023.000000	1023.000000	2046.000000
47.000000	0.004329	2.558318	1.099406	-0.932772	0.963229	1.428455	0.000000	-10.000000	0.375000	-21.550001	597.333313	1023.000000	1023.000000	2046.000000
47.020000	0.003734	2.206922	1.039257	-0.929249	0.823723	1.273192	0.000000	-10.000000	0.391667	-22.550001	590.166687	1023.000000	1023.000000	2046.000000
47.040001	0.003322	1.963530	0.996845	-0.867770	0.686943	1.147513	0.000000	-10.000000	0.400000	-23.250000	582.666687	1023.000000	1023.000000	2046.000000
47.060001	0.002955	1.746651	0.978511	-0.829975	0.607894	0.990221	0.000000	-10.000000	0.433333	-23.900000	575.000000	1023.000000	1023.000000	2046.000000
47.080002	0.002418	1.429037	0.973827	-0.826222	0.412085	0.869347	0.000000	-10.000000	0.458333	-24.416666	567.000000	1023.000000	1023.000000	2046.000000
47.099998	0.002036	1.203228	0.931726	-0.802548	0.349224	0.724826	0.000000	-10.000000	0.500000	-25.250000	558.666687	1023.000000	1023.000000	2046.000000
47.119999	0.001411	0.833712	0.933848	-0.834387	0.183330	0.550922	0.000000	-10.000000	0.516667	-26.066668	550.166687	1023.000000	1023.000000	2046.000000
47.139999	0.000784	0.463423	0.845775	-0.828531	0.054381	0.391798	0.000000	-10.000000	0.541667	-26.650000	541.333313	1023.000000	1023.000000	2046.000000
47.160000	0.000547	0.323085	0.858337	-0.826427	0.100917	0.190258	0.000000	-10.000000	0.550000	-27.116667	532.500000	1023.000000	1023.000000	2046.000000
47.180000	0.000186	0.109912	0.822222	-0.835101	0.056798	0.065993	0.000000	-10.000000	0.550000	-27.283333	523.500000	1023.000000	1023.000000	2046.000000
47.200001	0.000245	0.144642	0.903548	-0.785365	0.061975	-0.035516	0.000000	-10.000000	0.533333	-27.350000	514.500000	1023.000000	1023.000000	2046.000000
47.220001	0.000130	0.077077	0.899443	-0.661864	0.067807	-0.228309	0.000000	-10.000000	0.525000	-27.000000	505.333344	1023.000000	1023.000000	2046.000000
47.240002	-0.000048	-0.028605	0.883069	-0.673064	-0.000112	-0.238499	0.000000	-10.000000	0.516667	-26.766666	496.333344	1023.000000	1023.000000	2046.000000
47.259998	-0.000371	-0.219468	0.910476	-0.605061	-0.076145	-0.448738	0.000000	-10.000000	0.533333	-26.800001	487.333344	1023.000000	1023.000000	2046.000000
47.279999	-0.000929	-0.549129	0.864729	-0.592932	-0.191514	-0.629411	0.000000	-10.000000	0.541667	-27.066668	478.500000	1023.000000	1023.000000	2046.000000
47.299999	-0.001398	-0.826199	0.850273	-0.586928	-0.299075	-0.790469	0.000000	-10.000000	0.566667	-27.366667	469.500000	1023.000000	1023.000000	2046.000000
47.320000	-0.002002	-1.183353	0.776556	-0.642812	-0.372774	-0.944324	0.000000	-10.000000	0.583333	-27.650002	460.333344	1023.000000	1023.000000	2046.000000
47.340000	-0.003056	-1.805849	0.545578	-0.663480	-0.512894	-1.175053	0.000000	-10.000000	0.600000	-27.966667	451.000000	1023.000000	1023.000000	2046.000000
47.360001	-0.005049	-2.984237	0.354618	-0.792721	-0.922791	-1.623343	0.000000	-10.000000	0.616667	-28.316668	441.666656	1023.000000	1023.000000	2046.000000
47.380001	-0.008129	-4.803978	0.056550	-1.040782	-1.593798	-2.225947	0.000000	-10.000000	0.633333	-28.516666	432.166656	1023.000000	1023.000000	2046.000000
47.400002	-0.011011	-6.507558	-0.307221	-1.180061	-2.258460	-2.761816	0.000000	-10.000000	0.633333	-28.566668	422.833344	1023.000000	1023.000000	2046.000000
47.419998	-0.012899	-7.623029	-0.541885	-1.269062	-2.669208	-3.142874	0.000000	-10.000000	0.616667	-28.366667	413.166656	1023.000000	1023.000000	2046.000000
47.439999	-0.014120	-8.344720	-0.737475	-1.258824	-3.032504	-3.315918	0.000000	-10.000000	0.608333	-28.333334	403.833344	1023.000000	1023.000000	2046.000000
47.459999	-0.014942	-8.830621	-0.884568	-1.244876	-3.261832	-3.439345	0.000000	-10.000000	0.616667	-28.000000	394.166656	1023.000000	1023.000000	2046.000000
47.480000	-0.015645	-9.246392	-1.017256	-1.197795	-3.430653	-3.600687	0.000000	-10.000000	0.616667	-27.900002	384.833344	1023.000000	1023.000000	2046.000000
47.500000	-0.016427	-9.708464	-1.193760	-1.145920	-3.653878	-3.714906	0.000000	-10.000000	0.583333	-27.533335	375.500000	1023.000000	1023.000000	2046.000000
47.520000	-0.017044	-10.073067	-1.300838	-1.115220	-3.807364	-3.849644	0.000000	-10.000000	0.550000	-27.300001	366.333344	1023.000000	1023.000000	2046.000000
47.540001	-0.017690	-10.454558	-1.435715	-1.028676	-4.012969	-3.977198	0.000000	-10.000000	0.516667	-26.950001	357.166656	1023.000000	1023.000000	2046.000000
47.560001	-0.018298	-10.813844	-1.559411	-0.943808	-4.197650	-4.112975	0.000000	-10.000000	0.516667	-26.250000	348.166656	1023.000000	1023.000000	2046.000000
47.580002	-0.018827	-11.126946	-1.638311	-0.935947	-4.331379	-4.221309	0.000000	-10.000000	0.508333	-25.900000	339.500000	1023.000000	1023.000000	2046.000000
47.599998	-0.019298	-11.405205	-1.695307	-0.882398	-4.542481	-4.285020	0.000000	-10.000000	0.508333	-25.450001	330.833344	1023.000000	1023.000000	2046.000000
47.619999	-0.019665	-11.622005	-1.785549	-0.814579	-4.596744	-4.425133	0.000000	-10.000000	0.500000	-25.433334	322.333344	1023.000000	1023.000000	2046.000000
47.639999	-0.019928	-11.777725	-1.817842	-0.806739	-4.712547	-4.440597	0.000000	-10.000000	0.500000	-25.300001	316.666656	1023.000000	1023.000000	2046.000000
47.660000	-0.020081	-11.867732	-1.836202	-0.859346	-4.725692	-4.446492	0.000000	-10.000000	0.500000	-25.400002	308.333344	1023.000000	1023.000000	2046.000000
47.680000	-0.020635	-12.195520	-1.803895	-1.000545	-4.854865	-4.536217	0.000000	-10.000000	0.500000	-25.733334	299.833344	1023.000000	1023.000000	2046.000000
47.700001	-0.020979	-12.398398	-1.911172	-1.034125	-4.875418	-4.577683	0.000000	-10.000000	0.516667	-26.066668	288.500000	1023.000000	1023.000000	2046.000000
47.720001	-0.021627	-12.781781	-2.009516	-1.148379	-4.971677	-4.652209	0.000000	-10.000000	0.516667	-26.350000	279.833344	1023.000000	1023.000000	2046.000000
47.740002	-0.022361	-13.215088	-2.124243	-1.155173	-5.118299	-4.817371	0.000000	-10.000000	0.516667	-26.283335	271.000000	1023.000000	1023.000000	2046.000000
47.759998	-0.022945	-13.560492	-2.207273	-1.266269	-5.221742	-4.865208	0.000000	-10.000000	0.508333	-26.200001	262.166656	1023.000000	1023.000000	2046.000000
47.779999	-0.023831	-14.083899	-2.273510	-1.367210	-5.370072	-5.073107	0.000000	-10.000000	0.508333	-25.783335	253.500000	1023.000000	1023.000000	2046.000000
47.799999	-0.024748	-14.626355	-2.291620	-1.491021	-5.635642	-5.208073	0.000000	-10.000000	0.500000	-25.466667	244.833328	1023.000000	1023.000000	2046.000000
47.820000	-0.025648	-15.157848	-2.406889	-1.502416	-5.780099	-5.468444	0.000000	-10.000000	0.491667	-24.983334	236.333328	1023.000000	1023.000000	2046.000000
47.840000	-0.026382	-15.591871	-2.452739	-1.530203	-6.029564	-5.579365	0.000000	-10.000000	0.475000	-24.666666	228.000000	1023.000000	1023.000000	2046.000000
47.860001	-0.027094	-16.012632	-2.463130	-1.574258	-6.278470	-5.696775	0.000000	-10.000000	0.483333	-24.416666	220.000000	1023.000000	1023.000000	2046.000000
47.880001	-0.027711	-16.376949	-2.547749	-1.621446	-6.424689	-5.783064	0.000000	-10.000000	0.466667	-24.416666	211.666672	1023.000000	1023.000000	2046.000000
47.900002	-0.028361	-16.761074	-2.573909	-1.651613	-6.664525	-5.871029	0.000000	-10.000000	0.483333	-24.416666	203.333328	1023.000000	1023.000000	2046.000000
47.919998	-0.028920	-17.091692	-2.653106	-1.697092	-6.768376	-5.973118	0.000000	-10.000000	0.466667	-24.366667	195.000000	1023.000000	1023.000000	2046.000000
47.939999	-0.029328	-17.332592	-2.732150	-1.737753	-6.860284	-6.002404	0.000000	-10.000000	0.466667	-24.133333	187.000000	1023.000000	1023.000000	2046.000000
47.959999	-0.029755	-17.585011	-2.746541	-1.770705	-7.020900	-6.046865	0.000000	-10.000000	0.450000	-23.916666	179.000000	1023.000000	1023.000000	2046.000000
47.980000	-0.030110	-17.795301	-2.843670	-1.700779	-7.103978	-6.146874	0.000000	-10.000000	0.450000	-23.600000	171.000000	1023.000000	1023.000000	2046.000000
48.000000	-0.030450	-17.996092	-2.831190	-1.684476	-7.270638	-6.209787	0.000000	-10.000000	0.433333	-23.200001	163.000000	1023.000000	1023.000000	2046.000000
48.020000	-0.030752	-18.174154	-2.855347	-1.701592	-7.391750	-6.225465	0.000000	-10.000000	0.408333	-22.783335	155.333328	1023.000000	1023.000000	2046.000000
48.040001	-0.031080	-18.368433	-2.967803	-1.668302	-7.442145	-6.290184	0.000000	-10.000000	0.375000	-22.166668	147.666672	1023.000000	1023.000000	2046.000000
48.060001	-0.031374	-18.542122	-2.963222	-1.684837	-7.609228	-6.284835	0.000000	-10.000000	0.358333	-21.716667	140.333328	1023.000000	1023.000000	2046.000000
48.080002	-0.031612	-18.682741	-3.025180	-1.677429	-7.667099	-6.313033	0.000000	-10.000000	0.341667	-21.116667	133.000000	1023.000000	1023.000000	2046.000000
48.099998	-0.031868	-18.834047	-3.051872	-1.607792	-7.778214	-6.396169	0.000000	-10.000000	0.333333	-20.683334	126.000000	1023.000000	1023.000000	2046.000000
48.119999	-0.032071	-18.953875	-3.012419	-1.647187	-7.941613	-6.352655	0.000000	-10.000000	0.316667	-20.050001	119.166664	1023.000000	1023.000000	2046.000000
48.139999	-0.032359	-19.124168	-3.121305	-1.618140	-7.945785	-6.438940	0.000000	-10.000000	0.308333	-19.583334	112.333336	1023.000000	1023.000000	2046.000000
48.160000	-0.032654	-19.298725	-3.137848	-1.599360	-8.069945	-6.491572	0.000000	-10.000000	0.283333	-19.216667	105.833336	1023.000000	1023.000000	2046.000000
48.180000	-0.032924	-19.457825	-3.135991	-1.633997	-8.169113	-6.518724	0.000000	-10.000000	0.266667	-18.933334	99.500000	1023.000000	1023.000000	2046.000000
48.200001	-0.033157	-19.595840	-3.245397	-1.583042	-8.198837	-6.568565	0.000000	-10.000000	0.250000	-18.733334	93.166664	1023.000000	1023.000000	2046.000000
48.220001	-0.033381	-19.728275	-3.167948	-1.619576	-8.342921	-6.597830	0.000000	-10.000000	0.241667	-18.266666	86.833336	1023.000000	1023.000000	2046.000000
48.240002	-0.033283	-19.670118	-3.272722	-1.560362	-8.245281	-6.591753	0.000000	-10.000000	0.225000	-17.800001	80.500000	1023.000000	1023.000000	2046.000000
48.259998	-0.033298	-19.678925	-3.212765	-1.508293	-8.312307	-6.645559	0.000000	-10.000000	0.216667	-17.033333	74.666664	1023.000000	1023.000000	2046.000000
48.279999	-0.033226	-19.636463	-3.118447	-1.500146	-8.424510	-6.593360	0.000000	-10.000000	0.208333	-16.366667	69.000000	1023.000000	1023.000000	2046.000000
48.299999	-0.033161	-19.598297	-3.145035	-1.430799	-8.434632	-6.587830	0.000000	-10.000000	0.208333	-15.633333	63.666668	1023.000000	1023.000000	2046.000000
48.320000	-0.033531	-19.817036	-3.252320	-1.412673	-8.458426	-6.693618	0.000000	-10.000000	0.200000	-14.983334	58.500000	1023.000000	1023.000000	2046.000000
48.340000	-0.033895	-20.032125	-3.278029	-1.384510	-8.644998	-6.724587	0.000000	-10.000000	0.191667	-14.550000	53.500000	1023.000000	1023.000000	2046.000000
48.360001	-0.034285	-20.262266	-3.390531	-1.350985	-8.726178	-6.794573	0.000000	-10.000000	0.183333	-14.116667	48.666668	1023.000000	1023.000000	2046.000000
48.380001	-0.034413	-20.338129	-3.395837	-1.335892	-8.809599	-6.796802	0.000000	-10.000000	0.166667	-13.716667	43.833332	1023.000000	1023.000000	2046.000000
48.400002	-0.034597	-20.447012	-3.459494	-1.375676	-8.829033	-6.782809	0.000000	-10.000000	0.141667	-13.016666	39.333332	1023.000000	1023.000000	2046.000000
48.419998	-0.035156	-20.777245	-3.665158	-1.389854	-8.775557	-6.946677	0.000000	-10.000000	0.108333	-12.100000	35.000000	1023.000000	1023.000000	2046.000000
48.439999	-0.036262	-21.431131	-3.648812	-1.600502	-9.145267	-7.036550	0.000000	-10.000000	0.075000	-11.033334	31.000000	1023.000000	1023.000000	2046.000000
48.459999	-0.037945	-22.425325	-3.951446	-1.705422	-9.450650	-7.317809	0.000000	-10.000000	0.058333	-9.700000	27.333334	1023.000000	1023.000000	2046.000000
48.480000	-0.039411	-23.291925	-4.237343	-1.755792	-9.751600	-7.547190	0.000000	-10.000000	0.050000	-8.833334	24.000000	1023.000000	1023.000000	2046.000000
48.500000	-0.040460	-23.911781	-4.233314	-1.848907	-10.247499	-7.582061	0.000000	-10.000000	0.058333	-8.316667	21.000000	1023.000000	1023.000000	2046.000000
48.520000	-0.040854	-24.144909	-4.483076	-1.727822	-10.225964	-7.708046	0.000000	-10.000000	0.066667	-8.333334	18.166666	1023.000000	1023.000000	2046.000000
48.540001	-0.041090	-24.284418	-4.531163	-1.717816	-10.305857	-7.729584	0.000000	-10.000000	0.066667	-8.350000	15.333333	1023.000000	1023.000000	2046.000000
48.560001	-0.041322	-24.421022	-4.502670	-1.785276	-10.507907	-7.625168	0.000000	-10.000000	0.050000	-8.266667	12.500000	1023.000000	1023.000000	2046.000000
48.580002	-0.041464	-24.505306	-4.761570	-1.704057	-10.352118	-7.687561	0.000000	-10.000000	0.041667	-7.900001	9.666667	1023.000000	1023.000000	2046.000000
48.599998	-0.041674	-24.629086	-4.721609	-1.706838	-10.503248	-7.697391	0.000000	-10.000000	0.033333	-7.216667	7.000000	1023.000000	1023.000000	2046.000000
48.619999	-0.041639	-24.608686	-4.803741	-1.671837	-10.540081	-7.593027	0.000000	-10.000000	0.033333	-6.266667	4.666667	1023.000000	1023.000000	2046.000000
48.639999	-0.041589	-24.579346	-4.890921	-1.578545	-10.434181	-7.675698	0.000000	-10.000000	0.025000	-5.616667	3.166667	1023.000000	1023.000000	2046.000000
48.660000	-0.041559	-24.561075	-4.798761	-1.613024	-10.559540	-7.589750	0.000000	-10.000000	0.016667	-4.633333	1.666667	1023.000000	1023.000000	2046.000000
48.680000	-0.041327	-24.424540	-4.830764	-1.495951	-10.476364	-7.621461	0.000000	-10.000000	0.008333	-3.700000	0.500000	1023.000000	1023.000000	2046.000000
48.700001	-0.041104	-24.292553	-4.793724	-1.472463	-10.400942	-7.625424	0.000000	-10.000000	0.000000	-2.633333	-1.000000	1023.000000	1023.000000	2046.000000
48.720001	-0.040922	-24.184696	-4.670761	-1.595666	-10.412221	-7.506048	0.000000	-10.000000	0.008333	-2.450000	-1.833333	1023.000000	1023.000000	2046.000000
48.740002	-0.040946	-24.198990	-4.752068	-1.732161	-10.193261	-7.521501	0.000000	-10.000000	0.016667	-2.750000	-2.666667	1023.000000	1023.000000	2046.000000
48.759998	-0.040769	-24.094595	-4.719549	-1.827259	-10.037004	-7.510784	0.000000	-10.000000	0.016667	-2.200000	-3.333333	1023.000000	1023.000000	2046.000000
48.779999	-0.040547	-23.963104	-4.624429	-2.032639	-9.977164	-7.328873	0.000000	-10.000000	0.008333	-0.666667	-3.833333	1023.000000	1023.000000	2046.000000
48.799999	-0.040203	-23.759708	-4.667826	-2.038883	-9.693748	-7.359252	0.000000	-10.000000	-0.008333	1.383333	-4.000000	1023.000000	1023.000000	2046.000000
48.820000	-0.040060	-23.675707	-4.617105	-2.083276	-9.619969	-7.355358	0.000000	-10.000000	-0.016667	3.033333	-4.000000	1023.000000	1023.000000	2046.000000
48.840000	-0.040120	-23.710995	-4.549491	-2.228623	-9.599341	-7.333539	0.000000	-10.000000	-0.041667	4.733334	-4.000000	1023.000000	1023.000000	2046.000000
48.860001	-0.040003	-23.641586	-4.535486	-2.313130	-9.410927	-7.382045	0.000000	-10.000000	-0.058333	7.033333	-4.000000	1023.000000	1023.000000	2046.000000
48.880001	-0.040029	-23.657070	-4.363312	-2.481887	-9.483152	-7.328719	0.000000	-10.000000	-0.091667	9.683333	-4.000000	1023.000000	1023.000000	2046.000000
48.900002	-0.039824	-23.536127	-4.418085	-2.523245	-9.320477	-7.274322	0.000000	-10.000000	-0.125000	12.250000	-4.000000	1023.000000	1023.000000	2046.000000
48.919998	-0.039503	-23.346325	-4.387000	-2.482932	-9.140054	-7.336339	0.000000	-10.000000	-0.175000	14.316667	-4.000000	1023.000000	1023.000000	2046.000000
48.939999	-0.039157	-23.141853	-4.351454	-2.607820	-9.076253	-7.106326	0.000000	-10.000000	-0.216667	16.033333	0.666667	1023.000000	1023.000000	2046.000000
48.959999	-0.038528	-22.769972	-4.303460	-2.542922	-8.815433	-7.108159	0.000000	-10.000000	-0.233333	17.299999	10.500000	1023.000000	1023.000000	2046.000000
48.980000	-0.038047	-22.485720	-4.208326	-2.580436	-8.693311	-7.003647	0.000000	-10.000000	-0.250000	18.433334	22.333334	1023.000000	1023.000000	2046.000000
49.000000	-0.037329	-22.061150	-4.205452	-2.635859	-8.407815	-6.812023	0.000000	-10.000000	-0.266667	19.216667	31.500000	1023.000000	1023.000000	2046.000000
49.020000	-0.036664	-21.668404	-4.161541	-2.593566	-8.132887	-6.780409	0.000000	-10.000000	-0.300000	20.183334	37.833332	1023.000000	1023.000000	2046.000000
49.040001	-0.035820	-21.169889	-4.039514	-2.622595	-7.937241	-6.570540	0.000000	-10.000000	-0.333333	21.049999	44.333332	1023.000000	1023.000000	2046.000000
49.060001	-0.035048	-20.713354	-4.017651	-2.608984	-7.691445	-6.395275	0.000000	-10.000000	-0.366667	21.816668	51.166668	1023.000000	1023.000000	2046.000000
49.080002	-0.034120	-20.165045	-3.964070	-2.530910	-7.366361	-6.303704	0.000000	-10.000000	-0.391667	22.166668	55.666668	1023.000000	1023.000000	2046.000000
49.099998	-0.033150	-19.591896	-3.762443	-2.522542	-7.211331	-6.095580	0.000000	-10.000000	-0.408333	22.983334	63.000000	1023.000000	1023.000000	2046.000000
49.119999	-0.032414	-19.156885	-3.695969	-2.532626	-7.012693	-5.915596	0.000000	-10.000000	-0.441667	23.966667	70.833336	1023.000000	1023.000000	2046.000000
49.139999	-0.031586	-18.667572	-3.715062	-2.384219	-6.674986	-5.893304	0.000000	-10.000000	-0.475000	25.283333	81.500000	1023.000000	1023.000000	2046.000000
49.160000	-0.030478	-18.012463	-3.471473	-2.413914	-6.519374	-5.607702	0.000000	-10.000000	-0.500000	25.883333	90.000000	1023.000000	1023.000000	2046.000000
49.180000	-0.029815	-17.620884	-3.461440	-2.396428	-6.290511	-5.472506	0.000000	-10.000000	-0.500000	26.350000	98.500000	1023.000000	1023.000000	2046.000000
49.200001	-0.028766	-17.000746	-3.454927	-2.325976	-5.881200	-5.338642	0.000000	-10.000000	-0.491667	26.633333	107.166664	1023.000000	1023.000000	2046.000000
49.220001	-0.027879	-16.476543	-3.223867	-2.374811	-5.811011	-5.066854	0.000000	-10.000000	-0.483333	26.983334	116.000000	1023.000000	1023.000000	2046.000000
49.240002	-0.026935	-15.918507	-3.201172	-2.319784	-5.500233	-4.897317	0.000000	-10.000000	-0.475000	27.100000	125.000000	1023.000000	1023.000000	2046.000000
49.259998	-0.026085	-15.416400	-3.136519	-2.237159	-5.207404	-4.835319	0.000000	-10.000000	-0.483333	27.200001	134.000000	1023.000000	1023.000000	2046.000000
49.279999	-0.025040	-14.798860	-2.898270	-2.308090	-5.092803	-4.499697	0.000000	-10.000000	-0.483333	27.250000	143.000000	1023.000000	1023.000000	2046.000000
49.299999	-0.024131	-14.261490	-2.952724	-2.184182	-4.658451	-4.466132	0.000000	-10.000000	-0.516667	27.533333	152.166672	1023.000000	1023.000000	2046.000000
49.320000	-0.023249	-13.740000	-2.762215	-2.164119	-4.517778	-4.295887	0.000000	-10.000000	-0.525000	27.583334	161.333328	1023.000000	1023.000000	2046.000000
49.340000	-0.022462	-13.275106	-2.598158	-2.159443	-4.395274	-4.122231	0.000000	-10.000000	-0.550000	27.766666	170.500000	1023.000000	1023.000000	2046.000000
49.360001	-0.021825	-12.898483	-2.569835	-2.079951	-4.176537	-4.072160	0.000000	-10.000000	-0.541667	27.883333	179.666672	1023.000000	1023.000000	2046.000000
49.380001	-0.021050	-12.440717	-2.469070	-2.066976	-4.006302	-3.898369	0.000000	-10.000000	-0.550000	28.316668	189.000000	1023.000000	1023.000000	2046.000000
49.400002	-0.020164	-11.916777	-2.322725	-2.060495	-3.847854	-3.685702	0.000000	-10.000000	-0.558333	28.550001	198.333328	1023.000000	1023.000000	2046.000000
49.419998	-0.019412	-11.472439	-2.280497	-2.018431	-3.590901	-3.582609	0.000000	-10.000000	-0.550000	28.650000	207.833328	1023.000000	1023.000000	2046.000000
49.439999	-0.018205	-10.759019	-2.052257	-1.993024	-3.432204	-3.281534	0.000000	-10.000000	-0.541667	28.416666	217.333328	1023.000000	1023.000000	2046.000000
49.459999	-0.017606	-10.405055	-2.060686	-2.038271	-3.192966	-3.113131	0.000000	-10.000000	-0.533333	28.250000	227.000000	1023.000000	1023.000000	2046.000000
49.480000	-0.017738	-10.482905	-2.155614	-1.985988	-3.127757	-3.213547	0.000000	-10.000000	-0.525000	28.016666	236.500000	1023.000000	1023.000000	2046.000000
49.500000	-0.018934	-11.189939	-2.201388	-2.261989	-3.514837	-3.211726	0.000000	-10.000000	-0.516667	27.816668	245.833328	1023.000000	1023.000000	2046.000000
49.520000	-0.020261	-11.974222	-2.390590	-2.329338	-3.794925	-3.459369	0.000000	-10.000000	-0.500000	27.633335	255.166672	1023.000000	1023.000000	2046.000000
49.540001	-0.020648	-12.202689	-2.549397	-2.331308	-3.881794	-3.440190	0.000000	-10.000000	-0.483333	27.383335	264.333344	1023.000000	1023.000000	2046.000000
49.560001	-0.020364	-12.034884	-2.510478	-2.406627	-3.935649	-3.182131	0.000000	-10.000000	-0.475000	27.233334	273.666656	1023.000000	1023.000000	2046.000000
49.580002	-0.019901	-11.761591	-2.583284	-2.303585	-3.800669	-3.074052	0.000000	-10.000000	-0.458333	27.200001	282.833344	1023.000000	1023.000000	2046.000000
49.599998	-0.019537	-11.546339	-2.671189	-2.288750	-3.669138	-2.917264	0.000000	-10.000000	-0.475000	27.283335	292.000000	1023.000000	1023.000000	2046.000000
49.619999	-0.018662	-11.029325	-2.510621	-2.300503	-3.593069	-2.625133	0.000000	-10.000000	-0.483333	27.350000	298.000000	1023.000000	1023.000000	2046.000000
49.639999	-0.018186	-10.747912	-2.589470	-2.179030	-3.395551	-2.583861	0.000000	-10.000000	-0.500000	27.366667	304.000000	1023.000000	1023.000000	2046.000000
49.660000	-0.017449	-10.312221	-2.527508	-2.067967	-3.276880	-2.439866	0.000000	-10.000000	-0.516667	27.983334	313.166656	1023.000000	1023.000000	2046.000000
49.680000	-0.016363	-9.670431	-2.361823	-2.044308	-3.137723	-2.126577	0.000000	-10.000000	-0.516667	28.200001	325.500000	1023.000000	1023.000000	2046.000000
49.700001	-0.015641	-9.243859	-2.320401	-1.893453	-2.957261	-2.072745	0.000000	-10.000000	-0.533333	28.483334	338.000000	1023.000000	1023.000000	2046.000000
49.720001	-0.014698	-8.686769	-2.232806	-1.814871	-2.763215	-1.875877	0.000000	-10.000000	-0.525000	28.183334	347.333344	1023.000000	1023.000000	2046.000000
49.740002	-0.013685	-8.088057	-2.073011	-1.765449	-2.618737	-1.630859	0.000000	-10.000000	-0.516667	27.950001	356.833344	1023.000000	1023.000000	2046.000000
49.759998	-0.012652	-7.477364	-1.982937	-1.633587	-2.345496	-1.515343	0.000000	-10.000000	-0.491667	27.566668	366.166656	1023.000000	1023.000000	2046.000000
49.779999	-0.011547	-6.824399	-1.804053	-1.644967	-2.098455	-1.276924	0.000000	-10.000000	-0.458333	27.133333	375.500000	1023.000000	1023.000000	2046.000000
49.799999	-0.010515	-6.214402	-1.631265	-1.728631	-1.809219	-1.045287	0.000000	-10.000000	-0.433333	26.616667	384.666656	1023.000000	1023.000000	2046.000000
49.820000	-0.009736	-5.754200	-1.503878	-1.714358	-1.566700	-0.969263	0.000000	-10.000000	-0.416667	25.900002	393.666656	1023.000000	1023.000000	2046.000000
49.840000	-0.008782	-5.190358	-1.332190	-1.815519	-1.354379	-0.688270	0.000000	-10.000000	-0.416667	25.266668	399.666656	1023.000000	1023.000000	2046.000000
49.860001	-0.007830	-4.627448	-1.152967	-1.801429	-1.069317	-0.603734	0.000000	-10.000000	-0.408333	24.783335	408.000000	1023.000000	1023.000000	2046.000000
49.880001	-0.007190	-4.249091	-1.095734	-1.850488	-0.808497	-0.494372	0.000000	-10.000000	-0.391667	24.516666	413.500000	1023.000000	1023.000000	2046.000000
49.900002	-0.006552	-3.872092	-0.900164	-1.880119	-0.728841	-0.362967	0.000000	-10.000000	-0.383333	24.416666	424.333344	1023.000000	1023.000000	2046.000000
49.919998	-0.005837	-3.449504	-0.744441	-1.873124	-0.565422	-0.266517	0.000000	-10.000000	-0.391667	24.633333	432.500000	1023.000000	1023.000000	2046.000000
49.939999	-0.005415	-3.200202	-0.748400	-1.850782	-0.407666	-0.193353	0.000000	-10.000000	-0.400000	24.666666	443.500000	1023.000000	1023.000000	2046.000000
49.959999	-0.004499	-2.659018	-0.444881	-1.793411	-0.369616	-0.051109	0.000000	-10.000000	-0.400000	24.533333	449.166656	1023.000000	1023.000000	2046.000000
49.980000	-0.003782	-2.235046	-0.392433	-1.798872	-0.110384	0.066643	0.000000	-10.000000	-0.400000	24.350000	454.666656	1023.000000	1023.000000	2046.000000
50.000000	-0.003188	-1.883990	-0.324111	-1.760797	0.053356	0.147562	0.000000	-10.000000	-0.400000	24.216667	462.666656	1023.000000	1023.000000	2046.000000
50.020000	-0.002260	-1.335871	-0.052686	-1.821279	0.118619	0.419475	0.000000	-10.000000	-0.400000	24.233334	473.333344	1023.000000	1023.000000	2046.000000
50.040001	-0.001398	-0.826081	-0.011804	-1.845229	0.431600	0.599351	0.000000	-10.000000	-0.383333	24.016666	484.000000	1023.000000	1023.000000	2046.000000
50.060001	-0.000569	-0.336395	0.030632	-1.786113	0.712224	0.706861	0.000000	-10.000000	-0.366667	23.933334	489.333344	1023.000000	1023.000000	2046.000000
50.080002	0.000450	0.266219	0.208641	-1.774621	0.872410	0.959789	0.000000	-10.000000	-0.333333	23.233334	497.333344	1023.000000	1023.000000	2046.000000
50.099998	0.001553	0.917671	0.368004	-1.719154	1.098245	1.170576	0.000000	-10.000000	-0.316667	22.766668	502.666656	1023.000000	1023.000000	2046.000000
50.119999	0.002470	1.459773	0.393033	-1.610076	1.382532	1.294284	0.000000	-10.000000	-0.300000	22.350000	513.000000	1023.000000	1023.000000	2046.000000
50.139999	0.003583	2.117337	0.621211	-1.537458	1.526355	1.507230	0.000000	-10.000000	-0.316667	22.133333	520.500000	1023.000000	1023.000000	2046.000000
50.160000	0.004777	2.823179	0.798461	-1.412170	1.771071	1.665817	0.000000	-10.000000	-0.333333	21.833334	530.500000	1023.000000	1023.000000	2046.000000
50.180000	0.005669	3.350088	0.848810	-1.328796	2.032843	1.797230	0.000000	-10.000000	-0.350000	21.483334	535.500000	1023.000000	1023.000000	2046.000000
50.200001	0.006831	4.037274	1.099727	-1.264382	2.182193	2.019736	0.000000	-10.000000	-0.341667	21.266666	542.666687	1023.000000	1023.000000	2046.000000
50.220001	0.007801	4.610313	1.188589	-1.220494	2.442913	2.199306	0.000000	-10.000000	-0.333333	21.133333	547.333313	1023.000000	1023.000000	2046.000000
50.240002	0.008646	5.109995	1.272400	-1.127306	2.647191	2.317711	0.000000	-10.000000	-0.316667	20.900000	556.666687	1023.000000	1023.000000	2046.000000
50.259998	0.009957	5.884778	1.540390	-1.087219	2.861590	2.570017	0.000000	-10.000000	-0.300000	20.433334	563.666687	1023.000000	1023.000000	2046.000000
50.279999	0.010717	6.333776	1.509061	-1.026588	3.194945	2.656358	0.000000	-10.000000	-0.283333	19.966667	570.666687	1023.000000	1023.000000	2046.000000
50.299999	0.011755	6.947353	1.733286	-0.964794	3.325293	2.853568	0.000000	-10.000000	-0.258333	19.400000	577.500000	1023.000000	1023.000000	2046.000000
50.320000	0.012896	7.621469	1.920768	-0.914316	3.620793	2.994225	0.000000	-10.000000	-0.250000	19.033333	584.000000	1023.000000	1023.000000	2046.000000
50.340000	0.013837	8.177476	1.949798	-0.821754	3.940972	3.108459	0.000000	-10.000000	-0.241667	18.666666	590.500000	1023.000000	1023.000000	2046.000000
50.360001	0.014763	8.724833	2.228117	-0.766106	3.999098	3.263724	0.000000	-10.000000	-0.250000	18.533333	594.500000	1023.000000	1023.000000	2046.000000
50.380001	0.015608	9.224033	2.355688	-0.689409	4.191660	3.366095	0.000000	-10.000000	-0.241667	18.383333	600.833313	1023.000000	1023.000000	2046.000000
50.400002	0.015975	9.441366	2.432371	-0.724110	4.255634	3.477471	0.000000	-10.000000	-0.216667	18.133333	609.166687	1023.000000	1023.000000	2046.000000
50.419998	0.016735	9.890205	2.534539	-0.683423	4.422979	3.616110	0.000000	-10.000000	-0.191667	17.850000	615.500000	1023.000000	1023.000000	2046.000000
50.439999	0.017492	10.337854	2.649902	-0.665788	4.623429	3.730311	0.000000	-10.000000	-0.166667	17.283333	619.500000	1023.000000	1023.000000	2046.000000
50.459999	0.018148	10.725640	2.733789	-0.621903	4.706163	3.907591	0.000000	-10.000000	-0.158333	16.616667	623.500000	1023.000000	1023.000000	2046.000000
50.480000	0.018623	11.006116	2.771156	-0.643381	4.848538	4.029802	0.000000	-10.000000	-0.141667	15.500000	629.166687	1023.000000	1023.000000	2046.000000
50.500000	0.017793	10.515741	2.678530	-0.672447	4.661309	3.848350	0.000000	-10.000000	-0.116667	13.933333	636.000000	1023.000000	1023.000000	2046.000000
50.520000	0.015501	9.161284	2.437847	-0.839356	4.084296	3.478498	0.000000	-10.000000	-0.075000	11.850000	642.166687	1023.000000	1023.000000	2046.000000
50.540001	0.013645	8.064276	2.334959	-1.051362	3.557501	3.223177	0.000000	-10.000000	-0.033333	9.550000	647.833313	1023.000000	1023.000000	2046.000000
50.560001	0.012371	7.311493	2.139064	-1.133022	3.293995	3.011457	0.000000	-10.000000	-0.008333	8.166667	650.333313	1023.000000	1023.000000	2046.000000
50.580002	0.011440	6.761075	1.895443	-1.144345	3.117890	2.892087	0.000000	-10.000000	0.000000	6.850000	652.500000	1023.000000	1023.000000	2046.000000
50.599998	0.011228	6.635564	1.943486	-1.158658	2.902734	2.948001	0.000000	-10.000000	0.008333	4.350000	654.666687	1023.000000	1023.000000	2046.000000
50.619999	0.010815	6.391807	1.784446	-1.126418	2.887439	2.846339	0.000000	-10.000000	0.016667	1.850000	656.833313	1023.000000	1023.000000	2046.000000
50.639999	0.010416	6.155572	1.677902	-1.057914	2.762690	2.772895	0.000000	-10.000000	0.025000	-0.750000	658.000000	1023.000000	1023.000000	2046.000000
50.660000	0.010229	6.045613	1.742035	-1.066838	2.555820	2.814596	0.000000	-10.000000	0.033333	-2.016667	658.000000	1023.000000	1023.000000	2046.000000
50.680000	0.009928	5.867356	1.580984	-0.932737	2.570738	2.648371	0.000000	-10.000000	0.041667	-4.100000	658.000000	1023.000000	1023.000000	2046.000000
50.700001	0.009756	5.765872	1.552194	-0.832932	2.443426	2.603185	0.000000	-10.000000	0.066667	-6.866667	658.000000	1023.000000	1023.000000	2046.000000
50.720001	0.009587	5.665683	1.620170	-0.796478	2.240254	2.601737	0.000000	-10.000000	0.083333	-9.116667	658.000000	1023.000000	1023.000000	2046.000000
50.740002	0.009529	5.631904	1.609853	-0.737572	2.208328	2.551295	0.000000	-10.000000	0.100000	-11.000000	658.000000	1023.000000	1023.000000	2046.000000
50.759998	0.009340	5.520036	1.481213	-0.610389	2.190911	2.458302	0.000000	-10.000000	0.108333	-11.766667	658.000000	1023.000000	1023.000000	2046.000000
50.779999	0.009272	5.479507	1.552872	-0.636261	2.094825	2.468071	0.000000	-10.000000	0.141667	-13.433333	650.166687	1023.000000	1023.000000	2046.000000
50.799999	0.009203	5.439085	1.550763	-0.591936	2.076284	2.403974	0.000000	-10.000000	0.175000	-14.650001	642.333313	1023.000000	1023.000000	2046.000000
50.820000	0.009008	5.323788	1.556588	-0.629997	2.058400	2.338797	0.000000	-10.000000	0.225000	-16.816668	630.833313	1023.000000	1023.000000	2046.000000
50.840000	0.008939	5.282878	1.680434	-0.756206	1.980571	2.378078	0.000000	-10.000000	0.250000	-18.083334	627.166687	1023.000000	1023.000000	2046.000000
50.860001	0.008303	4.907018	1.498452	-0.690599	2.002628	2.096537	0.000000	-10.000000	0.300000	-19.700001	621.500000	1023.000000	1023.000000	2046.000000
50.880001	0.007896	4.666739	1.576025	-0.802282	1.829937	2.063059	0.000000	-10.000000	0.333333	-20.250000	617.166687	1023.000000	1023.000000	2046.000000
50.900002	0.007195	4.252101	1.440655	-0.852064	1.800395	1.863114	0.000000	-10.000000	0.358333	-21.166666	610.500000	1023.000000	1023.000000	2046.000000
50.919998	0.006319	3.734411	1.398812	-0.932236	1.623941	1.643894	0.000000	-10.000000	0.375000	-21.866667	603.333313	1023.000000	1023.000000	2046.000000
50.939999	0.005592	3.304646	1.424702	-1.090123	1.434862	1.535205	0.000000	-10.000000	0.383333	-22.616667	596.000000	1023.000000	1023.000000	2046.000000
50.959999	0.004511	2.665727	1.264361	-1.003012	1.244660	1.159718	0.000000	-10.000000	0.400000	-23.016666	588.500000	1023.000000	1023.000000	2046.000000
50.980000	0.003872	2.288404	1.292399	-1.041133	0.986137	1.051001	0.000000	-10.000000	0.408333	-23.566668	580.833313	1023.000000	1023.000000	2046.000000
51.000000	0.003027	1.789024	1.287530	-1.151879	0.762738	0.890635	0.000000	-10.000000	0.433333	-24.016666	573.000000	1023.000000	1023.000000	2046.000000
51.020000	0.002167	1.280692	1.116941	-1.107737	0.601739	0.669749	0.000000	-10.000000	0.466667	-24.650000	565.000000	1023.000000	1023.000000	2046.000000
51.040001	0.001374	0.812096	1.139492	-1.207623	0.336851	0.543375	0.000000	-10.000000	0.508333	-25.416668	556.666687	1023.000000	1023.000000	2046.000000
51.060001	0.000634	0.374879	1.056987	-1.299597	0.236311	0.381178	0.000000	-10.000000	0.533333	-26.166668	548.166687	1023.000000	1023.000000	2046.000000
51.080002	-0.000009	-0.005277	0.990054	-1.275696	0.063520	0.216845	0.000000	-10.000000	0.550000	-27.066668	539.333313	1023.000000	1023.000000	2046.000000
51.099998	-0.000663	-0.392053	0.927454	-1.320708	-0.094221	0.095422	0.000000	-10.000000	0.583333	-27.766666	530.500000	1023.000000	1023.000000	2046.000000
51.119999	-0.001313	-0.775693	0.874831	-1.315655	-0.244021	-0.090849	0.000000	-10.000000	0.616667	-28.550001	521.166687	1023.000000	1023.000000	2046.000000
51.139999	-0.001951	-1.152916	0.807142	-1.276676	-0.436512	-0.246870	0.000000	-10.000000	0.641667	-29.033335	511.500000	1023.000000	1023.000000	2046.000000
51.160000	-0.002446	-1.445683	0.745680	-1.250342	-0.553959	-0.387062	0.000000	-10.000000	0.641667	-29.266666	501.833344	1023.000000	1023.000000	2046.000000
51.180000	-0.003073	-1.816000	0.752874	-1.308530	-0.742104	-0.518239	0.000000	-10.000000	0.641667	-29.433334	492.166656	1023.000000	1023.000000	2046.000000
51.200001	-0.003678	-2.173725	0.629334	-1.223128	-0.886444	-0.693487	0.000000	-10.000000	0.650000	-29.483334	482.500000	1023.000000	1023.000000	2046.000000
51.220001	-0.004201	-2.482824	0.593101	-1.203071	-1.076622	-0.796232	0.000000	-10.000000	0.650000	-29.466667	472.500000	1023.000000	1023.000000	2046.000000
51.240002	-0.004660	-2.753792	0.560210	-1.226887	-1.165022	-0.922093	0.000000	-10.000000	0.650000	-29.383333	462.500000	1023.000000	1023.000000	2046.000000
51.259998	-0.005507	-3.254828	0.424643	-1.144967	-1.363788	-1.170716	0.000000	-10.000000	0.658333	-29.266666	452.666656	1023.000000	1023.000000	2046.000000
51.279999	-0.005992	-3.541415	0.419924	-1.186753	-1.553548	-1.221038	0.000000	-10.000000	0.666667	-29.300001	443.000000	1023.000000	1023.000000	2046.000000
51.299999	-0.006794	-4.015008	0.337301	-1.199692	-1.737614	-1.415002	0.000000	-10.000000	0.675000	-29.516666	433.333344	1023.000000	1023.000000	2046.000000
51.320000	-0.007596	-4.488945	0.171030	-1.228582	-1.832147	-1.599247	0.000000	-10.000000	0.683333	-29.766666	423.500000	1023.000000	1023.000000	2046.000000
51.340000	-0.008092	-4.782409	0.150996	-1.180550	-2.006009	-1.746846	0.000000	-10.000000	0.700000	-30.283333	413.500000	1023.000000	1023.000000	2046.000000
51.360001	-0.008557	-5.057192	0.093110	-1.168950	-2.047880	-1.933473	0.000000	-10.000000	0.725000	-30.450001	403.500000	1023.000000	1023.000000	2046.000000
51.380001	-0.008972	-5.302174	0.077335	-1.158299	-2.217704	-2.003506	0.000000	-10.000000	0.725000	-30.683334	393.166656	1023.000000	1023.000000	2046.000000
51.400002	-0.009209	-5.442719	0.052125	-1.003245	-2.316110	-2.175491	0.000000	-10.000000	0.700000	-30.500000	382.833344	1023.000000	1023.000000	2046.000000
51.419998	-0.009821	-5.804420	0.070717	-1.049712	-2.560441	-2.264985	0.000000	-10.000000	0.683333	-30.283335	372.500000	1023.000000	1023.000000	2046.000000
51.439999	-0.010563	-6.242678	-0.056579	-1.016081	-2.732833	-2.437185	0.000000	-10.000000	0.675000	-29.916668	362.500000	1023.000000	1023.000000	2046.000000
51.459999	-0.011223	-6.633042	-0.150335	-1.004760	-2.922509	-2.555438	0.000000	-10.000000	0.691667	-29.750000	352.500000	1023.000000	1023.000000	2046.000000
51.480000	-0.012150	-7.180596	-0.225523	-1.003224	-3.170347	-2.781502	0.000000	-10.000000	0.683333	-29.700001	342.500000	1023.000000	1023.000000	2046.000000
51.500000	-0.012828	-7.581632	-0.311942	-1.016841	-3.394143	-2.858706	0.000000	-10.000000	0.675000	-29.816668	332.500000	1023.000000	1023.000000	2046.000000
51.520000	-0.013533	-7.998253	-0.519724	-1.025549	-3.487485	-2.965494	0.000000	-10.000000	0.666667	-29.850000	322.500000	1023.000000	1023.000000	2046.000000
51.540001	-0.014908	-8.810916	-0.621172	-1.164126	-3.809880	-3.215737	0.000000	-10.000000	0.658333	-29.700001	312.500000	1023.000000	1023.000000	2046.000000
51.560001	-0.017214	-10.173215	-0.866932	-1.341250	-4.336229	-3.628803	0.000000	-10.000000	0.658333	-29.683334	302.833344	1023.000000	1023.000000	2046.000000
51.580002	-0.019860	-11.737234	-1.160897	-1.507990	-4.994005	-4.074343	0.000000	-10.000000	0.641667	-29.316668	293.166656	1023.000000	1023.000000	2046.000000
[truncated: 1,034,887 more chars]
