# Supplementary material for: Effect of Electrode Belt and Body Positions on Regional Pulmonary Ventilation- and Perfusion-Related Impedance Changes Measured by Electric Impedance Tomography
Source: PLoS One. 2016 Jun 2;11(6):e0155913. doi: 10.1371/journal.pone.0155913 (PMC4890811; doi:10.1371/journal.pone.0155913)
Supplement: S1 Dataset — (ZIP) [file pone.0155913.s001.zip › Dataset/Fp09-semi-2i.txt]

Patient Name:	Fp9
Registry:	Fp9
Investigator:	 
Diagnosys:	 
Notes:	semi2i              
Sample Rate [Hz]:	50.09
Time Base 	Pixels Mean 	Pixels Sum 	UPPER RIGHT		UPPER LEFT		LOWER RIGHT		LOWER LEFT		QRS	ETCO2	Paw	Flow (L/min)	Volume	Analog1	Analog2	AnalogSum
0.000000	0.039786	23.513693	5.261582	5.050756	7.924161	5.277194	0.000000	-10.000000	-0.200000	20.466667	468.500000	1023.000000	1023.000000	2046.000000
0.020000	0.038006	22.461725	4.969886	4.983850	7.595748	4.912241	0.000000	-10.000000	-0.208333	19.800001	475.500000	1023.000000	1023.000000	2046.000000
0.040000	0.036596	21.628046	4.802754	4.926876	7.249710	4.648707	0.000000	-10.000000	-0.208333	19.316668	482.166656	1023.000000	1023.000000	2046.000000
0.060000	0.035650	21.068865	4.782200	4.913602	6.913325	4.459738	0.000000	-10.000000	-0.208333	19.316668	488.833344	1023.000000	1023.000000	2046.000000
0.080000	0.035310	20.868315	4.751410	4.988822	6.790703	4.337379	0.000000	-10.000000	-0.200000	19.416668	495.166656	1023.000000	1023.000000	2046.000000
0.100000	0.035476	20.966608	4.709281	5.132262	6.871747	4.253319	0.000000	-10.000000	-0.191667	19.466667	501.833344	1023.000000	1023.000000	2046.000000
0.120000	0.036034	21.296289	4.800650	5.252333	6.940878	4.302429	0.000000	-10.000000	-0.183333	19.233334	508.166656	1023.000000	1023.000000	2046.000000
0.140000	0.036527	21.587328	4.939585	5.440402	6.944601	4.262740	0.000000	-10.000000	-0.183333	18.983334	514.833313	1023.000000	1023.000000	2046.000000
0.160000	0.037362	22.080660	5.183319	5.670966	6.918618	4.307757	0.000000	-10.000000	-0.175000	18.600000	521.166687	1023.000000	1023.000000	2046.000000
0.180000	0.038015	22.466841	5.402796	5.838401	6.895964	4.329678	0.000000	-10.000000	-0.166667	18.216667	527.500000	1023.000000	1023.000000	2046.000000
0.200000	0.038801	22.931602	5.516381	6.047340	7.036635	4.331245	0.000000	-10.000000	-0.150000	18.033333	533.500000	1023.000000	1023.000000	2046.000000
0.220000	0.039642	23.428616	5.588574	6.201856	7.228945	4.409240	0.000000	-10.000000	-0.133333	17.383333	539.500000	1023.000000	1023.000000	2046.000000
0.240000	0.040645	24.021418	5.678618	6.333382	7.428749	4.580668	0.000000	-10.000000	-0.116667	16.933332	543.500000	1023.000000	1023.000000	2046.000000
0.260000	0.041986	24.813868	5.903588	6.449917	7.664320	4.796042	0.000000	-10.000000	-0.075000	15.733334	549.333313	1023.000000	1023.000000	2046.000000
0.280000	0.042963	25.391342	6.143495	6.501619	7.769482	4.976747	0.000000	-10.000000	-0.041667	14.300000	554.833313	1023.000000	1023.000000	2046.000000
0.300000	0.043711	25.833061	6.346981	6.543129	7.853156	5.089797	0.000000	-10.000000	-0.008333	12.033334	562.000000	1023.000000	1023.000000	2046.000000
0.320000	0.044185	26.113096	6.542849	6.635289	7.880028	5.054932	0.000000	-10.000000	0.008333	9.800000	566.333313	1023.000000	1023.000000	2046.000000
0.340000	0.044685	26.409037	6.602534	6.644931	8.023432	5.138141	0.000000	-10.000000	0.033333	6.816667	570.000000	1023.000000	1023.000000	2046.000000
0.360000	0.045016	26.604418	6.546117	6.695935	8.177967	5.184399	0.000000	-10.000000	0.066667	2.800000	572.666687	1023.000000	1023.000000	2046.000000
0.380000	0.045130	26.671925	6.619054	6.658738	8.114566	5.279567	0.000000	-10.000000	0.091667	-1.133333	574.333313	1023.000000	1023.000000	2046.000000
0.400000	0.045054	26.626623	6.568097	6.700292	8.124790	5.233443	0.000000	-10.000000	0.100000	-4.716667	575.000000	1023.000000	1023.000000	2046.000000
0.420000	0.044837	26.498423	6.625001	6.679087	7.997538	5.196797	0.000000	-10.000000	0.116667	-7.400000	575.000000	1023.000000	1023.000000	2046.000000
0.440000	0.044644	26.384396	6.653684	6.647182	7.933197	5.150332	0.000000	-10.000000	0.133333	-10.100000	575.000000	1023.000000	1023.000000	2046.000000
0.460000	0.044356	26.214470	6.693718	6.540293	7.823394	5.157063	0.000000	-10.000000	0.150000	-12.050000	575.000000	1023.000000	1023.000000	2046.000000
0.480000	0.044076	26.048643	6.607196	6.462961	7.849396	5.129090	0.000000	-10.000000	0.183333	-13.433333	575.000000	1023.000000	1023.000000	2046.000000
0.500000	0.043848	25.914059	6.569883	6.335409	7.829545	5.179220	0.000000	-10.000000	0.216667	-14.500000	567.666687	1023.000000	1023.000000	2046.000000
0.520000	0.043751	25.856903	6.555452	6.266151	7.826901	5.208400	0.000000	-10.000000	0.250000	-15.466667	558.666687	1023.000000	1023.000000	2046.000000
0.540000	0.043266	25.570120	6.502599	6.184071	7.716168	5.167282	0.000000	-10.000000	0.266667	-16.383333	547.833313	1023.000000	1023.000000	2046.000000
0.560000	0.042842	25.319883	6.546456	6.132442	7.532280	5.108706	0.000000	-10.000000	0.283333	-17.233334	542.333313	1023.000000	1023.000000	2046.000000
0.580000	0.042614	25.185106	6.532466	6.125113	7.477428	5.050099	0.000000	-10.000000	0.325000	-18.050001	536.500000	1023.000000	1023.000000	2046.000000
0.600000	0.042284	24.989740	6.531003	6.085867	7.378953	4.993917	0.000000	-10.000000	0.350000	-18.850000	530.500000	1023.000000	1023.000000	2046.000000
0.620000	0.042059	24.857000	6.397504	5.998217	7.476398	4.984881	0.000000	-10.000000	0.391667	-19.650002	524.166687	1023.000000	1023.000000	2046.000000
0.640000	0.041680	24.632908	6.317426	5.867270	7.410816	5.037396	0.000000	-10.000000	0.400000	-20.583334	517.666687	1023.000000	1023.000000	2046.000000
0.660000	0.041324	24.422215	6.226573	5.826644	7.376615	4.992383	0.000000	-10.000000	0.425000	-21.383333	510.833344	1023.000000	1023.000000	2046.000000
0.680000	0.040720	24.065477	6.183619	5.785893	7.207239	4.888728	0.000000	-10.000000	0.433333	-22.366667	503.666656	1023.000000	1023.000000	2046.000000
0.700000	0.040248	23.786510	6.151971	5.711614	7.088492	4.834434	0.000000	-10.000000	0.466667	-23.116667	496.333344	1023.000000	1023.000000	2046.000000
0.720000	0.039553	23.375643	6.059181	5.706032	6.970058	4.640371	0.000000	-10.000000	0.500000	-23.866667	488.666656	1023.000000	1023.000000	2046.000000
0.740000	0.038862	22.967283	5.924085	5.617853	6.896203	4.529142	0.000000	-10.000000	0.533333	-24.633333	480.833344	1023.000000	1023.000000	2046.000000
0.760000	0.038310	22.641052	5.796972	5.441476	6.815977	4.586627	0.000000	-10.000000	0.550000	-25.333334	472.500000	1023.000000	1023.000000	2046.000000
0.780000	0.037504	22.164963	5.634248	5.331535	6.705406	4.493773	0.000000	-10.000000	0.558333	-25.916668	463.833344	1023.000000	1023.000000	2046.000000
0.800000	0.036941	21.831861	5.538443	5.256474	6.612218	4.424727	0.000000	-10.000000	0.583333	-26.366667	455.166656	1023.000000	1023.000000	2046.000000
0.820000	0.036328	21.469843	5.545221	5.221221	6.415124	4.288278	0.000000	-10.000000	0.600000	-26.716667	446.333344	1023.000000	1023.000000	2046.000000
0.840000	0.035887	21.209118	5.530027	5.164319	6.299279	4.215493	0.000000	-10.000000	0.641667	-27.033333	437.500000	1023.000000	1023.000000	2046.000000
0.860000	0.035690	21.092754	5.396900	5.206735	6.378495	4.110624	0.000000	-10.000000	0.658333	-27.216667	428.500000	1023.000000	1023.000000	2046.000000
0.880000	0.035530	20.997955	5.281445	5.131760	6.437126	4.147625	0.000000	-10.000000	0.675000	-27.566668	419.500000	1023.000000	1023.000000	2046.000000
0.900000	0.035190	20.797359	5.229499	4.936241	6.393124	4.238496	0.000000	-10.000000	0.666667	-27.866667	410.333344	1023.000000	1023.000000	2046.000000
0.920000	0.034965	20.664219	5.195967	4.867301	6.349901	4.251050	0.000000	-10.000000	0.675000	-28.150002	401.000000	1023.000000	1023.000000	2046.000000
0.940000	0.034206	20.215868	5.102810	4.768467	6.128112	4.216478	0.000000	-10.000000	0.683333	-28.350000	391.500000	1023.000000	1023.000000	2046.000000
0.960000	0.033210	19.627136	4.972569	4.717929	5.869922	4.066717	0.000000	-10.000000	0.691667	-28.466667	382.000000	1023.000000	1023.000000	2046.000000
0.980000	0.031679	18.722572	4.651027	4.627521	5.706985	3.737039	0.000000	-10.000000	0.683333	-28.566666	372.500000	1023.000000	1023.000000	2046.000000
1.000000	0.029801	17.612104	4.274178	4.485876	5.500449	3.351603	0.000000	-10.000000	0.675000	-28.433332	363.000000	1023.000000	1023.000000	2046.000000
1.020000	0.027721	16.382910	4.059095	4.142929	5.130791	3.050096	0.000000	-10.000000	0.658333	-28.250000	353.500000	1023.000000	1023.000000	2046.000000
1.040000	0.025159	14.868811	3.763429	3.777647	4.596186	2.731549	0.000000	-10.000000	0.650000	-28.016666	344.000000	1023.000000	1023.000000	2046.000000
1.060000	0.022295	13.176491	3.397751	3.545939	3.994235	2.238567	0.000000	-10.000000	0.633333	-27.583334	334.666656	1023.000000	1023.000000	2046.000000
1.080000	0.019702	11.644021	3.000975	3.426487	3.451795	1.764764	0.000000	-10.000000	0.600000	-26.966667	325.500000	1023.000000	1023.000000	2046.000000
1.100000	0.017761	10.496488	2.643578	3.416385	3.062265	1.374259	0.000000	-10.000000	0.566667	-26.066668	316.666656	1023.000000	1023.000000	2046.000000
1.120000	0.016366	9.672556	2.397116	3.396221	2.818815	1.060404	0.000000	-10.000000	0.550000	-25.633333	307.833344	1023.000000	1023.000000	2046.000000
1.140000	0.015275	9.027711	2.183599	3.313290	2.606399	0.924423	0.000000	-10.000000	0.558333	-25.566668	299.333344	1023.000000	1023.000000	2046.000000
1.160000	0.014646	8.655787	2.150403	3.196645	2.383900	0.924840	0.000000	-10.000000	0.558333	-25.916668	290.666656	1023.000000	1023.000000	2046.000000
1.180000	0.014026	8.289621	2.061764	3.219041	2.179961	0.828855	0.000000	-10.000000	0.558333	-25.966667	282.166656	1023.000000	1023.000000	2046.000000
1.200000	0.013386	7.911200	1.976035	3.276649	2.009599	0.648917	0.000000	-10.000000	0.550000	-25.883335	273.500000	1023.000000	1023.000000	2046.000000
1.220000	0.012669	7.487253	1.728183	3.397276	1.977442	0.384352	0.000000	-10.000000	0.541667	-25.366667	264.833344	1023.000000	1023.000000	2046.000000
1.240000	0.012305	7.272132	1.687782	3.396519	1.869240	0.318592	0.000000	-10.000000	0.533333	-25.016666	259.000000	1023.000000	1023.000000	2046.000000
1.260000	0.012026	7.107505	1.651583	3.321579	1.754716	0.379628	0.000000	-10.000000	0.525000	-24.350000	250.666672	1023.000000	1023.000000	2046.000000
1.280000	0.012038	7.114523	1.714649	3.190434	1.646925	0.562515	0.000000	-10.000000	0.516667	-23.883333	242.666672	1023.000000	1023.000000	2046.000000
1.300000	0.012065	7.130422	1.761066	3.055054	1.603957	0.710345	0.000000	-10.000000	0.516667	-23.516666	232.000000	1023.000000	1023.000000	2046.000000
1.320000	0.011829	6.990789	1.656173	3.032865	1.683753	0.617999	0.000000	-10.000000	0.525000	-23.733334	224.000000	1023.000000	1023.000000	2046.000000
1.340000	0.011385	6.728357	1.576002	2.972152	1.717451	0.462751	0.000000	-10.000000	0.525000	-23.833334	216.000000	1023.000000	1023.000000	2046.000000
1.360000	0.011059	6.535748	1.507614	2.906036	1.683312	0.438786	0.000000	-10.000000	0.516667	-23.900000	208.000000	1023.000000	1023.000000	2046.000000
1.380000	0.010875	6.427412	1.490838	2.810501	1.593236	0.532838	0.000000	-10.000000	0.500000	-23.716667	200.000000	1023.000000	1023.000000	2046.000000
1.400000	0.010754	6.355895	1.546694	2.674014	1.466024	0.669163	0.000000	-10.000000	0.500000	-23.750000	192.000000	1023.000000	1023.000000	2046.000000
1.420000	0.010136	5.990379	1.441257	2.678264	1.362456	0.508402	0.000000	-10.000000	0.483333	-23.533333	184.333328	1023.000000	1023.000000	2046.000000
1.440000	0.009407	5.559480	1.310738	2.689373	1.252004	0.307365	0.000000	-10.000000	0.466667	-23.316668	176.666672	1023.000000	1023.000000	2046.000000
1.460000	0.009057	5.352648	1.226004	2.596205	1.225814	0.304626	0.000000	-10.000000	0.441667	-22.783333	169.000000	1023.000000	1023.000000	2046.000000
1.480000	0.008830	5.218639	1.281100	2.403378	1.094915	0.439245	0.000000	-10.000000	0.425000	-22.466667	161.333328	1023.000000	1023.000000	2046.000000
1.500000	0.008361	4.941081	1.287175	2.231601	0.969638	0.452667	0.000000	-10.000000	0.408333	-21.933332	153.666672	1023.000000	1023.000000	2046.000000
1.520000	0.007856	4.643113	1.194276	2.151839	0.919317	0.377681	0.000000	-10.000000	0.400000	-21.483334	146.333328	1023.000000	1023.000000	2046.000000
1.540000	0.007099	4.195469	1.011071	2.088006	0.850123	0.246269	0.000000	-10.000000	0.400000	-20.883333	139.000000	1023.000000	1023.000000	2046.000000
1.560000	0.006661	3.936867	0.927530	2.006826	0.783609	0.218902	0.000000	-10.000000	0.391667	-20.533335	132.166672	1023.000000	1023.000000	2046.000000
1.580000	0.006579	3.887898	0.925579	1.885503	0.732318	0.344498	0.000000	-10.000000	0.383333	-20.100000	125.333336	1023.000000	1023.000000	2046.000000
1.600000	0.006428	3.798971	0.941694	1.748361	0.673669	0.435246	0.000000	-10.000000	0.375000	-19.733334	118.666664	1023.000000	1023.000000	2046.000000
1.620000	0.005921	3.499121	0.797819	1.699728	0.677865	0.323709	0.000000	-10.000000	0.358333	-19.283333	112.000000	1023.000000	1023.000000	2046.000000
1.640000	0.005509	3.255988	0.669327	1.730857	0.671692	0.184112	0.000000	-10.000000	0.350000	-19.016666	105.666664	1023.000000	1023.000000	2046.000000
1.660000	0.005194	3.069517	0.549012	1.760369	0.706303	0.053833	0.000000	-10.000000	0.308333	-18.583334	99.500000	1023.000000	1023.000000	2046.000000
1.680000	0.005072	2.997779	0.589369	1.621693	0.609804	0.176912	0.000000	-10.000000	0.300000	-18.100000	93.333336	1023.000000	1023.000000	2046.000000
1.700000	0.005100	3.013884	0.602016	1.522946	0.602775	0.286148	0.000000	-10.000000	0.266667	-17.583334	87.333336	1023.000000	1023.000000	2046.000000
1.720000	0.004776	2.822337	0.551847	1.376973	0.561070	0.332446	0.000000	-10.000000	0.266667	-17.066668	81.333336	1023.000000	1023.000000	2046.000000
1.740000	0.004342	2.566225	0.496251	1.309079	0.495684	0.265211	0.000000	-10.000000	0.250000	-16.516666	75.666664	1023.000000	1023.000000	2046.000000
1.760000	0.003938	2.327298	0.300753	1.351414	0.557094	0.118037	0.000000	-10.000000	0.241667	-15.916667	70.000000	1023.000000	1023.000000	2046.000000
1.780000	0.003638	2.150079	0.244276	1.338170	0.524188	0.043445	0.000000	-10.000000	0.241667	-15.483334	64.666664	1023.000000	1023.000000	2046.000000
1.800000	0.003621	2.140028	0.245759	1.211007	0.508517	0.174744	0.000000	-10.000000	0.241667	-15.066667	59.500000	1023.000000	1023.000000	2046.000000
1.820000	0.003505	2.071715	0.246079	1.117621	0.447274	0.260740	0.000000	-10.000000	0.241667	-14.733334	54.500000	1023.000000	1023.000000	2046.000000
1.840000	0.003119	1.843592	0.178367	1.084834	0.405610	0.174781	0.000000	-10.000000	0.233333	-14.316667	49.666668	1023.000000	1023.000000	2046.000000
1.860000	0.002634	1.556501	0.005516	1.082503	0.439545	0.028937	0.000000	-10.000000	0.216667	-13.950000	44.833332	1023.000000	1023.000000	2046.000000
1.880000	0.002541	1.501447	-0.019598	1.021424	0.410563	0.089058	0.000000	-10.000000	0.208333	-13.583333	40.166668	1023.000000	1023.000000	2046.000000
1.900000	0.002529	1.494408	-0.008613	0.947457	0.374419	0.181145	0.000000	-10.000000	0.200000	-13.333333	35.500000	1023.000000	1023.000000	2046.000000
1.920000	0.002324	1.373716	0.003520	0.843396	0.281564	0.245236	0.000000	-10.000000	0.200000	-13.083333	31.166666	1023.000000	1023.000000	2046.000000
1.940000	0.002156	1.274054	-0.084981	0.863637	0.370515	0.124883	0.000000	-10.000000	0.183333	-12.750000	26.666666	1023.000000	1023.000000	2046.000000
1.960000	0.002225	1.315200	-0.222173	0.904865	0.535158	0.097350	0.000000	-10.000000	0.158333	-12.183333	22.333334	1023.000000	1023.000000	2046.000000
1.980000	0.002719	1.607099	-0.114383	0.968377	0.577747	0.175359	0.000000	-10.000000	0.141667	-11.533334	18.000000	1023.000000	1023.000000	2046.000000
2.000000	0.003121	1.844650	-0.029152	0.867756	0.597738	0.408307	0.000000	-10.000000	0.141667	-10.833334	14.333333	1023.000000	1023.000000	2046.000000
2.020000	0.003201	1.891681	0.004483	0.832800	0.603840	0.450558	0.000000	-10.000000	0.133333	-10.250000	10.833333	1023.000000	1023.000000	2046.000000
2.040000	0.003512	2.075629	-0.072957	0.897990	0.805914	0.444682	0.000000	-10.000000	0.125000	-9.816667	7.500000	1023.000000	1023.000000	2046.000000
2.060000	0.003394	2.006105	-0.174052	0.928842	0.805535	0.445780	0.000000	-10.000000	0.108333	-9.550000	4.166667	1023.000000	1023.000000	2046.000000
2.080000	0.003314	1.958440	-0.238338	0.934444	0.761898	0.500436	0.000000	-10.000000	0.116667	-9.300000	1.333333	1023.000000	1023.000000	2046.000000
2.100000	0.002662	1.573092	-0.349087	0.867735	0.579279	0.475166	0.000000	-10.000000	0.108333	-9.050000	-1.333333	1023.000000	1023.000000	2046.000000
2.120000	0.001255	0.741797	-0.638596	0.760925	0.413714	0.205754	0.000000	-10.000000	0.108333	-8.783334	-4.000000	1023.000000	1023.000000	2046.000000
2.140000	-0.000612	-0.361452	-0.980072	0.563091	0.147498	-0.091969	0.000000	-10.000000	0.100000	-8.033334	-7.000000	1023.000000	1023.000000	2046.000000
2.160000	-0.002904	-1.716361	-1.357319	0.370584	-0.208566	-0.521059	0.000000	-10.000000	0.091667	-6.833333	-9.833333	1023.000000	1023.000000	2046.000000
2.180000	-0.005556	-3.283333	-1.609266	0.077415	-0.876128	-0.875355	0.000000	-10.000000	0.075000	-4.583333	-12.166667	1023.000000	1023.000000	2046.000000
2.200000	-0.007579	-4.479319	-1.985831	-0.003020	-1.235113	-1.255353	0.000000	-10.000000	0.066667	-2.500000	-13.500000	1023.000000	1023.000000	2046.000000
2.220000	-0.008773	-5.184721	-2.342203	-0.057870	-1.334326	-1.450322	0.000000	-10.000000	0.058333	-0.766667	-14.000000	1023.000000	1023.000000	2046.000000
2.240000	-0.009497	-5.612955	-2.437331	-0.083884	-1.512958	-1.578782	0.000000	-10.000000	0.058333	-0.166667	-14.000000	1023.000000	1023.000000	2046.000000
2.260000	-0.009690	-5.726910	-2.344266	-0.079837	-1.701309	-1.601499	0.000000	-10.000000	0.066667	-1.083333	-14.333333	1023.000000	1023.000000	2046.000000
2.280000	-0.009823	-5.805626	-2.362454	-0.030187	-1.747825	-1.665159	0.000000	-10.000000	0.075000	-2.500000	-15.000000	1023.000000	1023.000000	2046.000000
2.300000	-0.010024	-5.923915	-2.493711	0.083330	-1.704713	-1.808821	0.000000	-10.000000	0.075000	-4.033333	-16.166666	1023.000000	1023.000000	2046.000000
2.320000	-0.010127	-5.984899	-2.524974	0.086044	-1.705605	-1.840364	0.000000	-10.000000	0.066667	-4.350000	-17.500000	1023.000000	1023.000000	2046.000000
2.340000	-0.010042	-5.934613	-2.526169	0.122553	-1.712664	-1.818333	0.000000	-10.000000	0.066667	-4.116667	-19.000000	1023.000000	1023.000000	2046.000000
2.360000	-0.009732	-5.751829	-2.420659	0.168687	-1.749090	-1.750767	0.000000	-10.000000	0.083333	-3.433333	-20.333334	1023.000000	1023.000000	2046.000000
2.380000	-0.009387	-5.547745	-2.413968	0.229354	-1.667853	-1.695278	0.000000	-10.000000	0.075000	-2.650000	-21.500000	1023.000000	1023.000000	2046.000000
2.400000	-0.008917	-5.270070	-2.365717	0.228867	-1.527724	-1.605496	0.000000	-10.000000	0.083333	-2.033333	-22.333334	1023.000000	1023.000000	2046.000000
2.420000	-0.008573	-5.066745	-2.262867	0.204099	-1.492189	-1.515789	0.000000	-10.000000	0.083333	-2.050000	-22.833334	1023.000000	1023.000000	2046.000000
2.440000	-0.008139	-4.810364	-2.152819	0.149110	-1.395836	-1.410819	0.000000	-10.000000	0.091667	-2.800000	-23.166666	1023.000000	1023.000000	2046.000000
2.460000	-0.007719	-4.561681	-2.057165	0.097400	-1.279596	-1.322320	0.000000	-10.000000	0.075000	-3.516667	-23.833334	1023.000000	1023.000000	2046.000000
2.480000	-0.007339	-4.337065	-2.034510	0.136661	-1.147561	-1.291656	0.000000	-10.000000	0.066667	-3.750000	-25.000000	1023.000000	1023.000000	2046.000000
2.500000	-0.006972	-4.120347	-1.987251	-0.001625	-1.010230	-1.121242	0.000000	-10.000000	0.058333	-3.216667	-26.333334	1023.000000	1023.000000	2046.000000
2.520000	-0.006650	-3.929878	-1.886919	-0.031354	-0.980239	-1.031366	0.000000	-10.000000	0.050000	-1.933333	-27.333334	1023.000000	1023.000000	2046.000000
2.540000	-0.006398	-3.781106	-1.844401	-0.018266	-0.907420	-1.011019	0.000000	-10.000000	0.041667	-0.116667	-27.833334	1023.000000	1023.000000	2046.000000
2.560000	-0.006090	-3.598956	-1.722911	0.007593	-0.864523	-1.019116	0.000000	-10.000000	0.033333	2.000000	-28.000000	1023.000000	1023.000000	2046.000000
2.580000	-0.005772	-3.411128	-1.774035	-0.024283	-0.633407	-0.979403	0.000000	-10.000000	0.025000	4.383333	-28.000000	1023.000000	1023.000000	2046.000000
2.600000	-0.005308	-3.137013	-1.682126	-0.084939	-0.513427	-0.856521	0.000000	-10.000000	0.000000	7.100000	-28.000000	1023.000000	1023.000000	2046.000000
2.620000	-0.004826	-2.852353	-1.632363	-0.160751	-0.341807	-0.717432	0.000000	-10.000000	-0.033333	10.050000	-28.000000	1023.000000	1023.000000	2046.000000
2.640000	-0.004337	-2.563379	-1.536182	-0.154392	-0.244485	-0.628320	0.000000	-10.000000	-0.083333	12.716667	-28.000000	1023.000000	1023.000000	2046.000000
2.660000	-0.003775	-2.230906	-1.467584	-0.104160	-0.054740	-0.604423	0.000000	-10.000000	-0.125000	14.716667	-28.000000	1023.000000	1023.000000	2046.000000
2.680000	-0.003210	-1.897250	-1.387630	-0.137585	0.101863	-0.473898	0.000000	-10.000000	-0.150000	16.300001	-19.500000	1023.000000	1023.000000	2046.000000
2.700000	-0.002495	-1.474605	-1.369194	-0.177543	0.336855	-0.264723	0.000000	-10.000000	-0.166667	17.500000	-2.000000	1023.000000	1023.000000	2046.000000
2.720000	-0.001759	-1.039831	-1.268707	-0.155018	0.537337	-0.153443	0.000000	-10.000000	-0.183333	18.666668	17.666666	1023.000000	1023.000000	2046.000000
2.740000	-0.000981	-0.579712	-1.153116	-0.119165	0.721552	-0.028983	0.000000	-10.000000	-0.216667	19.483334	31.000000	1023.000000	1023.000000	2046.000000
2.760000	-0.000167	-0.098575	-1.090530	-0.041237	0.977925	0.055267	0.000000	-10.000000	-0.241667	20.250000	37.500000	1023.000000	1023.000000	2046.000000
2.780000	0.000925	0.546781	-0.958148	0.003456	1.222911	0.278562	0.000000	-10.000000	-0.266667	21.133333	44.166668	1023.000000	1023.000000	2046.000000
2.800000	0.001852	1.094824	-0.896784	0.058278	1.505034	0.428296	0.000000	-10.000000	-0.275000	21.916668	51.000000	1023.000000	1023.000000	2046.000000
2.820000	0.002746	1.622744	-0.680181	0.056210	1.591507	0.655209	0.000000	-10.000000	-0.283333	22.616667	58.166668	1023.000000	1023.000000	2046.000000
2.840000	0.003705	2.189552	-0.555299	0.163624	1.813425	0.767802	0.000000	-10.000000	-0.291667	23.150000	65.500000	1023.000000	1023.000000	2046.000000
2.860000	0.004645	2.745406	-0.490491	0.296297	2.072116	0.867484	0.000000	-10.000000	-0.300000	23.600000	73.166664	1023.000000	1023.000000	2046.000000
2.880000	0.005577	3.296169	-0.367869	0.422451	2.265400	0.976188	0.000000	-10.000000	-0.308333	23.966667	81.000000	1023.000000	1023.000000	2046.000000
2.900000	0.006462	3.819178	-0.273192	0.471835	2.457920	1.162614	0.000000	-10.000000	-0.325000	23.966667	89.000000	1023.000000	1023.000000	2046.000000
2.920000	0.007222	4.267946	-0.151527	0.540606	2.578390	1.300478	0.000000	-10.000000	-0.341667	24.150000	97.000000	1023.000000	1023.000000	2046.000000
2.940000	0.008321	4.917574	-0.035090	0.613000	2.854247	1.485417	0.000000	-10.000000	-0.358333	24.433334	105.000000	1023.000000	1023.000000	2046.000000
2.960000	0.009306	5.499582	0.042709	0.729303	3.106961	1.620609	0.000000	-10.000000	-0.366667	24.583334	113.000000	1023.000000	1023.000000	2046.000000
2.980000	0.010298	6.085899	0.142653	0.847369	3.333267	1.762609	0.000000	-10.000000	-0.375000	24.933334	121.333336	1023.000000	1023.000000	2046.000000
3.000000	0.011169	6.600791	0.241727	0.928201	3.527942	1.902921	0.000000	-10.000000	-0.391667	25.033333	129.666672	1023.000000	1023.000000	2046.000000
3.020000	0.012203	7.211867	0.479273	0.983057	3.644349	2.105188	0.000000	-10.000000	-0.400000	25.416666	138.166672	1023.000000	1023.000000	2046.000000
3.040000	0.013234	7.821112	0.624498	1.081755	3.866859	2.248000	0.000000	-10.000000	-0.408333	25.833334	146.500000	1023.000000	1023.000000	2046.000000
3.060000	0.014459	8.545002	0.734046	1.257189	4.194098	2.359668	0.000000	-10.000000	-0.416667	26.100000	155.000000	1023.000000	1023.000000	2046.000000
3.080000	0.015655	9.251971	0.855809	1.415543	4.460525	2.520095	0.000000	-10.000000	-0.425000	26.783335	163.666672	1023.000000	1023.000000	2046.000000
3.100000	0.016768	9.909735	1.074569	1.487990	4.623685	2.723490	0.000000	-10.000000	-0.425000	27.033335	172.500000	1023.000000	1023.000000	2046.000000
3.120000	0.017747	10.488293	1.280551	1.542153	4.731476	2.934113	0.000000	-10.000000	-0.416667	27.150002	181.500000	1023.000000	1023.000000	2046.000000
3.140000	0.018812	11.118134	1.400929	1.598280	4.994164	3.124763	0.000000	-10.000000	-0.408333	26.933334	190.500000	1023.000000	1023.000000	2046.000000
3.160000	0.020168	11.919233	1.586235	1.781978	5.271993	3.279027	0.000000	-10.000000	-0.408333	26.716667	199.500000	1023.000000	1023.000000	2046.000000
3.180000	0.021017	12.421041	1.692366	1.956920	5.397451	3.374303	0.000000	-10.000000	-0.400000	26.666668	208.500000	1023.000000	1023.000000	2046.000000
3.200000	0.021463	12.684924	1.729329	2.021748	5.426376	3.507470	0.000000	-10.000000	-0.400000	26.666668	217.333328	1023.000000	1023.000000	2046.000000
3.220000	0.021238	12.551574	1.665599	2.090902	5.379984	3.415089	0.000000	-10.000000	-0.391667	26.483334	226.166672	1023.000000	1023.000000	2046.000000
3.240000	0.020551	12.145461	1.646179	2.056214	5.220155	3.222912	0.000000	-10.000000	-0.383333	26.350000	232.000000	1023.000000	1023.000000	2046.000000
3.260000	0.019089	11.281344	1.504595	1.986137	4.918334	2.872279	0.000000	-10.000000	-0.383333	26.266666	241.000000	1023.000000	1023.000000	2046.000000
3.280000	0.017191	10.159626	1.215466	1.942431	4.512731	2.488999	0.000000	-10.000000	-0.408333	26.433334	250.000000	1023.000000	1023.000000	2046.000000
3.300000	0.015713	9.286388	0.966825	1.949992	4.175917	2.193654	0.000000	-10.000000	-0.433333	26.950001	261.833344	1023.000000	1023.000000	2046.000000
3.320000	0.015140	8.947530	0.884165	1.938708	3.968335	2.156322	0.000000	-10.000000	-0.441667	27.233334	270.666656	1023.000000	1023.000000	2046.000000
3.340000	0.015269	9.024104	0.935453	2.026339	3.912944	2.149369	0.000000	-10.000000	-0.433333	27.383333	279.666656	1023.000000	1023.000000	2046.000000
3.360000	0.015900	9.396821	1.045929	2.113920	3.994960	2.242012	0.000000	-10.000000	-0.416667	27.200001	288.833344	1023.000000	1023.000000	2046.000000
3.380000	0.016585	9.801654	1.105677	2.338507	4.148776	2.208693	0.000000	-10.000000	-0.408333	27.016666	298.000000	1023.000000	1023.000000	2046.000000
3.400000	0.017386	10.275190	1.241897	2.591218	4.230659	2.211417	0.000000	-10.000000	-0.416667	26.916666	307.000000	1023.000000	1023.000000	2046.000000
3.420000	0.018432	10.893233	1.405589	2.814766	4.343599	2.329279	0.000000	-10.000000	-0.425000	27.083334	316.000000	1023.000000	1023.000000	2046.000000
3.440000	0.019511	11.531152	1.689990	2.979945	4.407393	2.453823	0.000000	-10.000000	-0.433333	27.116667	325.000000	1023.000000	1023.000000	2046.000000
3.460000	0.020730	12.251572	1.864326	3.206739	4.618282	2.562225	0.000000	-10.000000	-0.441667	27.533333	334.166656	1023.000000	1023.000000	2046.000000
3.480000	0.021901	12.943545	2.035831	3.322033	4.828234	2.757447	0.000000	-10.000000	-0.466667	27.950001	343.333344	1023.000000	1023.000000	2046.000000
3.500000	0.023241	13.735353	2.259414	3.522588	5.026948	2.926402	0.000000	-10.000000	-0.500000	28.633333	352.500000	1023.000000	1023.000000	2046.000000
3.520000	0.024803	14.658509	2.411956	3.727861	5.410387	3.108306	0.000000	-10.000000	-0.516667	29.116667	361.833344	1023.000000	1023.000000	2046.000000
3.540000	0.026346	15.570572	2.713786	3.849857	5.635603	3.371326	0.000000	-10.000000	-0.525000	29.200001	371.500000	1023.000000	1023.000000	2046.000000
3.560000	0.027705	16.373871	3.040004	3.868277	5.794960	3.670630	0.000000	-10.000000	-0.525000	29.233334	381.500000	1023.000000	1023.000000	2046.000000
3.580000	0.029075	17.183596	3.337623	3.997344	6.014745	3.833884	0.000000	-10.000000	-0.508333	29.016666	391.166656	1023.000000	1023.000000	2046.000000
3.600000	0.030196	17.845856	3.533028	4.105270	6.227592	3.979965	0.000000	-10.000000	-0.466667	28.483334	400.833344	1023.000000	1023.000000	2046.000000
3.620000	0.031344	18.524210	3.670988	4.269552	6.501925	4.081746	0.000000	-10.000000	-0.400000	27.350000	410.333344	1023.000000	1023.000000	2046.000000
3.640000	0.032264	19.068123	3.820391	4.405842	6.682292	4.159598	0.000000	-10.000000	-0.350000	26.083334	419.833344	1023.000000	1023.000000	2046.000000
3.660000	0.033150	19.591394	4.022780	4.482027	6.790409	4.296178	0.000000	-10.000000	-0.341667	25.150000	428.666656	1023.000000	1023.000000	2046.000000
3.680000	0.033996	20.091845	4.233064	4.578413	6.905696	4.374671	0.000000	-10.000000	-0.350000	24.816668	437.166656	1023.000000	1023.000000	2046.000000
3.700000	0.034863	20.603958	4.512425	4.543329	6.963191	4.585012	0.000000	-10.000000	-0.358333	24.683334	445.500000	1023.000000	1023.000000	2046.000000
3.720000	0.035821	21.170137	4.711376	4.644475	7.143291	4.670995	0.000000	-10.000000	-0.366667	24.983334	453.833344	1023.000000	1023.000000	2046.000000
3.740000	0.036692	21.684752	4.827487	4.727485	7.385051	4.744730	0.000000	-10.000000	-0.391667	25.316668	462.166656	1023.000000	1023.000000	2046.000000
3.760000	0.037541	22.186754	5.014409	4.786518	7.496242	4.889587	0.000000	-10.000000	-0.391667	25.966667	470.500000	1023.000000	1023.000000	2046.000000
3.780000	0.038351	22.665606	5.158120	4.875041	7.635091	4.997354	0.000000	-10.000000	-0.391667	25.933334	479.166656	1023.000000	1023.000000	2046.000000
3.800000	0.039197	23.165174	5.360091	4.918150	7.728933	5.158000	0.000000	-10.000000	-0.358333	25.716667	487.833344	1023.000000	1023.000000	2046.000000
3.820000	0.040368	23.857697	5.584426	5.009773	7.935955	5.327542	0.000000	-10.000000	-0.358333	25.050001	496.500000	1023.000000	1023.000000	2046.000000
3.840000	0.041321	24.420437	5.765675	5.130300	8.091348	5.433114	0.000000	-10.000000	-0.325000	24.633333	504.833344	1023.000000	1023.000000	2046.000000
3.860000	0.042230	24.957813	5.835809	5.267190	8.321645	5.533169	0.000000	-10.000000	-0.300000	23.866667	513.000000	1023.000000	1023.000000	2046.000000
3.880000	0.043239	25.554485	6.059002	5.395744	8.418142	5.681597	0.000000	-10.000000	-0.266667	23.250000	521.000000	1023.000000	1023.000000	2046.000000
3.900000	0.043963	25.982254	6.203129	5.516314	8.475448	5.787363	0.000000	-10.000000	-0.250000	22.783333	529.000000	1023.000000	1023.000000	2046.000000
3.920000	0.044802	26.478004	6.337936	5.612349	8.627848	5.899870	0.000000	-10.000000	-0.241667	22.566668	536.666687	1023.000000	1023.000000	2046.000000
3.940000	0.045869	27.108330	6.493503	5.766281	8.849121	5.999425	0.000000	-10.000000	-0.225000	22.250000	544.333313	1023.000000	1023.000000	2046.000000
3.960000	0.046777	27.645437	6.617932	5.855366	9.032852	6.139287	0.000000	-10.000000	-0.208333	21.750000	551.666687	1023.000000	1023.000000	2046.000000
3.980000	0.047509	28.077696	6.760784	5.977873	9.116409	6.222631	0.000000	-10.000000	-0.200000	21.200001	559.166687	1023.000000	1023.000000	2046.000000
4.000000	0.048079	28.414572	6.883435	6.059042	9.165519	6.306575	0.000000	-10.000000	-0.191667	20.566668	566.333313	1023.000000	1023.000000	2046.000000
4.020000	0.048751	28.811811	7.037157	6.176413	9.236363	6.361878	0.000000	-10.000000	-0.175000	19.766666	573.500000	1023.000000	1023.000000	2046.000000
4.040000	0.049542	29.279274	7.064008	6.302019	9.464668	6.448577	0.000000	-10.000000	-0.158333	18.883333	580.166687	1023.000000	1023.000000	2046.000000
4.060000	0.050237	29.690121	7.190604	6.362726	9.563447	6.573344	0.000000	-10.000000	-0.133333	18.000000	586.500000	1023.000000	1023.000000	2046.000000
4.080000	0.050730	29.981573	7.259923	6.417668	9.674652	6.629330	0.000000	-10.000000	-0.100000	17.133333	592.500000	1023.000000	1023.000000	2046.000000
4.100000	0.051221	30.271881	7.461720	6.469553	9.660895	6.679712	0.000000	-10.000000	-0.058333	16.216667	598.500000	1023.000000	1023.000000	2046.000000
4.120000	0.051957	30.706688	7.641767	6.581531	9.775412	6.707977	0.000000	-10.000000	-0.033333	14.866667	604.166687	1023.000000	1023.000000	2046.000000
4.140000	0.052778	31.191999	7.741717	6.713732	9.982768	6.753783	0.000000	-10.000000	-0.016667	13.216667	609.333313	1023.000000	1023.000000	2046.000000
4.160000	0.053648	31.705982	7.863234	6.799850	10.133197	6.909701	0.000000	-10.000000	-0.008333	10.866667	613.833313	1023.000000	1023.000000	2046.000000
4.180000	0.053950	31.884424	7.874648	6.795915	10.186538	7.027325	0.000000	-10.000000	0.025000	8.216667	617.833313	1023.000000	1023.000000	2046.000000
4.200000	0.053994	31.910166	7.970654	6.716998	10.122356	7.100157	0.000000	-10.000000	0.058333	3.933333	621.000000	1023.000000	1023.000000	2046.000000
4.220000	0.054521	32.222202	8.023435	6.836449	10.258933	7.103384	0.000000	-10.000000	0.100000	-0.250000	623.000000	1023.000000	1023.000000	2046.000000
4.240000	0.054434	32.170429	7.969912	6.837434	10.221029	7.142054	0.000000	-10.000000	0.116667	-3.383333	623.833313	1023.000000	1023.000000	2046.000000
4.260000	0.053850	31.825315	7.852573	6.833934	10.074094	7.064713	0.000000	-10.000000	0.133333	-6.816667	624.000000	1023.000000	1023.000000	2046.000000
4.280000	0.052475	31.012775	7.623678	6.727524	9.792956	6.868617	0.000000	-10.000000	0.158333	-9.883333	624.000000	1023.000000	1023.000000	2046.000000
4.300000	0.050533	29.864748	7.415457	6.506147	9.421880	6.521264	0.000000	-10.000000	0.200000	-13.433333	624.000000	1023.000000	1023.000000	2046.000000
4.320000	0.048093	28.422857	7.204884	6.289290	8.878524	6.050160	0.000000	-10.000000	0.233333	-14.883333	624.000000	1023.000000	1023.000000	2046.000000
4.340000	0.045212	26.720379	6.763152	6.102900	8.360329	5.493999	0.000000	-10.000000	0.258333	-16.150002	616.166687	1023.000000	1023.000000	2046.000000
4.360000	0.042629	25.194014	6.344759	5.942339	7.868428	5.038486	0.000000	-10.000000	0.266667	-16.900002	606.500000	1023.000000	1023.000000	2046.000000
4.380000	0.040717	24.063820	6.035003	5.810005	7.455914	4.762897	0.000000	-10.000000	0.283333	-17.416668	595.000000	1023.000000	1023.000000	2046.000000
4.400000	0.039391	23.280123	5.816701	5.747355	7.171731	4.544335	0.000000	-10.000000	0.325000	-18.466667	587.166687	1023.000000	1023.000000	2046.000000
4.420000	0.038245	22.602810	5.704414	5.706493	6.849813	4.342091	0.000000	-10.000000	0.366667	-19.550001	581.166687	1023.000000	1023.000000	2046.000000
4.440000	0.037398	22.102184	5.684692	5.677131	6.554554	4.185807	0.000000	-10.000000	0.416667	-20.816668	574.666687	1023.000000	1023.000000	2046.000000
4.460000	0.036641	21.654850	5.592308	5.771790	6.362248	3.928504	0.000000	-10.000000	0.441667	-21.650002	570.000000	1023.000000	1023.000000	2046.000000
4.480000	0.036090	21.329044	5.476138	5.816927	6.232085	3.803895	0.000000	-10.000000	0.475000	-22.550001	562.666687	1023.000000	1023.000000	2046.000000
4.500000	0.035680	21.087124	5.363856	5.873274	6.180047	3.669947	0.000000	-10.000000	0.508333	-23.383333	555.333313	1023.000000	1023.000000	2046.000000
4.520000	0.035401	20.922260	5.278474	5.875620	6.156803	3.611364	0.000000	-10.000000	0.533333	-23.816668	547.666687	1023.000000	1023.000000	2046.000000
4.540000	0.034927	20.642105	5.183546	5.842020	6.045272	3.571266	0.000000	-10.000000	0.550000	-24.266666	539.666687	1023.000000	1023.000000	2046.000000
4.560000	0.034675	20.493122	5.153840	5.834150	5.946800	3.558333	0.000000	-10.000000	0.558333	-24.600000	531.333313	1023.000000	1023.000000	2046.000000
4.580000	0.034693	20.503298	5.219274	5.753231	5.880802	3.649991	0.000000	-10.000000	0.575000	-25.250000	523.000000	1023.000000	1023.000000	2046.000000
4.600000	0.034538	20.412113	5.281806	5.692691	5.785774	3.651842	0.000000	-10.000000	0.625000	-26.250000	514.666687	1023.000000	1023.000000	2046.000000
4.620000	0.034236	20.233715	5.226985	5.578791	5.843514	3.584425	0.000000	-10.000000	0.666667	-27.166668	506.000000	1023.000000	1023.000000	2046.000000
4.640000	0.034050	20.123283	5.141190	5.475847	5.910809	3.595438	0.000000	-10.000000	0.700000	-27.816668	496.833344	1023.000000	1023.000000	2046.000000
4.660000	0.033649	19.886782	4.965766	5.404259	5.958694	3.558063	0.000000	-10.000000	0.691667	-28.133333	487.666656	1023.000000	1023.000000	2046.000000
4.680000	0.033091	19.556812	4.919638	5.286258	5.806687	3.544230	0.000000	-10.000000	0.691667	-28.283333	478.166656	1023.000000	1023.000000	2046.000000
4.700000	0.032329	19.106714	4.825941	5.206923	5.646285	3.427566	0.000000	-10.000000	0.700000	-28.383333	468.833344	1023.000000	1023.000000	2046.000000
4.720000	0.031676	18.720335	4.863496	5.114790	5.381900	3.360148	0.000000	-10.000000	0.700000	-28.300001	459.166656	1023.000000	1023.000000	2046.000000
4.740000	0.030965	18.300028	4.712015	5.038123	5.338144	3.211745	0.000000	-10.000000	0.691667	-28.116667	449.833344	1023.000000	1023.000000	2046.000000
4.760000	0.030461	18.002728	4.590158	4.918465	5.325190	3.168916	0.000000	-10.000000	0.675000	-27.850000	440.333344	1023.000000	1023.000000	2046.000000
4.780000	0.029855	17.644154	4.432970	4.781357	5.270133	3.159694	0.000000	-10.000000	0.666667	-27.600000	431.166656	1023.000000	1023.000000	2046.000000
4.800000	0.029188	17.250240	4.413512	4.615176	5.097089	3.124462	0.000000	-10.000000	0.658333	-27.400000	422.000000	1023.000000	1023.000000	2046.000000
4.820000	0.028473	16.827341	4.337886	4.512182	4.950769	3.026504	0.000000	-10.000000	0.650000	-27.233334	412.833344	1023.000000	1023.000000	2046.000000
4.840000	0.027966	16.527822	4.233497	4.381474	4.907523	3.005328	0.000000	-10.000000	0.650000	-27.100000	403.666656	1023.000000	1023.000000	2046.000000
4.860000	0.027347	16.162258	4.064129	4.252711	4.890547	2.954871	0.000000	-10.000000	0.633333	-27.016666	394.500000	1023.000000	1023.000000	2046.000000
4.880000	0.026842	15.863375	3.921694	4.169474	4.828394	2.943813	0.000000	-10.000000	0.616667	-26.900002	385.500000	1023.000000	1023.000000	2046.000000
4.900000	0.026268	15.524670	3.861927	4.086644	4.699659	2.876440	0.000000	-10.000000	0.583333	-26.666668	376.666656	1023.000000	1023.000000	2046.000000
4.920000	0.025756	15.221883	3.794439	4.015815	4.581758	2.829872	0.000000	-10.000000	0.575000	-26.433334	367.833344	1023.000000	1023.000000	2046.000000
4.940000	0.025255	14.925881	3.698255	3.910166	4.528228	2.789232	0.000000	-10.000000	0.558333	-26.083334	359.000000	1023.000000	1023.000000	2046.000000
4.960000	0.024817	14.667070	3.662329	3.893067	4.411653	2.700021	0.000000	-10.000000	0.558333	-25.816668	350.166656	1023.000000	1023.000000	2046.000000
4.980000	0.024264	14.339849	3.484741	3.791909	4.395716	2.667484	0.000000	-10.000000	0.550000	-25.516666	341.500000	1023.000000	1023.000000	2046.000000
5.000000	0.023807	14.069862	3.359897	3.710141	4.367256	2.632568	0.000000	-10.000000	0.550000	-25.500000	333.166656	1023.000000	1023.000000	2046.000000
5.020000	0.023325	13.785058	3.280479	3.612544	4.280205	2.611830	0.000000	-10.000000	0.550000	-25.266666	324.666656	1023.000000	1023.000000	2046.000000
5.040000	0.022658	13.390665	3.267474	3.537474	4.044394	2.541323	0.000000	-10.000000	0.541667	-25.183334	316.333344	1023.000000	1023.000000	2046.000000
5.060000	0.022159	13.095915	3.187463	3.482857	3.963224	2.462371	0.000000	-10.000000	0.533333	-24.950001	310.666656	1023.000000	1023.000000	2046.000000
5.080000	0.021556	12.739302	3.130641	3.431496	3.835063	2.342102	0.000000	-10.000000	0.516667	-24.833334	302.333344	1023.000000	1023.000000	2046.000000
5.100000	0.021043	12.436505	3.013839	3.344407	3.798876	2.279383	0.000000	-10.000000	0.516667	-24.566668	294.000000	1023.000000	1023.000000	2046.000000
5.120000	0.020606	12.178185	2.899998	3.267270	3.746584	2.264332	0.000000	-10.000000	0.516667	-24.216667	283.000000	1023.000000	1023.000000	2046.000000
5.140000	0.020120	11.890749	2.763224	3.200611	3.696235	2.230679	0.000000	-10.000000	0.525000	-23.900002	275.000000	1023.000000	1023.000000	2046.000000
5.160000	0.019522	11.537336	2.706007	3.121187	3.532871	2.177272	0.000000	-10.000000	0.516667	-23.800001	267.000000	1023.000000	1023.000000	2046.000000
5.180000	0.018970	11.211136	2.655954	3.050174	3.362950	2.142058	0.000000	-10.000000	0.508333	-23.583334	259.000000	1023.000000	1023.000000	2046.000000
5.200000	0.018751	11.081754	2.606898	3.017341	3.384257	2.073259	0.000000	-10.000000	0.483333	-23.583334	251.000000	1023.000000	1023.000000	2046.000000
5.220000	0.018626	11.007915	2.555054	3.032944	3.381559	2.038357	0.000000	-10.000000	0.466667	-23.283335	243.166672	1023.000000	1023.000000	2046.000000
5.240000	0.018794	11.107210	2.450303	3.055940	3.531784	2.069183	0.000000	-10.000000	0.450000	-23.183334	238.000000	1023.000000	1023.000000	2046.000000
5.260000	0.018690	11.045828	2.472590	2.941997	3.418092	2.213148	0.000000	-10.000000	0.441667	-22.799999	230.333328	1023.000000	1023.000000	2046.000000
5.280000	0.018396	10.871911	2.404242	2.865994	3.348885	2.252790	0.000000	-10.000000	0.433333	-22.600000	222.833328	1023.000000	1023.000000	2046.000000
5.300000	0.018458	10.908598	2.414064	2.953700	3.304065	2.236770	0.000000	-10.000000	0.425000	-22.333334	212.666672	1023.000000	1023.000000	2046.000000
5.320000	0.018059	10.672924	2.326684	2.972425	3.162323	2.211493	0.000000	-10.000000	0.416667	-22.333334	205.333328	1023.000000	1023.000000	2046.000000
5.340000	0.017396	10.280853	2.206103	2.961440	2.983963	2.129348	0.000000	-10.000000	0.408333	-22.083334	197.666672	1023.000000	1023.000000	2046.000000
5.360000	0.016069	9.496864	1.893827	2.874424	2.839215	1.889399	0.000000	-10.000000	0.400000	-21.766666	190.333328	1023.000000	1023.000000	2046.000000
5.380000	0.014298	8.450200	1.572532	2.597605	2.582792	1.697271	0.000000	-10.000000	0.400000	-21.383333	185.333328	1023.000000	1023.000000	2046.000000
5.400000	0.012162	7.187458	1.218087	2.293156	2.236794	1.439421	0.000000	-10.000000	0.391667	-21.150000	180.666672	1023.000000	1023.000000	2046.000000
5.420000	0.009398	5.554460	0.933103	2.012626	1.614257	0.994473	0.000000	-10.000000	0.383333	-20.616667	176.000000	1023.000000	1023.000000	2046.000000
5.440000	0.006467	3.821840	0.500862	1.836186	1.050088	0.434704	0.000000	-10.000000	0.350000	-19.400000	167.166672	1023.000000	1023.000000	2046.000000
5.460000	0.004220	2.494160	0.128713	1.773679	0.620658	-0.028890	0.000000	-10.000000	0.325000	-18.283333	160.666672	1023.000000	1023.000000	2046.000000
5.480000	0.002668	1.576656	-0.185734	1.692164	0.356043	-0.285816	0.000000	-10.000000	0.291667	-17.216667	154.500000	1023.000000	1023.000000	2046.000000
5.500000	0.001877	1.109184	-0.360949	1.571736	0.248134	-0.349737	0.000000	-10.000000	0.291667	-16.983334	148.833328	1023.000000	1023.000000	2046.000000
5.520000	0.001341	0.792475	-0.346503	1.491584	-0.010272	-0.342335	0.000000	-10.000000	0.291667	-16.850000	141.166672	1023.000000	1023.000000	2046.000000
5.540000	0.000858	0.507144	-0.407517	1.529923	-0.169471	-0.445791	0.000000	-10.000000	0.300000	-17.016666	133.666672	1023.000000	1023.000000	2046.000000
5.560000	0.000306	0.180928	-0.478028	1.586568	-0.297883	-0.629728	0.000000	-10.000000	0.291667	-17.000000	128.000000	1023.000000	1023.000000	2046.000000
5.580000	0.000014	0.008529	-0.639796	1.692168	-0.251541	-0.792302	0.000000	-10.000000	0.275000	-16.566668	122.333336	1023.000000	1023.000000	2046.000000
5.600000	-0.000366	-0.216231	-0.726217	1.664611	-0.312590	-0.842035	0.000000	-10.000000	0.258333	-16.100000	116.833336	1023.000000	1023.000000	2046.000000
5.620000	-0.000450	-0.265739	-0.755544	1.550255	-0.338486	-0.721964	0.000000	-10.000000	0.241667	-15.350000	111.333336	1023.000000	1023.000000	2046.000000
5.640000	-0.000360	-0.212717	-0.698524	1.466046	-0.389485	-0.590754	0.000000	-10.000000	0.233333	-14.916667	107.833336	1023.000000	1023.000000	2046.000000
5.660000	-0.000320	-0.189052	-0.697649	1.512438	-0.387799	-0.616041	0.000000	-10.000000	0.233333	-14.516667	102.833336	1023.000000	1023.000000	2046.000000
5.680000	-0.000223	-0.132024	-0.716653	1.517701	-0.284995	-0.648077	0.000000	-10.000000	0.241667	-14.566667	98.000000	1023.000000	1023.000000	2046.000000
5.700000	-0.000330	-0.194781	-0.739807	1.434750	-0.214068	-0.675656	0.000000	-10.000000	0.241667	-14.900001	91.500000	1023.000000	1023.000000	2046.000000
5.720000	-0.000169	-0.099939	-0.802893	1.354634	-0.049866	-0.601814	0.000000	-10.000000	0.233333	-15.316667	88.166664	1023.000000	1023.000000	2046.000000
5.740000	-0.000036	-0.021332	-0.661576	1.271165	-0.155160	-0.475762	0.000000	-10.000000	0.233333	-15.250000	84.833336	1023.000000	1023.000000	2046.000000
5.760000	0.000167	0.098791	-0.661281	1.173060	-0.081135	-0.331853	0.000000	-10.000000	0.233333	-14.850000	79.833336	1023.000000	1023.000000	2046.000000
5.780000	0.000065	0.038456	-0.514494	1.096765	-0.239958	-0.303857	0.000000	-10.000000	0.233333	-14.333334	73.333336	1023.000000	1023.000000	2046.000000
5.800000	-0.000124	-0.073533	-0.635114	1.059006	-0.166965	-0.330459	0.000000	-10.000000	0.225000	-14.016667	66.833336	1023.000000	1023.000000	2046.000000
5.820000	-0.000585	-0.345874	-0.750816	1.142374	-0.168392	-0.569040	0.000000	-10.000000	0.208333	-13.516667	62.333332	1023.000000	1023.000000	2046.000000
5.840000	-0.000984	-0.581269	-0.810795	1.081430	-0.179946	-0.671957	0.000000	-10.000000	0.191667	-13.133334	59.333332	1023.000000	1023.000000	2046.000000
5.860000	-0.001140	-0.673478	-0.778887	0.953797	-0.242063	-0.606324	0.000000	-10.000000	0.166667	-12.433333	55.000000	1023.000000	1023.000000	2046.000000
5.880000	-0.001138	-0.672805	-0.630163	0.777696	-0.369509	-0.450829	0.000000	-10.000000	0.158333	-11.966667	52.000000	1023.000000	1023.000000	2046.000000
5.900000	-0.001293	-0.764269	-0.574328	0.655860	-0.449401	-0.396400	0.000000	-10.000000	0.150000	-11.200000	46.500000	1023.000000	1023.000000	2046.000000
5.920000	-0.001564	-0.924228	-0.738213	0.604744	-0.334548	-0.456211	0.000000	-10.000000	0.150000	-10.883333	42.833332	1023.000000	1023.000000	2046.000000
5.940000	-0.001865	-1.102130	-0.814600	0.583731	-0.327548	-0.543712	0.000000	-10.000000	0.150000	-10.416667	38.000000	1023.000000	1023.000000	2046.000000
5.960000	-0.002212	-1.307137	-0.964493	0.577881	-0.296119	-0.624405	0.000000	-10.000000	0.150000	-10.250000	35.666668	1023.000000	1023.000000	2046.000000
5.980000	-0.002094	-1.237594	-0.979721	0.493759	-0.241508	-0.510124	0.000000	-10.000000	0.141667	-9.966667	32.333332	1023.000000	1023.000000	2046.000000
6.000000	-0.001850	-1.093262	-0.799742	0.372735	-0.317871	-0.348384	0.000000	-10.000000	0.133333	-9.633333	29.000000	1023.000000	1023.000000	2046.000000
6.020000	-0.001902	-1.124072	-0.764464	0.355495	-0.344598	-0.370505	0.000000	-10.000000	0.116667	-9.250000	24.666666	1023.000000	1023.000000	2046.000000
6.040000	-0.002122	-1.254279	-0.936535	0.426148	-0.227136	-0.516756	0.000000	-10.000000	0.108333	-9.000000	22.500000	1023.000000	1023.000000	2046.000000
6.060000	-0.002199	-1.299535	-0.997398	0.409250	-0.177538	-0.533849	0.000000	-10.000000	0.100000	-8.766666	20.500000	1023.000000	1023.000000	2046.000000
6.080000	-0.001957	-1.156380	-0.958821	0.320779	-0.157431	-0.360907	0.000000	-10.000000	0.100000	-8.116667	17.666666	1023.000000	1023.000000	2046.000000
6.100000	-0.001763	-1.041724	-0.833773	0.235522	-0.209151	-0.234322	0.000000	-10.000000	0.100000	-7.266667	14.000000	1023.000000	1023.000000	2046.000000
6.120000	-0.001817	-1.073920	-0.885249	0.247081	-0.144487	-0.291265	0.000000	-10.000000	0.100000	-6.366667	10.666667	1023.000000	1023.000000	2046.000000
6.140000	-0.002097	-1.239360	-0.993532	0.295879	-0.127516	-0.414192	0.000000	-10.000000	0.100000	-5.933333	9.166667	1023.000000	1023.000000	2046.000000
6.160000	-0.002032	-1.200990	-1.026759	0.292100	-0.052697	-0.413635	0.000000	-10.000000	0.091667	-5.083333	7.333333	1023.000000	1023.000000	2046.000000
6.180000	-0.001630	-0.963442	-0.915000	0.202461	-0.064861	-0.186043	0.000000	-10.000000	0.075000	-3.950000	5.666667	1023.000000	1023.000000	2046.000000
6.200000	-0.001410	-0.833425	-0.858423	0.162645	-0.003458	-0.134189	0.000000	-10.000000	0.066667	-1.766667	3.833333	1023.000000	1023.000000	2046.000000
6.220000	-0.001290	-0.762613	-0.868343	0.176676	0.090030	-0.160977	0.000000	-10.000000	0.066667	-0.200000	3.166667	1023.000000	1023.000000	2046.000000
6.240000	-0.001200	-0.709403	-0.984464	0.251217	0.250756	-0.226912	0.000000	-10.000000	0.058333	2.100000	3.000000	1023.000000	1023.000000	2046.000000
6.260000	-0.000675	-0.399153	-0.952761	0.235878	0.396856	-0.079125	0.000000	-10.000000	0.041667	3.350000	3.000000	1023.000000	1023.000000	2046.000000
6.280000	0.000109	0.064539	-0.813315	0.224802	0.560341	0.092711	0.000000	-10.000000	0.008333	6.533333	3.000000	1023.000000	1023.000000	2046.000000
6.300000	0.000915	0.540631	-0.669533	0.167186	0.720619	0.322360	0.000000	-10.000000	-0.008333	8.466667	3.000000	1023.000000	1023.000000	2046.000000
6.320000	0.001540	0.909953	-0.675158	0.257696	0.998972	0.328442	0.000000	-10.000000	-0.041667	11.133334	3.000000	1023.000000	1023.000000	2046.000000
6.340000	0.002442	1.443254	-0.656592	0.419373	1.294812	0.385660	0.000000	-10.000000	-0.075000	12.766667	3.000000	1023.000000	1023.000000	2046.000000
6.360000	0.003618	2.138358	-0.435060	0.436409	1.494510	0.642499	0.000000	-10.000000	-0.100000	14.666667	3.000000	1023.000000	1023.000000	2046.000000
6.380000	0.004594	2.715056	-0.287497	0.403200	1.671223	0.928130	0.000000	-10.000000	-0.116667	16.333334	6.500000	1023.000000	1023.000000	2046.000000
6.400000	0.005409	3.196757	-0.217191	0.400788	1.928585	1.084576	0.000000	-10.000000	-0.133333	17.400000	14.000000	1023.000000	1023.000000	2046.000000
6.420000	0.006201	3.664907	-0.242715	0.597458	2.200358	1.109806	0.000000	-10.000000	-0.125000	15.183333	18.000000	1023.000000	1023.000000	2046.000000
6.440000	0.007051	4.167130	-0.166710	0.684549	2.382048	1.267244	0.000000	-10.000000	-0.083333	9.316667	13.500000	1023.000000	1023.000000	2046.000000
6.460000	0.007810	4.615921	-0.076484	0.745107	2.518554	1.428743	0.000000	-10.000000	-0.025000	3.150000	5.000000	1023.000000	1023.000000	2046.000000
6.480000	0.007800	4.609789	-0.128304	0.732734	2.545874	1.459485	0.000000	-10.000000	0.000000	0.000000	0.000000	1023.000000	1023.000000	2046.000000
6.500000	0.007084	4.186394	-0.310066	0.677460	2.508177	1.310823	0.000000	-10.000000	0.000000	0.000000	0.000000	1023.000000	1023.000000	2046.000000
6.520000	0.005545	3.277314	-0.579038	0.564219	2.289215	1.002918	0.000000	-10.000000	0.000000	0.000000	0.000000	1023.000000	1023.000000	2046.000000
6.540000	0.003406	2.013190	-0.993026	0.453608	1.998398	0.554210	0.000000	-10.000000	0.000000	0.000000	0.000000	1023.000000	1023.000000	2046.000000
6.560000	0.001900	1.123012	-1.133330	0.283385	1.593720	0.379238	0.000000	-10.000000	0.000000	0.000000	0.000000	1023.000000	1023.000000	2046.000000
6.580000	0.001296	0.765930	-1.227165	0.249123	1.393246	0.350727	0.000000	-10.000000	0.000000	0.000000	0.000000	1023.000000	1023.000000	2046.000000
6.600000	0.001183	0.699267	-1.363481	0.245682	1.490947	0.326119	0.000000	-10.000000	0.000000	0.000000	0.000000	1023.000000	1023.000000	2046.000000
6.620000	0.001587	0.938078	-1.370576	0.413996	1.631896	0.262762	0.000000	-10.000000	0.000000	0.000000	0.000000	1023.000000	1023.000000	2046.000000
6.640000	0.002446	1.445382	-1.229489	0.593402	1.755149	0.326319	0.000000	-10.000000	0.000000	0.000000	0.000000	1023.000000	1023.000000	2046.000000
6.660000	0.003367	1.989809	-0.947828	0.704007	1.758633	0.474997	0.000000	-10.000000	0.000000	0.000000	0.000000	1023.000000	1023.000000	2046.000000
6.680000	0.004307	2.545653	-0.875142	0.883957	1.931995	0.604843	0.000000	-10.000000	0.000000	0.000000	0.000000	1023.000000	1023.000000	2046.000000
6.700000	0.005212	3.080325	-0.835506	1.072352	2.178738	0.664741	0.000000	-10.000000	0.000000	0.000000	0.000000	1023.000000	1023.000000	2046.000000
6.720000	0.006245	3.690841	-0.707942	1.253373	2.402731	0.742678	0.000000	-10.000000	0.000000	0.000000	0.000000	1023.000000	1023.000000	2046.000000
6.740000	0.007469	4.414082	-0.510691	1.444078	2.570467	0.910229	0.000000	-10.000000	0.000000	0.000000	0.000000	1023.000000	1023.000000	2046.000000
6.760000	0.008868	5.240841	-0.182747	1.606003	2.708217	1.109369	0.000000	-10.000000	0.000000	0.000000	0.000000	1023.000000	1023.000000	2046.000000
6.780000	0.010262	6.064572	0.038786	1.703252	2.942769	1.379764	0.000000	-10.000000	0.000000	0.000000	0.000000	1023.000000	1023.000000	2046.000000
6.800000	0.011455	6.769741	0.159470	1.772028	3.263442	1.574802	0.000000	-10.000000	0.000000	0.000000	0.000000	1023.000000	1023.000000	2046.000000
6.820000	0.012640	7.470088	0.354700	1.804563	3.539380	1.771445	0.000000	-10.000000	0.000000	0.000000	0.000000	1023.000000	1023.000000	2046.000000
6.840000	0.013961	8.250889	0.565548	1.917481	3.756576	2.011285	0.000000	-10.000000	0.000000	0.000000	0.000000	1023.000000	1023.000000	2046.000000
6.860000	0.015243	9.008562	0.792885	2.024812	3.962797	2.228068	0.000000	-10.000000	0.000000	0.000000	0.000000	1023.000000	1023.000000	2046.000000
6.880000	0.016352	9.663910	0.950184	2.127736	4.201874	2.384116	0.000000	-10.000000	0.000000	0.000000	0.000000	1023.000000	1023.000000	2046.000000
6.900000	0.017329	10.241164	1.120700	2.248617	4.405851	2.465997	0.000000	-10.000000	0.000000	0.000000	0.000000	1023.000000	1023.000000	2046.000000
6.920000	0.018287	10.807714	1.288393	2.354035	4.606808	2.558476	0.000000	-10.000000	0.000000	0.000000	0.000000	1023.000000	1023.000000	2046.000000
6.940000	0.019241	11.371221	1.581245	2.424304	4.656490	2.709182	0.000000	-10.000000	0.000000	0.000000	0.000000	1023.000000	1023.000000	2046.000000
6.960000	0.020206	11.941939	1.761027	2.518916	4.820943	2.841052	0.000000	-10.000000	0.000000	0.000000	0.000000	1023.000000	1023.000000	2046.000000
6.980000	0.021064	12.448754	1.886474	2.605452	4.995401	2.961426	0.000000	-10.000000	0.000000	0.000000	0.000000	1023.000000	1023.000000	2046.000000
7.000000	0.021996	12.999901	2.020942	2.620555	5.197421	3.160983	0.000000	-10.000000	0.000000	0.000000	0.000000	1023.000000	1023.000000	2046.000000
7.020000	0.022976	13.578703	2.266493	2.685773	5.310301	3.316137	0.000000	-10.000000	0.000000	0.000000	0.000000	1023.000000	1023.000000	2046.000000
7.040000	0.023999	14.183396	2.447950	2.814630	5.480913	3.439903	0.000000	-10.000000	0.000000	0.000000	0.000000	1023.000000	1023.000000	2046.000000
7.060000	0.024940	14.739805	2.630084	2.947490	5.628829	3.533402	0.000000	-10.000000	0.000000	0.000000	0.000000	1023.000000	1023.000000	2046.000000
7.080000	0.025984	15.356409	2.814320	3.059791	5.816508	3.665790	0.000000	-10.000000	0.000000	0.000000	0.000000	1023.000000	1023.000000	2046.000000
7.100000	0.027154	16.048302	2.956627	3.155656	6.063185	3.872833	0.000000	-10.000000	0.000000	0.000000	0.000000	1023.000000	1023.000000	2046.000000
7.120000	0.028174	16.650862	3.067598	3.213969	6.313146	4.056149	0.000000	-10.000000	0.000000	0.000000	0.000000	1023.000000	1023.000000	2046.000000
7.140000	0.029281	17.304781	3.259093	3.314913	6.473958	4.256817	0.000000	-10.000000	0.000000	0.000000	0.000000	1023.000000	1023.000000	2046.000000
7.160000	0.030370	17.948685	3.463285	3.473759	6.624743	4.386898	0.000000	-10.000000	0.000000	0.000000	0.000000	1023.000000	1023.000000	2046.000000
7.180000	0.031512	18.623611	3.641828	3.633897	6.809382	4.538505	0.000000	-10.000000	0.000000	0.000000	0.000000	1023.000000	1023.000000	2046.000000
7.200000	0.032523	19.221277	3.763934	3.822931	7.020311	4.614101	0.000000	-10.000000	0.000000	0.000000	0.000000	1023.000000	1023.000000	2046.000000
7.220000	0.033679	19.904512	3.961770	3.958347	7.215627	4.768769	0.000000	-10.000000	0.000000	0.000000	0.000000	1023.000000	1023.000000	2046.000000
7.240000	0.034710	20.513420	4.069936	4.099349	7.426105	4.918031	0.000000	-10.000000	0.000000	0.000000	0.000000	1023.000000	1023.000000	2046.000000
7.260000	0.035796	21.155687	4.265102	4.204771	7.589439	5.096375	0.000000	-10.000000	0.000000	0.000000	0.000000	1023.000000	1023.000000	2046.000000
7.280000	0.036784	21.739319	4.361346	4.368787	7.794905	5.214281	0.000000	-10.000000	0.000000	0.000000	0.000000	1023.000000	1023.000000	2046.000000
7.300000	0.037807	22.344078	4.585476	4.442314	7.921797	5.394490	0.000000	-10.000000	0.000000	0.000000	0.000000	1023.000000	1023.000000	2046.000000
7.320000	0.038813	22.938393	4.770347	4.602117	8.024056	5.541873	0.000000	-10.000000	0.000000	0.000000	0.000000	1023.000000	1023.000000	2046.000000
7.340000	0.039847	23.549622	4.955563	4.803370	8.200726	5.589964	0.000000	-10.000000	0.000000	0.000000	0.000000	1023.000000	1023.000000	2046.000000
7.360000	0.040830	24.130384	5.086518	4.939799	8.396170	5.707897	0.000000	-10.000000	0.000000	0.000000	0.000000	1023.000000	1023.000000	2046.000000
7.380000	0.042082	24.870340	5.284359	5.077658	8.648805	5.859519	0.000000	-10.000000	0.000000	0.000000	0.000000	1023.000000	1023.000000	2046.000000
7.400000	0.043494	25.704874	5.457160	5.246589	8.930528	6.070597	0.000000	-10.000000	0.000000	0.000000	0.000000	1023.000000	1023.000000	2046.000000
7.420000	0.044790	26.470980	5.715113	5.406149	9.104122	6.245595	0.000000	-10.000000	0.000000	0.000000	0.000000	1023.000000	1023.000000	2046.000000
7.440000	0.045896	27.124504	5.913356	5.474794	9.273128	6.463226	0.000000	-10.000000	0.000000	0.000000	0.000000	1023.000000	1023.000000	2046.000000
7.460000	0.047038	27.799625	6.090424	5.552408	9.494740	6.662053	0.000000	-10.000000	0.000000	0.000000	0.000000	1023.000000	1023.000000	2046.000000
7.480000	0.048408	28.609070	6.286121	5.768008	9.748826	6.806113	0.000000	-10.000000	0.000000	0.000000	0.000000	1023.000000	1023.000000	2046.000000
7.500000	0.049290	29.130287	6.417137	5.910857	9.879581	6.922711	0.000000	-10.000000	0.000000	0.000000	0.000000	1023.000000	1023.000000	2046.000000
7.520000	0.049922	29.503801	6.498297	6.115407	9.930943	6.959156	0.000000	-10.000000	0.000000	0.000000	0.000000	1023.000000	1023.000000	2046.000000
7.540000	0.049799	29.431023	6.405716	6.200155	9.941201	6.883950	0.000000	-10.000000	0.000000	0.000000	0.000000	1023.000000	1023.000000	2046.000000
7.560000	0.049166	29.057306	6.435580	6.190773	9.701982	6.728971	0.000000	-10.000000	0.000000	0.000000	0.000000	1023.000000	1023.000000	2046.000000
7.580000	0.048065	28.406441	6.477849	6.099835	9.353436	6.475320	0.000000	-10.000000	0.000000	0.000000	0.000000	1023.000000	1023.000000	2046.000000
7.600000	0.046431	27.440865	6.289507	6.005726	9.013942	6.131690	0.000000	-10.000000	0.000000	0.000000	0.000000	1023.000000	1023.000000	2046.000000
7.620000	0.044761	26.453684	6.145844	5.962617	8.540722	5.804501	0.000000	-10.000000	0.000000	0.000000	0.000000	1023.000000	1023.000000	2046.000000
7.640000	0.043534	25.728468	5.909526	6.047931	8.319029	5.451982	0.000000	-10.000000	0.000000	0.000000	0.000000	1023.000000	1023.000000	2046.000000
7.660000	0.043094	25.468437	5.882545	6.114820	8.170842	5.300228	0.000000	-10.000000	0.000000	0.000000	0.000000	1023.000000	1023.000000	2046.000000
7.680000	0.043031	25.431572	5.873917	6.191638	8.144183	5.221834	0.000000	-10.000000	0.000000	0.000000	0.000000	1023.000000	1023.000000	2046.000000
7.700000	0.043565	25.747070	6.017876	6.313867	8.158124	5.257203	0.000000	-10.000000	0.000000	0.000000	0.000000	1023.000000	1023.000000	2046.000000
7.720000	0.044207	26.126259	6.257171	6.501647	8.079257	5.288184	0.000000	-10.000000	0.000000	0.000000	0.000000	1023.000000	1023.000000	2046.000000
7.740000	0.045001	26.595810	6.425012	6.707565	8.171204	5.292030	0.000000	-10.000000	0.000000	0.000000	0.000000	1023.000000	1023.000000	2046.000000
7.760000	0.045786	27.059505	6.593204	6.928956	8.250731	5.286615	0.000000	-10.000000	0.000000	0.000000	0.000000	1023.000000	1023.000000	2046.000000
7.780000	0.046606	27.543867	6.671016	7.151001	8.428860	5.292991	0.000000	-10.000000	0.000000	0.000000	0.000000	1023.000000	1023.000000	2046.000000
7.800000	0.047431	28.031614	6.853904	7.344833	8.482714	5.350163	0.000000	-10.000000	0.000000	0.000000	0.000000	1023.000000	1023.000000	2046.000000
7.820000	0.048482	28.653061	7.097420	7.483778	8.592241	5.479623	0.000000	-10.000000	0.000000	0.000000	0.000000	1023.000000	1023.000000	2046.000000
7.840000	0.049635	29.334333	7.321004	7.609519	8.741437	5.662374	0.000000	-10.000000	0.000000	0.000000	0.000000	1023.000000	1023.000000	2046.000000
7.860000	0.051046	30.168476	7.644567	7.742671	8.944388	5.836850	0.000000	-10.000000	0.000000	0.000000	0.000000	1023.000000	1023.000000	2046.000000
7.880000	0.052042	30.756863	7.814950	7.768470	9.160296	6.013147	0.000000	-10.000000	0.000000	0.000000	0.000000	1023.000000	1023.000000	2046.000000
7.900000	0.052999	31.322397	7.930117	7.895149	9.406267	6.090864	0.000000	-10.000000	0.000000	0.000000	0.000000	1023.000000	1023.000000	2046.000000
7.920000	0.053763	31.773848	8.086158	8.027925	9.511914	6.147851	0.000000	-10.000000	0.000000	0.000000	0.000000	1023.000000	1023.000000	2046.000000
7.940000	0.054297	32.089561	8.266718	8.092941	9.525213	6.204690	0.000000	-10.000000	0.000000	0.000000	0.000000	1023.000000	1023.000000	2046.000000
7.960000	0.054867	32.426449	8.423472	8.167221	9.549371	6.286383	0.000000	-10.000000	0.000000	0.000000	0.000000	1023.000000	1023.000000	2046.000000
7.980000	0.055084	32.554585	8.479209	8.159210	9.595535	6.320630	0.000000	-10.000000	0.000000	0.000000	0.000000	1023.000000	1023.000000	2046.000000
8.000000	0.055285	32.673279	8.488879	8.224954	9.665691	6.293756	0.000000	-10.000000	0.000000	0.000000	0.000000	1023.000000	1023.000000	2046.000000
8.020000	0.055290	32.676517	8.494927	8.255146	9.643664	6.282780	0.000000	-10.000000	0.000000	0.000000	0.000000	1023.000000	1023.000000	2046.000000
8.040000	0.055254	32.655384	8.531091	8.282775	9.566673	6.274844	0.000000	-10.000000	0.000000	0.000000	0.000000	1023.000000	1023.000000	2046.000000
8.060000	0.055203	32.624928	8.530535	8.246744	9.564398	6.283251	0.000000	-10.000000	0.000000	0.000000	0.000000	1023.000000	1023.000000	2046.000000
8.080000	0.055193	32.619179	8.621822	8.136189	9.502587	6.358582	0.000000	-10.000000	0.000000	0.000000	0.000000	1023.000000	1023.000000	2046.000000
8.100000	0.055206	32.626568	8.631096	8.062021	9.503590	6.429862	0.000000	-10.000000	0.000000	0.000000	0.000000	1023.000000	1023.000000	2046.000000
8.120000	0.055040	32.528786	8.666155	8.016332	9.453248	6.393050	0.000000	-10.000000	0.000000	0.000000	0.000000	1023.000000	1023.000000	2046.000000
8.140000	0.054854	32.418892	8.581388	7.973844	9.488520	6.375141	0.000000	-10.000000	0.000000	0.000000	0.000000	1023.000000	1023.000000	2046.000000
8.160000	0.054610	32.274437	8.512285	7.972837	9.432052	6.357265	0.000000	-10.000000	0.000000	0.000000	0.000000	1023.000000	1023.000000	2046.000000
8.180000	0.054347	32.119339	8.476684	7.925630	9.367170	6.349856	0.000000	-10.000000	0.000000	0.000000	0.000000	1023.000000	1023.000000	2046.000000
8.200000	0.054183	32.022141	8.517615	7.867690	9.272358	6.364477	0.000000	-10.000000	0.000000	0.000000	0.000000	1023.000000	1023.000000	2046.000000
8.220000	0.054092	31.968258	8.515283	7.797672	9.270669	6.384634	0.000000	-10.000000	0.000000	0.000000	0.000000	1023.000000	1023.000000	2046.000000
8.240000	0.053828	31.812326	8.456502	7.805871	9.236198	6.313756	0.000000	-10.000000	0.000000	0.000000	0.000000	1023.000000	1023.000000	2046.000000
8.260000	0.053384	31.549952	8.302317	7.796813	9.205872	6.244950	0.000000	-10.000000	0.000000	0.000000	0.000000	1023.000000	1023.000000	2046.000000
8.280000	0.052988	31.315922	8.222374	7.724395	9.125733	6.243419	0.000000	-10.000000	0.000000	0.000000	0.000000	1023.000000	1023.000000	2046.000000
8.300000	0.052577	31.072756	8.159636	7.619694	9.052513	6.240913	0.000000	-10.000000	0.000000	0.000000	0.000000	1023.000000	1023.000000	2046.000000
8.320000	0.052210	30.856382	8.130244	7.565828	8.983665	6.176643	0.000000	-10.000000	0.000000	0.000000	0.000000	1023.000000	1023.000000	2046.000000
8.340000	0.051569	30.477131	8.000770	7.494711	8.890279	6.091371	0.000000	-10.000000	0.000000	0.000000	0.000000	1023.000000	1023.000000	2046.000000
8.360000	0.051061	30.177053	7.892550	7.436343	8.784174	6.063985	0.000000	-10.000000	0.000000	0.000000	0.000000	1023.000000	1023.000000	2046.000000
8.380000	0.050477	29.831865	7.806637	7.360482	8.681777	5.982970	0.000000	-10.000000	0.000000	0.000000	0.000000	1023.000000	1023.000000	2046.000000
8.400000	0.050048	29.578125	7.749089	7.271669	8.610604	5.946763	0.000000	-10.000000	0.000000	0.000000	0.000000	1023.000000	1023.000000	2046.000000
8.420000	0.049637	29.335178	7.682710	7.131849	8.587312	5.933308	0.000000	-10.000000	0.000000	0.000000	0.000000	1023.000000	1023.000000	2046.000000
8.440000	0.049357	29.170261	7.539364	7.128411	8.636904	5.865582	0.000000	-10.000000	0.000000	0.000000	0.000000	1023.000000	1023.000000	2046.000000
8.460000	0.048955	28.932484	7.494995	7.081128	8.504478	5.851881	0.000000	-10.000000	0.000000	0.000000	0.000000	1023.000000	1023.000000	2046.000000
8.480000	0.048553	28.694592	7.414849	6.988049	8.425302	5.866392	0.000000	-10.000000	0.000000	0.000000	0.000000	1023.000000	1023.000000	2046.000000
8.500000	0.048152	28.458082	7.398311	6.886461	8.370725	5.802585	0.000000	-10.000000	0.166667	-8.650001	0.000000	1023.000000	1023.000000	2046.000000
8.520000	0.047963	28.346346	7.285489	6.838544	8.435446	5.786867	0.000000	-10.000000	0.366667	-17.716667	0.000000	1023.000000	1023.000000	2046.000000
8.540000	0.047247	27.923244	7.086843	6.737060	8.356512	5.742829	0.000000	-10.000000	0.583333	-27.183334	0.000000	1023.000000	1023.000000	2046.000000
8.560000	0.046210	27.310223	6.917918	6.645651	8.103269	5.643386	0.000000	-10.000000	0.633333	-28.033333	0.000000	1023.000000	1023.000000	2046.000000
8.580000	0.044491	26.294348	6.724999	6.494630	7.749889	5.324830	0.000000	-10.000000	0.650000	-28.783333	0.000000	1023.000000	1023.000000	2046.000000
8.600000	0.042487	25.109783	6.445221	6.229338	7.429101	5.006122	0.000000	-10.000000	0.658333	-29.400000	0.000000	1023.000000	1023.000000	2046.000000
8.620000	0.040236	23.779358	6.056729	5.968223	7.123589	4.630816	0.000000	-10.000000	0.666667	-30.050001	0.000000	1023.000000	1023.000000	2046.000000
8.640000	0.037403	22.104990	5.657523	5.700242	6.649497	4.097729	0.000000	-10.000000	0.708333	-30.616667	0.000000	1023.000000	1023.000000	2046.000000
8.660000	0.034210	20.218042	5.223717	5.390776	5.991597	3.611952	0.000000	-10.000000	0.733333	-30.900000	0.000000	1023.000000	1023.000000	2046.000000
8.680000	0.031554	18.648476	4.840132	5.218046	5.430937	3.159361	0.000000	-10.000000	0.741667	-30.850000	0.000000	1023.000000	1023.000000	2046.000000
8.700000	0.029652	17.524334	4.575474	5.072475	5.033583	2.842803	0.000000	-10.000000	0.708333	-30.400002	0.000000	1023.000000	1023.000000	2046.000000
8.720000	0.028256	16.699224	4.296929	4.984813	4.795798	2.621684	0.000000	-10.000000	0.683333	-30.300001	0.000000	1023.000000	1023.000000	2046.000000
8.740000	0.027259	16.110128	4.058794	4.985253	4.651755	2.414325	0.000000	-10.000000	0.683333	-30.366667	0.000000	1023.000000	1023.000000	2046.000000
8.760000	0.026390	15.596435	3.971880	4.981094	4.419460	2.224000	0.000000	-10.000000	0.691667	-30.533335	0.000000	1023.000000	1023.000000	2046.000000
8.780000	0.025584	15.120053	3.884408	4.970732	4.196166	2.068748	0.000000	-10.000000	0.683333	-30.316668	0.000000	1023.000000	1023.000000	2046.000000
8.800000	0.024826	14.671869	3.784386	4.976794	4.029938	1.880750	0.000000	-10.000000	0.666667	-29.950001	0.000000	1023.000000	1023.000000	2046.000000
8.820000	0.024200	14.302082	3.689171	4.958207	3.887951	1.766753	0.000000	-10.000000	0.658333	-29.816666	0.000000	1023.000000	1023.000000	2046.000000
8.840000	0.023774	14.050177	3.525216	4.933805	3.888183	1.702973	0.000000	-10.000000	0.658333	-29.383333	0.000000	1023.000000	1023.000000	2046.000000
8.860000	0.023281	13.759004	3.418625	4.834766	3.766932	1.738680	0.000000	-10.000000	0.650000	-29.150000	0.000000	1023.000000	1023.000000	2046.000000
8.880000	0.022980	13.580952	3.445128	4.804002	3.630005	1.701817	0.000000	-10.000000	0.641667	-28.616667	0.000000	1023.000000	1023.000000	2046.000000
8.900000	0.022802	13.476085	3.427189	4.724168	3.623263	1.701465	0.000000	-10.000000	0.633333	-28.583334	0.000000	1023.000000	1023.000000	2046.000000
8.920000	0.022611	13.363315	3.404875	4.606895	3.632965	1.718579	0.000000	-10.000000	0.650000	-28.700001	0.000000	1023.000000	1023.000000	2046.000000
8.940000	0.022348	13.207756	3.346951	4.437620	3.676325	1.746861	0.000000	-10.000000	0.650000	-28.883333	0.000000	1023.000000	1023.000000	2046.000000
8.960000	0.022029	13.019187	3.216792	4.353241	3.700245	1.748908	0.000000	-10.000000	0.650000	-28.600000	0.000000	1023.000000	1023.000000	2046.000000
8.980000	0.021612	12.772933	3.269889	4.220995	3.519110	1.762938	0.000000	-10.000000	0.608333	-28.000000	0.000000	1023.000000	1023.000000	2046.000000
9.000000	0.020983	12.400803	3.234087	4.180434	3.353976	1.632307	0.000000	-10.000000	0.608333	-27.516666	0.000000	1023.000000	1023.000000	2046.000000
9.020000	0.020379	12.044168	3.140607	4.168334	3.217125	1.518101	0.000000	-10.000000	0.600000	-27.533333	0.000000	1023.000000	1023.000000	2046.000000
9.040000	0.019957	11.794384	2.968747	4.081818	3.235081	1.508738	0.000000	-10.000000	0.600000	-27.566668	0.000000	1023.000000	1023.000000	2046.000000
9.060000	0.019296	11.404087	2.886961	3.953548	3.096545	1.467033	0.000000	-10.000000	0.566667	-27.600000	0.000000	1023.000000	1023.000000	2046.000000
9.080000	0.018586	10.984070	2.957030	3.792366	2.864154	1.370520	0.000000	-10.000000	0.550000	-27.150000	0.000000	1023.000000	1023.000000	2046.000000
9.100000	0.017968	10.618821	2.852394	3.663584	2.775403	1.327439	0.000000	-10.000000	0.541667	-26.916666	0.000000	1023.000000	1023.000000	2046.000000
9.120000	0.017395	10.280656	2.718324	3.550067	2.736537	1.275728	0.000000	-10.000000	0.541667	-26.600000	0.000000	1023.000000	1023.000000	2046.000000
9.140000	0.016848	9.956975	2.567292	3.389863	2.691128	1.308693	0.000000	-10.000000	0.525000	-26.450001	0.000000	1023.000000	1023.000000	2046.000000
9.160000	0.016259	9.608781	2.483764	3.270460	2.563983	1.290573	0.000000	-10.000000	0.516667	-26.100000	0.000000	1023.000000	1023.000000	2046.000000
9.180000	0.015631	9.238193	2.437369	3.238517	2.413714	1.148593	0.000000	-10.000000	0.491667	-25.400000	0.000000	1023.000000	1023.000000	2046.000000
9.200000	0.015115	8.932738	2.378242	3.164031	2.306962	1.083504	0.000000	-10.000000	0.491667	-24.983334	0.000000	1023.000000	1023.000000	2046.000000
9.220000	0.014724	8.701943	2.213955	3.074402	2.329681	1.083904	0.000000	-10.000000	0.483333	-24.716667	0.000000	1023.000000	1023.000000	2046.000000
9.240000	0.014269	8.432954	2.122815	2.966504	2.258836	1.084800	0.000000	-10.000000	0.475000	-24.583334	0.000000	1023.000000	1023.000000	2046.000000
9.260000	0.013949	8.243621	2.133336	2.895370	2.119415	1.095500	0.000000	-10.000000	0.450000	-24.283335	0.000000	1023.000000	1023.000000	2046.000000
9.280000	0.013510	7.984474	2.107526	2.847701	2.016566	1.012681	0.000000	-10.000000	0.433333	-23.800001	0.000000	1023.000000	1023.000000	2046.000000
9.300000	0.013081	7.730923	2.060362	2.771328	1.931283	0.967951	0.000000	-10.000000	0.408333	-23.650000	0.000000	1023.000000	1023.000000	2046.000000
9.320000	0.012738	7.528201	1.819676	2.718463	2.023109	0.966954	0.000000	-10.000000	0.391667	-23.250000	0.000000	1023.000000	1023.000000	2046.000000
9.340000	0.012262	7.246787	1.717442	2.642223	1.936509	0.950613	0.000000	-10.000000	0.375000	-22.933334	0.000000	1023.000000	1023.000000	2046.000000
9.360000	0.011825	6.988636	1.701914	2.525419	1.786012	0.975291	0.000000	-10.000000	0.375000	-22.533333	0.000000	1023.000000	1023.000000	2046.000000
9.380000	0.011279	6.665679	1.707726	2.526088	1.605204	0.826662	0.000000	-10.000000	0.383333	-22.266666	0.000000	1023.000000	1023.000000	2046.000000
9.400000	0.010837	6.404490	1.617738	2.425541	1.519260	0.841951	0.000000	-10.000000	0.375000	-22.033333	0.000000	1023.000000	1023.000000	2046.000000
9.420000	0.010502	6.206557	1.462802	2.344036	1.568390	0.831329	0.000000	-10.000000	0.366667	-21.616667	0.000000	1023.000000	1023.000000	2046.000000
9.440000	0.010132	5.988088	1.329312	2.268372	1.547512	0.842892	0.000000	-10.000000	0.350000	-21.150000	0.000000	1023.000000	1023.000000	2046.000000
9.460000	0.009812	5.799100	1.220593	2.233038	1.503742	0.841726	0.000000	-10.000000	0.350000	-20.666666	0.000000	1023.000000	1023.000000	2046.000000
9.480000	0.009415	5.564304	1.195179	2.181124	1.415393	0.772608	0.000000	-10.000000	0.350000	-20.283333	0.000000	1023.000000	1023.000000	2046.000000
9.500000	0.008998	5.318085	1.154216	2.169656	1.301865	0.692348	0.000000	-10.000000	0.350000	-19.900000	0.000000	1023.000000	1023.000000	2046.000000
9.520000	0.008924	5.274304	1.118573	2.110849	1.359935	0.684947	0.000000	-10.000000	0.333333	-19.683334	0.000000	1023.000000	1023.000000	2046.000000
9.540000	0.008948	5.288191	1.014164	2.049297	1.463020	0.761712	0.000000	-10.000000	0.300000	-19.216667	0.000000	1023.000000	1023.000000	2046.000000
9.560000	0.009191	5.432151	1.013398	2.104125	1.522656	0.791973	0.000000	-10.000000	0.266667	-18.783333	0.000000	1023.000000	1023.000000	2046.000000
9.580000	0.009222	5.450182	1.091061	2.045264	1.419430	0.894427	0.000000	-10.000000	0.241667	-18.033333	0.000000	1023.000000	1023.000000	2046.000000
9.600000	0.009371	5.538337	1.099390	2.069255	1.456769	0.912923	0.000000	-10.000000	0.225000	-17.500000	0.000000	1023.000000	1023.000000	2046.000000
9.620000	0.009575	5.658709	1.066065	2.112445	1.550905	0.929293	0.000000	-10.000000	0.208333	-16.916666	0.000000	1023.000000	1023.000000	2046.000000
9.640000	0.009512	5.621511	1.012697	2.081700	1.547959	0.979155	0.000000	-10.000000	0.200000	-16.450001	0.000000	1023.000000	1023.000000	2046.000000
9.660000	0.009071	5.361079	0.818652	2.021946	1.506154	1.014328	0.000000	-10.000000	0.191667	-16.033333	0.000000	1023.000000	1023.000000	2046.000000
9.680000	0.008155	4.819380	0.505144	1.926573	1.457769	0.929895	0.000000	-10.000000	0.191667	-15.616667	0.000000	1023.000000	1023.000000	2046.000000
9.700000	0.006563	3.878896	0.212084	1.789066	1.197654	0.680090	0.000000	-10.000000	0.191667	-15.300000	0.000000	1023.000000	1023.000000	2046.000000
9.720000	0.004533	2.679267	-0.092977	1.603852	0.841982	0.326410	0.000000	-10.000000	0.183333	-14.600000	0.000000	1023.000000	1023.000000	2046.000000
9.740000	0.001924	1.136800	-0.363760	1.295903	0.273085	-0.068428	0.000000	-10.000000	0.150000	-13.616667	0.000000	1023.000000	1023.000000	2046.000000
9.760000	-0.000716	-0.423318	-0.779228	1.089606	-0.191093	-0.542602	0.000000	-10.000000	0.108333	-12.033334	0.000000	1023.000000	1023.000000	2046.000000
9.780000	-0.002927	-1.729721	-1.151860	0.905285	-0.622055	-0.861091	0.000000	-10.000000	0.075000	-10.416667	0.000000	1023.000000	1023.000000	2046.000000
9.800000	-0.004282	-2.530689	-1.439910	0.747947	-0.819510	-1.019217	0.000000	-10.000000	0.058333	-9.050000	0.000000	1023.000000	1023.000000	2046.000000
9.820000	-0.005128	-3.030872	-1.636680	0.646931	-0.941950	-1.099173	0.000000	-10.000000	0.066667	-8.483334	0.000000	1023.000000	1023.000000	2046.000000
9.840000	-0.005639	-3.332802	-1.700377	0.679314	-1.082967	-1.228773	0.000000	-10.000000	0.083333	-8.583334	0.000000	1023.000000	1023.000000	2046.000000
9.860000	-0.005889	-3.480604	-1.715672	0.731905	-1.182347	-1.314490	0.000000	-10.000000	0.083333	-9.116667	0.000000	1023.000000	1023.000000	2046.000000
9.880000	-0.006058	-3.580387	-1.699365	0.821524	-1.284796	-1.417749	0.000000	-10.000000	0.083333	-9.483334	0.000000	1023.000000	1023.000000	2046.000000
9.900000	-0.006192	-3.659558	-1.819450	0.799532	-1.221262	-1.418377	0.000000	-10.000000	0.075000	-9.616667	0.000000	1023.000000	1023.000000	2046.000000
9.920000	-0.006253	-3.695449	-1.872951	0.809086	-1.191143	-1.440441	0.000000	-10.000000	0.075000	-9.316667	0.000000	1023.000000	1023.000000	2046.000000
9.940000	-0.006154	-3.636842	-1.883837	0.767857	-1.190918	-1.329944	0.000000	-10.000000	0.058333	-8.800000	0.000000	1023.000000	1023.000000	2046.000000
9.960000	-0.006041	-3.570385	-1.824693	0.844812	-1.224282	-1.366222	0.000000	-10.000000	0.050000	-8.100000	0.000000	1023.000000	1023.000000	2046.000000
9.980000	-0.005811	-3.434522	-1.706048	0.884531	-1.276526	-1.336478	0.000000	-10.000000	0.050000	-7.500000	0.000000	1023.000000	1023.000000	2046.000000
10.000000	-0.005478	-3.237350	-1.696040	0.826585	-1.112765	-1.255130	0.000000	-10.000000	0.050000	-7.300000	0.000000	1023.000000	1023.000000	2046.000000
10.020000	-0.005339	-3.155419	-1.710359	0.739471	-0.976478	-1.208054	0.000000	-10.000000	0.066667	-7.783333	0.000000	1023.000000	1023.000000	2046.000000
10.040000	-0.005037	-2.976620	-1.652309	0.623253	-0.879225	-1.068339	0.000000	-10.000000	0.066667	-8.416667	0.000000	1023.000000	1023.000000	2046.000000
10.060000	-0.004659	-2.753207	-1.556583	0.528123	-0.830558	-0.894189	0.000000	-10.000000	0.075000	-8.766667	0.000000	1023.000000	1023.000000	2046.000000
10.080000	-0.004541	-2.683475	-1.478907	0.479153	-0.842532	-0.841189	0.000000	-10.000000	0.058333	-8.650001	0.000000	1023.000000	1023.000000	2046.000000
10.100000	-0.004513	-2.667073	-1.470753	0.493646	-0.829373	-0.860593	0.000000	-10.000000	0.058333	-8.366667	0.000000	1023.000000	1023.000000	2046.000000
10.120000	-0.004565	-2.697940	-1.489119	0.537095	-0.809481	-0.936435	0.000000	-10.000000	0.050000	-8.000000	0.000000	1023.000000	1023.000000	2046.000000
10.140000	-0.004656	-2.751880	-1.484076	0.514021	-0.808855	-0.972970	0.000000	-10.000000	0.050000	-7.500000	0.000000	1023.000000	1023.000000	2046.000000
10.160000	-0.004718	-2.788373	-1.546979	0.478509	-0.707676	-1.012226	0.000000	-10.000000	0.050000	-7.000000	0.000000	1023.000000	1023.000000	2046.000000
10.180000	-0.004847	-2.864297	-1.474397	0.350935	-0.768176	-0.972659	0.000000	-10.000000	0.041667	-6.333333	0.000000	1023.000000	1023.000000	2046.000000
10.200000	-0.004514	-2.667852	-1.342369	0.197119	-0.751174	-0.771429	0.000000	-10.000000	0.025000	-5.200000	0.000000	1023.000000	1023.000000	2046.000000
10.220000	-0.004475	-2.644825	-1.309037	0.089117	-0.723105	-0.701799	0.000000	-10.000000	0.008333	-3.366667	0.000000	1023.000000	1023.000000	2046.000000
10.240000	-0.004325	-2.555888	-1.295215	0.090131	-0.638978	-0.711826	0.000000	-10.000000	0.000000	-0.816667	0.000000	1023.000000	1023.000000	2046.000000
10.260000	-0.004178	-2.469119	-1.316249	0.057257	-0.522752	-0.687376	0.000000	-10.000000	-0.008333	1.750000	0.000000	1023.000000	1023.000000	2046.000000
10.280000	-0.003857	-2.279270	-1.384073	0.071943	-0.313926	-0.653214	0.000000	-10.000000	-0.033333	4.616667	0.000000	1023.000000	1023.000000	2046.000000
10.300000	-0.003301	-1.951045	-1.347603	0.126098	-0.126934	-0.602606	0.000000	-10.000000	-0.058333	7.450000	0.000000	1023.000000	1023.000000	2046.000000
10.320000	-0.002622	-1.549874	-1.261442	0.062761	0.050431	-0.401624	0.000000	-10.000000	-0.091667	10.316667	0.000000	1023.000000	1023.000000	2046.000000
10.340000	-0.001760	-1.040308	-1.197723	0.057119	0.322162	-0.221867	0.000000	-10.000000	-0.125000	12.816667	0.000000	1023.000000	1023.000000	2046.000000
10.360000	-0.000907	-0.536121	-1.023748	-0.006680	0.458782	0.035526	0.000000	-10.000000	-0.166667	14.666667	0.000000	1023.000000	1023.000000	2046.000000
10.380000	-0.000110	-0.064993	-0.926188	0.031691	0.651749	0.177756	0.000000	-10.000000	-0.208333	16.683334	8.500000	1023.000000	1023.000000	2046.000000
10.400000	0.000545	0.322185	-0.887332	0.127133	0.868780	0.213604	0.000000	-10.000000	-0.225000	18.033333	19.000000	1023.000000	1023.000000	2046.000000
10.420000	0.001226	0.724738	-0.899200	0.279784	1.120715	0.223439	0.000000	-10.000000	-0.258333	19.383333	31.500000	1023.000000	1023.000000	2046.000000
10.440000	0.002079	1.228554	-0.830327	0.360135	1.347188	0.351558	0.000000	-10.000000	-0.275000	19.900002	35.500000	1023.000000	1023.000000	2046.000000
10.460000	0.002940	1.737353	-0.742680	0.370147	1.555390	0.554496	0.000000	-10.000000	-0.300000	20.300001	39.833332	1023.000000	1023.000000	2046.000000
10.480000	0.003834	2.266078	-0.611969	0.435202	1.722034	0.720812	0.000000	-10.000000	-0.300000	20.700001	44.333332	1023.000000	1023.000000	2046.000000
10.500000	0.004765	2.816019	-0.474479	0.431576	1.908360	0.950562	0.000000	-10.000000	-0.316667	21.200001	51.166668	1023.000000	1023.000000	2046.000000
10.520000	0.005645	3.336143	-0.252349	0.420957	1.969291	1.198246	0.000000	-10.000000	-0.316667	21.950001	58.000000	1023.000000	1023.000000	2046.000000
10.540000	0.006614	3.908618	-0.192484	0.502229	2.248210	1.350664	0.000000	-10.000000	-0.333333	22.350000	65.333336	1023.000000	1023.000000	2046.000000
10.560000	0.007462	4.409958	-0.094482	0.559048	2.436202	1.509190	0.000000	-10.000000	-0.325000	22.900002	72.666664	1023.000000	1023.000000	2046.000000
10.580000	0.008428	4.981050	-0.035501	0.742779	2.728342	1.545430	0.000000	-10.000000	-0.341667	23.266666	80.333336	1023.000000	1023.000000	2046.000000
10.600000	0.009081	5.366722	0.053107	0.888729	2.887758	1.537127	0.000000	-10.000000	-0.358333	23.750000	88.000000	1023.000000	1023.000000	2046.000000
10.620000	0.009972	5.893228	0.101949	1.030776	3.163615	1.596887	0.000000	-10.000000	-0.383333	24.150000	96.000000	1023.000000	1023.000000	2046.000000
10.640000	0.011219	6.630242	0.323496	1.026648	3.362443	1.917655	0.000000	-10.000000	-0.400000	24.616667	104.000000	1023.000000	1023.000000	2046.000000
10.660000	0.012542	7.412336	0.494560	1.225906	3.623021	2.068850	0.000000	-10.000000	-0.416667	24.983334	112.000000	1023.000000	1023.000000	2046.000000
10.680000	0.013798	8.154350	0.708826	1.252817	3.817794	2.374914	0.000000	-10.000000	-0.433333	25.416668	120.333336	1023.000000	1023.000000	2046.000000
10.700000	0.014906	8.809706	0.944187	1.273994	3.958702	2.632822	0.000000	-10.000000	-0.466667	25.883333	128.666672	1023.000000	1023.000000	2046.000000
10.720000	0.015904	9.399087	1.070771	1.285157	4.211252	2.831907	0.000000	-10.000000	-0.483333	26.350000	137.333328	1023.000000	1023.000000	2046.000000
10.740000	0.016879	9.975636	1.143085	1.508979	4.489178	2.834393	0.000000	-10.000000	-0.500000	26.700001	146.000000	1023.000000	1023.000000	2046.000000
10.760000	0.017800	10.519942	1.235800	1.692727	4.688869	2.902546	0.000000	-10.000000	-0.483333	26.816668	155.000000	1023.000000	1023.000000	2046.000000
10.780000	0.018512	10.940312	1.205404	1.924094	4.913032	2.897782	0.000000	-10.000000	-0.458333	27.016666	164.000000	1023.000000	1023.000000	2046.000000
10.800000	0.018831	11.128827	1.279230	1.927755	4.896365	3.025476	0.000000	-10.000000	-0.441667	26.966667	173.000000	1023.000000	1023.000000	2046.000000
10.820000	0.018581	10.981403	1.308100	1.950686	4.776063	2.946554	0.000000	-10.000000	-0.433333	27.066668	182.000000	1023.000000	1023.000000	2046.000000
10.840000	0.017358	10.258578	1.230237	1.769174	4.477705	2.781463	0.000000	-10.000000	-0.458333	26.800001	191.000000	1023.000000	1023.000000	2046.000000
10.860000	0.015503	9.162437	0.971344	1.662486	4.110086	2.418521	0.000000	-10.000000	-0.458333	26.883333	200.000000	1023.000000	1023.000000	2046.000000
10.880000	0.013497	7.976561	0.622983	1.666273	3.732216	1.955089	0.000000	-10.000000	-0.491667	27.100000	208.833328	1023.000000	1023.000000	2046.000000
10.900000	0.012613	7.454515	0.387260	1.665264	3.560161	1.841831	0.000000	-10.000000	-0.491667	27.666666	217.833328	1023.000000	1023.000000	2046.000000
10.920000	0.012614	7.455105	0.396503	1.746742	3.492895	1.818965	0.000000	-10.000000	-0.508333	27.950001	227.000000	1023.000000	1023.000000	2046.000000
10.940000	0.013162	7.778834	0.522114	1.855454	3.514143	1.887123	0.000000	-10.000000	-0.500000	28.050001	236.333328	1023.000000	1023.000000	2046.000000
10.960000	0.014021	8.286148	0.663686	2.003322	3.627254	1.991886	0.000000	-10.000000	-0.500000	28.033335	245.666672	1023.000000	1023.000000	2046.000000
10.980000	0.014696	8.685616	0.823228	2.134160	3.704765	2.023464	0.000000	-10.000000	-0.500000	27.950001	255.000000	1023.000000	1023.000000	2046.000000
11.000000	0.015727	9.294827	0.990830	2.359386	3.830907	2.113702	0.000000	-10.000000	-0.500000	27.733334	264.333344	1023.000000	1023.000000	2046.000000
11.020000	0.016656	9.843724	1.128457	2.619720	3.951517	2.144030	0.000000	-10.000000	-0.500000	27.633333	273.500000	1023.000000	1023.000000	2046.000000
11.040000	0.017749	10.489483	1.251165	2.872239	4.173049	2.193030	0.000000	-10.000000	-0.508333	27.783333	282.666656	1023.000000	1023.000000	2046.000000
11.060000	0.018776	11.096848	1.372030	3.093488	4.384496	2.246833	0.000000	-10.000000	-0.516667	28.350000	292.000000	1023.000000	1023.000000	2046.000000
11.080000	0.020102	11.880113	1.651821	3.296757	4.520093	2.411443	0.000000	-10.000000	-0.533333	28.733334	301.333344	1023.000000	1023.000000	2046.000000
11.100000	0.021877	12.929008	1.978732	3.445027	4.768092	2.737158	0.000000	-10.000000	-0.541667	28.833334	310.833344	1023.000000	1023.000000	2046.000000
11.120000	0.023381	13.818009	2.298924	3.459455	4.967198	3.092433	0.000000	-10.000000	-0.525000	28.400002	320.500000	1023.000000	1023.000000	2046.000000
11.140000	0.024740	14.621632	2.556863	3.544523	5.192006	3.328240	0.000000	-10.000000	-0.491667	27.700001	330.166656	1023.000000	1023.000000	2046.000000
11.160000	0.025895	15.303700	2.818273	3.645712	5.339419	3.500296	0.000000	-10.000000	-0.466667	27.283335	339.500000	1023.000000	1023.000000	2046.000000
11.180000	0.027102	16.017344	2.953049	3.835022	5.632049	3.597224	0.000000	-10.000000	-0.475000	26.983334	348.500000	1023.000000	1023.000000	2046.000000
11.200000	0.028059	16.583158	3.108028	3.973812	5.817143	3.684175	0.000000	-10.000000	-0.475000	26.983334	357.500000	1023.000000	1023.000000	2046.000000
11.220000	0.029113	17.205667	3.226520	4.181458	6.059021	3.738670	0.000000	-10.000000	-0.458333	26.533333	366.500000	1023.000000	1023.000000	2046.000000
11.240000	0.030097	17.787081	3.488017	4.298674	6.151388	3.849001	0.000000	-10.000000	-0.450000	26.483334	375.500000	1023.000000	1023.000000	2046.000000
11.260000	0.031231	18.457687	3.754513	4.337954	6.271462	4.093758	0.000000	-10.000000	-0.458333	26.300001	384.500000	1023.000000	1023.000000	2046.000000
11.280000	0.032169	19.012177	4.012127	4.433960	6.347686	4.218403	0.000000	-10.000000	-0.483333	26.516666	393.333344	1023.000000	1023.000000	2046.000000
11.300000	0.033039	19.525867	4.196001	4.533225	6.472328	4.324314	0.000000	-10.000000	-0.475000	26.683334	402.166656	1023.000000	1023.000000	2046.000000
11.320000	0.033933	20.054333	4.414549	4.577906	6.597003	4.464873	0.000000	-10.000000	-0.483333	26.966667	411.000000	1023.000000	1023.000000	2046.000000
11.340000	0.034769	20.548508	4.597528	4.677728	6.737538	4.535715	0.000000	-10.000000	-0.483333	27.383333	420.000000	1023.000000	1023.000000	2046.000000
11.360000	0.035806	21.161215	4.690909	4.775321	7.003354	4.691631	0.000000	-10.000000	-0.491667	27.250000	429.000000	1023.000000	1023.000000	2046.000000
11.380000	0.036687	21.681732	4.834174	4.848993	7.162267	4.836298	0.000000	-10.000000	-0.475000	27.350000	438.166656	1023.000000	1023.000000	2046.000000
11.400000	0.037795	22.337065	5.022353	5.002448	7.361122	4.951142	0.000000	-10.000000	-0.458333	27.050001	447.333344	1023.000000	1023.000000	2046.000000
11.420000	0.039003	23.050850	5.288440	5.072740	7.514633	5.175036	0.000000	-10.000000	-0.483333	27.166668	456.500000	1023.000000	1023.000000	2046.000000
11.440000	0.040230	23.775793	5.470730	5.201587	7.737211	5.366265	0.000000	-10.000000	-0.508333	27.233334	465.500000	1023.000000	1023.000000	2046.000000
11.460000	0.041332	24.427418	5.685233	5.329216	7.878006	5.534964	0.000000	-10.000000	-0.525000	27.600000	474.500000	1023.000000	1023.000000	2046.000000
11.480000	0.042502	25.118872	5.886245	5.482353	8.046649	5.703624	0.000000	-10.000000	-0.500000	27.883333	483.666656	1023.000000	1023.000000	2046.000000
11.500000	0.043402	25.650373	5.967330	5.669325	8.270531	5.743186	0.000000	-10.000000	-0.483333	27.683334	493.000000	1023.000000	1023.000000	2046.000000
11.520000	0.044596	26.356421	6.141361	5.775715	8.449465	5.989879	0.000000	-10.000000	-0.458333	27.316668	502.333344	1023.000000	1023.000000	2046.000000
11.540000	0.045398	26.830139	6.296603	5.913849	8.566975	6.052712	0.000000	-10.000000	-0.433333	26.566668	511.500000	1023.000000	1023.000000	2046.000000
11.560000	0.046335	27.384256	6.420734	6.094803	8.705553	6.163165	0.000000	-10.000000	-0.416667	25.966667	520.333313	1023.000000	1023.000000	2046.000000
11.580000	0.047235	27.915998	6.583972	6.249519	8.832891	6.249614	0.000000	-10.000000	-0.408333	25.500000	529.166687	1023.000000	1023.000000	2046.000000
11.600000	0.048128	28.443649	6.733876	6.397497	8.963102	6.349174	0.000000	-10.000000	-0.400000	25.133333	537.666687	1023.000000	1023.000000	2046.000000
11.620000	0.048971	28.942060	6.910466	6.527159	9.067072	6.437363	0.000000	-10.000000	-0.366667	24.616667	546.333313	1023.000000	1023.000000	2046.000000
11.640000	0.049860	29.467043	7.058002	6.662858	9.214502	6.531681	0.000000	-10.000000	-0.350000	24.083334	554.666687	1023.000000	1023.000000	2046.000000
11.660000	0.050598	29.903330	7.170954	6.773439	9.354073	6.604863	0.000000	-10.000000	-0.325000	23.433334	563.000000	1023.000000	1023.000000	2046.000000
11.680000	0.051498	30.435614	7.323104	6.865228	9.542348	6.704934	0.000000	-10.000000	-0.316667	23.150000	570.666687	1023.000000	1023.000000	2046.000000
11.700000	0.052741	31.169678	7.576668	6.946171	9.722281	6.924559	0.000000	-10.000000	-0.300000	22.650000	578.333313	1023.000000	1023.000000	2046.000000
11.720000	0.053890	31.849194	7.733482	7.156425	9.957220	7.002067	0.000000	-10.000000	-0.283333	22.350000	585.833313	1023.000000	1023.000000	2046.000000
11.740000	0.054991	32.499580	7.915253	7.230262	10.111653	7.242414	0.000000	-10.000000	-0.266667	21.833334	593.500000	1023.000000	1023.000000	2046.000000
11.760000	0.055820	32.989536	8.151929	7.362968	10.195101	7.279539	0.000000	-10.000000	-0.233333	21.416668	600.833313	1023.000000	1023.000000	2046.000000
11.780000	0.056973	33.671337	8.306981	7.527300	10.422952	7.414104	0.000000	-10.000000	-0.233333	20.766666	608.000000	1023.000000	1023.000000	2046.000000
11.800000	0.057778	34.146881	8.517851	7.595766	10.472368	7.560897	0.000000	-10.000000	-0.216667	20.100000	615.000000	1023.000000	1023.000000	2046.000000
11.820000	0.058191	34.390980	8.507486	7.746237	10.561746	7.575510	0.000000	-10.000000	-0.208333	19.050001	621.833313	1023.000000	1023.000000	2046.000000
11.840000	0.057831	34.177860	8.472625	7.723317	10.445725	7.536191	0.000000	-10.000000	-0.175000	18.100000	628.333313	1023.000000	1023.000000	2046.000000
11.860000	0.057047	33.714722	8.415614	7.644226	10.312204	7.342679	0.000000	-10.000000	-0.141667	16.850000	634.500000	1023.000000	1023.000000	2046.000000
11.880000	0.055681	32.907261	8.348263	7.534058	9.996622	7.028316	0.000000	-10.000000	-0.100000	15.700001	640.333313	1023.000000	1023.000000	2046.000000
11.900000	0.053870	31.837070	8.169113	7.399731	9.615393	6.652833	0.000000	-10.000000	-0.075000	14.100000	645.833313	1023.000000	1023.000000	2046.000000
11.920000	0.051734	30.574656	7.947256	7.315199	9.113389	6.198812	0.000000	-10.000000	-0.058333	12.716667	651.000000	1023.000000	1023.000000	2046.000000
11.940000	0.050211	29.674515	7.784820	7.247942	8.734653	5.907100	0.000000	-10.000000	-0.058333	11.533334	655.500000	1023.000000	1023.000000	2046.000000
11.960000	0.049303	29.137789	7.639917	7.256791	8.562468	5.678613	0.000000	-10.000000	-0.033333	10.750000	659.500000	1023.000000	1023.000000	2046.000000
11.980000	0.048933	28.919197	7.551530	7.266863	8.487396	5.613408	0.000000	-10.000000	-0.016667	9.483334	663.166687	1023.000000	1023.000000	2046.000000
12.000000	0.048671	28.764492	7.632477	7.318273	8.326156	5.487587	0.000000	-10.000000	0.000000	7.450000	666.500000	1023.000000	1023.000000	2046.000000
12.020000	0.048730	28.799265	7.653757	7.436368	8.283337	5.425804	0.000000	-10.000000	0.016667	4.600000	669.333313	1023.000000	1023.000000	2046.000000
12.040000	0.048743	28.807102	7.757018	7.574318	8.140648	5.335117	0.000000	-10.000000	0.033333	1.266667	671.333313	1023.000000	1023.000000	2046.000000
12.060000	0.048812	28.847822	7.752119	7.762645	8.113471	5.219588	0.000000	-10.000000	0.050000	-1.666667	672.500000	1023.000000	1023.000000	2046.000000
12.080000	0.048760	28.817003	7.749022	7.866796	8.070283	5.130903	0.000000	-10.000000	0.058333	-4.550000	673.000000	1023.000000	1023.000000	2046.000000
12.100000	0.048745	28.808466	7.710510	7.889076	8.068751	5.140128	0.000000	-10.000000	0.075000	-7.133334	673.000000	1023.000000	1023.000000	2046.000000
12.120000	0.048721	28.793940	7.708524	7.910344	8.038151	5.136920	0.000000	-10.000000	0.091667	-9.816667	673.000000	1023.000000	1023.000000	2046.000000
12.140000	0.048946	28.927002	7.789122	7.932471	8.003580	5.201829	0.000000	-10.000000	0.116667	-11.883333	673.000000	1023.000000	1023.000000	2046.000000
12.160000	0.049264	29.114986	7.832160	7.867768	8.052807	5.362252	0.000000	-10.000000	0.166667	-13.733334	673.000000	1023.000000	1023.000000	2046.000000
12.180000	0.049412	29.202728	7.924714	7.803985	8.069853	5.404178	0.000000	-10.000000	0.216667	-15.583334	665.666687	1023.000000	1023.000000	2046.000000
12.200000	0.049431	29.213432	7.915597	7.731126	8.137016	5.429693	0.000000	-10.000000	0.258333	-17.283333	656.500000	1023.000000	1023.000000	2046.000000
12.220000	0.049304	29.138662	7.930577	7.684416	8.104346	5.419323	0.000000	-10.000000	0.291667	-18.566668	645.166687	1023.000000	1023.000000	2046.000000
12.240000	0.049022	28.972118	7.833244	7.728792	8.131853	5.278230	0.000000	-10.000000	0.325000	-19.416668	639.000000	1023.000000	1023.000000	2046.000000
12.260000	0.048434	28.624659	7.716361	7.691710	8.033246	5.183342	0.000000	-10.000000	0.358333	-20.200001	632.333313	1023.000000	1023.000000	2046.000000
12.280000	0.047968	28.349119	7.648477	7.650712	7.912258	5.137673	0.000000	-10.000000	0.358333	-20.800001	625.500000	1023.000000	1023.000000	2046.000000
12.300000	0.047605	28.134508	7.609929	7.549911	7.832110	5.142559	0.000000	-10.000000	0.375000	-21.300001	618.500000	1023.000000	1023.000000	2046.000000
12.320000	0.047214	27.903591	7.570024	7.453022	7.730473	5.150072	0.000000	-10.000000	0.383333	-21.683334	611.500000	1023.000000	1023.000000	2046.000000
12.340000	0.046729	27.616631	7.537340	7.316450	7.624350	5.138492	0.000000	-10.000000	0.400000	-22.033333	604.333313	1023.000000	1023.000000	2046.000000
12.360000	0.046152	27.276104	7.507777	7.220072	7.486267	5.061989	0.000000	-10.000000	0.400000	-22.400000	597.000000	1023.000000	1023.000000	2046.000000
12.380000	0.045627	26.965548	7.458894	7.071037	7.430533	5.005084	0.000000	-10.000000	0.408333	-22.916666	589.500000	1023.000000	1023.000000	2046.000000
12.400000	0.045053	26.626190	7.347360	6.968514	7.376350	4.933967	0.000000	-10.000000	0.433333	-23.466667	581.833313	1023.000000	1023.000000	2046.000000
12.420000	0.044443	26.265776	7.205330	6.879310	7.353740	4.827396	0.000000	-10.000000	0.475000	-24.433334	574.000000	1023.000000	1023.000000	2046.000000
12.440000	0.043755	25.858927	7.119345	6.797945	7.216569	4.725068	0.000000	-10.000000	0.516667	-25.266666	565.833313	1023.000000	1023.000000	2046.000000
12.460000	0.043124	25.486052	7.013731	6.646900	7.108614	4.716806	0.000000	-10.000000	0.541667	-26.466667	557.500000	1023.000000	1023.000000	2046.000000
12.480000	0.042635	25.197460	7.017189	6.561723	6.932182	4.686367	0.000000	-10.000000	0.591667	-27.466667	548.666687	1023.000000	1023.000000	2046.000000
12.500000	0.042016	24.831747	6.918502	6.508072	6.837214	4.567960	0.000000	-10.000000	0.633333	-28.650000	539.500000	1023.000000	1023.000000	2046.000000
12.520000	0.041455	24.499775	6.892759	6.404223	6.678663	4.524130	0.000000	-10.000000	0.683333	-29.450001	530.000000	1023.000000	1023.000000	2046.000000
12.540000	0.040846	24.139696	6.762208	6.334662	6.627283	4.415542	0.000000	-10.000000	0.691667	-29.933334	520.333313	1023.000000	1023.000000	2046.000000
12.560000	0.040114	23.707108	6.615650	6.250257	6.538047	4.303154	0.000000	-10.000000	0.708333	-30.233334	510.500000	1023.000000	1023.000000	2046.000000
12.580000	0.039420	23.297291	6.497569	6.145240	6.414766	4.239716	0.000000	-10.000000	0.725000	-30.566668	500.166656	1023.000000	1023.000000	2046.000000
12.600000	0.038673	22.855795	6.345434	6.143462	6.316997	4.049903	0.000000	-10.000000	0.741667	-30.850000	489.833344	1023.000000	1023.000000	2046.000000
12.620000	0.037991	22.452452	6.214809	6.053816	6.165803	4.018024	0.000000	-10.000000	0.750000	-31.000000	479.500000	1023.000000	1023.000000	2046.000000
12.640000	0.037218	21.995697	6.120976	5.948092	6.009061	3.917569	0.000000	-10.000000	0.750000	-30.983334	469.166656	1023.000000	1023.000000	2046.000000
12.660000	0.036562	21.608000	6.028652	5.821281	5.858934	3.899132	0.000000	-10.000000	0.758333	-30.900000	458.833344	1023.000000	1023.000000	2046.000000
12.680000	0.035901	21.217295	5.942430	5.697343	5.750380	3.827142	0.000000	-10.000000	0.766667	-30.883333	448.500000	1023.000000	1023.000000	2046.000000
12.700000	0.035217	20.813435	5.730863	5.646213	5.758187	3.678171	0.000000	-10.000000	0.766667	-30.816668	438.166656	1023.000000	1023.000000	2046.000000
12.720000	0.034668	20.489010	5.640663	5.550794	5.670939	3.626614	0.000000	-10.000000	0.758333	-30.650000	427.833344	1023.000000	1023.000000	2046.000000
12.740000	0.034309	20.276859	5.522255	5.565773	5.663203	3.525628	0.000000	-10.000000	0.750000	-30.483334	417.500000	1023.000000	1023.000000	2046.000000
12.760000	0.034221	20.224325	5.490391	5.560266	5.605071	3.568597	0.000000	-10.000000	0.725000	-30.116667	407.500000	1023.000000	1023.000000	2046.000000
12.780000	0.034027	20.110151	5.430179	5.457038	5.569267	3.653668	0.000000	-10.000000	0.700000	-29.916668	397.500000	1023.000000	1023.000000	2046.000000
12.800000	0.033653	19.888697	5.355996	5.341736	5.539968	3.650996	0.000000	-10.000000	0.666667	-29.416668	387.500000	1023.000000	1023.000000	2046.000000
12.820000	0.033387	19.731527	5.324891	5.271614	5.474384	3.660639	0.000000	-10.000000	0.658333	-29.283335	377.500000	1023.000000	1023.000000	2046.000000
12.840000	0.032769	19.366545	5.186746	5.208757	5.325913	3.645129	0.000000	-10.000000	0.650000	-29.100000	367.833344	1023.000000	1023.000000	2046.000000
12.860000	0.031903	18.854568	4.978248	5.156392	5.182708	3.537221	0.000000	-10.000000	0.650000	-29.150000	358.166656	1023.000000	1023.000000	2046.000000
12.880000	0.030281	17.895821	4.596242	5.014808	4.973048	3.311722	0.000000	-10.000000	0.650000	-28.900000	348.500000	1023.000000	1023.000000	2046.000000
12.900000	0.028386	16.776299	4.358024	4.783102	4.608602	3.026571	0.000000	-10.000000	0.650000	-28.950001	338.833344	1023.000000	1023.000000	2046.000000
12.920000	0.026162	15.461647	4.108662	4.436785	4.203474	2.712726	0.000000	-10.000000	0.641667	-28.600000	329.166656	1023.000000	1023.000000	2046.000000
12.940000	0.023368	13.810294	3.675311	4.175213	3.753662	2.206108	0.000000	-10.000000	0.633333	-28.316668	319.666656	1023.000000	1023.000000	2046.000000
12.960000	0.020405	12.059150	3.294175	3.927017	3.138191	1.699767	0.000000	-10.000000	0.600000	-27.466667	310.166656	1023.000000	1023.000000	2046.000000
12.980000	0.017928	10.595346	2.855999	3.768763	2.657219	1.313366	0.000000	-10.000000	0.566667	-26.800001	301.000000	1023.000000	1023.000000	2046.000000
13.000000	0.016032	9.475000	2.516970	3.654818	2.267333	1.035879	0.000000	-10.000000	0.541667	-26.133333	292.000000	1023.000000	1023.000000	2046.000000
13.020000	0.014778	8.733637	2.322877	3.575646	1.998752	0.836362	0.000000	-10.000000	0.541667	-25.950001	283.166656	1023.000000	1023.000000	2046.000000
13.040000	0.013808	8.160794	2.195807	3.536048	1.746842	0.682098	0.000000	-10.000000	0.550000	-26.133333	274.500000	1023.000000	1023.000000	2046.000000
13.060000	0.013066	7.722092	2.100965	3.521756	1.586608	0.512762	0.000000	-10.000000	0.541667	-26.216667	265.833344	1023.000000	1023.000000	2046.000000
13.080000	0.012404	7.330516	1.971311	3.562854	1.433141	0.363209	0.000000	-10.000000	0.525000	-26.116667	257.166656	1023.000000	1023.000000	2046.000000
13.100000	0.011880	7.021162	1.850838	3.549867	1.342049	0.278408	0.000000	-10.000000	0.508333	-25.650000	248.500000	1023.000000	1023.000000	2046.000000
13.120000	0.011458	6.771838	1.701422	3.532441	1.310461	0.227514	0.000000	-10.000000	0.483333	-25.066668	239.833328	1023.000000	1023.000000	2046.000000
13.140000	0.010962	6.478555	1.651529	3.460218	1.164499	0.202309	0.000000	-10.000000	0.475000	-24.433334	231.333328	1023.000000	1023.000000	2046.000000
13.160000	0.010695	6.320879	1.594179	3.433001	1.104377	0.189322	0.000000	-10.000000	0.458333	-23.916668	223.000000	1023.000000	1023.000000	2046.000000
13.180000	0.010552	6.236332	1.609121	3.406132	1.009860	0.211220	0.000000	-10.000000	0.458333	-23.566668	215.000000	1023.000000	1023.000000	2046.000000
13.200000	0.010618	6.275182	1.573825	3.386035	1.107263	0.208060	0.000000	-10.000000	0.450000	-23.383333	207.333328	1023.000000	1023.000000	2046.000000
13.220000	0.010472	6.188949	1.579000	3.213416	1.113911	0.282622	0.000000	-10.000000	0.450000	-23.333334	199.666672	1023.000000	1023.000000	2046.000000
13.240000	0.010506	6.209229	1.546955	3.105527	1.206841	0.349905	0.000000	-10.000000	0.450000	-23.400002	192.000000	1023.000000	1023.000000	2046.000000
13.260000	0.010334	6.107640	1.495549	3.043913	1.205672	0.362507	0.000000	-10.000000	0.450000	-23.416668	186.666672	1023.000000	1023.000000	2046.000000
13.280000	0.010077	5.955472	1.476569	2.963551	1.154302	0.361050	0.000000	-10.000000	0.433333	-23.000000	178.833328	1023.000000	1023.000000	2046.000000
13.300000	0.009674	5.717402	1.415252	2.884646	1.070549	0.346956	0.000000	-10.000000	0.408333	-22.650002	171.166672	1023.000000	1023.000000	2046.000000
13.320000	0.009194	5.433826	1.319339	2.827291	0.980835	0.306361	0.000000	-10.000000	0.375000	-21.966667	161.000000	1023.000000	1023.000000	2046.000000
13.340000	0.008759	5.176555	1.258759	2.732330	0.926302	0.259164	0.000000	-10.000000	0.358333	-21.400002	153.666672	1023.000000	1023.000000	2046.000000
13.360000	0.008337	4.927085	1.266742	2.638785	0.802846	0.218713	0.000000	-10.000000	0.350000	-20.750000	146.500000	1023.000000	1023.000000	2046.000000
13.380000	0.008007	4.732107	1.230234	2.557780	0.787061	0.157033	0.000000	-10.000000	0.341667	-20.233334	139.500000	1023.000000	1023.000000	2046.000000
13.400000	0.007678	4.537908	1.130480	2.445091	0.801924	0.160414	0.000000	-10.000000	0.341667	-19.800001	132.833328	1023.000000	1023.000000	2046.000000
13.420000	0.007347	4.342255	1.005251	2.347167	0.803401	0.186436	0.000000	-10.000000	0.308333	-19.416668	126.166664	1023.000000	1023.000000	2046.000000
13.440000	0.006876	4.063663	1.039327	2.175601	0.622707	0.226027	0.000000	-10.000000	0.283333	-19.100000	119.833336	1023.000000	1023.000000	2046.000000
13.460000	0.006475	3.826620	0.933011	2.056371	0.606518	0.230719	0.000000	-10.000000	0.250000	-18.766668	113.500000	1023.000000	1023.000000	2046.000000
13.480000	0.006018	3.556345	0.862650	2.040900	0.535543	0.117253	0.000000	-10.000000	0.241667	-18.433334	107.166664	1023.000000	1023.000000	2046.000000
13.500000	0.005823	3.441667	0.804200	1.966225	0.526068	0.145175	0.000000	-10.000000	0.241667	-17.883333	100.833336	1023.000000	1023.000000	2046.000000
13.520000	0.005658	3.343720	0.687183	1.935783	0.608423	0.112330	0.000000	-10.000000	0.241667	-17.550001	94.833336	1023.000000	1023.000000	2046.000000
13.540000	0.005509	3.255719	0.628142	1.854145	0.612396	0.161036	0.000000	-10.000000	0.250000	-16.983334	89.166664	1023.000000	1023.000000	2046.000000
13.560000	0.005216	3.082359	0.582436	1.747418	0.523983	0.228522	0.000000	-10.000000	0.241667	-16.616667	83.500000	1023.000000	1023.000000	2046.000000
13.580000	0.004962	2.932316	0.577533	1.642829	0.459767	0.252187	0.000000	-10.000000	0.225000	-15.916667	77.833336	1023.000000	1023.000000	2046.000000
13.600000	0.004735	2.798193	0.519105	1.593887	0.478236	0.206964	0.000000	-10.000000	0.208333	-15.350000	72.500000	1023.000000	1023.000000	2046.000000
13.620000	0.004666	2.757652	0.392876	1.598853	0.585335	0.180588	0.000000	-10.000000	0.200000	-14.750000	67.500000	1023.000000	1023.000000	2046.000000
13.640000	0.004523	2.672923	0.312118	1.538876	0.616990	0.204939	0.000000	-10.000000	0.191667	-14.316667	62.666668	1023.000000	1023.000000	2046.000000
13.660000	0.004365	2.579931	0.316067	1.476709	0.557411	0.229743	0.000000	-10.000000	0.175000	-13.950000	57.833332	1023.000000	1023.000000	2046.000000
13.680000	0.004101	2.423887	0.374094	1.373737	0.395493	0.280563	0.000000	-10.000000	0.158333	-13.516666	53.166668	1023.000000	1023.000000	2046.000000
13.700000	0.003788	2.238778	0.309799	1.349286	0.390695	0.188998	0.000000	-10.000000	0.141667	-13.083333	48.500000	1023.000000	1023.000000	2046.000000
13.720000	0.003607	2.131611	0.224822	1.301411	0.441560	0.163818	0.000000	-10.000000	0.125000	-12.666667	44.166668	1023.000000	1023.000000	2046.000000
13.740000	0.003474	2.053017	0.124662	1.250226	0.471570	0.206558	0.000000	-10.000000	0.108333	-12.333333	40.000000	1023.000000	1023.000000	2046.000000
13.760000	0.003321	1.962913	0.049582	1.181085	0.487691	0.244554	0.000000	-10.000000	0.100000	-11.966666	36.000000	1023.000000	1023.000000	2046.000000
13.780000	0.003186	1.883223	0.097217	1.113699	0.397039	0.275268	0.000000	-10.000000	0.100000	-11.550000	32.000000	1023.000000	1023.000000	2046.000000
13.800000	0.002851	1.685007	0.033922	1.069875	0.349043	0.232167	0.000000	-10.000000	0.091667	-11.216666	28.000000	1023.000000	1023.000000	2046.000000
13.820000	0.002899	1.713174	0.098982	1.062871	0.347911	0.203409	0.000000	-10.000000	0.091667	-10.866667	24.166666	1023.000000	1023.000000	2046.000000
13.840000	0.003244	1.917285	0.130019	1.075636	0.452011	0.259620	0.000000	-10.000000	0.083333	-10.383333	20.500000	1023.000000	1023.000000	2046.000000
13.860000	0.003692	2.181787	0.074299	1.156071	0.642204	0.309214	0.000000	-10.000000	0.075000	-9.766666	17.166666	1023.000000	1023.000000	2046.000000
13.880000	0.004002	2.365176	0.022813	1.125534	0.762870	0.453959	0.000000	-10.000000	0.058333	-8.983334	13.833333	1023.000000	1023.000000	2046.000000
13.900000	0.004245	2.509043	-0.033480	1.118921	0.911860	0.511741	0.000000	-10.000000	0.050000	-8.116667	10.833333	1023.000000	1023.000000	2046.000000
13.920000	0.004670	2.760253	0.095380	1.119714	0.912005	0.633154	0.000000	-10.000000	0.050000	-7.283333	8.000000	1023.000000	1023.000000	2046.000000
13.940000	0.004715	2.786644	0.178994	1.114612	0.782037	0.711001	0.000000	-10.000000	0.041667	-6.583333	5.666667	1023.000000	1023.000000	2046.000000
13.960000	0.004610	2.724424	0.095786	1.147079	0.813051	0.668508	0.000000	-10.000000	0.025000	-5.866667	3.500000	1023.000000	1023.000000	2046.000000
13.980000	0.003991	2.358390	-0.128044	1.096180	0.791671	0.598583	0.000000	-10.000000	0.016667	-4.850000	1.666667	1023.000000	1023.000000	2046.000000
14.000000	0.002905	1.716824	-0.348577	0.963813	0.666957	0.434630	0.000000	-10.000000	0.008333	-3.033333	0.333333	1023.000000	1023.000000	2046.000000
14.020000	0.001297	0.766814	-0.666066	0.748310	0.480549	0.204021	0.000000	-10.000000	0.008333	-0.333333	-0.500000	1023.000000	1023.000000	2046.000000
14.040000	-0.000626	-0.370161	-1.013589	0.496938	0.200242	-0.053753	0.000000	-10.000000	-0.025000	2.850000	-0.833333	1023.000000	1023.000000	2046.000000
14.060000	-0.002714	-1.604225	-1.280851	0.340272	-0.213206	-0.450440	0.000000	-10.000000	-0.058333	6.783333	-1.000000	1023.000000	1023.000000	2046.000000
14.080000	-0.004266	-2.521158	-1.518171	0.255934	-0.541877	-0.717044	0.000000	-10.000000	-0.108333	10.416667	-1.000000	1023.000000	1023.000000	2046.000000
14.100000	-0.004879	-2.883598	-1.735813	0.255125	-0.549238	-0.853671	0.000000	-10.000000	-0.141667	13.483334	-1.000000	1023.000000	1023.000000	2046.000000
14.120000	-0.004784	-2.827511	-1.717934	0.294001	-0.524976	-0.878602	0.000000	-10.000000	-0.175000	15.100000	-1.000000	1023.000000	1023.000000	2046.000000
14.140000	-0.004411	-2.606655	-1.698295	0.342925	-0.424600	-0.826685	0.000000	-10.000000	-0.191667	15.933333	3.000000	1023.000000	1023.000000	2046.000000
14.160000	-0.003920	-2.316918	-1.730570	0.412956	-0.229573	-0.769730	0.000000	-10.000000	-0.225000	17.350000	13.166667	1023.000000	1023.000000	2046.000000
14.180000	-0.003159	-1.867031	-1.712209	0.517262	-0.011092	-0.660991	0.000000	-10.000000	-0.250000	18.466667	23.333334	1023.000000	1023.000000	2046.000000
14.200000	-0.002499	-1.476888	-1.710511	0.642677	0.193315	-0.602369	0.000000	-10.000000	-0.275000	19.950001	31.833334	1023.000000	1023.000000	2046.000000
14.220000	-0.001719	-1.015703	-1.501835	0.749639	0.219576	-0.483082	0.000000	-10.000000	-0.300000	20.816668	36.333332	1023.000000	1023.000000	2046.000000
14.240000	-0.000742	-0.438584	-1.327854	0.841083	0.378483	-0.330297	0.000000	-10.000000	-0.333333	21.966667	43.166668	1023.000000	1023.000000	2046.000000
14.260000	0.000356	0.210206	-1.178876	1.002865	0.601886	-0.215669	0.000000	-10.000000	-0.366667	22.616667	47.666668	1023.000000	1023.000000	2046.000000
14.280000	0.001599	0.945029	-0.930706	1.109620	0.800156	-0.034040	0.000000	-10.000000	-0.375000	23.250000	55.000000	1023.000000	1023.000000	2046.000000
14.300000	0.002927	1.729825	-0.807629	1.130189	1.207033	0.200232	0.000000	-10.000000	-0.358333	23.750000	62.666668	1023.000000	1023.000000	2046.000000
14.320000	0.004108	2.427580	-0.671526	1.082403	1.509191	0.507511	0.000000	-10.000000	-0.350000	23.950001	73.166664	1023.000000	1023.000000	2046.000000
14.340000	0.005177	3.059899	-0.538541	1.127386	1.755698	0.715357	0.000000	-10.000000	-0.341667	23.850000	81.500000	1023.000000	1023.000000	2046.000000
14.360000	0.006398	3.781262	-0.306838	1.176048	1.946329	0.965723	0.000000	-10.000000	-0.350000	23.466667	89.500000	1023.000000	1023.000000	2046.000000
14.380000	0.007380	4.361382	-0.146061	1.292670	2.137938	1.076837	0.000000	-10.000000	-0.350000	23.450001	97.333336	1023.000000	1023.000000	2046.000000
14.400000	0.008364	4.943246	0.030145	1.433389	2.328320	1.151392	0.000000	-10.000000	-0.358333	23.383333	105.000000	1023.000000	1023.000000	2046.000000
14.420000	0.009207	5.441408	0.149722	1.491400	2.529919	1.270367	0.000000	-10.000000	-0.375000	23.533335	113.000000	1023.000000	1023.000000	2046.000000
14.440000	0.010077	5.955572	0.163912	1.553723	2.838313	1.399624	0.000000	-10.000000	-0.391667	23.800001	121.000000	1023.000000	1023.000000	2046.000000
14.460000	0.011022	6.514007	0.391542	1.505537	2.990045	1.626883	0.000000	-10.000000	-0.400000	24.000000	129.000000	1023.000000	1023.000000	2046.000000
14.480000	0.011778	6.960520	0.585839	1.595583	3.049735	1.729363	0.000000	-10.000000	-0.416667	24.650000	137.000000	1023.000000	1023.000000	2046.000000
14.500000	0.012441	7.352564	0.830772	1.660749	3.052518	1.808526	0.000000	-10.000000	-0.425000	25.300001	145.000000	1023.000000	1023.000000	2046.000000
14.520000	0.013388	7.912579	0.935466	1.747303	3.307983	1.921826	0.000000	-10.000000	-0.458333	26.033333	153.333328	1023.000000	1023.000000	2046.000000
14.540000	0.014380	8.498486	1.017684	1.821263	3.598785	2.060754	0.000000	-10.000000	-0.475000	26.550001	161.833328	1023.000000	1023.000000	2046.000000
14.560000	0.015437	9.123308	1.232194	1.801533	3.756089	2.333493	0.000000	-10.000000	-0.491667	26.866667	170.666672	1023.000000	1023.000000	2046.000000
14.580000	0.016367	9.672959	1.364392	1.819082	3.925727	2.563758	0.000000	-10.000000	-0.483333	27.316668	179.500000	1023.000000	1023.000000	2046.000000
14.600000	0.017357	10.258129	1.513060	2.014985	4.109901	2.620183	0.000000	-10.000000	-0.466667	27.200001	188.500000	1023.000000	1023.000000	2046.000000
14.620000	0.018389	10.868165	1.629566	2.173933	4.388777	2.675888	0.000000	-10.000000	-0.458333	27.016666	197.500000	1023.000000	1023.000000	2046.000000
14.640000	0.019443	11.490819	1.800724	2.298569	4.570358	2.821167	0.000000	-10.000000	-0.466667	26.666668	206.500000	1023.000000	1023.000000	2046.000000
14.660000	0.020512	12.122695	1.929303	2.349694	4.814121	3.029577	0.000000	-10.000000	-0.466667	26.666668	215.500000	1023.000000	1023.000000	2046.000000
14.680000	0.021783	12.873627	2.214199	2.377033	4.920700	3.361695	0.000000	-10.000000	-0.483333	26.783335	224.500000	1023.000000	1023.000000	2046.000000
14.700000	0.022793	13.470892	2.422701	2.511845	5.039594	3.496752	0.000000	-10.000000	-0.483333	27.166668	233.500000	1023.000000	1023.000000	2046.000000
14.720000	0.023863	14.103219	2.552403	2.671270	5.261847	3.617698	0.000000	-10.000000	-0.508333	27.633333	242.500000	1023.000000	1023.000000	2046.000000
14.740000	0.024910	14.721784	2.674182	2.847303	5.462820	3.737479	0.000000	-10.000000	-0.508333	28.016666	251.666672	1023.000000	1023.000000	2046.000000
14.760000	0.025956	15.339777	2.753547	3.049056	5.749320	3.787854	0.000000	-10.000000	-0.508333	28.183334	261.000000	1023.000000	1023.000000	2046.000000
14.780000	0.026842	15.863803	2.869797	3.198293	5.913036	3.882677	0.000000	-10.000000	-0.508333	28.050001	270.333344	1023.000000	1023.000000	2046.000000
14.800000	0.027952	16.519886	3.045988	3.289783	6.073071	4.111043	0.000000	-10.000000	-0.516667	27.983334	279.666656	1023.000000	1023.000000	2046.000000
14.820000	0.029125	17.213053	3.256603	3.361923	6.231493	4.363032	0.000000	-10.000000	-0.516667	27.799999	289.000000	1023.000000	1023.000000	2046.000000
14.840000	0.030098	17.787859	3.472577	3.449558	6.327870	4.537855	0.000000	-10.000000	-0.525000	28.000000	298.333344	1023.000000	1023.000000	2046.000000
14.860000	0.031018	18.331676	3.600622	3.635052	6.538030	4.557972	0.000000	-10.000000	-0.541667	28.400000	307.666656	1023.000000	1023.000000	2046.000000
14.880000	0.032077	18.957251	3.689982	3.844815	6.824158	4.598295	0.000000	-10.000000	-0.575000	28.933334	317.000000	1023.000000	1023.000000	2046.000000
14.900000	0.033370	19.721775	3.870065	4.040754	7.124681	4.686274	0.000000	-10.000000	-0.591667	29.150000	326.666656	1023.000000	1023.000000	2046.000000
14.920000	0.034907	20.630301	4.192441	4.126080	7.283432	5.028347	0.000000	-10.000000	-0.608333	29.266666	336.500000	1023.000000	1023.000000	2046.000000
14.940000	0.036391	21.507141	4.446722	4.147614	7.505531	5.407275	0.000000	-10.000000	-0.608333	29.300001	346.166656	1023.000000	1023.000000	2046.000000
14.960000	0.037552	22.193451	4.685231	4.233818	7.684773	5.589629	0.000000	-10.000000	-0.600000	29.566668	355.833344	1023.000000	1023.000000	2046.000000
14.980000	0.038577	22.798927	4.759542	4.481747	7.962310	5.595330	0.000000	-10.000000	-0.583333	29.366667	365.500000	1023.000000	1023.000000	2046.000000
15.000000	0.039626	23.418882	4.815874	4.681721	8.222301	5.698988	0.000000	-10.000000	-0.566667	29.016666	375.500000	1023.000000	1023.000000	2046.000000
15.020000	0.040425	23.891159	4.984876	4.818697	8.238023	5.849562	0.000000	-10.000000	-0.550000	28.500000	385.333344	1023.000000	1023.000000	2046.000000
15.040000	0.040765	24.092388	5.067224	4.871997	8.200178	5.952988	0.000000	-10.000000	-0.525000	28.116667	395.000000	1023.000000	1023.000000	2046.000000
15.060000	0.040498	23.934132	5.138904	4.873964	8.011780	5.909484	0.000000	-10.000000	-0.508333	28.016666	404.333344	1023.000000	1023.000000	2046.000000
15.080000	0.039799	23.521311	5.147882	4.796241	7.878905	5.698283	0.000000	-10.000000	-0.500000	27.833334	413.666656	1023.000000	1023.000000	2046.000000
15.100000	0.038206	22.579952	4.936275	4.832352	7.588505	5.222820	0.000000	-10.000000	-0.491667	27.816668	423.000000	1023.000000	1023.000000	2046.000000
15.120000	0.036494	21.567913	4.696417	4.874885	7.206288	4.790323	0.000000	-10.000000	-0.491667	27.633333	432.333344	1023.000000	1023.000000	2046.000000
15.140000	0.035539	21.003407	4.606391	4.890170	6.893492	4.613353	0.000000	-10.000000	-0.491667	27.700001	441.500000	1023.000000	1023.000000	2046.000000
15.160000	0.035242	20.828253	4.619905	4.920728	6.710802	4.576817	0.000000	-10.000000	-0.483333	27.700001	450.666656	1023.000000	1023.000000	2046.000000
15.180000	0.035513	20.988073	4.676930	5.013346	6.675958	4.621840	0.000000	-10.000000	-0.466667	27.683332	460.000000	1023.000000	1023.000000	2046.000000
15.200000	0.036216	21.403734	4.871817	5.131699	6.680138	4.720081	0.000000	-10.000000	-0.450000	27.299999	469.333344	1023.000000	1023.000000	2046.000000
15.220000	0.036941	21.832037	5.006290	5.359465	6.774669	4.691613	0.000000	-10.000000	-0.450000	27.000000	478.500000	1023.000000	1023.000000	2046.000000
15.240000	0.037533	22.181744	5.076878	5.671027	6.874602	4.559237	0.000000	-10.000000	-0.450000	26.966667	487.500000	1023.000000	1023.000000	2046.000000
15.260000	0.038311	22.641739	5.186574	5.955020	6.990264	4.509881	0.000000	-10.000000	-0.450000	26.950001	496.500000	1023.000000	1023.000000	2046.000000
15.280000	0.039276	23.212187	5.356373	6.218867	7.104810	4.532136	0.000000	-10.000000	-0.458333	26.816668	505.500000	1023.000000	1023.000000	2046.000000
15.300000	0.040507	23.939905	5.606098	6.351086	7.229856	4.752866	0.000000	-10.000000	-0.475000	26.466667	514.500000	1023.000000	1023.000000	2046.000000
15.320000	0.041833	24.723131	5.874727	6.513637	7.381381	4.953386	0.000000	-10.000000	-0.475000	26.283333	523.333313	1023.000000	1023.000000	2046.000000
15.340000	0.043297	25.588810	6.223790	6.629646	7.520269	5.215105	0.000000	-10.000000	-0.450000	26.049999	532.166687	1023.000000	1023.000000	2046.000000
15.360000	0.044687	26.409801	6.474440	6.769057	7.747970	5.418335	0.000000	-10.000000	-0.391667	25.633333	541.000000	1023.000000	1023.000000	2046.000000
15.380000	0.045905	27.129969	6.632361	6.928841	8.062149	5.506617	0.000000	-10.000000	-0.358333	24.666666	549.666687	1023.000000	1023.000000	2046.000000
15.400000	0.046979	27.764740	6.810430	7.070269	8.299823	5.584219	0.000000	-10.000000	-0.333333	24.166666	558.000000	1023.000000	1023.000000	2046.000000
15.420000	0.048190	28.480068	7.065412	7.208605	8.490537	5.715515	0.000000	-10.000000	-0.316667	23.533333	566.000000	1023.000000	1023.000000	2046.000000
15.440000	0.049377	29.182022	7.332211	7.316606	8.621368	5.911836	0.000000	-10.000000	-0.291667	23.033333	574.000000	1023.000000	1023.000000	2046.000000
15.460000	0.050284	29.717743	7.528493	7.447953	8.738724	6.002573	0.000000	-10.000000	-0.266667	22.233334	581.833313	1023.000000	1023.000000	2046.000000
15.480000	0.050884	30.072464	7.607687	7.536186	8.852057	6.076533	0.000000	-10.000000	-0.266667	21.566668	589.500000	1023.000000	1023.000000	2046.000000
15.500000	0.051493	30.432426	7.647258	7.698529	9.018864	6.067776	0.000000	-10.000000	-0.275000	21.166666	596.833313	1023.000000	1023.000000	2046.000000
15.520000	0.052348	30.937593	7.865022	7.775916	9.104495	6.192161	0.000000	-10.000000	-0.291667	21.083334	604.000000	1023.000000	1023.000000	2046.000000
15.540000	0.053338	31.522999	8.225435	7.818434	9.105276	6.373853	0.000000	-10.000000	-0.300000	21.133333	611.000000	1023.000000	1023.000000	2046.000000
15.560000	0.054134	31.992901	8.432377	7.857078	9.160832	6.542614	0.000000	-10.000000	-0.283333	21.233334	618.000000	1023.000000	1023.000000	2046.000000
15.580000	0.054980	32.493046	8.628260	7.925561	9.286981	6.652244	0.000000	-10.000000	-0.283333	21.200001	625.000000	1023.000000	1023.000000	2046.000000
15.600000	0.055589	32.853077	8.669618	8.056396	9.462940	6.664124	0.000000	-10.000000	-0.258333	21.000000	632.000000	1023.000000	1023.000000	2046.000000
15.620000	0.056237	33.235897	8.721510	8.188842	9.647572	6.677975	0.000000	-10.000000	-0.250000	20.700001	639.166687	1023.000000	1023.000000	2046.000000
15.640000	0.056987	33.679588	8.847466	8.283451	9.758985	6.789686	0.000000	-10.000000	-0.233333	19.850000	646.166687	1023.000000	1023.000000	2046.000000
15.660000	0.057790	34.153854	9.058513	8.337101	9.792597	6.965645	0.000000	-10.000000	-0.233333	19.150002	653.000000	1023.000000	1023.000000	2046.000000
15.680000	0.058836	34.772209	9.296275	8.417154	9.888286	7.170495	0.000000	-10.000000	-0.225000	18.316668	659.333313	1023.000000	1023.000000	2046.000000
15.700000	0.059609	35.228779	9.461265	8.585884	9.948366	7.233265	0.000000	-10.000000	-0.191667	17.616667	665.500000	1023.000000	1023.000000	2046.000000
15.720000	0.060250	35.607937	9.480744	8.658954	10.149369	7.318868	0.000000	-10.000000	-0.183333	16.850000	671.500000	1023.000000	1023.000000	2046.000000
15.740000	0.060909	35.997105	9.463721	8.819348	10.345327	7.368710	0.000000	-10.000000	-0.141667	16.049999	677.333313	1023.000000	1023.000000	2046.000000
15.760000	0.061513	36.354046	9.589941	8.941030	10.399065	7.424010	0.000000	-10.000000	-0.125000	15.250000	683.000000	1023.000000	1023.000000	2046.000000
15.780000	0.062151	36.731270	9.690958	9.026461	10.464568	7.549282	0.000000	-10.000000	-0.091667	14.116667	688.166687	1023.000000	1023.000000	2046.000000
15.800000	0.062789	37.108418	9.854235	9.143228	10.476101	7.634855	0.000000	-10.000000	-0.083333	12.816667	693.166687	1023.000000	1023.000000	2046.000000
15.820000	0.063171	37.333878	9.945740	9.207258	10.470589	7.710290	0.000000	-10.000000	-0.058333	11.166667	697.666687	1023.000000	1023.000000	2046.000000
15.840000	0.063342	37.434975	9.936030	9.261584	10.495558	7.741804	0.000000	-10.000000	-0.025000	9.033334	701.833313	1023.000000	1023.000000	2046.000000
15.860000	0.063382	37.458698	9.949669	9.320606	10.482154	7.706269	0.000000	-10.000000	0.000000	6.216667	705.166687	1023.000000	1023.000000	2046.000000
15.880000	0.063548	37.556896	9.879166	9.323211	10.634782	7.719739	0.000000	-10.000000	0.016667	2.133333	707.500000	1023.000000	1023.000000	2046.000000
15.900000	0.063505	37.531311	9.849745	9.366677	10.640075	7.674815	0.000000	-10.000000	0.041667	-1.466667	708.666687	1023.000000	1023.000000	2046.000000
15.920000	0.063770	37.688183	9.921659	9.354835	10.638949	7.772738	0.000000	-10.000000	0.058333	-5.133333	709.000000	1023.000000	1023.000000	2046.000000
15.940000	0.064070	37.865139	9.928349	9.402431	10.730069	7.804290	0.000000	-10.000000	0.083333	-7.733334	709.000000	1023.000000	1023.000000	2046.000000
15.960000	0.064156	37.916275	9.978996	9.276175	10.642923	8.018180	0.000000	-10.000000	0.091667	-10.366667	709.000000	1023.000000	1023.000000	2046.000000
15.980000	0.064033	37.843346	9.973663	9.276793	10.626863	7.966026	0.000000	-10.000000	0.116667	-12.183333	709.000000	1023.000000	1023.000000	2046.000000
16.000000	0.064164	37.920822	9.927341	9.294979	10.699198	7.999306	0.000000	-10.000000	0.141667	-13.566667	709.000000	1023.000000	1023.000000	2046.000000
16.020000	0.063723	37.660545	9.878516	9.183826	10.580807	8.017395	0.000000	-10.000000	0.183333	-14.916667	701.666687	1023.000000	1023.000000	2046.000000
16.040001	0.063112	37.299023	9.741488	9.104032	10.467940	7.985562	0.000000	-10.000000	0.208333	-16.100000	692.500000	1023.000000	1023.000000	2046.000000
16.059999	0.061778	36.510815	9.412361	8.991482	10.368412	7.738561	0.000000	-10.000000	0.241667	-17.216667	681.333313	1023.000000	1023.000000	2046.000000
16.080000	0.060098	35.518078	9.253990	8.755278	10.025289	7.483523	0.000000	-10.000000	0.241667	-17.850000	675.500000	1023.000000	1023.000000	2046.000000
16.100000	0.058036	34.299206	8.997662	8.442788	9.677534	7.181222	0.000000	-10.000000	0.258333	-18.233334	669.500000	1023.000000	1023.000000	2046.000000
16.120001	0.055507	32.804913	8.736697	8.211405	9.135474	6.721338	0.000000	-10.000000	0.250000	-18.583334	663.500000	1023.000000	1023.000000	2046.000000
16.139999	0.052708	31.150705	8.325305	8.013744	8.621933	6.189723	0.000000	-10.000000	0.258333	-18.816668	657.500000	1023.000000	1023.000000	2046.000000
16.160000	0.050417	29.796345	7.973449	7.831402	8.183261	5.808233	0.000000	-10.000000	0.266667	-18.833334	651.166687	1023.000000	1023.000000	2046.000000
16.180000	0.048876	28.885504	7.748998	7.666524	7.839014	5.630967	0.000000	-10.000000	0.266667	-18.883333	644.833313	1023.000000	1023.000000	2046.000000
16.200001	0.047759	28.225424	7.527978	7.584200	7.665079	5.448166	0.000000	-10.000000	0.283333	-19.183334	638.500000	1023.000000	1023.000000	2046.000000
16.219999	0.046871	27.700958	7.496241	7.574505	7.397957	5.232255	0.000000	-10.000000	0.300000	-19.883333	632.166687	1023.000000	1023.000000	2046.000000
16.240000	0.046169	27.285671	7.441071	7.627630	7.173076	5.043894	0.000000	-10.000000	0.341667	-20.483334	625.666687	1023.000000	1023.000000	2046.000000
16.260000	0.045697	27.006701	7.373368	7.750747	7.055934	4.826652	0.000000	-10.000000	0.358333	-21.066668	618.833313	1023.000000	1023.000000	2046.000000
16.280001	0.045219	26.724615	7.318732	7.786340	6.898960	4.720582	0.000000	-10.000000	0.375000	-21.733334	611.833313	1023.000000	1023.000000	2046.000000
16.299999	0.044817	26.486553	7.213329	7.760746	6.856629	4.655850	0.000000	-10.000000	0.383333	-22.416668	604.500000	1023.000000	1023.000000	2046.000000
16.320000	0.044393	26.235998	7.080607	7.744980	6.820056	4.590353	0.000000	-10.000000	0.400000	-23.150000	596.833313	1023.000000	1023.000000	2046.000000
16.340000	0.044001	26.004541	7.035463	7.680243	6.693619	4.595217	0.000000	-10.000000	0.425000	-23.833334	589.000000	1023.000000	1023.000000	2046.000000
16.360001	0.043910	25.951099	7.065157	7.597606	6.638272	4.650064	0.000000	-10.000000	0.458333	-24.583334	581.000000	1023.000000	1023.000000	2046.000000
16.379999	0.043865	25.924417	7.059959	7.570448	6.678266	4.615745	0.000000	-10.000000	0.525000	-25.700001	573.000000	1023.000000	1023.000000	2046.000000
16.400000	0.043586	25.759117	7.055815	7.428902	6.653119	4.621282	0.000000	-10.000000	0.566667	-26.816668	564.500000	1023.000000	1023.000000	2046.000000
16.420000	0.043254	25.563351	7.014698	7.334539	6.666778	4.547335	0.000000	-10.000000	0.600000	-27.683334	552.666687	1023.000000	1023.000000	2046.000000
16.440001	0.042960	25.389448	6.997574	7.241271	6.601123	4.549479	0.000000	-10.000000	0.600000	-28.000000	543.500000	1023.000000	1023.000000	2046.000000
16.459999	0.042715	25.244408	6.819244	7.193882	6.712939	4.518343	0.000000	-10.000000	0.600000	-27.983334	534.333313	1023.000000	1023.000000	2046.000000
16.480000	0.042049	24.851168	6.802772	7.062749	6.507151	4.478495	0.000000	-10.000000	0.616667	-27.983334	528.000000	1023.000000	1023.000000	2046.000000
16.500000	0.041372	24.450748	6.688203	6.951415	6.395283	4.415846	0.000000	-10.000000	0.616667	-27.983334	518.666687	1023.000000	1023.000000	2046.000000
16.520000	0.040701	24.054335	6.641802	6.816112	6.236834	4.359587	0.000000	-10.000000	0.625000	-28.133335	509.166656	1023.000000	1023.000000	2046.000000
16.540001	0.040064	23.678074	6.532365	6.716571	6.157917	4.271220	0.000000	-10.000000	0.608333	-28.016668	499.833344	1023.000000	1023.000000	2046.000000
16.559999	0.039379	23.272766	6.389840	6.629366	6.119392	4.134167	0.000000	-10.000000	0.625000	-27.866667	490.333344	1023.000000	1023.000000	2046.000000
16.580000	0.038770	22.912849	6.331389	6.434639	5.976275	4.170547	0.000000	-10.000000	0.600000	-27.483334	481.166656	1023.000000	1023.000000	2046.000000
16.600000	0.038196	22.574039	6.174429	6.328943	5.963044	4.107623	0.000000	-10.000000	0.600000	-27.466667	472.000000	1023.000000	1023.000000	2046.000000
16.620001	0.037544	22.188667	6.123556	6.172813	5.790732	4.101566	0.000000	-10.000000	0.591667	-27.683332	462.833344	1023.000000	1023.000000	2046.000000
16.639999	0.036912	21.815029	6.018758	6.039299	5.682181	4.074791	0.000000	-10.000000	0.625000	-28.133333	453.666656	1023.000000	1023.000000	2046.000000
16.660000	0.036228	21.410641	5.900408	5.966437	5.601592	3.942203	0.000000	-10.000000	0.641667	-28.466667	444.166656	1023.000000	1023.000000	2046.000000
16.680000	0.035697	21.096861	5.747539	5.921919	5.596520	3.830884	0.000000	-10.000000	0.641667	-28.583334	434.833344	1023.000000	1023.000000	2046.000000
16.700001	0.035018	20.695728	5.639065	5.819286	5.469147	3.768230	0.000000	-10.000000	0.641667	-28.583334	425.166656	1023.000000	1023.000000	2046.000000
16.719999	0.034615	20.457258	5.609898	5.685591	5.390370	3.771400	0.000000	-10.000000	0.650000	-28.600000	415.666656	1023.000000	1023.000000	2046.000000
16.740000	0.033984	20.084612	5.564244	5.614128	5.202283	3.703957	0.000000	-10.000000	0.666667	-28.900000	406.000000	1023.000000	1023.000000	2046.000000
16.760000	0.033514	19.806883	5.500402	5.452470	5.128054	3.725956	0.000000	-10.000000	0.666667	-29.100000	396.333344	1023.000000	1023.000000	2046.000000
16.780001	0.032861	19.420837	5.334274	5.387535	5.083037	3.615990	0.000000	-10.000000	0.658333	-29.050001	386.666656	1023.000000	1023.000000	2046.000000
16.799999	0.032200	19.030296	5.257073	5.282181	4.942237	3.548805	0.000000	-10.000000	0.650000	-28.850000	377.000000	1023.000000	1023.000000	2046.000000
16.820000	0.031453	18.588707	5.099391	5.231912	4.851422	3.405983	0.000000	-10.000000	0.633333	-28.516666	367.333344	1023.000000	1023.000000	2046.000000
16.840000	0.030712	18.151039	4.927416	5.135235	4.750691	3.337695	0.000000	-10.000000	0.633333	-28.500000	357.833344	1023.000000	1023.000000	2046.000000
16.860001	0.030045	17.756506	4.931756	5.019464	4.530838	3.274449	0.000000	-10.000000	0.625000	-28.183334	348.333344	1023.000000	1023.000000	2046.000000
16.879999	0.029455	17.407629	4.757543	4.945147	4.482754	3.222186	0.000000	-10.000000	0.633333	-28.016666	339.000000	1023.000000	1023.000000	2046.000000
16.900000	0.028822	17.034010	4.762092	4.800614	4.298461	3.172843	0.000000	-10.000000	0.633333	-27.950001	329.666656	1023.000000	1023.000000	2046.000000
16.920000	0.028166	16.646175	4.585300	4.711401	4.295788	3.053686	0.000000	-10.000000	0.633333	-27.950001	320.333344	1023.000000	1023.000000	2046.000000
16.940001	0.027814	16.438227	4.514686	4.682968	4.262948	2.977624	0.000000	-10.000000	0.625000	-28.033335	311.000000	1023.000000	1023.000000	2046.000000
16.959999	0.027645	16.338142	4.416553	4.716012	4.288952	2.916625	0.000000	-10.000000	0.608333	-27.783335	301.666656	1023.000000	1023.000000	2046.000000
16.980000	0.027360	16.169773	4.288053	4.657069	4.264788	2.959863	0.000000	-10.000000	0.591667	-27.533335	292.333344	1023.000000	1023.000000	2046.000000
17.000000	0.027190	16.069216	4.297299	4.583305	4.205908	2.982704	0.000000	-10.000000	0.575000	-27.150002	283.166656	1023.000000	1023.000000	2046.000000
17.020000	0.027016	15.966356	4.249336	4.507962	4.169890	3.039168	0.000000	-10.000000	0.558333	-26.916668	274.000000	1023.000000	1023.000000	2046.000000
17.040001	0.026533	15.680894	4.207549	4.425951	3.992937	3.054457	0.000000	-10.000000	0.541667	-26.666668	265.000000	1023.000000	1023.000000	2046.000000
17.059999	0.025764	15.226413	3.963314	4.387882	3.880604	2.994614	0.000000	-10.000000	0.541667	-26.483334	256.166656	1023.000000	1023.000000	2046.000000
17.080000	0.024474	14.464136	3.700633	4.257110	3.701491	2.804902	0.000000	-10.000000	0.541667	-26.350000	247.333328	1023.000000	1023.000000	2046.000000
17.100000	0.022817	13.484605	3.367416	4.154500	3.490343	2.472346	0.000000	-10.000000	0.550000	-26.183334	238.666672	1023.000000	1023.000000	2046.000000
17.120001	0.020751	12.264009	3.111480	3.866510	3.133012	2.153008	0.000000	-10.000000	0.533333	-25.750000	229.833328	1023.000000	1023.000000	2046.000000
17.139999	0.018273	10.799463	2.777370	3.569662	2.700648	1.751783	0.000000	-10.000000	0.500000	-25.083334	221.333328	1023.000000	1023.000000	2046.000000
17.160000	0.015507	9.164367	2.418375	3.296101	2.155698	1.294193	0.000000	-10.000000	0.441667	-23.933334	213.000000	1023.000000	1023.000000	2046.000000
17.180000	0.012924	7.638126	1.958740	3.146460	1.689715	0.843211	0.000000	-10.000000	0.391667	-22.866667	205.000000	1023.000000	1023.000000	2046.000000
17.200001	0.011049	6.529817	1.650630	2.979237	1.302375	0.597575	0.000000	-10.000000	0.358333	-21.883333	197.333328	1023.000000	1023.000000	2046.000000
17.219999	0.009914	5.859376	1.421396	2.870577	1.116997	0.450407	0.000000	-10.000000	0.366667	-21.616667	190.000000	1023.000000	1023.000000	2046.000000
17.240000	0.008786	5.192771	1.254140	2.866613	0.877503	0.194516	0.000000	-10.000000	0.375000	-21.716667	182.833328	1023.000000	1023.000000	2046.000000
17.260000	0.008034	4.748211	1.059647	2.942910	0.744100	0.001554	0.000000	-10.000000	0.383333	-21.866667	178.000000	1023.000000	1023.000000	2046.000000
17.280001	0.007401	4.374109	0.983232	2.972481	0.552992	-0.134597	0.000000	-10.000000	0.383333	-22.050001	170.666672	1023.000000	1023.000000	2046.000000
17.299999	0.007043	4.162201	0.958849	2.959934	0.408927	-0.165509	0.000000	-10.000000	0.383333	-21.900000	163.333328	1023.000000	1023.000000	2046.000000
17.320000	0.006627	3.916433	0.835180	2.926394	0.345133	-0.190274	0.000000	-10.000000	0.383333	-21.616667	153.500000	1023.000000	1023.000000	2046.000000
17.340000	0.006321	3.735499	0.768122	2.887452	0.306277	-0.226353	0.000000	-10.000000	0.366667	-21.116667	146.166672	1023.000000	1023.000000	2046.000000
17.360001	0.006112	3.611990	0.685034	2.897462	0.289534	-0.260040	0.000000	-10.000000	0.358333	-20.583334	139.000000	1023.000000	1023.000000	2046.000000
17.379999	0.006050	3.575554	0.614601	2.912210	0.295276	-0.246533	0.000000	-10.000000	0.350000	-20.033333	132.166672	1023.000000	1023.000000	2046.000000
17.400000	0.006049	3.574755	0.619619	2.861478	0.295468	-0.201810	0.000000	-10.000000	0.350000	-19.783333	125.500000	1023.000000	1023.000000	2046.000000
17.420000	0.005990	3.539908	0.689951	2.744658	0.281717	-0.176418	0.000000	-10.000000	0.341667	-19.950001	119.000000	1023.000000	1023.000000	2046.000000
17.440001	0.005812	3.434844	0.682297	2.637362	0.290501	-0.175317	0.000000	-10.000000	0.333333	-19.900000	112.333336	1023.000000	1023.000000	2046.000000
17.459999	0.005974	3.530542	0.808209	2.494396	0.262687	-0.034751	0.000000	-10.000000	0.333333	-19.600000	105.666664	1023.000000	1023.000000	2046.000000
17.480000	0.005868	3.467791	0.646924	2.525005	0.392859	-0.096996	0.000000	-10.000000	0.325000	-19.000000	99.000000	1023.000000	1023.000000	2046.000000
17.500000	0.005677	3.354888	0.652878	2.446003	0.340737	-0.084731	0.000000	-10.000000	0.316667	-18.700001	92.666664	1023.000000	1023.000000	2046.000000
17.520000	0.005501	3.251122	0.535797	2.424688	0.367530	-0.076893	0.000000	-10.000000	0.283333	-18.200001	86.500000	1023.000000	1023.000000	2046.000000
17.540001	0.005054	2.987210	0.561036	2.302201	0.187135	-0.063163	0.000000	-10.000000	0.266667	-17.683334	80.500000	1023.000000	1023.000000	2046.000000
17.559999	0.004591	2.713434	0.549163	2.226271	0.091216	-0.153215	0.000000	-10.000000	0.241667	-17.050001	74.500000	1023.000000	1023.000000	2046.000000
17.580000	0.004353	2.572349	0.560747	2.132354	0.053548	-0.174300	0.000000	-10.000000	0.225000	-16.400002	68.833336	1023.000000	1023.000000	2046.000000
17.600000	0.004139	2.446148	0.580820	2.010174	0.028937	-0.173783	0.000000	-10.000000	0.216667	-15.866667	63.333332	1023.000000	1023.000000	2046.000000
17.620001	0.003930	2.322741	0.442467	1.904094	0.088596	-0.112417	0.000000	-10.000000	0.208333	-15.283334	58.166668	1023.000000	1023.000000	2046.000000
17.639999	0.003684	2.177489	0.381968	1.808337	0.067528	-0.080345	0.000000	-10.000000	0.208333	-14.833333	53.000000	1023.000000	1023.000000	2046.000000
17.660000	0.003291	1.944908	0.275064	1.707983	0.066950	-0.105089	0.000000	-10.000000	0.191667	-14.300000	48.000000	1023.000000	1023.000000	2046.000000
17.680000	0.003125	1.846662	0.232510	1.630326	0.041004	-0.057177	0.000000	-10.000000	0.175000	-13.916667	43.166668	1023.000000	1023.000000	2046.000000
17.700001	0.002746	1.622680	0.221045	1.577217	-0.064959	-0.110624	0.000000	-10.000000	0.150000	-13.416667	38.500000	1023.000000	1023.000000	2046.000000
17.719999	0.002683	1.585519	0.245495	1.517163	-0.074141	-0.102998	0.000000	-10.000000	0.125000	-12.950000	34.166668	1023.000000	1023.000000	2046.000000
17.740000	0.002623	1.550266	0.134807	1.465827	0.036462	-0.086829	0.000000	-10.000000	0.108333	-12.533334	30.000000	1023.000000	1023.000000	2046.000000
17.760000	0.002754	1.627489	0.158026	1.413812	0.077148	-0.021497	0.000000	-10.000000	0.100000	-12.150001	25.666666	1023.000000	1023.000000	2046.000000
17.780001	0.002669	1.577637	0.084338	1.400051	0.123858	-0.030610	0.000000	-10.000000	0.100000	-11.783334	21.666666	1023.000000	1023.000000	2046.000000
17.799999	0.002484	1.468135	0.009575	1.339765	0.140772	-0.021978	0.000000	-10.000000	0.100000	-11.316667	17.666666	1023.000000	1023.000000	2046.000000
17.820000	0.002307	1.363532	0.040541	1.273866	0.035554	0.013570	0.000000	-10.000000	0.100000	-10.966667	14.000000	1023.000000	1023.000000	2046.000000
17.840000	0.002266	1.339245	-0.028333	1.179662	0.098777	0.089139	0.000000	-10.000000	0.091667	-10.633333	10.166667	1023.000000	1023.000000	2046.000000
17.860001	0.002017	1.191907	0.028684	1.135257	-0.028640	0.056605	0.000000	-10.000000	0.091667	-10.283334	6.500000	1023.000000	1023.000000	2046.000000
17.879999	0.001890	1.117009	-0.058201	1.129835	0.023539	0.021836	0.000000	-10.000000	0.075000	-9.933333	3.333333	1023.000000	1023.000000	2046.000000
17.900000	0.001616	0.955045	-0.109906	1.134376	0.011495	-0.080919	0.000000	-10.000000	0.075000	-9.583334	0.333333	1023.000000	1023.000000	2046.000000
17.920000	0.001734	1.024724	-0.164825	1.095627	0.095982	-0.002060	0.000000	-10.000000	0.058333	-9.283334	-2.500000	1023.000000	1023.000000	2046.000000
17.940001	0.001654	0.977684	-0.270899	1.039756	0.171689	0.037138	0.000000	-10.000000	0.058333	-9.033334	-5.500000	1023.000000	1023.000000	2046.000000
17.959999	0.001660	0.981024	-0.261710	0.986383	0.158136	0.098214	0.000000	-10.000000	0.058333	-8.766666	-8.500000	1023.000000	1023.000000	2046.000000
17.980000	0.001671	0.987550	-0.227614	0.980715	0.177527	0.056922	0.000000	-10.000000	0.066667	-8.450000	-11.500000	1023.000000	1023.000000	2046.000000
18.000000	0.002055	1.214436	-0.157328	0.979743	0.239531	0.152489	0.000000	-10.000000	0.066667	-7.966667	-14.333333	1023.000000	1023.000000	2046.000000
18.020000	0.002350	1.388710	-0.073359	1.023842	0.276546	0.161681	0.000000	-10.000000	0.058333	-7.316667	-17.000000	1023.000000	1023.000000	2046.000000
18.040001	0.002588	1.529514	-0.036244	1.003747	0.317275	0.244736	0.000000	-10.000000	0.050000	-6.600000	-19.333334	1023.000000	1023.000000	2046.000000
18.059999	0.003142	1.856837	-0.004178	0.997403	0.479085	0.384526	0.000000	-10.000000	0.050000	-5.783333	-21.500000	1023.000000	1023.000000	2046.000000
18.080000	0.003491	2.062917	0.001384	1.075519	0.613031	0.372984	0.000000	-10.000000	0.041667	-4.866667	-23.500000	1023.000000	1023.000000	2046.000000
18.100000	0.003608	2.132527	-0.105945	1.087043	0.669797	0.481632	0.000000	-10.000000	0.041667	-3.700000	-25.166666	1023.000000	1023.000000	2046.000000
18.120001	0.003738	2.209061	-0.217594	1.089586	0.732799	0.604270	0.000000	-10.000000	0.025000	-1.750000	-26.333334	1023.000000	1023.000000	2046.000000
18.139999	0.003229	1.908152	-0.346003	1.008584	0.673540	0.572032	0.000000	-10.000000	0.025000	0.500000	-26.833334	1023.000000	1023.000000	2046.000000
18.160000	0.002284	1.349692	-0.529897	0.941693	0.591431	0.346464	0.000000	-10.000000	-0.016667	3.250000	-27.000000	1023.000000	1023.000000	2046.000000
18.180000	0.000855	0.505265	-0.700836	0.732467	0.352034	0.121600	0.000000	-10.000000	-0.050000	6.233334	-27.000000	1023.000000	1023.000000	2046.000000
18.200001	-0.000857	-0.506325	-0.953486	0.540553	0.110186	-0.203577	0.000000	-10.000000	-0.116667	9.716667	-27.000000	1023.000000	1023.000000	2046.000000
18.219999	-0.002544	-1.503370	-1.246472	0.443482	-0.160260	-0.540120	0.000000	-10.000000	-0.175000	13.350000	-27.000000	1023.000000	1023.000000	2046.000000
18.240000	-0.003675	-2.171764	-1.542567	0.339114	-0.290938	-0.677373	0.000000	-10.000000	-0.200000	16.016666	-27.000000	1023.000000	1023.000000	2046.000000
18.260000	-0.004270	-2.523383	-1.750644	0.340440	-0.327408	-0.785771	0.000000	-10.000000	-0.200000	17.516666	-27.000000	1023.000000	1023.000000	2046.000000
18.280001	-0.004125	-2.437957	-1.781187	0.322180	-0.259528	-0.719422	0.000000	-10.000000	-0.191667	18.483334	-9.500000	1023.000000	1023.000000	2046.000000
18.299999	-0.003801	-2.246566	-1.715149	0.396037	-0.209786	-0.717668	0.000000	-10.000000	-0.216667	19.033333	10.000000	1023.000000	1023.000000	2046.000000
18.320000	-0.003174	-1.875837	-1.636685	0.546855	-0.099447	-0.686560	0.000000	-10.000000	-0.258333	19.916668	31.666666	1023.000000	1023.000000	2046.000000
18.340000	-0.002483	-1.467705	-1.453715	0.708750	-0.056377	-0.666363	0.000000	-10.000000	-0.283333	20.400002	38.000000	1023.000000	1023.000000	2046.000000
18.360001	-0.001608	-0.950137	-1.384988	0.856115	0.161089	-0.582353	0.000000	-10.000000	-0.316667	21.316668	44.666668	1023.000000	1023.000000	2046.000000
18.379999	-0.000839	-0.495954	-1.325137	0.957088	0.324271	-0.452176	0.000000	-10.000000	-0.316667	22.083334	51.666668	1023.000000	1023.000000	2046.000000
18.400000	0.000102	0.060113	-1.235970	1.080694	0.547976	-0.332586	0.000000	-10.000000	-0.333333	22.850000	58.833332	1023.000000	1023.000000	2046.000000
18.420000	0.001272	0.751980	-1.066349	1.144962	0.746863	-0.073496	0.000000	-10.000000	-0.325000	23.100000	66.333336	1023.000000	1023.000000	2046.000000
18.440001	0.002612	1.543434	-0.813139	1.260617	0.965522	0.130434	0.000000	-10.000000	-0.325000	23.250000	74.000000	1023.000000	1023.000000	2046.000000
18.459999	0.003779	2.233286	-0.615029	1.263109	1.195220	0.389985	0.000000	-10.000000	-0.316667	22.866667	82.000000	1023.000000	1023.000000	2046.000000
18.480000	0.004830	2.854651	-0.448972	1.324268	1.438774	0.540581	0.000000	-10.000000	-0.325000	22.500000	89.666664	1023.000000	1023.000000	2046.000000
18.500000	0.005826	3.442973	-0.279528	1.392566	1.650713	0.679222	0.000000	-10.000000	-0.325000	22.216667	97.166664	1023.000000	1023.000000	2046.000000
18.520000	0.006927	4.094110	-0.138102	1.404890	1.931693	0.895629	0.000000	-10.000000	-0.316667	22.316668	104.500000	1023.000000	1023.000000	2046.000000
18.540001	0.007903	4.670792	-0.071044	1.461850	2.209901	1.070085	0.000000	-10.000000	-0.308333	22.733334	112.000000	1023.000000	1023.000000	2046.000000
18.559999	0.008759	5.176470	0.051578	1.510348	2.403445	1.211099	0.000000	-10.000000	-0.325000	23.016668	119.500000	1023.000000	1023.000000	2046.000000
18.580000	0.009699	5.732389	0.223335	1.536623	2.571027	1.401405	0.000000	-10.000000	-0.350000	23.516668	127.166664	1023.000000	1023.000000	2046.000000
18.600000	0.010536	6.227036	0.435024	1.613828	2.706564	1.471619	0.000000	-10.000000	-0.366667	23.966667	135.000000	1023.000000	1023.000000	2046.000000
18.620001	0.011334	6.698257	0.653051	1.695283	2.790833	1.559090	0.000000	-10.000000	-0.375000	24.383335	140.333328	1023.000000	1023.000000	2046.000000
18.639999	0.012099	7.150558	0.791037	1.763152	2.955332	1.641036	0.000000	-10.000000	-0.391667	24.616667	148.333328	1023.000000	1023.000000	2046.000000
18.660000	0.012894	7.620201	0.952080	1.829781	3.106939	1.731401	0.000000	-10.000000	-0.425000	25.150000	156.333328	1023.000000	1023.000000	2046.000000
18.680000	0.013789	8.149063	1.045644	1.832918	3.345839	1.924662	0.000000	-10.000000	-0.466667	25.750000	167.333328	1023.000000	1023.000000	2046.000000
18.700001	0.014840	8.770154	1.223117	1.820423	3.549445	2.177168	0.000000	-10.000000	-0.491667	26.299999	176.000000	1023.000000	1023.000000	2046.000000
18.719999	0.015844	9.364039	1.396032	1.959688	3.737417	2.270903	0.000000	-10.000000	-0.483333	26.533333	184.833328	1023.000000	1023.000000	2046.000000
18.740000	0.016723	9.883464	1.525254	2.027142	3.909587	2.421480	0.000000	-10.000000	-0.466667	26.616667	193.666672	1023.000000	1023.000000	2046.000000
18.760000	0.017884	10.569370	1.769645	2.135274	4.066110	2.598341	0.000000	-10.000000	-0.450000	26.650000	202.500000	1023.000000	1023.000000	2046.000000
18.780001	0.018934	11.190169	1.895509	2.254236	4.323721	2.716704	0.000000	-10.000000	-0.450000	26.633333	211.333328	1023.000000	1023.000000	2046.000000
18.799999	0.019998	11.818619	2.023228	2.429456	4.555296	2.810638	0.000000	-10.000000	-0.450000	26.716667	220.166672	1023.000000	1023.000000	2046.000000
18.820000	0.021096	12.467733	2.222126	2.523197	4.722316	3.000094	0.000000	-10.000000	-0.450000	26.766666	229.000000	1023.000000	1023.000000	2046.000000
18.840000	0.022271	13.162381	2.293873	2.579543	5.051260	3.237705	0.000000	-10.000000	-0.450000	26.933334	238.000000	1023.000000	1023.000000	2046.000000
18.860001	0.023137	13.673726	2.487761	2.674535	5.130082	3.381348	0.000000	-10.000000	-0.450000	26.983334	247.000000	1023.000000	1023.000000	2046.000000
18.879999	0.024216	14.311576	2.647798	2.816491	5.297354	3.549933	0.000000	-10.000000	-0.450000	27.100000	253.000000	1023.000000	1023.000000	2046.000000
18.900000	0.025170	14.875572	2.846922	3.013085	5.406763	3.608803	0.000000	-10.000000	-0.458333	26.983334	262.000000	1023.000000	1023.000000	2046.000000
18.920000	0.026133	15.444888	2.997313	3.160579	5.564430	3.722565	0.000000	-10.000000	-0.466667	27.050001	271.000000	1023.000000	1023.000000	2046.000000
18.940001	0.027067	15.996844	3.068348	3.300503	5.795696	3.832297	0.000000	-10.000000	-0.475000	27.216667	283.166656	1023.000000	1023.000000	2046.000000
18.959999	0.028115	16.616251	3.193705	3.426019	6.019429	3.977098	0.000000	-10.000000	-0.466667	27.216667	292.333344	1023.000000	1023.000000	2046.000000
18.980000	0.029190	17.251314	3.395203	3.479243	6.156653	4.220214	0.000000	-10.000000	-0.483333	27.200001	301.500000	1023.000000	1023.000000	2046.000000
19.000000	0.030236	17.869511	3.600986	3.580423	6.310259	4.377842	0.000000	-10.000000	-0.483333	27.266666	310.500000	1023.000000	1023.000000	2046.000000
19.020000	0.031605	18.678705	3.801185	3.708512	6.560764	4.608245	0.000000	-10.000000	-0.483333	27.266666	319.500000	1023.000000	1023.000000	2046.000000
19.040001	0.032908	19.448824	4.008985	3.899271	6.803229	4.737338	0.000000	-10.000000	-0.458333	27.366667	328.500000	1023.000000	1023.000000	2046.000000
19.059999	0.034104	20.155687	4.191507	4.109789	7.005791	4.848599	0.000000	-10.000000	-0.450000	27.083334	337.666656	1023.000000	1023.000000	2046.000000
19.080000	0.035249	20.832380	4.325381	4.259043	7.274759	4.973198	0.000000	-10.000000	-0.441667	27.100000	346.833344	1023.000000	1023.000000	2046.000000
19.100000	0.036337	21.475428	4.505165	4.374768	7.482799	5.112696	0.000000	-10.000000	-0.425000	26.616667	356.000000	1023.000000	1023.000000	2046.000000
19.120001	0.037451	22.133255	4.652245	4.548239	7.680324	5.252447	0.000000	-10.000000	-0.408333	26.333334	365.000000	1023.000000	1023.000000	2046.000000
19.139999	0.038228	22.592545	4.780459	4.641757	7.737467	5.432861	0.000000	-10.000000	-0.408333	26.000000	373.833344	1023.000000	1023.000000	2046.000000
19.160000	0.038555	22.785955	4.804906	4.687331	7.762142	5.531577	0.000000	-10.000000	-0.425000	25.933334	382.500000	1023.000000	1023.000000	2046.000000
19.180000	0.038256	22.609249	4.755989	4.663890	7.711999	5.477372	0.000000	-10.000000	-0.433333	25.750000	391.166656	1023.000000	1023.000000	2046.000000
19.200001	0.037499	22.162128	4.822775	4.570740	7.467963	5.300650	0.000000	-10.000000	-0.425000	25.483334	399.666656	1023.000000	1023.000000	2046.000000
19.219999	0.036085	21.326473	4.689094	4.578070	7.171134	4.888176	0.000000	-10.000000	-0.408333	25.150002	408.333344	1023.000000	1023.000000	2046.000000
19.240000	0.034439	20.353420	4.465962	4.601110	6.824108	4.462242	0.000000	-10.000000	-0.400000	25.083334	416.666656	1023.000000	1023.000000	2046.000000
19.260000	0.033281	19.669289	4.298930	4.669717	6.549026	4.151615	0.000000	-10.000000	-0.400000	25.100000	422.333344	1023.000000	1023.000000	2046.000000
19.280001	0.032873	19.428049	4.266520	4.726587	6.377379	4.057563	0.000000	-10.000000	-0.408333	25.216667	430.666656	1023.000000	1023.000000	2046.000000
19.299999	0.033137	19.584076	4.382716	4.775266	6.303007	4.123087	0.000000	-10.000000	-0.425000	25.266666	439.166656	1023.000000	1023.000000	2046.000000
19.320000	0.033769	19.957455	4.535189	4.872513	6.327442	4.222311	0.000000	-10.000000	-0.441667	25.500000	450.500000	1023.000000	1023.000000	2046.000000
19.340000	0.034382	20.319960	4.658504	5.030781	6.383927	4.246747	0.000000	-10.000000	-0.441667	25.700001	459.000000	1023.000000	1023.000000	2046.000000
19.360001	0.035107	20.748409	4.702013	5.339005	6.558050	4.149342	0.000000	-10.000000	-0.441667	25.816668	467.500000	1023.000000	1023.000000	2046.000000
19.379999	0.035797	21.155991	4.840508	5.648345	6.615555	4.051582	0.000000	-10.000000	-0.433333	25.683334	476.166656	1023.000000	1023.000000	2046.000000
19.400000	0.036821	21.761368	4.961382	5.896249	6.798563	4.105173	0.000000	-10.000000	-0.433333	25.466667	484.666656	1023.000000	1023.000000	2046.000000
19.420000	0.037915	22.407507	5.180824	6.064464	6.893923	4.268296	0.000000	-10.000000	-0.416667	25.166668	493.333344	1023.000000	1023.000000	2046.000000
19.440001	0.039057	23.082949	5.497099	6.135038	6.937087	4.513723	0.000000	-10.000000	-0.383333	24.583334	501.666656	1023.000000	1023.000000	2046.000000
19.459999	0.040496	23.933367	5.773773	6.262431	7.142180	4.754982	0.000000	-10.000000	-0.350000	23.916668	510.000000	1023.000000	1023.000000	2046.000000
19.480000	0.041792	24.699364	6.003204	6.414919	7.369413	4.911829	0.000000	-10.000000	-0.325000	23.333334	515.333313	1023.000000	1023.000000	2046.000000
19.500000	0.042920	25.365429	6.097116	6.580321	7.702789	4.985203	0.000000	-10.000000	-0.300000	22.800001	520.666687	1023.000000	1023.000000	2046.000000
19.520000	0.043755	25.859121	6.292113	6.720220	7.860197	4.986591	0.000000	-10.000000	-0.275000	22.100000	525.833313	1023.000000	1023.000000	2046.000000
19.540001	0.044944	26.561842	6.526225	6.791020	8.030990	5.213605	0.000000	-10.000000	-0.233333	20.883333	535.666687	1023.000000	1023.000000	2046.000000
19.559999	0.045911	27.133261	6.708138	6.919777	8.187367	5.317978	0.000000	-10.000000	-0.208333	19.466667	545.166687	1023.000000	1023.000000	2046.000000
19.580000	0.046759	27.634586	6.879074	7.010251	8.287952	5.457309	0.000000	-10.000000	-0.175000	18.116667	554.166687	1023.000000	1023.000000	2046.000000
19.600000	0.047530	28.089966	7.071663	7.072465	8.363368	5.582470	0.000000	-10.000000	-0.158333	17.283335	558.500000	1023.000000	1023.000000	2046.000000
19.620001	0.048037	28.390150	7.228392	7.070974	8.384219	5.706564	0.000000	-10.000000	-0.133333	16.466667	562.500000	1023.000000	1023.000000	2046.000000
19.639999	0.048601	28.722918	7.333706	7.101150	8.499724	5.788338	0.000000	-10.000000	-0.108333	15.766667	566.333313	1023.000000	1023.000000	2046.000000
19.660000	0.048915	28.908804	7.445342	7.182699	8.531027	5.749736	0.000000	-10.000000	-0.083333	14.133333	573.500000	1023.000000	1023.000000	2046.000000
19.680000	0.049106	29.021572	7.488225	7.286454	8.594203	5.652690	0.000000	-10.000000	-0.075000	12.983334	578.666687	1023.000000	1023.000000	2046.000000
19.700001	0.049453	29.226810	7.512367	7.360258	8.694715	5.659471	0.000000	-10.000000	-0.058333	11.416667	583.333313	1023.000000	1023.000000	2046.000000
19.719999	0.049729	29.390116	7.595715	7.379282	8.752439	5.662680	0.000000	-10.000000	-0.033333	9.983334	585.833313	1023.000000	1023.000000	2046.000000
19.740000	0.050166	29.648119	7.684741	7.368003	8.794724	5.800651	0.000000	-10.000000	-0.008333	7.716667	589.333313	1023.000000	1023.000000	2046.000000
19.760000	0.050462	29.822744	7.828213	7.328839	8.726251	5.939443	0.000000	-10.000000	0.008333	5.133333	592.166687	1023.000000	1023.000000	2046.000000
19.780001	0.050789	30.016573	7.870615	7.310564	8.798332	6.037062	0.000000	-10.000000	0.025000	1.533333	594.333313	1023.000000	1023.000000	2046.000000
19.799999	0.051007	30.145088	7.893829	7.309523	8.808785	6.132950	0.000000	-10.000000	0.041667	-1.233333	595.500000	1023.000000	1023.000000	2046.000000
19.820000	0.051100	30.199926	7.937047	7.311202	8.793964	6.157713	0.000000	-10.000000	0.058333	-3.900000	596.000000	1023.000000	1023.000000	2046.000000
19.840000	0.050925	30.096483	7.950880	7.319693	8.709938	6.115973	0.000000	-10.000000	0.075000	-5.766667	596.000000	1023.000000	1023.000000	2046.000000
19.860001	0.050840	30.046587	7.917858	7.262057	8.697782	6.168891	0.000000	-10.000000	0.091667	-8.700001	596.000000	1023.000000	1023.000000	2046.000000
19.879999	0.050661	29.940674	7.920815	7.249768	8.599640	6.170451	0.000000	-10.000000	0.100000	-10.783334	596.000000	1023.000000	1023.000000	2046.000000
19.900000	0.050501	29.846296	7.870520	7.252783	8.612513	6.110481	0.000000	-10.000000	0.116667	-12.200001	596.000000	1023.000000	1023.000000	2046.000000
19.920000	0.050240	29.691565	7.799703	7.238857	8.584579	6.068426	0.000000	-10.000000	0.133333	-12.966667	596.000000	1023.000000	1023.000000	2046.000000
19.940001	0.049936	29.512463	7.758522	7.213302	8.512279	6.028359	0.000000	-10.000000	0.191667	-14.966667	582.833313	1023.000000	1023.000000	2046.000000
19.959999	0.049568	29.294966	7.658697	7.157723	8.488303	5.990241	0.000000	-10.000000	0.233333	-16.616667	569.666687	1023.000000	1023.000000	2046.000000
19.980000	0.049093	29.014236	7.538276	7.161990	8.448442	5.865529	0.000000	-10.000000	0.275000	-17.850000	556.500000	1023.000000	1023.000000	2046.000000
20.000000	0.048618	28.733238	7.468623	7.109328	8.358467	5.796820	0.000000	-10.000000	0.275000	-17.850000	556.500000	1023.000000	1023.000000	2046.000000
20.020000	0.048438	28.627054	7.391052	7.121767	8.371511	5.742724	0.000000	-10.000000	0.283333	-18.283333	554.500000	1023.000000	1023.000000	2046.000000
20.040001	0.048375	28.589619	7.281835	7.107611	8.438804	5.761370	0.000000	-10.000000	0.308333	-19.000000	550.500000	1023.000000	1023.000000	2046.000000
20.059999	0.048135	28.447908	7.220575	7.000436	8.412593	5.814305	0.000000	-10.000000	0.333333	-20.033333	544.166687	1023.000000	1023.000000	2046.000000
20.080000	0.047653	28.162897	7.156972	6.879029	8.317227	5.809668	0.000000	-10.000000	0.358333	-21.050001	537.500000	1023.000000	1023.000000	2046.000000
20.100000	0.047482	28.061937	7.196426	6.788573	8.206635	5.870304	0.000000	-10.000000	0.416667	-22.833334	527.666687	1023.000000	1023.000000	2046.000000
20.120001	0.046686	27.591347	7.127882	6.682790	7.954130	5.826546	0.000000	-10.000000	0.475000	-24.300001	520.166687	1023.000000	1023.000000	2046.000000
20.139999	0.045419	26.842398	6.926776	6.575873	7.708819	5.630930	0.000000	-10.000000	0.533333	-25.733334	512.333313	1023.000000	1023.000000	2046.000000
20.160000	0.043625	25.782316	6.645245	6.385052	7.426513	5.325507	0.000000	-10.000000	0.541667	-26.450001	506.666656	1023.000000	1023.000000	2046.000000
20.180000	0.041580	24.573551	6.381230	6.152005	7.093492	4.946825	0.000000	-10.000000	0.591667	-27.366667	498.000000	1023.000000	1023.000000	2046.000000
20.200001	0.039367	23.266119	6.035704	5.822646	6.795263	4.612506	0.000000	-10.000000	0.625000	-28.150000	488.833344	1023.000000	1023.000000	2046.000000
20.219999	0.036400	21.512266	5.688586	5.572774	6.199431	4.051476	0.000000	-10.000000	0.666667	-28.766666	479.333344	1023.000000	1023.000000	2046.000000
20.240000	0.033585	19.848921	5.266740	5.408464	5.640083	3.533634	0.000000	-10.000000	0.658333	-29.016666	469.666656	1023.000000	1023.000000	2046.000000
20.260000	0.031368	18.538458	4.937423	5.276377	5.134460	3.190198	0.000000	-10.000000	0.658333	-29.066668	460.000000	1023.000000	1023.000000	2046.000000
20.280001	0.029594	17.489767	4.612947	5.231890	4.797309	2.847622	0.000000	-10.000000	0.650000	-28.800001	450.333344	1023.000000	1023.000000	2046.000000
20.299999	0.028417	16.794693	4.482535	5.143658	4.481603	2.686898	0.000000	-10.000000	0.650000	-28.900000	440.833344	1023.000000	1023.000000	2046.000000
20.320000	0.027534	16.272316	4.394155	5.104574	4.229115	2.544473	0.000000	-10.000000	0.650000	-28.916668	431.166656	1023.000000	1023.000000	2046.000000
20.340000	0.026847	15.866578	4.287190	5.175305	4.062121	2.341962	0.000000	-10.000000	0.650000	-29.200001	421.500000	1023.000000	1023.000000	2046.000000
20.360001	0.026154	15.456793	4.145591	5.225564	3.918189	2.167449	0.000000	-10.000000	0.650000	-29.300001	411.500000	1023.000000	1023.000000	2046.000000
20.379999	0.025479	15.058298	4.017169	5.218594	3.796447	2.026088	0.000000	-10.000000	0.650000	-29.233334	401.833344	1023.000000	1023.000000	2046.000000
20.400000	0.024877	14.702305	3.878940	5.189915	3.683701	1.949749	0.000000	-10.000000	0.641667	-28.850000	392.166656	1023.000000	1023.000000	2046.000000
20.420000	0.024394	14.416661	3.765565	5.102071	3.620388	1.928638	0.000000	-10.000000	0.625000	-28.416666	382.666656	1023.000000	1023.000000	2046.000000
20.440001	0.023947	14.152970	3.729491	5.081193	3.483458	1.858828	0.000000	-10.000000	0.608333	-27.933332	373.000000	1023.000000	1023.000000	2046.000000
20.459999	0.023864	14.103755	3.748147	5.008182	3.445846	1.901580	0.000000	-10.000000	0.600000	-27.816666	363.666656	1023.000000	1023.000000	2046.000000
20.480000	0.023636	13.968892	3.791968	4.909136	3.367867	1.899921	0.000000	-10.000000	0.616667	-27.666666	354.500000	1023.000000	1023.000000	2046.000000
20.500000	0.023432	13.848271	3.750010	4.782863	3.425143	1.890257	0.000000	-10.000000	0.625000	-28.083334	345.333344	1023.000000	1023.000000	2046.000000
20.520000	0.023133	13.671369	3.735670	4.673936	3.384028	1.877734	0.000000	-10.000000	0.625000	-28.183334	336.000000	1023.000000	1023.000000	2046.000000
20.540001	0.022872	13.517454	3.700093	4.614435	3.329885	1.873042	0.000000	-10.000000	0.608333	-28.216667	326.500000	1023.000000	1023.000000	2046.000000
20.559999	0.022294	13.175635	3.550778	4.622783	3.275313	1.726762	0.000000	-10.000000	0.600000	-27.833334	317.000000	1023.000000	1023.000000	2046.000000
20.580000	0.021778	12.870731	3.453319	4.508285	3.178306	1.730823	0.000000	-10.000000	0.575000	-27.216667	307.666656	1023.000000	1023.000000	2046.000000
20.600000	0.021117	12.480087	3.344467	4.398348	3.063607	1.673664	0.000000	-10.000000	0.558333	-26.733334	298.666656	1023.000000	1023.000000	2046.000000
20.620001	0.020465	12.094580	3.314198	4.226089	2.903194	1.651098	0.000000	-10.000000	0.533333	-26.350000	289.833344	1023.000000	1023.000000	2046.000000
20.639999	0.019804	11.704096	3.245143	4.139396	2.756374	1.563183	0.000000	-10.000000	0.541667	-26.566668	281.000000	1023.000000	1023.000000	2046.000000
20.660000	0.019171	11.330268	3.148380	4.036333	2.670819	1.474735	0.000000	-10.000000	0.541667	-26.716667	272.000000	1023.000000	1023.000000	2046.000000
20.680000	0.018540	10.957257	3.096254	3.912822	2.538239	1.409942	0.000000	-10.000000	0.550000	-26.716667	263.000000	1023.000000	1023.000000	2046.000000
20.700001	0.018036	10.658988	2.990124	3.850828	2.459530	1.358506	0.000000	-10.000000	0.550000	-26.583334	254.166672	1023.000000	1023.000000	2046.000000
20.719999	0.017386	10.275160	2.943625	3.708217	2.307655	1.315663	0.000000	-10.000000	0.550000	-26.616667	245.333328	1023.000000	1023.000000	2046.000000
20.740000	0.016784	9.919491	2.816144	3.612614	2.225842	1.264892	0.000000	-10.000000	0.541667	-26.683334	236.500000	1023.000000	1023.000000	2046.000000
20.760000	0.016356	9.666683	2.734390	3.488406	2.143399	1.300489	0.000000	-10.000000	0.525000	-26.366667	227.500000	1023.000000	1023.000000	2046.000000
20.780001	0.015726	9.294127	2.642248	3.398054	2.033132	1.220693	0.000000	-10.000000	0.508333	-25.866667	218.666672	1023.000000	1023.000000	2046.000000
20.799999	0.015317	9.052330	2.600736	3.302604	1.906912	1.242078	0.000000	-10.000000	0.500000	-25.533333	210.000000	1023.000000	1023.000000	2046.000000
20.820000	0.014795	8.743831	2.506711	3.246585	1.839201	1.151333	0.000000	-10.000000	0.500000	-25.066668	201.500000	1023.000000	1023.000000	2046.000000
20.840000	0.014427	8.526538	2.384582	3.246908	1.813562	1.081486	0.000000	-10.000000	0.491667	-24.716667	193.166672	1023.000000	1023.000000	2046.000000
20.860001	0.014000	8.273993	2.247219	3.190595	1.791729	1.044449	0.000000	-10.000000	0.483333	-24.100000	185.000000	1023.000000	1023.000000	2046.000000
20.879999	0.013458	7.953729	2.185936	3.124035	1.689196	0.954562	0.000000	-10.000000	0.475000	-23.966667	177.000000	1023.000000	1023.000000	2046.000000
20.900000	0.013111	7.748775	2.064335	3.041173	1.662451	0.980816	0.000000	-10.000000	0.450000	-23.500000	169.000000	1023.000000	1023.000000	2046.000000
20.920000	0.012642	7.471674	1.994776	2.917961	1.577315	0.981622	0.000000	-10.000000	0.416667	-23.300001	161.000000	1023.000000	1023.000000	2046.000000
20.940001	0.012144	7.177220	1.927043	2.854918	1.450079	0.945180	0.000000	-10.000000	0.383333	-22.866667	153.166672	1023.000000	1023.000000	2046.000000
20.959999	0.011775	6.959150	1.837327	2.768471	1.406563	0.946789	0.000000	-10.000000	0.375000	-22.616667	145.500000	1023.000000	1023.000000	2046.000000
20.980000	0.011344	6.704394	1.740335	2.691535	1.332606	0.939918	0.000000	-10.000000	0.366667	-22.216667	138.000000	1023.000000	1023.000000	2046.000000
21.000000	0.010920	6.453978	1.735909	2.595864	1.204955	0.917250	0.000000	-10.000000	0.358333	-21.616667	130.500000	1023.000000	1023.000000	2046.000000
21.020000	0.010631	6.283085	1.639179	2.533575	1.195117	0.915214	0.000000	-10.000000	0.350000	-21.066668	123.333336	1023.000000	1023.000000	2046.000000
21.040001	0.010085	5.960218	1.493407	2.469138	1.185834	0.811840	0.000000	-10.000000	0.341667	-20.450001	116.333336	1023.000000	1023.000000	2046.000000
21.059999	0.009767	5.772568	1.300110	2.443020	1.254666	0.774773	0.000000	-10.000000	0.333333	-20.016668	109.500000	1023.000000	1023.000000	2046.000000
21.080000	0.009626	5.689215	1.251333	2.396739	1.249488	0.791655	0.000000	-10.000000	0.333333	-19.500000	102.833336	1023.000000	1023.000000	2046.000000
21.100000	0.009588	5.666802	1.211083	2.355807	1.273717	0.826195	0.000000	-10.000000	0.341667	-19.433334	96.333336	1023.000000	1023.000000	2046.000000
21.120001	0.009356	5.529514	1.093540	2.281815	1.277525	0.876634	0.000000	-10.000000	0.350000	-19.666666	90.000000	1023.000000	1023.000000	2046.000000
21.139999	0.009108	5.383030	1.073933	2.149055	1.234426	0.925616	0.000000	-10.000000	0.350000	-20.350000	83.333336	1023.000000	1023.000000	2046.000000
21.160000	0.009028	5.335316	1.060102	2.092023	1.210647	0.972543	0.000000	-10.000000	0.350000	-20.783333	76.500000	1023.000000	1023.000000	2046.000000
21.180000	0.008712	5.149014	0.965479	2.045092	1.105424	1.033020	0.000000	-10.000000	0.350000	-21.183334	69.500000	1023.000000	1023.000000	2046.000000
21.200001	0.007938	4.691579	0.794920	1.964161	0.945228	0.987270	0.000000	-10.000000	0.350000	-21.083334	62.500000	1023.000000	1023.000000	2046.000000
21.219999	0.006885	4.069053	0.521512	1.796255	0.851840	0.899445	0.000000	-10.000000	0.350000	-20.733334	55.500000	1023.000000	1023.000000	2046.000000
21.240000	0.005336	3.153719	0.193013	1.595232	0.708183	0.657290	0.000000	-10.000000	0.333333	-20.100000	48.500000	1023.000000	1023.000000	2046.000000
21.260000	0.003232	1.909840	-0.152406	1.323884	0.424315	0.314047	0.000000	-10.000000	0.300000	-19.300001	41.833332	1023.000000	1023.000000	2046.000000
21.280001	0.000478	0.282544	-0.562731	1.071913	-0.067918	-0.158720	0.000000	-10.000000	0.250000	-18.333334	35.500000	1023.000000	1023.000000	2046.000000
21.299999	-0.002264	-1.337860	-1.020497	0.904229	-0.543961	-0.677632	0.000000	-10.000000	0.208333	-17.050001	29.500000	1023.000000	1023.000000	2046.000000
21.320000	-0.004405	-2.603346	-1.382220	0.735854	-0.988140	-0.968839	0.000000	-10.000000	0.175000	-15.416667	23.666666	1023.000000	1023.000000	2046.000000
21.340000	-0.005841	-3.452178	-1.613522	0.588299	-1.275975	-1.150980	0.000000	-10.000000	0.166667	-14.000000	18.500000	1023.000000	1023.000000	2046.000000
21.360001	-0.006680	-3.947918	-1.776975	0.523137	-1.429648	-1.264432	0.000000	-10.000000	0.141667	-12.900000	13.666667	1023.000000	1023.000000	2046.000000
21.379999	-0.007221	-4.267850	-1.867813	0.502946	-1.525476	-1.377506	0.000000	-10.000000	0.125000	-12.616667	9.333333	1023.000000	1023.000000	2046.000000
21.400000	-0.007444	-4.399527	-1.832569	0.489118	-1.666330	-1.389745	0.000000	-10.000000	0.100000	-12.333334	5.000000	1023.000000	1023.000000	2046.000000
21.420000	-0.007535	-4.453317	-1.929124	0.575471	-1.646990	-1.452673	0.000000	-10.000000	0.100000	-12.216667	1.333333	1023.000000	1023.000000	2046.000000
21.440001	-0.007802	-4.611049	-1.992334	0.606625	-1.681379	-1.543962	0.000000	-10.000000	0.100000	-11.700000	-2.333333	1023.000000	1023.000000	2046.000000
21.459999	-0.007986	-4.719600	-2.101473	0.707593	-1.669202	-1.656519	0.000000	-10.000000	0.100000	-11.066667	-6.000000	1023.000000	1023.000000	2046.000000
21.480000	-0.007913	-4.676801	-2.146773	0.740559	-1.628545	-1.642041	0.000000	-10.000000	0.091667	-10.016666	-9.666667	1023.000000	1023.000000	2046.000000
21.500000	-0.007803	-4.611470	-2.047740	0.687935	-1.706519	-1.545146	0.000000	-10.000000	0.075000	-9.066667	-13.000000	1023.000000	1023.000000	2046.000000
21.520000	-0.007318	-4.324774	-2.018852	0.728860	-1.593169	-1.441614	0.000000	-10.000000	0.058333	-8.066667	-16.000000	1023.000000	1023.000000	2046.000000
21.540001	-0.006985	-4.128234	-1.894443	0.599595	-1.556128	-1.277259	0.000000	-10.000000	0.058333	-7.533333	-18.833334	1023.000000	1023.000000	2046.000000
21.559999	-0.006694	-3.956065	-1.835885	0.510426	-1.438540	-1.192067	0.000000	-10.000000	0.058333	-7.583333	-21.333334	1023.000000	1023.000000	2046.000000
21.580000	-0.006303	-3.724953	-1.694787	0.416993	-1.412188	-1.034970	0.000000	-10.000000	0.058333	-7.833333	-23.833334	1023.000000	1023.000000	2046.000000
21.600000	-0.006139	-3.628427	-1.680072	0.410170	-1.319547	-1.038978	0.000000	-10.000000	0.050000	-7.933333	-26.500000	1023.000000	1023.000000	2046.000000
21.620001	-0.005920	-3.498768	-1.701517	0.385584	-1.186962	-0.995873	0.000000	-10.000000	0.050000	-7.516667	-29.166666	1023.000000	1023.000000	2046.000000
21.639999	-0.005731	-3.386835	-1.671606	0.345233	-1.114478	-0.945984	0.000000	-10.000000	0.050000	-6.966667	-31.833334	1023.000000	1023.000000	2046.000000
21.660000	-0.005648	-3.338011	-1.699605	0.360493	-1.044432	-0.954468	0.000000	-10.000000	0.041667	-6.016667	-34.166668	1023.000000	1023.000000	2046.000000
21.680000	-0.005583	-3.299835	-1.650811	0.270410	-1.032005	-0.887429	0.000000	-10.000000	0.025000	-4.550000	-36.166668	1023.000000	1023.000000	2046.000000
21.700001	-0.005412	-3.198299	-1.610643	0.258843	-0.973124	-0.873374	0.000000	-10.000000	0.008333	-1.883333	-37.333332	1023.000000	1023.000000	2046.000000
21.719999	-0.005149	-3.042822	-1.517253	0.254068	-0.912776	-0.866861	0.000000	-10.000000	-0.008333	0.833333	-37.833332	1023.000000	1023.000000	2046.000000
21.740000	-0.004804	-2.838988	-1.457466	0.155831	-0.797495	-0.739858	0.000000	-10.000000	-0.016667	3.950000	-38.000000	1023.000000	1023.000000	2046.000000
21.760000	-0.004363	-2.578718	-1.370718	0.138384	-0.671703	-0.674681	0.000000	-10.000000	-0.033333	6.616667	-38.000000	1023.000000	1023.000000	2046.000000
21.780001	-0.003864	-2.283616	-1.309348	0.104119	-0.515711	-0.562677	0.000000	-10.000000	-0.058333	9.366667	-38.000000	1023.000000	1023.000000	2046.000000
21.799999	-0.003219	-1.902595	-1.279465	0.101689	-0.286029	-0.438790	0.000000	-10.000000	-0.100000	11.666667	-38.000000	1023.000000	1023.000000	2046.000000
21.820000	-0.002541	-1.502027	-1.232306	0.154775	-0.083800	-0.340696	0.000000	-10.000000	-0.141667	13.566667	-38.000000	1023.000000	1023.000000	2046.000000
21.840000	-0.001854	-1.095996	-1.147622	0.114272	0.105843	-0.168491	0.000000	-10.000000	-0.183333	15.166667	-38.000000	1023.000000	1023.000000	2046.000000
21.860001	-0.001287	-0.760610	-1.017997	0.135480	0.201345	-0.079437	0.000000	-10.000000	-0.200000	16.566668	-17.333334	1023.000000	1023.000000	2046.000000
21.879999	-0.000533	-0.314930	-0.899010	0.218678	0.366285	-0.000883	0.000000	-10.000000	-0.208333	17.583334	4.833333	1023.000000	1023.000000	2046.000000
21.900000	0.000377	0.222735	-0.780478	0.242072	0.595226	0.165913	0.000000	-10.000000	-0.216667	18.316668	29.000000	1023.000000	1023.000000	2046.000000
21.920000	0.001193	0.705148	-0.709002	0.308473	0.815720	0.289957	0.000000	-10.000000	-0.225000	18.750000	34.666668	1023.000000	1023.000000	2046.000000
21.940001	0.002079	1.228900	-0.629598	0.365638	1.060684	0.432176	0.000000	-10.000000	-0.241667	19.316668	41.000000	1023.000000	1023.000000	2046.000000
21.959999	0.003005	1.776253	-0.562113	0.427078	1.305622	0.605666	0.000000	-10.000000	-0.241667	19.733334	47.500000	1023.000000	1023.000000	2046.000000
21.980000	0.003793	2.241920	-0.431064	0.485186	1.443296	0.744503	0.000000	-10.000000	-0.258333	20.216667	54.000000	1023.000000	1023.000000	2046.000000
22.000000	0.004516	2.668688	-0.326560	0.525943	1.585265	0.884040	0.000000	-10.000000	-0.258333	20.433334	60.666668	1023.000000	1023.000000	2046.000000
22.020000	0.005156	3.047331	-0.176184	0.573855	1.668142	0.981518	0.000000	-10.000000	-0.275000	20.883333	67.500000	1023.000000	1023.000000	2046.000000
22.040001	0.005957	3.520601	-0.105618	0.663966	1.889852	1.072401	0.000000	-10.000000	-0.300000	21.166668	74.500000	1023.000000	1023.000000	2046.000000
22.059999	0.006779	4.006448	0.039849	0.749445	2.035305	1.181849	0.000000	-10.000000	-0.333333	21.566668	81.500000	1023.000000	1023.000000	2046.000000
22.080000	0.007663	4.528804	0.108668	0.819151	2.301586	1.299399	0.000000	-10.000000	-0.333333	21.900000	88.666664	1023.000000	1023.000000	2046.000000
22.100000	0.008651	5.112553	0.206223	0.916239	2.536703	1.453388	0.000000	-10.000000	-0.333333	22.233334	95.833336	1023.000000	1023.000000	2046.000000
22.120001	0.009573	5.657928	0.292690	0.995032	2.759638	1.610569	0.000000	-10.000000	-0.325000	22.350000	103.166664	1023.000000	1023.000000	2046.000000
22.139999	0.010418	6.157130	0.401027	1.044705	2.922318	1.789080	0.000000	-10.000000	-0.325000	22.483334	110.500000	1023.000000	1023.000000	2046.000000
22.160000	0.011260	6.654420	0.598943	1.105086	3.032141	1.918251	0.000000	-10.000000	-0.308333	22.533333	118.000000	1023.000000	1023.000000	2046.000000
22.180000	0.012191	7.205130	0.741636	1.155792	3.201527	2.106175	0.000000	-10.000000	-0.316667	22.633333	125.500000	1023.000000	1023.000000	2046.000000
22.200001	0.013114	7.750235	0.924240	1.239012	3.376418	2.210565	0.000000	-10.000000	-0.333333	22.650000	133.166672	1023.000000	1023.000000	2046.000000
22.219999	0.014141	8.357618	1.075799	1.357701	3.606578	2.317540	0.000000	-10.000000	-0.350000	23.016666	140.666672	1023.000000	1023.000000	2046.000000
22.240000	0.015311	9.049021	1.218233	1.492330	3.860334	2.478123	0.000000	-10.000000	-0.358333	23.500000	148.333328	1023.000000	1023.000000	2046.000000
22.260000	0.016208	9.579057	1.328216	1.538702	4.061884	2.650255	0.000000	-10.000000	-0.375000	24.166668	156.000000	1023.000000	1023.000000	2046.000000
22.280001	0.017197	10.163483	1.316091	1.624742	4.412303	2.810347	0.000000	-10.000000	-0.391667	24.500000	164.000000	1023.000000	1023.000000	2046.000000
22.299999	0.018468	10.914510	1.507221	1.702617	4.650875	3.053797	0.000000	-10.000000	-0.400000	24.750000	172.000000	1023.000000	1023.000000	2046.000000
22.320000	0.019483	11.514360	1.728979	1.817089	4.733748	3.234545	0.000000	-10.000000	-0.400000	24.733334	180.166672	1023.000000	1023.000000	2046.000000
22.340000	0.020214	11.946636	1.815136	1.961796	4.842181	3.327523	0.000000	-10.000000	-0.400000	24.616667	188.500000	1023.000000	1023.000000	2046.000000
22.360001	0.020295	11.994530	1.890945	2.010813	4.788833	3.303939	0.000000	-10.000000	-0.408333	24.483334	196.833328	1023.000000	1023.000000	2046.000000
22.379999	0.019839	11.724872	1.817316	2.028786	4.700764	3.178006	0.000000	-10.000000	-0.400000	24.550001	205.000000	1023.000000	1023.000000	2046.000000
22.400000	0.018525	10.948541	1.674376	1.960610	4.430642	2.882912	0.000000	-10.000000	-0.391667	24.600000	216.000000	1023.000000	1023.000000	2046.000000
22.420000	0.016595	9.807474	1.390535	1.880545	4.068560	2.467834	0.000000	-10.000000	-0.383333	24.600000	227.000000	1023.000000	1023.000000	2046.000000
22.440001	0.014809	8.752388	1.109926	1.861379	3.668953	2.112130	0.000000	-10.000000	-0.391667	24.433334	235.333328	1023.000000	1023.000000	2046.000000
22.459999	0.013891	8.209541	0.880317	1.836844	3.500804	1.991576	0.000000	-10.000000	-0.408333	24.733334	240.666672	1023.000000	1023.000000	2046.000000
22.480000	0.013606	8.041108	0.810293	1.842118	3.410295	1.978402	0.000000	-10.000000	-0.425000	25.100000	246.000000	1023.000000	1023.000000	2046.000000
22.500000	0.013970	8.256408	0.888220	1.963708	3.397897	2.006583	0.000000	-10.000000	-0.441667	25.283335	254.333328	1023.000000	1023.000000	2046.000000
22.520000	0.014653	8.660205	1.107560	2.118018	3.386027	2.048600	0.000000	-10.000000	-0.441667	25.400000	262.666656	1023.000000	1023.000000	2046.000000
22.540001	0.015362	9.079179	1.259344	2.346700	3.447653	2.025482	0.000000	-10.000000	-0.433333	25.299999	271.333344	1023.000000	1023.000000	2046.000000
22.559999	0.016330	9.651295	1.433514	2.609340	3.561682	2.046758	0.000000	-10.000000	-0.416667	25.366667	279.666656	1023.000000	1023.000000	2046.000000
22.580000	0.017195	10.162198	1.520397	2.825087	3.713296	2.103418	0.000000	-10.000000	-0.425000	25.300001	288.333344	1023.000000	1023.000000	2046.000000
22.600000	0.018330	10.833043	1.683144	2.992249	3.892864	2.264787	0.000000	-10.000000	-0.433333	25.550001	296.666656	1023.000000	1023.000000	2046.000000
22.620001	0.019521	11.536742	1.831769	3.177087	4.098756	2.429130	0.000000	-10.000000	-0.458333	25.666668	305.166656	1023.000000	1023.000000	2046.000000
22.639999	0.020762	12.270063	2.055311	3.340846	4.280435	2.593470	0.000000	-10.000000	-0.458333	26.116667	313.500000	1023.000000	1023.000000	2046.000000
22.660000	0.022150	13.090460	2.270141	3.524936	4.508225	2.787157	0.000000	-10.000000	-0.433333	26.216667	322.166656	1023.000000	1023.000000	2046.000000
22.680000	0.023602	13.948964	2.594385	3.659799	4.704872	2.989909	0.000000	-10.000000	-0.416667	26.033335	331.000000	1023.000000	1023.000000	2046.000000
22.700001	0.024821	14.669209	2.904390	3.708464	4.830229	3.226126	0.000000	-10.000000	-0.383333	25.133333	339.833344	1023.000000	1023.000000	2046.000000
22.719999	0.025951	15.336748	3.043783	3.855856	5.108144	3.328965	0.000000	-10.000000	-0.391667	24.333334	348.500000	1023.000000	1023.000000	2046.000000
22.740000	0.027167	16.055643	3.252131	3.997704	5.327518	3.478291	0.000000	-10.000000	-0.366667	24.083334	356.833344	1023.000000	1023.000000	2046.000000
22.760000	0.028156	16.640104	3.370107	4.103344	5.549821	3.616831	0.000000	-10.000000	-0.366667	23.883333	365.000000	1023.000000	1023.000000	2046.000000
22.780001	0.029098	17.197153	3.414029	4.230568	5.812912	3.739645	0.000000	-10.000000	-0.333333	23.533333	373.000000	1023.000000	1023.000000	2046.000000
22.799999	0.029940	17.694649	3.589164	4.257057	5.922940	3.925488	0.000000	-10.000000	-0.333333	23.016666	380.833344	1023.000000	1023.000000	2046.000000
22.820000	0.030858	18.236940	3.849642	4.346224	5.991009	4.050066	0.000000	-10.000000	-0.333333	23.000000	388.500000	1023.000000	1023.000000	2046.000000
22.840000	0.031606	18.679338	4.095388	4.418506	6.020905	4.144539	0.000000	-10.000000	-0.341667	23.083334	396.166656	1023.000000	1023.000000	2046.000000
22.860001	0.032413	19.156261	4.297766	4.513851	6.114221	4.230423	0.000000	-10.000000	-0.341667	23.250000	403.833344	1023.000000	1023.000000	2046.000000
22.879999	0.033232	19.640221	4.451604	4.580614	6.274055	4.333948	0.000000	-10.000000	-0.341667	23.183334	411.500000	1023.000000	1023.000000	2046.000000
22.900000	0.034273	20.255341	4.624664	4.579792	6.513957	4.536928	0.000000	-10.000000	-0.358333	23.583334	419.166656	1023.000000	1023.000000	2046.000000
22.920000	0.035172	20.786659	4.752518	4.685957	6.708715	4.639470	0.000000	-10.000000	-0.366667	24.000000	427.000000	1023.000000	1023.000000	2046.000000
22.940001	0.036115	21.343868	4.919034	4.715904	6.872746	4.836183	0.000000	-10.000000	-0.366667	24.300001	435.000000	1023.000000	1023.000000	2046.000000
22.959999	0.037081	21.914688	5.141032	4.798164	7.005998	4.969493	0.000000	-10.000000	-0.366667	24.316668	443.000000	1023.000000	1023.000000	2046.000000
22.980000	0.037883	22.388680	5.336853	4.941599	7.079140	5.031088	0.000000	-10.000000	-0.358333	23.966667	451.000000	1023.000000	1023.000000	2046.000000
23.000000	0.038839	22.953604	5.459171	5.076621	7.298739	5.119072	0.000000	-10.000000	-0.358333	23.850000	459.000000	1023.000000	1023.000000	2046.000000
23.020000	0.039826	23.537109	5.638509	5.204445	7.479101	5.215054	0.000000	-10.000000	-0.341667	23.516666	467.000000	1023.000000	1023.000000	2046.000000
23.040001	0.040789	24.106428	5.719977	5.296777	7.718385	5.371288	0.000000	-10.000000	-0.333333	23.216667	475.000000	1023.000000	1023.000000	2046.000000
23.059999	0.041727	24.660732	5.844949	5.344347	7.889657	5.581780	0.000000	-10.000000	-0.316667	22.966667	483.000000	1023.000000	1023.000000	2046.000000
23.080000	0.042655	25.209335	5.990076	5.445690	8.063936	5.709634	0.000000	-10.000000	-0.308333	22.783335	490.666656	1023.000000	1023.000000	2046.000000
23.100000	0.043404	25.651501	6.171393	5.563024	8.096671	5.820412	0.000000	-10.000000	-0.283333	22.633335	498.333344	1023.000000	1023.000000	2046.000000
23.120001	0.044177	26.108442	6.376499	5.685939	8.151363	5.894641	0.000000	-10.000000	-0.266667	22.150002	505.833344	1023.000000	1023.000000	2046.000000
23.139999	0.044931	26.554075	6.525375	5.834641	8.253729	5.940331	0.000000	-10.000000	-0.266667	21.450001	513.500000	1023.000000	1023.000000	2046.000000
23.160000	0.045658	26.983683	6.596887	5.956097	8.445591	5.985108	0.000000	-10.000000	-0.250000	21.033335	520.833313	1023.000000	1023.000000	2046.000000
23.180000	0.046309	27.368679	6.633975	6.014575	8.634543	6.085586	0.000000	-10.000000	-0.241667	20.483334	527.833313	1023.000000	1023.000000	2046.000000
23.200001	0.047071	27.818859	6.886548	6.007112	8.621850	6.303349	0.000000	-10.000000	-0.200000	19.766668	534.666687	1023.000000	1023.000000	2046.000000
23.219999	0.047628	28.147982	6.991724	6.070799	8.710096	6.375363	0.000000	-10.000000	-0.183333	18.716667	541.333313	1023.000000	1023.000000	2046.000000
23.240000	0.048163	28.464209	7.083817	6.207341	8.844591	6.328459	0.000000	-10.000000	-0.141667	17.500000	548.000000	1023.000000	1023.000000	2046.000000
23.260000	0.048898	28.898453	7.255640	6.299972	8.962392	6.380448	0.000000	-10.000000	-0.108333	16.416668	554.000000	1023.000000	1023.000000	2046.000000
23.280001	0.049515	29.263483	7.317371	6.457158	9.137094	6.351860	0.000000	-10.000000	-0.075000	15.000001	559.666687	1023.000000	1023.000000	2046.000000
23.299999	0.050345	29.753981	7.489732	6.446354	9.247628	6.570265	0.000000	-10.000000	-0.066667	13.333334	564.833313	1023.000000	1023.000000	2046.000000
23.320000	0.050945	30.108696	7.512506	6.445590	9.387280	6.763321	0.000000	-10.000000	-0.041667	11.383333	569.666687	1023.000000	1023.000000	2046.000000
23.340000	0.051216	30.268618	7.674943	6.368244	9.343152	6.882278	0.000000	-10.000000	-0.025000	8.933333	573.833313	1023.000000	1023.000000	2046.000000
23.360001	0.051853	30.644878	7.788673	6.434803	9.435229	6.986172	0.000000	-10.000000	0.008333	6.016666	577.333313	1023.000000	1023.000000	2046.000000
23.379999	0.051863	30.650740	7.798988	6.522478	9.369686	6.959588	0.000000	-10.000000	0.016667	1.916667	579.666687	1023.000000	1023.000000	2046.000000
23.400000	0.051230	30.276705	7.625871	6.607505	9.263813	6.779517	0.000000	-10.000000	0.033333	-1.583333	580.833313	1023.000000	1023.000000	2046.000000
23.420000	0.049876	29.476538	7.337296	6.582688	9.108183	6.448370	0.000000	-10.000000	0.058333	-5.183333	581.000000	1023.000000	1023.000000	2046.000000
23.440001	0.048273	28.529633	7.218604	6.372960	8.768218	6.169851	0.000000	-10.000000	0.075000	-7.800000	581.000000	1023.000000	1023.000000	2046.000000
23.459999	0.046226	27.319729	6.927217	6.157238	8.395267	5.840007	0.000000	-10.000000	0.083333	-10.200000	581.000000	1023.000000	1023.000000	2046.000000
23.480000	0.043727	25.842503	6.667663	5.844204	7.819787	5.510850	0.000000	-10.000000	0.083333	-11.750000	581.000000	1023.000000	1023.000000	2046.000000
23.500000	0.041136	24.311646	6.408280	5.616634	7.175249	5.111481	0.000000	-10.000000	0.091667	-12.550000	581.000000	1023.000000	1023.000000	2046.000000
23.520000	0.039236	23.188225	6.080238	5.540705	6.805350	4.761930	0.000000	-10.000000	0.100000	-12.816667	574.000000	1023.000000	1023.000000	2046.000000
23.540001	0.037901	22.399557	5.834623	5.593291	6.570166	4.401477	0.000000	-10.000000	0.108333	-12.983334	565.666687	1023.000000	1023.000000	2046.000000
23.559999	0.036784	21.739347	5.632528	5.611211	6.359092	4.136518	0.000000	-10.000000	0.125000	-13.283334	555.833313	1023.000000	1023.000000	2046.000000
23.580000	0.036189	21.387863	5.592229	5.647939	6.172238	3.975455	0.000000	-10.000000	0.166667	-14.150001	551.333313	1023.000000	1023.000000	2046.000000
23.600000	0.035931	21.235044	5.569529	5.649774	6.036037	3.979706	0.000000	-10.000000	0.200000	-15.150000	546.500000	1023.000000	1023.000000	2046.000000
23.620001	0.035684	21.089045	5.621222	5.682352	5.849628	3.935842	0.000000	-10.000000	0.233333	-16.316666	541.500000	1023.000000	1023.000000	2046.000000
23.639999	0.035246	20.830448	5.587132	5.712316	5.694801	3.836201	0.000000	-10.000000	0.241667	-17.366667	536.166687	1023.000000	1023.000000	2046.000000
23.660000	0.034706	20.511425	5.431481	5.776747	5.662135	3.641062	0.000000	-10.000000	0.275000	-18.316668	530.500000	1023.000000	1023.000000	2046.000000
23.680000	0.034284	20.262022	5.333089	5.812048	5.592170	3.524715	0.000000	-10.000000	0.308333	-19.233334	524.166687	1023.000000	1023.000000	2046.000000
23.700001	0.033999	20.093676	5.208797	5.865505	5.577110	3.442263	0.000000	-10.000000	0.341667	-20.233334	517.666687	1023.000000	1023.000000	2046.000000
23.719999	0.034159	20.188234	5.266678	5.812466	5.571709	3.537380	0.000000	-10.000000	0.358333	-20.933334	510.833344	1023.000000	1023.000000	2046.000000
23.740000	0.034274	20.255917	5.341876	5.689484	5.531589	3.692968	0.000000	-10.000000	0.375000	-21.800001	504.000000	1023.000000	1023.000000	2046.000000
23.760000	0.034241	20.236313	5.468238	5.535329	5.452880	3.779865	0.000000	-10.000000	0.400000	-22.700001	496.666656	1023.000000	1023.000000	2046.000000
23.780001	0.034131	20.171194	5.502768	5.404376	5.438832	3.825220	0.000000	-10.000000	0.441667	-23.633333	489.000000	1023.000000	1023.000000	2046.000000
23.799999	0.033809	19.980915	5.470279	5.381899	5.362285	3.766453	0.000000	-10.000000	0.475000	-24.066666	481.000000	1023.000000	1023.000000	2046.000000
23.820000	0.033330	19.697819	5.301731	5.410475	5.394749	3.590863	0.000000	-10.000000	0.500000	-24.666666	473.000000	1023.000000	1023.000000	2046.000000
23.840000	0.032446	19.175367	5.121572	5.368417	5.268432	3.416947	0.000000	-10.000000	0.500000	-24.916666	464.833344	1023.000000	1023.000000	2046.000000
23.860001	0.031874	18.837431	4.919796	5.363831	5.274936	3.278868	0.000000	-10.000000	0.508333	-25.466667	456.500000	1023.000000	1023.000000	2046.000000
23.879999	0.031321	18.510611	4.949665	5.230968	5.082160	3.247818	0.000000	-10.000000	0.508333	-25.416668	448.000000	1023.000000	1023.000000	2046.000000
23.900000	0.030858	18.236792	4.948798	5.053898	4.946257	3.287839	0.000000	-10.000000	0.508333	-25.616667	439.500000	1023.000000	1023.000000	2046.000000
23.920000	0.030373	17.950499	5.024691	4.855423	4.725557	3.344828	0.000000	-10.000000	0.500000	-25.366667	431.000000	1023.000000	1023.000000	2046.000000
23.940001	0.029633	17.513241	4.876198	4.763968	4.677113	3.195962	0.000000	-10.000000	0.500000	-25.283335	422.500000	1023.000000	1023.000000	2046.000000
23.959999	0.028984	17.129368	4.668155	4.642833	4.703277	3.115103	0.000000	-10.000000	0.500000	-25.283335	414.166656	1023.000000	1023.000000	2046.000000
23.980000	0.028271	16.707979	4.529939	4.596690	4.578713	3.002639	0.000000	-10.000000	0.508333	-25.383333	405.666656	1023.000000	1023.000000	2046.000000
24.000000	0.027832	16.448801	4.503761	4.506430	4.451996	2.986614	0.000000	-10.000000	0.516667	-25.533333	397.333344	1023.000000	1023.000000	2046.000000
24.020000	0.027434	16.213335	4.503446	4.419919	4.345798	2.944173	0.000000	-10.000000	0.516667	-25.633333	388.666656	1023.000000	1023.000000	2046.000000
24.040001	0.027116	16.025759	4.523725	4.295048	4.190894	3.016092	0.000000	-10.000000	0.508333	-25.600000	380.166656	1023.000000	1023.000000	2046.000000
24.059999	0.026557	15.695064	4.350132	4.187843	4.173260	2.983829	0.000000	-10.000000	0.500000	-25.483334	371.500000	1023.000000	1023.000000	2046.000000
24.080000	0.025882	15.296269	4.210696	4.191284	4.084269	2.810020	0.000000	-10.000000	0.491667	-25.183332	363.166656	1023.000000	1023.000000	2046.000000
24.100000	0.025367	14.992111	4.047348	4.144996	4.063603	2.736163	0.000000	-10.000000	0.491667	-24.900000	354.666656	1023.000000	1023.000000	2046.000000
24.120001	0.024972	14.758472	3.956243	4.143244	4.003440	2.655545	0.000000	-10.000000	0.475000	-24.483334	346.333344	1023.000000	1023.000000	2046.000000
24.139999	0.024745	14.624251	3.987100	4.008465	3.846794	2.781893	0.000000	-10.000000	0.466667	-24.066666	338.000000	1023.000000	1023.000000	2046.000000
24.160000	0.024308	14.366117	3.955250	3.914292	3.717468	2.779107	0.000000	-10.000000	0.466667	-23.866667	330.000000	1023.000000	1023.000000	2046.000000
24.180000	0.023744	14.032598	3.917592	3.890996	3.524112	2.699898	0.000000	-10.000000	0.483333	-24.133333	322.000000	1023.000000	1023.000000	2046.000000
24.200001	0.023100	13.651880	3.688874	3.841318	3.491069	2.630619	0.000000	-10.000000	0.500000	-24.650002	314.000000	1023.000000	1023.000000	2046.000000
24.219999	0.022575	13.341599	3.631799	3.781825	3.353198	2.574777	0.000000	-10.000000	0.500000	-25.183334	305.833344	1023.000000	1023.000000	2046.000000
24.240000	0.021928	12.959376	3.441368	3.775937	3.265435	2.476636	0.000000	-10.000000	0.500000	-25.450001	297.500000	1023.000000	1023.000000	2046.000000
24.260000	0.021414	12.655873	3.399800	3.684108	3.125128	2.446837	0.000000	-10.000000	0.500000	-25.466667	289.000000	1023.000000	1023.000000	2046.000000
24.280001	0.020917	12.361708	3.360492	3.568398	2.945376	2.487442	0.000000	-10.000000	0.491667	-25.283333	280.500000	1023.000000	1023.000000	2046.000000
24.299999	0.020713	12.241443	3.367774	3.551582	2.876928	2.445158	0.000000	-10.000000	0.483333	-24.833334	272.166656	1023.000000	1023.000000	2046.000000
24.320000	0.020681	12.222310	3.331108	3.580358	2.871483	2.439361	0.000000	-10.000000	0.475000	-24.299999	264.000000	1023.000000	1023.000000	2046.000000
24.340000	0.020618	12.185410	3.199905	3.573961	2.955614	2.455929	0.000000	-10.000000	0.466667	-23.816666	256.000000	1023.000000	1023.000000	2046.000000
24.360001	0.020458	12.090814	3.136486	3.512332	2.967540	2.474455	0.000000	-10.000000	0.441667	-23.200001	248.000000	1023.000000	1023.000000	2046.000000
24.379999	0.020311	12.003895	3.050972	3.472974	2.987586	2.492361	0.000000	-10.000000	0.416667	-22.783333	240.000000	1023.000000	1023.000000	2046.000000
24.400000	0.020164	11.917120	3.076653	3.413800	2.843940	2.582726	0.000000	-10.000000	0.391667	-22.266666	232.333328	1023.000000	1023.000000	2046.000000
24.420000	0.019722	11.655834	3.005951	3.402921	2.647512	2.599450	0.000000	-10.000000	0.383333	-22.133333	224.833328	1023.000000	1023.000000	2046.000000
24.440001	0.018773	11.095108	2.769013	3.331101	2.494191	2.500803	0.000000	-10.000000	0.375000	-22.150000	217.500000	1023.000000	1023.000000	2046.000000
24.459999	0.017230	10.182749	2.450847	3.203793	2.311720	2.216389	0.000000	-10.000000	0.375000	-22.333334	210.166672	1023.000000	1023.000000	2046.000000
24.480000	0.015545	9.187364	2.171861	2.899605	2.136630	1.979268	0.000000	-10.000000	0.366667	-22.150000	202.666672	1023.000000	1023.000000	2046.000000
24.500000	0.013230	7.818981	1.891593	2.639051	1.670475	1.617862	0.000000	-10.000000	0.358333	-21.516666	195.333328	1023.000000	1023.000000	2046.000000
24.520000	0.010537	6.227163	1.554925	2.365565	1.132970	1.173703	0.000000	-10.000000	0.341667	-20.600000	188.166672	1023.000000	1023.000000	2046.000000
24.540001	0.007966	4.708203	1.136226	2.261120	0.656378	0.654479	0.000000	-10.000000	0.308333	-19.383333	181.333328	1023.000000	1023.000000	2046.000000
24.559999	0.005912	3.493737	0.749295	2.071223	0.254070	0.419149	0.000000	-10.000000	0.266667	-18.366667	174.833328	1023.000000	1023.000000	2046.000000
24.580000	0.004720	2.789687	0.451479	1.977681	0.111302	0.249225	0.000000	-10.000000	0.241667	-17.450001	168.500000	1023.000000	1023.000000	2046.000000
24.600000	0.003898	2.303426	0.429981	1.920191	-0.158633	0.111887	0.000000	-10.000000	0.241667	-17.016666	162.833328	1023.000000	1023.000000	2046.000000
24.620001	0.003408	2.014035	0.319284	1.943073	-0.219120	-0.029202	0.000000	-10.000000	0.241667	-16.783333	157.166672	1023.000000	1023.000000	2046.000000
24.639999	0.002939	1.737207	0.255406	2.035324	-0.343844	-0.209680	0.000000	-10.000000	0.241667	-16.700001	151.666672	1023.000000	1023.000000	2046.000000
24.660000	0.002630	1.554071	0.175696	2.042102	-0.391468	-0.272260	0.000000	-10.000000	0.233333	-16.600000	146.000000	1023.000000	1023.000000	2046.000000
24.680000	0.002317	1.369096	0.090124	2.018873	-0.451022	-0.288879	0.000000	-10.000000	0.225000	-16.333334	140.500000	1023.000000	1023.000000	2046.000000
24.700001	0.002041	1.206180	0.008698	1.972265	-0.474926	-0.299858	0.000000	-10.000000	0.208333	-16.066668	135.000000	1023.000000	1023.000000	2046.000000
24.719999	0.001922	1.136193	0.035959	1.964379	-0.562716	-0.301428	0.000000	-10.000000	0.200000	-15.716667	129.666672	1023.000000	1023.000000	2046.000000
24.740000	0.001914	1.131060	-0.053645	2.005796	-0.500455	-0.320636	0.000000	-10.000000	0.200000	-15.366667	124.333336	1023.000000	1023.000000	2046.000000
24.760000	0.002134	1.261329	0.016604	2.001298	-0.467603	-0.288971	0.000000	-10.000000	0.200000	-15.166667	119.166664	1023.000000	1023.000000	2046.000000
24.780001	0.002147	1.268803	0.033954	1.856562	-0.452751	-0.168961	0.000000	-10.000000	0.200000	-15.316667	114.000000	1023.000000	1023.000000	2046.000000
24.799999	0.002183	1.290332	0.039292	1.738210	-0.373468	-0.113702	0.000000	-10.000000	0.200000	-15.616667	108.833336	1023.000000	1023.000000	2046.000000
24.820000	0.002282	1.348690	0.028354	1.670620	-0.299735	-0.050548	0.000000	-10.000000	0.200000	-15.600000	103.666664	1023.000000	1023.000000	2046.000000
24.840000	0.002455	1.451020	0.053523	1.603608	-0.235131	0.029018	0.000000	-10.000000	0.200000	-15.450000	98.500000	1023.000000	1023.000000	2046.000000
24.860001	0.002382	1.407580	0.058921	1.567240	-0.255326	0.036745	0.000000	-10.000000	0.200000	-15.016666	93.500000	1023.000000	1023.000000	2046.000000
24.879999	0.002249	1.329131	0.079560	1.513764	-0.296259	0.032066	0.000000	-10.000000	0.191667	-14.700000	88.500000	1023.000000	1023.000000	2046.000000
24.900000	0.001938	1.145655	0.079505	1.480597	-0.353559	-0.060888	0.000000	-10.000000	0.183333	-14.266666	83.666664	1023.000000	1023.000000	2046.000000
24.920000	0.001697	1.002906	0.040849	1.369314	-0.368960	-0.038297	0.000000	-10.000000	0.166667	-13.883333	78.833336	1023.000000	1023.000000	2046.000000
24.940001	0.001475	0.871504	0.029245	1.295750	-0.353596	-0.099896	0.000000	-10.000000	0.166667	-13.450000	74.166664	1023.000000	1023.000000	2046.000000
24.959999	0.001216	0.718895	-0.011512	1.202987	-0.372015	-0.100565	0.000000	-10.000000	0.158333	-13.016666	69.500000	1023.000000	1023.000000	2046.000000
24.980000	0.001066	0.629816	-0.022163	1.085780	-0.413821	-0.019981	0.000000	-10.000000	0.141667	-12.650000	65.166664	1023.000000	1023.000000	2046.000000
25.000000	0.000859	0.507851	-0.053271	1.029538	-0.445290	-0.023126	0.000000	-10.000000	0.116667	-12.266666	61.000000	1023.000000	1023.000000	2046.000000
25.020000	0.000617	0.364682	-0.067149	0.892680	-0.514419	0.053570	0.000000	-10.000000	0.100000	-11.850000	57.000000	1023.000000	1023.000000	2046.000000
25.040001	0.000385	0.227472	-0.136689	0.821615	-0.476532	0.019077	0.000000	-10.000000	0.091667	-11.566667	53.000000	1023.000000	1023.000000	2046.000000
25.059999	0.000204	0.120453	-0.161188	0.790583	-0.491978	-0.016965	0.000000	-10.000000	0.083333	-11.266666	49.000000	1023.000000	1023.000000	2046.000000
25.080000	0.000016	0.009544	-0.302448	0.772534	-0.386695	-0.073848	0.000000	-10.000000	0.083333	-11.050000	45.333332	1023.000000	1023.000000	2046.000000
25.100000	-0.000099	-0.058664	-0.328649	0.665723	-0.378830	-0.016908	0.000000	-10.000000	0.083333	-10.633333	41.666668	1023.000000	1023.000000	2046.000000
25.120001	-0.000224	-0.132119	-0.423654	0.664615	-0.319893	-0.053187	0.000000	-10.000000	0.075000	-10.333333	38.166668	1023.000000	1023.000000	2046.000000
25.139999	-0.000098	-0.058122	-0.329422	0.601096	-0.364812	0.035017	0.000000	-10.000000	0.066667	-9.950000	34.500000	1023.000000	1023.000000	2046.000000
25.160000	-0.000091	-0.054026	-0.348243	0.578019	-0.365352	0.081550	0.000000	-10.000000	0.058333	-9.516667	31.166666	1023.000000	1023.000000	2046.000000
25.180000	-0.000057	-0.033851	-0.279600	0.509474	-0.383161	0.119436	0.000000	-10.000000	0.075000	-8.983334	28.000000	1023.000000	1023.000000	2046.000000
25.200001	-0.000007	-0.003969	-0.353339	0.482780	-0.268065	0.134655	0.000000	-10.000000	0.066667	-8.250000	25.166666	1023.000000	1023.000000	2046.000000
25.219999	-0.000124	-0.073346	-0.434769	0.483429	-0.221385	0.099378	0.000000	-10.000000	0.058333	-7.650000	22.333334	1023.000000	1023.000000	2046.000000
25.240000	-0.000012	-0.007043	-0.395409	0.440979	-0.208165	0.155552	0.000000	-10.000000	0.041667	-6.883333	19.833334	1023.000000	1023.000000	2046.000000
25.260000	0.000017	0.010191	-0.451818	0.395677	-0.147297	0.213629	0.000000	-10.000000	0.033333	-6.000000	17.500000	1023.000000	1023.000000	2046.000000
25.280001	0.000211	0.124562	-0.357026	0.385958	-0.138644	0.234273	0.000000	-10.000000	0.025000	-4.533333	15.500000	1023.000000	1023.000000	2046.000000
25.299999	0.000385	0.227685	-0.389089	0.341731	-0.061106	0.336149	0.000000	-10.000000	0.008333	-2.133333	14.000000	1023.000000	1023.000000	2046.000000
25.320000	0.000819	0.483733	-0.248671	0.331705	-0.021401	0.422100	0.000000	-10.000000	-0.008333	0.633333	13.166667	1023.000000	1023.000000	2046.000000
25.340000	0.001242	0.733945	-0.285316	0.299805	0.194597	0.524859	0.000000	-10.000000	-0.033333	3.900000	13.000000	1023.000000	1023.000000	2046.000000
25.360001	0.001851	1.093883	-0.260489	0.302890	0.413685	0.637797	0.000000	-10.000000	-0.058333	7.150000	13.000000	1023.000000	1023.000000	2046.000000
25.379999	0.002406	1.422154	-0.239630	0.354873	0.609893	0.697018	0.000000	-10.000000	-0.091667	10.333334	13.000000	1023.000000	1023.000000	2046.000000
25.400000	0.003032	1.791940	-0.220613	0.414247	0.835397	0.762909	0.000000	-10.000000	-0.125000	13.133333	13.000000	1023.000000	1023.000000	2046.000000
25.420000	0.003747	2.214763	-0.140851	0.438035	1.036673	0.880906	0.000000	-10.000000	-0.183333	15.133333	13.000000	1023.000000	1023.000000	2046.000000
25.440001	0.004755	2.810135	-0.039172	0.513670	1.284482	1.051155	0.000000	-10.000000	-0.225000	16.983334	14.833333	1023.000000	1023.000000	2046.000000
25.459999	0.005857	3.461269	0.153847	0.524377	1.465701	1.317345	0.000000	-10.000000	-0.266667	18.500000	19.000000	1023.000000	1023.000000	2046.000000
25.480000	0.006741	3.983936	0.242126	0.601862	1.705763	1.434185	0.000000	-10.000000	-0.300000	19.983334	25.166666	1023.000000	1023.000000	2046.000000
25.500000	0.007686	4.542636	0.377515	0.671333	1.893121	1.600667	0.000000	-10.000000	-0.333333	21.033335	31.833334	1023.000000	1023.000000	2046.000000
25.520000	0.008656	5.115833	0.474973	0.693566	2.157891	1.789403	0.000000	-10.000000	-0.333333	21.916668	38.666668	1023.000000	1023.000000	2046.000000
25.540001	0.009839	5.814964	0.603271	0.759345	2.437195	2.015153	0.000000	-10.000000	-0.333333	22.316668	45.833332	1023.000000	1023.000000	2046.000000
25.559999	0.010657	6.298161	0.737332	0.867342	2.582828	2.110658	0.000000	-10.000000	-0.325000	22.783333	53.333332	1023.000000	1023.000000	2046.000000
25.580000	0.011362	6.715211	0.780931	0.894524	2.758246	2.281511	0.000000	-10.000000	-0.341667	22.850000	60.833332	1023.000000	1023.000000	2046.000000
25.600000	0.011377	6.723807	0.635004	0.927608	2.919811	2.241384	0.000000	-10.000000	-0.341667	23.133333	68.500000	1023.000000	1023.000000	2046.000000
25.620001	0.010793	6.378675	0.543069	0.898749	2.828790	2.108068	0.000000	-10.000000	-0.358333	23.450001	76.166664	1023.000000	1023.000000	2046.000000
25.639999	0.009218	5.448026	0.294896	0.785659	2.558381	1.809090	0.000000	-10.000000	-0.366667	23.916668	84.000000	1023.000000	1023.000000	2046.000000
25.660000	0.007099	4.195284	-0.049824	0.659622	2.209487	1.375999	0.000000	-10.000000	-0.391667	24.250000	92.000000	1023.000000	1023.000000	2046.000000
25.680000	0.005442	3.215993	-0.301798	0.560911	1.834715	1.122165	0.000000	-10.000000	-0.416667	24.716667	100.000000	1023.000000	1023.000000	2046.000000
25.700001	0.004531	2.677695	-0.435990	0.548611	1.604116	0.960957	0.000000	-10.000000	-0.425000	25.016666	108.166664	1023.000000	1023.000000	2046.000000
25.719999	0.004625	2.733304	-0.416097	0.608173	1.573403	0.967825	0.000000	-10.000000	-0.433333	25.466667	116.500000	1023.000000	1023.000000	2046.000000
25.740000	0.005183	3.063208	-0.343708	0.700097	1.689004	1.017815	0.000000	-10.000000	-0.433333	25.583334	124.833336	1023.000000	1023.000000	2046.000000
25.760000	0.005923	3.500633	-0.266679	0.896962	1.847502	1.022848	0.000000	-10.000000	-0.450000	25.666668	133.333328	1023.000000	1023.000000	2046.000000
25.780001	0.006790	4.013093	-0.063600	1.070668	1.929370	1.076655	0.000000	-10.000000	-0.450000	25.483334	141.833328	1023.000000	1023.000000	2046.000000
25.799999	0.007798	4.608751	0.005799	1.299231	2.139740	1.163981	0.000000	-10.000000	-0.458333	25.433334	150.500000	1023.000000	1023.000000	2046.000000
25.820000	0.008793	5.196644	0.104630	1.459365	2.332867	1.299781	0.000000	-10.000000	-0.475000	25.833334	159.000000	1023.000000	1023.000000	2046.000000
25.840000	0.009762	5.769326	0.274063	1.642560	2.456915	1.395788	0.000000	-10.000000	-0.475000	26.250000	167.500000	1023.000000	1023.000000	2046.000000
25.860001	0.010946	6.469135	0.459065	1.786950	2.640044	1.583075	0.000000	-10.000000	-0.491667	26.783333	176.166672	1023.000000	1023.000000	2046.000000
25.879999	0.012242	7.235212	0.659056	1.976259	2.833508	1.766389	0.000000	-10.000000	-0.483333	26.650000	185.000000	1023.000000	1023.000000	2046.000000
25.900000	0.013691	8.091123	0.957072	2.105830	3.037877	1.990343	0.000000	-10.000000	-0.483333	26.700001	194.000000	1023.000000	1023.000000	2046.000000
25.920000	0.014983	8.854874	1.224910	2.149630	3.241245	2.239089	0.000000	-10.000000	-0.441667	26.250000	203.000000	1023.000000	1023.000000	2046.000000
25.940001	0.016042	9.480617	1.362809	2.219957	3.520323	2.377527	0.000000	-10.000000	-0.425000	25.900002	211.833328	1023.000000	1023.000000	2046.000000
25.959999	0.017170	10.147684	1.560359	2.352250	3.708618	2.526458	0.000000	-10.000000	-0.408333	25.450001	220.500000	1023.000000	1023.000000	2046.000000
25.980000	0.018409	10.879801	1.674757	2.480552	4.031459	2.693033	0.000000	-10.000000	-0.416667	25.116667	229.000000	1023.000000	1023.000000	2046.000000
26.000000	0.019587	11.575661	1.888545	2.600322	4.247013	2.839782	0.000000	-10.000000	-0.408333	25.016666	237.500000	1023.000000	1023.000000	2046.000000
26.020000	0.020635	12.195538	2.053619	2.699840	4.459899	2.982179	0.000000	-10.000000	-0.408333	24.666666	245.833328	1023.000000	1023.000000	2046.000000
26.040001	0.021675	12.809868	2.212708	2.815377	4.649712	3.132072	0.000000	-10.000000	-0.400000	24.650000	254.000000	1023.000000	1023.000000	2046.000000
26.059999	0.022536	13.318731	2.499184	2.855030	4.706853	3.257664	0.000000	-10.000000	-0.416667	24.600000	262.333344	1023.000000	1023.000000	2046.000000
26.080000	0.023340	13.793813	2.671376	2.919400	4.837681	3.365355	0.000000	-10.000000	-0.433333	25.150000	270.666656	1023.000000	1023.000000	2046.000000
26.100000	0.024164	14.280734	2.839072	3.011622	4.984760	3.445281	0.000000	-10.000000	-0.458333	25.650000	279.000000	1023.000000	1023.000000	2046.000000
26.120001	0.025114	14.842372	3.030566	3.127653	5.141527	3.542626	0.000000	-10.000000	-0.491667	26.416668	287.333344	1023.000000	1023.000000	2046.000000
26.139999	0.026029	15.383259	3.191135	3.165288	5.303217	3.723619	0.000000	-10.000000	-0.525000	26.766666	296.000000	1023.000000	1023.000000	2046.000000
26.160000	0.027060	15.992277	3.338773	3.279021	5.509408	3.865077	0.000000	-10.000000	-0.516667	27.033335	305.000000	1023.000000	1023.000000	2046.000000
26.180000	0.028192	16.661543	3.411611	3.422094	5.815283	4.012556	0.000000	-10.000000	-0.516667	27.050001	314.000000	1023.000000	1023.000000	2046.000000
26.200001	0.029320	17.328363	3.588016	3.470917	6.016066	4.253364	0.000000	-10.000000	-0.483333	27.133333	323.000000	1023.000000	1023.000000	2046.000000
26.219999	0.030313	17.914877	3.747655	3.580988	6.180784	4.405449	0.000000	-10.000000	-0.483333	26.950001	332.000000	1023.000000	1023.000000	2046.000000
26.240000	0.031226	18.454597	3.970567	3.719136	6.267494	4.497399	0.000000	-10.000000	-0.450000	26.883333	341.000000	1023.000000	1023.000000	2046.000000
26.260000	0.032215	19.039356	4.181281	3.805487	6.390385	4.662203	0.000000	-10.000000	-0.466667	26.833334	350.000000	1023.000000	1023.000000	2046.000000
26.280001	0.033288	19.672979	4.408271	3.986886	6.540824	4.736999	0.000000	-10.000000	-0.458333	26.966667	359.000000	1023.000000	1023.000000	2046.000000
26.299999	0.034439	20.353273	4.570281	4.144782	6.745766	4.892444	0.000000	-10.000000	-0.475000	26.766668	368.000000	1023.000000	1023.000000	2046.000000
26.320000	0.035534	21.000517	4.693388	4.310286	6.973389	5.023454	0.000000	-10.000000	-0.475000	26.500000	377.000000	1023.000000	1023.000000	2046.000000
26.340000	0.036590	21.624588	4.818333	4.435354	7.185664	5.185236	0.000000	-10.000000	-0.491667	26.416668	386.000000	1023.000000	1023.000000	2046.000000
26.360001	0.037664	22.259260	4.989695	4.553735	7.337397	5.378433	0.000000	-10.000000	-0.475000	26.483334	394.833344	1023.000000	1023.000000	2046.000000
26.379999	0.038575	22.798002	5.243870	4.663002	7.369826	5.521304	0.000000	-10.000000	-0.483333	26.700001	403.666656	1023.000000	1023.000000	2046.000000
26.400000	0.039464	23.323404	5.332006	4.868431	7.569501	5.553466	0.000000	-10.000000	-0.475000	26.866667	412.500000	1023.000000	1023.000000	2046.000000
26.420000	0.040351	23.847197	5.470281	4.975234	7.734035	5.667647	0.000000	-10.000000	-0.475000	26.966667	421.500000	1023.000000	1023.000000	2046.000000
26.440001	0.041387	24.459623	5.551865	5.074970	7.967182	5.865606	0.000000	-10.000000	-0.450000	26.933334	430.500000	1023.000000	1023.000000	2046.000000
26.459999	0.042351	25.029341	5.629471	5.227980	8.202577	5.969314	0.000000	-10.000000	-0.450000	26.650002	439.500000	1023.000000	1023.000000	2046.000000
26.480000	0.043374	25.634094	5.871152	5.319849	8.305845	6.137248	0.000000	-10.000000	-0.450000	26.616667	448.333344	1023.000000	1023.000000	2046.000000
26.500000	0.044611	26.365099	6.120982	5.465503	8.475717	6.302898	0.000000	-10.000000	-0.450000	26.700001	457.166656	1023.000000	1023.000000	2046.000000
26.520000	0.045822	27.080626	6.405895	5.683581	8.589088	6.402061	0.000000	-10.000000	-0.450000	26.683334	466.000000	1023.000000	1023.000000	2046.000000
26.540001	0.046989	27.770376	6.600918	5.816733	8.809999	6.542725	0.000000	-10.000000	-0.441667	26.650000	475.000000	1023.000000	1023.000000	2046.000000
26.559999	0.047975	28.353287	6.695720	5.900888	9.039872	6.716807	0.000000	-10.000000	-0.425000	26.266666	484.000000	1023.000000	1023.000000	2046.000000
26.580000	0.049242	29.101826	6.838570	6.004835	9.306472	6.951948	0.000000	-10.000000	-0.408333	25.683334	492.833344	1023.000000	1023.000000	2046.000000
26.600000	0.050223	29.681856	6.954515	6.116659	9.504114	7.106569	0.000000	-10.000000	-0.383333	24.600000	501.500000	1023.000000	1023.000000	2046.000000
26.620001	0.051173	30.243225	7.173373	6.278063	9.513972	7.277817	0.000000	-10.000000	-0.375000	23.966667	509.833344	1023.000000	1023.000000	2046.000000
26.639999	0.051304	30.320383	7.168990	6.421411	9.500446	7.229535	0.000000	-10.000000	-0.358333	23.866667	518.000000	1023.000000	1023.000000	2046.000000
26.660000	0.050794	30.019285	7.121368	6.492740	9.362946	7.042231	0.000000	-10.000000	-0.366667	23.716667	526.000000	1023.000000	1023.000000	2046.000000
26.680000	0.049993	29.545717	7.116602	6.434358	9.183029	6.811728	0.000000	-10.000000	-0.350000	23.400000	534.000000	1023.000000	1023.000000	2046.000000
26.700001	0.048684	28.772293	6.982845	6.294442	8.942640	6.552365	0.000000	-10.000000	-0.350000	22.766666	541.833313	1023.000000	1023.000000	2046.000000
26.719999	0.046947	27.745903	6.756361	6.220331	8.575291	6.193922	0.000000	-10.000000	-0.325000	22.666668	549.500000	1023.000000	1023.000000	2046.000000
26.740000	0.045465	26.869747	6.584852	6.168471	8.187304	5.929120	0.000000	-10.000000	-0.350000	22.500000	557.000000	1023.000000	1023.000000	2046.000000
26.760000	0.044726	26.433100	6.524780	6.244157	7.937704	5.726460	0.000000	-10.000000	-0.333333	22.433334	564.500000	1023.000000	1023.000000	2046.000000
26.780001	0.044652	26.389448	6.573073	6.357397	7.861976	5.597003	0.000000	-10.000000	-0.350000	22.083334	572.000000	1023.000000	1023.000000	2046.000000
26.799999	0.044976	26.580656	6.769406	6.483027	7.758702	5.569521	0.000000	-10.000000	-0.333333	22.016666	579.500000	1023.000000	1023.000000	2046.000000
26.820000	0.045400	26.831381	6.887206	6.695147	7.776021	5.473009	0.000000	-10.000000	-0.333333	21.716667	586.833313	1023.000000	1023.000000	2046.000000
26.840000	0.046140	27.268661	7.056303	6.935561	7.869877	5.406920	0.000000	-10.000000	-0.316667	21.650000	594.166687	1023.000000	1023.000000	2046.000000
26.860001	0.047018	27.787397	7.206902	7.065089	7.997152	5.518254	0.000000	-10.000000	-0.300000	21.250000	601.333313	1023.000000	1023.000000	2046.000000
26.879999	0.047804	28.252419	7.347323	7.266690	8.108435	5.529971	0.000000	-10.000000	-0.300000	21.016666	608.500000	1023.000000	1023.000000	2046.000000
26.900000	0.048744	28.807798	7.567005	7.433152	8.174325	5.633318	0.000000	-10.000000	-0.291667	20.833334	615.500000	1023.000000	1023.000000	2046.000000
26.920000	0.049624	29.327539	7.756363	7.574299	8.267897	5.728981	0.000000	-10.000000	-0.283333	20.500000	622.500000	1023.000000	1023.000000	2046.000000
26.940001	0.050591	29.899248	7.961597	7.745729	8.379388	5.812535	0.000000	-10.000000	-0.266667	20.133335	629.500000	1023.000000	1023.000000	2046.000000
26.959999	0.051830	30.631783	8.231656	7.895032	8.563641	5.941453	0.000000	-10.000000	-0.250000	19.566668	636.333313	1023.000000	1023.000000	2046.000000
26.980000	0.052942	31.288927	8.430295	8.016730	8.770552	6.071351	0.000000	-10.000000	-0.208333	18.516666	643.000000	1023.000000	1023.000000	2046.000000
27.000000	0.053995	31.911028	8.635958	8.059497	8.995027	6.220548	0.000000	-10.000000	-0.158333	17.250000	649.333313	1023.000000	1023.000000	2046.000000
27.020000	0.054946	32.472858	8.765140	8.135868	9.246428	6.325420	0.000000	-10.000000	-0.108333	15.600000	655.333313	1023.000000	1023.000000	2046.000000
27.040001	0.055679	32.906387	8.930635	8.169588	9.314619	6.491545	0.000000	-10.000000	-0.075000	13.950000	660.833313	1023.000000	1023.000000	2046.000000
27.059999	0.056209	33.219402	9.120431	8.278011	9.281271	6.539690	0.000000	-10.000000	-0.041667	11.800000	665.666687	1023.000000	1023.000000	2046.000000
27.080000	0.056394	33.328796	9.117565	8.388371	9.336317	6.486546	0.000000	-10.000000	-0.016667	9.016666	670.000000	1023.000000	1023.000000	2046.000000
27.100000	0.056464	33.370239	9.219077	8.446457	9.267813	6.436894	0.000000	-10.000000	0.008333	5.533333	673.500000	1023.000000	1023.000000	2046.000000
27.120001	0.056434	33.352276	9.202178	8.467173	9.268185	6.414741	0.000000	-10.000000	0.025000	1.433333	676.166687	1023.000000	1023.000000	2046.000000
27.139999	0.056448	33.360653	9.173552	8.436750	9.307949	6.442401	0.000000	-10.000000	0.050000	-2.216667	677.500000	1023.000000	1023.000000	2046.000000
27.160000	0.056339	33.296223	9.292751	8.304888	9.110062	6.588523	0.000000	-10.000000	0.066667	-5.933333	678.000000	1023.000000	1023.000000	2046.000000
27.180000	0.056298	33.271889	9.286896	8.267864	9.074007	6.643121	0.000000	-10.000000	0.100000	-9.016666	678.000000	1023.000000	1023.000000	2046.000000
27.200001	0.056036	33.117428	9.248703	8.248656	9.045060	6.575006	0.000000	-10.000000	0.125000	-12.016667	678.000000	1023.000000	1023.000000	2046.000000
27.219999	0.055698	32.917595	9.203052	8.251699	8.992409	6.470435	0.000000	-10.000000	0.166667	-14.016667	678.000000	1023.000000	1023.000000	2046.000000
27.240000	0.055464	32.779003	9.121733	8.219357	9.016644	6.421271	0.000000	-10.000000	0.200000	-15.516667	674.333313	1023.000000	1023.000000	2046.000000
27.260000	0.055194	32.619717	9.059997	8.158501	8.964466	6.436755	0.000000	-10.000000	0.233333	-16.716667	665.500000	1023.000000	1023.000000	2046.000000
27.280001	0.054895	32.443180	8.996467	8.023499	8.927586	6.495630	0.000000	-10.000000	0.250000	-17.416666	656.666687	1023.000000	1023.000000	2046.000000
27.299999	0.054654	32.300617	9.032887	7.887759	8.786319	6.593650	0.000000	-10.000000	0.283333	-18.400000	647.500000	1023.000000	1023.000000	2046.000000
27.320000	0.054433	32.169941	9.010250	7.827953	8.711987	6.619751	0.000000	-10.000000	0.300000	-19.300001	641.333313	1023.000000	1023.000000	2046.000000
27.340000	0.054052	31.944458	8.916725	7.828215	8.666616	6.532901	0.000000	-10.000000	0.341667	-20.233334	633.000000	1023.000000	1023.000000	2046.000000
27.360001	0.053316	31.509605	8.819423	7.773081	8.528675	6.388426	0.000000	-10.000000	0.358333	-20.983334	626.333313	1023.000000	1023.000000	2046.000000
27.379999	0.052741	31.170099	8.656545	7.804413	8.503558	6.205583	0.000000	-10.000000	0.391667	-21.733334	619.333313	1023.000000	1023.000000	2046.000000
27.400000	0.052182	30.839582	8.573462	7.732874	8.408739	6.124508	0.000000	-10.000000	0.408333	-22.716667	612.166687	1023.000000	1023.000000	2046.000000
27.420000	0.051825	30.628790	8.542520	7.594713	8.279303	6.212254	0.000000	-10.000000	0.433333	-23.416668	604.666687	1023.000000	1023.000000	2046.000000
27.440001	0.051342	30.343056	8.496881	7.395113	8.153992	6.297069	0.000000	-10.000000	0.466667	-24.233334	597.000000	1023.000000	1023.000000	2046.000000
27.459999	0.050790	30.017120	8.427032	7.292108	8.041109	6.256871	0.000000	-10.000000	0.491667	-24.750000	588.666687	1023.000000	1023.000000	2046.000000
27.480000	0.050009	29.555231	8.255603	7.270101	7.959486	6.070040	0.000000	-10.000000	0.500000	-25.466667	580.333313	1023.000000	1023.000000	2046.000000
27.500000	0.049430	29.213161	8.098195	7.252687	7.993001	5.869277	0.000000	-10.000000	0.516667	-25.816668	571.666687	1023.000000	1023.000000	2046.000000
27.520000	0.049052	28.989435	7.964826	7.229346	7.981864	5.813399	0.000000	-10.000000	0.533333	-26.500000	563.166687	1023.000000	1023.000000	2046.000000
27.540001	0.048815	28.849745	7.920316	7.168876	7.943256	5.817298	0.000000	-10.000000	0.550000	-26.750000	554.333313	1023.000000	1023.000000	2046.000000
27.559999	0.048617	28.732401	7.828198	7.037159	7.962085	5.904958	0.000000	-10.000000	0.550000	-27.133333	545.500000	1023.000000	1023.000000	2046.000000
27.580000	0.048294	28.541996	7.808595	6.862185	7.860414	6.010801	0.000000	-10.000000	0.583333	-27.300001	536.500000	1023.000000	1023.000000	2046.000000
27.600000	0.047862	28.286234	7.759371	6.724856	7.748387	6.053620	0.000000	-10.000000	0.608333	-27.650000	527.333313	1023.000000	1023.000000	2046.000000
27.620001	0.047111	27.842476	7.696603	6.627199	7.519912	5.998762	0.000000	-10.000000	0.633333	-27.850000	518.000000	1023.000000	1023.000000	2046.000000
27.639999	0.045784	27.058237	7.453118	6.526550	7.317623	5.760948	0.000000	-10.000000	0.633333	-28.300001	508.666656	1023.000000	1023.000000	2046.000000
27.660000	0.043819	25.896942	7.074177	6.361951	7.092037	5.368776	0.000000	-10.000000	0.650000	-28.833334	499.166656	1023.000000	1023.000000	2046.000000
27.680000	0.041679	24.632053	6.720392	6.144940	6.810558	4.956162	0.000000	-10.000000	0.675000	-29.500000	489.500000	1023.000000	1023.000000	2046.000000
27.700001	0.039254	23.199215	6.354739	5.876666	6.453038	4.514772	0.000000	-10.000000	0.683333	-29.850000	479.500000	1023.000000	1023.000000	2046.000000
27.719999	0.036400	21.512367	5.986306	5.570497	5.871719	4.083846	0.000000	-10.000000	0.683333	-30.066668	469.500000	1023.000000	1023.000000	2046.000000
27.740000	0.033756	19.950008	5.658164	5.358667	5.281900	3.651276	0.000000	-10.000000	0.666667	-29.883333	459.500000	1023.000000	1023.000000	2046.000000
27.760000	0.031658	18.709667	5.310526	5.190774	4.838141	3.370225	0.000000	-10.000000	0.658333	-29.416666	449.666656	1023.000000	1023.000000	2046.000000
27.780001	0.030055	17.762543	5.145341	5.002360	4.420634	3.194206	0.000000	-10.000000	0.650000	-29.083334	440.000000	1023.000000	1023.000000	2046.000000
27.799999	0.028775	17.005838	4.852093	4.951901	4.251272	2.950573	0.000000	-10.000000	0.650000	-28.883333	430.333344	1023.000000	1023.000000	2046.000000
27.820000	0.027679	16.358086	4.681686	4.956267	4.042910	2.677223	0.000000	-10.000000	0.650000	-29.100000	420.666656	1023.000000	1023.000000	2046.000000
27.840000	0.026733	15.799034	4.440640	4.990316	3.934130	2.433947	0.000000	-10.000000	0.650000	-29.000000	411.000000	1023.000000	1023.000000	2046.000000
27.860001	0.026051	15.395958	4.342625	5.056368	3.738753	2.258211	0.000000	-10.000000	0.650000	-29.050001	401.333344	1023.000000	1023.000000	2046.000000
27.879999	0.025614	15.138007	4.246430	5.033560	3.624967	2.233051	0.000000	-10.000000	0.641667	-28.866667	391.666656	1023.000000	1023.000000	2046.000000
27.900000	0.025273	14.936246	4.194569	4.977241	3.533845	2.230591	0.000000	-10.000000	0.641667	-28.866667	382.000000	1023.000000	1023.000000	2046.000000
27.920000	0.024725	14.612224	4.124573	4.890987	3.395730	2.200933	0.000000	-10.000000	0.641667	-28.533335	372.333344	1023.000000	1023.000000	2046.000000
27.940001	0.024259	14.336864	4.102715	4.846474	3.249683	2.137993	0.000000	-10.000000	0.650000	-28.333334	362.833344	1023.000000	1023.000000	2046.000000
27.959999	0.024092	14.238556	4.100128	4.755363	3.188873	2.194192	0.000000	-10.000000	0.641667	-28.016666	353.333344	1023.000000	1023.000000	2046.000000
27.980000	0.023914	14.132937	4.004704	4.652322	3.291650	2.184262	0.000000	-10.000000	0.641667	-28.100000	344.000000	1023.000000	1023.000000	2046.000000
28.000000	0.023488	13.881479	3.931875	4.521341	3.293157	2.135106	0.000000	-10.000000	0.641667	-28.416668	334.666656	1023.000000	1023.000000	2046.000000
28.020000	0.023256	13.744484	3.883155	4.403752	3.285363	2.172214	0.000000	-10.000000	0.633333	-28.483334	325.166656	1023.000000	1023.000000	2046.000000
28.040001	0.022766	13.454503	3.774791	4.364918	3.247402	2.067392	0.000000	-10.000000	0.616667	-28.250000	315.666656	1023.000000	1023.000000	2046.000000
28.059999	0.022533	13.316723	3.753240	4.314202	3.165717	2.083564	0.000000	-10.000000	0.600000	-27.816668	306.166656	1023.000000	1023.000000	2046.000000
28.080000	0.022025	13.016625	3.697216	4.257381	3.015523	2.046506	0.000000	-10.000000	0.583333	-27.416666	296.833344	1023.000000	1023.000000	2046.000000
28.100000	0.021442	12.672175	3.616581	4.176763	2.907981	1.970850	0.000000	-10.000000	0.566667	-27.333334	287.666656	1023.000000	1023.000000	2046.000000
28.120001	0.020793	12.288849	3.573211	4.047988	2.743898	1.923752	0.000000	-10.000000	0.550000	-26.916666	278.500000	1023.000000	1023.000000	2046.000000
28.139999	0.020114	11.887447	3.409665	3.921075	2.717953	1.838754	0.000000	-10.000000	0.541667	-26.566668	269.666656	1023.000000	1023.000000	2046.000000
28.160000	0.019331	11.424751	3.284239	3.779670	2.584395	1.776446	0.000000	-10.000000	0.541667	-26.200001	260.833344	1023.000000	1023.000000	2046.000000
28.180000	0.018801	11.111418	3.287205	3.657386	2.424115	1.742711	0.000000	-10.000000	0.541667	-26.183334	252.000000	1023.000000	1023.000000	2046.000000
28.200001	0.018270	10.797405	3.254378	3.505847	2.256677	1.780503	0.000000	-10.000000	0.533333	-26.250000	243.166672	1023.000000	1023.000000	2046.000000
28.219999	0.017718	10.471624	3.138803	3.388296	2.191796	1.752730	0.000000	-10.000000	0.516667	-26.016666	234.500000	1023.000000	1023.000000	2046.000000
28.240000	0.017150	10.135790	3.053612	3.306128	2.106614	1.669436	0.000000	-10.000000	0.508333	-25.683334	225.833328	1023.000000	1023.000000	2046.000000
28.260000	0.016670	9.851895	2.922204	3.219832	2.084114	1.625744	0.000000	-10.000000	0.508333	-25.316668	217.333328	1023.000000	1023.000000	2046.000000
28.280001	0.016077	9.501253	2.824609	3.142175	2.003749	1.530720	0.000000	-10.000000	0.508333	-25.183334	211.666672	1023.000000	1023.000000	2046.000000
28.299999	0.015654	9.251448	2.663043	3.053192	1.992517	1.542695	0.000000	-10.000000	0.508333	-24.783335	203.333328	1023.000000	1023.000000	2046.000000
28.320000	0.015290	9.036511	2.669853	3.004704	1.860685	1.501268	0.000000	-10.000000	0.491667	-24.500000	195.000000	1023.000000	1023.000000	2046.000000
28.340000	0.014778	8.733768	2.564349	2.928314	1.772268	1.468837	0.000000	-10.000000	0.475000	-23.900000	184.000000	1023.000000	1023.000000	2046.000000
28.360001	0.014491	8.564117	2.548450	2.863359	1.696556	1.455752	0.000000	-10.000000	0.441667	-23.466667	176.000000	1023.000000	1023.000000	2046.000000
28.379999	0.014058	8.308508	2.384619	2.815315	1.707545	1.401029	0.000000	-10.000000	0.425000	-22.916668	168.166672	1023.000000	1023.000000	2046.000000
28.400000	0.013694	8.093280	2.345806	2.687918	1.622096	1.437460	0.000000	-10.000000	0.400000	-22.283335	155.666672	1023.000000	1023.000000	2046.000000
28.420000	0.013238	7.823496	2.197386	2.565909	1.633663	1.426538	0.000000	-10.000000	0.383333	-21.750000	145.833328	1023.000000	1023.000000	2046.000000
28.440001	0.012819	7.576000	2.150491	2.465823	1.517600	1.442086	0.000000	-10.000000	0.375000	-21.350000	138.500000	1023.000000	1023.000000	2046.000000
28.459999	0.012306	7.272633	2.059640	2.463858	1.430756	1.318380	0.000000	-10.000000	0.375000	-21.100000	136.000000	1023.000000	1023.000000	2046.000000
28.480000	0.012039	7.115170	2.000575	2.390758	1.380427	1.343411	0.000000	-10.000000	0.358333	-20.766666	131.333328	1023.000000	1023.000000	2046.000000
28.500000	0.011601	6.856294	2.019398	2.354298	1.199321	1.283277	0.000000	-10.000000	0.350000	-20.366667	124.333336	1023.000000	1023.000000	2046.000000
28.520000	0.011239	6.641963	1.878756	2.268733	1.226996	1.267479	0.000000	-10.000000	0.341667	-20.049999	117.500000	1023.000000	1023.000000	2046.000000
28.540001	0.010930	6.459918	1.789360	2.228004	1.219025	1.223529	0.000000	-10.000000	0.333333	-19.583334	110.833336	1023.000000	1023.000000	2046.000000
28.559999	0.010739	6.346741	1.789396	2.156304	1.191204	1.209837	0.000000	-10.000000	0.316667	-19.066668	104.166664	1023.000000	1023.000000	2046.000000
28.580000	0.010707	6.327804	1.653092	2.142889	1.312570	1.219252	0.000000	-10.000000	0.283333	-18.516666	97.833336	1023.000000	1023.000000	2046.000000
28.600000	0.010936	6.463248	1.679670	2.142190	1.336998	1.304391	0.000000	-10.000000	0.266667	-18.000000	91.500000	1023.000000	1023.000000	2046.000000
28.620001	0.010955	6.474596	1.684667	2.057016	1.303466	1.429446	0.000000	-10.000000	0.250000	-17.216667	85.500000	1023.000000	1023.000000	2046.000000
28.639999	0.010988	6.494031	1.702240	2.041965	1.315564	1.434263	0.000000	-10.000000	0.233333	-16.466667	79.833336	1023.000000	1023.000000	2046.000000
28.660000	0.011157	6.593609	1.627144	2.084495	1.430844	1.451126	0.000000	-10.000000	0.216667	-15.833333	74.333336	1023.000000	1023.000000	2046.000000
28.680000	0.011044	6.527184	1.593796	2.055818	1.358968	1.518603	0.000000	-10.000000	0.200000	-15.416667	69.166664	1023.000000	1023.000000	2046.000000
28.700001	0.010654	6.296791	1.455046	2.088429	1.273562	1.479753	0.000000	-10.000000	0.200000	-15.083333	64.000000	1023.000000	1023.000000	2046.000000
28.719999	0.009873	5.834697	1.169121	2.001526	1.260654	1.403395	0.000000	-10.000000	0.200000	-14.700000	59.000000	1023.000000	1023.000000	2046.000000
28.740000	0.008567	5.063347	0.906935	1.865533	1.090380	1.200499	0.000000	-10.000000	0.191667	-14.366667	54.000000	1023.000000	1023.000000	2046.000000
28.760000	0.006730	3.977192	0.664368	1.678747	0.794011	0.840065	0.000000	-10.000000	0.175000	-13.650001	49.166668	1023.000000	1023.000000	2046.000000
28.780001	0.004285	2.532683	0.265625	1.379501	0.380434	0.507123	0.000000	-10.000000	0.133333	-12.583334	44.500000	1023.000000	1023.000000	2046.000000
28.799999	0.001659	0.980528	-0.031336	1.104891	-0.202329	0.109302	0.000000	-10.000000	0.091667	-10.833334	40.500000	1023.000000	1023.000000	2046.000000
28.820000	-0.000578	-0.341491	-0.398470	0.933256	-0.646055	-0.230221	0.000000	-10.000000	0.058333	-9.050000	36.833332	1023.000000	1023.000000	2046.000000
28.840000	-0.002020	-1.193591	-0.729100	0.856649	-0.851620	-0.469520	0.000000	-10.000000	0.050000	-7.750000	34.000000	1023.000000	1023.000000	2046.000000
28.860001	-0.002931	-1.732341	-0.885710	0.761416	-1.023975	-0.584071	0.000000	-10.000000	0.050000	-7.383333	31.166666	1023.000000	1023.000000	2046.000000
28.879999	-0.003313	-1.958145	-0.972316	0.779455	-1.070953	-0.694331	0.000000	-10.000000	0.050000	-7.850000	28.833334	1023.000000	1023.000000	2046.000000
28.900000	-0.003730	-2.204428	-1.029952	0.814081	-1.166354	-0.822203	0.000000	-10.000000	0.058333	-8.483334	26.166666	1023.000000	1023.000000	2046.000000
28.920000	-0.003975	-2.348972	-1.125602	0.886226	-1.189529	-0.920067	0.000000	-10.000000	0.066667	-8.933333	23.500000	1023.000000	1023.000000	2046.000000
28.940001	-0.004152	-2.453979	-1.179733	0.936328	-1.223837	-0.986737	0.000000	-10.000000	0.066667	-8.950000	20.500000	1023.000000	1023.000000	2046.000000
28.959999	-0.004127	-2.439271	-1.160615	0.930379	-1.245111	-0.963923	0.000000	-10.000000	0.058333	-8.566667	17.500000	1023.000000	1023.000000	2046.000000
28.980000	-0.004085	-2.414317	-1.135204	0.967042	-1.287530	-0.958624	0.000000	-10.000000	0.050000	-8.000000	14.500000	1023.000000	1023.000000	2046.000000
29.000000	-0.003840	-2.269660	-1.079750	0.960019	-1.285592	-0.864338	0.000000	-10.000000	0.050000	-7.350000	11.833333	1023.000000	1023.000000	2046.000000
29.020000	-0.003430	-2.027275	-0.962573	0.939145	-1.260255	-0.743592	0.000000	-10.000000	0.050000	-6.766667	9.166667	1023.000000	1023.000000	2046.000000
29.040001	-0.003013	-1.780759	-0.958631	0.950494	-1.080700	-0.691923	0.000000	-10.000000	0.050000	-6.650000	6.833333	1023.000000	1023.000000	2046.000000
29.059999	-0.002845	-1.681412	-0.941064	0.838829	-0.960845	-0.618331	0.000000	-10.000000	0.050000	-7.183333	4.500000	1023.000000	1023.000000	2046.000000
29.080000	-0.002628	-1.553151	-0.848421	0.747186	-0.941666	-0.510250	0.000000	-10.000000	0.058333	-7.750000	2.333333	1023.000000	1023.000000	2046.000000
29.100000	-0.002444	-1.444632	-0.866750	0.779174	-0.842116	-0.514941	0.000000	-10.000000	0.058333	-7.983334	0.166667	1023.000000	1023.000000	2046.000000
29.120001	-0.002225	-1.315138	-0.830461	0.752356	-0.768128	-0.468904	0.000000	-10.000000	0.066667	-7.616667	-2.166667	1023.000000	1023.000000	2046.000000
29.139999	-0.002133	-1.260503	-0.801987	0.696642	-0.756904	-0.398255	0.000000	-10.000000	0.050000	-7.016667	-4.333333	1023.000000	1023.000000	2046.000000
29.160000	-0.001982	-1.171074	-0.719555	0.589796	-0.762932	-0.278383	0.000000	-10.000000	0.033333	-6.066667	-6.666667	1023.000000	1023.000000	2046.000000
29.180000	-0.001832	-1.082745	-0.666829	0.588186	-0.764038	-0.240064	0.000000	-10.000000	0.016667	-4.766667	-8.666667	1023.000000	1023.000000	2046.000000
29.200001	-0.001721	-1.017368	-0.668664	0.501322	-0.626038	-0.223988	0.000000	-10.000000	0.008333	-2.350000	-10.500000	1023.000000	1023.000000	2046.000000
29.219999	-0.001592	-0.941007	-0.603710	0.434015	-0.572898	-0.198414	0.000000	-10.000000	0.000000	0.283333	-11.500000	1023.000000	1023.000000	2046.000000
29.240000	-0.001307	-0.772525	-0.557833	0.407495	-0.443205	-0.178982	0.000000	-10.000000	-0.033333	3.383333	-12.000000	1023.000000	1023.000000	2046.000000
29.260000	-0.001042	-0.616071	-0.549378	0.380278	-0.324479	-0.122493	0.000000	-10.000000	-0.066667	6.283334	-12.000000	1023.000000	1023.000000	2046.000000
29.280001	-0.000654	-0.386375	-0.571100	0.377591	-0.120209	-0.072656	0.000000	-10.000000	-0.091667	8.516666	-12.000000	1023.000000	1023.000000	2046.000000
29.299999	-0.000130	-0.076617	-0.508071	0.352202	0.024190	0.055063	0.000000	-10.000000	-0.116667	11.316667	-12.000000	1023.000000	1023.000000	2046.000000
29.320000	0.000412	0.243344	-0.441722	0.273212	0.149281	0.262573	0.000000	-10.000000	-0.158333	13.366667	-12.000000	1023.000000	1023.000000	2046.000000
29.340000	0.001226	0.724653	-0.349203	0.305144	0.402972	0.365740	0.000000	-10.000000	-0.200000	15.866667	-12.000000	1023.000000	1023.000000	2046.000000
29.360001	0.002038	1.204701	-0.228951	0.271142	0.606196	0.556313	0.000000	-10.000000	-0.233333	17.416668	0.333333	1023.000000	1023.000000	2046.000000
29.379999	0.002985	1.763871	-0.093640	0.316226	0.839437	0.701847	0.000000	-10.000000	-0.250000	18.800001	14.166667	1023.000000	1023.000000	2046.000000
29.400000	0.004028	2.380551	-0.061081	0.354909	1.181484	0.905239	0.000000	-10.000000	-0.283333	20.066668	30.166666	1023.000000	1023.000000	2046.000000
29.420000	0.004988	2.948124	0.005515	0.427454	1.475827	1.039328	0.000000	-10.000000	-0.325000	21.166668	36.166668	1023.000000	1023.000000	2046.000000
29.440001	0.005789	3.421498	0.184767	0.489226	1.573189	1.174315	0.000000	-10.000000	-0.350000	22.416668	43.000000	1023.000000	1023.000000	2046.000000
29.459999	0.006730	3.977386	0.255450	0.577856	1.838706	1.305374	0.000000	-10.000000	-0.358333	23.283335	50.333332	1023.000000	1023.000000	2046.000000
29.480000	0.007485	4.423767	0.379313	0.646142	1.956928	1.441384	0.000000	-10.000000	-0.366667	23.800001	58.000000	1023.000000	1023.000000	2046.000000
29.500000	0.008508	5.028344	0.522151	0.724799	2.165396	1.615998	0.000000	-10.000000	-0.366667	23.816668	66.000000	1023.000000	1023.000000	2046.000000
29.520000	0.009352	5.527137	0.630281	0.782899	2.355807	1.758150	0.000000	-10.000000	-0.383333	23.950001	74.000000	1023.000000	1023.000000	2046.000000
29.540001	0.010219	6.039613	0.749873	0.838754	2.545043	1.905944	0.000000	-10.000000	-0.366667	24.200001	82.000000	1023.000000	1023.000000	2046.000000
29.559999	0.011201	6.620057	0.807943	0.958558	2.817173	2.036382	0.000000	-10.000000	-0.383333	24.433334	90.000000	1023.000000	1023.000000	2046.000000
29.580000	0.012199	7.209677	0.894378	1.034201	3.050679	2.230419	0.000000	-10.000000	-0.383333	24.633333	98.000000	1023.000000	1023.000000	2046.000000
29.600000	0.013061	7.718794	1.055076	1.125935	3.176842	2.360941	0.000000	-10.000000	-0.391667	24.633333	106.000000	1023.000000	1023.000000	2046.000000
29.620001	0.013854	8.187777	1.107936	1.214629	3.375544	2.489668	0.000000	-10.000000	-0.391667	24.633333	114.000000	1023.000000	1023.000000	2046.000000
29.639999	0.014676	8.673280	1.373111	1.249312	3.397716	2.653141	0.000000	-10.000000	-0.391667	24.583334	122.333336	1023.000000	1023.000000	2046.000000
29.660000	0.015739	9.301453	1.466876	1.398669	3.667495	2.768412	0.000000	-10.000000	-0.400000	24.650002	130.666672	1023.000000	1023.000000	2046.000000
29.680000	0.016665	9.849099	1.577673	1.479160	3.890892	2.901374	0.000000	-10.000000	-0.408333	24.666668	139.000000	1023.000000	1023.000000	2046.000000
29.700001	0.017721	10.472889	1.740112	1.599440	4.108418	3.024918	0.000000	-10.000000	-0.408333	24.900000	147.000000	1023.000000	1023.000000	2046.000000
29.719999	0.018805	11.113655	1.848984	1.696946	4.372202	3.195523	0.000000	-10.000000	-0.416667	24.783333	155.333328	1023.000000	1023.000000	2046.000000
29.740000	0.019902	11.761805	2.009790	1.847572	4.581563	3.322878	0.000000	-10.000000	-0.425000	25.083334	163.666672	1023.000000	1023.000000	2046.000000
29.760000	0.020939	12.374748	2.181850	1.919333	4.756303	3.517262	0.000000	-10.000000	-0.450000	25.300001	172.000000	1023.000000	1023.000000	2046.000000
29.780001	0.021785	12.874737	2.341753	1.973866	4.892901	3.666217	0.000000	-10.000000	-0.458333	25.783333	180.333328	1023.000000	1023.000000	2046.000000
29.799999	0.022416	13.247764	2.472278	2.059488	5.000186	3.715811	0.000000	-10.000000	-0.458333	25.766666	188.833328	1023.000000	1023.000000	2046.000000
29.820000	0.023814	14.073877	2.655828	2.202201	5.281539	3.934309	0.000000	-10.000000	-0.450000	25.700001	197.500000	1023.000000	1023.000000	2046.000000
29.840000	0.024905	14.719001	2.813538	2.361101	5.486251	4.058111	0.000000	-10.000000	-0.433333	25.533333	206.166672	1023.000000	1023.000000	2046.000000
29.860001	0.025639	15.152747	2.832546	2.487178	5.694019	4.139004	0.000000	-10.000000	-0.433333	25.500000	214.666672	1023.000000	1023.000000	2046.000000
29.879999	0.025755	15.221267	2.795790	2.562903	5.705108	4.157465	0.000000	-10.000000	-0.425000	25.500000	223.333328	1023.000000	1023.000000	2046.000000
29.900000	0.025233	14.912601	2.798980	2.516023	5.526514	4.071082	0.000000	-10.000000	-0.441667	25.633333	231.666672	1023.000000	1023.000000	2046.000000
29.920000	0.023504	13.890785	2.726454	2.408743	5.011850	3.743738	0.000000	-10.000000	-0.425000	25.533335	240.333328	1023.000000	1023.000000	2046.000000
29.940001	0.021533	12.725997	2.495380	2.349513	4.559659	3.321445	0.000000	-10.000000	-0.433333	25.183334	248.666672	1023.000000	1023.000000	2046.000000
29.959999	0.019801	11.702640	2.158193	2.334173	4.268250	2.942024	0.000000	-10.000000	-0.433333	25.233334	257.166656	1023.000000	1023.000000	2046.000000
29.980000	0.019242	11.372125	1.981274	2.355552	4.177939	2.857360	0.000000	-10.000000	-0.441667	25.366667	265.500000	1023.000000	1023.000000	2046.000000
30.000000	0.019208	11.351897	1.924268	2.414258	4.152381	2.860991	0.000000	-10.000000	-0.416667	25.400000	274.000000	1023.000000	1023.000000	2046.000000
30.020000	0.019511	11.530719	2.021972	2.490198	4.138427	2.880121	0.000000	-10.000000	-0.383333	24.500000	282.500000	1023.000000	1023.000000	2046.000000
30.040001	0.020002	11.820909	2.203372	2.618794	4.088955	2.909787	0.000000	-10.000000	-0.375000	24.283333	290.833344	1023.000000	1023.000000	2046.000000
30.059999	0.020619	12.186103	2.329264	2.787789	4.136782	2.932267	0.000000	-10.000000	-0.375000	23.783333	299.000000	1023.000000	1023.000000	2046.000000
30.080000	0.021447	12.675408	2.399222	3.110595	4.317863	2.847728	0.000000	-10.000000	-0.375000	24.000000	307.000000	1023.000000	1023.000000	2046.000000
30.100000	0.022556	13.330627	2.534146	3.310626	4.505715	2.980141	0.000000	-10.000000	-0.375000	23.666666	315.000000	1023.000000	1023.000000	2046.000000
30.120001	0.023591	13.942423	2.653766	3.487243	4.712573	3.088842	0.000000	-10.000000	-0.383333	24.133333	323.000000	1023.000000	1023.000000	2046.000000
30.139999	0.024707	14.601783	2.877783	3.616895	4.812959	3.294145	0.000000	-10.000000	-0.408333	24.650000	331.000000	1023.000000	1023.000000	2046.000000
30.160000	0.025954	15.339097	3.167695	3.785202	4.919976	3.466224	0.000000	-10.000000	-0.425000	25.383333	339.000000	1023.000000	1023.000000	2046.000000
30.180000	0.027372	16.176821	3.501112	3.924676	5.057462	3.693571	0.000000	-10.000000	-0.441667	25.800001	347.333344	1023.000000	1023.000000	2046.000000
30.200001	0.028731	16.979864	3.741054	4.093030	5.329343	3.816438	0.000000	-10.000000	-0.441667	25.850000	355.833344	1023.000000	1023.000000	2046.000000
30.219999	0.030024	17.744307	3.975214	4.185189	5.569948	4.013957	0.000000	-10.000000	-0.425000	25.616667	364.500000	1023.000000	1023.000000	2046.000000
30.240000	0.031340	18.522167	4.075882	4.362627	5.943578	4.140080	0.000000	-10.000000	-0.408333	25.216667	373.166656	1023.000000	1023.000000	2046.000000
30.260000	0.032441	19.172455	4.241427	4.474045	6.135167	4.321816	0.000000	-10.000000	-0.400000	24.916668	381.666656	1023.000000	1023.000000	2046.000000
30.280001	0.033482	19.787853	4.434981	4.580146	6.288672	4.484053	0.000000	-10.000000	-0.400000	24.700001	387.333344	1023.000000	1023.000000	2046.000000
30.299999	0.034479	20.376993	4.657239	4.746202	6.405320	4.568231	0.000000	-10.000000	-0.383333	24.500000	395.666656	1023.000000	1023.000000	2046.000000
30.320000	0.035326	20.877371	4.778666	4.817483	6.604334	4.676888	0.000000	-10.000000	-0.366667	23.966667	404.000000	1023.000000	1023.000000	2046.000000
30.340000	0.036289	21.446623	4.978277	4.867031	6.742869	4.858446	0.000000	-10.000000	-0.350000	23.600000	414.833344	1023.000000	1023.000000	2046.000000
30.360001	0.037073	21.910282	5.145057	4.972532	6.852930	4.939763	0.000000	-10.000000	-0.358333	23.516666	422.500000	1023.000000	1023.000000	2046.000000
30.379999	0.037898	22.397770	5.345807	4.980160	6.946082	5.125721	0.000000	-10.000000	-0.366667	23.866667	430.166656	1023.000000	1023.000000	2046.000000
30.400000	0.038758	22.906046	5.602793	5.102160	7.035450	5.165643	0.000000	-10.000000	-0.383333	24.166666	438.000000	1023.000000	1023.000000	2046.000000
30.420000	0.039637	23.425541	5.799452	5.180769	7.148068	5.297251	0.000000	-10.000000	-0.391667	24.633333	446.000000	1023.000000	1023.000000	2046.000000
30.440001	0.040632	24.013443	5.981409	5.278045	7.331769	5.422220	0.000000	-10.000000	-0.400000	24.850000	454.166656	1023.000000	1023.000000	2046.000000
30.459999	0.041496	24.523872	6.056732	5.340740	7.550373	5.576028	0.000000	-10.000000	-0.408333	24.983334	462.500000	1023.000000	1023.000000	2046.000000
30.480000	0.042585	25.167723	6.151142	5.442104	7.840361	5.734116	0.000000	-10.000000	-0.408333	24.883333	470.833344	1023.000000	1023.000000	2046.000000
30.500000	0.043613	25.775524	6.296604	5.534030	8.016003	5.928887	0.000000	-10.000000	-0.408333	25.050001	479.166656	1023.000000	1023.000000	2046.000000
30.520000	0.044434	26.260784	6.475493	5.658611	8.116533	6.010147	0.000000	-10.000000	-0.400000	25.033335	487.500000	1023.000000	1023.000000	2046.000000
30.540001	0.045359	26.807043	6.713620	5.824246	8.213331	6.055847	0.000000	-10.000000	-0.400000	25.100000	495.833344	1023.000000	1023.000000	2046.000000
30.559999	0.046365	27.401962	6.919574	5.923059	8.338631	6.220698	0.000000	-10.000000	-0.383333	24.733334	504.333344	1023.000000	1023.000000	2046.000000
30.580000	0.047358	27.988342	7.040437	6.027717	8.555643	6.364544	0.000000	-10.000000	-0.366667	24.466667	512.666687	1023.000000	1023.000000	2046.000000
30.600000	0.048176	28.472172	7.113955	6.204958	8.751206	6.402051	0.000000	-10.000000	-0.333333	23.783335	521.000000	1023.000000	1023.000000	2046.000000
30.620001	0.049078	29.005322	7.253354	6.234391	8.894145	6.623432	0.000000	-10.000000	-0.308333	23.333334	529.000000	1023.000000	1023.000000	2046.000000
30.639999	0.049978	29.536716	7.455113	6.358641	8.968475	6.754488	0.000000	-10.000000	-0.300000	22.616667	536.833313	1023.000000	1023.000000	2046.000000
30.660000	0.050697	29.961742	7.628448	6.524518	9.014165	6.794612	0.000000	-10.000000	-0.300000	22.333334	544.500000	1023.000000	1023.000000	2046.000000
30.680000	0.051516	30.446144	7.813911	6.628776	9.143069	6.860387	0.000000	-10.000000	-0.291667	21.966667	551.833313	1023.000000	1023.000000	2046.000000
30.700001	0.052345	30.936155	7.994655	6.766757	9.248189	6.926554	0.000000	-10.000000	-0.266667	21.783333	559.333313	1023.000000	1023.000000	2046.000000
30.719999	0.053047	31.351057	8.056252	6.862537	9.448922	6.983346	0.000000	-10.000000	-0.258333	21.466667	566.666687	1023.000000	1023.000000	2046.000000
30.740000	0.053979	31.901516	8.197983	6.919232	9.646324	7.137977	0.000000	-10.000000	-0.241667	21.150002	574.000000	1023.000000	1023.000000	2046.000000
30.760000	0.054846	32.413898	8.367720	6.935940	9.805545	7.304693	0.000000	-10.000000	-0.241667	20.750000	581.000000	1023.000000	1023.000000	2046.000000
30.780001	0.055736	32.939819	8.559980	7.021460	9.942136	7.416246	0.000000	-10.000000	-0.225000	20.183334	588.000000	1023.000000	1023.000000	2046.000000
30.799999	0.056733	33.528996	8.796871	7.166715	10.041498	7.523911	0.000000	-10.000000	-0.225000	19.650000	594.833313	1023.000000	1023.000000	2046.000000
30.820000	0.057554	34.014549	8.885214	7.323568	10.235871	7.569895	0.000000	-10.000000	-0.200000	18.900000	601.500000	1023.000000	1023.000000	2046.000000
30.840000	0.058279	34.443157	8.934060	7.443723	10.456450	7.608923	0.000000	-10.000000	-0.166667	18.050001	608.000000	1023.000000	1023.000000	2046.000000
30.860001	0.059076	34.913776	9.072798	7.545814	10.617793	7.677372	0.000000	-10.000000	-0.116667	16.549999	614.333313	1023.000000	1023.000000	2046.000000
30.879999	0.059823	35.355412	9.252496	7.600917	10.656152	7.845848	0.000000	-10.000000	-0.075000	14.700001	620.166687	1023.000000	1023.000000	2046.000000
30.900000	0.060144	35.545002	9.324860	7.649027	10.629474	7.941644	0.000000	-10.000000	-0.033333	12.133333	625.333313	1023.000000	1023.000000	2046.000000
30.920000	0.059848	35.369995	9.299398	7.608755	10.485784	7.976059	0.000000	-10.000000	-0.016667	8.866667	629.666687	1023.000000	1023.000000	2046.000000
30.940001	0.058759	34.726315	9.204348	7.558130	10.215131	7.748706	0.000000	-10.000000	0.008333	4.683333	633.166687	1023.000000	1023.000000	2046.000000
30.959999	0.057108	33.750896	9.070460	7.400319	9.849610	7.430507	0.000000	-10.000000	0.033333	0.450000	635.166687	1023.000000	1023.000000	2046.000000
30.980000	0.054864	32.424488	8.824301	7.231560	9.391176	6.977452	0.000000	-10.000000	0.066667	-3.283334	636.000000	1023.000000	1023.000000	2046.000000
31.000000	0.052147	30.818987	8.352832	7.115792	8.944323	6.406041	0.000000	-10.000000	0.083333	-6.383333	636.000000	1023.000000	1023.000000	2046.000000
31.020000	0.049713	29.380163	8.003758	6.985345	8.432802	5.958256	0.000000	-10.000000	0.091667	-8.516666	636.000000	1023.000000	1023.000000	2046.000000
31.040001	0.048109	28.432705	7.763249	6.959084	8.103927	5.606446	0.000000	-10.000000	0.091667	-10.150000	636.000000	1023.000000	1023.000000	2046.000000
31.059999	0.047146	27.863005	7.626904	6.899278	7.856205	5.480619	0.000000	-10.000000	0.100000	-11.200000	636.000000	1023.000000	1023.000000	2046.000000
31.080000	0.046488	27.474489	7.554110	6.812904	7.669372	5.438103	0.000000	-10.000000	0.116667	-12.583334	636.000000	1023.000000	1023.000000	2046.000000
31.100000	0.046076	27.230631	7.608493	6.765810	7.411400	5.444928	0.000000	-10.000000	0.150000	-13.766667	628.666687	1023.000000	1023.000000	2046.000000
31.120001	0.045750	27.038345	7.586836	6.867761	7.271835	5.311913	0.000000	-10.000000	0.191667	-14.783334	619.666687	1023.000000	1023.000000	2046.000000
31.139999	0.045265	26.751715	7.508303	6.989876	7.163914	5.089621	0.000000	-10.000000	0.225000	-15.600000	608.833313	1023.000000	1023.000000	2046.000000
31.160000	0.044897	26.534027	7.369462	7.085820	7.163048	4.915699	0.000000	-10.000000	0.250000	-16.549999	603.666687	1023.000000	1023.000000	2046.000000
31.180000	0.044535	26.320206	7.262135	7.164364	7.108984	4.784722	0.000000	-10.000000	0.258333	-17.416668	598.166687	1023.000000	1023.000000	2046.000000
31.200001	0.044302	26.182653	7.214537	7.168634	7.073819	4.725664	0.000000	-10.000000	0.258333	-18.100000	592.500000	1023.000000	1023.000000	2046.000000
31.219999	0.044401	26.241030	7.179837	7.176245	7.071710	4.813239	0.000000	-10.000000	0.283333	-18.883333	586.500000	1023.000000	1023.000000	2046.000000
31.240000	0.044464	26.277943	7.234482	7.089846	7.026874	4.926741	0.000000	-10.000000	0.333333	-19.900000	580.166687	1023.000000	1023.000000	2046.000000
31.260000	0.044684	26.408173	7.412486	6.936563	6.962506	5.096617	0.000000	-10.000000	0.383333	-21.316668	573.333313	1023.000000	1023.000000	2046.000000
31.280001	0.044688	26.410795	7.436482	6.801904	7.008434	5.163975	0.000000	-10.000000	0.400000	-22.216667	568.500000	1023.000000	1023.000000	2046.000000
31.299999	0.044511	26.305952	7.389458	6.754442	7.010990	5.151062	0.000000	-10.000000	0.416667	-22.933332	561.000000	1023.000000	1023.000000	2046.000000
31.320000	0.044155	26.095587	7.335057	6.684097	6.980498	5.095935	0.000000	-10.000000	0.450000	-23.483334	553.333313	1023.000000	1023.000000	2046.000000
31.340000	0.043462	25.686121	7.208153	6.637963	6.887402	4.952602	0.000000	-10.000000	0.483333	-24.116667	543.000000	1023.000000	1023.000000	2046.000000
31.360001	0.042797	25.293085	7.025560	6.595472	6.844092	4.827961	0.000000	-10.000000	0.516667	-24.800001	535.000000	1023.000000	1023.000000	2046.000000
31.379999	0.041992	24.817198	6.934869	6.496078	6.665098	4.721152	0.000000	-10.000000	0.533333	-25.333334	526.833313	1023.000000	1023.000000	2046.000000
31.400000	0.041216	24.358837	6.801483	6.381909	6.538418	4.637027	0.000000	-10.000000	0.541667	-25.883333	518.500000	1023.000000	1023.000000	2046.000000
31.420000	0.040419	23.887617	6.604749	6.272314	6.509662	4.500893	0.000000	-10.000000	0.541667	-26.066668	509.833344	1023.000000	1023.000000	2046.000000
31.440001	0.039783	23.511984	6.578631	6.129184	6.326231	4.477938	0.000000	-10.000000	0.558333	-26.216667	501.000000	1023.000000	1023.000000	2046.000000
31.459999	0.039367	23.265926	6.485905	5.988596	6.298236	4.493190	0.000000	-10.000000	0.575000	-26.583334	492.166656	1023.000000	1023.000000	2046.000000
31.480000	0.038849	22.959558	6.446148	5.866940	6.191438	4.455032	0.000000	-10.000000	0.575000	-26.816668	483.333344	1023.000000	1023.000000	2046.000000
31.500000	0.038447	22.722345	6.422953	5.761799	6.091648	4.445946	0.000000	-10.000000	0.591667	-27.250000	474.500000	1023.000000	1023.000000	2046.000000
31.520000	0.037833	22.359440	6.383529	5.578000	5.936935	4.460976	0.000000	-10.000000	0.583333	-27.466667	465.500000	1023.000000	1023.000000	2046.000000
31.540001	0.037167	21.965981	6.303528	5.466046	5.828688	4.367718	0.000000	-10.000000	0.616667	-27.833334	456.333344	1023.000000	1023.000000	2046.000000
31.559999	0.036738	21.712412	6.208470	5.374509	5.783040	4.346393	0.000000	-10.000000	0.616667	-28.083334	447.000000	1023.000000	1023.000000	2046.000000
31.580000	0.036094	21.331591	6.026059	5.304034	5.739752	4.261746	0.000000	-10.000000	0.650000	-28.150000	437.500000	1023.000000	1023.000000	2046.000000
31.600000	0.035362	20.898930	5.859453	5.277175	5.685397	4.076904	0.000000	-10.000000	0.641667	-28.216667	428.000000	1023.000000	1023.000000	2046.000000
31.620001	0.034867	20.606398	5.658506	5.195692	5.679744	4.072455	0.000000	-10.000000	0.641667	-28.183334	418.666656	1023.000000	1023.000000	2046.000000
31.639999	0.034248	20.240749	5.599743	5.150186	5.545543	3.945278	0.000000	-10.000000	0.633333	-28.033335	409.333344	1023.000000	1023.000000	2046.000000
31.660000	0.033712	19.923811	5.520344	5.078069	5.410625	3.914773	0.000000	-10.000000	0.641667	-27.950001	400.000000	1023.000000	1023.000000	2046.000000
31.680000	0.033180	19.609133	5.426759	4.992948	5.312240	3.877187	0.000000	-10.000000	0.650000	-27.816668	390.666656	1023.000000	1023.000000	2046.000000
31.700001	0.032719	19.337074	5.413462	4.842254	5.189246	3.892112	0.000000	-10.000000	0.658333	-27.883333	381.333344	1023.000000	1023.000000	2046.000000
31.719999	0.032099	18.970240	5.288824	4.795145	5.057162	3.829109	0.000000	-10.000000	0.658333	-27.766666	372.000000	1023.000000	1023.000000	2046.000000
31.740000	0.031467	18.596949	5.203137	4.686374	4.919105	3.788333	0.000000	-10.000000	0.650000	-27.816668	362.666656	1023.000000	1023.000000	2046.000000
31.760000	0.030757	18.177486	5.068485	4.619968	4.802022	3.687010	0.000000	-10.000000	0.650000	-27.833334	353.500000	1023.000000	1023.000000	2046.000000
31.780001	0.030018	17.740726	4.856030	4.496355	4.760445	3.627898	0.000000	-10.000000	0.641667	-27.900002	344.333344	1023.000000	1023.000000	2046.000000
31.799999	0.029295	17.313082	4.741817	4.459967	4.622258	3.489042	0.000000	-10.000000	0.641667	-27.816668	335.000000	1023.000000	1023.000000	2046.000000
31.820000	0.028685	16.952909	4.619591	4.383877	4.553085	3.396356	0.000000	-10.000000	0.641667	-27.866667	325.666656	1023.000000	1023.000000	2046.000000
31.840000	0.028316	16.734636	4.529525	4.306296	4.534809	3.364005	0.000000	-10.000000	0.650000	-27.850000	316.333344	1023.000000	1023.000000	2046.000000
31.860001	0.028185	16.657076	4.460186	4.319784	4.555037	3.322069	0.000000	-10.000000	0.641667	-27.799999	307.000000	1023.000000	1023.000000	2046.000000
31.879999	0.028082	16.596731	4.397220	4.279581	4.544823	3.375108	0.000000	-10.000000	0.608333	-27.483334	297.666656	1023.000000	1023.000000	2046.000000
31.900000	0.027874	16.473316	4.396996	4.231980	4.444572	3.399767	0.000000	-10.000000	0.575000	-27.200001	288.500000	1023.000000	1023.000000	2046.000000
31.920000	0.027612	16.318537	4.288437	4.177398	4.446660	3.406041	0.000000	-10.000000	0.550000	-26.883333	279.500000	1023.000000	1023.000000	2046.000000
31.940001	0.027283	16.124016	4.298047	4.179192	4.249031	3.397746	0.000000	-10.000000	0.550000	-26.833334	270.500000	1023.000000	1023.000000	2046.000000
31.959999	0.026632	15.739662	4.176020	4.131159	4.067750	3.364732	0.000000	-10.000000	0.550000	-26.883333	261.500000	1023.000000	1023.000000	2046.000000
31.980000	0.025590	15.123477	3.979220	4.016150	3.848867	3.279240	0.000000	-10.000000	0.550000	-26.950001	252.500000	1023.000000	1023.000000	2046.000000
32.000000	0.023933	14.144152	3.671680	3.911520	3.604616	2.956336	0.000000	-10.000000	0.550000	-26.966667	243.500000	1023.000000	1023.000000	2046.000000
32.020000	0.022062	13.038695	3.464454	3.608942	3.246562	2.718738	0.000000	-10.000000	0.550000	-26.600000	234.500000	1023.000000	1023.000000	2046.000000
32.040001	0.019549	11.553669	3.067335	3.332172	2.837562	2.316600	0.000000	-10.000000	0.533333	-26.033335	225.666672	1023.000000	1023.000000	2046.000000
32.060001	0.016690	9.863663	2.664229	3.098265	2.312027	1.789142	0.000000	-10.000000	0.516667	-25.016666	217.000000	1023.000000	1023.000000	2046.000000
32.080002	0.013909	8.219940	2.248252	2.904747	1.759551	1.307390	0.000000	-10.000000	0.475000	-24.000000	208.666672	1023.000000	1023.000000	2046.000000
32.099998	0.011871	7.015650	1.899347	2.757232	1.345052	1.014018	0.000000	-10.000000	0.441667	-23.250000	200.666672	1023.000000	1023.000000	2046.000000
32.119999	0.010570	6.246605	1.718112	2.660619	1.029545	0.838329	0.000000	-10.000000	0.408333	-22.833334	192.833328	1023.000000	1023.000000	2046.000000
32.139999	0.009515	5.623204	1.491446	2.576597	0.862303	0.692859	0.000000	-10.000000	0.400000	-22.833334	185.166672	1023.000000	1023.000000	2046.000000
32.160000	0.008782	5.190174	1.387213	2.504496	0.681470	0.616995	0.000000	-10.000000	0.408333	-22.816668	177.500000	1023.000000	1023.000000	2046.000000
32.180000	0.008205	4.848976	1.305695	2.536118	0.550613	0.456550	0.000000	-10.000000	0.400000	-22.783333	169.833328	1023.000000	1023.000000	2046.000000
32.200001	0.007771	4.592617	1.215245	2.573929	0.452269	0.351174	0.000000	-10.000000	0.400000	-22.566666	162.333328	1023.000000	1023.000000	2046.000000
32.220001	0.007354	4.346266	1.140350	2.595280	0.343503	0.267132	0.000000	-10.000000	0.375000	-22.100000	154.833328	1023.000000	1023.000000	2046.000000
32.240002	0.006892	4.073339	1.016803	2.568696	0.284687	0.203152	0.000000	-10.000000	0.366667	-21.383333	147.500000	1023.000000	1023.000000	2046.000000
32.259998	0.006669	3.941503	0.940742	2.569333	0.245749	0.185679	0.000000	-10.000000	0.350000	-20.683334	140.333328	1023.000000	1023.000000	2046.000000
32.279999	0.006636	3.921948	0.877436	2.544378	0.282967	0.217167	0.000000	-10.000000	0.350000	-20.200001	135.666672	1023.000000	1023.000000	2046.000000
32.299999	0.006595	3.897758	0.870152	2.503837	0.263875	0.259894	0.000000	-10.000000	0.333333	-19.833334	129.166672	1023.000000	1023.000000	2046.000000
32.320000	0.006644	3.926679	0.827175	2.363470	0.358551	0.377483	0.000000	-10.000000	0.333333	-19.933334	122.500000	1023.000000	1023.000000	2046.000000
32.340000	0.006597	3.899011	0.910701	2.194238	0.339702	0.454371	0.000000	-10.000000	0.316667	-19.883333	113.666664	1023.000000	1023.000000	2046.000000
32.360001	0.006663	3.937550	0.891206	2.137769	0.400622	0.507953	0.000000	-10.000000	0.316667	-19.883333	107.000000	1023.000000	1023.000000	2046.000000
32.380001	0.006488	3.834282	0.918251	2.060487	0.361722	0.493821	0.000000	-10.000000	0.283333	-19.616667	100.333336	1023.000000	1023.000000	2046.000000
32.400002	0.006273	3.707269	0.864202	2.041198	0.355516	0.446353	0.000000	-10.000000	0.266667	-19.183334	93.833336	1023.000000	1023.000000	2046.000000
32.419998	0.006007	3.550011	0.778081	2.025521	0.332921	0.413488	0.000000	-10.000000	0.250000	-18.883333	87.333336	1023.000000	1023.000000	2046.000000
32.439999	0.005566	3.289510	0.755916	1.955926	0.217227	0.360441	0.000000	-10.000000	0.250000	-18.183334	81.000000	1023.000000	1023.000000	2046.000000
32.459999	0.005254	3.105235	0.625611	1.866843	0.256773	0.356008	0.000000	-10.000000	0.241667	-17.816668	74.833336	1023.000000	1023.000000	2046.000000
32.480000	0.005015	2.963594	0.673519	1.734087	0.190602	0.365386	0.000000	-10.000000	0.233333	-17.216667	69.000000	1023.000000	1023.000000	2046.000000
32.500000	0.004678	2.764709	0.677483	1.619295	0.074210	0.393720	0.000000	-10.000000	0.216667	-16.716667	63.333332	1023.000000	1023.000000	2046.000000
32.520000	0.004219	2.493645	0.669241	1.506297	-0.041655	0.359762	0.000000	-10.000000	0.208333	-16.166668	57.833332	1023.000000	1023.000000	2046.000000
32.540001	0.003952	2.335370	0.551546	1.376126	0.007728	0.399970	0.000000	-10.000000	0.200000	-15.683333	52.333332	1023.000000	1023.000000	2046.000000
32.560001	0.003732	2.205770	0.512661	1.313239	0.003741	0.376130	0.000000	-10.000000	0.200000	-15.216667	47.166668	1023.000000	1023.000000	2046.000000
32.580002	0.003397	2.007783	0.394859	1.211186	0.019515	0.382224	0.000000	-10.000000	0.191667	-14.700000	42.000000	1023.000000	1023.000000	2046.000000
32.599998	0.003231	1.909269	0.259447	1.202214	0.078892	0.368716	0.000000	-10.000000	0.183333	-14.250000	37.000000	1023.000000	1023.000000	2046.000000
32.619999	0.003033	1.792773	0.238551	1.139666	0.036479	0.378077	0.000000	-10.000000	0.183333	-13.866667	32.166668	1023.000000	1023.000000	2046.000000
32.639999	0.002818	1.665384	0.202072	1.116157	0.017046	0.330109	0.000000	-10.000000	0.191667	-13.566668	29.000000	1023.000000	1023.000000	2046.000000
32.660000	0.002749	1.624760	0.110286	1.075651	0.071351	0.367473	0.000000	-10.000000	0.191667	-13.166667	24.666666	1023.000000	1023.000000	2046.000000
32.680000	0.002646	1.564072	0.142743	1.032218	0.002584	0.386527	0.000000	-10.000000	0.158333	-12.833334	20.333334	1023.000000	1023.000000	2046.000000
32.700001	0.002562	1.514106	0.148876	0.992315	-0.046817	0.419732	0.000000	-10.000000	0.125000	-12.300000	14.500000	1023.000000	1023.000000	2046.000000
32.720001	0.002574	1.521439	0.137518	0.919139	-0.007140	0.471922	0.000000	-10.000000	0.091667	-11.866667	10.166667	1023.000000	1023.000000	2046.000000
32.740002	0.002432	1.437283	0.132796	0.828836	-0.039502	0.515153	0.000000	-10.000000	0.083333	-11.383333	6.166667	1023.000000	1023.000000	2046.000000
32.759998	0.002292	1.354363	0.044463	0.766084	0.013396	0.530419	0.000000	-10.000000	0.075000	-11.100000	3.666667	1023.000000	1023.000000	2046.000000
32.779999	0.002181	1.288684	0.025413	0.770667	-0.004328	0.496931	0.000000	-10.000000	0.083333	-10.833333	1.500000	1023.000000	1023.000000	2046.000000
32.799999	0.002104	1.243728	-0.028078	0.780859	0.015180	0.475766	0.000000	-10.000000	0.091667	-10.650001	-0.666667	1023.000000	1023.000000	2046.000000
32.820000	0.001830	1.081402	-0.049835	0.757175	-0.041624	0.415685	0.000000	-10.000000	0.091667	-10.183333	-5.000000	1023.000000	1023.000000	2046.000000
32.840000	0.001722	1.017526	-0.115143	0.733154	-0.024071	0.423585	0.000000	-10.000000	0.083333	-9.833334	-8.333333	1023.000000	1023.000000	2046.000000
32.860001	0.001658	0.980136	-0.063108	0.651609	-0.098074	0.489709	0.000000	-10.000000	0.066667	-9.416667	-11.500000	1023.000000	1023.000000	2046.000000
32.880001	0.001656	0.978646	-0.069169	0.612721	-0.087775	0.522868	0.000000	-10.000000	0.058333	-9.133333	-14.666667	1023.000000	1023.000000	2046.000000
32.900002	0.001526	0.901636	-0.135363	0.583913	-0.062437	0.515522	0.000000	-10.000000	0.050000	-8.783334	-18.666666	1023.000000	1023.000000	2046.000000
32.919998	0.001660	0.981184	-0.103932	0.552849	-0.002930	0.535197	0.000000	-10.000000	0.050000	-8.566667	-21.666666	1023.000000	1023.000000	2046.000000
32.939999	0.001718	1.015615	-0.149228	0.549268	0.091351	0.524224	0.000000	-10.000000	0.050000	-8.133333	-24.500000	1023.000000	1023.000000	2046.000000
32.959999	0.002032	1.200666	-0.108893	0.586699	0.177582	0.545278	0.000000	-10.000000	0.050000	-7.766667	-26.500000	1023.000000	1023.000000	2046.000000
32.980000	0.002359	1.394100	-0.081609	0.623068	0.254108	0.598534	0.000000	-10.000000	0.050000	-7.100000	-29.166666	1023.000000	1023.000000	2046.000000
33.000000	0.002686	1.587573	-0.101397	0.657351	0.338812	0.692807	0.000000	-10.000000	0.033333	-6.233334	-31.166666	1023.000000	1023.000000	2046.000000
33.020000	0.002863	1.691943	-0.076619	0.629862	0.393403	0.745297	0.000000	-10.000000	0.016667	-5.016667	-33.833332	1023.000000	1023.000000	2046.000000
33.040001	0.003321	1.962442	-0.011028	0.628119	0.483580	0.861771	0.000000	-10.000000	0.008333	-3.950000	-36.166668	1023.000000	1023.000000	2046.000000
33.060001	0.003668	2.167824	0.092331	0.641630	0.470067	0.963797	0.000000	-10.000000	0.016667	-3.450000	-37.166668	1023.000000	1023.000000	2046.000000
33.080002	0.003818	2.256623	0.076044	0.663903	0.510386	1.006289	0.000000	-10.000000	0.025000	-3.116667	-37.833332	1023.000000	1023.000000	2046.000000
33.099998	0.003569	2.109373	-0.056049	0.699797	0.520031	0.945594	0.000000	-10.000000	0.025000	-2.433333	-38.666668	1023.000000	1023.000000	2046.000000
33.119999	0.002719	1.606992	-0.293099	0.677991	0.457659	0.764442	0.000000	-10.000000	0.008333	-1.000000	-39.500000	1023.000000	1023.000000	2046.000000
33.139999	0.001468	0.867603	-0.465206	0.490868	0.235726	0.606215	0.000000	-10.000000	-0.008333	0.250000	-40.000000	1023.000000	1023.000000	2046.000000
33.160000	-0.000540	-0.319047	-0.812435	0.289899	-0.065885	0.269373	0.000000	-10.000000	-0.025000	1.633333	-40.000000	1023.000000	1023.000000	2046.000000
33.180000	-0.002907	-1.717815	-1.138168	0.078974	-0.517324	-0.141297	0.000000	-10.000000	-0.050000	4.600000	-40.000000	1023.000000	1023.000000	2046.000000
33.200001	-0.004786	-2.828368	-1.385427	-0.071790	-0.927189	-0.443963	0.000000	-10.000000	-0.075000	8.433333	-40.000000	1023.000000	1023.000000	2046.000000
33.220001	-0.005767	-3.408193	-1.648967	-0.102712	-1.053391	-0.603123	0.000000	-10.000000	-0.100000	11.633333	-40.000000	1023.000000	1023.000000	2046.000000
33.240002	-0.005978	-3.533008	-1.657578	-0.126356	-1.079260	-0.669815	0.000000	-10.000000	-0.116667	12.900000	-40.000000	1023.000000	1023.000000	2046.000000
33.259998	-0.005848	-3.456311	-1.767297	-0.043625	-0.934715	-0.710673	0.000000	-10.000000	-0.125000	13.383333	-40.000000	1023.000000	1023.000000	2046.000000
33.279999	-0.005499	-3.250007	-1.747079	-0.005351	-0.820538	-0.677039	0.000000	-10.000000	-0.150000	14.016666	-40.000000	1023.000000	1023.000000	2046.000000
33.299999	-0.004942	-2.920559	-1.677884	0.080993	-0.703161	-0.620507	0.000000	-10.000000	-0.166667	14.900001	-19.000000	1023.000000	1023.000000	2046.000000
33.320000	-0.004318	-2.551811	-1.544351	0.174766	-0.644505	-0.537722	0.000000	-10.000000	-0.208333	16.150002	3.333333	1023.000000	1023.000000	2046.000000
33.340000	-0.003438	-2.031799	-1.452667	0.284324	-0.435751	-0.427706	0.000000	-10.000000	-0.241667	17.833334	27.500000	1023.000000	1023.000000	2046.000000
33.360001	-0.002557	-1.511155	-1.308622	0.396763	-0.271462	-0.327833	0.000000	-10.000000	-0.300000	20.133333	35.000000	1023.000000	1023.000000	2046.000000
33.380001	-0.001448	-0.855879	-1.240324	0.552702	0.032168	-0.200426	0.000000	-10.000000	-0.358333	22.416668	43.666668	1023.000000	1023.000000	2046.000000
33.400002	-0.000087	-0.051483	-1.076347	0.652249	0.363493	0.009121	0.000000	-10.000000	-0.408333	24.116667	50.500000	1023.000000	1023.000000	2046.000000
33.419998	0.001320	0.779898	-0.914749	0.732697	0.649803	0.312147	0.000000	-10.000000	-0.433333	24.916668	55.666668	1023.000000	1023.000000	2046.000000
33.439999	0.002576	1.522402	-0.733854	0.674281	0.973332	0.608643	0.000000	-10.000000	-0.433333	25.016666	64.000000	1023.000000	1023.000000	2046.000000
33.459999	0.003591	2.122577	-0.522261	0.694144	1.154842	0.795851	0.000000	-10.000000	-0.433333	25.116667	72.333336	1023.000000	1023.000000	2046.000000
33.480000	0.004792	2.832107	-0.323521	0.726236	1.387691	1.041701	0.000000	-10.000000	-0.433333	24.950001	80.833336	1023.000000	1023.000000	2046.000000
33.500000	0.005915	3.495965	-0.181500	0.825125	1.630202	1.222138	0.000000	-10.000000	-0.441667	25.283333	86.500000	1023.000000	1023.000000	2046.000000
33.520000	0.006986	4.128807	0.042416	0.915313	1.830524	1.340554	0.000000	-10.000000	-0.441667	25.566668	94.833336	1023.000000	1023.000000	2046.000000
33.540001	0.007981	4.716875	0.189749	1.009229	2.059338	1.458559	0.000000	-10.000000	-0.441667	25.766666	106.166664	1023.000000	1023.000000	2046.000000
33.560001	0.008769	5.182306	0.317495	1.102008	2.249713	1.513090	0.000000	-10.000000	-0.450000	25.716667	117.500000	1023.000000	1023.000000	2046.000000
33.580002	0.009739	5.755858	0.512578	1.119216	2.412704	1.711360	0.000000	-10.000000	-0.466667	25.716667	126.166664	1023.000000	1023.000000	2046.000000
33.599998	0.010671	6.306511	0.577709	1.185476	2.729557	1.813769	0.000000	-10.000000	-0.483333	25.750000	132.000000	1023.000000	1023.000000	2046.000000
33.619999	0.011568	6.836795	0.765620	1.183198	2.856616	2.031360	0.000000	-10.000000	-0.500000	26.116667	137.833328	1023.000000	1023.000000	2046.000000
33.639999	0.012490	7.381673	0.896944	1.240936	3.044936	2.198858	0.000000	-10.000000	-0.508333	26.800001	146.500000	1023.000000	1023.000000	2046.000000
33.660000	0.013402	7.920589	1.078120	1.316167	3.198325	2.327977	0.000000	-10.000000	-0.525000	27.516666	155.333328	1023.000000	1023.000000	2046.000000
33.680000	0.014301	8.451921	1.322666	1.345923	3.273094	2.510237	0.000000	-10.000000	-0.533333	28.183334	164.333328	1023.000000	1023.000000	2046.000000
33.700001	0.015290	9.036613	1.456166	1.493856	3.500314	2.586277	0.000000	-10.000000	-0.550000	28.400000	173.666672	1023.000000	1023.000000	2046.000000
33.720001	0.016441	9.716819	1.676232	1.601346	3.711822	2.727419	0.000000	-10.000000	-0.541667	28.733334	183.000000	1023.000000	1023.000000	2046.000000
33.740002	0.017518	10.353096	1.762901	1.764174	3.988749	2.837273	0.000000	-10.000000	-0.525000	28.733334	192.666672	1023.000000	1023.000000	2046.000000
33.759998	0.018815	11.119944	1.908156	1.837815	4.284784	3.089189	0.000000	-10.000000	-0.525000	28.866667	202.166672	1023.000000	1023.000000	2046.000000
33.779999	0.019978	11.806716	2.006016	1.938565	4.575101	3.287033	0.000000	-10.000000	-0.541667	29.033335	211.833328	1023.000000	1023.000000	2046.000000
33.799999	0.021204	12.531815	2.156587	2.084205	4.808030	3.482992	0.000000	-10.000000	-0.558333	29.100000	221.500000	1023.000000	1023.000000	2046.000000
33.820000	0.022370	13.220555	2.397563	2.165577	4.958109	3.699307	0.000000	-10.000000	-0.575000	29.500000	231.166672	1023.000000	1023.000000	2046.000000
33.840000	0.023515	13.897270	2.621045	2.369086	5.115822	3.791318	0.000000	-10.000000	-0.583333	29.433334	240.833328	1023.000000	1023.000000	2046.000000
33.860001	0.024616	14.548075	2.776490	2.531822	5.281772	3.957991	0.000000	-10.000000	-0.600000	29.716667	250.500000	1023.000000	1023.000000	2046.000000
33.880001	0.025729	15.206112	2.926269	2.712290	5.512139	4.055414	0.000000	-10.000000	-0.600000	29.583334	260.500000	1023.000000	1023.000000	2046.000000
33.900002	0.026843	15.864423	3.147428	2.871293	5.637702	4.208001	0.000000	-10.000000	-0.608333	29.966667	270.500000	1023.000000	1023.000000	2046.000000
33.919998	0.027842	16.454735	3.297356	2.985111	5.820158	4.352111	0.000000	-10.000000	-0.625000	29.933334	280.500000	1023.000000	1023.000000	2046.000000
33.939999	0.028942	17.104977	3.429888	3.115875	6.031854	4.527360	0.000000	-10.000000	-0.625000	30.300001	290.500000	1023.000000	1023.000000	2046.000000
33.959999	0.030078	17.775999	3.566561	3.246005	6.259573	4.703859	0.000000	-10.000000	-0.608333	30.433334	300.500000	1023.000000	1023.000000	2046.000000
33.980000	0.031038	18.343512	3.670898	3.342809	6.471375	4.858431	0.000000	-10.000000	-0.583333	30.616667	310.500000	1023.000000	1023.000000	2046.000000
34.000000	0.032082	18.960300	3.810152	3.504364	6.663335	4.982449	0.000000	-10.000000	-0.600000	30.333334	320.833344	1023.000000	1023.000000	2046.000000
34.020000	0.033054	19.535179	3.984916	3.606100	6.825581	5.118582	0.000000	-10.000000	-0.591667	30.200001	331.166656	1023.000000	1023.000000	2046.000000
34.040001	0.034256	20.245487	4.240795	3.776733	6.967238	5.260721	0.000000	-10.000000	-0.583333	29.950001	341.500000	1023.000000	1023.000000	2046.000000
34.060001	0.035680	21.086716	4.551167	3.973843	7.137135	5.424572	0.000000	-10.000000	-0.575000	30.183334	351.500000	1023.000000	1023.000000	2046.000000
34.080002	0.037135	21.946577	4.772279	4.211032	7.384717	5.578547	0.000000	-10.000000	-0.600000	30.033335	361.500000	1023.000000	1023.000000	2046.000000
34.099998	0.038275	22.620306	4.930235	4.343534	7.639947	5.706590	0.000000	-10.000000	-0.616667	30.450001	371.500000	1023.000000	1023.000000	2046.000000
34.119999	0.039562	23.380991	5.079630	4.422191	7.934934	5.944237	0.000000	-10.000000	-0.625000	30.550001	381.500000	1023.000000	1023.000000	2046.000000
34.139999	0.040884	24.162338	5.276163	4.503767	8.188564	6.193846	0.000000	-10.000000	-0.625000	31.050001	391.500000	1023.000000	1023.000000	2046.000000
34.160000	0.042110	24.887091	5.457435	4.637029	8.389586	6.403041	0.000000	-10.000000	-0.616667	31.033333	401.833344	1023.000000	1023.000000	2046.000000
34.180000	0.043042	25.437946	5.679522	4.823850	8.410502	6.524073	0.000000	-10.000000	-0.591667	30.850000	412.166656	1023.000000	1023.000000	2046.000000
34.200001	0.043658	25.802156	5.734127	4.999680	8.521955	6.546394	0.000000	-10.000000	-0.575000	30.466667	422.500000	1023.000000	1023.000000	2046.000000
34.220001	0.043407	25.653673	5.678381	5.119152	8.465465	6.390675	0.000000	-10.000000	-0.566667	30.016666	432.500000	1023.000000	1023.000000	2046.000000
34.240002	0.042578	25.163769	5.658998	5.105040	8.237468	6.162264	0.000000	-10.000000	-0.558333	29.733334	442.500000	1023.000000	1023.000000	2046.000000
34.259998	0.041273	24.392466	5.487703	4.983086	8.008843	5.912833	0.000000	-10.000000	-0.533333	29.000000	452.500000	1023.000000	1023.000000	2046.000000
34.279999	0.039646	23.430746	5.357533	4.916317	7.576710	5.580187	0.000000	-10.000000	-0.516667	28.450001	462.500000	1023.000000	1023.000000	2046.000000
34.299999	0.038417	22.704361	5.222183	4.907715	7.215691	5.358771	0.000000	-10.000000	-0.525000	28.066668	472.166656	1023.000000	1023.000000	2046.000000
34.320000	0.037771	22.322937	5.214426	4.967504	6.968005	5.173003	0.000000	-10.000000	-0.541667	28.316668	481.666656	1023.000000	1023.000000	2046.000000
34.340000	0.037871	22.382036	5.242168	5.085076	6.919192	5.135599	0.000000	-10.000000	-0.541667	28.416668	491.000000	1023.000000	1023.000000	2046.000000
34.360001	0.038248	22.604565	5.343314	5.256020	6.921621	5.083609	0.000000	-10.000000	-0.508333	28.233334	500.500000	1023.000000	1023.000000	2046.000000
34.380001	0.038953	23.021486	5.533799	5.501128	6.979961	5.006598	0.000000	-10.000000	-0.483333	27.750000	510.000000	1023.000000	1023.000000	2046.000000
34.400002	0.039727	23.478447	5.625486	5.755498	7.108463	4.988999	0.000000	-10.000000	-0.475000	27.166668	522.333313	1023.000000	1023.000000	2046.000000
34.419998	0.040539	23.958830	5.813558	5.991477	7.166263	4.987533	0.000000	-10.000000	-0.483333	26.766668	534.500000	1023.000000	1023.000000	2046.000000
34.439999	0.041624	24.599905	6.021371	6.230137	7.327270	5.021129	0.000000	-10.000000	-0.491667	26.466667	543.500000	1023.000000	1023.000000	2046.000000
34.459999	0.042688	25.228767	6.246243	6.396945	7.432552	5.153028	0.000000	-10.000000	-0.483333	26.650002	549.500000	1023.000000	1023.000000	2046.000000
34.480000	0.043840	25.909224	6.449322	6.498301	7.606360	5.355240	0.000000	-10.000000	-0.458333	26.633333	555.333313	1023.000000	1023.000000	2046.000000
34.500000	0.045382	26.820671	6.792303	6.614896	7.765116	5.648357	0.000000	-10.000000	-0.441667	26.716667	564.166687	1023.000000	1023.000000	2046.000000
34.520000	0.046833	27.678020	7.144875	6.765364	7.911991	5.855791	0.000000	-10.000000	-0.441667	26.450001	573.000000	1023.000000	1023.000000	2046.000000
34.540001	0.048355	28.578009	7.416441	6.956619	8.198749	6.006200	0.000000	-10.000000	-0.433333	26.050001	582.000000	1023.000000	1023.000000	2046.000000
34.560001	0.049329	29.153603	7.633921	7.085813	8.358947	6.074923	0.000000	-10.000000	-0.408333	25.233334	590.833313	1023.000000	1023.000000	2046.000000
34.580002	0.050384	29.777056	7.795214	7.301245	8.616813	6.063784	0.000000	-10.000000	-0.375000	24.383333	599.500000	1023.000000	1023.000000	2046.000000
34.599998	0.051390	30.371582	7.919343	7.443808	8.869012	6.139421	0.000000	-10.000000	-0.350000	23.733334	607.833313	1023.000000	1023.000000	2046.000000
34.619999	0.052544	31.053471	8.141097	7.598780	9.016930	6.296664	0.000000	-10.000000	-0.325000	23.150000	616.000000	1023.000000	1023.000000	2046.000000
34.639999	0.053498	31.617315	8.404668	7.640422	9.053729	6.518496	0.000000	-10.000000	-0.316667	22.566668	623.666687	1023.000000	1023.000000	2046.000000
34.660000	0.054525	32.224350	8.660502	7.673254	9.159014	6.731578	0.000000	-10.000000	-0.333333	22.266666	631.166687	1023.000000	1023.000000	2046.000000
34.680000	0.055375	32.726734	8.831348	7.764581	9.289001	6.841803	0.000000	-10.000000	-0.350000	22.600000	638.500000	1023.000000	1023.000000	2046.000000
34.700001	0.055959	33.071751	8.998913	7.892323	9.345213	6.835302	0.000000	-10.000000	-0.358333	23.233334	646.166687	1023.000000	1023.000000	2046.000000
34.720001	0.056701	33.510441	9.196293	8.023111	9.444249	6.846789	0.000000	-10.000000	-0.333333	23.450001	654.000000	1023.000000	1023.000000	2046.000000
34.740002	0.057319	33.875603	9.251228	8.124737	9.659786	6.839851	0.000000	-10.000000	-0.316667	23.266666	661.666687	1023.000000	1023.000000	2046.000000
34.759998	0.058170	34.378216	9.388667	8.268963	9.816442	6.904143	0.000000	-10.000000	-0.300000	22.933334	669.333313	1023.000000	1023.000000	2046.000000
34.779999	0.059066	34.908260	9.604462	8.322553	9.940001	7.041247	0.000000	-10.000000	-0.291667	22.550001	677.000000	1023.000000	1023.000000	2046.000000
34.799999	0.060027	35.475872	9.852135	8.363753	10.002440	7.257543	0.000000	-10.000000	-0.266667	21.900000	684.666687	1023.000000	1023.000000	2046.000000
34.820000	0.060939	36.015034	10.118541	8.408481	10.069120	7.418893	0.000000	-10.000000	-0.233333	20.783335	692.166687	1023.000000	1023.000000	2046.000000
34.840000	0.061586	36.397118	10.265340	8.436654	10.133161	7.561964	0.000000	-10.000000	-0.183333	19.233334	699.333313	1023.000000	1023.000000	2046.000000
34.860001	0.062469	36.919018	10.466237	8.502991	10.241595	7.708194	0.000000	-10.000000	-0.116667	16.850000	706.166687	1023.000000	1023.000000	2046.000000
34.880001	0.062921	37.186535	10.623187	8.585243	10.251853	7.726252	0.000000	-10.000000	-0.058333	14.133334	712.166687	1023.000000	1023.000000	2046.000000
34.900002	0.063096	37.289589	10.620966	8.692002	10.307878	7.668743	0.000000	-10.000000	-0.008333	10.350000	717.333313	1023.000000	1023.000000	2046.000000
34.919998	0.063120	37.303902	10.530639	8.801499	10.392833	7.578928	0.000000	-10.000000	0.025000	5.116667	721.333313	1023.000000	1023.000000	2046.000000
34.939999	0.063071	37.274876	10.538098	8.849269	10.335721	7.551786	0.000000	-10.000000	0.058333	-0.133333	723.833313	1023.000000	1023.000000	2046.000000
34.959999	0.062934	37.193829	10.429523	8.897873	10.366330	7.500104	0.000000	-10.000000	0.083333	-5.166667	724.833313	1023.000000	1023.000000	2046.000000
34.980000	0.062869	37.155605	10.492606	8.841694	10.247282	7.574023	0.000000	-10.000000	0.108333	-8.750000	725.000000	1023.000000	1023.000000	2046.000000
35.000000	0.062802	37.115788	10.535875	8.802013	10.153369	7.624531	0.000000	-10.000000	0.133333	-11.833334	725.000000	1023.000000	1023.000000	2046.000000
35.020000	0.062691	37.050541	10.517066	8.700679	10.137119	7.695677	0.000000	-10.000000	0.150000	-13.600000	725.000000	1023.000000	1023.000000	2046.000000
35.040001	0.062605	36.999302	10.547947	8.691630	10.082881	7.676845	0.000000	-10.000000	0.166667	-14.483334	721.666687	1023.000000	1023.000000	2046.000000
35.060001	0.062559	36.972137	10.400173	8.728246	10.202887	7.640832	0.000000	-10.000000	0.183333	-14.900001	713.666687	1023.000000	1023.000000	2046.000000
35.080002	0.062201	36.760647	10.304337	8.738819	10.166683	7.550810	0.000000	-10.000000	0.208333	-15.383334	704.000000	1023.000000	1023.000000	2046.000000
35.099998	0.062008	36.646667	10.190667	8.642545	10.204149	7.609304	0.000000	-10.000000	0.225000	-15.800000	695.833313	1023.000000	1023.000000	2046.000000
35.119999	0.061784	36.514290	10.155396	8.610334	10.158759	7.589798	0.000000	-10.000000	0.241667	-16.566666	690.666687	1023.000000	1023.000000	2046.000000
35.139999	0.061582	36.395214	10.141157	8.526679	10.048439	7.678938	0.000000	-10.000000	0.258333	-17.366667	685.166687	1023.000000	1023.000000	2046.000000
35.160000	0.060891	35.986816	10.079103	8.380123	9.846260	7.681329	0.000000	-10.000000	0.275000	-18.333334	679.500000	1023.000000	1023.000000	2046.000000
35.180000	0.059537	35.186317	9.876608	8.234545	9.574938	7.500227	0.000000	-10.000000	0.308333	-19.200001	673.333313	1023.000000	1023.000000	2046.000000
35.200001	0.057843	34.185329	9.577806	8.033950	9.374510	7.199066	0.000000	-10.000000	0.333333	-19.800001	667.000000	1023.000000	1023.000000	2046.000000
35.220001	0.055779	32.965622	9.291780	7.810706	9.072294	6.790843	0.000000	-10.000000	0.350000	-20.183334	660.333313	1023.000000	1023.000000	2046.000000
35.240002	0.053355	31.532673	8.920446	7.579645	8.674933	6.357649	0.000000	-10.000000	0.358333	-20.533335	653.500000	1023.000000	1023.000000	2046.000000
35.259998	0.050757	29.997263	8.553360	7.343084	8.161924	5.938895	0.000000	-10.000000	0.358333	-20.683334	646.500000	1023.000000	1023.000000	2046.000000
35.279999	0.048681	28.770475	8.301250	7.218565	7.676095	5.574565	0.000000	-10.000000	0.366667	-20.550001	639.666687	1023.000000	1023.000000	2046.000000
35.299999	0.047042	27.801708	8.086889	7.081560	7.321169	5.312089	0.000000	-10.000000	0.350000	-20.233334	632.833313	1023.000000	1023.000000	2046.000000
35.320000	0.046094	27.241362	7.977504	7.025915	7.063667	5.174275	0.000000	-10.000000	0.350000	-20.183334	626.166687	1023.000000	1023.000000	2046.000000
35.340000	0.045167	26.693752	7.847292	6.996799	6.865586	4.984075	0.000000	-10.000000	0.341667	-20.549999	619.333313	1023.000000	1023.000000	2046.000000
35.360001	0.044415	26.249285	7.648959	7.054825	6.767232	4.778269	0.000000	-10.000000	0.358333	-21.000000	612.500000	1023.000000	1023.000000	2046.000000
35.380001	0.043865	25.924099	7.562078	7.060524	6.673861	4.627637	0.000000	-10.000000	0.366667	-21.433334	605.500000	1023.000000	1023.000000	2046.000000
35.400002	0.043308	25.595100	7.499630	7.047087	6.493532	4.554851	0.000000	-10.000000	0.383333	-21.816668	598.333313	1023.000000	1023.000000	2046.000000
35.419998	0.042875	25.339050	7.369359	7.047169	6.431886	4.490637	0.000000	-10.000000	0.391667	-22.300001	591.166687	1023.000000	1023.000000	2046.000000
35.439999	0.042509	25.123087	7.444058	6.992669	6.208923	4.477437	0.000000	-10.000000	0.400000	-22.933334	583.666687	1023.000000	1023.000000	2046.000000
35.459999	0.042286	24.990906	7.351233	7.002292	6.201666	4.435715	0.000000	-10.000000	0.400000	-23.466667	576.000000	1023.000000	1023.000000	2046.000000
35.480000	0.042163	24.918337	7.261494	6.989571	6.233589	4.433684	0.000000	-10.000000	0.425000	-23.833334	568.000000	1023.000000	1023.000000	2046.000000
35.500000	0.042072	24.864767	7.213744	6.831950	6.291883	4.527191	0.000000	-10.000000	0.458333	-24.416666	560.000000	1023.000000	1023.000000	2046.000000
35.520000	0.041925	24.777744	7.148018	6.670741	6.377966	4.581020	0.000000	-10.000000	0.525000	-25.433334	551.833313	1023.000000	1023.000000	2046.000000
35.540001	0.041529	24.543760	7.077424	6.607179	6.374008	4.485150	0.000000	-10.000000	0.550000	-26.366667	543.333313	1023.000000	1023.000000	2046.000000
35.560001	0.041255	24.381519	7.075279	6.535561	6.298620	4.472059	0.000000	-10.000000	0.566667	-26.983334	534.500000	1023.000000	1023.000000	2046.000000
35.580002	0.040763	24.090675	6.961674	6.460594	6.245922	4.422486	0.000000	-10.000000	0.566667	-27.083334	525.500000	1023.000000	1023.000000	2046.000000
35.599998	0.040191	23.752979	6.875559	6.409275	6.152838	4.315307	0.000000	-10.000000	0.600000	-27.466667	516.500000	1023.000000	1023.000000	2046.000000
35.619999	0.039496	23.342091	6.743217	6.286026	6.037595	4.275253	0.000000	-10.000000	0.600000	-27.433334	507.500000	1023.000000	1023.000000	2046.000000
35.639999	0.038925	23.004902	6.599668	6.216773	5.990972	4.197490	0.000000	-10.000000	0.583333	-27.433334	498.333344	1023.000000	1023.000000	2046.000000
35.660000	0.038096	22.514458	6.502720	6.008894	5.858071	4.144772	0.000000	-10.000000	0.550000	-27.150000	489.166656	1023.000000	1023.000000	2046.000000
35.680000	0.037466	22.142679	6.391587	5.836180	5.773547	4.141365	0.000000	-10.000000	0.550000	-27.150000	480.000000	1023.000000	1023.000000	2046.000000
35.700001	0.036701	21.690128	6.280129	5.676550	5.640574	4.092875	0.000000	-10.000000	0.550000	-27.050001	471.000000	1023.000000	1023.000000	2046.000000
35.720001	0.035987	21.268200	6.215880	5.576714	5.472728	4.002876	0.000000	-10.000000	0.566667	-27.133333	462.000000	1023.000000	1023.000000	2046.000000
35.740002	0.035439	20.944723	6.082060	5.500642	5.438503	3.923518	0.000000	-10.000000	0.566667	-27.083334	453.000000	1023.000000	1023.000000	2046.000000
35.759998	0.034878	20.613045	5.942881	5.345922	5.418406	3.905836	0.000000	-10.000000	0.566667	-27.416668	443.833344	1023.000000	1023.000000	2046.000000
35.779999	0.034210	20.217964	5.770966	5.265929	5.378758	3.802311	0.000000	-10.000000	0.566667	-27.616667	434.666656	1023.000000	1023.000000	2046.000000
35.799999	0.033678	19.903925	5.720719	5.101361	5.248595	3.833249	0.000000	-10.000000	0.600000	-27.766666	425.500000	1023.000000	1023.000000	2046.000000
35.820000	0.033115	19.570932	5.635531	4.997965	5.158736	3.778699	0.000000	-10.000000	0.616667	-27.650000	416.333344	1023.000000	1023.000000	2046.000000
35.840000	0.032591	19.261450	5.525430	4.975617	5.079026	3.681376	0.000000	-10.000000	0.616667	-27.483334	407.166656	1023.000000	1023.000000	2046.000000
35.860001	0.032209	19.035467	5.419612	4.919158	5.057822	3.638876	0.000000	-10.000000	0.583333	-27.533335	397.833344	1023.000000	1023.000000	2046.000000
35.880001	0.031562	18.653399	5.270743	4.826811	4.990418	3.565426	0.000000	-10.000000	0.566667	-27.516668	388.666656	1023.000000	1023.000000	2046.000000
35.900002	0.030967	18.301674	5.211371	4.703858	4.829072	3.557373	0.000000	-10.000000	0.550000	-27.466667	379.500000	1023.000000	1023.000000	2046.000000
35.919998	0.030371	17.949158	5.128315	4.615797	4.675097	3.529949	0.000000	-10.000000	0.550000	-27.266668	370.333344	1023.000000	1023.000000	2046.000000
35.939999	0.029729	17.569572	5.038229	4.488902	4.553656	3.488785	0.000000	-10.000000	0.550000	-27.133333	361.166656	1023.000000	1023.000000	2046.000000
35.959999	0.029101	17.198446	4.859838	4.497896	4.499267	3.341446	0.000000	-10.000000	0.583333	-27.000000	352.000000	1023.000000	1023.000000	2046.000000
35.980000	0.028521	16.855989	4.719593	4.467934	4.443381	3.225081	0.000000	-10.000000	0.616667	-27.233334	343.000000	1023.000000	1023.000000	2046.000000
36.000000	0.027971	16.530586	4.613696	4.328411	4.359379	3.229100	0.000000	-10.000000	0.650000	-27.350000	334.000000	1023.000000	1023.000000	2046.000000
36.020000	0.027599	16.310768	4.617201	4.272593	4.226560	3.194414	0.000000	-10.000000	0.616667	-27.450001	324.833344	1023.000000	1023.000000	2046.000000
36.040001	0.027651	16.341574	4.586534	4.278641	4.220780	3.255619	0.000000	-10.000000	0.583333	-27.383333	315.666656	1023.000000	1023.000000	2046.000000
36.060001	0.027281	16.122963	4.472564	4.256935	4.161124	3.232339	0.000000	-10.000000	0.550000	-27.216667	306.500000	1023.000000	1023.000000	2046.000000
36.080002	0.026975	15.942188	4.405591	4.159829	4.117197	3.259571	0.000000	-10.000000	0.550000	-27.233334	297.500000	1023.000000	1023.000000	2046.000000
36.099998	0.026730	15.797256	4.303283	4.163218	4.055950	3.274806	0.000000	-10.000000	0.566667	-27.116667	288.500000	1023.000000	1023.000000	2046.000000
36.119999	0.026178	15.471243	4.141274	4.148233	3.908484	3.273251	0.000000	-10.000000	0.566667	-27.166666	279.500000	1023.000000	1023.000000	2046.000000
36.139999	0.025285	14.943229	4.010155	4.076392	3.625774	3.230909	0.000000	-10.000000	0.558333	-26.900000	270.333344	1023.000000	1023.000000	2046.000000
36.160000	0.023945	14.151557	3.762424	3.923560	3.388616	3.076957	0.000000	-10.000000	0.533333	-26.583334	261.333344	1023.000000	1023.000000	2046.000000
36.180000	0.022288	13.172430	3.510338	3.708096	3.120520	2.833478	0.000000	-10.000000	0.525000	-26.300001	252.500000	1023.000000	1023.000000	2046.000000
36.200001	0.020396	12.054087	3.250423	3.444566	2.829514	2.529583	0.000000	-10.000000	0.516667	-25.966667	243.833328	1023.000000	1023.000000	2046.000000
36.220001	0.017938	10.601336	2.862149	3.180798	2.455021	2.103369	0.000000	-10.000000	0.500000	-25.400002	235.166672	1023.000000	1023.000000	2046.000000
36.240002	0.015259	9.017880	2.417650	3.012219	1.997501	1.590511	0.000000	-10.000000	0.483333	-24.500000	226.500000	1023.000000	1023.000000	2046.000000
36.259998	0.012838	7.587179	2.070100	2.847028	1.461338	1.208712	0.000000	-10.000000	0.450000	-23.600000	218.166672	1023.000000	1023.000000	2046.000000
36.279999	0.011186	6.611169	1.763698	2.795542	1.135640	0.916289	0.000000	-10.000000	0.425000	-22.966667	210.333328	1023.000000	1023.000000	2046.000000
36.299999	0.009856	5.825150	1.600822	2.693523	0.807909	0.722897	0.000000	-10.000000	0.400000	-22.516666	202.666672	1023.000000	1023.000000	2046.000000
36.320000	0.008949	5.288786	1.430735	2.624656	0.626488	0.606907	0.000000	-10.000000	0.400000	-22.266666	195.333328	1023.000000	1023.000000	2046.000000
36.340000	0.008289	4.898553	1.339930	2.637405	0.456389	0.464830	0.000000	-10.000000	0.400000	-22.283333	187.833328	1023.000000	1023.000000	2046.000000
36.360001	0.007723	4.564327	1.240264	2.623752	0.323087	0.377224	0.000000	-10.000000	0.391667	-22.283333	180.500000	1023.000000	1023.000000	2046.000000
36.380001	0.007365	4.352941	1.221819	2.627408	0.178342	0.325372	0.000000	-10.000000	0.383333	-22.200001	173.000000	1023.000000	1023.000000	2046.000000
36.400002	0.006960	4.113293	1.137619	2.586462	0.098644	0.290567	0.000000	-10.000000	0.375000	-21.833334	165.500000	1023.000000	1023.000000	2046.000000
36.419998	0.006599	3.900003	1.096697	2.561678	0.009142	0.232486	0.000000	-10.000000	0.366667	-21.250000	158.166672	1023.000000	1023.000000	2046.000000
36.439999	0.006471	3.824405	0.963753	2.559269	0.081095	0.220288	0.000000	-10.000000	0.350000	-20.633333	151.166672	1023.000000	1023.000000	2046.000000
36.459999	0.006430	3.800402	0.945296	2.522881	0.073845	0.258380	0.000000	-10.000000	0.341667	-19.866667	144.333328	1023.000000	1023.000000	2046.000000
36.480000	0.006429	3.799327	0.880023	2.460989	0.147497	0.310819	0.000000	-10.000000	0.325000	-19.333334	137.833328	1023.000000	1023.000000	2046.000000
36.500000	0.006379	3.769893	0.896312	2.329808	0.164031	0.379743	0.000000	-10.000000	0.333333	-19.233334	131.166672	1023.000000	1023.000000	2046.000000
36.520000	0.006280	3.711287	0.917200	2.257008	0.149657	0.387422	0.000000	-10.000000	0.333333	-19.366667	124.833336	1023.000000	1023.000000	2046.000000
36.540001	0.006214	3.672186	0.916157	2.182529	0.135121	0.438380	0.000000	-10.000000	0.350000	-19.383333	118.166664	1023.000000	1023.000000	2046.000000
36.560001	0.006249	3.693114	0.950803	2.122715	0.115727	0.503869	0.000000	-10.000000	0.333333	-19.216667	111.833336	1023.000000	1023.000000	2046.000000
36.580002	0.005993	3.541749	0.901364	2.051236	0.097266	0.491883	0.000000	-10.000000	0.300000	-18.800001	105.333336	1023.000000	1023.000000	2046.000000
36.599998	0.005782	3.417257	0.851195	2.033858	0.079173	0.453032	0.000000	-10.000000	0.300000	-18.633333	99.000000	1023.000000	1023.000000	2046.000000
36.619999	0.005521	3.262806	0.837052	1.916046	0.058264	0.451444	0.000000	-10.000000	0.283333	-18.166668	92.666664	1023.000000	1023.000000	2046.000000
36.639999	0.005219	3.084566	0.781603	1.861429	0.045298	0.396236	0.000000	-10.000000	0.283333	-17.683334	86.500000	1023.000000	1023.000000	2046.000000
36.660000	0.004904	2.898111	0.737864	1.748330	0.002100	0.409816	0.000000	-10.000000	0.241667	-16.933334	80.833336	1023.000000	1023.000000	2046.000000
36.680000	0.004463	2.637663	0.714302	1.582419	-0.096746	0.437688	0.000000	-10.000000	0.225000	-16.450001	75.166664	1023.000000	1023.000000	2046.000000
36.700001	0.004216	2.491850	0.694885	1.525970	-0.154874	0.425869	0.000000	-10.000000	0.208333	-15.933333	69.833336	1023.000000	1023.000000	2046.000000
36.720001	0.003786	2.237785	0.606707	1.431348	-0.190118	0.389848	0.000000	-10.000000	0.200000	-15.533334	64.333336	1023.000000	1023.000000	2046.000000
36.740002	0.003457	2.042899	0.536837	1.359260	-0.218370	0.365172	0.000000	-10.000000	0.191667	-14.866667	59.166668	1023.000000	1023.000000	2046.000000
36.759998	0.003153	1.863364	0.448582	1.287117	-0.201344	0.329010	0.000000	-10.000000	0.183333	-14.450000	54.166668	1023.000000	1023.000000	2046.000000
36.779999	0.003190	1.885299	0.380738	1.248006	-0.108759	0.365314	0.000000	-10.000000	0.166667	-14.116667	49.500000	1023.000000	1023.000000	2046.000000
36.799999	0.003041	1.797173	0.335839	1.186635	-0.109728	0.384427	0.000000	-10.000000	0.166667	-13.950000	44.833332	1023.000000	1023.000000	2046.000000
36.820000	0.002890	1.708224	0.342842	1.091953	-0.152195	0.425624	0.000000	-10.000000	0.166667	-13.616667	40.166668	1023.000000	1023.000000	2046.000000
36.840000	0.002770	1.637152	0.245419	1.015311	-0.098339	0.474760	0.000000	-10.000000	0.158333	-13.150001	35.500000	1023.000000	1023.000000	2046.000000
36.860001	0.002518	1.487932	0.265461	0.958945	-0.185080	0.448607	0.000000	-10.000000	0.133333	-12.616667	31.166666	1023.000000	1023.000000	2046.000000
36.880001	0.002333	1.378792	0.220186	0.898363	-0.199430	0.459673	0.000000	-10.000000	0.108333	-12.150001	27.000000	1023.000000	1023.000000	2046.000000
36.900002	0.002301	1.359782	0.201880	0.903247	-0.171045	0.425700	0.000000	-10.000000	0.100000	-11.600000	23.000000	1023.000000	1023.000000	2046.000000
36.919998	0.002165	1.279435	0.180311	0.872182	-0.185296	0.412238	0.000000	-10.000000	0.091667	-11.083333	19.000000	1023.000000	1023.000000	2046.000000
36.939999	0.002204	1.302467	0.053279	0.843893	-0.034092	0.439388	0.000000	-10.000000	0.091667	-10.600000	15.333333	1023.000000	1023.000000	2046.000000
36.959999	0.002085	1.232394	0.094762	0.750375	-0.125092	0.512349	0.000000	-10.000000	0.091667	-10.283334	11.666667	1023.000000	1023.000000	2046.000000
36.980000	0.001985	1.173204	0.039145	0.745419	-0.119992	0.508632	0.000000	-10.000000	0.091667	-9.950000	8.333333	1023.000000	1023.000000	2046.000000
37.000000	0.001757	1.038362	0.041574	0.638054	-0.205721	0.564455	0.000000	-10.000000	0.075000	-9.666667	4.833333	1023.000000	1023.000000	2046.000000
37.020000	0.001581	0.934335	0.063667	0.586475	-0.245577	0.529771	0.000000	-10.000000	0.066667	-9.316667	2.000000	1023.000000	1023.000000	2046.000000
37.040001	0.001384	0.818208	0.078378	0.545520	-0.301404	0.495712	0.000000	-10.000000	0.058333	-9.066667	-0.833333	1023.000000	1023.000000	2046.000000
37.060001	0.001509	0.891745	0.040618	0.587500	-0.186666	0.450293	0.000000	-10.000000	0.058333	-8.766666	-3.500000	1023.000000	1023.000000	2046.000000
37.080002	0.002016	1.191386	0.070074	0.631056	-0.027779	0.518034	0.000000	-10.000000	0.050000	-8.416667	-6.500000	1023.000000	1023.000000	2046.000000
37.099998	0.002510	1.483293	0.037373	0.698678	0.133817	0.613425	0.000000	-10.000000	0.050000	-7.900000	-9.333333	1023.000000	1023.000000	2046.000000
37.119999	0.002876	1.699679	0.117965	0.674734	0.154488	0.752493	0.000000	-10.000000	0.050000	-7.233334	-12.000000	1023.000000	1023.000000	2046.000000
37.139999	0.003052	1.803821	0.159317	0.599832	0.189722	0.854950	0.000000	-10.000000	0.050000	-6.583333	-14.333333	1023.000000	1023.000000	2046.000000
37.160000	0.003515	2.077609	0.234061	0.669856	0.263413	0.910278	0.000000	-10.000000	0.050000	-6.000000	-16.500000	1023.000000	1023.000000	2046.000000
37.180000	0.003599	2.126870	0.260804	0.710916	0.214771	0.940379	0.000000	-10.000000	0.041667	-5.516667	-18.500000	1023.000000	1023.000000	2046.000000
37.200001	0.003469	2.049943	0.130047	0.747975	0.242623	0.929298	0.000000	-10.000000	0.025000	-4.933333	-20.500000	1023.000000	1023.000000	2046.000000
37.220001	0.002883	1.704046	-0.139453	0.727761	0.287828	0.827910	0.000000	-10.000000	0.016667	-4.150000	-22.166666	1023.000000	1023.000000	2046.000000
37.240002	0.001898	1.121794	-0.387626	0.611042	0.191982	0.706396	0.000000	-10.000000	0.008333	-3.250000	-23.500000	1023.000000	1023.000000	2046.000000
37.259998	0.000330	0.194872	-0.668244	0.352892	-0.028367	0.538590	0.000000	-10.000000	0.008333	-1.400000	-24.333334	1023.000000	1023.000000	2046.000000
37.279999	-0.001785	-1.054859	-0.874310	0.165027	-0.482767	0.137192	0.000000	-10.000000	-0.008333	0.550000	-24.833334	1023.000000	1023.000000	2046.000000
37.299999	-0.003949	-2.333832	-1.155122	-0.021652	-0.927032	-0.230027	0.000000	-10.000000	-0.033333	3.300000	-25.000000	1023.000000	1023.000000	2046.000000
37.320000	-0.005599	-3.309156	-1.411095	-0.098719	-1.286452	-0.512890	0.000000	-10.000000	-0.058333	6.066667	-25.000000	1023.000000	1023.000000	2046.000000
37.340000	-0.006322	-3.736325	-1.629939	-0.133337	-1.309519	-0.663529	0.000000	-10.000000	-0.066667	8.883333	-25.000000	1023.000000	1023.000000	2046.000000
37.360001	-0.006404	-3.784930	-1.707597	-0.115143	-1.245935	-0.716256	0.000000	-10.000000	-0.058333	10.783334	-25.000000	1023.000000	1023.000000	2046.000000
37.380001	-0.006149	-3.633988	-1.728131	-0.069497	-1.161850	-0.674510	0.000000	-10.000000	-0.058333	11.533334	-25.000000	1023.000000	1023.000000	2046.000000
37.400002	-0.005753	-3.400058	-1.660304	0.012456	-1.089409	-0.662801	0.000000	-10.000000	-0.075000	11.900001	-25.000000	1023.000000	1023.000000	2046.000000
37.419998	-0.005332	-3.151237	-1.558354	0.127559	-1.064938	-0.655504	0.000000	-10.000000	-0.100000	12.500000	-17.166666	1023.000000	1023.000000	2046.000000
37.439999	-0.004774	-2.821189	-1.481533	0.289760	-0.965352	-0.664064	0.000000	-10.000000	-0.141667	13.500000	-1.000000	1023.000000	1023.000000	2046.000000
37.459999	-0.003965	-2.343383	-1.404813	0.338723	-0.742637	-0.534655	0.000000	-10.000000	-0.183333	14.833334	16.833334	1023.000000	1023.000000	2046.000000
37.480000	-0.003171	-1.873986	-1.314609	0.412781	-0.548412	-0.423747	0.000000	-10.000000	-0.216667	16.300001	28.500000	1023.000000	1023.000000	2046.000000
37.500000	-0.001980	-1.170089	-1.276733	0.536386	-0.203513	-0.226228	0.000000	-10.000000	-0.233333	17.700001	33.833332	1023.000000	1023.000000	2046.000000
37.520000	-0.000901	-0.532260	-1.085287	0.564584	-0.013048	0.001491	0.000000	-10.000000	-0.241667	18.833334	39.500000	1023.000000	1023.000000	2046.000000
37.540001	0.000081	0.048127	-0.893451	0.565433	0.173750	0.202395	0.000000	-10.000000	-0.241667	19.716667	45.500000	1023.000000	1023.000000	2046.000000
37.560001	0.001145	0.676915	-0.705509	0.558949	0.414113	0.409361	0.000000	-10.000000	-0.233333	19.900000	51.833332	1023.000000	1023.000000	2046.000000
37.580002	0.002175	1.285448	-0.600173	0.654866	0.697462	0.533292	0.000000	-10.000000	-0.233333	19.983334	58.500000	1023.000000	1023.000000	2046.000000
37.599998	0.003287	1.942618	-0.446811	0.698158	0.969648	0.721624	0.000000	-10.000000	-0.233333	19.900000	65.166664	1023.000000	1023.000000	2046.000000
37.619999	0.004250	2.511975	-0.318407	0.654853	1.212274	0.963254	0.000000	-10.000000	-0.241667	20.100000	71.833336	1023.000000	1023.000000	2046.000000
37.639999	0.005023	2.968327	-0.198262	0.696334	1.355956	1.114299	0.000000	-10.000000	-0.241667	20.100000	78.500000	1023.000000	1023.000000	2046.000000
37.660000	0.005760	3.403884	-0.023676	0.699816	1.449030	1.278715	0.000000	-10.000000	-0.275000	20.400000	85.333336	1023.000000	1023.000000	2046.000000
37.680000	0.006464	3.819987	0.083247	0.785420	1.629826	1.321494	0.000000	-10.000000	-0.300000	20.716667	92.166664	1023.000000	1023.000000	2046.000000
37.700001	0.007328	4.331011	0.277937	0.867481	1.792719	1.392874	0.000000	-10.000000	-0.333333	21.283335	99.000000	1023.000000	1023.000000	2046.000000
37.720001	0.008099	4.786631	0.384553	0.926691	2.014217	1.461170	0.000000	-10.000000	-0.350000	21.650002	106.000000	1023.000000	1023.000000	2046.000000
37.740002	0.008932	5.278577	0.423115	0.934746	2.296066	1.624650	0.000000	-10.000000	-0.366667	22.250000	113.000000	1023.000000	1023.000000	2046.000000
37.759998	0.009655	5.706151	0.621422	0.893695	2.379788	1.811245	0.000000	-10.000000	-0.366667	22.900000	120.333336	1023.000000	1023.000000	2046.000000
37.779999	0.010343	6.112726	0.725790	0.867633	2.518715	2.000588	0.000000	-10.000000	-0.366667	23.516666	128.000000	1023.000000	1023.000000	2046.000000
37.799999	0.011300	6.678568	0.855022	1.010362	2.718917	2.094268	0.000000	-10.000000	-0.375000	24.116667	136.000000	1023.000000	1023.000000	2046.000000
37.820000	0.012147	7.178586	1.026852	1.034945	2.861466	2.255323	0.000000	-10.000000	-0.391667	24.533335	144.000000	1023.000000	1023.000000	2046.000000
37.840000	0.012980	7.671301	1.125362	1.171920	3.083122	2.290896	0.000000	-10.000000	-0.400000	24.783335	152.000000	1023.000000	1023.000000	2046.000000
37.860001	0.013909	8.220035	1.242136	1.337690	3.296838	2.343371	0.000000	-10.000000	-0.400000	24.566668	160.000000	1023.000000	1023.000000	2046.000000
37.880001	0.014843	8.772349	1.346012	1.434425	3.517815	2.474098	0.000000	-10.000000	-0.400000	24.783333	168.000000	1023.000000	1023.000000	2046.000000
37.900002	0.015839	9.360921	1.478124	1.462407	3.721112	2.699277	0.000000	-10.000000	-0.391667	24.566666	176.333328	1023.000000	1023.000000	2046.000000
37.919998	0.016880	9.976185	1.733604	1.448108	3.809013	2.985460	0.000000	-10.000000	-0.375000	24.549999	184.666672	1023.000000	1023.000000	2046.000000
37.939999	0.017935	10.599344	1.890053	1.553472	3.979446	3.176373	0.000000	-10.000000	-0.375000	24.350000	193.000000	1023.000000	1023.000000	2046.000000
37.959999	0.018815	11.119863	2.000094	1.691196	4.155005	3.273569	0.000000	-10.000000	-0.383333	24.450001	201.000000	1023.000000	1023.000000	2046.000000
37.980000	0.019680	11.631104	2.095724	1.923507	4.340631	3.271242	0.000000	-10.000000	-0.400000	24.816668	209.000000	1023.000000	1023.000000	2046.000000
38.000000	0.020535	12.136373	2.127190	2.095303	4.596070	3.317809	0.000000	-10.000000	-0.400000	24.733334	217.333328	1023.000000	1023.000000	2046.000000
38.020000	0.021384	12.637930	2.289960	2.212592	4.727882	3.407496	0.000000	-10.000000	-0.400000	24.933334	225.666672	1023.000000	1023.000000	2046.000000
38.040001	0.022412	13.245296	2.399590	2.280100	4.930306	3.635301	0.000000	-10.000000	-0.408333	25.116667	234.000000	1023.000000	1023.000000	2046.000000
38.060001	0.023547	13.916515	2.651899	2.356190	5.031072	3.877355	0.000000	-10.000000	-0.408333	25.416668	242.333328	1023.000000	1023.000000	2046.000000
38.080002	0.024581	14.527216	2.810937	2.426508	5.183627	4.106144	0.000000	-10.000000	-0.408333	25.616667	250.666672	1023.000000	1023.000000	2046.000000
38.099998	0.025612	15.136879	2.988493	2.552699	5.371869	4.223818	0.000000	-10.000000	-0.408333	25.733334	259.333344	1023.000000	1023.000000	2046.000000
38.119999	0.026430	15.620150	3.102673	2.750333	5.543314	4.223830	0.000000	-10.000000	-0.408333	25.616667	267.833344	1023.000000	1023.000000	2046.000000
38.139999	0.027448	16.221796	3.214152	2.940042	5.799219	4.268384	0.000000	-10.000000	-0.416667	25.616667	276.500000	1023.000000	1023.000000	2046.000000
38.160000	0.028745	16.988079	3.366075	3.125962	6.076357	4.419685	0.000000	-10.000000	-0.416667	25.299999	285.000000	1023.000000	1023.000000	2046.000000
38.180000	0.030050	17.759380	3.527382	3.243767	6.364774	4.623456	0.000000	-10.000000	-0.450000	25.616667	293.500000	1023.000000	1023.000000	2046.000000
38.200001	0.031146	18.407511	3.682344	3.324700	6.556038	4.844429	0.000000	-10.000000	-0.475000	25.833334	302.000000	1023.000000	1023.000000	2046.000000
38.220001	0.032294	19.085808	3.972084	3.328043	6.642609	5.143073	0.000000	-10.000000	-0.491667	26.466667	310.500000	1023.000000	1023.000000	2046.000000
38.240002	0.033776	19.961586	4.239388	3.470114	6.880095	5.371988	0.000000	-10.000000	-0.458333	26.783335	319.166656	1023.000000	1023.000000	2046.000000
38.259998	0.034706	20.511080	4.408078	3.568021	6.993641	5.541340	0.000000	-10.000000	-0.433333	26.650000	328.000000	1023.000000	1023.000000	2046.000000
38.279999	0.035061	20.721149	4.460845	3.731890	7.006568	5.521845	0.000000	-10.000000	-0.425000	26.250000	337.000000	1023.000000	1023.000000	2046.000000
38.299999	0.034739	20.530481	4.347285	3.822784	6.997647	5.362766	0.000000	-10.000000	-0.425000	25.833334	346.000000	1023.000000	1023.000000	2046.000000
38.320000	0.033919	20.046318	4.245746	3.831193	6.868421	5.100959	0.000000	-10.000000	-0.408333	25.333334	354.666656	1023.000000	1023.000000	2046.000000
38.340000	0.032441	19.172821	4.132320	3.779139	6.531386	4.729977	0.000000	-10.000000	-0.383333	24.733334	363.333344	1023.000000	1023.000000	2046.000000
38.360001	0.030707	18.147884	3.873015	3.699831	6.183329	4.391709	0.000000	-10.000000	-0.366667	24.116667	371.666656	1023.000000	1023.000000	2046.000000
38.380001	0.029234	17.277222	3.694260	3.634873	5.805076	4.143012	0.000000	-10.000000	-0.358333	23.833334	380.000000	1023.000000	1023.000000	2046.000000
38.400002	0.028524	16.857573	3.695930	3.646555	5.511743	4.003343	0.000000	-10.000000	-0.350000	23.716667	388.000000	1023.000000	1023.000000	2046.000000
38.419998	0.028601	16.902952	3.665309	3.707207	5.523639	4.006797	0.000000	-10.000000	-0.350000	23.666668	396.000000	1023.000000	1023.000000	2046.000000
38.439999	0.029051	17.169260	3.771073	3.806708	5.507977	4.083502	0.000000	-10.000000	-0.325000	23.766666	403.666656	1023.000000	1023.000000	2046.000000
38.459999	0.029447	17.403009	3.961946	3.921943	5.427369	4.091751	0.000000	-10.000000	-0.300000	23.233334	411.333344	1023.000000	1023.000000	2046.000000
38.480000	0.030190	17.842058	4.088998	4.103400	5.538493	4.111169	0.000000	-10.000000	-0.308333	22.650000	419.000000	1023.000000	1023.000000	2046.000000
38.500000	0.030882	18.251324	4.177649	4.298271	5.653556	4.121848	0.000000	-10.000000	-0.316667	22.200001	426.833344	1023.000000	1023.000000	2046.000000
38.520000	0.031605	18.678473	4.262601	4.563386	5.788626	4.063860	0.000000	-10.000000	-0.325000	22.350000	434.500000	1023.000000	1023.000000	2046.000000
38.540001	0.032348	19.117371	4.311686	4.742973	5.962927	4.099784	0.000000	-10.000000	-0.300000	22.466667	442.000000	1023.000000	1023.000000	2046.000000
38.560001	0.033163	19.599127	4.477347	4.921229	6.080147	4.120404	0.000000	-10.000000	-0.283333	22.150002	449.500000	1023.000000	1023.000000	2046.000000
38.580002	0.034265	20.250546	4.722868	5.058299	6.189835	4.279542	0.000000	-10.000000	-0.266667	21.866667	456.833344	1023.000000	1023.000000	2046.000000
38.599998	0.035750	21.128155	5.049701	5.106726	6.387490	4.584239	0.000000	-10.000000	-0.233333	21.466667	464.166656	1023.000000	1023.000000	2046.000000
38.619999	0.036903	21.809608	5.310242	5.185585	6.537497	4.776284	0.000000	-10.000000	-0.208333	20.466667	471.333344	1023.000000	1023.000000	2046.000000
38.639999	0.037871	22.381504	5.522499	5.210694	6.705027	4.943283	0.000000	-10.000000	-0.183333	19.033333	478.500000	1023.000000	1023.000000	2046.000000
38.660000	0.038758	22.905779	5.662855	5.272163	6.894383	5.076378	0.000000	-10.000000	-0.166667	17.800001	485.166656	1023.000000	1023.000000	2046.000000
38.680000	0.039650	23.433422	5.722952	5.453075	7.169977	5.087418	0.000000	-10.000000	-0.158333	17.300001	491.500000	1023.000000	1023.000000	2046.000000
38.700001	0.040411	23.883053	5.886750	5.526822	7.263700	5.205781	0.000000	-10.000000	-0.141667	17.050001	497.166656	1023.000000	1023.000000	2046.000000
38.720001	0.041034	24.250944	5.954902	5.614559	7.438335	5.243148	0.000000	-10.000000	-0.141667	16.400000	502.833344	1023.000000	1023.000000	2046.000000
38.740002	0.041606	24.588980	6.117319	5.665568	7.465520	5.340572	0.000000	-10.000000	-0.125000	15.916667	508.333344	1023.000000	1023.000000	2046.000000
38.759998	0.042206	24.943756	6.289879	5.688878	7.541085	5.423913	0.000000	-10.000000	-0.116667	15.600000	513.833313	1023.000000	1023.000000	2046.000000
38.779999	0.042820	25.306623	6.503361	5.780047	7.568128	5.455088	0.000000	-10.000000	-0.100000	15.800000	519.166687	1023.000000	1023.000000	2046.000000
38.799999	0.043441	25.673462	6.685709	5.788344	7.629045	5.570364	0.000000	-10.000000	-0.125000	16.150000	524.333313	1023.000000	1023.000000	2046.000000
38.820000	0.044116	26.072287	6.873364	5.799164	7.701861	5.697898	0.000000	-10.000000	-0.133333	16.350000	529.666687	1023.000000	1023.000000	2046.000000
38.840000	0.044706	26.421505	6.967639	5.828652	7.844415	5.780798	0.000000	-10.000000	-0.150000	16.533333	535.000000	1023.000000	1023.000000	2046.000000
38.860001	0.045398	26.830416	7.036765	5.901880	8.019116	5.872654	0.000000	-10.000000	-0.133333	16.550001	540.500000	1023.000000	1023.000000	2046.000000
38.880001	0.046033	27.205465	7.104964	5.924254	8.189108	5.987139	0.000000	-10.000000	-0.125000	16.600000	546.000000	1023.000000	1023.000000	2046.000000
38.900002	0.046709	27.604998	7.278635	5.932612	8.277422	6.116329	0.000000	-10.000000	-0.108333	16.250000	551.666687	1023.000000	1023.000000	2046.000000
38.919998	0.047366	27.993048	7.460869	6.062881	8.323393	6.145905	0.000000	-10.000000	-0.100000	15.766667	557.166687	1023.000000	1023.000000	2046.000000
38.939999	0.048082	28.416260	7.566784	6.125054	8.458257	6.266165	0.000000	-10.000000	-0.083333	15.166667	562.500000	1023.000000	1023.000000	2046.000000
38.959999	0.048810	28.846531	7.643099	6.252259	8.610931	6.340241	0.000000	-10.000000	-0.083333	14.416667	567.666687	1023.000000	1023.000000	2046.000000
38.980000	0.049378	29.182272	7.728677	6.377420	8.714355	6.361820	0.000000	-10.000000	-0.066667	13.316667	572.666687	1023.000000	1023.000000	2046.000000
39.000000	0.049860	29.467186	7.809826	6.451176	8.765429	6.440755	0.000000	-10.000000	-0.050000	11.916667	577.500000	1023.000000	1023.000000	2046.000000
39.020000	0.050187	29.660557	7.855149	6.476923	8.832760	6.495724	0.000000	-10.000000	-0.016667	10.183333	581.666687	1023.000000	1023.000000	2046.000000
39.040001	0.050541	29.869968	7.945705	6.518218	8.841941	6.564105	0.000000	-10.000000	0.000000	8.133333	585.333313	1023.000000	1023.000000	2046.000000
39.060001	0.050680	29.951838	7.991355	6.537470	8.804636	6.618376	0.000000	-10.000000	0.008333	5.150000	588.166687	1023.000000	1023.000000	2046.000000
39.080002	0.050694	29.960218	7.969863	6.594881	8.800781	6.594693	0.000000	-10.000000	0.025000	1.533333	590.333313	1023.000000	1023.000000	2046.000000
39.099998	0.050660	29.940134	7.991441	6.619856	8.752538	6.576299	0.000000	-10.000000	0.058333	-1.833333	591.500000	1023.000000	1023.000000	2046.000000
39.119999	0.050522	29.858206	7.914998	6.634023	8.745857	6.563329	0.000000	-10.000000	0.083333	-5.050000	592.000000	1023.000000	1023.000000	2046.000000
39.139999	0.050571	29.887260	7.855517	6.682802	8.816127	6.532814	0.000000	-10.000000	0.100000	-7.750000	592.000000	1023.000000	1023.000000	2046.000000
39.160000	0.050677	29.950151	7.841294	6.676886	8.852160	6.579812	0.000000	-10.000000	0.100000	-10.350000	592.000000	1023.000000	1023.000000	2046.000000
39.180000	0.050919	30.092943	7.875939	6.648334	8.869700	6.698970	0.000000	-10.000000	0.108333	-11.850000	592.000000	1023.000000	1023.000000	2046.000000
39.200001	0.050892	30.077435	7.899046	6.583987	8.822349	6.772053	0.000000	-10.000000	0.116667	-12.516667	592.000000	1023.000000	1023.000000	2046.000000
39.220001	0.050815	30.031790	7.823818	6.545600	8.886178	6.776194	0.000000	-10.000000	0.166667	-13.700001	581.833313	1023.000000	1023.000000	2046.000000
39.240002	0.051059	30.175842	7.831154	6.525913	8.967522	6.851253	0.000000	-10.000000	0.208333	-14.700001	571.666687	1023.000000	1023.000000	2046.000000
39.259998	0.050651	29.934971	7.861462	6.451782	8.759433	6.862295	0.000000	-10.000000	0.250000	-15.650001	561.500000	1023.000000	1023.000000	2046.000000
39.279999	0.049949	29.519756	7.666348	6.450280	8.673622	6.729506	0.000000	-10.000000	0.241667	-15.983334	559.666687	1023.000000	1023.000000	2046.000000
39.299999	0.048683	28.771391	7.423888	6.397661	8.466070	6.483770	0.000000	-10.000000	0.241667	-16.616667	556.000000	1023.000000	1023.000000	2046.000000
39.320000	0.047036	27.798086	7.191556	6.211217	8.208534	6.186779	0.000000	-10.000000	0.241667	-17.450001	550.333313	1023.000000	1023.000000	2046.000000
39.340000	0.044963	26.573168	6.931467	5.920518	7.844241	5.876942	0.000000	-10.000000	0.266667	-18.016666	544.500000	1023.000000	1023.000000	2046.000000
39.360001	0.042502	25.118742	6.600577	5.699576	7.385188	5.433402	0.000000	-10.000000	0.283333	-18.566668	538.500000	1023.000000	1023.000000	2046.000000
39.380001	0.039833	23.541246	6.242929	5.480581	6.835926	4.981812	0.000000	-10.000000	0.291667	-18.850000	532.500000	1023.000000	1023.000000	2046.000000
39.400002	0.037611	22.227865	5.930236	5.373044	6.355590	4.568996	0.000000	-10.000000	0.291667	-18.850000	526.166687	1023.000000	1023.000000	2046.000000
39.419998	0.036072	21.318466	5.743887	5.234618	5.997297	4.342663	0.000000	-10.000000	0.283333	-18.600000	519.833313	1023.000000	1023.000000	2046.000000
39.439999	0.034900	20.625959	5.622269	5.179176	5.687113	4.137401	0.000000	-10.000000	0.291667	-18.633333	513.500000	1023.000000	1023.000000	2046.000000
39.459999	0.034147	20.180967	5.503532	5.136225	5.535219	4.005991	0.000000	-10.000000	0.316667	-19.166668	507.333344	1023.000000	1023.000000	2046.000000
39.480000	0.033658	19.892164	5.457095	5.160797	5.399966	3.874306	0.000000	-10.000000	0.358333	-19.916668	501.000000	1023.000000	1023.000000	2046.000000
39.500000	0.032972	19.486322	5.298050	5.212243	5.301557	3.674472	0.000000	-10.000000	0.391667	-20.666668	494.333344	1023.000000	1023.000000	2046.000000
39.520000	0.032520	19.219261	5.196980	5.334773	5.222384	3.465122	0.000000	-10.000000	0.400000	-21.133333	487.500000	1023.000000	1023.000000	2046.000000
39.540001	0.032136	18.992620	5.130609	5.360745	5.142965	3.358300	0.000000	-10.000000	0.391667	-21.433334	480.333344	1023.000000	1023.000000	2046.000000
39.560001	0.031805	18.796968	5.061190	5.342077	5.081212	3.312490	0.000000	-10.000000	0.391667	-21.333334	473.166656	1023.000000	1023.000000	2046.000000
39.580002	0.031615	18.684225	5.106558	5.309180	4.950117	3.318370	0.000000	-10.000000	0.391667	-21.366667	466.000000	1023.000000	1023.000000	2046.000000
39.599998	0.031653	18.706881	5.080299	5.272102	4.994009	3.360471	0.000000	-10.000000	0.408333	-21.400002	459.000000	1023.000000	1023.000000	2046.000000
39.619999	0.031833	18.813206	5.133171	5.172700	5.038589	3.468747	0.000000	-10.000000	0.425000	-21.966667	451.833344	1023.000000	1023.000000	2046.000000
39.639999	0.031550	18.646183	5.100315	5.013474	5.075149	3.457244	0.000000	-10.000000	0.458333	-22.933334	444.500000	1023.000000	1023.000000	2046.000000
39.660000	0.031414	18.565567	5.068024	4.891990	5.145682	3.459871	0.000000	-10.000000	0.483333	-23.700001	436.833344	1023.000000	1023.000000	2046.000000
39.680000	0.031053	18.352360	4.980953	4.847576	5.128834	3.394996	0.000000	-10.000000	0.500000	-24.266666	429.000000	1023.000000	1023.000000	2046.000000
39.700001	0.030611	18.090849	4.857813	4.841108	5.081761	3.310166	0.000000	-10.000000	0.500000	-24.216667	421.000000	1023.000000	1023.000000	2046.000000
39.720001	0.029999	17.729170	4.784978	4.800761	4.937018	3.206412	0.000000	-10.000000	0.500000	-24.483334	413.000000	1023.000000	1023.000000	2046.000000
39.740002	0.029389	17.368891	4.658919	4.703050	4.836857	3.170065	0.000000	-10.000000	0.500000	-24.600000	404.666656	1023.000000	1023.000000	2046.000000
39.759998	0.028772	17.004545	4.607866	4.588639	4.724648	3.083392	0.000000	-10.000000	0.508333	-24.916668	396.333344	1023.000000	1023.000000	2046.000000
39.779999	0.028192	16.661552	4.603738	4.392438	4.559326	3.106050	0.000000	-10.000000	0.508333	-25.066668	388.000000	1023.000000	1023.000000	2046.000000
39.799999	0.027607	16.315910	4.506454	4.254478	4.519395	3.035583	0.000000	-10.000000	0.516667	-25.233334	379.666656	1023.000000	1023.000000	2046.000000
39.820000	0.027099	16.015436	4.467747	4.157487	4.427930	2.962273	0.000000	-10.000000	0.516667	-25.433334	371.333344	1023.000000	1023.000000	2046.000000
39.840000	0.026278	15.530434	4.307076	4.045949	4.346756	2.830653	0.000000	-10.000000	0.525000	-25.500000	362.666656	1023.000000	1023.000000	2046.000000
39.860001	0.025810	15.253922	4.204325	3.925028	4.304996	2.819572	0.000000	-10.000000	0.525000	-25.700001	354.333344	1023.000000	1023.000000	2046.000000
39.880001	0.025107	14.838350	4.073008	3.827645	4.192887	2.744811	0.000000	-10.000000	0.525000	-25.616667	345.666656	1023.000000	1023.000000	2046.000000
39.900002	0.024516	14.488931	3.979589	3.763174	4.091925	2.654242	0.000000	-10.000000	0.525000	-25.549999	337.166656	1023.000000	1023.000000	2046.000000
39.919998	0.023955	14.157206	3.967159	3.643367	3.925874	2.620806	0.000000	-10.000000	0.525000	-25.366667	328.500000	1023.000000	1023.000000	2046.000000
39.939999	0.023539	13.911711	3.864166	3.551474	3.897725	2.598347	0.000000	-10.000000	0.516667	-25.200001	320.166656	1023.000000	1023.000000	2046.000000
39.959999	0.023210	13.716938	3.835486	3.472866	3.827242	2.581345	0.000000	-10.000000	0.508333	-25.150000	311.666656	1023.000000	1023.000000	2046.000000
39.980000	0.022835	13.495575	3.689824	3.446893	3.825464	2.533393	0.000000	-10.000000	0.500000	-24.800001	303.333344	1023.000000	1023.000000	2046.000000
40.000000	0.022540	13.320988	3.644053	3.395245	3.724681	2.557008	0.000000	-10.000000	0.500000	-24.800001	295.000000	1023.000000	1023.000000	2046.000000
40.020000	0.021932	12.962038	3.492615	3.367682	3.667538	2.434202	0.000000	-10.000000	0.500000	-24.483334	286.833344	1023.000000	1023.000000	2046.000000
40.040001	0.021448	12.676056	3.402677	3.257182	3.573885	2.442312	0.000000	-10.000000	0.500000	-24.466667	278.500000	1023.000000	1023.000000	2046.000000
40.060001	0.020884	12.342270	3.318645	3.148542	3.427444	2.447638	0.000000	-10.000000	0.491667	-24.100000	270.166656	1023.000000	1023.000000	2046.000000
40.080002	0.020234	11.958193	3.180522	3.083733	3.340457	2.353481	0.000000	-10.000000	0.475000	-23.883333	262.000000	1023.000000	1023.000000	2046.000000
40.099998	0.019698	11.641595	3.112972	3.012462	3.204109	2.312053	0.000000	-10.000000	0.458333	-23.733334	254.000000	1023.000000	1023.000000	2046.000000
40.119999	0.019181	11.335727	3.108100	2.964116	3.026973	2.236538	0.000000	-10.000000	0.450000	-23.483334	246.333328	1023.000000	1023.000000	2046.000000
40.139999	0.018623	11.005993	2.994899	2.936104	2.971781	2.103209	0.000000	-10.000000	0.433333	-23.250000	238.666672	1023.000000	1023.000000	2046.000000
40.160000	0.018443	10.899767	2.999277	2.875834	2.912251	2.112406	0.000000	-10.000000	0.416667	-23.066668	231.000000	1023.000000	1023.000000	2046.000000
40.180000	0.018565	10.972006	2.932614	2.920424	2.989788	2.129180	0.000000	-10.000000	0.400000	-22.866667	223.166672	1023.000000	1023.000000	2046.000000
40.200001	0.018617	11.002618	2.834003	2.924267	3.068587	2.175761	0.000000	-10.000000	0.391667	-22.600000	215.500000	1023.000000	1023.000000	2046.000000
40.220001	0.018603	10.994581	2.769193	2.896301	3.112744	2.216343	0.000000	-10.000000	0.383333	-22.066668	208.000000	1023.000000	1023.000000	2046.000000
40.240002	0.018733	11.070912	2.725278	2.862468	3.155852	2.327315	0.000000	-10.000000	0.375000	-21.583334	200.666672	1023.000000	1023.000000	2046.000000
40.259998	0.018439	10.897299	2.650145	2.813374	3.036857	2.396923	0.000000	-10.000000	0.366667	-21.333334	193.500000	1023.000000	1023.000000	2046.000000
40.279999	0.017891	10.573434	2.559385	2.790325	2.812352	2.411372	0.000000	-10.000000	0.358333	-21.250000	186.333328	1023.000000	1023.000000	2046.000000
40.299999	0.016761	9.905844	2.344023	2.701071	2.611984	2.248766	0.000000	-10.000000	0.350000	-21.316668	179.166672	1023.000000	1023.000000	2046.000000
40.320000	0.015343	9.067536	2.109172	2.572867	2.372561	2.012937	0.000000	-10.000000	0.341667	-21.183334	172.000000	1023.000000	1023.000000	2046.000000
40.340000	0.013496	7.976254	1.904914	2.363536	2.032716	1.675089	0.000000	-10.000000	0.341667	-20.800001	165.000000	1023.000000	1023.000000	2046.000000
40.360001	0.011368	6.718427	1.554007	2.140635	1.716872	1.306912	0.000000	-10.000000	0.308333	-20.050001	158.166672	1023.000000	1023.000000	2046.000000
40.380001	0.008796	5.198146	1.186038	1.896512	1.240143	0.875453	0.000000	-10.000000	0.283333	-18.966667	151.333328	1023.000000	1023.000000	2046.000000
40.400002	0.006425	3.797143	0.744367	1.755398	0.824707	0.472672	0.000000	-10.000000	0.233333	-17.600000	145.000000	1023.000000	1023.000000	2046.000000
40.419998	0.004818	2.847193	0.487164	1.617169	0.450588	0.292271	0.000000	-10.000000	0.216667	-16.416666	139.000000	1023.000000	1023.000000	2046.000000
40.439999	0.003666	2.166870	0.295488	1.570895	0.194716	0.105771	0.000000	-10.000000	0.200000	-15.833333	133.666672	1023.000000	1023.000000	2046.000000
40.459999	0.002712	1.602815	0.211739	1.525748	-0.074097	-0.060575	0.000000	-10.000000	0.216667	-15.866667	128.333328	1023.000000	1023.000000	2046.000000
40.480000	0.002120	1.252722	0.145976	1.547913	-0.220668	-0.220499	0.000000	-10.000000	0.233333	-16.233334	123.000000	1023.000000	1023.000000	2046.000000
40.500000	0.001752	1.035419	0.116084	1.554246	-0.343052	-0.291860	0.000000	-10.000000	0.250000	-16.416666	117.500000	1023.000000	1023.000000	2046.000000
40.520000	0.001391	0.821965	-0.025273	1.619203	-0.354479	-0.417486	0.000000	-10.000000	0.233333	-16.433334	112.000000	1023.000000	1023.000000	2046.000000
40.540001	0.001256	0.742205	-0.124778	1.609688	-0.366674	-0.376031	0.000000	-10.000000	0.225000	-16.016666	106.666664	1023.000000	1023.000000	2046.000000
40.560001	0.001091	0.644741	-0.234582	1.587917	-0.342654	-0.365940	0.000000	-10.000000	0.208333	-15.516667	101.333336	1023.000000	1023.000000	2046.000000
40.580002	0.001081	0.638765	-0.155907	1.570281	-0.441795	-0.333814	0.000000	-10.000000	0.208333	-14.816667	96.166664	1023.000000	1023.000000	2046.000000
40.599998	0.001122	0.663218	-0.141954	1.606477	-0.470862	-0.330443	0.000000	-10.000000	0.200000	-14.283334	91.166664	1023.000000	1023.000000	2046.000000
40.619999	0.001165	0.688541	-0.064181	1.545006	-0.480122	-0.312162	0.000000	-10.000000	0.200000	-13.850000	86.500000	1023.000000	1023.000000	2046.000000
40.639999	0.001249	0.738064	-0.131680	1.437256	-0.333521	-0.233991	0.000000	-10.000000	0.200000	-14.100000	81.833336	1023.000000	1023.000000	2046.000000
40.660000	0.001413	0.835049	-0.002549	1.308804	-0.367937	-0.103268	0.000000	-10.000000	0.200000	-14.483334	77.000000	1023.000000	1023.000000	2046.000000
40.680000	0.001412	0.834467	-0.098431	1.231513	-0.251717	-0.046898	0.000000	-10.000000	0.200000	-14.700000	72.000000	1023.000000	1023.000000	2046.000000
40.700001	0.001514	0.894993	-0.140311	1.208220	-0.157146	-0.015769	0.000000	-10.000000	0.200000	-14.416667	67.166664	1023.000000	1023.000000	2046.000000
40.720001	0.001499	0.885703	-0.116012	1.167451	-0.185287	0.019551	0.000000	-10.000000	0.191667	-14.050000	62.500000	1023.000000	1023.000000	2046.000000
40.740002	0.001212	0.716054	-0.162293	1.099934	-0.235159	0.013572	0.000000	-10.000000	0.183333	-13.866667	57.833332	1023.000000	1023.000000	2046.000000
40.759998	0.001035	0.611605	-0.165062	1.072707	-0.273361	-0.022679	0.000000	-10.000000	0.175000	-13.516666	53.166668	1023.000000	1023.000000	2046.000000
40.779999	0.000858	0.507326	-0.116215	0.984149	-0.354685	-0.005923	0.000000	-10.000000	0.166667	-13.166667	48.500000	1023.000000	1023.000000	2046.000000
40.799999	0.000648	0.383257	-0.050403	0.900268	-0.444595	-0.022012	0.000000	-10.000000	0.141667	-12.500000	44.166668	1023.000000	1023.000000	2046.000000
40.820000	0.000430	0.254164	-0.069104	0.874773	-0.475662	-0.075843	0.000000	-10.000000	0.116667	-11.916667	40.000000	1023.000000	1023.000000	2046.000000
40.840000	0.000143	0.084665	-0.086493	0.745127	-0.536099	-0.037869	0.000000	-10.000000	0.100000	-11.350000	36.000000	1023.000000	1023.000000	2046.000000
40.860001	-0.000099	-0.058348	-0.179675	0.657907	-0.477294	-0.059286	0.000000	-10.000000	0.091667	-10.916667	32.166668	1023.000000	1023.000000	2046.000000
40.880001	-0.000337	-0.199339	-0.221286	0.548554	-0.504068	-0.022538	0.000000	-10.000000	0.091667	-10.466667	28.500000	1023.000000	1023.000000	2046.000000
40.900002	-0.000511	-0.301833	-0.366615	0.488369	-0.431709	0.008123	0.000000	-10.000000	0.083333	-10.000000	25.166666	1023.000000	1023.000000	2046.000000
40.919998	-0.000622	-0.367713	-0.336212	0.458013	-0.474945	-0.014568	0.000000	-10.000000	0.083333	-9.683333	21.833334	1023.000000	1023.000000	2046.000000
40.939999	-0.000592	-0.349801	-0.331766	0.465895	-0.475623	-0.008306	0.000000	-10.000000	0.066667	-9.416667	18.666666	1023.000000	1023.000000	2046.000000
40.959999	-0.000465	-0.274688	-0.274786	0.434265	-0.472736	0.038569	0.000000	-10.000000	0.058333	-9.116667	15.333333	1023.000000	1023.000000	2046.000000
40.980000	-0.000421	-0.248939	-0.229835	0.415480	-0.475694	0.041110	0.000000	-10.000000	0.058333	-8.733334	12.333333	1023.000000	1023.000000	2046.000000
41.000000	-0.000454	-0.268165	-0.314046	0.395259	-0.410204	0.060826	0.000000	-10.000000	0.058333	-8.233334	9.333333	1023.000000	1023.000000	2046.000000
41.020000	-0.000506	-0.299191	-0.337198	0.375886	-0.384346	0.046466	0.000000	-10.000000	0.058333	-7.650000	6.666667	1023.000000	1023.000000	2046.000000
41.040001	-0.000382	-0.225979	-0.311226	0.316914	-0.339584	0.107917	0.000000	-10.000000	0.050000	-6.966667	4.000000	1023.000000	1023.000000	2046.000000
41.060001	-0.000269	-0.159073	-0.298872	0.213729	-0.305326	0.231395	0.000000	-10.000000	0.050000	-6.300000	1.833333	1023.000000	1023.000000	2046.000000
41.080002	-0.000211	-0.124940	-0.294897	0.155132	-0.285819	0.300643	0.000000	-10.000000	0.050000	-5.516667	0.000000	1023.000000	1023.000000	2046.000000
41.099998	-0.000052	-0.030707	-0.292241	0.163308	-0.244100	0.342326	0.000000	-10.000000	0.041667	-4.616667	-1.500000	1023.000000	1023.000000	2046.000000
41.119999	-0.000066	-0.039272	-0.265202	0.162568	-0.253899	0.317262	0.000000	-10.000000	0.025000	-3.483333	-2.833333	1023.000000	1023.000000	2046.000000
41.139999	0.000083	0.049037	-0.303581	0.223285	-0.131989	0.261322	0.000000	-10.000000	0.008333	-1.933333	-3.666667	1023.000000	1023.000000	2046.000000
41.160000	0.000272	0.160938	-0.304175	0.271109	-0.058317	0.252321	0.000000	-10.000000	0.000000	0.016667	-4.000000	1023.000000	1023.000000	2046.000000
41.180000	0.000493	0.291619	-0.369113	0.318156	0.117032	0.225544	0.000000	-10.000000	-0.008333	2.100000	-4.000000	1023.000000	1023.000000	2046.000000
41.200001	0.000903	0.533814	-0.341366	0.267398	0.279649	0.328134	0.000000	-10.000000	-0.033333	4.466667	-4.000000	1023.000000	1023.000000	2046.000000
41.220001	0.001451	0.857341	-0.176190	0.191250	0.334988	0.507293	0.000000	-10.000000	-0.050000	7.050000	-4.000000	1023.000000	1023.000000	2046.000000
41.240002	0.002421	1.430710	-0.051453	0.134791	0.554052	0.793319	0.000000	-10.000000	-0.075000	9.733334	-4.000000	1023.000000	1023.000000	2046.000000
41.259998	0.003169	1.872633	0.086474	0.160346	0.710033	0.915780	0.000000	-10.000000	-0.100000	12.033334	-4.000000	1023.000000	1023.000000	2046.000000
41.279999	0.004146	2.450336	0.145886	0.327808	0.983073	0.993569	0.000000	-10.000000	-0.158333	13.883333	-4.000000	1023.000000	1023.000000	2046.000000
41.299999	0.004878	2.883126	0.195627	0.473006	1.205277	1.009216	0.000000	-10.000000	-0.183333	15.616667	0.333333	1023.000000	1023.000000	2046.000000
41.320000	0.005702	3.369699	0.253251	0.524836	1.470174	1.121437	0.000000	-10.000000	-0.200000	17.133333	9.500000	1023.000000	1023.000000	2046.000000
41.340000	0.006781	4.007823	0.384208	0.586793	1.755708	1.281114	0.000000	-10.000000	-0.208333	18.650000	23.000000	1023.000000	1023.000000	2046.000000
41.360001	0.007870	4.651005	0.627867	0.551505	1.829786	1.641847	0.000000	-10.000000	-0.233333	19.616667	32.166668	1023.000000	1023.000000	2046.000000
41.380001	0.008827	5.216806	0.761026	0.606461	2.010446	1.838873	0.000000	-10.000000	-0.258333	20.299999	38.500000	1023.000000	1023.000000	2046.000000
41.400002	0.009196	5.434983	0.698042	0.674191	2.189244	1.873506	0.000000	-10.000000	-0.275000	20.350000	42.833332	1023.000000	1023.000000	2046.000000
41.419998	0.008894	5.256528	0.485483	0.733029	2.272994	1.765023	0.000000	-10.000000	-0.291667	20.733334	49.500000	1023.000000	1023.000000	2046.000000
41.439999	0.007887	4.661349	0.314415	0.690607	2.155811	1.500516	0.000000	-10.000000	-0.316667	21.000000	56.500000	1023.000000	1023.000000	2046.000000
41.459999	0.006444	3.808690	0.021247	0.602310	1.954257	1.230877	0.000000	-10.000000	-0.316667	21.750000	63.500000	1023.000000	1023.000000	2046.000000
41.480000	0.004632	2.737254	-0.194456	0.376552	1.576138	0.979019	0.000000	-10.000000	-0.341667	22.283333	70.666664	1023.000000	1023.000000	2046.000000
41.500000	0.003217	1.901090	-0.297936	0.246887	1.159004	0.793135	0.000000	-10.000000	-0.341667	23.183334	78.000000	1023.000000	1023.000000	2046.000000
41.520000	0.002598	1.535636	-0.449375	0.159557	1.047597	0.777857	0.000000	-10.000000	-0.358333	23.833334	85.500000	1023.000000	1023.000000	2046.000000
41.540001	0.002363	1.396403	-0.593897	0.254424	1.122599	0.613277	0.000000	-10.000000	-0.350000	24.166666	93.166664	1023.000000	1023.000000	2046.000000
41.560001	0.002580	1.524950	-0.532619	0.372365	1.135434	0.549770	0.000000	-10.000000	-0.358333	24.299999	101.333336	1023.000000	1023.000000	2046.000000
41.580002	0.003292	1.945602	-0.467431	0.566300	1.303551	0.543182	0.000000	-10.000000	-0.366667	24.166666	109.666664	1023.000000	1023.000000	2046.000000
41.599998	0.004285	2.532560	-0.323359	0.728317	1.443027	0.684575	0.000000	-10.000000	-0.383333	24.533333	118.000000	1023.000000	1023.000000	2046.000000
41.619999	0.005417	3.201554	-0.119947	0.939967	1.572407	0.809127	0.000000	-10.000000	-0.408333	24.750000	126.000000	1023.000000	1023.000000	2046.000000
41.639999	0.006549	3.870625	0.124510	1.036339	1.675182	1.034594	0.000000	-10.000000	-0.425000	25.450001	134.000000	1023.000000	1023.000000	2046.000000
41.660000	0.007526	4.447677	0.271324	1.170306	1.852271	1.153775	0.000000	-10.000000	-0.458333	26.016666	142.333328	1023.000000	1023.000000	2046.000000
41.680000	0.008546	5.050483	0.444510	1.335480	2.032258	1.238235	0.000000	-10.000000	-0.450000	26.633333	150.833328	1023.000000	1023.000000	2046.000000
41.700001	0.009683	5.722885	0.497956	1.557524	2.330419	1.336986	0.000000	-10.000000	-0.458333	27.033333	159.666672	1023.000000	1023.000000	2046.000000
41.720001	0.010983	6.490660	0.733011	1.696427	2.577610	1.483612	0.000000	-10.000000	-0.416667	26.766666	168.500000	1023.000000	1023.000000	2046.000000
41.740002	0.012388	7.321288	0.953116	1.701187	2.854832	1.812153	0.000000	-10.000000	-0.408333	25.983334	177.500000	1023.000000	1023.000000	2046.000000
41.759998	0.013620	8.049339	1.246993	1.741493	3.017512	2.043342	0.000000	-10.000000	-0.391667	25.166666	186.333328	1023.000000	1023.000000	2046.000000
41.779999	0.014924	8.820233	1.449898	1.828192	3.245142	2.297000	0.000000	-10.000000	-0.383333	24.616667	194.833328	1023.000000	1023.000000	2046.000000
41.799999	0.015854	9.369554	1.635628	1.895877	3.404552	2.433497	0.000000	-10.000000	-0.375000	24.450001	203.333328	1023.000000	1023.000000	2046.000000
41.820000	0.016700	9.869616	1.665286	2.026958	3.712575	2.464796	0.000000	-10.000000	-0.366667	24.150000	211.666672	1023.000000	1023.000000	2046.000000
41.840000	0.017644	10.427702	1.795334	2.179022	3.909562	2.543785	0.000000	-10.000000	-0.366667	24.266666	220.000000	1023.000000	1023.000000	2046.000000
41.860001	0.018567	10.973163	2.007912	2.276819	4.037627	2.650805	0.000000	-10.000000	-0.366667	24.283335	228.000000	1023.000000	1023.000000	2046.000000
41.880001	0.019699	11.642021	2.293076	2.288178	4.151398	2.909369	0.000000	-10.000000	-0.375000	24.683334	236.000000	1023.000000	1023.000000	2046.000000
41.900002	0.020533	12.134864	2.459111	2.382197	4.277540	3.016016	0.000000	-10.000000	-0.408333	24.916668	244.000000	1023.000000	1023.000000	2046.000000
41.919998	0.021380	12.635843	2.657120	2.480097	4.380816	3.117811	0.000000	-10.000000	-0.416667	25.650000	252.166672	1023.000000	1023.000000	2046.000000
41.939999	0.022204	13.122791	2.771600	2.505650	4.565599	3.279943	0.000000	-10.000000	-0.433333	25.850000	260.500000	1023.000000	1023.000000	2046.000000
41.959999	0.023042	13.617684	2.853466	2.567316	4.792812	3.404090	0.000000	-10.000000	-0.441667	26.333334	269.166656	1023.000000	1023.000000	2046.000000
41.980000	0.023948	14.153466	3.040952	2.660828	4.919786	3.531899	0.000000	-10.000000	-0.450000	26.300001	278.000000	1023.000000	1023.000000	2046.000000
42.000000	0.025139	14.857264	3.263332	2.753925	5.098730	3.741276	0.000000	-10.000000	-0.433333	26.550001	286.833344	1023.000000	1023.000000	2046.000000
42.020000	0.026060	15.401445	3.454577	2.820167	5.205400	3.921302	0.000000	-10.000000	-0.408333	26.200001	295.666656	1023.000000	1023.000000	2046.000000
42.040001	0.026972	15.940466	3.551883	2.997608	5.444342	3.946633	0.000000	-10.000000	-0.416667	26.000000	304.333344	1023.000000	1023.000000	2046.000000
42.060001	0.027990	16.542088	3.666656	3.130419	5.695576	4.049437	0.000000	-10.000000	-0.433333	25.683334	313.166656	1023.000000	1023.000000	2046.000000
42.080002	0.029120	17.210098	3.825891	3.238347	5.867148	4.278712	0.000000	-10.000000	-0.450000	25.750000	321.666656	1023.000000	1023.000000	2046.000000
42.099998	0.030122	17.802042	4.045160	3.368119	5.960193	4.428569	0.000000	-10.000000	-0.458333	25.700001	330.333344	1023.000000	1023.000000	2046.000000
42.119999	0.031336	18.519827	4.226584	3.521856	6.150398	4.620989	0.000000	-10.000000	-0.441667	25.916668	338.833344	1023.000000	1023.000000	2046.000000
42.139999	0.032291	19.084158	4.346177	3.658106	6.339952	4.739925	0.000000	-10.000000	-0.425000	25.950001	347.500000	1023.000000	1023.000000	2046.000000
42.160000	0.033272	19.663668	4.445539	3.759169	6.567980	4.890979	0.000000	-10.000000	-0.408333	25.933334	356.166656	1023.000000	1023.000000	2046.000000
42.180000	0.034258	20.246471	4.623826	3.936492	6.684008	5.002146	0.000000	-10.000000	-0.425000	25.799999	364.833344	1023.000000	1023.000000	2046.000000
42.200001	0.035228	20.819853	4.813003	4.095541	6.815682	5.095625	0.000000	-10.000000	-0.441667	25.750000	373.500000	1023.000000	1023.000000	2046.000000
42.220001	0.036157	21.368528	4.929246	4.251667	7.002330	5.185284	0.000000	-10.000000	-0.441667	26.000000	382.166656	1023.000000	1023.000000	2046.000000
42.240002	0.036982	21.856178	5.056384	4.341103	7.135408	5.323284	0.000000	-10.000000	-0.425000	26.133333	390.833344	1023.000000	1023.000000	2046.000000
42.259998	0.038001	22.458860	5.233096	4.401124	7.298256	5.526385	0.000000	-10.000000	-0.408333	26.200001	399.500000	1023.000000	1023.000000	2046.000000
42.279999	0.039115	23.117004	5.425217	4.548200	7.451151	5.692436	0.000000	-10.000000	-0.400000	26.166668	408.166656	1023.000000	1023.000000	2046.000000
42.299999	0.040319	23.828312	5.672185	4.734438	7.646890	5.774798	0.000000	-10.000000	-0.400000	26.116667	414.000000	1023.000000	1023.000000	2046.000000
42.320000	0.041704	24.647064	5.815346	4.940584	7.980678	5.910457	0.000000	-10.000000	-0.400000	26.133333	422.833344	1023.000000	1023.000000	2046.000000
42.340000	0.042854	25.326555	5.922054	5.056499	8.239841	6.108160	0.000000	-10.000000	-0.416667	26.116667	431.500000	1023.000000	1023.000000	2046.000000
42.360001	0.043958	25.979435	6.107683	5.103261	8.430478	6.338012	0.000000	-10.000000	-0.433333	26.066668	443.166656	1023.000000	1023.000000	2046.000000
42.380001	0.045007	26.599297	6.353762	5.223468	8.533810	6.488257	0.000000	-10.000000	-0.425000	26.000000	451.833344	1023.000000	1023.000000	2046.000000
42.400002	0.046126	27.260435	6.496655	5.413839	8.736618	6.613322	0.000000	-10.000000	-0.391667	25.816668	460.500000	1023.000000	1023.000000	2046.000000
42.419998	0.047057	27.810669	6.614227	5.600820	8.855473	6.740150	0.000000	-10.000000	-0.366667	25.333334	469.166656	1023.000000	1023.000000	2046.000000
42.439999	0.047338	27.976612	6.660715	5.677157	8.866321	6.772418	0.000000	-10.000000	-0.375000	24.966667	477.666656	1023.000000	1023.000000	2046.000000
42.459999	0.046848	27.687061	6.549238	5.687192	8.776795	6.673835	0.000000	-10.000000	-0.383333	24.583334	486.000000	1023.000000	1023.000000	2046.000000
42.480000	0.046168	27.285160	6.642876	5.605326	8.531986	6.504971	0.000000	-10.000000	-0.383333	24.400000	494.166656	1023.000000	1023.000000	2046.000000
42.500000	0.044910	26.541519	6.544152	5.570453	8.254365	6.172551	0.000000	-10.000000	-0.358333	24.216667	502.500000	1023.000000	1023.000000	2046.000000
42.520000	0.043212	25.538395	6.346915	5.548491	7.886728	5.756261	0.000000	-10.000000	-0.350000	23.716667	510.833344	1023.000000	1023.000000	2046.000000
42.540001	0.041960	24.798090	6.223735	5.546047	7.551887	5.476422	0.000000	-10.000000	-0.341667	23.750000	518.833313	1023.000000	1023.000000	2046.000000
42.560001	0.041297	24.406261	6.148528	5.562860	7.377830	5.317043	0.000000	-10.000000	-0.341667	23.583334	526.500000	1023.000000	1023.000000	2046.000000
42.580002	0.041261	24.385265	6.149043	5.650378	7.302279	5.283565	0.000000	-10.000000	-0.333333	23.800001	534.166687	1023.000000	1023.000000	2046.000000
42.599998	0.041654	24.617563	6.318010	5.732585	7.273205	5.293763	0.000000	-10.000000	-0.316667	23.466667	542.000000	1023.000000	1023.000000	2046.000000
42.619999	0.042070	24.863396	6.468229	5.912348	7.262485	5.220334	0.000000	-10.000000	-0.316667	23.050001	550.000000	1023.000000	1023.000000	2046.000000
42.639999	0.042762	25.272148	6.520349	6.177835	7.420732	5.153232	0.000000	-10.000000	-0.300000	22.550001	558.000000	1023.000000	1023.000000	2046.000000
42.660000	0.043523	25.721966	6.737080	6.409173	7.405201	5.170511	0.000000	-10.000000	-0.283333	22.300001	565.666687	1023.000000	1023.000000	2046.000000
42.680000	0.044340	26.204803	6.923923	6.592200	7.461759	5.226921	0.000000	-10.000000	-0.258333	21.700001	573.166687	1023.000000	1023.000000	2046.000000
42.700001	0.045233	26.732981	7.081901	6.699474	7.588850	5.362755	0.000000	-10.000000	-0.233333	20.900000	580.333313	1023.000000	1023.000000	2046.000000
42.720001	0.046077	27.231291	7.281219	6.811183	7.665774	5.473114	0.000000	-10.000000	-0.208333	19.766666	587.500000	1023.000000	1023.000000	2046.000000
42.740002	0.047193	27.891344	7.451145	7.020753	7.852167	5.567279	0.000000	-10.000000	-0.166667	18.583334	594.166687	1023.000000	1023.000000	2046.000000
42.759998	0.048222	28.498962	7.620237	7.190975	8.026474	5.661277	0.000000	-10.000000	-0.116667	16.850000	600.666687	1023.000000	1023.000000	2046.000000
42.779999	0.049263	29.114269	7.859067	7.229834	8.156820	5.868547	0.000000	-10.000000	-0.083333	14.450000	606.500000	1023.000000	1023.000000	2046.000000
42.799999	0.050031	29.568422	8.088359	7.210846	8.232679	6.036538	0.000000	-10.000000	-0.041667	12.216666	612.000000	1023.000000	1023.000000	2046.000000
42.820000	0.050793	30.018478	8.199066	7.298432	8.453434	6.067545	0.000000	-10.000000	-0.025000	10.250000	616.333313	1023.000000	1023.000000	2046.000000
42.840000	0.051131	30.218231	8.195587	7.448934	8.611121	5.962589	0.000000	-10.000000	0.000000	8.316667	620.166687	1023.000000	1023.000000	2046.000000
42.860001	0.051616	30.505148	8.315267	7.488064	8.620096	6.081720	0.000000	-10.000000	0.008333	5.933333	623.000000	1023.000000	1023.000000	2046.000000
42.880001	0.051803	30.615711	8.406377	7.537786	8.563548	6.107999	0.000000	-10.000000	0.025000	3.083333	625.500000	1023.000000	1023.000000	2046.000000
42.900002	0.051942	30.697817	8.530012	7.508547	8.499062	6.160196	0.000000	-10.000000	0.041667	0.783333	627.000000	1023.000000	1023.000000	2046.000000
42.919998	0.052026	30.747267	8.519855	7.514524	8.550223	6.162665	0.000000	-10.000000	0.050000	-1.216667	627.833313	1023.000000	1023.000000	2046.000000
42.939999	0.052057	30.765514	8.527672	7.478725	8.597477	6.161642	0.000000	-10.000000	0.050000	-2.666667	628.000000	1023.000000	1023.000000	2046.000000
42.959999	0.051861	30.650122	8.454313	7.492743	8.583445	6.119621	0.000000	-10.000000	0.050000	-4.400000	628.000000	1023.000000	1023.000000	2046.000000
42.980000	0.051828	30.630215	8.517850	7.406506	8.495361	6.210499	0.000000	-10.000000	0.050000	-6.033333	628.000000	1023.000000	1023.000000	2046.000000
43.000000	0.051872	30.656347	8.573049	7.327995	8.476622	6.278683	0.000000	-10.000000	0.066667	-7.616667	628.000000	1023.000000	1023.000000	2046.000000
43.020000	0.051781	30.602627	8.571674	7.276672	8.486203	6.268077	0.000000	-10.000000	0.083333	-9.016666	628.000000	1023.000000	1023.000000	2046.000000
43.040001	0.051662	30.532019	8.500668	7.219820	8.540018	6.271513	0.000000	-10.000000	0.100000	-10.216667	628.000000	1023.000000	1023.000000	2046.000000
43.060001	0.051331	30.336571	8.398936	7.245327	8.495835	6.196472	0.000000	-10.000000	0.100000	-11.166667	628.000000	1023.000000	1023.000000	2046.000000
43.080002	0.051157	30.234066	8.418661	7.126786	8.402663	6.285956	0.000000	-10.000000	0.116667	-11.883333	620.666687	1023.000000	1023.000000	2046.000000
43.099998	0.051199	30.258459	8.435405	7.092432	8.410844	6.319778	0.000000	-10.000000	0.125000	-12.516666	612.000000	1023.000000	1023.000000	2046.000000
43.119999	0.051037	30.163092	8.461630	7.091255	8.325939	6.284268	0.000000	-10.000000	0.141667	-13.183333	602.000000	1023.000000	1023.000000	2046.000000
43.139999	0.050941	30.105850	8.353562	7.078206	8.390776	6.283307	0.000000	-10.000000	0.166667	-14.016666	597.666687	1023.000000	1023.000000	2046.000000
43.160000	0.050549	29.874636	8.240739	7.073259	8.343158	6.217480	0.000000	-10.000000	0.200000	-14.783334	593.000000	1023.000000	1023.000000	2046.000000
43.180000	0.050202	29.669600	8.264470	7.013412	8.203160	6.188558	0.000000	-10.000000	0.233333	-15.666667	588.000000	1023.000000	1023.000000	2046.000000
43.200001	0.049913	29.498543	8.244582	6.944462	8.123094	6.186406	0.000000	-10.000000	0.241667	-16.299999	582.833313	1023.000000	1023.000000	2046.000000
43.220001	0.049708	29.377392	8.165337	6.901485	8.144062	6.166508	0.000000	-10.000000	0.250000	-17.216667	577.333313	1023.000000	1023.000000	2046.000000
43.240002	0.049230	29.094934	8.062375	6.848469	8.073512	6.110578	0.000000	-10.000000	0.266667	-17.916666	571.500000	1023.000000	1023.000000	2046.000000
43.259998	0.048878	28.887026	8.009752	6.825167	7.998636	6.053472	0.000000	-10.000000	0.300000	-18.783333	565.500000	1023.000000	1023.000000	2046.000000
43.279999	0.048715	28.790314	8.017152	6.745487	8.000998	6.026676	0.000000	-10.000000	0.333333	-19.216667	559.333313	1023.000000	1023.000000	2046.000000
43.299999	0.048749	28.810921	7.934971	6.722086	8.071194	6.082670	0.000000	-10.000000	0.350000	-19.650000	553.000000	1023.000000	1023.000000	2046.000000
43.320000	0.048586	28.714420	7.774106	6.662696	8.141204	6.136414	0.000000	-10.000000	0.366667	-20.250000	546.333313	1023.000000	1023.000000	2046.000000
43.340000	0.048085	28.417942	7.765563	6.520994	7.973392	6.157992	0.000000	-10.000000	0.383333	-20.983334	539.500000	1023.000000	1023.000000	2046.000000
43.360001	0.047816	28.259396	7.713731	6.479240	7.926813	6.139612	0.000000	-10.000000	0.400000	-21.866667	532.500000	1023.000000	1023.000000	2046.000000
43.380001	0.047305	27.957333	7.592449	6.433188	7.831747	6.099947	0.000000	-10.000000	0.416667	-22.766666	525.333313	1023.000000	1023.000000	2046.000000
43.400002	0.046267	27.343800	7.389770	6.303086	7.652172	5.998771	0.000000	-10.000000	0.450000	-23.716667	517.833313	1023.000000	1023.000000	2046.000000
43.419998	0.044504	26.301889	7.157719	6.089034	7.325961	5.729175	0.000000	-10.000000	0.483333	-24.400000	510.000000	1023.000000	1023.000000	2046.000000
43.439999	0.042611	25.183268	6.924087	5.845658	7.018285	5.395236	0.000000	-10.000000	0.516667	-24.800001	501.666656	1023.000000	1023.000000	2046.000000
43.459999	0.040680	24.041836	6.499220	5.618447	6.862519	5.061650	0.000000	-10.000000	0.516667	-25.133333	493.333344	1023.000000	1023.000000	2046.000000
43.480000	0.037876	22.384590	6.201771	5.323533	6.265924	4.593363	0.000000	-10.000000	0.533333	-25.700001	484.833344	1023.000000	1023.000000	2046.000000
43.500000	0.035128	20.760447	5.915147	5.092167	5.609343	4.143790	0.000000	-10.000000	0.516667	-25.766666	476.500000	1023.000000	1023.000000	2046.000000
43.520000	0.033006	19.506765	5.529725	5.016227	5.241453	3.719361	0.000000	-10.000000	0.533333	-25.833334	467.833344	1023.000000	1023.000000	2046.000000
43.540001	0.031521	18.629089	5.202637	4.933446	5.027455	3.465552	0.000000	-10.000000	0.525000	-25.650000	459.166656	1023.000000	1023.000000	2046.000000
43.560001	0.030222	17.860960	4.996929	4.810420	4.707248	3.346363	0.000000	-10.000000	0.541667	-25.900000	450.500000	1023.000000	1023.000000	2046.000000
43.580002	0.029183	17.247139	4.969977	4.787808	4.372080	3.117273	0.000000	-10.000000	0.550000	-26.333334	441.833344	1023.000000	1023.000000	2046.000000
43.599998	0.028472	16.826900	4.837121	4.862847	4.247019	2.879915	0.000000	-10.000000	0.566667	-26.733334	433.166656	1023.000000	1023.000000	2046.000000
43.619999	0.027970	16.530022	4.655782	4.926720	4.205816	2.741704	0.000000	-10.000000	0.566667	-27.016666	424.166656	1023.000000	1023.000000	2046.000000
43.639999	0.027362	16.171091	4.569019	4.884501	4.015573	2.701998	0.000000	-10.000000	0.558333	-27.083334	415.166656	1023.000000	1023.000000	2046.000000
43.660000	0.026643	15.746222	4.554980	4.796968	3.746576	2.647696	0.000000	-10.000000	0.566667	-27.066668	406.000000	1023.000000	1023.000000	2046.000000
43.680000	0.025961	15.342737	4.417856	4.763537	3.658193	2.503151	0.000000	-10.000000	0.575000	-27.066668	397.000000	1023.000000	1023.000000	2046.000000
43.700001	0.025637	15.151496	4.266560	4.768273	3.677770	2.438893	0.000000	-10.000000	0.575000	-26.983334	388.000000	1023.000000	1023.000000	2046.000000
43.720001	0.025654	15.161688	4.258958	4.688715	3.684291	2.529724	0.000000	-10.000000	0.575000	-27.116667	379.000000	1023.000000	1023.000000	2046.000000
43.740002	0.025658	15.163824	4.264969	4.535296	3.698828	2.664731	0.000000	-10.000000	0.575000	-27.400000	370.000000	1023.000000	1023.000000	2046.000000
43.759998	0.025267	14.932917	4.253738	4.392663	3.621756	2.664760	0.000000	-10.000000	0.600000	-27.716667	360.833344	1023.000000	1023.000000	2046.000000
43.779999	0.024926	14.731008	4.302907	4.291334	3.512284	2.624483	0.000000	-10.000000	0.600000	-27.750000	351.666656	1023.000000	1023.000000	2046.000000
43.799999	0.024497	14.477996	4.153119	4.290740	3.546278	2.487860	0.000000	-10.000000	0.591667	-27.650000	342.333344	1023.000000	1023.000000	2046.000000
43.820000	0.024165	14.281260	4.022179	4.240274	3.551523	2.467284	0.000000	-10.000000	0.566667	-27.550001	333.166656	1023.000000	1023.000000	2046.000000
43.840000	0.023718	14.017521	3.897903	4.159321	3.507794	2.452502	0.000000	-10.000000	0.550000	-27.183334	324.000000	1023.000000	1023.000000	2046.000000
43.860001	0.023072	13.635707	3.792777	4.019011	3.366171	2.457748	0.000000	-10.000000	0.550000	-27.100000	315.000000	1023.000000	1023.000000	2046.000000
43.880001	0.022240	13.143895	3.824020	3.899842	3.063200	2.356834	0.000000	-10.000000	0.550000	-26.783333	306.000000	1023.000000	1023.000000	2046.000000
43.900002	0.021619	12.776617	3.736665	3.835072	2.976453	2.228427	0.000000	-10.000000	0.550000	-26.766666	297.000000	1023.000000	1023.000000	2046.000000
43.919998	0.020976	12.396545	3.599771	3.703331	2.931220	2.162223	0.000000	-10.000000	0.541667	-26.466667	288.000000	1023.000000	1023.000000	2046.000000
43.939999	0.020409	12.061864	3.510947	3.548725	2.827782	2.174411	0.000000	-10.000000	0.541667	-26.533333	279.166656	1023.000000	1023.000000	2046.000000
43.959999	0.019519	11.535661	3.431870	3.437707	2.564930	2.101153	0.000000	-10.000000	0.550000	-26.566668	270.333344	1023.000000	1023.000000	2046.000000
43.980000	0.018884	11.160716	3.327188	3.368893	2.449753	2.014882	0.000000	-10.000000	0.558333	-26.900000	261.500000	1023.000000	1023.000000	2046.000000
44.000000	0.018324	10.829768	3.231369	3.278401	2.342060	1.977938	0.000000	-10.000000	0.558333	-26.900000	252.500000	1023.000000	1023.000000	2046.000000
44.020000	0.017847	10.547329	3.019673	3.152892	2.377759	1.997005	0.000000	-10.000000	0.550000	-27.100000	243.500000	1023.000000	1023.000000	2046.000000
44.040001	0.017398	10.282205	2.982738	3.091980	2.224745	1.982742	0.000000	-10.000000	0.541667	-26.733334	234.500000	1023.000000	1023.000000	2046.000000
44.060001	0.016748	9.898343	2.940543	2.986750	2.043397	1.927654	0.000000	-10.000000	0.541667	-26.450001	225.500000	1023.000000	1023.000000	2046.000000
44.080002	0.016258	9.608599	2.873940	2.914218	1.941316	1.879125	0.000000	-10.000000	0.533333	-26.083334	216.666672	1023.000000	1023.000000	2046.000000
44.099998	0.015949	9.426125	2.841413	2.896341	1.849425	1.838946	0.000000	-10.000000	0.525000	-25.850000	207.833328	1023.000000	1023.000000	2046.000000
44.119999	0.015518	9.170952	2.626126	2.810466	1.918266	1.816094	0.000000	-10.000000	0.500000	-25.450001	199.333328	1023.000000	1023.000000	2046.000000
44.139999	0.015044	8.891032	2.557851	2.707503	1.776160	1.849518	0.000000	-10.000000	0.483333	-24.866667	190.666672	1023.000000	1023.000000	2046.000000
44.160000	0.014540	8.593158	2.479681	2.629826	1.667912	1.815740	0.000000	-10.000000	0.466667	-24.233334	182.333328	1023.000000	1023.000000	2046.000000
44.180000	0.014090	8.327161	2.470832	2.618042	1.533374	1.704912	0.000000	-10.000000	0.458333	-23.766666	174.000000	1023.000000	1023.000000	2046.000000
44.200001	0.013543	8.003800	2.401082	2.535128	1.445401	1.622190	0.000000	-10.000000	0.433333	-23.233334	166.333328	1023.000000	1023.000000	2046.000000
44.220001	0.013108	7.746748	2.235401	2.458357	1.461090	1.591900	0.000000	-10.000000	0.416667	-22.966667	158.666672	1023.000000	1023.000000	2046.000000
44.240002	0.012587	7.438794	2.129723	2.331447	1.373446	1.604177	0.000000	-10.000000	0.391667	-22.633333	151.166672	1023.000000	1023.000000	2046.000000
44.259998	0.012155	7.183746	2.069043	2.292028	1.275072	1.547604	0.000000	-10.000000	0.391667	-22.383333	143.500000	1023.000000	1023.000000	2046.000000
44.279999	0.011921	7.045155	2.067681	2.285791	1.226142	1.465542	0.000000	-10.000000	0.383333	-22.016666	136.000000	1023.000000	1023.000000	2046.000000
44.299999	0.011864	7.011413	1.935546	2.315110	1.375039	1.385718	0.000000	-10.000000	0.383333	-21.816668	131.000000	1023.000000	1023.000000	2046.000000
44.320000	0.012055	7.124294	1.910267	2.263640	1.431440	1.518947	0.000000	-10.000000	0.366667	-21.216667	123.833336	1023.000000	1023.000000	2046.000000
44.340000	0.012063	7.129109	1.898368	2.163286	1.385103	1.682353	0.000000	-10.000000	0.350000	-20.533335	116.833336	1023.000000	1023.000000	2046.000000
44.360001	0.011942	7.057859	1.892351	2.100151	1.331511	1.733848	0.000000	-10.000000	0.341667	-19.733334	107.833336	1023.000000	1023.000000	2046.000000
44.380001	0.012023	7.105559	1.876120	2.213551	1.384493	1.631395	0.000000	-10.000000	0.325000	-19.383333	101.166664	1023.000000	1023.000000	2046.000000
44.400002	0.011638	6.878109	1.686194	2.226866	1.365819	1.599231	0.000000	-10.000000	0.300000	-18.916666	94.833336	1023.000000	1023.000000	2046.000000
44.419998	0.011183	6.609292	1.509188	2.163574	1.304335	1.632195	0.000000	-10.000000	0.266667	-18.250000	88.500000	1023.000000	1023.000000	2046.000000
44.439999	0.010206	6.031902	1.365471	1.929055	1.091440	1.645937	0.000000	-10.000000	0.250000	-17.600000	82.500000	1023.000000	1023.000000	2046.000000
44.459999	0.008884	5.250696	1.183351	1.772473	0.837673	1.457199	0.000000	-10.000000	0.241667	-16.750000	76.500000	1023.000000	1023.000000	2046.000000
44.480000	0.006979	4.124321	0.878153	1.580817	0.568581	1.096771	0.000000	-10.000000	0.216667	-15.733334	70.833336	1023.000000	1023.000000	2046.000000
44.500000	0.004428	2.617076	0.473592	1.378005	0.139909	0.625571	0.000000	-10.000000	0.175000	-14.300000	65.500000	1023.000000	1023.000000	2046.000000
44.520000	0.001984	1.172421	-0.034240	1.251132	-0.146104	0.101633	0.000000	-10.000000	0.133333	-12.583334	60.666668	1023.000000	1023.000000	2046.000000
44.540001	-0.000109	-0.064238	-0.364293	1.006729	-0.568087	-0.138587	0.000000	-10.000000	0.100000	-11.083334	56.500000	1023.000000	1023.000000	2046.000000
44.560001	-0.001378	-0.814321	-0.535593	0.811947	-0.913183	-0.177493	0.000000	-10.000000	0.091667	-9.966667	52.833332	1023.000000	1023.000000	2046.000000
44.580002	-0.002290	-1.353621	-0.661652	0.758181	-1.100416	-0.349734	0.000000	-10.000000	0.091667	-9.766667	49.500000	1023.000000	1023.000000	2046.000000
44.599998	-0.002875	-1.699275	-0.756425	0.840343	-1.215871	-0.567322	0.000000	-10.000000	0.100000	-10.016667	46.166668	1023.000000	1023.000000	2046.000000
44.619999	-0.003272	-1.933574	-0.886821	0.924211	-1.202852	-0.768112	0.000000	-10.000000	0.100000	-10.483334	42.666668	1023.000000	1023.000000	2046.000000
44.639999	-0.003333	-1.969671	-0.898440	0.914611	-1.260073	-0.725769	0.000000	-10.000000	0.091667	-10.650001	39.333332	1023.000000	1023.000000	2046.000000
44.660000	-0.003332	-1.969407	-0.859909	0.808924	-1.313675	-0.604747	0.000000	-10.000000	0.083333	-10.400001	35.666668	1023.000000	1023.000000	2046.000000
44.680000	-0.003518	-2.078865	-0.833233	0.846977	-1.429363	-0.663246	0.000000	-10.000000	0.075000	-9.816667	32.333332	1023.000000	1023.000000	2046.000000
44.700001	-0.003654	-2.159438	-0.990516	0.957909	-1.320556	-0.806275	0.000000	-10.000000	0.066667	-9.050000	29.000000	1023.000000	1023.000000	2046.000000
44.720001	-0.003489	-2.061712	-1.125442	1.026188	-1.131973	-0.830485	0.000000	-10.000000	0.058333	-8.416667	26.000000	1023.000000	1023.000000	2046.000000
44.740002	-0.003197	-1.889179	-1.015577	0.983928	-1.147241	-0.710289	0.000000	-10.000000	0.058333	-8.050000	23.166666	1023.000000	1023.000000	2046.000000
44.759998	-0.002652	-1.567338	-0.820034	0.791393	-1.140451	-0.398246	0.000000	-10.000000	0.066667	-8.433333	20.500000	1023.000000	1023.000000	2046.000000
44.779999	-0.002335	-1.380090	-0.651085	0.655236	-1.152781	-0.231459	0.000000	-10.000000	0.083333	-9.100000	17.833334	1023.000000	1023.000000	2046.000000
44.799999	-0.002382	-1.408020	-0.792166	0.670443	-0.958140	-0.328157	0.000000	-10.000000	0.083333	-9.583334	14.833333	1023.000000	1023.000000	2046.000000
44.820000	-0.002332	-1.378283	-0.786557	0.717735	-0.931269	-0.378192	0.000000	-10.000000	0.091667	-9.700000	11.500000	1023.000000	1023.000000	2046.000000
44.840000	-0.002160	-1.276818	-0.779192	0.665894	-0.842820	-0.320699	0.000000	-10.000000	0.091667	-9.516667	8.166667	1023.000000	1023.000000	2046.000000
44.860001	-0.001837	-1.085613	-0.613860	0.591474	-0.904316	-0.158910	0.000000	-10.000000	0.100000	-9.400001	5.000000	1023.000000	1023.000000	2046.000000
44.880001	-0.001986	-1.173699	-0.585560	0.485723	-0.965679	-0.108183	0.000000	-10.000000	0.091667	-9.133333	2.166667	1023.000000	1023.000000	2046.000000
44.900002	-0.002447	-1.446012	-0.772480	0.531202	-0.873979	-0.330755	0.000000	-10.000000	0.075000	-8.800000	-0.500000	1023.000000	1023.000000	2046.000000
44.919998	-0.002649	-1.565744	-0.732682	0.514491	-0.931929	-0.415624	0.000000	-10.000000	0.058333	-8.250000	-3.166667	1023.000000	1023.000000	2046.000000
44.939999	-0.002480	-1.465711	-0.645808	0.406367	-0.924177	-0.302094	0.000000	-10.000000	0.050000	-7.616667	-5.833333	1023.000000	1023.000000	2046.000000
44.959999	-0.002270	-1.341671	-0.457253	0.274192	-1.031405	-0.127205	0.000000	-10.000000	0.050000	-6.983334	-8.333333	1023.000000	1023.000000	2046.000000
44.980000	-0.002542	-1.502196	-0.496474	0.172170	-1.034999	-0.142893	0.000000	-10.000000	0.050000	-6.566667	-10.833333	1023.000000	1023.000000	2046.000000
45.000000	-0.002856	-1.687679	-0.685957	0.163073	-0.919826	-0.244968	0.000000	-10.000000	0.050000	-6.133333	-13.166667	1023.000000	1023.000000	2046.000000
45.020000	-0.002896	-1.711695	-0.734309	0.144529	-0.852617	-0.269297	0.000000	-10.000000	0.050000	-5.750000	-15.500000	1023.000000	1023.000000	2046.000000
45.040001	-0.002713	-1.603461	-0.712273	0.105055	-0.803758	-0.192484	0.000000	-10.000000	0.050000	-5.383333	-17.166666	1023.000000	1023.000000	2046.000000
45.060001	-0.002641	-1.560869	-0.625090	0.062576	-0.891283	-0.107072	0.000000	-10.000000	0.050000	-5.100000	-18.833334	1023.000000	1023.000000	2046.000000
45.080002	-0.002633	-1.556321	-0.721017	-0.014463	-0.754305	-0.066537	0.000000	-10.000000	0.050000	-4.883334	-20.500000	1023.000000	1023.000000	2046.000000
45.099998	-0.002812	-1.662117	-0.773152	0.039627	-0.725472	-0.203120	0.000000	-10.000000	0.050000	-4.666667	-22.166666	1023.000000	1023.000000	2046.000000
45.119999	-0.002692	-1.590963	-0.794106	0.041942	-0.668239	-0.170561	0.000000	-10.000000	0.050000	-4.400000	-23.833334	1023.000000	1023.000000	2046.000000
45.139999	-0.002334	-1.379665	-0.641724	-0.040063	-0.690346	-0.007532	0.000000	-10.000000	0.041667	-4.050000	-25.166666	1023.000000	1023.000000	2046.000000
45.160000	-0.002077	-1.227513	-0.538456	-0.061618	-0.723607	0.096168	0.000000	-10.000000	0.025000	-3.683333	-26.666666	1023.000000	1023.000000	2046.000000
45.180000	-0.001966	-1.162048	-0.533514	-0.087389	-0.671540	0.130394	0.000000	-10.000000	0.016667	-3.333333	-27.833334	1023.000000	1023.000000	2046.000000
45.200001	-0.001998	-1.181093	-0.604608	-0.082080	-0.609139	0.114734	0.000000	-10.000000	0.025000	-3.000000	-29.000000	1023.000000	1023.000000	2046.000000
45.220001	-0.001998	-1.181024	-0.731662	-0.087104	-0.464551	0.102293	0.000000	-10.000000	0.041667	-2.700000	-30.000000	1023.000000	1023.000000	2046.000000
45.240002	-0.001942	-1.147910	-0.724866	-0.040239	-0.438305	0.055499	0.000000	-10.000000	0.025000	-2.350000	-31.000000	1023.000000	1023.000000	2046.000000
45.259998	-0.001844	-1.089734	-0.619827	-0.081995	-0.490404	0.102492	0.000000	-10.000000	0.025000	-1.950000	-31.666666	1023.000000	1023.000000	2046.000000
45.279999	-0.001516	-0.895809	-0.521410	-0.111182	-0.490148	0.226931	0.000000	-10.000000	0.016667	-1.150000	-32.000000	1023.000000	1023.000000	2046.000000
45.299999	-0.001418	-0.838197	-0.516263	-0.162221	-0.468829	0.309116	0.000000	-10.000000	0.033333	-0.483333	-32.000000	1023.000000	1023.000000	2046.000000
45.320000	-0.001270	-0.750681	-0.607997	-0.128391	-0.295868	0.281576	0.000000	-10.000000	0.016667	0.750000	-32.000000	1023.000000	1023.000000	2046.000000
45.340000	-0.001086	-0.641930	-0.581920	-0.120458	-0.238339	0.298787	0.000000	-10.000000	-0.008333	2.133333	-32.000000	1023.000000	1023.000000	2046.000000
45.360001	-0.000578	-0.341794	-0.587505	-0.100085	-0.027185	0.372981	0.000000	-10.000000	-0.016667	4.383333	-32.000000	1023.000000	1023.000000	2046.000000
45.380001	0.000150	0.088727	-0.369079	-0.084469	0.047769	0.494506	0.000000	-10.000000	-0.041667	6.766667	-32.000000	1023.000000	1023.000000	2046.000000
45.400002	0.001081	0.639156	-0.197660	-0.004062	0.217854	0.623024	0.000000	-10.000000	-0.058333	9.200000	-32.000000	1023.000000	1023.000000	2046.000000
45.419998	0.001977	1.168552	-0.149406	0.072657	0.465493	0.779809	0.000000	-10.000000	-0.100000	11.500000	-32.000000	1023.000000	1023.000000	2046.000000
45.439999	0.002716	1.605076	-0.105602	0.125781	0.693772	0.891126	0.000000	-10.000000	-0.125000	13.350000	-32.000000	1023.000000	1023.000000	2046.000000
45.459999	0.003572	2.111009	-0.017394	0.106577	0.950146	1.071680	0.000000	-10.000000	-0.166667	15.016667	-32.000000	1023.000000	1023.000000	2046.000000
45.480000	0.004672	2.761401	0.033576	0.248803	1.288899	1.190123	0.000000	-10.000000	-0.191667	16.400002	-13.333333	1023.000000	1023.000000	2046.000000
45.500000	0.005406	3.194960	0.230022	0.297479	1.292147	1.375312	0.000000	-10.000000	-0.216667	17.683334	6.833333	1023.000000	1023.000000	2046.000000
45.520000	0.005902	3.488343	0.290191	0.360084	1.363190	1.474878	0.000000	-10.000000	-0.233333	18.816668	29.000000	1023.000000	1023.000000	2046.000000
45.540001	0.005859	3.462451	0.103580	0.431839	1.524826	1.402206	0.000000	-10.000000	-0.275000	19.633333	34.833332	1023.000000	1023.000000	2046.000000
45.560001	0.005286	3.123970	0.011649	0.329210	1.439206	1.343904	0.000000	-10.000000	-0.316667	20.683334	41.333332	1023.000000	1023.000000	2046.000000
45.580002	0.004128	2.439373	-0.248447	0.158601	1.336418	1.192801	0.000000	-10.000000	-0.350000	21.533333	48.166668	1023.000000	1023.000000	2046.000000
45.599998	0.002282	1.348491	-0.492228	-0.003379	0.987087	0.857011	0.000000	-10.000000	-0.383333	22.600000	55.166668	1023.000000	1023.000000	2046.000000
45.619999	0.000580	0.342521	-0.797840	-0.083182	0.703598	0.519945	0.000000	-10.000000	-0.400000	23.350000	62.500000	1023.000000	1023.000000	2046.000000
45.639999	-0.000364	-0.214873	-0.902979	-0.102970	0.422307	0.368768	0.000000	-10.000000	-0.400000	23.950001	70.166664	1023.000000	1023.000000	2046.000000
45.660000	-0.000513	-0.303249	-0.990879	-0.050176	0.408271	0.329535	0.000000	-10.000000	-0.391667	24.466667	78.000000	1023.000000	1023.000000	2046.000000
45.680000	-0.000348	-0.205617	-1.016979	0.017384	0.491999	0.301978	0.000000	-10.000000	-0.383333	24.483334	86.166664	1023.000000	1023.000000	2046.000000
45.700001	0.000278	0.164498	-0.872321	0.083970	0.572908	0.379941	0.000000	-10.000000	-0.391667	24.516666	94.500000	1023.000000	1023.000000	2046.000000
45.720001	0.001053	0.622215	-0.818855	0.243452	0.759100	0.438517	0.000000	-10.000000	-0.391667	24.316668	102.833336	1023.000000	1023.000000	2046.000000
45.740002	0.002023	1.195426	-0.658021	0.387981	0.887684	0.577782	0.000000	-10.000000	-0.408333	24.366667	111.000000	1023.000000	1023.000000	2046.000000
45.759998	0.002881	1.702841	-0.506530	0.578897	0.993212	0.637261	0.000000	-10.000000	-0.425000	24.833334	119.000000	1023.000000	1023.000000	2046.000000
45.779999	0.003883	2.294779	-0.430757	0.792883	1.226933	0.705721	0.000000	-10.000000	-0.441667	25.266666	124.333336	1023.000000	1023.000000	2046.000000
45.799999	0.004999	2.954500	-0.223490	0.948210	1.362132	0.867648	0.000000	-10.000000	-0.458333	26.083334	132.666672	1023.000000	1023.000000	2046.000000
45.820000	0.006223	3.677879	-0.071072	1.130181	1.631422	0.987348	0.000000	-10.000000	-0.441667	26.333334	141.166672	1023.000000	1023.000000	2046.000000
45.840000	0.007610	4.497781	0.121860	1.223464	1.904474	1.247983	0.000000	-10.000000	-0.425000	26.333334	152.666672	1023.000000	1023.000000	2046.000000
45.860001	0.008878	5.246803	0.340215	1.302189	2.160388	1.444011	0.000000	-10.000000	-0.400000	25.683334	161.333328	1023.000000	1023.000000	2046.000000
45.880001	0.010035	5.930967	0.496083	1.365280	2.442946	1.626658	0.000000	-10.000000	-0.400000	25.133333	170.166672	1023.000000	1023.000000	2046.000000
45.900002	0.011233	6.638466	0.691644	1.412199	2.662501	1.872122	0.000000	-10.000000	-0.400000	24.750000	178.666672	1023.000000	1023.000000	2046.000000
45.919998	0.012370	7.310772	0.895602	1.477114	2.871140	2.066916	0.000000	-10.000000	-0.400000	24.716667	187.000000	1023.000000	1023.000000	2046.000000
45.939999	0.013378	7.906599	1.118068	1.550990	3.019670	2.217872	0.000000	-10.000000	-0.400000	24.833334	195.166672	1023.000000	1023.000000	2046.000000
45.959999	0.014505	8.572659	1.213027	1.692424	3.302564	2.364644	0.000000	-10.000000	-0.400000	25.033333	200.666672	1023.000000	1023.000000	2046.000000
45.980000	0.015515	9.169645	1.479300	1.756861	3.440059	2.493425	0.000000	-10.000000	-0.408333	25.000000	209.000000	1023.000000	1023.000000	2046.000000
46.000000	0.016406	9.696170	1.585554	1.879235	3.668199	2.563182	0.000000	-10.000000	-0.425000	25.200001	217.333328	1023.000000	1023.000000	2046.000000
46.020000	0.017191	10.159659	1.743931	1.999707	3.798312	2.617709	0.000000	-10.000000	-0.450000	25.500000	228.500000	1023.000000	1023.000000	2046.000000
46.040001	0.018047	10.665993	1.901010	2.070659	3.958237	2.736086	0.000000	-10.000000	-0.466667	26.366667	237.000000	1023.000000	1023.000000	2046.000000
46.060001	0.018998	11.227844	2.110120	2.125476	4.076618	2.915630	0.000000	-10.000000	-0.458333	26.766668	245.666672	1023.000000	1023.000000	2046.000000
46.080002	0.019933	11.780471	2.266127	2.180838	4.228028	3.105478	0.000000	-10.000000	-0.466667	27.316668	254.500000	1023.000000	1023.000000	2046.000000
46.099998	0.020864	12.330770	2.515865	2.259655	4.326915	3.228336	0.000000	-10.000000	-0.466667	27.466667	263.500000	1023.000000	1023.000000	2046.000000
46.119999	0.021830	12.901718	2.616877	2.283786	4.577604	3.423452	0.000000	-10.000000	-0.483333	27.733334	269.500000	1023.000000	1023.000000	2046.000000
46.139999	0.022962	13.570262	2.796560	2.401140	4.810267	3.562294	0.000000	-10.000000	-0.466667	27.566668	278.666656	1023.000000	1023.000000	2046.000000
46.160000	0.024048	14.212250	2.858453	2.593050	5.106747	3.654000	0.000000	-10.000000	-0.458333	27.166668	287.833344	1023.000000	1023.000000	2046.000000
46.180000	0.025060	14.810303	3.057307	2.728443	5.238682	3.785872	0.000000	-10.000000	-0.450000	26.916668	300.000000	1023.000000	1023.000000	2046.000000
46.200001	0.026280	15.531489	3.363903	2.831683	5.336525	3.999378	0.000000	-10.000000	-0.458333	26.883333	309.000000	1023.000000	1023.000000	2046.000000
46.220001	0.027386	16.184942	3.502148	2.957443	5.542653	4.182699	0.000000	-10.000000	-0.466667	27.066668	315.000000	1023.000000	1023.000000	2046.000000
46.240002	0.028569	16.884016	3.747136	3.094943	5.684516	4.357421	0.000000	-10.000000	-0.475000	27.150000	324.000000	1023.000000	1023.000000	2046.000000
46.259998	0.029498	17.433329	3.885786	3.203592	5.877285	4.466665	0.000000	-10.000000	-0.475000	27.366667	333.000000	1023.000000	1023.000000	2046.000000
46.279999	0.030604	18.086954	3.976794	3.362524	6.148955	4.598682	0.000000	-10.000000	-0.475000	27.500000	345.166656	1023.000000	1023.000000	2046.000000
46.299999	0.031516	18.625748	4.047209	3.546860	6.333507	4.698172	0.000000	-10.000000	-0.475000	27.583334	351.333344	1023.000000	1023.000000	2046.000000
46.320000	0.032470	19.189703	4.231647	3.716490	6.439021	4.802546	0.000000	-10.000000	-0.466667	27.450001	357.500000	1023.000000	1023.000000	2046.000000
46.340000	0.033453	19.770666	4.396115	3.869279	6.570601	4.934671	0.000000	-10.000000	-0.458333	27.316668	363.500000	1023.000000	1023.000000	2046.000000
46.360001	0.034421	20.342655	4.574499	3.947587	6.693708	5.126862	0.000000	-10.000000	-0.466667	27.550001	372.666656	1023.000000	1023.000000	2046.000000
46.380001	0.035523	20.993887	4.684404	4.085128	6.933249	5.291106	0.000000	-10.000000	-0.458333	27.483334	385.000000	1023.000000	1023.000000	2046.000000
46.400002	0.036511	21.577715	4.899269	4.218219	7.061466	5.398761	0.000000	-10.000000	-0.458333	27.566668	397.333344	1023.000000	1023.000000	2046.000000
46.419998	0.037735	22.301319	5.026820	4.400166	7.383759	5.490574	0.000000	-10.000000	-0.441667	27.183334	412.500000	1023.000000	1023.000000	2046.000000
46.439999	0.038936	23.011070	5.165434	4.534791	7.631259	5.679585	0.000000	-10.000000	-0.450000	27.150002	421.500000	1023.000000	1023.000000	2046.000000
46.459999	0.040194	23.754450	5.335043	4.754401	7.859487	5.805519	0.000000	-10.000000	-0.450000	27.016668	430.666656	1023.000000	1023.000000	2046.000000
46.480000	0.041186	24.340727	5.471016	4.807615	8.036081	6.026014	0.000000	-10.000000	-0.450000	26.983334	433.833344	1023.000000	1023.000000	2046.000000
46.500000	0.042305	25.002163	5.721173	4.863713	8.168787	6.248490	0.000000	-10.000000	-0.433333	26.800001	440.000000	1023.000000	1023.000000	2046.000000
46.520000	0.043599	25.767128	5.900190	5.037768	8.421113	6.408057	0.000000	-10.000000	-0.408333	26.300001	448.666656	1023.000000	1023.000000	2046.000000
46.540001	0.044466	26.279207	6.088834	5.192115	8.489857	6.508402	0.000000	-10.000000	-0.383333	25.800001	457.333344	1023.000000	1023.000000	2046.000000
46.560001	0.044932	26.554934	6.058499	5.271416	8.584121	6.640898	0.000000	-10.000000	-0.350000	24.566668	466.000000	1023.000000	1023.000000	2046.000000
46.580002	0.044465	26.278938	5.942133	5.317137	8.498854	6.520815	0.000000	-10.000000	-0.308333	23.650002	471.666656	1023.000000	1023.000000	2046.000000
46.599998	0.043697	25.824654	5.907572	5.304962	8.311728	6.300391	0.000000	-10.000000	-0.266667	22.350000	482.166656	1023.000000	1023.000000	2046.000000
46.619999	0.042474	25.102421	5.870374	5.197030	8.001329	6.033687	0.000000	-10.000000	-0.266667	21.716667	492.166656	1023.000000	1023.000000	2046.000000
46.639999	0.040945	24.198412	5.775523	5.171426	7.601538	5.649925	0.000000	-10.000000	-0.283333	21.116667	499.500000	1023.000000	1023.000000	2046.000000
46.660000	0.039608	23.408077	5.645278	5.133411	7.264357	5.365032	0.000000	-10.000000	-0.316667	21.850000	506.666656	1023.000000	1023.000000	2046.000000
46.680000	0.038794	22.927078	5.484705	5.239859	7.102779	5.099736	0.000000	-10.000000	-0.333333	22.950001	514.000000	1023.000000	1023.000000	2046.000000
46.700001	0.038511	22.759859	5.497313	5.299993	6.980579	4.981974	0.000000	-10.000000	-0.350000	23.933334	524.000000	1023.000000	1023.000000	2046.000000
46.720001	0.038824	22.945189	5.510537	5.381907	7.030735	5.022010	0.000000	-10.000000	-0.350000	23.966667	529.333313	1023.000000	1023.000000	2046.000000
46.740002	0.039230	23.184784	5.608952	5.499381	7.035534	5.040917	0.000000	-10.000000	-0.350000	23.866667	537.333313	1023.000000	1023.000000	2046.000000
46.759998	0.039800	23.521879	5.791007	5.709897	7.031732	4.989244	0.000000	-10.000000	-0.350000	23.866667	545.333313	1023.000000	1023.000000	2046.000000
46.779999	0.040733	24.073460	6.033140	5.908318	7.087753	5.044249	0.000000	-10.000000	-0.350000	23.750000	556.000000	1023.000000	1023.000000	2046.000000
46.799999	0.041577	24.571873	6.243667	6.140637	7.141302	5.046266	0.000000	-10.000000	-0.350000	23.616667	561.333313	1023.000000	1023.000000	2046.000000
46.820000	0.042526	25.132645	6.432463	6.386479	7.292635	5.021068	0.000000	-10.000000	-0.350000	23.700001	566.500000	1023.000000	1023.000000	2046.000000
46.840000	0.043632	25.786602	6.600553	6.535292	7.479281	5.171476	0.000000	-10.000000	-0.350000	23.783333	574.166687	1023.000000	1023.000000	2046.000000
46.860001	0.044871	26.518503	6.714354	6.734073	7.729502	5.340573	0.000000	-10.000000	-0.350000	23.900000	584.500000	1023.000000	1023.000000	2046.000000
46.880001	0.046296	27.360754	7.013688	6.823207	7.923401	5.600458	0.000000	-10.000000	-0.350000	23.816668	592.333313	1023.000000	1023.000000	2046.000000
46.900002	0.047529	28.089767	7.230130	6.896329	8.136781	5.826526	0.000000	-10.000000	-0.333333	23.650000	597.666687	1023.000000	1023.000000	2046.000000
46.919998	0.048595	28.719940	7.503951	6.939869	8.272436	6.003685	0.000000	-10.000000	-0.300000	22.850000	603.000000	1023.000000	1023.000000	2046.000000
46.939999	0.049680	29.361111	7.741521	7.138740	8.445236	6.035612	0.000000	-10.000000	-0.258333	21.750000	613.333313	1023.000000	1023.000000	2046.000000
46.959999	0.050677	29.950287	7.863753	7.304616	8.694685	6.087233	0.000000	-10.000000	-0.233333	20.850000	621.000000	1023.000000	1023.000000	2046.000000
46.980000	0.051716	30.564356	7.999996	7.439053	8.901592	6.223715	0.000000	-10.000000	-0.233333	20.400002	628.333313	1023.000000	1023.000000	2046.000000
47.000000	0.052521	31.039875	8.108433	7.513273	9.066454	6.351716	0.000000	-10.000000	-0.233333	20.116667	632.833313	1023.000000	1023.000000	2046.000000
47.020000	0.053120	31.393688	8.208971	7.625306	9.133331	6.426080	0.000000	-10.000000	-0.225000	19.616667	639.666687	1023.000000	1023.000000	2046.000000
47.040001	0.053713	31.744305	8.442894	7.674891	9.124196	6.502323	0.000000	-10.000000	-0.208333	19.100000	646.166687	1023.000000	1023.000000	2046.000000
47.060001	0.054174	32.017010	8.631194	7.749149	9.125013	6.511653	0.000000	-10.000000	-0.200000	18.650002	652.666687	1023.000000	1023.000000	2046.000000
47.080002	0.054722	32.340897	8.794072	7.825253	9.171646	6.549924	0.000000	-10.000000	-0.183333	18.050001	659.000000	1023.000000	1023.000000	2046.000000
47.099998	0.055375	32.726547	8.860422	7.891328	9.325385	6.649410	0.000000	-10.000000	-0.150000	17.400000	665.333313	1023.000000	1023.000000	2046.000000
47.119999	0.056076	33.141037	8.947855	7.911873	9.474957	6.806353	0.000000	-10.000000	-0.108333	16.116667	671.333313	1023.000000	1023.000000	2046.000000
47.139999	0.056475	33.376637	9.036585	7.964936	9.504021	6.871094	0.000000	-10.000000	-0.075000	14.516666	676.833313	1023.000000	1023.000000	2046.000000
47.160000	0.056804	33.571392	9.137096	7.972510	9.489170	6.972616	0.000000	-10.000000	-0.041667	12.200000	682.000000	1023.000000	1023.000000	2046.000000
47.180000	0.057064	33.725025	9.237855	7.990175	9.472452	7.024542	0.000000	-10.000000	0.000000	8.933333	686.500000	1023.000000	1023.000000	2046.000000
47.200001	0.057074	33.730789	9.249377	8.030319	9.456028	6.995065	0.000000	-10.000000	0.041667	3.883334	690.000000	1023.000000	1023.000000	2046.000000
47.220001	0.056983	33.677040	9.248963	8.074806	9.408566	6.944705	0.000000	-10.000000	0.066667	-1.083333	692.000000	1023.000000	1023.000000	2046.000000
47.240002	0.057011	33.693535	9.189265	8.087191	9.448974	6.968106	0.000000	-10.000000	0.091667	-6.200000	692.833313	1023.000000	1023.000000	2046.000000
47.259998	0.056892	33.623089	9.101346	8.062675	9.458982	7.000086	0.000000	-10.000000	0.116667	-9.933333	693.000000	1023.000000	1023.000000	2046.000000
47.279999	0.056598	33.449150	9.026709	7.975217	9.421134	7.026090	0.000000	-10.000000	0.166667	-13.450001	693.000000	1023.000000	1023.000000	2046.000000
47.299999	0.056365	33.311424	9.021611	7.900194	9.322161	7.067461	0.000000	-10.000000	0.208333	-15.550000	693.000000	1023.000000	1023.000000	2046.000000
47.320000	0.055892	33.032227	8.972570	7.884201	9.211923	6.963531	0.000000	-10.000000	0.258333	-16.799999	685.833313	1023.000000	1023.000000	2046.000000
47.340000	0.055485	32.791813	9.022281	7.833155	9.013485	6.922893	0.000000	-10.000000	0.266667	-17.716667	676.666687	1023.000000	1023.000000	2046.000000
47.360001	0.054981	32.493889	8.863256	7.792687	9.018346	6.819599	0.000000	-10.000000	0.291667	-18.433334	665.500000	1023.000000	1023.000000	2046.000000
47.380001	0.054392	32.145863	8.790472	7.690456	8.906721	6.758212	0.000000	-10.000000	0.308333	-19.016666	659.333313	1023.000000	1023.000000	2046.000000
47.400002	0.054091	31.967825	8.715484	7.597308	8.866178	6.788854	0.000000	-10.000000	0.341667	-19.750000	653.000000	1023.000000	1023.000000	2046.000000
47.419998	0.053827	31.811819	8.611220	7.570907	8.887753	6.741939	0.000000	-10.000000	0.366667	-20.466667	646.333313	1023.000000	1023.000000	2046.000000
47.439999	0.053594	31.673899	8.519263	7.521032	8.876022	6.757582	0.000000	-10.000000	0.383333	-21.266666	639.500000	1023.000000	1023.000000	2046.000000
47.459999	0.053450	31.589100	8.569990	7.428812	8.769172	6.821125	0.000000	-10.000000	0.391667	-21.566668	632.333313	1023.000000	1023.000000	2046.000000
47.480000	0.053305	31.503429	8.503400	7.427854	8.794344	6.777831	0.000000	-10.000000	0.391667	-21.883333	625.166687	1023.000000	1023.000000	2046.000000
47.500000	0.053073	31.365862	8.503428	7.338252	8.725449	6.798733	0.000000	-10.000000	0.400000	-22.300001	617.833313	1023.000000	1023.000000	2046.000000
47.520000	0.052563	31.065025	8.342159	7.226694	8.708789	6.787385	0.000000	-10.000000	0.425000	-23.050001	610.500000	1023.000000	1023.000000	2046.000000
47.540001	0.051773	30.597961	8.195910	7.097297	8.548539	6.756215	0.000000	-10.000000	0.458333	-23.766666	602.833313	1023.000000	1023.000000	2046.000000
47.560001	0.050498	29.844082	7.903850	6.948203	8.423316	6.568713	0.000000	-10.000000	0.491667	-24.583334	595.000000	1023.000000	1023.000000	2046.000000
47.580002	0.048532	28.682451	7.604471	6.744014	8.078647	6.255320	0.000000	-10.000000	0.516667	-25.300001	586.666687	1023.000000	1023.000000	2046.000000
47.599998	0.046420	27.434191	7.437212	6.472828	7.637773	5.886378	0.000000	-10.000000	0.533333	-26.016666	578.166687	1023.000000	1023.000000	2046.000000
47.619999	0.043920	25.956518	7.052220	6.189305	7.248500	5.466492	0.000000	-10.000000	0.541667	-26.366667	569.500000	1023.000000	1023.000000	2046.000000
47.639999	0.041004	24.233227	6.640696	5.919880	6.718798	4.953853	0.000000	-10.000000	0.583333	-26.883333	560.833313	1023.000000	1023.000000	2046.000000
47.660000	0.038411	22.700928	6.249848	5.672256	6.205922	4.572902	0.000000	-10.000000	0.600000	-27.300001	551.833313	1023.000000	1023.000000	2046.000000
47.680000	0.036192	21.389416	5.921522	5.502574	5.745023	4.220298	0.000000	-10.000000	0.641667	-27.800001	542.666687	1023.000000	1023.000000	2046.000000
47.700001	0.034704	20.510059	5.692216	5.433824	5.438468	3.945553	0.000000	-10.000000	0.650000	-28.050001	533.333313	1023.000000	1023.000000	2046.000000
47.720001	0.033531	19.816826	5.567295	5.354757	5.107623	3.787151	0.000000	-10.000000	0.675000	-28.600000	524.000000	1023.000000	1023.000000	2046.000000
47.740002	0.032551	19.237814	5.518358	5.368174	4.780833	3.570449	0.000000	-10.000000	0.683333	-29.400000	514.333313	1023.000000	1023.000000	2046.000000
47.759998	0.031777	18.780151	5.355858	5.403882	4.669323	3.351087	0.000000	-10.000000	0.691667	-29.900000	504.500000	1023.000000	1023.000000	2046.000000
47.779999	0.031148	18.408594	5.199463	5.478667	4.560334	3.170130	0.000000	-10.000000	0.691667	-30.300001	494.500000	1023.000000	1023.000000	2046.000000
47.799999	0.030440	17.990273	5.062475	5.444739	4.456317	3.026740	0.000000	-10.000000	0.691667	-30.083334	484.500000	1023.000000	1023.000000	2046.000000
47.820000	0.030065	17.768419	4.937089	5.370065	4.439878	3.021388	0.000000	-10.000000	0.675000	-29.916668	474.500000	1023.000000	1023.000000	2046.000000
47.840000	0.029566	17.473383	4.852132	5.257429	4.342883	3.020938	0.000000	-10.000000	0.666667	-29.283335	464.500000	1023.000000	1023.000000	2046.000000
47.860001	0.029317	17.326221	4.767118	5.145870	4.295955	3.117279	0.000000	-10.000000	0.650000	-28.950001	454.833344	1023.000000	1023.000000	2046.000000
47.880001	0.029130	17.215834	4.775576	5.067747	4.225263	3.147249	0.000000	-10.000000	0.658333	-28.883333	445.166656	1023.000000	1023.000000	2046.000000
47.900002	0.028753	16.992949	4.676299	4.912154	4.265499	3.138996	0.000000	-10.000000	0.675000	-29.283333	435.500000	1023.000000	1023.000000	2046.000000
47.919998	0.028426	16.799936	4.645837	4.863531	4.231309	3.059259	0.000000	-10.000000	0.691667	-29.799999	425.500000	1023.000000	1023.000000	2046.000000
47.939999	0.027947	16.516603	4.580468	4.761356	4.205146	2.969632	0.000000	-10.000000	0.691667	-30.066668	415.500000	1023.000000	1023.000000	2046.000000
47.959999	0.027486	16.244295	4.444221	4.715419	4.181754	2.902900	0.000000	-10.000000	0.683333	-30.050001	405.500000	1023.000000	1023.000000	2046.000000
47.980000	0.026926	15.913449	4.379254	4.569066	4.081819	2.883311	0.000000	-10.000000	0.666667	-29.633333	395.500000	1023.000000	1023.000000	2046.000000
48.000000	0.026391	15.596868	4.347589	4.385273	3.903610	2.960396	0.000000	-10.000000	0.666667	-29.316668	385.666656	1023.000000	1023.000000	2046.000000
48.020000	0.025638	15.152214	4.259379	4.247523	3.737399	2.907913	0.000000	-10.000000	0.658333	-28.900000	376.000000	1023.000000	1023.000000	2046.000000
48.040001	0.024915	14.724641	4.186366	4.132710	3.580712	2.824853	0.000000	-10.000000	0.658333	-28.983334	366.333344	1023.000000	1023.000000	2046.000000
48.060001	0.024026	14.199505	4.045146	4.040579	3.469166	2.644614	0.000000	-10.000000	0.650000	-28.866667	356.666656	1023.000000	1023.000000	2046.000000
48.080002	0.023121	13.664367	3.851784	4.002722	3.415298	2.394563	0.000000	-10.000000	0.641667	-28.799999	347.000000	1023.000000	1023.000000	2046.000000
48.099998	0.022400	13.238253	3.781262	3.857397	3.253139	2.346454	0.000000	-10.000000	0.641667	-28.500000	337.500000	1023.000000	1023.000000	2046.000000
48.119999	0.021802	12.885161	3.666914	3.688642	3.156472	2.373132	0.000000	-10.000000	0.633333	-28.283333	328.000000	1023.000000	1023.000000	2046.000000
48.139999	0.021427	12.663103	3.664618	3.484139	3.037524	2.476822	0.000000	-10.000000	0.641667	-28.200001	318.500000	1023.000000	1023.000000	2046.000000
48.160000	0.020837	12.314654	3.631548	3.330201	2.853364	2.499542	0.000000	-10.000000	0.641667	-28.049999	309.000000	1023.000000	1023.000000	2046.000000
48.180000	0.020079	11.866881	3.367129	3.354385	2.892886	2.252482	0.000000	-10.000000	0.650000	-27.933332	299.666656	1023.000000	1023.000000	2046.000000
48.200001	0.019444	11.491112	3.211860	3.323014	2.846418	2.109819	0.000000	-10.000000	0.633333	-27.683332	290.333344	1023.000000	1023.000000	2046.000000
48.220001	0.019073	11.272264	3.233994	3.217354	2.683959	2.136956	0.000000	-10.000000	0.600000	-27.316666	281.166656	1023.000000	1023.000000	2046.000000
48.240002	0.018674	11.036123	3.217296	3.105201	2.521765	2.191863	0.000000	-10.000000	0.566667	-27.049999	272.000000	1023.000000	1023.000000	2046.000000
48.259998	0.018314	10.823324	3.177927	2.960182	2.448613	2.236603	0.000000	-10.000000	0.550000	-26.933334	263.000000	1023.000000	1023.000000	2046.000000
48.279999	0.017821	10.531992	3.099769	2.851139	2.365629	2.215455	0.000000	-10.000000	0.541667	-26.716667	254.000000	1023.000000	1023.000000	2046.000000
48.299999	0.017110	10.112084	2.929591	2.877488	2.283308	2.021698	0.000000	-10.000000	0.541667	-26.233334	245.000000	1023.000000	1023.000000	2046.000000
48.320000	0.016367	9.673089	2.675989	2.864615	2.292714	1.839771	0.000000	-10.000000	0.525000	-25.549999	236.333328	1023.000000	1023.000000	2046.000000
48.340000	0.015953	9.428202	2.624153	2.813368	2.175474	1.815207	0.000000	-10.000000	0.508333	-25.233334	227.666672	1023.000000	1023.000000	2046.000000
48.360001	0.015505	9.163474	2.602527	2.685163	2.019346	1.856439	0.000000	-10.000000	0.491667	-24.900000	219.333328	1023.000000	1023.000000	2046.000000
48.380001	0.015148	8.952535	2.621369	2.511473	1.854094	1.965598	0.000000	-10.000000	0.483333	-24.700001	211.000000	1023.000000	1023.000000	2046.000000
48.400002	0.014633	8.648340	2.523439	2.431400	1.799872	1.893629	0.000000	-10.000000	0.491667	-24.316666	203.000000	1023.000000	1023.000000	2046.000000
48.419998	0.013843	8.181214	2.312385	2.443407	1.756991	1.668431	0.000000	-10.000000	0.475000	-24.166666	195.000000	1023.000000	1023.000000	2046.000000
48.439999	0.013562	8.015357	2.174826	2.463871	1.797142	1.579518	0.000000	-10.000000	0.466667	-23.800001	187.000000	1023.000000	1023.000000	2046.000000
48.459999	0.013691	8.091118	2.214167	2.419846	1.787752	1.669353	0.000000	-10.000000	0.441667	-23.400002	179.000000	1023.000000	1023.000000	2046.000000
48.480000	0.013915	8.223633	2.275669	2.361084	1.778770	1.808110	0.000000	-10.000000	0.425000	-22.900002	171.000000	1023.000000	1023.000000	2046.000000
48.500000	0.013743	8.121887	2.222292	2.331985	1.755906	1.811705	0.000000	-10.000000	0.400000	-22.266666	163.166672	1023.000000	1023.000000	2046.000000
48.520000	0.013545	8.005308	2.133162	2.300400	1.748771	1.822975	0.000000	-10.000000	0.375000	-21.633333	155.666672	1023.000000	1023.000000	2046.000000
48.540001	0.013478	7.965648	2.000103	2.364565	1.834256	1.766723	0.000000	-10.000000	0.358333	-21.133333	148.500000	1023.000000	1023.000000	2046.000000
48.560001	0.013262	7.837685	1.961018	2.327253	1.672105	1.877308	0.000000	-10.000000	0.350000	-20.716667	141.500000	1023.000000	1023.000000	2046.000000
48.580002	0.012690	7.500063	1.821859	2.223302	1.559643	1.895261	0.000000	-10.000000	0.341667	-20.400000	134.500000	1023.000000	1023.000000	2046.000000
48.599998	0.011598	6.854434	1.622619	2.076467	1.375417	1.779932	0.000000	-10.000000	0.341667	-19.950001	127.666664	1023.000000	1023.000000	2046.000000
48.619999	0.009864	5.829554	1.340677	1.855043	1.126848	1.506987	0.000000	-10.000000	0.325000	-19.483334	121.000000	1023.000000	1023.000000	2046.000000
48.639999	0.007745	4.577225	0.948108	1.654614	0.854623	1.119881	0.000000	-10.000000	0.283333	-18.566668	114.666664	1023.000000	1023.000000	2046.000000
48.660000	0.005077	3.000779	0.477472	1.439597	0.464028	0.619682	0.000000	-10.000000	0.233333	-17.383333	108.500000	1023.000000	1023.000000	2046.000000
48.680000	0.002540	1.501076	0.089025	1.258003	-0.014868	0.168916	0.000000	-10.000000	0.183333	-15.783334	102.666664	1023.000000	1023.000000	2046.000000
48.700001	0.000705	0.416622	-0.266433	1.165838	-0.340046	-0.142737	0.000000	-10.000000	0.150000	-14.133334	97.166664	1023.000000	1023.000000	2046.000000
48.720001	-0.000498	-0.294348	-0.380958	0.981721	-0.695775	-0.199337	0.000000	-10.000000	0.116667	-12.816667	92.333336	1023.000000	1023.000000	2046.000000
48.740002	-0.001160	-0.685405	-0.482020	0.947105	-0.832474	-0.318017	0.000000	-10.000000	0.100000	-12.050000	88.000000	1023.000000	1023.000000	2046.000000
48.759998	-0.001790	-1.057968	-0.538424	0.914861	-1.011198	-0.423209	0.000000	-10.000000	0.108333	-12.033334	84.000000	1023.000000	1023.000000	2046.000000
48.779999	-0.002137	-1.262847	-0.627638	0.961574	-1.064063	-0.532721	0.000000	-10.000000	0.125000	-12.250000	80.000000	1023.000000	1023.000000	2046.000000
48.799999	-0.002415	-1.427300	-0.715834	0.987047	-1.078739	-0.619775	0.000000	-10.000000	0.133333	-12.566667	76.000000	1023.000000	1023.000000	2046.000000
48.820000	-0.002685	-1.586669	-0.784297	0.987838	-1.120153	-0.670058	0.000000	-10.000000	0.125000	-12.566667	72.000000	1023.000000	1023.000000	2046.000000
48.840000	-0.002889	-1.707663	-0.851233	0.963758	-1.161227	-0.658961	0.000000	-10.000000	0.108333	-12.083334	67.666664	1023.000000	1023.000000	2046.000000
48.860001	-0.002795	-1.651610	-0.831152	0.980372	-1.150843	-0.649987	0.000000	-10.000000	0.100000	-11.400001	63.666668	1023.000000	1023.000000	2046.000000
48.880001	-0.002519	-1.488652	-0.795452	1.002105	-1.150138	-0.545167	0.000000	-10.000000	0.091667	-10.500000	59.666668	1023.000000	1023.000000	2046.000000
48.900002	-0.002213	-1.307882	-0.687073	0.968447	-1.109108	-0.480147	0.000000	-10.000000	0.091667	-9.933333	56.333332	1023.000000	1023.000000	2046.000000
48.919998	-0.001928	-1.139629	-0.650717	0.881452	-1.010809	-0.359555	0.000000	-10.000000	0.100000	-9.816667	53.000000	1023.000000	1023.000000	2046.000000
48.939999	-0.001799	-1.063031	-0.627771	0.767945	-0.940905	-0.262299	0.000000	-10.000000	0.108333	-10.450000	49.666668	1023.000000	1023.000000	2046.000000
48.959999	-0.001590	-0.939692	-0.596500	0.722671	-0.853639	-0.212224	0.000000	-10.000000	0.108333	-11.000000	46.000000	1023.000000	1023.000000	2046.000000
48.980000	-0.001564	-0.924577	-0.598965	0.691072	-0.817546	-0.199138	0.000000	-10.000000	0.100000	-11.283334	42.333332	1023.000000	1023.000000	2046.000000
49.000000	-0.001580	-0.933879	-0.653979	0.625682	-0.730468	-0.175114	0.000000	-10.000000	0.100000	-11.083333	38.666668	1023.000000	1023.000000	2046.000000
49.020000	-0.001566	-0.925247	-0.581528	0.594924	-0.773379	-0.165263	0.000000	-10.000000	0.100000	-10.883333	35.000000	1023.000000	1023.000000	2046.000000
49.040001	-0.001785	-1.054777	-0.646505	0.565526	-0.781574	-0.192223	0.000000	-10.000000	0.100000	-10.733334	31.333334	1023.000000	1023.000000	2046.000000
49.060001	-0.002024	-1.196181	-0.615690	0.487413	-0.855320	-0.212584	0.000000	-10.000000	0.100000	-10.366667	27.666666	1023.000000	1023.000000	2046.000000
49.080002	-0.002031	-1.200198	-0.506702	0.454961	-0.915302	-0.233155	0.000000	-10.000000	0.100000	-10.016667	24.333334	1023.000000	1023.000000	2046.000000
49.099998	-0.002258	-1.334555	-0.496504	0.362190	-0.935220	-0.265021	0.000000	-10.000000	0.091667	-9.300000	20.833334	1023.000000	1023.000000	2046.000000
49.119999	-0.002315	-1.368006	-0.543491	0.313484	-0.896183	-0.241816	0.000000	-10.000000	0.075000	-8.766666	17.833334	1023.000000	1023.000000	2046.000000
49.139999	-0.002520	-1.489348	-0.568902	0.194815	-0.904365	-0.210896	0.000000	-10.000000	0.058333	-8.166667	14.833333	1023.000000	1023.000000	2046.000000
49.160000	-0.002686	-1.587311	-0.624982	0.079104	-0.893086	-0.148348	0.000000	-10.000000	0.050000	-7.716667	12.166667	1023.000000	1023.000000	2046.000000
49.180000	-0.002775	-1.639756	-0.693494	-0.011187	-0.865614	-0.069461	0.000000	-10.000000	0.050000	-7.233334	9.500000	1023.000000	1023.000000	2046.000000
49.200001	-0.002830	-1.672673	-0.707239	0.011493	-0.849642	-0.127286	0.000000	-10.000000	0.050000	-6.850000	7.000000	1023.000000	1023.000000	2046.000000
49.220001	-0.002872	-1.697060	-0.702212	-0.005325	-0.851313	-0.138210	0.000000	-10.000000	0.058333	-6.633334	4.666667	1023.000000	1023.000000	2046.000000
49.240002	-0.002763	-1.632753	-0.695684	0.000093	-0.828299	-0.108864	0.000000	-10.000000	0.066667	-6.433333	2.500000	1023.000000	1023.000000	2046.000000
49.259998	-0.002621	-1.549033	-0.683291	-0.023279	-0.759626	-0.082837	0.000000	-10.000000	0.066667	-6.216667	0.833333	1023.000000	1023.000000	2046.000000
49.279999	-0.002568	-1.517439	-0.650538	-0.066000	-0.758390	-0.042511	0.000000	-10.000000	0.058333	-5.983334	-0.833333	1023.000000	1023.000000	2046.000000
49.299999	-0.002469	-1.459165	-0.671237	-0.076432	-0.701542	-0.009954	0.000000	-10.000000	0.050000	-5.750000	-2.500000	1023.000000	1023.000000	2046.000000
49.320000	-0.002364	-1.397090	-0.705500	-0.110354	-0.629650	0.048414	0.000000	-10.000000	0.050000	-5.516667	-4.500000	1023.000000	1023.000000	2046.000000
49.340000	-0.002312	-1.366268	-0.626145	-0.176441	-0.689423	0.125742	0.000000	-10.000000	0.050000	-5.250000	-6.500000	1023.000000	1023.000000	2046.000000
49.360001	-0.002358	-1.393862	-0.648978	-0.149585	-0.683770	0.088470	0.000000	-10.000000	0.041667	-5.016667	-8.333333	1023.000000	1023.000000	2046.000000
49.380001	-0.002247	-1.327905	-0.613940	-0.194423	-0.656569	0.137028	0.000000	-10.000000	0.041667	-4.733334	-10.000000	1023.000000	1023.000000	2046.000000
49.400002	-0.002265	-1.338410	-0.643866	-0.168463	-0.636173	0.110091	0.000000	-10.000000	0.041667	-4.550000	-11.500000	1023.000000	1023.000000	2046.000000
49.419998	-0.002275	-1.344515	-0.707032	-0.140752	-0.571954	0.075223	0.000000	-10.000000	0.041667	-4.366667	-13.000000	1023.000000	1023.000000	2046.000000
49.439999	-0.002120	-1.252717	-0.668327	-0.142310	-0.555401	0.113320	0.000000	-10.000000	0.033333	-4.300000	-14.500000	1023.000000	1023.000000	2046.000000
49.459999	-0.002162	-1.277906	-0.669501	-0.207053	-0.563604	0.162252	0.000000	-10.000000	0.033333	-4.250000	-16.000000	1023.000000	1023.000000	2046.000000
49.480000	-0.002110	-1.246902	-0.665793	-0.201201	-0.541639	0.161731	0.000000	-10.000000	0.041667	-4.200000	-17.333334	1023.000000	1023.000000	2046.000000
49.500000	-0.002016	-1.191356	-0.646457	-0.206518	-0.540186	0.201805	0.000000	-10.000000	0.050000	-4.133333	-18.833334	1023.000000	1023.000000	2046.000000
49.520000	-0.001730	-1.022336	-0.617110	-0.209650	-0.454620	0.259045	0.000000	-10.000000	0.050000	-4.066667	-20.166666	1023.000000	1023.000000	2046.000000
49.540001	-0.001310	-0.773920	-0.527951	-0.181884	-0.365861	0.301777	0.000000	-10.000000	0.050000	-3.950000	-21.666666	1023.000000	1023.000000	2046.000000
49.560001	-0.000908	-0.536711	-0.470302	-0.125475	-0.283022	0.342088	0.000000	-10.000000	0.050000	-3.666667	-22.833334	1023.000000	1023.000000	2046.000000
49.580002	-0.000315	-0.186309	-0.458375	-0.006989	-0.116803	0.395858	0.000000	-10.000000	0.050000	-3.116667	-24.166666	1023.000000	1023.000000	2046.000000
49.599998	-0.000037	-0.021754	-0.409366	-0.000993	-0.078936	0.467541	0.000000	-10.000000	0.050000	-2.500000	-25.166666	1023.000000	1023.000000	2046.000000
49.619999	0.000329	0.194447	-0.365059	-0.017296	0.013468	0.563334	0.000000	-10.000000	0.041667	-1.983333	-25.833334	1023.000000	1023.000000	2046.000000
49.639999	0.000886	0.523363	-0.282217	-0.003088	0.061424	0.747244	0.000000	-10.000000	0.025000	-1.766667	-26.000000	1023.000000	1023.000000	2046.000000
49.660000	0.000954	0.563739	-0.238556	-0.004434	-0.023605	0.830334	0.000000	-10.000000	0.025000	-1.716667	-26.000000	1023.000000	1023.000000	2046.000000
49.680000	0.000803	0.474527	-0.398196	0.059221	0.020419	0.793083	0.000000	-10.000000	0.025000	-1.750000	-26.000000	1023.000000	1023.000000	2046.000000
49.700001	-0.000188	-0.111190	-0.612942	0.046919	-0.109048	0.563880	0.000000	-10.000000	0.033333	-1.816667	-26.000000	1023.000000	1023.000000	2046.000000
49.720001	-0.001470	-0.868555	-0.866505	-0.023147	-0.258710	0.279807	0.000000	-10.000000	0.025000	-1.516667	-26.000000	1023.000000	1023.000000	2046.000000
49.740002	-0.003422	-2.022654	-1.089931	-0.223505	-0.676845	-0.032372	0.000000	-10.000000	0.025000	-0.933333	-26.000000	1023.000000	1023.000000	2046.000000
49.759998	-0.005662	-3.346517	-1.435821	-0.430506	-1.123187	-0.357002	0.000000	-10.000000	0.016667	0.450000	-26.000000	1023.000000	1023.000000	2046.000000
49.779999	-0.007786	-4.601697	-1.722624	-0.613666	-1.561030	-0.704378	0.000000	-10.000000	0.000000	2.233333	-26.000000	1023.000000	1023.000000	2046.000000
49.799999	-0.009135	-5.398938	-2.000092	-0.602054	-1.818444	-0.978349	0.000000	-10.000000	-0.016667	4.266666	-26.000000	1023.000000	1023.000000	2046.000000
49.820000	-0.009743	-5.758020	-2.032722	-0.670371	-2.018892	-1.036035	0.000000	-10.000000	-0.016667	5.466667	-26.000000	1023.000000	1023.000000	2046.000000
49.840000	-0.009998	-5.908853	-2.125797	-0.648118	-2.005819	-1.129119	0.000000	-10.000000	-0.008333	5.400000	-26.000000	1023.000000	1023.000000	2046.000000
49.860001	-0.010097	-5.967494	-2.094078	-0.583976	-2.070126	-1.219314	0.000000	-10.000000	0.008333	4.216667	-26.000000	1023.000000	1023.000000	2046.000000
49.880001	-0.010108	-5.974036	-2.127888	-0.453005	-2.076488	-1.316655	0.000000	-10.000000	0.008333	2.916667	-26.000000	1023.000000	1023.000000	2046.000000
49.900002	-0.009926	-5.866479	-2.147800	-0.335241	-2.034084	-1.349354	0.000000	-10.000000	0.008333	2.283333	-26.000000	1023.000000	1023.000000	2046.000000
49.919998	-0.009603	-5.675287	-2.113540	-0.303244	-1.985168	-1.273336	0.000000	-10.000000	0.000000	2.666667	-26.000000	1023.000000	1023.000000	2046.000000
49.939999	-0.009198	-5.435918	-1.988455	-0.280187	-1.957156	-1.210121	0.000000	-10.000000	-0.016667	3.933333	-26.000000	1023.000000	1023.000000	2046.000000
49.959999	-0.008628	-5.099356	-1.938432	-0.246599	-1.826807	-1.087518	0.000000	-10.000000	-0.041667	5.950000	-26.000000	1023.000000	1023.000000	2046.000000
49.980000	-0.007632	-4.510736	-1.804643	-0.137727	-1.597832	-0.970535	0.000000	-10.000000	-0.058333	8.250000	-26.000000	1023.000000	1023.000000	2046.000000
50.000000	-0.006611	-3.907005	-1.688396	-0.056959	-1.312657	-0.848993	0.000000	-10.000000	-0.075000	10.450000	-26.000000	1023.000000	1023.000000	2046.000000
50.020000	-0.005887	-3.479177	-1.579391	-0.097516	-1.101803	-0.700466	0.000000	-10.000000	-0.083333	11.933333	-26.000000	1023.000000	1023.000000	2046.000000
50.040001	-0.005011	-2.961575	-1.426729	-0.137586	-0.886272	-0.510988	0.000000	-10.000000	-0.116667	12.900001	-26.000000	1023.000000	1023.000000	2046.000000
50.060001	-0.004023	-2.377645	-1.292119	-0.173588	-0.654813	-0.257126	0.000000	-10.000000	-0.133333	13.716667	-10.000000	1023.000000	1023.000000	2046.000000
50.080002	-0.003053	-1.804604	-1.176679	-0.109368	-0.391730	-0.126828	0.000000	-10.000000	-0.175000	14.783334	7.166667	1023.000000	1023.000000	2046.000000
50.099998	-0.002058	-1.216265	-1.019932	-0.089774	-0.156283	0.049724	0.000000	-10.000000	-0.191667	15.916667	26.000000	1023.000000	1023.000000	2046.000000
50.119999	-0.001249	-0.738140	-0.909504	-0.065197	0.032510	0.204050	0.000000	-10.000000	-0.208333	17.016666	30.666666	1023.000000	1023.000000	2046.000000
50.139999	-0.000755	-0.446471	-0.869332	-0.026982	0.180245	0.269599	0.000000	-10.000000	-0.216667	17.800001	36.000000	1023.000000	1023.000000	2046.000000
50.160000	-0.000126	-0.074208	-0.766459	-0.015817	0.354100	0.353969	0.000000	-10.000000	-0.233333	18.700001	41.833332	1023.000000	1023.000000	2046.000000
50.180000	0.000504	0.297759	-0.546311	-0.074377	0.394378	0.524069	0.000000	-10.000000	-0.266667	19.316668	48.000000	1023.000000	1023.000000	2046.000000
50.200001	0.001154	0.681877	-0.450627	-0.072757	0.590560	0.614701	0.000000	-10.000000	-0.283333	20.400000	54.500000	1023.000000	1023.000000	2046.000000
50.220001	0.001956	1.155908	-0.432381	-0.013001	0.875314	0.725976	0.000000	-10.000000	-0.325000	21.116667	61.166668	1023.000000	1023.000000	2046.000000
50.240002	0.002754	1.627775	-0.264537	-0.015229	1.042000	0.865541	0.000000	-10.000000	-0.358333	22.016666	68.000000	1023.000000	1023.000000	2046.000000
50.259998	0.003573	2.111910	-0.192248	-0.001290	1.252391	1.053058	0.000000	-10.000000	-0.383333	22.683334	75.166664	1023.000000	1023.000000	2046.000000
50.279999	0.004307	2.545234	-0.009420	0.025608	1.350469	1.178576	0.000000	-10.000000	-0.391667	23.450001	82.500000	1023.000000	1023.000000	2046.000000
50.299999	0.005202	3.074207	0.157131	0.087700	1.511989	1.317387	0.000000	-10.000000	-0.391667	24.083334	90.166664	1023.000000	1023.000000	2046.000000
50.320000	0.006169	3.645970	0.283223	0.202806	1.748860	1.411081	0.000000	-10.000000	-0.416667	24.633333	98.000000	1023.000000	1023.000000	2046.000000
50.340000	0.007214	4.263337	0.397588	0.235089	2.020020	1.610639	0.000000	-10.000000	-0.433333	25.233334	106.333336	1023.000000	1023.000000	2046.000000
50.360001	0.008482	5.012800	0.500449	0.388487	2.328554	1.795310	0.000000	-10.000000	-0.450000	25.633333	114.666664	1023.000000	1023.000000	2046.000000
50.380001	0.009537	5.636482	0.662611	0.465118	2.538607	1.970146	0.000000	-10.000000	-0.466667	25.850000	123.333336	1023.000000	1023.000000	2046.000000
50.400002	0.010580	6.252647	0.781046	0.562479	2.743581	2.165541	0.000000	-10.000000	-0.483333	26.116667	131.833328	1023.000000	1023.000000	2046.000000
50.419998	0.011458	6.771871	1.019121	0.626022	2.791403	2.335324	0.000000	-10.000000	-0.508333	26.533333	140.500000	1023.000000	1023.000000	2046.000000
50.439999	0.012454	7.360540	1.124596	0.782783	3.030577	2.422584	0.000000	-10.000000	-0.500000	27.100000	149.166672	1023.000000	1023.000000	2046.000000
50.459999	0.013437	7.941529	1.238411	0.926172	3.245932	2.531013	0.000000	-10.000000	-0.500000	27.316668	158.166672	1023.000000	1023.000000	2046.000000
50.480000	0.014571	8.611426	1.327798	1.056589	3.522255	2.704784	0.000000	-10.000000	-0.483333	27.383333	167.333328	1023.000000	1023.000000	2046.000000
50.500000	0.015586	9.211049	1.415654	1.208580	3.764478	2.822338	0.000000	-10.000000	-0.483333	27.250000	176.500000	1023.000000	1023.000000	2046.000000
50.520000	0.016795	9.925907	1.595310	1.290799	3.969092	3.070706	0.000000	-10.000000	-0.483333	27.466667	185.500000	1023.000000	1023.000000	2046.000000
50.540001	0.017678	10.447868	1.723749	1.419083	4.119131	3.185905	0.000000	-10.000000	-0.491667	27.800001	194.666672	1023.000000	1023.000000	2046.000000
50.560001	0.018609	10.997792	1.926266	1.546190	4.236440	3.288896	0.000000	-10.000000	-0.500000	28.016666	204.000000	1023.000000	1023.000000	2046.000000
50.580002	0.019884	11.751451	2.152516	1.665302	4.454247	3.479387	0.000000	-10.000000	-0.500000	28.116667	213.333328	1023.000000	1023.000000	2046.000000
50.599998	0.021141	12.494505	2.389380	1.793586	4.668240	3.643299	0.000000	-10.000000	-0.500000	28.216667	222.666672	1023.000000	1023.000000	2046.000000
50.619999	0.022436	13.259409	2.518549	1.985454	4.967056	3.788350	0.000000	-10.000000	-0.508333	28.300001	232.000000	1023.000000	1023.000000	2046.000000
50.639999	0.023627	13.963340	2.677639	2.090924	5.199859	3.994917	0.000000	-10.000000	-0.525000	28.466667	241.500000	1023.000000	1023.000000	2046.000000
50.660000	0.024836	14.678359	2.797153	2.165761	5.506205	4.209240	0.000000	-10.000000	-0.541667	28.733334	251.000000	1023.000000	1023.000000	2046.000000
50.680000	0.026184	15.474943	2.976179	2.376639	5.746481	4.375644	0.000000	-10.000000	-0.533333	28.983334	260.666656	1023.000000	1023.000000	2046.000000
50.700001	0.027405	16.196100	3.233959	2.479259	5.845492	4.637391	0.000000	-10.000000	-0.516667	28.950001	270.166656	1023.000000	1023.000000	2046.000000
50.720001	0.028078	16.594032	3.390751	2.594649	5.839713	4.768920	0.000000	-10.000000	-0.500000	28.600000	279.833344	1023.000000	1023.000000	2046.000000
50.740002	0.028118	16.617762	3.363952	2.727814	5.829907	4.696088	0.000000	-10.000000	-0.491667	28.333334	289.333344	1023.000000	1023.000000	2046.000000
50.759998	0.027798	16.428461	3.331623	2.780710	5.789586	4.526542	0.000000	-10.000000	-0.475000	27.983334	299.000000	1023.000000	1023.000000	2046.000000
50.779999	0.026967	15.937456	3.174034	2.753146	5.704061	4.306216	0.000000	-10.000000	-0.466667	27.783333	308.333344	1023.000000	1023.000000	2046.000000
50.799999	0.025581	15.118543	2.974842	2.681054	5.400997	4.061649	0.000000	-10.000000	-0.458333	27.483334	317.666656	1023.000000	1023.000000	2046.000000
50.820000	0.024109	14.248187	2.813168	2.693830	4.990764	3.750425	0.000000	-10.000000	-0.450000	27.183334	326.833344	1023.000000	1023.000000	2046.000000
50.840000	0.023069	13.633808	2.732003	2.723516	4.661400	3.516889	0.000000	-10.000000	-0.450000	27.166668	336.000000	1023.000000	1023.000000	2046.000000
50.860001	0.022804	13.476985	2.729557	2.818509	4.480623	3.448296	0.000000	-10.000000	-0.466667	27.333334	345.000000	1023.000000	1023.000000	2046.000000
50.880001	0.023002	13.594028	2.757410	2.932388	4.519048	3.385181	0.000000	-10.000000	-0.475000	27.683334	354.166656	1023.000000	1023.000000	2046.000000
50.900002	0.023654	13.979338	2.883832	3.081414	4.579540	3.434551	0.000000	-10.000000	-0.466667	27.750000	363.333344	1023.000000	1023.000000	2046.000000
50.919998	0.024422	14.433158	2.931740	3.304034	4.755612	3.441772	0.000000	-10.000000	-0.441667	27.633333	372.666656	1023.000000	1023.000000	2046.000000
50.939999	0.025443	15.036703	3.117249	3.554965	4.835658	3.528832	0.000000	-10.000000	-0.433333	27.166666	381.833344	1023.000000	1023.000000	2046.000000
50.959999	0.026350	15.572897	3.378834	3.704759	4.816815	3.672489	0.000000	-10.000000	-0.416667	26.733334	391.000000	1023.000000	1023.000000	2046.000000
50.980000	0.027356	16.167475	3.579676	3.988789	4.922418	3.676593	0.000000	-10.000000	-0.408333	26.516666	400.000000	1023.000000	1023.000000	2046.000000
51.000000	0.028433	16.803825	3.783100	4.210778	5.038810	3.771137	0.000000	-10.000000	-0.400000	26.566668	408.833344	1023.000000	1023.000000	2046.000000
51.020000	0.029615	17.502468	3.917157	4.360364	5.305408	3.919539	0.000000	-10.000000	-0.391667	26.333334	417.666656	1023.000000	1023.000000	2046.000000
51.040001	0.030925	18.276442	4.093854	4.503452	5.566483	4.112652	0.000000	-10.000000	-0.408333	25.950001	426.333344	1023.000000	1023.000000	2046.000000
51.060001	0.032421	19.160585	4.316902	4.619801	5.858092	4.365792	0.000000	-10.000000	-0.383333	25.266666	435.166656	1023.000000	1023.000000	2046.000000
51.080002	0.033565	19.836630	4.572088	4.721073	6.031397	4.512071	0.000000	-10.000000	-0.366667	24.350000	443.666656	1023.000000	1023.000000	2046.000000
51.099998	0.034656	20.481718	4.858685	4.733619	6.128497	4.760917	0.000000	-10.000000	-0.308333	23.266666	452.000000	1023.000000	1023.000000	2046.000000
51.119999	0.035844	21.183949	5.065484	4.919569	6.369765	4.829131	0.000000	-10.000000	-0.300000	22.416666	460.000000	1023.000000	1023.000000	2046.000000
51.139999	0.036748	21.717773	5.258156	5.098352	6.513610	4.847656	0.000000	-10.000000	-0.291667	22.066668	467.666656	1023.000000	1023.000000	2046.000000
51.160000	0.037769	22.321627	5.406168	5.188231	6.750603	4.976625	0.000000	-10.000000	-0.283333	21.866667	475.166656	1023.000000	1023.000000	2046.000000
51.180000	0.038600	22.812765	5.554311	5.253565	6.904298	5.100592	0.000000	-10.000000	-0.266667	21.583334	482.500000	1023.000000	1023.000000	2046.000000
51.200001	0.039317	23.236061	5.659755	5.302544	7.052765	5.220996	0.000000	-10.000000	-0.266667	21.600000	489.833344	1023.000000	1023.000000	2046.000000
51.220001	0.040061	23.676174	5.933154	5.315032	7.035488	5.392499	0.000000	-10.000000	-0.266667	21.716667	497.000000	1023.000000	1023.000000	2046.000000
51.240002	0.040718	24.064575	6.088080	5.423172	7.116354	5.436969	0.000000	-10.000000	-0.266667	22.100000	504.166656	1023.000000	1023.000000	2046.000000
51.259998	0.041443	24.492615	6.318247	5.487483	7.160799	5.526086	0.000000	-10.000000	-0.275000	21.933334	511.500000	1023.000000	1023.000000	2046.000000
51.279999	0.042287	24.991791	6.450723	5.581277	7.362789	5.597001	0.000000	-10.000000	-0.291667	21.766666	518.833313	1023.000000	1023.000000	2046.000000
51.299999	0.043067	25.452791	6.534527	5.683829	7.578927	5.655509	0.000000	-10.000000	-0.291667	21.816668	526.166687	1023.000000	1023.000000	2046.000000
51.320000	0.043901	25.945444	6.656157	5.706651	7.759005	5.823632	0.000000	-10.000000	-0.266667	21.550001	533.500000	1023.000000	1023.000000	2046.000000
51.340000	0.044727	26.433388	6.791022	5.716822	7.879690	6.045853	0.000000	-10.000000	-0.241667	21.200001	540.833313	1023.000000	1023.000000	2046.000000
51.360001	0.045534	26.910667	6.996768	5.777771	7.953629	6.182499	0.000000	-10.000000	-0.233333	20.333334	547.833313	1023.000000	1023.000000	2046.000000
51.380001	0.046416	27.431751	7.152686	5.873419	8.098808	6.306838	0.000000	-10.000000	-0.216667	19.766666	554.666687	1023.000000	1023.000000	2046.000000
51.400002	0.047126	27.851334	7.320992	6.007553	8.172740	6.350050	0.000000	-10.000000	-0.191667	19.049999	561.333313	1023.000000	1023.000000	2046.000000
51.419998	0.047866	28.288994	7.469144	6.174000	8.296137	6.349712	0.000000	-10.000000	-0.158333	18.166666	568.000000	1023.000000	1023.000000	2046.000000
51.439999	0.048461	28.640230	7.445985	6.283667	8.524551	6.386027	0.000000	-10.000000	-0.125000	16.966667	574.333313	1023.000000	1023.000000	2046.000000
51.459999	0.048935	28.920507	7.538552	6.346657	8.578474	6.456825	0.000000	-10.000000	-0.091667	15.966667	580.166687	1023.000000	1023.000000	2046.000000
51.480000	0.049584	29.303959	7.683128	6.367253	8.620847	6.632731	0.000000	-10.000000	-0.075000	14.600000	585.500000	1023.000000	1023.000000	2046.000000
51.500000	0.050112	29.616196	7.861429	6.337601	8.590111	6.827055	0.000000	-10.000000	-0.050000	13.216667	590.500000	1023.000000	1023.000000	2046.000000
51.520000	0.050479	29.832878	7.859045	6.401186	8.679250	6.893398	0.000000	-10.000000	-0.033333	10.916667	595.166687	1023.000000	1023.000000	2046.000000
51.540001	0.050651	29.934542	7.943854	6.483970	8.620277	6.886440	0.000000	-10.000000	0.000000	8.366667	599.333313	1023.000000	1023.000000	2046.000000
51.560001	0.050683	29.953545	7.903220	6.577540	8.676974	6.795810	0.000000	-10.000000	0.041667	4.183333	602.666687	1023.000000	1023.000000	2046.000000
51.580002	0.050840	30.046295	7.873171	6.715853	8.772985	6.684287	0.000000	-10.000000	0.075000	0.250000	604.833313	1023.000000	1023.000000	2046.000000
51.599998	0.050951	30.111973	7.798239	6.822090	8.892853	6.598790	0.000000	-10.000000	0.100000	-3.550000	605.833313	1023.000000	1023.000000	2046.000000
51.619999	0.051180	30.247345	7.841479	6.735763	8.884557	6.785545	0.000000	-10.000000	0.108333	-6.350000	606.000000	1023.000000	1023.000000	2046.000000
51.639999	0.051104	30.202456	7.743213	6.697021	8.948052	6.814169	0.000000	-10.000000	0.116667	-9.100000	606.000000	1023.000000	1023.000000	2046.000000
51.660000	0.051343	30.343607	7.893488	6.584258	8.865760	7.000102	0.000000	-10.000000	0.150000	-11.533334	606.000000	1023.000000	1023.000000	2046.000000
51.680000	0.051426	30.392769	7.918091	6.528940	8.801664	7.144073	0.000000	-10.000000	0.166667	-13.283334	606.000000	1023.000000	1023.000000	2046.000000
51.700001	0.050774	30.007607	7.833878	6.478673	8.630743	7.064311	0.000000	-10.000000	0.208333	-14.733334	602.333313	1023.000000	1023.000000	2046.000000
51.720001	0.049529	29.271830	7.653668	6.379873	8.385181	6.853108	0.000000	-10.000000	0.225000	-16.150000	590.000000	1023.000000	1023.000000	2046.000000
51.740002	0.047834	28.269911	7.330805	6.284543	8.203184	6.451379	0.000000	-10.000000	0.250000	-17.033333	577.666687	1023.000000	1023.000000	2046.000000
51.759998	0.045943	27.152254	7.146529	6.097638	7.844598	6.063490	0.000000	-10.000000	0.250000	-17.600000	569.000000	1023.000000	1023.000000	2046.000000
51.779999	0.043498	25.707224	6.728684	5.901670	7.470773	5.606096	0.000000	-10.000000	0.258333	-17.766666	567.166687	1023.000000	1023.000000	2046.000000
51.799999	0.040934	24.192015	6.435996	5.641632	6.924998	5.189389	0.000000	-10.000000	0.258333	-18.000000	563.333313	1023.000000	1023.000000	2046.000000
51.820000	0.038799	22.930296	6.119842	5.439973	6.456078	4.914404	0.000000	-10.000000	0.258333	-18.116667	557.166687	1023.000000	1023.000000	2046.000000
51.840000	0.037213	21.992838	6.004902	5.289280	5.988074	4.710581	0.000000	-10.000000	0.250000	-17.983334	550.833313	1023.000000	1023.000000	2046.000000
51.860001	0.036117	21.344934	5.869299	5.190678	5.730821	4.554137	0.000000	-10.000000	0.258333	-18.000000	544.666687	1023.000000	1023.000000	2046.000000
51.880001	0.035059	20.719835	5.691506	5.199792	5.558372	4.270164	0.000000	-10.000000	0.275000	-18.350000	538.666687	1023.000000	1023.000000	2046.000000
51.900002	0.034022	20.107027	5.452856	5.263102	5.417321	3.973749	0.000000	-10.000000	0.316667	-19.350000	532.666687	1023.000000	1023.000000	2046.000000
51.919998	0.033368	19.720673	5.290907	5.360433	5.321745	3.747587	0.000000	-10.000000	0.358333	-20.416668	526.166687	1023.000000	1023.000000	2046.000000
51.939999	0.033075	19.547533	5.291088	5.372655	5.186199	3.697591	0.000000	-10.000000	0.391667	-21.583334	519.500000	1023.000000	1023.000000	2046.000000
51.959999	0.032796	19.382154	5.316116	5.313389	5.015768	3.736882	0.000000	-10.000000	0.408333	-22.283335	512.333313	1023.000000	1023.000000	2046.000000
51.980000	0.032458	19.182499	5.303688	5.264023	4.893102	3.721687	0.000000	-10.000000	0.416667	-22.983334	504.833344	1023.000000	1023.000000	2046.000000
52.000000	0.031960	18.888311	5.184692	5.180625	4.821207	3.701786	0.000000	-10.000000	0.425000	-23.416668	497.000000	1023.000000	1023.000000	2046.000000
52.020000	0.031581	18.664087	5.084807	5.212850	4.798368	3.568063	0.000000	-10.000000	0.441667	-23.950001	489.000000	1023.000000	1023.000000	2046.000000
52.040001	0.031554	18.648405	5.003675	5.182063	4.873968	3.588699	0.000000	-10.000000	0.483333	-24.766666	481.000000	1023.000000	1023.000000	2046.000000
52.060001	0.031380	18.545469	5.050518	5.001884	4.818375	3.674693	0.000000	-10.000000	0.533333	-25.933334	472.833344	1023.000000	1023.000000	2046.000000
52.080002	0.031239	18.462498	5.153280	4.846012	4.737256	3.725950	0.000000	-10.000000	0.575000	-26.983334	464.333344	1023.000000	1023.000000	2046.000000
52.099998	0.031044	18.346817	5.144526	4.737354	4.695287	3.769651	0.000000	-10.000000	0.591667	-27.583334	455.500000	1023.000000	1023.000000	2046.000000
52.119999	0.030531	18.043900	4.968010	4.734779	4.693052	3.648058	0.000000	-10.000000	0.616667	-27.716667	446.333344	1023.000000	1023.000000	2046.000000
52.139999	0.029736	17.574102	4.825031	4.642735	4.575290	3.531046	0.000000	-10.000000	0.633333	-27.950001	437.000000	1023.000000	1023.000000	2046.000000
52.160000	0.028950	17.109457	4.595272	4.623162	4.536452	3.354572	0.000000	-10.000000	0.650000	-27.983334	427.666656	1023.000000	1023.000000	2046.000000
52.180000	0.028300	16.725105	4.516760	4.538685	4.406133	3.263528	0.000000	-10.000000	0.650000	-28.216667	418.333344	1023.000000	1023.000000	2046.000000
52.200001	0.027587	16.303761	4.482024	4.371943	4.235686	3.214108	0.000000	-10.000000	0.650000	-28.216667	409.000000	1023.000000	1023.000000	2046.000000
52.220001	0.026976	15.942902	4.401879	4.165955	4.142074	3.232994	0.000000	-10.000000	0.650000	-28.366667	399.500000	1023.000000	1023.000000	2046.000000
52.240002	0.026280	15.531428	4.416667	4.016308	3.919536	3.178918	0.000000	-10.000000	0.650000	-28.266666	390.000000	1023.000000	1023.000000	2046.000000
52.259998	0.025691	15.183530	4.371705	3.873825	3.784246	3.153755	0.000000	-10.000000	0.650000	-28.350000	380.666656	1023.000000	1023.000000	2046.000000
52.279999	0.024911	14.722388	4.254849	3.762652	3.632996	3.071891	0.000000	-10.000000	0.650000	-28.250000	371.166656	1023.000000	1023.000000	2046.000000
52.299999	0.024225	14.316952	4.114750	3.673148	3.577158	2.951897	0.000000	-10.000000	0.650000	-28.383333	361.833344	1023.000000	1023.000000	2046.000000
52.320000	0.023436	13.850560	3.928124	3.508084	3.510862	2.903490	0.000000	-10.000000	0.650000	-28.166666	352.166656	1023.000000	1023.000000	2046.000000
52.340000	0.022988	13.585995	3.814964	3.442105	3.475946	2.852979	0.000000	-10.000000	0.650000	-28.116667	342.833344	1023.000000	1023.000000	2046.000000
52.360001	0.022351	13.209696	3.748335	3.391861	3.323664	2.745836	0.000000	-10.000000	0.650000	-27.966667	333.333344	1023.000000	1023.000000	2046.000000
52.380001	0.021911	12.949666	3.640764	3.314830	3.281567	2.712506	0.000000	-10.000000	0.641667	-27.800001	324.000000	1023.000000	1023.000000	2046.000000
52.400002	0.021461	12.683640	3.592649	3.238497	3.163550	2.688944	0.000000	-10.000000	0.625000	-27.500000	311.666656	1023.000000	1023.000000	2046.000000
52.419998	0.020950	12.381430	3.584225	3.162315	2.969638	2.665251	0.000000	-10.000000	0.608333	-27.183334	302.500000	1023.000000	1023.000000	2046.000000
52.439999	0.020356	12.030685	3.487141	3.131538	2.866428	2.545579	0.000000	-10.000000	0.583333	-27.200001	293.500000	1023.000000	1023.000000	2046.000000
52.459999	0.019845	11.728620	3.414547	3.024750	2.753607	2.535716	0.000000	-10.000000	0.566667	-27.049999	287.500000	1023.000000	1023.000000	2046.000000
52.480000	0.019291	11.400764	3.286739	2.964172	2.670860	2.478992	0.000000	-10.000000	0.550000	-26.966667	278.500000	1023.000000	1023.000000	2046.000000
52.500000	0.018640	11.016534	3.139019	2.875718	2.591767	2.410029	0.000000	-10.000000	0.550000	-26.650000	269.500000	1023.000000	1023.000000	2046.000000
52.520000	0.018084	10.687635	2.954886	2.783103	2.572492	2.377153	0.000000	-10.000000	0.541667	-26.533335	260.500000	1023.000000	1023.000000	2046.000000
52.540001	0.017665	10.440140	2.982436	2.702269	2.423886	2.331548	0.000000	-10.000000	0.525000	-26.166668	251.666672	1023.000000	1023.000000	2046.000000
52.560001	0.017521	10.354637	2.976343	2.693841	2.382612	2.301842	0.000000	-10.000000	0.508333	-25.783335	242.833328	1023.000000	1023.000000	2046.000000
52.580002	0.017426	10.298604	2.928427	2.720082	2.361273	2.288823	0.000000	-10.000000	0.500000	-25.316668	234.333328	1023.000000	1023.000000	2046.000000
52.599998	0.017322	10.237441	2.908059	2.711652	2.324509	2.293221	0.000000	-10.000000	0.491667	-24.866667	225.833328	1023.000000	1023.000000	2046.000000
52.619999	0.017336	10.245760	2.768504	2.722424	2.450544	2.304287	0.000000	-10.000000	0.483333	-24.483334	217.500000	1023.000000	1023.000000	2046.000000
52.639999	0.017359	10.259267	2.804860	2.690894	2.406122	2.357392	0.000000	-10.000000	0.475000	-24.049999	209.166672	1023.000000	1023.000000	2046.000000
52.660000	0.016897	9.986019	2.675693	2.604945	2.265646	2.439735	0.000000	-10.000000	0.466667	-23.783333	201.000000	1023.000000	1023.000000	2046.000000
52.680000	0.016217	9.584273	2.523838	2.550037	2.089610	2.420788	0.000000	-10.000000	0.450000	-23.316668	193.166672	1023.000000	1023.000000	2046.000000
52.700001	0.015065	8.903388	2.323513	2.472062	1.895577	2.212237	0.000000	-10.000000	0.425000	-22.900000	185.500000	1023.000000	1023.000000	2046.000000
[truncated: 1,087,394 more chars]
