# Supplementary material for: Effect of Electrode Belt and Body Positions on Regional Pulmonary Ventilation- and Perfusion-Related Impedance Changes Measured by Electric Impedance Tomography
Source: PLoS One. 2016 Jun 2;11(6):e0155913. doi: 10.1371/journal.pone.0155913 (PMC4890811; doi:10.1371/journal.pone.0155913)
Supplement: S1 Dataset — (ZIP) [file pone.0155913.s001.zip › Dataset/Fp09-semi-4i.txt]

Patient Name:	Fp9
Registry:	Fp9
Investigator:	 
Diagnosys:	 
Notes:	semi4i              
Sample Rate [Hz]:	50.08
Time Base 	Pixels Mean 	Pixels Sum 	UPPER RIGHT		UPPER LEFT		LOWER RIGHT		LOWER LEFT		QRS	ETCO2	Paw	Flow (L/min)	Volume	Analog1	Analog2	AnalogSum
0.000000	-0.010077	-5.955568	-1.056924	-0.240394	-2.591340	-2.066912	0.000000	-10.000000	0.658333	-29.183334	321.000000	1023.000000	1023.000000	2046.000000
0.020000	-0.010710	-6.329752	-1.192958	-0.384339	-2.713218	-2.039238	0.000000	-10.000000	0.641667	-28.950001	311.333344	1023.000000	1023.000000	2046.000000
0.040000	-0.011687	-6.907013	-1.406309	-0.378963	-2.872731	-2.249011	0.000000	-10.000000	0.625000	-28.650000	301.666656	1023.000000	1023.000000	2046.000000
0.060000	-0.012495	-7.384476	-1.504115	-0.470672	-3.003601	-2.406089	0.000000	-10.000000	0.625000	-28.350000	292.000000	1023.000000	1023.000000	2046.000000
0.080000	-0.013135	-7.762716	-1.438204	-0.638584	-3.276301	-2.409627	0.000000	-10.000000	0.616667	-28.216667	282.500000	1023.000000	1023.000000	2046.000000
0.100000	-0.013949	-8.244098	-1.628331	-0.675101	-3.393690	-2.546976	0.000000	-10.000000	0.600000	-27.866667	273.000000	1023.000000	1023.000000	2046.000000
0.120000	-0.014720	-8.699337	-1.751508	-0.779340	-3.520087	-2.648402	0.000000	-10.000000	0.583333	-27.766666	263.666656	1023.000000	1023.000000	2046.000000
0.140000	-0.015588	-9.212475	-1.738886	-0.867356	-3.890983	-2.715250	0.000000	-10.000000	0.575000	-27.383333	254.500000	1023.000000	1023.000000	2046.000000
0.160000	-0.016347	-9.660942	-1.982780	-0.852203	-3.910075	-2.915884	0.000000	-10.000000	0.575000	-27.150000	245.500000	1023.000000	1023.000000	2046.000000
0.180000	-0.016993	-10.042783	-2.048746	-1.011081	-4.081673	-2.901283	0.000000	-10.000000	0.558333	-26.916666	236.500000	1023.000000	1023.000000	2046.000000
0.200000	-0.017662	-10.438078	-2.179453	-0.992931	-4.216247	-3.049447	0.000000	-10.000000	0.541667	-26.866667	227.500000	1023.000000	1023.000000	2046.000000
0.220000	-0.018233	-10.775902	-2.295563	-1.074629	-4.299844	-3.105867	0.000000	-10.000000	0.525000	-26.766666	218.500000	1023.000000	1023.000000	2046.000000
0.240000	-0.018611	-10.999236	-2.260251	-1.169586	-4.501825	-3.067574	0.000000	-10.000000	0.516667	-26.700001	209.500000	1023.000000	1023.000000	2046.000000
0.260000	-0.019380	-11.453714	-2.407149	-1.143559	-4.650869	-3.252136	0.000000	-10.000000	0.508333	-26.366667	200.500000	1023.000000	1023.000000	2046.000000
0.280000	-0.019895	-11.757791	-2.499661	-1.244002	-4.748388	-3.265739	0.000000	-10.000000	0.508333	-26.050001	191.666672	1023.000000	1023.000000	2046.000000
0.300000	-0.020466	-12.095493	-2.501783	-1.249617	-4.979922	-3.364171	0.000000	-10.000000	0.500000	-25.666666	185.833328	1023.000000	1023.000000	2046.000000
0.320000	-0.020956	-12.384770	-2.681222	-1.243453	-4.974958	-3.485137	0.000000	-10.000000	0.491667	-25.450001	177.333328	1023.000000	1023.000000	2046.000000
0.340000	-0.021414	-12.655922	-2.707914	-1.321445	-5.136665	-3.489899	0.000000	-10.000000	0.483333	-25.116667	169.000000	1023.000000	1023.000000	2046.000000
0.360000	-0.021948	-12.971210	-2.832979	-1.253597	-5.256084	-3.628550	0.000000	-10.000000	0.466667	-24.683334	157.666672	1023.000000	1023.000000	2046.000000
0.380000	-0.022420	-13.250084	-2.914020	-1.358060	-5.318917	-3.659087	0.000000	-10.000000	0.458333	-24.366667	149.333328	1023.000000	1023.000000	2046.000000
0.400000	-0.022821	-13.487363	-2.874731	-1.426379	-5.559452	-3.626802	0.000000	-10.000000	0.450000	-24.066668	141.000000	1023.000000	1023.000000	2046.000000
0.420000	-0.023259	-13.745865	-2.986011	-1.390469	-5.617416	-3.751968	0.000000	-10.000000	0.450000	-23.750000	133.000000	1023.000000	1023.000000	2046.000000
0.440000	-0.023762	-14.043130	-3.079338	-1.446560	-5.699506	-3.817724	0.000000	-10.000000	0.433333	-23.283333	125.166664	1023.000000	1023.000000	2046.000000
0.460000	-0.024110	-14.248948	-3.126846	-1.476673	-5.813393	-3.832036	0.000000	-10.000000	0.400000	-22.850000	117.500000	1023.000000	1023.000000	2046.000000
0.480000	-0.024530	-14.497235	-3.219864	-1.453343	-5.858289	-3.965741	0.000000	-10.000000	0.366667	-22.466667	110.000000	1023.000000	1023.000000	2046.000000
0.500000	-0.024539	-14.502710	-3.213429	-1.501224	-5.874457	-3.913599	0.000000	-10.000000	0.350000	-22.100000	102.500000	1023.000000	1023.000000	2046.000000
0.520000	-0.024426	-14.435857	-3.223251	-1.434649	-5.835035	-3.942921	0.000000	-10.000000	0.350000	-21.650000	95.166664	1023.000000	1023.000000	2046.000000
0.540000	-0.024249	-14.331165	-3.179219	-1.384104	-5.843679	-3.924164	0.000000	-10.000000	0.333333	-20.916668	87.833336	1023.000000	1023.000000	2046.000000
0.560000	-0.024174	-14.287011	-3.185272	-1.393639	-5.827152	-3.880949	0.000000	-10.000000	0.316667	-20.283335	80.833336	1023.000000	1023.000000	2046.000000
0.580000	-0.024041	-14.208048	-3.250060	-1.266997	-5.772232	-3.918759	0.000000	-10.000000	0.283333	-19.500000	74.000000	1023.000000	1023.000000	2046.000000
0.600000	-0.024069	-14.225070	-3.179077	-1.278182	-5.907330	-3.860482	0.000000	-10.000000	0.266667	-19.233334	67.666664	1023.000000	1023.000000	2046.000000
0.620000	-0.023920	-14.136521	-3.250823	-1.189709	-5.889202	-3.806789	0.000000	-10.000000	0.250000	-18.833334	61.166668	1023.000000	1023.000000	2046.000000
0.640000	-0.024292	-14.356494	-3.349726	-1.092638	-5.996243	-3.917886	0.000000	-10.000000	0.250000	-18.633333	54.833332	1023.000000	1023.000000	2046.000000
0.660000	-0.025342	-14.976839	-3.446767	-1.258493	-6.265287	-4.006292	0.000000	-10.000000	0.241667	-18.133333	48.500000	1023.000000	1023.000000	2046.000000
0.680000	-0.026936	-15.919317	-3.636557	-1.408515	-6.621384	-4.252861	0.000000	-10.000000	0.225000	-17.466667	42.500000	1023.000000	1023.000000	2046.000000
0.700000	-0.028924	-17.094151	-3.865159	-1.609515	-6.966610	-4.652867	0.000000	-10.000000	0.191667	-16.716667	36.666668	1023.000000	1023.000000	2046.000000
0.720000	-0.030779	-18.190422	-4.102481	-1.829700	-7.289157	-4.969083	0.000000	-10.000000	0.166667	-15.416667	31.166666	1023.000000	1023.000000	2046.000000
0.740000	-0.032625	-19.281082	-4.333586	-1.965001	-7.734911	-5.247585	0.000000	-10.000000	0.125000	-14.133334	26.000000	1023.000000	1023.000000	2046.000000
0.760000	-0.033893	-20.030478	-4.415069	-2.023959	-8.131200	-5.460251	0.000000	-10.000000	0.100000	-12.666667	21.333334	1023.000000	1023.000000	2046.000000
0.780000	-0.034345	-20.297968	-4.507379	-1.956799	-8.289627	-5.544162	0.000000	-10.000000	0.083333	-11.866667	17.000000	1023.000000	1023.000000	2046.000000
0.800000	-0.034608	-20.453266	-4.523373	-1.954638	-8.444938	-5.530316	0.000000	-10.000000	0.083333	-11.616667	13.000000	1023.000000	1023.000000	2046.000000
0.820000	-0.034681	-20.496567	-4.561673	-1.881482	-8.481596	-5.571816	0.000000	-10.000000	0.083333	-11.733334	9.000000	1023.000000	1023.000000	2046.000000
0.840000	-0.034820	-20.578503	-4.609322	-1.698398	-8.566629	-5.704153	0.000000	-10.000000	0.066667	-11.800000	5.000000	1023.000000	1023.000000	2046.000000
0.860000	-0.034901	-20.626411	-4.589892	-1.655852	-8.668882	-5.711786	0.000000	-10.000000	0.058333	-11.466667	1.333333	1023.000000	1023.000000	2046.000000
0.880000	-0.034879	-20.613739	-4.674087	-1.620586	-8.626292	-5.692774	0.000000	-10.000000	0.050000	-10.716667	-2.000000	1023.000000	1023.000000	2046.000000
0.900000	-0.035138	-20.766457	-4.713853	-1.516164	-8.701728	-5.834711	0.000000	-10.000000	0.050000	-9.500000	-5.166667	1023.000000	1023.000000	2046.000000
0.920000	-0.035071	-20.726862	-4.626547	-1.570894	-8.731211	-5.798209	0.000000	-10.000000	0.033333	-8.116667	-8.333333	1023.000000	1023.000000	2046.000000
0.940000	-0.034818	-20.577341	-4.655087	-1.482256	-8.669362	-5.770636	0.000000	-10.000000	0.016667	-6.650000	-11.166667	1023.000000	1023.000000	2046.000000
0.960000	-0.034612	-20.455750	-4.555161	-1.543963	-8.633823	-5.722801	0.000000	-10.000000	0.000000	-5.300000	-13.500000	1023.000000	1023.000000	2046.000000
0.980000	-0.034133	-20.172670	-4.575495	-1.617740	-8.350336	-5.629097	0.000000	-10.000000	0.000000	-4.283333	-15.166667	1023.000000	1023.000000	2046.000000
1.000000	-0.034025	-20.108488	-4.510989	-1.672694	-8.280389	-5.644417	0.000000	-10.000000	0.000000	-3.533333	-16.500000	1023.000000	1023.000000	2046.000000
1.020000	-0.033553	-19.829824	-4.505176	-1.827081	-8.015295	-5.482273	0.000000	-10.000000	-0.016667	-1.233333	-17.666666	1023.000000	1023.000000	2046.000000
1.040000	-0.033282	-19.669605	-4.543524	-1.927744	-7.826607	-5.371730	0.000000	-10.000000	-0.050000	1.616667	-18.500000	1023.000000	1023.000000	2046.000000
1.060000	-0.032958	-19.477900	-4.500224	-2.024374	-7.647395	-5.305906	0.000000	-10.000000	-0.083333	5.683333	-19.000000	1023.000000	1023.000000	2046.000000
1.080000	-0.032417	-19.158621	-4.534000	-2.074189	-7.395075	-5.155355	0.000000	-10.000000	-0.108333	8.850000	-19.000000	1023.000000	1023.000000	2046.000000
1.100000	-0.032072	-18.954596	-4.524602	-2.120025	-7.221128	-5.088840	0.000000	-10.000000	-0.133333	12.033334	-19.000000	1023.000000	1023.000000	2046.000000
1.120000	-0.031469	-18.598337	-4.559179	-2.146837	-6.891424	-5.000896	0.000000	-10.000000	-0.175000	14.383334	-19.000000	1023.000000	1023.000000	2046.000000
1.140000	-0.031362	-18.534969	-4.380576	-2.172084	-6.957283	-5.025027	0.000000	-10.000000	-0.241667	16.216667	-19.000000	1023.000000	1023.000000	2046.000000
1.160000	-0.030588	-18.077278	-4.405451	-2.230960	-6.597639	-4.843230	0.000000	-10.000000	-0.300000	18.266668	-4.666667	1023.000000	1023.000000	2046.000000
1.180000	-0.030478	-18.012468	-4.302243	-2.228953	-6.598185	-4.883088	0.000000	-10.000000	-0.375000	20.583334	13.666667	1023.000000	1023.000000	2046.000000
1.200000	-0.029826	-17.627306	-4.361279	-2.293969	-6.271933	-4.700125	0.000000	-10.000000	-0.416667	22.350000	32.000000	1023.000000	1023.000000	2046.000000
1.220000	-0.029254	-17.288868	-4.308850	-2.309467	-6.110571	-4.559979	0.000000	-10.000000	-0.433333	23.583334	38.666668	1023.000000	1023.000000	2046.000000
1.240000	-0.028654	-16.934385	-4.178670	-2.369707	-5.926651	-4.459357	0.000000	-10.000000	-0.425000	23.950001	44.000000	1023.000000	1023.000000	2046.000000
1.260000	-0.027848	-16.458364	-4.181410	-2.354539	-5.668527	-4.253889	0.000000	-10.000000	-0.425000	24.716667	52.000000	1023.000000	1023.000000	2046.000000
1.280000	-0.027200	-16.074961	-4.039172	-2.391716	-5.513717	-4.130356	0.000000	-10.000000	-0.450000	25.116667	60.000000	1023.000000	1023.000000	2046.000000
1.300000	-0.026336	-15.564552	-4.079500	-2.386642	-5.121526	-3.976885	0.000000	-10.000000	-0.483333	25.866667	68.166664	1023.000000	1023.000000	2046.000000
1.320000	-0.025532	-15.089703	-4.042599	-2.297427	-4.869947	-3.879730	0.000000	-10.000000	-0.483333	26.433334	76.500000	1023.000000	1023.000000	2046.000000
1.340000	-0.024544	-14.505277	-3.804712	-2.328091	-4.680224	-3.692250	0.000000	-10.000000	-0.491667	27.283333	85.166664	1023.000000	1023.000000	2046.000000
1.360000	-0.023678	-13.993813	-3.824484	-2.267905	-4.402355	-3.499069	0.000000	-10.000000	-0.483333	27.833334	94.166664	1023.000000	1023.000000	2046.000000
1.380000	-0.022817	-13.485139	-3.676603	-2.254420	-4.198605	-3.355511	0.000000	-10.000000	-0.516667	28.283333	103.333336	1023.000000	1023.000000	2046.000000
1.400000	-0.021705	-12.827771	-3.594591	-2.202645	-3.833880	-3.196655	0.000000	-10.000000	-0.533333	28.466667	112.833336	1023.000000	1023.000000	2046.000000
1.420000	-0.020916	-12.361541	-3.535295	-2.142027	-3.660109	-3.024110	0.000000	-10.000000	-0.550000	28.616667	122.166664	1023.000000	1023.000000	2046.000000
1.440000	-0.019891	-11.755621	-3.338516	-2.181839	-3.465973	-2.769292	0.000000	-10.000000	-0.550000	28.816668	131.833328	1023.000000	1023.000000	2046.000000
1.460000	-0.018896	-11.167536	-3.316678	-2.062868	-3.135535	-2.652455	0.000000	-10.000000	-0.550000	28.783335	141.333328	1023.000000	1023.000000	2046.000000
1.480000	-0.018101	-10.697730	-3.213835	-2.032735	-2.952620	-2.498541	0.000000	-10.000000	-0.558333	28.966667	151.000000	1023.000000	1023.000000	2046.000000
1.500000	-0.017005	-10.049857	-3.100337	-1.991954	-2.685853	-2.271714	0.000000	-10.000000	-0.558333	28.800001	160.666672	1023.000000	1023.000000	2046.000000
1.520000	-0.015933	-9.416492	-3.070226	-1.958726	-2.289944	-2.097596	0.000000	-10.000000	-0.566667	28.950001	170.333328	1023.000000	1023.000000	2046.000000
1.540000	-0.015040	-8.888402	-2.950582	-1.876616	-2.104081	-1.957123	0.000000	-10.000000	-0.575000	29.000000	180.000000	1023.000000	1023.000000	2046.000000
1.560000	-0.013706	-8.100378	-2.800308	-1.850029	-1.716607	-1.733435	0.000000	-10.000000	-0.591667	29.233334	189.666672	1023.000000	1023.000000	2046.000000
1.580000	-0.012602	-7.447927	-2.658144	-1.717453	-1.477721	-1.594609	0.000000	-10.000000	-0.608333	29.383333	199.500000	1023.000000	1023.000000	2046.000000
1.600000	-0.011282	-6.667400	-2.398959	-1.690657	-1.264790	-1.312993	0.000000	-10.000000	-0.616667	29.333334	209.333328	1023.000000	1023.000000	2046.000000
1.620000	-0.009981	-5.898828	-2.385117	-1.592251	-0.802809	-1.118651	0.000000	-10.000000	-0.633333	29.600000	219.000000	1023.000000	1023.000000	2046.000000
1.640000	-0.008741	-5.165969	-2.176322	-1.467781	-0.593334	-0.928533	0.000000	-10.000000	-0.625000	29.816668	228.666672	1023.000000	1023.000000	2046.000000
1.660000	-0.007447	-4.401175	-1.963971	-1.418491	-0.386673	-0.632040	0.000000	-10.000000	-0.616667	30.050001	238.500000	1023.000000	1023.000000	2046.000000
1.680000	-0.006282	-3.712922	-1.950404	-1.274146	-0.033121	-0.455251	0.000000	-10.000000	-0.600000	29.850000	248.500000	1023.000000	1023.000000	2046.000000
1.700000	-0.005732	-3.387691	-1.894389	-1.230560	0.046586	-0.309327	0.000000	-10.000000	-0.600000	29.683334	258.500000	1023.000000	1023.000000	2046.000000
1.720000	-0.005811	-3.434057	-1.838312	-1.255903	-0.054099	-0.285743	0.000000	-10.000000	-0.591667	29.416666	268.500000	1023.000000	1023.000000	2046.000000
1.740000	-0.006474	-3.826184	-1.994058	-1.302982	-0.078809	-0.450335	0.000000	-10.000000	-0.575000	29.100000	278.500000	1023.000000	1023.000000	2046.000000
1.760000	-0.007724	-4.564624	-2.033283	-1.489665	-0.426452	-0.615224	0.000000	-10.000000	-0.550000	28.700001	288.333344	1023.000000	1023.000000	2046.000000
1.780000	-0.008718	-5.152499	-2.081734	-1.616522	-0.681852	-0.772390	0.000000	-10.000000	-0.550000	28.566668	298.000000	1023.000000	1023.000000	2046.000000
1.800000	-0.009054	-5.351086	-2.228802	-1.602904	-0.731339	-0.788040	0.000000	-10.000000	-0.558333	28.783335	307.500000	1023.000000	1023.000000	2046.000000
1.820000	-0.008990	-5.313045	-2.142437	-1.542433	-0.884506	-0.743668	0.000000	-10.000000	-0.583333	29.083334	317.000000	1023.000000	1023.000000	2046.000000
1.840000	-0.008147	-4.814969	-2.132475	-1.481088	-0.659178	-0.542228	0.000000	-10.000000	-0.600000	29.283335	326.666656	1023.000000	1023.000000	2046.000000
1.860000	-0.007326	-4.329551	-2.007799	-1.286195	-0.613962	-0.421595	0.000000	-10.000000	-0.608333	29.516666	336.500000	1023.000000	1023.000000	2046.000000
1.880000	-0.006479	-3.828846	-1.840987	-1.135301	-0.554224	-0.298333	0.000000	-10.000000	-0.625000	29.683334	346.500000	1023.000000	1023.000000	2046.000000
1.900000	-0.005425	-3.206286	-1.741497	-1.014861	-0.346531	-0.103398	0.000000	-10.000000	-0.625000	29.750000	356.500000	1023.000000	1023.000000	2046.000000
1.920000	-0.004529	-2.676376	-1.680342	-0.841317	-0.224475	0.069758	0.000000	-10.000000	-0.641667	29.866667	366.166656	1023.000000	1023.000000	2046.000000
1.940000	-0.003427	-2.025398	-1.470732	-0.670904	-0.056357	0.172594	0.000000	-10.000000	-0.650000	30.116667	375.833344	1023.000000	1023.000000	2046.000000
1.960000	-0.002473	-1.461768	-1.416284	-0.517952	0.114977	0.357491	0.000000	-10.000000	-0.658333	30.566668	385.833344	1023.000000	1023.000000	2046.000000
1.980000	-0.001186	-0.700759	-1.181931	-0.461714	0.350050	0.592837	0.000000	-10.000000	-0.633333	30.633333	396.166656	1023.000000	1023.000000	2046.000000
2.000000	-0.000081	-0.047782	-1.165366	-0.303406	0.633386	0.787605	0.000000	-10.000000	-0.616667	30.566668	406.500000	1023.000000	1023.000000	2046.000000
2.020000	0.001189	0.702590	-0.860009	-0.193375	0.779954	0.976021	0.000000	-10.000000	-0.575000	30.333334	416.500000	1023.000000	1023.000000	2046.000000
2.040000	0.002507	1.481368	-0.694973	-0.172041	1.187286	1.161095	0.000000	-10.000000	-0.558333	29.783333	426.500000	1023.000000	1023.000000	2046.000000
2.060000	0.003327	1.966225	-0.539588	-0.221363	1.334450	1.392726	0.000000	-10.000000	-0.533333	29.166666	436.500000	1023.000000	1023.000000	2046.000000
2.080000	0.004560	2.694749	-0.317306	-0.175587	1.631862	1.555780	0.000000	-10.000000	-0.533333	28.616667	446.500000	1023.000000	1023.000000	2046.000000
2.100000	0.005416	3.200809	-0.375003	-0.110237	1.976559	1.709490	0.000000	-10.000000	-0.525000	28.083334	456.166656	1023.000000	1023.000000	2046.000000
2.120000	0.006249	3.693449	-0.193449	-0.083339	2.114563	1.855674	0.000000	-10.000000	-0.500000	27.650002	465.666656	1023.000000	1023.000000	2046.000000
2.140000	0.007237	4.277104	-0.131839	-0.056161	2.451002	2.014102	0.000000	-10.000000	-0.466667	26.800001	474.833344	1023.000000	1023.000000	2046.000000
2.160000	0.007888	4.661599	0.026899	-0.026268	2.504943	2.156025	0.000000	-10.000000	-0.450000	26.150000	484.000000	1023.000000	1023.000000	2046.000000
2.180000	0.008871	5.242679	0.223892	0.014762	2.722211	2.281814	0.000000	-10.000000	-0.458333	25.833334	492.833344	1023.000000	1023.000000	2046.000000
2.200000	0.009519	5.625847	0.273353	0.058196	2.924063	2.370235	0.000000	-10.000000	-0.483333	25.950001	501.500000	1023.000000	1023.000000	2046.000000
2.220000	0.010392	6.141668	0.440156	0.134750	3.052798	2.513964	0.000000	-10.000000	-0.500000	26.350000	510.166656	1023.000000	1023.000000	2046.000000
2.240000	0.011072	6.543704	0.567347	0.154643	3.207459	2.614254	0.000000	-10.000000	-0.483333	26.400002	519.000000	1023.000000	1023.000000	2046.000000
2.260000	0.011923	7.046443	0.573039	0.188677	3.464837	2.819890	0.000000	-10.000000	-0.466667	26.116667	527.833313	1023.000000	1023.000000	2046.000000
2.280000	0.012811	7.571577	0.791725	0.243105	3.569196	2.967551	0.000000	-10.000000	-0.433333	25.483334	536.500000	1023.000000	1023.000000	2046.000000
2.300000	0.013608	8.042476	0.890000	0.293808	3.790575	3.068094	0.000000	-10.000000	-0.416667	24.866667	545.166687	1023.000000	1023.000000	2046.000000
2.320000	0.014534	8.589512	1.017153	0.295640	3.994187	3.282531	0.000000	-10.000000	-0.391667	24.216667	553.666687	1023.000000	1023.000000	2046.000000
2.340000	0.015482	9.150101	1.262355	0.398567	4.111558	3.377621	0.000000	-10.000000	-0.375000	23.650002	562.000000	1023.000000	1023.000000	2046.000000
2.360000	0.016499	9.750678	1.444337	0.445866	4.338656	3.521819	0.000000	-10.000000	-0.358333	23.066668	569.833313	1023.000000	1023.000000	2046.000000
2.380000	0.017584	10.392140	1.602184	0.536724	4.596292	3.656940	0.000000	-10.000000	-0.350000	22.766666	577.500000	1023.000000	1023.000000	2046.000000
2.400000	0.018598	10.991528	1.822373	0.640611	4.769832	3.758713	0.000000	-10.000000	-0.341667	22.800001	585.166687	1023.000000	1023.000000	2046.000000
2.420000	0.019446	11.492528	1.966921	0.716609	4.987920	3.821079	0.000000	-10.000000	-0.325000	22.616667	592.666687	1023.000000	1023.000000	2046.000000
2.440000	0.020445	12.083033	2.205854	0.837736	5.048954	3.990490	0.000000	-10.000000	-0.308333	22.266666	600.333313	1023.000000	1023.000000	2046.000000
2.460000	0.021409	12.652544	2.389688	0.880539	5.256031	4.126286	0.000000	-10.000000	-0.300000	21.516666	607.666687	1023.000000	1023.000000	2046.000000
2.480000	0.022254	13.152045	2.394332	0.981825	5.507207	4.268681	0.000000	-10.000000	-0.300000	20.833334	615.166687	1023.000000	1023.000000	2046.000000
2.500000	0.022988	13.585645	2.628436	1.049605	5.567328	4.340275	0.000000	-10.000000	-0.291667	20.366667	622.166687	1023.000000	1023.000000	2046.000000
2.520000	0.023872	14.108509	2.731367	1.138422	5.794713	4.444007	0.000000	-10.000000	-0.275000	19.750000	629.166687	1023.000000	1023.000000	2046.000000
2.540000	0.024421	14.432712	2.698076	1.174479	6.011789	4.548368	0.000000	-10.000000	-0.241667	18.966667	635.833313	1023.000000	1023.000000	2046.000000
2.560000	0.025424	15.025747	2.948943	1.288166	6.171020	4.617619	0.000000	-10.000000	-0.208333	17.900000	642.333313	1023.000000	1023.000000	2046.000000
2.580000	0.026428	15.618843	2.986495	1.361651	6.535300	4.735397	0.000000	-10.000000	-0.183333	16.950001	648.500000	1023.000000	1023.000000	2046.000000
2.600000	0.027570	16.293871	3.232585	1.447465	6.667507	4.946313	0.000000	-10.000000	-0.175000	15.933333	654.333313	1023.000000	1023.000000	2046.000000
2.620000	0.028532	16.862541	3.450815	1.535774	6.802875	5.073076	0.000000	-10.000000	-0.141667	14.933333	659.833313	1023.000000	1023.000000	2046.000000
2.640000	0.029366	17.355347	3.466636	1.591527	7.118220	5.178964	0.000000	-10.000000	-0.108333	13.416667	665.000000	1023.000000	1023.000000	2046.000000
2.660000	0.030229	17.865273	3.675748	1.700010	7.126803	5.362712	0.000000	-10.000000	-0.058333	11.516666	669.666687	1023.000000	1023.000000	2046.000000
2.680000	0.030786	18.194437	3.777827	1.792696	7.226624	5.397289	0.000000	-10.000000	-0.033333	8.350000	673.833313	1023.000000	1023.000000	2046.000000
2.700000	0.030939	18.284698	3.728017	1.863236	7.213337	5.480108	0.000000	-10.000000	0.000000	4.416667	677.166687	1023.000000	1023.000000	2046.000000
2.720000	0.030129	17.806332	3.730336	1.835948	6.884148	5.355900	0.000000	-10.000000	0.008333	0.300000	679.166687	1023.000000	1023.000000	2046.000000
2.740000	0.028898	17.078907	3.531774	1.797037	6.657115	5.092982	0.000000	-10.000000	0.025000	-2.983333	680.000000	1023.000000	1023.000000	2046.000000
2.760000	0.026937	15.919695	3.304586	1.584881	6.241274	4.788953	0.000000	-10.000000	0.033333	-5.900000	680.000000	1023.000000	1023.000000	2046.000000
2.780000	0.024658	14.573167	3.175086	1.394717	5.663254	4.340109	0.000000	-10.000000	0.066667	-8.583334	680.000000	1023.000000	1023.000000	2046.000000
2.800000	0.022548	13.325906	2.901171	1.240164	5.198771	3.985799	0.000000	-10.000000	0.075000	-10.783334	680.000000	1023.000000	1023.000000	2046.000000
2.820000	0.020925	12.366685	2.727944	1.175935	4.733804	3.729002	0.000000	-10.000000	0.083333	-11.733334	680.000000	1023.000000	1023.000000	2046.000000
2.840000	0.020051	11.850112	2.629278	1.157747	4.501711	3.561376	0.000000	-10.000000	0.083333	-12.000000	680.000000	1023.000000	1023.000000	2046.000000
2.860000	0.019285	11.397182	2.527214	1.175955	4.303598	3.390414	0.000000	-10.000000	0.091667	-12.050000	672.666687	1023.000000	1023.000000	2046.000000
2.880000	0.018956	11.202984	2.572801	1.183028	4.065090	3.382065	0.000000	-10.000000	0.100000	-12.466667	664.000000	1023.000000	1023.000000	2046.000000
2.900000	0.018410	10.880167	2.481380	1.293512	3.923414	3.181861	0.000000	-10.000000	0.100000	-12.850000	654.000000	1023.000000	1023.000000	2046.000000
2.920000	0.017928	10.595248	2.440933	1.402373	3.737428	3.014514	0.000000	-10.000000	0.108333	-13.516667	649.666687	1023.000000	1023.000000	2046.000000
2.940000	0.017837	10.541600	2.489614	1.464890	3.594660	2.992437	0.000000	-10.000000	0.133333	-14.166667	645.166687	1023.000000	1023.000000	2046.000000
2.960000	0.017385	10.274614	2.332263	1.564054	3.519539	2.858757	0.000000	-10.000000	0.166667	-15.083334	640.333313	1023.000000	1023.000000	2046.000000
2.980000	0.016943	10.013152	2.337223	1.619944	3.352612	2.703372	0.000000	-10.000000	0.200000	-16.016666	635.500000	1023.000000	1023.000000	2046.000000
3.000000	0.016729	9.886655	2.337876	1.599649	3.245033	2.704097	0.000000	-10.000000	0.216667	-17.133333	630.166687	1023.000000	1023.000000	2046.000000
3.020000	0.016481	9.740045	2.322371	1.618400	3.145490	2.653784	0.000000	-10.000000	0.250000	-18.233334	624.500000	1023.000000	1023.000000	2046.000000
3.040000	0.016191	9.568684	2.321891	1.561146	3.101765	2.583881	0.000000	-10.000000	0.300000	-19.716667	618.333313	1023.000000	1023.000000	2046.000000
3.060000	0.015840	9.361526	2.390298	1.457499	3.006299	2.507431	0.000000	-10.000000	0.366667	-21.283333	611.833313	1023.000000	1023.000000	2046.000000
3.080000	0.015468	9.141796	2.300847	1.378331	3.065441	2.397177	0.000000	-10.000000	0.425000	-23.083334	604.666687	1023.000000	1023.000000	2046.000000
3.100000	0.014751	8.717911	2.276315	1.236754	2.873837	2.331004	0.000000	-10.000000	0.466667	-24.400002	597.000000	1023.000000	1023.000000	2046.000000
3.120000	0.014043	8.299579	2.140653	1.169139	2.810081	2.179704	0.000000	-10.000000	0.491667	-25.250000	588.666687	1023.000000	1023.000000	2046.000000
3.140000	0.013421	7.931797	1.949453	1.076612	2.806584	2.099148	0.000000	-10.000000	0.500000	-25.933334	580.333313	1023.000000	1023.000000	2046.000000
3.160000	0.012402	7.329655	1.924379	0.960425	2.505173	1.939677	0.000000	-10.000000	0.508333	-26.483334	571.666687	1023.000000	1023.000000	2046.000000
3.180000	0.011600	6.855665	1.848296	0.889165	2.369296	1.748907	0.000000	-10.000000	0.525000	-27.116667	563.000000	1023.000000	1023.000000	2046.000000
3.200000	0.010909	6.447446	1.644885	0.812860	2.338056	1.651646	0.000000	-10.000000	0.550000	-27.483334	553.833313	1023.000000	1023.000000	2046.000000
3.220000	0.009825	5.806447	1.724649	0.683846	1.944655	1.453296	0.000000	-10.000000	0.558333	-27.750000	544.666687	1023.000000	1023.000000	2046.000000
3.240000	0.009241	5.461598	1.585982	0.630073	1.900473	1.345069	0.000000	-10.000000	0.550000	-27.800001	535.333313	1023.000000	1023.000000	2046.000000
3.260000	0.008122	4.800260	1.352064	0.617007	1.749765	1.081424	0.000000	-10.000000	0.566667	-27.983334	526.000000	1023.000000	1023.000000	2046.000000
3.280000	0.007289	4.307978	1.344248	0.464208	1.514736	0.984785	0.000000	-10.000000	0.583333	-28.216667	516.666687	1023.000000	1023.000000	2046.000000
3.300000	0.006683	3.949567	1.176531	0.411024	1.459530	0.902482	0.000000	-10.000000	0.608333	-28.433334	507.166656	1023.000000	1023.000000	2046.000000
3.320000	0.005765	3.406967	1.037475	0.311724	1.325995	0.731774	0.000000	-10.000000	0.600000	-28.400000	497.833344	1023.000000	1023.000000	2046.000000
3.340000	0.005159	3.049013	1.037835	0.291597	1.142060	0.577521	0.000000	-10.000000	0.608333	-28.549999	488.166656	1023.000000	1023.000000	2046.000000
3.360000	0.004518	2.669999	0.893801	0.193222	1.062450	0.520526	0.000000	-10.000000	0.616667	-28.549999	478.833344	1023.000000	1023.000000	2046.000000
3.380000	0.003759	2.221586	0.877715	0.133971	0.843009	0.366892	0.000000	-10.000000	0.616667	-28.650000	469.166656	1023.000000	1023.000000	2046.000000
3.400000	0.003319	1.961742	0.739237	0.167736	0.822603	0.232166	0.000000	-10.000000	0.616667	-28.400000	459.833344	1023.000000	1023.000000	2046.000000
3.420000	0.002586	1.528088	0.595778	0.117019	0.692999	0.122292	0.000000	-10.000000	0.608333	-28.450001	450.166656	1023.000000	1023.000000	2046.000000
3.440000	0.001962	1.159274	0.627493	0.073652	0.479240	-0.021111	0.000000	-10.000000	0.608333	-28.216667	440.833344	1023.000000	1023.000000	2046.000000
3.460000	0.001304	0.770753	0.409969	0.079463	0.419236	-0.137916	0.000000	-10.000000	0.608333	-28.299999	431.333344	1023.000000	1023.000000	2046.000000
3.480000	0.000575	0.339733	0.505255	0.006688	0.082145	-0.254355	0.000000	-10.000000	0.625000	-28.316668	422.000000	1023.000000	1023.000000	2046.000000
3.500000	0.000158	0.093474	0.265422	0.058313	0.166869	-0.397131	0.000000	-10.000000	0.633333	-28.450001	412.500000	1023.000000	1023.000000	2046.000000
3.520000	-0.000762	-0.450264	0.178573	-0.039235	-0.077346	-0.512255	0.000000	-10.000000	0.633333	-28.350000	403.000000	1023.000000	1023.000000	2046.000000
3.540000	-0.001412	-0.834548	0.169627	-0.028516	-0.282872	-0.692787	0.000000	-10.000000	0.633333	-28.500000	393.500000	1023.000000	1023.000000	2046.000000
3.560000	-0.001968	-1.163013	-0.090811	-0.108727	-0.267930	-0.695545	0.000000	-10.000000	0.625000	-28.700001	384.000000	1023.000000	1023.000000	2046.000000
3.580000	-0.002321	-1.371470	0.046316	-0.087909	-0.502338	-0.827539	0.000000	-10.000000	0.616667	-28.683334	374.333344	1023.000000	1023.000000	2046.000000
3.600000	-0.002350	-1.388914	-0.169890	-0.036797	-0.333137	-0.849091	0.000000	-10.000000	0.600000	-28.333334	364.833344	1023.000000	1023.000000	2046.000000
3.620000	-0.002274	-1.343992	-0.158217	-0.032546	-0.382653	-0.770576	0.000000	-10.000000	0.600000	-27.933334	355.333344	1023.000000	1023.000000	2046.000000
3.640000	-0.002581	-1.525273	0.028529	0.002361	-0.686541	-0.869621	0.000000	-10.000000	0.575000	-27.716667	346.000000	1023.000000	1023.000000	2046.000000
3.660000	-0.002487	-1.470074	-0.267646	0.025789	-0.446650	-0.781567	0.000000	-10.000000	0.558333	-27.600000	336.666656	1023.000000	1023.000000	2046.000000
3.680000	-0.002928	-1.730608	-0.292101	0.042348	-0.712073	-0.768781	0.000000	-10.000000	0.558333	-27.600000	327.500000	1023.000000	1023.000000	2046.000000
3.700000	-0.003464	-2.047509	-0.270504	0.146362	-1.011047	-0.912321	0.000000	-10.000000	0.566667	-27.783335	318.333344	1023.000000	1023.000000	2046.000000
3.720000	-0.004075	-2.408470	-0.503384	0.129722	-1.093198	-0.941610	0.000000	-10.000000	0.575000	-27.950001	309.000000	1023.000000	1023.000000	2046.000000
3.740000	-0.005844	-3.453750	-0.709666	0.026653	-1.570520	-1.200216	0.000000	-10.000000	0.558333	-27.716667	296.500000	1023.000000	1023.000000	2046.000000
3.760000	-0.007664	-4.529555	-0.919628	-0.140988	-1.963852	-1.505088	0.000000	-10.000000	0.558333	-27.533333	284.166656	1023.000000	1023.000000	2046.000000
3.780000	-0.010095	-5.966298	-1.338599	-0.462770	-2.307440	-1.857489	0.000000	-10.000000	0.550000	-27.299999	275.000000	1023.000000	1023.000000	2046.000000
3.800000	-0.012527	-7.403341	-1.391529	-0.724968	-3.077994	-2.208849	0.000000	-10.000000	0.541667	-27.000000	269.000000	1023.000000	1023.000000	2046.000000
3.820000	-0.014784	-8.737583	-1.923213	-0.794760	-3.374928	-2.644681	0.000000	-10.000000	0.525000	-26.400000	263.000000	1023.000000	1023.000000	2046.000000
3.840000	-0.016470	-9.733768	-2.051878	-0.868660	-3.912398	-2.900830	0.000000	-10.000000	0.508333	-25.833334	254.166672	1023.000000	1023.000000	2046.000000
3.860000	-0.017505	-10.345446	-2.052214	-0.794038	-4.353875	-3.145319	0.000000	-10.000000	0.500000	-25.516666	245.500000	1023.000000	1023.000000	2046.000000
3.880000	-0.018062	-10.674758	-2.297870	-0.872970	-4.437936	-3.065982	0.000000	-10.000000	0.508333	-25.500000	237.000000	1023.000000	1023.000000	2046.000000
3.900000	-0.019002	-11.230165	-2.188653	-0.782385	-4.936601	-3.322526	0.000000	-10.000000	0.516667	-25.500000	228.500000	1023.000000	1023.000000	2046.000000
3.920000	-0.019164	-11.326164	-2.317096	-0.651600	-4.911463	-3.446005	0.000000	-10.000000	0.516667	-25.416668	220.000000	1023.000000	1023.000000	2046.000000
3.940000	-0.019819	-11.712913	-2.451207	-0.667728	-5.134949	-3.459028	0.000000	-10.000000	0.500000	-25.233334	211.500000	1023.000000	1023.000000	2046.000000
3.960000	-0.020162	-11.916010	-2.329747	-0.563715	-5.420070	-3.602478	0.000000	-10.000000	0.483333	-24.600000	203.166672	1023.000000	1023.000000	2046.000000
3.980000	-0.020606	-12.178152	-2.637679	-0.529690	-5.324461	-3.686322	0.000000	-10.000000	0.475000	-24.083334	195.000000	1023.000000	1023.000000	2046.000000
4.000000	-0.021020	-12.422796	-2.703496	-0.570112	-5.443824	-3.705364	0.000000	-10.000000	0.441667	-23.316668	187.000000	1023.000000	1023.000000	2046.000000
4.020000	-0.021508	-12.711419	-2.547225	-0.500738	-5.787330	-3.876126	0.000000	-10.000000	0.400000	-22.766666	179.000000	1023.000000	1023.000000	2046.000000
4.040000	-0.021500	-12.706347	-2.784851	-0.446641	-5.570355	-3.904500	0.000000	-10.000000	0.358333	-22.333334	171.333328	1023.000000	1023.000000	2046.000000
4.060000	-0.021724	-12.838790	-2.750222	-0.607423	-5.629845	-3.851301	0.000000	-10.000000	0.366667	-22.299999	163.833328	1023.000000	1023.000000	2046.000000
4.080000	-0.022078	-13.048274	-2.580438	-0.678365	-5.810540	-3.978931	0.000000	-10.000000	0.375000	-22.400000	156.500000	1023.000000	1023.000000	2046.000000
4.100000	-0.022302	-13.180356	-2.858253	-0.827261	-5.570986	-3.923856	0.000000	-10.000000	0.383333	-22.366667	149.000000	1023.000000	1023.000000	2046.000000
4.120000	-0.023037	-13.614578	-2.866863	-0.961237	-5.802651	-3.983827	0.000000	-10.000000	0.366667	-22.216667	141.500000	1023.000000	1023.000000	2046.000000
4.140000	-0.023581	-13.936397	-2.956375	-0.987401	-5.875897	-4.116724	0.000000	-10.000000	0.358333	-21.933334	134.166672	1023.000000	1023.000000	2046.000000
4.160000	-0.023902	-14.126098	-3.182649	-1.165059	-5.778735	-3.999655	0.000000	-10.000000	0.341667	-21.549999	126.833336	1023.000000	1023.000000	2046.000000
4.180000	-0.024708	-14.602529	-3.173306	-1.236311	-6.082892	-4.110020	0.000000	-10.000000	0.333333	-21.183334	119.666664	1023.000000	1023.000000	2046.000000
4.200000	-0.025179	-14.880872	-3.198625	-1.206597	-6.150869	-4.324780	0.000000	-10.000000	0.325000	-20.833334	112.500000	1023.000000	1023.000000	2046.000000
4.220000	-0.025567	-15.109852	-3.263063	-1.400758	-6.247796	-4.198236	0.000000	-10.000000	0.325000	-20.583334	105.500000	1023.000000	1023.000000	2046.000000
4.240000	-0.026277	-15.529799	-3.177902	-1.429842	-6.527045	-4.395009	0.000000	-10.000000	0.308333	-20.050001	98.666664	1023.000000	1023.000000	2046.000000
4.260000	-0.026685	-15.770834	-3.409686	-1.470605	-6.393399	-4.497143	0.000000	-10.000000	0.283333	-19.616667	92.000000	1023.000000	1023.000000	2046.000000
4.280000	-0.027235	-16.095661	-3.435592	-1.633855	-6.628024	-4.398190	0.000000	-10.000000	0.258333	-19.083334	85.500000	1023.000000	1023.000000	2046.000000
4.300000	-0.027734	-16.390762	-3.402733	-1.593327	-6.810841	-4.583862	0.000000	-10.000000	0.250000	-18.783335	81.166664	1023.000000	1023.000000	2046.000000
4.320000	-0.028078	-16.593945	-3.707578	-1.675408	-6.657125	-4.553833	0.000000	-10.000000	0.250000	-18.150002	74.833336	1023.000000	1023.000000	2046.000000
4.340000	-0.028569	-16.884212	-3.644517	-1.763389	-6.897674	-4.578631	0.000000	-10.000000	0.241667	-17.783335	68.666664	1023.000000	1023.000000	2046.000000
4.360000	-0.028796	-17.018311	-3.673328	-1.703146	-6.911594	-4.730243	0.000000	-10.000000	0.233333	-17.316668	60.666668	1023.000000	1023.000000	2046.000000
4.380000	-0.029122	-17.211010	-3.799673	-1.842568	-6.922071	-4.646697	0.000000	-10.000000	0.225000	-17.166666	55.000000	1023.000000	1023.000000	2046.000000
4.400000	-0.029368	-17.356237	-3.654484	-1.844256	-7.152852	-4.704647	0.000000	-10.000000	0.216667	-16.766666	49.333332	1023.000000	1023.000000	2046.000000
4.420000	-0.029383	-17.365646	-3.890310	-1.839402	-6.908467	-4.727468	0.000000	-10.000000	0.208333	-16.299999	43.833332	1023.000000	1023.000000	2046.000000
4.440000	-0.029811	-17.618324	-3.851168	-1.862249	-7.141583	-4.763324	0.000000	-10.000000	0.200000	-15.800000	38.333332	1023.000000	1023.000000	2046.000000
4.460000	-0.029888	-17.663691	-3.850996	-1.829167	-7.167952	-4.815576	0.000000	-10.000000	0.183333	-15.300000	33.166668	1023.000000	1023.000000	2046.000000
4.480000	-0.029995	-17.727205	-4.015713	-1.917918	-7.080610	-4.712964	0.000000	-10.000000	0.166667	-14.833334	28.000000	1023.000000	1023.000000	2046.000000
4.500000	-0.030425	-17.981464	-3.872231	-1.869296	-7.381428	-4.858509	0.000000	-10.000000	0.150000	-14.316667	23.000000	1023.000000	1023.000000	2046.000000
4.520000	-0.030354	-17.939131	-3.949560	-1.824070	-7.245177	-4.920323	0.000000	-10.000000	0.150000	-13.883333	18.166666	1023.000000	1023.000000	2046.000000
4.540000	-0.030521	-18.037884	-4.081069	-1.915635	-7.198113	-4.843066	0.000000	-10.000000	0.150000	-13.400001	13.500000	1023.000000	1023.000000	2046.000000
4.560000	-0.030860	-18.238176	-3.960758	-1.916488	-7.461502	-4.899428	0.000000	-10.000000	0.133333	-12.783334	9.166667	1023.000000	1023.000000	2046.000000
4.580000	-0.030768	-18.184103	-4.118569	-1.924124	-7.241467	-4.899944	0.000000	-10.000000	0.108333	-12.250000	5.000000	1023.000000	1023.000000	2046.000000
4.600000	-0.030967	-18.301718	-4.208117	-2.021505	-7.254704	-4.817392	0.000000	-10.000000	0.075000	-11.533334	1.333333	1023.000000	1023.000000	2046.000000
4.620000	-0.030779	-18.190342	-4.003254	-1.943964	-7.356539	-4.886584	0.000000	-10.000000	0.058333	-10.883333	-2.333333	1023.000000	1023.000000	2046.000000
4.640000	-0.030310	-17.912931	-4.130982	-1.877217	-7.015521	-4.889211	0.000000	-10.000000	0.050000	-9.833333	-5.666667	1023.000000	1023.000000	2046.000000
4.660000	-0.029968	-17.711374	-4.036628	-1.898743	-7.020842	-4.755162	0.000000	-10.000000	0.033333	-8.533333	-9.166667	1023.000000	1023.000000	2046.000000
4.680000	-0.029419	-17.386740	-3.811742	-1.837333	-7.012417	-4.725247	0.000000	-10.000000	0.016667	-7.033333	-12.000000	1023.000000	1023.000000	2046.000000
4.700000	-0.028784	-17.011208	-3.987725	-1.781257	-6.624958	-4.617267	0.000000	-10.000000	0.000000	-5.183333	-14.500000	1023.000000	1023.000000	2046.000000
4.720000	-0.028287	-16.717674	-3.885393	-1.751139	-6.637345	-4.443798	0.000000	-10.000000	0.000000	-2.633333	-16.000000	1023.000000	1023.000000	2046.000000
4.740000	-0.027794	-16.425959	-3.771271	-1.572082	-6.566539	-4.516067	0.000000	-10.000000	-0.008333	0.250000	-16.833334	1023.000000	1023.000000	2046.000000
4.760000	-0.027361	-16.170546	-4.005781	-1.550812	-6.215199	-4.398752	0.000000	-10.000000	-0.033333	3.200000	-17.000000	1023.000000	1023.000000	2046.000000
4.780000	-0.027448	-16.221819	-3.964831	-1.559147	-6.312277	-4.385563	0.000000	-10.000000	-0.075000	6.366667	-17.000000	1023.000000	1023.000000	2046.000000
4.800000	-0.028444	-16.810629	-4.106292	-1.681622	-6.386160	-4.636556	0.000000	-10.000000	-0.125000	10.000000	-17.000000	1023.000000	1023.000000	2046.000000
4.820000	-0.029360	-17.351919	-4.251532	-1.976992	-6.480192	-4.643204	0.000000	-10.000000	-0.175000	13.550000	-17.000000	1023.000000	1023.000000	2046.000000
4.840000	-0.030454	-17.998211	-4.252172	-2.088943	-6.771984	-4.885111	0.000000	-10.000000	-0.241667	16.450001	-17.000000	1023.000000	1023.000000	2046.000000
4.860000	-0.031456	-18.590706	-4.479743	-2.192300	-6.813368	-5.105296	0.000000	-10.000000	-0.308333	18.916666	-10.166667	1023.000000	1023.000000	2046.000000
4.880000	-0.031868	-18.834053	-4.547947	-2.337147	-6.951171	-4.997789	0.000000	-10.000000	-0.366667	21.283333	4.166667	1023.000000	1023.000000	2046.000000
4.900000	-0.031513	-18.624092	-4.404642	-2.151229	-6.990467	-5.077755	0.000000	-10.000000	-0.391667	22.916666	21.166666	1023.000000	1023.000000	2046.000000
4.920000	-0.031019	-18.332079	-4.590693	-2.153377	-6.653610	-4.934398	0.000000	-10.000000	-0.400000	23.933334	33.833332	1023.000000	1023.000000	2046.000000
4.940000	-0.030068	-17.769958	-4.289322	-2.065546	-6.682347	-4.732744	0.000000	-10.000000	-0.408333	24.483334	41.833332	1023.000000	1023.000000	2046.000000
4.960000	-0.029415	-17.384485	-4.340645	-1.894068	-6.386586	-4.763186	0.000000	-10.000000	-0.425000	24.950001	49.833332	1023.000000	1023.000000	2046.000000
4.980000	-0.028568	-16.883776	-4.267126	-1.904000	-6.217499	-4.495151	0.000000	-10.000000	-0.466667	25.616667	58.000000	1023.000000	1023.000000	2046.000000
5.000000	-0.027767	-16.410042	-4.082963	-1.701568	-6.137319	-4.488193	0.000000	-10.000000	-0.516667	26.700001	66.333336	1023.000000	1023.000000	2046.000000
5.020000	-0.026859	-15.873680	-4.065293	-1.634498	-5.795279	-4.378610	0.000000	-10.000000	-0.558333	27.833334	75.000000	1023.000000	1023.000000	2046.000000
5.040000	-0.026025	-15.381021	-3.839168	-1.644545	-5.765493	-4.131814	0.000000	-10.000000	-0.575000	28.583334	81.000000	1023.000000	1023.000000	2046.000000
5.060000	-0.024908	-14.720727	-3.702552	-1.477999	-5.461503	-4.078674	0.000000	-10.000000	-0.575000	28.833334	87.166664	1023.000000	1023.000000	2046.000000
5.080000	-0.023775	-14.050744	-3.712361	-1.493267	-5.055658	-3.789459	0.000000	-10.000000	-0.575000	28.950001	97.000000	1023.000000	1023.000000	2046.000000
5.100000	-0.022735	-13.436448	-3.394142	-1.449559	-4.945507	-3.647241	0.000000	-10.000000	-0.541667	28.766666	110.000000	1023.000000	1023.000000	2046.000000
5.120000	-0.021858	-12.918051	-3.372216	-1.454058	-4.524098	-3.567678	0.000000	-10.000000	-0.516667	28.233334	123.000000	1023.000000	1023.000000	2046.000000
5.140000	-0.020849	-12.321594	-3.379066	-1.577762	-4.142711	-3.222055	0.000000	-10.000000	-0.508333	27.950001	132.500000	1023.000000	1023.000000	2046.000000
5.160000	-0.020011	-11.826279	-3.146185	-1.527585	-4.015404	-3.137104	0.000000	-10.000000	-0.516667	27.933334	141.833328	1023.000000	1023.000000	2046.000000
5.180000	-0.019340	-11.430181	-3.134185	-1.606200	-3.705316	-2.984480	0.000000	-10.000000	-0.533333	28.166668	151.166672	1023.000000	1023.000000	2046.000000
5.200000	-0.018083	-10.687174	-3.039491	-1.711269	-3.350423	-2.585989	0.000000	-10.000000	-0.516667	28.066668	160.500000	1023.000000	1023.000000	2046.000000
5.220000	-0.017606	-10.404966	-2.934180	-1.583530	-3.246629	-2.640627	0.000000	-10.000000	-0.516667	28.000000	166.833328	1023.000000	1023.000000	2046.000000
5.240000	-0.016751	-9.900116	-2.945471	-1.707258	-2.884978	-2.362409	0.000000	-10.000000	-0.500000	27.783333	176.166672	1023.000000	1023.000000	2046.000000
5.260000	-0.015977	-9.442375	-2.691683	-1.680053	-2.832839	-2.237800	0.000000	-10.000000	-0.516667	28.183334	185.500000	1023.000000	1023.000000	2046.000000
5.280000	-0.015524	-9.174611	-2.699298	-1.593856	-2.599566	-2.281891	0.000000	-10.000000	-0.541667	28.633333	198.000000	1023.000000	1023.000000	2046.000000
5.300000	-0.014619	-8.639792	-2.566743	-1.714394	-2.443231	-1.915424	0.000000	-10.000000	-0.566667	29.200001	204.333328	1023.000000	1023.000000	2046.000000
5.320000	-0.014132	-8.352116	-2.497981	-1.591029	-2.299098	-1.964008	0.000000	-10.000000	-0.583333	29.583334	210.833328	1023.000000	1023.000000	2046.000000
5.340000	-0.013334	-7.880332	-2.474089	-1.698408	-2.052404	-1.655431	0.000000	-10.000000	-0.600000	30.000000	220.833328	1023.000000	1023.000000	2046.000000
5.360000	-0.012426	-7.343622	-2.317029	-1.627999	-1.897064	-1.501530	0.000000	-10.000000	-0.625000	30.400000	234.166672	1023.000000	1023.000000	2046.000000
5.380000	-0.011603	-6.857444	-2.278739	-1.590625	-1.622444	-1.365636	0.000000	-10.000000	-0.633333	30.283333	247.500000	1023.000000	1023.000000	2046.000000
5.400000	-0.010483	-6.195434	-2.168977	-1.599994	-1.381333	-1.045129	0.000000	-10.000000	-0.633333	30.083334	254.166672	1023.000000	1023.000000	2046.000000
5.420000	-0.009526	-5.629831	-2.083413	-1.424889	-1.100985	-1.020545	0.000000	-10.000000	-0.608333	30.049999	264.166656	1023.000000	1023.000000	2046.000000
5.440000	-0.008502	-5.024552	-1.991019	-1.509923	-0.905936	-0.617675	0.000000	-10.000000	-0.583333	30.133333	274.166656	1023.000000	1023.000000	2046.000000
5.460000	-0.007418	-4.383937	-1.913032	-1.337157	-0.577167	-0.556582	0.000000	-10.000000	-0.558333	30.216667	284.166656	1023.000000	1023.000000	2046.000000
5.480000	-0.006441	-3.806375	-1.786416	-1.303466	-0.389710	-0.326783	0.000000	-10.000000	-0.583333	30.100000	290.833344	1023.000000	1023.000000	2046.000000
5.500000	-0.005446	-3.218474	-1.618867	-1.201338	-0.253105	-0.145164	0.000000	-10.000000	-0.600000	29.916666	297.500000	1023.000000	1023.000000	2046.000000
5.520000	-0.004328	-2.557620	-1.547882	-1.113513	0.097694	0.006082	0.000000	-10.000000	-0.616667	29.900000	310.833344	1023.000000	1023.000000	2046.000000
5.540000	-0.003387	-2.001832	-1.466441	-1.118010	0.284537	0.298082	0.000000	-10.000000	-0.600000	29.933334	320.833344	1023.000000	1023.000000	2046.000000
5.560000	-0.002432	-1.437480	-1.408425	-0.943285	0.586239	0.327991	0.000000	-10.000000	-0.600000	29.933334	331.166656	1023.000000	1023.000000	2046.000000
5.580000	-0.001421	-0.839742	-1.199250	-0.990902	0.679455	0.670954	0.000000	-10.000000	-0.600000	29.700001	338.000000	1023.000000	1023.000000	2046.000000
5.600000	-0.000577	-0.340840	-1.139466	-0.833789	0.893520	0.738895	0.000000	-10.000000	-0.600000	29.366667	351.333344	1023.000000	1023.000000	2046.000000
5.620000	0.000637	0.376714	-1.055037	-0.818907	1.211366	1.039293	0.000000	-10.000000	-0.591667	29.416666	364.333344	1023.000000	1023.000000	2046.000000
5.640000	0.001827	1.079960	-0.934108	-0.763713	1.494146	1.283635	0.000000	-10.000000	-0.583333	29.533333	374.166656	1023.000000	1023.000000	2046.000000
5.660000	0.002917	1.724213	-0.824178	-0.620045	1.796101	1.372335	0.000000	-10.000000	-0.583333	29.500000	384.166656	1023.000000	1023.000000	2046.000000
5.680000	0.004555	2.691770	-0.567216	-0.633195	2.098905	1.793276	0.000000	-10.000000	-0.591667	29.400000	393.833344	1023.000000	1023.000000	2046.000000
5.700000	0.005699	3.367836	-0.482999	-0.397857	2.438262	1.810430	0.000000	-10.000000	-0.600000	29.216667	406.833344	1023.000000	1023.000000	2046.000000
5.720000	0.007137	4.217697	-0.167740	-0.404309	2.605159	2.184588	0.000000	-10.000000	-0.600000	29.283335	413.166656	1023.000000	1023.000000	2046.000000
5.740000	0.008562	5.060342	-0.106268	-0.170565	2.996072	2.341103	0.000000	-10.000000	-0.591667	29.383333	419.833344	1023.000000	1023.000000	2046.000000
5.760000	0.009802	5.792822	0.141135	-0.092052	3.118639	2.625100	0.000000	-10.000000	-0.583333	29.216667	426.500000	1023.000000	1023.000000	2046.000000
5.780000	0.010941	6.465850	0.245283	-0.009655	3.320752	2.909470	0.000000	-10.000000	-0.558333	29.200001	436.333344	1023.000000	1023.000000	2046.000000
5.800000	0.011324	6.692604	0.184051	0.143984	3.521835	2.842734	0.000000	-10.000000	-0.533333	28.400000	446.000000	1023.000000	1023.000000	2046.000000
5.820000	0.011067	6.540427	0.283559	0.044936	3.271685	2.940246	0.000000	-10.000000	-0.500000	28.250000	455.500000	1023.000000	1023.000000	2046.000000
5.840000	0.010329	6.104279	0.152938	0.011674	3.190341	2.749326	0.000000	-10.000000	-0.483333	27.650000	468.000000	1023.000000	1023.000000	2046.000000
5.860000	0.009170	5.419464	0.092679	-0.083799	2.923115	2.487468	0.000000	-10.000000	-0.475000	27.233334	480.500000	1023.000000	1023.000000	2046.000000
5.880000	0.008092	4.782321	0.153476	-0.209095	2.435125	2.402816	0.000000	-10.000000	-0.475000	26.700001	492.833344	1023.000000	1023.000000	2046.000000
5.900000	0.007601	4.492177	0.012951	-0.199904	2.390474	2.288656	0.000000	-10.000000	-0.475000	26.466667	499.000000	1023.000000	1023.000000	2046.000000
5.920000	0.007615	4.500686	0.066488	-0.122729	2.273551	2.283375	0.000000	-10.000000	-0.458333	26.616667	504.833344	1023.000000	1023.000000	2046.000000
5.940000	0.008081	4.775643	0.233902	-0.073190	2.211367	2.403564	0.000000	-10.000000	-0.441667	26.150000	513.500000	1023.000000	1023.000000	2046.000000
5.960000	0.008700	5.141904	0.269061	0.091706	2.406213	2.374925	0.000000	-10.000000	-0.425000	25.683334	522.166687	1023.000000	1023.000000	2046.000000
5.980000	0.009557	5.648201	0.488689	0.207734	2.386796	2.564982	0.000000	-10.000000	-0.416667	25.016666	530.666687	1023.000000	1023.000000	2046.000000
6.000000	0.010316	6.097039	0.567128	0.398440	2.531195	2.600276	0.000000	-10.000000	-0.408333	24.633333	536.333313	1023.000000	1023.000000	2046.000000
6.020000	0.011379	6.725091	0.661662	0.623238	2.755997	2.684194	0.000000	-10.000000	-0.408333	24.266666	544.666687	1023.000000	1023.000000	2046.000000
6.040000	0.012291	7.263973	0.946471	0.717475	2.748937	2.851091	0.000000	-10.000000	-0.400000	24.216667	553.000000	1023.000000	1023.000000	2046.000000
6.060000	0.013052	7.713962	0.900021	0.901902	3.071161	2.840878	0.000000	-10.000000	-0.391667	24.266666	561.000000	1023.000000	1023.000000	2046.000000
6.080000	0.014177	8.378610	1.208532	1.048700	3.126210	2.995168	0.000000	-10.000000	-0.366667	24.299999	569.000000	1023.000000	1023.000000	2046.000000
6.100000	0.015072	8.907724	1.379213	1.140415	3.312303	3.075793	0.000000	-10.000000	-0.358333	24.116667	577.000000	1023.000000	1023.000000	2046.000000
6.120000	0.016260	9.609796	1.547799	1.201580	3.609892	3.250524	0.000000	-10.000000	-0.341667	23.683334	585.000000	1023.000000	1023.000000	2046.000000
6.140000	0.017485	10.333383	1.943110	1.239220	3.759908	3.391144	0.000000	-10.000000	-0.308333	22.733334	593.000000	1023.000000	1023.000000	2046.000000
6.160000	0.018273	10.799126	1.994297	1.244933	4.162385	3.397511	0.000000	-10.000000	-0.266667	21.333334	600.833313	1023.000000	1023.000000	2046.000000
6.180000	0.019356	11.439140	2.327277	1.282219	4.234567	3.595077	0.000000	-10.000000	-0.233333	20.266666	608.333313	1023.000000	1023.000000	2046.000000
6.200000	0.020064	11.857639	2.445742	1.274328	4.464497	3.673073	0.000000	-10.000000	-0.225000	19.400000	615.166687	1023.000000	1023.000000	2046.000000
6.220000	0.020898	12.350678	2.504111	1.335711	4.755668	3.755188	0.000000	-10.000000	-0.216667	18.800001	621.833313	1023.000000	1023.000000	2046.000000
6.240000	0.021480	12.694475	2.748853	1.306317	4.753921	3.885385	0.000000	-10.000000	-0.200000	17.883333	628.166687	1023.000000	1023.000000	2046.000000
6.260000	0.021978	12.988804	2.693017	1.371501	5.067376	3.856910	0.000000	-10.000000	-0.175000	17.033333	634.500000	1023.000000	1023.000000	2046.000000
6.280000	0.022515	13.306320	2.891171	1.374714	5.071697	3.968738	0.000000	-10.000000	-0.166667	16.416666	640.166687	1023.000000	1023.000000	2046.000000
6.300000	0.022908	13.538536	3.043094	1.388271	5.080612	4.026560	0.000000	-10.000000	-0.175000	16.016666	645.833313	1023.000000	1023.000000	2046.000000
6.320000	0.023422	13.842249	3.032811	1.471895	5.301433	4.036110	0.000000	-10.000000	-0.191667	15.733334	651.166687	1023.000000	1023.000000	2046.000000
6.340000	0.023940	14.148790	3.207171	1.467830	5.288669	4.185121	0.000000	-10.000000	-0.183333	15.383333	656.500000	1023.000000	1023.000000	2046.000000
6.360000	0.024283	14.351356	3.241147	1.541121	5.425541	4.143546	0.000000	-10.000000	-0.166667	14.900001	661.666687	1023.000000	1023.000000	2046.000000
6.380000	0.024768	14.637974	3.330746	1.494953	5.532588	4.279687	0.000000	-10.000000	-0.141667	14.216667	666.833313	1023.000000	1023.000000	2046.000000
6.400000	0.025180	14.881152	3.502787	1.498081	5.481745	4.398538	0.000000	-10.000000	-0.125000	13.316667	671.666687	1023.000000	1023.000000	2046.000000
6.420000	0.025338	14.974800	3.375954	1.529562	5.691171	4.378113	0.000000	-10.000000	-0.091667	12.083334	676.333313	1023.000000	1023.000000	2046.000000
6.440000	0.026024	15.380337	3.544972	1.602925	5.734104	4.498336	0.000000	-10.000000	-0.058333	10.566667	680.500000	1023.000000	1023.000000	2046.000000
6.460000	0.025811	15.254383	3.563278	1.620541	5.644631	4.425933	0.000000	-10.000000	-0.025000	8.216667	684.333313	1023.000000	1023.000000	2046.000000
6.480000	0.026219	15.495490	3.519819	1.657773	5.793014	4.524885	0.000000	-10.000000	0.000000	5.150000	687.500000	1023.000000	1023.000000	2046.000000
6.500000	0.026243	15.509798	3.645346	1.677001	5.648531	4.538920	0.000000	-10.000000	0.016667	1.216667	689.666687	1023.000000	1023.000000	2046.000000
6.520000	0.025986	15.358017	3.473457	1.714567	5.724861	4.445131	0.000000	-10.000000	0.033333	-2.200000	690.833313	1023.000000	1023.000000	2046.000000
6.540000	0.026220	15.496239	3.566638	1.746114	5.656944	4.526542	0.000000	-10.000000	0.050000	-5.616667	691.000000	1023.000000	1023.000000	2046.000000
6.560000	0.025778	15.234776	3.518939	1.769577	5.541780	4.404480	0.000000	-10.000000	0.075000	-8.166667	691.000000	1023.000000	1023.000000	2046.000000
6.580000	0.025536	15.092023	3.327076	1.746426	5.639190	4.379331	0.000000	-10.000000	0.100000	-10.483334	691.000000	1023.000000	1023.000000	2046.000000
6.600000	0.025397	15.009613	3.536247	1.718176	5.384900	4.370291	0.000000	-10.000000	0.108333	-11.866667	691.000000	1023.000000	1023.000000	2046.000000
6.620000	0.024856	14.690064	3.363703	1.728613	5.404764	4.192984	0.000000	-10.000000	0.125000	-12.950000	691.000000	1023.000000	1023.000000	2046.000000
6.640000	0.024916	14.725166	3.333277	1.694136	5.476444	4.221310	0.000000	-10.000000	0.141667	-13.750000	683.666687	1023.000000	1023.000000	2046.000000
6.660000	0.025054	14.806995	3.470282	1.670971	5.377463	4.288279	0.000000	-10.000000	0.166667	-14.350000	674.666687	1023.000000	1023.000000	2046.000000
6.680000	0.025087	14.826517	3.283093	1.744318	5.619875	4.179231	0.000000	-10.000000	0.183333	-14.666667	664.000000	1023.000000	1023.000000	2046.000000
6.700000	0.025540	15.093958	3.484744	1.678977	5.550091	4.380146	0.000000	-10.000000	0.191667	-14.833334	659.000000	1023.000000	1023.000000	2046.000000
6.720000	0.025419	15.022673	3.433665	1.814821	5.554864	4.219322	0.000000	-10.000000	0.191667	-14.983334	654.166687	1023.000000	1023.000000	2046.000000
6.740000	0.025568	15.110680	3.432282	1.786219	5.561543	4.330636	0.000000	-10.000000	0.191667	-15.300000	649.166687	1023.000000	1023.000000	2046.000000
6.760000	0.025401	15.011882	3.603402	1.806909	5.256696	4.344875	0.000000	-10.000000	0.191667	-15.983334	644.166687	1023.000000	1023.000000	2046.000000
6.780000	0.024660	14.573898	3.292747	1.863793	5.289399	4.127960	0.000000	-10.000000	0.216667	-16.683334	638.833313	1023.000000	1023.000000	2046.000000
6.800000	0.023274	13.754710	3.221504	1.772043	4.827598	3.933566	0.000000	-10.000000	0.241667	-17.450001	633.333313	1023.000000	1023.000000	2046.000000
6.820000	0.021528	12.722821	2.989444	1.594159	4.551360	3.587860	0.000000	-10.000000	0.258333	-18.133333	627.500000	1023.000000	1023.000000	2046.000000
6.840000	0.019440	11.488777	2.811454	1.322866	4.046976	3.307482	0.000000	-10.000000	0.275000	-18.733334	621.500000	1023.000000	1023.000000	2046.000000
6.860000	0.016977	10.033683	2.579634	1.101155	3.486709	2.866185	0.000000	-10.000000	0.300000	-19.466667	615.166687	1023.000000	1023.000000	2046.000000
6.880000	0.014953	8.837434	2.316236	0.935834	3.062502	2.522861	0.000000	-10.000000	0.333333	-20.083334	608.666687	1023.000000	1023.000000	2046.000000
6.900000	0.013118	7.752461	2.220011	0.871671	2.428765	2.232015	0.000000	-10.000000	0.341667	-20.533335	601.833313	1023.000000	1023.000000	2046.000000
6.920000	0.012102	7.152556	1.990182	0.862183	2.333393	1.966798	0.000000	-10.000000	0.341667	-20.783335	595.000000	1023.000000	1023.000000	2046.000000
6.940000	0.011243	6.644691	1.947448	0.925097	1.995978	1.776168	0.000000	-10.000000	0.341667	-20.850000	588.000000	1023.000000	1023.000000	2046.000000
6.960000	0.010529	6.222719	1.830719	0.923161	1.876789	1.592049	0.000000	-10.000000	0.358333	-21.316668	581.000000	1023.000000	1023.000000	2046.000000
6.980000	0.010019	5.921231	1.865953	0.966514	1.541818	1.546946	0.000000	-10.000000	0.375000	-21.700001	574.000000	1023.000000	1023.000000	2046.000000
7.000000	0.009089	5.371845	1.633365	1.093180	1.387978	1.257323	0.000000	-10.000000	0.391667	-22.366667	566.666687	1023.000000	1023.000000	2046.000000
7.020000	0.008805	5.203906	1.707311	1.033903	1.146856	1.315835	0.000000	-10.000000	0.408333	-23.033335	559.333313	1023.000000	1023.000000	2046.000000
7.040000	0.007967	4.708266	1.539619	1.142902	0.961142	1.064602	0.000000	-10.000000	0.408333	-23.600000	551.666687	1023.000000	1023.000000	2046.000000
7.060000	0.007622	4.504329	1.397670	1.133978	0.937405	1.035276	0.000000	-10.000000	0.441667	-24.100000	544.000000	1023.000000	1023.000000	2046.000000
7.080000	0.007034	4.156802	1.449301	1.251965	0.593245	0.862292	0.000000	-10.000000	0.458333	-24.283333	535.833313	1023.000000	1023.000000	2046.000000
7.100000	0.006674	3.944490	1.306798	1.220177	0.628647	0.788868	0.000000	-10.000000	0.491667	-24.783333	527.500000	1023.000000	1023.000000	2046.000000
7.120000	0.006575	3.885635	1.449222	1.120797	0.434944	0.880673	0.000000	-10.000000	0.500000	-25.183332	519.166687	1023.000000	1023.000000	2046.000000
7.140000	0.005924	3.500845	1.259328	1.033400	0.563560	0.644557	0.000000	-10.000000	0.541667	-26.216667	510.666656	1023.000000	1023.000000	2046.000000
7.160000	0.005563	3.287753	1.391509	0.821866	0.285282	0.789096	0.000000	-10.000000	0.575000	-27.116667	502.000000	1023.000000	1023.000000	2046.000000
7.180000	0.004667	2.757979	1.181976	0.758033	0.239285	0.578685	0.000000	-10.000000	0.600000	-27.833334	492.833344	1023.000000	1023.000000	2046.000000
7.200000	0.004093	2.418665	0.925575	0.635138	0.301546	0.556406	0.000000	-10.000000	0.608333	-28.100000	483.666656	1023.000000	1023.000000	2046.000000
7.220000	0.003296	1.947776	0.990554	0.624051	-0.046852	0.380023	0.000000	-10.000000	0.616667	-28.133333	474.333344	1023.000000	1023.000000	2046.000000
7.240000	0.002430	1.436132	0.694893	0.514200	0.034241	0.192798	0.000000	-10.000000	0.625000	-28.366667	465.000000	1023.000000	1023.000000	2046.000000
7.260000	0.001785	1.054798	0.791925	0.357200	-0.332396	0.238068	0.000000	-10.000000	0.625000	-28.116667	455.500000	1023.000000	1023.000000	2046.000000
7.280000	0.000955	0.564599	0.620175	0.347557	-0.360511	-0.042622	0.000000	-10.000000	0.625000	-28.016666	446.000000	1023.000000	1023.000000	2046.000000
7.300000	0.000252	0.149088	0.513858	0.240564	-0.469728	-0.135607	0.000000	-10.000000	0.625000	-27.800001	436.666656	1023.000000	1023.000000	2046.000000
7.320000	-0.000549	-0.324222	0.490657	0.198997	-0.755821	-0.258055	0.000000	-10.000000	0.633333	-27.933334	427.333344	1023.000000	1023.000000	2046.000000
7.340000	-0.001404	-0.830057	0.305521	0.130655	-0.834943	-0.431291	0.000000	-10.000000	0.616667	-27.866667	418.000000	1023.000000	1023.000000	2046.000000
7.360000	-0.002143	-1.266543	0.256946	0.022394	-1.067554	-0.478329	0.000000	-10.000000	0.591667	-27.650002	408.666656	1023.000000	1023.000000	2046.000000
7.380000	-0.002886	-1.705645	0.077094	-0.037681	-1.127412	-0.617646	0.000000	-10.000000	0.575000	-27.516668	399.500000	1023.000000	1023.000000	2046.000000
7.400000	-0.003525	-2.083532	-0.041274	-0.127069	-1.245807	-0.669383	0.000000	-10.000000	0.583333	-27.466667	390.500000	1023.000000	1023.000000	2046.000000
7.420000	-0.004238	-2.504897	-0.125089	-0.122299	-1.426633	-0.830876	0.000000	-10.000000	0.583333	-27.366667	381.333344	1023.000000	1023.000000	2046.000000
7.440000	-0.004759	-2.812565	-0.222326	-0.237521	-1.486753	-0.865965	0.000000	-10.000000	0.558333	-27.266666	372.166656	1023.000000	1023.000000	2046.000000
7.460000	-0.005273	-3.116558	-0.251031	-0.246478	-1.675896	-0.943154	0.000000	-10.000000	0.541667	-27.133333	363.000000	1023.000000	1023.000000	2046.000000
7.480000	-0.006053	-3.577530	-0.471028	-0.209350	-1.716660	-1.180491	0.000000	-10.000000	0.541667	-27.083334	354.000000	1023.000000	1023.000000	2046.000000
7.500000	-0.006482	-3.830860	-0.489977	-0.280969	-1.895820	-1.164093	0.000000	-10.000000	0.550000	-26.916666	345.000000	1023.000000	1023.000000	2046.000000
7.520000	-0.007255	-4.287662	-0.669325	-0.334212	-1.997045	-1.287080	0.000000	-10.000000	0.550000	-26.883333	336.000000	1023.000000	1023.000000	2046.000000
7.540000	-0.007887	-4.661136	-0.740338	-0.400343	-2.161617	-1.358838	0.000000	-10.000000	0.550000	-26.816668	327.000000	1023.000000	1023.000000	2046.000000
7.560000	-0.008595	-5.079885	-0.942666	-0.328040	-2.266272	-1.542908	0.000000	-10.000000	0.533333	-26.833334	318.000000	1023.000000	1023.000000	2046.000000
7.580000	-0.009233	-5.456767	-1.000753	-0.433960	-2.400835	-1.621218	0.000000	-10.000000	0.516667	-26.616667	309.000000	1023.000000	1023.000000	2046.000000
7.600000	-0.009782	-5.781056	-1.114780	-0.469693	-2.568130	-1.628453	0.000000	-10.000000	0.508333	-26.333334	300.000000	1023.000000	1023.000000	2046.000000
7.620000	-0.010666	-6.303833	-1.323865	-0.443155	-2.692070	-1.844742	0.000000	-10.000000	0.508333	-26.066668	291.166656	1023.000000	1023.000000	2046.000000
7.640000	-0.011113	-6.567964	-1.235525	-0.570773	-2.962610	-1.799055	0.000000	-10.000000	0.516667	-25.933334	282.500000	1023.000000	1023.000000	2046.000000
7.660000	-0.011885	-7.024302	-1.546975	-0.529269	-2.921960	-2.026099	0.000000	-10.000000	0.525000	-26.000000	273.833344	1023.000000	1023.000000	2046.000000
7.680000	-0.012156	-7.184075	-1.525981	-0.643700	-3.104388	-1.910006	0.000000	-10.000000	0.525000	-25.950001	265.166656	1023.000000	1023.000000	2046.000000
7.700000	-0.012652	-7.477384	-1.663541	-0.612034	-3.068106	-2.133702	0.000000	-10.000000	0.516667	-25.750000	256.500000	1023.000000	1023.000000	2046.000000
7.720000	-0.012700	-7.505974	-1.661416	-0.634605	-3.123841	-2.086112	0.000000	-10.000000	0.500000	-25.516666	248.000000	1023.000000	1023.000000	2046.000000
7.740000	-0.012676	-7.491803	-1.685453	-0.548687	-3.120829	-2.136834	0.000000	-10.000000	0.500000	-25.383333	239.500000	1023.000000	1023.000000	2046.000000
7.760000	-0.012734	-7.526059	-1.716502	-0.582372	-3.144640	-2.082546	0.000000	-10.000000	0.491667	-25.066668	231.000000	1023.000000	1023.000000	2046.000000
7.780000	-0.012759	-7.540403	-1.736376	-0.466677	-3.148695	-2.188656	0.000000	-10.000000	0.475000	-24.700001	222.500000	1023.000000	1023.000000	2046.000000
7.800000	-0.013036	-7.704162	-1.704894	-0.500435	-3.308002	-2.190831	0.000000	-10.000000	0.458333	-24.350000	214.166672	1023.000000	1023.000000	2046.000000
7.820000	-0.013105	-7.744848	-1.680527	-0.405029	-3.451878	-2.207413	0.000000	-10.000000	0.458333	-24.383333	206.000000	1023.000000	1023.000000	2046.000000
7.840000	-0.013594	-8.033819	-1.765673	-0.342921	-3.615541	-2.309685	0.000000	-10.000000	0.458333	-24.366667	198.000000	1023.000000	1023.000000	2046.000000
7.860000	-0.014313	-8.458799	-1.959507	-0.388801	-3.780478	-2.330014	0.000000	-10.000000	0.466667	-24.133333	190.000000	1023.000000	1023.000000	2046.000000
7.880000	-0.016070	-9.497215	-2.160393	-0.466086	-4.144060	-2.726677	0.000000	-10.000000	0.458333	-24.000000	182.000000	1023.000000	1023.000000	2046.000000
7.900000	-0.018033	-10.657445	-2.334254	-0.732494	-4.591537	-2.999161	0.000000	-10.000000	0.450000	-23.600000	174.000000	1023.000000	1023.000000	2046.000000
7.920000	-0.020133	-11.898526	-2.618836	-0.960516	-4.926912	-3.392262	0.000000	-10.000000	0.408333	-23.300001	166.000000	1023.000000	1023.000000	2046.000000
7.940000	-0.022380	-13.226522	-2.743338	-1.157411	-5.528670	-3.797104	0.000000	-10.000000	0.366667	-22.233334	158.333328	1023.000000	1023.000000	2046.000000
7.960000	-0.024081	-14.231860	-2.974868	-1.221407	-5.952431	-4.083155	0.000000	-10.000000	0.341667	-21.216667	150.833328	1023.000000	1023.000000	2046.000000
7.980000	-0.025228	-14.909452	-3.099558	-1.225239	-6.319279	-4.265378	0.000000	-10.000000	0.325000	-20.083334	143.833328	1023.000000	1023.000000	2046.000000
8.000000	-0.025603	-15.131084	-3.176879	-1.197488	-6.448835	-4.307882	0.000000	-10.000000	0.300000	-19.516666	137.000000	1023.000000	1023.000000	2046.000000
8.020000	-0.026103	-15.426681	-3.261929	-1.184013	-6.619831	-4.360908	0.000000	-10.000000	0.266667	-19.299999	130.500000	1023.000000	1023.000000	2046.000000
8.040000	-0.026309	-15.548491	-3.256662	-1.048294	-6.781558	-4.461977	0.000000	-10.000000	0.266667	-19.216667	124.000000	1023.000000	1023.000000	2046.000000
8.060000	-0.026614	-15.728936	-3.337982	-0.918141	-6.901906	-4.570908	0.000000	-10.000000	0.266667	-19.066668	117.666664	1023.000000	1023.000000	2046.000000
8.080000	-0.026868	-15.879091	-3.305187	-0.935484	-7.048907	-4.589514	0.000000	-10.000000	0.266667	-18.666668	111.333336	1023.000000	1023.000000	2046.000000
8.100000	-0.027141	-16.040258	-3.386182	-0.865122	-7.133539	-4.655416	0.000000	-10.000000	0.233333	-18.283335	105.000000	1023.000000	1023.000000	2046.000000
8.120000	-0.027594	-16.308226	-3.425570	-0.891503	-7.285025	-4.706128	0.000000	-10.000000	0.225000	-17.600000	98.833336	1023.000000	1023.000000	2046.000000
8.140000	-0.027583	-16.301371	-3.478565	-0.828234	-7.258884	-4.735688	0.000000	-10.000000	0.208333	-17.033333	93.000000	1023.000000	1023.000000	2046.000000
8.160000	-0.027892	-16.483910	-3.478945	-0.787455	-7.396426	-4.821084	0.000000	-10.000000	0.208333	-16.133333	87.500000	1023.000000	1023.000000	2046.000000
8.180000	-0.027644	-16.337500	-3.431648	-0.831083	-7.296298	-4.778472	0.000000	-10.000000	0.200000	-15.616667	82.166664	1023.000000	1023.000000	2046.000000
8.200000	-0.027773	-16.413580	-3.426741	-0.933852	-7.281047	-4.771940	0.000000	-10.000000	0.200000	-15.683333	76.833336	1023.000000	1023.000000	2046.000000
8.220000	-0.028209	-16.671486	-3.424025	-1.103985	-7.333777	-4.809699	0.000000	-10.000000	0.200000	-16.233334	71.666664	1023.000000	1023.000000	2046.000000
8.240000	-0.028318	-16.735720	-3.491315	-1.150540	-7.284259	-4.809605	0.000000	-10.000000	0.200000	-16.650002	66.166664	1023.000000	1023.000000	2046.000000
8.260000	-0.028802	-17.021769	-3.563544	-1.296677	-7.329544	-4.832005	0.000000	-10.000000	0.208333	-16.550001	60.666668	1023.000000	1023.000000	2046.000000
8.280000	-0.028946	-17.107365	-3.730083	-1.372373	-7.183010	-4.821898	0.000000	-10.000000	0.208333	-15.966667	55.000000	1023.000000	1023.000000	2046.000000
8.300000	-0.029472	-17.417913	-3.731713	-1.491836	-7.351912	-4.842453	0.000000	-10.000000	0.200000	-15.533334	49.666668	1023.000000	1023.000000	2046.000000
8.320000	-0.029681	-17.541662	-3.767361	-1.561464	-7.366495	-4.846342	0.000000	-10.000000	0.183333	-14.950000	44.500000	1023.000000	1023.000000	2046.000000
8.340000	-0.030108	-17.793558	-3.791546	-1.583125	-7.489985	-4.928901	0.000000	-10.000000	0.166667	-14.550000	39.500000	1023.000000	1023.000000	2046.000000
8.360000	-0.030516	-18.035170	-3.748776	-1.681059	-7.587761	-5.017574	0.000000	-10.000000	0.150000	-13.766666	34.666668	1023.000000	1023.000000	2046.000000
8.380000	-0.030712	-18.150982	-3.820398	-1.704239	-7.582166	-5.044180	0.000000	-10.000000	0.125000	-13.050000	30.166666	1023.000000	1023.000000	2046.000000
8.400000	-0.031088	-18.372915	-3.838099	-1.810209	-7.688022	-5.036585	0.000000	-10.000000	0.108333	-12.200000	25.666666	1023.000000	1023.000000	2046.000000
8.420000	-0.031263	-18.476639	-3.941707	-1.787096	-7.647366	-5.100471	0.000000	-10.000000	0.083333	-11.500000	21.666666	1023.000000	1023.000000	2046.000000
8.440000	-0.031565	-18.654837	-4.040672	-1.826088	-7.671724	-5.116353	0.000000	-10.000000	0.066667	-10.766666	17.666666	1023.000000	1023.000000	2046.000000
8.460000	-0.031694	-18.730925	-3.996696	-1.891007	-7.721653	-5.121567	0.000000	-10.000000	0.050000	-10.100000	14.166667	1023.000000	1023.000000	2046.000000
8.480000	-0.031744	-18.760815	-4.047114	-1.906802	-7.709024	-5.097875	0.000000	-10.000000	0.050000	-9.416667	10.666667	1023.000000	1023.000000	2046.000000
8.500000	-0.031730	-18.752289	-4.031294	-1.967945	-7.684000	-5.069049	0.000000	-10.000000	0.041667	-8.616667	7.500000	1023.000000	1023.000000	2046.000000
8.520000	-0.031568	-18.656805	-4.102679	-1.937058	-7.537568	-5.079500	0.000000	-10.000000	0.041667	-7.766667	4.666667	1023.000000	1023.000000	2046.000000
8.540000	-0.031790	-18.787846	-4.131932	-1.991006	-7.590745	-5.074162	0.000000	-10.000000	0.033333	-6.800000	2.166667	1023.000000	1023.000000	2046.000000
8.560000	-0.031355	-18.530933	-4.047397	-2.014862	-7.454614	-5.014061	0.000000	-10.000000	0.033333	-5.583333	0.166667	1023.000000	1023.000000	2046.000000
8.580000	-0.031421	-18.570053	-4.100724	-2.026850	-7.447768	-4.994711	0.000000	-10.000000	0.016667	-3.683333	-1.333333	1023.000000	1023.000000	2046.000000
8.600000	-0.031083	-18.369923	-4.067156	-2.014528	-7.343831	-4.944407	0.000000	-10.000000	-0.008333	-0.900000	-2.333333	1023.000000	1023.000000	2046.000000
8.620000	-0.030580	-18.072733	-4.109936	-1.993878	-7.065070	-4.903850	0.000000	-10.000000	-0.041667	2.016667	-2.833333	1023.000000	1023.000000	2046.000000
8.640000	-0.030303	-17.908854	-4.047710	-2.030762	-7.060587	-4.769793	0.000000	-10.000000	-0.066667	5.266667	-3.000000	1023.000000	1023.000000	2046.000000
8.660000	-0.029674	-17.537100	-3.981841	-2.043070	-6.810477	-4.701712	0.000000	-10.000000	-0.091667	8.366667	-3.000000	1023.000000	1023.000000	2046.000000
8.680000	-0.029208	-17.262201	-3.989096	-1.991609	-6.643250	-4.638245	0.000000	-10.000000	-0.125000	11.400001	-3.000000	1023.000000	1023.000000	2046.000000
8.700000	-0.028453	-16.815670	-3.886394	-1.988863	-6.459367	-4.481046	0.000000	-10.000000	-0.175000	14.000000	-3.000000	1023.000000	1023.000000	2046.000000
8.720000	-0.027712	-16.377718	-3.917820	-1.962997	-6.141526	-4.355376	0.000000	-10.000000	-0.225000	15.683333	-3.000000	1023.000000	1023.000000	2046.000000
8.740000	-0.027125	-16.030766	-3.847133	-2.020370	-5.983730	-4.179532	0.000000	-10.000000	-0.258333	17.383333	5.666667	1023.000000	1023.000000	2046.000000
8.760000	-0.026252	-15.514915	-3.804768	-1.996067	-5.709703	-4.004376	0.000000	-10.000000	-0.300000	18.933334	15.833333	1023.000000	1023.000000	2046.000000
8.780000	-0.025450	-15.041137	-3.773138	-1.941804	-5.429278	-3.896917	0.000000	-10.000000	-0.333333	20.583334	28.333334	1023.000000	1023.000000	2046.000000
8.800000	-0.024389	-14.413674	-3.580425	-1.928833	-5.147932	-3.756484	0.000000	-10.000000	-0.383333	22.216667	34.500000	1023.000000	1023.000000	2046.000000
8.820000	-0.023419	-13.840627	-3.530145	-1.873159	-4.847861	-3.589462	0.000000	-10.000000	-0.425000	23.650000	41.666668	1023.000000	1023.000000	2046.000000
8.840000	-0.022232	-13.139296	-3.306664	-1.878192	-4.555377	-3.399062	0.000000	-10.000000	-0.475000	25.166668	49.166668	1023.000000	1023.000000	2046.000000
8.860000	-0.021077	-12.456531	-3.303591	-1.822090	-4.158997	-3.171853	0.000000	-10.000000	-0.525000	26.450001	57.333332	1023.000000	1023.000000	2046.000000
8.880000	-0.019772	-11.685129	-3.059544	-1.711625	-3.926749	-2.987212	0.000000	-10.000000	-0.541667	27.550001	66.000000	1023.000000	1023.000000	2046.000000
8.900000	-0.018750	-11.081167	-2.999725	-1.682199	-3.624357	-2.774886	0.000000	-10.000000	-0.550000	28.400000	75.166664	1023.000000	1023.000000	2046.000000
8.920000	-0.017707	-10.465104	-2.971605	-1.560446	-3.339024	-2.594029	0.000000	-10.000000	-0.550000	28.816668	84.500000	1023.000000	1023.000000	2046.000000
8.940000	-0.017008	-10.051588	-2.837359	-1.534971	-3.147244	-2.532013	0.000000	-10.000000	-0.575000	29.200001	94.000000	1023.000000	1023.000000	2046.000000
8.960000	-0.016653	-9.841638	-2.898329	-1.530175	-3.027813	-2.385319	0.000000	-10.000000	-0.591667	29.216667	103.666664	1023.000000	1023.000000	2046.000000
8.980000	-0.017027	-10.062976	-2.904165	-1.687319	-3.107219	-2.364273	0.000000	-10.000000	-0.600000	29.400000	113.500000	1023.000000	1023.000000	2046.000000
9.000000	-0.018074	-10.681935	-3.061460	-1.834611	-3.201292	-2.584573	0.000000	-10.000000	-0.600000	29.433334	123.166664	1023.000000	1023.000000	2046.000000
9.020000	-0.019307	-11.410396	-3.170688	-1.956797	-3.498186	-2.784725	0.000000	-10.000000	-0.616667	29.583334	132.833328	1023.000000	1023.000000	2046.000000
9.040000	-0.019953	-11.792019	-3.178902	-2.001139	-3.687865	-2.924112	0.000000	-10.000000	-0.625000	29.900000	142.500000	1023.000000	1023.000000	2046.000000
9.060000	-0.019803	-11.703471	-3.282058	-1.991475	-3.634204	-2.795734	0.000000	-10.000000	-0.641667	30.066668	152.500000	1023.000000	1023.000000	2046.000000
9.080000	-0.019303	-11.408210	-3.186370	-1.909604	-3.607301	-2.704934	0.000000	-10.000000	-0.641667	30.483334	162.500000	1023.000000	1023.000000	2046.000000
9.100000	-0.018390	-10.868237	-3.187249	-1.792542	-3.336382	-2.552065	0.000000	-10.000000	-0.666667	30.633333	172.833328	1023.000000	1023.000000	2046.000000
9.120000	-0.017422	-10.296125	-2.981276	-1.638160	-3.322163	-2.354527	0.000000	-10.000000	-0.666667	30.850000	183.166672	1023.000000	1023.000000	2046.000000
9.140000	-0.016414	-9.700589	-2.851669	-1.505676	-3.070081	-2.273163	0.000000	-10.000000	-0.683333	30.983334	193.500000	1023.000000	1023.000000	2046.000000
9.160000	-0.015380	-9.089353	-2.813852	-1.350286	-2.846574	-2.078640	0.000000	-10.000000	-0.683333	31.350000	203.666672	1023.000000	1023.000000	2046.000000
9.180000	-0.014280	-8.439349	-2.545940	-1.243877	-2.785949	-1.863583	0.000000	-10.000000	-0.700000	31.616667	214.000000	1023.000000	1023.000000	2046.000000
9.200000	-0.013349	-7.889478	-2.523001	-1.080857	-2.510293	-1.775326	0.000000	-10.000000	-0.708333	32.033333	224.666672	1023.000000	1023.000000	2046.000000
9.220000	-0.012183	-7.200067	-2.372410	-0.960650	-2.305459	-1.561547	0.000000	-10.000000	-0.716667	32.083336	235.333328	1023.000000	1023.000000	2046.000000
9.240000	-0.011041	-6.525018	-2.194929	-0.821527	-2.065727	-1.442835	0.000000	-10.000000	-0.716667	32.066666	246.000000	1023.000000	1023.000000	2046.000000
9.260000	-0.009746	-5.759763	-2.000793	-0.741504	-1.839144	-1.178322	0.000000	-10.000000	-0.708333	31.900000	256.666656	1023.000000	1023.000000	2046.000000
9.280000	-0.008390	-4.958352	-1.780796	-0.796449	-1.489521	-0.891585	0.000000	-10.000000	-0.675000	31.549999	267.333344	1023.000000	1023.000000	2046.000000
9.300000	-0.007580	-4.479916	-1.807068	-0.778767	-1.143887	-0.750195	0.000000	-10.000000	-0.633333	30.850000	278.000000	1023.000000	1023.000000	2046.000000
9.320000	-0.006408	-3.787226	-1.587508	-0.757309	-0.929672	-0.512737	0.000000	-10.000000	-0.591667	29.950001	288.333344	1023.000000	1023.000000	2046.000000
9.340000	-0.005537	-3.272231	-1.486649	-0.811627	-0.653615	-0.320339	0.000000	-10.000000	-0.575000	29.250000	298.500000	1023.000000	1023.000000	2046.000000
9.360000	-0.004767	-2.817330	-1.479510	-0.804317	-0.394460	-0.139043	0.000000	-10.000000	-0.566667	28.716667	308.333344	1023.000000	1023.000000	2046.000000
9.380000	-0.003768	-2.226793	-1.294923	-0.785259	-0.188055	0.041445	0.000000	-10.000000	-0.558333	28.533333	318.000000	1023.000000	1023.000000	2046.000000
9.400000	-0.003012	-1.780149	-1.276822	-0.798287	0.125864	0.169096	0.000000	-10.000000	-0.550000	28.433334	327.500000	1023.000000	1023.000000	2046.000000
9.420000	-0.002218	-1.310814	-1.073948	-0.751557	0.183654	0.331036	0.000000	-10.000000	-0.550000	28.566668	337.000000	1023.000000	1023.000000	2046.000000
9.440000	-0.001362	-0.804780	-0.979503	-0.734271	0.417899	0.491096	0.000000	-10.000000	-0.566667	28.616667	346.666656	1023.000000	1023.000000	2046.000000
9.460000	-0.000565	-0.333960	-0.941114	-0.719135	0.598999	0.727290	0.000000	-10.000000	-0.583333	28.783335	356.166656	1023.000000	1023.000000	2046.000000
9.480000	0.000195	0.115391	-0.770926	-0.666673	0.761157	0.791834	0.000000	-10.000000	-0.608333	29.050001	365.833344	1023.000000	1023.000000	2046.000000
9.500000	0.000952	0.562847	-0.841884	-0.662177	1.041520	1.025389	0.000000	-10.000000	-0.616667	29.633333	375.500000	1023.000000	1023.000000	2046.000000
9.520000	0.001906	1.126386	-0.645551	-0.608506	1.177246	1.203198	0.000000	-10.000000	-0.616667	30.000000	385.333344	1023.000000	1023.000000	2046.000000
9.540000	0.002701	1.596586	-0.534935	-0.552258	1.372642	1.311137	0.000000	-10.000000	-0.616667	30.250000	395.333344	1023.000000	1023.000000	2046.000000
9.560000	0.003789	2.239385	-0.421326	-0.495231	1.551153	1.604788	0.000000	-10.000000	-0.616667	29.866667	405.333344	1023.000000	1023.000000	2046.000000
9.580000	0.004744	2.803541	-0.301110	-0.430239	1.781306	1.753585	0.000000	-10.000000	-0.608333	29.533333	415.500000	1023.000000	1023.000000	2046.000000
9.600000	0.005829	3.445124	-0.201385	-0.392681	2.076883	1.962307	0.000000	-10.000000	-0.600000	29.350000	425.333344	1023.000000	1023.000000	2046.000000
9.620000	0.006705	3.962798	-0.028089	-0.303693	2.153093	2.141487	0.000000	-10.000000	-0.591667	29.350000	435.000000	1023.000000	1023.000000	2046.000000
9.640000	0.007911	4.675565	0.060025	-0.225464	2.497456	2.343548	0.000000	-10.000000	-0.608333	29.516666	444.666656	1023.000000	1023.000000	2046.000000
9.660000	0.008895	5.256969	0.123642	-0.136346	2.749130	2.520544	0.000000	-10.000000	-0.608333	29.633333	454.500000	1023.000000	1023.000000	2046.000000
9.680000	0.010156	6.002335	0.330371	0.000233	2.941105	2.730625	0.000000	-10.000000	-0.600000	29.616667	464.500000	1023.000000	1023.000000	2046.000000
9.700000	0.011031	6.519329	0.438459	0.050526	3.135348	2.894996	0.000000	-10.000000	-0.583333	29.416668	474.500000	1023.000000	1023.000000	2046.000000
9.720000	0.012234	7.230154	0.552100	0.207026	3.396778	3.074251	0.000000	-10.000000	-0.566667	29.100000	484.333344	1023.000000	1023.000000	2046.000000
9.740000	0.013132	7.760732	0.706133	0.286503	3.583799	3.184297	0.000000	-10.000000	-0.550000	28.650000	494.000000	1023.000000	1023.000000	2046.000000
9.760000	0.014080	8.321379	0.820962	0.361628	3.803061	3.335729	0.000000	-10.000000	-0.508333	27.900000	506.666656	1023.000000	1023.000000	2046.000000
9.780000	0.015206	8.987037	1.030667	0.462654	3.956165	3.537550	0.000000	-10.000000	-0.475000	27.233334	516.166687	1023.000000	1023.000000	2046.000000
9.800000	0.016138	9.537509	1.160294	0.507670	4.203907	3.665638	0.000000	-10.000000	-0.433333	26.566668	525.500000	1023.000000	1023.000000	2046.000000
9.820000	0.017132	10.124866	1.318287	0.576836	4.425087	3.804657	0.000000	-10.000000	-0.425000	26.233334	531.333313	1023.000000	1023.000000	2046.000000
9.840000	0.018564	10.971446	1.509884	0.720551	4.806559	3.934452	0.000000	-10.000000	-0.425000	25.766666	540.166687	1023.000000	1023.000000	2046.000000
9.860000	0.020058	11.854187	1.754448	0.802797	5.124925	4.172017	0.000000	-10.000000	-0.441667	25.416668	548.833313	1023.000000	1023.000000	2046.000000
9.880000	0.021375	12.632855	2.003137	0.903024	5.394312	4.332383	0.000000	-10.000000	-0.433333	25.083334	557.500000	1023.000000	1023.000000	2046.000000
9.900000	0.022832	13.493556	2.214508	1.019973	5.744145	4.514930	0.000000	-10.000000	-0.408333	24.550001	565.833313	1023.000000	1023.000000	2046.000000
9.920000	0.024230	14.319819	2.569719	1.164099	5.956774	4.629227	0.000000	-10.000000	-0.375000	24.150000	574.000000	1023.000000	1023.000000	2046.000000
9.940000	0.025540	15.093953	2.799362	1.318617	6.138512	4.837462	0.000000	-10.000000	-0.350000	23.550001	582.000000	1023.000000	1023.000000	2046.000000
9.960000	0.026494	15.658028	3.011462	1.343630	6.233649	5.069286	0.000000	-10.000000	-0.316667	23.033335	590.000000	1023.000000	1023.000000	2046.000000
9.980000	0.026952	15.928666	3.041661	1.466349	6.327473	5.093182	0.000000	-10.000000	-0.291667	21.983334	598.000000	1023.000000	1023.000000	2046.000000
10.000000	0.026455	15.634945	2.946463	1.515621	6.253495	4.919365	0.000000	-10.000000	-0.266667	20.833334	605.666687	1023.000000	1023.000000	2046.000000
10.020000	0.025425	15.026113	3.049098	1.349302	5.858169	4.769544	0.000000	-10.000000	-0.258333	19.850000	612.833313	1023.000000	1023.000000	2046.000000
10.040000	0.024010	14.190128	2.905169	1.217001	5.579319	4.488640	0.000000	-10.000000	-0.225000	18.983334	619.500000	1023.000000	1023.000000	2046.000000
10.060000	0.022703	13.417454	2.854298	1.080805	5.226113	4.256237	0.000000	-10.000000	-0.191667	18.033333	626.000000	1023.000000	1023.000000	2046.000000
10.080000	0.021806	12.887153	2.774711	1.057385	4.935003	4.120053	0.000000	-10.000000	-0.191667	17.150000	632.333313	1023.000000	1023.000000	2046.000000
10.100000	0.021609	12.770930	2.723740	1.123251	4.941490	3.982449	0.000000	-10.000000	-0.183333	16.683334	638.166687	1023.000000	1023.000000	2046.000000
10.120000	0.021612	12.772827	2.897111	1.121450	4.762358	3.991909	0.000000	-10.000000	-0.183333	16.483334	643.833313	1023.000000	1023.000000	2046.000000
10.140000	0.022156	13.094225	2.852874	1.259006	4.949176	4.033169	0.000000	-10.000000	-0.150000	16.400000	649.166687	1023.000000	1023.000000	2046.000000
10.160000	0.022429	13.255528	3.016696	1.348463	4.837273	4.053096	0.000000	-10.000000	-0.166667	16.016666	654.833313	1023.000000	1023.000000	2046.000000
10.180000	0.023042	13.617921	3.090895	1.508733	4.941003	4.077290	0.000000	-10.000000	-0.150000	15.816667	660.166687	1023.000000	1023.000000	2046.000000
10.200000	0.023698	14.005345	3.149097	1.679396	5.037870	4.138983	0.000000	-10.000000	-0.150000	15.166667	665.500000	1023.000000	1023.000000	2046.000000
10.220000	0.024002	14.185324	3.401467	1.814795	4.860482	4.108581	0.000000	-10.000000	-0.116667	14.883333	670.666687	1023.000000	1023.000000	2046.000000
10.240000	0.024888	14.708898	3.307281	1.981093	5.239935	4.180588	0.000000	-10.000000	-0.116667	13.950000	675.666687	1023.000000	1023.000000	2046.000000
10.260000	0.025112	14.840970	3.437253	2.027391	5.145489	4.230837	0.000000	-10.000000	-0.083333	13.050000	680.500000	1023.000000	1023.000000	2046.000000
10.280000	0.025664	15.167299	3.578328	2.156208	5.214067	4.218695	0.000000	-10.000000	-0.066667	11.650001	684.833313	1023.000000	1023.000000	2046.000000
10.300000	0.026286	15.534964	3.608453	2.213900	5.396121	4.316490	0.000000	-10.000000	-0.033333	10.083334	689.000000	1023.000000	1023.000000	2046.000000
10.320000	0.026646	15.747642	3.865533	2.092440	5.334767	4.454901	0.000000	-10.000000	-0.008333	7.416667	692.833313	1023.000000	1023.000000	2046.000000
10.340000	0.027056	15.989976	3.802366	2.154970	5.611261	4.421379	0.000000	-10.000000	0.025000	3.266667	696.000000	1023.000000	1023.000000	2046.000000
10.360000	0.027341	16.158634	3.890999	2.065163	5.679747	4.522727	0.000000	-10.000000	0.041667	-0.183333	698.000000	1023.000000	1023.000000	2046.000000
10.380000	0.027191	16.069698	3.974064	2.063924	5.598205	4.433506	0.000000	-10.000000	0.050000	-2.833333	698.833313	1023.000000	1023.000000	2046.000000
10.400000	0.027229	16.092049	3.718395	2.043905	5.882052	4.447697	0.000000	-10.000000	0.050000	-4.466667	699.000000	1023.000000	1023.000000	2046.000000
10.420000	0.026772	15.822451	3.848991	1.959319	5.626189	4.387952	0.000000	-10.000000	0.050000	-6.750000	699.000000	1023.000000	1023.000000	2046.000000
10.440000	0.026776	15.824580	3.683573	2.011476	5.767098	4.362432	0.000000	-10.000000	0.066667	-8.650001	699.000000	1023.000000	1023.000000	2046.000000
10.460000	0.026450	15.631909	3.688238	1.902735	5.673760	4.367177	0.000000	-10.000000	0.075000	-9.566667	699.000000	1023.000000	1023.000000	2046.000000
10.480000	0.026156	15.458271	3.844138	1.845401	5.403450	4.365283	0.000000	-10.000000	0.075000	-9.566667	699.000000	1023.000000	1023.000000	2046.000000
10.500000	0.026206	15.487453	3.555501	1.916669	5.719843	4.295441	0.000000	-10.000000	0.058333	-9.066667	699.000000	1023.000000	1023.000000	2046.000000
10.520000	0.025866	15.286945	3.616137	1.877909	5.510585	4.282313	0.000000	-10.000000	0.041667	-8.116667	695.333313	1023.000000	1023.000000	2046.000000
10.540000	0.025709	15.193970	3.725748	1.833681	5.346957	4.287583	0.000000	-10.000000	0.041667	-7.066667	687.500000	1023.000000	1023.000000	2046.000000
10.560000	0.025773	15.231600	3.504607	1.799797	5.595318	4.331878	0.000000	-10.000000	0.033333	-6.333333	679.000000	1023.000000	1023.000000	2046.000000
10.580000	0.025160	14.869733	3.630640	1.658762	5.242892	4.337438	0.000000	-10.000000	0.033333	-6.166667	673.500000	1023.000000	1023.000000	2046.000000
10.600000	0.025386	15.003238	3.529167	1.742313	5.426339	4.305418	0.000000	-10.000000	0.033333	-6.483334	671.500000	1023.000000	1023.000000	2046.000000
10.620000	0.025021	14.787563	3.493214	1.649511	5.308754	4.336084	0.000000	-10.000000	0.041667	-7.050000	669.500000	1023.000000	1023.000000	2046.000000
10.640000	0.024858	14.691350	3.548450	1.610816	5.201962	4.330122	0.000000	-10.000000	0.066667	-7.916667	667.166687	1023.000000	1023.000000	2046.000000
10.660000	0.025020	14.786905	3.363760	1.701826	5.439360	4.281960	0.000000	-10.000000	0.083333	-8.983334	664.500000	1023.000000	1023.000000	2046.000000
10.680000	0.024349	14.390085	3.558093	1.618932	4.991015	4.222046	0.000000	-10.000000	0.091667	-10.150001	661.333313	1023.000000	1023.000000	2046.000000
10.700000	0.024532	14.498577	3.450441	1.676201	5.173360	4.198575	0.000000	-10.000000	0.100000	-11.466667	657.833313	1023.000000	1023.000000	2046.000000
10.720000	0.024003	14.185975	3.438936	1.665988	4.983535	4.097517	0.000000	-10.000000	0.116667	-12.816667	654.000000	1023.000000	1023.000000	2046.000000
10.740000	0.023531	13.906631	3.466364	1.655396	4.804680	3.980192	0.000000	-10.000000	0.166667	-14.183333	649.666687	1023.000000	1023.000000	2046.000000
10.760000	0.023460	13.864825	3.308208	1.584162	4.937792	4.034663	0.000000	-10.000000	0.200000	-15.483334	645.000000	1023.000000	1023.000000	2046.000000
10.780000	0.022566	13.336790	3.357374	1.532340	4.586171	3.860904	0.000000	-10.000000	0.233333	-16.683334	639.833313	1023.000000	1023.000000	2046.000000
10.800000	0.022211	13.126913	3.251299	1.559961	4.628786	3.686867	0.000000	-10.000000	0.258333	-17.966667	634.333313	1023.000000	1023.000000	2046.000000
10.820000	0.021726	12.840021	3.228953	1.446375	4.505062	3.659631	0.000000	-10.000000	0.300000	-19.133335	628.333313	1023.000000	1023.000000	2046.000000
10.840000	0.021815	12.892487	3.287801	1.512807	4.508446	3.583433	0.000000	-10.000000	0.333333	-20.216667	622.000000	1023.000000	1023.000000	2046.000000
10.860000	0.021911	12.949316	3.141006	1.565284	4.702082	3.540944	0.000000	-10.000000	0.350000	-20.850000	615.333313	1023.000000	1023.000000	2046.000000
10.880000	0.021904	12.945285	3.202191	1.460486	4.579670	3.702937	0.000000	-10.000000	0.350000	-21.233334	608.333313	1023.000000	1023.000000	2046.000000
10.900000	0.021897	12.941375	3.250621	1.549512	4.548107	3.593135	0.000000	-10.000000	0.366667	-21.550001	601.166687	1023.000000	1023.000000	2046.000000
10.920000	0.021643	12.790752	3.054086	1.600964	4.586176	3.549526	0.000000	-10.000000	0.391667	-22.166668	594.000000	1023.000000	1023.000000	2046.000000
10.940000	0.021146	12.497321	3.172544	1.555591	4.231632	3.537555	0.000000	-10.000000	0.408333	-22.866667	586.666687	1023.000000	1023.000000	2046.000000
10.960000	0.020427	12.072241	3.088430	1.603676	4.047493	3.332641	0.000000	-10.000000	0.433333	-23.666668	579.000000	1023.000000	1023.000000	2046.000000
10.980000	0.018732	11.070514	2.747395	1.444563	3.790876	3.087680	0.000000	-10.000000	0.458333	-24.283333	571.000000	1023.000000	1023.000000	2046.000000
11.000000	0.016916	9.997623	2.678781	1.273377	3.290011	2.755454	0.000000	-10.000000	0.500000	-25.016666	563.000000	1023.000000	1023.000000	2046.000000
11.020000	0.014781	8.735681	2.264491	1.094403	3.057985	2.318802	0.000000	-10.000000	0.525000	-25.483334	554.666687	1023.000000	1023.000000	2046.000000
11.040000	0.012138	7.173676	2.301458	0.762663	2.236995	1.872560	0.000000	-10.000000	0.541667	-26.083334	546.166687	1023.000000	1023.000000	2046.000000
11.060000	0.009960	5.886517	1.828860	0.677743	1.948853	1.431061	0.000000	-10.000000	0.550000	-26.450001	537.333313	1023.000000	1023.000000	2046.000000
11.080000	0.007969	4.709846	1.814282	0.511608	1.242958	1.140998	0.000000	-10.000000	0.550000	-26.766666	528.500000	1023.000000	1023.000000	2046.000000
11.100000	0.006969	4.118752	1.523799	0.610250	1.151167	0.833535	0.000000	-10.000000	0.558333	-27.016666	519.500000	1023.000000	1023.000000	2046.000000
11.120000	0.005825	3.442855	1.461337	0.472339	0.735026	0.774152	0.000000	-10.000000	0.558333	-27.166668	510.500000	1023.000000	1023.000000	2046.000000
11.140000	0.005216	3.082566	1.329679	0.612179	0.628499	0.512210	0.000000	-10.000000	0.558333	-27.383333	501.500000	1023.000000	1023.000000	2046.000000
11.160000	0.004240	2.505591	1.251122	0.576401	0.264109	0.413960	0.000000	-10.000000	0.566667	-27.516666	492.500000	1023.000000	1023.000000	2046.000000
11.180000	0.003712	2.193639	1.308126	0.753858	0.006685	0.124969	0.000000	-10.000000	0.583333	-27.683334	483.333344	1023.000000	1023.000000	2046.000000
11.200000	0.003260	1.926621	1.047907	0.759160	0.014681	0.104873	0.000000	-10.000000	0.583333	-27.566668	474.000000	1023.000000	1023.000000	2046.000000
11.220000	0.002624	1.551069	1.101921	0.836880	-0.290195	-0.097537	0.000000	-10.000000	0.566667	-27.366667	464.666656	1023.000000	1023.000000	2046.000000
11.240000	0.002113	1.248877	0.799801	0.876986	-0.237350	-0.190560	0.000000	-10.000000	0.550000	-27.066668	455.500000	1023.000000	1023.000000	2046.000000
11.260000	0.001590	0.939928	0.860987	0.891607	-0.513397	-0.299269	0.000000	-10.000000	0.550000	-26.966667	446.500000	1023.000000	1023.000000	2046.000000
11.280000	0.001259	0.743989	0.749627	0.962576	-0.491268	-0.476945	0.000000	-10.000000	0.550000	-26.816668	437.500000	1023.000000	1023.000000	2046.000000
11.300000	0.000985	0.582016	0.780587	0.773153	-0.634451	-0.337273	0.000000	-10.000000	0.566667	-26.933334	428.500000	1023.000000	1023.000000	2046.000000
11.320000	0.000717	0.423698	0.845310	0.719457	-0.649150	-0.491919	0.000000	-10.000000	0.600000	-27.433334	419.500000	1023.000000	1023.000000	2046.000000
11.340000	0.000137	0.081210	0.591626	0.558298	-0.552690	-0.516024	0.000000	-10.000000	0.608333	-27.616667	410.500000	1023.000000	1023.000000	2046.000000
11.360000	-0.000477	-0.281972	0.644648	0.524492	-0.798804	-0.652309	0.000000	-10.000000	0.591667	-27.616667	401.333344	1023.000000	1023.000000	2046.000000
11.380000	-0.001270	-0.750563	0.318267	0.403906	-0.700656	-0.772080	0.000000	-10.000000	0.558333	-27.333334	392.166656	1023.000000	1023.000000	2046.000000
11.400000	-0.002026	-1.197338	0.333163	0.276808	-1.019920	-0.787390	0.000000	-10.000000	0.550000	-27.133333	383.000000	1023.000000	1023.000000	2046.000000
11.420000	-0.002749	-1.624504	0.134705	0.316351	-1.012682	-1.062878	0.000000	-10.000000	0.550000	-27.083334	374.000000	1023.000000	1023.000000	2046.000000
11.440000	-0.003651	-2.157695	0.080430	0.076756	-1.275434	-1.039448	0.000000	-10.000000	0.550000	-26.683334	365.000000	1023.000000	1023.000000	2046.000000
11.460000	-0.004229	-2.499242	-0.023247	0.130054	-1.326540	-1.279509	0.000000	-10.000000	0.550000	-26.650000	356.000000	1023.000000	1023.000000	2046.000000
11.480000	-0.005128	-3.030577	-0.128245	-0.095144	-1.549841	-1.257347	0.000000	-10.000000	0.541667	-26.483334	347.000000	1023.000000	1023.000000	2046.000000
11.500000	-0.005848	-3.456293	-0.173972	-0.049943	-1.698734	-1.533644	0.000000	-10.000000	0.541667	-26.566668	338.166656	1023.000000	1023.000000	2046.000000
11.520000	-0.006689	-3.953377	-0.442658	-0.220981	-1.781595	-1.508142	0.000000	-10.000000	0.541667	-26.350000	329.333344	1023.000000	1023.000000	2046.000000
11.540000	-0.007314	-4.322567	-0.394855	-0.151832	-2.069629	-1.706252	0.000000	-10.000000	0.550000	-26.250000	320.666656	1023.000000	1023.000000	2046.000000
11.560000	-0.008128	-4.803442	-0.664958	-0.267506	-2.041993	-1.828985	0.000000	-10.000000	0.550000	-26.116667	311.833344	1023.000000	1023.000000	2046.000000
11.580000	-0.008929	-5.277084	-0.663540	-0.365520	-2.372458	-1.875567	0.000000	-10.000000	0.550000	-26.266668	303.166656	1023.000000	1023.000000	2046.000000
11.600000	-0.009513	-5.622145	-0.884766	-0.396391	-2.366704	-1.974283	0.000000	-10.000000	0.533333	-26.133333	294.333344	1023.000000	1023.000000	2046.000000
11.620000	-0.010083	-5.959019	-0.970609	-0.493877	-2.540161	-1.954372	0.000000	-10.000000	0.525000	-26.183334	285.666656	1023.000000	1023.000000	2046.000000
11.640000	-0.010799	-6.382272	-1.055378	-0.414461	-2.745733	-2.166700	0.000000	-10.000000	0.508333	-25.916666	276.833344	1023.000000	1023.000000	2046.000000
11.660000	-0.011336	-6.699784	-1.322118	-0.498276	-2.716134	-2.163257	0.000000	-10.000000	0.508333	-25.866667	268.166656	1023.000000	1023.000000	2046.000000
11.680000	-0.012037	-7.114130	-1.281752	-0.556105	-3.083560	-2.192713	0.000000	-10.000000	0.508333	-25.866667	259.500000	1023.000000	1023.000000	2046.000000
11.700000	-0.012737	-7.527350	-1.499028	-0.512610	-3.106988	-2.408724	0.000000	-10.000000	0.508333	-26.016666	250.833328	1023.000000	1023.000000	2046.000000
11.720000	-0.013244	-7.827391	-1.615339	-0.625881	-3.254629	-2.331542	0.000000	-10.000000	0.508333	-26.000000	242.166672	1023.000000	1023.000000	2046.000000
11.740000	-0.014041	-8.298349	-1.678598	-0.541282	-3.484716	-2.593753	0.000000	-10.000000	0.500000	-25.916668	233.500000	1023.000000	1023.000000	2046.000000
11.760000	-0.014439	-8.533685	-1.861584	-0.648573	-3.470359	-2.553168	0.000000	-10.000000	0.508333	-25.666668	224.833328	1023.000000	1023.000000	2046.000000
11.780000	-0.015048	-8.893530	-1.790570	-0.641185	-3.825221	-2.636554	0.000000	-10.000000	0.508333	-25.333334	216.333328	1023.000000	1023.000000	2046.000000
11.800000	-0.015754	-9.310700	-1.975724	-0.673317	-3.870761	-2.790898	0.000000	-10.000000	0.516667	-25.150000	207.833328	1023.000000	1023.000000	2046.000000
11.820000	-0.016127	-9.531098	-2.071198	-0.766376	-3.972714	-2.720810	0.000000	-10.000000	0.508333	-25.116667	199.500000	1023.000000	1023.000000	2046.000000
11.840000	-0.016790	-9.922948	-2.135962	-0.659186	-4.123767	-3.004032	0.000000	-10.000000	0.508333	-25.333334	191.000000	1023.000000	1023.000000	2046.000000
11.860000	-0.017011	-10.053780	-2.194590	-0.789076	-4.154588	-2.915526	0.000000	-10.000000	0.500000	-25.083334	182.500000	1023.000000	1023.000000	2046.000000
11.880000	-0.017086	-10.097879	-2.167813	-0.728383	-4.247416	-2.954268	0.000000	-10.000000	0.483333	-24.616667	174.166672	1023.000000	1023.000000	2046.000000
11.900000	-0.017034	-10.067310	-2.233911	-0.655371	-4.226562	-2.951466	0.000000	-10.000000	0.466667	-24.200001	166.000000	1023.000000	1023.000000	2046.000000
11.920000	-0.016936	-10.009330	-2.161426	-0.724285	-4.312772	-2.810847	0.000000	-10.000000	0.450000	-23.783333	158.000000	1023.000000	1023.000000	2046.000000
11.940000	-0.016976	-10.033004	-2.233462	-0.527092	-4.298841	-2.973609	0.000000	-10.000000	0.450000	-23.650000	150.000000	1023.000000	1023.000000	2046.000000
11.960000	-0.016932	-10.006992	-2.159377	-0.627012	-4.443711	-2.776892	0.000000	-10.000000	0.425000	-23.233334	142.000000	1023.000000	1023.000000	2046.000000
11.980000	-0.017370	-10.265964	-2.212502	-0.500542	-4.640532	-2.912388	0.000000	-10.000000	0.400000	-22.966667	134.333328	1023.000000	1023.000000	2046.000000
12.000000	-0.017693	-10.456490	-2.331946	-0.493042	-4.682045	-2.949456	0.000000	-10.000000	0.375000	-22.516666	126.666664	1023.000000	1023.000000	2046.000000
12.020000	-0.018797	-11.109098	-2.503254	-0.542743	-5.016634	-3.046466	0.000000	-10.000000	0.366667	-22.183334	119.333336	1023.000000	1023.000000	2046.000000
12.040000	-0.020674	-12.218431	-2.743874	-0.614759	-5.322722	-3.537075	0.000000	-10.000000	0.358333	-21.750000	111.833336	1023.000000	1023.000000	2046.000000
12.060000	-0.022395	-13.235271	-2.853457	-0.954366	-5.717134	-3.710314	0.000000	-10.000000	0.350000	-21.183334	104.666664	1023.000000	1023.000000	2046.000000
12.080000	-0.024736	-14.618834	-3.076557	-1.174503	-6.235673	-4.132100	0.000000	-10.000000	0.325000	-20.216667	97.500000	1023.000000	1023.000000	2046.000000
12.100000	-0.026467	-15.642012	-3.229651	-1.282993	-6.701297	-4.428072	0.000000	-10.000000	0.283333	-18.900000	90.833336	1023.000000	1023.000000	2046.000000
12.120000	-0.027782	-16.419319	-3.434715	-1.341367	-7.024754	-4.618482	0.000000	-10.000000	0.233333	-17.583334	84.500000	1023.000000	1023.000000	2046.000000
12.140000	-0.028643	-16.928089	-3.523276	-1.296674	-7.285402	-4.822738	0.000000	-10.000000	0.225000	-16.666668	78.500000	1023.000000	1023.000000	2046.000000
12.160000	-0.028821	-17.032927	-3.579188	-1.284657	-7.406151	-4.762930	0.000000	-10.000000	0.233333	-16.350000	72.833336	1023.000000	1023.000000	2046.000000
12.180000	-0.029117	-17.208309	-3.661269	-1.140665	-7.457540	-4.948836	0.000000	-10.000000	0.241667	-16.433334	67.333336	1023.000000	1023.000000	2046.000000
12.200000	-0.029251	-17.287476	-3.594725	-1.137474	-7.692741	-4.862537	0.000000	-10.000000	0.225000	-16.516666	62.000000	1023.000000	1023.000000	2046.000000
12.220000	-0.029361	-17.352596	-3.673689	-1.010806	-7.695467	-4.972637	0.000000	-10.000000	0.208333	-16.300001	56.500000	1023.000000	1023.000000	2046.000000
12.240000	-0.029747	-17.580423	-3.698487	-0.960782	-7.849210	-5.071946	0.000000	-10.000000	0.191667	-15.666667	51.000000	1023.000000	1023.000000	2046.000000
12.260000	-0.029959	-17.706005	-3.761719	-0.967477	-7.917423	-5.059386	0.000000	-10.000000	0.175000	-14.983334	45.666668	1023.000000	1023.000000	2046.000000
12.280000	-0.030104	-17.791281	-3.830580	-0.851334	-7.872000	-5.237367	0.000000	-10.000000	0.175000	-14.266667	40.666668	1023.000000	1023.000000	2046.000000
12.300000	-0.030284	-17.897699	-3.748844	-0.890418	-8.114848	-5.143589	0.000000	-10.000000	0.175000	-13.683333	35.833332	1023.000000	1023.000000	2046.000000
12.320000	-0.030198	-17.846842	-3.824404	-0.880384	-7.962009	-5.180046	0.000000	-10.000000	0.183333	-13.233334	32.666668	1023.000000	1023.000000	2046.000000
12.340000	-0.030237	-17.870113	-3.694592	-0.943939	-8.025693	-5.205890	0.000000	-10.000000	0.175000	-13.200000	28.333334	1023.000000	1023.000000	2046.000000
12.360000	-0.030360	-17.942921	-3.758739	-1.076881	-7.919662	-5.187637	0.000000	-10.000000	0.183333	-13.800000	24.000000	1023.000000	1023.000000	2046.000000
12.380000	-0.030471	-18.008270	-3.805341	-1.201336	-7.811975	-5.189618	0.000000	-10.000000	0.191667	-14.116667	18.000000	1023.000000	1023.000000	2046.000000
12.400000	-0.030774	-18.187466	-3.721865	-1.375382	-7.990938	-5.099280	0.000000	-10.000000	0.183333	-14.266666	13.166667	1023.000000	1023.000000	2046.000000
12.420000	-0.031130	-18.397558	-3.961363	-1.433998	-7.823518	-5.178680	0.000000	-10.000000	0.166667	-13.783334	8.500000	1023.000000	1023.000000	2046.000000
12.440000	-0.031408	-18.561928	-3.930454	-1.521576	-7.956728	-5.153171	0.000000	-10.000000	0.158333	-13.500000	4.000000	1023.000000	1023.000000	2046.000000
12.460000	-0.031869	-18.834364	-4.056743	-1.607227	-7.933162	-5.237233	0.000000	-10.000000	0.158333	-13.216667	-0.166667	1023.000000	1023.000000	2046.000000
12.480000	-0.032190	-19.024237	-4.094224	-1.714540	-7.986930	-5.228542	0.000000	-10.000000	0.150000	-12.916667	-4.333333	1023.000000	1023.000000	2046.000000
12.500000	-0.032368	-19.129578	-3.978175	-1.760346	-8.155060	-5.235998	0.000000	-10.000000	0.125000	-12.450000	-8.500000	1023.000000	1023.000000	2046.000000
12.520000	-0.032717	-19.335493	-4.132267	-1.766772	-8.064573	-5.371880	0.000000	-10.000000	0.100000	-11.800000	-12.833333	1023.000000	1023.000000	2046.000000
12.540000	-0.032941	-19.467888	-4.025308	-1.882803	-8.229588	-5.330190	0.000000	-10.000000	0.091667	-10.983334	-16.666666	1023.000000	1023.000000	2046.000000
12.560000	-0.033116	-19.571753	-4.092231	-1.879831	-8.238523	-5.361167	0.000000	-10.000000	0.083333	-10.166667	-20.333334	1023.000000	1023.000000	2046.000000
12.580000	-0.033629	-19.874983	-4.222288	-1.983443	-8.235089	-5.434163	0.000000	-10.000000	0.075000	-9.150001	-23.666666	1023.000000	1023.000000	2046.000000
12.600000	-0.033284	-19.670565	-4.111008	-2.040871	-8.246418	-5.272268	0.000000	-10.000000	0.058333	-8.016666	-26.833334	1023.000000	1023.000000	2046.000000
12.620000	-0.033535	-19.818949	-4.353508	-2.078795	-8.041362	-5.345284	0.000000	-10.000000	0.041667	-6.716667	-29.333334	1023.000000	1023.000000	2046.000000
12.640000	-0.033246	-19.648602	-4.289330	-2.041419	-7.967116	-5.350737	0.000000	-10.000000	0.033333	-4.983334	-31.500000	1023.000000	1023.000000	2046.000000
12.660000	-0.033093	-19.557999	-4.195817	-2.088110	-8.005913	-5.268158	0.000000	-10.000000	0.016667	-2.083333	-33.000000	1023.000000	1023.000000	2046.000000
12.680000	-0.032651	-19.296553	-4.311436	-2.110994	-7.656005	-5.218116	0.000000	-10.000000	0.000000	1.050000	-33.833332	1023.000000	1023.000000	2046.000000
12.700000	-0.032131	-18.989239	-4.157302	-2.101444	-7.615663	-5.114830	0.000000	-10.000000	-0.033333	4.600000	-34.000000	1023.000000	1023.000000	2046.000000
12.720000	-0.031582	-18.664782	-4.162037	-2.113016	-7.396961	-4.992768	0.000000	-10.000000	-0.075000	7.816667	-34.000000	1023.000000	1023.000000	2046.000000
12.740000	-0.030896	-18.259434	-4.250255	-2.075516	-7.038946	-4.894717	0.000000	-10.000000	-0.125000	11.300000	-34.000000	1023.000000	1023.000000	2046.000000
12.760000	-0.030196	-17.845564	-4.085946	-2.049010	-6.955208	-4.755400	0.000000	-10.000000	-0.175000	14.283334	-34.000000	1023.000000	1023.000000	2046.000000
12.780000	-0.029693	-17.548410	-4.057982	-2.036543	-6.782543	-4.671342	0.000000	-10.000000	-0.208333	16.283333	-34.000000	1023.000000	1023.000000	2046.000000
12.800000	-0.028806	-17.024427	-4.116932	-2.012478	-6.334872	-4.560146	0.000000	-10.000000	-0.258333	17.933334	-15.000000	1023.000000	1023.000000	2046.000000
12.820000	-0.028039	-16.570786	-3.887469	-2.032405	-6.296438	-4.354474	0.000000	-10.000000	-0.308333	19.816668	7.833333	1023.000000	1023.000000	2046.000000
12.840000	-0.027494	-16.248709	-3.914620	-1.997368	-6.018269	-4.318453	0.000000	-10.000000	-0.358333	21.366667	30.666666	1023.000000	1023.000000	2046.000000
12.860000	-0.026526	-15.676959	-3.855608	-2.003596	-5.690650	-4.127105	0.000000	-10.000000	-0.375000	22.766666	37.000000	1023.000000	1023.000000	2046.000000
12.880000	-0.025848	-15.276197	-3.682772	-2.012540	-5.618815	-3.962071	0.000000	-10.000000	-0.375000	23.400000	41.833332	1023.000000	1023.000000	2046.000000
12.900000	-0.025213	-14.901141	-3.840255	-1.963015	-5.166796	-3.931076	0.000000	-10.000000	-0.383333	24.216667	49.333332	1023.000000	1023.000000	2046.000000
12.920000	-0.023885	-14.115952	-3.644706	-1.982395	-4.874476	-3.614376	0.000000	-10.000000	-0.400000	24.700001	57.166668	1023.000000	1023.000000	2046.000000
12.940000	-0.023128	-13.668756	-3.529072	-1.937226	-4.672429	-3.530030	0.000000	-10.000000	-0.425000	25.416668	65.500000	1023.000000	1023.000000	2046.000000
12.960000	-0.021909	-12.948263	-3.533686	-1.849403	-4.153131	-3.412043	0.000000	-10.000000	-0.458333	25.933334	74.000000	1023.000000	1023.000000	2046.000000
12.980000	-0.020793	-12.288871	-3.139706	-1.896161	-4.125994	-3.127009	0.000000	-10.000000	-0.491667	26.750000	82.500000	1023.000000	1023.000000	2046.000000
13.000000	-0.019908	-11.765900	-3.234801	-1.815865	-3.672890	-3.042343	0.000000	-10.000000	-0.508333	27.216667	91.333336	1023.000000	1023.000000	2046.000000
13.020000	-0.018503	-10.935053	-3.020683	-1.783952	-3.386412	-2.744006	0.000000	-10.000000	-0.491667	27.650000	100.333336	1023.000000	1023.000000	2046.000000
13.040000	-0.017631	-10.419838	-2.878646	-1.631368	-3.257020	-2.652804	0.000000	-10.000000	-0.466667	27.383333	109.500000	1023.000000	1023.000000	2046.000000
13.060000	-0.016569	-9.791984	-2.940908	-1.552693	-2.803412	-2.494970	0.000000	-10.000000	-0.458333	27.250000	118.666664	1023.000000	1023.000000	2046.000000
13.080000	-0.016188	-9.566968	-2.752195	-1.578853	-2.889284	-2.346636	0.000000	-10.000000	-0.475000	27.183334	127.833336	1023.000000	1023.000000	2046.000000
13.100000	-0.016503	-9.753220	-2.948545	-1.614524	-2.758401	-2.431750	0.000000	-10.000000	-0.483333	27.350000	137.000000	1023.000000	1023.000000	2046.000000
13.120000	-0.017294	-10.220745	-2.922924	-1.838660	-2.991508	-2.467654	0.000000	-10.000000	-0.483333	27.533335	146.000000	1023.000000	1023.000000	2046.000000
13.140000	-0.018439	-10.897650	-2.948451	-2.030074	-3.285301	-2.633824	0.000000	-10.000000	-0.466667	27.266666	155.166672	1023.000000	1023.000000	2046.000000
13.160000	-0.019535	-11.544969	-3.191112	-2.067943	-3.372051	-2.913863	0.000000	-10.000000	-0.491667	27.383333	164.333328	1023.000000	1023.000000	2046.000000
13.180000	-0.019825	-11.716430	-3.194418	-2.130398	-3.540618	-2.850996	0.000000	-10.000000	-0.500000	27.266666	173.500000	1023.000000	1023.000000	2046.000000
13.200000	-0.019513	-11.532348	-3.148767	-2.036043	-3.573384	-2.774153	0.000000	-10.000000	-0.533333	27.716667	182.500000	1023.000000	1023.000000	2046.000000
13.220000	-0.018717	-11.061792	-3.197348	-1.902963	-3.267435	-2.694046	0.000000	-10.000000	-0.533333	28.050001	191.666672	1023.000000	1023.000000	2046.000000
13.240000	-0.018012	-10.645255	-3.009554	-1.795373	-3.318340	-2.521988	0.000000	-10.000000	-0.558333	28.383333	201.000000	1023.000000	1023.000000	2046.000000
13.260000	-0.017114	-10.114090	-2.971041	-1.634821	-3.066658	-2.441569	0.000000	-10.000000	-0.558333	28.666668	210.500000	1023.000000	1023.000000	2046.000000
13.280000	-0.016091	-9.509534	-2.788028	-1.541242	-2.933700	-2.246563	0.000000	-10.000000	-0.558333	28.783333	220.000000	1023.000000	1023.000000	2046.000000
13.300000	-0.015377	-9.087575	-2.651509	-1.364746	-2.893307	-2.178013	0.000000	-10.000000	-0.566667	29.116667	229.666672	1023.000000	1023.000000	2046.000000
13.320000	-0.014248	-8.420527	-2.635744	-1.226967	-2.547309	-2.010508	0.000000	-10.000000	-0.583333	29.366667	236.166672	1023.000000	1023.000000	2046.000000
13.340000	-0.013264	-7.839068	-2.426464	-1.110578	-2.478426	-1.823601	0.000000	-10.000000	-0.600000	29.700001	245.833328	1023.000000	1023.000000	2046.000000
13.360000	-0.012357	-7.302892	-2.436311	-0.947059	-2.178481	-1.741040	0.000000	-10.000000	-0.616667	29.950001	255.500000	1023.000000	1023.000000	2046.000000
13.380000	-0.010896	-6.439320	-2.095347	-0.921426	-2.032546	-1.390001	0.000000	-10.000000	-0.608333	30.183334	268.500000	1023.000000	1023.000000	2046.000000
13.400000	-0.009923	-5.864594	-1.918387	-0.830240	-1.866526	-1.249442	0.000000	-10.000000	-0.600000	29.900002	278.500000	1023.000000	1023.000000	2046.000000
13.420000	-0.008847	-5.228582	-1.920496	-0.872364	-1.352725	-1.082998	0.000000	-10.000000	-0.533333	29.083334	288.500000	1023.000000	1023.000000	2046.000000
13.440000	-0.007722	-4.563410	-1.645639	-0.903255	-1.244582	-0.769934	0.000000	-10.000000	-0.525000	28.166668	298.500000	1023.000000	1023.000000	2046.000000
13.460000	-0.006863	-4.056269	-1.646559	-0.880279	-0.888927	-0.640504	0.000000	-10.000000	-0.491667	27.666668	308.166656	1023.000000	1023.000000	2046.000000
13.480000	-0.005928	-3.503170	-1.665618	-0.898952	-0.508202	-0.430398	0.000000	-10.000000	-0.508333	27.283335	317.666656	1023.000000	1023.000000	2046.000000
13.500000	-0.004889	-2.889330	-1.474088	-0.901004	-0.370292	-0.143945	0.000000	-10.000000	-0.491667	27.350000	326.833344	1023.000000	1023.000000	2046.000000
13.520000	-0.004174	-2.466679	-1.523580	-0.830542	0.013653	-0.126210	0.000000	-10.000000	-0.500000	27.299999	336.000000	1023.000000	1023.000000	2046.000000
13.540000	-0.003231	-1.909368	-1.197682	-0.921858	-0.012411	0.222583	0.000000	-10.000000	-0.491667	27.566668	345.000000	1023.000000	1023.000000	2046.000000
13.560000	-0.002461	-1.454253	-1.188967	-0.826164	0.273081	0.287797	0.000000	-10.000000	-0.508333	27.683334	354.166656	1023.000000	1023.000000	2046.000000
13.580000	-0.001586	-0.937123	-1.134855	-0.793968	0.547621	0.444079	0.000000	-10.000000	-0.516667	28.116667	363.333344	1023.000000	1023.000000	2046.000000
13.600000	-0.000782	-0.462239	-0.886262	-0.738415	0.497049	0.665388	0.000000	-10.000000	-0.558333	28.683334	372.666656	1023.000000	1023.000000	2046.000000
13.620000	-0.000080	-0.047265	-0.981654	-0.717183	0.890594	0.760977	0.000000	-10.000000	-0.591667	29.483334	382.000000	1023.000000	1023.000000	2046.000000
13.640000	0.000783	0.462934	-0.723511	-0.716325	0.860077	1.042693	0.000000	-10.000000	-0.616667	30.299999	391.666656	1023.000000	1023.000000	2046.000000
13.660000	0.001810	1.069873	-0.718737	-0.662313	1.220440	1.230483	0.000000	-10.000000	-0.616667	30.799999	401.666656	1023.000000	1023.000000	2046.000000
13.680000	0.002803	1.656829	-0.627999	-0.620289	1.463908	1.441208	0.000000	-10.000000	-0.600000	30.916666	412.000000	1023.000000	1023.000000	2046.000000
13.700000	0.003638	2.150161	-0.504240	-0.522306	1.579309	1.597398	0.000000	-10.000000	-0.591667	30.633333	422.333344	1023.000000	1023.000000	2046.000000
13.720000	0.004670	2.760009	-0.413398	-0.528076	1.883354	1.818129	0.000000	-10.000000	-0.583333	30.466667	432.500000	1023.000000	1023.000000	2046.000000
13.740000	0.005621	3.321747	-0.311388	-0.480079	2.061672	2.051542	0.000000	-10.000000	-0.575000	30.050001	442.500000	1023.000000	1023.000000	2046.000000
13.760000	0.006715	3.968811	-0.264434	-0.302687	2.414644	2.121287	0.000000	-10.000000	-0.591667	29.833334	452.500000	1023.000000	1023.000000	2046.000000
13.780000	0.008045	4.754871	-0.063191	-0.212550	2.623484	2.407128	0.000000	-10.000000	-0.591667	29.516666	462.500000	1023.000000	1023.000000	2046.000000
13.800000	0.008973	5.303134	0.060889	-0.073159	2.782759	2.532645	0.000000	-10.000000	-0.583333	29.366667	472.500000	1023.000000	1023.000000	2046.000000
13.820000	0.010112	5.976106	0.105331	0.036203	3.143645	2.690927	0.000000	-10.000000	-0.558333	29.016666	482.500000	1023.000000	1023.000000	2046.000000
13.840000	0.011280	6.666672	0.380666	0.062923	3.238806	2.984277	0.000000	-10.000000	-0.550000	28.850000	492.333344	1023.000000	1023.000000	2046.000000
13.860000	0.012131	7.169472	0.424786	0.226990	3.453786	3.063910	0.000000	-10.000000	-0.550000	28.666668	502.000000	1023.000000	1023.000000	2046.000000
13.880000	0.013280	7.848301	0.517853	0.257936	3.783408	3.289104	0.000000	-10.000000	-0.533333	28.616667	511.666656	1023.000000	1023.000000	2046.000000
13.900000	0.014220	8.403828	0.815601	0.317249	3.805769	3.465209	0.000000	-10.000000	-0.516667	28.316668	521.166687	1023.000000	1023.000000	2046.000000
13.920000	0.015194	8.979500	0.809094	0.458434	4.180181	3.531791	0.000000	-10.000000	-0.483333	27.833334	530.833313	1023.000000	1023.000000	2046.000000
13.940000	0.016419	9.703487	1.027237	0.479172	4.427408	3.769671	0.000000	-10.000000	-0.466667	27.283333	540.166687	1023.000000	1023.000000	2046.000000
13.960000	0.017564	10.380486	1.202136	0.638852	4.694263	3.845234	0.000000	-10.000000	-0.450000	26.783333	549.500000	1023.000000	1023.000000	2046.000000
13.980000	0.018940	11.193770	1.372491	0.697453	5.093693	4.030133	0.000000	-10.000000	-0.450000	26.416668	558.333313	1023.000000	1023.000000	2046.000000
14.000000	0.020523	12.129024	1.732978	0.810422	5.302530	4.283092	0.000000	-10.000000	-0.433333	26.383333	567.166687	1023.000000	1023.000000	2046.000000
14.020000	0.021883	12.932971	2.006544	0.941284	5.591714	4.393429	0.000000	-10.000000	-0.416667	26.050001	576.000000	1023.000000	1023.000000	2046.000000
14.040000	0.023223	13.724649	2.251080	1.021332	5.894430	4.557807	0.000000	-10.000000	-0.400000	25.633333	584.833313	1023.000000	1023.000000	2046.000000
14.060000	0.024778	14.643845	2.528273	1.164575	6.148458	4.802539	0.000000	-10.000000	-0.400000	24.716667	593.500000	1023.000000	1023.000000	2046.000000
14.080000	0.025763	15.226210	2.749317	1.270589	6.319561	4.886743	0.000000	-10.000000	-0.366667	24.183334	601.833313	1023.000000	1023.000000	2046.000000
14.100000	0.026644	15.746588	2.853444	1.359524	6.439965	5.093654	0.000000	-10.000000	-0.333333	23.350000	610.000000	1023.000000	1023.000000	2046.000000
14.120000	0.026516	15.671213	2.873010	1.452451	6.385831	4.959921	0.000000	-10.000000	-0.291667	22.433334	618.000000	1023.000000	1023.000000	2046.000000
14.140000	0.025712	15.195664	2.859677	1.341794	6.168272	4.825922	0.000000	-10.000000	-0.291667	21.216667	625.666687	1023.000000	1023.000000	2046.000000
14.160000	0.024528	14.496309	2.792225	1.212352	5.892143	4.599590	0.000000	-10.000000	-0.283333	20.300001	633.000000	1023.000000	1023.000000	2046.000000
14.180000	0.023016	13.602551	2.780716	1.089267	5.476121	4.256448	0.000000	-10.000000	-0.258333	19.483334	639.833313	1023.000000	1023.000000	2046.000000
14.200000	0.021977	12.988200	2.697328	1.053712	5.161188	4.075973	0.000000	-10.000000	-0.225000	19.016666	646.500000	1023.000000	1023.000000	2046.000000
14.220000	0.021550	12.735989	2.661847	1.070569	5.007224	3.996349	0.000000	-10.000000	-0.191667	18.450001	653.000000	1023.000000	1023.000000	2046.000000
14.240000	0.021658	12.799689	2.732604	1.082410	4.960569	4.024107	0.000000	-10.000000	-0.175000	18.033333	659.333313	1023.000000	1023.000000	2046.000000
14.260000	0.021838	12.906044	2.697654	1.279455	5.018377	3.910558	0.000000	-10.000000	-0.158333	17.283333	665.500000	1023.000000	1023.000000	2046.000000
14.280000	0.022249	13.149107	2.885446	1.316952	4.985287	3.961423	0.000000	-10.000000	-0.133333	16.466667	671.333313	1023.000000	1023.000000	2046.000000
14.300000	0.022666	13.395672	2.948215	1.479247	4.966279	4.001932	0.000000	-10.000000	-0.116667	15.383333	677.000000	1023.000000	1023.000000	2046.000000
14.320000	0.023115	13.660822	3.108091	1.642352	4.949162	3.961217	0.000000	-10.000000	-0.091667	14.250000	682.166687	1023.000000	1023.000000	2046.000000
14.340000	0.023714	14.014904	3.186741	1.817167	5.003705	4.007292	0.000000	-10.000000	-0.083333	13.200000	687.166687	1023.000000	1023.000000	2046.000000
14.360000	0.024093	14.238997	3.228730	1.913052	5.065561	4.031654	0.000000	-10.000000	-0.066667	11.866667	691.666687	1023.000000	1023.000000	2046.000000
14.380000	0.024588	14.531583	3.284691	2.019348	5.137751	4.089793	0.000000	-10.000000	-0.041667	10.483334	696.000000	1023.000000	1023.000000	2046.000000
14.400000	0.024814	14.664829	3.312019	2.195322	5.146820	4.010668	0.000000	-10.000000	-0.016667	8.616667	699.666687	1023.000000	1023.000000	2046.000000
14.420000	0.025467	15.050838	3.461662	2.218039	5.253927	4.117211	0.000000	-10.000000	0.000000	6.450000	702.833313	1023.000000	1023.000000	2046.000000
14.440000	0.025831	15.265903	3.497436	2.258577	5.353465	4.156425	0.000000	-10.000000	0.016667	2.950000	705.333313	1023.000000	1023.000000	2046.000000
14.460000	0.026139	15.447975	3.678682	2.125765	5.398518	4.245010	0.000000	-10.000000	0.033333	-0.566667	707.000000	1023.000000	1023.000000	2046.000000
14.480000	0.026280	15.531582	3.698275	2.156865	5.462519	4.213923	0.000000	-10.000000	0.050000	-3.783333	707.833313	1023.000000	1023.000000	2046.000000
14.500000	0.026175	15.469308	3.673569	2.070845	5.501870	4.223024	0.000000	-10.000000	0.050000	-5.766667	708.000000	1023.000000	1023.000000	2046.000000
14.520000	0.026142	15.449628	3.569275	2.005127	5.635225	4.240000	0.000000	-10.000000	0.058333	-7.433333	708.000000	1023.000000	1023.000000	2046.000000
14.540000	0.025712	15.195938	3.518254	2.067499	5.553310	4.056875	0.000000	-10.000000	0.066667	-8.866667	708.000000	1023.000000	1023.000000	2046.000000
14.560000	0.025392	15.006893	3.517179	1.904151	5.510045	4.075519	0.000000	-10.000000	0.083333	-10.033334	708.000000	1023.000000	1023.000000	2046.000000
14.580000	0.025032	14.793653	3.488352	1.891758	5.401839	4.011704	0.000000	-10.000000	0.091667	-10.750000	708.000000	1023.000000	1023.000000	2046.000000
14.600000	0.024675	14.582698	3.504322	1.828007	5.260134	3.990235	0.000000	-10.000000	0.100000	-11.150001	704.500000	1023.000000	1023.000000	2046.000000
14.620000	0.024373	14.404689	3.447892	1.803014	5.242951	3.910831	0.000000	-10.000000	0.108333	-11.500000	696.500000	1023.000000	1023.000000	2046.000000
14.640000	0.023860	14.101480	3.392293	1.770187	5.102977	3.836024	0.000000	-10.000000	0.116667	-12.150001	687.166687	1023.000000	1023.000000	2046.000000
14.660000	0.023410	13.835570	3.402777	1.717478	4.929282	3.786033	0.000000	-10.000000	0.133333	-13.033334	679.833313	1023.000000	1023.000000	2046.000000
14.680000	0.022931	13.552102	3.274846	1.669223	4.891931	3.716103	0.000000	-10.000000	0.158333	-14.183333	675.500000	1023.000000	1023.000000	2046.000000
14.700000	0.022273	13.163158	3.195999	1.652031	4.736888	3.578241	0.000000	-10.000000	0.200000	-15.366667	670.666687	1023.000000	1023.000000	2046.000000
14.720000	0.021740	12.848047	3.170858	1.509019	4.615621	3.552548	0.000000	-10.000000	0.241667	-16.650000	665.500000	1023.000000	1023.000000	2046.000000
14.740000	0.021096	12.467588	3.090552	1.481548	4.427270	3.468217	0.000000	-10.000000	0.283333	-17.850000	660.000000	1023.000000	1023.000000	2046.000000
14.760000	0.020637	12.196558	3.089148	1.395403	4.318433	3.393575	0.000000	-10.000000	0.316667	-19.100000	654.000000	1023.000000	1023.000000	2046.000000
14.780000	0.020119	11.890349	2.938664	1.429383	4.309532	3.212770	0.000000	-10.000000	0.350000	-20.250000	647.666687	1023.000000	1023.000000	2046.000000
14.800000	0.019442	11.489937	2.943543	1.378938	4.029799	3.137656	0.000000	-10.000000	0.383333	-21.316668	640.833313	1023.000000	1023.000000	2046.000000
14.820000	0.019036	11.250570	2.949937	1.323425	3.955769	3.021440	0.000000	-10.000000	0.408333	-22.283335	633.666687	1023.000000	1023.000000	2046.000000
14.840000	0.018227	10.772443	2.829686	1.323652	3.750808	2.868296	0.000000	-10.000000	0.441667	-23.133333	626.333313	1023.000000	1023.000000	2046.000000
14.860000	0.017601	10.402223	2.846761	1.227815	3.516123	2.811524	0.000000	-10.000000	0.466667	-24.033333	618.666687	1023.000000	1023.000000	2046.000000
14.880000	0.017023	10.060610	2.720539	1.210943	3.516810	2.612317	0.000000	-10.000000	0.491667	-24.799999	610.666687	1023.000000	1023.000000	2046.000000
14.900000	0.016128	9.531866	2.596557	1.192285	3.315964	2.427061	0.000000	-10.000000	0.508333	-25.466667	602.333313	1023.000000	1023.000000	2046.000000
14.920000	0.015439	9.124322	2.529483	1.091007	3.161728	2.342105	0.000000	-10.000000	0.516667	-25.933332	593.666687	1023.000000	1023.000000	2046.000000
14.940000	0.014893	8.801593	2.371580	1.105517	3.203316	2.121180	0.000000	-10.000000	0.533333	-26.299999	585.166687	1023.000000	1023.000000	2046.000000
14.960000	0.014555	8.601788	2.349526	1.111312	3.080854	2.060095	0.000000	-10.000000	0.550000	-26.700001	576.333313	1023.000000	1023.000000	2046.000000
14.980000	0.014568	8.609840	2.361364	1.041536	3.139030	2.067910	0.000000	-10.000000	0.558333	-26.916668	567.500000	1023.000000	1023.000000	2046.000000
15.000000	0.014551	8.599886	2.344689	1.094310	3.122736	2.038151	0.000000	-10.000000	0.558333	-27.116667	558.500000	1023.000000	1023.000000	2046.000000
15.020000	0.014151	8.363122	2.366811	1.097428	2.971344	1.927539	0.000000	-10.000000	0.566667	-27.350000	549.500000	1023.000000	1023.000000	2046.000000
15.040000	0.013898	8.213617	2.248084	1.096280	2.986576	1.882678	0.000000	-10.000000	0.583333	-27.583334	540.333313	1023.000000	1023.000000	2046.000000
15.060000	0.013187	7.793663	2.250360	1.137559	2.647536	1.758208	0.000000	-10.000000	0.625000	-27.916668	531.000000	1023.000000	1023.000000	2046.000000
15.080000	0.012596	7.444133	2.175564	1.138518	2.509545	1.620507	0.000000	-10.000000	0.641667	-28.266666	521.666687	1023.000000	1023.000000	2046.000000
15.100000	0.011056	6.534048	1.867711	1.065422	2.301723	1.299191	0.000000	-10.000000	0.658333	-28.650000	512.166687	1023.000000	1023.000000	2046.000000
15.120000	0.009197	5.435177	1.687637	0.969046	1.879297	0.899197	0.000000	-10.000000	0.650000	-28.683334	502.666656	1023.000000	1023.000000	2046.000000
15.140000	0.007120	4.208086	1.504370	0.706878	1.478188	0.518650	0.000000	-10.000000	0.658333	-28.666668	493.000000	1023.000000	1023.000000	2046.000000
15.160000	0.004552	2.690472	1.278730	0.476625	0.880453	0.054664	0.000000	-10.000000	0.658333	-28.800001	483.500000	1023.000000	1023.000000	2046.000000
15.180000	0.002541	1.501496	1.167663	0.273693	0.347958	-0.287819	0.000000	-10.000000	0.658333	-28.950001	474.000000	1023.000000	1023.000000	2046.000000
15.200000	0.000517	0.305313	0.780428	0.207631	0.015046	-0.697791	0.000000	-10.000000	0.633333	-28.883333	464.333344	1023.000000	1023.000000	2046.000000
15.220000	-0.000727	-0.429912	0.687496	0.217175	-0.432510	-0.902073	0.000000	-10.000000	0.633333	-28.416666	454.666656	1023.000000	1023.000000	2046.000000
15.240000	-0.001518	-0.897203	0.608224	0.271107	-0.673620	-1.102914	0.000000	-10.000000	0.633333	-28.250000	445.000000	1023.000000	1023.000000	2046.000000
15.260000	-0.002166	-1.280315	0.410228	0.346188	-0.800168	-1.236564	0.000000	-10.000000	0.641667	-27.916666	435.666656	1023.000000	1023.000000	2046.000000
15.280000	-0.002928	-1.730239	0.373767	0.401447	-1.118050	-1.387402	0.000000	-10.000000	0.625000	-27.850000	426.333344	1023.000000	1023.000000	2046.000000
15.300000	-0.003486	-2.060104	0.262327	0.419482	-1.233415	-1.508497	0.000000	-10.000000	0.608333	-27.583334	417.166656	1023.000000	1023.000000	2046.000000
15.320000	-0.004046	-2.391239	0.167215	0.503580	-1.471019	-1.591015	0.000000	-10.000000	0.600000	-27.533335	411.000000	1023.000000	1023.000000	2046.000000
15.340000	-0.004599	-2.718114	0.162965	0.507809	-1.702411	-1.686477	0.000000	-10.000000	0.583333	-27.200001	401.833344	1023.000000	1023.000000	2046.000000
15.360000	-0.005081	-3.002686	-0.054249	0.515530	-1.689640	-1.774327	0.000000	-10.000000	0.550000	-26.733334	392.833344	1023.000000	1023.000000	2046.000000
15.380000	-0.005704	-3.370960	-0.138374	0.581080	-1.889071	-1.924595	0.000000	-10.000000	0.533333	-26.116667	380.833344	1023.000000	1023.000000	2046.000000
15.400000	-0.005910	-3.492513	-0.150780	0.650529	-1.971959	-2.020303	0.000000	-10.000000	0.533333	-25.783335	372.166656	1023.000000	1023.000000	2046.000000
15.420000	-0.006136	-3.626426	-0.214122	0.544219	-1.997400	-1.959123	0.000000	-10.000000	0.541667	-25.766666	363.500000	1023.000000	1023.000000	2046.000000
15.440000	-0.006553	-3.872659	-0.150500	0.443527	-2.121452	-2.044234	0.000000	-10.000000	0.541667	-26.233334	354.833344	1023.000000	1023.000000	2046.000000
15.460000	-0.007018	-4.147494	-0.274136	0.328751	-2.054375	-2.147734	0.000000	-10.000000	0.541667	-26.700001	346.000000	1023.000000	1023.000000	2046.000000
15.480000	-0.007706	-4.554056	-0.339945	0.145391	-2.240795	-2.118706	0.000000	-10.000000	0.550000	-26.766666	337.000000	1023.000000	1023.000000	2046.000000
15.500000	-0.008264	-4.883997	-0.480581	0.087707	-2.275077	-2.216046	0.000000	-10.000000	0.550000	-26.416668	328.166656	1023.000000	1023.000000	2046.000000
15.520000	-0.009077	-5.364666	-0.742674	-0.001074	-2.323703	-2.297214	0.000000	-10.000000	0.550000	-26.033335	319.500000	1023.000000	1023.000000	2046.000000
15.540000	-0.009733	-5.752129	-0.814808	-0.019236	-2.494972	-2.423113	0.000000	-10.000000	0.533333	-26.033335	310.833344	1023.000000	1023.000000	2046.000000
15.560000	-0.010507	-6.209927	-0.990247	-0.105436	-2.584694	-2.529549	0.000000	-10.000000	0.533333	-25.850000	302.166656	1023.000000	1023.000000	2046.000000
15.580000	-0.011251	-6.649562	-1.070588	-0.208740	-2.773371	-2.596864	0.000000	-10.000000	0.525000	-25.683334	293.500000	1023.000000	1023.000000	2046.000000
15.600000	-0.012166	-7.189847	-1.170810	-0.300877	-3.005130	-2.713030	0.000000	-10.000000	0.525000	-25.183334	284.833344	1023.000000	1023.000000	2046.000000
15.620000	-0.012864	-7.602648	-1.401386	-0.388171	-3.043350	-2.769742	0.000000	-10.000000	0.508333	-25.216667	276.333344	1023.000000	1023.000000	2046.000000
15.640000	-0.013676	-8.082766	-1.462589	-0.423022	-3.305749	-2.891405	0.000000	-10.000000	0.500000	-25.166668	267.833344	1023.000000	1023.000000	2046.000000
15.660000	-0.014281	-8.440246	-1.555924	-0.512971	-3.425990	-2.945361	0.000000	-10.000000	0.508333	-25.283335	259.500000	1023.000000	1023.000000	2046.000000
15.680000	-0.015105	-8.927327	-1.812921	-0.578342	-3.527004	-3.009061	0.000000	-10.000000	0.516667	-25.150002	251.166672	1023.000000	1023.000000	2046.000000
15.700000	-0.015679	-9.266312	-1.763969	-0.674899	-3.789651	-3.037793	0.000000	-10.000000	0.516667	-24.933334	242.666672	1023.000000	1023.000000	2046.000000
15.720000	-0.016156	-9.548089	-1.854429	-0.705190	-3.890262	-3.098207	0.000000	-10.000000	0.508333	-24.850000	234.333328	1023.000000	1023.000000	2046.000000
15.740000	-0.016719	-9.880647	-2.080841	-0.722997	-3.918122	-3.158687	0.000000	-10.000000	0.500000	-24.616667	223.333328	1023.000000	1023.000000	2046.000000
15.760000	-0.017139	-10.129144	-2.096107	-0.759484	-4.027184	-3.246369	0.000000	-10.000000	0.500000	-24.433334	212.666672	1023.000000	1023.000000	2046.000000
15.780000	-0.017762	-10.497330	-2.166684	-0.805220	-4.205294	-3.320132	0.000000	-10.000000	0.500000	-24.200001	204.666672	1023.000000	1023.000000	2046.000000
15.800000	-0.018155	-10.729673	-2.256410	-0.791404	-4.335497	-3.346362	0.000000	-10.000000	0.491667	-24.000000	199.333328	1023.000000	1023.000000	2046.000000
15.820000	-0.018732	-11.070652	-2.315236	-0.837902	-4.486811	-3.430702	0.000000	-10.000000	0.483333	-23.816668	194.000000	1023.000000	1023.000000	2046.000000
15.840000	-0.019023	-11.242807	-2.397748	-0.898616	-4.534123	-3.412320	0.000000	-10.000000	0.466667	-23.566668	186.000000	1023.000000	1023.000000	2046.000000
15.860000	-0.019599	-11.582771	-2.403093	-0.888475	-4.781232	-3.509971	0.000000	-10.000000	0.441667	-23.300001	178.000000	1023.000000	1023.000000	2046.000000
15.880000	-0.020010	-11.826016	-2.553641	-0.890270	-4.779539	-3.602567	0.000000	-10.000000	0.416667	-23.116667	170.000000	1023.000000	1023.000000	2046.000000
15.900000	-0.020438	-12.078862	-2.613575	-0.943758	-4.944700	-3.576829	0.000000	-10.000000	0.400000	-22.900000	162.333328	1023.000000	1023.000000	2046.000000
15.920000	-0.020882	-12.341393	-2.675818	-0.918965	-5.051041	-3.695568	0.000000	-10.000000	0.391667	-22.650000	154.666672	1023.000000	1023.000000	2046.000000
15.940000	-0.021436	-12.668964	-2.742877	-0.995990	-5.171704	-3.758395	0.000000	-10.000000	0.375000	-22.383333	147.166672	1023.000000	1023.000000	2046.000000
15.960000	-0.021651	-12.796016	-2.762558	-1.024850	-5.285100	-3.723508	0.000000	-10.000000	0.375000	-21.983334	139.500000	1023.000000	1023.000000	2046.000000
15.980000	-0.022091	-13.055611	-2.910363	-1.035406	-5.288468	-3.821374	0.000000	-10.000000	0.366667	-21.683334	132.166672	1023.000000	1023.000000	2046.000000
16.000000	-0.022307	-13.183284	-2.957899	-1.064047	-5.293198	-3.868140	0.000000	-10.000000	0.366667	-21.200001	125.000000	1023.000000	1023.000000	2046.000000
16.020000	-0.022092	-13.056391	-2.893630	-1.013482	-5.309366	-3.839913	0.000000	-10.000000	0.350000	-20.783333	118.000000	1023.000000	1023.000000	2046.000000
16.040001	-0.022028	-13.018270	-2.913337	-0.960468	-5.290414	-3.854051	0.000000	-10.000000	0.333333	-20.283333	111.166664	1023.000000	1023.000000	2046.000000
16.059999	-0.021920	-12.954910	-2.844446	-1.015481	-5.336962	-3.758021	0.000000	-10.000000	0.316667	-19.816668	104.333336	1023.000000	1023.000000	2046.000000
16.080000	-0.021730	-12.842520	-2.881852	-0.981681	-5.272563	-3.706423	0.000000	-10.000000	0.300000	-19.333334	97.833336	1023.000000	1023.000000	2046.000000
16.100000	-0.021767	-12.864285	-2.895444	-0.880559	-5.331842	-3.756441	0.000000	-10.000000	0.283333	-18.966667	91.166664	1023.000000	1023.000000	2046.000000
16.120001	-0.021853	-12.915315	-2.913043	-0.831961	-5.445531	-3.724780	0.000000	-10.000000	0.266667	-18.716667	84.833336	1023.000000	1023.000000	2046.000000
16.139999	-0.021939	-12.965863	-3.038696	-0.760782	-5.420194	-3.746192	0.000000	-10.000000	0.250000	-18.533333	78.500000	1023.000000	1023.000000	2046.000000
16.160000	-0.022986	-13.584715	-3.099060	-0.847829	-5.758192	-3.879634	0.000000	-10.000000	0.250000	-18.183334	72.500000	1023.000000	1023.000000	2046.000000
16.180000	-0.024345	-14.387720	-3.310930	-0.990889	-5.997482	-4.088419	0.000000	-10.000000	0.250000	-17.533333	66.500000	1023.000000	1023.000000	2046.000000
16.200001	-0.026329	-15.560448	-3.536902	-1.256475	-6.358048	-4.409021	0.000000	-10.000000	0.233333	-16.583334	60.666668	1023.000000	1023.000000	2046.000000
16.219999	-0.028199	-16.665846	-3.669352	-1.504299	-6.787106	-4.705088	0.000000	-10.000000	0.208333	-15.316667	55.000000	1023.000000	1023.000000	2046.000000
16.240000	-0.030119	-17.800287	-3.968177	-1.573583	-7.167434	-5.091093	0.000000	-10.000000	0.175000	-13.933333	49.833332	1023.000000	1023.000000	2046.000000
16.260000	-0.031456	-18.590767	-4.011996	-1.741544	-7.628505	-5.208722	0.000000	-10.000000	0.141667	-12.716667	45.166668	1023.000000	1023.000000	2046.000000
16.280001	-0.032070	-18.953583	-4.134425	-1.613533	-7.810127	-5.395498	0.000000	-10.000000	0.116667	-11.950000	41.000000	1023.000000	1023.000000	2046.000000
16.299999	-0.032606	-19.270088	-4.139596	-1.639703	-8.054729	-5.436061	0.000000	-10.000000	0.100000	-11.800000	37.000000	1023.000000	1023.000000	2046.000000
16.320000	-0.032790	-19.378805	-4.190463	-1.554312	-8.131159	-5.502872	0.000000	-10.000000	0.100000	-11.900001	34.333332	1023.000000	1023.000000	2046.000000
16.340000	-0.032814	-19.393356	-4.275594	-1.421160	-8.117886	-5.578717	0.000000	-10.000000	0.100000	-12.100000	30.333334	1023.000000	1023.000000	2046.000000
16.360001	-0.032998	-19.501722	-4.170664	-1.427367	-8.359299	-5.544391	0.000000	-10.000000	0.108333	-11.866667	26.333334	1023.000000	1023.000000	2046.000000
16.379999	-0.033136	-19.583279	-4.304957	-1.322132	-8.349858	-5.606331	0.000000	-10.000000	0.108333	-11.450000	21.000000	1023.000000	1023.000000	2046.000000
16.400000	-0.033206	-19.624992	-4.206547	-1.331174	-8.484339	-5.602933	0.000000	-10.000000	0.091667	-10.700000	17.166666	1023.000000	1023.000000	2046.000000
16.420000	-0.033063	-19.540230	-4.337514	-1.232569	-8.332085	-5.638061	0.000000	-10.000000	0.075000	-9.850000	13.500000	1023.000000	1023.000000	2046.000000
16.440001	-0.033347	-19.708227	-4.352559	-1.227525	-8.451472	-5.676672	0.000000	-10.000000	0.058333	-9.000000	10.166667	1023.000000	1023.000000	2046.000000
16.459999	-0.033003	-19.504930	-4.227632	-1.218361	-8.423653	-5.635286	0.000000	-10.000000	0.075000	-8.216667	7.166667	1023.000000	1023.000000	2046.000000
16.480000	-0.032775	-19.369911	-4.305650	-1.269150	-8.195967	-5.599144	0.000000	-10.000000	0.075000	-8.066667	4.333333	1023.000000	1023.000000	2046.000000
16.500000	-0.032807	-19.388903	-4.111062	-1.369052	-8.297325	-5.611465	0.000000	-10.000000	0.091667	-8.350000	1.833333	1023.000000	1023.000000	2046.000000
16.520000	-0.032576	-19.252621	-4.219716	-1.434677	-8.053898	-5.544331	0.000000	-10.000000	0.075000	-8.300000	-0.666667	1023.000000	1023.000000	2046.000000
16.540001	-0.032629	-19.283520	-4.223834	-1.620007	-8.015475	-5.424203	0.000000	-10.000000	0.058333	-7.366667	-3.000000	1023.000000	1023.000000	2046.000000
16.559999	-0.032502	-19.208405	-4.273409	-1.641651	-7.827382	-5.465964	0.000000	-10.000000	0.025000	-5.033334	-5.333333	1023.000000	1023.000000	2046.000000
16.580000	-0.032221	-19.042828	-4.360640	-1.751524	-7.599771	-5.330891	0.000000	-10.000000	0.008333	-1.783333	-7.000000	1023.000000	1023.000000	2046.000000
16.600000	-0.032208	-19.034781	-4.188140	-1.829735	-7.676040	-5.340867	0.000000	-10.000000	0.000000	1.383333	-7.833333	1023.000000	1023.000000	2046.000000
16.620001	-0.031779	-18.781282	-4.334650	-1.846663	-7.349495	-5.250475	0.000000	-10.000000	-0.025000	4.516667	-8.000000	1023.000000	1023.000000	2046.000000
16.639999	-0.031691	-18.729372	-4.148638	-1.932648	-7.421122	-5.226964	0.000000	-10.000000	-0.058333	7.383334	-8.000000	1023.000000	1023.000000	2046.000000
16.660000	-0.031149	-18.409281	-4.269602	-1.939940	-7.043096	-5.156642	0.000000	-10.000000	-0.108333	10.516667	-8.000000	1023.000000	1023.000000	2046.000000
16.680000	-0.030816	-18.212418	-4.212578	-2.006474	-6.946527	-5.046839	0.000000	-10.000000	-0.150000	13.450001	-8.000000	1023.000000	1023.000000	2046.000000
16.700001	-0.030537	-18.047634	-4.158413	-2.030088	-6.840786	-5.018347	0.000000	-10.000000	-0.200000	15.416667	-8.000000	1023.000000	1023.000000	2046.000000
16.719999	-0.030112	-17.796160	-4.198019	-2.078113	-6.621900	-4.898129	0.000000	-10.000000	-0.225000	17.150002	-2.500000	1023.000000	1023.000000	2046.000000
16.740000	-0.029629	-17.510895	-4.043406	-2.110682	-6.581372	-4.775435	0.000000	-10.000000	-0.250000	18.466667	9.000000	1023.000000	1023.000000	2046.000000
16.760000	-0.028839	-17.043879	-4.264352	-2.134569	-6.029940	-4.615017	0.000000	-10.000000	-0.275000	19.833334	22.500000	1023.000000	1023.000000	2046.000000
16.780001	-0.028407	-16.788486	-3.993165	-2.190649	-6.096263	-4.508410	0.000000	-10.000000	-0.316667	21.000000	32.833332	1023.000000	1023.000000	2046.000000
16.799999	-0.027338	-16.156717	-3.960937	-2.103094	-5.702519	-4.390166	0.000000	-10.000000	-0.350000	22.066668	39.500000	1023.000000	1023.000000	2046.000000
16.820000	-0.026562	-15.698030	-4.019536	-2.186488	-5.369054	-4.122952	0.000000	-10.000000	-0.366667	23.150000	46.666668	1023.000000	1023.000000	2046.000000
16.840000	-0.025788	-15.240437	-3.754128	-2.156553	-5.321328	-4.008428	0.000000	-10.000000	-0.391667	24.049999	54.166668	1023.000000	1023.000000	2046.000000
16.860001	-0.024809	-14.662012	-3.823210	-2.064842	-4.866921	-3.907037	0.000000	-10.000000	-0.416667	24.816668	62.000000	1023.000000	1023.000000	2046.000000
16.879999	-0.024165	-14.281291	-3.705303	-2.110801	-4.757945	-3.707243	0.000000	-10.000000	-0.450000	25.366667	70.166664	1023.000000	1023.000000	2046.000000
16.900000	-0.023150	-13.681812	-3.588584	-2.040944	-4.443721	-3.608564	0.000000	-10.000000	-0.475000	26.000000	78.500000	1023.000000	1023.000000	2046.000000
16.920000	-0.022424	-13.252423	-3.637176	-2.049370	-4.165997	-3.399880	0.000000	-10.000000	-0.491667	26.633333	87.166664	1023.000000	1023.000000	2046.000000
16.940001	-0.021584	-12.755871	-3.329041	-2.027767	-4.121501	-3.277561	0.000000	-10.000000	-0.500000	27.450001	96.000000	1023.000000	1023.000000	2046.000000
16.959999	-0.020459	-12.091505	-3.532164	-1.945445	-3.530952	-3.082944	0.000000	-10.000000	-0.500000	28.016666	105.166664	1023.000000	1023.000000	2046.000000
16.980000	-0.019846	-11.728971	-3.178116	-2.024175	-3.636724	-2.889957	0.000000	-10.000000	-0.500000	28.316668	114.333336	1023.000000	1023.000000	2046.000000
17.000000	-0.018737	-11.073784	-3.293993	-1.920895	-3.130989	-2.727906	0.000000	-10.000000	-0.508333	28.350000	123.833336	1023.000000	1023.000000	2046.000000
17.020000	-0.018052	-10.668560	-3.095518	-1.927339	-3.055307	-2.590397	0.000000	-10.000000	-0.525000	28.400000	133.166672	1023.000000	1023.000000	2046.000000
17.040001	-0.016793	-9.924680	-3.018510	-1.840702	-2.649282	-2.416185	0.000000	-10.000000	-0.541667	28.783333	142.666672	1023.000000	1023.000000	2046.000000
17.059999	-0.015863	-9.374770	-2.979615	-1.883339	-2.382104	-2.129712	0.000000	-10.000000	-0.550000	28.983334	152.000000	1023.000000	1023.000000	2046.000000
17.080000	-0.014663	-8.665843	-2.772316	-1.718365	-2.101462	-2.073700	0.000000	-10.000000	-0.566667	29.300001	161.666672	1023.000000	1023.000000	2046.000000
17.100000	-0.013310	-7.866050	-2.762042	-1.725262	-1.605563	-1.773183	0.000000	-10.000000	-0.583333	29.533335	171.500000	1023.000000	1023.000000	2046.000000
17.120001	-0.012289	-7.262532	-2.427119	-1.611757	-1.583339	-1.640317	0.000000	-10.000000	-0.600000	29.933334	181.500000	1023.000000	1023.000000	2046.000000
17.139999	-0.010936	-6.463372	-2.384428	-1.524026	-1.103565	-1.451354	0.000000	-10.000000	-0.600000	30.183334	191.500000	1023.000000	1023.000000	2046.000000
17.160000	-0.009743	-5.758361	-2.250514	-1.535742	-0.859229	-1.112876	0.000000	-10.000000	-0.600000	30.100000	201.500000	1023.000000	1023.000000	2046.000000
17.180000	-0.008428	-4.980829	-1.949020	-1.388397	-0.690877	-0.952536	0.000000	-10.000000	-0.583333	29.966667	211.500000	1023.000000	1023.000000	2046.000000
17.200001	-0.007364	-4.352201	-2.066591	-1.236092	-0.285906	-0.763613	0.000000	-10.000000	-0.575000	29.700001	221.500000	1023.000000	1023.000000	2046.000000
17.219999	-0.006921	-4.090479	-1.872453	-1.285285	-0.334356	-0.598385	0.000000	-10.000000	-0.558333	29.533333	231.500000	1023.000000	1023.000000	2046.000000
17.240000	-0.007010	-4.142648	-1.987804	-1.282945	-0.247304	-0.624596	0.000000	-10.000000	-0.558333	29.300001	241.500000	1023.000000	1023.000000	2046.000000
17.260000	-0.007979	-4.715365	-2.111435	-1.444335	-0.416846	-0.742750	0.000000	-10.000000	-0.550000	29.166668	251.166672	1023.000000	1023.000000	2046.000000
17.280001	-0.009270	-5.478635	-2.045989	-1.621744	-0.879477	-0.931425	0.000000	-10.000000	-0.550000	28.766666	260.833344	1023.000000	1023.000000	2046.000000
17.299999	-0.010028	-5.926429	-2.201439	-1.684921	-0.981928	-1.058141	0.000000	-10.000000	-0.558333	28.683334	270.333344	1023.000000	1023.000000	2046.000000
17.320000	-0.010452	-6.177225	-2.329137	-1.741300	-1.070023	-1.036766	0.000000	-10.000000	-0.566667	28.616667	276.833344	1023.000000	1023.000000	2046.000000
17.340000	-0.010258	-6.062504	-2.169527	-1.628710	-1.266185	-0.998081	0.000000	-10.000000	-0.583333	29.050001	286.500000	1023.000000	1023.000000	2046.000000
17.360001	-0.009221	-5.449461	-2.210382	-1.505162	-0.896324	-0.837593	0.000000	-10.000000	-0.591667	29.450001	296.333344	1023.000000	1023.000000	2046.000000
17.379999	-0.008625	-5.097598	-2.069638	-1.483178	-0.925216	-0.619565	0.000000	-10.000000	-0.608333	29.933334	309.500000	1023.000000	1023.000000	2046.000000
17.400000	-0.007485	-4.423380	-1.774783	-1.252106	-0.882137	-0.514354	0.000000	-10.000000	-0.625000	30.200001	319.500000	1023.000000	1023.000000	2046.000000
17.420000	-0.006489	-3.835276	-1.905250	-1.094920	-0.480813	-0.354293	0.000000	-10.000000	-0.633333	30.583334	329.500000	1023.000000	1023.000000	2046.000000
17.440001	-0.005527	-3.266194	-1.709247	-0.934439	-0.471434	-0.151075	0.000000	-10.000000	-0.625000	30.833334	339.500000	1023.000000	1023.000000	2046.000000
17.459999	-0.004402	-2.601660	-1.405668	-0.685730	-0.398578	-0.111684	0.000000	-10.000000	-0.616667	31.166666	349.666656	1023.000000	1023.000000	2046.000000
17.480000	-0.003359	-1.985161	-1.522888	-0.641024	0.033115	0.145635	0.000000	-10.000000	-0.600000	31.183334	360.000000	1023.000000	1023.000000	2046.000000
17.500000	-0.002253	-1.331507	-1.288800	-0.554115	0.099862	0.411546	0.000000	-10.000000	-0.600000	31.050001	370.333344	1023.000000	1023.000000	2046.000000
17.520000	-0.000932	-0.550949	-0.941945	-0.377160	0.222810	0.545346	0.000000	-10.000000	-0.583333	30.666668	380.833344	1023.000000	1023.000000	2046.000000
17.540001	0.000281	0.165810	-1.046656	-0.314970	0.739359	0.788076	0.000000	-10.000000	-0.583333	30.000000	391.166656	1023.000000	1023.000000	2046.000000
17.559999	0.001503	0.888074	-0.672280	-0.359001	0.856292	1.063063	0.000000	-10.000000	-0.566667	29.233334	401.500000	1023.000000	1023.000000	2046.000000
17.580000	0.002585	1.527573	-0.447653	-0.295243	1.093645	1.176825	0.000000	-10.000000	-0.566667	28.966667	411.166656	1023.000000	1023.000000	2046.000000
17.600000	0.003496	2.066382	-0.559753	-0.298891	1.522318	1.402708	0.000000	-10.000000	-0.558333	28.850000	420.833344	1023.000000	1023.000000	2046.000000
17.620001	0.004439	2.623450	-0.351863	-0.301815	1.672164	1.604963	0.000000	-10.000000	-0.541667	28.883333	430.500000	1023.000000	1023.000000	2046.000000
17.639999	0.005413	3.199128	-0.224752	-0.181853	1.932802	1.672932	0.000000	-10.000000	-0.516667	28.233334	440.166656	1023.000000	1023.000000	2046.000000
17.660000	0.006348	3.751739	-0.302021	-0.208795	2.318414	1.944141	0.000000	-10.000000	-0.500000	27.883333	449.666656	1023.000000	1023.000000	2046.000000
17.680000	0.007279	4.301672	0.022290	-0.179701	2.333150	2.125933	0.000000	-10.000000	-0.500000	27.650002	459.000000	1023.000000	1023.000000	2046.000000
17.700001	0.008044	4.754271	0.149876	-0.050365	2.522862	2.131898	0.000000	-10.000000	-0.500000	27.816668	468.333344	1023.000000	1023.000000	2046.000000
17.719999	0.008835	5.221573	0.102633	-0.060973	2.840514	2.339398	0.000000	-10.000000	-0.500000	27.783335	477.500000	1023.000000	1023.000000	2046.000000
17.740000	0.009696	5.730386	0.426385	-0.031302	2.785408	2.549896	0.000000	-10.000000	-0.491667	27.766666	486.666656	1023.000000	1023.000000	2046.000000
17.760000	0.010414	6.154699	0.519598	0.127193	2.977545	2.530362	0.000000	-10.000000	-0.483333	27.516666	496.000000	1023.000000	1023.000000	2046.000000
17.780001	0.011257	6.652920	0.444417	0.033783	3.300533	2.874188	0.000000	-10.000000	-0.466667	27.333334	505.333344	1023.000000	1023.000000	2046.000000
17.799999	0.012132	7.169926	0.764906	0.141424	3.309323	2.954273	0.000000	-10.000000	-0.450000	26.850000	514.500000	1023.000000	1023.000000	2046.000000
17.820000	0.012963	7.661095	0.789768	0.210669	3.616537	3.044122	0.000000	-10.000000	-0.425000	26.400000	523.500000	1023.000000	1023.000000	2046.000000
17.840000	0.013906	8.218368	0.924850	0.172635	3.783201	3.337681	0.000000	-10.000000	-0.416667	25.783335	532.333313	1023.000000	1023.000000	2046.000000
17.860001	0.014786	8.738692	1.153557	0.326043	3.901472	3.357620	0.000000	-10.000000	-0.408333	25.116667	541.166687	1023.000000	1023.000000	2046.000000
17.879999	0.015754	9.310441	1.206616	0.412870	4.226938	3.464017	0.000000	-10.000000	-0.400000	24.483334	549.666687	1023.000000	1023.000000	2046.000000
17.900000	0.016963	10.025373	1.398839	0.411224	4.466835	3.748475	0.000000	-10.000000	-0.391667	24.200001	558.000000	1023.000000	1023.000000	2046.000000
17.920000	0.017920	10.590782	1.697091	0.597157	4.545369	3.751164	0.000000	-10.000000	-0.391667	24.200001	566.000000	1023.000000	1023.000000	2046.000000
17.940001	0.019117	11.297974	1.773987	0.633618	4.963998	3.926371	0.000000	-10.000000	-0.400000	24.383333	574.000000	1023.000000	1023.000000	2046.000000
17.959999	0.020404	12.058656	1.983690	0.690387	5.186788	4.197790	0.000000	-10.000000	-0.383333	24.166668	582.000000	1023.000000	1023.000000	2046.000000
17.980000	0.021230	12.546811	2.325585	0.880123	5.199934	4.141169	0.000000	-10.000000	-0.358333	23.833334	590.000000	1023.000000	1023.000000	2046.000000
18.000000	0.022041	13.025978	2.434182	0.952317	5.424421	4.215058	0.000000	-10.000000	-0.325000	23.183334	598.000000	1023.000000	1023.000000	2046.000000
18.020000	0.023016	13.602240	2.479142	0.957625	5.696437	4.469034	0.000000	-10.000000	-0.300000	22.450001	606.000000	1023.000000	1023.000000	2046.000000
18.040001	0.023739	14.029881	2.751870	1.097793	5.684191	4.496027	0.000000	-10.000000	-0.291667	21.566668	613.666687	1023.000000	1023.000000	2046.000000
18.059999	0.024449	14.449543	2.823011	1.188634	5.958835	4.479064	0.000000	-10.000000	-0.283333	20.666668	621.166687	1023.000000	1023.000000	2046.000000
18.080000	0.025610	15.135535	2.906817	1.144155	6.247139	4.837425	0.000000	-10.000000	-0.283333	20.083334	626.000000	1023.000000	1023.000000	2046.000000
18.100000	0.026942	15.922750	3.200659	1.350505	6.472805	4.898782	0.000000	-10.000000	-0.241667	19.100000	632.833313	1023.000000	1023.000000	2046.000000
18.120001	0.027910	16.494804	3.289066	1.492561	6.754592	4.958587	0.000000	-10.000000	-0.208333	18.400000	639.166687	1023.000000	1023.000000	2046.000000
18.139999	0.029247	17.284824	3.505357	1.487970	6.963381	5.328116	0.000000	-10.000000	-0.175000	17.316668	647.500000	1023.000000	1023.000000	2046.000000
18.160000	0.030134	17.809103	3.643221	1.727739	7.171723	5.266421	0.000000	-10.000000	-0.158333	16.266666	653.500000	1023.000000	1023.000000	2046.000000
18.180000	0.031117	18.390388	3.791332	1.745406	7.348129	5.505521	0.000000	-10.000000	-0.133333	14.883333	659.166687	1023.000000	1023.000000	2046.000000
18.200001	0.032088	18.963875	4.051863	1.861859	7.324841	5.725312	0.000000	-10.000000	-0.091667	13.166667	664.333313	1023.000000	1023.000000	2046.000000
18.219999	0.032074	18.955717	3.953775	1.989294	7.407916	5.604731	0.000000	-10.000000	-0.050000	11.550000	668.833313	1023.000000	1023.000000	2046.000000
18.240000	0.031474	18.601086	3.907476	1.854451	7.226123	5.613036	0.000000	-10.000000	-0.016667	9.650000	673.000000	1023.000000	1023.000000	2046.000000
18.260000	0.030256	17.881529	3.799241	1.817104	6.930522	5.334661	0.000000	-10.000000	0.000000	7.883334	676.500000	1023.000000	1023.000000	2046.000000
18.280001	0.028754	16.993599	3.699876	1.626748	6.616618	5.050356	0.000000	-10.000000	0.008333	5.350000	679.666687	1023.000000	1023.000000	2046.000000
18.299999	0.026767	15.819160	3.491492	1.389734	6.117532	4.820403	0.000000	-10.000000	0.016667	2.083333	681.666687	1023.000000	1023.000000	2046.000000
18.320000	0.025171	14.875939	3.324305	1.427589	5.761697	4.362349	0.000000	-10.000000	0.025000	-0.600000	682.833313	1023.000000	1023.000000	2046.000000
18.340000	0.023957	14.158326	3.199019	1.306116	5.405035	4.248156	0.000000	-10.000000	0.033333	-2.366667	683.000000	1023.000000	1023.000000	2046.000000
18.360001	0.023319	13.781412	3.218404	1.346285	5.117264	4.099460	0.000000	-10.000000	0.025000	-3.550000	683.000000	1023.000000	1023.000000	2046.000000
18.379999	0.022658	13.390806	3.031394	1.427695	5.044338	3.887380	0.000000	-10.000000	0.033333	-5.333333	683.000000	1023.000000	1023.000000	2046.000000
18.400000	0.022560	13.333033	3.132567	1.368664	4.819953	4.011847	0.000000	-10.000000	0.033333	-6.650000	683.000000	1023.000000	1023.000000	2046.000000
18.420000	0.022217	13.130381	3.106808	1.564712	4.678407	3.780453	0.000000	-10.000000	0.050000	-8.000000	683.000000	1023.000000	1023.000000	2046.000000
18.440001	0.021831	12.902260	3.058286	1.678770	4.556602	3.608603	0.000000	-10.000000	0.066667	-9.083333	683.000000	1023.000000	1023.000000	2046.000000
18.459999	0.021766	12.863868	3.089411	1.705046	4.410734	3.658676	0.000000	-10.000000	0.083333	-10.166667	683.000000	1023.000000	1023.000000	2046.000000
18.480000	0.021480	12.694411	3.061068	1.797762	4.325114	3.510468	0.000000	-10.000000	0.100000	-10.816667	683.000000	1023.000000	1023.000000	2046.000000
18.500000	0.021192	12.524266	2.968848	1.887740	4.295410	3.372269	0.000000	-10.000000	0.108333	-11.783334	675.333313	1023.000000	1023.000000	2046.000000
18.520000	0.021088	12.463099	3.066226	1.873824	4.100441	3.422607	0.000000	-10.000000	0.150000	-13.366667	666.166687	1023.000000	1023.000000	2046.000000
18.540001	0.020870	12.334128	3.009659	1.939522	4.094930	3.290017	0.000000	-10.000000	0.191667	-14.633333	657.000000	1023.000000	1023.000000	2046.000000
18.559999	0.020537	12.137247	3.019303	1.940595	4.054113	3.123236	0.000000	-10.000000	0.241667	-15.816667	653.833313	1023.000000	1023.000000	2046.000000
18.580000	0.020282	11.986573	3.167540	1.714889	3.874314	3.229831	0.000000	-10.000000	0.291667	-17.850000	648.166687	1023.000000	1023.000000	2046.000000
18.600000	0.019793	11.697475	3.037815	1.640297	3.919037	3.100327	0.000000	-10.000000	0.350000	-20.116667	640.000000	1023.000000	1023.000000	2046.000000
18.620001	0.019146	11.315488	2.963379	1.641681	3.860540	2.849888	0.000000	-10.000000	0.391667	-21.816668	633.500000	1023.000000	1023.000000	2046.000000
18.639999	0.018548	10.961580	2.939310	1.415139	3.677235	2.929896	0.000000	-10.000000	0.408333	-22.566668	626.000000	1023.000000	1023.000000	2046.000000
18.660000	0.017780	10.508100	2.750667	1.420105	3.686603	2.650724	0.000000	-10.000000	0.441667	-23.366667	618.333313	1023.000000	1023.000000	2046.000000
18.680000	0.017224	10.179201	2.770783	1.324228	3.480034	2.604157	0.000000	-10.000000	0.466667	-24.200001	608.000000	1023.000000	1023.000000	2046.000000
18.700001	0.016352	9.664292	2.608745	1.206886	3.386874	2.461787	0.000000	-10.000000	0.483333	-24.650002	600.000000	1023.000000	1023.000000	2046.000000
18.719999	0.015634	9.239786	2.531469	1.185447	3.264142	2.258729	0.000000	-10.000000	0.475000	-24.816668	594.666687	1023.000000	1023.000000	2046.000000
18.740000	0.014936	8.826906	2.612979	1.020720	2.964905	2.228302	0.000000	-10.000000	0.483333	-24.950001	586.333313	1023.000000	1023.000000	2046.000000
18.760000	0.014006	8.277644	2.357070	0.996340	2.938254	1.985979	0.000000	-10.000000	0.491667	-24.916668	578.000000	1023.000000	1023.000000	2046.000000
18.780001	0.013502	7.979916	2.327383	0.971991	2.803218	1.877324	0.000000	-10.000000	0.500000	-24.983334	567.000000	1023.000000	1023.000000	2046.000000
18.799999	0.012576	7.432322	2.270655	0.852975	2.551661	1.757032	0.000000	-10.000000	0.500000	-25.049999	561.666687	1023.000000	1023.000000	2046.000000
18.820000	0.011796	6.971179	2.059149	0.767704	2.522541	1.621785	0.000000	-10.000000	0.508333	-25.299999	553.333313	1023.000000	1023.000000	2046.000000
18.840000	0.011330	6.696281	2.147641	0.656197	2.244385	1.648059	0.000000	-10.000000	0.508333	-25.400000	544.666687	1023.000000	1023.000000	2046.000000
18.860001	0.010371	6.129109	1.966002	0.595076	2.156041	1.411990	0.000000	-10.000000	0.516667	-25.750000	533.333313	1023.000000	1023.000000	2046.000000
18.879999	0.009775	5.777200	1.822076	0.578396	2.106701	1.270028	0.000000	-10.000000	0.516667	-25.950001	527.666687	1023.000000	1023.000000	2046.000000
18.900000	0.009422	5.568130	1.906976	0.491311	1.866744	1.303099	0.000000	-10.000000	0.533333	-26.133333	522.000000	1023.000000	1023.000000	2046.000000
18.920000	0.008545	5.049952	1.608399	0.483154	1.873049	1.085349	0.000000	-10.000000	0.533333	-26.250000	513.166687	1023.000000	1023.000000	2046.000000
18.940001	0.008147	4.814974	1.556981	0.513575	1.775363	0.969055	0.000000	-10.000000	0.541667	-26.500000	501.333344	1023.000000	1023.000000	2046.000000
18.959999	0.007419	4.384897	1.560696	0.407451	1.495023	0.921727	0.000000	-10.000000	0.541667	-26.816668	492.500000	1023.000000	1023.000000	2046.000000
18.980000	0.006704	3.961835	1.335367	0.451102	1.513224	0.662142	0.000000	-10.000000	0.550000	-26.983334	486.500000	1023.000000	1023.000000	2046.000000
19.000000	0.006246	3.691524	1.368526	0.374932	1.270290	0.677776	0.000000	-10.000000	0.550000	-26.816668	480.500000	1023.000000	1023.000000	2046.000000
19.020000	0.005484	3.241183	1.317870	0.294948	1.046553	0.581812	0.000000	-10.000000	0.550000	-26.766668	471.666656	1023.000000	1023.000000	2046.000000
19.040001	0.004895	2.893227	1.056181	0.309028	1.149689	0.378328	0.000000	-10.000000	0.550000	-26.750000	459.833344	1023.000000	1023.000000	2046.000000
19.059999	0.004178	2.468966	1.057180	0.286347	0.871710	0.253730	0.000000	-10.000000	0.550000	-26.916668	448.000000	1023.000000	1023.000000	2046.000000
19.080000	0.003563	2.105592	1.002554	0.243901	0.751088	0.108050	0.000000	-10.000000	0.550000	-26.966667	439.000000	1023.000000	1023.000000	2046.000000
19.100000	0.003251	1.921308	0.875711	0.190396	0.818870	0.036331	0.000000	-10.000000	0.550000	-26.983334	433.000000	1023.000000	1023.000000	2046.000000
19.120001	0.003158	1.866492	0.959391	0.178078	0.692541	0.036482	0.000000	-10.000000	0.550000	-26.783335	424.000000	1023.000000	1023.000000	2046.000000
19.139999	0.003033	1.792707	0.806672	0.234286	0.823798	-0.072048	0.000000	-10.000000	0.558333	-26.416668	412.000000	1023.000000	1023.000000	2046.000000
19.160000	0.003246	1.918440	0.888656	0.250678	0.770347	0.008759	0.000000	-10.000000	0.558333	-26.283333	400.166656	1023.000000	1023.000000	2046.000000
19.180000	0.002785	1.645740	0.818401	0.302135	0.649370	-0.124166	0.000000	-10.000000	0.558333	-26.383333	394.333344	1023.000000	1023.000000	2046.000000
19.200001	0.002635	1.557316	0.720936	0.302354	0.645326	-0.111300	0.000000	-10.000000	0.550000	-26.566666	388.500000	1023.000000	1023.000000	2046.000000
19.219999	0.002238	1.322550	0.744360	0.380357	0.314987	-0.117154	0.000000	-10.000000	0.558333	-26.666666	379.666656	1023.000000	1023.000000	2046.000000
19.240000	0.001145	0.676546	0.562862	0.374756	0.076651	-0.337723	0.000000	-10.000000	0.558333	-26.850000	367.833344	1023.000000	1023.000000	2046.000000
19.260000	-0.000283	-0.166996	0.253101	0.322444	-0.147786	-0.594755	0.000000	-10.000000	0.558333	-27.116667	359.000000	1023.000000	1023.000000	2046.000000
19.280001	-0.002340	-1.382856	0.127380	0.115686	-0.740877	-0.885044	0.000000	-10.000000	0.550000	-27.366667	353.000000	1023.000000	1023.000000	2046.000000
19.299999	-0.004768	-2.817923	-0.201318	-0.146449	-1.145303	-1.324854	0.000000	-10.000000	0.550000	-27.366667	346.833344	1023.000000	1023.000000	2046.000000
19.320000	-0.007031	-4.155320	-0.440791	-0.376865	-1.642965	-1.694699	0.000000	-10.000000	0.566667	-27.383333	337.666656	1023.000000	1023.000000	2046.000000
19.340000	-0.009357	-5.530180	-0.569879	-0.529733	-2.400507	-2.030060	0.000000	-10.000000	0.550000	-27.216667	328.500000	1023.000000	1023.000000	2046.000000
19.360001	-0.011305	-6.681507	-1.007925	-0.580688	-2.710436	-2.382458	0.000000	-10.000000	0.550000	-27.083334	316.666656	1023.000000	1023.000000	2046.000000
19.379999	-0.012107	-7.155078	-1.118388	-0.593151	-3.037715	-2.405824	0.000000	-10.000000	0.533333	-26.933334	307.833344	1023.000000	1023.000000	2046.000000
19.400000	-0.013094	-7.738430	-1.172873	-0.513600	-3.455929	-2.596028	0.000000	-10.000000	0.550000	-26.616667	299.000000	1023.000000	1023.000000	2046.000000
19.420000	-0.013703	-8.098421	-1.489776	-0.441699	-3.437446	-2.729501	0.000000	-10.000000	0.541667	-26.600000	293.000000	1023.000000	1023.000000	2046.000000
19.440001	-0.014245	-8.418733	-1.374211	-0.384029	-3.898422	-2.762070	0.000000	-10.000000	0.533333	-26.566668	284.000000	1023.000000	1023.000000	2046.000000
19.459999	-0.015044	-8.890785	-1.580313	-0.330217	-4.032752	-2.947504	0.000000	-10.000000	0.525000	-26.600000	275.000000	1023.000000	1023.000000	2046.000000
19.480000	-0.015336	-9.063298	-1.648565	-0.309630	-4.178351	-2.926751	0.000000	-10.000000	0.516667	-26.200001	266.166656	1023.000000	1023.000000	2046.000000
19.500000	-0.015938	-9.419572	-1.656288	-0.186241	-4.441524	-3.135520	0.000000	-10.000000	0.516667	-25.816668	257.500000	1023.000000	1023.000000	2046.000000
19.520000	-0.016319	-9.644795	-1.838842	-0.181484	-4.404984	-3.219485	0.000000	-10.000000	0.508333	-25.283335	246.166672	1023.000000	1023.000000	2046.000000
19.540001	-0.016652	-9.841283	-1.784972	-0.197737	-4.681775	-3.176800	0.000000	-10.000000	0.508333	-25.016666	237.666672	1023.000000	1023.000000	2046.000000
19.559999	-0.017107	-10.110494	-1.985968	-0.091602	-4.586992	-3.445931	0.000000	-10.000000	0.491667	-24.616667	229.333328	1023.000000	1023.000000	2046.000000
19.580000	-0.017113	-10.113979	-1.859492	-0.239230	-4.725617	-3.289641	0.000000	-10.000000	0.491667	-24.566668	224.000000	1023.000000	1023.000000	2046.000000
19.600000	-0.017689	-10.454429	-1.903373	-0.382229	-4.775176	-3.393651	0.000000	-10.000000	0.491667	-24.550001	215.666672	1023.000000	1023.000000	2046.000000
19.620001	-0.018153	-10.728244	-1.947104	-0.546071	-4.844800	-3.390270	0.000000	-10.000000	0.500000	-24.750000	207.333328	1023.000000	1023.000000	2046.000000
19.639999	-0.018769	-11.092387	-2.044683	-0.614052	-4.951381	-3.482270	0.000000	-10.000000	0.500000	-24.683334	199.000000	1023.000000	1023.000000	2046.000000
19.660000	-0.019242	-11.371932	-2.304217	-0.754309	-4.835719	-3.477687	0.000000	-10.000000	0.500000	-24.550001	191.000000	1023.000000	1023.000000	2046.000000
19.680000	-0.020081	-11.868158	-2.315448	-0.806607	-5.164317	-3.581786	0.000000	-10.000000	0.483333	-24.250000	183.000000	1023.000000	1023.000000	2046.000000
19.700001	-0.020609	-12.180099	-2.506599	-0.908071	-5.124647	-3.640783	0.000000	-10.000000	0.475000	-23.933334	175.000000	1023.000000	1023.000000	2046.000000
19.719999	-0.021233	-12.548787	-2.475820	-0.960321	-5.403589	-3.709057	0.000000	-10.000000	0.458333	-23.650002	167.000000	1023.000000	1023.000000	2046.000000
19.740000	-0.021905	-12.946008	-2.618828	-1.001323	-5.409149	-3.916708	0.000000	-10.000000	0.458333	-23.383333	159.000000	1023.000000	1023.000000	2046.000000
19.760000	-0.022375	-13.223443	-2.494340	-1.113902	-5.711771	-3.903430	0.000000	-10.000000	0.433333	-23.133333	151.000000	1023.000000	1023.000000	2046.000000
19.780001	-0.023293	-13.766239	-2.641925	-1.204908	-5.865778	-4.053628	0.000000	-10.000000	0.416667	-22.633333	143.166672	1023.000000	1023.000000	2046.000000
19.799999	-0.023562	-13.925239	-2.773764	-1.261727	-5.873852	-4.015896	0.000000	-10.000000	0.383333	-22.150002	135.500000	1023.000000	1023.000000	2046.000000
19.820000	-0.024424	-14.434851	-2.835189	-1.310093	-6.156300	-4.133268	0.000000	-10.000000	0.366667	-21.816668	128.166672	1023.000000	1023.000000	2046.000000
19.840000	-0.024770	-14.638938	-3.037392	-1.408395	-6.062937	-4.130214	0.000000	-10.000000	0.358333	-21.600000	120.833336	1023.000000	1023.000000	2046.000000
19.860001	-0.025362	-14.988842	-2.936465	-1.487252	-6.420415	-4.144710	0.000000	-10.000000	0.366667	-21.533335	113.666664	1023.000000	1023.000000	2046.000000
19.879999	-0.025739	-15.211470	-3.146318	-1.498530	-6.286171	-4.280450	0.000000	-10.000000	0.358333	-21.283335	106.500000	1023.000000	1023.000000	2046.000000
19.900000	-0.026064	-15.403808	-3.039558	-1.606447	-6.549216	-4.208587	0.000000	-10.000000	0.350000	-21.116667	99.500000	1023.000000	1023.000000	2046.000000
19.920000	-0.026692	-15.774790	-3.232879	-1.546631	-6.515362	-4.479918	0.000000	-10.000000	0.341667	-20.583334	92.500000	1023.000000	1023.000000	2046.000000
19.940001	-0.026668	-15.761024	-3.211067	-1.674682	-6.598918	-4.276357	0.000000	-10.000000	0.341667	-20.216667	85.500000	1023.000000	1023.000000	2046.000000
19.959999	-0.027198	-16.074266	-3.250847	-1.606952	-6.755115	-4.461352	0.000000	-10.000000	0.325000	-19.883333	78.666664	1023.000000	1023.000000	2046.000000
19.980000	-0.027480	-16.240520	-3.448843	-1.717686	-6.663034	-4.410957	0.000000	-10.000000	0.316667	-19.566668	72.000000	1023.000000	1023.000000	2046.000000
20.000000	-0.027546	-16.279875	-3.319754	-1.636171	-6.852134	-4.471815	0.000000	-10.000000	0.291667	-19.183334	65.666664	1023.000000	1023.000000	2046.000000
20.020000	-0.028036	-16.569506	-3.445664	-1.652104	-6.857712	-4.614025	0.000000	-10.000000	0.291667	-18.866667	59.166668	1023.000000	1023.000000	2046.000000
20.040001	-0.028162	-16.643585	-3.395115	-1.718184	-7.028120	-4.502167	0.000000	-10.000000	0.266667	-18.483334	52.833332	1023.000000	1023.000000	2046.000000
20.059999	-0.028552	-16.874207	-3.405780	-1.718432	-7.128908	-4.621086	0.000000	-10.000000	0.258333	-18.016666	46.500000	1023.000000	1023.000000	2046.000000
20.080000	-0.028784	-17.011435	-3.613094	-1.787703	-7.014785	-4.595852	0.000000	-10.000000	0.225000	-17.500000	40.500000	1023.000000	1023.000000	2046.000000
20.100000	-0.028943	-17.105259	-3.543080	-1.752534	-7.176143	-4.633502	0.000000	-10.000000	0.208333	-17.000000	34.666668	1023.000000	1023.000000	2046.000000
20.120001	-0.029248	-17.285378	-3.638743	-1.746046	-7.125736	-4.774852	0.000000	-10.000000	0.200000	-16.533333	29.000000	1023.000000	1023.000000	2046.000000
20.139999	-0.029287	-17.308739	-3.643443	-1.849493	-7.215498	-4.600305	0.000000	-10.000000	0.200000	-15.666667	23.666666	1023.000000	1023.000000	2046.000000
20.160000	-0.029385	-17.366695	-3.706384	-1.827040	-7.144742	-4.688529	0.000000	-10.000000	0.191667	-14.733334	18.500000	1023.000000	1023.000000	2046.000000
20.180000	-0.028997	-17.137293	-3.730938	-1.878088	-6.931841	-4.596426	0.000000	-10.000000	0.166667	-13.566667	13.666667	1023.000000	1023.000000	2046.000000
20.200001	-0.028716	-16.971333	-3.706338	-1.759239	-6.857690	-4.648066	0.000000	-10.000000	0.125000	-12.250000	9.166667	1023.000000	1023.000000	2046.000000
20.219999	-0.028079	-16.594709	-3.645770	-1.809369	-6.631314	-4.508256	0.000000	-10.000000	0.083333	-10.383333	5.000000	1023.000000	1023.000000	2046.000000
20.240000	-0.027590	-16.305639	-3.553357	-1.794605	-6.575801	-4.381877	0.000000	-10.000000	0.041667	-7.800000	1.833333	1023.000000	1023.000000	2046.000000
20.260000	-0.026925	-15.912441	-3.536900	-1.708139	-6.337186	-4.330216	0.000000	-10.000000	0.008333	-3.700000	-0.500000	1023.000000	1023.000000	2046.000000
20.280001	-0.026178	-15.471184	-3.517706	-1.705096	-6.103505	-4.144876	0.000000	-10.000000	-0.016667	0.316667	-1.500000	1023.000000	1023.000000	2046.000000
20.299999	-0.025558	-15.104784	-3.461132	-1.539725	-5.977455	-4.126472	0.000000	-10.000000	-0.041667	4.416667	-2.000000	1023.000000	1023.000000	2046.000000
20.320000	-0.024970	-14.756983	-3.509421	-1.529100	-5.682982	-4.035480	0.000000	-10.000000	-0.058333	7.566667	-2.000000	1023.000000	1023.000000	2046.000000
20.340000	-0.024782	-14.646405	-3.428877	-1.561474	-5.736519	-3.919535	0.000000	-10.000000	-0.091667	10.466667	-2.000000	1023.000000	1023.000000	2046.000000
20.360001	-0.025562	-15.107278	-3.664013	-1.672432	-5.704819	-4.066014	0.000000	-10.000000	-0.141667	13.033334	-2.000000	1023.000000	1023.000000	2046.000000
20.379999	-0.026441	-15.626916	-3.753510	-1.951703	-5.820458	-4.101246	0.000000	-10.000000	-0.200000	15.216667	-2.000000	1023.000000	1023.000000	2046.000000
20.400000	-0.027604	-16.314022	-3.786747	-2.123665	-6.119668	-4.283942	0.000000	-10.000000	-0.241667	17.200001	2.333333	1023.000000	1023.000000	2046.000000
20.420000	-0.028834	-17.040895	-4.025909	-2.200773	-6.226113	-4.588100	0.000000	-10.000000	-0.291667	19.733334	13.833333	1023.000000	1023.000000	2046.000000
20.440001	-0.029013	-17.146603	-4.026888	-2.310684	-6.351636	-4.457395	0.000000	-10.000000	-0.333333	21.533335	25.333334	1023.000000	1023.000000	2046.000000
20.459999	-0.028743	-16.987123	-4.053699	-2.166053	-6.242808	-4.524564	0.000000	-10.000000	-0.366667	23.083334	35.000000	1023.000000	1023.000000	2046.000000
20.480000	-0.028279	-16.712757	-4.013558	-2.139282	-6.115155	-4.444761	0.000000	-10.000000	-0.375000	23.650000	40.166668	1023.000000	1023.000000	2046.000000
20.500000	-0.027378	-16.180223	-3.863122	-2.070957	-6.022649	-4.223495	0.000000	-10.000000	-0.383333	24.266666	48.000000	1023.000000	1023.000000	2046.000000
20.520000	-0.026728	-15.796228	-3.850551	-1.889655	-5.782917	-4.273106	0.000000	-10.000000	-0.416667	24.783333	56.000000	1023.000000	1023.000000	2046.000000
20.540001	-0.025739	-15.211730	-3.736925	-1.871631	-5.601664	-4.001510	0.000000	-10.000000	-0.441667	25.216667	64.000000	1023.000000	1023.000000	2046.000000
20.559999	-0.025041	-14.799067	-3.583609	-1.703716	-5.516123	-3.995620	0.000000	-10.000000	-0.466667	25.866667	72.333336	1023.000000	1023.000000	2046.000000
20.580000	-0.024143	-14.268375	-3.530980	-1.668181	-5.256301	-3.812912	0.000000	-10.000000	-0.466667	26.533333	80.833336	1023.000000	1023.000000	2046.000000
20.600000	-0.023264	-13.748743	-3.396396	-1.560068	-5.070094	-3.722185	0.000000	-10.000000	-0.475000	26.983334	89.666664	1023.000000	1023.000000	2046.000000
20.620001	-0.022376	-13.224209	-3.275423	-1.442446	-4.840081	-3.666259	0.000000	-10.000000	-0.483333	27.216667	98.500000	1023.000000	1023.000000	2046.000000
20.639999	-0.021191	-12.524094	-3.199545	-1.407658	-4.509326	-3.407565	0.000000	-10.000000	-0.491667	27.416668	107.666664	1023.000000	1023.000000	2046.000000
20.660000	-0.020243	-11.963790	-3.076978	-1.358787	-4.200001	-3.328024	0.000000	-10.000000	-0.466667	27.333334	116.833336	1023.000000	1023.000000	2046.000000
20.680000	-0.019390	-11.459363	-2.863694	-1.453363	-3.984911	-3.157395	0.000000	-10.000000	-0.433333	26.716667	126.000000	1023.000000	1023.000000	2046.000000
20.700001	-0.018509	-10.938998	-2.846765	-1.434607	-3.677680	-2.979946	0.000000	-10.000000	-0.425000	26.183334	135.000000	1023.000000	1023.000000	2046.000000
20.719999	-0.017666	-10.440784	-2.690512	-1.489996	-3.465792	-2.794483	0.000000	-10.000000	-0.433333	25.783333	143.833328	1023.000000	1023.000000	2046.000000
20.740000	-0.016804	-9.931261	-2.560452	-1.615789	-3.234377	-2.520642	0.000000	-10.000000	-0.441667	25.766666	152.500000	1023.000000	1023.000000	2046.000000
20.760000	-0.016103	-9.516634	-2.548353	-1.533903	-2.985787	-2.448591	0.000000	-10.000000	-0.425000	25.483334	161.166672	1023.000000	1023.000000	2046.000000
20.780001	-0.015477	-9.146813	-2.489062	-1.566756	-2.799728	-2.291267	0.000000	-10.000000	-0.416667	25.333334	169.666672	1023.000000	1023.000000	2046.000000
20.799999	-0.014680	-8.675818	-2.328019	-1.600934	-2.595148	-2.151718	0.000000	-10.000000	-0.408333	25.083334	178.166672	1023.000000	1023.000000	2046.000000
20.820000	-0.014020	-8.285762	-2.346765	-1.577890	-2.354815	-2.006293	0.000000	-10.000000	-0.425000	25.133333	186.500000	1023.000000	1023.000000	2046.000000
20.840000	-0.013460	-7.954617	-2.240368	-1.579733	-2.210051	-1.924464	0.000000	-10.000000	-0.433333	25.166668	194.833328	1023.000000	1023.000000	2046.000000
20.860001	-0.012774	-7.549654	-2.116241	-1.624796	-2.102395	-1.706223	0.000000	-10.000000	-0.466667	25.800001	203.333328	1023.000000	1023.000000	2046.000000
20.879999	-0.012099	-7.150471	-2.135015	-1.524359	-1.862482	-1.628615	0.000000	-10.000000	-0.466667	26.550001	211.833328	1023.000000	1023.000000	2046.000000
20.900000	-0.011430	-6.755182	-2.035282	-1.579659	-1.731604	-1.408637	0.000000	-10.000000	-0.466667	27.066668	220.666672	1023.000000	1023.000000	2046.000000
20.920000	-0.010587	-6.256763	-1.929049	-1.563045	-1.542421	-1.222248	0.000000	-10.000000	-0.466667	27.466667	229.500000	1023.000000	1023.000000	2046.000000
20.940001	-0.009738	-5.755268	-1.902496	-1.506889	-1.277677	-1.068206	0.000000	-10.000000	-0.475000	27.650000	238.500000	1023.000000	1023.000000	2046.000000
20.959999	-0.008861	-5.236726	-1.797747	-1.502713	-1.090708	-0.845558	0.000000	-10.000000	-0.491667	27.766666	247.833328	1023.000000	1023.000000	2046.000000
20.980000	-0.007854	-4.641922	-1.666752	-1.474455	-0.854981	-0.645733	0.000000	-10.000000	-0.491667	27.533333	257.166656	1023.000000	1023.000000	2046.000000
21.000000	-0.006860	-4.054410	-1.616416	-1.346063	-0.583633	-0.508298	0.000000	-10.000000	-0.500000	27.450001	266.500000	1023.000000	1023.000000	2046.000000
21.020000	-0.006030	-3.563720	-1.543643	-1.258599	-0.401101	-0.360377	0.000000	-10.000000	-0.508333	27.966667	275.500000	1023.000000	1023.000000	2046.000000
21.040001	-0.005099	-3.013658	-1.420572	-1.296099	-0.223496	-0.073490	0.000000	-10.000000	-0.525000	28.316668	284.833344	1023.000000	1023.000000	2046.000000
21.059999	-0.003864	-2.283340	-1.350533	-1.168284	0.114647	0.120829	0.000000	-10.000000	-0.541667	28.783333	294.166656	1023.000000	1023.000000	2046.000000
21.080000	-0.003053	-1.804249	-1.254763	-1.042634	0.280872	0.212276	0.000000	-10.000000	-0.558333	28.750000	303.833344	1023.000000	1023.000000	2046.000000
21.100000	-0.002026	-1.197451	-1.119037	-1.075441	0.510234	0.486793	0.000000	-10.000000	-0.558333	28.966667	313.333344	1023.000000	1023.000000	2046.000000
21.120001	-0.000815	-0.481579	-1.087919	-0.995070	0.872607	0.728802	0.000000	-10.000000	-0.566667	29.033333	323.000000	1023.000000	1023.000000	2046.000000
21.139999	-0.000100	-0.059007	-0.920163	-0.909565	0.937628	0.833093	0.000000	-10.000000	-0.558333	29.116667	332.666656	1023.000000	1023.000000	2046.000000
21.160000	0.001007	0.595294	-0.812843	-0.872105	1.217070	1.063172	0.000000	-10.000000	-0.566667	29.150000	342.500000	1023.000000	1023.000000	2046.000000
21.180000	0.002069	1.222855	-0.721403	-0.774170	1.466726	1.251702	0.000000	-10.000000	-0.558333	28.966667	352.166656	1023.000000	1023.000000	2046.000000
21.200001	0.003015	1.781631	-0.610728	-0.800955	1.647677	1.545637	0.000000	-10.000000	-0.566667	28.866667	361.833344	1023.000000	1023.000000	2046.000000
21.219999	0.004420	2.612356	-0.455134	-0.665661	2.022803	1.710349	0.000000	-10.000000	-0.558333	29.050001	371.333344	1023.000000	1023.000000	2046.000000
21.240000	0.005764	3.406306	-0.355763	-0.542174	2.412058	1.892185	0.000000	-10.000000	-0.566667	29.100000	381.000000	1023.000000	1023.000000	2046.000000
21.260000	0.007084	4.186810	-0.126525	-0.494514	2.625116	2.182734	0.000000	-10.000000	-0.566667	29.350000	390.666656	1023.000000	1023.000000	2046.000000
21.280001	0.008649	5.111754	0.085086	-0.425270	2.958300	2.493637	0.000000	-10.000000	-0.583333	29.233334	400.500000	1023.000000	1023.000000	2046.000000
21.299999	0.009817	5.801551	0.212802	-0.252506	3.222487	2.618767	0.000000	-10.000000	-0.591667	29.266668	410.500000	1023.000000	1023.000000	2046.000000
21.320000	0.011282	6.667699	0.444152	-0.189951	3.465787	2.947711	0.000000	-10.000000	-0.600000	29.466667	420.166656	1023.000000	1023.000000	2046.000000
21.340000	0.012547	7.415216	0.524011	0.014872	3.758484	3.117850	0.000000	-10.000000	-0.591667	29.566668	429.833344	1023.000000	1023.000000	2046.000000
21.360001	0.013152	7.772595	0.545239	0.115714	3.850904	3.260739	0.000000	-10.000000	-0.583333	29.616667	439.500000	1023.000000	1023.000000	2046.000000
21.379999	0.013386	7.910858	0.580824	0.105932	3.879711	3.344391	0.000000	-10.000000	-0.558333	29.066668	449.500000	1023.000000	1023.000000	2046.000000
21.400000	0.012921	7.636270	0.486249	0.098417	3.829416	3.222188	0.000000	-10.000000	-0.541667	28.533333	459.333344	1023.000000	1023.000000	2046.000000
21.420000	0.011886	7.024679	0.445724	0.034802	3.495310	3.048843	0.000000	-10.000000	-0.508333	27.933332	469.000000	1023.000000	1023.000000	2046.000000
21.440001	0.010716	6.332881	0.461425	-0.062543	3.138077	2.795922	0.000000	-10.000000	-0.466667	27.166666	478.333344	1023.000000	1023.000000	2046.000000
21.459999	0.010003	5.911993	0.353553	-0.081901	2.955800	2.684540	0.000000	-10.000000	-0.433333	26.416666	487.500000	1023.000000	1023.000000	2046.000000
21.480000	0.009589	5.667117	0.374368	-0.004898	2.686669	2.610978	0.000000	-10.000000	-0.416667	25.750000	496.333344	1023.000000	1023.000000	2046.000000
21.500000	0.010058	5.944543	0.457747	0.000796	2.776384	2.709616	0.000000	-10.000000	-0.425000	25.350000	505.166656	1023.000000	1023.000000	2046.000000
21.520000	0.010597	6.263072	0.488369	0.166756	2.855632	2.752315	0.000000	-10.000000	-0.425000	25.150000	513.666687	1023.000000	1023.000000	2046.000000
21.540001	0.011247	6.647261	0.636380	0.296308	2.861433	2.853140	0.000000	-10.000000	-0.416667	24.933334	522.333313	1023.000000	1023.000000	2046.000000
21.559999	0.012182	7.199672	0.753790	0.480367	3.077608	2.887907	0.000000	-10.000000	-0.408333	24.483334	530.666687	1023.000000	1023.000000	2046.000000
21.580000	0.012970	7.665386	0.926425	0.658769	3.075001	3.005192	0.000000	-10.000000	-0.391667	24.133333	539.000000	1023.000000	1023.000000	2046.000000
21.600000	0.013863	8.193008	1.082644	0.798468	3.164486	3.147410	0.000000	-10.000000	-0.375000	23.633333	547.000000	1023.000000	1023.000000	2046.000000
21.620001	0.014675	8.672805	1.242721	0.956713	3.316095	3.157277	0.000000	-10.000000	-0.358333	23.333334	555.000000	1023.000000	1023.000000	2046.000000
21.639999	0.015762	9.315586	1.285781	1.145481	3.621253	3.263072	0.000000	-10.000000	-0.350000	22.900000	562.833313	1023.000000	1023.000000	2046.000000
21.660000	0.016423	9.705969	1.506455	1.251811	3.589292	3.358412	0.000000	-10.000000	-0.341667	22.716667	570.500000	1023.000000	1023.000000	2046.000000
21.680000	0.017797	10.517962	1.766100	1.334570	3.880257	3.537035	0.000000	-10.000000	-0.316667	22.500000	578.166687	1023.000000	1023.000000	2046.000000
21.700001	0.018981	11.217626	1.984795	1.372908	4.141090	3.718833	0.000000	-10.000000	-0.275000	22.166668	585.666687	1023.000000	1023.000000	2046.000000
21.719999	0.019989	11.813757	2.262697	1.373110	4.358803	3.819147	0.000000	-10.000000	-0.233333	21.250000	593.166687	1023.000000	1023.000000	2046.000000
21.740000	0.021022	12.424153	2.509956	1.378150	4.629323	3.906724	0.000000	-10.000000	-0.191667	19.633333	604.666687	1023.000000	1023.000000	2046.000000
21.760000	0.021711	12.830949	2.651878	1.383400	4.739382	4.056288	0.000000	-10.000000	-0.166667	18.150000	613.833313	1023.000000	1023.000000	2046.000000
21.780001	0.022481	13.286538	2.843226	1.416363	4.946970	4.079980	0.000000	-10.000000	-0.150000	17.250000	620.500000	1023.000000	1023.000000	2046.000000
21.799999	0.022949	13.563059	2.764838	1.454591	5.215237	4.128394	0.000000	-10.000000	-0.133333	16.683334	622.500000	1023.000000	1023.000000	2046.000000
21.820000	0.023400	13.829675	2.906876	1.482445	5.271542	4.168812	0.000000	-10.000000	-0.125000	15.700000	626.166687	1023.000000	1023.000000	2046.000000
21.840000	0.023885	14.115901	3.058553	1.482616	5.393568	4.181164	0.000000	-10.000000	-0.116667	14.716667	631.500000	1023.000000	1023.000000	2046.000000
21.860001	0.024217	14.312495	3.108541	1.478109	5.430765	4.295080	0.000000	-10.000000	-0.125000	14.033334	636.500000	1023.000000	1023.000000	2046.000000
21.879999	0.024648	14.566927	3.301223	1.480650	5.461675	4.323380	0.000000	-10.000000	-0.116667	13.566667	641.333313	1023.000000	1023.000000	2046.000000
21.900000	0.025019	14.786190	3.257107	1.558025	5.647474	4.323584	0.000000	-10.000000	-0.091667	12.950000	646.000000	1023.000000	1023.000000	2046.000000
21.920000	0.025309	14.957808	3.401635	1.566196	5.586057	4.403919	0.000000	-10.000000	-0.058333	12.116667	650.500000	1023.000000	1023.000000	2046.000000
21.940001	0.025587	15.121727	3.415067	1.563836	5.750474	4.392351	0.000000	-10.000000	-0.025000	10.783334	654.833313	1023.000000	1023.000000	2046.000000
21.959999	0.025654	15.161390	3.453579	1.511630	5.683265	4.512916	0.000000	-10.000000	-0.008333	9.050000	658.666687	1023.000000	1023.000000	2046.000000
21.980000	0.025874	15.291676	3.522184	1.563934	5.739925	4.465633	0.000000	-10.000000	0.000000	6.866667	661.833313	1023.000000	1023.000000	2046.000000
22.000000	0.025912	15.313726	3.454788	1.583296	5.749870	4.525772	0.000000	-10.000000	0.016667	3.916667	664.333313	1023.000000	1023.000000	2046.000000
22.020000	0.026087	15.417313	3.521812	1.503476	5.756766	4.635259	0.000000	-10.000000	0.033333	0.433333	666.000000	1023.000000	1023.000000	2046.000000
22.040001	0.025948	15.335554	3.397061	1.576884	5.793814	4.567795	0.000000	-10.000000	0.050000	-2.916667	666.833313	1023.000000	1023.000000	2046.000000
22.059999	0.025792	15.243081	3.491543	1.555707	5.643310	4.552522	0.000000	-10.000000	0.066667	-5.983334	667.000000	1023.000000	1023.000000	2046.000000
22.080000	0.025500	15.070680	3.348479	1.589514	5.682141	4.450545	0.000000	-10.000000	0.083333	-8.583334	667.000000	1023.000000	1023.000000	2046.000000
22.100000	0.025325	14.967202	3.349123	1.593213	5.546968	4.477899	0.000000	-10.000000	0.108333	-10.850000	667.000000	1023.000000	1023.000000	2046.000000
22.120001	0.024939	14.738771	3.328918	1.594714	5.488097	4.327044	0.000000	-10.000000	0.125000	-12.350000	667.000000	1023.000000	1023.000000	2046.000000
22.139999	0.024658	14.573037	3.268306	1.648672	5.380240	4.275818	0.000000	-10.000000	0.141667	-13.516667	667.000000	1023.000000	1023.000000	2046.000000
22.160000	0.024390	14.414698	3.346404	1.577397	5.220066	4.270831	0.000000	-10.000000	0.175000	-14.483334	659.166687	1023.000000	1023.000000	2046.000000
22.180000	0.023759	14.041727	3.154808	1.544786	5.171241	4.170892	0.000000	-10.000000	0.208333	-15.333334	649.666687	1023.000000	1023.000000	2046.000000
22.200001	0.023331	13.788557	3.180831	1.564705	5.003008	4.040012	0.000000	-10.000000	0.250000	-16.216667	638.333313	1023.000000	1023.000000	2046.000000
22.219999	0.022917	13.544123	3.120450	1.527317	4.978153	3.918203	0.000000	-10.000000	0.266667	-17.316668	633.000000	1023.000000	1023.000000	2046.000000
22.240000	0.022714	13.423896	3.154452	1.484609	4.888888	3.895948	0.000000	-10.000000	0.275000	-18.316668	627.333313	1023.000000	1023.000000	2046.000000
22.260000	0.022750	13.444975	3.140990	1.486525	4.959383	3.858077	0.000000	-10.000000	0.300000	-19.183334	621.166687	1023.000000	1023.000000	2046.000000
22.280001	0.022885	13.524937	3.067181	1.505968	5.051557	3.900231	0.000000	-10.000000	0.341667	-19.683334	614.666687	1023.000000	1023.000000	2046.000000
22.299999	0.022687	13.407799	3.197501	1.430691	4.894871	3.884736	0.000000	-10.000000	0.375000	-20.216667	608.000000	1023.000000	1023.000000	2046.000000
22.320000	0.022514	13.305593	3.081712	1.502351	4.898763	3.822766	0.000000	-10.000000	0.391667	-20.883333	601.333313	1023.000000	1023.000000	2046.000000
22.340000	0.022205	13.123021	3.161860	1.524722	4.686115	3.750324	0.000000	-10.000000	0.400000	-21.633333	594.333313	1023.000000	1023.000000	2046.000000
22.360001	0.021633	12.785358	3.073195	1.581220	4.539526	3.591418	0.000000	-10.000000	0.425000	-22.383333	587.166687	1023.000000	1023.000000	2046.000000
22.379999	0.020419	12.067727	2.875231	1.483871	4.288802	3.419822	0.000000	-10.000000	0.458333	-23.133333	579.666687	1023.000000	1023.000000	2046.000000
22.400000	0.018675	11.037107	2.690034	1.394254	3.929791	3.023028	0.000000	-10.000000	0.483333	-23.783335	572.000000	1023.000000	1023.000000	2046.000000
22.420000	0.016686	9.861541	2.469791	1.136528	3.530458	2.724763	0.000000	-10.000000	0.508333	-24.516666	564.000000	1023.000000	1023.000000	2046.000000
22.440001	0.014307	8.455243	2.320926	0.875894	2.952749	2.305674	0.000000	-10.000000	0.516667	-25.000000	555.833313	1023.000000	1023.000000	2046.000000
22.459999	0.011887	7.025434	2.059487	0.673251	2.468743	1.823953	0.000000	-10.000000	0.533333	-25.716667	547.500000	1023.000000	1023.000000	2046.000000
22.480000	0.009760	5.767882	1.828805	0.549142	1.921964	1.467971	0.000000	-10.000000	0.541667	-26.050001	538.833313	1023.000000	1023.000000	2046.000000
22.500000	0.008210	4.852395	1.633753	0.543787	1.547623	1.127231	0.000000	-10.000000	0.550000	-26.200001	530.166687	1023.000000	1023.000000	2046.000000
22.520000	0.007123	4.209704	1.495199	0.509703	1.247728	0.957075	0.000000	-10.000000	0.558333	-26.299999	521.500000	1023.000000	1023.000000	2046.000000
22.540001	0.006416	3.791720	1.481225	0.555544	0.971587	0.783364	0.000000	-10.000000	0.558333	-26.483334	512.833313	1023.000000	1023.000000	2046.000000
22.559999	0.005626	3.325128	1.341503	0.602070	0.823824	0.557731	0.000000	-10.000000	0.558333	-26.683334	504.000000	1023.000000	1023.000000	2046.000000
22.580000	0.005090	3.008021	1.369855	0.695242	0.523382	0.419542	0.000000	-10.000000	0.550000	-26.583334	495.000000	1023.000000	1023.000000	2046.000000
22.600000	0.004322	2.554199	1.244747	0.762931	0.335293	0.211228	0.000000	-10.000000	0.566667	-26.933334	486.000000	1023.000000	1023.000000	2046.000000
22.620001	0.003829	2.262890	1.162503	0.804676	0.175241	0.120471	0.000000	-10.000000	0.566667	-27.183334	477.000000	1023.000000	1023.000000	2046.000000
22.639999	0.003126	1.847363	1.017097	0.883140	0.041531	-0.094405	0.000000	-10.000000	0.600000	-27.566668	468.000000	1023.000000	1023.000000	2046.000000
22.660000	0.002484	1.467910	0.927377	0.852775	-0.154500	-0.157741	0.000000	-10.000000	0.600000	-27.500000	458.833344	1023.000000	1023.000000	2046.000000
22.680000	0.002140	1.264647	0.832347	0.946157	-0.202886	-0.310971	0.000000	-10.000000	0.616667	-27.549999	449.666656	1023.000000	1023.000000	2046.000000
22.700001	0.001745	1.031035	0.802717	0.904473	-0.279201	-0.396955	0.000000	-10.000000	0.616667	-27.566666	440.333344	1023.000000	1023.000000	2046.000000
22.719999	0.001385	0.818438	0.860025	0.749124	-0.410581	-0.380129	0.000000	-10.000000	0.641667	-27.700001	431.166656	1023.000000	1023.000000	2046.000000
22.740000	0.000895	0.529141	0.783642	0.625480	-0.413196	-0.466784	0.000000	-10.000000	0.666667	-28.266666	421.833344	1023.000000	1023.000000	2046.000000
22.760000	0.000356	0.210413	0.699212	0.522295	-0.468315	-0.542779	0.000000	-10.000000	0.675000	-28.666668	412.333344	1023.000000	1023.000000	2046.000000
22.780001	-0.000489	-0.289193	0.513608	0.432289	-0.556821	-0.678269	0.000000	-10.000000	0.666667	-28.816668	402.833344	1023.000000	1023.000000	2046.000000
22.799999	-0.001255	-0.741589	0.385183	0.328468	-0.681020	-0.774219	0.000000	-10.000000	0.658333	-28.516666	393.166656	1023.000000	1023.000000	2046.000000
22.820000	-0.001952	-1.153543	0.165963	0.252749	-0.713264	-0.858992	0.000000	-10.000000	0.650000	-28.400000	383.833344	1023.000000	1023.000000	2046.000000
22.840000	-0.002799	-1.654241	0.161462	0.160821	-0.979558	-0.996965	0.000000	-10.000000	0.650000	-28.416668	374.166656	1023.000000	1023.000000	2046.000000
22.860001	-0.003499	-2.068063	0.062071	0.079177	-1.090757	-1.118555	0.000000	-10.000000	0.650000	-28.383333	364.833344	1023.000000	1023.000000	2046.000000
22.879999	-0.004330	-2.559298	-0.004845	-0.011408	-1.305759	-1.237286	0.000000	-10.000000	0.650000	-28.133333	355.333344	1023.000000	1023.000000	2046.000000
22.900000	-0.004971	-2.938046	-0.073426	-0.070510	-1.429100	-1.365010	0.000000	-10.000000	0.650000	-27.900000	346.000000	1023.000000	1023.000000	2046.000000
22.920000	-0.005873	-3.470733	-0.219237	-0.154599	-1.606195	-1.490702	0.000000	-10.000000	0.650000	-27.816668	336.666656	1023.000000	1023.000000	2046.000000
22.940001	-0.006502	-3.842832	-0.406137	-0.221131	-1.684839	-1.530726	0.000000	-10.000000	0.641667	-27.666668	327.333344	1023.000000	1023.000000	2046.000000
22.959999	-0.007401	-4.373994	-0.502617	-0.299955	-1.900515	-1.670907	0.000000	-10.000000	0.625000	-27.433334	318.166656	1023.000000	1023.000000	2046.000000
22.980000	-0.008112	-4.794175	-0.654677	-0.431268	-2.013911	-1.694319	0.000000	-10.000000	0.608333	-27.350000	309.000000	1023.000000	1023.000000	2046.000000
23.000000	-0.008935	-5.280711	-0.857252	-0.421022	-2.138336	-1.864100	0.000000	-10.000000	0.616667	-27.500000	299.833344	1023.000000	1023.000000	2046.000000
23.020000	-0.009650	-5.703295	-0.886426	-0.509012	-2.368548	-1.939309	0.000000	-10.000000	0.616667	-27.633333	290.666656	1023.000000	1023.000000	2046.000000
23.040001	-0.010299	-6.086568	-1.086607	-0.500726	-2.456248	-2.042987	0.000000	-10.000000	0.633333	-27.666668	281.500000	1023.000000	1023.000000	2046.000000
23.059999	-0.011088	-6.553007	-1.156905	-0.590317	-2.697025	-2.108760	0.000000	-10.000000	0.616667	-27.600000	272.333344	1023.000000	1023.000000	2046.000000
23.080000	-0.011787	-6.966370	-1.398135	-0.604533	-2.782709	-2.180993	0.000000	-10.000000	0.616667	-27.483334	263.166656	1023.000000	1023.000000	2046.000000
23.100000	-0.012447	-7.356232	-1.423551	-0.646729	-3.021469	-2.264482	0.000000	-10.000000	0.616667	-27.400002	253.833328	1023.000000	1023.000000	2046.000000
23.120001	-0.013074	-7.726871	-1.697497	-0.667548	-3.056185	-2.305640	0.000000	-10.000000	0.633333	-27.050001	244.666672	1023.000000	1023.000000	2046.000000
23.139999	-0.013871	-8.198035	-1.676481	-0.737453	-3.365329	-2.418774	0.000000	-10.000000	0.633333	-26.900000	235.500000	1023.000000	1023.000000	2046.000000
23.160000	-0.014200	-8.392371	-1.838762	-0.708041	-3.359736	-2.485832	0.000000	-10.000000	0.600000	-26.566668	226.666672	1023.000000	1023.000000	2046.000000
23.180000	-0.015023	-8.878814	-1.875067	-0.836463	-3.655773	-2.511510	0.000000	-10.000000	0.566667	-26.500000	217.833328	1023.000000	1023.000000	2046.000000
23.200001	-0.015453	-9.132571	-2.019950	-0.810076	-3.688706	-2.613839	0.000000	-10.000000	0.550000	-26.266668	209.000000	1023.000000	1023.000000	2046.000000
23.219999	-0.015987	-9.448192	-2.127446	-0.835667	-3.806983	-2.678095	0.000000	-10.000000	0.541667	-26.133335	200.166672	1023.000000	1023.000000	2046.000000
23.240000	-0.016647	-9.838175	-2.104857	-0.878201	-4.063288	-2.791828	0.000000	-10.000000	0.541667	-26.033335	191.500000	1023.000000	1023.000000	2046.000000
23.260000	-0.017142	-10.130993	-2.313412	-0.899277	-4.074121	-2.844182	0.000000	-10.000000	0.541667	-25.633333	182.833328	1023.000000	1023.000000	2046.000000
23.280001	-0.017790	-10.513708	-2.274414	-0.988724	-4.365269	-2.885302	0.000000	-10.000000	0.533333	-25.283333	174.333328	1023.000000	1023.000000	2046.000000
23.299999	-0.017839	-10.542958	-2.467710	-0.949782	-4.191535	-2.933933	0.000000	-10.000000	0.516667	-25.050001	165.666672	1023.000000	1023.000000	2046.000000
23.320000	-0.018255	-10.788891	-2.374681	-0.982665	-4.446171	-2.985373	0.000000	-10.000000	0.500000	-24.900000	157.333328	1023.000000	1023.000000	2046.000000
23.340000	-0.018084	-10.687418	-2.528783	-0.894886	-4.263766	-2.999982	0.000000	-10.000000	0.483333	-24.600000	149.000000	1023.000000	1023.000000	2046.000000
23.360001	-0.018147	-10.725098	-2.363391	-0.932044	-4.512909	-2.916754	0.000000	-10.000000	0.466667	-24.033333	141.000000	1023.000000	1023.000000	2046.000000
23.379999	-0.018194	-10.752611	-2.415309	-0.907582	-4.475427	-2.954293	0.000000	-10.000000	0.441667	-23.516666	133.000000	1023.000000	1023.000000	2046.000000
23.400000	-0.018156	-10.730136	-2.505903	-0.831715	-4.421499	-2.971018	0.000000	-10.000000	0.425000	-23.100000	125.000000	1023.000000	1023.000000	2046.000000
23.420000	-0.018451	-10.904777	-2.379656	-0.797029	-4.714861	-3.013230	0.000000	-10.000000	0.416667	-22.800001	117.166664	1023.000000	1023.000000	2046.000000
23.440001	-0.018434	-10.894607	-2.603771	-0.661626	-4.599434	-3.029776	0.000000	-10.000000	0.425000	-22.800001	109.500000	1023.000000	1023.000000	2046.000000
23.459999	-0.019404	-11.467640	-2.529264	-0.786837	-5.089938	-3.061602	0.000000	-10.000000	0.425000	-22.650000	102.000000	1023.000000	1023.000000	2046.000000
23.480000	-0.020571	-12.157290	-2.953267	-0.760255	-5.073008	-3.370761	0.000000	-10.000000	0.408333	-22.483334	94.500000	1023.000000	1023.000000	2046.000000
23.500000	-0.022666	-13.395366	-2.978782	-1.055826	-5.683551	-3.677207	0.000000	-10.000000	0.375000	-21.783333	87.000000	1023.000000	1023.000000	2046.000000
23.520000	-0.024481	-14.468062	-3.240245	-1.272450	-5.931161	-4.024206	0.000000	-10.000000	0.358333	-21.216667	79.666664	1023.000000	1023.000000	2046.000000
23.540001	-0.026691	-15.774426	-3.464600	-1.498742	-6.467296	-4.343790	0.000000	-10.000000	0.325000	-20.150000	72.500000	1023.000000	1023.000000	2046.000000
23.559999	-0.028439	-16.807272	-3.561213	-1.588412	-7.000407	-4.657239	0.000000	-10.000000	0.291667	-19.133333	65.833336	1023.000000	1023.000000	2046.000000
23.580000	-0.029475	-17.419497	-3.838877	-1.582310	-7.193441	-4.804867	0.000000	-10.000000	0.258333	-17.800001	59.500000	1023.000000	1023.000000	2046.000000
23.600000	-0.030131	-17.807144	-3.740803	-1.632618	-7.587788	-4.845936	0.000000	-10.000000	0.250000	-17.050001	53.500000	1023.000000	1023.000000	2046.000000
23.620001	-0.030182	-17.837482	-4.012554	-1.493561	-7.422119	-4.909249	0.000000	-10.000000	0.250000	-16.883333	47.833332	1023.000000	1023.000000	2046.000000
23.639999	-0.030850	-18.232546	-3.803790	-1.527680	-7.893148	-5.007929	0.000000	-10.000000	0.250000	-16.916668	42.166668	1023.000000	1023.000000	2046.000000
23.660000	-0.030773	-18.186550	-4.115036	-1.339723	-7.651395	-5.080395	0.000000	-10.000000	0.250000	-16.933334	36.500000	1023.000000	1023.000000	2046.000000
23.680000	-0.031239	-18.461990	-3.991273	-1.317323	-8.035843	-5.117551	0.000000	-10.000000	0.250000	-16.566668	30.833334	1023.000000	1023.000000	2046.000000
23.700001	-0.031176	-18.425102	-4.101379	-1.219068	-7.919973	-5.184681	0.000000	-10.000000	0.233333	-16.033333	25.166666	1023.000000	1023.000000	2046.000000
23.719999	-0.031477	-18.603004	-4.095409	-1.282491	-8.106894	-5.118208	0.000000	-10.000000	0.216667	-15.350000	19.833334	1023.000000	1023.000000	2046.000000
23.740000	-0.031603	-18.677393	-4.062963	-1.197033	-8.152780	-5.264616	0.000000	-10.000000	0.200000	-14.466666	14.666667	1023.000000	1023.000000	2046.000000
23.760000	-0.031618	-18.686045	-4.115070	-1.204030	-8.173699	-5.193245	0.000000	-10.000000	0.191667	-13.650000	9.833333	1023.000000	1023.000000	2046.000000
23.780001	-0.031392	-18.552828	-3.983935	-1.229020	-8.183522	-5.156350	0.000000	-10.000000	0.158333	-12.800000	5.333333	1023.000000	1023.000000	2046.000000
23.799999	-0.031261	-18.475380	-4.089109	-1.331118	-7.942336	-5.112816	0.000000	-10.000000	0.141667	-12.533334	1.333333	1023.000000	1023.000000	2046.000000
23.820000	-0.031364	-18.536001	-3.972816	-1.452168	-7.971541	-5.139476	0.000000	-10.000000	0.125000	-12.550000	-2.333333	1023.000000	1023.000000	2046.000000
23.840000	-0.031173	-18.423492	-4.165679	-1.504406	-7.650069	-5.103337	0.000000	-10.000000	0.125000	-12.100000	-6.333333	1023.000000	1023.000000	2046.000000
23.860001	-0.031302	-18.499195	-4.069044	-1.672419	-7.749842	-5.007891	0.000000	-10.000000	0.100000	-10.833334	-10.333333	1023.000000	1023.000000	2046.000000
23.879999	-0.031016	-18.330158	-4.255233	-1.702379	-7.411006	-4.961539	0.000000	-10.000000	0.058333	-8.450001	-14.166667	1023.000000	1023.000000	2046.000000
23.900000	-0.031013	-18.328592	-4.167190	-1.842028	-7.489989	-4.829386	0.000000	-10.000000	0.025000	-4.750000	-16.833334	1023.000000	1023.000000	2046.000000
23.920000	-0.030651	-18.114811	-4.259071	-1.844146	-7.151319	-4.860274	0.000000	-10.000000	-0.008333	-0.366667	-18.500000	1023.000000	1023.000000	2046.000000
23.940001	-0.030569	-18.066137	-4.240057	-1.978894	-7.096545	-4.750640	0.000000	-10.000000	-0.050000	4.300000	-19.000000	1023.000000	1023.000000	2046.000000
23.959999	-0.029938	-17.693384	-4.075232	-1.949357	-6.958846	-4.709949	0.000000	-10.000000	-0.091667	8.666667	-19.000000	1023.000000	1023.000000	2046.000000
23.980000	-0.029397	-17.373594	-4.259893	-2.007678	-6.537405	-4.568618	0.000000	-10.000000	-0.158333	12.666667	-19.000000	1023.000000	1023.000000	2046.000000
24.000000	-0.029128	-17.214720	-4.009311	-2.093205	-6.663443	-4.448761	0.000000	-10.000000	-0.208333	15.966667	-19.000000	1023.000000	1023.000000	2046.000000
24.020000	-0.028480	-16.831493	-4.121068	-2.048500	-6.280090	-4.381834	0.000000	-10.000000	-0.275000	18.450001	-19.000000	1023.000000	1023.000000	2046.000000
24.040001	-0.028092	-16.602467	-4.100690	-2.172906	-6.155557	-4.173312	0.000000	-10.000000	-0.325000	20.416668	-4.333333	1023.000000	1023.000000	2046.000000
24.059999	-0.027103	-16.018044	-4.025230	-2.097414	-5.791666	-4.103734	0.000000	-10.000000	-0.366667	22.233334	12.166667	1023.000000	1023.000000	2046.000000
24.080000	-0.026648	-15.749245	-3.969376	-2.236652	-5.680710	-3.862507	0.000000	-10.000000	-0.391667	23.366667	31.166666	1023.000000	1023.000000	2046.000000
24.100000	-0.025559	-15.105218	-3.815216	-2.159987	-5.414765	-3.715250	0.000000	-10.000000	-0.400000	24.400002	38.166668	1023.000000	1023.000000	2046.000000
24.120001	-0.024898	-14.714552	-3.955962	-2.149058	-4.990044	-3.619488	0.000000	-10.000000	-0.416667	25.016668	46.166668	1023.000000	1023.000000	2046.000000
24.139999	-0.024092	-14.238431	-3.654730	-2.161291	-4.964774	-3.457635	0.000000	-10.000000	-0.450000	25.666668	54.500000	1023.000000	1023.000000	2046.000000
24.160000	-0.023056	-13.626254	-3.799217	-2.057451	-4.436192	-3.333394	0.000000	-10.000000	-0.483333	26.266666	63.166668	1023.000000	1023.000000	2046.000000
24.180000	-0.022276	-13.164986	-3.538157	-2.095586	-4.434523	-3.096720	0.000000	-10.000000	-0.500000	26.966667	71.833336	1023.000000	1023.000000	2046.000000
24.200001	-0.021309	-12.593520	-3.580869	-1.986947	-3.988850	-3.036854	0.000000	-10.000000	-0.508333	27.650000	80.666664	1023.000000	1023.000000	2046.000000
24.219999	-0.020449	-12.085582	-3.432685	-2.022304	-3.840163	-2.790430	0.000000	-10.000000	-0.516667	28.316668	89.666664	1023.000000	1023.000000	2046.000000
24.240000	-0.019389	-11.458819	-3.320272	-1.881681	-3.532238	-2.724629	0.000000	-10.000000	-0.533333	28.750000	99.000000	1023.000000	1023.000000	2046.000000
24.260000	-0.018581	-10.981556	-3.250631	-1.983086	-3.355538	-2.392301	0.000000	-10.000000	-0.541667	29.033335	108.666664	1023.000000	1023.000000	2046.000000
24.280001	-0.017496	-10.340113	-3.063267	-1.838331	-3.122202	-2.316313	0.000000	-10.000000	-0.550000	29.150002	118.333336	1023.000000	1023.000000	2046.000000
24.299999	-0.016439	-9.715218	-3.137839	-1.851498	-2.673312	-2.052568	0.000000	-10.000000	-0.558333	29.433334	128.000000	1023.000000	1023.000000	2046.000000
24.320000	-0.015613	-9.227510	-2.866371	-1.800916	-2.662721	-1.897501	0.000000	-10.000000	-0.566667	29.433334	137.666672	1023.000000	1023.000000	2046.000000
24.340000	-0.014653	-8.659877	-2.992866	-1.773711	-2.183071	-1.710229	0.000000	-10.000000	-0.566667	29.233334	147.500000	1023.000000	1023.000000	2046.000000
24.360001	-0.013637	-8.059514	-2.719982	-1.672385	-2.132667	-1.534480	0.000000	-10.000000	-0.558333	29.116667	157.500000	1023.000000	1023.000000	2046.000000
24.379999	-0.012531	-7.406109	-2.713696	-1.588273	-1.635515	-1.468625	0.000000	-10.000000	-0.550000	29.033335	167.166672	1023.000000	1023.000000	2046.000000
24.400000	-0.011408	-6.742232	-2.581281	-1.615816	-1.396560	-1.148575	0.000000	-10.000000	-0.558333	29.433334	176.833328	1023.000000	1023.000000	2046.000000
24.420000	-0.010095	-5.966109	-2.341945	-1.461712	-1.126275	-1.036178	0.000000	-10.000000	-0.575000	29.666668	186.500000	1023.000000	1023.000000	2046.000000
24.440001	-0.008857	-5.234751	-2.260405	-1.477805	-0.777016	-0.719525	0.000000	-10.000000	-0.566667	30.000000	196.500000	1023.000000	1023.000000	2046.000000
24.459999	-0.007681	-4.539402	-1.945186	-1.358657	-0.678905	-0.556653	0.000000	-10.000000	-0.575000	29.916668	206.500000	1023.000000	1023.000000	2046.000000
24.480000	-0.006365	-3.761910	-2.024035	-1.240233	-0.163005	-0.334637	0.000000	-10.000000	-0.558333	29.900002	216.500000	1023.000000	1023.000000	2046.000000
24.500000	-0.005208	-3.077916	-1.728157	-1.167153	-0.109735	-0.072872	0.000000	-10.000000	-0.575000	29.866667	226.500000	1023.000000	1023.000000	2046.000000
24.520000	-0.004127	-2.438946	-1.681934	-0.981352	0.214273	0.010068	0.000000	-10.000000	-0.550000	29.600000	236.500000	1023.000000	1023.000000	2046.000000
24.540001	-0.003674	-2.171376	-1.613566	-1.105618	0.265370	0.282438	0.000000	-10.000000	-0.550000	29.333334	246.500000	1023.000000	1023.000000	2046.000000
24.559999	-0.003757	-2.220483	-1.678602	-0.988296	0.311160	0.135254	0.000000	-10.000000	-0.533333	29.116667	256.166656	1023.000000	1023.000000	2046.000000
24.580000	-0.004773	-2.820951	-1.869940	-1.208920	0.183284	0.074625	0.000000	-10.000000	-0.525000	29.133335	265.833344	1023.000000	1023.000000	2046.000000
24.600000	-0.005878	-3.473912	-1.785748	-1.306454	-0.245335	-0.136374	0.000000	-10.000000	-0.508333	28.633335	275.500000	1023.000000	1023.000000	2046.000000
24.620001	-0.006925	-4.092536	-2.008372	-1.375578	-0.345704	-0.362882	0.000000	-10.000000	-0.500000	28.150002	285.333344	1023.000000	1023.000000	2046.000000
24.639999	-0.007359	-4.348967	-1.882549	-1.508809	-0.731360	-0.226249	0.000000	-10.000000	-0.500000	28.116667	294.833344	1023.000000	1023.000000	2046.000000
24.660000	-0.007089	-4.189530	-1.915328	-1.307572	-0.616390	-0.350239	0.000000	-10.000000	-0.516667	28.216667	304.166656	1023.000000	1023.000000	2046.000000
24.680000	-0.006486	-3.833419	-1.994940	-1.319858	-0.435331	-0.083290	0.000000	-10.000000	-0.533333	28.700001	313.500000	1023.000000	1023.000000	2046.000000
24.700001	-0.005505	-3.253232	-1.727177	-1.149576	-0.436867	0.060388	0.000000	-10.000000	-0.550000	28.783335	323.000000	1023.000000	1023.000000	2046.000000
24.719999	-0.004598	-2.717654	-1.741388	-0.927653	-0.161707	0.113095	0.000000	-10.000000	-0.558333	29.233334	332.666656	1023.000000	1023.000000	2046.000000
24.740000	-0.003566	-2.107490	-1.458573	-0.868598	-0.207783	0.427463	0.000000	-10.000000	-0.575000	29.450001	342.500000	1023.000000	1023.000000	2046.000000
24.760000	-0.002557	-1.511343	-1.333416	-0.555264	-0.029252	0.406589	0.000000	-10.000000	-0.591667	29.733334	352.166656	1023.000000	1023.000000	2046.000000
24.780001	-0.001467	-0.866894	-1.341795	-0.495788	0.275570	0.695118	0.000000	-10.000000	-0.591667	30.066668	361.833344	1023.000000	1023.000000	2046.000000
24.799999	-0.000407	-0.240785	-1.049150	-0.274584	0.303347	0.779603	0.000000	-10.000000	-0.591667	30.366667	371.666656	1023.000000	1023.000000	2046.000000
24.820000	0.000599	0.354097	-1.060307	-0.160690	0.648680	0.926414	0.000000	-10.000000	-0.583333	30.600000	382.000000	1023.000000	1023.000000	2046.000000
24.840000	0.001813	1.071463	-0.709411	-0.126354	0.663781	1.243447	0.000000	-10.000000	-0.583333	30.600000	392.333344	1023.000000	1023.000000	2046.000000
24.860001	0.003046	1.800153	-0.642879	0.025965	1.077872	1.339195	0.000000	-10.000000	-0.558333	30.766666	402.500000	1023.000000	1023.000000	2046.000000
24.879999	0.004455	2.632636	-0.453210	-0.018872	1.407841	1.696877	0.000000	-10.000000	-0.533333	30.133333	412.666656	1023.000000	1023.000000	2046.000000
24.900000	0.005230	3.091019	-0.221870	0.111461	1.532982	1.668447	0.000000	-10.000000	-0.508333	29.316668	422.833344	1023.000000	1023.000000	2046.000000
24.920000	0.006224	3.678600	-0.153483	0.015774	1.810620	2.005689	0.000000	-10.000000	-0.491667	28.300001	432.833344	1023.000000	1023.000000	2046.000000
24.940001	0.007278	4.301269	-0.030378	0.128675	2.114896	2.088077	0.000000	-10.000000	-0.466667	27.583334	442.333344	1023.000000	1023.000000	2046.000000
24.959999	0.007959	4.703581	-0.014348	0.123692	2.383026	2.211211	0.000000	-10.000000	-0.433333	27.066668	451.666656	1023.000000	1023.000000	2046.000000
24.980000	0.008987	5.311092	0.186765	0.114053	2.515653	2.494621	0.000000	-10.000000	-0.400000	26.316668	460.833344	1023.000000	1023.000000	2046.000000
25.000000	0.009535	5.635446	0.209318	0.167400	2.770235	2.488493	0.000000	-10.000000	-0.400000	25.866667	469.833344	1023.000000	1023.000000	2046.000000
25.020000	0.010315	6.095884	0.344380	0.110954	2.882674	2.757875	0.000000	-10.000000	-0.400000	25.450001	478.500000	1023.000000	1023.000000	2046.000000
25.040001	0.011023	6.514573	0.463746	0.278844	3.061292	2.710691	0.000000	-10.000000	-0.400000	25.100000	487.000000	1023.000000	1023.000000	2046.000000
25.059999	0.011602	6.856602	0.612198	0.282452	3.103658	2.858294	0.000000	-10.000000	-0.383333	24.916668	495.500000	1023.000000	1023.000000	2046.000000
25.080000	0.012307	7.273716	0.787754	0.341321	3.175422	2.969219	0.000000	-10.000000	-0.366667	24.516666	503.833344	1023.000000	1023.000000	2046.000000
25.100000	0.013217	7.811274	0.804414	0.416815	3.486282	3.103763	0.000000	-10.000000	-0.350000	24.216667	512.000000	1023.000000	1023.000000	2046.000000
25.120001	0.013925	8.229852	0.925695	0.377335	3.580330	3.346492	0.000000	-10.000000	-0.333333	23.716667	520.000000	1023.000000	1023.000000	2046.000000
25.139999	0.014723	8.701348	1.023162	0.504319	3.824873	3.348996	0.000000	-10.000000	-0.333333	23.616667	528.000000	1023.000000	1023.000000	2046.000000
25.160000	0.015592	9.214911	1.199462	0.492245	3.928312	3.594892	0.000000	-10.000000	-0.333333	23.383333	536.000000	1023.000000	1023.000000	2046.000000
25.180000	0.016334	9.653157	1.343280	0.612906	4.066183	3.630788	0.000000	-10.000000	-0.325000	23.033333	544.000000	1023.000000	1023.000000	2046.000000
25.200001	0.017570	10.384010	1.498834	0.623818	4.420213	3.841146	0.000000	-10.000000	-0.300000	22.533333	551.833313	1023.000000	1023.000000	2046.000000
25.219999	0.018586	10.984093	1.716401	0.682405	4.567007	4.018280	0.000000	-10.000000	-0.275000	22.266666	559.500000	1023.000000	1023.000000	2046.000000
25.240000	0.019466	11.504409	1.898893	0.908265	4.772511	3.924740	0.000000	-10.000000	-0.258333	22.266666	566.833313	1023.000000	1023.000000	2046.000000
25.260000	0.020694	12.230094	2.139562	0.929434	4.944413	4.216685	0.000000	-10.000000	-0.250000	22.133333	574.333313	1023.000000	1023.000000	2046.000000
25.280001	0.021402	12.648566	2.293379	1.101664	5.069503	4.184020	0.000000	-10.000000	-0.241667	21.883333	581.666687	1023.000000	1023.000000	2046.000000
25.299999	0.022314	13.187701	2.467636	1.156143	5.216699	4.347224	0.000000	-10.000000	-0.233333	21.183334	589.166687	1023.000000	1023.000000	2046.000000
25.320000	0.023281	13.758876	2.597744	1.209338	5.435124	4.516671	0.000000	-10.000000	-0.225000	20.400000	596.333313	1023.000000	1023.000000	2046.000000
25.340000	0.023705	14.009411	2.735610	1.336268	5.455958	4.481575	0.000000	-10.000000	-0.200000	19.300001	603.333313	1023.000000	1023.000000	2046.000000
25.360001	0.024630	14.556082	2.851118	1.328851	5.639996	4.736117	0.000000	-10.000000	-0.166667	18.233334	610.000000	1023.000000	1023.000000	2046.000000
25.379999	0.024981	14.763829	2.886157	1.457706	5.783694	4.636273	0.000000	-10.000000	-0.116667	16.850000	616.333313	1023.000000	1023.000000	2046.000000
25.400000	0.025608	15.134473	3.045738	1.444316	5.846982	4.797438	0.000000	-10.000000	-0.083333	15.300000	622.166687	1023.000000	1023.000000	2046.000000
25.420000	0.026276	15.529403	3.077979	1.560602	6.089111	4.801712	0.000000	-10.000000	-0.050000	13.416667	627.500000	1023.000000	1023.000000	2046.000000
25.440001	0.026907	15.902101	3.158986	1.666968	6.267079	4.809067	0.000000	-10.000000	-0.025000	11.200001	632.333313	1023.000000	1023.000000	2046.000000
25.459999	0.027795	16.426689	3.348669	1.653309	6.353598	5.071114	0.000000	-10.000000	0.000000	8.583334	636.500000	1023.000000	1023.000000	2046.000000
25.480000	0.028345	16.751980	3.369773	1.753562	6.557182	5.071463	0.000000	-10.000000	0.025000	5.350000	639.833313	1023.000000	1023.000000	2046.000000
25.500000	0.028690	16.956060	3.535297	1.804300	6.461660	5.154802	0.000000	-10.000000	0.050000	1.466667	642.166687	1023.000000	1023.000000	2046.000000
25.520000	0.028942	17.104940	3.489693	1.939574	6.562490	5.113184	0.000000	-10.000000	0.075000	-2.350000	643.500000	1023.000000	1023.000000	2046.000000
25.540001	0.029010	17.145071	3.625917	1.921502	6.363259	5.234394	0.000000	-10.000000	0.100000	-6.433333	644.000000	1023.000000	1023.000000	2046.000000
25.559999	0.028498	16.842024	3.473698	1.934904	6.309429	5.123993	0.000000	-10.000000	0.141667	-9.833334	644.000000	1023.000000	1023.000000	2046.000000
25.580000	0.027200	16.075130	3.408600	1.929577	5.892812	4.844143	0.000000	-10.000000	0.183333	-13.116667	644.000000	1023.000000	1023.000000	2046.000000
25.600000	0.025337	14.974423	3.077148	1.810739	5.586782	4.499754	0.000000	-10.000000	0.225000	-15.233334	644.000000	1023.000000	1023.000000	2046.000000
25.620001	0.023259	13.745811	2.930897	1.571052	5.123676	4.120186	0.000000	-10.000000	0.250000	-16.799999	636.500000	1023.000000	1023.000000	2046.000000
25.639999	0.020635	12.195368	2.827018	1.317264	4.356483	3.694602	0.000000	-10.000000	0.291667	-18.233334	627.000000	1023.000000	1023.000000	2046.000000
25.660000	0.018313	10.823027	2.455983	1.179919	3.946762	3.240363	0.000000	-10.000000	0.325000	-19.183334	615.500000	1023.000000	1023.000000	2046.000000
25.680000	0.016792	9.923865	2.449559	1.048079	3.363396	3.062832	0.000000	-10.000000	0.350000	-19.866667	609.166687	1023.000000	1023.000000	2046.000000
25.700001	0.015358	9.076499	2.124217	1.082535	3.179979	2.689768	0.000000	-10.000000	0.358333	-20.016666	602.666687	1023.000000	1023.000000	2046.000000
25.719999	0.014687	8.679916	2.141186	1.087527	2.880819	2.570384	0.000000	-10.000000	0.366667	-20.266666	595.833313	1023.000000	1023.000000	2046.000000
25.740000	0.013865	8.194414	2.062906	1.150555	2.656743	2.324211	0.000000	-10.000000	0.383333	-20.700001	589.000000	1023.000000	1023.000000	2046.000000
25.760000	0.013112	7.749421	1.940189	1.228196	2.457458	2.123577	0.000000	-10.000000	0.400000	-21.366667	582.000000	1023.000000	1023.000000	2046.000000
25.780001	0.012774	7.549656	2.020981	1.262872	2.162294	2.103508	0.000000	-10.000000	0.416667	-22.250000	575.000000	1023.000000	1023.000000	2046.000000
25.799999	0.011875	7.018277	1.772828	1.394112	2.037915	1.813423	0.000000	-10.000000	0.433333	-23.083334	567.666687	1023.000000	1023.000000	2046.000000
25.820000	0.011535	6.816941	1.745748	1.450460	1.925697	1.695036	0.000000	-10.000000	0.466667	-23.900000	560.000000	1023.000000	1023.000000	2046.000000
25.840000	0.010690	6.317505	1.756940	1.481654	1.563193	1.515717	0.000000	-10.000000	0.508333	-24.550001	552.000000	1023.000000	1023.000000	2046.000000
25.860001	0.010077	5.955792	1.560496	1.503760	1.547590	1.343946	0.000000	-10.000000	0.550000	-25.433334	543.666687	1023.000000	1023.000000	2046.000000
25.879999	0.009601	5.673923	1.625422	1.531093	1.320247	1.197162	0.000000	-10.000000	0.583333	-26.333334	535.166687	1023.000000	1023.000000	2046.000000
25.900000	0.009225	5.451735	1.585229	1.398329	1.282038	1.186138	0.000000	-10.000000	0.633333	-27.383333	526.333313	1023.000000	1023.000000	2046.000000
25.920000	0.008644	5.108615	1.513762	1.279679	1.257679	1.057496	0.000000	-10.000000	0.675000	-28.483334	517.333313	1023.000000	1023.000000	2046.000000
25.940001	0.007985	4.719013	1.545750	1.174186	1.076432	0.922645	0.000000	-10.000000	0.716667	-29.466667	507.833344	1023.000000	1023.000000	2046.000000
25.959999	0.007260	4.290585	1.320860	1.050677	1.141550	0.777498	0.000000	-10.000000	0.750000	-30.200001	497.833344	1023.000000	1023.000000	2046.000000
25.980000	0.006378	3.769465	1.339913	0.960281	0.792643	0.676627	0.000000	-10.000000	0.783333	-30.366667	487.666656	1023.000000	1023.000000	2046.000000
26.000000	0.005572	3.293253	1.115415	0.870228	0.783374	0.524236	0.000000	-10.000000	0.766667	-30.250000	477.500000	1023.000000	1023.000000	2046.000000
26.020000	0.004735	2.798206	0.986376	0.783609	0.636393	0.391827	0.000000	-10.000000	0.766667	-30.183334	467.500000	1023.000000	1023.000000	2046.000000
26.040001	0.003979	2.351610	0.998470	0.647408	0.361659	0.344072	0.000000	-10.000000	0.766667	-30.066668	457.500000	1023.000000	1023.000000	2046.000000
26.059999	0.003064	1.811012	0.740968	0.634776	0.361040	0.074229	0.000000	-10.000000	0.766667	-29.833334	447.500000	1023.000000	1023.000000	2046.000000
26.080000	0.002414	1.426701	0.779554	0.561210	0.106790	-0.020852	0.000000	-10.000000	0.733333	-29.750000	437.500000	1023.000000	1023.000000	2046.000000
26.100000	0.001289	0.761601	0.650911	0.489584	-0.144003	-0.234891	0.000000	-10.000000	0.700000	-29.616667	427.500000	1023.000000	1023.000000	2046.000000
26.120001	0.000715	0.422346	0.380202	0.429299	-0.061792	-0.325363	0.000000	-10.000000	0.691667	-29.566668	417.500000	1023.000000	1023.000000	2046.000000
26.139999	-0.000023	-0.013646	0.420732	0.370790	-0.398898	-0.406271	0.000000	-10.000000	0.683333	-29.183334	407.833344	1023.000000	1023.000000	2046.000000
26.160000	-0.001098	-0.648753	0.207342	0.257222	-0.527949	-0.585369	0.000000	-10.000000	0.683333	-29.200001	398.166656	1023.000000	1023.000000	2046.000000
26.180000	-0.001754	-1.036659	0.135608	0.130709	-0.721829	-0.581147	0.000000	-10.000000	0.691667	-29.116667	388.500000	1023.000000	1023.000000	2046.000000
26.200001	-0.002451	-1.448386	0.105940	0.096187	-0.940817	-0.709695	0.000000	-10.000000	0.691667	-29.183332	378.500000	1023.000000	1023.000000	2046.000000
26.219999	-0.003257	-1.925169	-0.214272	0.096957	-0.887106	-0.920747	0.000000	-10.000000	0.683333	-28.950001	368.833344	1023.000000	1023.000000	2046.000000
26.240000	-0.003753	-2.218201	-0.103377	0.031254	-1.238882	-0.907197	0.000000	-10.000000	0.683333	-29.016666	359.166656	1023.000000	1023.000000	2046.000000
26.260000	-0.004704	-2.780112	-0.432147	0.026958	-1.211520	-1.163402	0.000000	-10.000000	0.675000	-28.850000	349.500000	1023.000000	1023.000000	2046.000000
26.280001	-0.005075	-2.999475	-0.375622	-0.089268	-1.433667	-1.100917	0.000000	-10.000000	0.675000	-28.816668	339.833344	1023.000000	1023.000000	2046.000000
26.299999	-0.005920	-3.498446	-0.504165	-0.019728	-1.613278	-1.361275	0.000000	-10.000000	0.658333	-28.550001	330.166656	1023.000000	1023.000000	2046.000000
26.320000	-0.006383	-3.772082	-0.719968	-0.100151	-1.586913	-1.365050	0.000000	-10.000000	0.658333	-28.516668	320.833344	1023.000000	1023.000000	2046.000000
26.340000	-0.007039	-4.160156	-0.605129	-0.130409	-2.011914	-1.412705	0.000000	-10.000000	0.650000	-28.450001	311.166656	1023.000000	1023.000000	2046.000000
26.360001	-0.007805	-4.612888	-0.878218	-0.156961	-1.990883	-1.586826	0.000000	-10.000000	0.650000	-28.533335	301.833344	1023.000000	1023.000000	2046.000000
26.379999	-0.008475	-5.008659	-1.002592	-0.245320	-2.129997	-1.630749	0.000000	-10.000000	0.633333	-28.300001	292.166656	1023.000000	1023.000000	2046.000000
26.400000	-0.009133	-5.397789	-1.013894	-0.294150	-2.427769	-1.661977	0.000000	-10.000000	0.633333	-28.000000	282.833344	1023.000000	1023.000000	2046.000000
26.420000	-0.010011	-5.916406	-1.318806	-0.270299	-2.423796	-1.903506	0.000000	-10.000000	0.633333	-27.683334	273.500000	1023.000000	1023.000000	2046.000000
26.440001	-0.010577	-6.251035	-1.399019	-0.369672	-2.593248	-1.889095	0.000000	-10.000000	0.650000	-27.616667	264.333344	1023.000000	1023.000000	2046.000000
26.459999	-0.011251	-6.649163	-1.478703	-0.358652	-2.793331	-2.018477	0.000000	-10.000000	0.650000	-27.716667	255.000000	1023.000000	1023.000000	2046.000000
26.480000	-0.011427	-6.753317	-1.631806	-0.347596	-2.687387	-2.086528	0.000000	-10.000000	0.650000	-27.433332	245.666672	1023.000000	1023.000000	2046.000000
26.500000	-0.011753	-6.946092	-1.598225	-0.322525	-2.916743	-2.108600	0.000000	-10.000000	0.616667	-27.350000	236.500000	1023.000000	1023.000000	2046.000000
26.520000	-0.011685	-6.905756	-1.675569	-0.272670	-2.837527	-2.119990	0.000000	-10.000000	0.616667	-27.033333	227.500000	1023.000000	1023.000000	2046.000000
26.540001	-0.011882	-7.022537	-1.569973	-0.295609	-3.067024	-2.089931	0.000000	-10.000000	0.583333	-27.000000	218.500000	1023.000000	1023.000000	2046.000000
26.559999	-0.011995	-7.089159	-1.657563	-0.230542	-3.124099	-2.076955	0.000000	-10.000000	0.583333	-26.866667	209.500000	1023.000000	1023.000000	2046.000000
26.580000	-0.012251	-7.240286	-1.781511	-0.111403	-3.171759	-2.175612	0.000000	-10.000000	0.566667	-26.799999	200.500000	1023.000000	1023.000000	2046.000000
26.600000	-0.012514	-7.396023	-1.799085	-0.074164	-3.414722	-2.108052	0.000000	-10.000000	0.566667	-26.816668	191.500000	1023.000000	1023.000000	2046.000000
26.620001	-0.013422	-7.932433	-1.984955	-0.014315	-3.634290	-2.298873	0.000000	-10.000000	0.566667	-26.600000	182.500000	1023.000000	1023.000000	2046.000000
26.639999	-0.014617	-8.638436	-2.076701	-0.112627	-4.009559	-2.439549	0.000000	-10.000000	0.550000	-26.550001	173.666672	1023.000000	1023.000000	2046.000000
26.660000	-0.016593	-9.806415	-2.354515	-0.292581	-4.353253	-2.806066	0.000000	-10.000000	0.533333	-26.033333	164.833328	1023.000000	1023.000000	2046.000000
26.680000	-0.018388	-10.867356	-2.515749	-0.580921	-4.673221	-3.097466	0.000000	-10.000000	0.516667	-25.483334	156.166672	1023.000000	1023.000000	2046.000000
26.700001	-0.020672	-12.217237	-2.663725	-0.735886	-5.317468	-3.500158	0.000000	-10.000000	0.475000	-24.366667	147.500000	1023.000000	1023.000000	2046.000000
26.719999	-0.022638	-13.378987	-3.018811	-0.860479	-5.626660	-3.873038	0.000000	-10.000000	0.441667	-23.333334	139.333328	1023.000000	1023.000000	2046.000000
26.740000	-0.023791	-14.060531	-3.030686	-0.945548	-6.141390	-3.942906	0.000000	-10.000000	0.408333	-22.133333	131.500000	1023.000000	1023.000000	2046.000000
26.760000	-0.024783	-14.646482	-3.168677	-0.869190	-6.420002	-4.188613	0.000000	-10.000000	0.391667	-21.116667	124.166664	1023.000000	1023.000000	2046.000000
26.780001	-0.024989	-14.768514	-3.317509	-0.862436	-6.399796	-4.188772	0.000000	-10.000000	0.383333	-20.450001	117.166664	1023.000000	1023.000000	2046.000000
26.799999	-0.025379	-14.998953	-3.191725	-0.723779	-6.788708	-4.294741	0.000000	-10.000000	0.366667	-20.350000	110.333336	1023.000000	1023.000000	2046.000000
26.820000	-0.025855	-15.280087	-3.451835	-0.677169	-6.705516	-4.445567	0.000000	-10.000000	0.358333	-20.266668	103.500000	1023.000000	1023.000000	2046.000000
26.840000	-0.025941	-15.330964	-3.311128	-0.630457	-7.011807	-4.377572	0.000000	-10.000000	0.350000	-20.183334	96.666664	1023.000000	1023.000000	2046.000000
26.860001	-0.026366	-15.582476	-3.508857	-0.519491	-6.995571	-4.558557	0.000000	-10.000000	0.316667	-19.400002	90.000000	1023.000000	1023.000000	2046.000000
26.879999	-0.026412	-15.609767	-3.561596	-0.557371	-7.009594	-4.481205	0.000000	-10.000000	0.300000	-18.750000	83.666664	1023.000000	1023.000000	2046.000000
26.900000	-0.026961	-15.933901	-3.455734	-0.475416	-7.361858	-4.640893	0.000000	-10.000000	0.266667	-17.850000	77.500000	1023.000000	1023.000000	2046.000000
26.920000	-0.027023	-15.970326	-3.669813	-0.468547	-7.167659	-4.664307	0.000000	-10.000000	0.266667	-17.266666	71.500000	1023.000000	1023.000000	2046.000000
26.940001	-0.026951	-15.928197	-3.508111	-0.447178	-7.343531	-4.629377	0.000000	-10.000000	0.250000	-16.733334	65.666664	1023.000000	1023.000000	2046.000000
26.959999	-0.027224	-16.089533	-3.575944	-0.526880	-7.216635	-4.770073	0.000000	-10.000000	0.250000	-16.750000	60.000000	1023.000000	1023.000000	2046.000000
26.980000	-0.027345	-16.160753	-3.438667	-0.733669	-7.348261	-4.640155	0.000000	-10.000000	0.250000	-17.200001	54.333332	1023.000000	1023.000000	2046.000000
27.000000	-0.027593	-16.307180	-3.515793	-0.775187	-7.302308	-4.713892	0.000000	-10.000000	0.250000	-17.400000	48.500000	1023.000000	1023.000000	2046.000000
27.020000	-0.027949	-16.517904	-3.672801	-0.988182	-7.197945	-4.658975	0.000000	-10.000000	0.241667	-17.300001	42.666668	1023.000000	1023.000000	2046.000000
27.040001	-0.028397	-16.782480	-3.680368	-1.079570	-7.350738	-4.671804	0.000000	-10.000000	0.241667	-16.816668	37.000000	1023.000000	1023.000000	2046.000000
27.059999	-0.028853	-17.051973	-3.894268	-1.060006	-7.276296	-4.821404	0.000000	-10.000000	0.241667	-16.616667	31.333334	1023.000000	1023.000000	2046.000000
27.080000	-0.029120	-17.209784	-3.901983	-1.243404	-7.356439	-4.707957	0.000000	-10.000000	0.233333	-16.383333	25.833334	1023.000000	1023.000000	2046.000000
27.100000	-0.029674	-17.537430	-3.903958	-1.316544	-7.516994	-4.799934	0.000000	-10.000000	0.233333	-16.049999	20.333334	1023.000000	1023.000000	2046.000000
27.120001	-0.030038	-17.752275	-3.947593	-1.376099	-7.517976	-4.910607	0.000000	-10.000000	0.216667	-15.583333	15.000000	1023.000000	1023.000000	2046.000000
27.139999	-0.030498	-18.024246	-3.949907	-1.470075	-7.660547	-4.943718	0.000000	-10.000000	0.216667	-14.933333	9.833333	1023.000000	1023.000000	2046.000000
27.160000	-0.030734	-18.163851	-4.038373	-1.445449	-7.627100	-5.052927	0.000000	-10.000000	0.200000	-14.250000	5.000000	1023.000000	1023.000000	2046.000000
27.180000	-0.031031	-18.339113	-3.981932	-1.566017	-7.826308	-4.964855	0.000000	-10.000000	0.191667	-13.600000	0.666667	1023.000000	1023.000000	2046.000000
27.200001	-0.031515	-18.625252	-4.198105	-1.581824	-7.781204	-5.064119	0.000000	-10.000000	0.175000	-13.100000	-3.666667	1023.000000	1023.000000	2046.000000
27.219999	-0.031680	-18.723070	-4.206564	-1.714214	-7.813778	-4.988514	0.000000	-10.000000	0.141667	-12.566667	-7.833333	1023.000000	1023.000000	2046.000000
27.240000	-0.031996	-18.909603	-4.275753	-1.663498	-7.879320	-5.091032	0.000000	-10.000000	0.116667	-12.016666	-12.000000	1023.000000	1023.000000	2046.000000
27.260000	-0.031957	-18.886389	-4.301993	-1.768738	-7.783186	-5.032473	0.000000	-10.000000	0.091667	-11.166667	-16.000000	1023.000000	1023.000000	2046.000000
27.280001	-0.032085	-18.962313	-4.203321	-1.798026	-7.941383	-5.019582	0.000000	-10.000000	0.091667	-10.350000	-19.833334	1023.000000	1023.000000	2046.000000
27.299999	-0.031955	-18.885338	-4.371490	-1.768625	-7.692311	-5.052911	0.000000	-10.000000	0.075000	-9.183333	-23.333334	1023.000000	1023.000000	2046.000000
27.320000	-0.031678	-18.721483	-4.322371	-1.851055	-7.636163	-4.911896	0.000000	-10.000000	0.066667	-7.633333	-26.500000	1023.000000	1023.000000	2046.000000
27.340000	-0.031672	-18.718121	-4.366345	-1.721075	-7.592144	-5.038557	0.000000	-10.000000	0.050000	-6.300000	-28.500000	1023.000000	1023.000000	2046.000000
27.360001	-0.031241	-18.463545	-4.367019	-1.811386	-7.373241	-4.911898	0.000000	-10.000000	0.033333	-2.483333	-30.000000	1023.000000	1023.000000	2046.000000
27.379999	-0.030725	-18.158607	-4.213971	-1.846592	-7.352603	-4.745441	0.000000	-10.000000	0.008333	1.450000	-30.500000	1023.000000	1023.000000	2046.000000
27.400000	-0.030227	-17.864107	-4.332481	-1.812979	-7.006974	-4.711671	0.000000	-10.000000	-0.033333	6.966667	-31.000000	1023.000000	1023.000000	2046.000000
27.420000	-0.029573	-17.477634	-4.260441	-1.842765	-6.844727	-4.529702	0.000000	-10.000000	-0.091667	10.483334	-31.000000	1023.000000	1023.000000	2046.000000
27.440001	-0.028905	-17.082788	-4.228341	-1.781366	-6.622383	-4.450698	0.000000	-10.000000	-0.158333	13.816668	-31.000000	1023.000000	1023.000000	2046.000000
27.459999	-0.028193	-16.661884	-4.212078	-1.802158	-6.330589	-4.317060	0.000000	-10.000000	-0.216667	16.333334	-31.000000	1023.000000	1023.000000	2046.000000
27.480000	-0.027398	-16.191936	-4.046014	-1.815804	-6.240498	-4.089620	0.000000	-10.000000	-0.258333	18.433334	-21.666666	1023.000000	1023.000000	2046.000000
27.500000	-0.026717	-15.789878	-4.094107	-1.790499	-5.899806	-4.005466	0.000000	-10.000000	-0.300000	20.266666	-2.500000	1023.000000	1023.000000	2046.000000
27.520000	-0.025870	-15.289287	-4.088428	-1.849289	-5.581821	-3.769748	0.000000	-10.000000	-0.316667	21.683334	19.000000	1023.000000	1023.000000	2046.000000
27.540001	-0.025066	-14.814023	-3.982790	-1.714849	-5.365389	-3.750995	0.000000	-10.000000	-0.350000	22.650002	33.666668	1023.000000	1023.000000	2046.000000
27.559999	-0.024134	-14.263385	-3.946892	-1.784461	-4.995216	-3.536815	0.000000	-10.000000	-0.375000	23.666668	41.166668	1023.000000	1023.000000	2046.000000
27.580000	-0.022902	-13.535302	-3.877482	-1.671396	-4.601828	-3.384596	0.000000	-10.000000	-0.416667	24.550001	49.000000	1023.000000	1023.000000	2046.000000
27.600000	-0.021834	-12.903681	-3.643827	-1.728463	-4.369469	-3.161922	0.000000	-10.000000	-0.441667	25.533333	57.000000	1023.000000	1023.000000	2046.000000
27.620001	-0.020721	-12.246389	-3.540445	-1.694632	-4.070430	-2.940882	0.000000	-10.000000	-0.450000	26.366667	65.166664	1023.000000	1023.000000	2046.000000
27.639999	-0.019556	-11.557702	-3.402797	-1.540625	-3.741135	-2.873146	0.000000	-10.000000	-0.475000	27.000000	73.666664	1023.000000	1023.000000	2046.000000
27.660000	-0.018410	-10.880509	-3.308918	-1.504874	-3.500015	-2.566702	0.000000	-10.000000	-0.483333	27.500000	82.666664	1023.000000	1023.000000	2046.000000
27.680000	-0.017412	-10.290666	-3.173360	-1.375576	-3.271019	-2.470712	0.000000	-10.000000	-0.500000	27.850000	91.833336	1023.000000	1023.000000	2046.000000
27.700001	-0.016659	-9.845445	-3.091657	-1.390117	-3.072826	-2.290844	0.000000	-10.000000	-0.500000	28.049999	101.166664	1023.000000	1023.000000	2046.000000
27.719999	-0.016558	-9.785852	-3.241357	-1.350334	-2.912432	-2.281729	0.000000	-10.000000	-0.516667	28.433332	110.333336	1023.000000	1023.000000	2046.000000
27.740000	-0.017009	-10.052171	-3.213005	-1.544481	-2.996143	-2.298542	0.000000	-10.000000	-0.516667	28.583334	122.833336	1023.000000	1023.000000	2046.000000
27.760000	-0.018125	-10.711880	-3.315132	-1.705908	-3.191447	-2.499393	0.000000	-10.000000	-0.533333	28.966667	135.500000	1023.000000	1023.000000	2046.000000
27.780001	-0.019177	-11.333330	-3.374074	-1.839780	-3.450206	-2.669271	0.000000	-10.000000	-0.533333	29.049999	145.166672	1023.000000	1023.000000	2046.000000
27.799999	-0.019827	-11.717616	-3.481899	-1.883793	-3.583860	-2.768064	0.000000	-10.000000	-0.550000	29.166666	151.833328	1023.000000	1023.000000	2046.000000
27.820000	-0.019808	-11.706308	-3.604146	-1.789172	-3.537926	-2.775063	0.000000	-10.000000	-0.558333	29.250000	158.333328	1023.000000	1023.000000	2046.000000
27.840000	-0.019144	-11.314207	-3.438647	-1.809602	-3.516027	-2.549931	0.000000	-10.000000	-0.558333	29.400000	168.000000	1023.000000	1023.000000	2046.000000
27.860001	-0.018490	-10.927551	-3.399196	-1.639816	-3.405123	-2.483416	0.000000	-10.000000	-0.566667	29.616667	177.666672	1023.000000	1023.000000	2046.000000
27.879999	-0.017661	-10.437812	-3.245079	-1.544248	-3.278468	-2.370018	0.000000	-10.000000	-0.558333	29.900000	187.500000	1023.000000	1023.000000	2046.000000
27.900000	-0.016420	-9.704334	-3.109231	-1.337768	-3.068835	-2.188500	0.000000	-10.000000	-0.541667	29.916666	197.500000	1023.000000	1023.000000	2046.000000
27.920000	-0.015744	-9.304799	-3.043201	-1.239706	-2.941840	-2.080052	0.000000	-10.000000	-0.533333	30.049999	207.500000	1023.000000	1023.000000	2046.000000
27.940001	-0.014489	-8.563281	-2.939806	-1.087973	-2.672551	-1.862951	0.000000	-10.000000	-0.550000	30.000000	217.500000	1023.000000	1023.000000	2046.000000
27.959999	-0.013831	-8.174365	-2.885784	-0.911149	-2.533485	-1.843947	0.000000	-10.000000	-0.566667	30.233334	227.500000	1023.000000	1023.000000	2046.000000
27.980000	-0.012654	-7.478610	-2.695294	-0.892051	-2.301567	-1.589697	0.000000	-10.000000	-0.583333	30.200001	237.500000	1023.000000	1023.000000	2046.000000
28.000000	-0.011485	-6.787732	-2.532385	-0.746259	-2.110189	-1.398899	0.000000	-10.000000	-0.566667	30.350000	247.500000	1023.000000	1023.000000	2046.000000
28.020000	-0.010292	-6.082354	-2.363843	-0.686821	-1.865756	-1.165934	0.000000	-10.000000	-0.550000	30.300001	257.666656	1023.000000	1023.000000	2046.000000
28.040001	-0.008928	-5.276361	-2.228701	-0.688083	-1.451420	-0.908157	0.000000	-10.000000	-0.508333	29.816668	268.000000	1023.000000	1023.000000	2046.000000
28.059999	-0.008162	-4.823483	-2.112262	-0.628197	-1.250590	-0.832434	0.000000	-10.000000	-0.491667	28.866667	278.166656	1023.000000	1023.000000	2046.000000
28.080000	-0.007034	-4.157209	-1.946975	-0.689345	-0.961646	-0.559243	0.000000	-10.000000	-0.491667	28.333334	288.000000	1023.000000	1023.000000	2046.000000
28.100000	-0.006002	-3.547216	-1.835315	-0.704903	-0.673408	-0.333591	0.000000	-10.000000	-0.491667	28.133333	297.333344	1023.000000	1023.000000	2046.000000
28.120001	-0.005111	-3.020726	-1.725846	-0.711824	-0.448639	-0.134417	0.000000	-10.000000	-0.483333	28.166668	306.833344	1023.000000	1023.000000	2046.000000
28.139999	-0.003977	-2.350494	-1.698074	-0.682337	-0.047549	0.077466	0.000000	-10.000000	-0.475000	27.866667	316.166656	1023.000000	1023.000000	2046.000000
28.160000	-0.003353	-1.981414	-1.507297	-0.641908	0.019794	0.147997	0.000000	-10.000000	-0.475000	27.833334	325.666656	1023.000000	1023.000000	2046.000000
28.180000	-0.002437	-1.440002	-1.426516	-0.653987	0.277086	0.363416	0.000000	-10.000000	-0.483333	28.050001	334.833344	1023.000000	1023.000000	2046.000000
28.200001	-0.001816	-1.073123	-1.336385	-0.602210	0.423003	0.442470	0.000000	-10.000000	-0.500000	28.300001	344.166656	1023.000000	1023.000000	2046.000000
28.219999	-0.001041	-0.615123	-1.180329	-0.642190	0.554863	0.652532	0.000000	-10.000000	-0.525000	28.616667	353.500000	1023.000000	1023.000000	2046.000000
28.240000	-0.000214	-0.126594	-1.188413	-0.531057	0.799167	0.793709	0.000000	-10.000000	-0.550000	29.016666	363.000000	1023.000000	1023.000000	2046.000000
28.260000	0.000542	0.320200	-1.040224	-0.506053	0.940796	0.925680	0.000000	-10.000000	-0.575000	29.433334	372.666656	1023.000000	1023.000000	2046.000000
28.280001	0.001472	0.869774	-0.952636	-0.542759	1.181462	1.183707	0.000000	-10.000000	-0.583333	29.683334	382.500000	1023.000000	1023.000000	2046.000000
28.299999	0.002278	1.346264	-0.925445	-0.424398	1.393371	1.302736	0.000000	-10.000000	-0.575000	29.683334	392.500000	1023.000000	1023.000000	2046.000000
28.320000	0.003302	1.951476	-0.684295	-0.453224	1.528934	1.560061	0.000000	-10.000000	-0.558333	29.583334	402.500000	1023.000000	1023.000000	2046.000000
28.340000	0.004381	2.589280	-0.681426	-0.350125	1.876854	1.743977	0.000000	-10.000000	-0.550000	29.483334	409.166656	1023.000000	1023.000000	2046.000000
28.360001	0.005298	3.131272	-0.584677	-0.251391	2.071533	1.895807	0.000000	-10.000000	-0.541667	29.416666	418.833344	1023.000000	1023.000000	2046.000000
28.379999	0.006509	3.846694	-0.428391	-0.242016	2.353133	2.163969	0.000000	-10.000000	-0.550000	29.550001	428.500000	1023.000000	1023.000000	2046.000000
28.400000	0.007451	4.403303	-0.348294	-0.105674	2.525332	2.331939	0.000000	-10.000000	-0.550000	29.550001	441.500000	1023.000000	1023.000000	2046.000000
28.420000	0.008589	5.075908	-0.142714	-0.058797	2.721525	2.555893	0.000000	-10.000000	-0.558333	29.683334	451.500000	1023.000000	1023.000000	2046.000000
28.440001	0.009699	5.732090	-0.173782	0.111949	3.103995	2.689928	0.000000	-10.000000	-0.550000	29.500000	461.500000	1023.000000	1023.000000	2046.000000
28.459999	0.010634	6.284808	0.045960	0.235273	3.163468	2.840107	0.000000	-10.000000	-0.541667	29.366667	471.500000	1023.000000	1023.000000	2046.000000
28.480000	0.011746	6.941659	0.168938	0.270043	3.454104	3.048574	0.000000	-10.000000	-0.525000	29.016666	481.333344	1023.000000	1023.000000	2046.000000
28.500000	0.012606	7.449984	0.263197	0.404939	3.589068	3.192780	0.000000	-10.000000	-0.491667	28.416668	491.000000	1023.000000	1023.000000	2046.000000
28.520000	0.013747	8.124750	0.483795	0.415998	3.772405	3.452553	0.000000	-10.000000	-0.458333	27.950001	500.500000	1023.000000	1023.000000	2046.000000
28.540001	0.014804	8.749043	0.510299	0.575004	4.095130	3.568612	0.000000	-10.000000	-0.425000	27.300001	510.000000	1023.000000	1023.000000	2046.000000
28.559999	0.015582	9.208700	0.669831	0.665503	4.204834	3.668533	0.000000	-10.000000	-0.391667	26.950001	519.333313	1023.000000	1023.000000	2046.000000
28.580000	0.016792	9.924001	0.888870	0.690462	4.520060	3.824609	0.000000	-10.000000	-0.366667	26.216667	528.333313	1023.000000	1023.000000	2046.000000
28.600000	0.018036	10.659017	1.002131	0.848959	4.837558	3.970369	0.000000	-10.000000	-0.350000	25.400000	537.166687	1023.000000	1023.000000	2046.000000
28.620001	0.019382	11.455042	1.249896	0.921840	5.126549	4.156756	0.000000	-10.000000	-0.341667	24.516666	545.666687	1023.000000	1023.000000	2046.000000
28.639999	0.020768	12.273903	1.427761	1.005786	5.455048	4.385308	0.000000	-10.000000	-0.308333	23.416666	554.000000	1023.000000	1023.000000	2046.000000
28.660000	0.021848	12.912121	1.637452	1.189374	5.622567	4.462728	0.000000	-10.000000	-0.266667	22.550001	562.000000	1023.000000	1023.000000	2046.000000
28.680000	0.023100	13.652284	1.854475	1.270848	5.901963	4.624997	0.000000	-10.000000	-0.208333	21.233334	569.666687	1023.000000	1023.000000	2046.000000
28.700001	0.023984	14.174836	2.067092	1.379560	5.971830	4.756354	0.000000	-10.000000	-0.166667	19.766668	577.166687	1023.000000	1023.000000	2046.000000
28.719999	0.024804	14.659369	2.303100	1.517189	5.985913	4.853168	0.000000	-10.000000	-0.125000	17.900002	584.000000	1023.000000	1023.000000	2046.000000
28.740000	0.024673	14.581815	2.253876	1.541510	6.011052	4.775377	0.000000	-10.000000	-0.083333	16.050001	590.333313	1023.000000	1023.000000	2046.000000
28.760000	0.023785	14.057211	2.316712	1.455384	5.689167	4.595947	0.000000	-10.000000	-0.050000	14.166667	595.833313	1023.000000	1023.000000	2046.000000
28.780001	0.022598	13.355622	2.217385	1.352814	5.443350	4.342072	0.000000	-10.000000	-0.016667	12.133333	601.000000	1023.000000	1023.000000	2046.000000
28.799999	0.020808	12.297337	2.187851	1.162089	4.939071	4.008325	0.000000	-10.000000	-0.008333	9.583334	605.500000	1023.000000	1023.000000	2046.000000
28.820000	0.019273	11.390501	2.057387	1.058594	4.566956	3.707564	0.000000	-10.000000	0.008333	7.350000	609.333313	1023.000000	1023.000000	2046.000000
28.840000	0.018063	10.675517	1.871042	1.078617	4.276713	3.449144	0.000000	-10.000000	0.016667	5.333333	612.166687	1023.000000	1023.000000	2046.000000
28.860001	0.017527	10.358459	1.984198	1.035007	3.985207	3.354047	0.000000	-10.000000	0.033333	3.900000	614.166687	1023.000000	1023.000000	2046.000000
28.879999	0.017295	10.221393	1.806161	1.148985	4.006473	3.259774	0.000000	-10.000000	0.041667	2.116667	615.666687	1023.000000	1023.000000	2046.000000
28.900000	0.016981	10.035952	1.884639	1.215793	3.789614	3.145905	0.000000	-10.000000	0.050000	0.150000	616.500000	1023.000000	1023.000000	2046.000000
28.920000	0.017049	10.075717	1.907859	1.302012	3.745666	3.120179	0.000000	-10.000000	0.058333	-1.550000	617.000000	1023.000000	1023.000000	2046.000000
28.940001	0.016823	9.942342	1.921567	1.425319	3.535519	3.059937	0.000000	-10.000000	0.058333	-2.933333	617.000000	1023.000000	1023.000000	2046.000000
28.959999	0.016901	9.988762	1.987311	1.576807	3.484313	2.940330	0.000000	-10.000000	0.058333	-4.183333	617.000000	1023.000000	1023.000000	2046.000000
28.980000	0.016890	9.982055	1.889321	1.704795	3.465899	2.922039	0.000000	-10.000000	0.066667	-5.500000	617.000000	1023.000000	1023.000000	2046.000000
29.000000	0.016838	9.951249	1.983145	1.752452	3.337778	2.877875	0.000000	-10.000000	0.091667	-6.766667	617.000000	1023.000000	1023.000000	2046.000000
29.020000	0.016764	9.907541	1.875648	1.802293	3.406710	2.822890	0.000000	-10.000000	0.116667	-7.966667	617.000000	1023.000000	1023.000000	2046.000000
29.040001	0.016744	9.895708	1.907936	1.850314	3.326119	2.811338	0.000000	-10.000000	0.133333	-9.300000	617.000000	1023.000000	1023.000000	2046.000000
29.059999	0.016781	9.917640	1.969619	1.810244	3.363290	2.774487	0.000000	-10.000000	0.141667	-10.983334	617.000000	1023.000000	1023.000000	2046.000000
29.080000	0.016554	9.783452	2.059572	1.734180	3.253507	2.736193	0.000000	-10.000000	0.183333	-13.033334	613.333313	1023.000000	1023.000000	2046.000000
29.100000	0.016437	9.714111	2.159866	1.623563	3.242185	2.688498	0.000000	-10.000000	0.216667	-14.850000	604.500000	1023.000000	1023.000000	2046.000000
29.120001	0.016003	9.457647	2.015125	1.544049	3.309119	2.589355	0.000000	-10.000000	0.266667	-16.133333	594.000000	1023.000000	1023.000000	2046.000000
29.139999	0.015511	9.166861	1.996108	1.482866	3.169132	2.518754	0.000000	-10.000000	0.283333	-16.933334	585.166687	1023.000000	1023.000000	2046.000000
29.160000	0.015095	8.921171	1.883410	1.406603	3.228695	2.402463	0.000000	-10.000000	0.308333	-17.916666	579.500000	1023.000000	1023.000000	2046.000000
29.180000	0.014316	8.460709	1.790025	1.300166	3.040329	2.330189	0.000000	-10.000000	0.325000	-18.883333	573.500000	1023.000000	1023.000000	2046.000000
29.200001	0.014002	8.275038	1.818627	1.238910	2.968594	2.248907	0.000000	-10.000000	0.350000	-19.700001	567.333313	1023.000000	1023.000000	2046.000000
29.219999	0.013245	7.827906	1.602525	1.185190	2.952282	2.087909	0.000000	-10.000000	0.375000	-20.166668	560.833313	1023.000000	1023.000000	2046.000000
29.240000	0.012645	7.473248	1.704475	1.128256	2.662165	1.978351	0.000000	-10.000000	0.391667	-20.566668	554.000000	1023.000000	1023.000000	2046.000000
29.260000	0.011959	7.067686	1.581932	1.066708	2.638804	1.780242	0.000000	-10.000000	0.400000	-20.750000	547.166687	1023.000000	1023.000000	2046.000000
29.280001	0.011198	6.618282	1.566435	0.975767	2.362538	1.713542	0.000000	-10.000000	0.400000	-21.216667	540.166687	1023.000000	1023.000000	2046.000000
29.299999	0.010829	6.399798	1.554768	0.876295	2.286128	1.682607	0.000000	-10.000000	0.400000	-21.533333	533.166687	1023.000000	1023.000000	2046.000000
29.320000	0.010058	5.944258	1.327804	0.845411	2.254018	1.517026	0.000000	-10.000000	0.400000	-22.083334	525.833313	1023.000000	1023.000000	2046.000000
29.340000	0.009555	5.646735	1.333561	0.781618	2.035043	1.496513	0.000000	-10.000000	0.400000	-22.233334	521.000000	1023.000000	1023.000000	2046.000000
29.360001	0.008969	5.300656	1.233012	0.717238	1.942182	1.408224	0.000000	-10.000000	0.400000	-22.366667	513.666687	1023.000000	1023.000000	2046.000000
29.379999	0.008404	4.966957	1.069634	0.608364	1.859060	1.429899	0.000000	-10.000000	0.400000	-22.333334	506.166656	1023.000000	1023.000000	2046.000000
29.400000	0.007973	4.711957	1.065000	0.622685	1.690627	1.333644	0.000000	-10.000000	0.408333	-22.333334	496.333344	1023.000000	1023.000000	2046.000000
29.420000	0.007333	4.333965	0.925423	0.611091	1.590677	1.206774	0.000000	-10.000000	0.425000	-22.566668	488.666656	1023.000000	1023.000000	2046.000000
29.440001	0.006932	4.096716	0.813359	0.558082	1.507935	1.217341	0.000000	-10.000000	0.441667	-22.866667	481.333344	1023.000000	1023.000000	2046.000000
29.459999	0.006259	3.699150	0.811105	0.577240	1.278524	1.032281	0.000000	-10.000000	0.458333	-23.350000	473.666656	1023.000000	1023.000000	2046.000000
29.480000	0.005684	3.359391	0.627537	0.515037	1.172560	1.044257	0.000000	-10.000000	0.483333	-23.850000	466.000000	1023.000000	1023.000000	2046.000000
29.500000	0.005058	2.989013	0.659227	0.479683	0.908914	0.941190	0.000000	-10.000000	0.508333	-24.333334	458.000000	1023.000000	1023.000000	2046.000000
29.520000	0.004522	2.672247	0.539124	0.463935	0.843262	0.825927	0.000000	-10.000000	0.533333	-24.799999	449.833344	1023.000000	1023.000000	2046.000000
29.540001	0.003878	2.292104	0.411542	0.485486	0.667998	0.727077	0.000000	-10.000000	0.541667	-25.233334	441.500000	1023.000000	1023.000000	2046.000000
29.559999	0.003161	1.868075	0.361347	0.381673	0.511840	0.613215	0.000000	-10.000000	0.550000	-25.583334	433.000000	1023.000000	1023.000000	2046.000000
29.580000	0.002376	1.403987	0.171495	0.351312	0.369677	0.511502	0.000000	-10.000000	0.550000	-25.816668	424.500000	1023.000000	1023.000000	2046.000000
29.600000	0.001944	1.148955	0.162119	0.341476	0.230601	0.414759	0.000000	-10.000000	0.566667	-26.016666	415.833344	1023.000000	1023.000000	2046.000000
29.620001	0.001288	0.761008	0.066221	0.303865	0.162329	0.228592	0.000000	-10.000000	0.575000	-26.400000	407.166656	1023.000000	1023.000000	2046.000000
29.639999	0.001197	0.707646	0.038162	0.294325	0.114277	0.260882	0.000000	-10.000000	0.583333	-26.666666	398.333344	1023.000000	1023.000000	2046.000000
29.660000	0.001048	0.619094	0.043155	0.321618	0.062538	0.191783	0.000000	-10.000000	0.575000	-26.733334	389.500000	1023.000000	1023.000000	2046.000000
29.680000	0.001080	0.638368	0.006074	0.351312	0.087635	0.193347	0.000000	-10.000000	0.583333	-26.750000	380.500000	1023.000000	1023.000000	2046.000000
29.700001	0.000606	0.358332	0.022176	0.418100	-0.136520	0.054575	0.000000	-10.000000	0.591667	-26.816668	371.500000	1023.000000	1023.000000	2046.000000
29.719999	0.000615	0.363753	-0.072392	0.409328	-0.094292	0.121110	0.000000	-10.000000	0.600000	-26.916666	362.666656	1023.000000	1023.000000	2046.000000
29.740000	0.000060	0.035735	-0.166375	0.497323	-0.318994	0.023781	0.000000	-10.000000	0.616667	-27.033333	353.666656	1023.000000	1023.000000	2046.000000
29.760000	-0.000550	-0.324865	-0.222935	0.534489	-0.549550	-0.086869	0.000000	-10.000000	0.633333	-27.100000	344.666656	1023.000000	1023.000000	2046.000000
29.780001	-0.002144	-1.266966	-0.491175	0.454108	-0.814461	-0.415438	0.000000	-10.000000	0.650000	-27.216667	335.500000	1023.000000	1023.000000	2046.000000
29.799999	-0.003845	-2.272166	-0.701800	0.310798	-1.208192	-0.672972	0.000000	-10.000000	0.650000	-27.333334	326.500000	1023.000000	1023.000000	2046.000000
29.820000	-0.006196	-3.661688	-0.979147	0.035358	-1.657723	-1.060175	0.000000	-10.000000	0.650000	-27.383333	317.500000	1023.000000	1023.000000	2046.000000
29.840000	-0.008675	-5.126796	-1.259193	-0.216566	-2.172901	-1.478136	0.000000	-10.000000	0.616667	-27.550001	308.333344	1023.000000	1023.000000	2046.000000
29.860001	-0.010862	-6.419443	-1.421523	-0.370218	-2.781697	-1.846005	0.000000	-10.000000	0.600000	-27.116667	299.166656	1023.000000	1023.000000	2046.000000
29.879999	-0.012816	-7.574013	-1.693921	-0.409620	-3.229984	-2.240488	0.000000	-10.000000	0.575000	-26.516666	290.000000	1023.000000	1023.000000	2046.000000
29.900000	-0.013816	-8.165129	-1.827780	-0.382211	-3.535342	-2.419795	0.000000	-10.000000	0.575000	-25.816668	281.166656	1023.000000	1023.000000	2046.000000
29.920000	-0.014591	-8.623405	-1.975281	-0.345528	-3.744241	-2.558354	0.000000	-10.000000	0.558333	-25.483334	272.500000	1023.000000	1023.000000	2046.000000
29.940001	-0.015315	-9.051136	-1.988704	-0.284540	-4.064874	-2.713018	0.000000	-10.000000	0.550000	-25.633333	264.000000	1023.000000	1023.000000	2046.000000
29.959999	-0.015816	-9.347305	-2.016457	-0.165229	-4.288452	-2.877167	0.000000	-10.000000	0.558333	-25.600000	255.500000	1023.000000	1023.000000	2046.000000
29.980000	-0.016298	-9.632124	-2.141838	-0.092213	-4.438148	-2.959925	0.000000	-10.000000	0.558333	-25.750000	247.000000	1023.000000	1023.000000	2046.000000
30.000000	-0.016707	-9.874038	-2.174230	0.024238	-4.605327	-3.118719	0.000000	-10.000000	0.550000	-25.400000	238.500000	1023.000000	1023.000000	2046.000000
30.020000	-0.017330	-10.242270	-2.332068	0.050599	-4.728607	-3.232195	0.000000	-10.000000	0.541667	-25.183332	230.000000	1023.000000	1023.000000	2046.000000
30.040001	-0.017723	-10.474386	-2.354062	0.058270	-4.873560	-3.305035	0.000000	-10.000000	0.525000	-24.633333	221.500000	1023.000000	1023.000000	2046.000000
30.059999	-0.018169	-10.737807	-2.391143	0.084157	-5.018541	-3.412280	0.000000	-10.000000	0.516667	-24.100000	213.166672	1023.000000	1023.000000	2046.000000
30.080000	-0.018547	-10.961431	-2.459343	0.097843	-5.122092	-3.477839	0.000000	-10.000000	0.500000	-23.616667	205.000000	1023.000000	1023.000000	2046.000000
30.100000	-0.018604	-10.994898	-2.452823	0.037780	-5.120797	-3.459058	0.000000	-10.000000	0.500000	-23.433334	197.166672	1023.000000	1023.000000	2046.000000
30.120001	-0.018991	-11.223637	-2.466230	-0.113895	-5.152628	-3.490882	0.000000	-10.000000	0.500000	-23.733334	189.500000	1023.000000	1023.000000	2046.000000
30.139999	-0.019399	-11.464611	-2.412669	-0.264797	-5.267500	-3.519644	0.000000	-10.000000	0.500000	-23.833334	181.833328	1023.000000	1023.000000	2046.000000
30.160000	-0.019844	-11.727812	-2.609734	-0.321218	-5.186618	-3.610241	0.000000	-10.000000	0.500000	-23.833334	174.000000	1023.000000	1023.000000	2046.000000
30.180000	-0.020534	-12.135714	-2.617151	-0.483892	-5.403039	-3.631632	0.000000	-10.000000	0.475000	-23.466667	166.000000	1023.000000	1023.000000	2046.000000
30.200001	-0.021032	-12.429717	-2.840362	-0.536292	-5.355562	-3.697502	0.000000	-10.000000	0.458333	-23.200001	158.000000	1023.000000	1023.000000	2046.000000
30.219999	-0.021658	-12.800061	-2.835228	-0.643758	-5.582487	-3.738589	0.000000	-10.000000	0.433333	-22.783335	150.166672	1023.000000	1023.000000	2046.000000
30.240000	-0.022237	-13.142222	-2.946612	-0.711005	-5.657094	-3.827511	0.000000	-10.000000	0.433333	-22.366667	142.500000	1023.000000	1023.000000	2046.000000
30.260000	-0.022820	-13.486429	-3.117649	-0.730165	-5.659438	-3.979177	0.000000	-10.000000	0.408333	-21.833334	135.000000	1023.000000	1023.000000	2046.000000
30.280001	-0.023334	-13.790647	-2.952557	-0.838914	-5.949761	-4.049415	0.000000	-10.000000	0.400000	-21.433334	127.666664	1023.000000	1023.000000	2046.000000
30.299999	-0.023936	-14.146432	-3.121677	-0.951145	-5.980257	-4.093354	0.000000	-10.000000	0.383333	-20.983334	120.500000	1023.000000	1023.000000	2046.000000
30.320000	-0.024531	-14.497608	-3.120897	-0.989564	-6.185876	-4.201272	0.000000	-10.000000	0.383333	-20.833334	113.500000	1023.000000	1023.000000	2046.000000
30.340000	-0.024831	-14.674975	-3.277338	-1.044284	-6.168034	-4.185319	0.000000	-10.000000	0.375000	-20.766666	108.833336	1023.000000	1023.000000	2046.000000
30.360001	-0.025655	-15.162200	-3.367068	-1.136735	-6.378586	-4.279810	0.000000	-10.000000	0.375000	-20.683332	102.000000	1023.000000	1023.000000	2046.000000
30.379999	-0.025953	-15.338292	-3.428504	-1.145605	-6.402810	-4.361373	0.000000	-10.000000	0.383333	-20.266666	95.166664	1023.000000	1023.000000	2046.000000
30.400000	-0.026372	-15.585864	-3.564845	-1.206450	-6.436863	-4.377707	0.000000	-10.000000	0.383333	-19.799999	86.166664	1023.000000	1023.000000	2046.000000
30.420000	-0.026690	-15.773864	-3.439073	-1.261711	-6.649857	-4.423223	0.000000	-10.000000	0.383333	-19.500000	79.500000	1023.000000	1023.000000	2046.000000
30.440001	-0.027025	-15.971733	-3.616696	-1.304493	-6.629570	-4.420974	0.000000	-10.000000	0.366667	-19.283333	73.000000	1023.000000	1023.000000	2046.000000
30.459999	-0.027452	-16.224169	-3.562320	-1.362788	-6.836458	-4.462602	0.000000	-10.000000	0.325000	-18.966667	66.666664	1023.000000	1023.000000	2046.000000
30.480000	-0.027483	-16.242273	-3.767018	-1.330440	-6.655665	-4.489151	0.000000	-10.000000	0.300000	-18.600000	60.333332	1023.000000	1023.000000	2046.000000
30.500000	-0.028017	-16.557848	-3.750691	-1.393570	-6.883685	-4.529901	0.000000	-10.000000	0.275000	-18.083334	54.000000	1023.000000	1023.000000	2046.000000
30.520000	-0.028259	-16.701275	-3.777234	-1.357444	-6.944514	-4.622082	0.000000	-10.000000	0.275000	-17.683334	48.000000	1023.000000	1023.000000	2046.000000
30.540001	-0.028419	-16.795403	-3.836909	-1.442060	-6.969299	-4.547135	0.000000	-10.000000	0.266667	-17.233334	42.166668	1023.000000	1023.000000	2046.000000
30.559999	-0.028879	-17.067442	-3.752821	-1.456917	-7.206140	-4.651564	0.000000	-10.000000	0.266667	-16.983334	36.500000	1023.000000	1023.000000	2046.000000
30.580000	-0.028808	-17.025631	-3.941726	-1.399574	-7.026689	-4.657642	0.000000	-10.000000	0.266667	-16.600000	30.666666	1023.000000	1023.000000	2046.000000
30.600000	-0.029322	-17.329393	-3.906592	-1.439385	-7.247183	-4.736234	0.000000	-10.000000	0.258333	-16.300001	25.000000	1023.000000	1023.000000	2046.000000
30.620001	-0.029453	-17.406837	-3.965800	-1.438009	-7.244052	-4.758977	0.000000	-10.000000	0.241667	-15.933333	19.666666	1023.000000	1023.000000	2046.000000
30.639999	-0.029592	-17.488632	-4.066455	-1.523406	-7.197435	-4.701337	0.000000	-10.000000	0.241667	-15.583334	14.333333	1023.000000	1023.000000	2046.000000
30.660000	-0.030010	-17.735800	-3.977864	-1.480020	-7.420241	-4.857674	0.000000	-10.000000	0.241667	-15.200001	9.166667	1023.000000	1023.000000	2046.000000
30.680000	-0.030132	-17.808210	-4.168774	-1.540369	-7.298484	-4.800583	0.000000	-10.000000	0.241667	-14.866667	4.166667	1023.000000	1023.000000	2046.000000
30.700001	-0.030186	-17.840179	-4.006408	-1.604249	-7.443437	-4.786085	0.000000	-10.000000	0.225000	-14.400001	-0.500000	1023.000000	1023.000000	2046.000000
30.719999	-0.029950	-17.700445	-4.181838	-1.468172	-7.178172	-4.872264	0.000000	-10.000000	0.208333	-13.800000	-5.000000	1023.000000	1023.000000	2046.000000
30.740000	-0.029599	-17.492989	-4.115745	-1.528903	-7.140831	-4.707509	0.000000	-10.000000	0.175000	-12.866667	-9.500000	1023.000000	1023.000000	2046.000000
30.760000	-0.029388	-17.368336	-3.922477	-1.505087	-7.258412	-4.682361	0.000000	-10.000000	0.141667	-11.916667	-13.833333	1023.000000	1023.000000	2046.000000
30.780001	-0.028838	-17.043032	-4.126487	-1.360831	-6.866617	-4.689097	0.000000	-10.000000	0.108333	-10.783334	-17.833334	1023.000000	1023.000000	2046.000000
30.799999	-0.028724	-16.976078	-4.015844	-1.376827	-6.991307	-4.592101	0.000000	-10.000000	0.100000	-9.783334	-21.333334	1023.000000	1023.000000	2046.000000
30.820000	-0.028360	-16.760902	-3.935971	-1.241974	-6.965165	-4.617792	0.000000	-10.000000	0.091667	-8.783334	-24.500000	1023.000000	1023.000000	2046.000000
30.840000	-0.028208	-16.670879	-4.057530	-1.240963	-6.861957	-4.510429	0.000000	-10.000000	0.075000	-7.483334	-27.500000	1023.000000	1023.000000	2046.000000
30.860001	-0.028526	-16.859093	-3.931641	-1.250974	-7.103249	-4.573229	0.000000	-10.000000	0.058333	-5.766667	-30.000000	1023.000000	1023.000000	2046.000000
30.879999	-0.029228	-17.273869	-4.380582	-1.311485	-6.854777	-4.727026	0.000000	-10.000000	0.033333	-2.183333	-31.833334	1023.000000	1023.000000	2046.000000
30.900000	-0.030747	-18.171360	-4.276411	-1.603658	-7.377425	-4.913867	0.000000	-10.000000	0.008333	1.333333	-32.666668	1023.000000	1023.000000	2046.000000
30.920000	-0.031733	-18.754284	-4.609982	-1.787738	-7.258223	-5.098341	0.000000	-10.000000	-0.041667	5.900000	-33.000000	1023.000000	1023.000000	2046.000000
30.940001	-0.033097	-19.560442	-4.683087	-1.918512	-7.623385	-5.335457	0.000000	-10.000000	-0.100000	9.916667	-33.000000	1023.000000	1023.000000	2046.000000
30.959999	-0.033536	-19.819744	-4.776910	-1.967590	-7.662943	-5.412300	0.000000	-10.000000	-0.166667	14.333334	-33.000000	1023.000000	1023.000000	2046.000000
30.980000	-0.033735	-19.937109	-4.915844	-2.004550	-7.642527	-5.374188	0.000000	-10.000000	-0.200000	17.250000	-33.000000	1023.000000	1023.000000	2046.000000
31.000000	-0.033242	-19.645800	-4.731091	-1.833429	-7.638953	-5.442327	0.000000	-10.000000	-0.225000	18.866667	-23.500000	1023.000000	1023.000000	2046.000000
31.020000	-0.032596	-19.263939	-4.846168	-1.868494	-7.382189	-5.167088	0.000000	-10.000000	-0.241667	19.716667	-4.000000	1023.000000	1023.000000	2046.000000
31.040001	-0.031887	-18.844952	-4.606313	-1.721182	-7.386668	-5.130788	0.000000	-10.000000	-0.291667	20.766666	17.833334	1023.000000	1023.000000	2046.000000
31.059999	-0.030967	-18.301609	-4.752092	-1.589032	-6.954434	-5.006050	0.000000	-10.000000	-0.333333	21.900000	32.500000	1023.000000	1023.000000	2046.000000
31.080000	-0.030447	-17.993935	-4.488914	-1.514398	-7.064704	-4.925919	0.000000	-10.000000	-0.375000	23.216667	39.666668	1023.000000	1023.000000	2046.000000
31.100000	-0.029528	-17.451113	-4.536082	-1.400992	-6.674169	-4.839869	0.000000	-10.000000	-0.416667	24.533333	47.166668	1023.000000	1023.000000	2046.000000
31.120001	-0.028773	-17.004822	-4.365257	-1.346765	-6.604286	-4.688513	0.000000	-10.000000	-0.458333	25.700001	55.166668	1023.000000	1023.000000	2046.000000
31.139999	-0.027750	-16.400181	-4.290430	-1.223497	-6.285779	-4.600475	0.000000	-10.000000	-0.491667	26.766666	63.500000	1023.000000	1023.000000	2046.000000
31.160000	-0.026813	-15.846642	-4.178235	-1.222251	-6.081438	-4.364719	0.000000	-10.000000	-0.491667	27.549999	72.333336	1023.000000	1023.000000	2046.000000
31.180000	-0.025790	-15.241705	-3.956717	-1.225944	-5.824880	-4.234163	0.000000	-10.000000	-0.466667	27.950001	81.333336	1023.000000	1023.000000	2046.000000
31.200001	-0.024888	-14.708674	-3.938049	-1.346649	-5.446599	-3.977377	0.000000	-10.000000	-0.433333	27.600000	90.666664	1023.000000	1023.000000	2046.000000
31.219999	-0.023977	-14.170647	-3.707446	-1.339752	-5.235583	-3.887866	0.000000	-10.000000	-0.416667	27.266666	99.833336	1023.000000	1023.000000	2046.000000
31.240000	-0.023062	-13.629750	-3.756629	-1.444760	-4.824254	-3.604107	0.000000	-10.000000	-0.416667	27.133333	109.000000	1023.000000	1023.000000	2046.000000
31.260000	-0.022371	-13.220973	-3.556195	-1.494326	-4.709479	-3.460973	0.000000	-10.000000	-0.425000	27.300001	118.166664	1023.000000	1023.000000	2046.000000
31.280001	-0.021474	-12.691234	-3.674615	-1.520517	-4.207090	-3.289011	0.000000	-10.000000	-0.425000	27.166668	127.333336	1023.000000	1023.000000	2046.000000
31.299999	-0.020748	-12.262265	-3.416668	-1.515900	-4.149261	-3.180436	0.000000	-10.000000	-0.425000	27.016666	136.500000	1023.000000	1023.000000	2046.000000
31.320000	-0.019771	-11.684698	-3.411538	-1.471994	-3.749120	-3.052047	0.000000	-10.000000	-0.450000	26.716667	145.500000	1023.000000	1023.000000	2046.000000
31.340000	-0.019329	-11.423603	-3.250297	-1.587225	-3.724885	-2.861196	0.000000	-10.000000	-0.475000	26.533335	151.500000	1023.000000	1023.000000	2046.000000
31.360001	-0.018406	-10.877675	-3.110252	-1.475978	-3.467584	-2.823860	0.000000	-10.000000	-0.491667	26.883335	160.500000	1023.000000	1023.000000	2046.000000
31.379999	-0.017755	-10.493158	-3.218618	-1.526871	-3.130608	-2.617062	0.000000	-10.000000	-0.491667	27.800001	169.500000	1023.000000	1023.000000	2046.000000
31.400000	-0.017389	-10.277064	-2.982734	-1.525066	-3.230941	-2.538324	0.000000	-10.000000	-0.491667	28.466667	181.833328	1023.000000	1023.000000	2046.000000
31.420000	-0.016317	-9.643489	-3.019314	-1.498111	-2.784399	-2.341665	0.000000	-10.000000	-0.508333	28.816668	191.333328	1023.000000	1023.000000	2046.000000
31.440001	-0.015757	-9.312229	-2.874720	-1.583822	-2.765656	-2.088030	0.000000	-10.000000	-0.508333	28.733334	201.000000	1023.000000	1023.000000	2046.000000
31.459999	-0.014781	-8.735407	-2.709846	-1.485350	-2.550885	-1.989326	0.000000	-10.000000	-0.500000	28.866667	210.666672	1023.000000	1023.000000	2046.000000
31.480000	-0.013787	-8.148295	-2.821463	-1.498895	-2.112076	-1.715862	0.000000	-10.000000	-0.491667	28.550001	220.166672	1023.000000	1023.000000	2046.000000
31.500000	-0.013212	-7.808348	-2.521776	-1.490838	-2.192312	-1.603422	0.000000	-10.000000	-0.491667	28.066668	229.833328	1023.000000	1023.000000	2046.000000
31.520000	-0.011970	-7.074164	-2.595947	-1.387656	-1.699837	-1.390724	0.000000	-10.000000	-0.491667	28.033333	239.166672	1023.000000	1023.000000	2046.000000
31.540001	-0.011178	-6.606305	-2.423903	-1.376443	-1.619208	-1.186752	0.000000	-10.000000	-0.475000	27.983334	248.500000	1023.000000	1023.000000	2046.000000
31.559999	-0.010143	-5.994287	-2.271709	-1.246646	-1.378987	-1.096945	0.000000	-10.000000	-0.458333	28.200001	254.500000	1023.000000	1023.000000	2046.000000
31.580000	-0.009296	-5.494041	-2.332358	-1.237950	-1.081091	-0.842642	0.000000	-10.000000	-0.450000	27.850000	260.833344	1023.000000	1023.000000	2046.000000
31.600000	-0.008273	-4.889171	-2.026794	-1.120965	-1.027815	-0.713597	0.000000	-10.000000	-0.450000	28.000000	270.166656	1023.000000	1023.000000	2046.000000
31.620001	-0.007311	-4.320741	-2.150419	-1.075254	-0.555466	-0.539602	0.000000	-10.000000	-0.458333	28.000000	282.666656	1023.000000	1023.000000	2046.000000
31.639999	-0.006319	-3.734324	-1.972438	-1.050573	-0.410573	-0.300740	0.000000	-10.000000	-0.458333	28.083334	295.000000	1023.000000	1023.000000	2046.000000
31.660000	-0.005409	-3.196898	-1.787423	-0.920535	-0.258055	-0.230885	0.000000	-10.000000	-0.466667	27.883333	304.500000	1023.000000	1023.000000	2046.000000
31.680000	-0.004428	-2.617106	-1.818462	-0.966984	0.095943	0.072396	0.000000	-10.000000	-0.458333	27.866667	313.833344	1023.000000	1023.000000	2046.000000
31.700001	-0.003577	-2.114275	-1.565284	-0.859231	0.107001	0.203239	0.000000	-10.000000	-0.450000	27.833334	323.166656	1023.000000	1023.000000	2046.000000
31.719999	-0.002363	-1.396285	-1.549449	-0.827674	0.573159	0.407678	0.000000	-10.000000	-0.441667	27.600000	332.333344	1023.000000	1023.000000	2046.000000
31.740000	-0.001476	-0.872092	-1.412161	-0.794134	0.691979	0.642224	0.000000	-10.000000	-0.441667	27.583334	341.666656	1023.000000	1023.000000	2046.000000
31.760000	-0.000119	-0.070606	-1.159552	-0.662262	0.998778	0.752431	0.000000	-10.000000	-0.458333	27.533333	350.833344	1023.000000	1023.000000	2046.000000
31.780001	0.001158	0.684193	-1.244534	-0.589094	1.509528	1.008293	0.000000	-10.000000	-0.475000	27.916668	360.166656	1023.000000	1023.000000	2046.000000
31.799999	0.002726	1.610888	-0.923046	-0.480157	1.710223	1.303868	0.000000	-10.000000	-0.483333	28.016668	369.333344	1023.000000	1023.000000	2046.000000
31.820000	0.003755	2.219040	-0.745167	-0.387443	1.933923	1.417728	0.000000	-10.000000	-0.483333	28.350000	378.666656	1023.000000	1023.000000	2046.000000
31.840000	0.005233	3.092436	-0.642826	-0.337359	2.279288	1.793333	0.000000	-10.000000	-0.466667	28.233334	388.000000	1023.000000	1023.000000	2046.000000
31.860001	0.006466	3.821225	-0.394333	-0.076454	2.418305	1.873706	0.000000	-10.000000	-0.458333	28.083334	397.500000	1023.000000	1023.000000	2046.000000
31.879999	0.007384	4.364137	-0.470794	-0.075777	2.734226	2.176481	0.000000	-10.000000	-0.450000	27.816668	403.833344	1023.000000	1023.000000	2046.000000
31.900000	0.008040	4.751831	-0.267688	-0.030032	2.704208	2.345343	0.000000	-10.000000	-0.433333	27.549999	413.166656	1023.000000	1023.000000	2046.000000
31.920000	0.007670	4.533099	-0.464007	0.011026	2.824900	2.161180	0.000000	-10.000000	-0.425000	27.233334	422.333344	1023.000000	1023.000000	2046.000000
31.940001	0.006884	4.068603	-0.317604	-0.174027	2.388914	2.171320	0.000000	-10.000000	-0.416667	26.916668	431.500000	1023.000000	1023.000000	2046.000000
31.959999	0.005936	3.508026	-0.425482	-0.193071	2.275588	1.850991	0.000000	-10.000000	-0.408333	26.466667	440.500000	1023.000000	1023.000000	2046.000000
31.980000	0.004827	2.852694	-0.588199	-0.336903	1.992865	1.784931	0.000000	-10.000000	-0.400000	26.250000	449.333344	1023.000000	1023.000000	2046.000000
32.000000	0.004190	2.476435	-0.480342	-0.284938	1.607904	1.633813	0.000000	-10.000000	-0.408333	26.066668	461.166656	1023.000000	1023.000000	2046.000000
32.020000	0.004282	2.530632	-0.643747	-0.231545	1.767322	1.638602	0.000000	-10.000000	-0.416667	26.216667	469.833344	1023.000000	1023.000000	2046.000000
32.040001	0.004609	2.723744	-0.395894	-0.231312	1.534415	1.816535	0.000000	-10.000000	-0.400000	26.250000	478.666656	1023.000000	1023.000000	2046.000000
32.060001	0.005406	3.195009	-0.356900	0.028939	1.758002	1.764968	0.000000	-10.000000	-0.366667	26.250000	484.500000	1023.000000	1023.000000	2046.000000
32.080002	0.006139	3.628090	-0.347804	0.099201	1.888375	1.988318	0.000000	-10.000000	-0.350000	25.683334	493.333344	1023.000000	1023.000000	2046.000000
32.099998	0.006862	4.055224	-0.084681	0.371710	1.814478	1.953717	0.000000	-10.000000	-0.350000	25.050001	501.833344	1023.000000	1023.000000	2046.000000
32.119999	0.007821	4.622335	-0.191132	0.504563	2.190239	2.118664	0.000000	-10.000000	-0.350000	24.416668	510.333344	1023.000000	1023.000000	2046.000000
32.139999	0.008856	5.233977	0.171973	0.677867	2.114008	2.270129	0.000000	-10.000000	-0.350000	24.483334	515.666687	1023.000000	1023.000000	2046.000000
32.160000	0.009610	5.679585	0.162295	0.881487	2.389873	2.245931	0.000000	-10.000000	-0.333333	24.266666	524.000000	1023.000000	1023.000000	2046.000000
32.180000	0.010873	6.426060	0.345328	0.898878	2.560616	2.621239	0.000000	-10.000000	-0.325000	24.216667	535.000000	1023.000000	1023.000000	2046.000000
32.200001	0.011645	6.882273	0.536611	1.166231	2.657942	2.521489	0.000000	-10.000000	-0.316667	23.816668	546.000000	1023.000000	1023.000000	2046.000000
32.220001	0.012848	7.592981	0.617593	1.110115	3.012162	2.853111	0.000000	-10.000000	-0.325000	23.766668	551.333313	1023.000000	1023.000000	2046.000000
32.240002	0.013921	8.227165	0.993253	1.192125	3.081711	2.960076	0.000000	-10.000000	-0.283333	22.483334	559.166687	1023.000000	1023.000000	2046.000000
32.259998	0.014641	8.653109	1.060423	1.211740	3.408986	2.971959	0.000000	-10.000000	-0.241667	21.416668	564.333313	1023.000000	1023.000000	2046.000000
32.279999	0.015559	9.195168	1.291142	1.067729	3.522956	3.313340	0.000000	-10.000000	-0.183333	19.800001	574.166687	1023.000000	1023.000000	2046.000000
32.299999	0.016229	9.591517	1.436134	1.273802	3.740802	3.140780	0.000000	-10.000000	-0.166667	18.816668	580.833313	1023.000000	1023.000000	2046.000000
32.320000	0.017008	10.051701	1.390659	1.141182	4.105277	3.414583	0.000000	-10.000000	-0.133333	17.616667	589.500000	1023.000000	1023.000000	2046.000000
32.340000	0.017612	10.408737	1.657474	1.290746	4.152661	3.307856	0.000000	-10.000000	-0.116667	16.966667	593.500000	1023.000000	1023.000000	2046.000000
32.360001	0.018307	10.819656	1.718199	1.227530	4.449167	3.424760	0.000000	-10.000000	-0.108333	16.200001	599.166687	1023.000000	1023.000000	2046.000000
32.380001	0.018786	11.102676	2.034037	1.266524	4.343090	3.459025	0.000000	-10.000000	-0.116667	15.650001	602.833313	1023.000000	1023.000000	2046.000000
32.400002	0.019152	11.318963	2.077867	1.320319	4.522877	3.397899	0.000000	-10.000000	-0.100000	14.950001	608.333313	1023.000000	1023.000000	2046.000000
32.419998	0.019733	11.662171	2.282463	1.278527	4.531631	3.569551	0.000000	-10.000000	-0.075000	14.233334	613.333313	1023.000000	1023.000000	2046.000000
32.439999	0.019983	11.809875	2.322694	1.392531	4.649034	3.445617	0.000000	-10.000000	-0.050000	13.516666	618.333313	1023.000000	1023.000000	2046.000000
32.459999	0.020460	12.091991	2.403851	1.260266	4.710878	3.716995	0.000000	-10.000000	-0.041667	12.433333	623.000000	1023.000000	1023.000000	2046.000000
32.480000	0.020564	12.153509	2.446062	1.414082	4.780374	3.512992	0.000000	-10.000000	-0.025000	11.350000	625.833313	1023.000000	1023.000000	2046.000000
32.500000	0.020890	12.346141	2.509333	1.287783	4.818911	3.730115	0.000000	-10.000000	0.000000	8.700000	630.833313	1023.000000	1023.000000	2046.000000
32.520000	0.020944	12.377609	2.561850	1.349277	4.806261	3.660222	0.000000	-10.000000	0.025000	5.000000	635.000000	1023.000000	1023.000000	2046.000000
32.540001	0.020908	12.356751	2.543375	1.344336	4.840396	3.628644	0.000000	-10.000000	0.041667	0.933333	638.000000	1023.000000	1023.000000	2046.000000
32.560001	0.021204	12.531290	2.571337	1.243293	4.865758	3.850903	0.000000	-10.000000	0.050000	-1.566667	638.833313	1023.000000	1023.000000	2046.000000
32.580002	0.020935	12.372667	2.518310	1.394120	4.847298	3.612940	0.000000	-10.000000	0.058333	-3.050000	639.000000	1023.000000	1023.000000	2046.000000
32.599998	0.020869	12.333367	2.551783	1.298788	4.740000	3.742795	0.000000	-10.000000	0.075000	-4.566667	639.000000	1023.000000	1023.000000	2046.000000
32.619999	0.020605	12.177725	2.570859	1.338125	4.618180	3.650561	0.000000	-10.000000	0.100000	-7.333333	639.000000	1023.000000	1023.000000	2046.000000
32.639999	0.020518	12.126116	2.512626	1.383845	4.637407	3.592238	0.000000	-10.000000	0.116667	-9.550000	639.000000	1023.000000	1023.000000	2046.000000
32.660000	0.020247	11.966258	2.453013	1.333883	4.548875	3.630487	0.000000	-10.000000	0.125000	-11.216667	639.000000	1023.000000	1023.000000	2046.000000
32.680000	0.019896	11.758816	2.409371	1.468917	4.517268	3.363259	0.000000	-10.000000	0.133333	-12.066667	639.000000	1023.000000	1023.000000	2046.000000
32.700001	0.019832	11.720833	2.436443	1.309901	4.419497	3.554991	0.000000	-10.000000	0.141667	-13.150001	635.500000	1023.000000	1023.000000	2046.000000
32.720001	0.019181	11.336113	2.403858	1.397917	4.247639	3.286700	0.000000	-10.000000	0.191667	-14.416667	625.666687	1023.000000	1023.000000	2046.000000
32.740002	0.019085	11.279288	2.380804	1.329373	4.255142	3.313970	0.000000	-10.000000	0.225000	-15.433333	614.166687	1023.000000	1023.000000	2046.000000
32.759998	0.018970	11.211204	2.309704	1.298328	4.298682	3.304490	0.000000	-10.000000	0.258333	-16.216667	606.166687	1023.000000	1023.000000	2046.000000
32.779999	0.019024	11.243069	2.272238	1.434388	4.435553	3.100889	0.000000	-10.000000	0.250000	-16.450001	602.666687	1023.000000	1023.000000	2046.000000
32.799999	0.019371	11.448253	2.394599	1.304984	4.405220	3.343451	0.000000	-10.000000	0.250000	-16.683334	599.000000	1023.000000	1023.000000	2046.000000
32.820000	0.019457	11.499226	2.401965	1.327376	4.398789	3.371095	0.000000	-10.000000	0.266667	-17.216667	591.333313	1023.000000	1023.000000	2046.000000
32.840000	0.019255	11.379760	2.340523	1.466385	4.424749	3.148102	0.000000	-10.000000	0.283333	-17.700001	585.500000	1023.000000	1023.000000	2046.000000
32.860001	0.019110	11.293839	2.406001	1.373037	4.228678	3.286123	0.000000	-10.000000	0.308333	-18.283333	579.500000	1023.000000	1023.000000	2046.000000
32.880001	0.018694	11.048048	2.371620	1.401445	4.055639	3.219344	0.000000	-10.000000	0.341667	-19.016666	575.500000	1023.000000	1023.000000	2046.000000
32.900002	0.017534	10.362422	2.175113	1.427304	3.908746	2.851259	0.000000	-10.000000	0.383333	-20.233334	567.000000	1023.000000	1023.000000	2046.000000
32.919998	0.016146	9.542265	2.098879	1.189762	3.492316	2.761308	0.000000	-10.000000	0.416667	-21.166666	560.500000	1023.000000	1023.000000	2046.000000
32.939999	0.014106	8.336424	1.855365	1.102615	3.111584	2.266859	0.000000	-10.000000	0.425000	-22.016666	553.666687	1023.000000	1023.000000	2046.000000
32.959999	0.012004	7.094594	1.730872	0.796996	2.604549	1.962176	0.000000	-10.000000	0.450000	-22.600000	548.666687	1023.000000	1023.000000	2046.000000
32.980000	0.009572	5.656898	1.404157	0.592104	2.169086	1.491552	0.000000	-10.000000	0.483333	-23.583334	538.333313	1023.000000	1023.000000	2046.000000
33.000000	0.007322	4.327372	1.171966	0.537092	1.645868	0.972445	0.000000	-10.000000	0.516667	-24.200001	530.333313	1023.000000	1023.000000	2046.000000
33.020000	0.005728	3.385357	1.078466	0.372224	1.097578	0.837089	0.000000	-10.000000	0.533333	-24.533333	522.333313	1023.000000	1023.000000	2046.000000
33.040001	0.004575	2.703630	0.908929	0.451935	0.832746	0.510020	0.000000	-10.000000	0.541667	-24.683334	517.000000	1023.000000	1023.000000	2046.000000
33.060001	0.003859	2.280895	0.906982	0.446983	0.508414	0.418516	0.000000	-10.000000	0.550000	-24.900000	508.666656	1023.000000	1023.000000	2046.000000
33.080002	0.003109	1.837198	0.702218	0.513935	0.360731	0.260314	0.000000	-10.000000	0.550000	-25.550001	500.333344	1023.000000	1023.000000	2046.000000
33.099998	0.002514	1.485850	0.605317	0.682753	0.217213	-0.019434	0.000000	-10.000000	0.550000	-26.033333	491.666656	1023.000000	1023.000000	2046.000000
33.119999	0.001796	1.061349	0.618697	0.641273	-0.159118	-0.039503	0.000000	-10.000000	0.558333	-26.450001	483.166656	1023.000000	1023.000000	2046.000000
33.139999	0.001319	0.779644	0.390845	0.763533	-0.127502	-0.247232	0.000000	-10.000000	0.591667	-26.750000	474.333344	1023.000000	1023.000000	2046.000000
33.160000	0.000618	0.365399	0.387089	0.821900	-0.421360	-0.422230	0.000000	-10.000000	0.608333	-26.983334	465.500000	1023.000000	1023.000000	2046.000000
33.180000	0.000072	0.042770	0.369830	0.806295	-0.652797	-0.480558	0.000000	-10.000000	0.616667	-27.150000	456.500000	1023.000000	1023.000000	2046.000000
33.200001	-0.000554	-0.327122	0.137058	0.908463	-0.658774	-0.713870	0.000000	-10.000000	0.600000	-27.150000	447.500000	1023.000000	1023.000000	2046.000000
33.220001	-0.000900	-0.532124	0.144565	0.898974	-0.842404	-0.733260	0.000000	-10.000000	0.616667	-27.233334	438.333344	1023.000000	1023.000000	2046.000000
33.240002	-0.001433	-0.846773	0.192972	0.778312	-0.975049	-0.843007	0.000000	-10.000000	0.633333	-27.550001	429.166656	1023.000000	1023.000000	2046.000000
33.259998	-0.001852	-1.094441	0.095500	0.651716	-0.900495	-0.941162	0.000000	-10.000000	0.658333	-27.933334	419.833344	1023.000000	1023.000000	2046.000000
33.279999	-0.002333	-1.378970	0.165302	0.531869	-1.114936	-0.961205	0.000000	-10.000000	0.666667	-28.400000	410.666656	1023.000000	1023.000000	2046.000000
33.299999	-0.003341	-1.974366	-0.143997	0.422604	-1.114934	-1.138039	0.000000	-10.000000	0.666667	-28.533333	401.166656	1023.000000	1023.000000	2046.000000
33.320000	-0.003847	-2.273794	-0.239545	0.339802	-1.169450	-1.204601	0.000000	-10.000000	0.658333	-28.500000	391.666656	1023.000000	1023.000000	2046.000000
33.340000	-0.004804	-2.839115	-0.333018	0.268107	-1.447389	-1.326815	0.000000	-10.000000	0.650000	-28.400002	382.000000	1023.000000	1023.000000	2046.000000
33.360001	-0.005701	-3.369263	-0.579955	0.235934	-1.485281	-1.539962	0.000000	-10.000000	0.650000	-28.283335	372.666656	1023.000000	1023.000000	2046.000000
33.380001	-0.006167	-3.644650	-0.455569	0.119217	-1.809768	-1.498531	0.000000	-10.000000	0.658333	-28.283335	363.166656	1023.000000	1023.000000	2046.000000
33.400002	-0.007287	-4.306587	-0.691791	0.073263	-1.913739	-1.774320	0.000000	-10.000000	0.666667	-28.266666	353.833344	1023.000000	1023.000000	2046.000000
33.419998	-0.007938	-4.691457	-0.799625	0.035196	-2.043461	-1.883567	0.000000	-10.000000	0.666667	-28.400000	344.166656	1023.000000	1023.000000	2046.000000
33.439999	-0.008827	-5.216862	-0.761779	-0.067568	-2.425066	-1.962448	0.000000	-10.000000	0.658333	-28.350000	334.833344	1023.000000	1023.000000	2046.000000
33.459999	-0.009948	-5.879208	-1.156791	-0.128757	-2.398417	-2.195242	0.000000	-10.000000	0.650000	-28.150000	325.333344	1023.000000	1023.000000	2046.000000
33.480000	-0.010509	-6.210715	-1.179151	-0.204822	-2.654181	-2.172561	0.000000	-10.000000	0.650000	-28.000000	316.000000	1023.000000	1023.000000	2046.000000
33.500000	-0.011423	-6.750831	-1.216695	-0.273488	-2.969884	-2.290765	0.000000	-10.000000	0.658333	-28.000000	306.666656	1023.000000	1023.000000	2046.000000
33.520000	-0.012314	-7.277338	-1.559450	-0.330747	-2.931861	-2.455280	0.000000	-10.000000	0.658333	-27.950001	297.333344	1023.000000	1023.000000	2046.000000
33.540001	-0.012774	-7.549225	-1.571056	-0.413722	-3.126149	-2.438297	0.000000	-10.000000	0.658333	-27.966667	288.000000	1023.000000	1023.000000	2046.000000
33.560001	-0.013462	-7.956181	-1.594491	-0.470383	-3.367411	-2.523896	0.000000	-10.000000	0.650000	-27.750000	278.666656	1023.000000	1023.000000	2046.000000
33.580002	-0.014160	-8.368603	-1.851016	-0.479918	-3.358497	-2.679173	0.000000	-10.000000	0.633333	-27.466667	269.333344	1023.000000	1023.000000	2046.000000
33.599998	-0.014532	-8.588399	-1.860955	-0.542306	-3.517310	-2.667829	0.000000	-10.000000	0.633333	-27.150000	260.166656	1023.000000	1023.000000	2046.000000
33.619999	-0.015354	-9.073942	-1.889017	-0.550825	-3.814931	-2.819169	0.000000	-10.000000	0.600000	-26.866667	251.000000	1023.000000	1023.000000	2046.000000
33.639999	-0.015765	-9.317204	-2.103628	-0.530939	-3.716090	-2.966547	0.000000	-10.000000	0.583333	-26.650000	242.000000	1023.000000	1023.000000	2046.000000
33.660000	-0.016400	-9.692393	-2.047765	-0.632243	-4.085593	-2.926794	0.000000	-10.000000	0.541667	-26.350000	233.166672	1023.000000	1023.000000	2046.000000
33.680000	-0.017027	-10.063135	-2.168967	-0.670825	-4.156162	-3.067181	0.000000	-10.000000	0.533333	-25.966667	224.333328	1023.000000	1023.000000	2046.000000
33.700001	-0.017435	-10.304077	-2.227020	-0.649489	-4.287748	-3.139821	0.000000	-10.000000	0.533333	-25.700001	215.666672	1023.000000	1023.000000	2046.000000
33.720001	-0.017977	-10.624176	-2.241305	-0.728741	-4.526494	-3.127637	0.000000	-10.000000	0.533333	-25.450001	207.000000	1023.000000	1023.000000	2046.000000
33.740002	-0.018549	-10.962654	-2.452955	-0.694347	-4.504967	-3.310385	0.000000	-10.000000	0.525000	-24.983334	193.166672	1023.000000	1023.000000	2046.000000
33.759998	-0.018840	-11.134528	-2.417494	-0.757912	-4.677498	-3.281624	0.000000	-10.000000	0.508333	-24.533333	182.166672	1023.000000	1023.000000	2046.000000
33.779999	-0.019702	-11.643892	-2.512589	-0.797666	-4.913376	-3.420262	0.000000	-10.000000	0.500000	-24.100000	174.000000	1023.000000	1023.000000	2046.000000
33.799999	-0.019934	-11.781058	-2.673360	-0.832131	-4.838603	-3.436965	0.000000	-10.000000	0.500000	-24.016666	171.333328	1023.000000	1023.000000	2046.000000
33.820000	-0.020260	-11.973850	-2.698212	-0.790668	-4.956343	-3.528627	0.000000	-10.000000	0.491667	-23.750000	166.000000	1023.000000	1023.000000	2046.000000
33.840000	-0.020490	-12.109392	-2.773424	-0.782610	-4.944376	-3.608982	0.000000	-10.000000	0.475000	-23.433334	158.000000	1023.000000	1023.000000	2046.000000
33.860001	-0.020209	-11.943607	-2.771969	-0.733731	-4.900460	-3.537448	0.000000	-10.000000	0.450000	-23.016666	150.000000	1023.000000	1023.000000	2046.000000
33.880001	-0.020125	-11.893693	-2.599866	-0.741490	-5.067869	-3.484468	0.000000	-10.000000	0.425000	-22.633333	142.166672	1023.000000	1023.000000	2046.000000
33.900002	-0.020344	-12.023066	-2.752886	-0.706365	-4.989157	-3.574657	0.000000	-10.000000	0.408333	-22.100000	134.500000	1023.000000	1023.000000	2046.000000
33.919998	-0.019887	-11.753343	-2.713751	-0.675265	-4.956681	-3.407645	0.000000	-10.000000	0.391667	-21.683334	127.166664	1023.000000	1023.000000	2046.000000
33.939999	-0.020417	-12.066651	-2.746160	-0.547272	-5.146130	-3.627089	0.000000	-10.000000	0.375000	-21.200001	120.000000	1023.000000	1023.000000	2046.000000
33.959999	-0.020254	-11.969945	-2.879277	-0.543472	-5.054585	-3.492611	0.000000	-10.000000	0.375000	-20.950001	113.000000	1023.000000	1023.000000	2046.000000
33.980000	-0.021015	-12.419800	-2.758328	-0.551321	-5.524376	-3.585775	0.000000	-10.000000	0.366667	-20.633333	106.000000	1023.000000	1023.000000	2046.000000
34.000000	-0.022599	-13.356032	-3.215607	-0.630118	-5.584639	-3.925668	0.000000	-10.000000	0.366667	-20.400000	99.166664	1023.000000	1023.000000	2046.000000
34.020000	-0.024012	-14.190815	-3.222838	-0.868822	-6.025266	-4.073890	0.000000	-10.000000	0.350000	-19.766666	92.333336	1023.000000	1023.000000	2046.000000
34.040001	-0.026374	-15.587055	-3.486808	-1.131783	-6.425581	-4.542883	0.000000	-10.000000	0.316667	-19.033333	85.833336	1023.000000	1023.000000	2046.000000
34.060001	-0.028131	-16.625324	-3.676755	-1.345067	-6.860277	-4.743225	0.000000	-10.000000	0.283333	-18.033333	79.500000	1023.000000	1023.000000	2046.000000
34.080002	-0.029789	-17.605457	-3.813283	-1.428433	-7.355605	-5.008135	0.000000	-10.000000	0.233333	-16.866667	73.500000	1023.000000	1023.000000	2046.000000
34.099998	-0.030834	-18.223083	-4.109590	-1.397544	-7.483509	-5.232440	0.000000	-10.000000	0.225000	-15.650001	67.833336	1023.000000	1023.000000	2046.000000
34.119999	-0.031100	-18.380260	-4.035017	-1.359420	-7.777428	-5.208396	0.000000	-10.000000	0.208333	-14.816667	62.500000	1023.000000	1023.000000	2046.000000
34.139999	-0.031628	-18.692228	-4.070046	-1.268838	-7.977770	-5.375574	0.000000	-10.000000	0.216667	-14.483334	57.500000	1023.000000	1023.000000	2046.000000
34.160000	-0.031702	-18.735825	-4.224234	-1.200236	-7.891716	-5.419638	0.000000	-10.000000	0.225000	-14.583334	52.666668	1023.000000	1023.000000	2046.000000
34.180000	-0.032000	-18.912062	-4.096654	-1.105672	-8.231226	-5.478510	0.000000	-10.000000	0.233333	-14.633334	47.833332	1023.000000	1023.000000	2046.000000
34.200001	-0.032215	-19.038767	-4.187490	-1.061146	-8.227480	-5.562650	0.000000	-10.000000	0.225000	-14.500000	43.000000	1023.000000	1023.000000	2046.000000
34.220001	-0.032284	-19.080055	-4.249459	-1.019303	-8.257140	-5.554153	0.000000	-10.000000	0.208333	-13.850000	38.000000	1023.000000	1023.000000	2046.000000
34.240002	-0.032478	-19.194216	-4.163835	-0.989245	-8.470942	-5.570194	0.000000	-10.000000	0.175000	-13.100000	33.333332	1023.000000	1023.000000	2046.000000
34.259998	-0.032681	-19.314714	-4.351585	-0.915189	-8.364671	-5.683270	0.000000	-10.000000	0.150000	-12.416667	29.000000	1023.000000	1023.000000	2046.000000
34.279999	-0.032427	-19.164173	-4.264108	-0.918238	-8.403979	-5.577847	0.000000	-10.000000	0.125000	-11.766666	25.000000	1023.000000	1023.000000	2046.000000
34.299999	-0.032516	-19.216953	-4.214880	-0.927359	-8.450606	-5.624107	0.000000	-10.000000	0.125000	-11.300000	21.000000	1023.000000	1023.000000	2046.000000
34.320000	-0.032281	-19.077820	-4.220637	-1.016617	-8.231693	-5.608871	0.000000	-10.000000	0.125000	-11.100000	17.000000	1023.000000	1023.000000	2046.000000
34.340000	-0.032528	-19.223808	-4.105424	-1.233693	-8.358082	-5.526610	0.000000	-10.000000	0.125000	-11.533334	13.333333	1023.000000	1023.000000	2046.000000
34.360001	-0.032567	-19.247232	-4.263741	-1.300078	-8.110798	-5.572616	0.000000	-10.000000	0.116667	-11.550000	9.666667	1023.000000	1023.000000	2046.000000
34.380001	-0.032472	-19.191126	-4.287109	-1.404235	-8.020127	-5.479656	0.000000	-10.000000	0.108333	-11.183333	6.000000	1023.000000	1023.000000	2046.000000
34.400002	-0.032684	-19.316010	-4.390473	-1.521347	-7.924153	-5.480037	0.000000	-10.000000	0.083333	-9.966667	2.500000	1023.000000	1023.000000	2046.000000
34.419998	-0.032527	-19.223320	-4.330793	-1.586383	-7.888647	-5.417497	0.000000	-10.000000	0.066667	-8.566667	-0.666667	1023.000000	1023.000000	2046.000000
34.439999	-0.032535	-19.228340	-4.357539	-1.672935	-7.801810	-5.396057	0.000000	-10.000000	0.050000	-6.433333	-3.166667	1023.000000	1023.000000	2046.000000
34.459999	-0.032214	-19.038630	-4.438983	-1.734426	-7.518026	-5.347195	0.000000	-10.000000	0.033333	-3.150000	-5.333333	1023.000000	1023.000000	2046.000000
34.480000	-0.031990	-18.906286	-4.257854	-1.708021	-7.558952	-5.381461	0.000000	-10.000000	0.008333	0.450000	-6.500000	1023.000000	1023.000000	2046.000000
34.500000	-0.031820	-18.805449	-4.331155	-1.766605	-7.308868	-5.398820	0.000000	-10.000000	-0.016667	4.150000	-7.000000	1023.000000	1023.000000	2046.000000
34.520000	-0.031366	-18.537083	-4.180511	-1.881598	-7.314871	-5.160102	0.000000	-10.000000	-0.050000	7.416667	-7.000000	1023.000000	1023.000000	2046.000000
34.540001	-0.031367	-18.537811	-4.352085	-1.832637	-7.076279	-5.276810	0.000000	-10.000000	-0.083333	10.616667	-7.000000	1023.000000	1023.000000	2046.000000
34.560001	-0.030564	-18.063324	-4.349769	-1.950427	-6.726638	-5.036489	0.000000	-10.000000	-0.133333	13.516666	-7.000000	1023.000000	1023.000000	2046.000000
34.580002	-0.030181	-17.837032	-4.170936	-1.890905	-6.773684	-5.001508	0.000000	-10.000000	-0.183333	15.550000	-7.000000	1023.000000	1023.000000	2046.000000
34.599998	-0.029469	-17.416151	-4.293007	-2.029785	-6.296204	-4.797155	0.000000	-10.000000	-0.233333	17.466667	-1.666667	1023.000000	1023.000000	2046.000000
34.619999	-0.028641	-16.926994	-4.130538	-2.031023	-6.160230	-4.605205	0.000000	-10.000000	-0.275000	19.166668	9.500000	1023.000000	1023.000000	2046.000000
34.639999	-0.028080	-16.595430	-4.181308	-1.970556	-5.812692	-4.630873	0.000000	-10.000000	-0.316667	21.083334	22.833334	1023.000000	1023.000000	2046.000000
34.660000	-0.026914	-15.906254	-3.979227	-2.031510	-5.603502	-4.292016	0.000000	-10.000000	-0.366667	22.666668	33.166668	1023.000000	1023.000000	2046.000000
34.680000	-0.026338	-15.565531	-3.924447	-1.927353	-5.416952	-4.296779	0.000000	-10.000000	-0.416667	24.066668	40.333332	1023.000000	1023.000000	2046.000000
34.700001	-0.025212	-14.900050	-3.957106	-1.967647	-4.938192	-4.037105	0.000000	-10.000000	-0.458333	25.333334	48.000000	1023.000000	1023.000000	2046.000000
34.720001	-0.024411	-14.427081	-3.713753	-1.882745	-4.888913	-3.941670	0.000000	-10.000000	-0.466667	26.533333	56.333332	1023.000000	1023.000000	2046.000000
34.740002	-0.023546	-13.915557	-3.813551	-1.903660	-4.427640	-3.770706	0.000000	-10.000000	-0.483333	27.400000	65.000000	1023.000000	1023.000000	2046.000000
34.759998	-0.022482	-13.286776	-3.574892	-1.842495	-4.294545	-3.574844	0.000000	-10.000000	-0.483333	28.066668	74.166664	1023.000000	1023.000000	2046.000000
34.779999	-0.021708	-12.829176	-3.669616	-1.797600	-3.848659	-3.513300	0.000000	-10.000000	-0.500000	28.366667	83.333336	1023.000000	1023.000000	2046.000000
34.799999	-0.020652	-12.205227	-3.394736	-1.848834	-3.773793	-3.187864	0.000000	-10.000000	-0.516667	28.916668	92.833336	1023.000000	1023.000000	2046.000000
34.820000	-0.020061	-11.856080	-3.436925	-1.766803	-3.467081	-3.185271	0.000000	-10.000000	-0.533333	29.033335	102.333336	1023.000000	1023.000000	2046.000000
34.840000	-0.018865	-11.149470	-3.254338	-1.809881	-3.260914	-2.824338	0.000000	-10.000000	-0.550000	29.400000	112.000000	1023.000000	1023.000000	2046.000000
34.860001	-0.018041	-10.662394	-3.200673	-1.738999	-2.992274	-2.730448	0.000000	-10.000000	-0.550000	29.400000	121.666664	1023.000000	1023.000000	2046.000000
34.880001	-0.017084	-10.096457	-3.246070	-1.747315	-2.550957	-2.552115	0.000000	-10.000000	-0.541667	29.266666	131.500000	1023.000000	1023.000000	2046.000000
34.900002	-0.015998	-9.454804	-3.023371	-1.635764	-2.395996	-2.399674	0.000000	-10.000000	-0.541667	29.316668	141.500000	1023.000000	1023.000000	2046.000000
34.919998	-0.014866	-8.785564	-2.929033	-1.606320	-1.989180	-2.261031	0.000000	-10.000000	-0.550000	29.500000	151.166672	1023.000000	1023.000000	2046.000000
34.939999	-0.013540	-8.002053	-2.689793	-1.567819	-1.758701	-1.985740	0.000000	-10.000000	-0.575000	29.816668	160.833328	1023.000000	1023.000000	2046.000000
34.959999	-0.012341	-7.293245	-2.625641	-1.439480	-1.354723	-1.873401	0.000000	-10.000000	-0.591667	29.800001	170.500000	1023.000000	1023.000000	2046.000000
34.980000	-0.011078	-6.546977	-2.436097	-1.472849	-1.097716	-1.540315	0.000000	-10.000000	-0.583333	29.966667	180.500000	1023.000000	1023.000000	2046.000000
35.000000	-0.009735	-5.753150	-2.286181	-1.290601	-0.787943	-1.388424	0.000000	-10.000000	-0.566667	30.250000	190.500000	1023.000000	1023.000000	2046.000000
35.020000	-0.008537	-5.045305	-2.160572	-1.250375	-0.522625	-1.111733	0.000000	-10.000000	-0.533333	30.266668	200.666672	1023.000000	1023.000000	2046.000000
35.040001	-0.007643	-4.517020	-2.037310	-1.107732	-0.362852	-1.009126	0.000000	-10.000000	-0.516667	30.000000	211.000000	1023.000000	1023.000000	2046.000000
35.060001	-0.006980	-4.124898	-2.015795	-1.118239	-0.111702	-0.879162	0.000000	-10.000000	-0.516667	29.800001	221.166672	1023.000000	1023.000000	2046.000000
35.080002	-0.007155	-4.228571	-2.033391	-1.157301	-0.228205	-0.809675	0.000000	-10.000000	-0.533333	29.716667	231.000000	1023.000000	1023.000000	2046.000000
35.099998	-0.008008	-4.732577	-2.104600	-1.286687	-0.338025	-1.003265	0.000000	-10.000000	-0.558333	29.616667	240.666672	1023.000000	1023.000000	2046.000000
35.119999	-0.008917	-5.270177	-2.158483	-1.469575	-0.564503	-1.077615	0.000000	-10.000000	-0.533333	29.416668	250.500000	1023.000000	1023.000000	2046.000000
35.139999	-0.010085	-5.960430	-2.221879	-1.516375	-0.914538	-1.307638	0.000000	-10.000000	-0.516667	29.200001	260.500000	1023.000000	1023.000000	2046.000000
35.160000	-0.010468	-6.186367	-2.357224	-1.581952	-0.944983	-1.302207	0.000000	-10.000000	-0.508333	29.049999	270.500000	1023.000000	1023.000000	2046.000000
35.180000	-0.010284	-6.078083	-2.283599	-1.477211	-1.071794	-1.245479	0.000000	-10.000000	-0.533333	29.133333	280.166656	1023.000000	1023.000000	2046.000000
35.200001	-0.009826	-5.807107	-2.325864	-1.363277	-0.911750	-1.206216	0.000000	-10.000000	-0.550000	29.433334	289.833344	1023.000000	1023.000000	2046.000000
35.220001	-0.008680	-5.129741	-2.146694	-1.299606	-0.786304	-0.897137	0.000000	-10.000000	-0.550000	29.666668	299.500000	1023.000000	1023.000000	2046.000000
35.240002	-0.007918	-4.679395	-2.077076	-1.060542	-0.657147	-0.884630	0.000000	-10.000000	-0.558333	29.816668	309.500000	1023.000000	1023.000000	2046.000000
35.259998	-0.006785	-4.010109	-1.890174	-0.950783	-0.488009	-0.681142	0.000000	-10.000000	-0.558333	30.083334	319.500000	1023.000000	1023.000000	2046.000000
35.279999	-0.005813	-3.435628	-1.632797	-0.800057	-0.526117	-0.476657	0.000000	-10.000000	-0.583333	30.183334	329.500000	1023.000000	1023.000000	2046.000000
35.299999	-0.004805	-2.839980	-1.640932	-0.609827	-0.207585	-0.381637	0.000000	-10.000000	-0.583333	30.533333	339.500000	1023.000000	1023.000000	2046.000000
35.320000	-0.003780	-2.234247	-1.480121	-0.555828	-0.083304	-0.114994	0.000000	-10.000000	-0.600000	30.600000	349.500000	1023.000000	1023.000000	2046.000000
35.340000	-0.002709	-1.601115	-1.361759	-0.315369	0.121675	-0.045662	0.000000	-10.000000	-0.591667	30.883333	359.833344	1023.000000	1023.000000	2046.000000
35.360001	-0.001558	-0.920530	-1.223473	-0.234712	0.387083	0.150572	0.000000	-10.000000	-0.591667	30.716667	370.166656	1023.000000	1023.000000	2046.000000
35.380001	-0.000208	-0.123023	-0.912142	-0.205938	0.522819	0.472238	0.000000	-10.000000	-0.558333	30.500000	380.500000	1023.000000	1023.000000	2046.000000
35.400002	0.000821	0.485223	-0.755319	-0.175438	0.820816	0.595164	0.000000	-10.000000	-0.516667	29.866667	390.500000	1023.000000	1023.000000	2046.000000
35.419998	0.001910	1.128983	-0.652555	-0.239850	1.125901	0.895488	0.000000	-10.000000	-0.475000	28.883333	400.500000	1023.000000	1023.000000	2046.000000
35.439999	0.002992	1.767981	-0.507132	-0.122408	1.405221	0.992300	0.000000	-10.000000	-0.458333	27.850000	410.333344	1023.000000	1023.000000	2046.000000
35.459999	0.003706	2.190144	-0.437933	-0.139556	1.653400	1.114234	0.000000	-10.000000	-0.441667	27.183334	420.000000	1023.000000	1023.000000	2046.000000
35.480000	0.004736	2.798815	-0.291828	-0.124358	1.857429	1.357571	0.000000	-10.000000	-0.433333	26.966667	429.333344	1023.000000	1023.000000	2046.000000
35.500000	0.005486	3.242183	-0.207511	-0.114087	2.080362	1.483420	0.000000	-10.000000	-0.425000	27.100000	438.500000	1023.000000	1023.000000	2046.000000
35.520000	0.006340	3.747119	-0.129302	-0.115933	2.323652	1.668702	0.000000	-10.000000	-0.433333	27.350000	447.500000	1023.000000	1023.000000	2046.000000
35.540001	0.007222	4.268024	-0.007237	0.037123	2.497309	1.740829	0.000000	-10.000000	-0.441667	27.416668	456.500000	1023.000000	1023.000000	2046.000000
35.560001	0.007897	4.667382	0.151234	0.002068	2.626626	1.887454	0.000000	-10.000000	-0.450000	27.433334	465.500000	1023.000000	1023.000000	2046.000000
35.580002	0.008825	5.215464	0.285132	0.047375	2.796156	2.086801	0.000000	-10.000000	-0.441667	27.283333	474.500000	1023.000000	1023.000000	2046.000000
35.599998	0.009496	5.612291	0.428551	0.135258	2.921598	2.126885	0.000000	-10.000000	-0.441667	27.416666	483.666656	1023.000000	1023.000000	2046.000000
35.619999	0.010340	6.110932	0.515882	0.155425	3.081761	2.357864	0.000000	-10.000000	-0.433333	27.200001	492.833344	1023.000000	1023.000000	2046.000000
35.639999	0.011152	6.591062	0.606700	0.162393	3.297484	2.524484	0.000000	-10.000000	-0.425000	26.900000	502.000000	1023.000000	1023.000000	2046.000000
35.660000	0.012087	7.143560	0.705250	0.240592	3.509687	2.688031	0.000000	-10.000000	-0.408333	26.616667	511.000000	1023.000000	1023.000000	2046.000000
35.680000	0.012949	7.653106	0.838475	0.255178	3.692020	2.867432	0.000000	-10.000000	-0.391667	26.383333	520.000000	1023.000000	1023.000000	2046.000000
35.700001	0.013919	8.225876	0.976688	0.316258	3.899260	3.033669	0.000000	-10.000000	-0.391667	26.116667	529.000000	1023.000000	1023.000000	2046.000000
35.720001	0.014890	8.799977	1.090509	0.480170	4.122997	3.106302	0.000000	-10.000000	-0.383333	25.516666	537.666687	1023.000000	1023.000000	2046.000000
35.740002	0.015810	9.343534	1.252920	0.511629	4.279594	3.299392	0.000000	-10.000000	-0.375000	24.816668	546.333313	1023.000000	1023.000000	2046.000000
35.759998	0.016898	9.986470	1.372895	0.609654	4.564995	3.438926	0.000000	-10.000000	-0.358333	24.316668	554.666687	1023.000000	1023.000000	2046.000000
35.779999	0.017877	10.565094	1.642479	0.655718	4.685174	3.581723	0.000000	-10.000000	-0.341667	23.783335	563.000000	1023.000000	1023.000000	2046.000000
35.799999	0.018970	11.211198	1.815762	0.785001	4.903766	3.706670	0.000000	-10.000000	-0.333333	23.683334	571.000000	1023.000000	1023.000000	2046.000000
35.820000	0.020005	11.822883	2.052764	0.858570	5.102784	3.808764	0.000000	-10.000000	-0.316667	23.266666	579.000000	1023.000000	1023.000000	2046.000000
35.840000	0.021134	12.490382	2.219055	0.926757	5.330608	4.013963	0.000000	-10.000000	-0.316667	23.283335	586.833313	1023.000000	1023.000000	2046.000000
35.860001	0.021904	12.945194	2.403318	1.037176	5.462234	4.042466	0.000000	-10.000000	-0.300000	22.966667	594.500000	1023.000000	1023.000000	2046.000000
35.880001	0.022847	13.502520	2.596186	1.067426	5.619954	4.218954	0.000000	-10.000000	-0.291667	22.766668	602.166687	1023.000000	1023.000000	2046.000000
35.900002	0.023683	13.996778	2.662608	1.199646	5.841845	4.292678	0.000000	-10.000000	-0.258333	21.933334	609.833313	1023.000000	1023.000000	2046.000000
35.919998	0.024383	14.410609	2.880269	1.235702	5.934824	4.359815	0.000000	-10.000000	-0.250000	21.316668	617.333313	1023.000000	1023.000000	2046.000000
35.939999	0.025585	15.121016	2.980736	1.313295	6.275713	4.551271	0.000000	-10.000000	-0.233333	20.616667	624.500000	1023.000000	1023.000000	2046.000000
35.959999	0.026675	15.764804	3.163391	1.344127	6.541557	4.715730	0.000000	-10.000000	-0.233333	20.216667	631.500000	1023.000000	1023.000000	2046.000000
35.980000	0.028129	16.624208	3.314604	1.523208	6.914720	4.871677	0.000000	-10.000000	-0.216667	19.650000	638.333313	1023.000000	1023.000000	2046.000000
36.000000	0.029080	17.186537	3.488414	1.544205	7.049551	5.104368	0.000000	-10.000000	-0.200000	18.983334	645.000000	1023.000000	1023.000000	2046.000000
36.020000	0.030217	17.858271	3.715346	1.650488	7.261397	5.231039	0.000000	-10.000000	-0.175000	18.466667	651.333313	1023.000000	1023.000000	2046.000000
36.040001	0.031210	18.445120	3.772528	1.804630	7.523583	5.344378	0.000000	-10.000000	-0.150000	17.500000	657.500000	1023.000000	1023.000000	2046.000000
36.060001	0.031752	18.765211	3.984526	1.910872	7.427229	5.442585	0.000000	-10.000000	-0.108333	16.433334	663.500000	1023.000000	1023.000000	2046.000000
36.080002	0.032422	19.161160	3.981157	2.016293	7.625764	5.537945	0.000000	-10.000000	-0.066667	14.650001	669.333313	1023.000000	1023.000000	2046.000000
36.099998	0.031646	18.702560	3.905020	2.021884	7.409364	5.366293	0.000000	-10.000000	-0.025000	12.766666	674.500000	1023.000000	1023.000000	2046.000000
36.119999	0.030680	18.131971	3.840660	1.901036	7.172048	5.218227	0.000000	-10.000000	-0.008333	10.383333	679.000000	1023.000000	1023.000000	2046.000000
36.139999	0.029108	17.202572	3.749080	1.792176	6.790735	4.870580	0.000000	-10.000000	0.008333	7.983333	682.833313	1023.000000	1023.000000	2046.000000
36.160000	0.027142	16.040972	3.592038	1.572289	6.328169	4.548475	0.000000	-10.000000	0.041667	3.950000	686.000000	1023.000000	1023.000000	2046.000000
36.180000	0.025420	15.023432	3.360132	1.472176	5.923984	4.267141	0.000000	-10.000000	0.058333	0.366667	688.000000	1023.000000	1023.000000	2046.000000
36.200001	0.024128	14.259807	3.268529	1.444914	5.553220	3.993142	0.000000	-10.000000	0.066667	-2.866667	688.833313	1023.000000	1023.000000	2046.000000
36.220001	0.023156	13.685042	3.203089	1.408808	5.242819	3.830327	0.000000	-10.000000	0.058333	-4.516667	689.000000	1023.000000	1023.000000	2046.000000
36.240002	0.022780	13.462929	3.101571	1.482008	5.139459	3.739891	0.000000	-10.000000	0.075000	-6.100000	689.000000	1023.000000	1023.000000	2046.000000
36.259998	0.022257	13.153605	3.131216	1.575099	4.845932	3.601358	0.000000	-10.000000	0.091667	-7.750000	689.000000	1023.000000	1023.000000	2046.000000
36.279999	0.022112	13.068392	3.085082	1.647017	4.792051	3.544241	0.000000	-10.000000	0.100000	-8.966667	689.000000	1023.000000	1023.000000	2046.000000
36.299999	0.021811	12.890495	3.038225	1.747521	4.656337	3.448412	0.000000	-10.000000	0.100000	-9.850000	689.000000	1023.000000	1023.000000	2046.000000
36.320000	0.021396	12.645276	3.122478	1.827377	4.354249	3.341173	0.000000	-10.000000	0.108333	-10.550000	689.000000	1023.000000	1023.000000	2046.000000
36.340000	0.021339	12.611117	3.068820	1.941853	4.327239	3.273206	0.000000	-10.000000	0.116667	-11.166667	682.000000	1023.000000	1023.000000	2046.000000
36.360001	0.020981	12.400018	3.087677	1.890568	4.132468	3.289305	0.000000	-10.000000	0.133333	-12.100000	673.666687	1023.000000	1023.000000	2046.000000
36.380001	0.020762	12.270478	2.990552	1.972345	4.132226	3.175354	0.000000	-10.000000	0.175000	-13.066667	663.833313	1023.000000	1023.000000	2046.000000
36.400002	0.020530	12.133449	2.958361	2.069164	4.064117	3.041806	0.000000	-10.000000	0.216667	-14.233334	659.333313	1023.000000	1023.000000	2046.000000
36.419998	0.020387	12.048986	3.104755	1.981320	3.921218	3.041693	0.000000	-10.000000	0.258333	-15.666667	654.500000	1023.000000	1023.000000	2046.000000
36.439999	0.020262	11.974977	3.017000	1.928225	4.023704	3.006047	0.000000	-10.000000	0.291667	-17.416666	649.166687	1023.000000	1023.000000	2046.000000
36.459999	0.019610	11.589597	3.071386	1.781812	3.821672	2.914727	0.000000	-10.000000	0.325000	-19.150000	643.500000	1023.000000	1023.000000	2046.000000
36.480000	0.019317	11.416170	2.968611	1.662844	3.877264	2.907452	0.000000	-10.000000	0.366667	-20.300001	637.166687	1023.000000	1023.000000	2046.000000
36.500000	0.018543	10.959002	2.864926	1.609524	3.718029	2.766523	0.000000	-10.000000	0.391667	-21.233334	630.500000	1023.000000	1023.000000	2046.000000
36.520000	0.017842	10.544607	2.778612	1.509535	3.591381	2.665079	0.000000	-10.000000	0.441667	-22.016666	623.333313	1023.000000	1023.000000	2046.000000
36.540001	0.017198	10.163992	2.592677	1.437600	3.554696	2.579019	0.000000	-10.000000	0.466667	-23.116667	615.833313	1023.000000	1023.000000	2046.000000
36.560001	0.016169	9.555963	2.604064	1.346441	3.230528	2.374930	0.000000	-10.000000	0.500000	-24.083334	608.000000	1023.000000	1023.000000	2046.000000
36.580002	0.015623	9.233002	2.563305	1.273631	3.136915	2.259151	0.000000	-10.000000	0.508333	-24.800001	600.000000	1023.000000	1023.000000	2046.000000
36.599998	0.014599	8.628175	2.402869	1.205419	2.950208	2.069679	0.000000	-10.000000	0.533333	-25.250000	591.833313	1023.000000	1023.000000	2046.000000
36.619999	0.013753	8.128220	2.369891	1.133840	2.732475	1.892014	0.000000	-10.000000	0.550000	-25.666668	583.500000	1023.000000	1023.000000	2046.000000
36.639999	0.013050	7.712588	2.254283	1.076161	2.603587	1.778557	0.000000	-10.000000	0.575000	-26.416668	574.833313	1023.000000	1023.000000	2046.000000
36.660000	0.012097	7.149493	2.140630	0.951265	2.386363	1.671234	0.000000	-10.000000	0.608333	-27.066668	566.000000	1023.000000	1023.000000	2046.000000
36.680000	0.011417	6.747575	2.049036	0.895947	2.285558	1.517034	0.000000	-10.000000	0.641667	-27.700001	557.000000	1023.000000	1023.000000	2046.000000
36.700001	0.010486	6.197427	1.900413	0.823490	2.093899	1.379625	0.000000	-10.000000	0.658333	-28.166668	547.833313	1023.000000	1023.000000	2046.000000
36.720001	0.009723	5.746413	1.863932	0.737918	1.890279	1.254284	0.000000	-10.000000	0.675000	-28.616667	538.333313	1023.000000	1023.000000	2046.000000
36.740002	0.009085	5.369049	1.724230	0.679848	1.812886	1.152085	0.000000	-10.000000	0.683333	-28.783333	528.833313	1023.000000	1023.000000	2046.000000
36.759998	0.008236	4.867595	1.621978	0.631173	1.603051	1.011393	0.000000	-10.000000	0.716667	-29.150000	519.166687	1023.000000	1023.000000	2046.000000
36.779999	0.007668	4.531512	1.588372	0.581905	1.503434	0.857801	0.000000	-10.000000	0.733333	-29.566668	509.500000	1023.000000	1023.000000	2046.000000
36.799999	0.006696	3.957562	1.421858	0.545713	1.279173	0.710819	0.000000	-10.000000	0.750000	-30.166668	499.500000	1023.000000	1023.000000	2046.000000
36.820000	0.006040	3.569770	1.354920	0.479330	1.131429	0.604091	0.000000	-10.000000	0.750000	-30.283333	489.500000	1023.000000	1023.000000	2046.000000
36.840000	0.005312	3.139591	1.180583	0.501545	1.034588	0.422874	0.000000	-10.000000	0.750000	-30.383333	479.500000	1023.000000	1023.000000	2046.000000
36.860001	0.004483	2.649451	1.078649	0.473854	0.824762	0.272186	0.000000	-10.000000	0.750000	-30.450001	469.500000	1023.000000	1023.000000	2046.000000
36.880001	0.003913	2.312741	1.048995	0.375883	0.691224	0.196638	0.000000	-10.000000	0.758333	-30.666668	459.166656	1023.000000	1023.000000	2046.000000
36.900002	0.002976	1.758979	0.972904	0.379778	0.410904	-0.004607	0.000000	-10.000000	0.775000	-30.650000	448.833344	1023.000000	1023.000000	2046.000000
36.919998	0.002240	1.324087	0.862796	0.315416	0.249679	-0.103804	0.000000	-10.000000	0.775000	-30.466667	438.500000	1023.000000	1023.000000	2046.000000
36.939999	0.001557	0.919986	0.679088	0.280092	0.198534	-0.237728	0.000000	-10.000000	0.775000	-30.400000	428.500000	1023.000000	1023.000000	2046.000000
36.959999	0.000791	0.467654	0.574840	0.243000	0.006040	-0.356226	0.000000	-10.000000	0.758333	-30.316668	418.500000	1023.000000	1023.000000	2046.000000
36.980000	0.000280	0.165600	0.553841	0.215436	-0.086828	-0.516849	0.000000	-10.000000	0.775000	-30.333334	408.500000	1023.000000	1023.000000	2046.000000
37.000000	0.000053	0.031406	0.390930	0.260453	-0.027463	-0.592514	0.000000	-10.000000	0.750000	-30.166666	398.333344	1023.000000	1023.000000	2046.000000
37.020000	-0.000177	-0.104599	0.361697	0.225435	-0.127549	-0.564181	0.000000	-10.000000	0.733333	-30.083334	388.000000	1023.000000	1023.000000	2046.000000
37.040001	-0.000219	-0.129266	0.393262	0.180712	-0.154508	-0.548733	0.000000	-10.000000	0.700000	-29.850000	378.000000	1023.000000	1023.000000	2046.000000
37.060001	-0.000768	-0.453968	0.315296	0.229916	-0.342267	-0.656914	0.000000	-10.000000	0.716667	-29.700001	368.166656	1023.000000	1023.000000	2046.000000
37.080002	-0.001016	-0.600594	0.298889	0.233056	-0.475945	-0.656593	0.000000	-10.000000	0.716667	-29.833334	358.500000	1023.000000	1023.000000	2046.000000
37.099998	-0.001493	-0.882537	0.172525	0.289585	-0.608704	-0.735943	0.000000	-10.000000	0.716667	-30.050001	348.500000	1023.000000	1023.000000	2046.000000
37.119999	-0.002462	-1.454762	0.003113	0.351266	-0.901465	-0.907676	0.000000	-10.000000	0.708333	-30.116667	338.500000	1023.000000	1023.000000	2046.000000
37.139999	-0.003923	-2.318653	-0.182432	0.278197	-1.204545	-1.209873	0.000000	-10.000000	0.708333	-30.233334	328.333344	1023.000000	1023.000000	2046.000000
37.160000	-0.005864	-3.465511	-0.515714	0.107132	-1.571301	-1.485629	0.000000	-10.000000	0.708333	-30.200001	318.000000	1023.000000	1023.000000	2046.000000
37.180000	-0.008007	-4.731956	-0.732830	-0.102430	-2.048211	-1.848485	0.000000	-10.000000	0.700000	-30.083334	307.666656	1023.000000	1023.000000	2046.000000
37.200001	-0.010555	-6.237824	-0.988443	-0.382196	-2.563505	-2.303680	0.000000	-10.000000	0.691667	-29.633333	297.500000	1023.000000	1023.000000	2046.000000
37.220001	-0.012940	-7.647572	-1.359542	-0.547333	-3.144755	-2.595942	0.000000	-10.000000	0.675000	-29.016666	287.833344	1023.000000	1023.000000	2046.000000
37.240002	-0.014907	-8.810057	-1.529737	-0.619024	-3.764385	-2.896912	0.000000	-10.000000	0.658333	-28.466667	278.166656	1023.000000	1023.000000	2046.000000
37.259998	-0.016010	-9.461921	-1.777640	-0.606557	-3.970229	-3.107495	0.000000	-10.000000	0.633333	-27.716667	268.833344	1023.000000	1023.000000	2046.000000
37.279999	-0.016880	-9.975789	-1.862267	-0.560839	-4.358850	-3.193833	0.000000	-10.000000	0.616667	-27.383333	259.500000	1023.000000	1023.000000	2046.000000
37.299999	-0.017255	-10.197533	-1.843448	-0.496026	-4.550390	-3.307668	0.000000	-10.000000	0.583333	-27.250000	250.500000	1023.000000	1023.000000	2046.000000
37.320000	-0.017929	-10.596194	-2.092013	-0.397077	-4.634049	-3.473056	0.000000	-10.000000	0.583333	-27.350000	241.333328	1023.000000	1023.000000	2046.000000
37.340000	-0.018489	-10.926862	-2.081942	-0.308839	-4.994203	-3.541877	0.000000	-10.000000	0.583333	-27.116667	232.166672	1023.000000	1023.000000	2046.000000
37.360001	-0.019036	-11.250338	-2.178717	-0.263832	-5.117821	-3.689967	0.000000	-10.000000	0.583333	-26.866667	223.000000	1023.000000	1023.000000	2046.000000
37.380001	-0.019636	-11.604771	-2.264486	-0.250294	-5.375744	-3.714246	0.000000	-10.000000	0.558333	-26.300001	214.000000	1023.000000	1023.000000	2046.000000
37.400002	-0.019983	-11.809822	-2.305295	-0.279890	-5.479996	-3.744641	0.000000	-10.000000	0.525000	-25.783333	205.333328	1023.000000	1023.000000	2046.000000
37.419998	-0.020497	-12.113734	-2.473460	-0.224435	-5.550440	-3.865399	0.000000	-10.000000	0.508333	-25.100000	196.666672	1023.000000	1023.000000	2046.000000
37.439999	-0.020752	-12.264408	-2.428354	-0.175585	-5.725238	-3.935231	0.000000	-10.000000	0.500000	-24.683332	188.333328	1023.000000	1023.000000	2046.000000
37.459999	-0.020942	-12.376551	-2.404378	-0.295766	-5.721284	-3.955122	0.000000	-10.000000	0.500000	-24.416666	180.000000	1023.000000	1023.000000	2046.000000
37.480000	-0.021308	-12.592962	-2.453485	-0.364031	-5.792276	-3.983170	0.000000	-10.000000	0.500000	-24.533333	172.000000	1023.000000	1023.000000	2046.000000
37.500000	-0.021581	-12.754614	-2.361096	-0.594526	-5.858124	-3.940866	0.000000	-10.000000	0.500000	-24.633333	163.833328	1023.000000	1023.000000	2046.000000
37.520000	-0.022246	-13.147508	-2.636784	-0.715079	-5.804717	-3.990928	0.000000	-10.000000	0.500000	-24.616667	155.500000	1023.000000	1023.000000	2046.000000
37.540001	-0.022656	-13.389824	-2.656497	-0.789888	-5.950230	-3.993210	0.000000	-10.000000	0.500000	-24.200001	147.166672	1023.000000	1023.000000	2046.000000
37.560001	-0.023362	-13.806798	-2.792945	-0.855091	-5.993777	-4.164984	0.000000	-10.000000	0.483333	-23.716667	139.000000	1023.000000	1023.000000	2046.000000
37.580002	-0.023818	-14.076552	-2.961224	-0.908314	-6.036336	-4.170680	0.000000	-10.000000	0.450000	-23.250000	131.166672	1023.000000	1023.000000	2046.000000
37.599998	-0.024429	-14.437310	-2.968733	-1.038014	-6.224053	-4.206510	0.000000	-10.000000	0.416667	-22.799999	123.500000	1023.000000	1023.000000	2046.000000
37.619999	-0.025028	-14.791705	-3.017214	-1.128802	-6.317659	-4.328031	0.000000	-10.000000	0.391667	-22.283333	116.000000	1023.000000	1023.000000	2046.000000
37.639999	-0.025636	-15.150602	-3.096740	-1.169138	-6.474705	-4.410020	0.000000	-10.000000	0.375000	-21.916666	108.500000	1023.000000	1023.000000	2046.000000
37.660000	-0.026130	-15.442950	-3.032598	-1.333200	-6.666365	-4.410787	0.000000	-10.000000	0.358333	-21.400000	101.166664	1023.000000	1023.000000	2046.000000
37.680000	-0.026728	-15.795981	-3.329969	-1.369524	-6.611436	-4.485052	0.000000	-10.000000	0.350000	-20.966667	94.000000	1023.000000	1023.000000	2046.000000
37.700001	-0.027113	-16.023636	-3.264132	-1.402956	-6.825487	-4.531060	0.000000	-10.000000	0.350000	-20.500000	87.000000	1023.000000	1023.000000	2046.000000
37.720001	-0.027717	-16.380573	-3.484479	-1.480918	-6.815263	-4.599913	0.000000	-10.000000	0.350000	-19.966667	80.166664	1023.000000	1023.000000	2046.000000
37.740002	-0.028210	-16.672228	-3.431508	-1.517872	-7.078012	-4.644835	0.000000	-10.000000	0.316667	-19.500000	73.500000	1023.000000	1023.000000	2046.000000
37.759998	-0.028392	-16.779926	-3.469459	-1.617996	-7.061276	-4.631195	0.000000	-10.000000	0.283333	-19.000000	67.000000	1023.000000	1023.000000	2046.000000
37.779999	-0.028791	-17.015295	-3.627507	-1.621141	-7.071756	-4.694892	0.000000	-10.000000	0.250000	-18.533333	60.666668	1023.000000	1023.000000	2046.000000
37.799999	-0.028980	-17.127253	-3.590110	-1.672494	-7.161723	-4.702926	0.000000	-10.000000	0.233333	-18.183334	54.500000	1023.000000	1023.000000	2046.000000
37.820000	-0.029189	-17.250523	-3.669209	-1.657769	-7.154288	-4.769256	0.000000	-10.000000	0.225000	-17.566668	48.500000	1023.000000	1023.000000	2046.000000
37.840000	-0.029491	-17.429459	-3.651619	-1.747961	-7.317490	-4.712390	0.000000	-10.000000	0.216667	-17.166666	42.500000	1023.000000	1023.000000	2046.000000
37.860001	-0.029600	-17.493858	-3.678058	-1.773801	-7.286762	-4.755237	0.000000	-10.000000	0.233333	-16.566666	36.833332	1023.000000	1023.000000	2046.000000
37.880001	-0.029953	-17.701990	-3.824138	-1.766289	-7.322410	-4.789154	0.000000	-10.000000	0.225000	-16.183332	31.166666	1023.000000	1023.000000	2046.000000
37.900002	-0.029960	-17.706453	-3.796684	-1.774659	-7.340749	-4.794361	0.000000	-10.000000	0.216667	-15.616667	25.833334	1023.000000	1023.000000	2046.000000
37.919998	-0.030219	-17.859303	-3.862610	-1.822366	-7.325267	-4.849059	0.000000	-10.000000	0.200000	-15.066667	20.500000	1023.000000	1023.000000	2046.000000
37.939999	-0.030442	-17.991201	-3.785063	-1.843646	-7.522013	-4.840479	0.000000	-10.000000	0.200000	-14.433333	15.500000	1023.000000	1023.000000	2046.000000
37.959999	-0.030426	-17.981503	-3.864574	-1.851139	-7.395381	-4.870407	0.000000	-10.000000	0.183333	-13.700000	10.666667	1023.000000	1023.000000	2046.000000
37.980000	-0.030500	-18.025740	-3.903096	-1.859294	-7.440894	-4.822457	0.000000	-10.000000	0.150000	-12.833334	6.166667	1023.000000	1023.000000	2046.000000
38.000000	-0.030627	-18.100498	-3.865285	-1.921792	-7.478223	-4.835199	0.000000	-10.000000	0.116667	-12.033334	2.333333	1023.000000	1023.000000	2046.000000
38.020000	-0.030657	-18.118462	-3.945584	-1.924935	-7.423413	-4.824528	0.000000	-10.000000	0.083333	-11.366667	-1.333333	1023.000000	1023.000000	2046.000000
38.040001	-0.030802	-18.204115	-3.925553	-1.930761	-7.457178	-4.890623	0.000000	-10.000000	0.066667	-10.700000	-5.000000	1023.000000	1023.000000	2046.000000
38.060001	-0.030829	-18.220217	-4.060447	-1.956756	-7.334811	-4.868202	0.000000	-10.000000	0.050000	-9.850000	-8.666667	1023.000000	1023.000000	2046.000000
38.080002	-0.030431	-17.984816	-3.995993	-1.908840	-7.217368	-4.862615	0.000000	-10.000000	0.050000	-8.933333	-12.000000	1023.000000	1023.000000	2046.000000
38.099998	-0.030149	-17.818056	-3.987375	-1.915647	-7.076276	-4.838758	0.000000	-10.000000	0.041667	-7.766667	-14.833333	1023.000000	1023.000000	2046.000000
38.119999	-0.029602	-17.495079	-3.893352	-1.849400	-7.015753	-4.736574	0.000000	-10.000000	0.041667	-6.416667	-17.333334	1023.000000	1023.000000	2046.000000
38.139999	-0.029247	-17.284899	-3.844740	-1.851011	-6.912960	-4.676187	0.000000	-10.000000	0.025000	-4.816667	-19.500000	1023.000000	1023.000000	2046.000000
38.160000	-0.028625	-16.917553	-3.821180	-1.785156	-6.722262	-4.588954	0.000000	-10.000000	0.016667	-2.983333	-21.000000	1023.000000	1023.000000	2046.000000
38.180000	-0.028022	-16.561028	-3.797163	-1.678082	-6.542511	-4.543272	0.000000	-10.000000	0.000000	-1.000000	-21.833334	1023.000000	1023.000000	2046.000000
38.200001	-0.027685	-16.361898	-3.711631	-1.649349	-6.543738	-4.457181	0.000000	-10.000000	0.000000	1.183333	-22.000000	1023.000000	1023.000000	2046.000000
38.220001	-0.027148	-16.044746	-3.732161	-1.564015	-6.369546	-4.379024	0.000000	-10.000000	-0.016667	3.516667	-22.000000	1023.000000	1023.000000	2046.000000
38.240002	-0.027417	-16.203608	-3.831232	-1.599851	-6.350882	-4.421642	0.000000	-10.000000	-0.050000	6.283334	-22.000000	1023.000000	1023.000000	2046.000000
38.259998	-0.028110	-16.612909	-3.969124	-1.795462	-6.410933	-4.437391	0.000000	-10.000000	-0.100000	9.416667	-22.000000	1023.000000	1023.000000	2046.000000
38.279999	-0.029155	-17.230499	-4.082506	-2.010747	-6.501235	-4.636011	0.000000	-10.000000	-0.158333	12.716667	-22.000000	1023.000000	1023.000000	2046.000000
38.299999	-0.030268	-17.888409	-4.159013	-2.184764	-6.734500	-4.810131	0.000000	-10.000000	-0.216667	15.833333	-22.000000	1023.000000	1023.000000	2046.000000
38.320000	-0.031245	-18.466074	-4.357846	-2.335820	-6.866251	-4.906157	0.000000	-10.000000	-0.291667	18.716667	-14.333333	1023.000000	1023.000000	2046.000000
38.340000	-0.031455	-18.589993	-4.408056	-2.340230	-6.889507	-4.952200	0.000000	-10.000000	-0.350000	21.200001	1.500000	1023.000000	1023.000000	2046.000000
38.360001	-0.031185	-18.430531	-4.441838	-2.271979	-6.804690	-4.912023	0.000000	-10.000000	-0.391667	22.883333	19.833334	1023.000000	1023.000000	2046.000000
38.380001	-0.030533	-18.044939	-4.358741	-2.274162	-6.695629	-4.716407	0.000000	-10.000000	-0.400000	23.883333	33.166668	1023.000000	1023.000000	2046.000000
38.400002	-0.029809	-17.617310	-4.248757	-2.154498	-6.542368	-4.671687	0.000000	-10.000000	-0.416667	24.750000	41.000000	1023.000000	1023.000000	2046.000000
38.419998	-0.029064	-17.176744	-4.246376	-2.039792	-6.359179	-4.531399	0.000000	-10.000000	-0.441667	25.583334	49.166668	1023.000000	1023.000000	2046.000000
38.439999	-0.028074	-16.592005	-4.099139	-1.905680	-6.167192	-4.419994	0.000000	-10.000000	-0.491667	26.500000	57.500000	1023.000000	1023.000000	2046.000000
38.459999	-0.027367	-16.173685	-4.040548	-1.812088	-5.980791	-4.340259	0.000000	-10.000000	-0.516667	27.183334	66.166664	1023.000000	1023.000000	2046.000000
38.480000	-0.026535	-15.681971	-3.856847	-1.756268	-5.839783	-4.229072	0.000000	-10.000000	-0.550000	28.016666	75.166664	1023.000000	1023.000000	2046.000000
38.500000	-0.025603	-15.131186	-3.858541	-1.663295	-5.531481	-4.077869	0.000000	-10.000000	-0.566667	28.750000	84.500000	1023.000000	1023.000000	2046.000000
38.520000	-0.024582	-14.528255	-3.679601	-1.612371	-5.363893	-3.872391	0.000000	-10.000000	-0.600000	29.400002	94.000000	1023.000000	1023.000000	2046.000000
38.540001	-0.023213	-13.718758	-3.551011	-1.478463	-5.000507	-3.688776	0.000000	-10.000000	-0.608333	29.833334	103.666664	1023.000000	1023.000000	2046.000000
38.560001	-0.022287	-13.171619	-3.331994	-1.589379	-4.796919	-3.453327	0.000000	-10.000000	-0.600000	30.033335	113.500000	1023.000000	1023.000000	2046.000000
38.580002	-0.021283	-12.578482	-3.279584	-1.615357	-4.422031	-3.261509	0.000000	-10.000000	-0.558333	29.450001	123.500000	1023.000000	1023.000000	2046.000000
38.599998	-0.020335	-12.018023	-3.226527	-1.608638	-4.059231	-3.123626	0.000000	-10.000000	-0.541667	28.983334	133.500000	1023.000000	1023.000000	2046.000000
38.619999	-0.019437	-11.487222	-3.051589	-1.688841	-3.842085	-2.904707	0.000000	-10.000000	-0.533333	28.516668	143.166672	1023.000000	1023.000000	2046.000000
38.639999	-0.018540	-10.957227	-3.090383	-1.696217	-3.456214	-2.714411	0.000000	-10.000000	-0.550000	28.483334	152.833328	1023.000000	1023.000000	2046.000000
38.660000	-0.017638	-10.424042	-2.853524	-1.762723	-3.326064	-2.481730	0.000000	-10.000000	-0.550000	28.316668	162.166672	1023.000000	1023.000000	2046.000000
38.680000	-0.016619	-9.821803	-2.836492	-1.670178	-2.968551	-2.346582	0.000000	-10.000000	-0.550000	28.300001	171.833328	1023.000000	1023.000000	2046.000000
38.700001	-0.016005	-9.459036	-2.666301	-1.781269	-2.886745	-2.124720	0.000000	-10.000000	-0.541667	28.450001	181.166672	1023.000000	1023.000000	2046.000000
38.720001	-0.015140	-8.947764	-2.642093	-1.712614	-2.550441	-2.042617	0.000000	-10.000000	-0.550000	28.616667	190.833328	1023.000000	1023.000000	2046.000000
38.740002	-0.014577	-8.614729	-2.556130	-1.705062	-2.415698	-1.937840	0.000000	-10.000000	-0.566667	28.683334	200.166672	1023.000000	1023.000000	2046.000000
38.759998	-0.013951	-8.244917	-2.399834	-1.740583	-2.305197	-1.799302	0.000000	-10.000000	-0.600000	28.966667	209.833328	1023.000000	1023.000000	2046.000000
38.779999	-0.013128	-7.758399	-2.416767	-1.651196	-2.035932	-1.654504	0.000000	-10.000000	-0.616667	29.466667	219.500000	1023.000000	1023.000000	2046.000000
38.799999	-0.012378	-7.315465	-2.221007	-1.758867	-1.947150	-1.388442	0.000000	-10.000000	-0.625000	29.700001	229.500000	1023.000000	1023.000000	2046.000000
38.820000	-0.011375	-6.722387	-2.278991	-1.699163	-1.530083	-1.214150	0.000000	-10.000000	-0.625000	29.966667	239.333328	1023.000000	1023.000000	2046.000000
38.840000	-0.010771	-6.365583	-2.134519	-1.668259	-1.474330	-1.088476	0.000000	-10.000000	-0.608333	30.000000	249.166672	1023.000000	1023.000000	2046.000000
38.860001	-0.009744	-5.758419	-2.067709	-1.691440	-1.163442	-0.835827	0.000000	-10.000000	-0.608333	30.083334	259.166656	1023.000000	1023.000000	2046.000000
38.880001	-0.008783	-5.190942	-1.998988	-1.565135	-0.934319	-0.692501	0.000000	-10.000000	-0.600000	29.800001	269.333344	1023.000000	1023.000000	2046.000000
38.900002	-0.007797	-4.608240	-1.833075	-1.521116	-0.746592	-0.507456	0.000000	-10.000000	-0.608333	29.583334	279.333344	1023.000000	1023.000000	2046.000000
38.919998	-0.006564	-3.879248	-1.855038	-1.467651	-0.334743	-0.221815	0.000000	-10.000000	-0.600000	29.550001	289.000000	1023.000000	1023.000000	2046.000000
38.939999	-0.005658	-3.344162	-1.611358	-1.415872	-0.223039	-0.093893	0.000000	-10.000000	-0.600000	29.550001	298.666656	1023.000000	1023.000000	2046.000000
38.959999	-0.004419	-2.611906	-1.626809	-1.379679	0.168658	0.225924	0.000000	-10.000000	-0.600000	29.466667	308.500000	1023.000000	1023.000000	2046.000000
38.980000	-0.003678	-2.173502	-1.392144	-1.288725	0.199018	0.308349	0.000000	-10.000000	-0.600000	29.850000	318.500000	1023.000000	1023.000000	2046.000000
39.000000	-0.002408	-1.423096	-1.389830	-1.119109	0.581531	0.504311	0.000000	-10.000000	-0.583333	29.833334	328.500000	1023.000000	1023.000000	2046.000000
39.020000	-0.001482	-0.875854	-1.160062	-1.167714	0.658493	0.793429	0.000000	-10.000000	-0.583333	29.766666	338.500000	1023.000000	1023.000000	2046.000000
39.040001	-0.000337	-0.199380	-1.156009	-1.007068	1.030471	0.933226	0.000000	-10.000000	-0.566667	29.333334	348.500000	1023.000000	1023.000000	2046.000000
39.060001	0.000551	0.325690	-1.001813	-0.964704	1.165225	1.126981	0.000000	-10.000000	-0.583333	29.283333	358.333344	1023.000000	1023.000000	2046.000000
39.080002	0.001598	0.944327	-0.847873	-0.907602	1.360429	1.339374	0.000000	-10.000000	-0.575000	29.466667	368.000000	1023.000000	1023.000000	2046.000000
39.099998	0.002535	1.498386	-0.854661	-0.836698	1.677625	1.512119	0.000000	-10.000000	-0.591667	29.450001	377.666656	1023.000000	1023.000000	2046.000000
39.119999	0.003625	2.142502	-0.604926	-0.754372	1.835453	1.666347	0.000000	-10.000000	-0.583333	29.533333	387.500000	1023.000000	1023.000000	2046.000000
39.139999	0.005074	2.998668	-0.545151	-0.630728	2.271272	1.903275	0.000000	-10.000000	-0.591667	29.333334	397.500000	1023.000000	1023.000000	2046.000000
39.160000	0.006365	3.761629	-0.283455	-0.583490	2.482900	2.145674	0.000000	-10.000000	-0.583333	29.400000	407.333344	1023.000000	1023.000000	2046.000000
39.180000	0.007918	4.679464	-0.223080	-0.423162	2.976755	2.348951	0.000000	-10.000000	-0.591667	29.300001	417.000000	1023.000000	1023.000000	2046.000000
39.200001	0.008983	5.308735	0.096618	-0.465748	3.013884	2.663980	0.000000	-10.000000	-0.600000	29.500000	426.666656	1023.000000	1023.000000	2046.000000
39.220001	0.010695	6.320736	0.042440	-0.229055	3.645145	2.862207	0.000000	-10.000000	-0.600000	29.333334	436.500000	1023.000000	1023.000000	2046.000000
39.240002	0.011758	6.949180	0.354877	-0.123654	3.625805	3.092152	0.000000	-10.000000	-0.600000	29.383333	446.500000	1023.000000	1023.000000	2046.000000
39.259998	0.013076	7.728143	0.454512	0.058870	3.934726	3.280035	0.000000	-10.000000	-0.591667	29.333334	456.500000	1023.000000	1023.000000	2046.000000
39.279999	0.013394	7.916091	0.433245	0.049910	3.984506	3.448429	0.000000	-10.000000	-0.591667	29.350000	466.333344	1023.000000	1023.000000	2046.000000
39.299999	0.013163	7.779096	0.585519	0.038111	3.742361	3.413104	0.000000	-10.000000	-0.558333	29.166668	476.000000	1023.000000	1023.000000	2046.000000
39.320000	0.012635	7.467230	0.375944	0.098723	3.827204	3.165359	0.000000	-10.000000	-0.525000	28.533335	485.666656	1023.000000	1023.000000	2046.000000
39.340000	0.011362	6.714645	0.498075	-0.145975	3.278108	3.084436	0.000000	-10.000000	-0.483333	28.033335	495.333344	1023.000000	1023.000000	2046.000000
39.360001	0.010616	6.273808	0.310058	-0.139910	3.207072	2.896587	0.000000	-10.000000	-0.458333	27.366667	504.833344	1023.000000	1023.000000	2046.000000
39.380001	0.009893	5.846536	0.271699	-0.138825	2.889653	2.824009	0.000000	-10.000000	-0.433333	27.050001	514.000000	1023.000000	1023.000000	2046.000000
39.400002	0.009913	5.858438	0.442514	-0.146806	2.691227	2.871502	0.000000	-10.000000	-0.416667	26.600000	523.000000	1023.000000	1023.000000	2046.000000
39.419998	0.010591	6.259092	0.344807	0.080125	2.941336	2.892824	0.000000	-10.000000	-0.441667	26.250000	532.000000	1023.000000	1023.000000	2046.000000
39.439999	0.011246	6.646420	0.630473	0.053405	2.807841	3.154701	0.000000	-10.000000	-0.450000	26.150000	540.833313	1023.000000	1023.000000	2046.000000
39.459999	0.012387	7.320535	0.547410	0.333204	3.232566	3.207354	0.000000	-10.000000	-0.466667	25.966667	549.666687	1023.000000	1023.000000	2046.000000
39.480000	0.012906	7.627226	0.908532	0.455768	2.966217	3.296710	0.000000	-10.000000	-0.450000	26.250000	558.333313	1023.000000	1023.000000	2046.000000
39.500000	0.014300	8.451193	0.919917	0.735002	3.406004	3.390269	0.000000	-10.000000	-0.433333	26.316668	567.166687	1023.000000	1023.000000	2046.000000
39.520000	0.015082	8.913521	1.088508	0.840634	3.445342	3.539036	0.000000	-10.000000	-0.425000	26.566668	575.833313	1023.000000	1023.000000	2046.000000
39.540001	0.016302	9.634658	1.283692	1.057890	3.682303	3.610773	0.000000	-10.000000	-0.425000	26.500000	584.666687	1023.000000	1023.000000	2046.000000
39.560001	0.017146	10.133121	1.374425	1.092057	3.829005	3.837634	0.000000	-10.000000	-0.441667	26.633333	593.500000	1023.000000	1023.000000	2046.000000
39.580002	0.018360	10.850464	1.669168	1.284461	3.960538	3.936296	0.000000	-10.000000	-0.441667	26.400000	602.500000	1023.000000	1023.000000	2046.000000
39.599998	0.019601	11.584411	1.761297	1.388104	4.306006	4.129003	0.000000	-10.000000	-0.433333	26.233334	611.333313	1023.000000	1023.000000	2046.000000
39.619999	0.020695	12.230960	2.137158	1.347540	4.441860	4.304402	0.000000	-10.000000	-0.400000	25.416666	620.166687	1023.000000	1023.000000	2046.000000
39.639999	0.022044	13.028020	2.171469	1.457900	4.980797	4.417853	0.000000	-10.000000	-0.366667	24.650000	628.666687	1023.000000	1023.000000	2046.000000
39.660000	0.022792	13.469995	2.589953	1.376236	4.948719	4.555087	0.000000	-10.000000	-0.333333	23.983334	637.000000	1023.000000	1023.000000	2046.000000
39.680000	0.024017	14.194127	2.675025	1.494691	5.421330	4.603081	0.000000	-10.000000	-0.316667	23.416666	645.000000	1023.000000	1023.000000	2046.000000
39.700001	0.024691	14.592200	2.853885	1.437036	5.550099	4.751181	0.000000	-10.000000	-0.316667	22.750000	653.000000	1023.000000	1023.000000	2046.000000
39.720001	0.025545	15.097188	3.127077	1.479712	5.658402	4.831996	0.000000	-10.000000	-0.291667	21.900000	660.833313	1023.000000	1023.000000	2046.000000
39.740002	0.026468	15.642391	3.119933	1.586140	6.033367	4.902951	0.000000	-10.000000	-0.283333	21.100000	673.000000	1023.000000	1023.000000	2046.000000
39.759998	0.026797	15.837140	3.421113	1.599756	5.899904	4.916367	0.000000	-10.000000	-0.266667	20.783333	682.500000	1023.000000	1023.000000	2046.000000
39.779999	0.027705	16.373827	3.456615	1.691184	6.225829	5.000199	0.000000	-10.000000	-0.275000	20.500000	689.500000	1023.000000	1023.000000	2046.000000
39.799999	0.028263	16.703272	3.618695	1.715232	6.233391	5.135954	0.000000	-10.000000	-0.283333	20.633333	691.833313	1023.000000	1023.000000	2046.000000
39.820000	0.028974	17.123585	3.804792	1.834980	6.380206	5.103608	0.000000	-10.000000	-0.291667	20.566668	696.500000	1023.000000	1023.000000	2046.000000
39.840000	0.029720	17.564507	3.868336	1.815284	6.569356	5.311530	0.000000	-10.000000	-0.300000	20.716667	703.500000	1023.000000	1023.000000	2046.000000
39.860001	0.030378	17.953518	4.080651	1.910979	6.584183	5.377704	0.000000	-10.000000	-0.275000	20.683334	710.333313	1023.000000	1023.000000	2046.000000
39.880001	0.031075	18.365299	3.982509	1.951928	6.954026	5.476836	0.000000	-10.000000	-0.250000	20.516668	717.166687	1023.000000	1023.000000	2046.000000
39.900002	0.031502	18.617941	4.223832	1.990396	6.837636	5.566076	0.000000	-10.000000	-0.225000	19.816668	724.000000	1023.000000	1023.000000	2046.000000
39.919998	0.032392	19.143665	4.251468	2.110156	7.191614	5.590428	0.000000	-10.000000	-0.200000	18.800001	730.833313	1023.000000	1023.000000	2046.000000
39.939999	0.032817	19.394928	4.392480	2.055571	7.153450	5.793427	0.000000	-10.000000	-0.166667	17.683334	737.333313	1023.000000	1023.000000	2046.000000
39.959999	0.033661	19.893566	4.540658	2.158237	7.336473	5.858198	0.000000	-10.000000	-0.125000	16.516666	743.500000	1023.000000	1023.000000	2046.000000
39.980000	0.034316	20.280577	4.487541	2.254445	7.586784	5.951807	0.000000	-10.000000	-0.100000	15.583334	749.166687	1023.000000	1023.000000	2046.000000
40.000000	0.034652	20.479399	4.735300	2.303388	7.414426	6.026285	0.000000	-10.000000	-0.091667	14.433333	754.500000	1023.000000	1023.000000	2046.000000
40.020000	0.035435	20.941906	4.655661	2.466300	7.767044	6.052901	0.000000	-10.000000	-0.066667	13.200000	759.333313	1023.000000	1023.000000	2046.000000
40.040001	0.035570	21.021879	4.782208	2.411527	7.674635	6.153509	0.000000	-10.000000	-0.050000	11.266667	763.833313	1023.000000	1023.000000	2046.000000
40.060001	0.036111	21.341663	4.866536	2.541997	7.774524	6.158607	0.000000	-10.000000	-0.016667	9.533334	768.000000	1023.000000	1023.000000	2046.000000
40.080002	0.036297	21.451578	4.870509	2.540752	7.810875	6.229443	0.000000	-10.000000	-0.008333	7.700000	771.500000	1023.000000	1023.000000	2046.000000
40.099998	0.036537	21.593126	5.008075	2.558995	7.759003	6.267054	0.000000	-10.000000	0.008333	5.833333	774.666687	1023.000000	1023.000000	2046.000000
40.119999	0.036842	21.773474	4.781052	2.614910	8.091030	6.286481	0.000000	-10.000000	0.025000	3.466667	776.833313	1023.000000	1023.000000	2046.000000
40.139999	0.036998	21.865576	5.044276	2.668146	7.882927	6.270226	0.000000	-10.000000	0.041667	0.750000	778.333313	1023.000000	1023.000000	2046.000000
40.160000	0.037705	22.283831	4.990612	2.786535	8.222247	6.284436	0.000000	-10.000000	0.041667	-1.450000	778.833313	1023.000000	1023.000000	2046.000000
40.180000	0.037975	22.443485	5.129740	2.684484	8.148781	6.480481	0.000000	-10.000000	0.041667	-3.316667	779.000000	1023.000000	1023.000000	2046.000000
40.200001	0.038609	22.817978	5.269154	2.787173	8.242616	6.519037	0.000000	-10.000000	0.050000	-4.883333	779.000000	1023.000000	1023.000000	2046.000000
40.220001	0.039004	23.051624	5.096336	2.826280	8.500795	6.628212	0.000000	-10.000000	0.066667	-6.583333	779.000000	1023.000000	1023.000000	2046.000000
40.240002	0.039092	23.103420	5.309340	2.913245	8.286604	6.594232	0.000000	-10.000000	0.083333	-8.133333	779.000000	1023.000000	1023.000000	2046.000000
40.259998	0.039146	23.135323	5.268806	3.010129	8.324216	6.532171	0.000000	-10.000000	0.091667	-9.516667	779.000000	1023.000000	1023.000000	2046.000000
40.279999	0.038669	22.853611	5.142197	2.920207	8.207808	6.583399	0.000000	-10.000000	0.100000	-10.833334	779.000000	1023.000000	1023.000000	2046.000000
40.299999	0.037511	22.168861	5.155757	2.882755	7.826034	6.304316	0.000000	-10.000000	0.108333	-12.033334	775.666687	1023.000000	1023.000000	2046.000000
40.320000	0.035951	21.247261	4.789511	2.730596	7.662407	6.064748	0.000000	-10.000000	0.125000	-13.016667	767.833313	1023.000000	1023.000000	2046.000000
40.340000	0.034010	20.099642	4.789394	2.520554	7.085729	5.703964	0.000000	-10.000000	0.158333	-13.866667	758.500000	1023.000000	1023.000000	2046.000000
40.360001	0.031888	18.845629	4.499812	2.311089	6.760697	5.274030	0.000000	-10.000000	0.183333	-14.366667	752.500000	1023.000000	1023.000000	2046.000000
40.380001	0.029624	17.507513	4.329279	2.042765	6.145097	4.990371	0.000000	-10.000000	0.208333	-15.150001	747.500000	1023.000000	1023.000000	2046.000000
40.400002	0.027925	16.503590	4.184096	1.985930	5.746282	4.587282	0.000000	-10.000000	0.225000	-15.583333	742.333313	1023.000000	1023.000000	2046.000000
40.419998	0.026871	15.880829	3.914601	1.916133	5.617338	4.432757	0.000000	-10.000000	0.241667	-16.066666	735.333313	1023.000000	1023.000000	2046.000000
40.439999	0.025940	15.330826	4.037108	1.963908	5.153571	4.176239	0.000000	-10.000000	0.241667	-16.233334	730.000000	1023.000000	1023.000000	2046.000000
40.459999	0.025320	14.964322	3.872957	2.032214	5.131426	3.927725	0.000000	-10.000000	0.241667	-16.616667	724.666687	1023.000000	1023.000000	2046.000000
40.480000	0.024702	14.598646	3.920790	2.002931	4.795707	3.879218	0.000000	-10.000000	0.241667	-17.133333	719.166687	1023.000000	1023.000000	2046.000000
40.500000	0.024361	14.397519	3.876597	2.163346	4.714906	3.642670	0.000000	-10.000000	0.258333	-17.750000	713.500000	1023.000000	1023.000000	2046.000000
40.520000	0.023808	14.070820	3.717922	2.126680	4.630099	3.596120	0.000000	-10.000000	0.275000	-18.333334	707.500000	1023.000000	1023.000000	2046.000000
40.540001	0.023352	13.801175	3.859029	2.215802	4.315228	3.411116	0.000000	-10.000000	0.308333	-19.033333	701.333313	1023.000000	1023.000000	2046.000000
40.560001	0.022830	13.492611	3.645108	2.230330	4.355166	3.262007	0.000000	-10.000000	0.341667	-19.516666	695.000000	1023.000000	1023.000000	2046.000000
40.580002	0.022388	13.231201	3.737758	2.199352	4.056105	3.237987	0.000000	-10.000000	0.366667	-20.300001	688.333313	1023.000000	1023.000000	2046.000000
40.599998	0.022025	13.016666	3.625311	2.348936	4.084449	2.957970	0.000000	-10.000000	0.383333	-21.116667	681.500000	1023.000000	1023.000000	2046.000000
40.619999	0.021647	12.793127	3.726192	2.133598	3.896265	3.037073	0.000000	-10.000000	0.425000	-22.166668	674.333313	1023.000000	1023.000000	2046.000000
40.639999	0.021293	12.584214	3.759765	2.093095	3.867103	2.864252	0.000000	-10.000000	0.483333	-23.633333	667.000000	1023.000000	1023.000000	2046.000000
40.660000	0.020531	12.133688	3.576459	1.876158	3.907686	2.773386	0.000000	-10.000000	0.541667	-24.950001	659.166687	1023.000000	1023.000000	2046.000000
40.680000	0.019914	11.769413	3.619550	1.778913	3.701277	2.669674	0.000000	-10.000000	0.558333	-25.950001	650.833313	1023.000000	1023.000000	2046.000000
40.700001	0.018986	11.220986	3.312102	1.724699	3.786347	2.397839	0.000000	-10.000000	0.566667	-26.433334	642.166687	1023.000000	1023.000000	2046.000000
40.720001	0.018048	10.666218	3.333696	1.509754	3.439405	2.383363	0.000000	-10.000000	0.575000	-26.783335	633.333313	1023.000000	1023.000000	2046.000000
40.740002	0.017357	10.258061	3.153945	1.556846	3.438458	2.108813	0.000000	-10.000000	0.608333	-27.416668	624.500000	1023.000000	1023.000000	2046.000000
40.759998	0.016448	9.720641	3.021241	1.354906	3.253634	2.090860	0.000000	-10.000000	0.633333	-27.733334	615.333313	1023.000000	1023.000000	2046.000000
40.779999	0.015466	9.140516	3.076433	1.352741	2.929528	1.781814	0.000000	-10.000000	0.641667	-28.150000	606.000000	1023.000000	1023.000000	2046.000000
40.799999	0.014578	8.615464	2.799492	1.200227	2.993123	1.622623	0.000000	-10.000000	0.641667	-28.250000	596.666687	1023.000000	1023.000000	2046.000000
40.820000	0.013526	7.993772	2.900671	1.035102	2.499199	1.558800	0.000000	-10.000000	0.641667	-28.316668	587.166687	1023.000000	1023.000000	2046.000000
40.840000	0.012727	7.521409	2.676777	1.079723	2.513411	1.251497	0.000000	-10.000000	0.658333	-28.283335	577.833313	1023.000000	1023.000000	2046.000000
40.860001	0.011753	6.945862	2.489248	0.876923	2.359365	1.220326	0.000000	-10.000000	0.666667	-28.700001	568.166687	1023.000000	1023.000000	2046.000000
40.880001	0.010665	6.302763	2.494828	0.942235	2.026756	0.838943	0.000000	-10.000000	0.683333	-29.050001	558.833313	1023.000000	1023.000000	2046.000000
40.900002	0.009972	5.893490	2.237391	0.797947	2.048715	0.809437	0.000000	-10.000000	0.691667	-29.450001	549.166687	1023.000000	1023.000000	2046.000000
40.919998	0.009095	5.375320	2.262027	0.714952	1.730545	0.667796	0.000000	-10.000000	0.700000	-29.400000	539.500000	1023.000000	1023.000000	2046.000000
40.939999	0.008454	4.996292	1.994052	0.685848	1.798461	0.517930	0.000000	-10.000000	0.683333	-29.316668	529.500000	1023.000000	1023.000000	2046.000000
40.959999	0.007660	4.527215	2.048665	0.586365	1.397381	0.494805	0.000000	-10.000000	0.675000	-29.116667	519.666687	1023.000000	1023.000000	2046.000000
40.980000	0.006976	4.123030	1.786801	0.657834	1.414277	0.264118	0.000000	-10.000000	0.666667	-28.900000	510.000000	1023.000000	1023.000000	2046.000000
41.000000	0.006583	3.890799	1.705077	0.510865	1.281980	0.392877	0.000000	-10.000000	0.675000	-28.883333	500.333344	1023.000000	1023.000000	2046.000000
41.020000	0.005739	3.391649	1.663438	0.621001	1.014992	0.092218	0.000000	-10.000000	0.683333	-28.850000	490.666656	1023.000000	1023.000000	2046.000000
41.040001	0.005181	3.061810	1.492306	0.481883	0.927331	0.160289	0.000000	-10.000000	0.675000	-28.700001	481.000000	1023.000000	1023.000000	2046.000000
41.060001	0.004595	2.715654	1.455879	0.508737	0.722866	0.028172	0.000000	-10.000000	0.666667	-28.350000	471.500000	1023.000000	1023.000000	2046.000000
41.080002	0.003713	2.194136	1.263498	0.462775	0.600335	-0.132473	0.000000	-10.000000	0.650000	-28.150000	462.000000	1023.000000	1023.000000	2046.000000
41.099998	0.003343	1.975859	1.253622	0.348039	0.392751	-0.018552	0.000000	-10.000000	0.650000	-28.000000	452.666656	1023.000000	1023.000000	2046.000000
41.119999	0.002521	1.489668	1.055309	0.415918	0.326861	-0.308420	0.000000	-10.000000	0.650000	-28.033333	443.333344	1023.000000	1023.000000	2046.000000
41.139999	0.002108	1.246120	0.938904	0.244542	0.232418	-0.169744	0.000000	-10.000000	0.641667	-27.766666	434.000000	1023.000000	1023.000000	2046.000000
41.160000	0.001290	0.762240	0.884830	0.324566	0.024281	-0.471437	0.000000	-10.000000	0.641667	-27.700001	424.666656	1023.000000	1023.000000	2046.000000
41.180000	0.000926	0.547078	0.726863	0.187349	0.040365	-0.407499	0.000000	-10.000000	0.608333	-27.433334	415.333344	1023.000000	1023.000000	2046.000000
41.200001	0.000906	0.535302	0.768564	0.251309	-0.007719	-0.476852	0.000000	-10.000000	0.600000	-27.116667	406.166656	1023.000000	1023.000000	2046.000000
41.220001	0.000745	0.440318	0.638838	0.276936	0.036770	-0.512225	0.000000	-10.000000	0.566667	-26.816668	397.000000	1023.000000	1023.000000	2046.000000
41.240002	0.000961	0.568058	0.773378	0.175257	-0.075485	-0.305092	0.000000	-10.000000	0.566667	-26.450001	388.166656	1023.000000	1023.000000	2046.000000
41.259998	0.000746	0.440960	0.667517	0.345571	-0.047725	-0.524404	0.000000	-10.000000	0.550000	-26.150000	379.333344	1023.000000	1023.000000	2046.000000
41.279999	0.000651	0.384854	0.609389	0.272123	-0.156851	-0.339808	0.000000	-10.000000	0.550000	-25.933334	370.666656	1023.000000	1023.000000	2046.000000
41.299999	0.000472	0.278731	0.556107	0.441476	-0.256991	-0.461861	0.000000	-10.000000	0.550000	-26.000000	361.833344	1023.000000	1023.000000	2046.000000
41.320000	-0.000157	-0.092679	0.445891	0.390666	-0.462552	-0.466684	0.000000	-10.000000	0.558333	-26.383333	353.166656	1023.000000	1023.000000	2046.000000
41.340000	-0.001474	-0.871159	0.280627	0.361956	-0.844265	-0.669477	0.000000	-10.000000	0.566667	-26.600000	344.333344	1023.000000	1023.000000	2046.000000
41.360001	-0.003217	-1.901487	-0.014800	0.264304	-1.120370	-1.030621	0.000000	-10.000000	0.566667	-26.666666	335.500000	1023.000000	1023.000000	2046.000000
41.380001	-0.005234	-3.093166	-0.259226	-0.085826	-1.577656	-1.170458	0.000000	-10.000000	0.558333	-26.433334	326.666656	1023.000000	1023.000000	2046.000000
41.400002	-0.007440	-4.397127	-0.590492	-0.197795	-1.952080	-1.656759	0.000000	-10.000000	0.550000	-26.133333	317.833344	1023.000000	1023.000000	2046.000000
41.419998	-0.009642	-5.698529	-0.795990	-0.381657	-2.578393	-1.942489	0.000000	-10.000000	0.533333	-25.766666	309.166656	1023.000000	1023.000000	2046.000000
41.439999	-0.011768	-6.954981	-1.064984	-0.487990	-3.207428	-2.194580	0.000000	-10.000000	0.516667	-25.266666	300.500000	1023.000000	1023.000000	2046.000000
41.459999	-0.012872	-7.607164	-1.303578	-0.518162	-3.472137	-2.313287	0.000000	-10.000000	0.516667	-24.983334	292.166656	1023.000000	1023.000000	2046.000000
41.480000	-0.013820	-8.167856	-1.513068	-0.544736	-3.793261	-2.316791	0.000000	-10.000000	0.516667	-24.783335	283.833344	1023.000000	1023.000000	2046.000000
41.500000	-0.014465	-8.548564	-1.683576	-0.316426	-3.914443	-2.634119	0.000000	-10.000000	0.525000	-24.900000	275.500000	1023.000000	1023.000000	2046.000000
41.520000	-0.014823	-8.760212	-1.669817	-0.354996	-4.190388	-2.545010	0.000000	-10.000000	0.508333	-24.900000	267.166656	1023.000000	1023.000000	2046.000000
41.540001	-0.015469	-9.141918	-1.817953	-0.250603	-4.346755	-2.726609	0.000000	-10.000000	0.508333	-24.850000	258.833344	1023.000000	1023.000000	2046.000000
41.560001	-0.015759	-9.313305	-1.846865	-0.223015	-4.517436	-2.725989	0.000000	-10.000000	0.483333	-24.700001	250.500000	1023.000000	1023.000000	2046.000000
41.580002	-0.016215	-9.582973	-1.956092	-0.151822	-4.653297	-2.821761	0.000000	-10.000000	0.450000	-24.033333	242.166672	1023.000000	1023.000000	2046.000000
41.599998	-0.016613	-9.818191	-2.066797	-0.130323	-4.724273	-2.896798	0.000000	-10.000000	0.416667	-23.250000	234.166672	1023.000000	1023.000000	2046.000000
41.619999	-0.016926	-10.003417	-2.107334	-0.122902	-4.874943	-2.898237	0.000000	-10.000000	0.400000	-22.516666	226.500000	1023.000000	1023.000000	2046.000000
41.639999	-0.017301	-10.224813	-2.269468	-0.027467	-4.837982	-3.089896	0.000000	-10.000000	0.400000	-22.166668	219.000000	1023.000000	1023.000000	2046.000000
41.660000	-0.017241	-10.189614	-2.101914	-0.143882	-5.027406	-2.916412	0.000000	-10.000000	0.400000	-22.183334	211.500000	1023.000000	1023.000000	2046.000000
41.680000	-0.017794	-10.515985	-2.171216	-0.210763	-5.026915	-3.107092	0.000000	-10.000000	0.408333	-22.416668	204.166672	1023.000000	1023.000000	2046.000000
41.700001	-0.017920	-10.590709	-2.164062	-0.420635	-4.992107	-3.013905	0.000000	-10.000000	0.408333	-22.700001	196.666672	1023.000000	1023.000000	2046.000000
41.720001	-0.018287	-10.807689	-2.329604	-0.490990	-4.962781	-3.024313	0.000000	-10.000000	0.400000	-22.683334	189.166672	1023.000000	1023.000000	2046.000000
41.740002	-0.018950	-11.199739	-2.486003	-0.525996	-4.963247	-3.224492	0.000000	-10.000000	0.391667	-22.383335	181.500000	1023.000000	1023.000000	2046.000000
41.759998	-0.019324	-11.420637	-2.474602	-0.681401	-5.127594	-3.137038	0.000000	-10.000000	0.400000	-22.116667	174.166672	1023.000000	1023.000000	2046.000000
41.779999	-0.020017	-11.830171	-2.617891	-0.719708	-5.217539	-3.275033	0.000000	-10.000000	0.400000	-21.766666	166.833328	1023.000000	1023.000000	2046.000000
41.799999	-0.020574	-12.158943	-2.666230	-0.811209	-5.333387	-3.348117	0.000000	-10.000000	0.383333	-21.350000	159.500000	1023.000000	1023.000000	2046.000000
41.820000	-0.020985	-12.401976	-2.712077	-0.922040	-5.428920	-3.338939	0.000000	-10.000000	0.358333	-20.900000	152.333328	1023.000000	1023.000000	2046.000000
41.840000	-0.021553	-12.738119	-2.772181	-0.914056	-5.495075	-3.556808	0.000000	-10.000000	0.341667	-20.483334	145.333328	1023.000000	1023.000000	2046.000000
41.860001	-0.022167	-13.100518	-2.730220	-1.105278	-5.765700	-3.499321	0.000000	-10.000000	0.341667	-20.116667	138.500000	1023.000000	1023.000000	2046.000000
41.880001	-0.022778	-13.461813	-2.877929	-1.078061	-5.804222	-3.701602	0.000000	-10.000000	0.308333	-19.633333	131.833328	1023.000000	1023.000000	2046.000000
41.900002	-0.023398	-13.828043	-2.940813	-1.195299	-5.992326	-3.699605	0.000000	-10.000000	0.316667	-19.400002	125.166664	1023.000000	1023.000000	2046.000000
41.919998	-0.023811	-14.072587	-3.031939	-1.257194	-6.050944	-3.732510	0.000000	-10.000000	0.300000	-19.066668	118.833336	1023.000000	1023.000000	2046.000000
41.939999	-0.024254	-14.333842	-3.175875	-1.282060	-6.028983	-3.846924	0.000000	-10.000000	0.300000	-18.983334	112.333336	1023.000000	1023.000000	2046.000000
41.959999	-0.024795	-14.653729	-3.118096	-1.392025	-6.302886	-3.840723	0.000000	-10.000000	0.266667	-18.666668	106.000000	1023.000000	1023.000000	2046.000000
41.980000	-0.025039	-14.798162	-3.269261	-1.380353	-6.223393	-3.925155	0.000000	-10.000000	0.250000	-18.516666	99.666664	1023.000000	1023.000000	2046.000000
42.000000	-0.025332	-14.971272	-3.240752	-1.493001	-6.349159	-3.888361	0.000000	-10.000000	0.250000	-18.133333	93.500000	1023.000000	1023.000000	2046.000000
42.020000	-0.025625	-15.144241	-3.417159	-1.425104	-6.283017	-4.018962	0.000000	-10.000000	0.250000	-17.866667	87.500000	1023.000000	1023.000000	2046.000000
42.040001	-0.025830	-15.265508	-3.321627	-1.478523	-6.470744	-3.994614	0.000000	-10.000000	0.241667	-17.566668	81.500000	1023.000000	1023.000000	2046.000000
42.060001	-0.026145	-15.451494	-3.495762	-1.450113	-6.422567	-4.083053	0.000000	-10.000000	0.233333	-17.233334	75.500000	1023.000000	1023.000000	2046.000000
42.080002	-0.026374	-15.587150	-3.406026	-1.468124	-6.613705	-4.099295	0.000000	-10.000000	0.216667	-16.800001	69.833336	1023.000000	1023.000000	2046.000000
42.099998	-0.026753	-15.811261	-3.497365	-1.521028	-6.648822	-4.144046	0.000000	-10.000000	0.216667	-16.333334	64.166664	1023.000000	1023.000000	2046.000000
42.119999	-0.026824	-15.852985	-3.569885	-1.492828	-6.593878	-4.196394	0.000000	-10.000000	0.208333	-15.966666	58.833332	1023.000000	1023.000000	2046.000000
42.139999	-0.027205	-16.078245	-3.496538	-1.536915	-6.834274	-4.210518	0.000000	-10.000000	0.208333	-15.566667	53.333332	1023.000000	1023.000000	2046.000000
42.160000	-0.027535	-16.272938	-3.681142	-1.564047	-6.732598	-4.295150	0.000000	-10.000000	0.200000	-15.383333	48.166668	1023.000000	1023.000000	2046.000000
42.180000	-0.027566	-16.291737	-3.532591	-1.588696	-6.943510	-4.226940	0.000000	-10.000000	0.200000	-15.033334	43.000000	1023.000000	1023.000000	2046.000000
42.200001	-0.027996	-16.545477	-3.699852	-1.619280	-6.895119	-4.331226	0.000000	-10.000000	0.200000	-14.933333	38.000000	1023.000000	1023.000000	2046.000000
42.220001	-0.028250	-16.695753	-3.759128	-1.623655	-6.931556	-4.381414	0.000000	-10.000000	0.200000	-14.700000	33.000000	1023.000000	1023.000000	2046.000000
42.240002	-0.028221	-16.678829	-3.616871	-1.690960	-7.090425	-4.280574	0.000000	-10.000000	0.200000	-14.400000	28.000000	1023.000000	1023.000000	2046.000000
42.259998	-0.028665	-16.940825	-3.894599	-1.643258	-6.948394	-4.454572	0.000000	-10.000000	0.200000	-14.000000	23.333334	1023.000000	1023.000000	2046.000000
42.279999	-0.028558	-16.877594	-3.913574	-1.645294	-6.862231	-4.456494	0.000000	-10.000000	0.191667	-13.550000	18.666666	1023.000000	1023.000000	2046.000000
42.299999	-0.028195	-16.663460	-3.791318	-1.625651	-6.902005	-4.344486	0.000000	-10.000000	0.158333	-13.116667	14.333333	1023.000000	1023.000000	2046.000000
42.320000	-0.028178	-16.653053	-3.914339	-1.557908	-6.738206	-4.442601	0.000000	-10.000000	0.125000	-12.583333	10.000000	1023.000000	1023.000000	2046.000000
42.340000	-0.027882	-16.478460	-3.761078	-1.591901	-6.823358	-4.302124	0.000000	-10.000000	0.100000	-11.966666	6.000000	1023.000000	1023.000000	2046.000000
42.360001	-0.027553	-16.283697	-3.704112	-1.526155	-6.797822	-4.255609	0.000000	-10.000000	0.100000	-11.650000	3.333333	1023.000000	1023.000000	2046.000000
42.380001	-0.027371	-16.176487	-3.827186	-1.461267	-6.637526	-4.250507	0.000000	-10.000000	0.100000	-11.283334	-0.333333	1023.000000	1023.000000	2046.000000
42.400002	-0.027287	-16.126423	-3.629512	-1.428572	-6.889326	-4.179012	0.000000	-10.000000	0.100000	-11.016666	-4.000000	1023.000000	1023.000000	2046.000000
42.419998	-0.027395	-16.190554	-3.865060	-1.299154	-6.743508	-4.282832	0.000000	-10.000000	0.100000	-10.616667	-8.666667	1023.000000	1023.000000	2046.000000
42.439999	-0.028033	-16.567795	-3.979874	-1.316416	-6.889197	-4.382308	0.000000	-10.000000	0.083333	-10.333333	-12.333333	1023.000000	1023.000000	2046.000000
42.459999	-0.029247	-17.284981	-3.951133	-1.503005	-7.311453	-4.519391	0.000000	-10.000000	0.066667	-9.533334	-15.666667	1023.000000	1023.000000	2046.000000
42.480000	-0.030862	-18.239305	-4.275889	-1.713062	-7.427398	-4.822957	0.000000	-10.000000	0.050000	-8.666667	-19.000000	1023.000000	1023.000000	2046.000000
42.500000	-0.032600	-19.266356	-4.361752	-1.916669	-7.872683	-5.115252	0.000000	-10.000000	0.041667	-7.183333	-21.833334	1023.000000	1023.000000	2046.000000
42.520000	-0.034248	-20.240746	-4.494461	-2.043159	-8.290624	-5.412503	0.000000	-10.000000	0.025000	-5.050000	-24.333334	1023.000000	1023.000000	2046.000000
42.540001	-0.035250	-20.832781	-4.781993	-2.035494	-8.383296	-5.631998	0.000000	-10.000000	0.016667	-2.483333	-26.000000	1023.000000	1023.000000	2046.000000
42.560001	-0.035739	-21.121868	-4.742218	-2.043969	-8.697247	-5.638434	0.000000	-10.000000	0.016667	-0.633333	-26.833334	1023.000000	1023.000000	2046.000000
42.580002	-0.035859	-21.192900	-4.753178	-2.004456	-8.749163	-5.686102	0.000000	-10.000000	0.016667	0.000000	-27.000000	1023.000000	1023.000000	2046.000000
42.599998	-0.035479	-20.967855	-4.772023	-1.869675	-8.619251	-5.706905	0.000000	-10.000000	0.008333	0.000000	-27.000000	1023.000000	1023.000000	2046.000000
42.619999	-0.035238	-20.825594	-4.681714	-1.835302	-8.704491	-5.604088	0.000000	-10.000000	0.000000	0.366667	-27.000000	1023.000000	1023.000000	2046.000000
42.639999	-0.034928	-20.642242	-4.740689	-1.701195	-8.559803	-5.640555	0.000000	-10.000000	-0.008333	1.616667	-27.000000	1023.000000	1023.000000	2046.000000
42.660000	-0.034418	-20.341146	-4.679574	-1.622080	-8.466716	-5.572776	0.000000	-10.000000	-0.033333	3.950000	-27.000000	1023.000000	1023.000000	2046.000000
42.680000	-0.034019	-20.105097	-4.603751	-1.551496	-8.421098	-5.528753	0.000000	-10.000000	-0.058333	6.916667	-27.000000	1023.000000	1023.000000	2046.000000
42.700001	-0.033463	-19.776594	-4.718314	-1.503206	-8.085721	-5.469354	0.000000	-10.000000	-0.091667	9.750000	-27.000000	1023.000000	1023.000000	2046.000000
42.720001	-0.032601	-19.267111	-4.576782	-1.409807	-7.921784	-5.358737	0.000000	-10.000000	-0.116667	12.333333	-27.000000	1023.000000	1023.000000	2046.000000
42.740002	-0.031829	-18.810776	-4.443208	-1.348773	-7.775210	-5.243585	0.000000	-10.000000	-0.158333	14.366667	-27.000000	1023.000000	1023.000000	2046.000000
42.759998	-0.031080	-18.368261	-4.512043	-1.389951	-7.337481	-5.128786	0.000000	-10.000000	-0.166667	15.833333	-18.666666	1023.000000	1023.000000	2046.000000
42.779999	-0.030089	-17.782656	-4.268688	-1.452815	-7.145386	-4.915766	0.000000	-10.000000	-0.191667	17.066668	0.166667	1023.000000	1023.000000	2046.000000
42.799999	-0.029723	-17.566256	-4.256630	-1.530377	-6.907651	-4.871597	0.000000	-10.000000	-0.200000	17.850000	19.000000	1023.000000	1023.000000	2046.000000
42.820000	-0.028981	-17.127567	-4.321896	-1.623949	-6.489465	-4.692258	0.000000	-10.000000	-0.241667	18.933334	31.500000	1023.000000	1023.000000	2046.000000
42.840000	-0.028153	-16.638420	-4.137309	-1.720223	-6.345483	-4.435405	0.000000	-10.000000	-0.266667	19.500000	35.666668	1023.000000	1023.000000	2046.000000
42.860001	-0.027911	-16.495304	-4.182757	-1.773750	-6.117909	-4.420889	0.000000	-10.000000	-0.300000	20.500000	42.000000	1023.000000	1023.000000	2046.000000
42.880001	-0.027101	-16.016512	-4.188245	-1.840816	-5.771950	-4.215500	0.000000	-10.000000	-0.325000	21.250000	48.833332	1023.000000	1023.000000	2046.000000
42.900002	-0.026475	-15.646484	-3.929141	-1.878970	-5.766605	-4.071768	0.000000	-10.000000	-0.350000	21.983334	55.833332	1023.000000	1023.000000	2046.000000
42.919998	-0.026066	-15.404881	-4.065987	-1.886807	-5.374252	-4.077834	0.000000	-10.000000	-0.358333	22.616667	63.166668	1023.000000	1023.000000	2046.000000
42.939999	-0.025138	-14.856774	-3.904119	-1.943025	-5.149718	-3.859912	0.000000	-10.000000	-0.400000	23.333334	70.500000	1023.000000	1023.000000	2046.000000
42.959999	-0.024826	-14.672253	-3.794577	-1.988058	-5.112868	-3.776749	0.000000	-10.000000	-0.416667	24.450001	78.166664	1023.000000	1023.000000	2046.000000
42.980000	-0.024293	-14.356906	-3.900448	-1.995063	-4.744801	-3.716595	0.000000	-10.000000	-0.458333	25.266668	86.166664	1023.000000	1023.000000	2046.000000
43.000000	-0.023508	-13.893130	-3.626156	-2.014293	-4.749099	-3.503582	0.000000	-10.000000	-0.458333	26.033335	94.500000	1023.000000	1023.000000	2046.000000
43.020000	-0.023090	-13.645998	-3.787263	-2.023862	-4.376939	-3.457933	0.000000	-10.000000	-0.466667	26.550001	103.166664	1023.000000	1023.000000	2046.000000
43.040001	-0.022083	-13.051183	-3.586435	-2.061695	-4.205642	-3.197411	0.000000	-10.000000	-0.466667	27.216667	112.000000	1023.000000	1023.000000	2046.000000
43.060001	-0.021458	-12.681562	-3.489049	-2.055384	-4.053091	-3.084039	0.000000	-10.000000	-0.475000	27.500000	121.000000	1023.000000	1023.000000	2046.000000
43.080002	-0.020467	-12.095820	-3.469822	-2.037772	-3.688140	-2.900087	0.000000	-10.000000	-0.491667	27.783335	130.000000	1023.000000	1023.000000	2046.000000
43.099998	-0.019559	-11.559277	-3.238886	-2.023951	-3.635053	-2.661386	0.000000	-10.000000	-0.500000	28.050001	139.166672	1023.000000	1023.000000	2046.000000
43.119999	-0.018804	-11.113441	-3.366483	-1.954162	-3.167405	-2.625391	0.000000	-10.000000	-0.500000	28.200001	148.500000	1023.000000	1023.000000	2046.000000
43.139999	-0.017739	-10.483575	-3.187970	-1.949895	-2.989393	-2.356317	0.000000	-10.000000	-0.516667	28.250000	158.000000	1023.000000	1023.000000	2046.000000
43.160000	-0.016719	-9.881004	-3.017596	-1.883263	-2.803893	-2.176253	0.000000	-10.000000	-0.525000	28.233334	167.333328	1023.000000	1023.000000	2046.000000
43.180000	-0.015836	-9.358980	-3.053417	-1.810927	-2.423504	-2.071132	0.000000	-10.000000	-0.541667	28.633333	176.833328	1023.000000	1023.000000	2046.000000
43.200001	-0.014778	-8.733779	-2.829853	-1.741289	-2.343030	-1.819607	0.000000	-10.000000	-0.541667	28.866667	186.166672	1023.000000	1023.000000	2046.000000
43.220001	-0.013903	-8.216746	-2.831237	-1.665015	-1.986034	-1.734461	0.000000	-10.000000	-0.566667	29.100000	195.833328	1023.000000	1023.000000	2046.000000
43.240002	-0.012928	-7.640562	-2.635727	-1.656847	-1.853932	-1.494055	0.000000	-10.000000	-0.566667	29.216667	205.500000	1023.000000	1023.000000	2046.000000
43.259998	-0.011952	-7.063581	-2.529541	-1.673753	-1.648752	-1.211535	0.000000	-10.000000	-0.575000	29.316668	215.500000	1023.000000	1023.000000	2046.000000
43.279999	-0.011024	-6.515320	-2.644436	-1.546448	-1.188419	-1.136017	0.000000	-10.000000	-0.575000	29.183334	225.166672	1023.000000	1023.000000	2046.000000
43.299999	-0.009968	-5.891272	-2.342803	-1.532135	-1.133644	-0.882690	0.000000	-10.000000	-0.575000	29.166666	234.833328	1023.000000	1023.000000	2046.000000
43.320000	-0.008834	-5.221080	-2.371150	-1.452505	-0.651671	-0.745753	0.000000	-10.000000	-0.566667	29.333334	244.500000	1023.000000	1023.000000	2046.000000
43.340000	-0.007641	-4.515552	-2.155693	-1.412790	-0.449152	-0.497916	0.000000	-10.000000	-0.550000	29.700001	254.500000	1023.000000	1023.000000	2046.000000
43.360001	-0.006244	-3.690402	-1.940149	-1.314242	-0.153994	-0.282016	0.000000	-10.000000	-0.558333	29.800001	264.500000	1023.000000	1023.000000	2046.000000
43.380001	-0.004826	-2.852323	-1.857368	-1.234722	0.286508	-0.046741	0.000000	-10.000000	-0.575000	29.933334	274.500000	1023.000000	1023.000000	2046.000000
43.400002	-0.003824	-2.259855	-1.607533	-1.217142	0.368814	0.196007	0.000000	-10.000000	-0.591667	29.966667	284.500000	1023.000000	1023.000000	2046.000000
43.419998	-0.002254	-1.332307	-1.582497	-1.071865	0.900449	0.421606	0.000000	-10.000000	-0.591667	29.966667	294.500000	1023.000000	1023.000000	2046.000000
43.439999	-0.000975	-0.576488	-1.370675	-0.961779	1.046126	0.709839	0.000000	-10.000000	-0.575000	30.016668	304.500000	1023.000000	1023.000000	2046.000000
43.459999	-0.000151	-0.089456	-1.276895	-0.874292	1.193908	0.867824	0.000000	-10.000000	-0.566667	29.800001	314.500000	1023.000000	1023.000000	2046.000000
43.480000	0.000614	0.363059	-1.210950	-0.849339	1.372589	1.050758	0.000000	-10.000000	-0.566667	29.633333	324.500000	1023.000000	1023.000000	2046.000000
43.500000	0.000081	0.047785	-1.307223	-0.871040	1.217352	1.008696	0.000000	-10.000000	-0.566667	29.216667	334.166656	1023.000000	1023.000000	2046.000000
43.520000	-0.000483	-0.285495	-1.395938	-0.948641	1.239493	0.819591	0.000000	-10.000000	-0.558333	29.150002	343.833344	1023.000000	1023.000000	2046.000000
43.540001	-0.001343	-0.793434	-1.351396	-1.114496	0.918755	0.753703	0.000000	-10.000000	-0.533333	29.016668	353.500000	1023.000000	1023.000000	2046.000000
43.560001	-0.002290	-1.353410	-1.484191	-1.185591	0.728962	0.587409	0.000000	-10.000000	-0.541667	29.083334	363.333344	1023.000000	1023.000000	2046.000000
43.580002	-0.002614	-1.545135	-1.347261	-1.218661	0.371149	0.649638	0.000000	-10.000000	-0.541667	29.133333	373.000000	1023.000000	1023.000000	2046.000000
43.599998	-0.002645	-1.563193	-1.507928	-1.054767	0.430079	0.569424	0.000000	-10.000000	-0.558333	29.266666	382.666656	1023.000000	1023.000000	2046.000000
43.619999	-0.001763	-1.042003	-1.374488	-1.003235	0.555222	0.780497	0.000000	-10.000000	-0.550000	29.250000	392.500000	1023.000000	1023.000000	2046.000000
43.639999	-0.001142	-0.675045	-1.295361	-0.865189	0.580537	0.904968	0.000000	-10.000000	-0.550000	29.350000	402.166656	1023.000000	1023.000000	2046.000000
43.660000	-0.000090	-0.053228	-1.268330	-0.664775	0.850206	1.029671	0.000000	-10.000000	-0.550000	29.300001	411.833344	1023.000000	1023.000000	2046.000000
43.680000	0.000791	0.467579	-0.966612	-0.484901	0.739396	1.179696	0.000000	-10.000000	-0.566667	29.533333	421.500000	1023.000000	1023.000000	2046.000000
43.700001	0.001777	1.050199	-0.994222	-0.282072	1.091450	1.235043	0.000000	-10.000000	-0.566667	29.533333	431.500000	1023.000000	1023.000000	2046.000000
43.720001	0.002927	1.729841	-0.688773	-0.203460	1.099365	1.522709	0.000000	-10.000000	-0.583333	29.900000	441.500000	1023.000000	1023.000000	2046.000000
43.740002	0.003761	2.222850	-0.713365	0.055003	1.362193	1.519018	0.000000	-10.000000	-0.583333	30.000000	451.500000	1023.000000	1023.000000	2046.000000
43.759998	0.005157	3.047649	-0.528148	0.117946	1.629651	1.828201	0.000000	-10.000000	-0.575000	30.283333	461.500000	1023.000000	1023.000000	2046.000000
43.779999	0.006041	3.570068	-0.273627	0.298046	1.620765	1.924884	0.000000	-10.000000	-0.533333	30.100000	471.500000	1023.000000	1023.000000	2046.000000
43.799999	0.007259	4.290034	-0.215154	0.388727	2.069866	2.046596	0.000000	-10.000000	-0.491667	29.516666	481.500000	1023.000000	1023.000000	2046.000000
43.820000	0.008552	5.054090	0.173304	0.318400	2.146736	2.415649	0.000000	-10.000000	-0.441667	28.266666	491.500000	1023.000000	1023.000000	2046.000000
43.840000	0.009419	5.566851	0.205499	0.429011	2.502870	2.429472	0.000000	-10.000000	-0.416667	26.983334	501.166656	1023.000000	1023.000000	2046.000000
43.860001	0.010608	6.269293	0.421801	0.436592	2.755288	2.655612	0.000000	-10.000000	-0.383333	26.016666	510.333344	1023.000000	1023.000000	2046.000000
43.880001	0.011442	6.762388	0.591037	0.476736	2.896126	2.798490	0.000000	-10.000000	-0.375000	25.266666	519.166687	1023.000000	1023.000000	2046.000000
43.900002	0.012175	7.195425	0.516332	0.478569	3.302729	2.897794	0.000000	-10.000000	-0.358333	24.700001	527.666687	1023.000000	1023.000000	2046.000000
43.919998	0.013188	7.794370	0.822396	0.494935	3.325920	3.151119	0.000000	-10.000000	-0.358333	24.200001	536.000000	1023.000000	1023.000000	2046.000000
43.939999	0.013819	8.166784	0.916085	0.581789	3.546258	3.122651	0.000000	-10.000000	-0.358333	23.933334	544.000000	1023.000000	1023.000000	2046.000000
43.959999	0.014756	8.720822	0.994227	0.566439	3.850236	3.309920	0.000000	-10.000000	-0.358333	24.016668	552.000000	1023.000000	1023.000000	2046.000000
43.980000	0.015548	9.188828	1.221255	0.657307	3.906595	3.403671	0.000000	-10.000000	-0.358333	24.133333	560.000000	1023.000000	1023.000000	2046.000000
44.000000	0.016317	9.643199	1.255390	0.730496	4.196964	3.460349	0.000000	-10.000000	-0.375000	24.483334	568.000000	1023.000000	1023.000000	2046.000000
44.020000	0.017306	10.227557	1.441867	0.698835	4.399206	3.687649	0.000000	-10.000000	-0.391667	24.566668	576.333313	1023.000000	1023.000000	2046.000000
44.040001	0.018193	10.752019	1.751568	0.798188	4.408474	3.793788	0.000000	-10.000000	-0.400000	24.733334	584.666687	1023.000000	1023.000000	2046.000000
44.060001	0.019164	11.326132	1.867393	0.839184	4.752631	3.866925	0.000000	-10.000000	-0.400000	24.616667	593.000000	1023.000000	1023.000000	2046.000000
44.080002	0.020076	11.864830	2.144737	0.840430	4.812959	4.066704	0.000000	-10.000000	-0.391667	24.633333	601.000000	1023.000000	1023.000000	2046.000000
44.099998	0.021050	12.440365	2.338881	0.920898	5.010014	4.170572	0.000000	-10.000000	-0.375000	24.233334	609.166687	1023.000000	1023.000000	2046.000000
44.119999	0.021816	12.893187	2.403998	1.000146	5.303514	4.185528	0.000000	-10.000000	-0.350000	23.883333	617.500000	1023.000000	1023.000000	2046.000000
44.139999	0.022712	13.422711	2.659850	0.994572	5.344038	4.424252	0.000000	-10.000000	-0.316667	23.150000	625.500000	1023.000000	1023.000000	2046.000000
44.160000	0.023570	13.929609	2.718542	1.116061	5.623381	4.471625	0.000000	-10.000000	-0.275000	22.533333	633.333313	1023.000000	1023.000000	2046.000000
44.180000	0.024507	14.483452	2.889845	1.179515	5.778542	4.635550	0.000000	-10.000000	-0.241667	21.566668	640.833313	1023.000000	1023.000000	2046.000000
44.200001	0.025203	14.895033	3.012670	1.314647	5.862775	4.704941	0.000000	-10.000000	-0.225000	20.550001	648.333313	1023.000000	1023.000000	2046.000000
44.220001	0.025888	15.299667	3.100050	1.358862	6.076849	4.763906	0.000000	-10.000000	-0.200000	19.316668	655.500000	1023.000000	1023.000000	2046.000000
44.240002	0.026402	15.603415	3.313515	1.438558	6.021916	4.829427	0.000000	-10.000000	-0.158333	18.083334	662.166687	1023.000000	1023.000000	2046.000000
44.259998	0.027029	15.973922	3.327226	1.529579	6.225403	4.891714	0.000000	-10.000000	-0.100000	16.533333	668.500000	1023.000000	1023.000000	2046.000000
44.279999	0.027619	16.322609	3.369987	1.519722	6.384449	5.048451	0.000000	-10.000000	-0.066667	14.616667	674.166687	1023.000000	1023.000000	2046.000000
44.299999	0.027850	16.459520	3.473747	1.655305	6.359643	4.970826	0.000000	-10.000000	-0.033333	12.450000	679.333313	1023.000000	1023.000000	2046.000000
44.320000	0.028286	16.717079	3.473543	1.679000	6.533906	5.030630	0.000000	-10.000000	-0.016667	10.100000	683.833313	1023.000000	1023.000000	2046.000000
44.340000	0.028996	17.136726	3.626963	1.716021	6.644444	5.149298	0.000000	-10.000000	0.016667	7.450000	687.500000	1023.000000	1023.000000	2046.000000
44.360001	0.029313	17.324034	3.692855	1.838806	6.689803	5.102569	0.000000	-10.000000	0.033333	5.516667	689.666687	1023.000000	1023.000000	2046.000000
44.380001	0.030053	17.761282	3.803165	1.816274	6.857682	5.284160	0.000000	-10.000000	0.050000	2.000000	691.333313	1023.000000	1023.000000	2046.000000
44.400002	0.030453	17.997850	3.859006	1.931281	6.906417	5.301146	0.000000	-10.000000	0.058333	-1.200000	692.166687	1023.000000	1023.000000	2046.000000
44.419998	0.030563	18.062952	3.815343	1.989784	6.996590	5.261235	0.000000	-10.000000	0.075000	-5.716667	693.000000	1023.000000	1023.000000	2046.000000
44.439999	0.030907	18.265900	3.876736	1.998966	6.959199	5.430999	0.000000	-10.000000	0.100000	-8.516666	693.000000	1023.000000	1023.000000	2046.000000
44.459999	0.030534	18.045498	3.904438	2.136000	6.694476	5.310584	0.000000	-10.000000	0.125000	-11.100000	693.000000	1023.000000	1023.000000	2046.000000
44.480000	0.030051	17.760439	3.788638	2.032886	6.669790	5.269125	0.000000	-10.000000	0.141667	-12.750000	693.000000	1023.000000	1023.000000	2046.000000
44.500000	0.028630	16.920584	3.703206	1.963443	6.217209	5.036726	0.000000	-10.000000	0.166667	-14.000000	693.000000	1023.000000	1023.000000	2046.000000
44.520000	0.026986	15.948980	3.425564	1.890344	6.017370	4.615702	0.000000	-10.000000	0.200000	-14.750000	685.166687	1023.000000	1023.000000	2046.000000
44.540001	0.025067	14.814802	3.315029	1.591518	5.517807	4.390448	0.000000	-10.000000	0.233333	-15.566667	675.666687	1023.000000	1023.000000	2046.000000
44.560001	0.022698	13.414457	3.095187	1.431299	4.971507	3.916464	0.000000	-10.000000	0.250000	-16.216667	664.333313	1023.000000	1023.000000	2046.000000
44.580002	0.020563	12.152838	2.844653	1.292663	4.499807	3.515714	0.000000	-10.000000	0.258333	-16.916666	659.000000	1023.000000	1023.000000	2046.000000
44.599998	0.019224	11.361535	2.798911	1.193672	3.990911	3.378042	0.000000	-10.000000	0.258333	-17.233334	653.333313	1023.000000	1023.000000	2046.000000
44.619999	0.017992	10.633012	2.611425	1.208755	3.741747	3.071085	0.000000	-10.000000	0.258333	-17.466667	647.500000	1023.000000	1023.000000	2046.000000
44.639999	0.017404	10.285817	2.575935	1.180580	3.514249	3.015053	0.000000	-10.000000	0.266667	-17.883333	641.500000	1023.000000	1023.000000	2046.000000
44.660000	0.016701	9.870095	2.495178	1.341005	3.327435	2.706477	0.000000	-10.000000	0.291667	-18.483334	635.500000	1023.000000	1023.000000	2046.000000
44.680000	0.016174	9.558555	2.481340	1.334342	3.140375	2.602498	0.000000	-10.000000	0.333333	-19.133333	629.500000	1023.000000	1023.000000	2046.000000
44.700001	0.015731	9.296782	2.506115	1.399723	2.884140	2.506803	0.000000	-10.000000	0.366667	-19.816668	623.166687	1023.000000	1023.000000	2046.000000
44.720001	0.015112	8.931474	2.258042	1.519123	2.903680	2.250628	0.000000	-10.000000	0.383333	-20.333334	616.666687	1023.000000	1023.000000	2046.000000
44.740002	0.014799	8.746179	2.301697	1.501457	2.703585	2.239439	0.000000	-10.000000	0.391667	-20.850000	609.833313	1023.000000	1023.000000	2046.000000
44.759998	0.014246	8.419170	2.224977	1.626304	2.560403	2.007487	0.000000	-10.000000	0.383333	-21.216667	603.000000	1023.000000	1023.000000	2046.000000
44.779999	0.013818	8.166656	2.212179	1.604437	2.444909	1.905132	0.000000	-10.000000	0.400000	-21.533333	595.833313	1023.000000	1023.000000	2046.000000
44.799999	0.013503	7.980119	2.142382	1.617859	2.418886	1.800992	0.000000	-10.000000	0.416667	-22.116667	588.500000	1023.000000	1023.000000	2046.000000
44.820000	0.013142	7.766672	2.191197	1.565581	2.397553	1.612340	0.000000	-10.000000	0.450000	-22.866667	581.166687	1023.000000	1023.000000	2046.000000
44.840000	0.012862	7.601498	2.303189	1.359504	2.303114	1.635691	0.000000	-10.000000	0.491667	-23.900000	573.666687	1023.000000	1023.000000	2046.000000
44.860001	0.012320	7.281013	2.216179	1.308408	2.322827	1.433599	0.000000	-10.000000	0.508333	-24.533333	565.666687	1023.000000	1023.000000	2046.000000
44.880001	0.011637	6.877530	2.134842	1.161983	2.266459	1.314246	0.000000	-10.000000	0.516667	-24.783333	557.333313	1023.000000	1023.000000	2046.000000
44.900002	0.010955	6.474448	1.994653	1.088130	2.231131	1.160533	0.000000	-10.000000	0.516667	-24.966667	549.000000	1023.000000	1023.000000	2046.000000
44.919998	0.010232	6.047003	1.847266	1.055192	2.179347	0.965198	0.000000	-10.000000	0.533333	-25.166666	540.666687	1023.000000	1023.000000	2046.000000
44.939999	0.009509	5.619844	1.764747	0.913465	2.090517	0.851115	0.000000	-10.000000	0.550000	-25.433334	532.333313	1023.000000	1023.000000	2046.000000
44.959999	0.008685	5.133018	1.699894	0.906433	1.960586	0.566105	0.000000	-10.000000	0.550000	-25.483334	523.666687	1023.000000	1023.000000	2046.000000
44.980000	0.007948	4.697406	1.703910	0.731165	1.797329	0.465002	0.000000	-10.000000	0.541667	-25.283335	515.333313	1023.000000	1023.000000	2046.000000
45.000000	0.007084	4.186873	1.637164	0.661245	1.621716	0.266748	0.000000	-10.000000	0.541667	-25.233334	506.833344	1023.000000	1023.000000	2046.000000
45.020000	0.006394	3.778966	1.534480	0.606416	1.545764	0.092306	0.000000	-10.000000	0.541667	-25.266666	498.500000	1023.000000	1023.000000	2046.000000
45.040001	0.005753	3.400115	1.405435	0.530889	1.490311	-0.026519	0.000000	-10.000000	0.541667	-25.550001	490.000000	1023.000000	1023.000000	2046.000000
45.060001	0.005082	3.003203	1.283581	0.584828	1.392155	-0.257360	0.000000	-10.000000	0.541667	-25.583334	481.500000	1023.000000	1023.000000	2046.000000
45.080002	0.004296	2.538753	1.264225	0.403050	1.231830	-0.360353	0.000000	-10.000000	0.541667	-25.433334	473.000000	1023.000000	1023.000000	2046.000000
45.099998	0.003730	2.204592	1.185255	0.372897	1.092038	-0.445598	0.000000	-10.000000	0.541667	-25.583334	464.500000	1023.000000	1023.000000	2046.000000
45.119999	0.003158	1.866572	1.065369	0.360406	1.021608	-0.580811	0.000000	-10.000000	0.525000	-25.450001	455.833344	1023.000000	1023.000000	2046.000000
45.139999	0.002481	1.466097	0.986437	0.293525	0.895116	-0.708981	0.000000	-10.000000	0.525000	-25.583334	447.333344	1023.000000	1023.000000	2046.000000
45.160000	0.001955	1.155279	0.848906	0.282308	0.822931	-0.798866	0.000000	-10.000000	0.516667	-25.216667	438.833344	1023.000000	1023.000000	2046.000000
45.180000	0.001532	0.905375	0.736027	0.223400	0.769489	-0.823541	0.000000	-10.000000	0.525000	-25.300001	430.500000	1023.000000	1023.000000	2046.000000
45.200001	0.000898	0.530779	0.687870	0.192313	0.593241	-0.942645	0.000000	-10.000000	0.516667	-25.183334	424.833344	1023.000000	1023.000000	2046.000000
45.220001	0.000349	0.206085	0.524826	0.218093	0.558148	-1.094981	0.000000	-10.000000	0.525000	-25.133333	416.333344	1023.000000	1023.000000	2046.000000
45.240002	-0.000137	-0.080718	0.484343	0.166459	0.414180	-1.145699	0.000000	-10.000000	0.525000	-25.016666	408.000000	1023.000000	1023.000000	2046.000000
45.259998	-0.000583	-0.344272	0.415610	0.157111	0.343506	-1.260498	0.000000	-10.000000	0.516667	-24.883333	397.000000	1023.000000	1023.000000	2046.000000
45.279999	-0.001196	-0.706844	0.204247	0.209518	0.305844	-1.426453	0.000000	-10.000000	0.516667	-24.866667	388.666656	1023.000000	1023.000000	2046.000000
45.299999	-0.001707	-1.008980	0.236574	0.152374	0.174135	-1.572063	0.000000	-10.000000	0.516667	-24.850000	383.000000	1023.000000	1023.000000	2046.000000
45.320000	-0.002028	-1.198785	0.130576	0.113880	0.156662	-1.599903	0.000000	-10.000000	0.516667	-24.716667	374.666656	1023.000000	1023.000000	2046.000000
45.340000	-0.002872	-1.697548	-0.005535	0.069992	-0.000970	-1.761034	0.000000	-10.000000	0.508333	-24.650000	366.666656	1023.000000	1023.000000	2046.000000
45.360001	-0.003142	-1.856648	-0.024480	0.014770	-0.027713	-1.819225	0.000000	-10.000000	0.500000	-24.583334	358.666656	1023.000000	1023.000000	2046.000000
45.380001	-0.003421	-2.021552	-0.195305	0.069132	0.017995	-1.913374	0.000000	-10.000000	0.500000	-24.366667	350.333344	1023.000000	1023.000000	2046.000000
45.400002	-0.003324	-1.964349	-0.119912	0.027764	0.027500	-1.899701	0.000000	-10.000000	0.483333	-23.783333	342.166656	1023.000000	1023.000000	2046.000000
45.419998	-0.003193	-1.887302	-0.197219	0.064307	0.115355	-1.869745	0.000000	-10.000000	0.466667	-23.200001	334.000000	1023.000000	1023.000000	2046.000000
45.439999	-0.003444	-2.035366	-0.256677	0.158485	0.048207	-1.985381	0.000000	-10.000000	0.433333	-22.783333	326.333344	1023.000000	1023.000000	2046.000000
45.459999	-0.003409	-2.015002	-0.258744	0.114378	0.038289	-1.908924	0.000000	-10.000000	0.416667	-22.766666	318.833344	1023.000000	1023.000000	2046.000000
45.480000	-0.003717	-2.196659	-0.316514	0.207203	-0.155644	-1.931703	0.000000	-10.000000	0.433333	-22.866667	308.666656	1023.000000	1023.000000	2046.000000
45.500000	-0.004063	-2.401078	-0.368987	0.207116	-0.323133	-1.916073	0.000000	-10.000000	0.466667	-23.083334	303.666656	1023.000000	1023.000000	2046.000000
45.520000	-0.004784	-2.827062	-0.498655	0.248195	-0.511972	-2.064630	0.000000	-10.000000	0.483333	-23.383333	295.666656	1023.000000	1023.000000	2046.000000
45.540001	-0.006386	-3.774125	-0.795281	0.236963	-0.837288	-2.378519	0.000000	-10.000000	0.483333	-23.800001	287.666656	1023.000000	1023.000000	2046.000000
45.560001	-0.008184	-4.836846	-0.927475	-0.025645	-1.252808	-2.630919	0.000000	-10.000000	0.483333	-24.000000	277.000000	1023.000000	1023.000000	2046.000000
45.580002	-0.010167	-6.008430	-1.108895	-0.252136	-1.722772	-2.924626	0.000000	-10.000000	0.500000	-23.933334	269.000000	1023.000000	1023.000000	2046.000000
45.599998	-0.012483	-7.377421	-1.338483	-0.515357	-2.265625	-3.257957	0.000000	-10.000000	0.500000	-23.633335	263.666656	1023.000000	1023.000000	2046.000000
45.619999	-0.014511	-8.575955	-1.673408	-0.618934	-2.721155	-3.562457	0.000000	-10.000000	0.466667	-22.983334	256.000000	1023.000000	1023.000000	2046.000000
45.639999	-0.016106	-9.518563	-1.936399	-0.573968	-3.148290	-3.859906	0.000000	-10.000000	0.433333	-22.416668	251.000000	1023.000000	1023.000000	2046.000000
45.660000	-0.017011	-10.053556	-2.045228	-0.656511	-3.462227	-3.889590	0.000000	-10.000000	0.408333	-21.866667	241.000000	1023.000000	1023.000000	2046.000000
45.680000	-0.017694	-10.456956	-2.156372	-0.533077	-3.761007	-4.006500	0.000000	-10.000000	0.416667	-21.883333	233.666672	1023.000000	1023.000000	2046.000000
45.700001	-0.018316	-10.824720	-2.245309	-0.494522	-4.014349	-4.070541	0.000000	-10.000000	0.416667	-21.950001	223.833328	1023.000000	1023.000000	2046.000000
45.720001	-0.018780	-11.099125	-2.396490	-0.445746	-4.136727	-4.120162	0.000000	-10.000000	0.408333	-22.000000	219.000000	1023.000000	1023.000000	2046.000000
45.740002	-0.019167	-11.327645	-2.519642	-0.301011	-4.280130	-4.226862	0.000000	-10.000000	0.400000	-21.833334	209.166672	1023.000000	1023.000000	2046.000000
45.759998	-0.019581	-11.572236	-2.565894	-0.288785	-4.446072	-4.271486	0.000000	-10.000000	0.400000	-21.616667	201.833328	1023.000000	1023.000000	2046.000000
45.779999	-0.019783	-11.691877	-2.603236	-0.232672	-4.584667	-4.271303	0.000000	-10.000000	0.400000	-21.400000	194.500000	1023.000000	1023.000000	2046.000000
45.799999	-0.020331	-12.015905	-2.616511	-0.219586	-4.823503	-4.356306	0.000000	-10.000000	0.400000	-21.116667	192.166672	1023.000000	1023.000000	2046.000000
45.820000	-0.020644	-12.200734	-2.706855	-0.234557	-4.901079	-4.358244	0.000000	-10.000000	0.383333	-20.666668	187.500000	1023.000000	1023.000000	2046.000000
45.840000	-0.020763	-12.270754	-2.767423	-0.194326	-4.908976	-4.400029	0.000000	-10.000000	0.366667	-20.216667	180.666672	1023.000000	1023.000000	2046.000000
45.860001	-0.020917	-12.361829	-2.654784	-0.332515	-5.019645	-4.354885	0.000000	-10.000000	0.350000	-19.966667	174.000000	1023.000000	1023.000000	2046.000000
45.880001	-0.021199	-12.528835	-2.728349	-0.505040	-4.959702	-4.335746	0.000000	-10.000000	0.366667	-20.216667	165.000000	1023.000000	1023.000000	2046.000000
45.900002	-0.021617	-12.775751	-2.835272	-0.582782	-4.957444	-4.400253	0.000000	-10.000000	0.375000	-20.316668	156.000000	1023.000000	1023.000000	2046.000000
45.919998	-0.022186	-13.111683	-2.880884	-0.703843	-5.106410	-4.420547	0.000000	-10.000000	0.383333	-20.500000	149.166672	1023.000000	1023.000000	2046.000000
45.939999	-0.022584	-13.346868	-3.063396	-0.786161	-5.085909	-4.411402	0.000000	-10.000000	0.366667	-20.050001	142.500000	1023.000000	1023.000000	2046.000000
45.959999	-0.023311	-13.776854	-3.148479	-0.882182	-5.303131	-4.443063	0.000000	-10.000000	0.358333	-19.666668	135.833328	1023.000000	1023.000000	2046.000000
45.980000	-0.023702	-14.007797	-3.256804	-0.959771	-5.355910	-4.435313	0.000000	-10.000000	0.350000	-19.216667	127.000000	1023.000000	1023.000000	2046.000000
46.000000	-0.024277	-14.347783	-3.345468	-0.993638	-5.465417	-4.543259	0.000000	-10.000000	0.333333	-19.000000	120.666664	1023.000000	1023.000000	2046.000000
46.020000	-0.024732	-14.616418	-3.297781	-1.069163	-5.627811	-4.621662	0.000000	-10.000000	0.316667	-18.866667	116.500000	1023.000000	1023.000000	2046.000000
46.040001	-0.025073	-14.818023	-3.421512	-1.128943	-5.631605	-4.635963	0.000000	-10.000000	0.283333	-18.466667	112.166664	1023.000000	1023.000000	2046.000000
46.060001	-0.025799	-15.247383	-3.422247	-1.166833	-5.931988	-4.726314	0.000000	-10.000000	0.266667	-17.866667	106.166664	1023.000000	1023.000000	2046.000000
46.080002	-0.026157	-15.458729	-3.466630	-1.265383	-6.003201	-4.723515	0.000000	-10.000000	0.250000	-17.266666	100.166664	1023.000000	1023.000000	2046.000000
46.099998	-0.026649	-15.749594	-3.619529	-1.296868	-6.111354	-4.721843	0.000000	-10.000000	0.250000	-16.966667	94.500000	1023.000000	1023.000000	2046.000000
46.119999	-0.027197	-16.073357	-3.605733	-1.381980	-6.326453	-4.759192	0.000000	-10.000000	0.250000	-16.916666	90.500000	1023.000000	1023.000000	2046.000000
46.139999	-0.027505	-16.255184	-3.739167	-1.422136	-6.351910	-4.741972	0.000000	-10.000000	0.250000	-16.733334	82.833336	1023.000000	1023.000000	2046.000000
46.160000	-0.027937	-16.511003	-3.826181	-1.495159	-6.434180	-4.755482	0.000000	-10.000000	0.250000	-16.583334	77.166664	1023.000000	1023.000000	2046.000000
46.180000	-0.028104	-16.609274	-3.806644	-1.525861	-6.502862	-4.773907	0.000000	-10.000000	0.250000	-16.383333	71.666664	1023.000000	1023.000000	2046.000000
46.200001	-0.028262	-16.702818	-3.937934	-1.473463	-6.478084	-4.813337	0.000000	-10.000000	0.241667	-16.300001	68.000000	1023.000000	1023.000000	2046.000000
46.220001	-0.028737	-16.983397	-3.957865	-1.512482	-6.680292	-4.832759	0.000000	-10.000000	0.225000	-15.933333	60.833332	1023.000000	1023.000000	2046.000000
46.240002	-0.028703	-16.963690	-3.942529	-1.544203	-6.670056	-4.806901	0.000000	-10.000000	0.208333	-15.633334	55.500000	1023.000000	1023.000000	2046.000000
46.259998	-0.029038	-17.161280	-3.982210	-1.571941	-6.791539	-4.815590	0.000000	-10.000000	0.200000	-15.116667	50.333332	1023.000000	1023.000000	2046.000000
46.279999	-0.029197	-17.255135	-3.919795	-1.591465	-6.930445	-4.813428	0.000000	-10.000000	0.200000	-14.833334	47.000000	1023.000000	1023.000000	2046.000000
46.299999	-0.029322	-17.329260	-4.015521	-1.577768	-6.902550	-4.833421	0.000000	-10.000000	0.200000	-14.366667	42.000000	1023.000000	1023.000000	2046.000000
46.320000	-0.029621	-17.505743	-4.102085	-1.585083	-6.978086	-4.840488	0.000000	-10.000000	0.200000	-14.016666	37.166668	1023.000000	1023.000000	2046.000000
46.340000	-0.029809	-17.617313	-4.076232	-1.646846	-7.060772	-4.833462	0.000000	-10.000000	0.200000	-13.650001	32.500000	1023.000000	1023.000000	2046.000000
46.360001	-0.029903	-17.672873	-4.149839	-1.653214	-7.042797	-4.827022	0.000000	-10.000000	0.200000	-13.283334	28.000000	1023.000000	1023.000000	2046.000000
46.380001	-0.030347	-17.935011	-4.220056	-1.657071	-7.166713	-4.891171	0.000000	-10.000000	0.175000	-12.850000	23.500000	1023.000000	1023.000000	2046.000000
46.400002	-0.030356	-17.940424	-4.164114	-1.663490	-7.215858	-4.896962	0.000000	-10.000000	0.150000	-12.316667	17.833334	1023.000000	1023.000000	2046.000000
46.419998	-0.030355	-17.939878	-4.263931	-1.748341	-7.077656	-4.849950	0.000000	-10.000000	0.125000	-11.966667	13.666667	1023.000000	1023.000000	2046.000000
46.439999	-0.030289	-17.900900	-4.300628	-1.698916	-7.069160	-4.832194	0.000000	-10.000000	0.116667	-11.416667	9.666667	1023.000000	1023.000000	2046.000000
46.459999	-0.029758	-17.586971	-4.195677	-1.666333	-6.940679	-4.784283	0.000000	-10.000000	0.108333	-10.866667	7.166667	1023.000000	1023.000000	2046.000000
46.480000	-0.029204	-17.259630	-4.228251	-1.598492	-6.736699	-4.696189	0.000000	-10.000000	0.091667	-9.833334	3.666667	1023.000000	1023.000000	2046.000000
46.500000	-0.029010	-17.145069	-4.180407	-1.539192	-6.731131	-4.694339	0.000000	-10.000000	0.075000	-8.700000	0.833333	1023.000000	1023.000000	2046.000000
46.520000	-0.028283	-16.715185	-4.076141	-1.515792	-6.535335	-4.587917	0.000000	-10.000000	0.058333	-7.116667	-1.833333	1023.000000	1023.000000	2046.000000
46.540001	-0.027900	-16.488949	-4.048953	-1.430840	-6.500988	-4.508169	0.000000	-10.000000	0.050000	-5.433333	-4.000000	1023.000000	1023.000000	2046.000000
46.560001	-0.027346	-16.161259	-3.991337	-1.385605	-6.412171	-4.372147	0.000000	-10.000000	0.041667	-2.200000	-5.833333	1023.000000	1023.000000	2046.000000
46.580002	-0.027068	-15.996922	-4.105159	-1.254702	-6.181176	-4.455885	0.000000	-10.000000	0.033333	0.416667	-6.666667	1023.000000	1023.000000	2046.000000
46.599998	-0.027651	-16.341749	-4.202929	-1.310770	-6.289509	-4.538541	0.000000	-10.000000	0.016667	3.000000	-7.000000	1023.000000	1023.000000	2046.000000
46.619999	-0.028278	-16.712423	-4.301258	-1.533605	-6.283228	-4.594332	0.000000	-10.000000	-0.008333	4.766666	-7.000000	1023.000000	1023.000000	2046.000000
46.639999	-0.029544	-17.460472	-4.463883	-1.755136	-6.437023	-4.804430	0.000000	-10.000000	-0.041667	7.783333	-7.000000	1023.000000	1023.000000	2046.000000
46.660000	-0.030565	-18.063627	-4.492860	-1.909703	-6.652969	-5.008094	0.000000	-10.000000	-0.083333	10.966667	-7.000000	1023.000000	1023.000000	2046.000000
46.680000	-0.031631	-18.693682	-4.668705	-2.002720	-6.855566	-5.166691	0.000000	-10.000000	-0.125000	13.966667	-7.000000	1023.000000	1023.000000	2046.000000
46.700001	-0.031890	-18.847155	-4.661011	-2.033526	-6.977044	-5.175572	0.000000	-10.000000	-0.166667	16.316668	-7.000000	1023.000000	1023.000000	2046.000000
46.720001	-0.031478	-18.603289	-4.722482	-2.004634	-6.768556	-5.107615	0.000000	-10.000000	-0.216667	18.400000	3.000000	1023.000000	1023.000000	2046.000000
46.740002	-0.030957	-18.295547	-4.644568	-1.852528	-6.728463	-5.069988	0.000000	-10.000000	-0.250000	19.800001	14.666667	1023.000000	1023.000000	2046.000000
46.759998	-0.030047	-17.757729	-4.546581	-1.795487	-6.507602	-4.908058	0.000000	-10.000000	-0.283333	20.600000	28.666666	1023.000000	1023.000000	2046.000000
46.779999	-0.029548	-17.462742	-4.518323	-1.689376	-6.432828	-4.822214	0.000000	-10.000000	-0.300000	21.433334	35.000000	1023.000000	1023.000000	2046.000000
46.799999	-0.028788	-17.013983	-4.312108	-1.618640	-6.375993	-4.707242	0.000000	-10.000000	-0.308333	22.150000	42.000000	1023.000000	1023.000000	2046.000000
46.820000	-0.027987	-16.540173	-4.366347	-1.468024	-6.046983	-4.658820	0.000000	-10.000000	-0.333333	23.049999	49.333332	1023.000000	1023.000000	2046.000000
46.840000	-0.027254	-16.107046	-4.222548	-1.386191	-5.938301	-4.560005	0.000000	-10.000000	-0.358333	23.866667	56.666668	1023.000000	1023.000000	2046.000000
46.860001	-0.026209	-15.489630	-4.116957	-1.357540	-5.613223	-4.401910	0.000000	-10.000000	-0.408333	24.833334	64.500000	1023.000000	1023.000000	2046.000000
46.880001	-0.025375	-14.996862	-3.992700	-1.273434	-5.470794	-4.259934	0.000000	-10.000000	-0.433333	25.900000	72.500000	1023.000000	1023.000000	2046.000000
46.900002	-0.024154	-14.274772	-3.806889	-1.267852	-5.190017	-4.010014	0.000000	-10.000000	-0.441667	26.600000	81.166664	1023.000000	1023.000000	2046.000000
46.919998	-0.023242	-13.736036	-3.759515	-1.215074	-4.842137	-3.919310	0.000000	-10.000000	-0.416667	26.983334	90.000000	1023.000000	1023.000000	2046.000000
46.939999	-0.022434	-13.258715	-3.534153	-1.391980	-4.667443	-3.665139	0.000000	-10.000000	-0.391667	26.550001	99.000000	1023.000000	1023.000000	2046.000000
46.959999	-0.021582	-12.754881	-3.540148	-1.389559	-4.284639	-3.540535	0.000000	-10.000000	-0.400000	26.000000	108.000000	1023.000000	1023.000000	2046.000000
46.980000	-0.020905	-12.354577	-3.517407	-1.447455	-4.020575	-3.369140	0.000000	-10.000000	-0.408333	25.900002	116.666664	1023.000000	1023.000000	2046.000000
47.000000	-0.019973	-11.804133	-3.349722	-1.542529	-3.763598	-3.148284	0.000000	-10.000000	-0.416667	26.183334	125.333336	1023.000000	1023.000000	2046.000000
47.020000	-0.019141	-11.312572	-3.331950	-1.521794	-3.478409	-2.980418	0.000000	-10.000000	-0.400000	26.733334	134.000000	1023.000000	1023.000000	2046.000000
47.040001	-0.018493	-10.929219	-3.191888	-1.561430	-3.356866	-2.819036	0.000000	-10.000000	-0.400000	26.600000	142.833328	1023.000000	1023.000000	2046.000000
47.060001	-0.017681	-10.449705	-3.123248	-1.544711	-3.059296	-2.722450	0.000000	-10.000000	-0.408333	26.850000	151.666672	1023.000000	1023.000000	2046.000000
47.080002	-0.017099	-10.105579	-3.032695	-1.540873	-2.932972	-2.599039	0.000000	-10.000000	-0.425000	26.933334	160.500000	1023.000000	1023.000000	2046.000000
47.099998	-0.016234	-9.594524	-2.861144	-1.569133	-2.736897	-2.427350	0.000000	-10.000000	-0.458333	27.516666	169.500000	1023.000000	1023.000000	2046.000000
47.119999	-0.015695	-9.275857	-2.937008	-1.517896	-2.490118	-2.330836	0.000000	-10.000000	-0.483333	27.933334	178.500000	1023.000000	1023.000000	2046.000000
47.139999	-0.014920	-8.818006	-2.849823	-1.520755	-2.316745	-2.130682	0.000000	-10.000000	-0.500000	28.566668	187.833328	1023.000000	1023.000000	2046.000000
47.160000	-0.014061	-8.310011	-2.693800	-1.512177	-2.132513	-1.971521	0.000000	-10.000000	-0.508333	28.816668	197.166672	1023.000000	1023.000000	2046.000000
47.180000	-0.013249	-7.830429	-2.722790	-1.500932	-1.839622	-1.767085	0.000000	-10.000000	-0.516667	29.050001	206.833328	1023.000000	1023.000000	2046.000000
47.200001	-0.012488	-7.380624	-2.585838	-1.457091	-1.706595	-1.631100	0.000000	-10.000000	-0.533333	29.066668	216.500000	1023.000000	1023.000000	2046.000000
47.220001	-0.011505	-6.799233	-2.436166	-1.444954	-1.477862	-1.440253	0.000000	-10.000000	-0.533333	28.983334	226.333328	1023.000000	1023.000000	2046.000000
47.240002	-0.010567	-6.245074	-2.383469	-1.382692	-1.233484	-1.245429	0.000000	-10.000000	-0.533333	29.033333	236.000000	1023.000000	1023.000000	2046.000000
47.259998	-0.009512	-5.621713	-2.213080	-1.368935	-1.016827	-1.022870	0.000000	-10.000000	-0.533333	29.116667	245.666672	1023.000000	1023.000000	2046.000000
47.279999	-0.008555	-5.055728	-2.211476	-1.293853	-0.705088	-0.845311	0.000000	-10.000000	-0.533333	29.316668	255.500000	1023.000000	1023.000000	2046.000000
47.299999	-0.007720	-4.562551	-2.099828	-1.245004	-0.564229	-0.653490	0.000000	-10.000000	-0.541667	29.000000	265.166656	1023.000000	1023.000000	2046.000000
47.320000	-0.006520	-3.853603	-1.919161	-1.186106	-0.295950	-0.452385	0.000000	-10.000000	-0.541667	28.783335	274.833344	1023.000000	1023.000000	2046.000000
47.340000	-0.005565	-3.288941	-1.966522	-1.080937	0.027143	-0.268625	0.000000	-10.000000	-0.533333	28.600000	284.333344	1023.000000	1023.000000	2046.000000
47.360001	-0.004649	-2.747461	-1.803602	-1.028388	0.155460	-0.070931	0.000000	-10.000000	-0.516667	28.783333	294.000000	1023.000000	1023.000000	2046.000000
47.380001	-0.003579	-2.115252	-1.677383	-0.977514	0.442456	0.097189	0.000000	-10.000000	-0.500000	28.616667	303.666656	1023.000000	1023.000000	2046.000000
47.400002	-0.002524	-1.491527	-1.655722	-0.873433	0.710509	0.327118	0.000000	-10.000000	-0.500000	28.533333	313.166656	1023.000000	1023.000000	2046.000000
47.419998	-0.001695	-1.001980	-1.434909	-0.865481	0.782419	0.515991	0.000000	-10.000000	-0.500000	28.316668	322.833344	1023.000000	1023.000000	2046.000000
47.439999	-0.000552	-0.326300	-1.384368	-0.823466	1.172796	0.708738	0.000000	-10.000000	-0.500000	28.100000	332.166656	1023.000000	1023.000000	2046.000000
47.459999	0.000248	0.146294	-1.272712	-0.750372	1.265915	0.903463	0.000000	-10.000000	-0.491667	27.983334	341.666656	1023.000000	1023.000000	2046.000000
47.480000	0.001650	0.974897	-1.060216	-0.693099	1.598997	1.129216	0.000000	-10.000000	-0.491667	27.950001	351.000000	1023.000000	1023.000000	2046.000000
47.500000	0.002947	1.741702	-1.038869	-0.546923	2.024719	1.302776	0.000000	-10.000000	-0.491667	27.983334	360.333344	1023.000000	1023.000000	2046.000000
47.520000	0.004200	2.482429	-0.745340	-0.506404	2.179725	1.554448	0.000000	-10.000000	-0.500000	27.900000	369.666656	1023.000000	1023.000000	2046.000000
47.540001	0.005658	3.343812	-0.631956	-0.402710	2.618013	1.760464	0.000000	-10.000000	-0.500000	27.983334	379.000000	1023.000000	1023.000000	2046.000000
47.560001	0.006771	4.001475	-0.447525	-0.343335	2.786269	2.006066	0.000000	-10.000000	-0.500000	28.116667	388.333344	1023.000000	1023.000000	2046.000000
47.580002	0.008276	4.891173	-0.194147	-0.242048	3.047437	2.279932	0.000000	-10.000000	-0.500000	28.066668	397.833344	1023.000000	1023.000000	2046.000000
47.599998	0.009236	5.458472	-0.202105	-0.138956	3.301190	2.498344	0.000000	-10.000000	-0.483333	27.666666	407.166656	1023.000000	1023.000000	2046.000000
47.619999	0.009937	5.872753	-0.037497	-0.052306	3.316329	2.646226	0.000000	-10.000000	-0.466667	27.466667	416.500000	1023.000000	1023.000000	2046.000000
47.639999	0.009825	5.806810	-0.136249	-0.029318	3.457345	2.515032	0.000000	-10.000000	-0.433333	27.049999	425.500000	1023.000000	1023.000000	2046.000000
47.660000	0.009103	5.380099	-0.169926	-0.103089	3.199193	2.453922	0.000000	-10.000000	-0.425000	26.583334	434.666656	1023.000000	1023.000000	2046.000000
47.680000	0.008296	4.902678	-0.054680	-0.253710	2.895929	2.315139	0.000000	-10.000000	-0.408333	25.866667	443.666656	1023.000000	1023.000000	2046.000000
47.700001	0.007116	4.205767	-0.260136	-0.354003	2.716303	2.103603	0.000000	-10.000000	-0.391667	25.050001	452.500000	1023.000000	1023.000000	2046.000000
47.720001	0.006404	3.784601	-0.250449	-0.368715	2.414998	1.988767	0.000000	-10.000000	-0.375000	24.350000	460.833344	1023.000000	1023.000000	2046.000000
47.740002	0.006158	3.639164	-0.211344	-0.324697	2.276378	1.898827	0.000000	-10.000000	-0.341667	23.633333	469.000000	1023.000000	1023.000000	2046.000000
47.759998	0.006541	3.865740	-0.234019	-0.210499	2.351168	1.959089	0.000000	-10.000000	-0.333333	23.400000	477.000000	1023.000000	1023.000000	2046.000000
47.779999	0.007058	4.171094	-0.057229	-0.137123	2.297107	2.068339	0.000000	-10.000000	-0.308333	23.133333	485.000000	1023.000000	1023.000000	2046.000000
47.799999	0.007720	4.562750	-0.049894	0.052289	2.467947	2.092408	0.000000	-10.000000	-0.308333	22.850000	493.000000	1023.000000	1023.000000	2046.000000
47.820000	0.008392	4.959571	0.129475	0.178282	2.465669	2.186144	0.000000	-10.000000	-0.308333	22.366667	500.666656	1023.000000	1023.000000	2046.000000
47.840000	0.009152	5.408731	0.230681	0.405936	2.605414	2.166700	0.000000	-10.000000	-0.283333	21.900000	508.166656	1023.000000	1023.000000	2046.000000
47.860001	0.009796	5.789572	0.351988	0.565858	2.669437	2.202289	0.000000	-10.000000	-0.250000	21.450001	515.500000	1023.000000	1023.000000	2046.000000
47.880001	0.010703	6.325599	0.549360	0.655695	2.765851	2.354694	0.000000	-10.000000	-0.225000	20.783333	522.833313	1023.000000	1023.000000	2046.000000
47.900002	0.011190	6.613420	0.496939	0.816342	2.968136	2.332002	0.000000	-10.000000	-0.216667	20.150000	529.833313	1023.000000	1023.000000	2046.000000
47.919998	0.012095	7.148333	0.736749	0.952940	3.062813	2.395831	0.000000	-10.000000	-0.200000	19.283333	536.666687	1023.000000	1023.000000	2046.000000
47.939999	0.012964	7.661610	0.876904	0.978290	3.264060	2.542356	0.000000	-10.000000	-0.158333	18.400000	543.166687	1023.000000	1023.000000	2046.000000
47.959999	0.013781	8.144673	1.139519	0.968053	3.362757	2.674344	0.000000	-10.000000	-0.125000	17.350000	549.500000	1023.000000	1023.000000	2046.000000
47.980000	0.014615	8.637570	1.371717	0.954459	3.548269	2.763126	0.000000	-10.000000	-0.091667	16.183334	555.500000	1023.000000	1023.000000	2046.000000
48.000000	0.015247	9.010779	1.378377	0.947830	3.839264	2.845309	0.000000	-10.000000	-0.066667	15.116667	561.166687	1023.000000	1023.000000	2046.000000
48.020000	0.015722	9.291565	1.589363	0.963079	3.893509	2.845615	0.000000	-10.000000	-0.050000	13.833334	566.333313	1023.000000	1023.000000	2046.000000
48.040001	0.016329	9.650173	1.600175	0.980107	4.187749	2.882142	0.000000	-10.000000	-0.041667	12.566667	571.166687	1023.000000	1023.000000	2046.000000
48.060001	0.016834	9.948784	1.773695	0.971111	4.245607	2.958370	0.000000	-10.000000	-0.025000	11.133333	575.666687	1023.000000	1023.000000	2046.000000
48.080002	0.017311	10.230884	1.880979	0.988566	4.409219	2.952121	0.000000	-10.000000	-0.008333	10.016666	579.666687	1023.000000	1023.000000	2046.000000
48.099998	0.017698	10.459502	2.035003	0.948295	4.409360	3.066844	0.000000	-10.000000	-0.008333	9.550000	583.166687	1023.000000	1023.000000	2046.000000
48.119999	0.018145	10.723629	2.193433	0.933554	4.490576	3.106066	0.000000	-10.000000	-0.008333	9.366667	586.333313	1023.000000	1023.000000	2046.000000
48.139999	0.018332	10.834455	2.129119	0.975164	4.642083	3.088091	0.000000	-10.000000	-0.008333	9.333333	589.500000	1023.000000	1023.000000	2046.000000
48.160000	0.018741	11.076069	2.258724	1.074160	4.651041	3.092144	0.000000	-10.000000	0.000000	9.116667	592.500000	1023.000000	1023.000000	2046.000000
48.180000	0.018827	11.126755	2.244902	1.011588	4.724733	3.145530	0.000000	-10.000000	0.000000	8.700001	595.666687	1023.000000	1023.000000	2046.000000
48.200001	0.019027	11.244665	2.316599	1.050227	4.710254	3.167585	0.000000	-10.000000	0.000000	7.866667	598.666687	1023.000000	1023.000000	2046.000000
48.220001	0.019156	11.320945	2.361918	1.024760	4.719984	3.214284	0.000000	-10.000000	0.008333	6.350000	601.666687	1023.000000	1023.000000	2046.000000
48.240002	0.019166	11.327135	2.308280	1.031268	4.764981	3.222606	0.000000	-10.000000	0.025000	4.100000	604.000000	1023.000000	1023.000000	2046.000000
48.259998	0.019171	11.330342	2.367194	0.993269	4.704997	3.264882	0.000000	-10.000000	0.050000	1.250000	605.833313	1023.000000	1023.000000	2046.000000
48.279999	0.019276	11.391925	2.382158	1.033451	4.749292	3.227023	0.000000	-10.000000	0.066667	-1.350000	606.666687	1023.000000	1023.000000	2046.000000
48.299999	0.019078	11.275208	2.269527	1.040929	4.735411	3.229342	0.000000	-10.000000	0.075000	-3.750000	607.000000	1023.000000	1023.000000	2046.000000
48.320000	0.019008	11.233519	2.315126	1.088643	4.676382	3.153368	0.000000	-10.000000	0.083333	-5.950000	607.000000	1023.000000	1023.000000	2046.000000
48.340000	0.018848	11.139241	2.246100	1.096719	4.686066	3.110357	0.000000	-10.000000	0.091667	-8.233334	607.000000	1023.000000	1023.000000	2046.000000
48.360001	0.018639	11.015512	2.308201	1.113643	4.506176	3.087492	0.000000	-10.000000	0.108333	-10.000000	607.000000	1023.000000	1023.000000	2046.000000
48.380001	0.018566	10.972576	2.357438	1.072092	4.459059	3.083987	0.000000	-10.000000	0.116667	-11.116667	607.000000	1023.000000	1023.000000	2046.000000
48.400002	0.018146	10.724233	2.161950	1.056396	4.491578	3.014308	0.000000	-10.000000	0.133333	-11.783334	607.000000	1023.000000	1023.000000	2046.000000
48.419998	0.017921	10.591462	2.191257	1.067433	4.403807	2.928966	0.000000	-10.000000	0.141667	-12.466667	597.000000	1023.000000	1023.000000	2046.000000
48.439999	0.017586	10.393292	2.108959	1.016707	4.433385	2.834241	0.000000	-10.000000	0.150000	-12.950001	587.000000	1023.000000	1023.000000	2046.000000
48.459999	0.017327	10.240292	2.150112	0.979521	4.289838	2.820821	0.000000	-10.000000	0.150000	-13.350000	577.000000	1023.000000	1023.000000	2046.000000
48.480000	0.017111	10.112352	2.123397	0.946191	4.344637	2.698128	0.000000	-10.000000	0.150000	-13.533334	575.333313	1023.000000	1023.000000	2046.000000
48.500000	0.017020	10.058551	2.044217	0.982861	4.433040	2.598433	0.000000	-10.000000	0.166667	-13.933333	572.166687	1023.000000	1023.000000	2046.000000
48.520000	0.017293	10.220307	2.127804	1.046866	4.496720	2.548918	0.000000	-10.000000	0.183333	-14.383333	567.500000	1023.000000	1023.000000	2046.000000
48.540001	0.017467	10.323129	2.132902	1.013199	4.553168	2.623860	0.000000	-10.000000	0.200000	-14.566667	562.833313	1023.000000	1023.000000	2046.000000
48.560001	0.017462	10.319805	2.244997	1.007948	4.442192	2.624668	0.000000	-10.000000	0.200000	-14.750000	558.000000	1023.000000	1023.000000	2046.000000
48.580002	0.017585	10.392461	2.191491	1.080026	4.541083	2.579861	0.000000	-10.000000	0.216667	-15.000000	553.000000	1023.000000	1023.000000	2046.000000
48.599998	0.017425	10.298153	2.152176	1.101028	4.452395	2.592554	0.000000	-10.000000	0.233333	-15.650000	547.833313	1023.000000	1023.000000	2046.000000
48.619999	0.016981	10.036060	2.157181	1.150794	4.312171	2.415914	0.000000	-10.000000	0.258333	-16.533333	542.666687	1023.000000	1023.000000	2046.000000
48.639999	0.016012	9.462997	2.056922	1.067004	4.082240	2.256831	0.000000	-10.000000	0.266667	-17.566668	537.166687	1023.000000	1023.000000	2046.000000
48.660000	0.014558	8.603813	1.874238	1.018648	3.788537	1.922391	0.000000	-10.000000	0.300000	-18.566668	531.500000	1023.000000	1023.000000	2046.000000
48.680000	0.012566	7.426358	1.655851	0.787409	3.438712	1.544386	0.000000	-10.000000	0.325000	-19.216667	525.166687	1023.000000	1023.000000	2046.000000
48.700001	0.010367	6.126695	1.549152	0.542763	2.867235	1.167544	0.000000	-10.000000	0.350000	-19.783333	518.666687	1023.000000	1023.000000	2046.000000
48.720001	0.008080	4.775376	1.311106	0.316294	2.419347	0.728628	0.000000	-10.000000	0.366667	-20.333334	512.000000	1023.000000	1023.000000	2046.000000
48.740002	0.005974	3.530818	1.071941	0.231996	1.881795	0.345087	0.000000	-10.000000	0.375000	-20.900000	505.333344	1023.000000	1023.000000	2046.000000
48.759998	0.004786	2.828741	0.939944	0.234597	1.538029	0.116171	0.000000	-10.000000	0.383333	-21.066668	498.333344	1023.000000	1023.000000	2046.000000
48.779999	0.003771	2.228910	0.815359	0.258690	1.277365	-0.122504	0.000000	-10.000000	0.383333	-21.049999	491.166656	1023.000000	1023.000000	2046.000000
48.799999	0.003320	1.961901	0.823504	0.356414	0.985874	-0.203892	0.000000	-10.000000	0.391667	-21.016666	484.000000	1023.000000	1023.000000	2046.000000
48.820000	0.002601	1.537132	0.711194	0.366479	0.822375	-0.362916	0.000000	-10.000000	0.400000	-21.416668	477.000000	1023.000000	1023.000000	2046.000000
48.840000	0.002075	1.226346	0.651468	0.500150	0.642315	-0.567586	0.000000	-10.000000	0.400000	-21.783335	470.000000	1023.000000	1023.000000	2046.000000
48.860001	0.001646	0.972620	0.670183	0.580418	0.400362	-0.678343	0.000000	-10.000000	0.408333	-22.200001	462.833344	1023.000000	1023.000000	2046.000000
48.880001	0.001005	0.594082	0.538432	0.680138	0.257855	-0.882343	0.000000	-10.000000	0.425000	-22.200001	455.500000	1023.000000	1023.000000	2046.000000
48.900002	0.000728	0.430272	0.488111	0.733542	0.145712	-0.937094	0.000000	-10.000000	0.433333	-22.416668	448.000000	1023.000000	1023.000000	2046.000000
48.919998	0.000102	0.060088	0.373398	0.803211	-0.002159	-1.114362	0.000000	-10.000000	0.441667	-22.500000	440.500000	1023.000000	1023.000000	2046.000000
48.939999	-0.000341	-0.201754	0.294876	0.823112	-0.119268	-1.200474	0.000000	-10.000000	0.475000	-22.983334	432.833344	1023.000000	1023.000000	2046.000000
48.959999	-0.000603	-0.356203	0.386552	0.813476	-0.313638	-1.242594	0.000000	-10.000000	0.500000	-23.350000	425.166656	1023.000000	1023.000000	2046.000000
48.980000	-0.000820	-0.484358	0.326871	0.752740	-0.240455	-1.323514	0.000000	-10.000000	0.533333	-24.033333	417.333344	1023.000000	1023.000000	2046.000000
49.000000	-0.001468	-0.867729	0.348237	0.631881	-0.402024	-1.445822	0.000000	-10.000000	0.533333	-24.800001	409.333344	1023.000000	1023.000000	2046.000000
49.020000	-0.001821	-1.076378	0.215059	0.544313	-0.364498	-1.471252	0.000000	-10.000000	0.550000	-25.366667	401.166656	1023.000000	1023.000000	2046.000000
49.040001	-0.002682	-1.585101	0.061226	0.386596	-0.507356	-1.525567	0.000000	-10.000000	0.541667	-25.700001	392.666656	1023.000000	1023.000000	2046.000000
49.060001	-0.003304	-1.952916	-0.033945	0.351555	-0.661708	-1.608818	0.000000	-10.000000	0.541667	-25.716667	384.166656	1023.000000	1023.000000	2046.000000
49.080002	-0.004046	-2.391055	-0.225908	0.254612	-0.744652	-1.675107	0.000000	-10.000000	0.533333	-25.716667	375.500000	1023.000000	1023.000000	2046.000000
49.099998	-0.004749	-2.806539	-0.259685	0.211796	-0.964948	-1.793702	0.000000	-10.000000	0.541667	-25.516666	366.833344	1023.000000	1023.000000	2046.000000
49.119999	-0.005484	-3.240811	-0.452449	0.146350	-1.030802	-1.903911	0.000000	-10.000000	0.541667	-25.466667	358.333344	1023.000000	1023.000000	2046.000000
49.139999	-0.006250	-3.693715	-0.432501	0.011132	-1.284484	-1.987862	0.000000	-10.000000	0.550000	-25.283333	349.666656	1023.000000	1023.000000	2046.000000
49.160000	-0.007036	-4.158178	-0.463411	-0.062635	-1.516241	-2.115892	0.000000	-10.000000	0.550000	-25.216667	341.333344	1023.000000	1023.000000	2046.000000
49.180000	-0.007777	-4.596013	-0.662915	-0.087060	-1.598905	-2.247133	0.000000	-10.000000	0.541667	-24.966667	333.000000	1023.000000	1023.000000	2046.000000
49.200001	-0.008346	-4.932727	-0.753742	-0.133861	-1.757097	-2.288026	0.000000	-10.000000	0.533333	-24.966667	324.666656	1023.000000	1023.000000	2046.000000
49.220001	-0.009021	-5.331556	-0.912984	-0.203493	-1.873570	-2.341509	0.000000	-10.000000	0.533333	-24.833334	316.333344	1023.000000	1023.000000	2046.000000
49.240002	-0.009796	-5.789480	-1.061649	-0.266805	-2.038297	-2.422729	0.000000	-10.000000	0.533333	-24.900000	308.000000	1023.000000	1023.000000	2046.000000
49.259998	-0.010219	-6.039317	-1.187066	-0.271048	-2.108962	-2.472241	0.000000	-10.000000	0.533333	-24.900000	299.666656	1023.000000	1023.000000	2046.000000
49.279999	-0.010975	-6.486024	-1.266539	-0.366309	-2.343323	-2.509853	0.000000	-10.000000	0.525000	-24.933334	291.333344	1023.000000	1023.000000	2046.000000
49.299999	-0.011402	-6.738757	-1.464581	-0.358812	-2.323908	-2.591456	0.000000	-10.000000	0.525000	-24.799999	283.000000	1023.000000	1023.000000	2046.000000
49.320000	-0.012163	-7.188597	-1.519381	-0.482730	-2.589425	-2.597061	0.000000	-10.000000	0.516667	-24.433332	275.000000	1023.000000	1023.000000	2046.000000
49.340000	-0.012688	-7.498316	-1.639333	-0.425955	-2.750719	-2.682310	0.000000	-10.000000	0.516667	-24.366667	267.000000	1023.000000	1023.000000	2046.000000
49.360001	-0.013300	-7.860200	-1.778582	-0.501934	-2.884696	-2.694988	0.000000	-10.000000	0.508333	-24.316668	258.666656	1023.000000	1023.000000	2046.000000
49.380001	-0.013806	-8.159095	-1.891537	-0.479001	-3.026077	-2.762480	0.000000	-10.000000	0.508333	-24.433334	250.333328	1023.000000	1023.000000	2046.000000
49.400002	-0.014504	-8.571961	-2.094563	-0.476876	-3.119353	-2.881170	0.000000	-10.000000	0.500000	-24.366667	242.000000	1023.000000	1023.000000	2046.000000
49.419998	-0.014982	-8.854383	-2.042998	-0.541876	-3.361149	-2.908360	0.000000	-10.000000	0.500000	-24.316668	234.000000	1023.000000	1023.000000	2046.000000
49.439999	-0.015507	-9.164914	-2.181161	-0.519754	-3.470996	-2.993003	0.000000	-10.000000	0.500000	-24.166668	226.000000	1023.000000	1023.000000	2046.000000
49.459999	-0.015965	-9.435301	-2.205388	-0.590186	-3.668371	-2.971356	0.000000	-10.000000	0.500000	-23.783335	218.000000	1023.000000	1023.000000	2046.000000
49.480000	-0.016585	-9.802015	-2.324128	-0.591695	-3.810038	-3.076155	0.000000	-10.000000	0.491667	-23.416668	210.000000	1023.000000	1023.000000	2046.000000
49.500000	-0.016877	-9.974582	-2.502331	-0.564636	-3.759838	-3.147777	0.000000	-10.000000	0.475000	-22.933334	202.166672	1023.000000	1023.000000	2046.000000
49.520000	-0.017519	-10.353867	-2.495822	-0.670309	-4.029029	-3.158706	0.000000	-10.000000	0.450000	-22.816668	194.500000	1023.000000	1023.000000	2046.000000
49.540001	-0.017771	-10.502685	-2.581807	-0.636869	-4.043932	-3.240076	0.000000	-10.000000	0.433333	-22.500000	186.833328	1023.000000	1023.000000	2046.000000
49.560001	-0.018007	-10.642156	-2.592991	-0.712078	-4.129743	-3.207344	0.000000	-10.000000	0.416667	-22.533335	179.333328	1023.000000	1023.000000	2046.000000
49.580002	-0.017909	-10.584173	-2.672205	-0.593541	-4.043126	-3.275301	0.000000	-10.000000	0.408333	-22.333334	171.666672	1023.000000	1023.000000	2046.000000
49.599998	-0.017986	-10.629767	-2.664363	-0.597172	-4.131103	-3.237130	0.000000	-10.000000	0.391667	-22.133333	164.333328	1023.000000	1023.000000	2046.000000
49.619999	-0.017889	-10.572609	-2.564075	-0.615119	-4.212073	-3.181343	0.000000	-10.000000	0.383333	-21.633333	156.833328	1023.000000	1023.000000	2046.000000
49.639999	-0.017708	-10.465587	-2.732373	-0.527145	-4.045763	-3.160306	0.000000	-10.000000	0.383333	-20.950001	149.666672	1023.000000	1023.000000	2046.000000
49.660000	-0.017964	-10.616591	-2.654011	-0.483483	-4.320313	-3.158785	0.000000	-10.000000	0.375000	-20.500000	142.666672	1023.000000	1023.000000	2046.000000
49.680000	-0.017934	-10.599234	-2.693153	-0.415113	-4.382695	-3.108272	0.000000	-10.000000	0.366667	-20.200001	135.833328	1023.000000	1023.000000	2046.000000
49.700001	-0.018580	-10.980661	-2.807218	-0.416256	-4.588146	-3.169042	0.000000	-10.000000	0.350000	-20.066668	129.166672	1023.000000	1023.000000	2046.000000
49.720001	-0.019707	-11.646913	-2.916110	-0.424242	-4.871719	-3.434841	0.000000	-10.000000	0.350000	-19.766668	122.333336	1023.000000	1023.000000	2046.000000
49.740002	-0.021270	-12.570733	-3.188981	-0.619937	-5.078053	-3.683763	0.000000	-10.000000	0.333333	-19.516668	115.833336	1023.000000	1023.000000	2046.000000
49.759998	-0.023348	-13.798422	-3.226130	-0.929707	-5.641546	-4.001039	0.000000	-10.000000	0.333333	-19.100000	109.166664	1023.000000	1023.000000	2046.000000
49.779999	-0.025114	-14.842563	-3.513190	-1.067418	-5.937803	-4.324151	0.000000	-10.000000	0.300000	-18.650002	102.833336	1023.000000	1023.000000	2046.000000
49.799999	-0.027228	-16.091463	-3.738465	-1.211440	-6.467121	-4.674438	0.000000	-10.000000	0.283333	-17.716667	96.500000	1023.000000	1023.000000	2046.000000
49.820000	-0.028379	-16.771936	-3.856653	-1.232517	-6.857803	-4.824963	0.000000	-10.000000	0.233333	-16.850000	90.666664	1023.000000	1023.000000	2046.000000
49.840000	-0.029109	-17.203325	-4.005017	-1.203821	-7.038669	-4.955819	0.000000	-10.000000	0.233333	-15.916667	85.166664	1023.000000	1023.000000	2046.000000
49.860001	-0.029542	-17.459497	-3.925385	-1.178769	-7.312644	-5.042701	0.000000	-10.000000	0.225000	-15.566667	79.833336	1023.000000	1023.000000	2046.000000
49.880001	-0.029754	-17.584763	-4.072340	-1.084482	-7.334533	-5.093408	0.000000	-10.000000	0.241667	-15.433333	74.666664	1023.000000	1023.000000	2046.000000
49.900002	-0.030047	-17.757603	-3.986143	-1.047792	-7.587859	-5.135809	0.000000	-10.000000	0.241667	-15.566667	69.500000	1023.000000	1023.000000	2046.000000
49.919998	-0.030023	-17.743462	-4.141439	-0.858824	-7.536880	-5.206319	0.000000	-10.000000	0.241667	-15.383333	64.333336	1023.000000	1023.000000	2046.000000
49.939999	-0.030284	-17.898108	-4.254786	-0.794549	-7.590391	-5.258382	0.000000	-10.000000	0.225000	-15.033334	59.166668	1023.000000	1023.000000	2046.000000
49.959999	-0.030502	-18.026810	-4.046123	-0.817345	-7.879925	-5.283418	0.000000	-10.000000	0.208333	-14.483334	54.000000	1023.000000	1023.000000	2046.000000
49.980000	-0.030650	-18.114002	-4.242239	-0.731224	-7.833477	-5.307063	0.000000	-10.000000	0.191667	-13.883333	49.166668	1023.000000	1023.000000	2046.000000
50.000000	-0.030793	-18.198643	-4.175895	-0.698718	-7.938431	-5.385598	0.000000	-10.000000	0.183333	-13.350000	44.500000	1023.000000	1023.000000	2046.000000
50.020000	-0.030741	-18.167646	-4.171387	-0.705876	-7.912990	-5.377395	0.000000	-10.000000	0.175000	-12.966667	40.166668	1023.000000	1023.000000	2046.000000
50.040001	-0.030652	-18.115564	-4.267021	-0.792399	-7.727829	-5.328317	0.000000	-10.000000	0.183333	-12.916667	36.000000	1023.000000	1023.000000	2046.000000
50.060001	-0.031001	-18.321665	-4.043419	-0.912574	-7.946803	-5.418868	0.000000	-10.000000	0.200000	-13.233334	31.666666	1023.000000	1023.000000	2046.000000
50.080002	-0.031078	-18.367212	-4.224180	-1.059865	-7.765981	-5.317185	0.000000	-10.000000	0.208333	-13.500000	27.166666	1023.000000	1023.000000	2046.000000
50.099998	-0.031395	-18.554213	-4.115197	-1.206465	-7.935726	-5.296825	0.000000	-10.000000	0.208333	-13.683333	22.500000	1023.000000	1023.000000	2046.000000
50.119999	-0.031599	-18.675266	-4.255090	-1.238937	-7.845207	-5.336031	0.000000	-10.000000	0.183333	-13.533334	18.000000	1023.000000	1023.000000	2046.000000
50.139999	-0.031767	-18.774187	-4.448045	-1.336052	-7.724763	-5.265327	0.000000	-10.000000	0.175000	-13.300000	13.500000	1023.000000	1023.000000	2046.000000
50.160000	-0.032184	-19.020971	-4.285825	-1.422628	-7.965544	-5.346974	0.000000	-10.000000	0.166667	-13.083334	9.166667	1023.000000	1023.000000	2046.000000
50.180000	-0.032323	-19.102877	-4.423607	-1.462772	-7.889194	-5.327303	0.000000	-10.000000	0.166667	-12.650001	4.833333	1023.000000	1023.000000	2046.000000
50.200001	-0.032616	-19.276112	-4.360518	-1.570429	-8.007908	-5.337257	0.000000	-10.000000	0.150000	-12.333334	0.833333	1023.000000	1023.000000	2046.000000
50.220001	-0.032952	-19.474440	-4.398660	-1.543540	-8.027958	-5.504280	0.000000	-10.000000	0.133333	-11.683333	-3.166667	1023.000000	1023.000000	2046.000000
50.240002	-0.033212	-19.628515	-4.497165	-1.629718	-8.027069	-5.474562	0.000000	-10.000000	0.116667	-11.283334	-6.666667	1023.000000	1023.000000	2046.000000
50.259998	-0.033662	-19.894077	-4.379941	-1.693206	-8.275702	-5.545228	0.000000	-10.000000	0.108333	-10.533334	-10.333333	1023.000000	1023.000000	2046.000000
50.279999	-0.033697	-19.914751	-4.594502	-1.785512	-8.084269	-5.450468	0.000000	-10.000000	0.100000	-10.183333	-13.666667	1023.000000	1023.000000	2046.000000
50.299999	-0.034174	-20.196783	-4.642675	-1.833986	-8.213067	-5.507055	0.000000	-10.000000	0.091667	-9.566667	-17.166666	1023.000000	1023.000000	2046.000000
50.320000	-0.034199	-20.211702	-4.591265	-1.812127	-8.231064	-5.577247	0.000000	-10.000000	0.083333	-9.116667	-20.333334	1023.000000	1023.000000	2046.000000
50.340000	-0.034132	-20.172291	-4.680927	-1.949755	-8.125399	-5.416211	0.000000	-10.000000	0.075000	-8.400000	-23.500000	1023.000000	1023.000000	2046.000000
50.360001	-0.034152	-20.183872	-4.523524	-1.931927	-8.274686	-5.453735	0.000000	-10.000000	0.066667	-7.566667	-26.333334	1023.000000	1023.000000	2046.000000
50.380001	-0.033769	-19.957481	-4.730075	-1.924118	-7.925596	-5.377692	0.000000	-10.000000	0.058333	-6.433333	-29.000000	1023.000000	1023.000000	2046.000000
50.400002	-0.033759	-19.951448	-4.691456	-1.928695	-7.945983	-5.385314	0.000000	-10.000000	0.033333	-4.383334	-31.166666	1023.000000	1023.000000	2046.000000
50.419998	-0.033246	-19.648453	-4.608838	-1.862657	-7.814497	-5.362461	0.000000	-10.000000	0.016667	-1.233333	-32.500000	1023.000000	1023.000000	2046.000000
50.439999	-0.032906	-19.447395	-4.699068	-1.960265	-7.565422	-5.222640	0.000000	-10.000000	-0.016667	2.050000	-33.000000	1023.000000	1023.000000	2046.000000
50.459999	-0.032359	-19.123932	-4.560637	-1.895153	-7.481223	-5.186919	0.000000	-10.000000	-0.025000	5.400000	-33.000000	1023.000000	1023.000000	2046.000000
50.480000	-0.031567	-18.656355	-4.631364	-1.830889	-7.100183	-5.093918	0.000000	-10.000000	-0.050000	8.183333	-33.000000	1023.000000	1023.000000	2046.000000
50.500000	-0.031284	-18.488859	-4.487998	-1.900969	-7.142089	-4.957804	0.000000	-10.000000	-0.083333	11.116667	-33.000000	1023.000000	1023.000000	2046.000000
50.520000	-0.030423	-17.980022	-4.565668	-1.814999	-6.728242	-4.871113	0.000000	-10.000000	-0.133333	13.800000	-33.000000	1023.000000	1023.000000	2046.000000
50.540001	-0.029678	-17.539534	-4.521041	-1.786644	-6.478691	-4.753157	0.000000	-10.000000	-0.191667	16.100000	-33.000000	1023.000000	1023.000000	2046.000000
50.560001	-0.029034	-17.159235	-4.347402	-1.819516	-6.399201	-4.593116	0.000000	-10.000000	-0.233333	18.400000	-14.333333	1023.000000	1023.000000	2046.000000
50.580002	-0.028194	-16.662889	-4.403659	-1.810305	-6.008541	-4.440384	0.000000	-10.000000	-0.291667	20.200001	6.166667	1023.000000	1023.000000	2046.000000
50.599998	-0.027525	-16.267248	-4.227427	-1.830399	-5.923050	-4.286371	0.000000	-10.000000	-0.341667	21.800001	28.833334	1023.000000	1023.000000	2046.000000
50.619999	-0.026577	-15.706825	-4.356459	-1.752470	-5.398441	-4.199455	0.000000	-10.000000	-0.400000	22.783335	35.500000	1023.000000	1023.000000	2046.000000
50.639999	-0.025808	-15.252728	-4.089572	-1.819296	-5.368164	-3.975695	0.000000	-10.000000	-0.416667	23.783335	43.000000	1023.000000	1023.000000	2046.000000
50.660000	-0.024686	-14.589674	-4.246413	-1.693876	-4.755415	-3.893971	0.000000	-10.000000	-0.433333	24.716667	51.000000	1023.000000	1023.000000	2046.000000
50.680000	-0.023880	-14.113333	-3.991646	-1.764304	-4.661149	-3.696234	0.000000	-10.000000	-0.425000	25.883333	59.000000	1023.000000	1023.000000	2046.000000
50.700001	-0.022529	-13.314532	-3.842901	-1.691526	-4.247531	-3.532575	0.000000	-10.000000	-0.441667	26.566668	67.333336	1023.000000	1023.000000	2046.000000
50.720001	-0.021383	-12.637363	-3.783741	-1.679661	-3.883524	-3.290438	0.000000	-10.000000	-0.458333	27.283333	76.000000	1023.000000	1023.000000	2046.000000
50.740002	-0.020249	-11.966996	-3.470832	-1.541325	-3.805541	-3.149299	0.000000	-10.000000	-0.475000	27.633333	85.000000	1023.000000	1023.000000	2046.000000
50.759998	-0.019000	-11.228978	-3.638846	-1.480673	-3.181163	-2.928296	0.000000	-10.000000	-0.491667	28.066668	94.166664	1023.000000	1023.000000	2046.000000
50.779999	-0.018444	-10.900360	-3.416391	-1.440390	-3.221057	-2.822522	0.000000	-10.000000	-0.491667	28.066668	103.333336	1023.000000	1023.000000	2046.000000
50.799999	-0.017835	-10.540547	-3.424286	-1.399542	-2.939372	-2.777348	0.000000	-10.000000	-0.483333	28.183334	112.833336	1023.000000	1023.000000	2046.000000
50.820000	-0.018289	-10.809043	-3.521552	-1.561459	-3.000117	-2.725915	0.000000	-10.000000	-0.475000	28.049999	122.166664	1023.000000	1023.000000	2046.000000
50.840000	-0.019168	-11.328179	-3.361694	-1.731102	-3.360719	-2.874665	0.000000	-10.000000	-0.466667	28.250000	131.666672	1023.000000	1023.000000	2046.000000
50.860001	-0.020122	-11.891877	-3.727893	-1.831250	-3.218816	-3.113918	0.000000	-10.000000	-0.483333	28.116667	141.000000	1023.000000	1023.000000	2046.000000
50.880001	-0.021235	-12.549682	-3.688742	-1.975915	-3.624252	-3.260773	0.000000	-10.000000	-0.491667	28.183334	150.500000	1023.000000	1023.000000	2046.000000
50.900002	-0.021476	-12.692473	-3.746604	-1.943655	-3.708115	-3.294100	0.000000	-10.000000	-0.508333	28.166668	160.000000	1023.000000	1023.000000	2046.000000
50.919998	-0.020962	-12.388553	-3.868258	-1.855811	-3.491137	-3.173347	0.000000	-10.000000	-0.516667	28.383333	169.333328	1023.000000	1023.000000	2046.000000
50.939999	-0.020476	-12.101435	-3.599787	-1.843992	-3.627487	-3.030169	0.000000	-10.000000	-0.525000	28.566668	178.833328	1023.000000	1023.000000	2046.000000
50.959999	-0.019451	-11.495687	-3.679489	-1.626712	-3.256167	-2.933319	0.000000	-10.000000	-0.533333	28.799999	188.166672	1023.000000	1023.000000	2046.000000
50.980000	-0.018604	-10.995144	-3.542409	-1.516355	-3.148005	-2.788374	0.000000	-10.000000	-0.541667	29.150000	197.833328	1023.000000	1023.000000	2046.000000
51.000000	-0.017679	-10.448346	-3.236395	-1.331665	-3.164044	-2.716242	0.000000	-10.000000	-0.558333	29.383333	207.500000	1023.000000	1023.000000	2046.000000
51.020000	-0.016673	-9.853927	-3.321480	-1.206280	-2.816726	-2.509441	0.000000	-10.000000	-0.566667	29.633333	217.333328	1023.000000	1023.000000	2046.000000
51.040001	-0.015771	-9.320625	-2.912542	-1.031539	-2.913283	-2.463261	0.000000	-10.000000	-0.575000	29.549999	227.000000	1023.000000	1023.000000	2046.000000
51.060001	-0.014581	-8.617415	-3.123162	-0.922959	-2.353375	-2.217920	0.000000	-10.000000	-0.566667	29.866667	236.666672	1023.000000	1023.000000	2046.000000
51.080002	-0.013814	-8.163902	-2.786421	-0.809664	-2.436920	-2.130898	0.000000	-10.000000	-0.541667	30.000000	246.500000	1023.000000	1023.000000	2046.000000
51.099998	-0.012370	-7.310737	-2.777765	-0.676246	-1.950093	-1.906633	0.000000	-10.000000	-0.533333	30.183334	256.500000	1023.000000	1023.000000	2046.000000
51.119999	-0.011288	-6.671392	-2.508426	-0.713502	-1.807637	-1.641827	0.000000	-10.000000	-0.516667	29.983334	266.500000	1023.000000	1023.000000	2046.000000
51.139999	-0.010143	-5.994265	-2.353761	-0.705088	-1.458313	-1.477102	0.000000	-10.000000	-0.491667	29.266666	276.500000	1023.000000	1023.000000	2046.000000
51.160000	-0.009371	-5.538089	-2.314055	-0.790781	-1.198057	-1.235196	0.000000	-10.000000	-0.466667	28.550001	286.500000	1023.000000	1023.000000	2046.000000
51.180000	-0.008400	-4.964572	-2.034470	-0.772821	-1.058738	-1.098544	0.000000	-10.000000	-0.458333	28.066668	296.333344	1023.000000	1023.000000	2046.000000
51.200001	-0.007315	-4.322938	-2.167332	-0.780315	-0.535100	-0.840191	0.000000	-10.000000	-0.475000	27.716667	306.000000	1023.000000	1023.000000	2046.000000
51.220001	-0.006782	-4.008187	-1.874888	-0.834768	-0.579277	-0.719254	0.000000	-10.000000	-0.458333	27.416666	315.333344	1023.000000	1023.000000	2046.000000
51.240002	-0.005627	-3.325387	-1.985612	-0.765624	-0.046744	-0.527407	0.000000	-10.000000	-0.433333	26.983334	324.500000	1023.000000	1023.000000	2046.000000
51.259998	-0.005010	-2.960970	-1.739391	-0.779671	-0.058200	-0.383707	0.000000	-10.000000	-0.416667	26.883333	333.500000	1023.000000	1023.000000	2046.000000
51.279999	-0.004086	-2.415010	-1.648103	-0.724049	0.216970	-0.259828	0.000000	-10.000000	-0.441667	26.666668	342.500000	1023.000000	1023.000000	2046.000000
51.299999	-0.003465	-2.047556	-1.545783	-0.748684	0.317714	-0.070803	0.000000	-10.000000	-0.458333	26.633333	351.500000	1023.000000	1023.000000	2046.000000
51.320000	-0.002685	-1.586583	-1.402976	-0.708947	0.480603	0.044737	0.000000	-10.000000	-0.483333	26.700001	360.333344	1023.000000	1023.000000	2046.000000
51.340000	-0.001970	-1.164110	-1.359007	-0.740070	0.642708	0.292260	0.000000	-10.000000	-0.483333	27.300001	369.166656	1023.000000	1023.000000	2046.000000
51.360001	-0.001295	-0.765611	-1.188132	-0.660017	0.734662	0.347877	0.000000	-10.000000	-0.500000	27.550001	378.166656	1023.000000	1023.000000	2046.000000
51.380001	-0.000345	-0.204061	-1.224452	-0.680350	1.060544	0.640196	0.000000	-10.000000	-0.491667	27.750000	387.333344	1023.000000	1023.000000	2046.000000
51.400002	0.000398	0.234995	-0.948306	-0.637713	1.050479	0.770535	0.000000	-10.000000	-0.475000	27.600000	396.666656	1023.000000	1023.000000	2046.000000
51.419998	0.001400	0.827664	-1.121103	-0.589141	1.552492	0.985416	0.000000	-10.000000	-0.466667	27.616667	405.833344	1023.000000	1023.000000	2046.000000
51.439999	0.002079	1.228978	-0.918827	-0.543772	1.557195	1.134382	0.000000	-10.000000	-0.441667	27.549999	415.166656	1023.000000	1023.000000	2046.000000
51.459999	0.003235	1.912167	-0.801479	-0.443928	1.867890	1.289683	0.000000	-10.000000	-0.441667	27.250000	424.333344	1023.000000	1023.000000	2046.000000
51.480000	0.004116	2.432533	-0.704259	-0.407004	2.018322	1.525473	0.000000	-10.000000	-0.425000	27.116667	433.500000	1023.000000	1023.000000	2046.000000
51.500000	0.005106	3.017784	-0.535443	-0.274047	2.210515	1.616759	0.000000	-10.000000	-0.441667	26.850000	442.500000	1023.000000	1023.000000	2046.000000
51.520000	0.006071	3.587864	-0.491674	-0.262165	2.450711	1.890992	0.000000	-10.000000	-0.425000	26.883333	451.500000	1023.000000	1023.000000	2046.000000
51.540001	0.007204	4.257581	-0.244509	-0.125235	2.598573	2.028752	0.000000	-10.000000	-0.425000	26.616667	460.500000	1023.000000	1023.000000	2046.000000
51.560001	0.008245	4.872715	-0.290231	-0.012658	3.001020	2.174583	0.000000	-10.000000	-0.416667	26.533335	469.500000	1023.000000	1023.000000	2046.000000
51.580002	0.008833	5.220429	-0.046726	0.016810	2.931877	2.318468	0.000000	-10.000000	-0.408333	26.166668	478.333344	1023.000000	1023.000000	2046.000000
51.599998	0.009840	5.815638	-0.063050	0.128658	3.309744	2.440285	0.000000	-10.000000	-0.400000	25.850000	487.166656	1023.000000	1023.000000	2046.000000
51.619999	0.010812	6.389903	0.084322	0.173517	3.487815	2.644250	0.000000	-10.000000	-0.366667	25.183334	495.833344	1023.000000	1023.000000	2046.000000
51.639999	0.011546	6.823614	0.253614	0.263304	3.615136	2.691559	0.000000	-10.000000	-0.341667	24.566668	504.500000	1023.000000	1023.000000	2046.000000
51.660000	0.012532	7.406511	0.309661	0.288235	3.886263	2.922352	0.000000	-10.000000	-0.308333	23.733334	512.833313	1023.000000	1023.000000	2046.000000
51.680000	0.013655	8.069918	0.556928	0.404312	4.091848	3.016830	0.000000	-10.000000	-0.300000	23.116667	521.000000	1023.000000	1023.000000	2046.000000
51.700001	0.014908	8.810504	0.595046	0.453573	4.530465	3.231421	0.000000	-10.000000	-0.300000	22.666666	528.666687	1023.000000	1023.000000	2046.000000
[truncated: 1,053,623 more chars]
