# Supplementary material for: Effect of Electrode Belt and Body Positions on Regional Pulmonary Ventilation- and Perfusion-Related Impedance Changes Measured by Electric Impedance Tomography
Source: PLoS One. 2016 Jun 2;11(6):e0155913. doi: 10.1371/journal.pone.0155913 (PMC4890811; doi:10.1371/journal.pone.0155913)
Supplement: S1 Dataset — (ZIP) [file pone.0155913.s001.zip › Dataset/Fp09-semi-6i.txt]

Patient Name:	Fp9
Registry:	Fp9
Investigator:	 
Diagnosys:	 
Notes:	semi6i              
Sample Rate [Hz]:	50.07
Time Base 	Pixels Mean 	Pixels Sum 	UPPER RIGHT		UPPER LEFT		LOWER RIGHT		LOWER LEFT		QRS	ETCO2	Paw	Flow (L/min)	Volume	Analog1	Analog2	AnalogSum
0.000000	-0.037089	-21.919384	-1.910553	-1.815433	-10.542531	-7.650867	0.000000	-10.000000	0.133333	-11.550000	37.500000	1023.000000	1023.000000	2046.000000
0.020000	-0.037235	-22.005682	-2.013796	-1.802559	-10.521440	-7.667888	0.000000	-10.000000	0.141667	-11.100000	33.666668	1023.000000	1023.000000	2046.000000
0.040000	-0.037074	-21.910460	-2.021387	-1.723058	-10.583876	-7.582139	0.000000	-10.000000	0.125000	-10.900001	30.000000	1023.000000	1023.000000	2046.000000
0.060000	-0.037440	-22.126797	-2.045262	-1.752551	-10.662295	-7.666689	0.000000	-10.000000	0.125000	-10.650001	26.333334	1023.000000	1023.000000	2046.000000
0.080000	-0.038526	-22.768604	-2.171747	-1.809240	-10.875834	-7.911783	0.000000	-10.000000	0.108333	-10.300000	22.666666	1023.000000	1023.000000	2046.000000
0.100000	-0.039892	-23.576162	-2.302264	-1.981466	-11.170513	-8.121920	0.000000	-10.000000	0.108333	-9.550000	19.333334	1023.000000	1023.000000	2046.000000
0.120000	-0.041387	-24.459618	-2.446759	-2.089563	-11.433363	-8.489934	0.000000	-10.000000	0.083333	-8.566667	16.000000	1023.000000	1023.000000	2046.000000
0.140000	-0.042717	-25.245502	-2.630047	-2.164914	-11.788299	-8.662242	0.000000	-10.000000	0.066667	-7.100000	13.166667	1023.000000	1023.000000	2046.000000
0.160000	-0.043511	-25.714884	-2.721849	-2.196188	-12.054653	-8.742193	0.000000	-10.000000	0.050000	-5.566667	10.666667	1023.000000	1023.000000	2046.000000
0.180000	-0.043916	-25.954473	-2.805038	-2.080060	-12.156129	-8.913247	0.000000	-10.000000	0.058333	-4.550000	8.833333	1023.000000	1023.000000	2046.000000
0.200000	-0.043932	-25.963774	-2.842229	-1.997199	-12.294144	-8.830204	0.000000	-10.000000	0.075000	-4.316667	7.333333	1023.000000	1023.000000	2046.000000
0.220000	-0.043748	-25.854984	-2.807018	-1.939396	-12.324366	-8.784204	0.000000	-10.000000	0.083333	-4.816667	6.000000	1023.000000	1023.000000	2046.000000
0.240000	-0.043657	-25.801289	-2.793062	-1.835654	-12.370880	-8.801691	0.000000	-10.000000	0.083333	-5.283333	4.333333	1023.000000	1023.000000	2046.000000
0.260000	-0.043470	-25.690844	-2.720082	-1.732131	-12.507360	-8.731269	0.000000	-10.000000	0.066667	-5.450000	2.500000	1023.000000	1023.000000	2046.000000
0.280000	-0.043357	-25.623699	-2.715060	-1.656668	-12.462004	-8.789966	0.000000	-10.000000	0.058333	-4.983334	1.000000	1023.000000	1023.000000	2046.000000
0.300000	-0.043319	-25.601387	-2.724388	-1.588910	-12.469991	-8.818098	0.000000	-10.000000	0.050000	-4.000000	-0.333333	1023.000000	1023.000000	2046.000000
0.320000	-0.043140	-25.495752	-2.678003	-1.591697	-12.495386	-8.730666	0.000000	-10.000000	0.050000	-2.433333	-1.166667	1023.000000	1023.000000	2046.000000
0.340000	-0.043089	-25.465448	-2.672804	-1.543006	-12.412024	-8.837615	0.000000	-10.000000	0.041667	-1.066667	-1.833333	1023.000000	1023.000000	2046.000000
0.360000	-0.042865	-25.333103	-2.645128	-1.537107	-12.392997	-8.757873	0.000000	-10.000000	0.041667	0.500000	-2.000000	1023.000000	1023.000000	2046.000000
0.380000	-0.042601	-25.177040	-2.593634	-1.686430	-12.215083	-8.681892	0.000000	-10.000000	0.033333	1.516667	-2.000000	1023.000000	1023.000000	2046.000000
0.400000	-0.042480	-25.105846	-2.594288	-1.748315	-12.032078	-8.731165	0.000000	-10.000000	0.041667	2.350000	-2.000000	1023.000000	1023.000000	2046.000000
0.420000	-0.042286	-24.991152	-2.562439	-1.923262	-11.953797	-8.551654	0.000000	-10.000000	0.025000	3.066667	-2.000000	1023.000000	1023.000000	2046.000000
0.440000	-0.042082	-24.870651	-2.599703	-2.053260	-11.692977	-8.524711	0.000000	-10.000000	0.008333	4.400000	-2.000000	1023.000000	1023.000000	2046.000000
0.460000	-0.041790	-24.697750	-2.626325	-2.121975	-11.532058	-8.417392	0.000000	-10.000000	-0.008333	6.500000	-2.000000	1023.000000	1023.000000	2046.000000
0.480000	-0.041339	-24.431248	-2.619131	-2.226898	-11.304487	-8.280732	0.000000	-10.000000	-0.025000	8.683333	-2.000000	1023.000000	1023.000000	2046.000000
0.500000	-0.040972	-24.214334	-2.615285	-2.300104	-11.093451	-8.205494	0.000000	-10.000000	-0.050000	10.733334	-2.000000	1023.000000	1023.000000	2046.000000
0.520000	-0.040652	-24.025583	-2.639945	-2.293240	-10.978458	-8.113939	0.000000	-10.000000	-0.100000	12.750000	-2.000000	1023.000000	1023.000000	2046.000000
0.540000	-0.040207	-23.762171	-2.553255	-2.377116	-10.766986	-8.064814	0.000000	-10.000000	-0.141667	14.516666	2.000000	1023.000000	1023.000000	2046.000000
0.560000	-0.039928	-23.597738	-2.585336	-2.432803	-10.649407	-7.930192	0.000000	-10.000000	-0.183333	16.166666	10.500000	1023.000000	1023.000000	2046.000000
0.580000	-0.039431	-23.303717	-2.597967	-2.459594	-10.429871	-7.816284	0.000000	-10.000000	-0.208333	17.516666	21.000000	1023.000000	1023.000000	2046.000000
0.600000	-0.039161	-23.144327	-2.615955	-2.512898	-10.252419	-7.763056	0.000000	-10.000000	-0.250000	19.250000	29.500000	1023.000000	1023.000000	2046.000000
0.620000	-0.038807	-22.934891	-2.704439	-2.531585	-10.084457	-7.614409	0.000000	-10.000000	-0.283333	20.900000	35.666668	1023.000000	1023.000000	2046.000000
0.640000	-0.038198	-22.575199	-2.615593	-2.602332	-9.916288	-7.440986	0.000000	-10.000000	-0.308333	22.266666	42.333332	1023.000000	1023.000000	2046.000000
0.660000	-0.037636	-22.243032	-2.675029	-2.613470	-9.626476	-7.328057	0.000000	-10.000000	-0.308333	23.116667	49.500000	1023.000000	1023.000000	2046.000000
0.680000	-0.036981	-21.855984	-2.657285	-2.613169	-9.460354	-7.125175	0.000000	-10.000000	-0.316667	23.633333	57.166668	1023.000000	1023.000000	2046.000000
0.700000	-0.036339	-21.476290	-2.668809	-2.631773	-9.192985	-6.982723	0.000000	-10.000000	-0.341667	24.150000	65.000000	1023.000000	1023.000000	2046.000000
0.720000	-0.035638	-21.062319	-2.640439	-2.610104	-8.922894	-6.888881	0.000000	-10.000000	-0.366667	24.400000	73.000000	1023.000000	1023.000000	2046.000000
0.740000	-0.034840	-20.590406	-2.621372	-2.554142	-8.739388	-6.675505	0.000000	-10.000000	-0.383333	24.766666	81.000000	1023.000000	1023.000000	2046.000000
0.760000	-0.034036	-20.115498	-2.591746	-2.549341	-8.442015	-6.532396	0.000000	-10.000000	-0.400000	25.216667	89.166664	1023.000000	1023.000000	2046.000000
0.780000	-0.033358	-19.714605	-2.480356	-2.554422	-8.294717	-6.385110	0.000000	-10.000000	-0.433333	26.133333	97.500000	1023.000000	1023.000000	2046.000000
0.800000	-0.032692	-19.320835	-2.551052	-2.554576	-8.039206	-6.176003	0.000000	-10.000000	-0.450000	26.916666	106.166664	1023.000000	1023.000000	2046.000000
0.820000	-0.032021	-18.924669	-2.485116	-2.549235	-7.826082	-6.064237	0.000000	-10.000000	-0.458333	27.783333	115.000000	1023.000000	1023.000000	2046.000000
0.840000	-0.031349	-18.527456	-2.467608	-2.548707	-7.679525	-5.831616	0.000000	-10.000000	-0.458333	28.083334	124.166664	1023.000000	1023.000000	2046.000000
0.860000	-0.030578	-18.071651	-2.496990	-2.545880	-7.362062	-5.666719	0.000000	-10.000000	-0.475000	28.400000	133.500000	1023.000000	1023.000000	2046.000000
0.880000	-0.029751	-17.583128	-2.409827	-2.512253	-7.181008	-5.480039	0.000000	-10.000000	-0.483333	28.383333	143.000000	1023.000000	1023.000000	2046.000000
0.900000	-0.028967	-17.119394	-2.355063	-2.476461	-7.015264	-5.272606	0.000000	-10.000000	-0.475000	28.500000	152.333328	1023.000000	1023.000000	2046.000000
0.920000	-0.028146	-16.634579	-2.308294	-2.440262	-6.715593	-5.170430	0.000000	-10.000000	-0.458333	28.216667	161.833328	1023.000000	1023.000000	2046.000000
0.940000	-0.027318	-16.144949	-2.272263	-2.446242	-6.533913	-4.892530	0.000000	-10.000000	-0.441667	27.900000	171.166672	1023.000000	1023.000000	2046.000000
0.960000	-0.026475	-15.646775	-2.243541	-2.413998	-6.277383	-4.711854	0.000000	-10.000000	-0.433333	27.750000	180.666672	1023.000000	1023.000000	2046.000000
0.980000	-0.025738	-15.211325	-2.186841	-2.425254	-6.019086	-4.580142	0.000000	-10.000000	-0.425000	27.650000	190.000000	1023.000000	1023.000000	2046.000000
1.000000	-0.024769	-14.638572	-2.153624	-2.369448	-5.762311	-4.353189	0.000000	-10.000000	-0.425000	27.533333	199.333328	1023.000000	1023.000000	2046.000000
1.020000	-0.023831	-14.084195	-2.096457	-2.307474	-5.463383	-4.216882	0.000000	-10.000000	-0.425000	27.233334	208.500000	1023.000000	1023.000000	2046.000000
1.040000	-0.022868	-13.515147	-2.004426	-2.243900	-5.220375	-4.046446	0.000000	-10.000000	-0.433333	27.383333	217.500000	1023.000000	1023.000000	2046.000000
1.060000	-0.021776	-12.869493	-1.923008	-2.172264	-4.971621	-3.802601	0.000000	-10.000000	-0.458333	28.033333	226.500000	1023.000000	1023.000000	2046.000000
1.080000	-0.020667	-12.214115	-1.811402	-2.117832	-4.663092	-3.621789	0.000000	-10.000000	-0.483333	28.583334	235.833328	1023.000000	1023.000000	2046.000000
1.100000	-0.019741	-11.666948	-1.738482	-2.081306	-4.505978	-3.341182	0.000000	-10.000000	-0.500000	28.966667	245.333328	1023.000000	1023.000000	2046.000000
1.120000	-0.018896	-11.167278	-1.739128	-2.049094	-4.235208	-3.143848	0.000000	-10.000000	-0.500000	28.766666	255.000000	1023.000000	1023.000000	2046.000000
1.140000	-0.018138	-10.719526	-1.677328	-2.024402	-4.052230	-2.965566	0.000000	-10.000000	-0.491667	28.683334	264.666656	1023.000000	1023.000000	2046.000000
1.160000	-0.017807	-10.524008	-1.727704	-2.016790	-3.931677	-2.847837	0.000000	-10.000000	-0.466667	28.233334	274.166656	1023.000000	1023.000000	2046.000000
1.180000	-0.018260	-10.791679	-1.806960	-2.077430	-3.945691	-2.961599	0.000000	-10.000000	-0.433333	27.700001	283.666656	1023.000000	1023.000000	2046.000000
1.200000	-0.019421	-11.477867	-1.983209	-2.166510	-4.170221	-3.157928	0.000000	-10.000000	-0.408333	26.900000	293.000000	1023.000000	1023.000000	2046.000000
1.220000	-0.020250	-11.967560	-2.051895	-2.278666	-4.371186	-3.265812	0.000000	-10.000000	-0.391667	26.250000	302.166656	1023.000000	1023.000000	2046.000000
1.240000	-0.020709	-12.239297	-2.162163	-2.260350	-4.503178	-3.313606	0.000000	-10.000000	-0.400000	25.883333	311.166656	1023.000000	1023.000000	2046.000000
1.260000	-0.020468	-12.096546	-2.222076	-2.203748	-4.559832	-3.110890	0.000000	-10.000000	-0.408333	25.833334	319.833344	1023.000000	1023.000000	2046.000000
1.280000	-0.019882	-11.750441	-2.221016	-2.097215	-4.422523	-3.009686	0.000000	-10.000000	-0.425000	25.933334	328.500000	1023.000000	1023.000000	2046.000000
1.300000	-0.019094	-11.284845	-2.178366	-1.998657	-4.321508	-2.786314	0.000000	-10.000000	-0.441667	26.083334	337.166656	1023.000000	1023.000000	2046.000000
1.320000	-0.018277	-10.801691	-2.107988	-1.900050	-4.218552	-2.575101	0.000000	-10.000000	-0.433333	26.283333	345.833344	1023.000000	1023.000000	2046.000000
1.340000	-0.017486	-10.334496	-2.066600	-1.733114	-4.068538	-2.466245	0.000000	-10.000000	-0.441667	26.650000	354.500000	1023.000000	1023.000000	2046.000000
1.360000	-0.016711	-9.876419	-1.987800	-1.653065	-3.966603	-2.268951	0.000000	-10.000000	-0.433333	26.933334	363.333344	1023.000000	1023.000000	2046.000000
1.380000	-0.015783	-9.327461	-1.914474	-1.536943	-3.809200	-2.066844	0.000000	-10.000000	-0.458333	27.583334	372.333344	1023.000000	1023.000000	2046.000000
1.400000	-0.014971	-8.847594	-1.813523	-1.453745	-3.604407	-1.975919	0.000000	-10.000000	-0.466667	28.033335	381.500000	1023.000000	1023.000000	2046.000000
1.420000	-0.014140	-8.356948	-1.738565	-1.416200	-3.502419	-1.699763	0.000000	-10.000000	-0.491667	28.566668	390.666656	1023.000000	1023.000000	2046.000000
1.440000	-0.013259	-7.835971	-1.679821	-1.381879	-3.266186	-1.508084	0.000000	-10.000000	-0.500000	28.583334	400.000000	1023.000000	1023.000000	2046.000000
1.460000	-0.012465	-7.367069	-1.587708	-1.343369	-3.063517	-1.372475	0.000000	-10.000000	-0.500000	28.533335	409.666656	1023.000000	1023.000000	2046.000000
1.480000	-0.011562	-6.833071	-1.471926	-1.411465	-2.847291	-1.102388	0.000000	-10.000000	-0.466667	28.166668	419.166656	1023.000000	1023.000000	2046.000000
1.500000	-0.010769	-6.364623	-1.372124	-1.433473	-2.587191	-0.971834	0.000000	-10.000000	-0.433333	27.533335	428.666656	1023.000000	1023.000000	2046.000000
1.520000	-0.010030	-5.927603	-1.246935	-1.459233	-2.448398	-0.773036	0.000000	-10.000000	-0.400000	26.866667	437.833344	1023.000000	1023.000000	2046.000000
1.540000	-0.009078	-5.365289	-1.188414	-1.519265	-2.121000	-0.536610	0.000000	-10.000000	-0.383333	26.466667	447.000000	1023.000000	1023.000000	2046.000000
1.560000	-0.008255	-4.878617	-1.088500	-1.514731	-1.868430	-0.406956	0.000000	-10.000000	-0.375000	26.300001	455.833344	1023.000000	1023.000000	2046.000000
1.580000	-0.007357	-4.348240	-1.023686	-1.516442	-1.609666	-0.198446	0.000000	-10.000000	-0.383333	25.950001	464.666656	1023.000000	1023.000000	2046.000000
1.600000	-0.006552	-3.872287	-0.952710	-1.499799	-1.322955	-0.096823	0.000000	-10.000000	-0.391667	25.566668	473.333344	1023.000000	1023.000000	2046.000000
1.620000	-0.005858	-3.461929	-0.856589	-1.466870	-1.180018	0.041548	0.000000	-10.000000	-0.408333	25.516666	482.000000	1023.000000	1023.000000	2046.000000
1.640000	-0.005088	-3.006956	-0.790834	-1.470382	-0.958693	0.212952	0.000000	-10.000000	-0.425000	25.716667	490.500000	1023.000000	1023.000000	2046.000000
1.660000	-0.004537	-2.681602	-0.716586	-1.439833	-0.787633	0.262449	0.000000	-10.000000	-0.433333	26.000000	499.166656	1023.000000	1023.000000	2046.000000
1.680000	-0.003829	-2.262843	-0.639649	-1.434251	-0.650820	0.461877	0.000000	-10.000000	-0.425000	25.700001	507.833344	1023.000000	1023.000000	2046.000000
1.700000	-0.003181	-1.880082	-0.607629	-1.383655	-0.399007	0.510209	0.000000	-10.000000	-0.408333	25.400000	516.500000	1023.000000	1023.000000	2046.000000
1.720000	-0.002594	-1.532987	-0.568249	-1.369163	-0.228075	0.632499	0.000000	-10.000000	-0.391667	25.133333	524.833313	1023.000000	1023.000000	2046.000000
1.740000	-0.001785	-1.055085	-0.444713	-1.435537	-0.048099	0.873265	0.000000	-10.000000	-0.375000	24.850000	533.333313	1023.000000	1023.000000	2046.000000
1.760000	-0.001094	-0.646408	-0.358401	-1.374590	0.138118	0.948464	0.000000	-10.000000	-0.358333	24.716667	541.666687	1023.000000	1023.000000	2046.000000
1.780000	-0.000276	-0.163278	-0.330827	-1.368158	0.343607	1.192100	0.000000	-10.000000	-0.358333	24.500000	550.000000	1023.000000	1023.000000	2046.000000
1.800000	0.000553	0.326726	-0.238904	-1.301009	0.561569	1.305070	0.000000	-10.000000	-0.358333	24.633333	558.000000	1023.000000	1023.000000	2046.000000
1.820000	0.001426	0.843034	-0.199300	-1.231600	0.783224	1.490710	0.000000	-10.000000	-0.358333	24.583334	566.333313	1023.000000	1023.000000	2046.000000
1.840000	0.002233	1.319653	-0.144301	-1.197870	0.989898	1.671926	0.000000	-10.000000	-0.350000	24.500000	574.666687	1023.000000	1023.000000	2046.000000
1.860000	0.003089	1.825674	-0.111874	-1.119151	1.276129	1.780569	0.000000	-10.000000	-0.333333	24.049999	583.000000	1023.000000	1023.000000	2046.000000
1.880000	0.003815	2.254589	0.012928	-1.073235	1.350105	1.964791	0.000000	-10.000000	-0.316667	23.666666	591.000000	1023.000000	1023.000000	2046.000000
1.900000	0.004581	2.707092	0.047120	-1.015720	1.629586	2.046106	0.000000	-10.000000	-0.283333	23.083334	599.000000	1023.000000	1023.000000	2046.000000
1.920000	0.005344	3.158319	0.139391	-0.945461	1.814719	2.149671	0.000000	-10.000000	-0.266667	22.633333	606.666687	1023.000000	1023.000000	2046.000000
1.940000	0.006073	3.589179	0.196478	-0.893757	1.958723	2.327734	0.000000	-10.000000	-0.241667	22.033333	614.333313	1023.000000	1023.000000	2046.000000
1.960000	0.006832	4.037516	0.245037	-0.835132	2.208220	2.419391	0.000000	-10.000000	-0.216667	21.416668	621.666687	1023.000000	1023.000000	2046.000000
1.980000	0.007575	4.476591	0.296374	-0.751945	2.403574	2.528588	0.000000	-10.000000	-0.200000	21.083334	629.000000	1023.000000	1023.000000	2046.000000
2.000000	0.008280	4.893317	0.438898	-0.775345	2.487277	2.742488	0.000000	-10.000000	-0.200000	20.666668	636.000000	1023.000000	1023.000000	2046.000000
2.020000	0.009030	5.336814	0.459214	-0.683605	2.754551	2.806655	0.000000	-10.000000	-0.208333	20.200001	643.000000	1023.000000	1023.000000	2046.000000
2.040000	0.009737	5.754584	0.521690	-0.610696	2.967765	2.875825	0.000000	-10.000000	-0.200000	19.650000	649.833313	1023.000000	1023.000000	2046.000000
2.060000	0.010537	6.227172	0.602781	-0.591209	3.163903	3.051697	0.000000	-10.000000	-0.166667	18.783333	656.500000	1023.000000	1023.000000	2046.000000
2.080000	0.011370	6.719922	0.683856	-0.552262	3.396842	3.191485	0.000000	-10.000000	-0.125000	17.800001	663.000000	1023.000000	1023.000000	2046.000000
2.100000	0.012287	7.261613	0.752344	-0.409050	3.686423	3.231896	0.000000	-10.000000	-0.066667	16.266666	669.166687	1023.000000	1023.000000	2046.000000
2.120000	0.013104	7.744498	0.923786	-0.409488	3.722925	3.507276	0.000000	-10.000000	-0.041667	14.700001	674.833313	1023.000000	1023.000000	2046.000000
2.140000	0.013749	8.125422	1.000430	-0.329729	3.878315	3.576407	0.000000	-10.000000	-0.016667	12.866667	680.000000	1023.000000	1023.000000	2046.000000
2.160000	0.014245	8.418542	1.027299	-0.232179	3.974585	3.648837	0.000000	-10.000000	-0.008333	10.016666	684.666687	1023.000000	1023.000000	2046.000000
2.180000	0.014520	8.581196	1.103125	-0.217703	3.943522	3.752252	0.000000	-10.000000	0.033333	6.150000	688.500000	1023.000000	1023.000000	2046.000000
2.200000	0.014418	8.521217	1.112713	-0.122681	3.827136	3.704050	0.000000	-10.000000	0.066667	1.250000	691.166687	1023.000000	1023.000000	2046.000000
2.220000	0.013575	8.023022	0.948007	-0.167096	3.695429	3.546683	0.000000	-10.000000	0.091667	-2.883333	692.500000	1023.000000	1023.000000	2046.000000
2.240000	0.012015	7.100941	0.870844	-0.274522	3.238239	3.266379	0.000000	-10.000000	0.108333	-6.783334	693.000000	1023.000000	1023.000000	2046.000000
2.260000	0.009972	5.893369	0.659019	-0.439255	2.820791	2.852814	0.000000	-10.000000	0.141667	-9.650001	693.000000	1023.000000	1023.000000	2046.000000
2.280000	0.007720	4.562588	0.477920	-0.564900	2.246561	2.403007	0.000000	-10.000000	0.191667	-12.466667	693.000000	1023.000000	1023.000000	2046.000000
2.300000	0.005734	3.388861	0.313887	-0.715267	1.709571	2.080670	0.000000	-10.000000	0.225000	-14.083334	693.000000	1023.000000	1023.000000	2046.000000
2.320000	0.004384	2.591205	0.126222	-0.663945	1.354654	1.774274	0.000000	-10.000000	0.241667	-15.100000	689.333313	1023.000000	1023.000000	2046.000000
2.340000	0.003491	2.063392	0.172924	-0.629157	0.933882	1.585743	0.000000	-10.000000	0.241667	-15.650001	680.500000	1023.000000	1023.000000	2046.000000
2.360000	0.002899	1.713208	0.100390	-0.620386	0.726185	1.507019	0.000000	-10.000000	0.250000	-15.866668	670.000000	1023.000000	1023.000000	2046.000000
2.380000	0.002366	1.398119	0.086336	-0.499088	0.505854	1.305017	0.000000	-10.000000	0.258333	-16.383335	661.333313	1023.000000	1023.000000	2046.000000
2.400000	0.001786	1.055500	0.077165	-0.497833	0.208122	1.268047	0.000000	-10.000000	0.266667	-16.800001	656.000000	1023.000000	1023.000000	2046.000000
2.420000	0.001308	0.773072	0.080820	-0.398103	0.002034	1.088321	0.000000	-10.000000	0.283333	-17.600000	650.333313	1023.000000	1023.000000	2046.000000
2.440000	0.000738	0.435910	0.060965	-0.287139	-0.208297	0.870381	0.000000	-10.000000	0.300000	-18.400002	644.500000	1023.000000	1023.000000	2046.000000
2.460000	0.000195	0.115265	0.092063	-0.276270	-0.485275	0.784747	0.000000	-10.000000	0.341667	-19.266666	638.333313	1023.000000	1023.000000	2046.000000
2.480000	-0.000197	-0.116699	0.101762	-0.193687	-0.623296	0.598522	0.000000	-10.000000	0.375000	-20.183334	631.833313	1023.000000	1023.000000	2046.000000
2.500000	-0.000874	-0.516810	0.054695	-0.158102	-0.838533	0.425130	0.000000	-10.000000	0.400000	-20.966667	625.000000	1023.000000	1023.000000	2046.000000
2.520000	-0.001310	-0.774433	0.080681	-0.203417	-1.017972	0.366276	0.000000	-10.000000	0.408333	-21.700001	618.000000	1023.000000	1023.000000	2046.000000
2.540000	-0.001643	-0.970835	0.132638	-0.220051	-1.074298	0.190876	0.000000	-10.000000	0.425000	-22.433334	610.833313	1023.000000	1023.000000	2046.000000
2.560000	-0.002283	-1.349020	0.182206	-0.413620	-1.258004	0.140398	0.000000	-10.000000	0.475000	-23.400000	603.500000	1023.000000	1023.000000	2046.000000
2.580000	-0.002837	-1.676888	0.215843	-0.489071	-1.340842	-0.062818	0.000000	-10.000000	0.516667	-24.250000	595.666687	1023.000000	1023.000000	2046.000000
2.600000	-0.003394	-2.005742	0.138285	-0.566698	-1.378479	-0.198851	0.000000	-10.000000	0.550000	-24.916666	587.500000	1023.000000	1023.000000	2046.000000
2.620000	-0.004235	-2.502894	0.137869	-0.686023	-1.576500	-0.378240	0.000000	-10.000000	0.550000	-25.283333	579.166687	1023.000000	1023.000000	2046.000000
2.640000	-0.004948	-2.924357	0.089377	-0.736272	-1.722408	-0.555054	0.000000	-10.000000	0.558333	-25.716667	570.666687	1023.000000	1023.000000	2046.000000
2.660000	-0.005594	-3.305860	0.008634	-0.803678	-1.802628	-0.708188	0.000000	-10.000000	0.575000	-26.150002	562.166687	1023.000000	1023.000000	2046.000000
2.680000	-0.006362	-3.760086	0.036583	-0.904389	-2.027056	-0.865224	0.000000	-10.000000	0.591667	-26.416668	553.333313	1023.000000	1023.000000	2046.000000
2.700000	-0.007077	-4.182518	0.083716	-0.976243	-2.239957	-1.050033	0.000000	-10.000000	0.600000	-26.683334	544.500000	1023.000000	1023.000000	2046.000000
2.720000	-0.007910	-4.674576	-0.015772	-0.967477	-2.358612	-1.332715	0.000000	-10.000000	0.591667	-26.766666	535.500000	1023.000000	1023.000000	2046.000000
2.740000	-0.008788	-5.193518	-0.012874	-1.102743	-2.627976	-1.449925	0.000000	-10.000000	0.600000	-27.033335	526.500000	1023.000000	1023.000000	2046.000000
2.760000	-0.009555	-5.646832	-0.085520	-1.108125	-2.780796	-1.672390	0.000000	-10.000000	0.616667	-27.066668	517.500000	1023.000000	1023.000000	2046.000000
2.780000	-0.010400	-6.146536	-0.162371	-1.136601	-2.954495	-1.893069	0.000000	-10.000000	0.641667	-27.250000	508.500000	1023.000000	1023.000000	2046.000000
2.800000	-0.011146	-6.587382	-0.148296	-1.269607	-3.181526	-1.987952	0.000000	-10.000000	0.650000	-27.366667	499.500000	1023.000000	1023.000000	2046.000000
2.820000	-0.011786	-6.965818	-0.198256	-1.285095	-3.321947	-2.160520	0.000000	-10.000000	0.650000	-27.366667	490.333344	1023.000000	1023.000000	2046.000000
2.840000	-0.012475	-7.372707	-0.346599	-1.268930	-3.368659	-2.388518	0.000000	-10.000000	0.650000	-27.400000	481.166656	1023.000000	1023.000000	2046.000000
2.860000	-0.013109	-7.747488	-0.259487	-1.392774	-3.647573	-2.447654	0.000000	-10.000000	0.658333	-27.216667	472.000000	1023.000000	1023.000000	2046.000000
2.880000	-0.013729	-8.113992	-0.405739	-1.332911	-3.685044	-2.690299	0.000000	-10.000000	0.666667	-27.350000	463.000000	1023.000000	1023.000000	2046.000000
2.900000	-0.014236	-8.413421	-0.423863	-1.339656	-3.840839	-2.809062	0.000000	-10.000000	0.666667	-27.500000	453.833344	1023.000000	1023.000000	2046.000000
2.920000	-0.014922	-8.818937	-0.410221	-1.395800	-4.053614	-2.959302	0.000000	-10.000000	0.658333	-27.583334	444.666656	1023.000000	1023.000000	2046.000000
2.940000	-0.015535	-9.181185	-0.505034	-1.373791	-4.160495	-3.141865	0.000000	-10.000000	0.650000	-27.783333	435.500000	1023.000000	1023.000000	2046.000000
2.960000	-0.016095	-9.511860	-0.550245	-1.355532	-4.308256	-3.297827	0.000000	-10.000000	0.650000	-27.800001	426.333344	1023.000000	1023.000000	2046.000000
2.980000	-0.016776	-9.914526	-0.559813	-1.434321	-4.505987	-3.414405	0.000000	-10.000000	0.650000	-27.983334	417.000000	1023.000000	1023.000000	2046.000000
3.000000	-0.017373	-10.267545	-0.619429	-1.412187	-4.647978	-3.587950	0.000000	-10.000000	0.650000	-28.000000	407.666656	1023.000000	1023.000000	2046.000000
3.020000	-0.017920	-10.590838	-0.723211	-1.359073	-4.735671	-3.772884	0.000000	-10.000000	0.650000	-28.033333	398.333344	1023.000000	1023.000000	2046.000000
3.040000	-0.018491	-10.927955	-0.700937	-1.403646	-4.967409	-3.855963	0.000000	-10.000000	0.650000	-27.950001	389.000000	1023.000000	1023.000000	2046.000000
3.060000	-0.019020	-11.240994	-0.733080	-1.446805	-5.095972	-3.965138	0.000000	-10.000000	0.650000	-27.633333	379.666656	1023.000000	1023.000000	2046.000000
3.080000	-0.019510	-11.530172	-0.776781	-1.431586	-5.209990	-4.111817	0.000000	-10.000000	0.650000	-27.383333	370.333344	1023.000000	1023.000000	2046.000000
3.100000	-0.020060	-11.855266	-0.793595	-1.487753	-5.381707	-4.192211	0.000000	-10.000000	0.650000	-27.283335	361.166656	1023.000000	1023.000000	2046.000000
3.120000	-0.020511	-12.122093	-0.815903	-1.468742	-5.489595	-4.347854	0.000000	-10.000000	0.650000	-27.283335	352.000000	1023.000000	1023.000000	2046.000000
3.140000	-0.020761	-12.270048	-0.894768	-1.382939	-5.498867	-4.493475	0.000000	-10.000000	0.650000	-27.183334	343.000000	1023.000000	1023.000000	2046.000000
3.160000	-0.020902	-12.353332	-0.856981	-1.438823	-5.583263	-4.474264	0.000000	-10.000000	0.633333	-27.083334	334.000000	1023.000000	1023.000000	2046.000000
3.180000	-0.021045	-12.437634	-0.801216	-1.417027	-5.720383	-4.499008	0.000000	-10.000000	0.600000	-26.716667	325.000000	1023.000000	1023.000000	2046.000000
3.200000	-0.021098	-12.468904	-0.839711	-1.338797	-5.710006	-4.580389	0.000000	-10.000000	0.566667	-26.450001	316.000000	1023.000000	1023.000000	2046.000000
3.220000	-0.021368	-12.628483	-0.821920	-1.355300	-5.861329	-4.589934	0.000000	-10.000000	0.566667	-26.133333	307.166656	1023.000000	1023.000000	2046.000000
3.240000	-0.021742	-12.849668	-0.823775	-1.341251	-6.038465	-4.646177	0.000000	-10.000000	0.566667	-26.166668	298.333344	1023.000000	1023.000000	2046.000000
3.260000	-0.021950	-12.972610	-0.915390	-1.237611	-6.102812	-4.716796	0.000000	-10.000000	0.575000	-26.233334	289.666656	1023.000000	1023.000000	2046.000000
3.280000	-0.022561	-13.333476	-0.888414	-1.293430	-6.383707	-4.767926	0.000000	-10.000000	0.566667	-26.150000	280.833344	1023.000000	1023.000000	2046.000000
3.300000	-0.023670	-13.988909	-1.074727	-1.278326	-6.596100	-5.039756	0.000000	-10.000000	0.566667	-26.216667	272.166656	1023.000000	1023.000000	2046.000000
3.320000	-0.025188	-14.885892	-1.250903	-1.394522	-6.887695	-5.352773	0.000000	-10.000000	0.558333	-26.066668	263.333344	1023.000000	1023.000000	2046.000000
3.340000	-0.027089	-16.009399	-1.287119	-1.669841	-7.392432	-5.660007	0.000000	-10.000000	0.550000	-25.900000	254.666672	1023.000000	1023.000000	2046.000000
3.360000	-0.028936	-17.101130	-1.499255	-1.761598	-7.782226	-6.058051	0.000000	-10.000000	0.550000	-25.366667	246.000000	1023.000000	1023.000000	2046.000000
3.380000	-0.030538	-18.048006	-1.644632	-1.786299	-8.272994	-6.344080	0.000000	-10.000000	0.525000	-24.566668	237.500000	1023.000000	1023.000000	2046.000000
3.400000	-0.031637	-18.697527	-1.673265	-1.813325	-8.704923	-6.506015	0.000000	-10.000000	0.475000	-23.716667	229.166672	1023.000000	1023.000000	2046.000000
3.420000	-0.032160	-19.006371	-1.768361	-1.727006	-8.939583	-6.571419	0.000000	-10.000000	0.425000	-22.883335	221.333328	1023.000000	1023.000000	2046.000000
3.440000	-0.032488	-19.200476	-1.800151	-1.602491	-9.109133	-6.688701	0.000000	-10.000000	0.400000	-22.350000	213.666672	1023.000000	1023.000000	2046.000000
3.460000	-0.032809	-19.390352	-1.751062	-1.538014	-9.390132	-6.711144	0.000000	-10.000000	0.408333	-22.066668	206.333328	1023.000000	1023.000000	2046.000000
3.480000	-0.032991	-19.497854	-1.816212	-1.446285	-9.491943	-6.743413	0.000000	-10.000000	0.408333	-21.900002	198.833328	1023.000000	1023.000000	2046.000000
3.500000	-0.033176	-19.607018	-1.855959	-1.318634	-9.600288	-6.832137	0.000000	-10.000000	0.425000	-21.950001	191.666672	1023.000000	1023.000000	2046.000000
3.520000	-0.033487	-19.790878	-1.801132	-1.324743	-9.852550	-6.812455	0.000000	-10.000000	0.416667	-21.883333	184.333328	1023.000000	1023.000000	2046.000000
3.540000	-0.033645	-19.884424	-1.842827	-1.237656	-9.879126	-6.924816	0.000000	-10.000000	0.433333	-21.650000	177.166672	1023.000000	1023.000000	2046.000000
3.560000	-0.034100	-20.152908	-1.825656	-1.251599	-10.085734	-6.989919	0.000000	-10.000000	0.408333	-21.116667	169.833328	1023.000000	1023.000000	2046.000000
3.580000	-0.034310	-20.277115	-1.808482	-1.237519	-10.189404	-7.041709	0.000000	-10.000000	0.400000	-20.500000	162.666672	1023.000000	1023.000000	2046.000000
3.600000	-0.034401	-20.330772	-1.922709	-1.223056	-10.099283	-7.085724	0.000000	-10.000000	0.375000	-20.083334	155.666672	1023.000000	1023.000000	2046.000000
3.620000	-0.034763	-20.544830	-1.778116	-1.376556	-10.281107	-7.109051	0.000000	-10.000000	0.383333	-19.950001	149.000000	1023.000000	1023.000000	2046.000000
3.640000	-0.034994	-20.681442	-1.874219	-1.432023	-10.153178	-7.222022	0.000000	-10.000000	0.391667	-20.266666	142.500000	1023.000000	1023.000000	2046.000000
3.660000	-0.035411	-20.927818	-1.824468	-1.639414	-10.254951	-7.208983	0.000000	-10.000000	0.391667	-20.466667	135.833328	1023.000000	1023.000000	2046.000000
3.680000	-0.035672	-21.082315	-1.768553	-1.752687	-10.340526	-7.220550	0.000000	-10.000000	0.383333	-20.500000	129.000000	1023.000000	1023.000000	2046.000000
3.700000	-0.035988	-21.268717	-1.916372	-1.801952	-10.230652	-7.319741	0.000000	-10.000000	0.366667	-20.016666	119.833336	1023.000000	1023.000000	2046.000000
3.720000	-0.036496	-21.569349	-1.841699	-1.937462	-10.443628	-7.346560	0.000000	-10.000000	0.358333	-19.666666	113.000000	1023.000000	1023.000000	2046.000000
3.740000	-0.036747	-21.717342	-1.956720	-1.948765	-10.376625	-7.435233	0.000000	-10.000000	0.358333	-19.283333	106.500000	1023.000000	1023.000000	2046.000000
3.760000	-0.037210	-21.991213	-1.956496	-2.014448	-10.487315	-7.532953	0.000000	-10.000000	0.358333	-19.016666	102.166664	1023.000000	1023.000000	2046.000000
3.780000	-0.037500	-22.162441	-1.895927	-2.093629	-10.588012	-7.584874	0.000000	-10.000000	0.358333	-18.633333	95.833336	1023.000000	1023.000000	2046.000000
3.800000	-0.037883	-22.389078	-1.973172	-2.127469	-10.625108	-7.663330	0.000000	-10.000000	0.316667	-18.250000	89.500000	1023.000000	1023.000000	2046.000000
3.820000	-0.038467	-22.734087	-1.934087	-2.201399	-10.841766	-7.756835	0.000000	-10.000000	0.291667	-17.866667	83.500000	1023.000000	1023.000000	2046.000000
3.840000	-0.038694	-22.868135	-1.993921	-2.231199	-10.875200	-7.767816	0.000000	-10.000000	0.258333	-17.350000	77.500000	1023.000000	1023.000000	2046.000000
3.860000	-0.039089	-23.101660	-2.121101	-2.250854	-10.866154	-7.863550	0.000000	-10.000000	0.258333	-16.783335	71.666664	1023.000000	1023.000000	2046.000000
3.880000	-0.039348	-23.254381	-2.093646	-2.305284	-10.981810	-7.873642	0.000000	-10.000000	0.250000	-16.333334	66.000000	1023.000000	1023.000000	2046.000000
3.900000	-0.039592	-23.398996	-2.150100	-2.318318	-11.010448	-7.920130	0.000000	-10.000000	0.250000	-15.916667	60.666668	1023.000000	1023.000000	2046.000000
3.920000	-0.039773	-23.505720	-2.142030	-2.324900	-11.064741	-7.974050	0.000000	-10.000000	0.250000	-15.583333	55.333332	1023.000000	1023.000000	2046.000000
3.940000	-0.039883	-23.570616	-2.168760	-2.352527	-11.095734	-7.953596	0.000000	-10.000000	0.241667	-15.150000	50.166668	1023.000000	1023.000000	2046.000000
3.960000	-0.040059	-23.674818	-2.235561	-2.298815	-11.088434	-8.052009	0.000000	-10.000000	0.241667	-14.783334	45.000000	1023.000000	1023.000000	2046.000000
3.980000	-0.040210	-23.763990	-2.187757	-2.323705	-11.194771	-8.057758	0.000000	-10.000000	0.225000	-14.300000	40.000000	1023.000000	1023.000000	2046.000000
4.000000	-0.040251	-23.788269	-2.222539	-2.313819	-11.189389	-8.062521	0.000000	-10.000000	0.216667	-13.816667	35.333332	1023.000000	1023.000000	2046.000000
4.020000	-0.040370	-23.858868	-2.235951	-2.321799	-11.213279	-8.087840	0.000000	-10.000000	0.191667	-13.300000	30.666666	1023.000000	1023.000000	2046.000000
4.040000	-0.040546	-23.962543	-2.243835	-2.375390	-11.249993	-8.093326	0.000000	-10.000000	0.166667	-12.900001	26.333334	1023.000000	1023.000000	2046.000000
4.060000	-0.040770	-24.095129	-2.310624	-2.360376	-11.269408	-8.154720	0.000000	-10.000000	0.141667	-12.433333	22.000000	1023.000000	1023.000000	2046.000000
4.080000	-0.040903	-24.173439	-2.307738	-2.404644	-11.305215	-8.155841	0.000000	-10.000000	0.125000	-12.033334	18.000000	1023.000000	1023.000000	2046.000000
4.100000	-0.040949	-24.200985	-2.274314	-2.451121	-11.386272	-8.089278	0.000000	-10.000000	0.133333	-11.516666	14.000000	1023.000000	1023.000000	2046.000000
4.120000	-0.040942	-24.196911	-2.373323	-2.336081	-11.292083	-8.195424	0.000000	-10.000000	0.125000	-11.083334	10.000000	1023.000000	1023.000000	2046.000000
4.140000	-0.041049	-24.259762	-2.321105	-2.385109	-11.398986	-8.154563	0.000000	-10.000000	0.133333	-10.600000	6.166667	1023.000000	1023.000000	2046.000000
4.160000	-0.041123	-24.303972	-2.383368	-2.360395	-11.383266	-8.176943	0.000000	-10.000000	0.116667	-10.100000	2.666667	1023.000000	1023.000000	2046.000000
4.180000	-0.041038	-24.253201	-2.446129	-2.307115	-11.261041	-8.238917	0.000000	-10.000000	0.116667	-9.550000	-0.333333	1023.000000	1023.000000	2046.000000
4.200000	-0.041177	-24.335646	-2.322873	-2.397585	-11.440508	-8.174679	0.000000	-10.000000	0.108333	-9.016666	-3.166667	1023.000000	1023.000000	2046.000000
4.220000	-0.041043	-24.256344	-2.406057	-2.305120	-11.311090	-8.234076	0.000000	-10.000000	0.108333	-8.416667	-6.000000	1023.000000	1023.000000	2046.000000
4.240000	-0.040823	-24.126474	-2.367289	-2.326263	-11.236789	-8.196133	0.000000	-10.000000	0.100000	-7.666667	-8.833333	1023.000000	1023.000000	2046.000000
4.260000	-0.040561	-23.971825	-2.279730	-2.337319	-11.243591	-8.111184	0.000000	-10.000000	0.083333	-6.566667	-11.333333	1023.000000	1023.000000	2046.000000
4.280000	-0.040107	-23.703291	-2.365429	-2.187074	-11.018626	-8.132161	0.000000	-10.000000	0.066667	-5.133333	-13.500000	1023.000000	1023.000000	2046.000000
4.300000	-0.039714	-23.471106	-2.258584	-2.143633	-10.993057	-8.075831	0.000000	-10.000000	0.050000	-2.783333	-15.000000	1023.000000	1023.000000	2046.000000
4.320000	-0.039343	-23.252010	-2.220852	-2.203959	-10.939420	-7.887779	0.000000	-10.000000	0.033333	-0.133333	-15.833333	1023.000000	1023.000000	2046.000000
4.340000	-0.038897	-22.987860	-2.307043	-2.058080	-10.741901	-7.880835	0.000000	-10.000000	0.016667	2.550000	-16.000000	1023.000000	1023.000000	2046.000000
4.360000	-0.038486	-22.745321	-2.264989	-2.008655	-10.674368	-7.797310	0.000000	-10.000000	0.008333	4.000000	-16.000000	1023.000000	1023.000000	2046.000000
4.380000	-0.038150	-22.546919	-2.324871	-2.062976	-10.533263	-7.625810	0.000000	-10.000000	0.000000	6.250000	-16.000000	1023.000000	1023.000000	2046.000000
4.400000	-0.038232	-22.595350	-2.493525	-1.998596	-10.393748	-7.709481	0.000000	-10.000000	-0.025000	8.516666	-16.000000	1023.000000	1023.000000	2046.000000
4.420000	-0.039065	-23.087709	-2.563482	-2.152138	-10.535767	-7.836323	0.000000	-10.000000	-0.075000	11.900000	-16.000000	1023.000000	1023.000000	2046.000000
4.440000	-0.040028	-23.656731	-2.698276	-2.365325	-10.653682	-7.939448	0.000000	-10.000000	-0.116667	14.083333	-16.000000	1023.000000	1023.000000	2046.000000
4.460000	-0.040884	-24.162411	-2.918310	-2.394362	-10.692297	-8.157442	0.000000	-10.000000	-0.166667	16.200001	-9.500000	1023.000000	1023.000000	2046.000000
4.480000	-0.041533	-24.546270	-2.977813	-2.522555	-10.912389	-8.133515	0.000000	-10.000000	-0.200000	18.066668	4.000000	1023.000000	1023.000000	2046.000000
4.500000	-0.041476	-24.512444	-3.090871	-2.498489	-10.879105	-8.043979	0.000000	-10.000000	-0.250000	19.716667	19.666666	1023.000000	1023.000000	2046.000000
4.520000	-0.040956	-24.205273	-3.132926	-2.380255	-10.744850	-7.947242	0.000000	-10.000000	-0.266667	21.050001	31.166666	1023.000000	1023.000000	2046.000000
4.540000	-0.040345	-23.843912	-3.028079	-2.363557	-10.745625	-7.706653	0.000000	-10.000000	-0.266667	21.583334	38.000000	1023.000000	1023.000000	2046.000000
4.560000	-0.039518	-23.354895	-3.065338	-2.163713	-10.505304	-7.620539	0.000000	-10.000000	-0.283333	22.416668	45.166668	1023.000000	1023.000000	2046.000000
4.580000	-0.038891	-22.984768	-3.070424	-2.048364	-10.349590	-7.516389	0.000000	-10.000000	-0.308333	23.133333	52.500000	1023.000000	1023.000000	2046.000000
4.600000	-0.038263	-22.613464	-2.961656	-2.026498	-10.313373	-7.311939	0.000000	-10.000000	-0.350000	24.233334	60.166668	1023.000000	1023.000000	2046.000000
4.620000	-0.037443	-22.128727	-2.963811	-1.910438	-10.043040	-7.211438	0.000000	-10.000000	-0.375000	25.150002	68.000000	1023.000000	1023.000000	2046.000000
4.640000	-0.036966	-21.846615	-2.929432	-1.888455	-9.897286	-7.131442	0.000000	-10.000000	-0.400000	25.933334	76.333336	1023.000000	1023.000000	2046.000000
4.660000	-0.036382	-21.501762	-2.858782	-1.918790	-9.776971	-6.947219	0.000000	-10.000000	-0.408333	26.550001	84.833336	1023.000000	1023.000000	2046.000000
4.680000	-0.035678	-21.085501	-2.879543	-1.881330	-9.495524	-6.829104	0.000000	-10.000000	-0.400000	26.733334	93.666664	1023.000000	1023.000000	2046.000000
4.700000	-0.035089	-20.737444	-2.782418	-1.921591	-9.294294	-6.739141	0.000000	-10.000000	-0.375000	26.633333	102.500000	1023.000000	1023.000000	2046.000000
4.720000	-0.034542	-20.414343	-2.649415	-2.063534	-9.173123	-6.528271	0.000000	-10.000000	-0.350000	26.166666	111.500000	1023.000000	1023.000000	2046.000000
4.740000	-0.033857	-20.009590	-2.699634	-2.117966	-8.788900	-6.403090	0.000000	-10.000000	-0.358333	25.683334	120.333336	1023.000000	1023.000000	2046.000000
4.760000	-0.033295	-19.677229	-2.649712	-2.221164	-8.529781	-6.276571	0.000000	-10.000000	-0.350000	25.466667	129.000000	1023.000000	1023.000000	2046.000000
4.780000	-0.032842	-19.409649	-2.594105	-2.366296	-8.357380	-6.091867	0.000000	-10.000000	-0.366667	25.316668	137.500000	1023.000000	1023.000000	2046.000000
4.800000	-0.031951	-18.882751	-2.506401	-2.376096	-8.097819	-5.902435	0.000000	-10.000000	-0.350000	25.033335	146.000000	1023.000000	1023.000000	2046.000000
4.820000	-0.031354	-18.530107	-2.486650	-2.376238	-7.838553	-5.828665	0.000000	-10.000000	-0.366667	24.800001	154.500000	1023.000000	1023.000000	2046.000000
4.840000	-0.030701	-18.144560	-2.350679	-2.466959	-7.728487	-5.598434	0.000000	-10.000000	-0.358333	24.683334	162.833328	1023.000000	1023.000000	2046.000000
4.860000	-0.030077	-17.775440	-2.329768	-2.461046	-7.500295	-5.484333	0.000000	-10.000000	-0.366667	24.883333	171.000000	1023.000000	1023.000000	2046.000000
4.880000	-0.029770	-17.593876	-2.361238	-2.465360	-7.302277	-5.465000	0.000000	-10.000000	-0.375000	25.116667	179.333328	1023.000000	1023.000000	2046.000000
4.900000	-0.029242	-17.282038	-2.269501	-2.480327	-7.233198	-5.299013	0.000000	-10.000000	-0.400000	25.500000	187.666672	1023.000000	1023.000000	2046.000000
4.920000	-0.028778	-17.008047	-2.266663	-2.527676	-7.073950	-5.139758	0.000000	-10.000000	-0.408333	25.866667	196.166672	1023.000000	1023.000000	2046.000000
4.940000	-0.028293	-16.721329	-2.304347	-2.491207	-6.837025	-5.088749	0.000000	-10.000000	-0.408333	26.299999	204.666672	1023.000000	1023.000000	2046.000000
4.960000	-0.027763	-16.407934	-2.217354	-2.526939	-6.737819	-4.925824	0.000000	-10.000000	-0.400000	26.683332	213.333328	1023.000000	1023.000000	2046.000000
4.980000	-0.026986	-15.948494	-2.183458	-2.597811	-6.511751	-4.655474	0.000000	-10.000000	-0.391667	26.883333	222.166672	1023.000000	1023.000000	2046.000000
5.000000	-0.026429	-15.619819	-2.215461	-2.558034	-6.245279	-4.601045	0.000000	-10.000000	-0.391667	26.883333	231.000000	1023.000000	1023.000000	2046.000000
5.020000	-0.025594	-15.125868	-2.115953	-2.535504	-6.100038	-4.374373	0.000000	-10.000000	-0.391667	26.600000	240.000000	1023.000000	1023.000000	2046.000000
5.040000	-0.024850	-14.686384	-2.150829	-2.521386	-5.827895	-4.186275	0.000000	-10.000000	-0.400000	26.566666	249.000000	1023.000000	1023.000000	2046.000000
5.060000	-0.024152	-14.273720	-2.069660	-2.452955	-5.686361	-4.064744	0.000000	-10.000000	-0.391667	26.333334	258.000000	1023.000000	1023.000000	2046.000000
5.080000	-0.023170	-13.693343	-2.020808	-2.471217	-5.447376	-3.753942	0.000000	-10.000000	-0.391667	26.350000	266.833344	1023.000000	1023.000000	2046.000000
5.100000	-0.022436	-13.259465	-2.005605	-2.385804	-5.208765	-3.659292	0.000000	-10.000000	-0.391667	26.300001	275.666656	1023.000000	1023.000000	2046.000000
5.120000	-0.021573	-12.749658	-1.926628	-2.330520	-5.025661	-3.466850	0.000000	-10.000000	-0.391667	26.416668	284.333344	1023.000000	1023.000000	2046.000000
5.140000	-0.020827	-12.308490	-1.869070	-2.298146	-4.849084	-3.292189	0.000000	-10.000000	-0.383333	26.483334	293.166656	1023.000000	1023.000000	2046.000000
5.160000	-0.020074	-11.863972	-1.885669	-2.315190	-4.537911	-3.125202	0.000000	-10.000000	-0.383333	26.400000	302.000000	1023.000000	1023.000000	2046.000000
5.180000	-0.019181	-11.335727	-1.804076	-2.235447	-4.368590	-2.927613	0.000000	-10.000000	-0.375000	26.383333	310.833344	1023.000000	1023.000000	2046.000000
5.200000	-0.018500	-10.933580	-1.763117	-2.244373	-4.215161	-2.710929	0.000000	-10.000000	-0.366667	26.166666	319.666656	1023.000000	1023.000000	2046.000000
5.220000	-0.017689	-10.454255	-1.776131	-2.168726	-3.910214	-2.599184	0.000000	-10.000000	-0.350000	26.066668	328.333344	1023.000000	1023.000000	2046.000000
5.240000	-0.016802	-9.930080	-1.640959	-2.142702	-3.759461	-2.386958	0.000000	-10.000000	-0.358333	26.116667	337.166656	1023.000000	1023.000000	2046.000000
5.260000	-0.016134	-9.534963	-1.642078	-2.153045	-3.558014	-2.181826	0.000000	-10.000000	-0.366667	26.150000	345.833344	1023.000000	1023.000000	2046.000000
5.280000	-0.015218	-8.993577	-1.596230	-2.048168	-3.227086	-2.122093	0.000000	-10.000000	-0.383333	26.033333	354.666656	1023.000000	1023.000000	2046.000000
5.300000	-0.014320	-8.463304	-1.457656	-2.079179	-3.088435	-1.838033	0.000000	-10.000000	-0.400000	25.633333	363.333344	1023.000000	1023.000000	2046.000000
5.320000	-0.013127	-7.758034	-1.481717	-1.980340	-2.643978	-1.651998	0.000000	-10.000000	-0.425000	25.583334	372.000000	1023.000000	1023.000000	2046.000000
5.340000	-0.012044	-7.118179	-1.320671	-1.836413	-2.386148	-1.574947	0.000000	-10.000000	-0.416667	25.850000	380.500000	1023.000000	1023.000000	2046.000000
5.360000	-0.010901	-6.442266	-1.199144	-1.874084	-2.177429	-1.191609	0.000000	-10.000000	-0.408333	26.216667	389.166656	1023.000000	1023.000000	2046.000000
5.380000	-0.009738	-5.755306	-1.140651	-1.737996	-1.806281	-1.070379	0.000000	-10.000000	-0.383333	26.216667	397.833344	1023.000000	1023.000000	2046.000000
5.400000	-0.008667	-5.121982	-0.955036	-1.771954	-1.704832	-0.690160	0.000000	-10.000000	-0.383333	26.033335	406.500000	1023.000000	1023.000000	2046.000000
5.420000	-0.007804	-4.612212	-0.982307	-1.673830	-1.413764	-0.542311	0.000000	-10.000000	-0.366667	25.816668	415.166656	1023.000000	1023.000000	2046.000000
5.440000	-0.006958	-4.112314	-0.888056	-1.587808	-1.293353	-0.343097	0.000000	-10.000000	-0.358333	25.549999	423.833344	1023.000000	1023.000000	2046.000000
5.460000	-0.006768	-3.999930	-0.945978	-1.652264	-1.238675	-0.163013	0.000000	-10.000000	-0.350000	25.100000	432.500000	1023.000000	1023.000000	2046.000000
5.480000	-0.007121	-4.208775	-1.022680	-1.568714	-1.231893	-0.385488	0.000000	-10.000000	-0.333333	24.600000	440.833344	1023.000000	1023.000000	2046.000000
5.500000	-0.008114	-4.795657	-1.128094	-1.761440	-1.462015	-0.444108	0.000000	-10.000000	-0.308333	24.033333	449.000000	1023.000000	1023.000000	2046.000000
5.520000	-0.009126	-5.393247	-1.269431	-1.817342	-1.659738	-0.646736	0.000000	-10.000000	-0.283333	23.333334	457.000000	1023.000000	1023.000000	2046.000000
5.540000	-0.009765	-5.770949	-1.347047	-1.796233	-1.873086	-0.754583	0.000000	-10.000000	-0.266667	22.816668	465.000000	1023.000000	1023.000000	2046.000000
5.560000	-0.010081	-5.957584	-1.344009	-1.857284	-2.112313	-0.643979	0.000000	-10.000000	-0.258333	22.383333	472.833344	1023.000000	1023.000000	2046.000000
5.580000	-0.009627	-5.689590	-1.400349	-1.712498	-1.961427	-0.615316	0.000000	-10.000000	-0.241667	22.200001	480.500000	1023.000000	1023.000000	2046.000000
5.600000	-0.009173	-5.421319	-1.294651	-1.692380	-2.025905	-0.408383	0.000000	-10.000000	-0.225000	21.616667	488.000000	1023.000000	1023.000000	2046.000000
5.620000	-0.008477	-5.009966	-1.300418	-1.531735	-1.893827	-0.283987	0.000000	-10.000000	-0.208333	21.166668	495.333344	1023.000000	1023.000000	2046.000000
5.640000	-0.007793	-4.605911	-1.233346	-1.354244	-1.778496	-0.239825	0.000000	-10.000000	-0.200000	20.716667	502.500000	1023.000000	1023.000000	2046.000000
5.660000	-0.007154	-4.227829	-1.114806	-1.307043	-1.778104	-0.027876	0.000000	-10.000000	-0.200000	20.716667	509.500000	1023.000000	1023.000000	2046.000000
5.680000	-0.006416	-3.791934	-1.086515	-1.144237	-1.590854	0.029672	0.000000	-10.000000	-0.216667	20.533333	516.500000	1023.000000	1023.000000	2046.000000
5.700000	-0.005762	-3.405264	-0.977905	-1.043224	-1.499008	0.114873	0.000000	-10.000000	-0.233333	20.466667	523.333313	1023.000000	1023.000000	2046.000000
5.720000	-0.005253	-3.104699	-0.880982	-1.059750	-1.474252	0.310285	0.000000	-10.000000	-0.241667	20.066668	530.166687	1023.000000	1023.000000	2046.000000
5.740000	-0.004533	-2.678970	-0.897983	-0.950744	-1.187899	0.357655	0.000000	-10.000000	-0.225000	19.766666	536.833313	1023.000000	1023.000000	2046.000000
5.760000	-0.003815	-2.254632	-0.714827	-0.958217	-1.108979	0.527390	0.000000	-10.000000	-0.191667	19.299999	543.500000	1023.000000	1023.000000	2046.000000
5.780000	-0.003081	-1.821015	-0.652736	-0.977389	-0.891430	0.700540	0.000000	-10.000000	-0.158333	18.450001	550.000000	1023.000000	1023.000000	2046.000000
5.800000	-0.002505	-1.480350	-0.520624	-0.987841	-0.685903	0.714017	0.000000	-10.000000	-0.108333	17.200001	556.333313	1023.000000	1023.000000	2046.000000
5.820000	-0.001944	-1.148790	-0.334303	-1.057277	-0.618815	0.861605	0.000000	-10.000000	-0.075000	15.750000	562.333313	1023.000000	1023.000000	2046.000000
5.840000	-0.001485	-0.877863	-0.341310	-1.083259	-0.410253	0.956958	0.000000	-10.000000	-0.050000	14.700000	567.833313	1023.000000	1023.000000	2046.000000
5.860000	-0.001004	-0.593208	-0.314373	-1.055319	-0.174482	0.950965	0.000000	-10.000000	-0.050000	13.816667	573.000000	1023.000000	1023.000000	2046.000000
5.880000	-0.000592	-0.349751	-0.208786	-1.145641	-0.139564	1.144240	0.000000	-10.000000	-0.041667	12.583333	577.666687	1023.000000	1023.000000	2046.000000
5.900000	-0.000125	-0.074141	-0.195262	-1.118952	0.072205	1.167868	0.000000	-10.000000	-0.025000	11.416667	582.000000	1023.000000	1023.000000	2046.000000
5.920000	0.000129	0.076423	-0.097521	-1.137061	0.121339	1.189666	0.000000	-10.000000	-0.008333	10.533334	586.000000	1023.000000	1023.000000	2046.000000
5.940000	0.000443	0.261647	-0.012482	-1.148638	0.143051	1.279716	0.000000	-10.000000	0.000000	10.216667	589.666687	1023.000000	1023.000000	2046.000000
5.960000	0.000605	0.357321	-0.019744	-1.105692	0.272226	1.210530	0.000000	-10.000000	0.000000	9.933333	593.333313	1023.000000	1023.000000	2046.000000
5.980000	0.000701	0.414545	0.069471	-1.112600	0.197117	1.260557	0.000000	-10.000000	0.000000	9.500000	596.666687	1023.000000	1023.000000	2046.000000
6.000000	0.000963	0.569044	0.027094	-1.138120	0.364665	1.315405	0.000000	-10.000000	0.000000	8.683333	600.000000	1023.000000	1023.000000	2046.000000
6.020000	0.001003	0.593065	0.085030	-1.082723	0.323861	1.266898	0.000000	-10.000000	0.008333	7.416667	602.833313	1023.000000	1023.000000	2046.000000
6.040000	0.001066	0.630274	0.136121	-1.173544	0.281745	1.385952	0.000000	-10.000000	0.025000	5.316667	605.666687	1023.000000	1023.000000	2046.000000
6.060000	0.001155	0.682577	0.103654	-1.137133	0.349331	1.366725	0.000000	-10.000000	0.041667	2.483333	607.666687	1023.000000	1023.000000	2046.000000
6.080000	0.000996	0.588921	0.087423	-1.116518	0.338872	1.279144	0.000000	-10.000000	0.050000	-0.483333	608.833313	1023.000000	1023.000000	2046.000000
6.100000	0.000995	0.587879	0.119460	-1.153670	0.262244	1.359844	0.000000	-10.000000	0.066667	-3.133333	609.000000	1023.000000	1023.000000	2046.000000
6.120000	0.000970	0.573184	0.148372	-1.166752	0.236349	1.355214	0.000000	-10.000000	0.083333	-5.500000	609.000000	1023.000000	1023.000000	2046.000000
6.140000	0.000703	0.415559	0.046676	-1.083089	0.264414	1.187559	0.000000	-10.000000	0.108333	-7.783333	609.000000	1023.000000	1023.000000	2046.000000
6.160000	0.000477	0.281707	0.133018	-1.112755	0.059954	1.201490	0.000000	-10.000000	0.116667	-9.800000	609.000000	1023.000000	1023.000000	2046.000000
6.180000	0.000292	0.172693	0.093609	-1.111371	0.042704	1.147751	0.000000	-10.000000	0.133333	-11.033334	609.000000	1023.000000	1023.000000	2046.000000
6.200000	-0.000101	-0.059550	0.067684	-1.064881	-0.044084	0.981731	0.000000	-10.000000	0.150000	-12.016667	609.000000	1023.000000	1023.000000	2046.000000
6.220000	-0.000359	-0.212311	0.113064	-1.068985	-0.165178	0.908788	0.000000	-10.000000	0.158333	-12.833334	602.000000	1023.000000	1023.000000	2046.000000
6.240000	-0.000742	-0.438759	0.086199	-1.099616	-0.253631	0.828289	0.000000	-10.000000	0.166667	-13.733334	593.500000	1023.000000	1023.000000	2046.000000
6.260000	-0.001243	-0.734592	0.016525	-1.030683	-0.332458	0.612024	0.000000	-10.000000	0.175000	-14.516666	583.333313	1023.000000	1023.000000	2046.000000
6.280000	-0.001528	-0.902979	0.108842	-1.067729	-0.505557	0.561464	0.000000	-10.000000	0.200000	-15.283334	578.500000	1023.000000	1023.000000	2046.000000
6.300000	-0.001991	-1.176495	0.078170	-1.132605	-0.619883	0.497823	0.000000	-10.000000	0.225000	-16.016666	573.333313	1023.000000	1023.000000	2046.000000
6.320000	-0.002502	-1.478845	-0.025429	-1.041295	-0.639645	0.227525	0.000000	-10.000000	0.250000	-16.783335	568.000000	1023.000000	1023.000000	2046.000000
6.340000	-0.002688	-1.588337	0.088984	-1.105973	-0.793224	0.221876	0.000000	-10.000000	0.258333	-17.516666	562.333313	1023.000000	1023.000000	2046.000000
6.360000	-0.002944	-1.739636	0.026675	-1.104732	-0.729354	0.067775	0.000000	-10.000000	0.283333	-18.266666	556.500000	1023.000000	1023.000000	2046.000000
6.380000	-0.002945	-1.740609	0.063022	-0.963382	-0.723490	-0.116759	0.000000	-10.000000	0.308333	-18.966667	550.500000	1023.000000	1023.000000	2046.000000
6.400000	-0.003006	-1.776533	0.184286	-1.004338	-0.882807	-0.073675	0.000000	-10.000000	0.350000	-19.549999	544.166687	1023.000000	1023.000000	2046.000000
6.420000	-0.003263	-1.928703	0.096273	-0.948765	-0.805799	-0.270412	0.000000	-10.000000	0.366667	-20.049999	537.666687	1023.000000	1023.000000	2046.000000
6.440000	-0.003404	-2.011674	0.188720	-0.944799	-0.960966	-0.294629	0.000000	-10.000000	0.383333	-20.850000	530.833313	1023.000000	1023.000000	2046.000000
6.460000	-0.004062	-2.400450	0.181376	-0.960497	-1.206384	-0.414946	0.000000	-10.000000	0.433333	-21.916668	524.000000	1023.000000	1023.000000	2046.000000
6.480000	-0.004637	-2.740393	0.090922	-0.762557	-1.328509	-0.740248	0.000000	-10.000000	0.475000	-23.300001	516.666687	1023.000000	1023.000000	2046.000000
6.500000	-0.005795	-3.424874	0.114601	-0.852432	-1.712880	-0.974164	0.000000	-10.000000	0.525000	-24.383333	509.000000	1023.000000	1023.000000	2046.000000
6.520000	-0.007503	-4.434147	-0.124756	-0.953273	-1.948482	-1.407636	0.000000	-10.000000	0.533333	-25.450001	500.666656	1023.000000	1023.000000	2046.000000
6.540000	-0.009329	-5.513411	-0.163939	-1.054659	-2.419966	-1.874847	0.000000	-10.000000	0.575000	-26.283333	492.166656	1023.000000	1023.000000	2046.000000
6.560000	-0.011679	-6.902126	-0.339311	-1.341534	-2.959876	-2.261405	0.000000	-10.000000	0.608333	-27.066666	483.333344	1023.000000	1023.000000	2046.000000
6.580000	-0.013936	-8.236418	-0.571595	-1.365071	-3.409886	-2.889865	0.000000	-10.000000	0.641667	-27.533333	474.333344	1023.000000	1023.000000	2046.000000
6.600000	-0.015710	-9.284761	-0.615969	-1.502950	-4.038986	-3.126857	0.000000	-10.000000	0.650000	-27.483334	465.166656	1023.000000	1023.000000	2046.000000
6.620000	-0.016949	-10.016880	-0.822806	-1.426606	-4.340970	-3.426499	0.000000	-10.000000	0.650000	-27.600000	456.000000	1023.000000	1023.000000	2046.000000
6.640000	-0.017553	-10.373958	-0.815032	-1.267434	-4.640812	-3.650680	0.000000	-10.000000	0.650000	-27.549999	446.833344	1023.000000	1023.000000	2046.000000
6.660000	-0.018168	-10.737432	-0.802859	-1.240950	-4.963570	-3.730053	0.000000	-10.000000	0.658333	-27.833334	437.666656	1023.000000	1023.000000	2046.000000
6.680000	-0.018609	-10.998194	-0.904335	-1.013507	-5.075156	-4.005196	0.000000	-10.000000	0.658333	-27.600000	428.333344	1023.000000	1023.000000	2046.000000
6.700000	-0.019137	-11.310034	-0.843017	-1.036355	-5.439097	-3.991565	0.000000	-10.000000	0.658333	-27.516666	419.166656	1023.000000	1023.000000	2046.000000
6.720000	-0.019721	-11.655379	-0.959753	-0.920705	-5.537585	-4.237336	0.000000	-10.000000	0.616667	-27.366667	409.833344	1023.000000	1023.000000	2046.000000
6.740000	-0.020118	-11.889710	-0.862428	-0.867952	-5.797865	-4.361465	0.000000	-10.000000	0.616667	-27.533333	400.666656	1023.000000	1023.000000	2046.000000
6.760000	-0.020740	-12.257057	-0.908239	-0.931626	-6.024205	-4.392987	0.000000	-10.000000	0.600000	-27.400000	391.500000	1023.000000	1023.000000	2046.000000
6.780000	-0.021184	-12.519504	-0.969417	-0.802062	-6.101980	-4.646044	0.000000	-10.000000	0.616667	-27.300001	382.500000	1023.000000	1023.000000	2046.000000
6.800000	-0.021784	-12.874439	-0.956063	-0.878882	-6.329164	-4.710330	0.000000	-10.000000	0.583333	-26.983334	373.500000	1023.000000	1023.000000	2046.000000
6.820000	-0.022186	-13.112120	-0.944952	-0.962947	-6.439420	-4.764800	0.000000	-10.000000	0.600000	-27.166668	364.500000	1023.000000	1023.000000	2046.000000
6.840000	-0.022602	-13.358005	-0.923725	-0.996761	-6.492332	-4.945186	0.000000	-10.000000	0.616667	-27.450001	355.333344	1023.000000	1023.000000	2046.000000
6.860000	-0.023069	-13.633671	-0.849405	-1.215491	-6.641739	-4.927037	0.000000	-10.000000	0.650000	-27.766668	346.000000	1023.000000	1023.000000	2046.000000
6.880000	-0.023583	-13.937616	-0.973148	-1.238717	-6.561029	-5.164722	0.000000	-10.000000	0.616667	-27.716667	336.666656	1023.000000	1023.000000	2046.000000
6.900000	-0.024206	-14.305490	-0.881021	-1.441386	-6.853106	-5.129978	0.000000	-10.000000	0.583333	-27.216667	327.500000	1023.000000	1023.000000	2046.000000
6.920000	-0.024871	-14.698739	-1.052149	-1.510087	-6.841210	-5.295293	0.000000	-10.000000	0.558333	-26.983334	318.500000	1023.000000	1023.000000	2046.000000
6.940000	-0.025448	-15.039533	-1.053527	-1.506998	-6.997915	-5.481092	0.000000	-10.000000	0.558333	-26.666668	309.500000	1023.000000	1023.000000	2046.000000
6.960000	-0.025940	-15.330673	-1.039400	-1.635019	-7.194689	-5.461565	0.000000	-10.000000	0.558333	-26.650000	300.500000	1023.000000	1023.000000	2046.000000
6.980000	-0.026561	-15.697381	-1.095300	-1.600883	-7.271803	-5.729394	0.000000	-10.000000	0.541667	-26.366667	291.666656	1023.000000	1023.000000	2046.000000
7.000000	-0.027162	-16.052996	-0.940828	-1.748192	-7.585593	-5.778383	0.000000	-10.000000	0.550000	-26.216667	282.833344	1023.000000	1023.000000	2046.000000
7.020000	-0.027817	-16.440065	-1.133722	-1.779477	-7.608877	-5.917989	0.000000	-10.000000	0.550000	-26.066668	274.166656	1023.000000	1023.000000	2046.000000
7.040000	-0.028486	-16.835419	-1.102021	-1.829023	-7.850125	-6.054250	0.000000	-10.000000	0.558333	-25.916668	265.500000	1023.000000	1023.000000	2046.000000
7.060000	-0.029003	-17.141008	-1.157879	-1.951338	-8.017031	-6.014762	0.000000	-10.000000	0.550000	-25.916668	256.833344	1023.000000	1023.000000	2046.000000
7.080000	-0.029597	-17.491802	-1.258518	-1.852798	-8.088007	-6.292480	0.000000	-10.000000	0.541667	-25.616667	248.166672	1023.000000	1023.000000	2046.000000
7.100000	-0.030045	-17.756317	-1.230493	-1.979233	-8.268942	-6.277648	0.000000	-10.000000	0.533333	-25.316668	239.500000	1023.000000	1023.000000	2046.000000
7.120000	-0.030448	-17.994913	-1.282414	-2.005499	-8.377798	-6.329202	0.000000	-10.000000	0.516667	-25.000000	231.166672	1023.000000	1023.000000	2046.000000
7.140000	-0.030950	-18.291708	-1.346292	-1.990804	-8.463007	-6.491605	0.000000	-10.000000	0.508333	-24.883333	222.666672	1023.000000	1023.000000	2046.000000
7.160000	-0.031202	-18.440392	-1.276338	-2.056310	-8.666631	-6.441113	0.000000	-10.000000	0.508333	-24.633333	214.333328	1023.000000	1023.000000	2046.000000
7.180000	-0.031659	-18.710703	-1.395237	-1.988807	-8.695420	-6.631239	0.000000	-10.000000	0.508333	-24.216667	206.000000	1023.000000	1023.000000	2046.000000
7.200000	-0.032014	-18.920269	-1.409950	-2.071273	-8.823640	-6.615405	0.000000	-10.000000	0.500000	-23.966667	198.000000	1023.000000	1023.000000	2046.000000
7.220000	-0.032307	-19.093622	-1.404175	-2.078505	-8.979136	-6.631806	0.000000	-10.000000	0.483333	-23.666668	190.000000	1023.000000	1023.000000	2046.000000
7.240000	-0.032834	-19.404930	-1.529388	-2.025264	-9.018957	-6.831321	0.000000	-10.000000	0.475000	-23.433334	182.000000	1023.000000	1023.000000	2046.000000
7.260000	-0.033046	-19.530302	-1.440946	-2.119395	-9.213630	-6.756331	0.000000	-10.000000	0.458333	-23.016666	174.333328	1023.000000	1023.000000	2046.000000
7.280000	-0.033424	-19.753508	-1.498757	-2.162395	-9.281253	-6.811104	0.000000	-10.000000	0.433333	-22.683334	166.666672	1023.000000	1023.000000	2046.000000
7.300000	-0.033884	-20.025650	-1.614646	-2.124560	-9.331638	-6.954805	0.000000	-10.000000	0.408333	-22.266666	159.166672	1023.000000	1023.000000	2046.000000
7.320000	-0.034011	-20.100752	-1.525052	-2.143707	-9.512715	-6.919278	0.000000	-10.000000	0.391667	-21.816668	151.500000	1023.000000	1023.000000	2046.000000
7.340000	-0.034388	-20.323360	-1.584841	-2.157635	-9.589311	-6.991574	0.000000	-10.000000	0.375000	-21.416668	144.166672	1023.000000	1023.000000	2046.000000
7.360000	-0.034740	-20.531322	-1.658815	-2.100180	-9.635226	-7.137101	0.000000	-10.000000	0.358333	-21.150002	139.333328	1023.000000	1023.000000	2046.000000
7.380000	-0.034852	-20.597296	-1.583289	-2.186857	-9.808265	-7.018884	0.000000	-10.000000	0.358333	-20.750000	132.500000	1023.000000	1023.000000	2046.000000
7.400000	-0.035228	-20.819794	-1.716604	-2.098208	-9.791449	-7.213533	0.000000	-10.000000	0.358333	-20.416668	125.666664	1023.000000	1023.000000	2046.000000
7.420000	-0.035366	-20.901033	-1.724760	-2.146427	-9.817564	-7.212284	0.000000	-10.000000	0.350000	-19.966667	116.666664	1023.000000	1023.000000	2046.000000
7.440000	-0.035390	-20.915346	-1.698111	-2.146512	-9.868649	-7.202075	0.000000	-10.000000	0.341667	-19.666668	110.000000	1023.000000	1023.000000	2046.000000
7.460000	-0.035430	-20.939310	-1.775340	-2.050491	-9.813205	-7.300275	0.000000	-10.000000	0.325000	-19.233334	103.333336	1023.000000	1023.000000	2046.000000
7.480000	-0.035186	-20.794815	-1.680050	-2.007619	-9.864029	-7.243117	0.000000	-10.000000	0.300000	-18.566668	96.833336	1023.000000	1023.000000	2046.000000
7.500000	-0.035136	-20.765343	-1.618418	-2.037985	-9.928366	-7.180574	0.000000	-10.000000	0.266667	-18.033333	90.500000	1023.000000	1023.000000	2046.000000
7.520000	-0.035023	-20.698408	-1.695327	-1.900813	-9.831521	-7.270746	0.000000	-10.000000	0.250000	-17.500000	84.500000	1023.000000	1023.000000	2046.000000
7.540000	-0.034868	-20.606800	-1.636525	-1.923887	-9.926186	-7.120202	0.000000	-10.000000	0.250000	-17.183332	78.666664	1023.000000	1023.000000	2046.000000
7.560000	-0.035177	-20.789509	-1.707657	-1.848605	-10.016952	-7.216296	0.000000	-10.000000	0.250000	-16.833334	73.000000	1023.000000	1023.000000	2046.000000
7.580000	-0.035125	-20.758652	-1.763499	-1.760255	-10.006484	-7.228414	0.000000	-10.000000	0.250000	-16.433334	67.500000	1023.000000	1023.000000	2046.000000
7.600000	-0.035812	-21.165176	-1.805552	-1.849644	-10.234650	-7.275332	0.000000	-10.000000	0.233333	-16.033333	62.000000	1023.000000	1023.000000	2046.000000
7.620000	-0.037075	-21.911381	-2.017338	-1.890803	-10.377825	-7.625414	0.000000	-10.000000	0.225000	-15.316667	56.666668	1023.000000	1023.000000	2046.000000
7.640000	-0.038370	-22.676615	-2.040060	-2.106751	-10.731813	-7.797991	0.000000	-10.000000	0.191667	-14.633333	51.500000	1023.000000	1023.000000	2046.000000
7.660000	-0.040201	-23.758644	-2.280892	-2.233581	-11.060191	-8.183979	0.000000	-10.000000	0.175000	-13.533334	46.666668	1023.000000	1023.000000	2046.000000
7.680000	-0.041342	-24.433052	-2.422991	-2.234263	-11.377424	-8.398375	0.000000	-10.000000	0.133333	-12.316667	42.166668	1023.000000	1023.000000	2046.000000
7.700000	-0.042150	-24.910553	-2.468154	-2.331685	-11.700769	-8.409945	0.000000	-10.000000	0.116667	-11.116667	38.000000	1023.000000	1023.000000	2046.000000
7.720000	-0.042643	-25.202147	-2.600164	-2.201534	-11.827526	-8.572924	0.000000	-10.000000	0.100000	-10.500000	34.333332	1023.000000	1023.000000	2046.000000
7.740000	-0.042604	-25.179100	-2.559485	-2.120538	-11.933844	-8.565232	0.000000	-10.000000	0.100000	-10.383333	30.666666	1023.000000	1023.000000	2046.000000
7.760000	-0.042582	-25.165913	-2.568962	-2.071381	-12.038004	-8.487566	0.000000	-10.000000	0.108333	-10.516666	27.333334	1023.000000	1023.000000	2046.000000
7.780000	-0.042567	-25.156996	-2.632542	-1.900873	-12.046460	-8.577121	0.000000	-10.000000	0.108333	-10.550000	23.666666	1023.000000	1023.000000	2046.000000
7.800000	-0.042361	-25.035376	-2.496468	-1.837971	-12.191356	-8.509581	0.000000	-10.000000	0.108333	-10.316667	20.333334	1023.000000	1023.000000	2046.000000
7.820000	-0.042512	-25.124355	-2.526894	-1.822237	-12.267571	-8.507653	0.000000	-10.000000	0.091667	-9.750000	16.833334	1023.000000	1023.000000	2046.000000
7.840000	-0.042555	-25.150146	-2.573320	-1.667267	-12.239147	-8.670412	0.000000	-10.000000	0.083333	-8.883333	13.666667	1023.000000	1023.000000	2046.000000
7.860000	-0.042598	-25.175571	-2.479934	-1.763008	-12.399686	-8.532945	0.000000	-10.000000	0.075000	-8.133333	10.500000	1023.000000	1023.000000	2046.000000
7.880000	-0.042705	-25.238697	-2.585393	-1.660220	-12.289606	-8.703477	0.000000	-10.000000	0.083333	-7.450000	7.833333	1023.000000	1023.000000	2046.000000
7.900000	-0.042621	-25.189299	-2.510109	-1.687034	-12.332284	-8.659872	0.000000	-10.000000	0.091667	-7.283333	5.333333	1023.000000	1023.000000	2046.000000
7.920000	-0.042659	-25.211723	-2.425241	-1.893077	-12.335356	-8.558050	0.000000	-10.000000	0.100000	-7.766667	3.000000	1023.000000	1023.000000	2046.000000
7.940000	-0.042810	-25.300982	-2.482797	-1.886502	-12.221304	-8.710379	0.000000	-10.000000	0.091667	-8.666667	0.666667	1023.000000	1023.000000	2046.000000
7.960000	-0.042917	-25.363832	-2.424167	-2.113455	-12.250393	-8.575817	0.000000	-10.000000	0.091667	-9.150001	-2.000000	1023.000000	1023.000000	2046.000000
7.980000	-0.043179	-25.518717	-2.500168	-2.182206	-12.161747	-8.674594	0.000000	-10.000000	0.083333	-9.066667	-4.666667	1023.000000	1023.000000	2046.000000
8.000000	-0.043243	-25.556747	-2.463890	-2.291273	-12.133172	-8.668413	0.000000	-10.000000	0.075000	-8.516666	-7.666667	1023.000000	1023.000000	2046.000000
8.020000	-0.043428	-25.666092	-2.495864	-2.462045	-12.130968	-8.577214	0.000000	-10.000000	0.058333	-8.016666	-10.500000	1023.000000	1023.000000	2046.000000
8.040000	-0.043487	-25.700708	-2.548913	-2.419611	-12.009709	-8.722474	0.000000	-10.000000	0.050000	-7.350000	-13.166667	1023.000000	1023.000000	2046.000000
8.060000	-0.043459	-25.684233	-2.422692	-2.477277	-12.107517	-8.676746	0.000000	-10.000000	0.050000	-6.350000	-15.833333	1023.000000	1023.000000	2046.000000
8.080000	-0.043492	-25.703854	-2.439479	-2.480886	-12.069719	-8.713770	0.000000	-10.000000	0.041667	-4.400000	-17.833334	1023.000000	1023.000000	2046.000000
8.100000	-0.043595	-25.764601	-2.500036	-2.461902	-11.999067	-8.803595	0.000000	-10.000000	0.033333	-1.400000	-19.333334	1023.000000	1023.000000	2046.000000
8.120000	-0.043479	-25.696318	-2.456304	-2.559333	-12.012719	-8.667960	0.000000	-10.000000	0.016667	1.566667	-19.833334	1023.000000	1023.000000	2046.000000
8.140000	-0.043537	-25.730631	-2.567235	-2.525215	-11.838656	-8.799524	0.000000	-10.000000	-0.016667	4.450000	-20.000000	1023.000000	1023.000000	2046.000000
8.160000	-0.043263	-25.568619	-2.540749	-2.635053	-11.772010	-8.620807	0.000000	-10.000000	-0.025000	7.116667	-20.000000	1023.000000	1023.000000	2046.000000
8.180000	-0.043078	-25.459030	-2.649318	-2.679049	-11.571815	-8.558849	0.000000	-10.000000	-0.050000	9.900000	-20.000000	1023.000000	1023.000000	2046.000000
8.200000	-0.042814	-25.303154	-2.733152	-2.678747	-11.368862	-8.522394	0.000000	-10.000000	-0.075000	12.300000	-20.000000	1023.000000	1023.000000	2046.000000
8.220000	-0.042181	-24.929260	-2.677251	-2.753081	-11.202947	-8.295981	0.000000	-10.000000	-0.133333	14.050000	-20.000000	1023.000000	1023.000000	2046.000000
8.240000	-0.041642	-24.610643	-2.671877	-2.681452	-10.995232	-8.262082	0.000000	-10.000000	-0.166667	15.800000	-12.833333	1023.000000	1023.000000	2046.000000
8.260000	-0.040990	-24.225269	-2.701648	-2.678666	-10.741217	-8.103739	0.000000	-10.000000	-0.200000	17.650000	2.000000	1023.000000	1023.000000	2046.000000
8.280000	-0.040231	-23.776613	-2.649535	-2.735463	-10.558228	-7.833387	0.000000	-10.000000	-0.241667	19.466667	18.833334	1023.000000	1023.000000	2046.000000
8.300000	-0.039586	-23.395144	-2.730386	-2.635122	-10.226636	-7.802999	0.000000	-10.000000	-0.308333	21.233334	30.833334	1023.000000	1023.000000	2046.000000
8.320000	-0.038917	-22.999901	-2.692422	-2.682521	-10.022304	-7.602654	0.000000	-10.000000	-0.341667	22.516666	37.666668	1023.000000	1023.000000	2046.000000
8.340000	-0.038203	-22.578104	-2.616815	-2.736944	-9.853180	-7.371165	0.000000	-10.000000	-0.375000	23.766666	44.833332	1023.000000	1023.000000	2046.000000
8.360000	-0.037729	-22.297604	-2.701642	-2.679760	-9.573574	-7.342628	0.000000	-10.000000	-0.383333	24.416666	49.666668	1023.000000	1023.000000	2046.000000
8.380000	-0.037051	-21.897160	-2.606050	-2.719099	-9.434669	-7.137341	0.000000	-10.000000	-0.400000	25.000000	57.666668	1023.000000	1023.000000	2046.000000
8.400000	-0.036375	-21.497427	-2.638254	-2.696133	-9.169993	-6.993045	0.000000	-10.000000	-0.408333	25.250000	66.000000	1023.000000	1023.000000	2046.000000
8.420000	-0.035770	-21.140173	-2.640828	-2.650660	-8.937464	-6.911222	0.000000	-10.000000	-0.416667	25.500000	74.333336	1023.000000	1023.000000	2046.000000
8.440000	-0.034887	-20.617956	-2.555138	-2.725554	-8.742071	-6.595193	0.000000	-10.000000	-0.425000	25.616667	82.833336	1023.000000	1023.000000	2046.000000
8.460000	-0.034498	-20.388273	-2.604862	-2.645026	-8.516176	-6.622209	0.000000	-10.000000	-0.425000	25.683334	91.500000	1023.000000	1023.000000	2046.000000
8.480000	-0.033720	-19.928265	-2.539405	-2.669364	-8.340100	-6.379395	0.000000	-10.000000	-0.416667	25.766666	103.000000	1023.000000	1023.000000	2046.000000
8.500000	-0.033032	-19.521795	-2.471946	-2.626784	-8.155050	-6.268017	0.000000	-10.000000	-0.416667	25.600000	111.500000	1023.000000	1023.000000	2046.000000
8.520000	-0.032490	-19.201462	-2.538538	-2.611120	-7.871325	-6.180480	0.000000	-10.000000	-0.416667	25.633333	120.166664	1023.000000	1023.000000	2046.000000
8.540000	-0.031407	-18.561455	-2.418913	-2.653609	-7.609754	-5.879180	0.000000	-10.000000	-0.425000	25.500000	128.666672	1023.000000	1023.000000	2046.000000
8.560000	-0.030812	-18.209991	-2.416967	-2.535613	-7.383047	-5.874365	0.000000	-10.000000	-0.433333	25.683334	137.333328	1023.000000	1023.000000	2046.000000
8.580000	-0.029695	-17.549778	-2.349465	-2.484756	-7.081007	-5.634550	0.000000	-10.000000	-0.441667	25.799999	145.833328	1023.000000	1023.000000	2046.000000
8.600000	-0.028756	-16.994909	-2.181710	-2.471968	-6.924632	-5.416600	0.000000	-10.000000	-0.450000	26.166666	154.500000	1023.000000	1023.000000	2046.000000
8.620000	-0.027973	-16.532110	-2.257854	-2.372801	-6.562849	-5.338606	0.000000	-10.000000	-0.441667	26.483334	163.166672	1023.000000	1023.000000	2046.000000
8.640000	-0.026905	-15.900908	-2.091377	-2.397028	-6.401441	-5.011062	0.000000	-10.000000	-0.441667	26.966667	171.833328	1023.000000	1023.000000	2046.000000
8.660000	-0.026189	-15.477493	-2.091659	-2.334107	-6.195330	-4.856398	0.000000	-10.000000	-0.441667	27.333334	180.833328	1023.000000	1023.000000	2046.000000
8.680000	-0.025439	-15.034554	-2.079775	-2.253892	-5.985918	-4.714971	0.000000	-10.000000	-0.441667	27.250000	189.833328	1023.000000	1023.000000	2046.000000
8.700000	-0.024875	-14.701004	-2.053171	-2.306667	-5.881127	-4.460039	0.000000	-10.000000	-0.433333	27.216667	199.000000	1023.000000	1023.000000	2046.000000
8.720000	-0.025225	-14.907992	-2.257721	-2.299699	-5.753053	-4.597518	0.000000	-10.000000	-0.416667	26.866667	208.000000	1023.000000	1023.000000	2046.000000
8.740000	-0.026011	-15.372416	-2.308908	-2.399296	-5.949391	-4.714821	0.000000	-10.000000	-0.391667	26.733334	217.000000	1023.000000	1023.000000	2046.000000
8.760000	-0.026999	-15.956324	-2.423528	-2.536798	-6.168329	-4.827669	0.000000	-10.000000	-0.391667	26.183334	226.000000	1023.000000	1023.000000	2046.000000
8.780000	-0.027835	-16.450319	-2.637133	-2.520626	-6.297770	-4.994790	0.000000	-10.000000	-0.400000	26.416668	234.833328	1023.000000	1023.000000	2046.000000
8.800000	-0.027667	-16.350948	-2.636652	-2.553059	-6.401040	-4.760198	0.000000	-10.000000	-0.416667	26.466667	243.666672	1023.000000	1023.000000	2046.000000
8.820000	-0.027335	-16.155128	-2.697973	-2.404902	-6.335978	-4.716276	0.000000	-10.000000	-0.425000	26.783335	252.500000	1023.000000	1023.000000	2046.000000
8.840000	-0.026579	-15.708322	-2.612752	-2.314628	-6.267682	-4.513259	0.000000	-10.000000	-0.433333	26.533335	261.333344	1023.000000	1023.000000	2046.000000
8.860000	-0.025687	-15.181170	-2.525962	-2.238633	-6.170944	-4.245632	0.000000	-10.000000	-0.450000	26.750000	270.166656	1023.000000	1023.000000	2046.000000
8.880000	-0.025042	-14.799859	-2.531635	-2.073287	-5.995720	-4.199217	0.000000	-10.000000	-0.450000	26.883333	279.000000	1023.000000	1023.000000	2046.000000
8.900000	-0.024097	-14.241512	-2.376903	-1.966049	-5.908445	-3.990114	0.000000	-10.000000	-0.450000	27.133333	285.000000	1023.000000	1023.000000	2046.000000
8.920000	-0.023365	-13.808828	-2.357996	-1.851677	-5.736315	-3.862841	0.000000	-10.000000	-0.441667	27.333334	294.000000	1023.000000	1023.000000	2046.000000
8.940000	-0.022577	-13.343045	-2.295920	-1.795650	-5.559066	-3.692409	0.000000	-10.000000	-0.441667	27.333334	303.166656	1023.000000	1023.000000	2046.000000
8.960000	-0.021791	-12.878764	-2.172273	-1.705612	-5.446611	-3.554268	0.000000	-10.000000	-0.441667	27.316668	315.333344	1023.000000	1023.000000	2046.000000
8.980000	-0.021192	-12.524499	-2.220333	-1.648982	-5.192406	-3.462778	0.000000	-10.000000	-0.450000	27.166666	321.500000	1023.000000	1023.000000	2046.000000
9.000000	-0.020227	-11.954368	-2.062201	-1.660395	-5.045725	-3.186048	0.000000	-10.000000	-0.433333	27.183332	330.500000	1023.000000	1023.000000	2046.000000
9.020000	-0.019448	-11.493966	-1.979256	-1.727169	-4.790102	-2.997438	0.000000	-10.000000	-0.408333	26.966667	339.666656	1023.000000	1023.000000	2046.000000
9.040000	-0.018585	-10.983467	-1.890947	-1.773725	-4.496923	-2.821871	0.000000	-10.000000	-0.383333	26.316668	351.833344	1023.000000	1023.000000	2046.000000
9.060000	-0.017864	-10.557603	-1.734837	-1.812832	-4.352741	-2.657193	0.000000	-10.000000	-0.383333	25.583334	360.833344	1023.000000	1023.000000	2046.000000
9.080000	-0.017245	-10.191811	-1.765794	-1.854740	-4.024946	-2.546331	0.000000	-10.000000	-0.383333	24.983334	369.500000	1023.000000	1023.000000	2046.000000
9.100000	-0.016570	-9.792624	-1.695250	-1.900825	-3.823667	-2.372882	0.000000	-10.000000	-0.391667	24.916668	377.833344	1023.000000	1023.000000	2046.000000
9.120000	-0.015729	-9.295817	-1.643867	-1.886988	-3.549166	-2.215796	0.000000	-10.000000	-0.375000	24.650000	386.166656	1023.000000	1023.000000	2046.000000
9.140000	-0.015088	-8.917105	-1.587534	-1.913797	-3.361466	-2.054309	0.000000	-10.000000	-0.366667	24.500000	391.666656	1023.000000	1023.000000	2046.000000
9.160000	-0.014318	-8.462139	-1.486071	-1.954640	-3.169960	-1.851469	0.000000	-10.000000	-0.366667	24.400000	400.000000	1023.000000	1023.000000	2046.000000
9.180000	-0.013716	-8.105969	-1.506192	-1.861969	-2.933139	-1.804669	0.000000	-10.000000	-0.383333	24.700001	408.166656	1023.000000	1023.000000	2046.000000
9.200000	-0.013053	-7.714539	-1.399997	-1.916305	-2.825230	-1.573007	0.000000	-10.000000	-0.400000	25.000000	416.333344	1023.000000	1023.000000	2046.000000
9.220000	-0.012388	-7.321505	-1.336838	-1.896659	-2.613974	-1.474033	0.000000	-10.000000	-0.400000	25.049999	424.666656	1023.000000	1023.000000	2046.000000
9.240000	-0.011985	-7.083233	-1.362674	-1.883208	-2.474154	-1.363197	0.000000	-10.000000	-0.400000	24.950001	430.333344	1023.000000	1023.000000	2046.000000
9.260000	-0.011105	-6.563253	-1.219739	-1.855780	-2.283843	-1.203892	0.000000	-10.000000	-0.400000	24.816668	441.333344	1023.000000	1023.000000	2046.000000
9.280000	-0.010568	-6.245420	-1.223971	-1.851249	-2.082233	-1.087968	0.000000	-10.000000	-0.383333	24.850000	449.500000	1023.000000	1023.000000	2046.000000
9.300000	-0.009788	-5.784456	-1.152368	-1.870616	-1.881619	-0.879853	0.000000	-10.000000	-0.366667	24.466667	460.500000	1023.000000	1023.000000	2046.000000
9.320000	-0.009001	-5.319308	-1.111067	-1.831825	-1.636878	-0.739538	0.000000	-10.000000	-0.350000	24.116667	466.166656	1023.000000	1023.000000	2046.000000
9.340000	-0.008403	-4.966022	-1.072081	-1.833450	-1.477493	-0.582997	0.000000	-10.000000	-0.341667	23.733334	471.666656	1023.000000	1023.000000	2046.000000
9.360000	-0.007358	-4.348707	-0.920433	-1.748329	-1.269943	-0.410002	0.000000	-10.000000	-0.325000	23.483334	477.000000	1023.000000	1023.000000	2046.000000
9.380000	-0.006752	-3.990550	-0.930379	-1.712605	-1.053669	-0.293897	0.000000	-10.000000	-0.300000	23.166668	485.000000	1023.000000	1023.000000	2046.000000
9.400000	-0.006048	-3.574135	-0.893525	-1.694023	-0.893648	-0.092939	0.000000	-10.000000	-0.266667	22.516666	495.333344	1023.000000	1023.000000	2046.000000
9.420000	-0.005125	-3.028591	-0.829735	-1.604322	-0.651848	0.057314	0.000000	-10.000000	-0.250000	21.783333	505.333344	1023.000000	1023.000000	2046.000000
9.440000	-0.004711	-2.784184	-0.802881	-1.579164	-0.551698	0.149559	0.000000	-10.000000	-0.241667	21.116667	512.666687	1023.000000	1023.000000	2046.000000
9.460000	-0.003733	-2.206061	-0.668387	-1.539601	-0.362522	0.364449	0.000000	-10.000000	-0.250000	20.583334	519.666687	1023.000000	1023.000000	2046.000000
9.480000	-0.003172	-1.874393	-0.658570	-1.487694	-0.173086	0.444957	0.000000	-10.000000	-0.250000	20.416666	524.333313	1023.000000	1023.000000	2046.000000
9.500000	-0.002397	-1.416801	-0.589517	-1.471982	-0.008052	0.652750	0.000000	-10.000000	-0.241667	20.116667	533.500000	1023.000000	1023.000000	2046.000000
9.520000	-0.001475	-0.871598	-0.471329	-1.383738	0.210522	0.772947	0.000000	-10.000000	-0.233333	19.783333	540.333313	1023.000000	1023.000000	2046.000000
9.540000	-0.001033	-0.610780	-0.472524	-1.317216	0.347877	0.831084	0.000000	-10.000000	-0.225000	19.450001	547.166687	1023.000000	1023.000000	2046.000000
9.560000	-0.000155	-0.091347	-0.346425	-1.286174	0.506010	1.035241	0.000000	-10.000000	-0.216667	19.200001	551.666687	1023.000000	1023.000000	2046.000000
9.580000	0.000487	0.287634	-0.350353	-1.203012	0.733691	1.107307	0.000000	-10.000000	-0.191667	18.750000	558.000000	1023.000000	1023.000000	2046.000000
9.600000	0.000965	0.570519	-0.315540	-1.214090	0.866101	1.234049	0.000000	-10.000000	-0.150000	17.933334	566.333313	1023.000000	1023.000000	2046.000000
9.620000	0.001929	1.139789	-0.158803	-1.167194	1.053720	1.412067	0.000000	-10.000000	-0.116667	17.166668	572.500000	1023.000000	1023.000000	2046.000000
9.640000	0.002534	1.497815	-0.209092	-1.081959	1.321184	1.467681	0.000000	-10.000000	-0.100000	16.333334	576.500000	1023.000000	1023.000000	2046.000000
9.660000	0.003463	2.046732	-0.083502	-1.073472	1.504719	1.698987	0.000000	-10.000000	-0.091667	15.650001	580.333313	1023.000000	1023.000000	2046.000000
9.680000	0.004324	2.555276	0.070595	-0.937865	1.658472	1.764075	0.000000	-10.000000	-0.066667	14.083334	587.500000	1023.000000	1023.000000	2046.000000
9.700000	0.004866	2.875737	0.085893	-0.883117	1.798653	1.874308	0.000000	-10.000000	-0.041667	12.983334	592.666687	1023.000000	1023.000000	2046.000000
9.720000	0.005785	3.418733	0.308143	-0.827947	1.858721	2.079816	0.000000	-10.000000	-0.016667	11.316667	597.333313	1023.000000	1023.000000	2046.000000
9.740000	0.005813	3.435573	0.250736	-0.789537	1.912970	2.061404	0.000000	-10.000000	-0.008333	9.716667	599.833313	1023.000000	1023.000000	2046.000000
9.760000	0.006080	3.593071	0.324156	-0.743951	1.840418	2.172448	0.000000	-10.000000	0.016667	4.916667	604.000000	1023.000000	1023.000000	2046.000000
9.780000	0.005591	3.304034	0.259469	-0.709911	1.728635	2.025842	0.000000	-10.000000	0.033333	0.900000	606.833313	1023.000000	1023.000000	2046.000000
9.800000	0.004223	2.496008	0.050521	-0.741539	1.466022	1.721005	0.000000	-10.000000	0.066667	-2.900000	608.666687	1023.000000	1023.000000	2046.000000
9.820000	0.002646	1.564001	-0.044528	-0.894366	1.052801	1.450093	0.000000	-10.000000	0.083333	-4.533333	608.833313	1023.000000	1023.000000	2046.000000
9.840000	0.000519	0.306853	-0.210193	-1.076618	0.546928	1.046736	0.000000	-10.000000	0.108333	-7.800000	609.000000	1023.000000	1023.000000	2046.000000
9.860000	-0.001570	-0.927911	-0.423349	-1.197232	0.012496	0.680174	0.000000	-10.000000	0.116667	-10.466667	609.000000	1023.000000	1023.000000	2046.000000
9.880000	-0.002890	-1.708027	-0.482735	-1.201232	-0.453922	0.429862	0.000000	-10.000000	0.125000	-11.933333	609.000000	1023.000000	1023.000000	2046.000000
9.900000	-0.003620	-2.139668	-0.569126	-1.177512	-0.671709	0.278680	0.000000	-10.000000	0.125000	-11.666667	609.000000	1023.000000	1023.000000	2046.000000
9.920000	-0.004197	-2.480263	-0.624387	-1.090779	-0.910506	0.145409	0.000000	-10.000000	0.125000	-11.616667	605.500000	1023.000000	1023.000000	2046.000000
9.940000	-0.004313	-2.548838	-0.532336	-1.013771	-1.100774	0.098042	0.000000	-10.000000	0.133333	-12.300000	593.166687	1023.000000	1023.000000	2046.000000
9.960000	-0.004796	-2.834303	-0.568007	-0.895098	-1.292632	-0.078565	0.000000	-10.000000	0.141667	-13.083334	580.833313	1023.000000	1023.000000	2046.000000
9.980000	-0.005163	-3.051074	-0.573837	-0.870385	-1.491032	-0.115820	0.000000	-10.000000	0.150000	-13.650001	572.000000	1023.000000	1023.000000	2046.000000
10.000000	-0.005350	-3.161870	-0.470101	-0.752792	-1.682222	-0.256755	0.000000	-10.000000	0.150000	-13.650001	572.000000	1023.000000	1023.000000	2046.000000
10.020000	-0.005817	-3.437702	-0.516009	-0.704783	-1.806868	-0.410042	0.000000	-10.000000	0.150000	-13.750000	570.666687	1023.000000	1023.000000	2046.000000
10.040000	-0.006315	-3.731936	-0.521196	-0.666584	-1.970811	-0.573345	0.000000	-10.000000	0.175000	-14.000000	567.666687	1023.000000	1023.000000	2046.000000
10.060000	-0.006572	-3.883948	-0.470617	-0.590530	-2.103864	-0.718937	0.000000	-10.000000	0.200000	-14.583334	563.166687	1023.000000	1023.000000	2046.000000
10.080000	-0.006989	-4.130376	-0.499590	-0.573392	-2.188725	-0.868668	0.000000	-10.000000	0.233333	-15.316667	558.166687	1023.000000	1023.000000	2046.000000
10.100000	-0.007356	-4.347299	-0.401441	-0.662442	-2.347767	-0.935649	0.000000	-10.000000	0.275000	-16.966667	551.000000	1023.000000	1023.000000	2046.000000
10.120000	-0.007693	-4.546708	-0.404434	-0.723902	-2.317485	-1.100886	0.000000	-10.000000	0.316667	-18.283333	545.333313	1023.000000	1023.000000	2046.000000
10.140000	-0.008401	-4.965282	-0.355413	-0.862841	-2.489095	-1.257934	0.000000	-10.000000	0.366667	-19.866667	539.500000	1023.000000	1023.000000	2046.000000
10.160000	-0.008889	-5.253543	-0.314369	-0.962707	-2.600874	-1.375594	0.000000	-10.000000	0.383333	-20.566668	535.166687	1023.000000	1023.000000	2046.000000
10.180000	-0.009584	-5.663903	-0.309085	-1.063274	-2.714558	-1.576986	0.000000	-10.000000	0.400000	-21.516666	528.333313	1023.000000	1023.000000	2046.000000
10.200000	-0.010383	-6.136090	-0.425195	-1.124323	-2.827511	-1.759061	0.000000	-10.000000	0.408333	-22.100000	521.166687	1023.000000	1023.000000	2046.000000
10.220000	-0.010855	-6.415517	-0.407027	-1.199412	-2.903155	-1.905923	0.000000	-10.000000	0.433333	-22.850000	513.666687	1023.000000	1023.000000	2046.000000
10.240000	-0.011477	-6.782935	-0.410238	-1.217873	-3.046769	-2.108053	0.000000	-10.000000	0.475000	-23.566668	506.000000	1023.000000	1023.000000	2046.000000
10.260000	-0.012276	-7.255280	-0.418588	-1.271560	-3.296608	-2.268523	0.000000	-10.000000	0.500000	-24.200001	498.000000	1023.000000	1023.000000	2046.000000
10.280000	-0.012826	-7.579902	-0.441792	-1.313426	-3.363729	-2.460955	0.000000	-10.000000	0.516667	-24.533335	490.000000	1023.000000	1023.000000	2046.000000
10.300000	-0.013754	-8.128746	-0.465350	-1.392488	-3.628704	-2.642204	0.000000	-10.000000	0.516667	-24.683334	482.000000	1023.000000	1023.000000	2046.000000
10.320000	-0.014417	-8.520672	-0.500361	-1.395051	-3.788482	-2.836777	0.000000	-10.000000	0.516667	-24.883333	473.833344	1023.000000	1023.000000	2046.000000
10.340000	-0.015070	-8.906549	-0.505654	-1.433981	-3.955088	-3.011827	0.000000	-10.000000	0.516667	-24.883333	465.500000	1023.000000	1023.000000	2046.000000
10.360000	-0.015898	-9.395685	-0.607354	-1.540694	-4.136662	-3.110975	0.000000	-10.000000	0.508333	-24.850000	457.166656	1023.000000	1023.000000	2046.000000
10.380000	-0.016395	-9.689516	-0.585002	-1.502572	-4.292450	-3.309492	0.000000	-10.000000	0.508333	-24.866667	449.000000	1023.000000	1023.000000	2046.000000
10.400000	-0.016893	-9.983690	-0.617166	-1.548943	-4.392373	-3.425209	0.000000	-10.000000	0.500000	-24.933334	440.666656	1023.000000	1023.000000	2046.000000
10.420000	-0.017734	-10.480851	-0.721166	-1.570231	-4.567720	-3.621734	0.000000	-10.000000	0.508333	-25.000000	432.333344	1023.000000	1023.000000	2046.000000
10.440000	-0.018077	-10.683444	-0.688818	-1.583356	-4.699824	-3.711445	0.000000	-10.000000	0.508333	-24.966667	424.000000	1023.000000	1023.000000	2046.000000
10.460000	-0.018653	-11.023651	-0.819485	-1.587338	-4.741315	-3.875512	0.000000	-10.000000	0.516667	-24.933334	415.666656	1023.000000	1023.000000	2046.000000
10.480000	-0.019423	-11.479215	-0.854419	-1.591468	-4.974492	-4.058836	0.000000	-10.000000	0.508333	-25.000000	407.333344	1023.000000	1023.000000	2046.000000
10.500000	-0.019708	-11.647290	-0.830888	-1.619817	-5.067363	-4.129222	0.000000	-10.000000	0.525000	-24.966667	398.833344	1023.000000	1023.000000	2046.000000
10.520000	-0.020495	-12.112272	-0.970093	-1.610826	-5.179173	-4.352181	0.000000	-10.000000	0.533333	-25.183334	390.500000	1023.000000	1023.000000	2046.000000
10.540000	-0.020965	-12.390062	-0.930109	-1.629389	-5.365149	-4.465415	0.000000	-10.000000	0.533333	-25.250000	382.166656	1023.000000	1023.000000	2046.000000
10.560000	-0.021319	-12.599296	-0.904961	-1.650499	-5.475133	-4.568703	0.000000	-10.000000	0.533333	-25.200001	373.666656	1023.000000	1023.000000	2046.000000
10.580000	-0.022209	-13.125238	-1.084605	-1.659495	-5.643273	-4.737865	0.000000	-10.000000	0.525000	-25.100000	365.333344	1023.000000	1023.000000	2046.000000
10.600000	-0.022387	-13.230479	-0.958113	-1.673651	-5.800347	-4.798368	0.000000	-10.000000	0.541667	-25.016666	356.833344	1023.000000	1023.000000	2046.000000
10.620000	-0.022837	-13.496404	-1.014043	-1.656333	-5.896219	-4.929807	0.000000	-10.000000	0.533333	-24.916668	348.500000	1023.000000	1023.000000	2046.000000
10.640000	-0.023516	-13.898194	-1.126683	-1.666922	-6.040235	-5.064354	0.000000	-10.000000	0.533333	-24.816668	340.166656	1023.000000	1023.000000	2046.000000
10.660000	-0.023657	-13.981253	-1.033824	-1.690006	-6.137340	-5.120083	0.000000	-10.000000	0.525000	-24.733334	332.000000	1023.000000	1023.000000	2046.000000
10.680000	-0.024356	-14.394579	-1.224568	-1.688396	-6.154755	-5.326860	0.000000	-10.000000	0.516667	-24.666668	323.833344	1023.000000	1023.000000	2046.000000
10.700000	-0.024643	-14.564076	-1.195065	-1.701046	-6.256118	-5.411847	0.000000	-10.000000	0.508333	-24.433334	315.500000	1023.000000	1023.000000	2046.000000
10.720000	-0.024728	-14.613974	-1.140936	-1.668478	-6.259199	-5.545360	0.000000	-10.000000	0.500000	-24.100000	307.166656	1023.000000	1023.000000	2046.000000
10.740000	-0.025213	-14.901100	-1.273075	-1.664996	-6.286315	-5.676715	0.000000	-10.000000	0.500000	-23.966667	299.000000	1023.000000	1023.000000	2046.000000
10.760000	-0.024933	-14.735602	-1.131490	-1.614379	-6.311965	-5.677768	0.000000	-10.000000	0.491667	-23.733334	291.000000	1023.000000	1023.000000	2046.000000
10.780000	-0.025138	-14.856580	-1.211771	-1.577415	-6.280984	-5.786409	0.000000	-10.000000	0.483333	-23.633333	283.166656	1023.000000	1023.000000	2046.000000
10.800000	-0.025288	-14.945280	-1.205125	-1.551135	-6.386456	-5.802564	0.000000	-10.000000	0.475000	-23.333334	275.500000	1023.000000	1023.000000	2046.000000
10.820000	-0.025164	-14.872010	-1.089844	-1.531004	-6.465742	-5.785420	0.000000	-10.000000	0.458333	-23.266666	267.833344	1023.000000	1023.000000	2046.000000
10.840000	-0.025547	-15.098123	-1.176820	-1.472104	-6.539798	-5.909401	0.000000	-10.000000	0.450000	-23.116667	260.000000	1023.000000	1023.000000	2046.000000
10.860000	-0.026005	-15.368910	-1.240407	-1.427125	-6.749122	-5.952256	0.000000	-10.000000	0.433333	-23.050001	252.166672	1023.000000	1023.000000	2046.000000
10.880000	-0.026264	-15.521744	-1.220244	-1.400113	-6.864692	-6.036694	0.000000	-10.000000	0.441667	-23.133333	244.500000	1023.000000	1023.000000	2046.000000
10.900000	-0.027731	-16.389303	-1.493565	-1.493153	-7.074241	-6.328345	0.000000	-10.000000	0.433333	-23.333334	236.833328	1023.000000	1023.000000	2046.000000
10.920000	-0.029373	-17.359539	-1.557315	-1.645457	-7.502078	-6.654688	0.000000	-10.000000	0.441667	-23.450001	229.000000	1023.000000	1023.000000	2046.000000
10.940000	-0.030929	-18.279301	-1.645992	-1.827466	-7.856033	-6.949810	0.000000	-10.000000	0.425000	-23.200001	221.000000	1023.000000	1023.000000	2046.000000
10.960000	-0.032889	-19.437593	-1.859275	-1.899265	-8.338421	-7.340633	0.000000	-10.000000	0.416667	-22.700001	213.333328	1023.000000	1023.000000	2046.000000
10.980000	-0.034373	-20.314209	-2.038085	-1.916317	-8.793235	-7.566571	0.000000	-10.000000	0.391667	-21.883333	205.833328	1023.000000	1023.000000	2046.000000
11.000000	-0.034926	-20.641275	-1.985919	-1.902258	-9.147979	-7.605120	0.000000	-10.000000	0.391667	-21.116667	198.666672	1023.000000	1023.000000	2046.000000
11.020000	-0.035389	-20.914808	-2.078387	-1.783724	-9.323686	-7.729011	0.000000	-10.000000	0.375000	-20.550001	191.500000	1023.000000	1023.000000	2046.000000
11.040000	-0.035739	-21.121923	-2.139035	-1.694192	-9.518064	-7.770633	0.000000	-10.000000	0.366667	-20.350000	184.666672	1023.000000	1023.000000	2046.000000
11.060000	-0.035827	-21.173775	-2.113912	-1.628464	-9.719419	-7.711982	0.000000	-10.000000	0.350000	-20.316668	177.833328	1023.000000	1023.000000	2046.000000
11.080000	-0.035893	-21.212906	-2.066576	-1.531030	-9.868088	-7.747212	0.000000	-10.000000	0.358333	-20.283333	171.166672	1023.000000	1023.000000	2046.000000
11.100000	-0.036268	-21.434135	-2.193634	-1.456685	-9.955138	-7.828679	0.000000	-10.000000	0.350000	-20.233334	164.333328	1023.000000	1023.000000	2046.000000
11.120000	-0.036463	-21.549723	-2.146566	-1.382348	-10.171411	-7.849398	0.000000	-10.000000	0.350000	-19.866667	157.500000	1023.000000	1023.000000	2046.000000
11.140000	-0.036485	-21.562550	-2.122455	-1.296854	-10.241289	-7.901952	0.000000	-10.000000	0.325000	-19.333334	150.833328	1023.000000	1023.000000	2046.000000
11.160000	-0.036956	-21.841219	-2.230938	-1.326139	-10.307669	-7.976474	0.000000	-10.000000	0.300000	-18.533333	144.500000	1023.000000	1023.000000	2046.000000
11.180000	-0.037069	-21.908016	-2.165338	-1.304507	-10.464149	-7.974023	0.000000	-10.000000	0.275000	-18.016666	138.500000	1023.000000	1023.000000	2046.000000
11.200000	-0.037031	-21.885485	-2.128441	-1.388380	-10.433932	-7.934731	0.000000	-10.000000	0.258333	-17.550001	132.500000	1023.000000	1023.000000	2046.000000
11.220000	-0.037405	-22.106462	-2.104268	-1.511883	-10.483698	-8.006614	0.000000	-10.000000	0.258333	-17.583334	126.500000	1023.000000	1023.000000	2046.000000
11.240000	-0.037743	-22.306128	-2.065274	-1.613219	-10.563913	-8.063722	0.000000	-10.000000	0.266667	-17.883333	120.500000	1023.000000	1023.000000	2046.000000
11.260000	-0.037917	-22.408873	-2.011296	-1.768558	-10.584023	-8.044996	0.000000	-10.000000	0.266667	-18.100000	114.500000	1023.000000	1023.000000	2046.000000
11.280000	-0.038325	-22.650127	-2.081714	-1.885838	-10.571691	-8.110884	0.000000	-10.000000	0.266667	-18.166666	108.500000	1023.000000	1023.000000	2046.000000
11.300000	-0.038932	-23.008574	-2.209978	-1.994397	-10.639002	-8.165197	0.000000	-10.000000	0.250000	-17.750000	102.500000	1023.000000	1023.000000	2046.000000
11.320000	-0.039081	-23.097109	-2.158494	-2.059792	-10.698546	-8.180278	0.000000	-10.000000	0.250000	-17.500000	96.500000	1023.000000	1023.000000	2046.000000
11.340000	-0.039391	-23.279919	-2.159708	-2.125766	-10.755275	-8.239169	0.000000	-10.000000	0.250000	-17.000000	90.666664	1023.000000	1023.000000	2046.000000
11.360000	-0.039810	-23.527525	-2.190692	-2.191403	-10.857461	-8.287969	0.000000	-10.000000	0.241667	-16.799999	85.000000	1023.000000	1023.000000	2046.000000
11.380000	-0.040006	-23.643454	-2.163059	-2.232386	-10.936488	-8.311521	0.000000	-10.000000	0.225000	-16.216667	79.500000	1023.000000	1023.000000	2046.000000
11.400000	-0.040264	-23.796114	-2.177241	-2.241795	-10.966442	-8.410636	0.000000	-10.000000	0.208333	-15.950000	74.000000	1023.000000	1023.000000	2046.000000
11.420000	-0.040798	-24.111382	-2.259968	-2.237550	-11.101391	-8.512472	0.000000	-10.000000	0.200000	-15.316667	68.666664	1023.000000	1023.000000	2046.000000
11.440000	-0.041076	-24.275988	-2.221217	-2.332871	-11.218445	-8.503455	0.000000	-10.000000	0.200000	-15.016667	63.500000	1023.000000	1023.000000	2046.000000
11.460000	-0.041325	-24.422909	-2.300698	-2.368474	-11.207751	-8.545987	0.000000	-10.000000	0.200000	-14.466667	58.500000	1023.000000	1023.000000	2046.000000
11.480000	-0.041672	-24.628254	-2.373801	-2.400943	-11.295127	-8.558382	0.000000	-10.000000	0.191667	-14.133333	53.666668	1023.000000	1023.000000	2046.000000
11.500000	-0.041748	-24.673185	-2.310510	-2.397990	-11.373001	-8.591684	0.000000	-10.000000	0.183333	-13.666667	48.833332	1023.000000	1023.000000	2046.000000
11.520000	-0.041712	-24.651764	-2.353588	-2.423227	-11.295938	-8.579011	0.000000	-10.000000	0.175000	-13.333333	44.333332	1023.000000	1023.000000	2046.000000
11.540000	-0.042094	-24.877607	-2.435992	-2.383047	-11.385582	-8.672986	0.000000	-10.000000	0.158333	-12.833333	40.000000	1023.000000	1023.000000	2046.000000
11.560000	-0.042008	-24.826563	-2.326605	-2.432416	-11.456078	-8.611464	0.000000	-10.000000	0.150000	-12.433333	35.666668	1023.000000	1023.000000	2046.000000
11.580000	-0.041955	-24.795547	-2.316543	-2.425201	-11.444812	-8.608992	0.000000	-10.000000	0.125000	-11.983334	31.333334	1023.000000	1023.000000	2046.000000
11.600000	-0.042212	-24.947241	-2.451242	-2.350152	-11.447933	-8.697912	0.000000	-10.000000	0.116667	-11.566667	27.333334	1023.000000	1023.000000	2046.000000
11.620000	-0.042223	-24.953970	-2.395274	-2.428056	-11.498590	-8.632049	0.000000	-10.000000	0.100000	-11.033334	23.666666	1023.000000	1023.000000	2046.000000
11.640000	-0.042253	-24.971474	-2.420785	-2.418205	-11.441740	-8.690743	0.000000	-10.000000	0.100000	-10.533334	20.000000	1023.000000	1023.000000	2046.000000
11.660000	-0.042549	-25.146164	-2.506369	-2.420126	-11.503164	-8.716505	0.000000	-10.000000	0.100000	-10.016667	16.333334	1023.000000	1023.000000	2046.000000
11.680000	-0.042517	-25.127556	-2.412368	-2.452924	-11.569122	-8.693142	0.000000	-10.000000	0.083333	-9.533334	13.000000	1023.000000	1023.000000	2046.000000
11.700000	-0.042495	-25.114513	-2.487277	-2.426367	-11.458512	-8.742357	0.000000	-10.000000	0.083333	-9.050000	9.833333	1023.000000	1023.000000	2046.000000
11.720000	-0.042695	-25.232895	-2.522989	-2.378521	-11.550542	-8.780844	0.000000	-10.000000	0.066667	-8.616667	6.833333	1023.000000	1023.000000	2046.000000
11.740000	-0.042397	-25.056366	-2.440141	-2.385279	-11.530749	-8.700196	0.000000	-10.000000	0.075000	-8.200001	3.833333	1023.000000	1023.000000	2046.000000
11.760000	-0.042430	-25.076176	-2.494379	-2.365930	-11.460503	-8.755363	0.000000	-10.000000	0.066667	-7.683333	1.500000	1023.000000	1023.000000	2046.000000
11.780000	-0.042537	-25.139278	-2.513767	-2.347523	-11.512274	-8.765714	0.000000	-10.000000	0.075000	-7.116667	-0.666667	1023.000000	1023.000000	2046.000000
11.800000	-0.042274	-24.984030	-2.363628	-2.382384	-11.547120	-8.690898	0.000000	-10.000000	0.075000	-6.500000	-2.833333	1023.000000	1023.000000	2046.000000
11.820000	-0.042405	-25.061317	-2.526957	-2.390898	-11.415570	-8.727893	0.000000	-10.000000	0.066667	-5.766667	-5.000000	1023.000000	1023.000000	2046.000000
11.840000	-0.042418	-25.069139	-2.503556	-2.389959	-11.472153	-8.703471	0.000000	-10.000000	0.058333	-4.850000	-7.000000	1023.000000	1023.000000	2046.000000
11.860000	-0.041755	-24.677376	-2.354041	-2.386873	-11.339495	-8.596966	0.000000	-10.000000	0.033333	-3.333333	-8.500000	1023.000000	1023.000000	2046.000000
11.880000	-0.041642	-24.610134	-2.510800	-2.288932	-11.142453	-8.667948	0.000000	-10.000000	0.025000	-0.983333	-9.500000	1023.000000	1023.000000	2046.000000
11.900000	-0.041046	-24.258345	-2.378036	-2.255244	-11.070770	-8.554295	0.000000	-10.000000	0.008333	1.433333	-10.000000	1023.000000	1023.000000	2046.000000
11.920000	-0.040464	-23.914406	-2.294016	-2.243565	-10.917677	-8.459147	0.000000	-10.000000	0.008333	3.850000	-10.000000	1023.000000	1023.000000	2046.000000
11.940000	-0.040160	-23.734457	-2.381107	-2.127760	-10.722915	-8.502676	0.000000	-10.000000	-0.008333	5.950000	-10.000000	1023.000000	1023.000000	2046.000000
11.960000	-0.039351	-23.256498	-2.307412	-2.154962	-10.553029	-8.241096	0.000000	-10.000000	-0.025000	8.250000	-10.000000	1023.000000	1023.000000	2046.000000
11.980000	-0.039038	-23.071407	-2.414739	-2.107951	-10.362563	-8.186154	0.000000	-10.000000	-0.050000	10.316667	-10.000000	1023.000000	1023.000000	2046.000000
12.000000	-0.038582	-22.801695	-2.460541	-2.004103	-10.227441	-8.109610	0.000000	-10.000000	-0.091667	12.050000	-10.000000	1023.000000	1023.000000	2046.000000
12.020000	-0.038044	-22.484125	-2.421894	-2.043229	-10.101380	-7.917622	0.000000	-10.000000	-0.125000	13.416667	-10.000000	1023.000000	1023.000000	2046.000000
12.040000	-0.038348	-22.663881	-2.512720	-2.097621	-10.043263	-8.010278	0.000000	-10.000000	-0.175000	14.916667	-4.333333	1023.000000	1023.000000	2046.000000
12.060000	-0.039286	-23.217751	-2.702635	-2.207294	-10.141035	-8.166787	0.000000	-10.000000	-0.183333	16.366667	7.500000	1023.000000	1023.000000	2046.000000
12.080000	-0.040106	-23.702461	-2.812687	-2.365884	-10.262363	-8.261528	0.000000	-10.000000	-0.216667	17.983334	21.333334	1023.000000	1023.000000	2046.000000
12.100000	-0.040973	-24.215130	-2.969213	-2.446031	-10.395444	-8.404442	0.000000	-10.000000	-0.241667	19.250000	31.500000	1023.000000	1023.000000	2046.000000
12.120000	-0.041478	-24.513700	-3.179461	-2.407212	-10.493703	-8.433324	0.000000	-10.000000	-0.283333	20.433334	37.833332	1023.000000	1023.000000	2046.000000
12.140000	-0.041071	-24.272993	-3.133136	-2.392730	-10.499837	-8.247291	0.000000	-10.000000	-0.308333	21.350000	44.500000	1023.000000	1023.000000	2046.000000
12.160000	-0.040469	-23.917267	-3.104766	-2.284880	-10.386121	-8.141501	0.000000	-10.000000	-0.308333	22.300001	51.666668	1023.000000	1023.000000	2046.000000
12.180000	-0.039917	-23.590849	-3.134421	-2.137600	-10.280058	-8.038770	0.000000	-10.000000	-0.308333	22.633335	58.833332	1023.000000	1023.000000	2046.000000
12.200000	-0.039093	-23.103691	-3.014564	-2.077005	-10.206099	-7.806024	0.000000	-10.000000	-0.308333	22.900002	66.333336	1023.000000	1023.000000	2046.000000
12.220000	-0.038503	-22.755219	-3.011884	-1.992655	-10.056952	-7.693727	0.000000	-10.000000	-0.325000	23.150002	73.833336	1023.000000	1023.000000	2046.000000
12.240000	-0.037959	-22.433628	-3.020795	-1.864173	-9.926781	-7.621881	0.000000	-10.000000	-0.358333	23.816668	81.500000	1023.000000	1023.000000	2046.000000
12.260000	-0.037063	-21.903999	-2.853158	-1.822992	-9.804102	-7.423748	0.000000	-10.000000	-0.383333	24.400002	89.333336	1023.000000	1023.000000	2046.000000
12.280000	-0.036502	-21.572670	-2.855417	-1.791931	-9.573187	-7.352134	0.000000	-10.000000	-0.416667	24.783335	97.500000	1023.000000	1023.000000	2046.000000
12.300000	-0.036006	-21.279301	-2.835332	-1.739683	-9.434746	-7.269540	0.000000	-10.000000	-0.433333	25.283335	105.833336	1023.000000	1023.000000	2046.000000
12.320000	-0.035304	-20.864813	-2.745357	-1.790772	-9.267708	-7.060975	0.000000	-10.000000	-0.433333	25.700001	114.166664	1023.000000	1023.000000	2046.000000
12.340000	-0.034784	-20.557348	-2.754964	-1.893120	-8.990885	-6.918379	0.000000	-10.000000	-0.416667	25.850000	122.500000	1023.000000	1023.000000	2046.000000
12.360000	-0.034198	-20.210722	-2.651382	-1.952543	-8.817098	-6.789700	0.000000	-10.000000	-0.383333	25.250000	131.166672	1023.000000	1023.000000	2046.000000
12.380000	-0.033570	-19.839674	-2.567879	-2.082797	-8.583489	-6.605508	0.000000	-10.000000	-0.358333	24.483334	139.666672	1023.000000	1023.000000	2046.000000
12.400000	-0.033080	-19.550524	-2.596197	-2.146411	-8.295477	-6.512437	0.000000	-10.000000	-0.341667	23.933334	148.000000	1023.000000	1023.000000	2046.000000
12.420000	-0.032470	-19.189697	-2.468479	-2.264176	-8.150302	-6.306740	0.000000	-10.000000	-0.333333	23.633333	156.000000	1023.000000	1023.000000	2046.000000
12.440000	-0.031741	-18.758732	-2.445562	-2.286998	-7.835087	-6.191086	0.000000	-10.000000	-0.341667	23.633333	164.000000	1023.000000	1023.000000	2046.000000
12.460000	-0.031133	-18.399763	-2.461390	-2.247384	-7.590622	-6.100368	0.000000	-10.000000	-0.333333	23.266666	172.000000	1023.000000	1023.000000	2046.000000
12.480000	-0.030521	-18.037785	-2.340920	-2.357927	-7.456881	-5.882056	0.000000	-10.000000	-0.341667	23.300001	179.833328	1023.000000	1023.000000	2046.000000
12.500000	-0.029971	-17.712677	-2.292786	-2.362628	-7.268775	-5.788488	0.000000	-10.000000	-0.350000	23.566668	187.500000	1023.000000	1023.000000	2046.000000
12.520000	-0.029507	-17.438477	-2.351619	-2.302277	-7.047116	-5.737464	0.000000	-10.000000	-0.375000	24.316668	195.166672	1023.000000	1023.000000	2046.000000
12.540000	-0.029117	-17.208082	-2.276969	-2.404691	-6.994899	-5.531524	0.000000	-10.000000	-0.383333	24.716667	203.166672	1023.000000	1023.000000	2046.000000
12.560000	-0.028485	-16.834599	-2.262484	-2.409075	-6.740484	-5.422556	0.000000	-10.000000	-0.408333	25.200001	211.500000	1023.000000	1023.000000	2046.000000
12.580000	-0.027912	-16.495945	-2.282767	-2.381769	-6.552256	-5.279153	0.000000	-10.000000	-0.425000	25.550001	219.833328	1023.000000	1023.000000	2046.000000
12.600000	-0.027229	-16.092422	-2.189580	-2.427666	-6.389861	-5.085316	0.000000	-10.000000	-0.433333	26.266668	228.333328	1023.000000	1023.000000	2046.000000
12.620000	-0.026562	-15.698430	-2.176118	-2.411321	-6.162947	-4.948045	0.000000	-10.000000	-0.425000	26.550001	237.000000	1023.000000	1023.000000	2046.000000
12.640000	-0.026021	-15.378509	-2.163226	-2.376036	-6.022500	-4.816747	0.000000	-10.000000	-0.408333	26.566668	246.000000	1023.000000	1023.000000	2046.000000
12.660000	-0.025148	-14.862271	-2.070424	-2.412973	-5.808912	-4.569963	0.000000	-10.000000	-0.408333	26.416666	254.833328	1023.000000	1023.000000	2046.000000
12.680000	-0.024399	-14.420066	-2.096690	-2.341312	-5.538677	-4.443386	0.000000	-10.000000	-0.400000	26.266666	263.666656	1023.000000	1023.000000	2046.000000
12.700000	-0.023647	-13.975301	-2.065745	-2.280193	-5.358172	-4.271192	0.000000	-10.000000	-0.400000	26.200001	272.333344	1023.000000	1023.000000	2046.000000
12.720000	-0.022733	-13.435466	-1.978307	-2.301376	-5.110590	-4.045192	0.000000	-10.000000	-0.400000	26.250000	281.166656	1023.000000	1023.000000	2046.000000
12.740000	-0.022133	-13.080851	-2.043000	-2.233058	-4.919507	-3.885285	0.000000	-10.000000	-0.416667	26.350000	289.833344	1023.000000	1023.000000	2046.000000
12.760000	-0.021219	-12.540603	-1.921499	-2.171678	-4.740948	-3.706478	0.000000	-10.000000	-0.433333	26.416666	298.666656	1023.000000	1023.000000	2046.000000
12.780000	-0.020338	-12.019487	-1.878754	-2.221695	-4.457351	-3.461688	0.000000	-10.000000	-0.433333	26.366667	307.333344	1023.000000	1023.000000	2046.000000
12.800000	-0.019674	-11.627338	-1.912747	-2.104149	-4.224029	-3.386413	0.000000	-10.000000	-0.433333	26.216667	316.166656	1023.000000	1023.000000	2046.000000
12.820000	-0.018837	-11.132544	-1.792936	-2.120396	-4.082247	-3.136964	0.000000	-10.000000	-0.416667	26.266666	325.000000	1023.000000	1023.000000	2046.000000
12.840000	-0.017977	-10.624606	-1.716070	-2.130233	-3.862204	-2.916100	0.000000	-10.000000	-0.425000	26.050001	333.833344	1023.000000	1023.000000	2046.000000
12.860000	-0.017166	-10.144932	-1.726249	-2.021733	-3.628488	-2.768463	0.000000	-10.000000	-0.425000	25.783333	342.500000	1023.000000	1023.000000	2046.000000
12.880000	-0.016340	-9.657109	-1.632063	-1.968277	-3.445055	-2.611713	0.000000	-10.000000	-0.425000	25.483334	351.166656	1023.000000	1023.000000	2046.000000
12.900000	-0.015407	-9.105291	-1.522147	-1.989676	-3.228388	-2.365080	0.000000	-10.000000	-0.433333	25.383333	359.666656	1023.000000	1023.000000	2046.000000
12.920000	-0.014873	-8.790196	-1.624734	-1.874925	-2.984473	-2.306065	0.000000	-10.000000	-0.433333	25.400000	368.333344	1023.000000	1023.000000	2046.000000
12.940000	-0.013830	-8.173575	-1.479902	-1.873281	-2.801629	-2.018764	0.000000	-10.000000	-0.450000	25.350000	376.666656	1023.000000	1023.000000	2046.000000
12.960000	-0.012883	-7.613705	-1.409863	-1.860144	-2.533528	-1.810170	0.000000	-10.000000	-0.433333	25.466667	385.333344	1023.000000	1023.000000	2046.000000
12.980000	-0.012182	-7.199294	-1.465369	-1.742594	-2.257759	-1.733571	0.000000	-10.000000	-0.425000	25.300001	393.666656	1023.000000	1023.000000	2046.000000
13.000000	-0.011075	-6.545034	-1.261766	-1.749626	-2.094071	-1.439570	0.000000	-10.000000	-0.416667	25.433334	402.333344	1023.000000	1023.000000	2046.000000
13.020000	-0.010082	-5.958209	-1.192942	-1.700527	-1.781493	-1.283246	0.000000	-10.000000	-0.416667	25.250000	410.666656	1023.000000	1023.000000	2046.000000
13.040000	-0.009188	-5.430302	-1.210275	-1.541755	-1.500729	-1.177543	0.000000	-10.000000	-0.408333	25.400000	419.166656	1023.000000	1023.000000	2046.000000
13.060000	-0.007960	-4.704475	-0.974397	-1.516231	-1.322230	-0.891618	0.000000	-10.000000	-0.391667	25.033333	427.500000	1023.000000	1023.000000	2046.000000
13.080000	-0.006866	-4.058103	-0.927081	-1.561371	-1.017912	-0.551738	0.000000	-10.000000	-0.391667	24.883333	435.833344	1023.000000	1023.000000	2046.000000
13.100000	-0.006184	-3.654660	-0.979094	-1.400753	-0.810513	-0.464300	0.000000	-10.000000	-0.375000	24.616667	444.333344	1023.000000	1023.000000	2046.000000
13.120000	-0.005094	-3.010657	-0.768223	-1.404693	-0.686572	-0.151170	0.000000	-10.000000	-0.366667	24.500000	452.666656	1023.000000	1023.000000	2046.000000
13.140000	-0.004518	-2.669877	-0.752297	-1.384792	-0.533969	0.001181	0.000000	-10.000000	-0.333333	23.850000	461.000000	1023.000000	1023.000000	2046.000000
13.160000	-0.004658	-2.752986	-0.946162	-1.267329	-0.482441	-0.057055	0.000000	-10.000000	-0.308333	23.250000	469.000000	1023.000000	1023.000000	2046.000000
13.180000	-0.005229	-3.090356	-0.908529	-1.403559	-0.654288	-0.123979	0.000000	-10.000000	-0.291667	22.466667	476.833344	1023.000000	1023.000000	2046.000000
13.200000	-0.006389	-3.775963	-1.052114	-1.528471	-0.866028	-0.329350	0.000000	-10.000000	-0.258333	21.950001	484.500000	1023.000000	1023.000000	2046.000000
13.220000	-0.007601	-4.492139	-1.270727	-1.527676	-1.124620	-0.569117	0.000000	-10.000000	-0.250000	21.050001	491.833344	1023.000000	1023.000000	2046.000000
13.240000	-0.008018	-4.738752	-1.266321	-1.544707	-1.359021	-0.568703	0.000000	-10.000000	-0.241667	20.450001	499.000000	1023.000000	1023.000000	2046.000000
13.260000	-0.007855	-4.642313	-1.264576	-1.562798	-1.380415	-0.434524	0.000000	-10.000000	-0.250000	20.166666	505.833344	1023.000000	1023.000000	2046.000000
13.280000	-0.007529	-4.449539	-1.310827	-1.383373	-1.347351	-0.407987	0.000000	-10.000000	-0.258333	20.299999	512.666687	1023.000000	1023.000000	2046.000000
13.300000	-0.006842	-4.043694	-1.212461	-1.321603	-1.281453	-0.228177	0.000000	-10.000000	-0.250000	20.350000	519.333313	1023.000000	1023.000000	2046.000000
13.320000	-0.006161	-3.640910	-1.093143	-1.232997	-1.223304	-0.091467	0.000000	-10.000000	-0.258333	20.316668	526.166687	1023.000000	1023.000000	2046.000000
13.340000	-0.005674	-3.353484	-1.105438	-1.072208	-1.146772	-0.029067	0.000000	-10.000000	-0.250000	20.450001	532.833313	1023.000000	1023.000000	2046.000000
13.360000	-0.004811	-2.843357	-1.007666	-0.960586	-1.016553	0.141448	0.000000	-10.000000	-0.258333	20.266666	539.666687	1023.000000	1023.000000	2046.000000
13.380000	-0.004195	-2.479370	-0.875644	-0.915297	-0.963451	0.275022	0.000000	-10.000000	-0.258333	20.066668	546.500000	1023.000000	1023.000000	2046.000000
13.400000	-0.003628	-2.143967	-0.812923	-0.784497	-0.874406	0.327859	0.000000	-10.000000	-0.250000	19.766666	553.333313	1023.000000	1023.000000	2046.000000
13.420000	-0.002981	-1.761828	-0.738503	-0.714454	-0.777496	0.468625	0.000000	-10.000000	-0.241667	19.666668	560.000000	1023.000000	1023.000000	2046.000000
13.440000	-0.002366	-1.398454	-0.678551	-0.723946	-0.573334	0.577377	0.000000	-10.000000	-0.225000	19.450001	566.666687	1023.000000	1023.000000	2046.000000
13.460000	-0.001703	-1.006326	-0.617964	-0.665969	-0.393827	0.671435	0.000000	-10.000000	-0.200000	18.983334	573.166687	1023.000000	1023.000000	2046.000000
13.480000	-0.000822	-0.485623	-0.394324	-0.752784	-0.235036	0.896521	0.000000	-10.000000	-0.150000	18.166668	579.500000	1023.000000	1023.000000	2046.000000
13.500000	-0.000192	-0.113723	-0.314014	-0.801303	0.027116	0.974479	0.000000	-10.000000	-0.125000	17.233334	585.500000	1023.000000	1023.000000	2046.000000
13.520000	0.000316	0.187040	-0.252430	-0.807963	0.183899	1.063535	0.000000	-10.000000	-0.116667	16.533333	591.500000	1023.000000	1023.000000	2046.000000
13.540000	0.000983	0.580762	-0.170752	-0.821821	0.381838	1.191498	0.000000	-10.000000	-0.116667	16.316668	597.166687	1023.000000	1023.000000	2046.000000
13.560000	0.001383	0.817155	-0.093214	-0.860960	0.504830	1.266500	0.000000	-10.000000	-0.100000	15.900001	602.833313	1023.000000	1023.000000	2046.000000
13.580000	0.001786	1.055349	-0.098537	-0.843540	0.715192	1.282234	0.000000	-10.000000	-0.066667	14.916667	608.166687	1023.000000	1023.000000	2046.000000
13.600000	0.002194	1.296706	-0.000834	-0.823327	0.788621	1.332245	0.000000	-10.000000	-0.050000	13.533334	613.333313	1023.000000	1023.000000	2046.000000
13.620000	0.002306	1.362556	0.058311	-0.911135	0.828199	1.387182	0.000000	-10.000000	-0.025000	12.016666	618.000000	1023.000000	1023.000000	2046.000000
13.640000	0.002351	1.389474	0.055240	-0.833486	0.854250	1.313470	0.000000	-10.000000	-0.016667	10.466666	622.166687	1023.000000	1023.000000	2046.000000
13.660000	0.002364	1.397304	0.160267	-0.834794	0.753490	1.318340	0.000000	-10.000000	0.000000	8.516666	626.000000	1023.000000	1023.000000	2046.000000
13.680000	0.002218	1.310908	0.183122	-0.903783	0.760554	1.271014	0.000000	-10.000000	0.025000	5.700000	629.333313	1023.000000	1023.000000	2046.000000
13.700000	0.001965	1.161416	0.189446	-0.852705	0.662685	1.161990	0.000000	-10.000000	0.058333	1.800000	631.666687	1023.000000	1023.000000	2046.000000
13.720000	0.001735	1.025160	0.239060	-0.874332	0.510738	1.149694	0.000000	-10.000000	0.091667	-1.933333	632.833313	1023.000000	1023.000000	2046.000000
13.740000	0.001353	0.799631	0.268567	-0.953353	0.410450	1.073967	0.000000	-10.000000	0.100000	-5.633333	633.000000	1023.000000	1023.000000	2046.000000
13.760000	0.000881	0.520520	0.158071	-0.899645	0.319896	0.942198	0.000000	-10.000000	0.116667	-8.600000	633.000000	1023.000000	1023.000000	2046.000000
13.780000	0.000567	0.335106	0.211402	-0.922314	0.178365	0.867652	0.000000	-10.000000	0.150000	-11.533334	633.000000	1023.000000	1023.000000	2046.000000
13.800000	0.000177	0.104792	0.223039	-1.009113	0.074384	0.816483	0.000000	-10.000000	0.191667	-13.366667	633.000000	1023.000000	1023.000000	2046.000000
13.820000	-0.000238	-0.140880	0.138001	-0.906641	-0.050665	0.678425	0.000000	-10.000000	0.216667	-14.666667	629.666687	1023.000000	1023.000000	2046.000000
13.840000	-0.000630	-0.372541	0.169515	-0.928049	-0.201762	0.587756	0.000000	-10.000000	0.233333	-15.866667	619.833313	1023.000000	1023.000000	2046.000000
13.860000	-0.001171	-0.691917	0.164115	-1.024002	-0.321243	0.489213	0.000000	-10.000000	0.241667	-16.750000	610.000000	1023.000000	1023.000000	2046.000000
13.880000	-0.001652	-0.976269	0.122282	-0.935096	-0.478783	0.315327	0.000000	-10.000000	0.258333	-17.466667	601.500000	1023.000000	1023.000000	2046.000000
13.900000	-0.002214	-1.308668	0.101270	-0.947843	-0.641540	0.179444	0.000000	-10.000000	0.275000	-17.966667	597.500000	1023.000000	1023.000000	2046.000000
13.920000	-0.002676	-1.581663	0.110130	-0.992870	-0.762134	0.063211	0.000000	-10.000000	0.300000	-18.650000	591.500000	1023.000000	1023.000000	2046.000000
13.940000	-0.003311	-1.956751	0.078761	-1.019480	-0.944813	-0.071219	0.000000	-10.000000	0.341667	-19.383333	585.333313	1023.000000	1023.000000	2046.000000
13.960000	-0.003718	-2.197456	0.011024	-0.950276	-1.016885	-0.241319	0.000000	-10.000000	0.375000	-19.983334	579.000000	1023.000000	1023.000000	2046.000000
13.980000	-0.004263	-2.519220	0.061085	-1.006603	-1.202966	-0.370736	0.000000	-10.000000	0.400000	-20.483334	572.333313	1023.000000	1023.000000	2046.000000
14.000000	-0.004963	-2.933035	0.017609	-1.021970	-1.376389	-0.552285	0.000000	-10.000000	0.400000	-20.900002	565.500000	1023.000000	1023.000000	2046.000000
14.020000	-0.005511	-3.256880	-0.089579	-0.943785	-1.474989	-0.748526	0.000000	-10.000000	0.408333	-21.466667	558.500000	1023.000000	1023.000000	2046.000000
14.040000	-0.005982	-3.535358	0.016870	-1.002901	-1.654029	-0.895299	0.000000	-10.000000	0.425000	-22.216667	551.333313	1023.000000	1023.000000	2046.000000
14.060000	-0.006813	-4.026698	-0.035220	-1.034520	-1.843900	-1.113058	0.000000	-10.000000	0.458333	-22.883333	543.833313	1023.000000	1023.000000	2046.000000
14.080000	-0.007175	-4.240256	-0.078751	-0.938582	-1.905836	-1.317087	0.000000	-10.000000	0.500000	-23.650002	536.333313	1023.000000	1023.000000	2046.000000
14.100000	-0.007415	-4.382508	0.007011	-1.011249	-2.003783	-1.374488	0.000000	-10.000000	0.533333	-24.250000	528.333313	1023.000000	1023.000000	2046.000000
14.120000	-0.007849	-4.639052	-0.072175	-0.921908	-2.076745	-1.568225	0.000000	-10.000000	0.550000	-24.916668	520.333313	1023.000000	1023.000000	2046.000000
14.140000	-0.008025	-4.742830	-0.016125	-0.858482	-2.186041	-1.682183	0.000000	-10.000000	0.550000	-25.316668	511.833344	1023.000000	1023.000000	2046.000000
14.160000	-0.008264	-4.883739	0.053985	-0.872092	-2.329511	-1.736122	0.000000	-10.000000	0.550000	-25.716667	503.500000	1023.000000	1023.000000	2046.000000
14.180000	-0.008964	-5.297651	0.007522	-0.843224	-2.547977	-1.913972	0.000000	-10.000000	0.566667	-26.116667	495.000000	1023.000000	1023.000000	2046.000000
14.200000	-0.009618	-5.684352	-0.045722	-0.753596	-2.810780	-2.074254	0.000000	-10.000000	0.600000	-26.666668	486.333344	1023.000000	1023.000000	2046.000000
14.220000	-0.010389	-6.139771	-0.025734	-0.776512	-3.062141	-2.275384	0.000000	-10.000000	0.641667	-27.400000	477.500000	1023.000000	1023.000000	2046.000000
14.240000	-0.011909	-7.038458	-0.203048	-0.865549	-3.340889	-2.628971	0.000000	-10.000000	0.675000	-27.983334	468.333344	1023.000000	1023.000000	2046.000000
14.260000	-0.013697	-8.095169	-0.395105	-0.981826	-3.705424	-3.012815	0.000000	-10.000000	0.683333	-28.400000	459.000000	1023.000000	1023.000000	2046.000000
14.280000	-0.015560	-9.195870	-0.472101	-1.216417	-4.127134	-3.380218	0.000000	-10.000000	0.683333	-28.333334	449.500000	1023.000000	1023.000000	2046.000000
14.300000	-0.017952	-10.609421	-0.640387	-1.398035	-4.676834	-3.894165	0.000000	-10.000000	0.666667	-28.233334	440.000000	1023.000000	1023.000000	2046.000000
14.320000	-0.019813	-11.709590	-0.891866	-1.434613	-5.164690	-4.218421	0.000000	-10.000000	0.658333	-27.850000	430.500000	1023.000000	1023.000000	2046.000000
14.340000	-0.020958	-12.386394	-0.912003	-1.380345	-5.559112	-4.534935	0.000000	-10.000000	0.616667	-27.549999	421.166656	1023.000000	1023.000000	2046.000000
14.360000	-0.021889	-12.936369	-0.987741	-1.346942	-5.904444	-4.697242	0.000000	-10.000000	0.600000	-27.049999	412.000000	1023.000000	1023.000000	2046.000000
14.380000	-0.022448	-13.267048	-1.041759	-1.272619	-6.191196	-4.761473	0.000000	-10.000000	0.583333	-26.783333	403.000000	1023.000000	1023.000000	2046.000000
14.400000	-0.022701	-13.416184	-1.038493	-1.113294	-6.343510	-4.920887	0.000000	-10.000000	0.583333	-26.516666	394.000000	1023.000000	1023.000000	2046.000000
14.420000	-0.023199	-13.710794	-1.014439	-1.096046	-6.606377	-4.993932	0.000000	-10.000000	0.566667	-26.600000	385.166656	1023.000000	1023.000000	2046.000000
14.440000	-0.023724	-14.021103	-1.069055	-0.977891	-6.882255	-5.091902	0.000000	-10.000000	0.550000	-26.350000	376.333344	1023.000000	1023.000000	2046.000000
14.460000	-0.023886	-14.116503	-1.077108	-0.854714	-6.975507	-5.209174	0.000000	-10.000000	0.541667	-26.300001	367.666656	1023.000000	1023.000000	2046.000000
14.480000	-0.024266	-14.341079	-1.084822	-0.806674	-7.101984	-5.347600	0.000000	-10.000000	0.541667	-25.783335	358.833344	1023.000000	1023.000000	2046.000000
14.500000	-0.024920	-14.727774	-1.197510	-0.753304	-7.271132	-5.505828	0.000000	-10.000000	0.533333	-25.483334	350.166656	1023.000000	1023.000000	2046.000000
14.520000	-0.025145	-14.860492	-1.120757	-0.752317	-7.431155	-5.556262	0.000000	-10.000000	0.541667	-25.033335	341.500000	1023.000000	1023.000000	2046.000000
14.540000	-0.025695	-15.186020	-1.198185	-0.861242	-7.497585	-5.629007	0.000000	-10.000000	0.525000	-24.883333	333.166656	1023.000000	1023.000000	2046.000000
14.560000	-0.026091	-15.419625	-1.158957	-0.936335	-7.621395	-5.702939	0.000000	-10.000000	0.533333	-24.883333	325.000000	1023.000000	1023.000000	2046.000000
14.580000	-0.026355	-15.575763	-1.095123	-1.059056	-7.641397	-5.780187	0.000000	-10.000000	0.533333	-25.233334	316.666656	1023.000000	1023.000000	2046.000000
14.600000	-0.026899	-15.897301	-1.080769	-1.225771	-7.685792	-5.904969	0.000000	-10.000000	0.541667	-25.316668	308.333344	1023.000000	1023.000000	2046.000000
14.620000	-0.027525	-16.267517	-1.113435	-1.320852	-7.838926	-5.994305	0.000000	-10.000000	0.541667	-25.433332	299.666656	1023.000000	1023.000000	2046.000000
14.640000	-0.027942	-16.513945	-1.201456	-1.401794	-7.831883	-6.078811	0.000000	-10.000000	0.525000	-25.216667	291.333344	1023.000000	1023.000000	2046.000000
14.660000	-0.028555	-16.876202	-1.183211	-1.543913	-7.994030	-6.155049	0.000000	-10.000000	0.525000	-25.250000	282.833344	1023.000000	1023.000000	2046.000000
14.680000	-0.029071	-17.181194	-1.248223	-1.549676	-8.106648	-6.276646	0.000000	-10.000000	0.516667	-25.033333	274.500000	1023.000000	1023.000000	2046.000000
14.700000	-0.029401	-17.375948	-1.245210	-1.588130	-8.182336	-6.360271	0.000000	-10.000000	0.516667	-24.833334	266.166656	1023.000000	1023.000000	2046.000000
14.720000	-0.029975	-17.715378	-1.200297	-1.682585	-8.350763	-6.481732	0.000000	-10.000000	0.508333	-24.383333	258.000000	1023.000000	1023.000000	2046.000000
14.740000	-0.030543	-18.050930	-1.255058	-1.734420	-8.493478	-6.567974	0.000000	-10.000000	0.500000	-24.000000	250.000000	1023.000000	1023.000000	2046.000000
14.760000	-0.030984	-18.311825	-1.265080	-1.746160	-8.596700	-6.703886	0.000000	-10.000000	0.483333	-23.516666	242.000000	1023.000000	1023.000000	2046.000000
14.780000	-0.031535	-18.637213	-1.283092	-1.835287	-8.749512	-6.769321	0.000000	-10.000000	0.475000	-23.300001	234.000000	1023.000000	1023.000000	2046.000000
14.800000	-0.032028	-18.928429	-1.387621	-1.858138	-8.853547	-6.829122	0.000000	-10.000000	0.441667	-22.916668	226.000000	1023.000000	1023.000000	2046.000000
14.820000	-0.032323	-19.102978	-1.376260	-1.933840	-8.907040	-6.885839	0.000000	-10.000000	0.425000	-22.700001	218.333328	1023.000000	1023.000000	2046.000000
14.840000	-0.032780	-19.373100	-1.422154	-1.934338	-9.038087	-6.978521	0.000000	-10.000000	0.400000	-22.433334	210.666672	1023.000000	1023.000000	2046.000000
14.860000	-0.033009	-19.508560	-1.455726	-1.947880	-9.096778	-7.008176	0.000000	-10.000000	0.391667	-22.250000	203.333328	1023.000000	1023.000000	2046.000000
14.880000	-0.033350	-19.709562	-1.446344	-1.993624	-9.173965	-7.095629	0.000000	-10.000000	0.391667	-21.966667	195.833328	1023.000000	1023.000000	2046.000000
14.900000	-0.033667	-19.897465	-1.524522	-2.000589	-9.242221	-7.130135	0.000000	-10.000000	0.391667	-21.700001	188.500000	1023.000000	1023.000000	2046.000000
14.920000	-0.033791	-19.970711	-1.547589	-1.968721	-9.277823	-7.176578	0.000000	-10.000000	0.383333	-21.450001	181.166672	1023.000000	1023.000000	2046.000000
14.940000	-0.034201	-20.213001	-1.530938	-2.026278	-9.434878	-7.220909	0.000000	-10.000000	0.383333	-21.116667	174.000000	1023.000000	1023.000000	2046.000000
14.960000	-0.034471	-20.372253	-1.658018	-2.027891	-9.454858	-7.231489	0.000000	-10.000000	0.366667	-20.650000	167.000000	1023.000000	1023.000000	2046.000000
14.980000	-0.034642	-20.473469	-1.618900	-2.036851	-9.529230	-7.288487	0.000000	-10.000000	0.366667	-20.166668	160.166672	1023.000000	1023.000000	2046.000000
15.000000	-0.035064	-20.722918	-1.688854	-2.056335	-9.611056	-7.366672	0.000000	-10.000000	0.350000	-19.733334	153.333328	1023.000000	1023.000000	2046.000000
15.020000	-0.035301	-20.862631	-1.734242	-2.046386	-9.682623	-7.399380	0.000000	-10.000000	0.350000	-19.300001	146.833328	1023.000000	1023.000000	2046.000000
15.040000	-0.035512	-20.987560	-1.676850	-2.098378	-9.770102	-7.442230	0.000000	-10.000000	0.333333	-18.833334	140.333328	1023.000000	1023.000000	2046.000000
15.060000	-0.035856	-21.190945	-1.753272	-2.109194	-9.865822	-7.462657	0.000000	-10.000000	0.300000	-18.350000	134.000000	1023.000000	1023.000000	2046.000000
15.080000	-0.035988	-21.268654	-1.758910	-2.071620	-9.906490	-7.531634	0.000000	-10.000000	0.266667	-17.733334	127.666664	1023.000000	1023.000000	2046.000000
15.100000	-0.036145	-21.361706	-1.750184	-2.088467	-9.971421	-7.551634	0.000000	-10.000000	0.241667	-17.166668	121.833336	1023.000000	1023.000000	2046.000000
15.120000	-0.036374	-21.497164	-1.797778	-2.090358	-10.046519	-7.562507	0.000000	-10.000000	0.241667	-16.750000	116.166664	1023.000000	1023.000000	2046.000000
15.140000	-0.036503	-21.573149	-1.825196	-2.052493	-10.046771	-7.648689	0.000000	-10.000000	0.241667	-16.650000	110.666664	1023.000000	1023.000000	2046.000000
15.160000	-0.036747	-21.717709	-1.843579	-2.079359	-10.107795	-7.686975	0.000000	-10.000000	0.250000	-16.600000	105.000000	1023.000000	1023.000000	2046.000000
15.180000	-0.036952	-21.838890	-1.864606	-2.126186	-10.181197	-7.666901	0.000000	-10.000000	0.250000	-16.416666	99.500000	1023.000000	1023.000000	2046.000000
15.200000	-0.036884	-21.798298	-1.888824	-2.099962	-10.124169	-7.685342	0.000000	-10.000000	0.233333	-16.216667	94.000000	1023.000000	1023.000000	2046.000000
15.220000	-0.036884	-21.798414	-1.858427	-2.060260	-10.144910	-7.734818	0.000000	-10.000000	0.216667	-15.866667	88.666664	1023.000000	1023.000000	2046.000000
15.240000	-0.036653	-21.661943	-1.851482	-1.993248	-10.108820	-7.708393	0.000000	-10.000000	0.200000	-15.400001	83.333336	1023.000000	1023.000000	2046.000000
15.260000	-0.036423	-21.526196	-1.820688	-1.905466	-10.108744	-7.691298	0.000000	-10.000000	0.200000	-14.683333	78.166664	1023.000000	1023.000000	2046.000000
15.280000	-0.036257	-21.427706	-1.787026	-1.875345	-10.084995	-7.680339	0.000000	-10.000000	0.200000	-14.166667	73.166664	1023.000000	1023.000000	2046.000000
15.300000	-0.036420	-21.524185	-1.827192	-1.908289	-10.187483	-7.601221	0.000000	-10.000000	0.200000	-13.716667	68.500000	1023.000000	1023.000000	2046.000000
15.320000	-0.036292	-21.448730	-1.845847	-1.797282	-10.158461	-7.647141	0.000000	-10.000000	0.191667	-13.533334	64.000000	1023.000000	1023.000000	2046.000000
15.340000	-0.036372	-21.496086	-1.854957	-1.761870	-10.271738	-7.607522	0.000000	-10.000000	0.183333	-13.183333	59.500000	1023.000000	1023.000000	2046.000000
15.360000	-0.036770	-21.730778	-1.957769	-1.738401	-10.342012	-7.692595	0.000000	-10.000000	0.183333	-12.966667	55.166668	1023.000000	1023.000000	2046.000000
15.380000	-0.037949	-22.428133	-2.028087	-1.886501	-10.581977	-7.931569	0.000000	-10.000000	0.158333	-12.566667	50.666668	1023.000000	1023.000000	2046.000000
15.400000	-0.039450	-23.315186	-2.214029	-2.001353	-10.877726	-8.222077	0.000000	-10.000000	0.133333	-11.900001	46.333332	1023.000000	1023.000000	2046.000000
15.420000	-0.040896	-24.169727	-2.342834	-2.161383	-11.165680	-8.499830	0.000000	-10.000000	0.100000	-10.883333	42.333332	1023.000000	1023.000000	2046.000000
15.440000	-0.042349	-25.028324	-2.509162	-2.209381	-11.572777	-8.737003	0.000000	-10.000000	0.091667	-9.416667	38.833332	1023.000000	1023.000000	2046.000000
15.460000	-0.043144	-25.498323	-2.628136	-2.223905	-11.797831	-8.848453	0.000000	-10.000000	0.083333	-8.100000	35.666668	1023.000000	1023.000000	2046.000000
15.480000	-0.043464	-25.686989	-2.661107	-2.170438	-11.953573	-8.901870	0.000000	-10.000000	0.083333	-7.250000	32.833332	1023.000000	1023.000000	2046.000000
15.500000	-0.043558	-25.742710	-2.684694	-2.137531	-12.067771	-8.852714	0.000000	-10.000000	0.091667	-7.166667	30.500000	1023.000000	1023.000000	2046.000000
15.520000	-0.043397	-25.647547	-2.696190	-1.974308	-12.109321	-8.867728	0.000000	-10.000000	0.091667	-7.500000	28.166666	1023.000000	1023.000000	2046.000000
15.540000	-0.043307	-25.594664	-2.652884	-1.885455	-12.190208	-8.866117	0.000000	-10.000000	0.083333	-7.783333	25.666666	1023.000000	1023.000000	2046.000000
15.560000	-0.043207	-25.535183	-2.717651	-1.776159	-12.215449	-8.825923	0.000000	-10.000000	0.075000	-7.816667	23.000000	1023.000000	1023.000000	2046.000000
15.580000	-0.043100	-25.472013	-2.710695	-1.687381	-12.215954	-8.857983	0.000000	-10.000000	0.075000	-7.433333	20.333334	1023.000000	1023.000000	2046.000000
15.600000	-0.043154	-25.503839	-2.664780	-1.627252	-12.305305	-8.906504	0.000000	-10.000000	0.066667	-6.650000	17.833334	1023.000000	1023.000000	2046.000000
15.620000	-0.043093	-25.467707	-2.662352	-1.604224	-12.320613	-8.880519	0.000000	-10.000000	0.058333	-5.650000	15.500000	1023.000000	1023.000000	2046.000000
15.640000	-0.042983	-25.402704	-2.620198	-1.566295	-12.283682	-8.932528	0.000000	-10.000000	0.050000	-4.666667	13.666667	1023.000000	1023.000000	2046.000000
15.660000	-0.042958	-25.388002	-2.579283	-1.638051	-12.292867	-8.877803	0.000000	-10.000000	0.050000	-3.766667	12.166667	1023.000000	1023.000000	2046.000000
15.680000	-0.043004	-25.415308	-2.594204	-1.707574	-12.234807	-8.878722	0.000000	-10.000000	0.050000	-3.333333	11.000000	1023.000000	1023.000000	2046.000000
15.700000	-0.042933	-25.373184	-2.477515	-1.827674	-12.153313	-8.914683	0.000000	-10.000000	0.050000	-3.066667	9.500000	1023.000000	1023.000000	2046.000000
15.720000	-0.043010	-25.418707	-2.512119	-2.022383	-12.055740	-8.828465	0.000000	-10.000000	0.050000	-3.066667	8.333333	1023.000000	1023.000000	2046.000000
15.740000	-0.043130	-25.490046	-2.534597	-2.122300	-12.009912	-8.823236	0.000000	-10.000000	0.041667	-2.133333	7.333333	1023.000000	1023.000000	2046.000000
15.760000	-0.042969	-25.394867	-2.534090	-2.228344	-11.807221	-8.825212	0.000000	-10.000000	0.025000	-0.800000	7.166667	1023.000000	1023.000000	2046.000000
15.780000	-0.042987	-25.405392	-2.549063	-2.327890	-11.749141	-8.779298	0.000000	-10.000000	0.000000	1.200000	7.000000	1023.000000	1023.000000	2046.000000
15.800000	-0.042742	-25.260742	-2.572123	-2.314204	-11.608186	-8.766230	0.000000	-10.000000	-0.008333	3.000000	7.000000	1023.000000	1023.000000	2046.000000
15.820000	-0.042456	-25.091368	-2.493408	-2.405803	-11.498685	-8.693471	0.000000	-10.000000	-0.016667	4.916667	7.000000	1023.000000	1023.000000	2046.000000
15.840000	-0.042329	-25.016310	-2.485606	-2.459726	-11.429022	-8.641957	0.000000	-10.000000	-0.008333	6.900000	7.000000	1023.000000	1023.000000	2046.000000
15.860000	-0.042201	-24.940596	-2.510088	-2.460861	-11.346261	-8.623386	0.000000	-10.000000	-0.025000	8.900001	7.000000	1023.000000	1023.000000	2046.000000
15.880000	-0.041946	-24.789989	-2.492627	-2.528773	-11.210733	-8.557856	0.000000	-10.000000	-0.041667	10.833334	7.000000	1023.000000	1023.000000	2046.000000
15.900000	-0.041903	-24.764803	-2.547967	-2.572713	-11.095303	-8.548820	0.000000	-10.000000	-0.083333	12.416667	7.000000	1023.000000	1023.000000	2046.000000
15.920000	-0.041767	-24.684017	-2.644438	-2.570454	-10.955909	-8.513216	0.000000	-10.000000	-0.116667	13.750000	7.000000	1023.000000	1023.000000	2046.000000
15.940000	-0.041366	-24.447243	-2.596335	-2.666531	-10.833394	-8.350983	0.000000	-10.000000	-0.133333	14.716667	12.666667	1023.000000	1023.000000	2046.000000
15.960000	-0.040981	-24.219603	-2.596999	-2.728036	-10.648829	-8.245737	0.000000	-10.000000	-0.133333	15.683333	19.666666	1023.000000	1023.000000	2046.000000
15.980000	-0.040496	-23.933395	-2.645537	-2.667899	-10.481138	-8.138822	0.000000	-10.000000	-0.141667	16.600000	28.500000	1023.000000	1023.000000	2046.000000
16.000000	-0.039855	-23.554237	-2.624295	-2.733804	-10.222041	-7.974098	0.000000	-10.000000	-0.166667	17.583334	33.500000	1023.000000	1023.000000	2046.000000
16.020000	-0.039361	-23.262125	-2.610355	-2.686319	-10.075695	-7.889755	0.000000	-10.000000	-0.208333	18.450001	39.166668	1023.000000	1023.000000	2046.000000
16.040001	-0.038740	-22.895386	-2.619876	-2.698066	-9.870303	-7.707141	0.000000	-10.000000	-0.241667	19.433334	45.166668	1023.000000	1023.000000	2046.000000
16.059999	-0.038054	-22.489765	-2.594736	-2.676947	-9.607366	-7.610717	0.000000	-10.000000	-0.275000	20.483334	51.500000	1023.000000	1023.000000	2046.000000
16.080000	-0.037390	-22.097380	-2.595567	-2.631912	-9.396712	-7.473188	0.000000	-10.000000	-0.300000	21.650000	58.166668	1023.000000	1023.000000	2046.000000
16.100000	-0.036786	-21.740746	-2.585557	-2.658829	-9.202177	-7.294182	0.000000	-10.000000	-0.308333	22.416666	65.166664	1023.000000	1023.000000	2046.000000
16.120001	-0.036162	-21.371861	-2.511811	-2.672804	-8.996436	-7.190809	0.000000	-10.000000	-0.325000	23.000000	72.500000	1023.000000	1023.000000	2046.000000
16.139999	-0.035480	-20.968719	-2.554237	-2.689411	-8.748515	-6.976555	0.000000	-10.000000	-0.333333	23.483334	80.166664	1023.000000	1023.000000	2046.000000
16.160000	-0.034825	-20.581558	-2.497846	-2.686941	-8.561578	-6.835194	0.000000	-10.000000	-0.341667	23.800001	88.000000	1023.000000	1023.000000	2046.000000
16.180000	-0.034213	-20.219822	-2.484100	-2.660829	-8.327153	-6.747738	0.000000	-10.000000	-0.341667	24.166668	96.000000	1023.000000	1023.000000	2046.000000
16.200001	-0.033612	-19.864834	-2.479211	-2.617163	-8.187340	-6.581120	0.000000	-10.000000	-0.350000	24.300001	104.000000	1023.000000	1023.000000	2046.000000
16.219999	-0.032784	-19.375101	-2.391042	-2.651548	-7.965989	-6.366522	0.000000	-10.000000	-0.375000	24.900000	112.000000	1023.000000	1023.000000	2046.000000
16.240000	-0.032065	-18.950630	-2.340556	-2.607712	-7.726430	-6.275932	0.000000	-10.000000	-0.400000	25.299999	120.166664	1023.000000	1023.000000	2046.000000
16.260000	-0.031367	-18.537794	-2.346602	-2.586696	-7.505451	-6.099047	0.000000	-10.000000	-0.425000	25.716667	128.500000	1023.000000	1023.000000	2046.000000
16.280001	-0.030527	-18.041641	-2.306811	-2.611666	-7.230732	-5.892431	0.000000	-10.000000	-0.433333	25.783333	137.000000	1023.000000	1023.000000	2046.000000
16.299999	-0.029710	-17.558851	-2.272038	-2.547394	-6.932596	-5.806824	0.000000	-10.000000	-0.433333	26.083334	145.500000	1023.000000	1023.000000	2046.000000
16.320000	-0.028781	-17.009817	-2.229724	-2.495536	-6.683467	-5.601089	0.000000	-10.000000	-0.433333	26.400002	154.166672	1023.000000	1023.000000	2046.000000
16.340000	-0.027889	-16.482159	-2.159644	-2.430917	-6.422051	-5.469547	0.000000	-10.000000	-0.425000	26.633335	163.000000	1023.000000	1023.000000	2046.000000
16.360001	-0.026864	-15.876719	-1.992104	-2.375309	-6.204117	-5.305189	0.000000	-10.000000	-0.408333	26.550001	172.000000	1023.000000	1023.000000	2046.000000
16.379999	-0.025751	-15.218667	-1.963244	-2.336794	-5.927749	-4.990880	0.000000	-10.000000	-0.383333	26.383335	178.000000	1023.000000	1023.000000	2046.000000
16.400000	-0.025054	-14.806643	-1.964130	-2.292619	-5.721180	-4.828714	0.000000	-10.000000	-0.375000	26.300001	186.833328	1023.000000	1023.000000	2046.000000
16.420000	-0.024269	-14.342705	-1.875331	-2.260257	-5.576831	-4.630286	0.000000	-10.000000	-0.375000	26.066668	195.500000	1023.000000	1023.000000	2046.000000
16.440001	-0.023570	-13.929631	-1.846928	-2.229268	-5.415444	-4.437992	0.000000	-10.000000	-0.383333	25.883333	207.166672	1023.000000	1023.000000	2046.000000
16.459999	-0.023524	-13.902977	-1.977991	-2.252702	-5.311843	-4.360441	0.000000	-10.000000	-0.400000	25.533333	215.833328	1023.000000	1023.000000	2046.000000
16.480000	-0.023866	-14.105016	-2.022059	-2.269450	-5.332563	-4.480943	0.000000	-10.000000	-0.408333	25.483334	224.500000	1023.000000	1023.000000	2046.000000
16.500000	-0.024829	-14.673886	-2.121942	-2.418291	-5.532959	-4.600695	0.000000	-10.000000	-0.408333	25.366667	233.000000	1023.000000	1023.000000	2046.000000
16.520000	-0.025660	-15.164808	-2.273310	-2.476298	-5.716700	-4.698501	0.000000	-10.000000	-0.400000	25.300001	241.500000	1023.000000	1023.000000	2046.000000
16.540001	-0.026164	-15.462964	-2.333873	-2.464090	-5.890408	-4.774593	0.000000	-10.000000	-0.408333	25.433334	249.833328	1023.000000	1023.000000	2046.000000
16.559999	-0.026030	-15.383506	-2.451926	-2.407726	-5.903123	-4.620732	0.000000	-10.000000	-0.416667	25.583334	258.333344	1023.000000	1023.000000	2046.000000
16.580000	-0.025490	-15.064568	-2.440813	-2.291593	-5.857936	-4.474226	0.000000	-10.000000	-0.441667	26.066668	266.833344	1023.000000	1023.000000	2046.000000
16.600000	-0.024642	-14.563135	-2.331075	-2.176892	-5.750807	-4.304360	0.000000	-10.000000	-0.433333	26.283333	275.500000	1023.000000	1023.000000	2046.000000
16.620001	-0.023872	-14.108406	-2.319144	-2.101241	-5.624825	-4.063197	0.000000	-10.000000	-0.425000	26.483334	284.166656	1023.000000	1023.000000	2046.000000
16.639999	-0.023049	-13.621971	-2.252124	-1.969167	-5.504012	-3.896668	0.000000	-10.000000	-0.400000	26.483334	293.000000	1023.000000	1023.000000	2046.000000
16.660000	-0.022200	-13.120062	-2.131301	-1.835182	-5.365907	-3.787672	0.000000	-10.000000	-0.400000	26.333334	302.000000	1023.000000	1023.000000	2046.000000
16.680000	-0.021537	-12.728091	-2.107035	-1.713093	-5.277717	-3.630246	0.000000	-10.000000	-0.400000	26.233334	310.833344	1023.000000	1023.000000	2046.000000
16.700001	-0.020711	-12.240291	-2.024626	-1.639832	-5.113502	-3.462331	0.000000	-10.000000	-0.400000	26.250000	319.500000	1023.000000	1023.000000	2046.000000
16.719999	-0.019940	-11.784361	-1.942208	-1.586797	-4.932178	-3.323178	0.000000	-10.000000	-0.400000	26.400000	328.166656	1023.000000	1023.000000	2046.000000
16.740000	-0.019307	-11.410257	-1.945462	-1.551291	-4.757226	-3.156278	0.000000	-10.000000	-0.391667	26.366667	337.000000	1023.000000	1023.000000	2046.000000
16.760000	-0.018462	-10.911313	-1.865671	-1.507853	-4.514970	-3.022819	0.000000	-10.000000	-0.391667	26.116667	346.000000	1023.000000	1023.000000	2046.000000
16.780001	-0.017791	-10.514418	-1.682239	-1.632758	-4.370775	-2.828645	0.000000	-10.000000	-0.366667	25.466667	354.833344	1023.000000	1023.000000	2046.000000
16.799999	-0.017083	-10.096261	-1.639391	-1.651374	-4.115757	-2.689739	0.000000	-10.000000	-0.350000	24.700001	363.500000	1023.000000	1023.000000	2046.000000
16.820000	-0.016262	-9.610853	-1.602308	-1.712315	-3.789840	-2.506391	0.000000	-10.000000	-0.325000	24.216667	371.833344	1023.000000	1023.000000	2046.000000
16.840000	-0.015677	-9.265209	-1.487117	-1.745632	-3.619368	-2.413093	0.000000	-10.000000	-0.316667	23.983334	380.000000	1023.000000	1023.000000	2046.000000
16.860001	-0.014840	-8.770388	-1.452775	-1.730547	-3.369460	-2.217606	0.000000	-10.000000	-0.316667	23.833334	388.000000	1023.000000	1023.000000	2046.000000
16.879999	-0.014004	-8.276497	-1.378093	-1.752340	-3.078843	-2.067220	0.000000	-10.000000	-0.316667	23.566668	396.000000	1023.000000	1023.000000	2046.000000
16.900000	-0.013434	-7.939491	-1.246223	-1.791548	-2.983178	-1.918543	0.000000	-10.000000	-0.333333	23.583334	404.000000	1023.000000	1023.000000	2046.000000
16.920000	-0.012736	-7.526915	-1.252830	-1.754038	-2.772665	-1.747382	0.000000	-10.000000	-0.341667	23.983334	412.000000	1023.000000	1023.000000	2046.000000
16.940001	-0.012172	-7.193534	-1.133632	-1.776953	-2.636399	-1.646549	0.000000	-10.000000	-0.350000	24.350000	420.000000	1023.000000	1023.000000	2046.000000
16.959999	-0.011618	-6.866153	-1.114154	-1.747449	-2.468822	-1.535728	0.000000	-10.000000	-0.350000	24.683332	428.000000	1023.000000	1023.000000	2046.000000
16.980000	-0.010942	-6.466821	-1.066989	-1.702823	-2.348541	-1.348468	0.000000	-10.000000	-0.350000	24.766666	436.000000	1023.000000	1023.000000	2046.000000
17.000000	-0.010274	-6.072216	-1.000617	-1.721479	-2.131667	-1.218453	0.000000	-10.000000	-0.358333	24.733334	444.000000	1023.000000	1023.000000	2046.000000
17.020000	-0.009653	-5.704824	-0.957161	-1.703425	-2.021742	-1.022497	0.000000	-10.000000	-0.358333	24.533335	452.333344	1023.000000	1023.000000	2046.000000
17.040001	-0.008790	-5.194683	-0.925073	-1.709451	-1.751694	-0.808464	0.000000	-10.000000	-0.375000	24.633335	460.666656	1023.000000	1023.000000	2046.000000
17.059999	-0.008073	-4.771330	-0.858075	-1.712000	-1.520609	-0.680645	0.000000	-10.000000	-0.375000	24.816668	469.000000	1023.000000	1023.000000	2046.000000
17.080000	-0.007258	-4.289349	-0.820076	-1.662796	-1.336916	-0.469560	0.000000	-10.000000	-0.383333	25.066668	477.000000	1023.000000	1023.000000	2046.000000
17.100000	-0.006297	-3.721383	-0.765986	-1.618196	-1.093040	-0.244161	0.000000	-10.000000	-0.375000	24.966667	485.333344	1023.000000	1023.000000	2046.000000
17.120001	-0.005474	-3.235355	-0.697981	-1.620213	-0.851527	-0.065634	0.000000	-10.000000	-0.375000	25.050001	493.666656	1023.000000	1023.000000	2046.000000
17.139999	-0.004699	-2.777279	-0.636188	-1.541682	-0.686405	0.086997	0.000000	-10.000000	-0.366667	24.983334	502.166656	1023.000000	1023.000000	2046.000000
17.160000	-0.003582	-2.117183	-0.568715	-1.467254	-0.406852	0.325637	0.000000	-10.000000	-0.358333	24.816668	510.500000	1023.000000	1023.000000	2046.000000
17.180000	-0.002875	-1.699140	-0.485440	-1.427753	-0.220124	0.434177	0.000000	-10.000000	-0.333333	24.283333	518.833313	1023.000000	1023.000000	2046.000000
17.200001	-0.002119	-1.252405	-0.435800	-1.341841	-0.059733	0.584969	0.000000	-10.000000	-0.316667	23.900000	527.000000	1023.000000	1023.000000	2046.000000
17.219999	-0.001217	-0.719209	-0.386264	-1.314886	0.211696	0.770245	0.000000	-10.000000	-0.300000	23.533333	535.000000	1023.000000	1023.000000	2046.000000
17.240000	-0.000506	-0.299075	-0.283744	-1.287146	0.392519	0.879296	0.000000	-10.000000	-0.291667	23.083334	543.000000	1023.000000	1023.000000	2046.000000
17.260000	0.000240	0.142117	-0.325802	-1.254988	0.608240	1.114668	0.000000	-10.000000	-0.275000	22.833334	550.666687	1023.000000	1023.000000	2046.000000
17.280001	0.001138	0.672490	-0.235262	-1.157230	0.858223	1.206760	0.000000	-10.000000	-0.275000	22.416666	558.333313	1023.000000	1023.000000	2046.000000
17.299999	0.001816	1.073140	-0.139633	-1.114832	1.010048	1.317557	0.000000	-10.000000	-0.266667	22.450001	565.833313	1023.000000	1023.000000	2046.000000
17.320000	0.002732	1.614656	-0.106803	-1.058401	1.237320	1.542540	0.000000	-10.000000	-0.266667	22.049999	573.500000	1023.000000	1023.000000	2046.000000
17.340000	0.003567	2.108199	-0.011248	-1.004786	1.496349	1.627883	0.000000	-10.000000	-0.250000	22.116667	580.833313	1023.000000	1023.000000	2046.000000
17.360001	0.004531	2.678117	0.057412	-0.975197	1.748701	1.847202	0.000000	-10.000000	-0.233333	21.666666	588.166687	1023.000000	1023.000000	2046.000000
17.379999	0.005777	3.414344	0.203865	-0.895797	2.020962	2.085315	0.000000	-10.000000	-0.216667	21.466667	593.000000	1023.000000	1023.000000	2046.000000
17.400000	0.006818	4.029406	0.283237	-0.804260	2.321721	2.228708	0.000000	-10.000000	-0.216667	21.250000	600.166687	1023.000000	1023.000000	2046.000000
17.420000	0.007976	4.714010	0.425043	-0.731938	2.517476	2.503428	0.000000	-10.000000	-0.233333	20.800001	607.333313	1023.000000	1023.000000	2046.000000
17.440001	0.009233	5.456511	0.481876	-0.605585	2.871252	2.708970	0.000000	-10.000000	-0.241667	20.483334	616.666687	1023.000000	1023.000000	2046.000000
17.459999	0.010044	5.935991	0.545820	-0.601406	3.015930	2.975647	0.000000	-10.000000	-0.208333	19.583334	623.666687	1023.000000	1023.000000	2046.000000
17.480000	0.010949	6.470668	0.613521	-0.511645	3.148289	3.220503	0.000000	-10.000000	-0.183333	19.000000	630.166687	1023.000000	1023.000000	2046.000000
17.500000	0.011537	6.818420	0.590777	-0.459579	3.332850	3.354372	0.000000	-10.000000	-0.166667	18.550001	636.666687	1023.000000	1023.000000	2046.000000
17.520000	0.011412	6.744513	0.549900	-0.479717	3.295113	3.379218	0.000000	-10.000000	-0.166667	18.333334	643.000000	1023.000000	1023.000000	2046.000000
17.540001	0.010824	6.396819	0.425691	-0.468331	3.266634	3.172826	0.000000	-10.000000	-0.166667	18.383333	649.333313	1023.000000	1023.000000	2046.000000
17.559999	0.009673	5.717016	0.300351	-0.614737	3.047692	2.983710	0.000000	-10.000000	-0.158333	18.033335	655.500000	1023.000000	1023.000000	2046.000000
17.580000	0.008790	5.194753	0.202751	-0.731200	2.849373	2.873829	0.000000	-10.000000	-0.158333	17.833334	661.500000	1023.000000	1023.000000	2046.000000
17.600000	0.007762	4.587481	0.086427	-0.743484	2.581650	2.662888	0.000000	-10.000000	-0.158333	17.700001	667.500000	1023.000000	1023.000000	2046.000000
17.620001	0.007594	4.487784	0.061968	-0.714311	2.409144	2.730983	0.000000	-10.000000	-0.166667	17.766666	673.500000	1023.000000	1023.000000	2046.000000
17.639999	0.007741	4.574930	0.091585	-0.594533	2.384846	2.693033	0.000000	-10.000000	-0.166667	17.833334	679.500000	1023.000000	1023.000000	2046.000000
17.660000	0.008093	4.782802	0.111557	-0.522178	2.397950	2.795473	0.000000	-10.000000	-0.158333	18.016666	685.500000	1023.000000	1023.000000	2046.000000
17.680000	0.008598	5.081145	0.209100	-0.421941	2.371428	2.922559	0.000000	-10.000000	-0.141667	17.833334	691.500000	1023.000000	1023.000000	2046.000000
17.700001	0.009046	5.346322	0.254752	-0.304450	2.446625	2.949395	0.000000	-10.000000	-0.133333	17.666668	697.500000	1023.000000	1023.000000	2046.000000
17.719999	0.009535	5.635426	0.319144	-0.187191	2.429348	3.074124	0.000000	-10.000000	-0.125000	16.950001	703.333313	1023.000000	1023.000000	2046.000000
17.740000	0.010102	5.969993	0.390240	-0.035057	2.515142	3.099668	0.000000	-10.000000	-0.116667	16.533335	709.000000	1023.000000	1023.000000	2046.000000
17.760000	0.010443	6.171707	0.493987	0.043778	2.474555	3.159388	0.000000	-10.000000	-0.100000	15.866667	714.500000	1023.000000	1023.000000	2046.000000
17.780001	0.010906	6.445558	0.552315	0.080203	2.553143	3.259896	0.000000	-10.000000	-0.075000	15.150001	720.000000	1023.000000	1023.000000	2046.000000
17.799999	0.011269	6.659830	0.582590	0.172794	2.645243	3.259203	0.000000	-10.000000	-0.050000	13.800000	725.166687	1023.000000	1023.000000	2046.000000
17.820000	0.011607	6.859509	0.653961	0.180607	2.652996	3.371944	0.000000	-10.000000	-0.025000	12.050000	730.000000	1023.000000	1023.000000	2046.000000
17.840000	0.011962	7.069544	0.761816	0.081283	2.759984	3.466460	0.000000	-10.000000	0.008333	9.300000	734.166687	1023.000000	1023.000000	2046.000000
17.860001	0.012034	7.111803	0.821114	0.134818	2.827939	3.327931	0.000000	-10.000000	0.041667	4.466667	737.666687	1023.000000	1023.000000	2046.000000
17.879999	0.011975	7.077025	0.897019	0.035774	2.764688	3.379544	0.000000	-10.000000	0.075000	-0.233333	739.833313	1023.000000	1023.000000	2046.000000
17.900000	0.011804	6.975880	0.908142	0.030938	2.773598	3.263203	0.000000	-10.000000	0.100000	-4.966667	740.833313	1023.000000	1023.000000	2046.000000
17.920000	0.011448	6.765573	0.928053	0.011353	2.676134	3.150032	0.000000	-10.000000	0.141667	-8.300000	741.000000	1023.000000	1023.000000	2046.000000
17.940001	0.011052	6.531454	0.883537	-0.104669	2.605013	3.147572	0.000000	-10.000000	0.175000	-11.750000	741.000000	1023.000000	1023.000000	2046.000000
17.959999	0.010615	6.273418	0.872350	-0.123455	2.555536	2.968988	0.000000	-10.000000	0.216667	-14.166667	741.000000	1023.000000	1023.000000	2046.000000
17.980000	0.010101	5.969870	0.928857	-0.200276	2.316909	2.924380	0.000000	-10.000000	0.233333	-15.516666	737.666687	1023.000000	1023.000000	2046.000000
18.000000	0.009476	5.600227	0.896797	-0.230572	2.179122	2.754880	0.000000	-10.000000	0.266667	-16.966667	725.833313	1023.000000	1023.000000	2046.000000
18.020000	0.008786	5.192688	0.871343	-0.247578	2.010996	2.557926	0.000000	-10.000000	0.283333	-18.033333	714.000000	1023.000000	1023.000000	2046.000000
18.040001	0.008104	4.789534	0.920621	-0.313497	1.727611	2.454798	0.000000	-10.000000	0.300000	-18.850000	705.500000	1023.000000	1023.000000	2046.000000
18.059999	0.007343	4.339527	0.816108	-0.314206	1.629454	2.208171	0.000000	-10.000000	0.325000	-19.233334	703.333313	1023.000000	1023.000000	2046.000000
18.080000	0.006631	3.918731	0.870471	-0.408239	1.344760	2.111739	0.000000	-10.000000	0.358333	-20.083334	698.833313	1023.000000	1023.000000	2046.000000
18.100000	0.006002	3.547055	0.885202	-0.465922	1.135964	1.991812	0.000000	-10.000000	0.408333	-21.049999	692.000000	1023.000000	1023.000000	2046.000000
18.120001	0.005228	3.089685	0.757016	-0.491132	1.036682	1.787120	0.000000	-10.000000	0.433333	-22.100000	685.000000	1023.000000	1023.000000	2046.000000
18.139999	0.004494	2.655781	0.808628	-0.547408	0.740734	1.653827	0.000000	-10.000000	0.466667	-22.966667	677.666687	1023.000000	1023.000000	2046.000000
18.160000	0.003847	2.273448	0.709272	-0.585761	0.657672	1.492265	0.000000	-10.000000	0.491667	-23.816668	670.000000	1023.000000	1023.000000	2046.000000
18.180000	0.002951	1.744278	0.703630	-0.556287	0.389734	1.207202	0.000000	-10.000000	0.533333	-24.650000	662.000000	1023.000000	1023.000000	2046.000000
18.200001	0.002352	1.389767	0.706328	-0.649742	0.206629	1.126553	0.000000	-10.000000	0.558333	-25.416668	653.833313	1023.000000	1023.000000	2046.000000
18.219999	0.001596	0.943218	0.610303	-0.582719	0.061494	0.854140	0.000000	-10.000000	0.583333	-26.300001	645.333313	1023.000000	1023.000000	2046.000000
18.240000	0.000760	0.449189	0.621081	-0.658658	-0.201721	0.688487	0.000000	-10.000000	0.608333	-26.900002	636.500000	1023.000000	1023.000000	2046.000000
18.260000	0.000097	0.057335	0.595899	-0.650862	-0.368133	0.480431	0.000000	-10.000000	0.633333	-27.450001	627.500000	1023.000000	1023.000000	2046.000000
18.280001	-0.000687	-0.405741	0.475346	-0.652960	-0.480672	0.252545	0.000000	-10.000000	0.666667	-27.983334	618.500000	1023.000000	1023.000000	2046.000000
18.299999	-0.001483	-0.876184	0.499049	-0.729938	-0.753212	0.107917	0.000000	-10.000000	0.675000	-28.266668	609.166687	1023.000000	1023.000000	2046.000000
18.320000	-0.002263	-1.337389	0.432737	-0.707545	-0.920593	-0.141989	0.000000	-10.000000	0.691667	-28.566668	599.833313	1023.000000	1023.000000	2046.000000
18.340000	-0.003139	-1.854987	0.320513	-0.703994	-1.064810	-0.406696	0.000000	-10.000000	0.691667	-28.933334	590.166687	1023.000000	1023.000000	2046.000000
18.360001	-0.003873	-2.288871	0.413273	-0.777169	-1.361518	-0.563456	0.000000	-10.000000	0.708333	-29.383333	580.500000	1023.000000	1023.000000	2046.000000
18.379999	-0.004647	-2.746246	0.249129	-0.750291	-1.398956	-0.846129	0.000000	-10.000000	0.716667	-29.650000	573.833313	1023.000000	1023.000000	2046.000000
18.400000	-0.005367	-3.171742	0.266748	-0.833960	-1.616571	-0.987960	0.000000	-10.000000	0.750000	-29.733334	563.833313	1023.000000	1023.000000	2046.000000
18.420000	-0.005729	-3.385710	0.291175	-0.802596	-1.712821	-1.161469	0.000000	-10.000000	0.766667	-30.200001	553.833313	1023.000000	1023.000000	2046.000000
18.440001	-0.006015	-3.554596	0.203380	-0.719157	-1.704755	-1.334065	0.000000	-10.000000	0.775000	-30.516666	540.500000	1023.000000	1023.000000	2046.000000
18.459999	-0.006347	-3.750878	0.300060	-0.751053	-1.900488	-1.399397	0.000000	-10.000000	0.775000	-30.683334	530.500000	1023.000000	1023.000000	2046.000000
18.480000	-0.006585	-3.891983	0.245451	-0.700510	-1.907333	-1.529591	0.000000	-10.000000	0.783333	-30.549999	520.333313	1023.000000	1023.000000	2046.000000
18.500000	-0.006998	-4.136043	0.248488	-0.674792	-2.105988	-1.603751	0.000000	-10.000000	0.800000	-30.533333	510.000000	1023.000000	1023.000000	2046.000000
18.520000	-0.007565	-4.470841	0.230573	-0.672955	-2.348157	-1.680302	0.000000	-10.000000	0.800000	-30.783333	499.666656	1023.000000	1023.000000	2046.000000
18.540001	-0.008150	-4.816914	0.151297	-0.564965	-2.507129	-1.896116	0.000000	-10.000000	0.800000	-30.750000	489.500000	1023.000000	1023.000000	2046.000000
18.559999	-0.009217	-5.447381	0.130387	-0.675161	-2.819870	-2.082737	0.000000	-10.000000	0.800000	-30.816668	479.333344	1023.000000	1023.000000	2046.000000
18.580000	-0.010688	-6.316328	-0.083679	-0.720430	-3.033190	-2.479028	0.000000	-10.000000	0.800000	-30.833334	469.000000	1023.000000	1023.000000	2046.000000
18.600000	-0.012556	-7.420601	-0.191099	-0.944326	-3.434661	-2.850514	0.000000	-10.000000	0.791667	-30.866667	458.666656	1023.000000	1023.000000	2046.000000
18.620001	-0.014741	-8.711795	-0.407692	-1.119343	-3.860627	-3.324132	0.000000	-10.000000	0.791667	-30.800001	448.500000	1023.000000	1023.000000	2046.000000
18.639999	-0.016699	-9.868855	-0.586238	-1.200094	-4.326933	-3.755589	0.000000	-10.000000	0.775000	-30.466667	438.166656	1023.000000	1023.000000	2046.000000
18.660000	-0.018503	-10.935326	-0.675447	-1.287442	-4.904436	-4.068000	0.000000	-10.000000	0.741667	-30.033335	427.833344	1023.000000	1023.000000	2046.000000
18.680000	-0.019542	-11.549237	-0.831967	-1.206916	-5.184206	-4.326149	0.000000	-10.000000	0.708333	-29.633333	417.666656	1023.000000	1023.000000	2046.000000
18.700001	-0.020256	-11.971533	-0.928219	-1.101937	-5.440388	-4.500988	0.000000	-10.000000	0.691667	-29.033333	408.000000	1023.000000	1023.000000	2046.000000
18.719999	-0.020756	-12.266903	-0.887246	-1.081275	-5.753536	-4.544845	0.000000	-10.000000	0.691667	-28.850000	398.333344	1023.000000	1023.000000	2046.000000
18.740000	-0.021136	-12.491231	-0.929351	-0.931276	-5.931574	-4.699030	0.000000	-10.000000	0.675000	-28.483334	388.833344	1023.000000	1023.000000	2046.000000
18.760000	-0.021591	-12.760393	-1.049688	-0.782680	-6.072562	-4.855463	0.000000	-10.000000	0.658333	-28.433334	379.166656	1023.000000	1023.000000	2046.000000
18.780001	-0.022063	-13.039171	-0.935533	-0.751069	-6.415654	-4.936916	0.000000	-10.000000	0.658333	-27.966667	369.833344	1023.000000	1023.000000	2046.000000
18.799999	-0.022334	-13.199587	-1.079669	-0.654427	-6.405713	-5.059778	0.000000	-10.000000	0.658333	-27.733334	360.333344	1023.000000	1023.000000	2046.000000
18.820000	-0.022868	-13.515223	-1.007684	-0.605584	-6.693657	-5.208297	0.000000	-10.000000	0.641667	-27.150000	351.166656	1023.000000	1023.000000	2046.000000
18.840000	-0.023386	-13.821347	-1.054388	-0.687009	-6.810164	-5.269786	0.000000	-10.000000	0.616667	-26.683334	342.000000	1023.000000	1023.000000	2046.000000
18.860001	-0.023628	-13.963973	-1.114129	-0.577030	-6.873663	-5.399152	0.000000	-10.000000	0.583333	-26.116667	333.000000	1023.000000	1023.000000	2046.000000
18.879999	-0.024090	-14.237039	-1.032609	-0.761530	-7.033225	-5.409674	0.000000	-10.000000	0.575000	-25.800001	324.333344	1023.000000	1023.000000	2046.000000
18.900000	-0.024369	-14.402212	-1.020107	-0.855825	-7.075274	-5.451007	0.000000	-10.000000	0.575000	-25.866667	315.666656	1023.000000	1023.000000	2046.000000
18.920000	-0.024930	-14.733706	-1.001684	-0.975690	-7.130120	-5.626211	0.000000	-10.000000	0.575000	-26.033335	307.166656	1023.000000	1023.000000	2046.000000
18.940001	-0.025422	-15.024199	-0.946011	-1.112838	-7.288133	-5.677217	0.000000	-10.000000	0.566667	-25.933334	298.333344	1023.000000	1023.000000	2046.000000
18.959999	-0.025959	-15.342039	-1.121016	-1.182854	-7.242795	-5.795373	0.000000	-10.000000	0.550000	-25.733334	289.666656	1023.000000	1023.000000	2046.000000
18.980000	-0.026525	-15.676231	-1.084759	-1.332802	-7.410508	-5.848163	0.000000	-10.000000	0.541667	-25.316668	281.166656	1023.000000	1023.000000	2046.000000
19.000000	-0.027066	-15.996225	-1.120650	-1.401234	-7.542139	-5.932203	0.000000	-10.000000	0.533333	-25.250000	272.666656	1023.000000	1023.000000	2046.000000
19.020000	-0.027530	-16.270329	-1.217744	-1.379782	-7.595531	-6.077272	0.000000	-10.000000	0.525000	-25.016666	264.333344	1023.000000	1023.000000	2046.000000
19.040001	-0.028119	-16.618061	-1.101537	-1.521638	-7.857894	-6.136992	0.000000	-10.000000	0.533333	-25.016666	255.833328	1023.000000	1023.000000	2046.000000
19.059999	-0.028706	-16.965256	-1.138228	-1.616586	-8.013165	-6.197277	0.000000	-10.000000	0.541667	-24.966667	247.500000	1023.000000	1023.000000	2046.000000
19.080000	-0.029347	-17.344032	-1.174033	-1.627279	-8.185184	-6.357535	0.000000	-10.000000	0.541667	-24.950001	239.166672	1023.000000	1023.000000	2046.000000
19.100000	-0.030011	-17.736336	-1.167148	-1.709831	-8.414404	-6.444952	0.000000	-10.000000	0.541667	-25.016666	230.833328	1023.000000	1023.000000	2046.000000
19.120001	-0.030479	-18.013092	-1.248798	-1.773070	-8.525391	-6.465833	0.000000	-10.000000	0.541667	-24.983334	222.500000	1023.000000	1023.000000	2046.000000
19.139999	-0.030900	-18.261906	-1.380774	-1.732022	-8.554574	-6.594536	0.000000	-10.000000	0.550000	-24.933334	214.166672	1023.000000	1023.000000	2046.000000
19.160000	-0.031501	-18.617311	-1.344243	-1.856434	-8.800650	-6.615984	0.000000	-10.000000	0.525000	-24.566668	206.000000	1023.000000	1023.000000	2046.000000
19.180000	-0.031776	-18.779558	-1.403328	-1.899063	-8.858426	-6.618742	0.000000	-10.000000	0.500000	-24.333334	198.000000	1023.000000	1023.000000	2046.000000
19.200001	-0.032244	-19.056356	-1.509417	-1.867397	-8.932965	-6.746577	0.000000	-10.000000	0.483333	-23.966667	189.666672	1023.000000	1023.000000	2046.000000
19.219999	-0.032523	-19.221184	-1.406636	-1.938499	-9.135342	-6.740706	0.000000	-10.000000	0.491667	-23.666668	181.666672	1023.000000	1023.000000	2046.000000
19.240000	-0.032751	-19.355675	-1.536609	-1.880960	-9.107051	-6.831055	0.000000	-10.000000	0.483333	-23.233334	173.666672	1023.000000	1023.000000	2046.000000
19.260000	-0.033103	-19.563784	-1.512215	-1.879554	-9.265553	-6.906462	0.000000	-10.000000	0.458333	-22.716667	166.000000	1023.000000	1023.000000	2046.000000
19.280001	-0.033300	-19.680283	-1.507459	-1.935560	-9.358603	-6.878661	0.000000	-10.000000	0.425000	-22.283335	158.333328	1023.000000	1023.000000	2046.000000
19.299999	-0.033676	-19.902552	-1.640305	-1.895106	-9.345483	-7.021656	0.000000	-10.000000	0.408333	-21.916668	150.833328	1023.000000	1023.000000	2046.000000
19.320000	-0.034036	-20.114979	-1.600431	-1.975627	-9.543764	-6.995157	0.000000	-10.000000	0.400000	-21.666668	143.500000	1023.000000	1023.000000	2046.000000
19.340000	-0.034271	-20.254110	-1.597454	-2.057708	-9.602880	-6.996069	0.000000	-10.000000	0.400000	-21.450001	136.166672	1023.000000	1023.000000	2046.000000
19.360001	-0.034544	-20.415459	-1.693502	-1.944882	-9.623493	-7.153581	0.000000	-10.000000	0.400000	-21.250000	129.000000	1023.000000	1023.000000	2046.000000
19.379999	-0.034842	-20.591469	-1.649776	-2.007979	-9.777659	-7.156054	0.000000	-10.000000	0.400000	-20.950001	122.000000	1023.000000	1023.000000	2046.000000
19.400000	-0.035082	-20.733740	-1.750260	-1.981680	-9.774200	-7.227600	0.000000	-10.000000	0.383333	-20.516666	115.000000	1023.000000	1023.000000	2046.000000
19.420000	-0.035326	-20.877827	-1.745090	-1.946189	-9.849334	-7.337214	0.000000	-10.000000	0.366667	-20.133333	108.166664	1023.000000	1023.000000	2046.000000
19.440001	-0.035564	-21.018503	-1.714609	-2.045974	-10.000285	-7.257636	0.000000	-10.000000	0.350000	-19.833334	101.333336	1023.000000	1023.000000	2046.000000
19.459999	-0.035764	-21.136646	-1.824816	-2.003985	-9.960688	-7.347157	0.000000	-10.000000	0.350000	-19.450001	94.833336	1023.000000	1023.000000	2046.000000
19.480000	-0.036026	-21.291243	-1.796721	-2.027951	-10.068988	-7.397584	0.000000	-10.000000	0.350000	-19.033333	88.333336	1023.000000	1023.000000	2046.000000
19.500000	-0.036074	-21.319586	-1.766337	-2.073156	-10.111178	-7.368915	0.000000	-10.000000	0.316667	-18.516666	82.000000	1023.000000	1023.000000	2046.000000
19.520000	-0.036140	-21.358875	-1.879081	-2.002307	-10.026252	-7.451235	0.000000	-10.000000	0.283333	-18.016666	75.666664	1023.000000	1023.000000	2046.000000
19.540001	-0.036021	-21.288378	-1.791662	-1.923603	-10.093373	-7.479740	0.000000	-10.000000	0.250000	-17.400000	69.500000	1023.000000	1023.000000	2046.000000
19.559999	-0.035883	-21.206881	-1.827774	-1.935737	-10.035447	-7.407923	0.000000	-10.000000	0.250000	-16.799999	63.833332	1023.000000	1023.000000	2046.000000
19.580000	-0.035587	-21.031887	-1.789503	-1.811639	-9.977711	-7.453035	0.000000	-10.000000	0.250000	-16.049999	58.333332	1023.000000	1023.000000	2046.000000
19.600000	-0.035481	-20.969231	-1.678824	-1.874098	-10.113272	-7.303037	0.000000	-10.000000	0.241667	-15.466667	53.166668	1023.000000	1023.000000	2046.000000
19.620001	-0.035662	-21.076162	-1.819704	-1.800749	-10.072051	-7.383658	0.000000	-10.000000	0.233333	-15.050000	47.833332	1023.000000	1023.000000	2046.000000
19.639999	-0.035702	-21.099648	-1.787654	-1.728171	-10.208251	-7.375572	0.000000	-10.000000	0.225000	-14.783334	42.833332	1023.000000	1023.000000	2046.000000
19.660000	-0.035859	-21.192705	-1.863938	-1.702262	-10.272758	-7.353746	0.000000	-10.000000	0.233333	-14.500000	37.833332	1023.000000	1023.000000	2046.000000
19.680000	-0.036541	-21.595802	-1.969916	-1.688796	-10.373083	-7.564007	0.000000	-10.000000	0.225000	-14.083334	33.000000	1023.000000	1023.000000	2046.000000
19.700001	-0.037971	-22.440987	-2.006036	-1.907177	-10.723135	-7.804639	0.000000	-10.000000	0.208333	-13.500000	28.333334	1023.000000	1023.000000	2046.000000
19.719999	-0.039377	-23.271559	-2.262917	-2.031456	-10.887144	-8.090041	0.000000	-10.000000	0.158333	-12.433333	23.666666	1023.000000	1023.000000	2046.000000
19.740000	-0.040983	-24.220932	-2.341100	-2.130602	-11.331619	-8.417611	0.000000	-10.000000	0.125000	-11.083334	19.666666	1023.000000	1023.000000	2046.000000
19.760000	-0.042178	-24.927094	-2.517886	-2.232041	-11.661106	-8.516061	0.000000	-10.000000	0.100000	-9.466667	15.833333	1023.000000	1023.000000	2046.000000
19.780001	-0.042863	-25.331905	-2.718313	-2.138769	-11.764785	-8.710037	0.000000	-10.000000	0.100000	-8.283334	12.833333	1023.000000	1023.000000	2046.000000
19.799999	-0.043137	-25.494167	-2.630789	-2.073292	-12.037189	-8.752899	0.000000	-10.000000	0.100000	-7.683333	10.000000	1023.000000	1023.000000	2046.000000
19.820000	-0.043061	-25.448866	-2.655198	-2.053361	-12.112488	-8.627818	0.000000	-10.000000	0.100000	-7.850000	7.333333	1023.000000	1023.000000	2046.000000
19.840000	-0.042953	-25.385487	-2.712680	-1.840726	-12.099822	-8.732258	0.000000	-10.000000	0.100000	-8.150001	4.666667	1023.000000	1023.000000	2046.000000
19.860001	-0.042954	-25.385704	-2.610065	-1.812892	-12.294092	-8.668656	0.000000	-10.000000	0.100000	-8.233334	2.166667	1023.000000	1023.000000	2046.000000
19.879999	-0.042820	-25.306829	-2.653076	-1.690386	-12.288674	-8.674693	0.000000	-10.000000	0.100000	-8.050000	-0.166667	1023.000000	1023.000000	2046.000000
19.900000	-0.042721	-25.248234	-2.658454	-1.585597	-12.274994	-8.729189	0.000000	-10.000000	0.091667	-7.383334	-2.500000	1023.000000	1023.000000	2046.000000
19.920000	-0.042818	-25.305561	-2.556017	-1.615296	-12.459284	-8.674965	0.000000	-10.000000	0.083333	-6.583333	-5.000000	1023.000000	1023.000000	2046.000000
19.940001	-0.042730	-25.253462	-2.639923	-1.522251	-12.346491	-8.744796	0.000000	-10.000000	0.066667	-5.533333	-7.333333	1023.000000	1023.000000	2046.000000
19.959999	-0.042867	-25.334164	-2.569606	-1.526307	-12.428786	-8.809464	0.000000	-10.000000	0.058333	-4.816667	-9.166667	1023.000000	1023.000000	2046.000000
19.980000	-0.042768	-25.275858	-2.594112	-1.609898	-12.348150	-8.723698	0.000000	-10.000000	0.050000	-4.450000	-10.666667	1023.000000	1023.000000	2046.000000
20.000000	-0.042717	-25.245527	-2.559644	-1.692986	-12.230012	-8.762885	0.000000	-10.000000	0.058333	-4.966667	-12.000000	1023.000000	1023.000000	2046.000000
20.020000	-0.042918	-25.364416	-2.452381	-1.904718	-12.315508	-8.691810	0.000000	-10.000000	0.058333	-5.566667	-13.666667	1023.000000	1023.000000	2046.000000
20.040001	-0.042816	-25.304068	-2.569232	-1.987216	-12.064626	-8.682995	0.000000	-10.000000	0.066667	-5.283333	-15.500000	1023.000000	1023.000000	2046.000000
20.059999	-0.042960	-25.389502	-2.494422	-2.120002	-12.088070	-8.687009	0.000000	-10.000000	0.058333	-3.850000	-17.333334	1023.000000	1023.000000	2046.000000
20.080000	-0.042844	-25.321012	-2.552040	-2.208608	-11.931968	-8.628398	0.000000	-10.000000	0.050000	-1.333333	-18.500000	1023.000000	1023.000000	2046.000000
20.100000	-0.042759	-25.270439	-2.527349	-2.275086	-11.824537	-8.643467	0.000000	-10.000000	0.033333	0.733333	-19.000000	1023.000000	1023.000000	2046.000000
20.120001	-0.042589	-25.170372	-2.413634	-2.357439	-11.860478	-8.538819	0.000000	-10.000000	0.016667	2.766667	-19.000000	1023.000000	1023.000000	2046.000000
20.139999	-0.042279	-24.986818	-2.545058	-2.321824	-11.566259	-8.553677	0.000000	-10.000000	0.000000	4.816667	-19.000000	1023.000000	1023.000000	2046.000000
20.160000	-0.042229	-24.957109	-2.441707	-2.349113	-11.603378	-8.562911	0.000000	-10.000000	-0.025000	7.583333	-19.000000	1023.000000	1023.000000	2046.000000
20.180000	-0.041902	-24.763958	-2.482721	-2.432449	-11.434874	-8.413915	0.000000	-10.000000	-0.066667	10.533334	-19.000000	1023.000000	1023.000000	2046.000000
20.200001	-0.041793	-24.699430	-2.569450	-2.467869	-11.226194	-8.435917	0.000000	-10.000000	-0.116667	13.216667	-19.000000	1023.000000	1023.000000	2046.000000
20.219999	-0.041514	-24.534777	-2.551732	-2.536606	-11.171533	-8.274905	0.000000	-10.000000	-0.175000	15.233334	-19.000000	1023.000000	1023.000000	2046.000000
20.240000	-0.041115	-24.299196	-2.677069	-2.557875	-10.875072	-8.189180	0.000000	-10.000000	-0.208333	17.200001	-11.666667	1023.000000	1023.000000	2046.000000
20.260000	-0.040655	-24.027306	-2.624667	-2.544992	-10.734006	-8.123640	0.000000	-10.000000	-0.233333	18.566668	3.500000	1023.000000	1023.000000	2046.000000
20.280001	-0.039971	-23.622908	-2.621771	-2.618703	-10.530940	-7.851495	0.000000	-10.000000	-0.258333	20.183334	20.833334	1023.000000	1023.000000	2046.000000
20.299999	-0.039435	-23.305933	-2.670397	-2.600668	-10.264165	-7.770703	0.000000	-10.000000	-0.283333	21.300001	33.166668	1023.000000	1023.000000	2046.000000
20.320000	-0.038707	-22.876020	-2.604677	-2.584299	-10.054665	-7.632380	0.000000	-10.000000	-0.308333	22.300001	40.166668	1023.000000	1023.000000	2046.000000
20.340000	-0.037977	-22.444172	-2.584124	-2.605809	-9.856341	-7.397898	0.000000	-10.000000	-0.325000	23.000000	47.500000	1023.000000	1023.000000	2046.000000
20.360001	-0.037346	-22.071590	-2.597694	-2.568769	-9.578349	-7.326778	0.000000	-10.000000	-0.350000	23.683334	55.166668	1023.000000	1023.000000	2046.000000
20.379999	-0.036606	-21.634102	-2.503368	-2.583403	-9.431650	-7.115682	0.000000	-10.000000	-0.366667	24.233334	60.333332	1023.000000	1023.000000	2046.000000
20.400000	-0.035954	-21.248632	-2.598449	-2.562294	-9.091718	-6.996171	0.000000	-10.000000	-0.391667	24.933334	68.333336	1023.000000	1023.000000	2046.000000
20.420000	-0.035246	-20.830091	-2.522611	-2.561210	-8.898605	-6.847665	0.000000	-10.000000	-0.425000	25.750000	76.500000	1023.000000	1023.000000	2046.000000
20.440001	-0.034623	-20.462374	-2.595261	-2.609919	-8.639514	-6.617681	0.000000	-10.000000	-0.433333	26.783333	87.666664	1023.000000	1023.000000	2046.000000
20.459999	-0.033841	-19.999910	-2.610830	-2.582158	-8.302772	-6.504151	0.000000	-10.000000	-0.441667	27.100000	96.500000	1023.000000	1023.000000	2046.000000
20.480000	-0.033127	-19.577847	-2.453168	-2.578527	-8.215893	-6.330259	0.000000	-10.000000	-0.433333	27.100000	105.500000	1023.000000	1023.000000	2046.000000
20.500000	-0.032349	-19.118179	-2.522518	-2.573714	-7.908055	-6.113893	0.000000	-10.000000	-0.466667	27.233334	114.500000	1023.000000	1023.000000	2046.000000
20.520000	-0.031631	-18.694038	-2.452514	-2.473905	-7.692258	-6.075362	0.000000	-10.000000	-0.475000	27.483334	123.500000	1023.000000	1023.000000	2046.000000
20.540001	-0.030858	-18.237213	-2.408024	-2.549002	-7.500458	-5.779729	0.000000	-10.000000	-0.483333	28.000000	132.666672	1023.000000	1023.000000	2046.000000
20.559999	-0.029992	-17.725307	-2.414022	-2.481327	-7.178100	-5.651858	0.000000	-10.000000	-0.475000	27.733334	142.000000	1023.000000	1023.000000	2046.000000
20.580000	-0.029114	-17.206503	-2.331084	-2.442003	-6.955144	-5.478272	0.000000	-10.000000	-0.475000	27.766666	151.333328	1023.000000	1023.000000	2046.000000
20.600000	-0.028172	-16.649416	-2.319033	-2.517218	-6.640591	-5.172574	0.000000	-10.000000	-0.483333	27.650000	160.500000	1023.000000	1023.000000	2046.000000
20.620001	-0.027210	-16.080950	-2.259792	-2.394073	-6.342519	-5.084567	0.000000	-10.000000	-0.500000	28.183334	169.666672	1023.000000	1023.000000	2046.000000
20.639999	-0.026271	-15.526034	-2.132204	-2.397445	-6.144854	-4.851532	0.000000	-10.000000	-0.516667	28.733334	179.000000	1023.000000	1023.000000	2046.000000
20.660000	-0.025233	-14.912536	-2.171122	-2.317580	-5.740211	-4.683624	0.000000	-10.000000	-0.525000	29.066668	188.666672	1023.000000	1023.000000	2046.000000
20.680000	-0.024059	-14.218982	-2.010702	-2.202451	-5.499766	-4.506062	0.000000	-10.000000	-0.541667	29.283333	198.333328	1023.000000	1023.000000	2046.000000
20.700001	-0.023189	-13.704468	-1.962952	-2.210205	-5.327081	-4.204229	0.000000	-10.000000	-0.541667	29.233334	208.000000	1023.000000	1023.000000	2046.000000
20.719999	-0.022233	-13.139618	-1.990693	-2.153646	-4.972780	-4.022498	0.000000	-10.000000	-0.533333	29.350000	217.666672	1023.000000	1023.000000	2046.000000
20.740000	-0.021401	-12.647965	-1.857108	-2.105850	-4.871244	-3.813763	0.000000	-10.000000	-0.508333	29.066668	227.500000	1023.000000	1023.000000	2046.000000
20.760000	-0.020973	-12.395035	-1.943636	-2.174805	-4.700395	-3.576199	0.000000	-10.000000	-0.483333	28.883333	237.333328	1023.000000	1023.000000	2046.000000
20.780001	-0.020923	-12.365375	-2.036458	-2.141954	-4.559245	-3.627717	0.000000	-10.000000	-0.466667	28.416668	247.000000	1023.000000	1023.000000	2046.000000
20.799999	-0.021704	-12.826997	-2.040568	-2.242571	-4.780454	-3.763403	0.000000	-10.000000	-0.441667	28.266666	256.500000	1023.000000	1023.000000	2046.000000
20.820000	-0.022567	-13.337151	-2.266585	-2.367900	-4.861752	-3.840914	0.000000	-10.000000	-0.433333	27.783335	266.000000	1023.000000	1023.000000	2046.000000
20.840000	-0.023265	-13.749894	-2.333301	-2.335183	-5.063517	-4.017893	0.000000	-10.000000	-0.433333	27.816668	275.333344	1023.000000	1023.000000	2046.000000
20.860001	-0.023365	-13.808617	-2.416083	-2.353331	-5.193765	-3.845438	0.000000	-10.000000	-0.458333	28.033333	284.500000	1023.000000	1023.000000	2046.000000
20.879999	-0.022789	-13.468533	-2.491398	-2.234864	-5.012549	-3.729721	0.000000	-10.000000	-0.500000	28.833334	293.833344	1023.000000	1023.000000	2046.000000
20.900000	-0.022194	-13.116448	-2.350943	-2.183707	-5.059723	-3.522075	0.000000	-10.000000	-0.516667	29.533333	303.500000	1023.000000	1023.000000	2046.000000
20.920000	-0.021262	-12.565579	-2.433788	-2.069280	-4.791492	-3.271019	0.000000	-10.000000	-0.525000	30.083334	313.500000	1023.000000	1023.000000	2046.000000
20.940001	-0.020415	-12.065193	-2.317776	-1.895758	-4.660802	-3.190858	0.000000	-10.000000	-0.541667	30.200001	323.500000	1023.000000	1023.000000	2046.000000
20.959999	-0.019550	-11.554048	-2.207625	-1.811893	-4.616327	-2.918203	0.000000	-10.000000	-0.558333	30.466667	333.500000	1023.000000	1023.000000	2046.000000
20.980000	-0.018520	-10.945292	-2.174003	-1.659107	-4.347292	-2.764889	0.000000	-10.000000	-0.566667	30.500000	343.500000	1023.000000	1023.000000	2046.000000
21.000000	-0.017765	-10.498843	-2.067943	-1.577175	-4.245545	-2.608181	0.000000	-10.000000	-0.550000	30.716667	353.500000	1023.000000	1023.000000	2046.000000
21.020000	-0.016955	-10.020573	-1.984866	-1.549803	-4.128136	-2.357768	0.000000	-10.000000	-0.533333	30.450001	363.500000	1023.000000	1023.000000	2046.000000
21.040001	-0.016080	-9.503068	-1.951213	-1.467333	-3.842267	-2.242255	0.000000	-10.000000	-0.500000	30.050001	373.833344	1023.000000	1023.000000	2046.000000
21.059999	-0.015375	-9.086550	-1.780778	-1.468617	-3.811134	-2.026020	0.000000	-10.000000	-0.466667	29.483334	384.000000	1023.000000	1023.000000	2046.000000
21.080000	-0.014331	-8.469863	-1.782609	-1.461041	-3.468968	-1.757244	0.000000	-10.000000	-0.441667	28.750000	394.000000	1023.000000	1023.000000	2046.000000
21.100000	-0.013665	-8.076241	-1.632423	-1.504518	-3.256374	-1.682927	0.000000	-10.000000	-0.425000	27.800001	403.666656	1023.000000	1023.000000	2046.000000
21.120001	-0.012758	-7.540114	-1.458069	-1.605714	-3.086641	-1.389690	0.000000	-10.000000	-0.416667	27.116667	413.166656	1023.000000	1023.000000	2046.000000
21.139999	-0.011842	-6.998693	-1.471050	-1.596312	-2.739832	-1.191498	0.000000	-10.000000	-0.408333	26.833334	422.333344	1023.000000	1023.000000	2046.000000
21.160000	-0.011065	-6.539664	-1.365729	-1.583568	-2.500953	-1.089413	0.000000	-10.000000	-0.408333	26.933334	431.333344	1023.000000	1023.000000	2046.000000
21.180000	-0.010047	-5.938053	-1.243580	-1.646693	-2.291184	-0.756596	0.000000	-10.000000	-0.400000	27.000000	440.166656	1023.000000	1023.000000	2046.000000
21.200001	-0.009274	-5.480656	-1.246159	-1.595402	-1.973595	-0.665500	0.000000	-10.000000	-0.400000	26.766666	449.333344	1023.000000	1023.000000	2046.000000
21.219999	-0.008520	-5.035478	-1.119289	-1.568368	-1.822613	-0.525208	0.000000	-10.000000	-0.400000	26.716667	458.166656	1023.000000	1023.000000	2046.000000
21.240000	-0.007721	-4.563270	-1.010728	-1.622839	-1.667913	-0.261790	0.000000	-10.000000	-0.408333	26.700001	467.166656	1023.000000	1023.000000	2046.000000
21.260000	-0.007214	-4.263430	-1.014663	-1.578312	-1.419338	-0.251117	0.000000	-10.000000	-0.408333	26.750000	476.000000	1023.000000	1023.000000	2046.000000
21.280001	-0.006452	-3.813119	-0.881391	-1.562794	-1.318893	-0.050041	0.000000	-10.000000	-0.408333	26.700001	485.000000	1023.000000	1023.000000	2046.000000
21.299999	-0.005789	-3.421440	-0.882014	-1.574452	-1.085532	0.120558	0.000000	-10.000000	-0.391667	26.633333	494.000000	1023.000000	1023.000000	2046.000000
21.320000	-0.005050	-2.984805	-0.823389	-1.494687	-0.863670	0.196941	0.000000	-10.000000	-0.391667	26.683334	502.833344	1023.000000	1023.000000	2046.000000
21.340000	-0.004200	-2.482425	-0.703281	-1.513877	-0.730729	0.465462	0.000000	-10.000000	-0.391667	26.716667	511.666656	1023.000000	1023.000000	2046.000000
21.360001	-0.003406	-2.012994	-0.739377	-1.500840	-0.380067	0.607290	0.000000	-10.000000	-0.400000	26.566668	520.500000	1023.000000	1023.000000	2046.000000
21.379999	-0.002501	-1.478281	-0.615898	-1.459093	-0.211581	0.808291	0.000000	-10.000000	-0.400000	26.416668	526.500000	1023.000000	1023.000000	2046.000000
21.400000	-0.001763	-1.042014	-0.629161	-1.480302	0.027947	1.039502	0.000000	-10.000000	-0.400000	26.500000	535.500000	1023.000000	1023.000000	2046.000000
21.420000	-0.000865	-0.511402	-0.578547	-1.329581	0.297362	1.099363	0.000000	-10.000000	-0.400000	26.783335	544.500000	1023.000000	1023.000000	2046.000000
21.440001	0.000151	0.088951	-0.403956	-1.325141	0.406208	1.411841	0.000000	-10.000000	-0.391667	26.800001	556.500000	1023.000000	1023.000000	2046.000000
21.459999	0.001020	0.603043	-0.424977	-1.282255	0.722102	1.588174	0.000000	-10.000000	-0.375000	26.483334	565.500000	1023.000000	1023.000000	2046.000000
21.480000	0.001969	1.163635	-0.322000	-1.124236	0.920304	1.689567	0.000000	-10.000000	-0.358333	26.166666	574.333313	1023.000000	1023.000000	2046.000000
21.500000	0.002767	1.635058	-0.279250	-1.173109	1.114611	1.972806	0.000000	-10.000000	-0.366667	25.716667	583.000000	1023.000000	1023.000000	2046.000000
21.520000	0.003598	2.126444	-0.261639	-0.995084	1.373582	2.009584	0.000000	-10.000000	-0.383333	25.533335	591.500000	1023.000000	1023.000000	2046.000000
21.540001	0.004486	2.651133	-0.118020	-0.989474	1.487016	2.271612	0.000000	-10.000000	-0.383333	24.933334	600.166687	1023.000000	1023.000000	2046.000000
21.559999	0.005302	3.133535	-0.107697	-0.980497	1.788924	2.432805	0.000000	-10.000000	-0.358333	24.683334	608.666687	1023.000000	1023.000000	2046.000000
21.580000	0.006108	3.609983	0.028329	-0.852582	1.929761	2.504476	0.000000	-10.000000	-0.325000	24.200001	617.000000	1023.000000	1023.000000	2046.000000
21.600000	0.006874	4.062261	0.060847	-0.893661	2.099419	2.795657	0.000000	-10.000000	-0.308333	23.766666	625.000000	1023.000000	1023.000000	2046.000000
21.620001	0.007725	4.565525	0.102077	-0.684441	2.392054	2.755834	0.000000	-10.000000	-0.283333	23.150000	633.000000	1023.000000	1023.000000	2046.000000
21.639999	0.008501	5.024134	0.270409	-0.716868	2.466125	3.004468	0.000000	-10.000000	-0.266667	22.650000	640.833313	1023.000000	1023.000000	2046.000000
21.660000	0.009394	5.551614	0.281897	-0.643169	2.811031	3.101856	0.000000	-10.000000	-0.225000	21.983334	648.500000	1023.000000	1023.000000	2046.000000
21.680000	0.010259	6.063248	0.454409	-0.554647	2.984033	3.179453	0.000000	-10.000000	-0.208333	21.150000	658.333313	1023.000000	1023.000000	2046.000000
21.700001	0.011172	6.602464	0.503749	-0.560956	3.243372	3.416300	0.000000	-10.000000	-0.191667	20.350000	665.666687	1023.000000	1023.000000	2046.000000
21.719999	0.012439	7.351269	0.610309	-0.349767	3.624790	3.465937	0.000000	-10.000000	-0.200000	19.700001	672.666687	1023.000000	1023.000000	2046.000000
21.740000	0.013358	7.894567	0.827685	-0.373406	3.693009	3.747279	0.000000	-10.000000	-0.183333	19.250000	677.000000	1023.000000	1023.000000	2046.000000
21.760000	0.014404	8.512644	0.795856	-0.186581	4.074302	3.829067	0.000000	-10.000000	-0.158333	18.416668	683.333313	1023.000000	1023.000000	2046.000000
21.780001	0.015145	8.950507	0.986762	-0.158757	4.122061	4.000442	0.000000	-10.000000	-0.116667	17.316668	689.500000	1023.000000	1023.000000	2046.000000
21.799999	0.015761	9.314610	0.972306	-0.126200	4.294839	4.173666	0.000000	-10.000000	-0.075000	15.633334	695.500000	1023.000000	1023.000000	2046.000000
21.820000	0.016062	9.492736	0.984886	0.000825	4.359519	4.147505	0.000000	-10.000000	-0.041667	13.883333	701.166687	1023.000000	1023.000000	2046.000000
21.840000	0.015554	9.192159	0.930233	-0.094791	4.185699	4.171017	0.000000	-10.000000	-0.016667	11.800000	706.333313	1023.000000	1023.000000	2046.000000
21.860001	0.014427	8.526148	0.781274	-0.074437	4.062831	3.756480	0.000000	-10.000000	0.000000	9.800000	710.666687	1023.000000	1023.000000	2046.000000
21.879999	0.012928	7.640359	0.741416	-0.275948	3.575098	3.599793	0.000000	-10.000000	0.025000	6.183333	714.333313	1023.000000	1023.000000	2046.000000
21.900000	0.011315	6.686980	0.505989	-0.425428	3.348529	3.257890	0.000000	-10.000000	0.050000	2.200000	717.000000	1023.000000	1023.000000	2046.000000
21.920000	0.009728	5.749101	0.432409	-0.455171	2.804538	2.967326	0.000000	-10.000000	0.058333	-1.066667	718.500000	1023.000000	1023.000000	2046.000000
21.940001	0.008645	5.109180	0.304963	-0.489012	2.485742	2.807488	0.000000	-10.000000	0.066667	-2.933333	719.000000	1023.000000	1023.000000	2046.000000
21.959999	0.008014	4.736156	0.285576	-0.407844	2.249568	2.608856	0.000000	-10.000000	0.075000	-4.366667	719.000000	1023.000000	1023.000000	2046.000000
21.980000	0.007661	4.527405	0.218746	-0.378341	2.080342	2.606658	0.000000	-10.000000	0.091667	-5.816667	719.000000	1023.000000	1023.000000	2046.000000
22.000000	0.007323	4.327845	0.229633	-0.235341	1.930199	2.403353	0.000000	-10.000000	0.100000	-7.433333	719.000000	1023.000000	1023.000000	2046.000000
22.020000	0.007172	4.238397	0.347015	-0.275578	1.621022	2.545938	0.000000	-10.000000	0.108333	-8.450001	719.000000	1023.000000	1023.000000	2046.000000
22.040001	0.006803	4.020603	0.215591	-0.083001	1.616350	2.271663	0.000000	-10.000000	0.116667	-9.800000	719.000000	1023.000000	1023.000000	2046.000000
22.059999	0.006624	3.914885	0.363354	-0.032080	1.299909	2.283701	0.000000	-10.000000	0.133333	-10.650001	719.000000	1023.000000	1023.000000	2046.000000
22.080000	0.006378	3.769557	0.254690	0.020798	1.311104	2.182965	0.000000	-10.000000	0.141667	-11.316668	719.000000	1023.000000	1023.000000	2046.000000
22.100000	0.005909	3.491980	0.323094	0.090075	1.100635	1.978176	0.000000	-10.000000	0.166667	-12.450001	710.666687	1023.000000	1023.000000	2046.000000
22.120001	0.005638	3.332309	0.349799	0.021379	0.919553	2.041579	0.000000	-10.000000	0.200000	-13.600000	700.666687	1023.000000	1023.000000	2046.000000
22.139999	0.005266	3.112292	0.226369	0.114124	0.974941	1.796858	0.000000	-10.000000	0.233333	-14.750000	690.666687	1023.000000	1023.000000	2046.000000
22.160000	0.005136	3.035367	0.435149	-0.011899	0.745104	1.867013	0.000000	-10.000000	0.283333	-16.333334	685.500000	1023.000000	1023.000000	2046.000000
22.180000	0.004821	2.848932	0.400992	-0.129478	0.814815	1.762604	0.000000	-10.000000	0.333333	-18.100000	680.000000	1023.000000	1023.000000	2046.000000
22.200001	0.004244	2.508244	0.432849	-0.135379	0.688225	1.522549	0.000000	-10.000000	0.383333	-20.066668	672.166687	1023.000000	1023.000000	2046.000000
22.219999	0.003867	2.285449	0.502603	-0.303783	0.546592	1.540037	0.000000	-10.000000	0.400000	-20.983334	665.500000	1023.000000	1023.000000	2046.000000
22.240000	0.003093	1.828231	0.364029	-0.343106	0.513782	1.293526	0.000000	-10.000000	0.416667	-21.450001	658.500000	1023.000000	1023.000000	2046.000000
22.260000	0.002673	1.579450	0.416751	-0.416656	0.374322	1.205034	0.000000	-10.000000	0.433333	-21.983334	651.333313	1023.000000	1023.000000	2046.000000
22.280001	0.002097	1.239171	0.393755	-0.587406	0.272313	1.160509	0.000000	-10.000000	0.450000	-22.283335	644.000000	1023.000000	1023.000000	2046.000000
22.299999	0.001351	0.798570	0.336857	-0.549593	0.176082	0.835225	0.000000	-10.000000	0.450000	-22.616667	636.500000	1023.000000	1023.000000	2046.000000
22.320000	0.000794	0.469304	0.393004	-0.695934	-0.020902	0.793136	0.000000	-10.000000	0.450000	-22.833334	628.833313	1023.000000	1023.000000	2046.000000
22.340000	-0.000283	-0.167357	0.246409	-0.716751	-0.183256	0.486241	0.000000	-10.000000	0.450000	-23.100000	621.333313	1023.000000	1023.000000	2046.000000
22.360001	-0.000921	-0.544485	0.241920	-0.709726	-0.363037	0.286359	0.000000	-10.000000	0.450000	-23.250000	616.333313	1023.000000	1023.000000	2046.000000
22.379999	-0.001718	-1.015453	0.255704	-0.864570	-0.606685	0.200097	0.000000	-10.000000	0.483333	-23.266666	611.333313	1023.000000	1023.000000	2046.000000
22.400000	-0.002614	-1.545161	0.115777	-0.832312	-0.687261	-0.141366	0.000000	-10.000000	0.483333	-23.483334	606.000000	1023.000000	1023.000000	2046.000000
22.420000	-0.003248	-1.919489	0.205711	-0.888726	-1.011571	-0.224903	0.000000	-10.000000	0.516667	-24.166668	595.333313	1023.000000	1023.000000	2046.000000
22.440001	-0.004065	-2.402457	0.091165	-1.000071	-1.108383	-0.385167	0.000000	-10.000000	0.541667	-25.050001	584.500000	1023.000000	1023.000000	2046.000000
22.459999	-0.004748	-2.806288	0.009559	-0.943676	-1.216888	-0.655283	0.000000	-10.000000	0.591667	-25.933334	573.500000	1023.000000	1023.000000	2046.000000
22.480000	-0.005416	-3.200733	0.085764	-1.081655	-1.544476	-0.660366	0.000000	-10.000000	0.608333	-26.350000	567.833313	1023.000000	1023.000000	2046.000000
22.500000	-0.006156	-3.638470	-0.069913	-1.018367	-1.566812	-0.983378	0.000000	-10.000000	0.591667	-26.716667	559.000000	1023.000000	1023.000000	2046.000000
22.520000	-0.006744	-3.985929	0.014130	-1.038032	-1.850621	-1.111406	0.000000	-10.000000	0.608333	-26.966667	550.000000	1023.000000	1023.000000	2046.000000
22.540001	-0.007452	-4.404134	-0.090370	-1.130628	-1.961635	-1.221500	0.000000	-10.000000	0.625000	-27.200001	537.833313	1023.000000	1023.000000	2046.000000
22.559999	-0.008116	-4.796275	-0.159002	-1.012841	-2.085242	-1.539190	0.000000	-10.000000	0.650000	-27.216667	528.666687	1023.000000	1023.000000	2046.000000
22.580000	-0.008845	-5.227508	-0.183957	-1.160897	-2.312938	-1.569715	0.000000	-10.000000	0.650000	-27.150000	522.500000	1023.000000	1023.000000	2046.000000
22.600000	-0.009571	-5.656414	-0.247511	-1.142457	-2.463072	-1.803374	0.000000	-10.000000	0.658333	-27.200001	513.500000	1023.000000	1023.000000	2046.000000
22.620001	-0.010191	-6.022620	-0.282445	-1.096541	-2.601918	-2.041716	0.000000	-10.000000	0.666667	-27.500000	504.500000	1023.000000	1023.000000	2046.000000
22.639999	-0.010818	-6.393703	-0.284106	-1.183659	-2.817917	-2.108021	0.000000	-10.000000	0.666667	-27.750000	492.333344	1023.000000	1023.000000	2046.000000
22.660000	-0.011519	-6.807730	-0.384427	-1.159401	-2.926341	-2.337560	0.000000	-10.000000	0.658333	-27.900000	486.166656	1023.000000	1023.000000	2046.000000
22.680000	-0.012147	-7.179096	-0.405362	-1.112837	-3.100586	-2.560311	0.000000	-10.000000	0.658333	-27.883333	479.833344	1023.000000	1023.000000	2046.000000
22.700001	-0.012717	-7.515638	-0.369058	-1.250412	-3.338905	-2.557264	0.000000	-10.000000	0.675000	-28.150000	470.500000	1023.000000	1023.000000	2046.000000
22.719999	-0.013380	-7.907862	-0.488502	-1.208460	-3.384349	-2.826551	0.000000	-10.000000	0.691667	-28.316668	458.000000	1023.000000	1023.000000	2046.000000
22.740000	-0.013924	-8.229013	-0.471400	-1.193987	-3.553754	-3.009874	0.000000	-10.000000	0.700000	-28.450001	448.666656	1023.000000	1023.000000	2046.000000
22.760000	-0.014119	-8.344310	-0.431840	-1.283017	-3.659644	-2.969809	0.000000	-10.000000	0.700000	-28.466667	442.333344	1023.000000	1023.000000	2046.000000
22.780001	-0.014287	-8.443888	-0.528737	-1.135899	-3.591015	-3.188238	0.000000	-10.000000	0.700000	-28.433334	436.000000	1023.000000	1023.000000	2046.000000
22.799999	-0.014568	-8.609947	-0.463728	-1.131274	-3.724130	-3.290815	0.000000	-10.000000	0.700000	-28.300001	426.500000	1023.000000	1023.000000	2046.000000
22.820000	-0.014592	-8.623680	-0.438539	-1.135659	-3.808191	-3.241292	0.000000	-10.000000	0.683333	-27.983334	414.000000	1023.000000	1023.000000	2046.000000
22.840000	-0.014942	-8.830452	-0.500797	-1.028081	-3.904109	-3.397465	0.000000	-10.000000	0.666667	-27.833334	401.500000	1023.000000	1023.000000	2046.000000
22.860001	-0.015590	-9.213502	-0.481192	-1.085732	-4.188855	-3.457723	0.000000	-10.000000	0.650000	-27.783335	392.166656	1023.000000	1023.000000	2046.000000
22.879999	-0.015972	-9.439612	-0.496910	-1.105094	-4.380870	-3.456739	0.000000	-10.000000	0.650000	-27.816668	385.833344	1023.000000	1023.000000	2046.000000
22.900000	-0.017187	-10.157456	-0.683951	-0.974624	-4.576146	-3.922735	0.000000	-10.000000	0.666667	-27.850000	376.500000	1023.000000	1023.000000	2046.000000
22.920000	-0.018824	-11.125204	-0.797671	-1.187229	-4.973879	-4.166426	0.000000	-10.000000	0.675000	-27.883333	364.000000	1023.000000	1023.000000	2046.000000
22.940001	-0.020542	-12.140116	-0.918354	-1.352526	-5.364436	-4.504800	0.000000	-10.000000	0.683333	-27.900000	354.666656	1023.000000	1023.000000	2046.000000
22.959999	-0.022725	-13.430581	-1.160362	-1.442848	-5.781763	-5.045609	0.000000	-10.000000	0.666667	-27.816666	348.500000	1023.000000	1023.000000	2046.000000
22.980000	-0.024577	-14.525259	-1.278244	-1.613476	-6.320528	-5.313011	0.000000	-10.000000	0.666667	-27.716667	342.500000	1023.000000	1023.000000	2046.000000
23.000000	-0.026035	-15.386555	-1.363548	-1.636292	-6.840826	-5.545888	0.000000	-10.000000	0.641667	-27.233334	333.333344	1023.000000	1023.000000	2046.000000
23.020000	-0.027039	-15.980054	-1.552210	-1.553865	-7.098450	-5.775529	0.000000	-10.000000	0.633333	-26.850000	324.166656	1023.000000	1023.000000	2046.000000
23.040001	-0.027428	-16.210196	-1.424979	-1.532847	-7.475364	-5.777006	0.000000	-10.000000	0.608333	-26.500000	312.166656	1023.000000	1023.000000	2046.000000
23.059999	-0.027794	-16.426237	-1.529372	-1.369965	-7.606760	-5.920139	0.000000	-10.000000	0.591667	-26.400000	300.500000	1023.000000	1023.000000	2046.000000
23.080000	-0.028377	-16.770863	-1.584797	-1.294069	-7.859151	-6.032845	0.000000	-10.000000	0.566667	-26.283333	291.833344	1023.000000	1023.000000	2046.000000
23.100000	-0.028417	-16.794531	-1.507794	-1.266431	-8.073524	-5.946780	0.000000	-10.000000	0.566667	-26.133333	286.000000	1023.000000	1023.000000	2046.000000
23.120001	-0.028857	-17.054600	-1.592138	-1.123429	-8.191588	-6.147444	0.000000	-10.000000	0.566667	-25.950001	280.000000	1023.000000	1023.000000	2046.000000
23.139999	-0.029145	-17.224913	-1.589513	-1.070128	-8.378204	-6.187067	0.000000	-10.000000	0.566667	-25.733334	271.333344	1023.000000	1023.000000	2046.000000
23.160000	-0.029455	-17.407747	-1.562469	-1.085051	-8.543359	-6.216869	0.000000	-10.000000	0.550000	-25.116667	262.666656	1023.000000	1023.000000	2046.000000
23.180000	-0.029983	-17.719696	-1.625102	-1.014173	-8.677734	-6.402687	0.000000	-10.000000	0.525000	-24.333334	251.666672	1023.000000	1023.000000	2046.000000
23.200001	-0.030098	-17.788061	-1.563256	-1.118380	-8.808939	-6.297486	0.000000	-10.000000	0.500000	-23.583334	243.333328	1023.000000	1023.000000	2046.000000
23.219999	-0.030575	-18.069744	-1.625521	-1.129760	-8.857084	-6.457380	0.000000	-10.000000	0.483333	-23.150000	235.333328	1023.000000	1023.000000	2046.000000
23.240000	-0.030776	-18.188404	-1.559808	-1.265186	-8.896260	-6.467151	0.000000	-10.000000	0.491667	-23.450001	230.333328	1023.000000	1023.000000	2046.000000
23.260000	-0.031180	-18.427387	-1.520817	-1.445081	-9.009208	-6.452281	0.000000	-10.000000	0.500000	-23.983334	222.666672	1023.000000	1023.000000	2046.000000
23.280001	-0.031705	-18.737469	-1.657014	-1.463292	-8.954696	-6.662467	0.000000	-10.000000	0.500000	-24.316668	214.666672	1023.000000	1023.000000	2046.000000
23.299999	-0.032070	-18.953154	-1.594295	-1.657868	-9.097968	-6.603023	0.000000	-10.000000	0.508333	-24.066668	206.333328	1023.000000	1023.000000	2046.000000
23.320000	-0.032567	-19.246836	-1.685956	-1.750236	-9.139129	-6.671515	0.000000	-10.000000	0.491667	-23.500000	198.166672	1023.000000	1023.000000	2046.000000
23.340000	-0.033008	-19.507689	-1.733403	-1.776339	-9.212461	-6.785484	0.000000	-10.000000	0.475000	-22.983334	190.500000	1023.000000	1023.000000	2046.000000
23.360001	-0.033325	-19.695093	-1.643062	-1.890223	-9.402584	-6.759224	0.000000	-10.000000	0.450000	-22.766666	182.833328	1023.000000	1023.000000	2046.000000
23.379999	-0.033728	-19.933226	-1.707917	-1.879171	-9.413382	-6.932756	0.000000	-10.000000	0.433333	-22.383333	175.333328	1023.000000	1023.000000	2046.000000
23.400000	-0.034157	-20.186707	-1.622948	-1.975411	-9.622065	-6.966282	0.000000	-10.000000	0.416667	-22.250000	167.666672	1023.000000	1023.000000	2046.000000
23.420000	-0.034667	-20.488331	-1.690090	-2.025558	-9.722541	-7.050143	0.000000	-10.000000	0.400000	-21.583334	158.000000	1023.000000	1023.000000	2046.000000
23.440001	-0.035226	-20.818636	-1.787093	-2.048719	-9.790123	-7.192701	0.000000	-10.000000	0.400000	-21.166666	150.666672	1023.000000	1023.000000	2046.000000
23.459999	-0.035682	-21.087843	-1.808520	-2.118255	-9.943454	-7.217615	0.000000	-10.000000	0.400000	-20.533333	143.666672	1023.000000	1023.000000	2046.000000
23.480000	-0.036063	-21.313026	-1.869472	-2.187671	-10.006671	-7.249212	0.000000	-10.000000	0.400000	-20.200001	139.166672	1023.000000	1023.000000	2046.000000
23.500000	-0.036366	-21.492086	-1.902218	-2.162081	-10.099845	-7.327942	0.000000	-10.000000	0.383333	-19.716667	132.333328	1023.000000	1023.000000	2046.000000
23.520000	-0.036631	-21.649183	-1.905715	-2.246261	-10.191405	-7.305800	0.000000	-10.000000	0.366667	-19.300001	125.833336	1023.000000	1023.000000	2046.000000
23.540001	-0.036756	-21.722582	-1.906042	-2.219638	-10.225486	-7.371416	0.000000	-10.000000	0.350000	-18.966667	119.333336	1023.000000	1023.000000	2046.000000
23.559999	-0.037102	-21.926994	-2.013874	-2.163154	-10.228977	-7.520988	0.000000	-10.000000	0.358333	-18.483334	113.000000	1023.000000	1023.000000	2046.000000
23.580000	-0.037166	-21.964937	-1.989892	-2.262189	-10.318552	-7.394304	0.000000	-10.000000	0.341667	-18.133333	106.666664	1023.000000	1023.000000	2046.000000
23.600000	-0.037247	-22.012932	-1.927696	-2.201466	-10.384028	-7.499741	0.000000	-10.000000	0.325000	-17.666668	100.500000	1023.000000	1023.000000	2046.000000
23.620001	-0.037582	-22.210855	-2.034177	-2.197967	-10.416018	-7.562694	0.000000	-10.000000	0.283333	-17.300001	94.666664	1023.000000	1023.000000	2046.000000
23.639999	-0.037785	-22.331045	-2.051630	-2.245771	-10.482960	-7.550684	0.000000	-10.000000	0.266667	-16.883333	89.000000	1023.000000	1023.000000	2046.000000
23.660000	-0.037795	-22.336699	-1.995852	-2.265883	-10.531201	-7.543762	0.000000	-10.000000	0.250000	-16.366667	83.500000	1023.000000	1023.000000	2046.000000
23.680000	-0.038277	-22.621897	-2.133072	-2.238211	-10.549345	-7.701269	0.000000	-10.000000	0.250000	-15.866667	78.000000	1023.000000	1023.000000	2046.000000
23.700001	-0.038527	-22.769407	-2.119513	-2.287645	-10.669655	-7.692595	0.000000	-10.000000	0.241667	-15.250000	72.666664	1023.000000	1023.000000	2046.000000
23.719999	-0.038386	-22.686031	-2.114039	-2.247765	-10.630041	-7.694186	0.000000	-10.000000	0.233333	-14.766666	67.500000	1023.000000	1023.000000	2046.000000
23.740000	-0.038758	-22.906063	-2.139613	-2.251168	-10.705987	-7.809294	0.000000	-10.000000	0.225000	-14.416667	62.666668	1023.000000	1023.000000	2046.000000
23.760000	-0.038899	-22.989347	-2.138918	-2.261387	-10.806892	-7.782149	0.000000	-10.000000	0.216667	-14.033334	57.833332	1023.000000	1023.000000	2046.000000
23.780001	-0.038793	-22.926760	-2.110574	-2.206209	-10.799751	-7.810225	0.000000	-10.000000	0.208333	-13.633333	53.166668	1023.000000	1023.000000	2046.000000
23.799999	-0.039104	-23.110418	-2.164550	-2.186269	-10.849431	-7.910167	0.000000	-10.000000	0.200000	-13.200001	48.500000	1023.000000	1023.000000	2046.000000
23.820000	-0.039238	-23.189663	-2.188519	-2.270357	-10.880325	-7.850460	0.000000	-10.000000	0.191667	-12.900001	44.166668	1023.000000	1023.000000	2046.000000
23.840000	-0.039224	-23.181370	-2.124183	-2.253444	-10.920558	-7.883185	0.000000	-10.000000	0.175000	-12.550000	40.000000	1023.000000	1023.000000	2046.000000
23.860001	-0.039409	-23.290541	-2.223853	-2.177205	-10.873579	-8.015904	0.000000	-10.000000	0.150000	-12.166667	36.000000	1023.000000	1023.000000	2046.000000
23.879999	-0.039124	-23.122034	-2.162663	-2.214410	-10.840940	-7.904022	0.000000	-10.000000	0.141667	-11.683333	32.000000	1023.000000	1023.000000	2046.000000
23.900000	-0.038783	-22.920982	-2.116355	-2.125074	-10.805996	-7.873557	0.000000	-10.000000	0.125000	-11.200000	28.000000	1023.000000	1023.000000	2046.000000
23.920000	-0.038870	-22.972416	-2.129239	-2.088607	-10.810675	-7.943894	0.000000	-10.000000	0.125000	-10.466667	24.000000	1023.000000	1023.000000	2046.000000
23.940001	-0.038361	-22.671576	-1.994860	-2.015359	-10.826209	-7.835147	0.000000	-10.000000	0.108333	-9.800000	20.333334	1023.000000	1023.000000	2046.000000
23.959999	-0.038204	-22.578430	-2.058022	-2.008210	-10.718966	-7.793232	0.000000	-10.000000	0.108333	-9.116667	17.000000	1023.000000	1023.000000	2046.000000
23.980000	-0.038370	-22.676910	-2.111639	-1.987650	-10.789951	-7.787671	0.000000	-10.000000	0.100000	-8.650001	14.000000	1023.000000	1023.000000	2046.000000
24.000000	-0.038126	-22.532320	-2.054417	-1.894519	-10.835526	-7.747859	0.000000	-10.000000	0.100000	-8.200001	11.166667	1023.000000	1023.000000	2046.000000
24.020000	-0.038118	-22.527462	-2.107333	-1.836867	-10.800960	-7.782302	0.000000	-10.000000	0.100000	-7.933333	8.333333	1023.000000	1023.000000	2046.000000
24.040001	-0.039080	-23.096474	-2.295122	-1.933697	-10.938450	-7.929204	0.000000	-10.000000	0.083333	-7.716667	5.666667	1023.000000	1023.000000	2046.000000
24.059999	-0.040110	-23.704954	-2.347509	-2.021589	-11.197828	-8.138029	0.000000	-10.000000	0.075000	-7.166667	3.000000	1023.000000	1023.000000	2046.000000
24.080000	-0.041393	-24.463219	-2.497709	-2.181586	-11.400723	-8.383202	0.000000	-10.000000	0.075000	-6.216667	1.000000	1023.000000	1023.000000	2046.000000
24.100000	-0.043009	-25.418051	-2.711830	-2.273434	-11.739185	-8.693602	0.000000	-10.000000	0.075000	-4.550000	-0.666667	1023.000000	1023.000000	2046.000000
24.120001	-0.043916	-25.954527	-2.786020	-2.305013	-12.057343	-8.806153	0.000000	-10.000000	0.066667	-1.850000	-1.500000	1023.000000	1023.000000	2046.000000
24.139999	-0.044295	-26.178600	-2.870358	-2.283025	-12.167780	-8.857438	0.000000	-10.000000	0.041667	0.433333	-2.000000	1023.000000	1023.000000	2046.000000
24.160000	-0.044525	-26.314213	-2.911285	-2.222079	-12.263463	-8.917385	0.000000	-10.000000	0.041667	1.916667	-2.000000	1023.000000	1023.000000	2046.000000
24.180000	-0.044245	-26.148930	-2.860361	-2.116292	-12.328584	-8.843694	0.000000	-10.000000	0.041667	1.816667	-2.000000	1023.000000	1023.000000	2046.000000
24.200001	-0.043800	-25.885977	-2.854521	-1.971833	-12.235419	-8.824203	0.000000	-10.000000	0.050000	1.600000	-2.000000	1023.000000	1023.000000	2046.000000
24.219999	-0.043715	-25.835718	-2.862109	-1.871872	-12.279540	-8.822197	0.000000	-10.000000	0.041667	1.650000	-2.000000	1023.000000	1023.000000	2046.000000
24.240000	-0.043343	-25.615812	-2.787841	-1.776146	-12.306868	-8.744958	0.000000	-10.000000	0.025000	2.450000	-2.000000	1023.000000	1023.000000	2046.000000
24.260000	-0.042851	-25.324684	-2.786793	-1.706286	-12.145660	-8.685945	0.000000	-10.000000	0.008333	4.183333	-2.000000	1023.000000	1023.000000	2046.000000
24.280001	-0.042625	-25.191631	-2.760302	-1.677257	-12.097473	-8.656599	0.000000	-10.000000	0.000000	6.566667	-2.000000	1023.000000	1023.000000	2046.000000
24.299999	-0.042201	-24.940992	-2.790827	-1.678045	-11.898916	-8.573203	0.000000	-10.000000	-0.008333	9.016666	-2.000000	1023.000000	1023.000000	2046.000000
24.320000	-0.041701	-24.645433	-2.739353	-1.606279	-11.765284	-8.534519	0.000000	-10.000000	-0.041667	11.416667	-2.000000	1023.000000	1023.000000	2046.000000
24.340000	-0.041381	-24.456139	-2.734717	-1.753962	-11.605184	-8.362276	0.000000	-10.000000	-0.075000	13.383334	-2.000000	1023.000000	1023.000000	2046.000000
24.360001	-0.040774	-24.097382	-2.652507	-1.836652	-11.386197	-8.222026	0.000000	-10.000000	-0.083333	14.616667	-2.000000	1023.000000	1023.000000	2046.000000
24.379999	-0.040451	-23.906702	-2.716777	-1.964959	-11.091990	-8.132977	0.000000	-10.000000	-0.083333	15.000000	6.666667	1023.000000	1023.000000	2046.000000
24.400000	-0.040284	-23.808073	-2.701250	-2.055366	-10.976105	-8.075352	0.000000	-10.000000	-0.083333	15.283334	16.500000	1023.000000	1023.000000	2046.000000
24.420000	-0.039622	-23.416626	-2.641274	-2.221148	-10.697248	-7.856956	0.000000	-10.000000	-0.100000	15.666667	28.000000	1023.000000	1023.000000	2046.000000
24.440001	-0.039177	-23.153896	-2.682193	-2.302624	-10.440982	-7.728099	0.000000	-10.000000	-0.116667	16.566668	32.666668	1023.000000	1023.000000	2046.000000
24.459999	-0.038844	-22.956879	-2.625906	-2.380472	-10.352465	-7.598036	0.000000	-10.000000	-0.133333	17.116667	38.000000	1023.000000	1023.000000	2046.000000
24.480000	-0.038176	-22.562225	-2.570062	-2.412823	-10.099049	-7.480291	0.000000	-10.000000	-0.150000	17.833334	43.666668	1023.000000	1023.000000	2046.000000
24.500000	-0.037742	-22.305630	-2.559494	-2.407384	-9.910378	-7.428374	0.000000	-10.000000	-0.175000	18.433334	49.500000	1023.000000	1023.000000	2046.000000
24.520000	-0.037637	-22.243328	-2.597442	-2.445450	-9.785308	-7.415129	0.000000	-10.000000	-0.200000	19.066668	55.666668	1023.000000	1023.000000	2046.000000
24.540001	-0.037145	-21.952847	-2.458823	-2.503796	-9.718028	-7.272199	0.000000	-10.000000	-0.225000	19.616667	62.000000	1023.000000	1023.000000	2046.000000
24.559999	-0.036831	-21.767265	-2.499855	-2.522622	-9.523510	-7.221279	0.000000	-10.000000	-0.241667	20.150000	68.500000	1023.000000	1023.000000	2046.000000
24.580000	-0.036839	-21.771711	-2.669051	-2.611443	-9.357364	-7.133853	0.000000	-10.000000	-0.258333	20.966667	75.166664	1023.000000	1023.000000	2046.000000
24.600000	-0.036210	-21.400337	-2.535100	-2.634362	-9.259955	-6.970922	0.000000	-10.000000	-0.266667	21.600000	82.000000	1023.000000	1023.000000	2046.000000
24.620001	-0.035673	-21.082932	-2.519336	-2.636040	-9.047609	-6.879945	0.000000	-10.000000	-0.275000	22.166666	89.166664	1023.000000	1023.000000	2046.000000
24.639999	-0.035322	-20.875332	-2.594620	-2.667295	-8.847143	-6.766273	0.000000	-10.000000	-0.266667	22.433334	96.500000	1023.000000	1023.000000	2046.000000
24.660000	-0.034723	-20.521147	-2.546882	-2.630056	-8.686145	-6.658064	0.000000	-10.000000	-0.275000	22.850000	103.833336	1023.000000	1023.000000	2046.000000
24.680000	-0.033763	-19.953875	-2.473444	-2.618487	-8.414040	-6.447905	0.000000	-10.000000	-0.266667	22.950001	111.333336	1023.000000	1023.000000	2046.000000
24.700001	-0.033358	-19.714394	-2.547708	-2.570048	-8.196012	-6.400626	0.000000	-10.000000	-0.283333	23.150000	119.000000	1023.000000	1023.000000	2046.000000
24.719999	-0.032722	-19.338449	-2.435224	-2.516872	-8.121531	-6.264822	0.000000	-10.000000	-0.291667	23.183332	126.833336	1023.000000	1023.000000	2046.000000
24.740000	-0.031787	-18.785862	-2.336964	-2.532992	-7.865508	-6.050398	0.000000	-10.000000	-0.300000	23.333334	134.500000	1023.000000	1023.000000	2046.000000
24.760000	-0.031210	-18.445148	-2.358467	-2.514528	-7.643094	-5.929060	0.000000	-10.000000	-0.300000	23.266666	142.166672	1023.000000	1023.000000	2046.000000
24.780001	-0.030810	-18.208883	-2.398383	-2.507331	-7.471943	-5.831228	0.000000	-10.000000	-0.316667	23.633333	150.000000	1023.000000	1023.000000	2046.000000
24.799999	-0.029869	-17.652395	-2.279608	-2.480907	-7.255574	-5.636305	0.000000	-10.000000	-0.325000	23.883333	158.000000	1023.000000	1023.000000	2046.000000
24.820000	-0.029241	-17.281425	-2.295778	-2.492858	-6.991133	-5.501657	0.000000	-10.000000	-0.341667	24.416668	166.000000	1023.000000	1023.000000	2046.000000
24.840000	-0.028827	-17.037016	-2.325306	-2.470071	-6.846494	-5.395145	0.000000	-10.000000	-0.341667	24.566668	174.000000	1023.000000	1023.000000	2046.000000
24.860001	-0.027958	-16.523191	-2.231443	-2.431795	-6.653247	-5.206706	0.000000	-10.000000	-0.350000	24.800001	182.000000	1023.000000	1023.000000	2046.000000
24.879999	-0.027015	-15.965918	-2.133564	-2.398043	-6.440838	-4.993472	0.000000	-10.000000	-0.350000	24.783335	190.333328	1023.000000	1023.000000	2046.000000
24.900000	-0.026396	-15.599820	-2.231611	-2.354000	-6.126739	-4.887470	0.000000	-10.000000	-0.350000	24.700001	198.666672	1023.000000	1023.000000	2046.000000
24.920000	-0.025742	-15.213696	-2.091497	-2.354066	-6.049658	-4.718474	0.000000	-10.000000	-0.350000	24.566668	207.000000	1023.000000	1023.000000	2046.000000
24.940001	-0.024602	-14.539818	-1.984218	-2.313905	-5.779945	-4.461750	0.000000	-10.000000	-0.358333	24.483334	215.000000	1023.000000	1023.000000	2046.000000
24.959999	-0.024006	-14.187281	-2.023082	-2.321610	-5.520741	-4.321848	0.000000	-10.000000	-0.358333	24.616667	223.000000	1023.000000	1023.000000	2046.000000
24.980000	-0.023105	-13.655037	-1.981403	-2.261925	-5.275594	-4.136115	0.000000	-10.000000	-0.375000	24.766666	231.333328	1023.000000	1023.000000	2046.000000
25.000000	-0.021914	-12.951024	-1.828847	-2.160765	-5.005687	-3.955725	0.000000	-10.000000	-0.391667	25.166668	239.666672	1023.000000	1023.000000	2046.000000
25.020000	-0.021132	-12.489133	-1.858939	-2.082652	-4.681209	-3.866333	0.000000	-10.000000	-0.408333	25.516666	248.166672	1023.000000	1023.000000	2046.000000
25.040001	-0.019971	-11.802617	-1.692297	-2.082551	-4.467604	-3.560164	0.000000	-10.000000	-0.408333	25.850000	256.500000	1023.000000	1023.000000	2046.000000
25.059999	-0.018842	-11.135630	-1.625178	-1.975143	-4.161130	-3.374179	0.000000	-10.000000	-0.408333	25.933334	265.166656	1023.000000	1023.000000	2046.000000
25.080000	-0.018049	-10.667101	-1.638545	-1.917223	-3.911041	-3.200291	0.000000	-10.000000	-0.408333	25.983334	273.833344	1023.000000	1023.000000	2046.000000
25.100000	-0.017246	-10.192213	-1.547522	-1.916850	-3.803293	-2.924548	0.000000	-10.000000	-0.408333	25.883333	282.500000	1023.000000	1023.000000	2046.000000
25.120001	-0.016321	-9.645718	-1.480981	-1.851914	-3.599416	-2.713406	0.000000	-10.000000	-0.383333	25.850000	291.166656	1023.000000	1023.000000	2046.000000
25.139999	-0.016312	-9.640233	-1.592288	-1.832342	-3.479978	-2.735625	0.000000	-10.000000	-0.358333	25.516666	299.666656	1023.000000	1023.000000	2046.000000
25.160000	-0.016779	-9.916515	-1.648210	-1.947698	-3.596311	-2.724296	0.000000	-10.000000	-0.350000	25.316668	308.333344	1023.000000	1023.000000	2046.000000
25.180000	-0.017585	-10.393030	-1.728473	-2.004110	-3.749133	-2.911314	0.000000	-10.000000	-0.341667	24.816668	316.666656	1023.000000	1023.000000	2046.000000
25.200001	-0.018676	-11.037514	-1.962156	-2.119486	-3.909437	-3.046434	0.000000	-10.000000	-0.350000	24.583334	325.000000	1023.000000	1023.000000	2046.000000
25.219999	-0.019119	-11.299492	-2.013833	-2.080469	-4.137561	-3.067628	0.000000	-10.000000	-0.341667	24.366667	333.166656	1023.000000	1023.000000	2046.000000
25.240000	-0.019018	-11.239551	-2.064499	-2.013432	-4.188378	-2.973242	0.000000	-10.000000	-0.350000	24.550001	341.500000	1023.000000	1023.000000	2046.000000
25.260000	-0.018523	-10.946877	-2.101480	-1.945634	-4.061378	-2.838385	0.000000	-10.000000	-0.350000	24.650000	349.833344	1023.000000	1023.000000	2046.000000
25.280001	-0.017865	-10.558210	-1.999069	-1.816763	-4.087420	-2.654959	0.000000	-10.000000	-0.358333	24.900000	358.000000	1023.000000	1023.000000	2046.000000
25.299999	-0.016909	-9.993424	-1.906997	-1.692931	-3.905210	-2.488286	0.000000	-10.000000	-0.358333	24.916668	366.166656	1023.000000	1023.000000	2046.000000
25.320000	-0.016353	-9.664553	-1.949474	-1.583863	-3.784806	-2.346410	0.000000	-10.000000	-0.358333	24.950001	374.500000	1023.000000	1023.000000	2046.000000
25.340000	-0.015532	-9.179349	-1.809119	-1.436489	-3.730006	-2.203735	0.000000	-10.000000	-0.350000	25.066668	382.833344	1023.000000	1023.000000	2046.000000
25.360001	-0.014776	-8.732581	-1.746010	-1.377134	-3.567023	-2.042414	0.000000	-10.000000	-0.366667	25.150000	391.166656	1023.000000	1023.000000	2046.000000
25.379999	-0.014171	-8.375134	-1.705227	-1.245117	-3.493423	-1.931368	0.000000	-10.000000	-0.375000	25.316668	399.500000	1023.000000	1023.000000	2046.000000
25.400000	-0.013297	-7.858359	-1.597278	-1.201967	-3.332228	-1.726887	0.000000	-10.000000	-0.383333	25.416668	408.000000	1023.000000	1023.000000	2046.000000
25.420000	-0.012556	-7.420522	-1.492475	-1.181126	-3.185903	-1.561019	0.000000	-10.000000	-0.366667	25.516666	416.500000	1023.000000	1023.000000	2046.000000
25.440001	-0.011816	-6.983506	-1.473307	-1.142329	-2.989933	-1.377937	0.000000	-10.000000	-0.350000	25.400000	425.000000	1023.000000	1023.000000	2046.000000
25.459999	-0.010831	-6.401219	-1.283106	-1.193202	-2.742831	-1.182080	0.000000	-10.000000	-0.325000	24.900000	433.500000	1023.000000	1023.000000	2046.000000
25.480000	-0.010176	-6.014012	-1.223098	-1.279016	-2.476800	-1.035098	0.000000	-10.000000	-0.291667	24.016666	441.833344	1023.000000	1023.000000	2046.000000
25.500000	-0.009359	-5.531214	-1.143620	-1.315359	-2.243749	-0.828487	0.000000	-10.000000	-0.275000	23.316668	450.000000	1023.000000	1023.000000	2046.000000
25.520000	-0.008350	-4.934850	-0.963533	-1.378685	-1.991142	-0.601490	0.000000	-10.000000	-0.258333	22.783333	458.000000	1023.000000	1023.000000	2046.000000
25.540001	-0.007828	-4.626070	-1.037693	-1.288967	-1.720800	-0.578610	0.000000	-10.000000	-0.258333	22.650000	465.666656	1023.000000	1023.000000	2046.000000
25.559999	-0.006899	-4.077091	-0.848224	-1.347894	-1.552087	-0.328887	0.000000	-10.000000	-0.250000	22.466667	473.333344	1023.000000	1023.000000	2046.000000
25.580000	-0.006026	-3.561662	-0.797105	-1.356758	-1.221697	-0.186102	0.000000	-10.000000	-0.241667	22.183334	480.666656	1023.000000	1023.000000	2046.000000
25.600000	-0.005652	-3.340372	-0.836121	-1.325260	-1.077732	-0.101258	0.000000	-10.000000	-0.241667	22.133333	488.166656	1023.000000	1023.000000	2046.000000
25.620001	-0.004887	-2.888494	-0.600729	-1.344506	-0.968485	0.025227	0.000000	-10.000000	-0.241667	22.083334	495.500000	1023.000000	1023.000000	2046.000000
25.639999	-0.004203	-2.483792	-0.564742	-1.321369	-0.730072	0.132391	0.000000	-10.000000	-0.250000	22.200001	502.833344	1023.000000	1023.000000	2046.000000
25.660000	-0.003933	-2.324152	-0.607593	-1.265844	-0.597734	0.147019	0.000000	-10.000000	-0.266667	22.383333	510.333344	1023.000000	1023.000000	2046.000000
25.680000	-0.003162	-1.868657	-0.458725	-1.308227	-0.491764	0.390059	0.000000	-10.000000	-0.266667	22.516666	517.666687	1023.000000	1023.000000	2046.000000
25.700001	-0.002496	-1.475120	-0.399906	-1.291514	-0.260055	0.476355	0.000000	-10.000000	-0.250000	22.383333	525.333313	1023.000000	1023.000000	2046.000000
25.719999	-0.002088	-1.233864	-0.435011	-1.217661	-0.077523	0.496332	0.000000	-10.000000	-0.225000	22.050001	532.666687	1023.000000	1023.000000	2046.000000
25.740000	-0.001200	-0.709261	-0.304547	-1.224054	0.095802	0.723538	0.000000	-10.000000	-0.208333	21.583334	540.166687	1023.000000	1023.000000	2046.000000
25.760000	-0.000416	-0.246062	-0.214584	-1.243938	0.314630	0.897830	0.000000	-10.000000	-0.208333	21.283335	547.333313	1023.000000	1023.000000	2046.000000
25.780001	0.000044	0.025781	-0.286704	-1.130746	0.530864	0.912367	0.000000	-10.000000	-0.208333	20.750000	554.500000	1023.000000	1023.000000	2046.000000
25.799999	0.001016	0.600341	-0.143134	-1.149445	0.701053	1.191867	0.000000	-10.000000	-0.225000	20.683334	561.500000	1023.000000	1023.000000	2046.000000
25.820000	0.001693	1.000645	-0.118784	-1.088780	0.923775	1.284433	0.000000	-10.000000	-0.225000	20.450001	568.500000	1023.000000	1023.000000	2046.000000
25.840000	0.002136	1.262175	-0.097113	-1.009990	1.014714	1.354563	0.000000	-10.000000	-0.225000	20.500000	575.500000	1023.000000	1023.000000	2046.000000
25.860001	0.003051	1.802976	0.087957	-0.981379	1.162814	1.533583	0.000000	-10.000000	-0.191667	19.783333	582.333313	1023.000000	1023.000000	2046.000000
25.879999	0.003537	2.090178	0.008361	-0.940344	1.428725	1.593437	0.000000	-10.000000	-0.175000	19.333334	589.000000	1023.000000	1023.000000	2046.000000
25.900000	0.004249	2.510907	0.149595	-0.862221	1.524491	1.699042	0.000000	-10.000000	-0.133333	18.450001	595.500000	1023.000000	1023.000000	2046.000000
25.920000	0.005032	2.974033	0.253421	-0.859410	1.705316	1.874706	0.000000	-10.000000	-0.116667	17.766666	602.000000	1023.000000	1023.000000	2046.000000
25.940001	0.005444	3.217419	0.210016	-0.740085	1.899913	1.847575	0.000000	-10.000000	-0.100000	17.133333	608.000000	1023.000000	1023.000000	2046.000000
25.959999	0.006209	3.669687	0.318022	-0.720594	2.039437	2.032822	0.000000	-10.000000	-0.100000	16.716667	613.833313	1023.000000	1023.000000	2046.000000
25.980000	0.006892	4.073160	0.358227	-0.670946	2.254329	2.131550	0.000000	-10.000000	-0.091667	16.400000	619.333313	1023.000000	1023.000000	2046.000000
26.000000	0.007338	4.336815	0.386541	-0.622157	2.397639	2.174793	0.000000	-10.000000	-0.075000	15.883333	625.000000	1023.000000	1023.000000	2046.000000
26.020000	0.008054	4.760159	0.502273	-0.590816	2.547166	2.301535	0.000000	-10.000000	-0.058333	15.266667	630.333313	1023.000000	1023.000000	2046.000000
26.040001	0.008588	5.075476	0.483006	-0.538163	2.816553	2.314080	0.000000	-10.000000	-0.058333	14.550000	635.500000	1023.000000	1023.000000	2046.000000
26.059999	0.009524	5.628738	0.617181	-0.464806	3.004757	2.471606	0.000000	-10.000000	-0.058333	13.666667	640.500000	1023.000000	1023.000000	2046.000000
26.080000	0.010286	6.079273	0.687518	-0.433941	3.246374	2.579322	0.000000	-10.000000	-0.058333	12.716667	645.333313	1023.000000	1023.000000	2046.000000
26.100000	0.011155	6.592632	0.791916	-0.372501	3.415293	2.757924	0.000000	-10.000000	-0.033333	11.766667	649.833313	1023.000000	1023.000000	2046.000000
26.120001	0.011979	7.079349	0.945704	-0.291464	3.554390	2.870720	0.000000	-10.000000	-0.016667	10.800000	654.000000	1023.000000	1023.000000	2046.000000
26.139999	0.012624	7.460587	0.948807	-0.196342	3.756635	2.951486	0.000000	-10.000000	0.000000	9.716667	657.666687	1023.000000	1023.000000	2046.000000
26.160000	0.013040	7.706625	1.016099	-0.147391	3.757839	3.080078	0.000000	-10.000000	0.008333	8.400000	661.166687	1023.000000	1023.000000	2046.000000
26.180000	0.013306	7.863706	1.018421	-0.135350	3.825705	3.154931	0.000000	-10.000000	0.025000	6.750000	664.000000	1023.000000	1023.000000	2046.000000
26.200001	0.012704	7.508049	0.909527	-0.107613	3.685819	3.020315	0.000000	-10.000000	0.050000	4.766667	666.500000	1023.000000	1023.000000	2046.000000
26.219999	0.011670	6.897222	0.813139	-0.197740	3.473897	2.807925	0.000000	-10.000000	0.066667	2.466667	668.333313	1023.000000	1023.000000	2046.000000
26.240000	0.010141	5.993256	0.638141	-0.314879	3.183283	2.486711	0.000000	-10.000000	0.075000	0.466667	669.500000	1023.000000	1023.000000	2046.000000
26.260000	0.008328	4.921977	0.507644	-0.478663	2.701675	2.191321	0.000000	-10.000000	0.091667	-1.766667	670.000000	1023.000000	1023.000000	2046.000000
26.280001	0.006576	3.886293	0.309706	-0.588392	2.272146	1.892833	0.000000	-10.000000	0.108333	-3.983333	670.000000	1023.000000	1023.000000	2046.000000
26.299999	0.005169	3.055090	0.171123	-0.592375	1.833766	1.642576	0.000000	-10.000000	0.125000	-6.100000	670.000000	1023.000000	1023.000000	2046.000000
26.320000	0.004505	2.662668	0.207270	-0.606087	1.508602	1.552883	0.000000	-10.000000	0.125000	-7.683333	670.000000	1023.000000	1023.000000	2046.000000
26.340000	0.003981	2.352994	0.072508	-0.440448	1.370786	1.350148	0.000000	-10.000000	0.133333	-8.816667	670.000000	1023.000000	1023.000000	2046.000000
26.360001	0.003505	2.071305	0.131386	-0.443595	1.060321	1.323194	0.000000	-10.000000	0.141667	-10.050000	670.000000	1023.000000	1023.000000	2046.000000
26.379999	0.003208	1.896178	0.102545	-0.396270	0.925946	1.263957	0.000000	-10.000000	0.150000	-11.350000	670.000000	1023.000000	1023.000000	2046.000000
26.400000	0.002576	1.522557	0.098750	-0.224276	0.620990	1.027093	0.000000	-10.000000	0.183333	-12.766666	666.333313	1023.000000	1023.000000	2046.000000
26.420000	0.002241	1.324540	0.173550	-0.229644	0.390577	0.990056	0.000000	-10.000000	0.225000	-14.366667	657.666687	1023.000000	1023.000000	2046.000000
26.440001	0.001632	0.964431	0.109420	-0.118114	0.206728	0.766398	0.000000	-10.000000	0.275000	-15.816668	647.166687	1023.000000	1023.000000	2046.000000
26.459999	0.001069	0.631850	0.192978	-0.081182	-0.074848	0.594902	0.000000	-10.000000	0.325000	-17.266666	638.666687	1023.000000	1023.000000	2046.000000
26.480000	0.000635	0.375035	0.147884	-0.102924	-0.172233	0.502309	0.000000	-10.000000	0.358333	-18.500000	632.833313	1023.000000	1023.000000	2046.000000
26.500000	-0.000042	-0.025023	0.093593	-0.025131	-0.396383	0.302899	0.000000	-10.000000	0.400000	-19.833334	626.833313	1023.000000	1023.000000	2046.000000
26.520000	-0.000374	-0.220874	0.200324	-0.150203	-0.526382	0.255387	0.000000	-10.000000	0.441667	-21.316668	620.000000	1023.000000	1023.000000	2046.000000
26.540001	-0.001143	-0.675287	0.155659	-0.178037	-0.652909	0.000000	0.000000	-10.000000	0.508333	-22.983334	613.000000	1023.000000	1023.000000	2046.000000
26.559999	-0.001619	-0.956790	0.273364	-0.329009	-0.805045	-0.096100	0.000000	-10.000000	0.566667	-24.700001	605.166687	1023.000000	1023.000000	2046.000000
26.580000	-0.002404	-1.420679	0.242802	-0.470045	-0.914210	-0.279226	0.000000	-10.000000	0.583333	-25.866667	597.000000	1023.000000	1023.000000	2046.000000
26.600000	-0.003229	-1.908514	0.143775	-0.512834	-1.079350	-0.460106	0.000000	-10.000000	0.591667	-26.616667	588.333313	1023.000000	1023.000000	2046.000000
26.620001	-0.003718	-2.197298	0.160800	-0.629383	-1.151683	-0.577031	0.000000	-10.000000	0.616667	-26.983334	579.500000	1023.000000	1023.000000	2046.000000
26.639999	-0.004641	-2.743029	-0.010515	-0.686996	-1.291858	-0.753659	0.000000	-10.000000	0.650000	-27.416666	570.500000	1023.000000	1023.000000	2046.000000
26.660000	-0.005236	-3.094684	0.091330	-0.742753	-1.510437	-0.932824	0.000000	-10.000000	0.675000	-27.750000	561.333313	1023.000000	1023.000000	2046.000000
26.680000	-0.006103	-3.606907	-0.011176	-0.856209	-1.630882	-1.108641	0.000000	-10.000000	0.666667	-28.116667	552.000000	1023.000000	1023.000000	2046.000000
26.700001	-0.006831	-4.037235	-0.074314	-0.795699	-1.776274	-1.390949	0.000000	-10.000000	0.666667	-28.150000	542.666687	1023.000000	1023.000000	2046.000000
26.719999	-0.007564	-4.470558	0.039914	-0.934376	-2.092123	-1.483972	0.000000	-10.000000	0.675000	-28.250000	533.333313	1023.000000	1023.000000	2046.000000
26.740000	-0.008570	-5.064981	-0.116380	-0.955041	-2.263327	-1.730234	0.000000	-10.000000	0.675000	-28.300001	524.000000	1023.000000	1023.000000	2046.000000
26.760000	-0.009254	-5.469179	-0.132744	-0.933304	-2.452461	-1.950671	0.000000	-10.000000	0.683333	-28.500000	514.500000	1023.000000	1023.000000	2046.000000
26.780001	-0.009913	-5.858757	-0.104379	-1.071050	-2.652749	-2.030579	0.000000	-10.000000	0.683333	-28.466667	505.000000	1023.000000	1023.000000	2046.000000
26.799999	-0.010783	-6.372472	-0.248997	-1.053132	-2.793667	-2.276676	0.000000	-10.000000	0.691667	-28.566668	495.500000	1023.000000	1023.000000	2046.000000
26.820000	-0.011325	-6.693280	-0.214086	-1.136794	-3.015079	-2.327321	0.000000	-10.000000	0.691667	-28.616667	486.000000	1023.000000	1023.000000	2046.000000
26.840000	-0.012260	-7.245421	-0.407372	-1.094833	-3.112486	-2.630730	0.000000	-10.000000	0.683333	-28.833334	476.333344	1023.000000	1023.000000	2046.000000
26.860001	-0.012669	-7.487431	-0.365847	-1.139736	-3.296714	-2.685134	0.000000	-10.000000	0.691667	-28.783333	466.833344	1023.000000	1023.000000	2046.000000
26.879999	-0.013376	-7.905138	-0.397349	-1.245441	-3.443434	-2.818913	0.000000	-10.000000	0.700000	-28.783333	457.166656	1023.000000	1023.000000	2046.000000
26.900000	-0.014097	-8.331563	-0.506138	-1.148295	-3.598384	-3.078746	0.000000	-10.000000	0.708333	-28.666666	447.666656	1023.000000	1023.000000	2046.000000
26.920000	-0.014582	-8.617757	-0.462051	-1.222486	-3.784261	-3.148959	0.000000	-10.000000	0.708333	-28.716667	438.000000	1023.000000	1023.000000	2046.000000
26.940001	-0.015352	-9.072763	-0.585014	-1.213964	-3.908477	-3.365309	0.000000	-10.000000	0.700000	-28.600000	428.333344	1023.000000	1023.000000	2046.000000
26.959999	-0.015896	-9.394646	-0.637460	-1.208937	-4.032876	-3.515372	0.000000	-10.000000	0.700000	-28.766666	418.833344	1023.000000	1023.000000	2046.000000
26.980000	-0.016506	-9.754770	-0.621982	-1.271216	-4.212985	-3.648588	0.000000	-10.000000	0.700000	-28.650000	409.166656	1023.000000	1023.000000	2046.000000
27.000000	-0.017185	-10.156098	-0.733818	-1.265594	-4.357735	-3.798952	0.000000	-10.000000	0.700000	-28.700001	399.666656	1023.000000	1023.000000	2046.000000
27.020000	-0.017521	-10.355113	-0.653722	-1.270442	-4.516623	-3.914326	0.000000	-10.000000	0.691667	-28.450001	390.000000	1023.000000	1023.000000	2046.000000
27.040001	-0.018284	-10.806052	-0.773294	-1.275772	-4.669699	-4.087286	0.000000	-10.000000	0.683333	-28.233334	380.500000	1023.000000	1023.000000	2046.000000
27.059999	-0.018676	-11.037687	-0.810377	-1.266789	-4.765611	-4.194910	0.000000	-10.000000	0.683333	-28.133333	371.000000	1023.000000	1023.000000	2046.000000
27.080000	-0.019348	-11.434690	-0.859349	-1.369822	-4.908303	-4.297216	0.000000	-10.000000	0.683333	-27.950001	361.666656	1023.000000	1023.000000	2046.000000
27.100000	-0.019730	-11.660364	-0.892533	-1.350293	-4.989798	-4.427741	0.000000	-10.000000	0.691667	-28.016666	352.333344	1023.000000	1023.000000	2046.000000
27.120001	-0.019832	-11.720551	-0.825606	-1.292082	-5.091125	-4.511738	0.000000	-10.000000	0.683333	-27.850000	343.000000	1023.000000	1023.000000	2046.000000
27.139999	-0.020087	-11.871177	-0.890929	-1.286821	-5.107154	-4.586273	0.000000	-10.000000	0.675000	-27.733334	333.666656	1023.000000	1023.000000	2046.000000
27.160000	-0.020069	-11.860908	-0.869197	-1.241445	-5.165143	-4.585122	0.000000	-10.000000	0.658333	-27.516666	324.500000	1023.000000	1023.000000	2046.000000
27.180000	-0.020219	-11.949646	-0.764994	-1.233578	-5.304533	-4.646541	0.000000	-10.000000	0.633333	-27.166668	315.333344	1023.000000	1023.000000	2046.000000
27.200001	-0.020572	-12.157849	-0.909891	-1.202451	-5.331663	-4.713844	0.000000	-10.000000	0.633333	-26.966667	306.166656	1023.000000	1023.000000	2046.000000
27.219999	-0.020812	-12.299690	-0.873549	-1.135732	-5.549050	-4.741360	0.000000	-10.000000	0.616667	-26.666668	297.166656	1023.000000	1023.000000	2046.000000
27.240000	-0.021303	-12.590311	-0.903382	-1.161829	-5.745920	-4.779180	0.000000	-10.000000	0.633333	-26.733334	288.333344	1023.000000	1023.000000	2046.000000
27.260000	-0.022229	-13.137127	-1.029645	-1.145197	-5.990905	-4.971380	0.000000	-10.000000	0.600000	-26.666668	279.500000	1023.000000	1023.000000	2046.000000
27.280001	-0.023625	-13.962118	-1.116530	-1.218191	-6.343155	-5.284242	0.000000	-10.000000	0.583333	-26.566668	270.500000	1023.000000	1023.000000	2046.000000
27.299999	-0.025405	-15.014144	-1.224339	-1.488968	-6.727254	-5.573584	0.000000	-10.000000	0.558333	-26.316668	261.666656	1023.000000	1023.000000	2046.000000
27.320000	-0.027242	-16.100016	-1.446471	-1.568282	-7.093844	-5.991417	0.000000	-10.000000	0.558333	-26.183332	252.833328	1023.000000	1023.000000	2046.000000
27.340000	-0.029106	-17.201536	-1.495217	-1.713711	-7.721342	-6.271267	0.000000	-10.000000	0.558333	-25.900000	244.166672	1023.000000	1023.000000	2046.000000
27.360001	-0.030502	-18.026638	-1.711277	-1.712744	-8.075080	-6.527537	0.000000	-10.000000	0.541667	-25.466667	235.500000	1023.000000	1023.000000	2046.000000
27.379999	-0.031409	-18.562944	-1.804252	-1.623805	-8.444083	-6.690804	0.000000	-10.000000	0.533333	-24.850000	227.166672	1023.000000	1023.000000	2046.000000
27.400000	-0.031853	-18.824961	-1.738102	-1.604029	-8.769718	-6.713112	0.000000	-10.000000	0.533333	-24.433334	218.666672	1023.000000	1023.000000	2046.000000
27.420000	-0.032257	-19.063614	-1.874417	-1.494603	-8.901894	-6.792700	0.000000	-10.000000	0.533333	-24.266666	210.333328	1023.000000	1023.000000	2046.000000
27.440001	-0.032472	-19.190992	-1.830193	-1.377357	-9.127223	-6.856219	0.000000	-10.000000	0.541667	-24.200001	202.000000	1023.000000	1023.000000	2046.000000
27.459999	-0.032760	-19.361376	-1.843778	-1.380053	-9.315605	-6.821940	0.000000	-10.000000	0.525000	-24.100000	194.000000	1023.000000	1023.000000	2046.000000
27.480000	-0.033040	-19.526800	-1.878841	-1.229031	-9.486255	-6.932673	0.000000	-10.000000	0.525000	-23.833334	186.000000	1023.000000	1023.000000	2046.000000
27.500000	-0.033259	-19.655783	-1.827222	-1.177999	-9.661536	-6.989026	0.000000	-10.000000	0.500000	-23.416668	178.000000	1023.000000	1023.000000	2046.000000
27.520000	-0.033632	-19.876230	-1.859952	-1.150985	-9.793506	-7.071788	0.000000	-10.000000	0.475000	-22.733334	170.333328	1023.000000	1023.000000	2046.000000
27.540001	-0.033954	-20.066580	-1.909200	-1.068162	-9.912097	-7.177122	0.000000	-10.000000	0.433333	-22.000000	162.833328	1023.000000	1023.000000	2046.000000
27.559999	-0.034139	-20.176256	-1.834582	-1.165813	-10.014742	-7.161119	0.000000	-10.000000	0.416667	-21.400002	155.666672	1023.000000	1023.000000	2046.000000
27.580000	-0.034470	-20.371603	-1.883596	-1.204152	-10.062876	-7.220980	0.000000	-10.000000	0.408333	-21.033335	148.500000	1023.000000	1023.000000	2046.000000
27.600000	-0.034671	-20.490849	-1.806443	-1.305219	-10.097367	-7.281819	0.000000	-10.000000	0.416667	-21.083334	141.500000	1023.000000	1023.000000	2046.000000
27.620001	-0.035084	-20.734665	-1.752324	-1.516638	-10.169992	-7.295710	0.000000	-10.000000	0.408333	-21.233334	134.333328	1023.000000	1023.000000	2046.000000
27.639999	-0.035498	-20.979063	-1.894414	-1.597095	-10.147471	-7.340082	0.000000	-10.000000	0.400000	-21.283333	127.166664	1023.000000	1023.000000	2046.000000
27.660000	-0.035782	-21.147131	-1.838637	-1.783525	-10.167814	-7.357154	0.000000	-10.000000	0.391667	-20.933334	120.000000	1023.000000	1023.000000	2046.000000
27.680000	-0.036361	-21.489391	-1.940925	-1.888563	-10.264486	-7.395417	0.000000	-10.000000	0.383333	-20.350000	110.833336	1023.000000	1023.000000	2046.000000
27.700001	-0.036512	-21.578518	-1.940926	-1.884079	-10.298711	-7.454802	0.000000	-10.000000	0.383333	-19.983334	104.000000	1023.000000	1023.000000	2046.000000
27.719999	-0.036986	-21.858963	-1.952771	-1.966149	-10.411078	-7.528964	0.000000	-10.000000	0.375000	-19.666666	97.333336	1023.000000	1023.000000	2046.000000
27.740000	-0.037300	-22.044113	-1.951427	-1.961499	-10.504145	-7.627042	0.000000	-10.000000	0.366667	-19.433334	93.000000	1023.000000	1023.000000	2046.000000
27.760000	-0.037584	-22.212080	-1.897823	-2.089725	-10.561662	-7.662871	0.000000	-10.000000	0.358333	-18.966667	86.500000	1023.000000	1023.000000	2046.000000
27.780001	-0.038147	-22.544880	-1.984415	-2.094095	-10.683238	-7.783131	0.000000	-10.000000	0.333333	-18.316668	80.000000	1023.000000	1023.000000	2046.000000
27.799999	-0.038434	-22.714592	-1.980942	-2.172619	-10.754453	-7.806578	0.000000	-10.000000	0.308333	-17.583334	73.833336	1023.000000	1023.000000	2046.000000
27.820000	-0.038955	-23.022327	-2.045354	-2.226608	-10.894610	-7.855754	0.000000	-10.000000	0.275000	-17.050001	68.000000	1023.000000	1023.000000	2046.000000
27.840000	-0.039175	-23.152319	-2.131132	-2.208831	-10.900445	-7.911911	0.000000	-10.000000	0.266667	-16.616667	62.333332	1023.000000	1023.000000	2046.000000
27.860001	-0.039409	-23.290497	-2.117722	-2.291904	-10.969262	-7.911610	0.000000	-10.000000	0.258333	-16.283333	56.833332	1023.000000	1023.000000	2046.000000
27.879999	-0.039769	-23.503403	-2.202326	-2.265488	-11.033277	-8.002313	0.000000	-10.000000	0.266667	-15.883333	51.333332	1023.000000	1023.000000	2046.000000
27.900000	-0.039689	-23.456034	-2.200110	-2.276438	-10.979012	-8.000474	0.000000	-10.000000	0.266667	-15.516667	46.166668	1023.000000	1023.000000	2046.000000
27.920000	-0.040000	-23.640047	-2.214877	-2.309199	-11.087246	-8.028726	0.000000	-10.000000	0.250000	-15.116667	41.000000	1023.000000	1023.000000	2046.000000
27.940001	-0.040061	-23.675793	-2.287901	-2.235492	-11.084692	-8.067708	0.000000	-10.000000	0.225000	-14.616667	36.000000	1023.000000	1023.000000	2046.000000
27.959999	-0.040213	-23.766073	-2.266491	-2.283095	-11.115141	-8.101345	0.000000	-10.000000	0.208333	-14.166667	31.000000	1023.000000	1023.000000	2046.000000
27.980000	-0.040474	-23.920273	-2.324423	-2.235847	-11.206728	-8.153275	0.000000	-10.000000	0.208333	-13.650001	26.166666	1023.000000	1023.000000	2046.000000
28.000000	-0.040537	-23.957638	-2.316048	-2.244258	-11.230780	-8.166552	0.000000	-10.000000	0.208333	-13.200000	21.500000	1023.000000	1023.000000	2046.000000
28.020000	-0.040723	-24.067162	-2.272408	-2.334693	-11.302386	-8.157675	0.000000	-10.000000	0.183333	-12.650001	17.166666	1023.000000	1023.000000	2046.000000
28.040001	-0.040944	-24.197939	-2.402819	-2.344679	-11.281318	-8.169123	0.000000	-10.000000	0.166667	-12.200000	13.000000	1023.000000	1023.000000	2046.000000
28.059999	-0.041033	-24.250536	-2.396120	-2.341046	-11.334456	-8.178913	0.000000	-10.000000	0.141667	-11.766667	9.000000	1023.000000	1023.000000	2046.000000
28.080000	-0.041155	-24.322346	-2.357148	-2.382823	-11.385295	-8.197080	0.000000	-10.000000	0.125000	-11.300000	5.000000	1023.000000	1023.000000	2046.000000
28.100000	-0.041237	-24.370981	-2.414304	-2.338309	-11.418934	-8.199435	0.000000	-10.000000	0.125000	-10.883333	1.500000	1023.000000	1023.000000	2046.000000
28.120001	-0.041186	-24.340895	-2.408522	-2.313480	-11.372278	-8.246615	0.000000	-10.000000	0.133333	-10.416667	-1.833333	1023.000000	1023.000000	2046.000000
28.139999	-0.041359	-24.443039	-2.409135	-2.331527	-11.465582	-8.236795	0.000000	-10.000000	0.133333	-10.100000	-4.833333	1023.000000	1023.000000	2046.000000
28.160000	-0.041273	-24.392540	-2.431672	-2.286985	-11.428026	-8.245857	0.000000	-10.000000	0.133333	-9.683333	-8.166667	1023.000000	1023.000000	2046.000000
28.180000	-0.041323	-24.421619	-2.399605	-2.345407	-11.448360	-8.228247	0.000000	-10.000000	0.125000	-9.233334	-11.333333	1023.000000	1023.000000	2046.000000
28.200001	-0.041443	-24.492687	-2.464986	-2.352784	-11.442945	-8.231973	0.000000	-10.000000	0.125000	-8.566667	-14.500000	1023.000000	1023.000000	2046.000000
28.219999	-0.041243	-24.374329	-2.445169	-2.315324	-11.379026	-8.234809	0.000000	-10.000000	0.091667	-7.700000	-17.500000	1023.000000	1023.000000	2046.000000
28.240000	-0.041108	-24.295099	-2.408005	-2.288944	-11.335951	-8.262199	0.000000	-10.000000	0.075000	-6.700000	-20.166666	1023.000000	1023.000000	2046.000000
28.260000	-0.040635	-24.015331	-2.440936	-2.193297	-11.191257	-8.189842	0.000000	-10.000000	0.058333	-5.250000	-22.500000	1023.000000	1023.000000	2046.000000
28.280001	-0.040209	-23.763466	-2.341401	-2.144187	-11.115263	-8.162614	0.000000	-10.000000	0.050000	-3.016667	-24.000000	1023.000000	1023.000000	2046.000000
28.299999	-0.039863	-23.559315	-2.323627	-2.183130	-10.996607	-8.055951	0.000000	-10.000000	0.041667	-0.233333	-24.833334	1023.000000	1023.000000	2046.000000
28.320000	-0.039198	-23.165934	-2.289402	-2.059524	-10.847110	-7.969898	0.000000	-10.000000	0.025000	2.333333	-25.000000	1023.000000	1023.000000	2046.000000
28.340000	-0.038822	-22.944017	-2.277637	-2.065077	-10.712077	-7.889226	0.000000	-10.000000	0.016667	4.750000	-25.000000	1023.000000	1023.000000	2046.000000
28.360001	-0.038440	-22.717852	-2.352518	-2.001003	-10.594828	-7.769504	0.000000	-10.000000	0.000000	7.100000	-25.000000	1023.000000	1023.000000	2046.000000
28.379999	-0.037829	-22.356886	-2.333849	-1.924099	-10.453322	-7.645614	0.000000	-10.000000	-0.025000	9.650001	-25.000000	1023.000000	1023.000000	2046.000000
28.400000	-0.037871	-22.381710	-2.427320	-1.976242	-10.335755	-7.642393	0.000000	-10.000000	-0.066667	11.966667	-25.000000	1023.000000	1023.000000	2046.000000
28.420000	-0.038342	-22.660011	-2.560853	-2.039006	-10.336918	-7.723234	0.000000	-10.000000	-0.133333	14.133333	-25.000000	1023.000000	1023.000000	2046.000000
28.440001	-0.039133	-23.127729	-2.716676	-2.181690	-10.406604	-7.822758	0.000000	-10.000000	-0.191667	16.250000	-17.000000	1023.000000	1023.000000	2046.000000
28.459999	-0.040064	-23.677689	-2.851452	-2.333763	-10.523288	-7.969185	0.000000	-10.000000	-0.266667	18.833334	1.833333	1023.000000	1023.000000	2046.000000
28.480000	-0.040859	-24.147406	-3.039292	-2.402434	-10.681691	-8.023990	0.000000	-10.000000	-0.316667	20.750000	20.666666	1023.000000	1023.000000	2046.000000
28.500000	-0.040806	-24.116638	-3.117093	-2.382660	-10.680124	-7.936762	0.000000	-10.000000	-0.341667	22.316668	33.833332	1023.000000	1023.000000	2046.000000
28.520000	-0.040390	-23.870628	-3.105155	-2.344226	-10.614141	-7.807106	0.000000	-10.000000	-0.333333	22.983334	38.666668	1023.000000	1023.000000	2046.000000
28.540001	-0.039889	-23.574217	-3.162997	-2.270160	-10.505061	-7.635997	0.000000	-10.000000	-0.350000	23.750000	46.166668	1023.000000	1023.000000	2046.000000
28.559999	-0.039055	-23.081650	-3.163514	-2.085900	-10.277314	-7.554923	0.000000	-10.000000	-0.375000	24.533335	54.000000	1023.000000	1023.000000	2046.000000
28.580000	-0.038391	-22.689329	-3.096720	-2.039868	-10.205705	-7.347037	0.000000	-10.000000	-0.416667	25.116667	62.000000	1023.000000	1023.000000	2046.000000
28.600000	-0.037655	-22.253862	-3.048860	-1.916817	-10.092561	-7.195625	0.000000	-10.000000	-0.425000	25.783335	70.333336	1023.000000	1023.000000	2046.000000
28.620001	-0.036906	-21.811575	-2.969210	-1.848882	-9.899983	-7.093500	0.000000	-10.000000	-0.441667	26.283335	78.833336	1023.000000	1023.000000	2046.000000
28.639999	-0.036350	-21.483038	-2.962346	-1.789388	-9.773306	-6.957998	0.000000	-10.000000	-0.441667	26.900002	87.666664	1023.000000	1023.000000	2046.000000
28.660000	-0.035490	-20.974360	-2.904129	-1.759354	-9.515234	-6.795641	0.000000	-10.000000	-0.450000	27.333334	96.500000	1023.000000	1023.000000	2046.000000
28.680000	-0.034981	-20.673513	-2.869158	-1.710818	-9.342633	-6.750904	0.000000	-10.000000	-0.458333	27.583334	105.500000	1023.000000	1023.000000	2046.000000
28.700001	-0.034261	-20.248476	-2.829879	-1.732141	-9.172596	-6.513860	0.000000	-10.000000	-0.458333	27.716667	114.666664	1023.000000	1023.000000	2046.000000
28.719999	-0.033570	-19.839773	-2.732341	-1.844488	-8.897177	-6.365767	0.000000	-10.000000	-0.441667	27.483334	123.833336	1023.000000	1023.000000	2046.000000
28.740000	-0.033024	-19.517071	-2.736086	-1.961784	-8.599371	-6.219830	0.000000	-10.000000	-0.400000	26.966667	133.166672	1023.000000	1023.000000	2046.000000
28.760000	-0.032414	-19.156450	-2.680412	-2.000357	-8.380834	-6.094847	0.000000	-10.000000	-0.383333	26.116667	142.166672	1023.000000	1023.000000	2046.000000
28.780001	-0.031723	-18.748215	-2.573767	-2.139730	-8.110708	-5.924008	0.000000	-10.000000	-0.383333	25.550001	151.166672	1023.000000	1023.000000	2046.000000
28.799999	-0.031120	-18.391670	-2.565015	-2.210375	-7.932404	-5.683875	0.000000	-10.000000	-0.391667	25.133333	159.666672	1023.000000	1023.000000	2046.000000
28.820000	-0.030271	-17.890091	-2.517859	-2.189144	-7.618660	-5.564427	0.000000	-10.000000	-0.375000	24.916668	168.166672	1023.000000	1023.000000	2046.000000
28.840000	-0.029690	-17.546841	-2.475240	-2.193078	-7.406138	-5.472385	0.000000	-10.000000	-0.358333	24.750000	176.500000	1023.000000	1023.000000	2046.000000
28.860001	-0.029225	-17.272261	-2.467430	-2.183598	-7.255921	-5.365313	0.000000	-10.000000	-0.358333	24.750000	184.833328	1023.000000	1023.000000	2046.000000
28.879999	-0.028575	-16.887589	-2.367808	-2.194715	-7.060448	-5.264618	0.000000	-10.000000	-0.375000	24.866667	193.000000	1023.000000	1023.000000	2046.000000
28.900000	-0.028321	-16.737768	-2.386144	-2.260082	-6.930802	-5.160739	0.000000	-10.000000	-0.391667	25.383333	201.333328	1023.000000	1023.000000	2046.000000
28.920000	-0.027709	-16.375992	-2.377769	-2.278305	-6.732206	-4.987712	0.000000	-10.000000	-0.400000	25.799999	209.666672	1023.000000	1023.000000	2046.000000
28.940001	-0.027279	-16.121744	-2.346335	-2.296695	-6.552557	-4.926157	0.000000	-10.000000	-0.400000	26.333334	218.333328	1023.000000	1023.000000	2046.000000
28.959999	-0.026812	-15.845607	-2.371790	-2.308865	-6.420791	-4.744161	0.000000	-10.000000	-0.400000	26.400000	227.000000	1023.000000	1023.000000	2046.000000
28.980000	-0.026001	-15.366757	-2.288441	-2.304795	-6.151803	-4.621718	0.000000	-10.000000	-0.408333	26.766666	235.833328	1023.000000	1023.000000	2046.000000
29.000000	-0.025377	-14.998029	-2.333833	-2.285175	-5.910854	-4.468165	0.000000	-10.000000	-0.408333	26.783335	244.666672	1023.000000	1023.000000	2046.000000
29.020000	-0.024517	-14.489276	-2.210353	-2.299962	-5.772260	-4.206701	0.000000	-10.000000	-0.400000	26.500000	253.500000	1023.000000	1023.000000	2046.000000
29.040001	-0.023822	-14.078783	-2.215114	-2.252563	-5.496360	-4.114745	0.000000	-10.000000	-0.375000	26.116667	262.333344	1023.000000	1023.000000	2046.000000
29.059999	-0.023088	-13.644991	-2.162437	-2.215524	-5.371349	-3.895680	0.000000	-10.000000	-0.383333	25.733334	271.166656	1023.000000	1023.000000	2046.000000
29.080000	-0.022181	-13.108878	-2.110726	-2.196363	-5.048912	-3.752877	0.000000	-10.000000	-0.383333	25.933334	279.833344	1023.000000	1023.000000	2046.000000
29.100000	-0.021528	-12.723120	-2.114796	-2.143370	-4.914166	-3.550787	0.000000	-10.000000	-0.383333	25.916666	288.500000	1023.000000	1023.000000	2046.000000
29.120001	-0.020660	-12.209849	-2.040447	-2.116770	-4.678944	-3.373688	0.000000	-10.000000	-0.366667	26.050001	297.166656	1023.000000	1023.000000	2046.000000
29.139999	-0.019929	-11.777947	-2.001657	-2.069490	-4.466566	-3.240235	0.000000	-10.000000	-0.358333	25.950001	305.833344	1023.000000	1023.000000	2046.000000
29.160000	-0.019159	-11.322985	-1.961276	-2.059553	-4.295122	-3.007035	0.000000	-10.000000	-0.358333	26.000000	314.500000	1023.000000	1023.000000	2046.000000
29.180000	-0.018387	-10.866429	-1.919812	-2.037336	-4.054414	-2.854867	0.000000	-10.000000	-0.366667	25.783333	323.166656	1023.000000	1023.000000	2046.000000
29.200001	-0.017690	-10.455032	-1.931215	-1.991641	-3.854113	-2.678063	0.000000	-10.000000	-0.383333	25.650000	331.833344	1023.000000	1023.000000	2046.000000
29.219999	-0.016872	-9.971452	-1.814336	-1.957767	-3.694467	-2.504882	0.000000	-10.000000	-0.391667	25.450001	340.500000	1023.000000	1023.000000	2046.000000
29.240000	-0.016142	-9.539650	-1.824986	-1.945157	-3.444038	-2.325469	0.000000	-10.000000	-0.375000	25.266666	349.000000	1023.000000	1023.000000	2046.000000
29.260000	-0.015318	-9.052795	-1.715004	-1.851922	-3.335210	-2.150660	0.000000	-10.000000	-0.358333	25.183334	357.500000	1023.000000	1023.000000	2046.000000
29.280001	-0.014545	-8.595906	-1.674219	-1.847180	-3.065828	-2.008678	0.000000	-10.000000	-0.350000	24.883333	365.833344	1023.000000	1023.000000	2046.000000
29.299999	-0.013732	-8.115469	-1.608626	-1.816033	-2.905466	-1.785343	0.000000	-10.000000	-0.350000	24.683334	374.333344	1023.000000	1023.000000	2046.000000
29.320000	-0.012880	-7.612290	-1.580088	-1.790147	-2.645563	-1.596493	0.000000	-10.000000	-0.333333	24.333334	382.666656	1023.000000	1023.000000	2046.000000
29.340000	-0.011981	-7.080941	-1.472682	-1.721442	-2.421908	-1.464909	0.000000	-10.000000	-0.316667	24.100000	391.000000	1023.000000	1023.000000	2046.000000
29.360001	-0.010988	-6.494020	-1.410670	-1.641871	-2.195665	-1.245814	0.000000	-10.000000	-0.308333	23.966667	399.000000	1023.000000	1023.000000	2046.000000
29.379999	-0.009860	-5.827404	-1.291531	-1.601630	-1.839762	-1.094482	0.000000	-10.000000	-0.325000	23.983334	407.000000	1023.000000	1023.000000	2046.000000
29.400000	-0.008804	-5.202978	-1.158923	-1.545982	-1.691910	-0.806163	0.000000	-10.000000	-0.341667	24.066668	415.000000	1023.000000	1023.000000	2046.000000
29.420000	-0.007722	-4.563916	-1.094906	-1.469407	-1.399909	-0.599694	0.000000	-10.000000	-0.341667	24.116667	423.000000	1023.000000	1023.000000	2046.000000
29.440001	-0.006767	-3.999066	-1.092610	-1.397843	-1.083091	-0.425523	0.000000	-10.000000	-0.325000	23.966667	431.000000	1023.000000	1023.000000	2046.000000
29.459999	-0.006000	-3.545927	-0.977122	-1.372138	-1.041777	-0.154890	0.000000	-10.000000	-0.308333	23.766666	439.000000	1023.000000	1023.000000	2046.000000
29.480000	-0.005175	-3.058180	-0.927213	-1.339979	-0.860010	0.069023	0.000000	-10.000000	-0.291667	23.650000	447.000000	1023.000000	1023.000000	2046.000000
29.500000	-0.005164	-3.051724	-1.033101	-1.328557	-0.765432	0.075365	0.000000	-10.000000	-0.275000	23.150000	455.000000	1023.000000	1023.000000	2046.000000
29.520000	-0.005617	-3.319811	-1.061068	-1.329613	-0.927974	-0.001155	0.000000	-10.000000	-0.258333	22.633333	462.833344	1023.000000	1023.000000	2046.000000
29.540001	-0.006611	-3.906858	-1.128491	-1.465709	-1.117046	-0.195613	0.000000	-10.000000	-0.233333	22.000000	470.500000	1023.000000	1023.000000	2046.000000
29.559999	-0.007630	-4.509486	-1.272485	-1.517602	-1.376835	-0.342564	0.000000	-10.000000	-0.216667	21.516666	477.833344	1023.000000	1023.000000	2046.000000
29.580000	-0.008312	-4.912547	-1.367782	-1.586534	-1.591890	-0.366341	0.000000	-10.000000	-0.200000	21.233334	485.000000	1023.000000	1023.000000	2046.000000
29.600000	-0.008597	-5.080915	-1.465666	-1.488782	-1.670750	-0.455717	0.000000	-10.000000	-0.200000	21.016666	492.000000	1023.000000	1023.000000	2046.000000
29.620001	-0.008212	-4.853450	-1.442954	-1.408478	-1.710651	-0.291368	0.000000	-10.000000	-0.200000	21.100000	499.000000	1023.000000	1023.000000	2046.000000
29.639999	-0.007637	-4.513178	-1.389997	-1.309307	-1.613471	-0.200402	0.000000	-10.000000	-0.200000	20.916668	506.000000	1023.000000	1023.000000	2046.000000
29.660000	-0.007129	-4.213234	-1.348817	-1.193095	-1.557053	-0.114269	0.000000	-10.000000	-0.200000	20.750000	513.000000	1023.000000	1023.000000	2046.000000
29.680000	-0.006443	-3.807594	-1.298286	-1.096863	-1.502057	0.089613	0.000000	-10.000000	-0.208333	20.400002	520.000000	1023.000000	1023.000000	2046.000000
29.700001	-0.005783	-3.417537	-1.214110	-0.954855	-1.366580	0.118008	0.000000	-10.000000	-0.216667	20.200001	527.000000	1023.000000	1023.000000	2046.000000
29.719999	-0.005093	-3.009882	-1.173683	-0.842070	-1.288928	0.294798	0.000000	-10.000000	-0.216667	19.933334	533.833313	1023.000000	1023.000000	2046.000000
29.740000	-0.004383	-2.590595	-1.031891	-0.753209	-1.191998	0.386502	0.000000	-10.000000	-0.216667	19.900002	540.666687	1023.000000	1023.000000	2046.000000
29.760000	-0.003798	-2.244897	-0.962600	-0.689305	-1.077176	0.484183	0.000000	-10.000000	-0.225000	19.866667	547.333313	1023.000000	1023.000000	2046.000000
29.780001	-0.003283	-1.940427	-0.911411	-0.616168	-1.018832	0.605984	0.000000	-10.000000	-0.225000	19.900000	554.000000	1023.000000	1023.000000	2046.000000
29.799999	-0.002462	-1.455269	-0.832400	-0.624133	-0.751068	0.752333	0.000000	-10.000000	-0.208333	19.600000	560.500000	1023.000000	1023.000000	2046.000000
29.820000	-0.001803	-1.065629	-0.787367	-0.633512	-0.580737	0.935987	0.000000	-10.000000	-0.166667	19.066668	567.000000	1023.000000	1023.000000	2046.000000
29.840000	-0.001066	-0.629787	-0.612148	-0.700781	-0.384030	1.067172	0.000000	-10.000000	-0.133333	18.083334	573.333313	1023.000000	1023.000000	2046.000000
29.860001	-0.000541	-0.319860	-0.513585	-0.753070	-0.207216	1.154010	0.000000	-10.000000	-0.100000	17.216667	579.500000	1023.000000	1023.000000	2046.000000
29.879999	0.000123	0.072946	-0.485978	-0.772132	-0.014131	1.345187	0.000000	-10.000000	-0.083333	16.616667	585.500000	1023.000000	1023.000000	2046.000000
29.900000	0.000654	0.386382	-0.431828	-0.793442	0.216264	1.395389	0.000000	-10.000000	-0.075000	16.016666	591.166687	1023.000000	1023.000000	2046.000000
29.920000	0.001186	0.700883	-0.433549	-0.704855	0.368861	1.470427	0.000000	-10.000000	-0.066667	15.383334	596.666687	1023.000000	1023.000000	2046.000000
29.940001	0.001753	1.036236	-0.298835	-0.777784	0.574686	1.538169	0.000000	-10.000000	-0.075000	14.550000	601.833313	1023.000000	1023.000000	2046.000000
29.959999	0.002082	1.230262	-0.268915	-0.769747	0.634002	1.634922	0.000000	-10.000000	-0.075000	14.200000	607.000000	1023.000000	1023.000000	2046.000000
29.980000	0.002586	1.528168	-0.211200	-0.741617	0.784657	1.696329	0.000000	-10.000000	-0.091667	13.900001	611.833313	1023.000000	1023.000000	2046.000000
30.000000	0.002804	1.657386	-0.114097	-0.792045	0.816551	1.746976	0.000000	-10.000000	-0.091667	13.800000	616.500000	1023.000000	1023.000000	2046.000000
30.020000	0.003171	1.874226	-0.107751	-0.731201	0.935193	1.777986	0.000000	-10.000000	-0.083333	13.550000	621.166687	1023.000000	1023.000000	2046.000000
30.040001	0.003542	2.093532	0.008017	-0.741347	1.020737	1.806125	0.000000	-10.000000	-0.066667	13.350000	625.666687	1023.000000	1023.000000	2046.000000
30.059999	0.003776	2.231615	-0.003974	-0.740378	1.095932	1.880035	0.000000	-10.000000	-0.050000	12.900001	630.333313	1023.000000	1023.000000	2046.000000
30.080000	0.004088	2.416264	0.082301	-0.729253	1.169420	1.893795	0.000000	-10.000000	-0.033333	12.150001	634.666687	1023.000000	1023.000000	2046.000000
30.100000	0.004404	2.602751	0.092342	-0.705002	1.247171	1.968240	0.000000	-10.000000	-0.025000	11.366667	639.000000	1023.000000	1023.000000	2046.000000
30.120001	0.004820	2.848526	0.069164	-0.655771	1.397262	2.037870	0.000000	-10.000000	-0.008333	10.366667	642.833313	1023.000000	1023.000000	2046.000000
30.139999	0.005143	3.039586	0.118982	-0.697096	1.465060	2.152641	0.000000	-10.000000	-0.008333	9.483334	646.500000	1023.000000	1023.000000	2046.000000
30.160000	0.005506	3.253841	0.116352	-0.595038	1.504822	2.227706	0.000000	-10.000000	0.000000	8.583333	649.666687	1023.000000	1023.000000	2046.000000
30.180000	0.006030	3.563969	0.153808	-0.576595	1.629892	2.356863	0.000000	-10.000000	0.000000	8.066667	652.666687	1023.000000	1023.000000	2046.000000
30.200001	0.006489	3.835246	0.183187	-0.522186	1.706225	2.468019	0.000000	-10.000000	0.000000	8.050000	655.333313	1023.000000	1023.000000	2046.000000
30.219999	0.006926	4.093353	0.145888	-0.457626	1.748947	2.656144	0.000000	-10.000000	0.000000	8.316667	658.166687	1023.000000	1023.000000	2046.000000
30.240000	0.007280	4.302498	0.180246	-0.409181	1.795815	2.735618	0.000000	-10.000000	0.000000	8.450001	660.833313	1023.000000	1023.000000	2046.000000
30.260000	0.007495	4.429577	0.155906	-0.407913	1.819725	2.861858	0.000000	-10.000000	0.000000	8.050000	663.666687	1023.000000	1023.000000	2046.000000
30.280001	0.007922	4.682092	0.149040	-0.314351	1.895307	2.952095	0.000000	-10.000000	0.000000	7.250000	666.500000	1023.000000	1023.000000	2046.000000
30.299999	0.008185	4.837502	0.156753	-0.258803	1.943515	2.996038	0.000000	-10.000000	0.000000	6.450000	669.166687	1023.000000	1023.000000	2046.000000
30.320000	0.008460	5.000049	0.168350	-0.224928	1.961236	3.095390	0.000000	-10.000000	0.016667	5.716667	671.500000	1023.000000	1023.000000	2046.000000
30.340000	0.008718	5.152200	0.199295	-0.228007	1.984653	3.196259	0.000000	-10.000000	0.025000	4.916667	673.500000	1023.000000	1023.000000	2046.000000
30.360001	0.008991	5.313732	0.260801	-0.173980	2.008821	3.218090	0.000000	-10.000000	0.050000	3.700000	675.166687	1023.000000	1023.000000	2046.000000
30.379999	0.008948	5.287976	0.262720	-0.149283	1.966547	3.207992	0.000000	-10.000000	0.066667	1.366667	676.666687	1023.000000	1023.000000	2046.000000
30.400000	0.009003	5.320617	0.254932	-0.137818	2.011204	3.192299	0.000000	-10.000000	0.091667	-1.183333	677.500000	1023.000000	1023.000000	2046.000000
30.420000	0.008974	5.303603	0.255130	-0.179096	2.078431	3.149138	0.000000	-10.000000	0.100000	-4.166667	678.000000	1023.000000	1023.000000	2046.000000
30.440001	0.008918	5.270292	0.282729	-0.143049	2.010798	3.119814	0.000000	-10.000000	0.116667	-7.000000	678.000000	1023.000000	1023.000000	2046.000000
30.459999	0.008971	5.301970	0.312749	-0.084103	2.040094	3.033231	0.000000	-10.000000	0.150000	-10.066667	678.000000	1023.000000	1023.000000	2046.000000
30.480000	0.008844	5.227040	0.362862	-0.054761	2.000504	2.918435	0.000000	-10.000000	0.208333	-12.683333	678.000000	1023.000000	1023.000000	2046.000000
30.500000	0.008634	5.102603	0.419540	-0.083668	1.837838	2.928893	0.000000	-10.000000	0.250000	-14.716667	678.000000	1023.000000	1023.000000	2046.000000
30.520000	0.008359	4.939999	0.412305	-0.021283	1.825344	2.723633	0.000000	-10.000000	0.308333	-16.783333	670.500000	1023.000000	1023.000000	2046.000000
30.540001	0.007729	4.567665	0.379738	-0.061180	1.621411	2.627695	0.000000	-10.000000	0.358333	-18.800001	660.833313	1023.000000	1023.000000	2046.000000
30.559999	0.006949	4.106752	0.374793	-0.058244	1.347331	2.442872	0.000000	-10.000000	0.441667	-20.916668	648.833313	1023.000000	1023.000000	2046.000000
30.580000	0.005547	3.278511	0.338299	-0.090698	1.055652	1.975258	0.000000	-10.000000	0.500000	-22.983334	641.666687	1023.000000	1023.000000	2046.000000
30.600000	0.003589	2.120939	0.209520	-0.226851	0.640800	1.497470	0.000000	-10.000000	0.558333	-24.900000	634.000000	1023.000000	1023.000000	2046.000000
30.620001	0.001435	0.848329	0.091365	-0.416458	0.173260	1.000163	0.000000	-10.000000	0.608333	-26.483334	625.666687	1023.000000	1023.000000	2046.000000
30.639999	-0.001224	-0.723439	-0.086920	-0.600542	-0.338550	0.302573	0.000000	-10.000000	0.658333	-27.366667	617.000000	1023.000000	1023.000000	2046.000000
30.660000	-0.003617	-2.137827	-0.270120	-0.668277	-0.912757	-0.286674	0.000000	-10.000000	0.691667	-28.233334	607.833313	1023.000000	1023.000000	2046.000000
30.680000	-0.005680	-3.356809	-0.376463	-0.755620	-1.476116	-0.748610	0.000000	-10.000000	0.691667	-28.366667	598.333313	1023.000000	1023.000000	2046.000000
30.700001	-0.007169	-4.236940	-0.463079	-0.678175	-1.914074	-1.181612	0.000000	-10.000000	0.691667	-28.716667	588.833313	1023.000000	1023.000000	2046.000000
30.719999	-0.008172	-4.829551	-0.520215	-0.621851	-2.265482	-1.422002	0.000000	-10.000000	0.691667	-28.633333	579.166687	1023.000000	1023.000000	2046.000000
30.740000	-0.008908	-5.264812	-0.509221	-0.523751	-2.544918	-1.686923	0.000000	-10.000000	0.716667	-29.050001	569.833313	1023.000000	1023.000000	2046.000000
30.760000	-0.009732	-5.751830	-0.536210	-0.449427	-2.802479	-1.963715	0.000000	-10.000000	0.725000	-29.300001	560.166687	1023.000000	1023.000000	2046.000000
30.780001	-0.010358	-6.121765	-0.579754	-0.402579	-3.061689	-2.077743	0.000000	-10.000000	0.725000	-29.633333	550.500000	1023.000000	1023.000000	2046.000000
30.799999	-0.010895	-6.438993	-0.616474	-0.323294	-3.203110	-2.296115	0.000000	-10.000000	0.708333	-29.583334	540.500000	1023.000000	1023.000000	2046.000000
30.820000	-0.011511	-6.802987	-0.639164	-0.270718	-3.376854	-2.516250	0.000000	-10.000000	0.700000	-29.250000	530.500000	1023.000000	1023.000000	2046.000000
30.840000	-0.012073	-7.135225	-0.623609	-0.230308	-3.611886	-2.669423	0.000000	-10.000000	0.691667	-28.716667	520.833313	1023.000000	1023.000000	2046.000000
30.860001	-0.012526	-7.403108	-0.645273	-0.211640	-3.736167	-2.810028	0.000000	-10.000000	0.683333	-28.233334	511.166656	1023.000000	1023.000000	2046.000000
30.879999	-0.013217	-7.811381	-0.765905	-0.166517	-3.819363	-3.059596	0.000000	-10.000000	0.666667	-27.900000	501.833344	1023.000000	1023.000000	2046.000000
30.900000	-0.013674	-8.081576	-0.700259	-0.264619	-4.007158	-3.109539	0.000000	-10.000000	0.675000	-27.733334	492.333344	1023.000000	1023.000000	2046.000000
30.920000	-0.014078	-8.320066	-0.705374	-0.374646	-4.009784	-3.230262	0.000000	-10.000000	0.683333	-27.950001	483.166656	1023.000000	1023.000000	2046.000000
30.940001	-0.014713	-8.695191	-0.683554	-0.507326	-4.079525	-3.424787	0.000000	-10.000000	0.691667	-28.216667	473.833344	1023.000000	1023.000000	2046.000000
30.959999	-0.015316	-9.051536	-0.676156	-0.653952	-4.220055	-3.501372	0.000000	-10.000000	0.675000	-28.333334	464.500000	1023.000000	1023.000000	2046.000000
30.980000	-0.016004	-9.458417	-0.740214	-0.786212	-4.331985	-3.600005	0.000000	-10.000000	0.658333	-27.966667	455.000000	1023.000000	1023.000000	2046.000000
31.000000	-0.016550	-9.780785	-0.813893	-0.851908	-4.380944	-3.734038	0.000000	-10.000000	0.650000	-27.716667	445.666656	1023.000000	1023.000000	2046.000000
31.020000	-0.017180	-10.153201	-0.891234	-0.905408	-4.505440	-3.851119	0.000000	-10.000000	0.658333	-27.633333	436.333344	1023.000000	1023.000000	2046.000000
31.040001	-0.017743	-10.486035	-0.856852	-1.008620	-4.698419	-3.922144	0.000000	-10.000000	0.658333	-27.900000	427.000000	1023.000000	1023.000000	2046.000000
31.059999	-0.018346	-10.842356	-0.887912	-1.043985	-4.796472	-4.113987	0.000000	-10.000000	0.666667	-27.833334	417.666656	1023.000000	1023.000000	2046.000000
31.080000	-0.018956	-11.203032	-0.893912	-1.109092	-4.960879	-4.239150	0.000000	-10.000000	0.658333	-27.766666	408.500000	1023.000000	1023.000000	2046.000000
31.100000	-0.019737	-11.664591	-0.925240	-1.231979	-5.197172	-4.310200	0.000000	-10.000000	0.658333	-27.483334	399.333344	1023.000000	1023.000000	2046.000000
31.120001	-0.020431	-12.074952	-0.973878	-1.253943	-5.324726	-4.522405	0.000000	-10.000000	0.650000	-27.416666	390.166656	1023.000000	1023.000000	2046.000000
31.139999	-0.021136	-12.491091	-0.987481	-1.296376	-5.599552	-4.607681	0.000000	-10.000000	0.650000	-27.183334	381.000000	1023.000000	1023.000000	2046.000000
31.160000	-0.021677	-12.811031	-1.021364	-1.374523	-5.726945	-4.688200	0.000000	-10.000000	0.650000	-27.183334	372.000000	1023.000000	1023.000000	2046.000000
31.180000	-0.022290	-13.173650	-1.121176	-1.365767	-5.854084	-4.832623	0.000000	-10.000000	0.650000	-26.966667	362.833344	1023.000000	1023.000000	2046.000000
31.200001	-0.022876	-13.519701	-1.119858	-1.478567	-6.100916	-4.820360	0.000000	-10.000000	0.650000	-26.933334	353.833344	1023.000000	1023.000000	2046.000000
31.219999	-0.023343	-13.795818	-1.164508	-1.465193	-6.210420	-4.955698	0.000000	-10.000000	0.633333	-26.750000	344.833344	1023.000000	1023.000000	2046.000000
31.240000	-0.023807	-14.069751	-1.256727	-1.477937	-6.305809	-5.029279	0.000000	-10.000000	0.608333	-26.550001	336.000000	1023.000000	1023.000000	2046.000000
31.260000	-0.024297	-14.359707	-1.207971	-1.544543	-6.539502	-5.067690	0.000000	-10.000000	0.583333	-26.383333	327.000000	1023.000000	1023.000000	2046.000000
31.280001	-0.024615	-14.547384	-1.253808	-1.522145	-6.594323	-5.177109	0.000000	-10.000000	0.566667	-25.933334	318.166656	1023.000000	1023.000000	2046.000000
31.299999	-0.025117	-14.843987	-1.260205	-1.535270	-6.836541	-5.211972	0.000000	-10.000000	0.558333	-25.600000	309.500000	1023.000000	1023.000000	2046.000000
31.320000	-0.025539	-15.093637	-1.335386	-1.590052	-6.884865	-5.283334	0.000000	-10.000000	0.550000	-25.316668	301.000000	1023.000000	1023.000000	2046.000000
31.340000	-0.026096	-15.422734	-1.433026	-1.562616	-6.990158	-5.436933	0.000000	-10.000000	0.550000	-25.250000	292.500000	1023.000000	1023.000000	2046.000000
31.360001	-0.026565	-15.699898	-1.438163	-1.642959	-7.191638	-5.427138	0.000000	-10.000000	0.550000	-25.083334	284.166656	1023.000000	1023.000000	2046.000000
31.379999	-0.026964	-15.935597	-1.471325	-1.661345	-7.300986	-5.501942	0.000000	-10.000000	0.550000	-25.049999	275.666656	1023.000000	1023.000000	2046.000000
31.400000	-0.027416	-16.203108	-1.542495	-1.623842	-7.408467	-5.628304	0.000000	-10.000000	0.550000	-25.133333	270.000000	1023.000000	1023.000000	2046.000000
31.420000	-0.027896	-16.486629	-1.529193	-1.720877	-7.601755	-5.634806	0.000000	-10.000000	0.541667	-25.116667	261.666656	1023.000000	1023.000000	2046.000000
31.440001	-0.028200	-16.666353	-1.557981	-1.670033	-7.695483	-5.742856	0.000000	-10.000000	0.525000	-24.716667	253.666672	1023.000000	1023.000000	2046.000000
31.459999	-0.028617	-16.912409	-1.574148	-1.655677	-7.851473	-5.831111	0.000000	-10.000000	0.508333	-24.200001	243.000000	1023.000000	1023.000000	2046.000000
31.480000	-0.028947	-17.107676	-1.583175	-1.749898	-7.957671	-5.816931	0.000000	-10.000000	0.500000	-23.966667	235.000000	1023.000000	1023.000000	2046.000000
31.500000	-0.029255	-17.289495	-1.652088	-1.690148	-7.999437	-5.947823	0.000000	-10.000000	0.500000	-23.716667	227.000000	1023.000000	1023.000000	2046.000000
31.520000	-0.029637	-17.515659	-1.654078	-1.741562	-8.154006	-5.966014	0.000000	-10.000000	0.500000	-23.566668	219.000000	1023.000000	1023.000000	2046.000000
31.540001	-0.029964	-17.708921	-1.670747	-1.766442	-8.216947	-6.054785	0.000000	-10.000000	0.475000	-23.200001	211.000000	1023.000000	1023.000000	2046.000000
31.559999	-0.030031	-17.748146	-1.747344	-1.719579	-8.186016	-6.095207	0.000000	-10.000000	0.450000	-22.950001	203.000000	1023.000000	1023.000000	2046.000000
31.580000	-0.030076	-17.775103	-1.634940	-1.706867	-8.325097	-6.108199	0.000000	-10.000000	0.425000	-22.583334	195.333328	1023.000000	1023.000000	2046.000000
31.600000	-0.029888	-17.664062	-1.642570	-1.633912	-8.263571	-6.124011	0.000000	-10.000000	0.416667	-22.200001	187.833328	1023.000000	1023.000000	2046.000000
31.620001	-0.029886	-17.662676	-1.606377	-1.622452	-8.344478	-6.089368	0.000000	-10.000000	0.408333	-21.750000	180.500000	1023.000000	1023.000000	2046.000000
31.639999	-0.029816	-17.621355	-1.546655	-1.546250	-8.411895	-6.116555	0.000000	-10.000000	0.400000	-21.116667	173.166672	1023.000000	1023.000000	2046.000000
31.660000	-0.030066	-17.768904	-1.644399	-1.489586	-8.453486	-6.181434	0.000000	-10.000000	0.400000	-20.816668	166.000000	1023.000000	1023.000000	2046.000000
31.680000	-0.030147	-17.816757	-1.648797	-1.474799	-8.550665	-6.142498	0.000000	-10.000000	0.391667	-20.450001	159.166672	1023.000000	1023.000000	2046.000000
31.700001	-0.030536	-18.046749	-1.729147	-1.407197	-8.638845	-6.271558	0.000000	-10.000000	0.391667	-20.333334	152.333328	1023.000000	1023.000000	2046.000000
31.719999	-0.031558	-18.650499	-1.819088	-1.507918	-8.878806	-6.444686	0.000000	-10.000000	0.383333	-20.200001	145.500000	1023.000000	1023.000000	2046.000000
31.740000	-0.033002	-19.504015	-1.882872	-1.676213	-9.221146	-6.723785	0.000000	-10.000000	0.383333	-19.750000	138.666672	1023.000000	1023.000000	2046.000000
31.760000	-0.034689	-20.501257	-2.144583	-1.796783	-9.456082	-7.103808	0.000000	-10.000000	0.366667	-19.216667	132.000000	1023.000000	1023.000000	2046.000000
31.780001	-0.036393	-21.508499	-2.287264	-1.941754	-9.906969	-7.372512	0.000000	-10.000000	0.333333	-18.000000	125.666664	1023.000000	1023.000000	2046.000000
31.799999	-0.037629	-22.238821	-2.406950	-1.967155	-10.301985	-7.562732	0.000000	-10.000000	0.291667	-17.033333	119.666664	1023.000000	1023.000000	2046.000000
31.820000	-0.038319	-22.646614	-2.573452	-1.906833	-10.496017	-7.670313	0.000000	-10.000000	0.258333	-16.083334	114.000000	1023.000000	1023.000000	2046.000000
31.840000	-0.038682	-22.861294	-2.523024	-1.849716	-10.763198	-7.725357	0.000000	-10.000000	0.250000	-15.616667	108.666664	1023.000000	1023.000000	2046.000000
31.860001	-0.038867	-22.970650	-2.638699	-1.730193	-10.831864	-7.769895	0.000000	-10.000000	0.250000	-15.466667	103.500000	1023.000000	1023.000000	2046.000000
31.879999	-0.038909	-22.995378	-2.538292	-1.678524	-11.040210	-7.738352	0.000000	-10.000000	0.250000	-15.416667	98.333336	1023.000000	1023.000000	2046.000000
31.900000	-0.038940	-23.013418	-2.546515	-1.538914	-11.150633	-7.777357	0.000000	-10.000000	0.250000	-15.366667	93.166664	1023.000000	1023.000000	2046.000000
31.920000	-0.038970	-23.031021	-2.614366	-1.416909	-11.169989	-7.829758	0.000000	-10.000000	0.241667	-15.016666	88.000000	1023.000000	1023.000000	2046.000000
31.940001	-0.039123	-23.121820	-2.516471	-1.431333	-11.344893	-7.829123	0.000000	-10.000000	0.225000	-14.450000	83.000000	1023.000000	1023.000000	2046.000000
31.959999	-0.039220	-23.179073	-2.597883	-1.356071	-11.343730	-7.881390	0.000000	-10.000000	0.208333	-13.700000	78.166664	1023.000000	1023.000000	2046.000000
31.980000	-0.039348	-23.254684	-2.596995	-1.367967	-11.405744	-7.883980	0.000000	-10.000000	0.183333	-13.000000	73.500000	1023.000000	1023.000000	2046.000000
32.000000	-0.039541	-23.368544	-2.572405	-1.369075	-11.494348	-7.932717	0.000000	-10.000000	0.166667	-12.450001	69.166664	1023.000000	1023.000000	2046.000000
32.020000	-0.039609	-23.409079	-2.606222	-1.376882	-11.451788	-7.974187	0.000000	-10.000000	0.150000	-12.300000	65.000000	1023.000000	1023.000000	2046.000000
32.040001	-0.039911	-23.587164	-2.543086	-1.542729	-11.497543	-8.003806	0.000000	-10.000000	0.166667	-12.683333	61.000000	1023.000000	1023.000000	2046.000000
32.060001	-0.040054	-23.671757	-2.551175	-1.678397	-11.425763	-8.016423	0.000000	-10.000000	0.183333	-13.266667	56.666668	1023.000000	1023.000000	2046.000000
32.080002	-0.040188	-23.751144	-2.572482	-1.792923	-11.372803	-8.012936	0.000000	-10.000000	0.183333	-13.616667	52.333332	1023.000000	1023.000000	2046.000000
32.099998	-0.040563	-23.972998	-2.475009	-1.998503	-11.523950	-7.975535	0.000000	-10.000000	0.183333	-13.583333	47.666668	1023.000000	1023.000000	2046.000000
32.119999	-0.040752	-24.084333	-2.595717	-1.992483	-11.405801	-8.090333	0.000000	-10.000000	0.166667	-13.300000	43.333332	1023.000000	1023.000000	2046.000000
32.139999	-0.041144	-24.315937	-2.577692	-2.197303	-11.493979	-8.046961	0.000000	-10.000000	0.166667	-13.133333	38.666668	1023.000000	1023.000000	2046.000000
32.160000	-0.041254	-24.380856	-2.588202	-2.152637	-11.499351	-8.140665	0.000000	-10.000000	0.141667	-12.833333	34.333332	1023.000000	1023.000000	2046.000000
32.180000	-0.041557	-24.560066	-2.632243	-2.186121	-11.519434	-8.222268	0.000000	-10.000000	0.141667	-12.500000	30.000000	1023.000000	1023.000000	2046.000000
32.200001	-0.041838	-24.726475	-2.496611	-2.280025	-11.716298	-8.233540	0.000000	-10.000000	0.133333	-11.883333	26.000000	1023.000000	1023.000000	2046.000000
32.220001	-0.041953	-24.794313	-2.602163	-2.241215	-11.623050	-8.327887	0.000000	-10.000000	0.133333	-11.183333	22.000000	1023.000000	1023.000000	2046.000000
32.240002	-0.042332	-25.018078	-2.611443	-2.345975	-11.723690	-8.336969	0.000000	-10.000000	0.116667	-10.450000	18.166666	1023.000000	1023.000000	2046.000000
32.259998	-0.042579	-25.164278	-2.652460	-2.355568	-11.760994	-8.395256	0.000000	-10.000000	0.108333	-9.700000	14.666667	1023.000000	1023.000000	2046.000000
32.279999	-0.042608	-25.181398	-2.718357	-2.358866	-11.720015	-8.384161	0.000000	-10.000000	0.100000	-8.966667	11.500000	1023.000000	1023.000000	2046.000000
32.299999	-0.042832	-25.313644	-2.753117	-2.421464	-11.753888	-8.385177	0.000000	-10.000000	0.091667	-8.083334	8.500000	1023.000000	1023.000000	2046.000000
32.320000	-0.042840	-25.318419	-2.724453	-2.465794	-11.777024	-8.351148	0.000000	-10.000000	0.075000	-7.300000	5.833333	1023.000000	1023.000000	2046.000000
32.340000	-0.042785	-25.286118	-2.809386	-2.449358	-11.650071	-8.377302	0.000000	-10.000000	0.075000	-6.433333	3.166667	1023.000000	1023.000000	2046.000000
32.360001	-0.042751	-25.265932	-2.718338	-2.446087	-11.737414	-8.364094	0.000000	-10.000000	0.066667	-5.483334	1.333333	1023.000000	1023.000000	2046.000000
32.380001	-0.042570	-25.158772	-2.748255	-2.447491	-11.646757	-8.316269	0.000000	-10.000000	0.066667	-4.216667	-0.333333	1023.000000	1023.000000	2046.000000
32.400002	-0.042388	-25.051481	-2.814198	-2.391089	-11.496333	-8.349862	0.000000	-10.000000	0.041667	-2.266667	-1.166667	1023.000000	1023.000000	2046.000000
32.419998	-0.042311	-25.005560	-2.697178	-2.434283	-11.608690	-8.265409	0.000000	-10.000000	0.041667	-0.066667	-1.833333	1023.000000	1023.000000	2046.000000
32.439999	-0.042109	-24.886354	-2.813569	-2.367177	-11.405465	-8.300142	0.000000	-10.000000	0.033333	2.050000	-2.000000	1023.000000	1023.000000	2046.000000
32.459999	-0.041863	-24.741222	-2.821510	-2.423427	-11.307959	-8.188328	0.000000	-10.000000	0.016667	4.033333	-2.000000	1023.000000	1023.000000	2046.000000
32.480000	-0.041522	-24.539785	-2.765921	-2.463029	-11.231129	-8.079706	0.000000	-10.000000	0.000000	6.150000	-2.000000	1023.000000	1023.000000	2046.000000
32.500000	-0.041193	-24.345240	-2.873522	-2.417942	-11.008474	-8.045301	0.000000	-10.000000	-0.016667	8.483334	-2.000000	1023.000000	1023.000000	2046.000000
32.520000	-0.040724	-24.067793	-2.820683	-2.446094	-10.902654	-7.898363	0.000000	-10.000000	-0.033333	10.700001	-2.000000	1023.000000	1023.000000	2046.000000
32.540001	-0.040048	-23.668440	-2.863002	-2.404497	-10.633808	-7.767133	0.000000	-10.000000	-0.058333	12.750000	-2.000000	1023.000000	1023.000000	2046.000000
32.560001	-0.039580	-23.391500	-2.866099	-2.440114	-10.432344	-7.652944	0.000000	-10.000000	-0.091667	14.700000	-2.000000	1023.000000	1023.000000	2046.000000
32.580002	-0.038839	-22.953875	-2.744191	-2.442917	-10.333329	-7.433438	0.000000	-10.000000	-0.125000	16.483334	6.333333	1023.000000	1023.000000	2046.000000
32.599998	-0.038282	-22.624952	-2.856971	-2.380278	-10.014166	-7.373538	0.000000	-10.000000	-0.191667	18.483334	18.500000	1023.000000	1023.000000	2046.000000
32.619999	-0.037621	-22.234272	-2.758548	-2.410314	-9.880997	-7.184413	0.000000	-10.000000	-0.241667	19.916668	30.666666	1023.000000	1023.000000	2046.000000
32.639999	-0.036997	-21.865166	-2.796847	-2.465262	-9.645757	-6.957301	0.000000	-10.000000	-0.291667	21.250000	36.666668	1023.000000	1023.000000	2046.000000
32.660000	-0.036312	-21.460293	-2.855412	-2.385505	-9.316563	-6.902814	0.000000	-10.000000	-0.300000	21.900000	41.166668	1023.000000	1023.000000	2046.000000
32.680000	-0.035579	-21.027266	-2.711334	-2.457635	-9.198013	-6.660284	0.000000	-10.000000	-0.316667	22.950001	48.333332	1023.000000	1023.000000	2046.000000
32.700001	-0.034846	-20.593880	-2.760732	-2.390495	-8.858776	-6.583875	0.000000	-10.000000	-0.325000	23.600000	55.666668	1023.000000	1023.000000	2046.000000
32.720001	-0.034033	-20.113209	-2.772701	-2.306437	-8.519548	-6.514523	0.000000	-10.000000	-0.358333	24.216667	63.333332	1023.000000	1023.000000	2046.000000
32.740002	-0.033194	-19.617468	-2.576396	-2.358018	-8.425862	-6.257193	0.000000	-10.000000	-0.375000	24.633333	71.333336	1023.000000	1023.000000	2046.000000
32.759998	-0.032331	-19.107615	-2.638905	-2.300551	-8.049901	-6.118258	0.000000	-10.000000	-0.400000	25.116667	79.666664	1023.000000	1023.000000	2046.000000
32.779999	-0.031543	-18.642149	-2.551082	-2.299128	-7.880226	-5.911713	0.000000	-10.000000	-0.400000	25.466667	88.000000	1023.000000	1023.000000	2046.000000
32.799999	-0.030973	-18.304827	-2.564248	-2.287861	-7.682386	-5.770331	0.000000	-10.000000	-0.408333	25.483334	96.333336	1023.000000	1023.000000	2046.000000
32.820000	-0.030186	-17.840019	-2.603311	-2.214136	-7.416027	-5.606546	0.000000	-10.000000	-0.400000	25.633333	104.833336	1023.000000	1023.000000	2046.000000
32.840000	-0.029695	-17.549463	-2.515430	-2.240000	-7.355683	-5.438350	0.000000	-10.000000	-0.400000	25.683334	113.500000	1023.000000	1023.000000	2046.000000
32.860001	-0.029750	-17.582541	-2.630081	-2.258578	-7.248763	-5.445120	0.000000	-10.000000	-0.400000	25.850000	122.000000	1023.000000	1023.000000	2046.000000
32.880001	-0.030362	-17.943747	-2.772106	-2.328120	-7.279460	-5.564061	0.000000	-10.000000	-0.400000	25.716667	130.500000	1023.000000	1023.000000	2046.000000
32.900002	-0.031461	-18.593592	-2.869022	-2.523979	-7.534094	-5.666497	0.000000	-10.000000	-0.408333	25.583334	139.166672	1023.000000	1023.000000	2046.000000
32.919998	-0.032205	-19.033251	-3.019524	-2.569972	-7.685143	-5.758613	0.000000	-10.000000	-0.408333	25.616667	147.666672	1023.000000	1023.000000	2046.000000
32.939999	-0.032325	-19.104277	-3.162511	-2.492927	-7.697806	-5.751032	0.000000	-10.000000	-0.400000	25.900000	156.333328	1023.000000	1023.000000	2046.000000
32.959999	-0.032049	-18.941059	-3.089487	-2.472817	-7.795093	-5.583661	0.000000	-10.000000	-0.383333	26.416668	164.833328	1023.000000	1023.000000	2046.000000
32.980000	-0.031184	-18.429943	-3.147015	-2.310590	-7.578202	-5.394135	0.000000	-10.000000	-0.383333	26.900002	173.666672	1023.000000	1023.000000	2046.000000
33.000000	-0.030391	-17.961208	-3.074753	-2.179192	-7.426578	-5.280686	0.000000	-10.000000	-0.400000	27.150002	182.500000	1023.000000	1023.000000	2046.000000
33.020000	-0.029641	-17.517756	-2.906169	-2.136798	-7.471156	-5.003633	0.000000	-10.000000	-0.425000	27.350000	191.500000	1023.000000	1023.000000	2046.000000
33.040001	-0.028662	-16.939043	-2.942746	-1.954885	-7.170541	-4.870872	0.000000	-10.000000	-0.441667	27.566668	200.500000	1023.000000	1023.000000	2046.000000
33.060001	-0.028037	-16.569862	-2.829212	-1.838524	-7.094659	-4.807467	0.000000	-10.000000	-0.433333	27.766668	209.666672	1023.000000	1023.000000	2046.000000
33.080002	-0.027336	-16.155401	-2.719128	-1.814517	-7.032135	-4.589621	0.000000	-10.000000	-0.425000	27.816668	219.000000	1023.000000	1023.000000	2046.000000
33.099998	-0.026440	-15.625802	-2.752463	-1.730888	-6.688858	-4.453594	0.000000	-10.000000	-0.425000	27.783335	228.333328	1023.000000	1023.000000	2046.000000
33.119999	-0.025899	-15.306135	-2.688316	-1.711370	-6.572736	-4.333714	0.000000	-10.000000	-0.441667	27.700001	237.666672	1023.000000	1023.000000	2046.000000
33.139999	-0.025075	-14.819388	-2.606100	-1.765989	-6.421885	-4.025415	0.000000	-10.000000	-0.441667	27.866667	246.833328	1023.000000	1023.000000	2046.000000
33.160000	-0.024174	-14.286710	-2.567440	-1.716492	-6.076710	-3.926068	0.000000	-10.000000	-0.416667	27.683334	256.166656	1023.000000	1023.000000	2046.000000
33.180000	-0.023485	-13.879652	-2.425483	-1.841548	-5.901107	-3.711513	0.000000	-10.000000	-0.391667	27.200001	265.333344	1023.000000	1023.000000	2046.000000
33.200001	-0.022643	-13.382208	-2.366138	-1.894092	-5.642512	-3.479465	0.000000	-10.000000	-0.366667	26.366667	274.500000	1023.000000	1023.000000	2046.000000
33.220001	-0.021982	-12.991629	-2.307893	-1.909585	-5.378473	-3.395678	0.000000	-10.000000	-0.375000	25.650000	283.333344	1023.000000	1023.000000	2046.000000
33.240002	-0.021167	-12.509728	-2.194232	-1.994981	-5.201240	-3.119276	0.000000	-10.000000	-0.366667	25.266666	292.166656	1023.000000	1023.000000	2046.000000
33.259998	-0.020342	-12.022376	-2.222665	-1.956352	-4.837368	-3.005991	0.000000	-10.000000	-0.366667	25.016666	300.666656	1023.000000	1023.000000	2046.000000
33.279999	-0.019624	-11.597667	-2.095628	-1.980732	-4.683713	-2.837594	0.000000	-10.000000	-0.358333	25.016666	309.166656	1023.000000	1023.000000	2046.000000
33.299999	-0.018772	-11.094328	-2.045056	-2.003119	-4.420966	-2.625187	0.000000	-10.000000	-0.366667	25.100000	317.500000	1023.000000	1023.000000	2046.000000
33.320000	-0.018312	-10.822232	-1.982619	-1.951108	-4.275568	-2.612938	0.000000	-10.000000	-0.383333	25.366667	325.833344	1023.000000	1023.000000	2046.000000
33.340000	-0.017702	-10.461824	-1.953593	-1.995189	-4.104836	-2.408207	0.000000	-10.000000	-0.391667	25.550001	334.333344	1023.000000	1023.000000	2046.000000
33.360001	-0.017123	-10.119858	-1.942325	-1.918927	-3.892631	-2.365976	0.000000	-10.000000	-0.400000	26.033333	342.666656	1023.000000	1023.000000	2046.000000
33.380001	-0.016443	-9.718001	-1.866835	-1.961025	-3.768305	-2.121837	0.000000	-10.000000	-0.408333	26.383333	351.333344	1023.000000	1023.000000	2046.000000
33.400002	-0.015735	-9.299209	-1.869095	-1.941521	-3.489191	-1.999401	0.000000	-10.000000	-0.416667	26.750000	357.000000	1023.000000	1023.000000	2046.000000
33.419998	-0.014811	-8.753178	-1.721469	-1.948465	-3.370016	-1.713227	0.000000	-10.000000	-0.416667	26.933334	366.000000	1023.000000	1023.000000	2046.000000
33.439999	-0.014069	-8.314728	-1.745314	-1.975724	-3.062685	-1.531005	0.000000	-10.000000	-0.416667	27.050001	375.166656	1023.000000	1023.000000	2046.000000
33.459999	-0.013191	-7.796141	-1.717102	-1.887251	-2.842270	-1.349517	0.000000	-10.000000	-0.416667	27.150000	387.333344	1023.000000	1023.000000	2046.000000
33.480000	-0.012339	-7.292308	-1.637136	-1.902975	-2.665445	-1.086752	0.000000	-10.000000	-0.416667	26.933334	396.500000	1023.000000	1023.000000	2046.000000
33.500000	-0.011497	-6.794757	-1.639814	-1.812706	-2.391361	-0.950877	0.000000	-10.000000	-0.408333	26.816668	405.500000	1023.000000	1023.000000	2046.000000
33.520000	-0.010589	-6.258318	-1.551893	-1.825086	-2.213922	-0.667418	0.000000	-10.000000	-0.391667	26.866667	414.333344	1023.000000	1023.000000	2046.000000
33.540001	-0.009776	-5.777347	-1.569569	-1.747007	-1.924973	-0.535797	0.000000	-10.000000	-0.383333	26.833334	423.333344	1023.000000	1023.000000	2046.000000
33.560001	-0.008847	-5.228555	-1.449312	-1.672366	-1.760343	-0.346534	0.000000	-10.000000	-0.366667	26.600000	432.333344	1023.000000	1023.000000	2046.000000
33.580002	-0.008052	-4.758447	-1.404000	-1.657441	-1.569226	-0.127780	0.000000	-10.000000	-0.358333	26.350000	441.333344	1023.000000	1023.000000	2046.000000
33.599998	-0.007125	-4.210696	-1.393741	-1.543861	-1.239129	-0.033965	0.000000	-10.000000	-0.341667	26.183334	450.166656	1023.000000	1023.000000	2046.000000
33.619999	-0.006394	-3.778854	-1.323446	-1.568259	-1.128182	0.241033	0.000000	-10.000000	-0.333333	25.816668	458.833344	1023.000000	1023.000000	2046.000000
33.639999	-0.005515	-3.259383	-1.308470	-1.447236	-0.827206	0.323529	0.000000	-10.000000	-0.333333	25.266666	467.500000	1023.000000	1023.000000	2046.000000
33.660000	-0.004683	-2.767443	-1.129460	-1.429716	-0.719664	0.511397	0.000000	-10.000000	-0.341667	24.733334	475.833344	1023.000000	1023.000000	2046.000000
33.680000	-0.003901	-2.305526	-1.130547	-1.444821	-0.479745	0.749587	0.000000	-10.000000	-0.341667	24.433334	487.000000	1023.000000	1023.000000	2046.000000
33.700001	-0.002991	-1.767438	-1.041401	-1.300892	-0.223081	0.797936	0.000000	-10.000000	-0.333333	24.183334	495.333344	1023.000000	1023.000000	2046.000000
33.720001	-0.002206	-1.303977	-0.927976	-1.360660	-0.100376	1.085035	0.000000	-10.000000	-0.316667	24.133333	503.666656	1023.000000	1023.000000	2046.000000
33.740002	-0.001154	-0.681917	-0.939029	-1.248676	0.332638	1.173151	0.000000	-10.000000	-0.291667	24.016666	509.000000	1023.000000	1023.000000	2046.000000
33.759998	-0.000142	-0.084141	-0.755741	-1.167394	0.511651	1.327344	0.000000	-10.000000	-0.275000	23.633333	517.000000	1023.000000	1023.000000	2046.000000
33.779999	0.000944	0.558055	-0.672026	-1.104164	0.810513	1.523733	0.000000	-10.000000	-0.266667	23.366667	525.000000	1023.000000	1023.000000	2046.000000
33.799999	0.002151	1.271317	-0.520359	-0.988628	1.100598	1.679706	0.000000	-10.000000	-0.266667	22.833334	532.833313	1023.000000	1023.000000	2046.000000
33.820000	0.003117	1.841869	-0.407969	-1.022665	1.261836	2.010668	0.000000	-10.000000	-0.241667	22.433332	540.500000	1023.000000	1023.000000	2046.000000
33.840000	0.004188	2.475079	-0.392161	-0.868195	1.603651	2.131784	0.000000	-10.000000	-0.208333	21.383333	548.000000	1023.000000	1023.000000	2046.000000
33.860001	0.004877	2.882016	-0.260793	-0.833044	1.661319	2.314534	0.000000	-10.000000	-0.175000	20.416666	555.333313	1023.000000	1023.000000	2046.000000
33.880001	0.005506	3.253929	-0.239313	-0.763575	1.750828	2.505989	0.000000	-10.000000	-0.158333	19.116667	562.333313	1023.000000	1023.000000	2046.000000
33.900002	0.005437	3.213513	-0.282151	-0.653236	1.781640	2.367260	0.000000	-10.000000	-0.133333	17.916666	569.000000	1023.000000	1023.000000	2046.000000
33.919998	0.004732	2.796741	-0.332436	-0.805190	1.627287	2.307081	0.000000	-10.000000	-0.100000	16.766666	575.166687	1023.000000	1023.000000	2046.000000
33.939999	0.003826	2.261396	-0.435226	-0.825642	1.505969	2.016295	0.000000	-10.000000	-0.058333	15.500000	581.000000	1023.000000	1023.000000	2046.000000
33.959999	0.002517	1.487701	-0.499833	-0.929757	1.167046	1.750245	0.000000	-10.000000	-0.041667	14.050000	586.333313	1023.000000	1023.000000	2046.000000
33.980000	0.001279	0.756043	-0.636682	-1.035406	0.810181	1.617950	0.000000	-10.000000	-0.025000	12.566667	591.333313	1023.000000	1023.000000	2046.000000
34.000000	0.000532	0.314567	-0.720236	-0.964794	0.613321	1.386277	0.000000	-10.000000	-0.016667	11.433333	595.833313	1023.000000	1023.000000	2046.000000
34.020000	0.000261	0.154349	-0.698039	-0.963809	0.393674	1.422523	0.000000	-10.000000	0.000000	10.333334	599.833313	1023.000000	1023.000000	2046.000000
34.040001	0.000315	0.186434	-0.720817	-0.833803	0.379552	1.361501	0.000000	-10.000000	0.000000	8.900001	603.333313	1023.000000	1023.000000	2046.000000
34.060001	0.000355	0.209731	-0.649010	-0.722012	0.279524	1.301229	0.000000	-10.000000	0.008333	6.916667	606.500000	1023.000000	1023.000000	2046.000000
34.080002	0.000516	0.305077	-0.523061	-0.647188	0.102403	1.372921	0.000000	-10.000000	0.025000	4.816667	609.166687	1023.000000	1023.000000	2046.000000
34.099998	0.000345	0.203646	-0.585834	-0.519977	0.071333	1.238124	0.000000	-10.000000	0.041667	2.183333	611.166687	1023.000000	1023.000000	2046.000000
34.119999	0.000405	0.239171	-0.470250	-0.510591	-0.120370	1.340382	0.000000	-10.000000	0.066667	-0.250000	612.333313	1023.000000	1023.000000	2046.000000
34.139999	0.000315	0.185997	-0.513249	-0.344050	-0.133332	1.176628	0.000000	-10.000000	0.083333	-2.516667	612.833313	1023.000000	1023.000000	2046.000000
34.160000	0.000195	0.115284	-0.455813	-0.305588	-0.251102	1.127788	0.000000	-10.000000	0.100000	-4.550000	613.000000	1023.000000	1023.000000	2046.000000
34.180000	0.000051	0.030236	-0.358855	-0.286891	-0.433603	1.109585	0.000000	-10.000000	0.108333	-6.816667	613.000000	1023.000000	1023.000000	2046.000000
34.200001	-0.000282	-0.166793	-0.419727	-0.230870	-0.445070	0.928874	0.000000	-10.000000	0.125000	-9.416667	613.000000	1023.000000	1023.000000	2046.000000
34.220001	-0.000526	-0.311046	-0.299437	-0.316981	-0.633497	0.938868	0.000000	-10.000000	0.183333	-12.066668	613.000000	1023.000000	1023.000000	2046.000000
34.240002	-0.000966	-0.570957	-0.313591	-0.409361	-0.629700	0.781694	0.000000	-10.000000	0.241667	-14.800000	613.000000	1023.000000	1023.000000	2046.000000
34.259998	-0.001471	-0.869172	-0.199709	-0.457175	-0.774100	0.561813	0.000000	-10.000000	0.308333	-17.283333	605.500000	1023.000000	1023.000000	2046.000000
34.279999	-0.002028	-1.198686	-0.168105	-0.605444	-0.905351	0.480215	0.000000	-10.000000	0.358333	-19.200001	595.666687	1023.000000	1023.000000	2046.000000
34.299999	-0.002937	-1.735521	-0.227117	-0.588077	-1.062940	0.142614	0.000000	-10.000000	0.408333	-20.783333	583.666687	1023.000000	1023.000000	2046.000000
34.320000	-0.003585	-2.118661	-0.156951	-0.701334	-1.296105	0.035728	0.000000	-10.000000	0.475000	-22.400000	576.500000	1023.000000	1023.000000	2046.000000
34.340000	-0.004516	-2.669103	-0.328872	-0.767659	-1.325950	-0.246621	0.000000	-10.000000	0.516667	-23.983334	569.000000	1023.000000	1023.000000	2046.000000
34.360001	-0.005336	-3.153470	-0.234072	-0.833362	-1.612257	-0.473780	0.000000	-10.000000	0.566667	-25.400000	561.000000	1023.000000	1023.000000	2046.000000
34.380001	-0.006283	-3.713056	-0.253669	-0.947421	-1.817729	-0.694236	0.000000	-10.000000	0.600000	-26.466667	552.666687	1023.000000	1023.000000	2046.000000
34.400002	-0.007248	-4.283545	-0.313325	-0.910958	-1.959243	-1.100019	0.000000	-10.000000	0.633333	-27.133333	547.000000	1023.000000	1023.000000	2046.000000
34.419998	-0.008096	-4.784774	-0.259595	-1.001454	-2.264973	-1.258753	0.000000	-10.000000	0.666667	-28.000000	537.833313	1023.000000	1023.000000	2046.000000
34.439999	-0.009146	-5.405458	-0.369161	-1.060062	-2.406803	-1.569432	0.000000	-10.000000	0.683333	-28.483334	528.333313	1023.000000	1023.000000	2046.000000
34.459999	-0.009888	-5.843876	-0.367138	-1.041303	-2.590483	-1.844953	0.000000	-10.000000	0.708333	-29.033335	515.500000	1023.000000	1023.000000	2046.000000
34.480000	-0.010780	-6.371094	-0.420149	-1.153029	-2.804424	-1.993491	0.000000	-10.000000	0.700000	-28.950001	505.833344	1023.000000	1023.000000	2046.000000
34.500000	-0.011526	-6.811745	-0.514949	-1.108301	-2.885157	-2.303337	0.000000	-10.000000	0.700000	-28.983334	496.166656	1023.000000	1023.000000	2046.000000
34.520000	-0.012223	-7.223959	-0.463253	-1.208008	-3.154794	-2.397903	0.000000	-10.000000	0.691667	-29.100000	486.500000	1023.000000	1023.000000	2046.000000
34.540001	-0.012902	-7.625339	-0.604452	-1.199855	-3.195977	-2.625054	0.000000	-10.000000	0.700000	-29.100000	476.666656	1023.000000	1023.000000	2046.000000
34.560001	-0.013393	-7.915035	-0.581968	-1.193561	-3.330602	-2.808904	0.000000	-10.000000	0.691667	-29.033333	467.000000	1023.000000	1023.000000	2046.000000
34.580002	-0.014039	-8.297010	-0.568471	-1.293005	-3.576926	-2.858608	0.000000	-10.000000	0.691667	-28.700001	457.333344	1023.000000	1023.000000	2046.000000
34.599998	-0.014755	-8.719923	-0.749004	-1.202379	-3.613436	-3.155103	0.000000	-10.000000	0.691667	-28.650000	447.833344	1023.000000	1023.000000	2046.000000
34.619999	-0.015348	-9.070483	-0.696784	-1.214978	-3.856784	-3.301938	0.000000	-10.000000	0.700000	-28.483334	438.166656	1023.000000	1023.000000	2046.000000
34.639999	-0.016061	-9.491798	-0.768101	-1.288000	-4.031541	-3.404156	0.000000	-10.000000	0.700000	-28.600000	428.833344	1023.000000	1023.000000	2046.000000
34.660000	-0.016654	-9.842306	-0.868965	-1.180318	-4.091014	-3.702008	0.000000	-10.000000	0.691667	-28.483334	419.166656	1023.000000	1023.000000	2046.000000
34.680000	-0.017233	-10.184634	-0.831893	-1.289947	-4.332303	-3.730491	0.000000	-10.000000	0.683333	-28.583334	409.666656	1023.000000	1023.000000	2046.000000
34.700001	-0.017871	-10.561788	-0.921723	-1.338523	-4.440679	-3.860864	0.000000	-10.000000	0.683333	-28.450001	400.000000	1023.000000	1023.000000	2046.000000
34.720001	-0.018418	-10.885300	-1.027349	-1.222529	-4.483493	-4.151929	0.000000	-10.000000	0.691667	-28.383333	390.500000	1023.000000	1023.000000	2046.000000
34.740002	-0.019049	-11.257736	-0.930262	-1.341913	-4.814270	-4.171291	0.000000	-10.000000	0.700000	-28.250000	381.000000	1023.000000	1023.000000	2046.000000
34.759998	-0.019597	-11.581804	-1.027209	-1.347933	-4.861172	-4.345490	0.000000	-10.000000	0.691667	-28.083334	371.666656	1023.000000	1023.000000	2046.000000
34.779999	-0.020048	-11.848368	-1.078980	-1.291444	-4.914576	-4.563368	0.000000	-10.000000	0.691667	-27.983334	362.333344	1023.000000	1023.000000	2046.000000
34.799999	-0.020568	-12.155586	-0.982477	-1.413199	-5.187069	-4.572841	0.000000	-10.000000	0.691667	-27.966667	353.000000	1023.000000	1023.000000	2046.000000
34.820000	-0.020846	-12.319985	-1.088936	-1.326918	-5.125497	-4.778634	0.000000	-10.000000	0.691667	-27.933334	343.666656	1023.000000	1023.000000	2046.000000
34.840000	-0.020937	-12.373858	-1.076041	-1.276264	-5.166765	-4.854789	0.000000	-10.000000	0.675000	-27.766666	334.333344	1023.000000	1023.000000	2046.000000
34.860001	-0.020959	-12.387007	-0.945400	-1.333539	-5.359564	-4.748504	0.000000	-10.000000	0.675000	-27.633333	325.000000	1023.000000	1023.000000	2046.000000
34.880001	-0.021146	-12.497571	-1.067070	-1.198844	-5.308214	-4.923443	0.000000	-10.000000	0.675000	-27.716667	315.666656	1023.000000	1023.000000	2046.000000
34.900002	-0.021406	-12.650771	-1.022593	-1.217767	-5.491177	-4.919235	0.000000	-10.000000	0.691667	-27.683334	306.500000	1023.000000	1023.000000	2046.000000
34.919998	-0.021802	-12.885075	-0.975147	-1.269220	-5.802068	-4.838639	0.000000	-10.000000	0.683333	-27.916666	297.333344	1023.000000	1023.000000	2046.000000
34.939999	-0.022320	-13.190893	-1.154745	-1.080743	-5.866084	-5.089321	0.000000	-10.000000	0.683333	-27.933334	288.000000	1023.000000	1023.000000	2046.000000
34.959999	-0.023188	-13.704209	-1.183483	-1.119972	-6.142401	-5.258352	0.000000	-10.000000	0.675000	-28.333334	278.666656	1023.000000	1023.000000	2046.000000
34.980000	-0.024400	-14.420108	-1.284538	-1.259966	-6.479018	-5.396586	0.000000	-10.000000	0.666667	-28.100000	269.166656	1023.000000	1023.000000	2046.000000
35.000000	-0.026157	-15.458663	-1.503816	-1.345235	-6.740401	-5.869211	0.000000	-10.000000	0.658333	-27.916668	259.833344	1023.000000	1023.000000	2046.000000
35.020000	-0.027889	-16.482521	-1.549769	-1.567414	-7.266966	-6.098372	0.000000	-10.000000	0.658333	-27.483334	250.500000	1023.000000	1023.000000	2046.000000
35.040001	-0.029598	-17.492422	-1.700415	-1.695324	-7.735509	-6.361174	0.000000	-10.000000	0.625000	-26.866667	241.333328	1023.000000	1023.000000	2046.000000
35.060001	-0.031023	-18.334406	-1.875422	-1.603928	-8.132651	-6.722404	0.000000	-10.000000	0.583333	-26.066668	232.333328	1023.000000	1023.000000	2046.000000
35.080002	-0.031854	-18.825846	-1.949632	-1.580513	-8.495325	-6.800375	0.000000	-10.000000	0.541667	-25.266666	223.500000	1023.000000	1023.000000	2046.000000
35.099998	-0.032277	-19.075975	-1.983979	-1.530187	-8.757660	-6.804149	0.000000	-10.000000	0.541667	-24.916668	215.166672	1023.000000	1023.000000	2046.000000
35.119999	-0.032745	-19.352039	-2.054470	-1.361405	-8.938905	-6.997260	0.000000	-10.000000	0.550000	-24.850000	206.833328	1023.000000	1023.000000	2046.000000
35.139999	-0.032821	-19.397163	-1.956502	-1.355044	-9.231228	-6.854390	0.000000	-10.000000	0.550000	-24.733334	198.500000	1023.000000	1023.000000	2046.000000
35.160000	-0.033111	-19.568445	-2.018201	-1.243997	-9.391357	-6.914891	0.000000	-10.000000	0.541667	-24.633333	190.166672	1023.000000	1023.000000	2046.000000
35.180000	-0.033442	-19.764137	-2.113005	-1.095628	-9.485397	-7.070106	0.000000	-10.000000	0.525000	-24.333334	182.000000	1023.000000	1023.000000	2046.000000
35.200001	-0.033588	-19.850338	-2.031631	-1.028268	-9.719004	-7.071434	0.000000	-10.000000	0.500000	-23.900000	174.000000	1023.000000	1023.000000	2046.000000
35.220001	-0.033873	-20.018686	-2.027331	-1.043038	-9.853490	-7.094829	0.000000	-10.000000	0.466667	-23.133333	166.000000	1023.000000	1023.000000	2046.000000
35.240002	-0.034407	-20.334620	-2.146263	-0.978830	-9.922780	-7.286747	0.000000	-10.000000	0.433333	-22.400002	158.333328	1023.000000	1023.000000	2046.000000
35.259998	-0.034493	-20.385601	-2.037207	-1.016018	-10.103100	-7.229277	0.000000	-10.000000	0.408333	-21.866667	150.833328	1023.000000	1023.000000	2046.000000
35.279999	-0.034853	-20.598227	-2.043582	-1.183862	-10.172060	-7.198724	0.000000	-10.000000	0.416667	-21.650002	143.500000	1023.000000	1023.000000	2046.000000
35.299999	-0.035155	-20.776720	-2.092026	-1.224881	-10.113007	-7.346807	0.000000	-10.000000	0.425000	-21.850000	136.166672	1023.000000	1023.000000	2046.000000
35.320000	-0.035381	-20.910072	-1.957003	-1.447453	-10.253033	-7.252584	0.000000	-10.000000	0.425000	-21.883333	128.833328	1023.000000	1023.000000	2046.000000
35.340000	-0.035891	-21.211290	-2.007212	-1.597842	-10.268641	-7.337597	0.000000	-10.000000	0.408333	-21.866667	121.666664	1023.000000	1023.000000	2046.000000
35.360001	-0.036316	-21.462492	-2.061728	-1.647950	-10.304800	-7.448014	0.000000	-10.000000	0.400000	-21.466667	114.333336	1023.000000	1023.000000	2046.000000
35.380001	-0.036506	-21.575197	-2.046188	-1.789575	-10.374535	-7.364899	0.000000	-10.000000	0.400000	-21.150000	107.166664	1023.000000	1023.000000	2046.000000
35.400002	-0.037005	-21.869884	-2.145997	-1.848090	-10.410917	-7.464880	0.000000	-10.000000	0.400000	-20.900000	102.333336	1023.000000	1023.000000	2046.000000
35.419998	-0.037328	-22.060854	-2.192914	-1.827954	-10.421768	-7.618217	0.000000	-10.000000	0.400000	-20.566668	95.500000	1023.000000	1023.000000	2046.000000
35.439999	-0.037521	-22.174782	-2.126547	-1.942529	-10.543004	-7.562703	0.000000	-10.000000	0.383333	-20.183334	88.666664	1023.000000	1023.000000	2046.000000
35.459999	-0.037983	-22.448238	-2.122294	-2.021349	-10.644753	-7.659843	0.000000	-10.000000	0.375000	-19.500000	79.666664	1023.000000	1023.000000	2046.000000
35.480000	-0.038498	-22.752190	-2.173081	-2.037801	-10.753859	-7.787450	0.000000	-10.000000	0.341667	-18.783335	73.000000	1023.000000	1023.000000	2046.000000
35.500000	-0.038803	-22.932856	-2.234778	-2.071083	-10.785563	-7.841432	0.000000	-10.000000	0.325000	-18.250000	66.666664	1023.000000	1023.000000	2046.000000
35.520000	-0.039030	-23.066595	-2.208755	-2.164319	-10.897888	-7.795632	0.000000	-10.000000	0.300000	-17.783335	60.500000	1023.000000	1023.000000	2046.000000
35.540001	-0.039607	-23.407648	-2.290204	-2.197583	-11.036132	-7.883729	0.000000	-10.000000	0.291667	-17.350000	54.500000	1023.000000	1023.000000	2046.000000
35.560001	-0.039833	-23.541100	-2.434863	-2.148372	-10.939590	-8.018275	0.000000	-10.000000	0.275000	-16.816668	48.833332	1023.000000	1023.000000	2046.000000
35.580002	-0.039892	-23.576370	-2.402851	-2.205955	-11.024475	-7.943089	0.000000	-10.000000	0.258333	-16.483334	43.166668	1023.000000	1023.000000	2046.000000
35.599998	-0.040055	-23.672480	-2.373234	-2.275661	-11.111634	-7.911950	0.000000	-10.000000	0.250000	-16.049999	37.833332	1023.000000	1023.000000	2046.000000
35.619999	-0.040327	-23.833212	-2.493036	-2.200385	-11.076671	-8.063121	0.000000	-10.000000	0.241667	-15.666667	32.333332	1023.000000	1023.000000	2046.000000
35.639999	-0.040350	-23.846777	-2.462427	-2.155965	-11.137280	-8.091105	0.000000	-10.000000	0.233333	-15.200000	27.166666	1023.000000	1023.000000	2046.000000
35.660000	-0.040404	-23.878902	-2.433932	-2.230135	-11.214749	-8.000086	0.000000	-10.000000	0.225000	-14.866667	22.000000	1023.000000	1023.000000	2046.000000
35.680000	-0.040624	-24.008553	-2.457623	-2.215405	-11.268543	-8.066982	0.000000	-10.000000	0.216667	-14.350000	17.000000	1023.000000	1023.000000	2046.000000
35.700001	-0.040736	-24.074703	-2.553008	-2.130963	-11.210593	-8.180140	0.000000	-10.000000	0.216667	-13.900000	12.333333	1023.000000	1023.000000	2046.000000
35.720001	-0.040872	-24.155102	-2.546799	-2.235869	-11.272628	-8.099806	0.000000	-10.000000	0.208333	-13.416667	7.666667	1023.000000	1023.000000	2046.000000
35.740002	-0.041040	-24.254919	-2.496879	-2.293056	-11.398101	-8.066883	0.000000	-10.000000	0.208333	-13.083333	3.500000	1023.000000	1023.000000	2046.000000
35.759998	-0.041221	-24.361410	-2.633674	-2.218896	-11.306602	-8.202239	0.000000	-10.000000	0.183333	-12.633333	-0.500000	1023.000000	1023.000000	2046.000000
35.779999	-0.041376	-24.453440	-2.655287	-2.219005	-11.379478	-8.199670	0.000000	-10.000000	0.166667	-12.366667	-2.833333	1023.000000	1023.000000	2046.000000
35.799999	-0.041421	-24.479881	-2.612468	-2.255588	-11.459443	-8.152383	0.000000	-10.000000	0.150000	-12.133333	-7.000000	1023.000000	1023.000000	2046.000000
35.820000	-0.041487	-24.518986	-2.569427	-2.227746	-11.532076	-8.189737	0.000000	-10.000000	0.150000	-12.066667	-10.000000	1023.000000	1023.000000	2046.000000
35.840000	-0.041660	-24.621164	-2.691781	-2.219996	-11.477759	-8.231629	0.000000	-10.000000	0.150000	-11.616667	-15.333333	1023.000000	1023.000000	2046.000000
35.860001	-0.041674	-24.629343	-2.635800	-2.280310	-11.520363	-8.192869	0.000000	-10.000000	0.141667	-11.100000	-19.000000	1023.000000	1023.000000	2046.000000
35.880001	-0.041741	-24.669136	-2.638472	-2.289158	-11.558933	-8.182572	0.000000	-10.000000	0.133333	-10.500000	-23.833334	1023.000000	1023.000000	2046.000000
35.900002	-0.041879	-24.750345	-2.702984	-2.208308	-11.533556	-8.305498	0.000000	-10.000000	0.133333	-10.183333	-27.500000	1023.000000	1023.000000	2046.000000
35.919998	-0.041818	-24.714336	-2.684558	-2.208334	-11.523653	-8.297791	0.000000	-10.000000	0.125000	-9.900001	-30.833334	1023.000000	1023.000000	2046.000000
35.939999	-0.041534	-24.546438	-2.614836	-2.215161	-11.529482	-8.186960	0.000000	-10.000000	0.116667	-9.483334	-34.166668	1023.000000	1023.000000	2046.000000
35.959999	-0.041464	-24.504993	-2.672051	-2.115356	-11.450552	-8.267035	0.000000	-10.000000	0.100000	-8.950000	-37.333332	1023.000000	1023.000000	2046.000000
35.980000	-0.041115	-24.299147	-2.631435	-2.096036	-11.413547	-8.158131	0.000000	-10.000000	0.100000	-8.516666	-39.500000	1023.000000	1023.000000	2046.000000
36.000000	-0.040722	-24.066860	-2.523058	-2.090392	-11.407420	-8.045989	0.000000	-10.000000	0.100000	-8.050000	-41.500000	1023.000000	1023.000000	2046.000000
36.020000	-0.040637	-24.016747	-2.568891	-1.961722	-11.357158	-8.128977	0.000000	-10.000000	0.100000	-7.683333	-43.166668	1023.000000	1023.000000	2046.000000
36.040001	-0.040628	-24.011236	-2.547172	-1.969414	-11.436752	-8.057899	0.000000	-10.000000	0.100000	-7.250000	-45.833332	1023.000000	1023.000000	2046.000000
36.060001	-0.040371	-23.859411	-2.563305	-1.893075	-11.429992	-7.973040	0.000000	-10.000000	0.083333	-6.866667	-48.833332	1023.000000	1023.000000	2046.000000
36.080002	-0.040691	-24.048399	-2.669359	-1.856049	-11.454718	-8.068273	0.000000	-10.000000	0.066667	-6.600000	-51.166668	1023.000000	1023.000000	2046.000000
36.099998	-0.041451	-24.497581	-2.779397	-1.936727	-11.606075	-8.175383	0.000000	-10.000000	0.050000	-5.866667	-53.833332	1023.000000	1023.000000	2046.000000
36.119999	-0.042469	-25.099106	-2.812445	-2.084610	-11.858373	-8.343678	0.000000	-10.000000	0.050000	-4.783333	-55.833332	1023.000000	1023.000000	2046.000000
36.139999	-0.043904	-25.947176	-2.990857	-2.196648	-12.070940	-8.688731	0.000000	-10.000000	0.041667	-2.583333	-58.000000	1023.000000	1023.000000	2046.000000
36.160000	-0.045241	-26.737295	-3.219835	-2.311161	-12.307249	-8.899051	0.000000	-10.000000	0.033333	-0.916667	-58.833332	1023.000000	1023.000000	2046.000000
36.180000	-0.045890	-27.120937	-3.247839	-2.331656	-12.576073	-8.965370	0.000000	-10.000000	0.033333	1.066667	-59.000000	1023.000000	1023.000000	2046.000000
36.200001	-0.046381	-27.411047	-3.346386	-2.291830	-12.729241	-9.043591	0.000000	-10.000000	0.041667	2.483333	-59.000000	1023.000000	1023.000000	2046.000000
36.220001	-0.046308	-27.367882	-3.409970	-2.149974	-12.739024	-9.068914	0.000000	-10.000000	0.050000	3.816667	-59.000000	1023.000000	1023.000000	2046.000000
36.240002	-0.045959	-27.161781	-3.340162	-2.060609	-12.774554	-8.986454	0.000000	-10.000000	0.050000	4.283334	-59.000000	1023.000000	1023.000000	2046.000000
36.259998	-0.045732	-27.027740	-3.338853	-1.965243	-12.735247	-8.988400	0.000000	-10.000000	0.041667	4.166667	-59.000000	1023.000000	1023.000000	2046.000000
36.279999	-0.045346	-26.799749	-3.347398	-1.845542	-12.663972	-8.942838	0.000000	-10.000000	0.025000	5.100000	-59.000000	1023.000000	1023.000000	2046.000000
36.299999	-0.044828	-26.493256	-3.251356	-1.775806	-12.644156	-8.821937	0.000000	-10.000000	0.000000	6.800000	-59.000000	1023.000000	1023.000000	2046.000000
36.320000	-0.044373	-26.224491	-3.237921	-1.670824	-12.555689	-8.760057	0.000000	-10.000000	-0.016667	8.533334	-59.000000	1023.000000	1023.000000	2046.000000
36.340000	-0.043979	-25.991728	-3.259840	-1.616442	-12.378157	-8.737288	0.000000	-10.000000	-0.041667	10.000000	-59.000000	1023.000000	1023.000000	2046.000000
36.360001	-0.043571	-25.750572	-3.227341	-1.632014	-12.272368	-8.618849	0.000000	-10.000000	-0.075000	11.516667	-59.000000	1023.000000	1023.000000	2046.000000
36.380001	-0.043061	-25.448753	-3.146584	-1.665827	-12.165486	-8.470856	0.000000	-10.000000	-0.108333	13.583334	-45.333332	1023.000000	1023.000000	2046.000000
36.400002	-0.042538	-25.140154	-3.177273	-1.699825	-11.869740	-8.393316	0.000000	-10.000000	-0.133333	15.466667	-17.500000	1023.000000	1023.000000	2046.000000
36.419998	-0.042119	-24.892181	-3.183926	-1.861803	-11.625216	-8.221236	0.000000	-10.000000	-0.141667	16.783335	12.000000	1023.000000	1023.000000	2046.000000
36.439999	-0.041677	-24.630905	-3.106832	-2.032658	-11.440184	-8.051231	0.000000	-10.000000	-0.158333	17.550001	29.833334	1023.000000	1023.000000	2046.000000
36.459999	-0.041264	-24.386770	-3.146826	-2.182239	-11.138432	-7.919273	0.000000	-10.000000	-0.183333	18.416668	37.500000	1023.000000	1023.000000	2046.000000
36.480000	-0.040744	-24.079720	-3.161748	-2.281178	-10.857899	-7.778895	0.000000	-10.000000	-0.216667	19.350000	45.666668	1023.000000	1023.000000	2046.000000
36.500000	-0.040225	-23.772772	-3.090633	-2.411077	-10.714890	-7.556172	0.000000	-10.000000	-0.241667	20.283333	51.833332	1023.000000	1023.000000	2046.000000
36.520000	-0.039579	-23.390984	-3.100161	-2.411491	-10.417809	-7.461523	0.000000	-10.000000	-0.250000	20.650000	56.166668	1023.000000	1023.000000	2046.000000
36.540001	-0.039071	-23.091169	-3.100019	-2.434431	-10.199596	-7.357123	0.000000	-10.000000	-0.275000	21.366667	63.166668	1023.000000	1023.000000	2046.000000
36.560001	-0.038574	-22.797216	-2.999516	-2.471215	-10.064524	-7.261962	0.000000	-10.000000	-0.300000	22.083334	70.166664	1023.000000	1023.000000	2046.000000
36.580002	-0.037972	-22.441177	-2.973765	-2.494314	-9.799726	-7.173373	0.000000	-10.000000	-0.325000	23.350000	80.000000	1023.000000	1023.000000	2046.000000
36.599998	-0.037683	-22.270931	-3.028276	-2.558050	-9.620757	-7.063848	0.000000	-10.000000	-0.350000	24.066668	87.666664	1023.000000	1023.000000	2046.000000
36.619999	-0.037336	-22.065451	-2.993316	-2.573554	-9.534457	-6.964124	0.000000	-10.000000	-0.375000	24.783333	95.333336	1023.000000	1023.000000	2046.000000
36.639999	-0.036797	-21.747223	-3.031605	-2.595897	-9.284176	-6.835546	0.000000	-10.000000	-0.400000	25.183332	100.666664	1023.000000	1023.000000	2046.000000
36.660000	-0.036460	-21.547932	-3.068041	-2.629108	-9.128953	-6.721829	0.000000	-10.000000	-0.391667	25.633333	109.166664	1023.000000	1023.000000	2046.000000
36.680000	-0.035684	-21.089493	-3.002748	-2.626920	-8.931132	-6.528691	0.000000	-10.000000	-0.383333	26.083334	117.666664	1023.000000	1023.000000	2046.000000
36.700001	-0.035053	-20.716232	-3.015216	-2.617777	-8.658673	-6.424566	0.000000	-10.000000	-0.383333	26.400000	126.333336	1023.000000	1023.000000	2046.000000
36.720001	-0.034433	-20.349697	-3.022643	-2.660452	-8.434155	-6.232447	0.000000	-10.000000	-0.400000	26.583334	132.166672	1023.000000	1023.000000	2046.000000
36.740002	-0.033457	-19.773296	-2.966158	-2.590286	-8.162856	-6.053996	0.000000	-10.000000	-0.416667	26.783335	141.000000	1023.000000	1023.000000	2046.000000
36.759998	-0.032825	-19.399790	-2.948035	-2.572489	-7.986043	-5.893224	0.000000	-10.000000	-0.433333	26.933334	153.000000	1023.000000	1023.000000	2046.000000
36.779999	-0.032212	-19.037392	-2.947464	-2.580257	-7.784578	-5.725091	0.000000	-10.000000	-0.441667	27.049999	162.000000	1023.000000	1023.000000	2046.000000
36.799999	-0.031227	-18.455400	-2.819407	-2.499221	-7.574707	-5.562066	0.000000	-10.000000	-0.441667	27.266666	171.000000	1023.000000	1023.000000	2046.000000
36.820000	-0.030705	-18.146482	-2.858434	-2.525446	-7.354208	-5.408395	0.000000	-10.000000	-0.433333	27.333334	177.000000	1023.000000	1023.000000	2046.000000
36.840000	-0.030002	-17.731119	-2.832903	-2.534402	-7.141912	-5.221903	0.000000	-10.000000	-0.441667	27.466667	186.000000	1023.000000	1023.000000	2046.000000
36.860001	-0.029002	-17.140385	-2.728082	-2.470576	-6.898015	-5.043713	0.000000	-10.000000	-0.450000	27.566668	195.166672	1023.000000	1023.000000	2046.000000
36.880001	-0.028475	-16.828693	-2.788402	-2.466988	-6.664508	-4.908796	0.000000	-10.000000	-0.458333	27.666668	204.333328	1023.000000	1023.000000	2046.000000
36.900002	-0.027696	-16.368347	-2.715901	-2.436187	-6.505950	-4.710308	0.000000	-10.000000	-0.450000	27.750000	213.666672	1023.000000	1023.000000	2046.000000
36.919998	-0.026780	-15.827137	-2.598387	-2.394546	-6.318794	-4.515410	0.000000	-10.000000	-0.450000	27.583334	222.833328	1023.000000	1023.000000	2046.000000
36.939999	-0.026117	-15.435330	-2.672562	-2.369047	-6.009629	-4.384093	0.000000	-10.000000	-0.441667	27.350000	232.166672	1023.000000	1023.000000	2046.000000
36.959999	-0.025287	-14.944773	-2.571372	-2.357709	-5.874394	-4.141298	0.000000	-10.000000	-0.441667	27.216667	241.333328	1023.000000	1023.000000	2046.000000
36.980000	-0.024156	-14.276249	-2.510763	-2.322963	-5.527822	-3.914701	0.000000	-10.000000	-0.441667	27.316668	250.500000	1023.000000	1023.000000	2046.000000
37.000000	-0.023422	-13.842385	-2.527740	-2.275170	-5.286825	-3.752651	0.000000	-10.000000	-0.458333	27.549999	259.500000	1023.000000	1023.000000	2046.000000
37.020000	-0.022498	-13.296487	-2.485976	-2.286968	-4.991185	-3.532357	0.000000	-10.000000	-0.458333	27.883333	268.666656	1023.000000	1023.000000	2046.000000
37.040001	-0.021303	-12.590245	-2.342814	-2.227113	-4.733256	-3.287061	0.000000	-10.000000	-0.466667	27.883333	278.000000	1023.000000	1023.000000	2046.000000
37.060001	-0.020341	-12.021817	-2.309886	-2.144941	-4.421649	-3.145341	0.000000	-10.000000	-0.458333	28.033333	287.333344	1023.000000	1023.000000	2046.000000
37.080002	-0.019459	-11.499998	-2.272476	-2.089218	-4.150643	-2.987661	0.000000	-10.000000	-0.475000	28.016666	296.500000	1023.000000	1023.000000	2046.000000
37.099998	-0.018065	-10.676309	-2.101634	-2.000609	-3.853196	-2.720869	0.000000	-10.000000	-0.483333	28.216667	305.833344	1023.000000	1023.000000	2046.000000
37.119999	-0.016951	-10.017974	-2.001658	-1.966785	-3.604897	-2.444633	0.000000	-10.000000	-0.491667	28.333334	315.166656	1023.000000	1023.000000	2046.000000
37.139999	-0.016244	-9.600105	-1.970991	-1.925303	-3.448234	-2.255578	0.000000	-10.000000	-0.475000	28.216667	324.833344	1023.000000	1023.000000	2046.000000
37.160000	-0.015300	-9.042340	-1.885507	-1.864259	-3.267338	-2.025237	0.000000	-10.000000	-0.458333	28.116667	334.166656	1023.000000	1023.000000	2046.000000
37.180000	-0.014952	-8.836469	-1.942068	-1.848824	-3.102295	-1.943281	0.000000	-10.000000	-0.433333	27.750000	343.666656	1023.000000	1023.000000	2046.000000
37.200001	-0.015287	-9.034530	-2.102073	-1.903992	-3.068731	-1.959735	0.000000	-10.000000	-0.416667	27.266666	352.833344	1023.000000	1023.000000	2046.000000
37.220001	-0.015877	-9.383519	-2.123977	-1.964451	-3.233567	-2.061525	0.000000	-10.000000	-0.400000	26.750000	362.000000	1023.000000	1023.000000	2046.000000
37.240002	-0.016925	-10.002558	-2.235319	-2.050809	-3.448435	-2.267995	0.000000	-10.000000	-0.383333	26.383333	371.000000	1023.000000	1023.000000	2046.000000
37.259998	-0.017718	-10.471621	-2.373844	-2.112044	-3.648419	-2.337313	0.000000	-10.000000	-0.383333	26.100000	380.000000	1023.000000	1023.000000	2046.000000
37.279999	-0.017702	-10.462031	-2.399513	-2.046658	-3.760049	-2.255812	0.000000	-10.000000	-0.383333	26.000000	388.833344	1023.000000	1023.000000	2046.000000
37.299999	-0.017339	-10.247073	-2.402010	-1.975553	-3.746159	-2.123351	0.000000	-10.000000	-0.400000	26.066668	397.500000	1023.000000	1023.000000	2046.000000
37.320000	-0.016707	-9.873829	-2.380791	-1.852752	-3.697793	-1.942493	0.000000	-10.000000	-0.391667	26.166668	406.166656	1023.000000	1023.000000	2046.000000
37.340000	-0.015823	-9.351177	-2.273482	-1.750330	-3.601344	-1.726022	0.000000	-10.000000	-0.391667	26.300001	414.833344	1023.000000	1023.000000	2046.000000
37.360001	-0.014977	-8.851475	-2.193456	-1.612563	-3.479849	-1.565606	0.000000	-10.000000	-0.391667	26.333334	423.666656	1023.000000	1023.000000	2046.000000
37.380001	-0.014297	-8.449412	-2.195418	-1.512107	-3.377556	-1.364331	0.000000	-10.000000	-0.408333	26.716667	432.333344	1023.000000	1023.000000	2046.000000
37.400002	-0.013432	-7.938132	-2.080020	-1.367794	-3.235175	-1.255143	0.000000	-10.000000	-0.416667	26.833334	441.166656	1023.000000	1023.000000	2046.000000
37.419998	-0.012611	-7.452890	-1.992974	-1.312137	-3.086544	-1.061235	0.000000	-10.000000	-0.425000	27.016666	450.000000	1023.000000	1023.000000	2046.000000
37.439999	-0.011928	-7.049700	-1.908402	-1.248253	-3.009007	-0.884038	0.000000	-10.000000	-0.416667	26.850000	459.000000	1023.000000	1023.000000	2046.000000
37.459999	-0.010959	-6.476699	-1.788880	-1.175816	-2.804765	-0.707239	0.000000	-10.000000	-0.408333	26.933334	468.000000	1023.000000	1023.000000	2046.000000
37.480000	-0.010038	-5.932477	-1.759163	-1.143782	-2.508788	-0.520743	0.000000	-10.000000	-0.400000	26.666668	477.000000	1023.000000	1023.000000	2046.000000
37.500000	-0.009365	-5.534929	-1.706050	-1.156956	-2.331975	-0.339949	0.000000	-10.000000	-0.391667	26.750000	486.000000	1023.000000	1023.000000	2046.000000
37.520000	-0.008397	-4.962866	-1.526508	-1.157784	-2.087481	-0.191092	0.000000	-10.000000	-0.358333	26.166668	495.000000	1023.000000	1023.000000	2046.000000
37.540001	-0.007429	-4.390457	-1.355136	-1.199198	-1.838042	0.001920	0.000000	-10.000000	-0.341667	25.600000	504.000000	1023.000000	1023.000000	2046.000000
37.560001	-0.006827	-4.034889	-1.365011	-1.254275	-1.582474	0.166872	0.000000	-10.000000	-0.325000	24.516666	512.666687	1023.000000	1023.000000	2046.000000
37.580002	-0.006004	-3.548368	-1.308576	-1.209527	-1.306003	0.275738	0.000000	-10.000000	-0.341667	24.483334	521.000000	1023.000000	1023.000000	2046.000000
37.599998	-0.005023	-2.968421	-1.148040	-1.243900	-1.079440	0.502959	0.000000	-10.000000	-0.325000	24.266666	529.000000	1023.000000	1023.000000	2046.000000
37.619999	-0.004478	-2.646358	-1.132048	-1.251508	-0.860564	0.597762	0.000000	-10.000000	-0.316667	24.183334	537.000000	1023.000000	1023.000000	2046.000000
37.639999	-0.004056	-2.397201	-1.078593	-1.262139	-0.743434	0.686966	0.000000	-10.000000	-0.300000	23.633333	545.000000	1023.000000	1023.000000	2046.000000
37.660000	-0.003167	-1.871682	-0.893123	-1.254166	-0.546315	0.821923	0.000000	-10.000000	-0.291667	23.300001	553.000000	1023.000000	1023.000000	2046.000000
37.680000	-0.002667	-1.575966	-0.812402	-1.236669	-0.406684	0.879789	0.000000	-10.000000	-0.283333	23.166668	561.000000	1023.000000	1023.000000	2046.000000
37.700001	-0.002349	-1.388034	-0.873921	-1.221150	-0.211404	0.918441	0.000000	-10.000000	-0.275000	23.000000	568.833313	1023.000000	1023.000000	2046.000000
37.720001	-0.001794	-1.060159	-0.784723	-1.195766	-0.079797	1.000128	0.000000	-10.000000	-0.275000	23.016666	576.500000	1023.000000	1023.000000	2046.000000
37.740002	-0.000902	-0.533069	-0.575522	-1.164763	0.072103	1.135112	0.000000	-10.000000	-0.266667	22.783335	584.166687	1023.000000	1023.000000	2046.000000
37.759998	-0.000378	-0.223353	-0.618525	-1.158839	0.351649	1.202363	0.000000	-10.000000	-0.258333	22.450001	591.833313	1023.000000	1023.000000	2046.000000
37.779999	0.000023	0.013471	-0.604776	-1.150886	0.469365	1.299768	0.000000	-10.000000	-0.241667	22.150002	599.500000	1023.000000	1023.000000	2046.000000
37.799999	0.000973	0.574829	-0.454455	-1.101701	0.689509	1.441476	0.000000	-10.000000	-0.233333	22.066668	606.833313	1023.000000	1023.000000	2046.000000
37.820000	0.001579	0.933206	-0.399938	-1.098478	0.897938	1.533685	0.000000	-10.000000	-0.216667	21.933334	614.333313	1023.000000	1023.000000	2046.000000
37.840000	0.002104	1.243211	-0.420176	-1.080289	1.139898	1.603777	0.000000	-10.000000	-0.208333	21.733334	621.666687	1023.000000	1023.000000	2046.000000
37.860001	0.002868	1.694971	-0.290251	-0.989812	1.266310	1.708724	0.000000	-10.000000	-0.191667	21.566668	629.000000	1023.000000	1023.000000	2046.000000
37.880001	0.003753	2.218230	-0.147410	-0.925897	1.457039	1.834497	0.000000	-10.000000	-0.191667	21.300001	636.166687	1023.000000	1023.000000	2046.000000
37.900002	0.004218	2.492590	-0.168909	-0.886859	1.682626	1.865731	0.000000	-10.000000	-0.166667	20.816668	643.333313	1023.000000	1023.000000	2046.000000
37.919998	0.004691	2.772097	-0.078910	-0.838080	1.707024	1.982064	0.000000	-10.000000	-0.158333	19.916668	650.500000	1023.000000	1023.000000	2046.000000
37.939999	0.005471	3.233587	0.026085	-0.818790	1.898681	2.127611	0.000000	-10.000000	-0.133333	18.983334	657.166687	1023.000000	1023.000000	2046.000000
37.959999	0.005913	3.494604	0.061777	-0.767296	2.056988	2.143135	0.000000	-10.000000	-0.125000	17.983334	663.500000	1023.000000	1023.000000	2046.000000
37.980000	0.006261	3.700524	0.078242	-0.735130	2.132942	2.224470	0.000000	-10.000000	-0.100000	17.016666	669.500000	1023.000000	1023.000000	2046.000000
38.000000	0.006921	4.090168	0.219558	-0.701456	2.192079	2.379987	0.000000	-10.000000	-0.083333	16.000000	675.500000	1023.000000	1023.000000	2046.000000
38.020000	0.007409	4.379009	0.240829	-0.636581	2.386451	2.388310	0.000000	-10.000000	-0.058333	15.000000	681.166687	1023.000000	1023.000000	2046.000000
38.040001	0.007650	4.521424	0.200594	-0.599304	2.494176	2.425958	0.000000	-10.000000	-0.033333	13.800000	686.500000	1023.000000	1023.000000	2046.000000
38.060001	0.008034	4.748043	0.287791	-0.563491	2.483049	2.540694	0.000000	-10.000000	-0.008333	12.200000	691.333313	1023.000000	1023.000000	2046.000000
38.080002	0.008413	4.972303	0.361486	-0.504022	2.570942	2.543897	0.000000	-10.000000	0.000000	10.216667	695.666687	1023.000000	1023.000000	2046.000000
38.099998	0.008621	5.095297	0.304984	-0.491066	2.730244	2.551135	0.000000	-10.000000	0.016667	7.933333	699.333313	1023.000000	1023.000000	2046.000000
38.119999	0.009059	5.353809	0.425240	-0.465165	2.765876	2.627858	0.000000	-10.000000	0.041667	4.850000	702.166687	1023.000000	1023.000000	2046.000000
38.139999	0.009535	5.634902	0.510146	-0.362859	2.866424	2.621190	0.000000	-10.000000	0.075000	1.266667	704.333313	1023.000000	1023.000000	2046.000000
38.160000	0.009738	5.754889	0.506408	-0.384252	2.929071	2.703661	0.000000	-10.000000	0.091667	-1.983333	705.500000	1023.000000	1023.000000	2046.000000
38.180000	0.009917	5.860673	0.578153	-0.315586	2.885867	2.712239	0.000000	-10.000000	0.108333	-4.933333	706.000000	1023.000000	1023.000000	2046.000000
38.200001	0.010001	5.910574	0.649976	-0.260298	2.810569	2.710328	0.000000	-10.000000	0.133333	-7.600000	706.000000	1023.000000	1023.000000	2046.000000
38.220001	0.009614	5.682117	0.528052	-0.234955	2.731721	2.657299	0.000000	-10.000000	0.166667	-10.333334	706.000000	1023.000000	1023.000000	2046.000000
38.240002	0.008919	5.271280	0.492773	-0.207413	2.474127	2.511794	0.000000	-10.000000	0.208333	-12.383333	706.000000	1023.000000	1023.000000	2046.000000
38.259998	0.007876	4.654578	0.403899	-0.251725	2.229749	2.272656	0.000000	-10.000000	0.233333	-13.950000	706.000000	1023.000000	1023.000000	2046.000000
38.279999	0.006237	3.685794	0.270323	-0.377962	1.916359	1.877074	0.000000	-10.000000	0.266667	-15.466667	696.666687	1023.000000	1023.000000	2046.000000
38.299999	0.004329	2.558500	0.120723	-0.571620	1.472021	1.537376	0.000000	-10.000000	0.283333	-16.450001	687.333313	1023.000000	1023.000000	2046.000000
38.320000	0.002074	1.225949	-0.055276	-0.683691	0.904721	1.060195	0.000000	-10.000000	0.300000	-17.383333	676.166687	1023.000000	1023.000000	2046.000000
38.340000	0.000235	0.138889	-0.167339	-0.761482	0.351448	0.716261	0.000000	-10.000000	0.316667	-17.783333	672.333313	1023.000000	1023.000000	2046.000000
38.360001	-0.001194	-0.705729	-0.317745	-0.760307	-0.025910	0.398234	0.000000	-10.000000	0.316667	-18.166666	666.500000	1023.000000	1023.000000	2046.000000
38.380001	-0.002300	-1.359449	-0.468016	-0.729898	-0.367010	0.205475	0.000000	-10.000000	0.316667	-18.366667	660.500000	1023.000000	1023.000000	2046.000000
38.400002	-0.002743	-1.621178	-0.381537	-0.664584	-0.637076	0.062020	0.000000	-10.000000	0.316667	-18.600000	654.166687	1023.000000	1023.000000	2046.000000
38.419998	-0.003258	-1.925501	-0.399534	-0.601052	-0.816982	-0.107933	0.000000	-10.000000	0.350000	-18.950001	647.833313	1023.000000	1023.000000	2046.000000
38.439999	-0.003982	-2.353611	-0.457606	-0.482357	-1.114775	-0.298873	0.000000	-10.000000	0.383333	-19.266666	641.333313	1023.000000	1023.000000	2046.000000
38.459999	-0.004313	-2.548799	-0.408439	-0.385638	-1.329087	-0.425635	0.000000	-10.000000	0.400000	-19.733334	635.000000	1023.000000	1023.000000	2046.000000
38.480000	-0.004658	-2.752605	-0.377551	-0.335726	-1.489898	-0.549430	0.000000	-10.000000	0.416667	-20.283335	628.333313	1023.000000	1023.000000	2046.000000
38.500000	-0.005402	-3.192471	-0.434984	-0.222074	-1.735361	-0.800052	0.000000	-10.000000	0.425000	-20.900002	621.500000	1023.000000	1023.000000	2046.000000
38.520000	-0.005889	-3.480224	-0.396773	-0.215393	-1.922562	-0.945496	0.000000	-10.000000	0.441667	-21.383333	614.500000	1023.000000	1023.000000	2046.000000
38.540001	-0.006319	-3.734536	-0.392696	-0.231013	-2.047166	-1.063660	0.000000	-10.000000	0.441667	-21.966667	607.333313	1023.000000	1023.000000	2046.000000
38.560001	-0.007113	-4.203685	-0.485423	-0.150925	-2.212928	-1.354409	0.000000	-10.000000	0.458333	-22.433334	600.166687	1023.000000	1023.000000	2046.000000
38.580002	-0.007560	-4.468022	-0.360228	-0.305998	-2.407215	-1.394581	0.000000	-10.000000	0.491667	-23.166668	592.666687	1023.000000	1023.000000	2046.000000
38.599998	-0.008019	-4.738979	-0.303683	-0.471811	-2.428974	-1.534510	0.000000	-10.000000	0.541667	-24.133333	585.000000	1023.000000	1023.000000	2046.000000
38.619999	-0.008757	-5.175178	-0.357891	-0.472719	-2.513880	-1.830689	0.000000	-10.000000	0.575000	-25.266666	576.833313	1023.000000	1023.000000	2046.000000
38.639999	-0.009432	-5.574409	-0.410806	-0.619864	-2.655353	-1.888387	0.000000	-10.000000	0.583333	-25.900000	568.500000	1023.000000	1023.000000	2046.000000
38.660000	-0.009805	-5.794942	-0.325360	-0.748526	-2.751053	-1.970003	0.000000	-10.000000	0.583333	-26.133333	559.833313	1023.000000	1023.000000	2046.000000
38.680000	-0.010640	-6.288474	-0.469393	-0.831519	-2.824313	-2.163248	0.000000	-10.000000	0.583333	-26.100000	551.166687	1023.000000	1023.000000	2046.000000
38.700001	-0.011331	-6.696634	-0.524233	-0.872372	-2.993680	-2.306349	0.000000	-10.000000	0.591667	-26.283333	542.333313	1023.000000	1023.000000	2046.000000
38.720001	-0.011798	-6.972780	-0.422716	-0.965850	-3.192905	-2.391309	0.000000	-10.000000	0.591667	-26.400000	533.666687	1023.000000	1023.000000	2046.000000
38.740002	-0.012647	-7.474552	-0.525892	-1.026784	-3.302468	-2.619407	0.000000	-10.000000	0.600000	-26.483334	524.833313	1023.000000	1023.000000	2046.000000
38.759998	-0.013478	-7.965398	-0.605092	-1.007899	-3.520489	-2.831918	0.000000	-10.000000	0.600000	-26.433334	516.000000	1023.000000	1023.000000	2046.000000
38.779999	-0.014142	-8.358160	-0.549551	-1.124580	-3.778778	-2.905251	0.000000	-10.000000	0.591667	-26.366667	507.166656	1023.000000	1023.000000	2046.000000
38.799999	-0.014929	-8.823231	-0.614142	-1.182119	-3.912050	-3.114920	0.000000	-10.000000	0.591667	-26.216667	498.333344	1023.000000	1023.000000	2046.000000
38.820000	-0.015794	-9.334064	-0.765500	-1.198612	-4.072134	-3.297819	0.000000	-10.000000	0.583333	-26.150002	489.666656	1023.000000	1023.000000	2046.000000
38.840000	-0.016260	-9.609529	-0.698257	-1.280295	-4.277691	-3.353285	0.000000	-10.000000	0.591667	-26.016668	480.833344	1023.000000	1023.000000	2046.000000
38.860001	-0.016854	-9.960745	-0.762856	-1.317868	-4.374931	-3.505090	0.000000	-10.000000	0.591667	-26.033335	472.166656	1023.000000	1023.000000	2046.000000
38.880001	-0.017684	-10.451408	-0.919335	-1.260552	-4.491520	-3.780002	0.000000	-10.000000	0.600000	-26.066668	463.500000	1023.000000	1023.000000	2046.000000
38.900002	-0.018155	-10.729334	-0.828836	-1.399193	-4.764451	-3.736855	0.000000	-10.000000	0.591667	-26.116667	454.833344	1023.000000	1023.000000	2046.000000
38.919998	-0.018603	-10.994653	-0.851871	-1.395651	-4.881298	-3.865833	0.000000	-10.000000	0.591667	-26.299999	446.166656	1023.000000	1023.000000	2046.000000
38.939999	-0.019378	-11.452456	-1.006599	-1.366334	-4.981962	-4.097560	0.000000	-10.000000	0.591667	-26.266666	437.333344	1023.000000	1023.000000	2046.000000
38.959999	-0.019924	-11.774951	-0.998162	-1.400571	-5.209850	-4.166369	0.000000	-10.000000	0.600000	-26.316668	428.666656	1023.000000	1023.000000	2046.000000
38.980000	-0.020301	-11.997598	-1.014779	-1.424965	-5.311224	-4.246630	0.000000	-10.000000	0.616667	-26.283335	419.833344	1023.000000	1023.000000	2046.000000
39.000000	-0.020998	-12.409932	-1.118888	-1.409186	-5.452484	-4.429374	0.000000	-10.000000	0.616667	-26.350000	411.000000	1023.000000	1023.000000	2046.000000
39.020000	-0.021474	-12.690911	-1.144821	-1.444429	-5.596087	-4.505574	0.000000	-10.000000	0.616667	-26.266666	402.166656	1023.000000	1023.000000	2046.000000
39.040001	-0.021900	-12.942730	-1.089788	-1.512003	-5.825185	-4.515753	0.000000	-10.000000	0.583333	-26.033333	393.500000	1023.000000	1023.000000	2046.000000
39.060001	-0.022515	-13.306184	-1.252214	-1.468483	-5.864897	-4.720589	0.000000	-10.000000	0.575000	-25.800001	384.833344	1023.000000	1023.000000	2046.000000
39.080002	-0.022923	-13.547722	-1.250321	-1.471409	-6.001606	-4.824386	0.000000	-10.000000	0.575000	-25.750000	376.166656	1023.000000	1023.000000	2046.000000
39.099998	-0.023274	-13.754908	-1.201910	-1.515972	-6.210467	-4.826558	0.000000	-10.000000	0.575000	-25.750000	367.500000	1023.000000	1023.000000	2046.000000
39.119999	-0.023820	-14.077435	-1.338414	-1.501786	-6.241396	-4.995839	0.000000	-10.000000	0.583333	-25.583334	358.833344	1023.000000	1023.000000	2046.000000
39.139999	-0.024220	-14.314151	-1.349704	-1.474643	-6.440717	-5.049087	0.000000	-10.000000	0.566667	-25.316668	350.333344	1023.000000	1023.000000	2046.000000
39.160000	-0.024397	-14.418921	-1.295569	-1.547386	-6.529246	-5.046720	0.000000	-10.000000	0.575000	-24.966667	341.833344	1023.000000	1023.000000	2046.000000
39.180000	-0.024853	-14.687899	-1.397364	-1.527615	-6.584807	-5.178112	0.000000	-10.000000	0.550000	-24.783335	333.500000	1023.000000	1023.000000	2046.000000
39.200001	-0.024920	-14.727434	-1.396129	-1.506475	-6.628371	-5.196459	0.000000	-10.000000	0.550000	-24.466667	325.166656	1023.000000	1023.000000	2046.000000
39.220001	-0.025052	-14.805915	-1.391945	-1.531988	-6.676820	-5.205163	0.000000	-10.000000	0.533333	-24.150000	317.000000	1023.000000	1023.000000	2046.000000
39.240002	-0.025075	-14.819261	-1.429924	-1.363412	-6.681344	-5.344581	0.000000	-10.000000	0.533333	-23.933334	309.000000	1023.000000	1023.000000	2046.000000
39.259998	-0.025052	-14.805873	-1.374190	-1.415637	-6.770891	-5.245155	0.000000	-10.000000	0.508333	-23.566668	301.000000	1023.000000	1023.000000	2046.000000
39.279999	-0.024875	-14.701062	-1.305379	-1.414308	-6.781994	-5.199382	0.000000	-10.000000	0.483333	-23.333334	293.000000	1023.000000	1023.000000	2046.000000
39.299999	-0.025239	-14.916235	-1.353422	-1.325804	-6.965139	-5.271870	0.000000	-10.000000	0.475000	-22.983334	285.333344	1023.000000	1023.000000	2046.000000
39.320000	-0.025467	-15.051018	-1.385743	-1.320000	-7.090643	-5.254632	0.000000	-10.000000	0.483333	-23.016666	277.666656	1023.000000	1023.000000	2046.000000
39.340000	-0.025705	-15.191471	-1.391812	-1.298004	-7.212894	-5.288760	0.000000	-10.000000	0.500000	-22.900002	270.000000	1023.000000	1023.000000	2046.000000
39.360001	-0.026751	-15.809624	-1.571467	-1.272397	-7.432145	-5.533615	0.000000	-10.000000	0.500000	-23.233334	262.333344	1023.000000	1023.000000	2046.000000
39.380001	-0.028040	-16.571531	-1.624187	-1.472471	-7.745347	-5.729527	0.000000	-10.000000	0.475000	-23.300001	254.666672	1023.000000	1023.000000	2046.000000
39.400002	-0.029645	-17.519962	-1.706336	-1.641733	-8.111363	-6.060530	0.000000	-10.000000	0.458333	-23.233334	247.000000	1023.000000	1023.000000	2046.000000
39.419998	-0.031567	-18.656103	-1.973625	-1.743239	-8.501952	-6.437288	0.000000	-10.000000	0.433333	-22.700001	239.166672	1023.000000	1023.000000	2046.000000
39.439999	-0.033130	-19.580069	-2.050214	-1.824760	-9.021390	-6.683703	0.000000	-10.000000	0.425000	-21.950001	231.500000	1023.000000	1023.000000	2046.000000
39.459999	-0.034211	-20.218975	-2.158669	-1.848574	-9.350018	-6.861716	0.000000	-10.000000	0.408333	-21.166668	224.166672	1023.000000	1023.000000	2046.000000
39.480000	-0.035010	-20.690866	-2.317508	-1.743109	-9.624539	-7.005710	0.000000	-10.000000	0.400000	-20.550001	217.166672	1023.000000	1023.000000	2046.000000
39.500000	-0.035225	-20.817947	-2.236433	-1.706323	-9.886424	-6.988766	0.000000	-10.000000	0.400000	-20.233334	210.333328	1023.000000	1023.000000	2046.000000
39.520000	-0.035276	-20.847973	-2.227133	-1.615642	-10.004045	-7.001152	0.000000	-10.000000	0.400000	-20.133333	203.500000	1023.000000	1023.000000	2046.000000
39.540001	-0.035566	-21.019766	-2.298845	-1.461968	-10.162254	-7.096698	0.000000	-10.000000	0.400000	-20.050001	196.666672	1023.000000	1023.000000	2046.000000
39.560001	-0.035661	-21.075438	-2.317335	-1.378873	-10.270832	-7.108397	0.000000	-10.000000	0.400000	-19.783335	190.000000	1023.000000	1023.000000	2046.000000
39.580002	-0.035679	-21.086025	-2.137944	-1.391379	-10.503282	-7.053420	0.000000	-10.000000	0.391667	-19.600000	183.333328	1023.000000	1023.000000	2046.000000
39.599998	-0.036013	-21.283957	-2.303454	-1.256406	-10.521829	-7.202268	0.000000	-10.000000	0.375000	-19.066668	176.833328	1023.000000	1023.000000	2046.000000
39.619999	-0.036300	-21.453228	-2.318885	-1.254505	-10.631238	-7.248600	0.000000	-10.000000	0.341667	-18.483334	170.500000	1023.000000	1023.000000	2046.000000
39.639999	-0.036364	-21.491028	-2.253541	-1.285926	-10.698481	-7.253080	0.000000	-10.000000	0.316667	-17.816668	164.500000	1023.000000	1023.000000	2046.000000
39.660000	-0.036681	-21.678520	-2.299139	-1.219049	-10.794312	-7.366020	0.000000	-10.000000	0.283333	-17.200001	158.500000	1023.000000	1023.000000	2046.000000
39.680000	-0.036858	-21.783234	-2.317158	-1.333875	-10.772778	-7.359424	0.000000	-10.000000	0.283333	-17.299999	150.833328	1023.000000	1023.000000	2046.000000
39.700001	-0.036896	-21.805708	-2.168245	-1.541589	-10.782657	-7.313217	0.000000	-10.000000	0.283333	-17.450001	145.166672	1023.000000	1023.000000	2046.000000
39.720001	-0.037414	-22.111593	-2.217535	-1.662341	-10.826770	-7.404946	0.000000	-10.000000	0.300000	-18.016666	139.500000	1023.000000	1023.000000	2046.000000
39.740002	-0.037747	-22.308386	-2.275176	-1.763830	-10.844954	-7.424426	0.000000	-10.000000	0.300000	-17.916668	135.500000	1023.000000	1023.000000	2046.000000
39.759998	-0.037844	-22.365841	-2.204290	-1.947224	-10.852238	-7.362089	0.000000	-10.000000	0.300000	-17.833334	129.500000	1023.000000	1023.000000	2046.000000
39.779999	-0.038335	-22.656263	-2.307170	-1.958937	-10.895283	-7.494873	0.000000	-10.000000	0.300000	-17.450001	123.500000	1023.000000	1023.000000	2046.000000
39.799999	-0.038546	-22.780596	-2.329723	-1.979690	-10.923059	-7.548123	0.000000	-10.000000	0.291667	-17.300001	117.500000	1023.000000	1023.000000	2046.000000
39.820000	-0.038794	-22.927448	-2.254763	-2.128621	-11.034981	-7.509084	0.000000	-10.000000	0.283333	-17.016666	111.666664	1023.000000	1023.000000	2046.000000
39.840000	-0.039187	-23.159805	-2.359180	-2.095401	-11.047731	-7.657492	0.000000	-10.000000	0.275000	-16.816668	106.000000	1023.000000	1023.000000	2046.000000
39.860001	-0.039398	-23.284472	-2.307410	-2.146977	-11.137898	-7.692185	0.000000	-10.000000	0.275000	-16.416668	100.333336	1023.000000	1023.000000	2046.000000
39.880001	-0.039951	-23.610832	-2.333503	-2.232706	-11.269437	-7.775187	0.000000	-10.000000	0.266667	-16.000000	94.833336	1023.000000	1023.000000	2046.000000
39.900002	-0.040313	-23.825003	-2.427949	-2.235115	-11.311532	-7.850406	0.000000	-10.000000	0.258333	-15.416667	89.500000	1023.000000	1023.000000	2046.000000
39.919998	-0.040428	-23.893026	-2.320351	-2.317522	-11.463131	-7.792022	0.000000	-10.000000	0.250000	-14.850000	84.500000	1023.000000	1023.000000	2046.000000
39.939999	-0.040972	-24.214205	-2.474784	-2.306807	-11.500199	-7.932415	0.000000	-10.000000	0.233333	-14.316667	79.500000	1023.000000	1023.000000	2046.000000
39.959999	-0.041037	-24.252960	-2.505197	-2.305690	-11.535103	-7.906971	0.000000	-10.000000	0.225000	-13.816667	74.666664	1023.000000	1023.000000	2046.000000
39.980000	-0.041158	-24.324484	-2.474109	-2.376443	-11.550770	-7.923162	0.000000	-10.000000	0.216667	-13.433333	70.000000	1023.000000	1023.000000	2046.000000
40.000000	-0.041492	-24.521996	-2.612929	-2.354240	-11.562891	-7.991935	0.000000	-10.000000	0.225000	-13.016667	65.500000	1023.000000	1023.000000	2046.000000
40.020000	-0.041331	-24.426376	-2.514261	-2.343107	-11.604173	-7.964835	0.000000	-10.000000	0.200000	-12.666667	61.166668	1023.000000	1023.000000	2046.000000
40.040001	-0.041537	-24.548485	-2.543881	-2.396941	-11.619299	-7.988364	0.000000	-10.000000	0.175000	-12.333334	57.000000	1023.000000	1023.000000	2046.000000
40.060001	-0.041618	-24.596411	-2.616719	-2.283571	-11.643100	-8.053020	0.000000	-10.000000	0.150000	-11.983334	53.000000	1023.000000	1023.000000	2046.000000
40.080002	-0.041631	-24.604193	-2.543638	-2.332823	-11.688310	-8.039423	0.000000	-10.000000	0.150000	-11.533334	49.000000	1023.000000	1023.000000	2046.000000
40.099998	-0.041857	-24.737675	-2.626299	-2.358501	-11.679940	-8.072934	0.000000	-10.000000	0.150000	-11.116667	45.000000	1023.000000	1023.000000	2046.000000
40.119999	-0.041921	-24.775568	-2.642434	-2.342997	-11.731359	-8.058777	0.000000	-10.000000	0.150000	-10.616667	41.333332	1023.000000	1023.000000	2046.000000
40.139999	-0.042080	-24.869400	-2.595980	-2.424603	-11.774831	-8.073986	0.000000	-10.000000	0.133333	-10.250000	37.666668	1023.000000	1023.000000	2046.000000
40.160000	-0.042177	-24.926384	-2.658149	-2.423989	-11.771705	-8.072542	0.000000	-10.000000	0.116667	-9.750000	34.333332	1023.000000	1023.000000	2046.000000
40.180000	-0.042116	-24.890795	-2.656706	-2.380840	-11.765121	-8.088129	0.000000	-10.000000	0.100000	-9.283334	31.000000	1023.000000	1023.000000	2046.000000
40.200001	-0.042189	-24.933477	-2.669373	-2.422581	-11.769014	-8.072509	0.000000	-10.000000	0.108333	-8.866667	28.000000	1023.000000	1023.000000	2046.000000
40.220001	-0.042238	-24.962887	-2.689754	-2.391102	-11.775283	-8.106747	0.000000	-10.000000	0.108333	-8.400000	25.000000	1023.000000	1023.000000	2046.000000
40.240002	-0.042148	-24.909710	-2.642784	-2.353268	-11.828599	-8.085059	0.000000	-10.000000	0.116667	-8.033334	22.166666	1023.000000	1023.000000	2046.000000
40.259998	-0.042146	-24.908024	-2.630172	-2.389422	-11.789660	-8.098769	0.000000	-10.000000	0.108333	-7.533333	19.333334	1023.000000	1023.000000	2046.000000
40.279999	-0.042110	-24.887180	-2.683069	-2.331463	-11.756749	-8.115898	0.000000	-10.000000	0.116667	-7.033333	16.833334	1023.000000	1023.000000	2046.000000
40.299999	-0.041985	-24.813114	-2.630447	-2.369490	-11.773207	-8.039970	0.000000	-10.000000	0.108333	-6.433333	14.500000	1023.000000	1023.000000	2046.000000
40.320000	-0.042025	-24.836739	-2.615441	-2.388455	-11.780788	-8.052054	0.000000	-10.000000	0.108333	-5.733334	12.500000	1023.000000	1023.000000	2046.000000
40.340000	-0.041929	-24.780016	-2.685373	-2.340904	-11.734323	-8.019417	0.000000	-10.000000	0.091667	-5.050000	10.500000	1023.000000	1023.000000	2046.000000
40.360001	-0.041820	-24.715683	-2.622974	-2.365906	-11.706635	-8.020169	0.000000	-10.000000	0.091667	-4.216667	8.833333	1023.000000	1023.000000	2046.000000
40.380001	-0.041855	-24.736361	-2.659881	-2.323605	-11.682603	-8.070271	0.000000	-10.000000	0.091667	-3.333333	7.333333	1023.000000	1023.000000	2046.000000
40.400002	-0.041623	-24.599356	-2.704651	-2.277479	-11.579188	-8.038036	0.000000	-10.000000	0.083333	-2.133333	6.166667	1023.000000	1023.000000	2046.000000
40.419998	-0.041338	-24.431040	-2.642107	-2.317002	-11.479653	-7.992277	0.000000	-10.000000	0.066667	-0.766667	5.333333	1023.000000	1023.000000	2046.000000
40.439999	-0.041115	-24.298738	-2.655935	-2.277523	-11.392091	-7.973190	0.000000	-10.000000	0.050000	0.866667	5.000000	1023.000000	1023.000000	2046.000000
40.459999	-0.040619	-24.005796	-2.692526	-2.201054	-11.191886	-7.920330	0.000000	-10.000000	0.041667	2.683333	5.000000	1023.000000	1023.000000	2046.000000
40.480000	-0.040187	-23.750347	-2.535233	-2.216820	-11.139790	-7.858505	0.000000	-10.000000	0.025000	4.850000	5.000000	1023.000000	1023.000000	2046.000000
40.500000	-0.039671	-23.445810	-2.529134	-2.203606	-10.946905	-7.766164	0.000000	-10.000000	0.000000	7.183333	5.000000	1023.000000	1023.000000	2046.000000
40.520000	-0.039379	-23.273035	-2.576041	-2.132695	-10.874442	-7.689855	0.000000	-10.000000	-0.016667	9.316667	5.000000	1023.000000	1023.000000	2046.000000
40.540001	-0.038851	-22.960947	-2.588655	-2.115316	-10.694263	-7.562713	0.000000	-10.000000	-0.033333	11.100000	5.000000	1023.000000	1023.000000	2046.000000
40.560001	-0.038331	-22.653738	-2.586183	-2.066852	-10.511836	-7.488866	0.000000	-10.000000	-0.050000	12.516667	5.000000	1023.000000	1023.000000	2046.000000
40.580002	-0.038054	-22.490204	-2.682276	-2.064024	-10.351089	-7.392814	0.000000	-10.000000	-0.058333	13.966667	5.000000	1023.000000	1023.000000	2046.000000
40.599998	-0.038109	-22.522587	-2.845138	-2.066539	-10.197501	-7.413410	0.000000	-10.000000	-0.091667	15.783334	12.833333	1023.000000	1023.000000	2046.000000
40.619999	-0.038801	-22.931545	-2.907801	-2.226794	-10.312396	-7.484554	0.000000	-10.000000	-0.116667	17.216667	20.666666	1023.000000	1023.000000	2046.000000
40.639999	-0.040091	-23.693727	-3.053363	-2.426281	-10.562648	-7.651436	0.000000	-10.000000	-0.158333	18.366667	30.500000	1023.000000	1023.000000	2046.000000
40.660000	-0.041040	-24.254625	-3.282141	-2.448637	-10.695637	-7.828210	0.000000	-10.000000	-0.183333	19.116667	34.500000	1023.000000	1023.000000	2046.000000
40.680000	-0.041378	-24.454590	-3.334816	-2.481101	-10.809068	-7.829606	0.000000	-10.000000	-0.216667	19.883333	40.500000	1023.000000	1023.000000	2046.000000
40.700001	-0.041355	-24.440620	-3.374714	-2.432334	-10.836819	-7.796755	0.000000	-10.000000	-0.225000	20.700001	46.833332	1023.000000	1023.000000	2046.000000
40.720001	-0.040908	-24.176910	-3.487400	-2.311864	-10.716432	-7.661216	0.000000	-10.000000	-0.216667	20.966667	53.500000	1023.000000	1023.000000	2046.000000
40.740002	-0.040056	-23.673187	-3.350573	-2.197976	-10.619208	-7.505430	0.000000	-10.000000	-0.225000	21.516666	60.500000	1023.000000	1023.000000	2046.000000
40.759998	-0.039578	-23.390800	-3.332484	-2.123083	-10.532661	-7.402573	0.000000	-10.000000	-0.241667	21.883333	67.666664	1023.000000	1023.000000	2046.000000
40.779999	-0.038845	-22.957485	-3.330498	-1.961263	-10.402756	-7.262968	0.000000	-10.000000	-0.266667	22.500000	74.833336	1023.000000	1023.000000	2046.000000
40.799999	-0.038034	-22.478342	-3.207676	-1.855008	-10.239058	-7.176600	0.000000	-10.000000	-0.275000	23.000000	82.333336	1023.000000	1023.000000	2046.000000
40.820000	-0.037609	-22.227169	-3.202023	-1.832185	-10.126519	-7.066442	0.000000	-10.000000	-0.300000	23.550001	90.000000	1023.000000	1023.000000	2046.000000
40.840000	-0.036847	-21.776628	-3.179233	-1.756269	-9.915363	-6.925764	0.000000	-10.000000	-0.325000	24.300001	98.000000	1023.000000	1023.000000	2046.000000
40.860001	-0.036208	-21.398987	-3.046447	-1.770062	-9.766019	-6.816459	0.000000	-10.000000	-0.341667	24.733334	106.000000	1023.000000	1023.000000	2046.000000
40.880001	-0.035704	-21.101305	-3.095768	-1.793579	-9.548508	-6.663449	0.000000	-10.000000	-0.358333	25.300001	114.000000	1023.000000	1023.000000	2046.000000
40.900002	-0.034865	-20.605127	-2.997112	-1.825200	-9.289428	-6.493388	0.000000	-10.000000	-0.341667	25.316668	122.166664	1023.000000	1023.000000	2046.000000
40.919998	-0.034265	-20.250614	-2.940990	-1.988892	-8.988827	-6.331905	0.000000	-10.000000	-0.341667	25.300001	130.500000	1023.000000	1023.000000	2046.000000
40.939999	-0.033798	-19.974892	-2.933235	-2.079767	-8.771166	-6.190724	0.000000	-10.000000	-0.325000	24.816668	139.166672	1023.000000	1023.000000	2046.000000
40.959999	-0.033053	-19.534296	-2.870791	-2.170419	-8.514750	-5.978335	0.000000	-10.000000	-0.333333	24.650002	147.666672	1023.000000	1023.000000	2046.000000
40.980000	-0.032454	-19.180437	-2.784664	-2.247257	-8.279584	-5.868931	0.000000	-10.000000	-0.316667	24.416668	156.000000	1023.000000	1023.000000	2046.000000
41.000000	-0.031751	-18.764774	-2.744867	-2.245331	-8.048429	-5.726149	0.000000	-10.000000	-0.325000	24.383333	164.000000	1023.000000	1023.000000	2046.000000
41.020000	-0.030909	-18.267178	-2.716723	-2.215922	-7.764045	-5.570487	0.000000	-10.000000	-0.325000	24.183334	172.000000	1023.000000	1023.000000	2046.000000
41.040001	-0.030404	-17.968691	-2.620546	-2.309030	-7.611779	-5.427336	0.000000	-10.000000	-0.350000	24.166668	180.000000	1023.000000	1023.000000	2046.000000
41.060001	-0.029995	-17.727329	-2.541546	-2.402574	-7.518912	-5.264297	0.000000	-10.000000	-0.358333	24.616667	188.000000	1023.000000	1023.000000	2046.000000
41.080002	-0.029373	-17.359318	-2.438321	-2.405172	-7.379076	-5.136750	0.000000	-10.000000	-0.400000	25.233334	196.166672	1023.000000	1023.000000	2046.000000
41.099998	-0.028917	-17.089771	-2.424115	-2.365416	-7.234135	-5.066104	0.000000	-10.000000	-0.408333	26.266666	204.500000	1023.000000	1023.000000	2046.000000
41.119999	-0.028112	-16.614466	-2.527824	-2.235852	-6.974693	-4.876097	0.000000	-10.000000	-0.416667	26.816668	213.166672	1023.000000	1023.000000	2046.000000
41.139999	-0.027225	-16.089968	-2.487733	-2.199661	-6.715450	-4.687124	0.000000	-10.000000	-0.391667	27.000000	222.166672	1023.000000	1023.000000	2046.000000
41.160000	-0.026481	-15.650187	-2.425336	-2.207328	-6.502411	-4.515112	0.000000	-10.000000	-0.391667	26.983334	231.166672	1023.000000	1023.000000	2046.000000
41.180000	-0.025786	-15.239415	-2.526311	-2.205240	-6.227611	-4.280253	0.000000	-10.000000	-0.391667	26.883333	240.166672	1023.000000	1023.000000	2046.000000
41.200001	-0.024946	-14.742798	-2.589965	-2.115685	-5.950055	-4.087093	0.000000	-10.000000	-0.408333	27.183334	249.000000	1023.000000	1023.000000	2046.000000
41.220001	-0.024168	-14.283420	-2.566662	-2.093101	-5.734569	-3.889088	0.000000	-10.000000	-0.408333	27.183334	258.166656	1023.000000	1023.000000	2046.000000
41.240002	-0.023558	-13.923046	-2.592600	-2.028257	-5.566000	-3.736189	0.000000	-10.000000	-0.425000	27.450001	267.333344	1023.000000	1023.000000	2046.000000
41.259998	-0.022756	-13.448824	-2.511430	-1.962296	-5.430622	-3.544476	0.000000	-10.000000	-0.433333	27.433334	276.500000	1023.000000	1023.000000	2046.000000
41.279999	-0.021770	-12.866161	-2.475073	-1.941815	-5.159956	-3.289318	0.000000	-10.000000	-0.416667	27.516666	285.666656	1023.000000	1023.000000	2046.000000
41.299999	-0.020663	-12.211580	-2.334639	-1.908456	-4.947789	-3.020696	0.000000	-10.000000	-0.383333	26.933334	294.833344	1023.000000	1023.000000	2046.000000
41.320000	-0.019564	-11.562044	-2.328658	-1.781360	-4.623710	-2.828316	0.000000	-10.000000	-0.366667	26.283333	304.000000	1023.000000	1023.000000	2046.000000
41.340000	-0.019107	-11.292231	-2.240949	-1.823994	-4.533582	-2.693707	0.000000	-10.000000	-0.383333	25.650000	312.833344	1023.000000	1023.000000	2046.000000
41.360001	-0.019265	-11.385509	-2.252548	-1.837178	-4.531983	-2.763801	0.000000	-10.000000	-0.383333	25.283333	321.500000	1023.000000	1023.000000	2046.000000
41.380001	-0.019320	-11.418172	-2.304209	-1.873647	-4.536707	-2.703609	0.000000	-10.000000	-0.366667	25.000000	329.833344	1023.000000	1023.000000	2046.000000
41.400002	-0.018987	-11.221580	-2.229392	-1.845646	-4.475576	-2.670965	0.000000	-10.000000	-0.350000	24.733334	338.333344	1023.000000	1023.000000	2046.000000
41.419998	-0.018513	-10.940990	-2.135192	-1.891793	-4.297256	-2.616749	0.000000	-10.000000	-0.350000	24.716667	346.666656	1023.000000	1023.000000	2046.000000
41.439999	-0.017847	-10.547619	-2.169538	-1.902147	-4.040122	-2.435811	0.000000	-10.000000	-0.358333	24.916666	355.000000	1023.000000	1023.000000	2046.000000
41.459999	-0.016854	-9.960891	-2.079652	-1.820483	-3.803142	-2.257613	0.000000	-10.000000	-0.375000	25.216667	363.166656	1023.000000	1023.000000	2046.000000
41.480000	-0.015883	-9.386887	-1.947930	-1.787939	-3.509635	-2.141383	0.000000	-10.000000	-0.391667	25.600000	371.500000	1023.000000	1023.000000	2046.000000
41.500000	-0.014933	-8.825319	-1.947519	-1.748719	-3.193080	-1.936001	0.000000	-10.000000	-0.383333	25.950001	380.000000	1023.000000	1023.000000	2046.000000
41.520000	-0.014192	-8.387478	-1.936706	-1.713706	-2.928157	-1.808909	0.000000	-10.000000	-0.366667	26.150000	388.500000	1023.000000	1023.000000	2046.000000
41.540001	-0.013469	-7.960320	-1.826644	-1.751411	-2.709963	-1.672303	0.000000	-10.000000	-0.341667	26.183334	397.166656	1023.000000	1023.000000	2046.000000
41.560001	-0.013015	-7.692017	-1.821156	-1.772374	-2.512918	-1.585569	0.000000	-10.000000	-0.358333	26.000000	406.000000	1023.000000	1023.000000	2046.000000
41.580002	-0.012350	-7.299063	-1.791959	-1.757312	-2.313060	-1.436731	0.000000	-10.000000	-0.375000	25.883333	414.833344	1023.000000	1023.000000	2046.000000
41.599998	-0.011608	-6.860063	-1.701605	-1.795755	-2.076378	-1.286326	0.000000	-10.000000	-0.391667	25.900000	423.500000	1023.000000	1023.000000	2046.000000
41.619999	-0.010985	-6.492253	-1.642240	-1.816783	-1.879727	-1.153503	0.000000	-10.000000	-0.375000	26.100000	432.166656	1023.000000	1023.000000	2046.000000
41.639999	-0.010274	-6.071784	-1.607331	-1.818250	-1.661923	-0.984280	0.000000	-10.000000	-0.358333	26.049999	440.833344	1023.000000	1023.000000	2046.000000
41.660000	-0.009329	-5.513212	-1.472332	-1.729891	-1.466788	-0.844201	0.000000	-10.000000	-0.366667	26.083334	449.500000	1023.000000	1023.000000	2046.000000
41.680000	-0.008385	-4.955259	-1.376301	-1.737831	-1.177688	-0.663439	0.000000	-10.000000	-0.383333	25.983334	458.166656	1023.000000	1023.000000	2046.000000
41.700001	-0.007585	-4.482524	-1.343447	-1.718441	-0.955992	-0.464645	0.000000	-10.000000	-0.400000	26.100000	466.833344	1023.000000	1023.000000	2046.000000
41.720001	-0.006491	-3.835885	-1.240546	-1.604626	-0.662004	-0.328709	0.000000	-10.000000	-0.400000	26.083334	475.500000	1023.000000	1023.000000	2046.000000
41.740002	-0.005441	-3.215844	-1.109558	-1.559337	-0.407473	-0.139477	0.000000	-10.000000	-0.400000	25.883333	484.166656	1023.000000	1023.000000	2046.000000
41.759998	-0.004680	-2.765761	-1.017137	-1.555618	-0.266202	0.073196	0.000000	-10.000000	-0.400000	25.750000	492.833344	1023.000000	1023.000000	2046.000000
41.779999	-0.003687	-2.178800	-0.979706	-1.496431	0.040177	0.257161	0.000000	-10.000000	-0.400000	25.483334	501.500000	1023.000000	1023.000000	2046.000000
41.799999	-0.002805	-1.657911	-0.902849	-1.450692	0.302490	0.393141	0.000000	-10.000000	-0.383333	25.299999	510.166656	1023.000000	1023.000000	2046.000000
41.820000	-0.002005	-1.185144	-0.822784	-1.434024	0.463093	0.608571	0.000000	-10.000000	-0.366667	24.950001	518.666687	1023.000000	1023.000000	2046.000000
41.840000	-0.001058	-0.625109	-0.744644	-1.355680	0.727070	0.748145	0.000000	-10.000000	-0.333333	24.383333	527.000000	1023.000000	1023.000000	2046.000000
41.860001	-0.000277	-0.163609	-0.638572	-1.304633	0.917257	0.862339	0.000000	-10.000000	-0.300000	23.883333	535.000000	1023.000000	1023.000000	2046.000000
41.880001	0.000446	0.263702	-0.610654	-1.270380	1.106095	1.038642	0.000000	-10.000000	-0.258333	23.333334	543.000000	1023.000000	1023.000000	2046.000000
41.900002	0.001201	0.709525	-0.560548	-1.184282	1.320603	1.133751	0.000000	-10.000000	-0.225000	22.866667	551.000000	1023.000000	1023.000000	2046.000000
41.919998	0.002024	1.196039	-0.446439	-1.182178	1.543198	1.281458	0.000000	-10.000000	-0.208333	22.200001	558.833313	1023.000000	1023.000000	2046.000000
41.939999	0.002700	1.595572	-0.389852	-1.104308	1.695523	1.394209	0.000000	-10.000000	-0.191667	21.283333	566.500000	1023.000000	1023.000000	2046.000000
41.959999	0.003257	1.925128	-0.330315	-1.038926	1.820447	1.473922	0.000000	-10.000000	-0.175000	20.200001	573.666687	1023.000000	1023.000000	2046.000000
41.980000	0.003971	2.346614	-0.245249	-1.003093	1.983814	1.611142	0.000000	-10.000000	-0.141667	19.000000	580.666687	1023.000000	1023.000000	2046.000000
42.000000	0.004418	2.611225	-0.131266	-0.966844	2.033091	1.676245	0.000000	-10.000000	-0.091667	17.750000	587.166687	1023.000000	1023.000000	2046.000000
42.020000	0.004725	2.792533	-0.137816	-0.888230	2.111126	1.707453	0.000000	-10.000000	-0.041667	16.016666	593.500000	1023.000000	1023.000000	2046.000000
42.040001	0.005181	3.061926	-0.034375	-0.906521	2.161932	1.840889	0.000000	-10.000000	0.000000	13.983334	599.000000	1023.000000	1023.000000	2046.000000
42.060001	0.005232	3.092318	0.008920	-0.841929	2.153573	1.771754	0.000000	-10.000000	0.033333	11.200000	604.166687	1023.000000	1023.000000	2046.000000
42.080002	0.005187	3.065550	-0.008025	-0.813653	2.064541	1.822687	0.000000	-10.000000	0.066667	7.900000	608.333313	1023.000000	1023.000000	2046.000000
42.099998	0.005254	3.105071	0.031641	-0.801006	2.083957	1.790479	0.000000	-10.000000	0.091667	3.550000	611.666687	1023.000000	1023.000000	2046.000000
42.119999	0.005015	2.963607	0.043766	-0.760164	1.962028	1.717977	0.000000	-10.000000	0.100000	-0.450000	613.333313	1023.000000	1023.000000	2046.000000
42.139999	0.004777	2.822954	0.005840	-0.714440	1.850016	1.681538	0.000000	-10.000000	0.108333	-4.200000	614.000000	1023.000000	1023.000000	2046.000000
42.160000	0.004609	2.724099	0.012772	-0.747368	1.806684	1.652011	0.000000	-10.000000	0.125000	-7.066667	614.000000	1023.000000	1023.000000	2046.000000
42.180000	0.004373	2.584300	0.006767	-0.722020	1.710801	1.588752	0.000000	-10.000000	0.150000	-9.483334	614.000000	1023.000000	1023.000000	2046.000000
42.200001	0.004133	2.442342	-0.020621	-0.748127	1.632585	1.578505	0.000000	-10.000000	0.175000	-11.066667	614.000000	1023.000000	1023.000000	2046.000000
42.220001	0.003871	2.287829	-0.021202	-0.740685	1.589143	1.460573	0.000000	-10.000000	0.175000	-11.883333	614.000000	1023.000000	1023.000000	2046.000000
42.240002	0.003507	2.072433	-0.124723	-0.726708	1.538777	1.385087	0.000000	-10.000000	0.175000	-12.383333	610.666687	1023.000000	1023.000000	2046.000000
42.259998	0.002993	1.769123	-0.177598	-0.738950	1.435282	1.250389	0.000000	-10.000000	0.158333	-12.733334	602.833313	1023.000000	1023.000000	2046.000000
42.279999	0.002449	1.447456	-0.140069	-0.741846	1.260180	1.069191	0.000000	-10.000000	0.191667	-12.850000	593.500000	1023.000000	1023.000000	2046.000000
42.299999	0.001865	1.102252	-0.189122	-0.765392	1.138366	0.918400	0.000000	-10.000000	0.216667	-13.000000	586.166687	1023.000000	1023.000000	2046.000000
42.320000	0.001437	0.849290	-0.245196	-0.754092	1.008117	0.840460	0.000000	-10.000000	0.250000	-13.133333	581.833313	1023.000000	1023.000000	2046.000000
42.340000	0.001083	0.639876	-0.187894	-0.807392	0.867471	0.767692	0.000000	-10.000000	0.250000	-13.633333	577.500000	1023.000000	1023.000000	2046.000000
42.360001	0.000506	0.298967	-0.208950	-0.786656	0.676338	0.618235	0.000000	-10.000000	0.250000	-14.183333	572.833313	1023.000000	1023.000000	2046.000000
42.380001	0.000073	0.043273	-0.283698	-0.882760	0.622799	0.586932	0.000000	-10.000000	0.258333	-14.900001	568.000000	1023.000000	1023.000000	2046.000000
42.400002	-0.000840	-0.496528	-0.358077	-1.020063	0.450973	0.430639	0.000000	-10.000000	0.275000	-15.700000	563.000000	1023.000000	1023.000000	2046.000000
42.419998	-0.002893	-1.710011	-0.514028	-1.112508	-0.021162	-0.062313	0.000000	-10.000000	0.283333	-16.166668	557.833313	1023.000000	1023.000000	2046.000000
42.439999	-0.005647	-3.337543	-0.764149	-1.218666	-0.728993	-0.625734	0.000000	-10.000000	0.275000	-16.250000	552.500000	1023.000000	1023.000000	2046.000000
42.459999	-0.007701	-4.551124	-0.920400	-1.314795	-1.362116	-0.953813	0.000000	-10.000000	0.266667	-15.733334	547.000000	1023.000000	1023.000000	2046.000000
42.480000	-0.008980	-5.307159	-1.113491	-1.243958	-1.697495	-1.252215	0.000000	-10.000000	0.258333	-15.233334	541.666687	1023.000000	1023.000000	2046.000000
42.500000	-0.009568	-5.654407	-1.126145	-1.197273	-1.991285	-1.339704	0.000000	-10.000000	0.266667	-14.833333	536.666687	1023.000000	1023.000000	2046.000000
42.520000	-0.010052	-5.940723	-1.167972	-1.064969	-2.220890	-1.486893	0.000000	-10.000000	0.266667	-14.750000	531.833313	1023.000000	1023.000000	2046.000000
42.540001	-0.010352	-6.118123	-1.124910	-0.928063	-2.429487	-1.635663	0.000000	-10.000000	0.275000	-14.933333	527.000000	1023.000000	1023.000000	2046.000000
42.560001	-0.010769	-6.364646	-1.212237	-0.811630	-2.618537	-1.722242	0.000000	-10.000000	0.275000	-15.450000	521.833313	1023.000000	1023.000000	2046.000000
42.580002	-0.011346	-6.705451	-1.187672	-0.703881	-2.928982	-1.884916	0.000000	-10.000000	0.291667	-16.466667	516.666687	1023.000000	1023.000000	2046.000000
42.599998	-0.011883	-7.022713	-1.108662	-0.658811	-3.135893	-2.119347	0.000000	-10.000000	0.333333	-17.666666	511.166656	1023.000000	1023.000000	2046.000000
42.619999	-0.012493	-7.383480	-1.148927	-0.639148	-3.356528	-2.238876	0.000000	-10.000000	0.375000	-19.016666	505.333344	1023.000000	1023.000000	2046.000000
42.639999	-0.013064	-7.721102	-1.173104	-0.606602	-3.529249	-2.412147	0.000000	-10.000000	0.416667	-20.050001	499.000000	1023.000000	1023.000000	2046.000000
42.660000	-0.013643	-8.062924	-1.128805	-0.596426	-3.676472	-2.661222	0.000000	-10.000000	0.441667	-21.233334	492.166656	1023.000000	1023.000000	2046.000000
42.680000	-0.014339	-8.474394	-1.113997	-0.700855	-3.826526	-2.833014	0.000000	-10.000000	0.491667	-22.483334	485.166656	1023.000000	1023.000000	2046.000000
42.700001	-0.014884	-8.796342	-1.056476	-0.761400	-3.964004	-3.014461	0.000000	-10.000000	0.533333	-23.783333	477.666656	1023.000000	1023.000000	2046.000000
42.720001	-0.015490	-9.154566	-0.988027	-0.862016	-4.120023	-3.184500	0.000000	-10.000000	0.566667	-24.750000	469.666656	1023.000000	1023.000000	2046.000000
42.740002	-0.016026	-9.471439	-0.966999	-1.009512	-4.254518	-3.240411	0.000000	-10.000000	0.575000	-24.966667	461.333344	1023.000000	1023.000000	2046.000000
42.759998	-0.016628	-9.827411	-1.089870	-1.005370	-4.309529	-3.422642	0.000000	-10.000000	0.583333	-25.333334	453.000000	1023.000000	1023.000000	2046.000000
42.779999	-0.017297	-10.222428	-1.114819	-1.072785	-4.407382	-3.627443	0.000000	-10.000000	0.608333	-25.550001	444.666656	1023.000000	1023.000000	2046.000000
42.799999	-0.017883	-10.569057	-1.106518	-1.168410	-4.559911	-3.734218	0.000000	-10.000000	0.616667	-26.050001	436.166656	1023.000000	1023.000000	2046.000000
42.820000	-0.018524	-10.947674	-1.118476	-1.253108	-4.721257	-3.854832	0.000000	-10.000000	0.616667	-26.150002	427.333344	1023.000000	1023.000000	2046.000000
42.840000	-0.019300	-11.406525	-1.048394	-1.330728	-4.921520	-4.105882	0.000000	-10.000000	0.600000	-26.383333	418.666656	1023.000000	1023.000000	2046.000000
42.860001	-0.020218	-11.948630	-1.135919	-1.454368	-5.121752	-4.236591	0.000000	-10.000000	0.625000	-26.616667	409.833344	1023.000000	1023.000000	2046.000000
42.880001	-0.021088	-12.462722	-1.174199	-1.486945	-5.350124	-4.451453	0.000000	-10.000000	0.658333	-26.883333	401.000000	1023.000000	1023.000000	2046.000000
42.900002	-0.021873	-12.926660	-1.175008	-1.558282	-5.552522	-4.640847	0.000000	-10.000000	0.675000	-27.000000	392.000000	1023.000000	1023.000000	2046.000000
42.919998	-0.022746	-13.443135	-1.216051	-1.622485	-5.835613	-4.768987	0.000000	-10.000000	0.683333	-27.183334	383.000000	1023.000000	1023.000000	2046.000000
42.939999	-0.023298	-13.768959	-1.255164	-1.707685	-5.950369	-4.855742	0.000000	-10.000000	0.675000	-27.016666	374.000000	1023.000000	1023.000000	2046.000000
42.959999	-0.023991	-14.178892	-1.302388	-1.706365	-6.116193	-5.053946	0.000000	-10.000000	0.683333	-27.083334	365.000000	1023.000000	1023.000000	2046.000000
42.980000	-0.024737	-14.619497	-1.394989	-1.729169	-6.315570	-5.179769	0.000000	-10.000000	0.666667	-27.033335	355.833344	1023.000000	1023.000000	2046.000000
43.000000	-0.025140	-14.857862	-1.401093	-1.760811	-6.442620	-5.253339	0.000000	-10.000000	0.666667	-27.016668	346.666656	1023.000000	1023.000000	2046.000000
43.020000	-0.025674	-15.173576	-1.434790	-1.807102	-6.581663	-5.350021	0.000000	-10.000000	0.650000	-26.750000	337.666656	1023.000000	1023.000000	2046.000000
43.040001	-0.026199	-15.483629	-1.453036	-1.810395	-6.790382	-5.429817	0.000000	-10.000000	0.625000	-26.416668	328.833344	1023.000000	1023.000000	2046.000000
43.060001	-0.026538	-15.683975	-1.515185	-1.803222	-6.847971	-5.517597	0.000000	-10.000000	0.591667	-26.133333	320.000000	1023.000000	1023.000000	2046.000000
43.080002	-0.026979	-15.944331	-1.523564	-1.804594	-6.999804	-5.616370	0.000000	-10.000000	0.583333	-25.983334	311.166656	1023.000000	1023.000000	2046.000000
43.099998	-0.027508	-16.257093	-1.533931	-1.817439	-7.226758	-5.678967	0.000000	-10.000000	0.583333	-25.800001	302.500000	1023.000000	1023.000000	2046.000000
43.119999	-0.027922	-16.502060	-1.594233	-1.864389	-7.297813	-5.745625	0.000000	-10.000000	0.575000	-25.500000	294.000000	1023.000000	1023.000000	2046.000000
43.139999	-0.028505	-16.846304	-1.623932	-1.904611	-7.465103	-5.852659	0.000000	-10.000000	0.558333	-25.183334	285.500000	1023.000000	1023.000000	2046.000000
43.160000	-0.028802	-17.022251	-1.657701	-1.901004	-7.590441	-5.873106	0.000000	-10.000000	0.550000	-24.850000	277.166656	1023.000000	1023.000000	2046.000000
43.180000	-0.029100	-17.198101	-1.667316	-1.929048	-7.705401	-5.896335	0.000000	-10.000000	0.550000	-24.683334	268.833344	1023.000000	1023.000000	2046.000000
43.200001	-0.029492	-17.429846	-1.664929	-1.906697	-7.850952	-6.007268	0.000000	-10.000000	0.550000	-24.300001	260.500000	1023.000000	1023.000000	2046.000000
43.220001	-0.029904	-17.673084	-1.747707	-1.891485	-7.989436	-6.044455	0.000000	-10.000000	0.541667	-23.966667	252.166672	1023.000000	1023.000000	2046.000000
43.240002	-0.030038	-17.752714	-1.725990	-1.889489	-8.055853	-6.081382	0.000000	-10.000000	0.525000	-23.650000	244.000000	1023.000000	1023.000000	2046.000000
43.259998	-0.030477	-18.011822	-1.748811	-1.911148	-8.211181	-6.140682	0.000000	-10.000000	0.491667	-23.316668	236.333328	1023.000000	1023.000000	2046.000000
43.279999	-0.030819	-18.213926	-1.812731	-1.906365	-8.321255	-6.173576	0.000000	-10.000000	0.466667	-22.850000	228.666672	1023.000000	1023.000000	2046.000000
43.299999	-0.031020	-18.333065	-1.746374	-1.922420	-8.460113	-6.204158	0.000000	-10.000000	0.441667	-22.466667	221.166672	1023.000000	1023.000000	2046.000000
43.320000	-0.031436	-18.578821	-1.796301	-1.938713	-8.534176	-6.309632	0.000000	-10.000000	0.433333	-22.116667	213.500000	1023.000000	1023.000000	2046.000000
43.340000	-0.031764	-18.772621	-1.850034	-1.945685	-8.659028	-6.317874	0.000000	-10.000000	0.416667	-21.766668	206.166672	1023.000000	1023.000000	2046.000000
43.360001	-0.031900	-18.853189	-1.890492	-1.942002	-8.675018	-6.345677	0.000000	-10.000000	0.408333	-21.350000	198.833328	1023.000000	1023.000000	2046.000000
43.380001	-0.032013	-18.919424	-1.895257	-1.923570	-8.687179	-6.413419	0.000000	-10.000000	0.400000	-20.866667	191.666672	1023.000000	1023.000000	2046.000000
43.400002	-0.031997	-18.910097	-1.884401	-1.875174	-8.727163	-6.423358	0.000000	-10.000000	0.391667	-20.383333	184.666672	1023.000000	1023.000000	2046.000000
43.419998	-0.031766	-18.773512	-1.850647	-1.812973	-8.719860	-6.390031	0.000000	-10.000000	0.383333	-19.866667	178.000000	1023.000000	1023.000000	2046.000000
43.439999	-0.031584	-18.666117	-1.799299	-1.753844	-8.701171	-6.411803	0.000000	-10.000000	0.375000	-19.266666	171.333328	1023.000000	1023.000000	2046.000000
43.459999	-0.031463	-18.594553	-1.782924	-1.713965	-8.759295	-6.338368	0.000000	-10.000000	0.375000	-18.733334	164.833328	1023.000000	1023.000000	2046.000000
43.480000	-0.031501	-18.617168	-1.846919	-1.729296	-8.782372	-6.258581	0.000000	-10.000000	0.366667	-18.183334	158.500000	1023.000000	1023.000000	2046.000000
43.500000	-0.031461	-18.593323	-1.786817	-1.607157	-8.887463	-6.311887	0.000000	-10.000000	0.341667	-17.799999	152.500000	1023.000000	1023.000000	2046.000000
43.520000	-0.031741	-18.759224	-1.830630	-1.609480	-8.968241	-6.350873	0.000000	-10.000000	0.316667	-17.450001	146.500000	1023.000000	1023.000000	2046.000000
43.540001	-0.032667	-19.306360	-1.953401	-1.672470	-9.202781	-6.477709	0.000000	-10.000000	0.291667	-17.183334	140.666672	1023.000000	1023.000000	2046.000000
43.560001	-0.034057	-20.127560	-2.105667	-1.841941	-9.414480	-6.765470	0.000000	-10.000000	0.283333	-16.733334	135.000000	1023.000000	1023.000000	2046.000000
43.580002	-0.035880	-21.204800	-2.218193	-2.021515	-9.830824	-7.134266	0.000000	-10.000000	0.266667	-15.900001	129.500000	1023.000000	1023.000000	2046.000000
43.599998	-0.037582	-22.210871	-2.430956	-2.130555	-10.243473	-7.405886	0.000000	-10.000000	0.241667	-14.516667	124.166664	1023.000000	1023.000000	2046.000000
43.619999	-0.038718	-22.882498	-2.543680	-2.149222	-10.638998	-7.550597	0.000000	-10.000000	0.200000	-13.200000	119.333336	1023.000000	1023.000000	2046.000000
43.639999	-0.039236	-23.188713	-2.621126	-2.031888	-10.832220	-7.703479	0.000000	-10.000000	0.183333	-12.250000	113.666664	1023.000000	1023.000000	2046.000000
43.660000	-0.039555	-23.377216	-2.615938	-1.944019	-11.025591	-7.791668	0.000000	-10.000000	0.183333	-11.933333	109.666664	1023.000000	1023.000000	2046.000000
43.680000	-0.039617	-23.413700	-2.624934	-1.831369	-11.166494	-7.790903	0.000000	-10.000000	0.200000	-11.916667	105.666664	1023.000000	1023.000000	2046.000000
43.700001	-0.039467	-23.324713	-2.598657	-1.690221	-11.265421	-7.770413	0.000000	-10.000000	0.183333	-12.033334	103.000000	1023.000000	1023.000000	2046.000000
43.720001	-0.039588	-23.396545	-2.672756	-1.620069	-11.313259	-7.790461	0.000000	-10.000000	0.166667	-12.083333	99.000000	1023.000000	1023.000000	2046.000000
43.740002	-0.039764	-23.500792	-2.672792	-1.533247	-11.430102	-7.864651	0.000000	-10.000000	0.150000	-11.950000	95.000000	1023.000000	1023.000000	2046.000000
43.759998	-0.039740	-23.486050	-2.592407	-1.543777	-11.562951	-7.786914	0.000000	-10.000000	0.150000	-11.433333	91.000000	1023.000000	1023.000000	2046.000000
43.779999	-0.039716	-23.472036	-2.615198	-1.427028	-11.530396	-7.899415	0.000000	-10.000000	0.150000	-10.800000	87.000000	1023.000000	1023.000000	2046.000000
43.799999	-0.039969	-23.621614	-2.685656	-1.465710	-11.560063	-7.910185	0.000000	-10.000000	0.141667	-9.983334	83.333336	1023.000000	1023.000000	2046.000000
43.820000	-0.040051	-23.669985	-2.606259	-1.503785	-11.673209	-7.886731	0.000000	-10.000000	0.133333	-9.366667	80.000000	1023.000000	1023.000000	2046.000000
43.840000	-0.039919	-23.592070	-2.557444	-1.521912	-11.601376	-7.911338	0.000000	-10.000000	0.133333	-9.066667	77.000000	1023.000000	1023.000000	2046.000000
43.860001	-0.040155	-23.731342	-2.538916	-1.642851	-11.586652	-7.962923	0.000000	-10.000000	0.141667	-9.500000	74.000000	1023.000000	1023.000000	2046.000000
43.880001	-0.040216	-23.767836	-2.456957	-1.795625	-11.608214	-7.907041	0.000000	-10.000000	0.141667	-10.133333	70.666664	1023.000000	1023.000000	2046.000000
43.900002	-0.040394	-23.872971	-2.530571	-1.915908	-11.476604	-7.949888	0.000000	-10.000000	0.141667	-10.516666	67.333336	1023.000000	1023.000000	2046.000000
43.919998	-0.040635	-24.015001	-2.544238	-2.107122	-11.434636	-7.929005	0.000000	-10.000000	0.141667	-10.483334	63.666668	1023.000000	1023.000000	2046.000000
43.939999	-0.040844	-24.139065	-2.518087	-2.178461	-11.529243	-7.913272	0.000000	-10.000000	0.158333	-10.316667	60.333332	1023.000000	1023.000000	2046.000000
43.959999	-0.040869	-24.153286	-2.568676	-2.195504	-11.420574	-7.968531	0.000000	-10.000000	0.158333	-10.300000	56.833332	1023.000000	1023.000000	2046.000000
43.980000	-0.040975	-24.215944	-2.575390	-2.243876	-11.398914	-7.997762	0.000000	-10.000000	0.158333	-10.183333	53.500000	1023.000000	1023.000000	2046.000000
44.000000	-0.041249	-24.378067	-2.509229	-2.301162	-11.542509	-8.025167	0.000000	-10.000000	0.133333	-9.916667	50.000000	1023.000000	1023.000000	2046.000000
44.020000	-0.041311	-24.414991	-2.472505	-2.343114	-11.545753	-8.053619	0.000000	-10.000000	0.125000	-9.383333	46.666668	1023.000000	1023.000000	2046.000000
44.040001	-0.041554	-24.558443	-2.516867	-2.317738	-11.523232	-8.200605	0.000000	-10.000000	0.108333	-8.800000	43.500000	1023.000000	1023.000000	2046.000000
44.060001	-0.041851	-24.733803	-2.531139	-2.400062	-11.633134	-8.169467	0.000000	-10.000000	0.108333	-8.200000	40.500000	1023.000000	1023.000000	2046.000000
44.080002	-0.042032	-24.840681	-2.525347	-2.444708	-11.687341	-8.183285	0.000000	-10.000000	0.100000	-7.716667	37.833332	1023.000000	1023.000000	2046.000000
44.099998	-0.042150	-24.910707	-2.611594	-2.476477	-11.622713	-8.199923	0.000000	-10.000000	0.100000	-7.200000	35.166668	1023.000000	1023.000000	2046.000000
44.119999	-0.042436	-25.079916	-2.619384	-2.491495	-11.707556	-8.261481	0.000000	-10.000000	0.091667	-6.933333	32.833332	1023.000000	1023.000000	2046.000000
44.139999	-0.042517	-25.127518	-2.589923	-2.567986	-11.764477	-8.205132	0.000000	-10.000000	0.091667	-6.716667	30.500000	1023.000000	1023.000000	2046.000000
44.160000	-0.042467	-25.097904	-2.623240	-2.529486	-11.717652	-8.227525	0.000000	-10.000000	0.091667	-6.633333	28.333334	1023.000000	1023.000000	2046.000000
44.180000	-0.042584	-25.167248	-2.670542	-2.555467	-11.685917	-8.255322	0.000000	-10.000000	0.100000	-6.550000	26.000000	1023.000000	1023.000000	2046.000000
44.200001	-0.042713	-25.243092	-2.689079	-2.550393	-11.755157	-8.248463	0.000000	-10.000000	0.108333	-6.400000	23.666666	1023.000000	1023.000000	2046.000000
44.220001	-0.042507	-25.121838	-2.663110	-2.550740	-11.718708	-8.189280	0.000000	-10.000000	0.108333	-6.266667	21.500000	1023.000000	1023.000000	2046.000000
44.240002	-0.042469	-25.099466	-2.658138	-2.489412	-11.684132	-8.267784	0.000000	-10.000000	0.108333	-6.033333	19.500000	1023.000000	1023.000000	2046.000000
44.259998	-0.042659	-25.211594	-2.690738	-2.530750	-11.711722	-8.278383	0.000000	-10.000000	0.100000	-5.833333	17.500000	1023.000000	1023.000000	2046.000000
44.279999	-0.042612	-25.183731	-2.657743	-2.557746	-11.744039	-8.224203	0.000000	-10.000000	0.100000	-5.616667	15.500000	1023.000000	1023.000000	2046.000000
44.299999	-0.042684	-25.226215	-2.656504	-2.567379	-11.764182	-8.238151	0.000000	-10.000000	0.100000	-5.433333	13.500000	1023.000000	1023.000000	2046.000000
44.320000	-0.042698	-25.234787	-2.689779	-2.575290	-11.699738	-8.269979	0.000000	-10.000000	0.100000	-5.283333	11.833333	1023.000000	1023.000000	2046.000000
44.340000	-0.042646	-25.203978	-2.736068	-2.510100	-11.668616	-8.289193	0.000000	-10.000000	0.100000	-5.133333	10.166667	1023.000000	1023.000000	2046.000000
44.360001	-0.042707	-25.239994	-2.730204	-2.531750	-11.725632	-8.252408	0.000000	-10.000000	0.100000	-4.983333	8.500000	1023.000000	1023.000000	2046.000000
44.380001	-0.042500	-25.117460	-2.597623	-2.545974	-11.797448	-8.176414	0.000000	-10.000000	0.100000	-4.850000	6.666667	1023.000000	1023.000000	2046.000000
44.400002	-0.042431	-25.076914	-2.669753	-2.481670	-11.680318	-8.245173	0.000000	-10.000000	0.100000	-4.716667	5.000000	1023.000000	1023.000000	2046.000000
44.419998	-0.042425	-25.073402	-2.718256	-2.474590	-11.631135	-8.249420	0.000000	-10.000000	0.091667	-4.583333	3.500000	1023.000000	1023.000000	2046.000000
44.439999	-0.042356	-25.032215	-2.648450	-2.475199	-11.695611	-8.212955	0.000000	-10.000000	0.091667	-4.483334	2.000000	1023.000000	1023.000000	2046.000000
44.459999	-0.042351	-25.029291	-2.609487	-2.488445	-11.744227	-8.187132	0.000000	-10.000000	0.083333	-4.316667	0.833333	1023.000000	1023.000000	2046.000000
44.480000	-0.042360	-25.034937	-2.612520	-2.457348	-11.725402	-8.239668	0.000000	-10.000000	0.083333	-4.100000	-0.333333	1023.000000	1023.000000	2046.000000
44.500000	-0.042351	-25.029444	-2.713221	-2.423672	-11.634596	-8.257956	0.000000	-10.000000	0.083333	-3.833333	-1.333333	1023.000000	1023.000000	2046.000000
44.520000	-0.042154	-24.913000	-2.579682	-2.482478	-11.695456	-8.155383	0.000000	-10.000000	0.091667	-3.583333	-2.666667	1023.000000	1023.000000	2046.000000
44.540001	-0.042103	-24.882664	-2.605246	-2.428643	-11.674478	-8.174296	0.000000	-10.000000	0.100000	-3.366667	-3.833333	1023.000000	1023.000000	2046.000000
44.560001	-0.042123	-24.894434	-2.695475	-2.390069	-11.561687	-8.247202	0.000000	-10.000000	0.100000	-3.183333	-5.000000	1023.000000	1023.000000	2046.000000
44.580002	-0.042054	-24.854109	-2.656946	-2.385799	-11.585784	-8.225579	0.000000	-10.000000	0.100000	-2.983333	-6.000000	1023.000000	1023.000000	2046.000000
44.599998	-0.041760	-24.680389	-2.579081	-2.357942	-11.572646	-8.170721	0.000000	-10.000000	0.100000	-2.683333	-7.000000	1023.000000	1023.000000	2046.000000
44.619999	-0.041462	-24.503792	-2.562865	-2.296256	-11.477798	-8.166873	0.000000	-10.000000	0.091667	-2.216667	-8.000000	1023.000000	1023.000000	2046.000000
44.639999	-0.041311	-24.414875	-2.551042	-2.270221	-11.417437	-8.176174	0.000000	-10.000000	0.083333	-1.833333	-8.666667	1023.000000	1023.000000	2046.000000
44.660000	-0.040923	-24.185419	-2.453516	-2.267151	-11.433518	-8.031234	0.000000	-10.000000	0.083333	-1.700000	-9.000000	1023.000000	1023.000000	2046.000000
44.680000	-0.040648	-24.023142	-2.533695	-2.205700	-11.284800	-7.998947	0.000000	-10.000000	0.091667	-1.850000	-9.000000	1023.000000	1023.000000	2046.000000
44.700001	-0.040568	-23.975718	-2.466660	-2.139733	-11.390859	-7.978465	0.000000	-10.000000	0.083333	-2.066667	-9.166667	1023.000000	1023.000000	2046.000000
44.720001	-0.040350	-23.847057	-2.460804	-2.119043	-11.373380	-7.893830	0.000000	-10.000000	0.075000	-2.250000	-9.500000	1023.000000	1023.000000	2046.000000
44.740002	-0.040743	-24.079397	-2.601905	-2.091722	-11.358182	-8.027589	0.000000	-10.000000	0.075000	-2.450000	-10.166667	1023.000000	1023.000000	2046.000000
44.759998	-0.041844	-24.730062	-2.719407	-2.255771	-11.568758	-8.186127	0.000000	-10.000000	0.075000	-2.033333	-11.000000	1023.000000	1023.000000	2046.000000
44.779999	-0.043269	-25.571941	-2.842402	-2.402188	-11.886490	-8.440862	0.000000	-10.000000	0.066667	-1.233333	-11.666667	1023.000000	1023.000000	2046.000000
44.799999	-0.044770	-26.459295	-3.104195	-2.511815	-12.121318	-8.721969	0.000000	-10.000000	0.050000	0.516667	-12.000000	1023.000000	1023.000000	2046.000000
44.820000	-0.045932	-27.145672	-3.249028	-2.506464	-12.450666	-8.939514	0.000000	-10.000000	0.050000	2.050000	-12.000000	1023.000000	1023.000000	2046.000000
44.840000	-0.046478	-27.468685	-3.260533	-2.473405	-12.731866	-9.002881	0.000000	-10.000000	0.050000	3.216667	-12.000000	1023.000000	1023.000000	2046.000000
44.860001	-0.046486	-27.473476	-3.327762	-2.338236	-12.760221	-9.047257	0.000000	-10.000000	0.050000	3.266667	-12.000000	1023.000000	1023.000000	2046.000000
44.880001	-0.046255	-27.336851	-3.314442	-2.182776	-12.783003	-9.056631	0.000000	-10.000000	0.050000	2.650000	-12.000000	1023.000000	1023.000000	2046.000000
44.900002	-0.046192	-27.299362	-3.197971	-2.149227	-12.932553	-9.019610	0.000000	-10.000000	0.058333	1.483333	-12.000000	1023.000000	1023.000000	2046.000000
44.919998	-0.045827	-27.083687	-3.279269	-2.010888	-12.782048	-9.011482	0.000000	-10.000000	0.066667	0.583333	-12.000000	1023.000000	1023.000000	2046.000000
44.939999	-0.045607	-26.953848	-3.249422	-1.946391	-12.772653	-8.985382	0.000000	-10.000000	0.075000	0.266667	-12.000000	1023.000000	1023.000000	2046.000000
44.959999	-0.045366	-26.811388	-3.115270	-1.951047	-12.851501	-8.893571	0.000000	-10.000000	0.075000	1.033333	-12.000000	1023.000000	1023.000000	2046.000000
44.980000	-0.045249	-26.742062	-3.066080	-1.855379	-12.873314	-8.947289	0.000000	-10.000000	0.066667	2.083333	-12.000000	1023.000000	1023.000000	2046.000000
45.000000	-0.045023	-26.608639	-3.178136	-1.736048	-12.706999	-8.987456	0.000000	-10.000000	0.058333	3.066667	-12.000000	1023.000000	1023.000000	2046.000000
45.020000	-0.044906	-26.539274	-3.099742	-1.744840	-12.722636	-8.972055	0.000000	-10.000000	0.050000	3.683333	-12.000000	1023.000000	1023.000000	2046.000000
45.040001	-0.044770	-26.459200	-3.060032	-1.829144	-12.663845	-8.906179	0.000000	-10.000000	0.050000	4.033333	-12.000000	1023.000000	1023.000000	2046.000000
45.060001	-0.044553	-26.330818	-3.164451	-1.813221	-12.440846	-8.912299	0.000000	-10.000000	0.058333	3.766667	-12.000000	1023.000000	1023.000000	2046.000000
45.080002	-0.044558	-26.333662	-3.094976	-1.988926	-12.373967	-8.875793	0.000000	-10.000000	0.058333	3.083333	-12.000000	1023.000000	1023.000000	2046.000000
45.099998	-0.044440	-26.264172	-3.090705	-2.140211	-12.276189	-8.757066	0.000000	-10.000000	0.058333	2.583333	-12.000000	1023.000000	1023.000000	2046.000000
45.119999	-0.044212	-26.129381	-3.155226	-2.171247	-12.055346	-8.747561	0.000000	-10.000000	0.050000	2.533333	-12.000000	1023.000000	1023.000000	2046.000000
45.139999	-0.044178	-26.108995	-3.042940	-2.360872	-12.039577	-8.665607	0.000000	-10.000000	0.050000	2.900000	-12.000000	1023.000000	1023.000000	2046.000000
45.160000	-0.043860	-25.920984	-2.984265	-2.464593	-11.950291	-8.521835	0.000000	-10.000000	0.050000	3.250000	-12.000000	1023.000000	1023.000000	2046.000000
45.180000	-0.043564	-25.746534	-3.027033	-2.451177	-11.731026	-8.537298	0.000000	-10.000000	0.050000	3.783333	-12.000000	1023.000000	1023.000000	2046.000000
45.200001	-0.043326	-25.605862	-2.987931	-2.447974	-11.650422	-8.519535	0.000000	-10.000000	0.033333	4.500000	-12.000000	1023.000000	1023.000000	2046.000000
45.220001	-0.043242	-25.555883	-2.898405	-2.537468	-11.657725	-8.462285	0.000000	-10.000000	0.016667	5.383333	-12.000000	1023.000000	1023.000000	2046.000000
45.240002	-0.042994	-25.409746	-2.866996	-2.541964	-11.561068	-8.439718	0.000000	-10.000000	0.000000	6.300000	-12.000000	1023.000000	1023.000000	2046.000000
45.259998	-0.042992	-25.408352	-2.982144	-2.547224	-11.396987	-8.481997	0.000000	-10.000000	0.000000	7.150000	-12.000000	1023.000000	1023.000000	2046.000000
45.279999	-0.043001	-25.413349	-2.931955	-2.658699	-11.391033	-8.431662	0.000000	-10.000000	0.000000	7.883334	-1.000000	1023.000000	1023.000000	2046.000000
45.299999	-0.042837	-25.316931	-2.985506	-2.683934	-11.258694	-8.388798	0.000000	-10.000000	0.000000	8.633333	10.833333	1023.000000	1023.000000	2046.000000
45.320000	-0.042715	-25.244299	-3.115952	-2.701409	-11.029513	-8.397426	0.000000	-10.000000	0.000000	9.266667	23.666666	1023.000000	1023.000000	2046.000000
45.340000	-0.042525	-25.132435	-3.023497	-2.788061	-11.020140	-8.300737	0.000000	-10.000000	-0.008333	10.200001	26.500000	1023.000000	1023.000000	2046.000000
45.360001	-0.042010	-24.827644	-3.013191	-2.763495	-10.875927	-8.175031	0.000000	-10.000000	-0.008333	11.216667	29.666666	1023.000000	1023.000000	2046.000000
45.380001	-0.041642	-24.610714	-3.096459	-2.710067	-10.644038	-8.160149	0.000000	-10.000000	-0.016667	11.983334	33.166668	1023.000000	1023.000000	2046.000000
45.400002	-0.041285	-24.399326	-3.022735	-2.760341	-10.570081	-8.046170	0.000000	-10.000000	-0.025000	12.566667	37.000000	1023.000000	1023.000000	2046.000000
45.419998	-0.040764	-24.091385	-3.022401	-2.721006	-10.412604	-7.935374	0.000000	-10.000000	-0.058333	13.283334	41.166668	1023.000000	1023.000000	2046.000000
45.439999	-0.040376	-23.862499	-3.103661	-2.622014	-10.195313	-7.941511	0.000000	-10.000000	-0.066667	14.233334	45.500000	1023.000000	1023.000000	2046.000000
45.459999	-0.039976	-23.625925	-3.020162	-2.625099	-10.133022	-7.847641	0.000000	-10.000000	-0.066667	15.116667	50.166668	1023.000000	1023.000000	2046.000000
45.480000	-0.039420	-23.297232	-2.971177	-2.666099	-9.974842	-7.685114	0.000000	-10.000000	-0.050000	15.733334	55.000000	1023.000000	1023.000000	2046.000000
45.500000	-0.039081	-23.096954	-3.033810	-2.616218	-9.774616	-7.672309	0.000000	-10.000000	-0.050000	16.100000	60.166668	1023.000000	1023.000000	2046.000000
45.520000	-0.038626	-22.828035	-3.018878	-2.621484	-9.620743	-7.566930	0.000000	-10.000000	-0.066667	16.366667	65.500000	1023.000000	1023.000000	2046.000000
45.540001	-0.038131	-22.535385	-2.963059	-2.647407	-9.507234	-7.417685	0.000000	-10.000000	-0.083333	16.400002	71.000000	1023.000000	1023.000000	2046.000000
45.560001	-0.037651	-22.251453	-3.020878	-2.583152	-9.301621	-7.345801	0.000000	-10.000000	-0.100000	16.750000	76.500000	1023.000000	1023.000000	2046.000000
45.580002	-0.037100	-21.926117	-2.956247	-2.576541	-9.160689	-7.232639	0.000000	-10.000000	-0.100000	17.000000	82.000000	1023.000000	1023.000000	2046.000000
45.599998	-0.036444	-21.538298	-2.862327	-2.617070	-9.040359	-7.018543	0.000000	-10.000000	-0.116667	17.450001	87.666664	1023.000000	1023.000000	2046.000000
45.619999	-0.035774	-21.142193	-2.931679	-2.548983	-8.710561	-6.950971	0.000000	-10.000000	-0.150000	18.200001	93.500000	1023.000000	1023.000000	2046.000000
45.639999	-0.035155	-20.776384	-2.860719	-2.581156	-8.549703	-6.784807	0.000000	-10.000000	-0.200000	19.316668	99.500000	1023.000000	1023.000000	2046.000000
45.660000	-0.034291	-20.265722	-2.796956	-2.596537	-8.328087	-6.544143	0.000000	-10.000000	-0.241667	20.783335	105.666664	1023.000000	1023.000000	2046.000000
45.680000	-0.033582	-19.846836	-2.884708	-2.532509	-8.025802	-6.403817	0.000000	-10.000000	-0.283333	22.283335	114.833336	1023.000000	1023.000000	2046.000000
45.700001	-0.032670	-19.307997	-2.809382	-2.484767	-7.783551	-6.230296	0.000000	-10.000000	-0.308333	23.333334	122.000000	1023.000000	1023.000000	2046.000000
45.720001	-0.031788	-18.786873	-2.680145	-2.515407	-7.616695	-5.974626	0.000000	-10.000000	-0.341667	24.383333	129.666672	1023.000000	1023.000000	2046.000000
45.740002	-0.031009	-18.326336	-2.771486	-2.440093	-7.272543	-5.842214	0.000000	-10.000000	-0.375000	25.166668	135.000000	1023.000000	1023.000000	2046.000000
45.759998	-0.030064	-17.767910	-2.720360	-2.379829	-6.985501	-5.682220	0.000000	-10.000000	-0.391667	26.166668	143.333328	1023.000000	1023.000000	2046.000000
45.779999	-0.029245	-17.284044	-2.616687	-2.414673	-6.797224	-5.455460	0.000000	-10.000000	-0.400000	26.733334	151.833328	1023.000000	1023.000000	2046.000000
45.799999	-0.028514	-16.851786	-2.637592	-2.392040	-6.503409	-5.318747	0.000000	-10.000000	-0.400000	27.200001	160.666672	1023.000000	1023.000000	2046.000000
45.820000	-0.027772	-16.413425	-2.624948	-2.275907	-6.249753	-5.262817	0.000000	-10.000000	-0.416667	27.616667	169.666672	1023.000000	1023.000000	2046.000000
45.840000	-0.026987	-15.949492	-2.538797	-2.280544	-6.053783	-5.076368	0.000000	-10.000000	-0.425000	27.716667	178.833328	1023.000000	1023.000000	2046.000000
45.860001	-0.026050	-15.395524	-2.544641	-2.245999	-5.762866	-4.842018	0.000000	-10.000000	-0.425000	27.850000	188.166672	1023.000000	1023.000000	2046.000000
45.880001	-0.025244	-14.919141	-2.526574	-2.152624	-5.518421	-4.721522	0.000000	-10.000000	-0.416667	27.583334	197.333328	1023.000000	1023.000000	2046.000000
45.900002	-0.024466	-14.459536	-2.419284	-2.207777	-5.399986	-4.432490	0.000000	-10.000000	-0.408333	27.616667	206.666672	1023.000000	1023.000000	2046.000000
45.919998	-0.023743	-14.031939	-2.421728	-2.164083	-5.174697	-4.271430	0.000000	-10.000000	-0.400000	27.400002	215.833328	1023.000000	1023.000000	2046.000000
45.939999	-0.023298	-13.769254	-2.530140	-2.081704	-4.926635	-4.230773	0.000000	-10.000000	-0.400000	27.166668	225.000000	1023.000000	1023.000000	2046.000000
45.959999	-0.023617	-13.957468	-2.501854	-2.214576	-5.067484	-4.173554	0.000000	-10.000000	-0.391667	26.966667	234.000000	1023.000000	1023.000000	2046.000000
45.980000	-0.024759	-14.632642	-2.772066	-2.291712	-5.164756	-4.404108	0.000000	-10.000000	-0.383333	26.400000	243.000000	1023.000000	1023.000000	2046.000000
46.000000	-0.025576	-15.115555	-2.842433	-2.335750	-5.365451	-4.571921	0.000000	-10.000000	-0.350000	26.000000	252.000000	1023.000000	1023.000000	2046.000000
46.020000	-0.026149	-15.454026	-2.877424	-2.425490	-5.607707	-4.543405	0.000000	-10.000000	-0.358333	25.549999	260.833344	1023.000000	1023.000000	2046.000000
46.040001	-0.026131	-15.443143	-3.017976	-2.340274	-5.640827	-4.444066	0.000000	-10.000000	-0.333333	25.650000	269.500000	1023.000000	1023.000000	2046.000000
46.060001	-0.025551	-15.100798	-3.055320	-2.215855	-5.470190	-4.359433	0.000000	-10.000000	-0.366667	25.783335	278.000000	1023.000000	1023.000000	2046.000000
46.080002	-0.024978	-14.762047	-2.958136	-2.161794	-5.491952	-4.150164	0.000000	-10.000000	-0.358333	25.950001	286.500000	1023.000000	1023.000000	2046.000000
46.099998	-0.024064	-14.221963	-2.945895	-2.038079	-5.283594	-3.954395	0.000000	-10.000000	-0.383333	25.833334	295.166656	1023.000000	1023.000000	2046.000000
46.119999	-0.023258	-13.745626	-2.853190	-1.892288	-5.156588	-3.843561	0.000000	-10.000000	-0.366667	25.466667	303.833344	1023.000000	1023.000000	2046.000000
46.139999	-0.022539	-13.320753	-2.683919	-1.800013	-5.141608	-3.695212	0.000000	-10.000000	-0.366667	25.183334	312.500000	1023.000000	1023.000000	2046.000000
46.160000	-0.021716	-12.834299	-2.644517	-1.712285	-4.957874	-3.519624	0.000000	-10.000000	-0.375000	25.033333	320.833344	1023.000000	1023.000000	2046.000000
46.180000	-0.020950	-12.381665	-2.599139	-1.579497	-4.744656	-3.458374	0.000000	-10.000000	-0.383333	25.316668	329.333344	1023.000000	1023.000000	2046.000000
46.200001	-0.020242	-11.962832	-2.420481	-1.546244	-4.709348	-3.286759	0.000000	-10.000000	-0.375000	25.266666	337.666656	1023.000000	1023.000000	2046.000000
46.220001	-0.019439	-11.488587	-2.407817	-1.516090	-4.483127	-3.081555	0.000000	-10.000000	-0.358333	25.150002	346.166656	1023.000000	1023.000000	2046.000000
46.240002	-0.018621	-11.005255	-2.351626	-1.436254	-4.243036	-2.974338	0.000000	-10.000000	-0.333333	24.700001	354.500000	1023.000000	1023.000000	2046.000000
46.259998	-0.017879	-10.566762	-2.221437	-1.544175	-4.051668	-2.749482	0.000000	-10.000000	-0.308333	24.133333	362.833344	1023.000000	1023.000000	2046.000000
46.279999	-0.017127	-10.122280	-2.152111	-1.569846	-3.799285	-2.601038	0.000000	-10.000000	-0.275000	23.266666	371.000000	1023.000000	1023.000000	2046.000000
46.299999	-0.016366	-9.672011	-2.107667	-1.579388	-3.462857	-2.522099	0.000000	-10.000000	-0.258333	22.700001	379.000000	1023.000000	1023.000000	2046.000000
46.320000	-0.015814	-9.346296	-1.990042	-1.694440	-3.355890	-2.305924	0.000000	-10.000000	-0.233333	22.250000	386.666656	1023.000000	1023.000000	2046.000000
46.340000	-0.015066	-8.904267	-1.973153	-1.706691	-3.070810	-2.153615	0.000000	-10.000000	-0.200000	21.616667	394.166656	1023.000000	1023.000000	2046.000000
46.360001	-0.014420	-8.522411	-1.909341	-1.706691	-2.832781	-2.073599	0.000000	-10.000000	-0.166667	20.366667	401.333344	1023.000000	1023.000000	2046.000000
46.380001	-0.013929	-8.231935	-1.828008	-1.753230	-2.727997	-1.922699	0.000000	-10.000000	-0.141667	19.116667	408.500000	1023.000000	1023.000000	2046.000000
46.400002	-0.013337	-7.881976	-1.781136	-1.745785	-2.532445	-1.822610	0.000000	-10.000000	-0.108333	18.033335	415.166656	1023.000000	1023.000000	2046.000000
46.419998	-0.013184	-7.791597	-1.727920	-1.706754	-2.462856	-1.894068	0.000000	-10.000000	-0.058333	16.833334	421.500000	1023.000000	1023.000000	2046.000000
46.439999	-0.013024	-7.697095	-1.585699	-1.746583	-2.566764	-1.798050	0.000000	-10.000000	-0.016667	15.116668	427.166656	1023.000000	1023.000000	2046.000000
46.459999	-0.013022	-7.695827	-1.637339	-1.753801	-2.496859	-1.807828	0.000000	-10.000000	0.008333	12.916667	432.500000	1023.000000	1023.000000	2046.000000
46.480000	-0.013160	-7.777451	-1.609826	-1.735224	-2.510807	-1.921594	0.000000	-10.000000	0.016667	10.233334	437.000000	1023.000000	1023.000000	2046.000000
46.500000	-0.013320	-7.872118	-1.502794	-1.783175	-2.661334	-1.924816	0.000000	-10.000000	0.058333	6.400000	441.000000	1023.000000	1023.000000	2046.000000
46.520000	-0.013527	-7.994638	-1.500691	-1.830098	-2.721717	-1.942133	0.000000	-10.000000	0.100000	1.716667	443.833344	1023.000000	1023.000000	2046.000000
46.540001	-0.013990	-8.268016	-1.521948	-1.780371	-2.822248	-2.143449	0.000000	-10.000000	0.141667	-2.850000	445.500000	1023.000000	1023.000000	2046.000000
46.560001	-0.014407	-8.514409	-1.416539	-1.836659	-3.062144	-2.199068	0.000000	-10.000000	0.158333	-6.850000	446.000000	1023.000000	1023.000000	2046.000000
46.580002	-0.014868	-8.786878	-1.441153	-1.846503	-3.191839	-2.307383	0.000000	-10.000000	0.166667	-9.833334	446.000000	1023.000000	1023.000000	2046.000000
46.599998	-0.015396	-9.098755	-1.433784	-1.838430	-3.307939	-2.518602	0.000000	-10.000000	0.150000	-11.500000	446.000000	1023.000000	1023.000000	2046.000000
46.619999	-0.015727	-9.294897	-1.342109	-1.836655	-3.543417	-2.572717	0.000000	-10.000000	0.141667	-10.783334	446.000000	1023.000000	1023.000000	2046.000000
46.639999	-0.016036	-9.477358	-1.342949	-1.847137	-3.628891	-2.658382	0.000000	-10.000000	0.133333	-9.550000	446.000000	1023.000000	1023.000000	2046.000000
46.660000	-0.016404	-9.694707	-1.353212	-1.787308	-3.731055	-2.823132	0.000000	-10.000000	0.150000	-8.583333	442.333344	1023.000000	1023.000000	2046.000000
46.680000	-0.016714	-9.877934	-1.275129	-1.774608	-3.915697	-2.912500	0.000000	-10.000000	0.150000	-8.900001	434.333344	1023.000000	1023.000000	2046.000000
46.700001	-0.017125	-10.120793	-1.309001	-1.777685	-4.038633	-2.995475	0.000000	-10.000000	0.150000	-9.300000	425.333344	1023.000000	1023.000000	2046.000000
46.720001	-0.017541	-10.366567	-1.288544	-1.762112	-4.161133	-3.154778	0.000000	-10.000000	0.166667	-10.066667	419.000000	1023.000000	1023.000000	2046.000000
46.740002	-0.018103	-10.698896	-1.294586	-1.738945	-4.334068	-3.331296	0.000000	-10.000000	0.191667	-11.383333	415.666656	1023.000000	1023.000000	2046.000000
46.759998	-0.018488	-10.926167	-1.241102	-1.787031	-4.509692	-3.388342	0.000000	-10.000000	0.250000	-13.033334	411.833344	1023.000000	1023.000000	2046.000000
46.779999	-0.019183	-11.337028	-1.274476	-1.788666	-4.674352	-3.599535	0.000000	-10.000000	0.333333	-15.833333	407.333344	1023.000000	1023.000000	2046.000000
46.799999	-0.019912	-11.767916	-1.262131	-1.711930	-4.912124	-3.881730	0.000000	-10.000000	0.500000	-20.100000	402.000000	1023.000000	1023.000000	2046.000000
46.820000	-0.020568	-12.155444	-1.219900	-1.732599	-5.197142	-4.005803	0.000000	-10.000000	0.625000	-24.583334	395.333344	1023.000000	1023.000000	2046.000000
46.840000	-0.021223	-12.542814	-1.274912	-1.753114	-5.354280	-4.160507	0.000000	-10.000000	0.708333	-27.383333	387.166656	1023.000000	1023.000000	2046.000000
46.860001	-0.021727	-12.840929	-1.286945	-1.665479	-5.465725	-4.422780	0.000000	-10.000000	0.691667	-28.066668	378.000000	1023.000000	1023.000000	2046.000000
46.880001	-0.021805	-12.886927	-1.190265	-1.586790	-5.609499	-4.500372	0.000000	-10.000000	0.633333	-26.900002	368.666656	1023.000000	1023.000000	2046.000000
46.900002	-0.021949	-12.971603	-1.115903	-1.593361	-5.771437	-4.490903	0.000000	-10.000000	0.508333	-24.383333	359.666656	1023.000000	1023.000000	2046.000000
46.919998	-0.021985	-12.993217	-1.126133	-1.512797	-5.763521	-4.590765	0.000000	-10.000000	0.341667	-19.333334	351.666656	1023.000000	1023.000000	2046.000000
46.939999	-0.021929	-12.959813	-1.056648	-1.393850	-5.862994	-4.646321	0.000000	-10.000000	0.191667	-13.483334	345.166656	1023.000000	1023.000000	2046.000000
46.959999	-0.022165	-13.099738	-0.985710	-1.449801	-6.076989	-4.587238	0.000000	-10.000000	0.116667	-6.733334	340.666656	1023.000000	1023.000000	2046.000000
46.980000	-0.022390	-13.232620	-1.036471	-1.372175	-6.186357	-4.637616	0.000000	-10.000000	0.083333	-3.883333	338.166656	1023.000000	1023.000000	2046.000000
47.000000	-0.022934	-13.553960	-1.109015	-1.336478	-6.279760	-4.828706	0.000000	-10.000000	0.091667	-2.800000	337.000000	1023.000000	1023.000000	2046.000000
47.020000	-0.023865	-14.104363	-1.156612	-1.345470	-6.504261	-5.098021	0.000000	-10.000000	0.091667	-4.233334	336.000000	1023.000000	1023.000000	2046.000000
47.040001	-0.024981	-14.763969	-1.199097	-1.519250	-6.805075	-5.240548	0.000000	-10.000000	0.100000	-4.050000	334.833344	1023.000000	1023.000000	2046.000000
47.060001	-0.026063	-15.403202	-1.323676	-1.581017	-6.925824	-5.572686	0.000000	-10.000000	0.100000	-3.966667	333.333344	1023.000000	1023.000000	2046.000000
47.080002	-0.027259	-16.110331	-1.384559	-1.650848	-7.259179	-5.815744	0.000000	-10.000000	0.100000	-3.933333	332.000000	1023.000000	1023.000000	2046.000000
47.099998	-0.028286	-16.717010	-1.459987	-1.720534	-7.635001	-5.901490	0.000000	-10.000000	0.100000	-4.033333	330.666656	1023.000000	1023.000000	2046.000000
47.119999	-0.028720	-16.973484	-1.577103	-1.586563	-7.766382	-6.043436	0.000000	-10.000000	0.108333	-4.500000	329.333344	1023.000000	1023.000000	2046.000000
47.139999	-0.028785	-17.011997	-1.584067	-1.428257	-7.879207	-6.120467	0.000000	-10.000000	0.108333	-5.033333	328.000000	1023.000000	1023.000000	2046.000000
47.160000	-0.028864	-17.058462	-1.539850	-1.411932	-8.115441	-5.991238	0.000000	-10.000000	0.108333	-5.916667	326.333344	1023.000000	1023.000000	2046.000000
47.180000	-0.028540	-16.866877	-1.575777	-1.266813	-8.037105	-5.987182	0.000000	-10.000000	0.108333	-6.500000	324.333344	1023.000000	1023.000000	2046.000000
47.200001	-0.028584	-16.893002	-1.448531	-1.201334	-8.254375	-5.988762	0.000000	-10.000000	0.125000	-7.433333	322.000000	1023.000000	1023.000000	2046.000000
47.220001	-0.028549	-16.872223	-1.523570	-1.149493	-8.292942	-5.906218	0.000000	-10.000000	0.150000	-9.100000	319.333344	1023.000000	1023.000000	2046.000000
47.240002	-0.028594	-16.899288	-1.547846	-0.946886	-8.316233	-6.088323	0.000000	-10.000000	0.125000	-8.716667	316.333344	1023.000000	1023.000000	2046.000000
47.259998	-0.028764	-16.999407	-1.567584	-1.005230	-8.443060	-5.983533	0.000000	-10.000000	0.125000	-5.483334	313.833344	1023.000000	1023.000000	2046.000000
47.279999	-0.028917	-17.089832	-1.669020	-0.956753	-8.448934	-6.015127	0.000000	-10.000000	0.125000	-4.316667	312.333344	1023.000000	1023.000000	2046.000000
47.299999	-0.028996	-17.136389	-1.668899	-0.875164	-8.462922	-6.129405	0.000000	-10.000000	0.166667	-6.766667	311.000000	1023.000000	1023.000000	2046.000000
47.320000	-0.028988	-17.131645	-1.632016	-0.902021	-8.530816	-6.066793	0.000000	-10.000000	0.125000	-9.550000	308.333344	1023.000000	1023.000000	2046.000000
47.340000	-0.028971	-17.121958	-1.596342	-1.061151	-8.519283	-5.945181	0.000000	-10.000000	0.091667	-4.483333	305.000000	1023.000000	1023.000000	2046.000000
47.360001	-0.028989	-17.132334	-1.611948	-1.108919	-8.354377	-6.057089	0.000000	-10.000000	0.075000	-1.416667	302.666656	1023.000000	1023.000000	2046.000000
47.380001	-0.029108	-17.203106	-1.473339	-1.231085	-8.466865	-6.031818	0.000000	-10.000000	0.091667	0.900000	302.000000	1023.000000	1023.000000	2046.000000
47.400002	-0.029128	-17.214870	-1.485553	-1.381110	-8.386062	-5.962146	0.000000	-10.000000	0.091667	-1.716667	302.000000	1023.000000	1023.000000	2046.000000
47.419998	-0.029216	-17.266609	-1.545378	-1.396973	-8.227041	-6.097216	0.000000	-10.000000	0.075000	-0.633333	302.000000	1023.000000	1023.000000	2046.000000
47.439999	-0.029289	-17.309849	-1.475860	-1.482095	-8.306401	-6.045492	0.000000	-10.000000	0.066667	-1.166667	302.000000	1023.000000	1023.000000	2046.000000
47.459999	-0.029248	-17.285530	-1.541979	-1.519245	-8.199217	-6.025090	0.000000	-10.000000	0.075000	-1.600000	302.000000	1023.000000	1023.000000	2046.000000
47.480000	-0.029480	-17.422945	-1.471410	-1.492795	-8.297935	-6.160803	0.000000	-10.000000	0.091667	-2.400000	301.833344	1023.000000	1023.000000	2046.000000
47.500000	-0.029504	-17.436567	-1.387882	-1.581409	-8.387996	-6.079280	0.000000	-10.000000	0.108333	-2.916667	301.166656	1023.000000	1023.000000	2046.000000
47.520000	-0.029629	-17.510477	-1.463775	-1.575956	-8.314438	-6.156309	0.000000	-10.000000	0.108333	-3.216667	300.000000	1023.000000	1023.000000	2046.000000
47.540001	-0.029881	-17.659655	-1.388188	-1.565647	-8.413198	-6.292622	0.000000	-10.000000	0.100000	-3.250000	298.666656	1023.000000	1023.000000	2046.000000
47.560001	-0.030038	-17.752684	-1.391889	-1.645677	-8.464231	-6.250888	0.000000	-10.000000	0.100000	-2.666667	297.500000	1023.000000	1023.000000	2046.000000
47.580002	-0.030125	-17.804094	-1.432395	-1.648223	-8.406147	-6.317330	0.000000	-10.000000	0.108333	-3.366667	296.666656	1023.000000	1023.000000	2046.000000
47.599998	-0.030311	-17.914042	-1.373482	-1.693472	-8.505208	-6.341880	0.000000	-10.000000	0.108333	-4.700000	295.666656	1023.000000	1023.000000	2046.000000
47.619999	-0.030237	-17.870281	-1.381029	-1.728955	-8.462549	-6.297749	0.000000	-10.000000	0.108333	-6.350000	294.333344	1023.000000	1023.000000	2046.000000
47.639999	-0.030316	-17.916626	-1.454759	-1.706192	-8.375914	-6.379762	0.000000	-10.000000	0.116667	-6.733334	292.166656	1023.000000	1023.000000	2046.000000
47.660000	-0.030359	-17.942293	-1.355713	-1.731539	-8.484954	-6.370087	0.000000	-10.000000	0.166667	-7.600000	289.833344	1023.000000	1023.000000	2046.000000
47.680000	-0.030434	-17.986605	-1.343468	-1.780427	-8.565830	-6.296878	0.000000	-10.000000	0.275000	-11.116667	287.000000	1023.000000	1023.000000	2046.000000
47.700001	-0.030678	-18.130909	-1.469243	-1.693193	-8.492766	-6.475707	0.000000	-10.000000	0.425000	-16.916668	283.333344	1023.000000	1023.000000	2046.000000
47.720001	-0.030868	-18.243237	-1.379389	-1.705266	-8.685100	-6.473483	0.000000	-10.000000	0.566667	-22.783333	277.833344	1023.000000	1023.000000	2046.000000
47.740002	-0.031177	-18.425652	-1.440042	-1.746065	-8.762248	-6.477296	0.000000	-10.000000	0.666667	-26.583334	270.333344	1023.000000	1023.000000	2046.000000
47.759998	-0.031553	-18.648020	-1.549742	-1.698980	-8.763211	-6.636086	0.000000	-10.000000	0.708333	-28.183334	261.666656	1023.000000	1023.000000	2046.000000
47.779999	-0.031894	-18.849339	-1.482987	-1.741873	-9.007566	-6.616912	0.000000	-10.000000	0.708333	-28.450001	252.166672	1023.000000	1023.000000	2046.000000
47.799999	-0.032386	-19.140331	-1.643185	-1.814598	-9.047309	-6.635240	0.000000	-10.000000	0.708333	-28.216667	242.833328	1023.000000	1023.000000	2046.000000
47.820000	-0.033206	-19.624805	-1.781300	-1.795700	-9.176463	-6.871343	0.000000	-10.000000	0.725000	-28.566668	233.166672	1023.000000	1023.000000	2046.000000
47.840000	-0.033870	-20.016884	-1.802123	-1.815911	-9.458755	-6.940096	0.000000	-10.000000	0.850000	-30.233334	223.666672	1023.000000	1023.000000	2046.000000
47.860001	-0.034690	-20.501886	-1.946669	-1.831535	-9.655912	-7.067770	0.000000	-10.000000	1.083333	-34.333332	213.500000	1023.000000	1023.000000	2046.000000
47.880001	-0.035599	-21.039209	-1.963907	-1.763935	-9.970353	-7.341014	0.000000	-10.000000	1.450000	-40.216667	202.166672	1023.000000	1023.000000	2046.000000
47.900002	-0.036158	-21.369621	-1.918416	-1.774946	-10.281053	-7.395206	0.000000	-10.000000	1.866667	-46.799999	188.666672	1023.000000	1023.000000	2046.000000
47.919998	-0.037052	-21.897766	-2.099365	-1.842667	-10.465508	-7.490227	0.000000	-10.000000	2.233333	-52.216667	173.000000	1023.000000	1023.000000	2046.000000
47.939999	-0.037723	-22.294163	-2.145496	-1.762799	-10.682611	-7.703259	0.000000	-10.000000	2.491667	-55.666668	155.666672	1023.000000	1023.000000	2046.000000
47.959999	-0.038251	-22.606384	-2.193120	-1.817532	-10.928079	-7.667653	0.000000	-10.000000	2.600000	-57.350002	137.166672	1023.000000	1023.000000	2046.000000
47.980000	-0.038789	-22.924334	-2.348443	-1.744426	-11.020816	-7.810649	0.000000	-10.000000	2.658333	-57.850002	118.166664	1023.000000	1023.000000	2046.000000
48.000000	-0.039168	-23.148556	-2.341585	-1.659008	-11.202106	-7.945858	0.000000	-10.000000	2.616667	-57.750000	98.833336	1023.000000	1023.000000	2046.000000
48.020000	-0.039743	-23.488157	-2.409949	-1.747097	-11.408544	-7.922568	0.000000	-10.000000	2.566667	-57.200001	79.666664	1023.000000	1023.000000	2046.000000
48.040001	-0.040118	-23.709818	-2.580845	-1.641367	-11.419208	-8.068399	0.000000	-10.000000	2.425000	-55.600002	60.500000	1023.000000	1023.000000	2046.000000
48.060001	-0.040564	-23.973576	-2.578074	-1.668278	-11.674873	-8.052351	0.000000	-10.000000	2.275000	-53.750000	41.833332	1023.000000	1023.000000	2046.000000
48.080002	-0.041210	-24.354992	-2.742605	-1.779994	-11.814190	-8.018202	0.000000	-10.000000	2.058333	-50.800003	23.833334	1023.000000	1023.000000	2046.000000
48.099998	-0.041548	-24.554945	-2.846592	-1.612485	-11.873622	-8.222246	0.000000	-10.000000	1.808333	-47.966667	7.333333	1023.000000	1023.000000	2046.000000
48.119999	-0.042416	-25.067589	-2.865943	-1.739262	-12.215048	-8.247335	0.000000	-10.000000	1.550000	-44.200001	-8.333333	1023.000000	1023.000000	2046.000000
48.139999	-0.043776	-25.871670	-3.106345	-1.867301	-12.357388	-8.540638	0.000000	-10.000000	1.291667	-40.450001	-22.666666	1023.000000	1023.000000	2046.000000
48.160000	-0.045095	-26.651415	-3.215392	-1.962601	-12.600504	-8.872917	0.000000	-10.000000	1.066667	-36.316669	-36.333332	1023.000000	1023.000000	2046.000000
48.180000	-0.046706	-27.603268	-3.297413	-2.235175	-13.044606	-9.026073	0.000000	-10.000000	0.841667	-32.066666	-48.333332	1023.000000	1023.000000	2046.000000
48.200001	-0.048190	-28.480370	-3.593505	-2.288776	-13.255567	-9.342521	0.000000	-10.000000	0.641667	-27.716667	-59.166668	1023.000000	1023.000000	2046.000000
48.220001	-0.049062	-28.995378	-3.614510	-2.307768	-13.579817	-9.493284	0.000000	-10.000000	0.475000	-23.366667	-68.333336	1023.000000	1023.000000	2046.000000
48.240002	-0.049646	-29.340742	-3.679666	-2.379164	-13.830390	-9.451523	0.000000	-10.000000	0.366667	-19.516668	-76.166664	1023.000000	1023.000000	2046.000000
48.259998	-0.049742	-29.397755	-3.810222	-2.311147	-13.769074	-9.507312	0.000000	-10.000000	0.283333	-15.850000	-82.666664	1023.000000	1023.000000	2046.000000
48.279999	-0.049655	-29.346046	-3.756085	-2.172886	-13.873074	-9.544001	0.000000	-10.000000	0.200000	-12.666667	-88.000000	1023.000000	1023.000000	2046.000000
48.299999	-0.049689	-29.366087	-3.726806	-2.241451	-14.002844	-9.394985	0.000000	-10.000000	0.133333	-9.450001	-92.166664	1023.000000	1023.000000	2046.000000
48.320000	-0.049775	-29.416927	-3.803384	-2.095259	-13.947442	-9.570842	0.000000	-10.000000	0.083333	-6.666667	-95.166664	1023.000000	1023.000000	2046.000000
48.340000	-0.049624	-29.327644	-3.698919	-2.027921	-14.020243	-9.580563	0.000000	-10.000000	0.066667	-3.766667	-97.333336	1023.000000	1023.000000	2046.000000
48.360001	-0.049623	-29.327097	-3.654632	-2.079697	-14.086392	-9.506376	0.000000	-10.000000	0.058333	-1.316667	-98.500000	1023.000000	1023.000000	2046.000000
48.380001	-0.049561	-29.290668	-3.700275	-2.009207	-14.010395	-9.570791	0.000000	-10.000000	0.058333	0.833333	-99.000000	1023.000000	1023.000000	2046.000000
48.400002	-0.049332	-29.155445	-3.643655	-1.932625	-13.958337	-9.620829	0.000000	-10.000000	0.058333	2.350000	-99.000000	1023.000000	1023.000000	2046.000000
48.419998	-0.049247	-29.104708	-3.573226	-2.027047	-14.035209	-9.469224	0.000000	-10.000000	0.050000	3.233333	-99.000000	1023.000000	1023.000000	2046.000000
48.439999	-0.049158	-29.052353	-3.621458	-2.065562	-13.848670	-9.516664	0.000000	-10.000000	0.066667	2.633333	-99.000000	1023.000000	1023.000000	2046.000000
48.459999	-0.049160	-29.053579	-3.641935	-2.118791	-13.727048	-9.565806	0.000000	-10.000000	0.083333	0.700000	-99.000000	1023.000000	1023.000000	2046.000000
48.480000	-0.049233	-29.096613	-3.462499	-2.349227	-13.875641	-9.409246	0.000000	-10.000000	0.083333	-0.683333	-99.333336	1023.000000	1023.000000	2046.000000
48.500000	-0.049251	-29.107483	-3.529173	-2.466067	-13.725887	-9.386355	0.000000	-10.000000	0.075000	-0.916667	-99.666664	1023.000000	1023.000000	2046.000000
48.520000	-0.049267	-29.116594	-3.569607	-2.513139	-13.576227	-9.457620	0.000000	-10.000000	0.075000	-0.183333	-100.000000	1023.000000	1023.000000	2046.000000
48.540001	-0.049327	-29.152174	-3.462046	-2.685110	-13.671845	-9.333172	0.000000	-10.000000	0.083333	0.000000	-100.000000	1023.000000	1023.000000	2046.000000
48.560001	-0.049334	-29.156389	-3.505061	-2.733883	-13.594130	-9.323315	0.000000	-10.000000	0.075000	0.000000	-100.000000	1023.000000	1023.000000	2046.000000
48.580002	-0.049298	-29.135208	-3.552513	-2.707321	-13.493013	-9.382361	0.000000	-10.000000	0.058333	0.000000	-100.000000	1023.000000	1023.000000	2046.000000
48.599998	-0.049237	-29.099133	-3.462076	-2.715672	-13.529103	-9.392281	0.000000	-10.000000	0.050000	0.766667	-100.000000	1023.000000	1023.000000	2046.000000
48.619999	-0.049129	-29.035149	-3.390054	-2.740187	-13.548468	-9.356439	0.000000	-10.000000	0.041667	2.066667	-100.000000	1023.000000	1023.000000	2046.000000
48.639999	-0.049173	-29.061367	-3.472157	-2.696465	-13.406028	-9.486716	0.000000	-10.000000	0.033333	3.983333	-100.000000	1023.000000	1023.000000	2046.000000
48.660000	-0.049125	-29.032877	-3.422452	-2.769117	-13.409082	-9.432226	0.000000	-10.000000	0.016667	5.633333	-100.000000	1023.000000	1023.000000	2046.000000
48.680000	-0.049090	-29.012119	-3.378098	-2.902115	-13.429930	-9.301978	0.000000	-10.000000	0.008333	7.183333	-100.000000	1023.000000	1023.000000	2046.000000
48.700001	-0.049055	-28.991434	-3.511870	-2.852590	-13.236235	-9.390739	0.000000	-10.000000	0.000000	8.666667	-100.000000	1023.000000	1023.000000	2046.000000
48.720001	-0.048952	-28.930397	-3.545501	-2.842473	-13.146310	-9.396114	0.000000	-10.000000	-0.008333	10.166667	-100.000000	1023.000000	1023.000000	2046.000000
48.740002	-0.048504	-28.665659	-3.454315	-2.887756	-13.070663	-9.252924	0.000000	-10.000000	-0.025000	11.650000	-100.000000	1023.000000	1023.000000	2046.000000
48.759998	-0.048026	-28.383314	-3.436152	-2.921515	-12.908167	-9.117481	0.000000	-10.000000	-0.050000	13.016666	-100.000000	1023.000000	1023.000000	2046.000000
48.779999	-0.047650	-28.161077	-3.531925	-2.797589	-12.655256	-9.176308	0.000000	-10.000000	-0.091667	14.250000	-58.666668	1023.000000	1023.000000	2046.000000
48.799999	-0.046980	-27.765156	-3.407955	-2.838955	-12.584514	-8.933733	0.000000	-10.000000	-0.116667	15.450000	-16.000000	1023.000000	1023.000000	2046.000000
48.820000	-0.046383	-27.412310	-3.375298	-2.851702	-12.394990	-8.790320	0.000000	-10.000000	-0.141667	16.666668	28.500000	1023.000000	1023.000000	2046.000000
48.840000	-0.046034	-27.206205	-3.511408	-2.718423	-12.094761	-8.881615	0.000000	-10.000000	-0.158333	17.766666	33.666668	1023.000000	1023.000000	2046.000000
48.860001	-0.045358	-26.806686	-3.380839	-2.748418	-12.036510	-8.640920	0.000000	-10.000000	-0.191667	18.966667	39.500000	1023.000000	1023.000000	2046.000000
48.880001	-0.044779	-26.464153	-3.336339	-2.802947	-11.855729	-8.469138	0.000000	-10.000000	-0.216667	20.033333	45.500000	1023.000000	1023.000000	2046.000000
48.900002	-0.044396	-26.237751	-3.447808	-2.729661	-11.578464	-8.481819	0.000000	-10.000000	-0.241667	21.250000	51.833332	1023.000000	1023.000000	2046.000000
48.919998	-0.043847	-25.913853	-3.364828	-2.748730	-11.468755	-8.331540	0.000000	-10.000000	-0.266667	22.266666	58.666668	1023.000000	1023.000000	2046.000000
48.939999	-0.043178	-25.518265	-3.347790	-2.808451	-11.240236	-8.121788	0.000000	-10.000000	-0.316667	23.433332	66.000000	1023.000000	1023.000000	2046.000000
48.959999	-0.042709	-25.240963	-3.413899	-2.716702	-10.979667	-8.130694	0.000000	-10.000000	-0.358333	24.566668	73.666664	1023.000000	1023.000000	2046.000000
48.980000	-0.041814	-24.712059	-3.330575	-2.739264	-10.741333	-7.900887	0.000000	-10.000000	-0.391667	25.733334	81.666664	1023.000000	1023.000000	2046.000000
49.000000	-0.041014	-24.239422	-3.270968	-2.759688	-10.550714	-7.658052	0.000000	-10.000000	-0.408333	26.533335	90.000000	1023.000000	1023.000000	2046.000000
49.020000	-0.040337	-23.839323	-3.318689	-2.697528	-10.239025	-7.584081	0.000000	-10.000000	-0.416667	26.950001	95.666664	1023.000000	1023.000000	2046.000000
49.040001	-0.039573	-23.387390	-3.269649	-2.660810	-10.004175	-7.452756	0.000000	-10.000000	-0.450000	27.566668	104.500000	1023.000000	1023.000000	2046.000000
49.060001	-0.038620	-22.824696	-3.170450	-2.715157	-9.806500	-7.132588	0.000000	-10.000000	-0.491667	28.316668	113.833336	1023.000000	1023.000000	2046.000000
49.080002	-0.037878	-22.386141	-3.235753	-2.633450	-9.437283	-7.079657	0.000000	-10.000000	-0.558333	29.400002	126.166664	1023.000000	1023.000000	2046.000000
49.099998	-0.036827	-21.764652	-3.197901	-2.556228	-9.100880	-6.909643	0.000000	-10.000000	-0.600000	30.483334	135.833328	1023.000000	1023.000000	2046.000000
49.119999	-0.035765	-21.137280	-3.077735	-2.598290	-8.854583	-6.606672	0.000000	-10.000000	-0.633333	31.450001	145.833328	1023.000000	1023.000000	2046.000000
49.139999	-0.035019	-20.696003	-3.032525	-2.535179	-8.589991	-6.538309	0.000000	-10.000000	-0.641667	32.083336	152.833328	1023.000000	1023.000000	2046.000000
49.160000	-0.033928	-20.051558	-3.008795	-2.412831	-8.240846	-6.389086	0.000000	-10.000000	-0.675000	32.783333	163.666672	1023.000000	1023.000000	2046.000000
49.180000	-0.032907	-19.447823	-2.877116	-2.493692	-8.088443	-5.988572	0.000000	-10.000000	-0.700000	33.483334	174.500000	1023.000000	1023.000000	2046.000000
49.200001	-0.032314	-19.097296	-2.947893	-2.506812	-7.823974	-5.818616	0.000000	-10.000000	-0.716667	34.133335	189.000000	1023.000000	1023.000000	2046.000000
49.220001	-0.031378	-18.544460	-2.927004	-2.382140	-7.565544	-5.669773	0.000000	-10.000000	-0.708333	34.033333	200.333328	1023.000000	1023.000000	2046.000000
49.240002	-0.030493	-18.021494	-2.836919	-2.450246	-7.377273	-5.357056	0.000000	-10.000000	-0.683333	33.866669	211.666672	1023.000000	1023.000000	2046.000000
49.259998	-0.030452	-17.996992	-2.959009	-2.449372	-7.232772	-5.355839	0.000000	-10.000000	-0.700000	33.583332	223.166672	1023.000000	1023.000000	2046.000000
49.279999	-0.030774	-18.187414	-3.069640	-2.467456	-7.211727	-5.438591	0.000000	-10.000000	-0.675000	33.316666	234.333328	1023.000000	1023.000000	2046.000000
49.299999	-0.031540	-18.640186	-3.113851	-2.611951	-7.450130	-5.464254	0.000000	-10.000000	-0.675000	32.816666	245.500000	1023.000000	1023.000000	2046.000000
49.320000	-0.032319	-19.100775	-3.278536	-2.620173	-7.555619	-5.646447	0.000000	-10.000000	-0.641667	32.483334	252.833328	1023.000000	1023.000000	2046.000000
49.340000	-0.032268	-19.070454	-3.383971	-2.546462	-7.574189	-5.565831	0.000000	-10.000000	-0.650000	32.316666	263.833344	1023.000000	1023.000000	2046.000000
49.360001	-0.031875	-18.838053	-3.343285	-2.565428	-7.601002	-5.328339	0.000000	-10.000000	-0.650000	32.333336	271.166656	1023.000000	1023.000000	2046.000000
49.380001	-0.031219	-18.450361	-3.417605	-2.454654	-7.370632	-5.207469	0.000000	-10.000000	-0.650000	32.366669	285.500000	1023.000000	1023.000000	2046.000000
49.400002	-0.030197	-17.846420	-3.315736	-2.286527	-7.261337	-4.982821	0.000000	-10.000000	-0.650000	32.333336	296.166656	1023.000000	1023.000000	2046.000000
49.419998	-0.029274	-17.300680	-3.231277	-2.284741	-7.118247	-4.666416	0.000000	-10.000000	-0.650000	32.299999	306.833344	1023.000000	1023.000000	2046.000000
49.439999	-0.028351	-16.755199	-3.206387	-2.086669	-6.874071	-4.588072	0.000000	-10.000000	-0.641667	32.116669	314.166656	1023.000000	1023.000000	2046.000000
49.459999	-0.027333	-16.153706	-3.053349	-1.993863	-6.744078	-4.362417	0.000000	-10.000000	-0.658333	32.400002	324.833344	1023.000000	1023.000000	2046.000000
49.480000	-0.026442	-15.627456	-2.955981	-1.962926	-6.598959	-4.109589	0.000000	-10.000000	-0.650000	32.433334	339.166656	1023.000000	1023.000000	2046.000000
49.500000	-0.025576	-15.115424	-2.964830	-1.782838	-6.300209	-4.067548	0.000000	-10.000000	-0.658333	32.883335	353.500000	1023.000000	1023.000000	2046.000000
49.520000	-0.024600	-14.538396	-2.782898	-1.760190	-6.197956	-3.797353	0.000000	-10.000000	-0.641667	32.916668	360.833344	1023.000000	1023.000000	2046.000000
49.540001	-0.023749	-14.035758	-2.737119	-1.749141	-5.963008	-3.586490	0.000000	-10.000000	-0.641667	32.900002	368.166656	1023.000000	1023.000000	2046.000000
49.560001	-0.022699	-13.414968	-2.694380	-1.662145	-5.621875	-3.436569	0.000000	-10.000000	-0.600000	32.166668	379.000000	1023.000000	1023.000000	2046.000000
49.580002	-0.021763	-12.862020	-2.507086	-1.785290	-5.485466	-3.084178	0.000000	-10.000000	-0.533333	30.983334	393.333344	1023.000000	1023.000000	2046.000000
49.599998	-0.021048	-12.439284	-2.519372	-1.794432	-5.148521	-2.976959	0.000000	-10.000000	-0.483333	29.833334	407.333344	1023.000000	1023.000000	2046.000000
49.619999	-0.020135	-11.899716	-2.401536	-1.747078	-4.903046	-2.848056	0.000000	-10.000000	-0.475000	29.083334	417.500000	1023.000000	1023.000000	2046.000000
49.639999	-0.019268	-11.387310	-2.283782	-1.874427	-4.695607	-2.533494	0.000000	-10.000000	-0.483333	28.550001	427.500000	1023.000000	1023.000000	2046.000000
49.660000	-0.018299	-10.815005	-2.212290	-1.839425	-4.386396	-2.376894	0.000000	-10.000000	-0.483333	28.283335	434.166656	1023.000000	1023.000000	2046.000000
49.680000	-0.017428	-10.300055	-2.202465	-1.802426	-4.057045	-2.238120	0.000000	-10.000000	-0.450000	27.600000	443.666656	1023.000000	1023.000000	2046.000000
49.700001	-0.016678	-9.856977	-2.034552	-1.937549	-3.947319	-1.937558	0.000000	-10.000000	-0.433333	27.283335	452.833344	1023.000000	1023.000000	2046.000000
49.720001	-0.016079	-9.502836	-2.012010	-1.835416	-3.693716	-1.961693	0.000000	-10.000000	-0.416667	26.966667	462.000000	1023.000000	1023.000000	2046.000000
49.740002	-0.015584	-9.209993	-1.937581	-1.791704	-3.602056	-1.878653	0.000000	-10.000000	-0.425000	26.983334	468.000000	1023.000000	1023.000000	2046.000000
49.759998	-0.014981	-8.853578	-1.781563	-1.928642	-3.519542	-1.623831	0.000000	-10.000000	-0.416667	26.916666	474.000000	1023.000000	1023.000000	2046.000000
49.779999	-0.014494	-8.566037	-1.822703	-1.853722	-3.270947	-1.618664	0.000000	-10.000000	-0.408333	26.633333	483.000000	1023.000000	1023.000000	2046.000000
49.799999	-0.014046	-8.301019	-1.795677	-1.871875	-3.144193	-1.489273	0.000000	-10.000000	-0.391667	26.700001	492.000000	1023.000000	1023.000000	2046.000000
49.820000	-0.013308	-7.865064	-1.659993	-1.968248	-3.008708	-1.228116	0.000000	-10.000000	-0.391667	26.316668	503.833344	1023.000000	1023.000000	2046.000000
49.840000	-0.012615	-7.455395	-1.694806	-1.880413	-2.692196	-1.187981	0.000000	-10.000000	-0.383333	25.966667	515.500000	1023.000000	1023.000000	2046.000000
49.860001	-0.011921	-7.045281	-1.645082	-1.860049	-2.535007	-1.005143	0.000000	-10.000000	-0.383333	25.383333	527.166687	1023.000000	1023.000000	2046.000000
49.880001	-0.010914	-6.450089	-1.503193	-1.878570	-2.340447	-0.727878	0.000000	-10.000000	-0.366667	25.200001	535.666687	1023.000000	1023.000000	2046.000000
49.900002	-0.010170	-6.010611	-1.471713	-1.802352	-2.108240	-0.628306	0.000000	-10.000000	-0.358333	24.950001	544.166687	1023.000000	1023.000000	2046.000000
49.919998	-0.009312	-5.503513	-1.373122	-1.764001	-1.922477	-0.443914	0.000000	-10.000000	-0.350000	24.600000	552.500000	1023.000000	1023.000000	2046.000000
49.939999	-0.008289	-4.898697	-1.258527	-1.727846	-1.689012	-0.223312	0.000000	-10.000000	-0.350000	24.250000	558.166687	1023.000000	1023.000000	2046.000000
49.959999	-0.007634	-4.511606	-1.290521	-1.626030	-1.397055	-0.198000	0.000000	-10.000000	-0.350000	24.200001	563.666687	1023.000000	1023.000000	2046.000000
49.980000	-0.006540	-3.865169	-1.179746	-1.652275	-1.200566	0.167418	0.000000	-10.000000	-0.350000	24.350000	569.000000	1023.000000	1023.000000	2046.000000
50.000000	-0.005685	-3.359806	-1.066296	-1.566151	-1.004773	0.277414	0.000000	-10.000000	-0.341667	24.433334	579.666687	1023.000000	1023.000000	2046.000000
50.020000	-0.004956	-2.928755	-1.103456	-1.483156	-0.692160	0.350018	0.000000	-10.000000	-0.333333	24.466667	587.666687	1023.000000	1023.000000	2046.000000
50.040001	-0.004055	-2.396354	-0.985724	-1.476673	-0.545472	0.611515	0.000000	-10.000000	-0.333333	24.516666	595.666687	1023.000000	1023.000000	2046.000000
50.060001	-0.003197	-1.889378	-0.896377	-1.382689	-0.350151	0.739838	0.000000	-10.000000	-0.325000	24.266666	604.000000	1023.000000	1023.000000	2046.000000
50.080002	-0.002534	-1.497847	-0.929619	-1.306828	-0.060986	0.799587	0.000000	-10.000000	-0.308333	23.850000	615.000000	1023.000000	1023.000000	2046.000000
50.099998	-0.001480	-0.874466	-0.732874	-1.299200	0.076128	1.081480	0.000000	-10.000000	-0.283333	23.316666	623.333313	1023.000000	1023.000000	2046.000000
50.119999	-0.000726	-0.428912	-0.710908	-1.255751	0.324561	1.213186	0.000000	-10.000000	-0.266667	23.116667	628.666687	1023.000000	1023.000000	2046.000000
50.139999	0.000232	0.137360	-0.655739	-1.169508	0.613876	1.348732	0.000000	-10.000000	-0.275000	23.100000	633.833313	1023.000000	1023.000000	2046.000000
50.160000	0.001505	0.889206	-0.493356	-1.155539	0.887125	1.650976	0.000000	-10.000000	-0.308333	23.716667	641.500000	1023.000000	1023.000000	2046.000000
50.180000	0.002487	1.469752	-0.494990	-1.028824	1.271709	1.721857	0.000000	-10.000000	-0.375000	25.166666	652.166687	1023.000000	1023.000000	2046.000000
50.200001	0.003666	2.166388	-0.386264	-0.961392	1.570984	1.943060	0.000000	-10.000000	-0.425000	26.600000	660.333313	1023.000000	1023.000000	2046.000000
50.220001	0.005036	2.976140	-0.209909	-0.869430	1.873196	2.182283	0.000000	-10.000000	-0.450000	27.566666	672.000000	1023.000000	1023.000000	2046.000000
50.240002	0.005865	3.466231	-0.219782	-0.777857	2.216573	2.247297	0.000000	-10.000000	-0.450000	27.733334	678.000000	1023.000000	1023.000000	2046.000000
50.259998	0.007170	4.237263	0.012944	-0.714639	2.396832	2.542127	0.000000	-10.000000	-0.433333	27.799999	687.166687	1023.000000	1023.000000	2046.000000
50.279999	0.008088	4.779912	0.010517	-0.665558	2.724087	2.710866	0.000000	-10.000000	-0.408333	27.333334	693.333313	1023.000000	1023.000000	2046.000000
50.299999	0.008946	5.287299	0.171279	-0.576034	2.841234	2.850820	0.000000	-10.000000	-0.350000	26.400000	702.666687	1023.000000	1023.000000	2046.000000
50.320000	0.009740	5.756169	0.284112	-0.617190	2.972765	3.116482	0.000000	-10.000000	-0.308333	25.300001	711.500000	1023.000000	1023.000000	2046.000000
50.340000	0.009412	5.562633	0.159522	-0.518871	2.976017	2.945965	0.000000	-10.000000	-0.258333	23.800001	720.333313	1023.000000	1023.000000	2046.000000
50.360001	0.008478	5.010531	0.095237	-0.586909	2.701140	2.801063	0.000000	-10.000000	-0.191667	22.016666	728.500000	1023.000000	1023.000000	2046.000000
50.380001	0.007007	4.141383	0.039798	-0.715530	2.261483	2.555631	0.000000	-10.000000	-0.116667	19.650000	736.333313	1023.000000	1023.000000	2046.000000
50.400002	0.005193	3.068790	-0.178191	-0.821498	1.900816	2.167663	0.000000	-10.000000	-0.025000	16.400000	743.166687	1023.000000	1023.000000	2046.000000
50.419998	0.003701	2.187568	-0.275665	-0.885846	1.416108	1.932971	0.000000	-10.000000	0.016667	12.183333	749.166687	1023.000000	1023.000000	2046.000000
50.439999	0.002554	1.509225	-0.312767	-0.921662	0.979498	1.764157	0.000000	-10.000000	0.075000	6.466667	753.833313	1023.000000	1023.000000	2046.000000
50.459999	0.001735	1.025615	-0.414171	-0.845351	0.755567	1.529570	0.000000	-10.000000	0.108333	-0.650000	757.000000	1023.000000	1023.000000	2046.000000
50.480000	0.001235	0.730097	-0.341619	-0.813088	0.422170	1.462635	0.000000	-10.000000	0.141667	-6.050000	758.500000	1023.000000	1023.000000	2046.000000
50.500000	0.000779	0.460614	-0.344217	-0.718438	0.166467	1.356802	0.000000	-10.000000	0.183333	-10.633333	759.000000	1023.000000	1023.000000	2046.000000
50.520000	0.000185	0.109348	-0.454227	-0.654311	0.029909	1.187978	0.000000	-10.000000	0.216667	-12.883333	759.000000	1023.000000	1023.000000	2046.000000
50.540001	-0.000100	-0.058875	-0.396225	-0.565113	-0.201379	1.103842	0.000000	-10.000000	0.275000	-15.433333	759.000000	1023.000000	1023.000000	2046.000000
50.560001	-0.000521	-0.308147	-0.331105	-0.510110	-0.477298	1.010365	0.000000	-10.000000	0.308333	-16.966667	755.333313	1023.000000	1023.000000	2046.000000
50.580002	-0.000996	-0.588760	-0.379582	-0.423200	-0.615775	0.829797	0.000000	-10.000000	0.341667	-18.016666	746.500000	1023.000000	1023.000000	2046.000000
50.599998	-0.001444	-0.853297	-0.353540	-0.370039	-0.831351	0.701634	0.000000	-10.000000	0.358333	-18.966667	735.666687	1023.000000	1023.000000	2046.000000
50.619999	-0.001769	-1.045509	-0.311119	-0.361904	-1.003544	0.631058	0.000000	-10.000000	0.375000	-19.566668	726.166687	1023.000000	1023.000000	2046.000000
50.639999	-0.002222	-1.313177	-0.320113	-0.301587	-1.126395	0.434919	0.000000	-10.000000	0.408333	-20.333334	719.666687	1023.000000	1023.000000	2046.000000
50.660000	-0.002451	-1.448580	-0.266603	-0.342759	-1.226095	0.386877	0.000000	-10.000000	0.441667	-21.266666	712.833313	1023.000000	1023.000000	2046.000000
50.680000	-0.002925	-1.728760	-0.198456	-0.452747	-1.353508	0.275951	0.000000	-10.000000	0.491667	-22.600000	705.666687	1023.000000	1023.000000	2046.000000
50.700001	-0.003408	-2.013925	-0.213801	-0.523664	-1.390004	0.113545	0.000000	-10.000000	0.541667	-24.000000	698.000000	1023.000000	1023.000000	2046.000000
50.720001	-0.004039	-2.386801	-0.275819	-0.557694	-1.464935	-0.088353	0.000000	-10.000000	0.575000	-24.966667	690.000000	1023.000000	1023.000000	2046.000000
50.740002	-0.004605	-2.721817	-0.291080	-0.711382	-1.596692	-0.122663	0.000000	-10.000000	0.575000	-25.333334	681.833313	1023.000000	1023.000000	2046.000000
50.759998	-0.005195	-3.070491	-0.296054	-0.789159	-1.702842	-0.282436	0.000000	-10.000000	0.566667	-25.150002	673.500000	1023.000000	1023.000000	2046.000000
50.779999	-0.005814	-3.435813	-0.421582	-0.767463	-1.750525	-0.496244	0.000000	-10.000000	0.566667	-25.216667	665.166687	1023.000000	1023.000000	2046.000000
50.799999	-0.006503	-3.843343	-0.424577	-0.897694	-1.909055	-0.612017	0.000000	-10.000000	0.583333	-25.483334	656.666687	1023.000000	1023.000000	2046.000000
50.820000	-0.007116	-4.205467	-0.378029	-0.968625	-2.109178	-0.749636	0.000000	-10.000000	0.575000	-25.833334	648.166687	1023.000000	1023.000000	2046.000000
50.840000	-0.007830	-4.627642	-0.393841	-1.020859	-2.270258	-0.942683	0.000000	-10.000000	0.575000	-25.850000	639.500000	1023.000000	1023.000000	2046.000000
50.860001	-0.008688	-5.134339	-0.446104	-1.085147	-2.428734	-1.174354	0.000000	-10.000000	0.575000	-25.600000	630.833313	1023.000000	1023.000000	2046.000000
50.880001	-0.009389	-5.548625	-0.460966	-1.153998	-2.605661	-1.328000	0.000000	-10.000000	0.575000	-25.433334	622.333313	1023.000000	1023.000000	2046.000000
50.900002	-0.010122	-5.982385	-0.509097	-1.186026	-2.780281	-1.506980	0.000000	-10.000000	0.566667	-25.416666	613.666687	1023.000000	1023.000000	2046.000000
50.919998	-0.011011	-6.507290	-0.612128	-1.214170	-2.927090	-1.753902	0.000000	-10.000000	0.550000	-25.566668	605.333313	1023.000000	1023.000000	2046.000000
50.939999	-0.011654	-6.887241	-0.616750	-1.284338	-3.105439	-1.880715	0.000000	-10.000000	0.583333	-25.850000	596.666687	1023.000000	1023.000000	2046.000000
50.959999	-0.012205	-7.213154	-0.605442	-1.322929	-3.274864	-2.009919	0.000000	-10.000000	0.616667	-26.216667	588.166687	1023.000000	1023.000000	2046.000000
50.980000	-0.013042	-7.707807	-0.727829	-1.320693	-3.387746	-2.271539	0.000000	-10.000000	0.666667	-26.850000	579.333313	1023.000000	1023.000000	2046.000000
51.000000	-0.013643	-8.063123	-0.727651	-1.370811	-3.594409	-2.370253	0.000000	-10.000000	0.683333	-27.500000	570.500000	1023.000000	1023.000000	2046.000000
51.020000	-0.014107	-8.337013	-0.704796	-1.321615	-3.768611	-2.541992	0.000000	-10.000000	0.700000	-28.283335	561.166687	1023.000000	1023.000000	2046.000000
51.040001	-0.014992	-8.860428	-0.875444	-1.310733	-3.863195	-2.811056	0.000000	-10.000000	0.708333	-28.783335	551.833313	1023.000000	1023.000000	2046.000000
[truncated: 1,182,136 more chars]
