# Supplementary material for: Effect of Electrode Belt and Body Positions on Regional Pulmonary Ventilation- and Perfusion-Related Impedance Changes Measured by Electric Impedance Tomography
Source: PLoS One. 2016 Jun 2;11(6):e0155913. doi: 10.1371/journal.pone.0155913 (PMC4890811; doi:10.1371/journal.pone.0155913)
Supplement: S1 Dataset — (ZIP) [file pone.0155913.s001.zip › Dataset/Fp09-stan-2i.txt]

Patient Name:	Fp9
Registry:	Fp9
Investigator:	 
Diagnosys:	 
Notes:	st�ende2i           
Sample Rate [Hz]:	50.07
Time Base 	Pixels Mean 	Pixels Sum 	UPPER RIGHT		UPPER LEFT		LOWER RIGHT		LOWER LEFT		QRS	ETCO2	Paw	Flow (L/min)	Volume	Analog1	Analog2	AnalogSum
0.000000	0.000108	0.063918	-0.230718	-1.225935	0.831080	0.689491	0.000000	-10.000000	-0.375000	24.566668	345.833344	1023.000000	1023.000000	2046.000000
0.020000	0.000988	0.583814	-0.124381	-1.004386	0.944316	0.768265	0.000000	-10.000000	-0.358333	24.133333	354.000000	1023.000000	1023.000000	2046.000000
0.040000	0.001411	0.833863	-0.182904	-0.892175	0.978816	0.930127	0.000000	-10.000000	-0.358333	23.850000	362.000000	1023.000000	1023.000000	2046.000000
0.060000	0.001579	0.933020	-0.260862	-0.968780	1.110703	1.051958	0.000000	-10.000000	-0.375000	23.816668	370.000000	1023.000000	1023.000000	2046.000000
0.080000	0.001782	1.053179	-0.291560	-1.013850	1.250431	1.108158	0.000000	-10.000000	-0.391667	24.400000	380.666656	1023.000000	1023.000000	2046.000000
0.100000	0.002049	1.211062	-0.241368	-1.069464	1.309594	1.212299	0.000000	-10.000000	-0.400000	24.800001	388.666656	1023.000000	1023.000000	2046.000000
0.120000	0.002317	1.369631	-0.174839	-1.078096	1.357540	1.265026	0.000000	-10.000000	-0.383333	24.816668	396.833344	1023.000000	1023.000000	2046.000000
0.140000	0.002438	1.440995	-0.123682	-1.049623	1.366417	1.247882	0.000000	-10.000000	-0.366667	24.416666	402.500000	1023.000000	1023.000000	2046.000000
0.160000	0.001889	1.116633	-0.214842	-1.040552	1.273862	1.098165	0.000000	-10.000000	-0.341667	23.950001	410.833344	1023.000000	1023.000000	2046.000000
0.180000	0.001415	0.836531	-0.334711	-0.964886	1.152231	0.983896	0.000000	-10.000000	-0.333333	23.500000	419.000000	1023.000000	1023.000000	2046.000000
0.200000	0.001265	0.747543	-0.371937	-0.867268	1.076612	0.910135	0.000000	-10.000000	-0.333333	23.266666	426.833344	1023.000000	1023.000000	2046.000000
0.220000	0.001662	0.982225	-0.289656	-0.768841	1.084093	0.956629	0.000000	-10.000000	-0.333333	22.866667	434.500000	1023.000000	1023.000000	2046.000000
0.240000	0.002371	1.401149	-0.094229	-0.615443	1.087602	1.023220	0.000000	-10.000000	-0.341667	22.833334	442.166656	1023.000000	1023.000000	2046.000000
0.260000	0.003125	1.846717	0.018561	-0.410774	1.167553	1.071377	0.000000	-10.000000	-0.325000	22.750000	449.833344	1023.000000	1023.000000	2046.000000
0.280000	0.003950	2.334577	0.185534	-0.227974	1.216560	1.160456	0.000000	-10.000000	-0.316667	22.700001	460.166656	1023.000000	1023.000000	2046.000000
0.300000	0.005362	3.168682	0.499358	-0.057563	1.357218	1.369668	0.000000	-10.000000	-0.300000	22.550001	467.833344	1023.000000	1023.000000	2046.000000
0.320000	0.006495	3.838503	0.789979	0.196365	1.475921	1.376238	0.000000	-10.000000	-0.291667	22.233334	475.333344	1023.000000	1023.000000	2046.000000
0.340000	0.007579	4.479410	1.047279	0.350070	1.536702	1.545359	0.000000	-10.000000	-0.283333	21.783333	480.166656	1023.000000	1023.000000	2046.000000
0.360000	0.008756	5.175004	1.371912	0.509821	1.614294	1.678977	0.000000	-10.000000	-0.291667	21.500000	487.500000	1023.000000	1023.000000	2046.000000
0.380000	0.009708	5.737375	1.623788	0.659002	1.729643	1.724941	0.000000	-10.000000	-0.300000	21.049999	494.833344	1023.000000	1023.000000	2046.000000
0.400000	0.010630	6.282425	1.764656	0.765841	1.891052	1.860877	0.000000	-10.000000	-0.308333	21.049999	502.000000	1023.000000	1023.000000	2046.000000
0.420000	0.011543	6.821873	1.905499	0.894679	2.026895	1.994799	0.000000	-10.000000	-0.291667	20.583334	509.000000	1023.000000	1023.000000	2046.000000
0.440000	0.012545	7.414097	2.141072	0.959620	2.162374	2.151032	0.000000	-10.000000	-0.275000	20.500000	515.833313	1023.000000	1023.000000	2046.000000
0.460000	0.013257	7.835180	2.262047	1.052935	2.336935	2.183262	0.000000	-10.000000	-0.258333	20.200001	522.666687	1023.000000	1023.000000	2046.000000
0.480000	0.014068	8.314207	2.369049	1.144324	2.492025	2.308810	0.000000	-10.000000	-0.250000	20.216667	529.500000	1023.000000	1023.000000	2046.000000
0.500000	0.014844	8.772601	2.593906	1.222863	2.485449	2.470383	0.000000	-10.000000	-0.250000	20.166666	536.333313	1023.000000	1023.000000	2046.000000
0.520000	0.015754	9.310640	2.812692	1.303321	2.639979	2.554648	0.000000	-10.000000	-0.258333	20.383333	543.000000	1023.000000	1023.000000	2046.000000
0.540000	0.016506	9.754945	2.961464	1.394316	2.762155	2.637009	0.000000	-10.000000	-0.266667	20.450001	549.666687	1023.000000	1023.000000	2046.000000
0.560000	0.017315	10.233121	3.034639	1.545646	2.955959	2.696878	0.000000	-10.000000	-0.275000	20.683334	556.500000	1023.000000	1023.000000	2046.000000
0.580000	0.018379	10.861995	3.207144	1.669345	3.076323	2.909183	0.000000	-10.000000	-0.283333	20.950001	563.500000	1023.000000	1023.000000	2046.000000
0.600000	0.019023	11.242772	3.317385	1.748279	3.158699	3.018409	0.000000	-10.000000	-0.291667	21.200001	570.500000	1023.000000	1023.000000	2046.000000
0.620000	0.019844	11.727810	3.454170	1.896766	3.302746	3.074129	0.000000	-10.000000	-0.266667	21.083334	577.500000	1023.000000	1023.000000	2046.000000
0.640000	0.020418	12.067085	3.470688	2.107682	3.396260	3.092456	0.000000	-10.000000	-0.250000	20.716667	584.500000	1023.000000	1023.000000	2046.000000
0.660000	0.020757	12.267275	3.447885	2.109592	3.412797	3.297002	0.000000	-10.000000	-0.233333	20.466667	591.500000	1023.000000	1023.000000	2046.000000
0.680000	0.020759	12.268533	3.358061	2.025054	3.512905	3.372512	0.000000	-10.000000	-0.250000	20.250000	598.500000	1023.000000	1023.000000	2046.000000
0.700000	0.020817	12.302675	3.392591	1.929279	3.547540	3.433264	0.000000	-10.000000	-0.250000	19.950001	605.333313	1023.000000	1023.000000	2046.000000
0.720000	0.020944	12.377997	3.391183	1.873252	3.675002	3.438561	0.000000	-10.000000	-0.233333	19.683334	612.000000	1023.000000	1023.000000	2046.000000
0.740000	0.021162	12.506733	3.434983	1.896801	3.673043	3.501906	0.000000	-10.000000	-0.225000	19.450001	618.666687	1023.000000	1023.000000	2046.000000
0.760000	0.020843	12.318278	3.435319	1.918024	3.540243	3.424693	0.000000	-10.000000	-0.191667	19.016666	625.166687	1023.000000	1023.000000	2046.000000
0.780000	0.020008	11.824442	3.271684	1.935063	3.408950	3.208745	0.000000	-10.000000	-0.175000	18.216667	631.500000	1023.000000	1023.000000	2046.000000
0.800000	0.019097	11.286420	3.112854	1.910058	3.237078	3.026429	0.000000	-10.000000	-0.133333	17.083334	637.500000	1023.000000	1023.000000	2046.000000
0.820000	0.018888	11.163015	3.071724	1.949018	3.100724	3.041550	0.000000	-10.000000	-0.091667	15.850000	643.500000	1023.000000	1023.000000	2046.000000
0.840000	0.018936	11.191474	3.117386	2.084621	3.032604	2.956862	0.000000	-10.000000	-0.050000	14.050000	649.166687	1023.000000	1023.000000	2046.000000
0.860000	0.019002	11.230096	3.185910	2.188345	2.949128	2.906714	0.000000	-10.000000	-0.016667	11.550000	654.333313	1023.000000	1023.000000	2046.000000
0.880000	0.019126	11.303750	3.191127	2.395973	2.907866	2.808784	0.000000	-10.000000	0.000000	8.616667	658.500000	1023.000000	1023.000000	2046.000000
0.900000	0.019524	11.538663	3.280164	2.544994	2.879780	2.833726	0.000000	-10.000000	0.016667	4.933333	661.833313	1023.000000	1023.000000	2046.000000
0.920000	0.020009	11.825387	3.482148	2.633155	2.826496	2.883588	0.000000	-10.000000	0.033333	0.900000	664.166687	1023.000000	1023.000000	2046.000000
0.940000	0.020197	11.936376	3.652411	2.757134	2.743584	2.783246	0.000000	-10.000000	0.066667	-3.666667	665.500000	1023.000000	1023.000000	2046.000000
0.960000	0.020477	12.102190	3.700361	2.881328	2.747669	2.772832	0.000000	-10.000000	0.108333	-8.466667	666.000000	1023.000000	1023.000000	2046.000000
0.980000	0.020689	12.227381	3.881887	2.911896	2.702058	2.731540	0.000000	-10.000000	0.150000	-12.133333	666.000000	1023.000000	1023.000000	2046.000000
1.000000	0.020520	12.127581	3.900590	2.884825	2.643839	2.698327	0.000000	-10.000000	0.191667	-14.833334	666.000000	1023.000000	1023.000000	2046.000000
1.020000	0.020353	12.028456	3.878974	2.908484	2.594049	2.646948	0.000000	-10.000000	0.225000	-15.983334	662.500000	1023.000000	1023.000000	2046.000000
1.040000	0.020281	11.986063	3.855145	2.878956	2.583948	2.668014	0.000000	-10.000000	0.250000	-17.083334	654.166687	1023.000000	1023.000000	2046.000000
1.060000	0.020012	11.826904	3.881163	2.792832	2.485012	2.667898	0.000000	-10.000000	0.258333	-18.050001	643.833313	1023.000000	1023.000000	2046.000000
1.080000	0.019539	11.547398	3.752588	2.764724	2.500538	2.529549	0.000000	-10.000000	0.258333	-18.783335	634.833313	1023.000000	1023.000000	2046.000000
1.100000	0.019274	11.390985	3.704490	2.705536	2.431035	2.549924	0.000000	-10.000000	0.291667	-19.350000	628.666687	1023.000000	1023.000000	2046.000000
1.120000	0.019074	11.272526	3.768778	2.690953	2.363676	2.449118	0.000000	-10.000000	0.316667	-19.783333	622.166687	1023.000000	1023.000000	2046.000000
1.140000	0.018461	10.910713	3.725066	2.559525	2.277678	2.348444	0.000000	-10.000000	0.366667	-20.350000	615.666687	1023.000000	1023.000000	2046.000000
1.160000	0.018053	10.669388	3.649534	2.572217	2.189690	2.257946	0.000000	-10.000000	0.383333	-21.066668	608.833313	1023.000000	1023.000000	2046.000000
1.180000	0.017914	10.587150	3.644933	2.586507	2.134543	2.221167	0.000000	-10.000000	0.416667	-21.833334	601.833313	1023.000000	1023.000000	2046.000000
1.200000	0.017153	10.137673	3.581528	2.477141	2.012905	2.066100	0.000000	-10.000000	0.441667	-22.750000	594.500000	1023.000000	1023.000000	2046.000000
1.220000	0.016543	9.776962	3.501071	2.468588	1.889458	1.917846	0.000000	-10.000000	0.475000	-23.766668	586.833313	1023.000000	1023.000000	2046.000000
1.240000	0.016293	9.628928	3.392627	2.585327	1.844726	1.806248	0.000000	-10.000000	0.491667	-24.783335	579.000000	1023.000000	1023.000000	2046.000000
1.260000	0.015487	9.152566	3.284908	2.581044	1.623891	1.662723	0.000000	-10.000000	0.516667	-25.616667	570.666687	1023.000000	1023.000000	2046.000000
1.280000	0.014100	8.333303	3.026138	2.370619	1.467443	1.469104	0.000000	-10.000000	0.533333	-26.333334	562.166687	1023.000000	1023.000000	2046.000000
1.300000	0.012916	7.633399	2.718252	2.169969	1.375708	1.369470	0.000000	-10.000000	0.566667	-26.933334	553.333313	1023.000000	1023.000000	2046.000000
1.320000	0.012176	7.196281	2.620481	2.022408	1.328181	1.225211	0.000000	-10.000000	0.600000	-27.633333	544.333313	1023.000000	1023.000000	2046.000000
1.340000	0.010983	6.490950	2.538182	1.837727	1.092844	1.022198	0.000000	-10.000000	0.633333	-28.083334	535.000000	1023.000000	1023.000000	2046.000000
1.360000	0.009965	5.889307	2.275416	1.809184	0.996948	0.807758	0.000000	-10.000000	0.658333	-28.700001	525.666687	1023.000000	1023.000000	2046.000000
1.380000	0.008409	4.969672	2.103413	1.718004	0.662585	0.485670	0.000000	-10.000000	0.658333	-28.683334	516.166687	1023.000000	1023.000000	2046.000000
1.400000	0.006661	3.936550	1.748910	1.574208	0.381664	0.231768	0.000000	-10.000000	0.658333	-28.600000	506.666656	1023.000000	1023.000000	2046.000000
1.420000	0.005390	3.185694	1.408067	1.450750	0.227113	0.099765	0.000000	-10.000000	0.650000	-28.266666	497.000000	1023.000000	1023.000000	2046.000000
1.440000	0.004083	2.413161	1.264728	1.398770	-0.094415	-0.155922	0.000000	-10.000000	0.650000	-28.150000	487.500000	1023.000000	1023.000000	2046.000000
1.460000	0.003013	1.780856	1.073559	1.318446	-0.280738	-0.330410	0.000000	-10.000000	0.658333	-28.366667	478.000000	1023.000000	1023.000000	2046.000000
1.480000	0.002505	1.480535	0.910047	1.287467	-0.344951	-0.372028	0.000000	-10.000000	0.658333	-28.500000	468.666656	1023.000000	1023.000000	2046.000000
1.500000	0.001936	1.144269	0.895939	1.301544	-0.527483	-0.525731	0.000000	-10.000000	0.666667	-28.616667	459.166656	1023.000000	1023.000000	2046.000000
1.520000	0.001587	0.938031	0.903284	1.258941	-0.655887	-0.568306	0.000000	-10.000000	0.658333	-28.600000	449.666656	1023.000000	1023.000000	2046.000000
1.540000	0.001773	1.047951	0.924735	1.365457	-0.606997	-0.635245	0.000000	-10.000000	0.675000	-28.633333	440.000000	1023.000000	1023.000000	2046.000000
1.560000	0.001434	0.847367	1.023134	1.370778	-0.776530	-0.770016	0.000000	-10.000000	0.666667	-28.716667	430.500000	1023.000000	1023.000000	2046.000000
1.580000	0.001041	0.615295	1.109049	1.308796	-0.937499	-0.865051	0.000000	-10.000000	0.658333	-28.616667	421.000000	1023.000000	1023.000000	2046.000000
1.600000	0.000966	0.570656	1.069030	1.333295	-0.928339	-0.903331	0.000000	-10.000000	0.633333	-28.233334	411.500000	1023.000000	1023.000000	2046.000000
1.620000	0.000632	0.373424	0.991035	1.336016	-0.972694	-0.980933	0.000000	-10.000000	0.616667	-27.966667	402.000000	1023.000000	1023.000000	2046.000000
1.640000	-0.000015	-0.008724	1.001621	1.238192	-1.153682	-1.094855	0.000000	-10.000000	0.616667	-27.633333	392.666656	1023.000000	1023.000000	2046.000000
1.660000	-0.000245	-0.144683	0.871798	1.162729	-1.130687	-1.048523	0.000000	-10.000000	0.608333	-27.616667	383.333344	1023.000000	1023.000000	2046.000000
1.680000	-0.000641	-0.378977	0.695313	1.122840	-1.087044	-1.110086	0.000000	-10.000000	0.600000	-27.466667	374.166656	1023.000000	1023.000000	2046.000000
1.700000	-0.001307	-0.772326	0.666489	1.026802	-1.272429	-1.193187	0.000000	-10.000000	0.591667	-27.433334	365.000000	1023.000000	1023.000000	2046.000000
1.720000	-0.001871	-1.105551	0.530839	0.952322	-1.340839	-1.247873	0.000000	-10.000000	0.591667	-27.333334	355.833344	1023.000000	1023.000000	2046.000000
1.740000	-0.002051	-1.211861	0.432555	0.892737	-1.272803	-1.264349	0.000000	-10.000000	0.600000	-27.216667	346.666656	1023.000000	1023.000000	2046.000000
1.760000	-0.002503	-1.479235	0.325449	0.831031	-1.324803	-1.310913	0.000000	-10.000000	0.583333	-27.183334	337.500000	1023.000000	1023.000000	2046.000000
1.780000	-0.003028	-1.789513	0.372593	0.741435	-1.576524	-1.327018	0.000000	-10.000000	0.566667	-26.833334	328.500000	1023.000000	1023.000000	2046.000000
1.800000	-0.003430	-2.026930	0.141823	0.687586	-1.482797	-1.373542	0.000000	-10.000000	0.541667	-26.516668	319.666656	1023.000000	1023.000000	2046.000000
1.820000	-0.003928	-2.321163	-0.069273	0.628087	-1.483970	-1.396007	0.000000	-10.000000	0.541667	-25.983334	310.833344	1023.000000	1023.000000	2046.000000
1.840000	-0.004745	-2.804173	-0.115731	0.611840	-1.747983	-1.552299	0.000000	-10.000000	0.525000	-25.733334	302.166656	1023.000000	1023.000000	2046.000000
1.860000	-0.005396	-3.189258	-0.389383	0.491273	-1.813049	-1.478099	0.000000	-10.000000	0.516667	-25.450001	293.500000	1023.000000	1023.000000	2046.000000
1.880000	-0.006329	-3.740621	-0.760552	0.239476	-1.722913	-1.496631	0.000000	-10.000000	0.500000	-25.100000	285.000000	1023.000000	1023.000000	2046.000000
1.900000	-0.007845	-4.636107	-1.055527	-0.120898	-1.862044	-1.597638	0.000000	-10.000000	0.500000	-24.966667	276.500000	1023.000000	1023.000000	2046.000000
1.920000	-0.008832	-5.219804	-1.149826	-0.433007	-2.030643	-1.606327	0.000000	-10.000000	0.500000	-24.800001	268.166656	1023.000000	1023.000000	2046.000000
1.940000	-0.009598	-5.672323	-1.321697	-0.651878	-2.058384	-1.640363	0.000000	-10.000000	0.491667	-24.700001	260.000000	1023.000000	1023.000000	2046.000000
1.960000	-0.010609	-6.270031	-1.588532	-0.805137	-2.128913	-1.747450	0.000000	-10.000000	0.475000	-24.233334	252.000000	1023.000000	1023.000000	2046.000000
1.980000	-0.012042	-7.116855	-1.765382	-0.939538	-2.433477	-1.978457	0.000000	-10.000000	0.425000	-23.483334	244.000000	1023.000000	1023.000000	2046.000000
2.000000	-0.013353	-7.891715	-2.056090	-1.044543	-2.653393	-2.137688	0.000000	-10.000000	0.391667	-22.583334	236.000000	1023.000000	1023.000000	2046.000000
2.020000	-0.014453	-8.541630	-2.438765	-1.200091	-2.670169	-2.232605	0.000000	-10.000000	0.358333	-21.683334	228.333328	1023.000000	1023.000000	2046.000000
2.040000	-0.015598	-9.218360	-2.731363	-1.365413	-2.793780	-2.327804	0.000000	-10.000000	0.358333	-21.133333	221.000000	1023.000000	1023.000000	2046.000000
2.060000	-0.016488	-9.744475	-2.829330	-1.426442	-3.006665	-2.482039	0.000000	-10.000000	0.358333	-20.900002	214.000000	1023.000000	1023.000000	2046.000000
2.080000	-0.016865	-9.967149	-2.929744	-1.499908	-3.051152	-2.486345	0.000000	-10.000000	0.358333	-20.833334	207.000000	1023.000000	1023.000000	2046.000000
2.100000	-0.017203	-10.167232	-3.054503	-1.554820	-3.037025	-2.520884	0.000000	-10.000000	0.358333	-20.716667	200.000000	1023.000000	1023.000000	2046.000000
2.120000	-0.017236	-10.186463	-3.021299	-1.470217	-3.098799	-2.596148	0.000000	-10.000000	0.350000	-20.400000	193.166672	1023.000000	1023.000000	2046.000000
2.140000	-0.017174	-10.150015	-2.876309	-1.429212	-3.210445	-2.634048	0.000000	-10.000000	0.350000	-20.333334	186.333328	1023.000000	1023.000000	2046.000000
2.160000	-0.017127	-10.122137	-2.857528	-1.478295	-3.142364	-2.643950	0.000000	-10.000000	0.350000	-20.350000	179.500000	1023.000000	1023.000000	2046.000000
2.180000	-0.017314	-10.232412	-2.893608	-1.524304	-3.154982	-2.659520	0.000000	-10.000000	0.350000	-20.300001	172.500000	1023.000000	1023.000000	2046.000000
2.200000	-0.017607	-10.405540	-2.773773	-1.544550	-3.332955	-2.754263	0.000000	-10.000000	0.350000	-19.983334	165.833328	1023.000000	1023.000000	2046.000000
2.220000	-0.017733	-10.480189	-2.780360	-1.666538	-3.343943	-2.689348	0.000000	-10.000000	0.350000	-19.633333	159.166672	1023.000000	1023.000000	2046.000000
2.240000	-0.017816	-10.529304	-2.987020	-1.720639	-3.172667	-2.648978	0.000000	-10.000000	0.350000	-19.633333	152.666672	1023.000000	1023.000000	2046.000000
2.260000	-0.018295	-10.812078	-3.002531	-1.737328	-3.363141	-2.709078	0.000000	-10.000000	0.350000	-19.766666	146.000000	1023.000000	1023.000000	2046.000000
2.280000	-0.018589	-10.985877	-3.067929	-1.804655	-3.353497	-2.759796	0.000000	-10.000000	0.350000	-19.900000	139.333328	1023.000000	1023.000000	2046.000000
2.300000	-0.018915	-11.178996	-3.314477	-1.924749	-3.234706	-2.705064	0.000000	-10.000000	0.350000	-19.916666	132.833328	1023.000000	1023.000000	2046.000000
2.320000	-0.019360	-11.441492	-3.296072	-1.973278	-3.419158	-2.752984	0.000000	-10.000000	0.350000	-19.750000	126.166664	1023.000000	1023.000000	2046.000000
2.340000	-0.019649	-11.612755	-3.412957	-2.072056	-3.349614	-2.778129	0.000000	-10.000000	0.341667	-19.533333	119.666664	1023.000000	1023.000000	2046.000000
2.360000	-0.020081	-11.867669	-3.539216	-2.199992	-3.362126	-2.766335	0.000000	-10.000000	0.308333	-19.100000	113.000000	1023.000000	1023.000000	2046.000000
2.380000	-0.020342	-12.022210	-3.527180	-2.181406	-3.494899	-2.818724	0.000000	-10.000000	0.275000	-18.766666	106.666664	1023.000000	1023.000000	2046.000000
2.400000	-0.020646	-12.201659	-3.678597	-2.274977	-3.439359	-2.808726	0.000000	-10.000000	0.250000	-18.333334	100.500000	1023.000000	1023.000000	2046.000000
2.420000	-0.021200	-12.528995	-3.907552	-2.382184	-3.411756	-2.827502	0.000000	-10.000000	0.250000	-17.983334	94.500000	1023.000000	1023.000000	2046.000000
2.440000	-0.021536	-12.727543	-3.977511	-2.295637	-3.498199	-2.956196	0.000000	-10.000000	0.250000	-17.650000	88.500000	1023.000000	1023.000000	2046.000000
2.460000	-0.022163	-13.098159	-4.147367	-2.460325	-3.598226	-2.892241	0.000000	-10.000000	0.233333	-17.100000	82.500000	1023.000000	1023.000000	2046.000000
2.480000	-0.023187	-13.703249	-4.526919	-2.782014	-3.493938	-2.900377	0.000000	-10.000000	0.208333	-16.483334	76.666664	1023.000000	1023.000000	2046.000000
2.500000	-0.024179	-14.289849	-4.727192	-3.018973	-3.583551	-2.960133	0.000000	-10.000000	0.191667	-15.483334	71.166664	1023.000000	1023.000000	2046.000000
2.520000	-0.024842	-14.681670	-4.778479	-3.233455	-3.666505	-3.003231	0.000000	-10.000000	0.191667	-14.583333	66.000000	1023.000000	1023.000000	2046.000000
2.540000	-0.025425	-15.026112	-4.964670	-3.513361	-3.611831	-2.936249	0.000000	-10.000000	0.183333	-13.666667	61.166668	1023.000000	1023.000000	2046.000000
2.560000	-0.026317	-15.553633	-5.087719	-3.552457	-3.787247	-3.126210	0.000000	-10.000000	0.150000	-12.783334	56.500000	1023.000000	1023.000000	2046.000000
2.580000	-0.027269	-16.115952	-5.181066	-3.632769	-4.002450	-3.299666	0.000000	-10.000000	0.100000	-11.750000	52.166668	1023.000000	1023.000000	2046.000000
2.600000	-0.028303	-16.727013	-5.521718	-3.812777	-4.053929	-3.338588	0.000000	-10.000000	0.066667	-10.333333	48.333332	1023.000000	1023.000000	2046.000000
2.620000	-0.029319	-17.327551	-5.742909	-3.875981	-4.177297	-3.531364	0.000000	-10.000000	0.050000	-8.950000	44.833332	1023.000000	1023.000000	2046.000000
2.640000	-0.030108	-17.793880	-5.849201	-3.847453	-4.370168	-3.727059	0.000000	-10.000000	0.058333	-7.983334	42.000000	1023.000000	1023.000000	2046.000000
2.660000	-0.030333	-17.926746	-5.916534	-4.004350	-4.384125	-3.621738	0.000000	-10.000000	0.058333	-7.666667	39.166668	1023.000000	1023.000000	2046.000000
2.680000	-0.030501	-18.026213	-5.992220	-3.977021	-4.372465	-3.684508	0.000000	-10.000000	0.058333	-7.583333	36.666668	1023.000000	1023.000000	2046.000000
2.700000	-0.030550	-18.054968	-5.933834	-3.838353	-4.459467	-3.823315	0.000000	-10.000000	0.050000	-7.316667	34.000000	1023.000000	1023.000000	2046.000000
2.720000	-0.030126	-17.804720	-5.845790	-3.786654	-4.424417	-3.747858	0.000000	-10.000000	0.050000	-6.516667	31.666666	1023.000000	1023.000000	2046.000000
2.740000	-0.029720	-17.564552	-5.717502	-3.791910	-4.385466	-3.669673	0.000000	-10.000000	0.050000	-5.516667	29.500000	1023.000000	1023.000000	2046.000000
2.760000	-0.029333	-17.335926	-5.570711	-3.621896	-4.376873	-3.766445	0.000000	-10.000000	0.041667	-4.650000	27.666666	1023.000000	1023.000000	2046.000000
2.780000	-0.029029	-17.156315	-5.414780	-3.574579	-4.424592	-3.742365	0.000000	-10.000000	0.025000	-2.216667	25.833334	1023.000000	1023.000000	2046.000000
2.800000	-0.028676	-16.947605	-5.296387	-3.653296	-4.357377	-3.640545	0.000000	-10.000000	0.008333	-0.083333	24.666666	1023.000000	1023.000000	2046.000000
2.820000	-0.028275	-16.710649	-5.221971	-3.594117	-4.266595	-3.627967	0.000000	-10.000000	0.000000	2.083333	24.000000	1023.000000	1023.000000	2046.000000
2.840000	-0.027931	-16.507362	-5.120261	-3.506473	-4.253157	-3.627471	0.000000	-10.000000	0.000000	2.716667	24.000000	1023.000000	1023.000000	2046.000000
2.860000	-0.027572	-16.294962	-5.045250	-3.640060	-4.150169	-3.459483	0.000000	-10.000000	-0.008333	3.916667	24.000000	1023.000000	1023.000000	2046.000000
2.880000	-0.027018	-15.967451	-5.024467	-3.554610	-3.988003	-3.400371	0.000000	-10.000000	-0.016667	5.600000	24.000000	1023.000000	1023.000000	2046.000000
2.900000	-0.026662	-15.756983	-4.925282	-3.443865	-3.946542	-3.441293	0.000000	-10.000000	-0.033333	7.466667	24.000000	1023.000000	1023.000000	2046.000000
2.920000	-0.026159	-15.460089	-4.897143	-3.534643	-3.767399	-3.260904	0.000000	-10.000000	-0.050000	9.350000	24.000000	1023.000000	1023.000000	2046.000000
2.940000	-0.025618	-15.140035	-4.814539	-3.510101	-3.645348	-3.170048	0.000000	-10.000000	-0.083333	11.400000	24.000000	1023.000000	1023.000000	2046.000000
2.960000	-0.024985	-14.766176	-4.686637	-3.382209	-3.520538	-3.176792	0.000000	-10.000000	-0.133333	13.500000	24.000000	1023.000000	1023.000000	2046.000000
2.980000	-0.024331	-14.379826	-4.654792	-3.365469	-3.350205	-3.009360	0.000000	-10.000000	-0.183333	15.533334	24.000000	1023.000000	1023.000000	2046.000000
3.000000	-0.023666	-13.986366	-4.554216	-3.480787	-3.224213	-2.727150	0.000000	-10.000000	-0.225000	17.150000	24.500000	1023.000000	1023.000000	2046.000000
3.020000	-0.023187	-13.703590	-4.590654	-3.280496	-3.034660	-2.797781	0.000000	-10.000000	-0.241667	18.233334	27.000000	1023.000000	1023.000000	2046.000000
3.040000	-0.022496	-13.295228	-4.508507	-3.153577	-2.900451	-2.732692	0.000000	-10.000000	-0.250000	19.266666	31.500000	1023.000000	1023.000000	2046.000000
3.060000	-0.021982	-12.991375	-4.481980	-3.267242	-2.843428	-2.398724	0.000000	-10.000000	-0.275000	20.166666	37.833332	1023.000000	1023.000000	2046.000000
3.080000	-0.021964	-12.980642	-4.633760	-3.197443	-2.657315	-2.492126	0.000000	-10.000000	-0.316667	21.266666	44.500000	1023.000000	1023.000000	2046.000000
3.100000	-0.022029	-13.019165	-4.681983	-3.390551	-2.572834	-2.373797	0.000000	-10.000000	-0.350000	22.233334	51.666668	1023.000000	1023.000000	2046.000000
3.120000	-0.021626	-12.780906	-4.559318	-3.637836	-2.495913	-2.087839	0.000000	-10.000000	-0.366667	23.066668	58.833332	1023.000000	1023.000000	2046.000000
3.140000	-0.021163	-12.507365	-4.478945	-3.614228	-2.329381	-2.084810	0.000000	-10.000000	-0.366667	23.583334	66.333336	1023.000000	1023.000000	2046.000000
3.160000	-0.021114	-12.478522	-4.515300	-3.527399	-2.250365	-2.185459	0.000000	-10.000000	-0.375000	23.733334	74.000000	1023.000000	1023.000000	2046.000000
3.180000	-0.021126	-12.485225	-4.508224	-3.565016	-2.298641	-2.113344	0.000000	-10.000000	-0.383333	24.100000	82.000000	1023.000000	1023.000000	2046.000000
3.200000	-0.021313	-12.595844	-4.631013	-3.543981	-2.272206	-2.148644	0.000000	-10.000000	-0.400000	24.533333	90.000000	1023.000000	1023.000000	2046.000000
3.220000	-0.021471	-12.689334	-4.680692	-3.408722	-2.284373	-2.315547	0.000000	-10.000000	-0.416667	24.916666	98.000000	1023.000000	1023.000000	2046.000000
3.240000	-0.020935	-12.372689	-4.583476	-3.477462	-2.259896	-2.051855	0.000000	-10.000000	-0.425000	25.016666	106.333336	1023.000000	1023.000000	2046.000000
3.260000	-0.020423	-12.069940	-4.484888	-3.339607	-2.181530	-2.063915	0.000000	-10.000000	-0.425000	25.016666	114.666664	1023.000000	1023.000000	2046.000000
3.280000	-0.019768	-11.682664	-4.387455	-3.113411	-2.085581	-2.096218	0.000000	-10.000000	-0.416667	24.866667	123.166664	1023.000000	1023.000000	2046.000000
3.300000	-0.018503	-10.935195	-4.122233	-3.095248	-1.985144	-1.732570	0.000000	-10.000000	-0.408333	24.833334	131.500000	1023.000000	1023.000000	2046.000000
3.320000	-0.017422	-10.296410	-3.916847	-2.821721	-1.828872	-1.728969	0.000000	-10.000000	-0.408333	24.950001	139.833328	1023.000000	1023.000000	2046.000000
3.340000	-0.016185	-9.565235	-3.705096	-2.576282	-1.628403	-1.655454	0.000000	-10.000000	-0.400000	25.100000	148.166672	1023.000000	1023.000000	2046.000000
3.360000	-0.014845	-8.773159	-3.312774	-2.586589	-1.589577	-1.284219	0.000000	-10.000000	-0.391667	25.216667	156.500000	1023.000000	1023.000000	2046.000000
3.380000	-0.013854	-8.187532	-3.061258	-2.377965	-1.429097	-1.319213	0.000000	-10.000000	-0.391667	25.083334	164.833328	1023.000000	1023.000000	2046.000000
3.400000	-0.012915	-7.632569	-2.878545	-2.251205	-1.307738	-1.195081	0.000000	-10.000000	-0.400000	25.066668	173.333328	1023.000000	1023.000000	2046.000000
3.420000	-0.011697	-6.913120	-2.547533	-2.270854	-1.231777	-0.862957	0.000000	-10.000000	-0.400000	24.766666	181.666672	1023.000000	1023.000000	2046.000000
3.440000	-0.010745	-6.350394	-2.441459	-2.083408	-0.989693	-0.835835	0.000000	-10.000000	-0.383333	24.350000	190.000000	1023.000000	1023.000000	2046.000000
3.460000	-0.009881	-5.839705	-2.342908	-1.974629	-0.775622	-0.746545	0.000000	-10.000000	-0.383333	24.050001	198.000000	1023.000000	1023.000000	2046.000000
3.480000	-0.008854	-5.232676	-2.114773	-1.994165	-0.684968	-0.438770	0.000000	-10.000000	-0.391667	24.133333	206.000000	1023.000000	1023.000000	2046.000000
3.500000	-0.007932	-4.687931	-1.999745	-1.856563	-0.481668	-0.349955	0.000000	-10.000000	-0.400000	24.366667	214.000000	1023.000000	1023.000000	2046.000000
3.520000	-0.007100	-4.196116	-1.916034	-1.688213	-0.244376	-0.347494	0.000000	-10.000000	-0.400000	24.866667	222.166672	1023.000000	1023.000000	2046.000000
3.540000	-0.006152	-3.635738	-1.628139	-1.671006	-0.253919	-0.082673	0.000000	-10.000000	-0.400000	24.833334	230.500000	1023.000000	1023.000000	2046.000000
3.560000	-0.005044	-2.980985	-1.438924	-1.571559	-0.045801	0.075300	0.000000	-10.000000	-0.400000	24.833334	238.833328	1023.000000	1023.000000	2046.000000
3.580000	-0.004354	-2.573139	-1.349521	-1.440652	0.106748	0.110286	0.000000	-10.000000	-0.400000	24.716667	247.000000	1023.000000	1023.000000	2046.000000
3.600000	-0.003575	-2.112728	-1.249706	-1.384244	0.244662	0.276559	0.000000	-10.000000	-0.400000	24.966667	255.333328	1023.000000	1023.000000	2046.000000
3.620000	-0.002433	-1.437648	-1.077648	-1.256474	0.411305	0.485170	0.000000	-10.000000	-0.400000	24.950001	263.666656	1023.000000	1023.000000	2046.000000
3.640000	-0.002029	-1.198907	-1.115449	-1.051912	0.546171	0.422283	0.000000	-10.000000	-0.400000	24.700001	272.000000	1023.000000	1023.000000	2046.000000
3.660000	-0.001594	-0.942111	-1.184150	-1.046466	0.685786	0.602718	0.000000	-10.000000	-0.408333	24.850000	280.166656	1023.000000	1023.000000	2046.000000
3.680000	-0.001229	-0.726333	-1.118833	-1.255135	0.748242	0.899392	0.000000	-10.000000	-0.416667	25.050001	288.500000	1023.000000	1023.000000	2046.000000
3.700000	-0.001298	-0.767399	-1.233887	-1.257827	0.922382	0.801932	0.000000	-10.000000	-0.433333	25.466667	296.833344	1023.000000	1023.000000	2046.000000
3.720000	-0.001026	-0.606181	-1.190140	-1.289240	1.046231	0.826968	0.000000	-10.000000	-0.425000	25.366667	305.333344	1023.000000	1023.000000	2046.000000
3.740000	-0.000303	-0.179001	-1.011666	-1.349971	1.095707	1.086929	0.000000	-10.000000	-0.416667	25.316668	313.666656	1023.000000	1023.000000	2046.000000
3.760000	-0.000679	-0.401204	-1.116133	-1.244986	1.095086	0.864829	0.000000	-10.000000	-0.400000	25.016666	322.333344	1023.000000	1023.000000	2046.000000
3.780000	-0.001370	-0.809916	-1.310556	-1.177382	1.031050	0.646972	0.000000	-10.000000	-0.400000	24.766666	333.333344	1023.000000	1023.000000	2046.000000
3.800000	-0.001200	-0.709280	-1.165990	-1.215976	0.873085	0.799601	0.000000	-10.000000	-0.400000	24.666666	341.666656	1023.000000	1023.000000	2046.000000
3.820000	-0.000995	-0.588270	-1.145950	-1.038239	0.920290	0.675629	0.000000	-10.000000	-0.400000	24.983334	349.666656	1023.000000	1023.000000	2046.000000
3.840000	-0.000681	-0.402202	-1.083494	-0.936242	0.965386	0.652148	0.000000	-10.000000	-0.400000	24.933332	355.333344	1023.000000	1023.000000	2046.000000
3.860000	0.000226	0.133798	-0.789499	-0.845133	0.952166	0.816264	0.000000	-10.000000	-0.391667	24.850000	363.666656	1023.000000	1023.000000	2046.000000
3.880000	0.001201	0.709535	-0.597748	-0.606744	1.088365	0.825662	0.000000	-10.000000	-0.383333	24.516666	372.000000	1023.000000	1023.000000	2046.000000
3.900000	0.002120	1.252740	-0.436362	-0.440608	1.271566	0.858144	0.000000	-10.000000	-0.366667	24.366667	380.166656	1023.000000	1023.000000	2046.000000
3.920000	0.003298	1.948970	-0.056761	-0.246588	1.274468	0.977852	0.000000	-10.000000	-0.358333	24.066668	388.500000	1023.000000	1023.000000	2046.000000
3.940000	0.004878	2.883173	0.381012	-0.111383	1.372202	1.241342	0.000000	-10.000000	-0.333333	23.666668	396.666656	1023.000000	1023.000000	2046.000000
3.960000	0.005906	3.490533	0.568787	0.109188	1.552672	1.259887	0.000000	-10.000000	-0.316667	23.266666	404.500000	1023.000000	1023.000000	2046.000000
3.980000	0.006801	4.019341	0.810896	0.288678	1.644368	1.275399	0.000000	-10.000000	-0.300000	22.916668	412.166656	1023.000000	1023.000000	2046.000000
4.000000	0.008087	4.779453	1.182433	0.339677	1.678813	1.578531	0.000000	-10.000000	-0.300000	22.566668	420.000000	1023.000000	1023.000000	2046.000000
4.020000	0.008978	5.305890	1.270668	0.495573	1.928192	1.611458	0.000000	-10.000000	-0.291667	22.316668	427.666656	1023.000000	1023.000000	2046.000000
4.040000	0.009689	5.726107	1.331348	0.598326	2.135072	1.661361	0.000000	-10.000000	-0.308333	22.049999	435.166656	1023.000000	1023.000000	2046.000000
4.060000	0.010835	6.403498	1.608206	0.658348	2.207725	1.929219	0.000000	-10.000000	-0.291667	21.900000	442.500000	1023.000000	1023.000000	2046.000000
4.080000	0.011812	6.980610	1.783647	0.764182	2.367647	2.065134	0.000000	-10.000000	-0.300000	21.766666	449.833344	1023.000000	1023.000000	2046.000000
4.100000	0.012396	7.326027	1.837631	0.935010	2.552918	2.000469	0.000000	-10.000000	-0.275000	22.016666	457.166656	1023.000000	1023.000000	2046.000000
4.120000	0.013500	7.978462	2.118352	0.996245	2.634312	2.229553	0.000000	-10.000000	-0.275000	21.866667	464.500000	1023.000000	1023.000000	2046.000000
4.140000	0.014428	8.527099	2.337803	1.117289	2.692255	2.379751	0.000000	-10.000000	-0.291667	21.883333	471.833344	1023.000000	1023.000000	2046.000000
4.160000	0.015063	8.901958	2.361330	1.252005	2.911757	2.376866	0.000000	-10.000000	-0.283333	21.766666	479.166656	1023.000000	1023.000000	2046.000000
4.180000	0.015968	9.437118	2.518978	1.345517	2.955963	2.616660	0.000000	-10.000000	-0.291667	21.666668	486.500000	1023.000000	1023.000000	2046.000000
4.200000	0.016866	9.967919	2.644633	1.528053	3.154168	2.641066	0.000000	-10.000000	-0.275000	21.483334	493.833344	1023.000000	1023.000000	2046.000000
4.220000	0.017179	10.153010	2.605415	1.656208	3.196644	2.694743	0.000000	-10.000000	-0.291667	21.166668	501.000000	1023.000000	1023.000000	2046.000000
4.240000	0.017658	10.435934	2.645832	1.720082	3.200432	2.869588	0.000000	-10.000000	-0.283333	21.066668	508.000000	1023.000000	1023.000000	2046.000000
4.260000	0.017556	10.375319	2.507000	1.600980	3.343365	2.923974	0.000000	-10.000000	-0.266667	20.933334	515.000000	1023.000000	1023.000000	2046.000000
4.280000	0.017483	10.332568	2.490085	1.538305	3.401809	2.902369	0.000000	-10.000000	-0.241667	20.566668	522.000000	1023.000000	1023.000000	2046.000000
4.300000	0.018144	10.723177	2.707998	1.514355	3.444139	3.056685	0.000000	-10.000000	-0.241667	20.350000	529.000000	1023.000000	1023.000000	2046.000000
4.320000	0.018043	10.663381	2.682978	1.469866	3.506652	3.003884	0.000000	-10.000000	-0.241667	19.916666	535.833313	1023.000000	1023.000000	2046.000000
4.340000	0.017593	10.397569	2.591973	1.549874	3.430199	2.825523	0.000000	-10.000000	-0.241667	19.733334	542.666687	1023.000000	1023.000000	2046.000000
4.360000	0.017207	10.169222	2.588275	1.538450	3.252532	2.789965	0.000000	-10.000000	-0.225000	19.350000	549.166687	1023.000000	1023.000000	2046.000000
4.380000	0.016470	9.733719	2.431496	1.567284	3.167325	2.567614	0.000000	-10.000000	-0.208333	19.133333	555.833313	1023.000000	1023.000000	2046.000000
4.400000	0.016658	9.844899	2.452789	1.669356	3.167802	2.554954	0.000000	-10.000000	-0.200000	18.750000	562.166687	1023.000000	1023.000000	2046.000000
4.420000	0.017167	10.145740	2.662378	1.786154	3.094581	2.602627	0.000000	-10.000000	-0.183333	18.250000	568.500000	1023.000000	1023.000000	2046.000000
4.440000	0.017439	10.306575	2.707302	1.931278	3.127329	2.540667	0.000000	-10.000000	-0.166667	17.733334	574.500000	1023.000000	1023.000000	2046.000000
4.460000	0.018080	10.685247	2.867888	2.084815	3.178683	2.553862	0.000000	-10.000000	-0.125000	16.716667	584.166687	1023.000000	1023.000000	2046.000000
4.480000	0.019118	11.298935	3.157639	2.314044	3.189094	2.638159	0.000000	-10.000000	-0.108333	15.300000	593.666687	1023.000000	1023.000000	2046.000000
4.500000	0.020165	11.917446	3.379372	2.543295	3.293549	2.701230	0.000000	-10.000000	-0.083333	13.583334	602.666687	1023.000000	1023.000000	2046.000000
4.520000	0.021228	12.545790	3.696912	2.656211	3.361247	2.831420	0.000000	-10.000000	-0.083333	12.550000	606.000000	1023.000000	1023.000000	2046.000000
4.540000	0.022300	13.179477	4.001374	2.900793	3.436457	2.840853	0.000000	-10.000000	-0.075000	12.150001	607.500000	1023.000000	1023.000000	2046.000000
4.560000	0.023045	13.619824	4.188094	3.008551	3.499950	2.923230	0.000000	-10.000000	-0.066667	11.866667	609.000000	1023.000000	1023.000000	2046.000000
4.580000	0.023603	13.949564	4.286158	3.058619	3.628155	2.976633	0.000000	-10.000000	-0.058333	11.283334	611.833313	1023.000000	1023.000000	2046.000000
4.600000	0.024131	14.261673	4.383918	3.159589	3.682048	3.036117	0.000000	-10.000000	-0.033333	10.200001	615.833313	1023.000000	1023.000000	2046.000000
4.620000	0.024693	14.593299	4.489822	3.237535	3.725342	3.140601	0.000000	-10.000000	-0.016667	8.783334	619.333313	1023.000000	1023.000000	2046.000000
4.640000	0.024985	14.766418	4.510968	3.221832	3.835120	3.198497	0.000000	-10.000000	0.000000	6.733334	622.500000	1023.000000	1023.000000	2046.000000
4.660000	0.025275	14.937340	4.586118	3.302493	3.848177	3.200553	0.000000	-10.000000	0.016667	4.133333	625.166687	1023.000000	1023.000000	2046.000000
4.680000	0.025502	15.071696	4.597503	3.334519	3.884248	3.255425	0.000000	-10.000000	0.033333	0.916667	627.000000	1023.000000	1023.000000	2046.000000
4.700000	0.025521	15.082813	4.638428	3.363761	3.868454	3.212169	0.000000	-10.000000	0.058333	-1.950000	627.833313	1023.000000	1023.000000	2046.000000
4.720000	0.025351	14.982370	4.644960	3.329073	3.778414	3.229923	0.000000	-10.000000	0.075000	-5.050000	628.000000	1023.000000	1023.000000	2046.000000
4.740000	0.025323	14.965628	4.583970	3.310495	3.789592	3.281572	0.000000	-10.000000	0.100000	-7.750000	628.000000	1023.000000	1023.000000	2046.000000
4.760000	0.025223	14.906721	4.468069	3.354139	3.852354	3.232159	0.000000	-10.000000	0.108333	-10.366667	628.000000	1023.000000	1023.000000	2046.000000
4.780000	0.025000	14.775079	4.452013	3.372402	3.770467	3.180198	0.000000	-10.000000	0.125000	-12.116667	628.000000	1023.000000	1023.000000	2046.000000
4.800000	0.024430	14.438169	4.276015	3.320270	3.656118	3.185766	0.000000	-10.000000	0.150000	-13.400000	628.000000	1023.000000	1023.000000	2046.000000
4.820000	0.023219	13.722695	3.973969	3.085840	3.531686	3.131201	0.000000	-10.000000	0.191667	-14.566667	620.666687	1023.000000	1023.000000	2046.000000
4.840000	0.022111	13.067331	3.752590	2.788368	3.435834	3.090539	0.000000	-10.000000	0.225000	-15.700000	611.500000	1023.000000	1023.000000	2046.000000
4.860000	0.021363	12.625244	3.583167	2.605014	3.455173	2.981890	0.000000	-10.000000	0.266667	-17.183334	600.500000	1023.000000	1023.000000	2046.000000
4.880000	0.020446	12.083572	3.422916	2.495116	3.310984	2.854556	0.000000	-10.000000	0.325000	-19.100000	594.666687	1023.000000	1023.000000	2046.000000
4.900000	0.019258	11.381240	3.318278	2.356206	3.026185	2.680571	0.000000	-10.000000	0.383333	-21.083334	588.333313	1023.000000	1023.000000	2046.000000
4.920000	0.017728	10.477388	3.054740	2.268088	2.817429	2.337131	0.000000	-10.000000	0.425000	-22.566668	581.333313	1023.000000	1023.000000	2046.000000
4.940000	0.015960	9.432354	2.727523	2.152627	2.511502	2.040702	0.000000	-10.000000	0.458333	-23.516668	573.833313	1023.000000	1023.000000	2046.000000
4.960000	0.014447	8.537903	2.442650	2.067276	2.256995	1.770982	0.000000	-10.000000	0.491667	-24.433334	566.000000	1023.000000	1023.000000	2046.000000
4.980000	0.013360	7.895753	2.318178	1.976318	2.026846	1.574411	0.000000	-10.000000	0.525000	-25.466667	557.833313	1023.000000	1023.000000	2046.000000
5.000000	0.012322	7.282065	2.158574	1.974317	1.842420	1.306755	0.000000	-10.000000	0.541667	-26.216667	552.333313	1023.000000	1023.000000	2046.000000
5.020000	0.011562	6.833304	2.059528	1.971263	1.650108	1.152405	0.000000	-10.000000	0.591667	-27.333334	543.500000	1023.000000	1023.000000	2046.000000
5.040000	0.011132	6.578897	2.040778	1.983631	1.505215	1.049273	0.000000	-10.000000	0.641667	-28.216667	534.166687	1023.000000	1023.000000	2046.000000
5.060000	0.011026	6.516502	2.143620	2.077951	1.402017	0.892914	0.000000	-10.000000	0.691667	-29.416666	521.500000	1023.000000	1023.000000	2046.000000
5.080000	0.010707	6.327638	2.198977	2.141625	1.272455	0.714582	0.000000	-10.000000	0.700000	-29.933334	511.500000	1023.000000	1023.000000	2046.000000
5.100000	0.010519	6.216565	2.305972	2.147918	1.108200	0.654476	0.000000	-10.000000	0.700000	-30.200001	501.500000	1023.000000	1023.000000	2046.000000
5.120000	0.010143	5.994256	2.423284	2.159179	0.925973	0.485820	0.000000	-10.000000	0.691667	-30.183334	491.500000	1023.000000	1023.000000	2046.000000
5.140000	0.009686	5.724200	2.332604	2.185056	0.864795	0.341745	0.000000	-10.000000	0.691667	-30.083334	481.500000	1023.000000	1023.000000	2046.000000
5.160000	0.009263	5.474241	2.310119	2.153055	0.714292	0.296775	0.000000	-10.000000	0.700000	-30.350000	471.500000	1023.000000	1023.000000	2046.000000
5.180000	0.008753	5.172875	2.262999	2.100754	0.587376	0.221746	0.000000	-10.000000	0.733333	-30.566668	461.500000	1023.000000	1023.000000	2046.000000
5.200000	0.008039	4.751246	2.126889	2.049560	0.533732	0.041065	0.000000	-10.000000	0.750000	-30.616667	451.333344	1023.000000	1023.000000	2046.000000
5.220000	0.007385	4.364680	1.950564	1.959700	0.453578	0.000838	0.000000	-10.000000	0.758333	-30.683334	441.000000	1023.000000	1023.000000	2046.000000
5.240000	0.006818	4.029553	1.931359	1.861038	0.280059	-0.042902	0.000000	-10.000000	0.750000	-30.650000	430.666656	1023.000000	1023.000000	2046.000000
5.260000	0.006227	3.680344	1.824807	1.881631	0.220965	-0.247059	0.000000	-10.000000	0.750000	-30.799999	420.500000	1023.000000	1023.000000	2046.000000
5.280000	0.005622	3.322552	1.665465	1.836642	0.129240	-0.308795	0.000000	-10.000000	0.766667	-30.666666	410.333344	1023.000000	1023.000000	2046.000000
5.300000	0.005111	3.020564	1.576069	1.758402	0.009519	-0.323427	0.000000	-10.000000	0.766667	-30.583334	400.000000	1023.000000	1023.000000	2046.000000
5.320000	0.004602	2.720043	1.433421	1.757779	-0.019738	-0.451418	0.000000	-10.000000	0.766667	-30.400000	389.666656	1023.000000	1023.000000	2046.000000
5.340000	0.003764	2.224320	1.225734	1.710830	-0.150632	-0.561612	0.000000	-10.000000	0.733333	-30.133333	379.500000	1023.000000	1023.000000	2046.000000
5.360000	0.002986	1.764740	1.040453	1.661000	-0.363063	-0.573649	0.000000	-10.000000	0.708333	-29.833334	369.500000	1023.000000	1023.000000	2046.000000
5.380000	0.001739	1.028028	0.742306	1.450573	-0.469052	-0.695800	0.000000	-10.000000	0.691667	-29.600000	359.500000	1023.000000	1023.000000	2046.000000
5.400000	0.000187	0.110579	0.371496	1.118169	-0.576330	-0.802757	0.000000	-10.000000	0.691667	-29.400000	349.666656	1023.000000	1023.000000	2046.000000
5.420000	-0.000700	-0.413560	0.152370	0.841646	-0.666021	-0.741554	0.000000	-10.000000	0.691667	-29.250000	340.000000	1023.000000	1023.000000	2046.000000
5.440000	-0.001663	-0.982756	0.091588	0.626546	-0.842993	-0.857897	0.000000	-10.000000	0.683333	-29.200001	330.333344	1023.000000	1023.000000	2046.000000
5.460000	-0.003014	-1.781448	-0.213558	0.466736	-0.938911	-1.095714	0.000000	-10.000000	0.666667	-28.950001	320.500000	1023.000000	1023.000000	2046.000000
5.480000	-0.004219	-2.493216	-0.418534	0.337172	-1.227133	-1.184721	0.000000	-10.000000	0.658333	-28.616667	310.833344	1023.000000	1023.000000	2046.000000
5.500000	-0.005630	-3.327523	-0.682255	0.225327	-1.453309	-1.417287	0.000000	-10.000000	0.641667	-28.116667	301.333344	1023.000000	1023.000000	2046.000000
5.520000	-0.007331	-4.332815	-1.119648	0.074605	-1.629988	-1.657785	0.000000	-10.000000	0.641667	-27.900002	292.000000	1023.000000	1023.000000	2046.000000
5.540000	-0.008513	-5.031351	-1.422227	-0.096895	-1.824404	-1.687825	0.000000	-10.000000	0.633333	-27.833334	282.666656	1023.000000	1023.000000	2046.000000
5.560000	-0.009267	-5.477030	-1.548074	-0.221971	-1.915978	-1.791006	0.000000	-10.000000	0.641667	-27.783335	273.333344	1023.000000	1023.000000	2046.000000
5.580000	-0.010201	-6.029028	-1.739911	-0.275865	-2.052089	-1.961163	0.000000	-10.000000	0.616667	-27.550001	264.000000	1023.000000	1023.000000	2046.000000
5.600000	-0.010786	-6.374803	-1.885455	-0.333350	-2.171293	-1.984705	0.000000	-10.000000	0.591667	-27.300001	254.666672	1023.000000	1023.000000	2046.000000
5.620000	-0.010780	-6.370728	-1.835717	-0.312093	-2.178816	-2.044102	0.000000	-10.000000	0.575000	-26.983334	245.500000	1023.000000	1023.000000	2046.000000
5.640000	-0.010868	-6.423274	-1.807760	-0.340824	-2.194171	-2.080519	0.000000	-10.000000	0.566667	-26.700001	236.500000	1023.000000	1023.000000	2046.000000
5.660000	-0.011170	-6.601427	-1.748502	-0.381713	-2.334422	-2.136790	0.000000	-10.000000	0.566667	-26.450001	227.666672	1023.000000	1023.000000	2046.000000
5.680000	-0.011327	-6.694353	-1.709549	-0.413712	-2.385411	-2.185682	0.000000	-10.000000	0.533333	-26.183334	218.833328	1023.000000	1023.000000	2046.000000
5.700000	-0.011760	-6.950326	-1.688845	-0.502264	-2.506576	-2.252641	0.000000	-10.000000	0.516667	-25.883333	210.166672	1023.000000	1023.000000	2046.000000
5.720000	-0.012109	-7.156312	-1.787171	-0.532844	-2.504898	-2.331399	0.000000	-10.000000	0.500000	-25.450001	201.500000	1023.000000	1023.000000	2046.000000
5.740000	-0.012380	-7.316677	-1.918286	-0.596693	-2.485718	-2.315980	0.000000	-10.000000	0.491667	-24.850000	193.166672	1023.000000	1023.000000	2046.000000
5.760000	-0.012610	-7.452540	-1.901537	-0.711589	-2.572061	-2.267354	0.000000	-10.000000	0.483333	-24.433334	185.000000	1023.000000	1023.000000	2046.000000
5.780000	-0.013251	-7.831266	-2.024723	-0.832761	-2.573144	-2.400638	0.000000	-10.000000	0.475000	-23.916666	177.000000	1023.000000	1023.000000	2046.000000
5.800000	-0.013719	-8.108161	-2.177317	-0.907359	-2.593144	-2.430340	0.000000	-10.000000	0.466667	-23.633333	169.000000	1023.000000	1023.000000	2046.000000
5.820000	-0.013978	-8.261034	-2.140582	-1.023746	-2.685954	-2.410751	0.000000	-10.000000	0.450000	-23.216667	161.000000	1023.000000	1023.000000	2046.000000
5.840000	-0.014491	-8.564114	-2.260995	-1.082671	-2.731384	-2.489064	0.000000	-10.000000	0.433333	-23.116667	153.000000	1023.000000	1023.000000	2046.000000
5.860000	-0.015068	-8.905112	-2.413524	-1.206666	-2.794823	-2.490100	0.000000	-10.000000	0.416667	-22.866667	145.166672	1023.000000	1023.000000	2046.000000
5.880000	-0.015150	-8.953720	-2.525470	-1.289775	-2.743582	-2.394893	0.000000	-10.000000	0.391667	-22.683334	137.500000	1023.000000	1023.000000	2046.000000
5.900000	-0.015616	-9.228893	-2.572328	-1.317356	-2.825539	-2.513671	0.000000	-10.000000	0.383333	-22.233334	130.000000	1023.000000	1023.000000	2046.000000
5.920000	-0.016433	-9.711920	-2.842263	-1.369969	-2.901309	-2.598378	0.000000	-10.000000	0.366667	-21.700001	122.500000	1023.000000	1023.000000	2046.000000
5.940000	-0.017141	-10.130593	-3.068612	-1.607625	-2.959857	-2.494499	0.000000	-10.000000	0.366667	-21.066668	115.333336	1023.000000	1023.000000	2046.000000
5.960000	-0.018379	-10.861995	-3.365249	-1.898580	-3.009065	-2.589100	0.000000	-10.000000	0.350000	-20.366667	108.333336	1023.000000	1023.000000	2046.000000
5.980000	-0.019570	-11.565812	-3.591197	-2.239135	-3.105727	-2.629753	0.000000	-10.000000	0.350000	-19.900000	101.500000	1023.000000	1023.000000	2046.000000
6.000000	-0.020154	-11.910763	-3.757857	-2.500084	-3.089072	-2.563749	0.000000	-10.000000	0.350000	-19.616667	96.833336	1023.000000	1023.000000	2046.000000
6.020000	-0.020984	-12.401743	-3.844410	-2.641617	-3.230427	-2.685288	0.000000	-10.000000	0.333333	-19.416668	90.166664	1023.000000	1023.000000	2046.000000
6.040000	-0.022299	-13.178933	-4.058094	-2.838742	-3.430850	-2.851247	0.000000	-10.000000	0.316667	-19.033333	83.833336	1023.000000	1023.000000	2046.000000
6.060000	-0.023434	-13.849396	-4.383490	-2.916839	-3.535632	-3.013435	0.000000	-10.000000	0.283333	-18.166666	75.500000	1023.000000	1023.000000	2046.000000
6.080000	-0.024638	-14.560936	-4.643449	-3.023023	-3.707225	-3.187240	0.000000	-10.000000	0.266667	-17.416666	69.500000	1023.000000	1023.000000	2046.000000
6.100000	-0.025952	-15.337721	-4.877142	-3.196268	-3.916530	-3.347780	0.000000	-10.000000	0.241667	-16.783333	63.666668	1023.000000	1023.000000	2046.000000
6.120000	-0.026543	-15.686880	-5.091501	-3.275383	-3.956827	-3.363169	0.000000	-10.000000	0.241667	-16.700001	58.000000	1023.000000	1023.000000	2046.000000
6.140000	-0.026860	-15.874113	-5.194346	-3.257387	-3.978647	-3.443734	0.000000	-10.000000	0.233333	-16.516666	52.333332	1023.000000	1023.000000	2046.000000
6.160000	-0.027117	-16.026327	-5.136367	-3.267874	-4.115849	-3.506237	0.000000	-10.000000	0.233333	-16.333334	46.833332	1023.000000	1023.000000	2046.000000
6.180000	-0.027334	-16.154175	-5.133764	-3.300393	-4.188356	-3.531662	0.000000	-10.000000	0.225000	-15.900001	41.333332	1023.000000	1023.000000	2046.000000
6.200000	-0.026936	-15.919158	-5.137914	-3.218954	-4.063896	-3.498393	0.000000	-10.000000	0.225000	-15.550000	36.166668	1023.000000	1023.000000	2046.000000
6.220000	-0.026711	-15.786012	-5.019614	-3.180395	-4.065537	-3.520465	0.000000	-10.000000	0.216667	-15.316667	30.833334	1023.000000	1023.000000	2046.000000
6.240000	-0.026724	-15.794062	-4.871054	-3.162000	-4.162050	-3.598957	0.000000	-10.000000	0.208333	-14.983334	25.666666	1023.000000	1023.000000	2046.000000
6.260000	-0.026760	-15.815233	-4.777338	-3.189775	-4.233782	-3.614337	0.000000	-10.000000	0.200000	-14.383333	20.666666	1023.000000	1023.000000	2046.000000
6.280000	-0.026560	-15.697047	-4.866288	-3.255876	-4.081744	-3.493139	0.000000	-10.000000	0.191667	-13.700000	15.833333	1023.000000	1023.000000	2046.000000
6.300000	-0.026544	-15.687621	-4.827273	-3.277618	-4.105841	-3.476889	0.000000	-10.000000	0.158333	-13.033334	11.333333	1023.000000	1023.000000	2046.000000
6.320000	-0.026756	-15.812820	-4.795426	-3.304525	-4.177736	-3.535133	0.000000	-10.000000	0.125000	-12.600000	7.000000	1023.000000	1023.000000	2046.000000
6.340000	-0.026968	-15.937965	-4.802330	-3.467251	-4.220508	-3.447877	0.000000	-10.000000	0.100000	-11.966667	3.166667	1023.000000	1023.000000	2046.000000
6.360000	-0.026882	-15.887506	-4.901760	-3.509458	-4.082580	-3.393709	0.000000	-10.000000	0.100000	-11.333333	-0.500000	1023.000000	1023.000000	2046.000000
6.380000	-0.026954	-15.929596	-4.993014	-3.478575	-3.997800	-3.460206	0.000000	-10.000000	0.100000	-10.416667	-4.000000	1023.000000	1023.000000	2046.000000
6.400000	-0.027225	-16.090237	-4.960084	-3.550932	-4.082642	-3.496578	0.000000	-10.000000	0.083333	-9.700000	-7.500000	1023.000000	1023.000000	2046.000000
6.420000	-0.027314	-16.142830	-4.916771	-3.581706	-4.145703	-3.498650	0.000000	-10.000000	0.066667	-9.066667	-10.833333	1023.000000	1023.000000	2046.000000
6.440000	-0.027290	-16.128157	-5.002582	-3.607837	-4.084680	-3.433059	0.000000	-10.000000	0.058333	-8.650001	-13.833333	1023.000000	1023.000000	2046.000000
6.460000	-0.027337	-16.156300	-5.068607	-3.679334	-4.024762	-3.383597	0.000000	-10.000000	0.058333	-8.283334	-16.666666	1023.000000	1023.000000	2046.000000
6.480000	-0.027461	-16.229622	-5.084275	-3.645921	-4.039465	-3.459961	0.000000	-10.000000	0.058333	-8.000000	-19.500000	1023.000000	1023.000000	2046.000000
6.500000	-0.027638	-16.333981	-5.127571	-3.591426	-4.118941	-3.496042	0.000000	-10.000000	0.050000	-7.583333	-22.166666	1023.000000	1023.000000	2046.000000
6.520000	-0.027907	-16.492922	-5.369832	-3.685189	-4.032380	-3.405521	0.000000	-10.000000	0.050000	-6.883334	-24.833334	1023.000000	1023.000000	2046.000000
6.540000	-0.028769	-17.002407	-5.607005	-3.928576	-4.022628	-3.444199	0.000000	-10.000000	0.050000	-5.883334	-27.166666	1023.000000	1023.000000	2046.000000
6.560000	-0.029661	-17.529854	-5.659281	-4.181749	-4.201607	-3.487216	0.000000	-10.000000	0.041667	-4.933333	-29.166666	1023.000000	1023.000000	2046.000000
6.580000	-0.029864	-17.649818	-5.772122	-4.343634	-4.097503	-3.436559	0.000000	-10.000000	0.041667	-4.100000	-30.666666	1023.000000	1023.000000	2046.000000
6.600000	-0.030198	-17.847113	-5.896665	-4.478531	-4.034702	-3.437214	0.000000	-10.000000	0.033333	-3.700000	-32.000000	1023.000000	1023.000000	2046.000000
6.620000	-0.031121	-18.392450	-5.951596	-4.532459	-4.239856	-3.668538	0.000000	-10.000000	0.041667	-3.200000	-33.333332	1023.000000	1023.000000	2046.000000
6.640000	-0.032070	-18.953259	-6.129476	-4.572274	-4.414104	-3.837404	0.000000	-10.000000	0.025000	-2.233333	-34.333332	1023.000000	1023.000000	2046.000000
6.660000	-0.032803	-19.386843	-6.387121	-4.623780	-4.474890	-3.901053	0.000000	-10.000000	0.033333	-1.050000	-34.833332	1023.000000	1023.000000	2046.000000
6.680000	-0.033503	-19.800447	-6.618491	-4.709578	-4.494710	-3.977668	0.000000	-10.000000	0.033333	-0.483333	-35.000000	1023.000000	1023.000000	2046.000000
6.700000	-0.034075	-20.138552	-6.606952	-4.710048	-4.725146	-4.096406	0.000000	-10.000000	0.050000	-1.150000	-35.000000	1023.000000	1023.000000	2046.000000
6.720000	-0.034123	-20.166946	-6.594532	-4.680694	-4.774030	-4.117690	0.000000	-10.000000	0.050000	-2.350000	-35.333332	1023.000000	1023.000000	2046.000000
6.740000	-0.034076	-20.138765	-6.645549	-4.652971	-4.746665	-4.093579	0.000000	-10.000000	0.050000	-3.433333	-36.166668	1023.000000	1023.000000	2046.000000
6.760000	-0.034107	-20.157478	-6.645923	-4.603688	-4.763908	-4.143960	0.000000	-10.000000	0.041667	-3.866667	-37.333332	1023.000000	1023.000000	2046.000000
6.780000	-0.033738	-19.939220	-6.445637	-4.478169	-4.856307	-4.159108	0.000000	-10.000000	0.041667	-3.916667	-38.666668	1023.000000	1023.000000	2046.000000
6.800000	-0.033067	-19.542681	-6.279407	-4.349688	-4.794098	-4.119487	0.000000	-10.000000	0.041667	-4.016667	-40.000000	1023.000000	1023.000000	2046.000000
6.820000	-0.032718	-19.336197	-6.174912	-4.374712	-4.722769	-4.063806	0.000000	-10.000000	0.041667	-3.916667	-41.333332	1023.000000	1023.000000	2046.000000
6.840000	-0.032475	-19.192553	-6.034368	-4.324582	-4.751059	-4.082545	0.000000	-10.000000	0.025000	-2.633333	-42.666668	1023.000000	1023.000000	2046.000000
6.860000	-0.032084	-18.961494	-5.828131	-4.225393	-4.831006	-4.076963	0.000000	-10.000000	0.008333	-0.550000	-43.500000	1023.000000	1023.000000	2046.000000
6.880000	-0.031575	-18.661051	-5.757281	-4.217381	-4.691960	-3.994429	0.000000	-10.000000	0.000000	1.550000	-44.000000	1023.000000	1023.000000	2046.000000
6.900000	-0.031085	-18.371386	-5.768789	-4.280984	-4.486405	-3.835207	0.000000	-10.000000	-0.008333	3.166667	-44.000000	1023.000000	1023.000000	2046.000000
6.920000	-0.030635	-18.105314	-5.652207	-4.279032	-4.404906	-3.769168	0.000000	-10.000000	-0.016667	5.300000	-44.000000	1023.000000	1023.000000	2046.000000
6.940000	-0.030078	-17.776083	-5.508400	-4.247550	-4.340869	-3.679264	0.000000	-10.000000	-0.050000	8.166667	-44.000000	1023.000000	1023.000000	2046.000000
6.960000	-0.029424	-17.389475	-5.489630	-4.316368	-4.064808	-3.518667	0.000000	-10.000000	-0.100000	11.066667	-44.000000	1023.000000	1023.000000	2046.000000
6.980000	-0.028992	-17.133982	-5.442272	-4.365703	-3.943297	-3.382711	0.000000	-10.000000	-0.158333	13.800000	-44.000000	1023.000000	1023.000000	2046.000000
7.000000	-0.028203	-16.667776	-5.294984	-4.276110	-3.804290	-3.292391	0.000000	-10.000000	-0.191667	15.483334	-44.000000	1023.000000	1023.000000	2046.000000
7.020000	-0.027658	-16.345634	-5.226982	-4.303752	-3.672257	-3.142643	0.000000	-10.000000	-0.216667	17.350000	-32.833332	1023.000000	1023.000000	2046.000000
7.040000	-0.027294	-16.130587	-5.202327	-4.409821	-3.523153	-2.995286	0.000000	-10.000000	-0.241667	18.566668	-6.666667	1023.000000	1023.000000	2046.000000
7.060000	-0.026447	-15.630053	-5.095599	-4.232191	-3.356980	-2.945283	0.000000	-10.000000	-0.266667	19.783335	19.500000	1023.000000	1023.000000	2046.000000
7.080000	-0.025771	-15.230606	-5.017164	-4.062106	-3.240223	-2.911113	0.000000	-10.000000	-0.283333	20.250000	36.666668	1023.000000	1023.000000	2046.000000
7.100000	-0.025546	-15.097949	-5.190851	-4.112892	-3.028261	-2.765945	0.000000	-10.000000	-0.316667	21.116667	41.166668	1023.000000	1023.000000	2046.000000
7.120000	-0.025569	-15.111546	-5.219885	-4.250030	-2.995522	-2.646109	0.000000	-10.000000	-0.341667	22.266666	48.000000	1023.000000	1023.000000	2046.000000
7.140000	-0.025461	-15.047582	-5.222401	-4.339643	-2.875096	-2.610441	0.000000	-10.000000	-0.366667	23.466667	55.333332	1023.000000	1023.000000	2046.000000
7.160000	-0.025126	-14.849600	-5.265362	-4.504084	-2.642229	-2.437925	0.000000	-10.000000	-0.358333	23.966667	63.000000	1023.000000	1023.000000	2046.000000
7.180000	-0.024762	-14.634465	-5.152184	-4.532092	-2.603400	-2.346789	0.000000	-10.000000	-0.366667	24.383333	71.000000	1023.000000	1023.000000	2046.000000
7.200000	-0.024483	-14.469312	-5.142561	-4.448256	-2.489511	-2.388984	0.000000	-10.000000	-0.366667	24.483334	79.000000	1023.000000	1023.000000	2046.000000
7.220000	-0.024815	-14.665745	-5.256535	-4.559549	-2.499950	-2.349712	0.000000	-10.000000	-0.391667	24.650000	87.000000	1023.000000	1023.000000	2046.000000
7.240000	-0.024942	-14.740561	-5.307651	-4.401126	-2.554582	-2.477201	0.000000	-10.000000	-0.416667	24.883333	95.166664	1023.000000	1023.000000	2046.000000
7.260000	-0.024776	-14.642485	-5.284472	-4.365978	-2.588649	-2.403386	0.000000	-10.000000	-0.458333	25.616667	103.500000	1023.000000	1023.000000	2046.000000
7.280000	-0.024400	-14.420576	-5.277377	-4.383084	-2.455428	-2.304687	0.000000	-10.000000	-0.466667	26.066668	112.000000	1023.000000	1023.000000	2046.000000
7.300000	-0.023664	-13.985182	-5.096687	-4.193653	-2.442844	-2.251998	0.000000	-10.000000	-0.475000	26.566668	120.666664	1023.000000	1023.000000	2046.000000
7.320000	-0.022716	-13.425118	-4.948741	-3.984669	-2.283870	-2.207839	0.000000	-10.000000	-0.441667	26.566668	129.333328	1023.000000	1023.000000	2046.000000
7.340000	-0.021549	-12.735170	-4.752838	-3.899071	-2.143253	-1.940009	0.000000	-10.000000	-0.458333	26.750000	138.166672	1023.000000	1023.000000	2046.000000
7.360000	-0.020339	-12.020609	-4.449858	-3.741571	-2.024951	-1.804230	0.000000	-10.000000	-0.450000	26.433334	147.000000	1023.000000	1023.000000	2046.000000
7.380000	-0.019031	-11.247372	-4.135913	-3.511523	-1.897629	-1.702306	0.000000	-10.000000	-0.466667	26.500000	156.000000	1023.000000	1023.000000	2046.000000
7.400000	-0.017776	-10.505605	-3.868329	-3.374295	-1.731245	-1.531736	0.000000	-10.000000	-0.433333	26.516666	164.833328	1023.000000	1023.000000	2046.000000
7.420000	-0.016652	-9.841554	-3.638894	-3.312751	-1.560340	-1.329570	0.000000	-10.000000	-0.433333	26.783335	173.666672	1023.000000	1023.000000	2046.000000
7.440000	-0.015574	-9.204191	-3.448783	-3.170058	-1.371850	-1.213500	0.000000	-10.000000	-0.425000	26.716667	182.500000	1023.000000	1023.000000	2046.000000
7.460000	-0.014485	-8.560444	-3.240401	-3.024446	-1.237826	-1.057771	0.000000	-10.000000	-0.458333	26.566668	191.500000	1023.000000	1023.000000	2046.000000
7.480000	-0.013489	-7.972260	-3.040425	-3.028475	-1.057951	-0.845409	0.000000	-10.000000	-0.458333	26.366667	200.500000	1023.000000	1023.000000	2046.000000
7.500000	-0.012488	-7.380696	-2.912406	-2.950791	-0.840068	-0.677430	0.000000	-10.000000	-0.475000	26.333334	209.333328	1023.000000	1023.000000	2046.000000
7.520000	-0.011540	-6.820300	-2.773072	-2.759328	-0.643887	-0.644014	0.000000	-10.000000	-0.450000	26.416666	218.166672	1023.000000	1023.000000	2046.000000
7.540000	-0.010452	-6.176996	-2.584620	-2.741405	-0.462768	-0.388202	0.000000	-10.000000	-0.450000	26.799999	227.000000	1023.000000	1023.000000	2046.000000
7.560000	-0.009510	-5.620221	-2.379618	-2.627788	-0.364370	-0.248445	0.000000	-10.000000	-0.450000	27.049999	235.833328	1023.000000	1023.000000	2046.000000
7.580000	-0.008492	-5.018678	-2.188919	-2.420751	-0.176301	-0.232707	0.000000	-10.000000	-0.475000	27.400000	244.833328	1023.000000	1023.000000	2046.000000
7.600000	-0.007413	-4.381015	-2.019422	-2.363145	0.011881	-0.010329	0.000000	-10.000000	-0.483333	27.450001	253.833328	1023.000000	1023.000000	2046.000000
7.620000	-0.006333	-3.742728	-1.841010	-2.332436	0.169885	0.260834	0.000000	-10.000000	-0.475000	27.316668	263.166656	1023.000000	1023.000000	2046.000000
7.640000	-0.005462	-3.228219	-1.734068	-2.211479	0.377087	0.340241	0.000000	-10.000000	-0.458333	27.483334	272.333344	1023.000000	1023.000000	2046.000000
7.660000	-0.004641	-2.742599	-1.640004	-1.929187	0.537875	0.288717	0.000000	-10.000000	-0.450000	27.416668	281.500000	1023.000000	1023.000000	2046.000000
7.680000	-0.003877	-2.291134	-1.588697	-1.886851	0.636456	0.547958	0.000000	-10.000000	-0.450000	27.266668	290.500000	1023.000000	1023.000000	2046.000000
7.700000	-0.003473	-2.052503	-1.574452	-1.935879	0.706697	0.751132	0.000000	-10.000000	-0.475000	27.133335	299.500000	1023.000000	1023.000000	2046.000000
7.720000	-0.003471	-2.051240	-1.630509	-1.977314	0.853648	0.702935	0.000000	-10.000000	-0.483333	27.150002	308.500000	1023.000000	1023.000000	2046.000000
7.740000	-0.003282	-1.939541	-1.607430	-1.994437	0.957458	0.704868	0.000000	-10.000000	-0.483333	27.366667	317.666656	1023.000000	1023.000000	2046.000000
7.760000	-0.002682	-1.585212	-1.492536	-2.081520	1.094189	0.894655	0.000000	-10.000000	-0.458333	27.150000	326.833344	1023.000000	1023.000000	2046.000000
7.780000	-0.002381	-1.406999	-1.341422	-2.102737	1.058959	0.978200	0.000000	-10.000000	-0.433333	26.666666	336.000000	1023.000000	1023.000000	2046.000000
7.800000	-0.002869	-1.695423	-1.495655	-1.906230	1.050099	0.656362	0.000000	-10.000000	-0.433333	26.450001	345.000000	1023.000000	1023.000000	2046.000000
7.820000	-0.003276	-1.936375	-1.561558	-1.833858	0.901701	0.557340	0.000000	-10.000000	-0.416667	26.216667	353.833344	1023.000000	1023.000000	2046.000000
7.840000	-0.003194	-1.887758	-1.471697	-1.845275	0.790335	0.638878	0.000000	-10.000000	-0.425000	26.166668	362.666656	1023.000000	1023.000000	2046.000000
7.860000	-0.002754	-1.627726	-1.378749	-1.657949	0.836001	0.572970	0.000000	-10.000000	-0.425000	25.866667	371.333344	1023.000000	1023.000000	2046.000000
7.880000	-0.002253	-1.331341	-1.287254	-1.380778	0.915673	0.421018	0.000000	-10.000000	-0.433333	25.766666	380.166656	1023.000000	1023.000000	2046.000000
7.900000	-0.001185	-0.700338	-1.015635	-1.279498	0.975930	0.618864	0.000000	-10.000000	-0.450000	25.583334	388.666656	1023.000000	1023.000000	2046.000000
7.920000	-0.000067	-0.039870	-0.731528	-1.153092	1.034593	0.810157	0.000000	-10.000000	-0.466667	25.866667	397.333344	1023.000000	1023.000000	2046.000000
7.940000	0.000962	0.568605	-0.531148	-0.834737	1.191302	0.743188	0.000000	-10.000000	-0.458333	25.983334	405.833344	1023.000000	1023.000000	2046.000000
7.960000	0.002159	1.276258	-0.236173	-0.598815	1.300109	0.811138	0.000000	-10.000000	-0.433333	26.066668	414.500000	1023.000000	1023.000000	2046.000000
7.980000	0.003616	2.137320	0.221910	-0.538765	1.332510	1.121665	0.000000	-10.000000	-0.400000	25.566668	423.166656	1023.000000	1023.000000	2046.000000
8.000000	0.004894	2.892123	0.525112	-0.323118	1.469268	1.220860	0.000000	-10.000000	-0.400000	25.150000	429.000000	1023.000000	1023.000000	2046.000000
8.020000	0.005899	3.486372	0.744898	-0.149766	1.636215	1.255026	0.000000	-10.000000	-0.400000	25.016666	437.666656	1023.000000	1023.000000	2046.000000
8.040000	0.006871	4.060872	0.943995	0.013164	1.787950	1.315763	0.000000	-10.000000	-0.400000	24.883333	446.000000	1023.000000	1023.000000	2046.000000
8.060000	0.008213	4.853970	1.233024	0.058493	1.902192	1.660262	0.000000	-10.000000	-0.400000	24.650002	457.000000	1023.000000	1023.000000	2046.000000
8.080000	0.009312	5.503256	1.401234	0.162434	2.157715	1.781874	0.000000	-10.000000	-0.408333	24.600000	465.000000	1023.000000	1023.000000	2046.000000
8.100000	0.010026	5.925451	1.493081	0.347300	2.336106	1.748964	0.000000	-10.000000	-0.416667	24.883333	473.166656	1023.000000	1023.000000	2046.000000
8.120000	0.011081	6.548589	1.688906	0.443878	2.490669	1.925136	0.000000	-10.000000	-0.425000	25.200001	481.500000	1023.000000	1023.000000	2046.000000
8.140000	0.012307	7.273457	1.980593	0.489988	2.600481	2.202394	0.000000	-10.000000	-0.416667	25.250000	490.000000	1023.000000	1023.000000	2046.000000
8.160000	0.013215	7.809943	2.149232	0.631933	2.777723	2.251055	0.000000	-10.000000	-0.408333	25.100000	498.500000	1023.000000	1023.000000	2046.000000
8.180000	0.013845	8.182606	2.224412	0.828675	2.960853	2.168666	0.000000	-10.000000	-0.391667	24.950001	506.833344	1023.000000	1023.000000	2046.000000
8.200000	0.014911	8.812212	2.481251	0.906168	3.004943	2.419850	0.000000	-10.000000	-0.400000	24.883333	515.166687	1023.000000	1023.000000	2046.000000
8.220000	0.015960	9.432425	2.689920	0.919270	3.131044	2.692192	0.000000	-10.000000	-0.391667	24.600000	523.500000	1023.000000	1023.000000	2046.000000
8.240000	0.016634	9.830958	2.665047	1.252374	3.417387	2.496150	0.000000	-10.000000	-0.383333	24.266666	531.833313	1023.000000	1023.000000	2046.000000
8.260000	0.017339	10.247421	2.836911	1.370603	3.380132	2.659775	0.000000	-10.000000	-0.358333	23.750000	540.000000	1023.000000	1023.000000	2046.000000
8.280000	0.017924	10.592974	2.861107	1.359851	3.472653	2.899364	0.000000	-10.000000	-0.350000	23.416668	548.000000	1023.000000	1023.000000	2046.000000
8.300000	0.017671	10.443523	2.684935	1.389055	3.594192	2.775341	0.000000	-10.000000	-0.341667	23.233334	556.000000	1023.000000	1023.000000	2046.000000
8.320000	0.017846	10.546990	2.729541	1.274337	3.645312	2.897801	0.000000	-10.000000	-0.325000	22.866667	563.666687	1023.000000	1023.000000	2046.000000
8.340000	0.018412	10.881268	2.888107	1.158466	3.737391	3.097304	0.000000	-10.000000	-0.291667	22.366667	571.333313	1023.000000	1023.000000	2046.000000
8.360000	0.018509	10.938553	2.892799	1.280787	3.800215	2.964752	0.000000	-10.000000	-0.275000	21.533333	578.666687	1023.000000	1023.000000	2046.000000
8.380000	0.017977	10.624484	2.853714	1.331743	3.656751	2.782275	0.000000	-10.000000	-0.250000	20.616667	586.166687	1023.000000	1023.000000	2046.000000
8.400000	0.017417	10.293488	2.776449	1.309174	3.475739	2.732125	0.000000	-10.000000	-0.233333	19.700001	593.166687	1023.000000	1023.000000	2046.000000
8.420000	0.016929	10.005217	2.716105	1.329011	3.349618	2.610483	0.000000	-10.000000	-0.183333	18.516666	600.000000	1023.000000	1023.000000	2046.000000
8.440000	0.016567	9.791051	2.621309	1.476728	3.301480	2.391534	0.000000	-10.000000	-0.166667	17.299999	606.333313	1023.000000	1023.000000	2046.000000
8.460000	0.016935	10.008733	2.745088	1.581025	3.231041	2.451578	0.000000	-10.000000	-0.125000	15.900001	612.333313	1023.000000	1023.000000	2046.000000
8.480000	0.017331	10.242504	2.915595	1.662585	3.158811	2.505512	0.000000	-10.000000	-0.116667	14.533334	617.833313	1023.000000	1023.000000	2046.000000
8.500000	0.017586	10.393278	2.902205	1.854647	3.236714	2.399712	0.000000	-10.000000	-0.075000	13.133333	623.000000	1023.000000	1023.000000	2046.000000
8.520000	0.018088	10.689830	3.092914	2.044338	3.122785	2.429793	0.000000	-10.000000	-0.050000	11.533334	627.666687	1023.000000	1023.000000	2046.000000
8.540000	0.019085	11.279002	3.386571	2.116703	3.147220	2.628509	0.000000	-10.000000	-0.016667	9.150001	631.833313	1023.000000	1023.000000	2046.000000
8.560000	0.019658	11.617797	3.476578	2.290616	3.261306	2.589297	0.000000	-10.000000	0.008333	5.200000	635.333313	1023.000000	1023.000000	2046.000000
8.580000	0.020001	11.820390	3.727825	2.427852	3.161698	2.503015	0.000000	-10.000000	0.025000	1.033333	637.666687	1023.000000	1023.000000	2046.000000
8.600000	0.020612	12.181783	3.908974	2.417492	3.153756	2.701561	0.000000	-10.000000	0.041667	-2.266667	638.833313	1023.000000	1023.000000	2046.000000
8.620000	0.020672	12.217166	3.871674	2.490273	3.230813	2.624406	0.000000	-10.000000	0.058333	-4.550000	639.000000	1023.000000	1023.000000	2046.000000
8.640000	0.020772	12.276071	3.935682	2.480255	3.203692	2.656442	0.000000	-10.000000	0.075000	-6.850000	639.000000	1023.000000	1023.000000	2046.000000
8.660000	0.021034	12.430965	4.013514	2.512034	3.190564	2.714854	0.000000	-10.000000	0.091667	-9.033333	639.000000	1023.000000	1023.000000	2046.000000
8.680000	0.020954	12.383738	3.905661	2.489355	3.315846	2.672876	0.000000	-10.000000	0.091667	-10.066667	639.000000	1023.000000	1023.000000	2046.000000
8.700000	0.020807	12.296909	3.907611	2.469492	3.279613	2.640193	0.000000	-10.000000	0.075000	-9.983334	639.000000	1023.000000	1023.000000	2046.000000
8.720000	0.020857	12.326277	3.971336	2.478765	3.208608	2.667569	0.000000	-10.000000	0.058333	-9.400000	639.000000	1023.000000	1023.000000	2046.000000
8.740000	0.020849	12.321790	3.981597	2.397232	3.244374	2.698587	0.000000	-10.000000	0.066667	-9.250000	632.000000	1023.000000	1023.000000	2046.000000
8.760000	0.020633	12.194389	3.916513	2.352779	3.282090	2.643007	0.000000	-10.000000	0.091667	-9.700000	623.833313	1023.000000	1023.000000	2046.000000
8.780000	0.020719	12.244700	3.898740	2.409034	3.301991	2.634935	0.000000	-10.000000	0.116667	-10.800000	614.500000	1023.000000	1023.000000	2046.000000
8.800000	0.020472	12.099166	3.897038	2.365599	3.178457	2.658072	0.000000	-10.000000	0.133333	-12.133333	610.833313	1023.000000	1023.000000	2046.000000
8.820000	0.020004	11.822446	3.773524	2.299581	3.176120	2.573222	0.000000	-10.000000	0.150000	-13.550000	606.833313	1023.000000	1023.000000	2046.000000
8.840000	0.019760	11.678421	3.680202	2.404065	3.145982	2.448172	0.000000	-10.000000	0.191667	-14.866667	602.333313	1023.000000	1023.000000	2046.000000
8.860000	0.019251	11.377493	3.619673	2.381963	2.912004	2.463853	0.000000	-10.000000	0.225000	-16.000000	597.500000	1023.000000	1023.000000	2046.000000
8.880000	0.018084	10.687535	3.275202	2.224678	2.859112	2.328544	0.000000	-10.000000	0.258333	-16.966667	592.166687	1023.000000	1023.000000	2046.000000
8.900000	0.016768	9.909823	2.973442	1.995884	2.748658	2.191839	0.000000	-10.000000	0.283333	-18.133333	586.500000	1023.000000	1023.000000	2046.000000
8.920000	0.015913	9.404404	2.887692	1.785995	2.591869	2.138848	0.000000	-10.000000	0.325000	-19.383333	580.333313	1023.000000	1023.000000	2046.000000
8.940000	0.015047	8.892886	2.756271	1.622077	2.488144	2.026394	0.000000	-10.000000	0.366667	-20.900000	573.833313	1023.000000	1023.000000	2046.000000
8.960000	0.013745	8.123032	2.615805	1.524022	2.247596	1.735608	0.000000	-10.000000	0.391667	-22.116667	566.833313	1023.000000	1023.000000	2046.000000
8.980000	0.012350	7.299062	2.407704	1.505879	1.917619	1.467860	0.000000	-10.000000	0.408333	-22.966667	559.500000	1023.000000	1023.000000	2046.000000
9.000000	0.010591	6.259166	2.084505	1.432443	1.566858	1.175360	0.000000	-10.000000	0.416667	-23.350000	554.500000	1023.000000	1023.000000	2046.000000
9.020000	0.008821	5.213020	1.720984	1.307679	1.315768	0.868589	0.000000	-10.000000	0.450000	-23.883333	546.666687	1023.000000	1023.000000	2046.000000
9.040000	0.007686	4.542461	1.611056	1.189989	1.046091	0.695325	0.000000	-10.000000	0.491667	-24.800001	538.666687	1023.000000	1023.000000	2046.000000
9.060000	0.006656	3.933527	1.409348	1.198315	0.809759	0.516105	0.000000	-10.000000	0.541667	-26.016666	527.666687	1023.000000	1023.000000	2046.000000
9.080000	0.005782	3.417367	1.332479	1.178575	0.588713	0.317600	0.000000	-10.000000	0.591667	-27.150000	519.000000	1023.000000	1023.000000	2046.000000
9.100000	0.005139	3.037218	1.263489	1.156375	0.457338	0.160016	0.000000	-10.000000	0.625000	-28.033333	509.833344	1023.000000	1023.000000	2046.000000
9.120000	0.004674	2.762414	1.248005	1.255186	0.245645	0.013577	0.000000	-10.000000	0.650000	-28.583334	500.333344	1023.000000	1023.000000	2046.000000
9.140000	0.004396	2.598168	1.301708	1.287313	0.086617	-0.077470	0.000000	-10.000000	0.666667	-29.150000	490.833344	1023.000000	1023.000000	2046.000000
9.160000	0.004261	2.518293	1.404440	1.267976	0.011228	-0.165352	0.000000	-10.000000	0.683333	-29.550001	481.166656	1023.000000	1023.000000	2046.000000
9.180000	0.003855	2.278539	1.470527	1.304771	-0.155029	-0.341730	0.000000	-10.000000	0.691667	-29.800001	471.500000	1023.000000	1023.000000	2046.000000
9.200000	0.003225	1.905857	1.370116	1.252867	-0.277778	-0.439348	0.000000	-10.000000	0.691667	-29.800001	461.500000	1023.000000	1023.000000	2046.000000
9.220000	0.002671	1.578537	1.358389	1.186761	-0.411104	-0.555509	0.000000	-10.000000	0.691667	-29.833334	451.500000	1023.000000	1023.000000	2046.000000
9.240000	0.002338	1.382029	1.263522	1.133108	-0.444736	-0.569865	0.000000	-10.000000	0.700000	-30.116667	441.500000	1023.000000	1023.000000	2046.000000
9.260000	0.001463	0.864713	1.095697	1.114144	-0.624613	-0.720515	0.000000	-10.000000	0.725000	-30.450001	431.500000	1023.000000	1023.000000	2046.000000
9.280000	0.000912	0.538827	1.037770	0.981150	-0.724835	-0.755258	0.000000	-10.000000	0.741667	-30.633333	421.333344	1023.000000	1023.000000	2046.000000
9.300000	0.000325	0.191887	0.901372	0.911108	-0.775081	-0.845512	0.000000	-10.000000	0.733333	-30.416668	411.000000	1023.000000	1023.000000	2046.000000
9.320000	-0.000476	-0.281391	0.729955	0.813200	-0.904937	-0.919609	0.000000	-10.000000	0.700000	-29.950001	400.666656	1023.000000	1023.000000	2046.000000
9.340000	-0.000906	-0.535717	0.690489	0.734294	-0.980182	-0.980318	0.000000	-10.000000	0.666667	-29.433334	390.666656	1023.000000	1023.000000	2046.000000
9.360000	-0.001482	-0.875715	0.586071	0.671323	-1.039420	-1.093689	0.000000	-10.000000	0.658333	-29.166666	381.000000	1023.000000	1023.000000	2046.000000
9.380000	-0.002164	-1.278756	0.384904	0.631348	-1.164166	-1.130842	0.000000	-10.000000	0.650000	-28.900000	371.333344	1023.000000	1023.000000	2046.000000
9.400000	-0.002658	-1.570585	0.303936	0.540022	-1.234321	-1.180221	0.000000	-10.000000	0.650000	-28.733334	361.666656	1023.000000	1023.000000	2046.000000
9.420000	-0.003359	-1.985382	0.194249	0.489530	-1.366308	-1.302854	0.000000	-10.000000	0.650000	-28.483334	352.000000	1023.000000	1023.000000	2046.000000
9.440000	-0.004122	-2.436082	-0.085740	0.514605	-1.444969	-1.419978	0.000000	-10.000000	0.641667	-28.316666	342.500000	1023.000000	1023.000000	2046.000000
9.460000	-0.004868	-2.876707	-0.288205	0.370080	-1.569468	-1.389114	0.000000	-10.000000	0.625000	-28.016666	333.000000	1023.000000	1023.000000	2046.000000
9.480000	-0.006202	-3.665594	-0.577205	0.099790	-1.706028	-1.482152	0.000000	-10.000000	0.608333	-27.783333	323.666656	1023.000000	1023.000000	2046.000000
9.500000	-0.007688	-4.543662	-0.987068	-0.182320	-1.783790	-1.590484	0.000000	-10.000000	0.591667	-27.516666	314.500000	1023.000000	1023.000000	2046.000000
9.520000	-0.008547	-5.051080	-1.097463	-0.560508	-1.871623	-1.521486	0.000000	-10.000000	0.566667	-27.200001	305.333344	1023.000000	1023.000000	2046.000000
9.540000	-0.009544	-5.640253	-1.246509	-0.796581	-1.972992	-1.624171	0.000000	-10.000000	0.550000	-26.950001	296.166656	1023.000000	1023.000000	2046.000000
9.560000	-0.010825	-6.397650	-1.533508	-0.914768	-2.124278	-1.825096	0.000000	-10.000000	0.533333	-26.400002	287.166656	1023.000000	1023.000000	2046.000000
9.580000	-0.012024	-7.105916	-1.723016	-1.033718	-2.377064	-1.972117	0.000000	-10.000000	0.508333	-25.650002	278.500000	1023.000000	1023.000000	2046.000000
9.600000	-0.013463	-7.956419	-2.029552	-1.197930	-2.568495	-2.160443	0.000000	-10.000000	0.483333	-24.733334	270.000000	1023.000000	1023.000000	2046.000000
9.620000	-0.014945	-8.832661	-2.448961	-1.349659	-2.714467	-2.319573	0.000000	-10.000000	0.475000	-24.300001	261.500000	1023.000000	1023.000000	2046.000000
9.640000	-0.015938	-9.419607	-2.622565	-1.494302	-2.874756	-2.427986	0.000000	-10.000000	0.491667	-24.233334	253.166672	1023.000000	1023.000000	2046.000000
9.660000	-0.016994	-10.043406	-2.808184	-1.626842	-3.032205	-2.576175	0.000000	-10.000000	0.500000	-24.366667	245.000000	1023.000000	1023.000000	2046.000000
9.680000	-0.017518	-10.353120	-3.010165	-1.692236	-3.062969	-2.587750	0.000000	-10.000000	0.483333	-24.250000	237.000000	1023.000000	1023.000000	2046.000000
9.700000	-0.017874	-10.563556	-3.035137	-1.693115	-3.164699	-2.670604	0.000000	-10.000000	0.475000	-24.000000	229.000000	1023.000000	1023.000000	2046.000000
9.720000	-0.018152	-10.727856	-3.054426	-1.690305	-3.225217	-2.757908	0.000000	-10.000000	0.466667	-23.750000	221.000000	1023.000000	1023.000000	2046.000000
9.740000	-0.018102	-10.698233	-3.020148	-1.684816	-3.250328	-2.742941	0.000000	-10.000000	0.483333	-23.733334	213.000000	1023.000000	1023.000000	2046.000000
9.760000	-0.018129	-10.714366	-2.928983	-1.715556	-3.333264	-2.736563	0.000000	-10.000000	0.483333	-23.850000	205.000000	1023.000000	1023.000000	2046.000000
9.780000	-0.018373	-10.858324	-2.827964	-1.809351	-3.403649	-2.817361	0.000000	-10.000000	0.466667	-23.683334	197.000000	1023.000000	1023.000000	2046.000000
9.800000	-0.018619	-11.003613	-2.897941	-1.878372	-3.390293	-2.837006	0.000000	-10.000000	0.433333	-23.333334	189.166672	1023.000000	1023.000000	2046.000000
9.820000	-0.018722	-11.064603	-2.848382	-1.917539	-3.476634	-2.822048	0.000000	-10.000000	0.408333	-22.966667	181.500000	1023.000000	1023.000000	2046.000000
9.840000	-0.019011	-11.235456	-2.923136	-1.981501	-3.443506	-2.887313	0.000000	-10.000000	0.391667	-22.716667	173.833328	1023.000000	1023.000000	2046.000000
9.860000	-0.019295	-11.403483	-3.060073	-2.055580	-3.446856	-2.840974	0.000000	-10.000000	0.391667	-22.516666	166.333328	1023.000000	1023.000000	2046.000000
9.880000	-0.019620	-11.595304	-3.117560	-2.151783	-3.465719	-2.860243	0.000000	-10.000000	0.383333	-22.050001	158.833328	1023.000000	1023.000000	2046.000000
9.900000	-0.020121	-11.891541	-3.218602	-2.272124	-3.496023	-2.904792	0.000000	-10.000000	0.383333	-21.783335	151.500000	1023.000000	1023.000000	2046.000000
9.920000	-0.020568	-12.155635	-3.366605	-2.314782	-3.516526	-2.957721	0.000000	-10.000000	0.375000	-21.333334	144.166672	1023.000000	1023.000000	2046.000000
9.940000	-0.020774	-12.277601	-3.419123	-2.440370	-3.538198	-2.879910	0.000000	-10.000000	0.375000	-21.116667	137.000000	1023.000000	1023.000000	2046.000000
9.960000	-0.021274	-12.572653	-3.419314	-2.542238	-3.645735	-2.965366	0.000000	-10.000000	0.366667	-20.850000	130.000000	1023.000000	1023.000000	2046.000000
9.980000	-0.021719	-12.836171	-3.610744	-2.576917	-3.605988	-3.042522	0.000000	-10.000000	0.358333	-20.766666	125.333336	1023.000000	1023.000000	2046.000000
10.000000	-0.021761	-12.860482	-3.684221	-2.580073	-3.618678	-2.977510	0.000000	-10.000000	0.341667	-20.466667	120.666664	1023.000000	1023.000000	2046.000000
10.020000	-0.022094	-13.057496	-3.797509	-2.684381	-3.589019	-2.986587	0.000000	-10.000000	0.325000	-19.950001	114.000000	1023.000000	1023.000000	2046.000000
10.040000	-0.022685	-13.407037	-3.946974	-2.740416	-3.648931	-3.070715	0.000000	-10.000000	0.291667	-19.383333	105.166664	1023.000000	1023.000000	2046.000000
10.060000	-0.022979	-13.580448	-4.097791	-2.699270	-3.688660	-3.094727	0.000000	-10.000000	0.266667	-18.800001	96.666664	1023.000000	1023.000000	2046.000000
10.080000	-0.023517	-13.898548	-4.282508	-2.804098	-3.739964	-3.071978	0.000000	-10.000000	0.250000	-18.400000	90.500000	1023.000000	1023.000000	2046.000000
10.100000	-0.024676	-14.583378	-4.568349	-3.116549	-3.801075	-3.097405	0.000000	-10.000000	0.250000	-17.866667	84.500000	1023.000000	1023.000000	2046.000000
10.120000	-0.025913	-15.314457	-4.885298	-3.462776	-3.822284	-3.144099	0.000000	-10.000000	0.250000	-17.566668	78.500000	1023.000000	1023.000000	2046.000000
10.140000	-0.026563	-15.698534	-4.999907	-3.697116	-3.882786	-3.118725	0.000000	-10.000000	0.241667	-17.066668	72.500000	1023.000000	1023.000000	2046.000000
10.160000	-0.027344	-16.160440	-5.091265	-3.913336	-3.958328	-3.197511	0.000000	-10.000000	0.233333	-16.683334	66.666664	1023.000000	1023.000000	2046.000000
10.180000	-0.028392	-16.779858	-5.349945	-4.035556	-4.017512	-3.376845	0.000000	-10.000000	0.216667	-15.966667	61.000000	1023.000000	1023.000000	2046.000000
10.200000	-0.029522	-17.447723	-5.613098	-4.117623	-4.211778	-3.505223	0.000000	-10.000000	0.208333	-15.183334	55.666668	1023.000000	1023.000000	2046.000000
10.220000	-0.030938	-18.284580	-5.818168	-4.300230	-4.466762	-3.699422	0.000000	-10.000000	0.191667	-14.266667	50.666668	1023.000000	1023.000000	2046.000000
10.240000	-0.032042	-18.936529	-6.165106	-4.402651	-4.519878	-3.848895	0.000000	-10.000000	0.191667	-13.850000	45.833332	1023.000000	1023.000000	2046.000000
10.260000	-0.032601	-19.267267	-6.283441	-4.440681	-4.635661	-3.907483	0.000000	-10.000000	0.175000	-13.716667	41.166668	1023.000000	1023.000000	2046.000000
10.280000	-0.033293	-19.676010	-6.332325	-4.556251	-4.783972	-4.003462	0.000000	-10.000000	0.175000	-13.816667	36.500000	1023.000000	1023.000000	2046.000000
10.300000	-0.033447	-19.767313	-6.463791	-4.519624	-4.759676	-4.024220	0.000000	-10.000000	0.158333	-13.716667	32.000000	1023.000000	1023.000000	2046.000000
10.320000	-0.033611	-19.864229	-6.424038	-4.504010	-4.849288	-4.086893	0.000000	-10.000000	0.166667	-13.566667	27.500000	1023.000000	1023.000000	2046.000000
10.340000	-0.033696	-19.914244	-6.419034	-4.517022	-4.876087	-4.102100	0.000000	-10.000000	0.158333	-13.300000	23.000000	1023.000000	1023.000000	2046.000000
10.360000	-0.033183	-19.611334	-6.354068	-4.384521	-4.815431	-4.057315	0.000000	-10.000000	0.175000	-13.200000	18.500000	1023.000000	1023.000000	2046.000000
10.380000	-0.033220	-19.633278	-6.197388	-4.411744	-4.895683	-4.128463	0.000000	-10.000000	0.166667	-13.033334	14.166667	1023.000000	1023.000000	2046.000000
10.400000	-0.033083	-19.551901	-6.142019	-4.427306	-4.909884	-4.072692	0.000000	-10.000000	0.150000	-12.450000	9.666667	1023.000000	1023.000000	2046.000000
10.420000	-0.032887	-19.435966	-6.080509	-4.422110	-4.841587	-4.091760	0.000000	-10.000000	0.116667	-11.716667	5.666667	1023.000000	1023.000000	2046.000000
10.440000	-0.033030	-19.520584	-6.003296	-4.537546	-4.917200	-4.062541	0.000000	-10.000000	0.091667	-10.983334	2.000000	1023.000000	1023.000000	2046.000000
10.460000	-0.032800	-19.384624	-6.100498	-4.514462	-4.751338	-4.018328	0.000000	-10.000000	0.075000	-10.583334	-1.333333	1023.000000	1023.000000	2046.000000
10.480000	-0.033055	-19.535442	-6.033741	-4.601892	-4.856523	-4.043287	0.000000	-10.000000	0.058333	-9.950001	-4.666667	1023.000000	1023.000000	2046.000000
10.500000	-0.033120	-19.574097	-6.066383	-4.698307	-4.821124	-3.988283	0.000000	-10.000000	0.050000	-8.616667	-8.833333	1023.000000	1023.000000	2046.000000
10.520000	-0.033123	-19.575405	-6.116048	-4.736443	-4.764879	-3.958035	0.000000	-10.000000	0.050000	-7.450000	-11.666667	1023.000000	1023.000000	2046.000000
10.540000	-0.033278	-19.667543	-6.126799	-4.752196	-4.793880	-3.994669	0.000000	-10.000000	0.050000	-6.216667	-14.500000	1023.000000	1023.000000	2046.000000
10.560000	-0.033028	-19.519503	-6.179755	-4.749806	-4.652033	-3.937908	0.000000	-10.000000	0.050000	-5.483334	-15.833333	1023.000000	1023.000000	2046.000000
10.580000	-0.033277	-19.666849	-6.091121	-4.795455	-4.794590	-3.985683	0.000000	-10.000000	0.033333	-4.100000	-17.833334	1023.000000	1023.000000	2046.000000
10.600000	-0.032926	-19.458971	-6.150971	-4.778269	-4.613116	-3.916615	0.000000	-10.000000	0.025000	-2.500000	-19.000000	1023.000000	1023.000000	2046.000000
10.620000	-0.032861	-19.421068	-6.071023	-4.754028	-4.644808	-3.951210	0.000000	-10.000000	0.008333	-1.033333	-19.833334	1023.000000	1023.000000	2046.000000
10.640000	-0.032446	-19.175352	-5.963788	-4.738958	-4.646413	-3.826193	0.000000	-10.000000	0.016667	0.083333	-20.000000	1023.000000	1023.000000	2046.000000
10.660000	-0.032322	-19.102512	-6.035047	-4.724263	-4.514792	-3.828409	0.000000	-10.000000	0.008333	1.083333	-20.000000	1023.000000	1023.000000	2046.000000
10.680000	-0.032242	-19.055191	-5.985827	-4.615207	-4.564606	-3.889551	0.000000	-10.000000	0.008333	2.316667	-20.000000	1023.000000	1023.000000	2046.000000
10.700000	-0.031699	-18.734348	-6.047589	-4.510944	-4.425136	-3.750679	0.000000	-10.000000	-0.008333	3.800000	-20.000000	1023.000000	1023.000000	2046.000000
10.720000	-0.031930	-18.870804	-6.127615	-4.493557	-4.488099	-3.761533	0.000000	-10.000000	-0.016667	5.416667	-20.000000	1023.000000	1023.000000	2046.000000
10.740000	-0.032311	-19.095955	-6.253628	-4.726230	-4.441280	-3.674817	0.000000	-10.000000	-0.025000	7.116667	-20.000000	1023.000000	1023.000000	2046.000000
10.760000	-0.032602	-19.267714	-6.350696	-4.919952	-4.357385	-3.639680	0.000000	-10.000000	-0.033333	8.850000	-20.000000	1023.000000	1023.000000	2046.000000
10.780000	-0.032764	-19.363558	-6.237478	-5.020062	-4.469786	-3.636233	0.000000	-10.000000	-0.041667	10.266666	-20.000000	1023.000000	1023.000000	2046.000000
10.800000	-0.032396	-19.146204	-6.267006	-5.077398	-4.239400	-3.562400	0.000000	-10.000000	-0.066667	11.433333	-20.000000	1023.000000	1023.000000	2046.000000
10.820000	-0.033012	-19.510069	-6.285681	-5.092741	-4.406459	-3.725189	0.000000	-10.000000	-0.091667	12.733334	-20.000000	1023.000000	1023.000000	2046.000000
10.840000	-0.033300	-19.680525	-6.374755	-5.082018	-4.449448	-3.774304	0.000000	-10.000000	-0.133333	14.033334	-5.333333	1023.000000	1023.000000	2046.000000
10.860000	-0.033624	-19.871559	-6.576186	-5.094471	-4.390252	-3.810650	0.000000	-10.000000	-0.158333	15.416667	10.500000	1023.000000	1023.000000	2046.000000
10.880000	-0.034067	-20.133343	-6.528938	-5.092425	-4.620230	-3.891749	0.000000	-10.000000	-0.183333	16.350000	28.166666	1023.000000	1023.000000	2046.000000
10.900000	-0.033592	-19.852839	-6.614942	-5.086283	-4.355917	-3.795696	0.000000	-10.000000	-0.200000	17.083334	33.000000	1023.000000	1023.000000	2046.000000
10.920000	-0.033408	-19.744148	-6.506007	-5.032723	-4.419509	-3.785909	0.000000	-10.000000	-0.208333	17.666668	38.666668	1023.000000	1023.000000	2046.000000
10.940000	-0.032582	-19.255997	-6.315528	-4.874127	-4.341726	-3.724615	0.000000	-10.000000	-0.225000	18.200001	44.500000	1023.000000	1023.000000	2046.000000
10.960000	-0.031578	-18.662374	-6.245612	-4.750023	-4.102472	-3.564267	0.000000	-10.000000	-0.233333	18.633333	48.500000	1023.000000	1023.000000	2046.000000
10.980000	-0.030664	-18.122227	-5.961396	-4.569383	-4.094254	-3.497193	0.000000	-10.000000	-0.258333	19.183334	54.666668	1023.000000	1023.000000	2046.000000
11.000000	-0.029286	-17.307981	-5.662361	-4.400222	-3.913047	-3.332351	0.000000	-10.000000	-0.266667	19.516666	58.833332	1023.000000	1023.000000	2046.000000
11.020000	-0.028193	-16.662334	-5.457030	-4.340554	-3.698628	-3.166123	0.000000	-10.000000	-0.275000	19.933334	65.166664	1023.000000	1023.000000	2046.000000
11.040000	-0.027218	-16.085937	-5.156543	-4.153493	-3.657189	-3.118712	0.000000	-10.000000	-0.300000	20.516666	71.833336	1023.000000	1023.000000	2046.000000
11.060000	-0.026122	-15.438087	-4.849787	-4.086057	-3.542722	-2.959521	0.000000	-10.000000	-0.325000	21.250000	80.833336	1023.000000	1023.000000	2046.000000
11.080000	-0.025077	-14.820475	-4.773025	-4.088675	-3.229105	-2.729670	0.000000	-10.000000	-0.316667	21.850000	90.166664	1023.000000	1023.000000	2046.000000
11.100000	-0.024341	-14.385671	-4.547009	-3.979557	-3.185606	-2.673498	0.000000	-10.000000	-0.300000	21.866667	97.500000	1023.000000	1023.000000	2046.000000
11.120000	-0.023435	-13.850264	-4.353980	-3.957733	-3.021482	-2.517069	0.000000	-10.000000	-0.291667	21.950001	104.833336	1023.000000	1023.000000	2046.000000
11.140000	-0.022503	-13.299369	-4.387156	-3.948893	-2.670646	-2.292673	0.000000	-10.000000	-0.316667	22.083334	109.666664	1023.000000	1023.000000	2046.000000
11.160000	-0.021813	-12.891404	-4.183839	-3.810260	-2.666739	-2.230565	0.000000	-10.000000	-0.333333	22.516668	117.000000	1023.000000	1023.000000	2046.000000
11.180000	-0.020858	-12.327160	-4.016614	-3.727886	-2.477093	-2.105566	0.000000	-10.000000	-0.341667	22.850000	124.666664	1023.000000	1023.000000	2046.000000
11.200000	-0.019839	-11.724672	-3.961974	-3.692075	-2.185436	-1.885187	0.000000	-10.000000	-0.350000	23.183334	132.333328	1023.000000	1023.000000	2046.000000
11.220000	-0.019156	-11.321237	-3.701955	-3.600195	-2.231441	-1.787646	0.000000	-10.000000	-0.375000	23.550001	140.000000	1023.000000	1023.000000	2046.000000
11.240000	-0.018158	-10.731412	-3.613053	-3.494754	-1.956730	-1.666876	0.000000	-10.000000	-0.400000	23.800001	145.000000	1023.000000	1023.000000	2046.000000
11.260000	-0.017193	-10.161042	-3.494347	-3.432950	-1.776694	-1.457050	0.000000	-10.000000	-0.416667	24.616667	152.666672	1023.000000	1023.000000	2046.000000
11.280000	-0.016255	-9.606825	-3.317009	-3.245506	-1.668736	-1.375573	0.000000	-10.000000	-0.416667	24.900000	161.000000	1023.000000	1023.000000	2046.000000
11.300000	-0.015502	-9.161540	-3.234159	-3.217983	-1.533012	-1.176386	0.000000	-10.000000	-0.400000	25.283333	172.000000	1023.000000	1023.000000	2046.000000
11.320000	-0.014553	-8.600951	-3.196879	-3.010619	-1.287411	-1.106042	0.000000	-10.000000	-0.400000	24.966667	183.166672	1023.000000	1023.000000	2046.000000
11.340000	-0.013938	-8.237597	-3.095074	-2.805374	-1.328668	-1.008480	0.000000	-10.000000	-0.391667	24.933334	188.666672	1023.000000	1023.000000	2046.000000
11.360000	-0.013572	-8.021269	-3.163291	-2.875173	-1.183836	-0.798969	0.000000	-10.000000	-0.416667	25.033335	197.000000	1023.000000	1023.000000	2046.000000
11.380000	-0.013518	-7.989102	-3.290352	-3.026980	-0.995887	-0.675883	0.000000	-10.000000	-0.425000	25.300001	205.333328	1023.000000	1023.000000	2046.000000
11.400000	-0.013278	-7.847150	-3.173365	-3.040740	-0.994086	-0.638958	0.000000	-10.000000	-0.433333	25.566668	213.666672	1023.000000	1023.000000	2046.000000
11.420000	-0.012628	-7.462959	-3.097911	-3.173713	-0.750545	-0.440790	0.000000	-10.000000	-0.425000	25.600000	219.333328	1023.000000	1023.000000	2046.000000
11.440000	-0.012485	-7.378517	-3.074194	-3.093126	-0.722112	-0.489085	0.000000	-10.000000	-0.416667	25.233334	225.000000	1023.000000	1023.000000	2046.000000
11.460000	-0.012619	-7.457766	-2.996642	-2.997966	-0.853745	-0.609412	0.000000	-10.000000	-0.408333	25.033333	236.166672	1023.000000	1023.000000	2046.000000
11.480000	-0.013083	-7.732137	-3.223093	-3.048025	-0.821303	-0.639716	0.000000	-10.000000	-0.383333	24.700001	247.333328	1023.000000	1023.000000	2046.000000
11.500000	-0.013237	-7.823037	-3.204092	-2.974286	-0.953748	-0.690911	0.000000	-10.000000	-0.366667	24.733334	255.666672	1023.000000	1023.000000	2046.000000
11.520000	-0.012891	-7.618646	-3.116383	-2.826575	-0.934196	-0.741492	0.000000	-10.000000	-0.341667	24.500000	261.333344	1023.000000	1023.000000	2046.000000
11.540000	-0.012329	-7.286331	-3.087158	-2.770539	-0.781219	-0.647414	0.000000	-10.000000	-0.325000	23.933334	269.500000	1023.000000	1023.000000	2046.000000
11.560000	-0.011615	-6.864738	-2.876417	-2.581592	-0.817226	-0.589504	0.000000	-10.000000	-0.300000	23.300001	280.333344	1023.000000	1023.000000	2046.000000
11.580000	-0.010744	-6.349833	-2.714709	-2.353412	-0.723223	-0.558490	0.000000	-10.000000	-0.291667	22.533333	290.666656	1023.000000	1023.000000	2046.000000
11.600000	-0.009746	-5.760001	-2.485238	-2.261767	-0.617246	-0.395750	0.000000	-10.000000	-0.291667	22.233334	295.666656	1023.000000	1023.000000	2046.000000
11.620000	-0.008367	-4.944911	-2.203291	-2.022695	-0.442852	-0.276073	0.000000	-10.000000	-0.300000	22.133333	300.666656	1023.000000	1023.000000	2046.000000
11.640000	-0.007026	-4.152180	-1.827477	-1.781340	-0.363007	-0.180356	0.000000	-10.000000	-0.275000	22.066668	305.666656	1023.000000	1023.000000	2046.000000
11.660000	-0.005951	-3.517153	-1.524954	-1.758137	-0.272734	0.038672	0.000000	-10.000000	-0.266667	21.850000	313.166656	1023.000000	1023.000000	2046.000000
11.680000	-0.004831	-2.855356	-1.297781	-1.540415	-0.078007	0.060847	0.000000	-10.000000	-0.258333	21.500000	322.833344	1023.000000	1023.000000	2046.000000
11.700000	-0.003809	-2.251257	-1.081184	-1.343202	0.029029	0.144100	0.000000	-10.000000	-0.291667	21.283333	332.666656	1023.000000	1023.000000	2046.000000
11.720000	-0.002684	-1.586163	-0.878503	-1.400973	0.251812	0.441501	0.000000	-10.000000	-0.308333	21.216667	340.000000	1023.000000	1023.000000	2046.000000
11.740000	-0.001821	-1.075983	-0.699478	-1.223087	0.412182	0.434401	0.000000	-10.000000	-0.316667	21.250000	344.833344	1023.000000	1023.000000	2046.000000
11.760000	-0.000939	-0.554761	-0.557412	-1.175563	0.570282	0.607932	0.000000	-10.000000	-0.291667	21.550001	349.500000	1023.000000	1023.000000	2046.000000
11.780000	-0.000013	-0.007634	-0.400085	-1.204026	0.753998	0.842480	0.000000	-10.000000	-0.283333	21.833334	359.000000	1023.000000	1023.000000	2046.000000
11.800000	0.000739	0.436881	-0.221926	-0.961986	0.867094	0.753699	0.000000	-10.000000	-0.283333	22.016666	366.166656	1023.000000	1023.000000	2046.000000
11.820000	0.001630	0.963087	-0.139374	-0.888557	1.114041	0.876977	0.000000	-10.000000	-0.316667	22.066668	373.500000	1023.000000	1023.000000	2046.000000
11.840000	0.002462	1.454883	0.105358	-0.934039	1.171142	1.112421	0.000000	-10.000000	-0.316667	22.066668	378.500000	1023.000000	1023.000000	2046.000000
11.860000	0.003245	1.917544	0.222239	-0.721483	1.346953	1.069835	0.000000	-10.000000	-0.333333	22.116667	385.833344	1023.000000	1023.000000	2046.000000
11.880000	0.004135	2.444039	0.365537	-0.583947	1.459472	1.202976	0.000000	-10.000000	-0.308333	22.216667	393.333344	1023.000000	1023.000000	2046.000000
11.900000	0.004990	2.949066	0.560626	-0.607677	1.528797	1.467321	0.000000	-10.000000	-0.308333	22.366667	400.666656	1023.000000	1023.000000	2046.000000
11.920000	0.005725	3.383670	0.569144	-0.347837	1.784020	1.378343	0.000000	-10.000000	-0.283333	22.450001	408.333344	1023.000000	1023.000000	2046.000000
11.940000	0.006598	3.899594	0.718339	-0.171682	1.852759	1.500178	0.000000	-10.000000	-0.283333	22.400000	415.666656	1023.000000	1023.000000	2046.000000
11.960000	0.007177	4.241641	0.774118	-0.157335	1.862717	1.762141	0.000000	-10.000000	-0.266667	22.183334	423.166656	1023.000000	1023.000000	2046.000000
11.980000	0.007372	4.356704	0.633589	-0.040929	2.070758	1.693287	0.000000	-10.000000	-0.275000	22.066668	432.833344	1023.000000	1023.000000	2046.000000
12.000000	0.007282	4.303789	0.567084	-0.153222	2.122663	1.767265	0.000000	-10.000000	-0.283333	21.966667	440.166656	1023.000000	1023.000000	2046.000000
12.020000	0.007698	4.549631	0.696577	-0.321737	2.158164	2.016626	0.000000	-10.000000	-0.308333	22.133335	447.500000	1023.000000	1023.000000	2046.000000
12.040000	0.007893	4.664769	0.723931	-0.213622	2.307800	1.846660	0.000000	-10.000000	-0.300000	22.066668	452.500000	1023.000000	1023.000000	2046.000000
12.060000	0.007908	4.673513	0.746010	-0.198731	2.274599	1.851636	0.000000	-10.000000	-0.283333	22.016666	460.000000	1023.000000	1023.000000	2046.000000
12.080000	0.007635	4.512333	0.759089	-0.256246	2.130316	1.879172	0.000000	-10.000000	-0.275000	21.766666	469.833344	1023.000000	1023.000000	2046.000000
12.100000	0.006928	4.094655	0.600244	-0.100048	2.064296	1.530162	0.000000	-10.000000	-0.283333	21.666668	477.166656	1023.000000	1023.000000	2046.000000
12.120000	0.006709	3.965300	0.568368	-0.061938	1.980088	1.478781	0.000000	-10.000000	-0.316667	21.750000	484.333344	1023.000000	1023.000000	2046.000000
12.140000	0.007229	4.272155	0.710940	-0.049229	1.968158	1.642286	0.000000	-10.000000	-0.300000	21.733334	489.166656	1023.000000	1023.000000	2046.000000
12.160000	0.007451	4.403616	0.762968	0.238874	1.990480	1.411294	0.000000	-10.000000	-0.291667	21.633333	496.500000	1023.000000	1023.000000	2046.000000
12.180000	0.008196	4.843633	0.909526	0.393771	2.065583	1.474752	0.000000	-10.000000	-0.258333	21.066668	506.166656	1023.000000	1023.000000	2046.000000
12.200000	0.009208	5.441783	1.195240	0.491647	2.072986	1.681910	0.000000	-10.000000	-0.258333	20.716667	513.333313	1023.000000	1023.000000	2046.000000
12.220000	0.010033	5.929589	1.352693	0.802408	2.192128	1.582360	0.000000	-10.000000	-0.266667	20.616667	520.166687	1023.000000	1023.000000	2046.000000
12.240000	0.011431	6.755770	1.724285	0.977829	2.262508	1.791149	0.000000	-10.000000	-0.258333	20.650002	524.666687	1023.000000	1023.000000	2046.000000
12.260000	0.012789	7.558126	2.160572	1.115536	2.289304	1.992713	0.000000	-10.000000	-0.241667	20.433334	531.500000	1023.000000	1023.000000	2046.000000
12.280000	0.013709	8.102126	2.322462	1.382971	2.466901	1.929792	0.000000	-10.000000	-0.225000	19.883335	538.500000	1023.000000	1023.000000	2046.000000
12.300000	0.014801	8.747499	2.652242	1.480935	2.543075	2.071248	0.000000	-10.000000	-0.233333	19.366667	545.166687	1023.000000	1023.000000	2046.000000
12.320000	0.015917	9.407206	2.870136	1.562730	2.675385	2.298955	0.000000	-10.000000	-0.233333	19.100000	551.833313	1023.000000	1023.000000	2046.000000
12.340000	0.016504	9.754114	2.878542	1.762603	2.887871	2.225098	0.000000	-10.000000	-0.216667	18.866667	558.166687	1023.000000	1023.000000	2046.000000
12.360000	0.017301	10.224651	3.085975	1.841868	2.944727	2.352082	0.000000	-10.000000	-0.200000	18.783333	564.500000	1023.000000	1023.000000	2046.000000
12.380000	0.018326	10.830739	3.257388	1.832237	3.084857	2.656257	0.000000	-10.000000	-0.200000	18.616667	570.833313	1023.000000	1023.000000	2046.000000
12.400000	0.018895	11.167139	3.295396	2.010627	3.250901	2.610215	0.000000	-10.000000	-0.216667	18.716667	577.166687	1023.000000	1023.000000	2046.000000
12.420000	0.019672	11.626034	3.460999	2.102596	3.341951	2.720487	0.000000	-10.000000	-0.233333	18.799999	583.500000	1023.000000	1023.000000	2046.000000
12.440000	0.020608	12.179461	3.707490	2.110767	3.412467	2.948737	0.000000	-10.000000	-0.250000	19.216667	589.666687	1023.000000	1023.000000	2046.000000
12.460000	0.021295	12.585556	3.774926	2.292508	3.612634	2.905487	0.000000	-10.000000	-0.250000	19.633333	596.000000	1023.000000	1023.000000	2046.000000
12.480000	0.022174	13.104626	3.919459	2.427556	3.741581	3.016029	0.000000	-10.000000	-0.250000	20.133333	604.666687	1023.000000	1023.000000	2046.000000
12.500000	0.023094	13.648607	4.170088	2.445495	3.773467	3.259558	0.000000	-10.000000	-0.250000	20.383333	611.166687	1023.000000	1023.000000	2046.000000
12.520000	0.023723	14.020266	4.192426	2.600534	3.953233	3.274072	0.000000	-10.000000	-0.258333	20.200001	617.833313	1023.000000	1023.000000	2046.000000
12.540000	0.024471	14.462484	4.261268	2.806716	4.107733	3.286767	0.000000	-10.000000	-0.258333	19.966667	622.500000	1023.000000	1023.000000	2046.000000
12.560000	0.025199	14.892766	4.460579	2.899998	4.044902	3.487286	0.000000	-10.000000	-0.241667	19.383333	629.333313	1023.000000	1023.000000	2046.000000
12.580000	0.025357	14.985773	4.328527	2.936736	4.159781	3.560729	0.000000	-10.000000	-0.216667	19.166668	638.000000	1023.000000	1023.000000	2046.000000
12.600000	0.025017	14.785246	4.112126	2.895725	4.319896	3.457499	0.000000	-10.000000	-0.200000	18.883333	644.333313	1023.000000	1023.000000	2046.000000
12.620000	0.025346	14.979637	4.250341	2.731114	4.300337	3.697844	0.000000	-10.000000	-0.208333	18.900002	650.666687	1023.000000	1023.000000	2046.000000
12.640000	0.025726	15.204235	4.377941	2.675273	4.401070	3.749952	0.000000	-10.000000	-0.200000	18.583334	655.000000	1023.000000	1023.000000	2046.000000
12.660000	0.025605	15.132655	4.281534	2.700377	4.506010	3.644734	0.000000	-10.000000	-0.191667	18.216667	661.333313	1023.000000	1023.000000	2046.000000
12.680000	0.025205	14.896053	4.299343	2.764493	4.346521	3.485695	0.000000	-10.000000	-0.183333	17.933334	669.500000	1023.000000	1023.000000	2046.000000
12.700000	0.024762	14.634484	4.268024	2.681140	4.165329	3.519991	0.000000	-10.000000	-0.191667	17.916668	675.500000	1023.000000	1023.000000	2046.000000
12.720000	0.024212	14.309033	4.125247	2.735295	4.112145	3.336347	0.000000	-10.000000	-0.183333	17.900002	681.500000	1023.000000	1023.000000	2046.000000
12.740000	0.023932	14.143664	4.019366	2.799979	4.129324	3.194994	0.000000	-10.000000	-0.166667	17.533335	685.500000	1023.000000	1023.000000	2046.000000
12.760000	0.024300	14.361140	4.202588	2.922594	4.028373	3.207586	0.000000	-10.000000	-0.133333	16.983334	691.333313	1023.000000	1023.000000	2046.000000
12.780000	0.025125	14.849094	4.433475	3.106465	4.046377	3.262778	0.000000	-10.000000	-0.133333	16.250000	698.833313	1023.000000	1023.000000	2046.000000
12.800000	0.025650	15.158963	4.520619	3.282623	4.148685	3.207036	0.000000	-10.000000	-0.133333	15.833334	704.333313	1023.000000	1023.000000	2046.000000
12.820000	0.026523	15.675266	4.709997	3.497064	4.280734	3.187472	0.000000	-10.000000	-0.166667	15.850000	709.666687	1023.000000	1023.000000	2046.000000
12.840000	0.027760	16.405983	5.102726	3.699788	4.275049	3.328420	0.000000	-10.000000	-0.166667	16.266666	713.166687	1023.000000	1023.000000	2046.000000
12.860000	0.029018	17.149405	5.406746	3.840846	4.453955	3.447856	0.000000	-10.000000	-0.133333	16.016666	718.333313	1023.000000	1023.000000	2046.000000
12.880000	0.029697	17.550697	5.655518	4.013627	4.526114	3.355438	0.000000	-10.000000	-0.091667	15.016667	723.666687	1023.000000	1023.000000	2046.000000
12.900000	0.030455	17.999014	5.900949	4.162162	4.536840	3.399063	0.000000	-10.000000	-0.058333	13.000000	728.833313	1023.000000	1023.000000	2046.000000
12.920000	0.031132	18.399191	6.107437	4.180634	4.568877	3.542243	0.000000	-10.000000	-0.041667	10.850000	733.666687	1023.000000	1023.000000	2046.000000
12.940000	0.031316	18.507887	6.045100	4.273505	4.769281	3.420001	0.000000	-10.000000	-0.016667	8.183333	737.666687	1023.000000	1023.000000	2046.000000
12.960000	0.031631	18.694147	6.145326	4.336433	4.700061	3.512327	0.000000	-10.000000	0.008333	4.733334	740.833313	1023.000000	1023.000000	2046.000000
12.980000	0.031848	18.822069	6.179149	4.326775	4.666479	3.649667	0.000000	-10.000000	0.033333	0.400000	742.833313	1023.000000	1023.000000	2046.000000
13.000000	0.031668	18.715654	6.051832	4.353362	4.756461	3.554000	0.000000	-10.000000	0.058333	-2.916667	743.833313	1023.000000	1023.000000	2046.000000
13.020000	0.031735	18.755104	6.073562	4.356723	4.718139	3.606680	0.000000	-10.000000	0.083333	-5.916667	744.000000	1023.000000	1023.000000	2046.000000
13.040000	0.031777	18.779945	6.133889	4.401165	4.644530	3.600360	0.000000	-10.000000	0.100000	-7.983334	744.000000	1023.000000	1023.000000	2046.000000
13.060000	0.031513	18.624210	6.038338	4.363299	4.662587	3.559986	0.000000	-10.000000	0.125000	-10.566667	744.000000	1023.000000	1023.000000	2046.000000
13.080000	0.031341	18.522465	6.039480	4.258625	4.595024	3.629336	0.000000	-10.000000	0.141667	-12.416667	744.000000	1023.000000	1023.000000	2046.000000
13.100000	0.031195	18.436031	5.988024	4.294740	4.563761	3.589507	0.000000	-10.000000	0.150000	-13.516667	744.000000	1023.000000	1023.000000	2046.000000
13.120000	0.031109	18.385710	5.891918	4.286669	4.617553	3.589570	0.000000	-10.000000	0.166667	-14.516667	736.666687	1023.000000	1023.000000	2046.000000
13.140000	0.030558	18.060034	5.799398	4.248560	4.519401	3.492674	0.000000	-10.000000	0.191667	-15.066667	727.666687	1023.000000	1023.000000	2046.000000
13.160000	0.030019	17.741274	5.651693	4.266744	4.364732	3.458103	0.000000	-10.000000	0.225000	-15.816667	716.833313	1023.000000	1023.000000	2046.000000
13.180000	0.028921	17.092150	5.350205	4.037994	4.291534	3.412416	0.000000	-10.000000	0.241667	-16.283333	711.666687	1023.000000	1023.000000	2046.000000
13.200000	0.027872	16.472115	5.097644	3.798978	4.258439	3.317054	0.000000	-10.000000	0.250000	-17.016666	706.166687	1023.000000	1023.000000	2046.000000
13.220000	0.026987	15.949350	5.002210	3.597548	4.099482	3.250111	0.000000	-10.000000	0.266667	-17.916668	700.500000	1023.000000	1023.000000	2046.000000
13.240000	0.026112	15.432413	4.885646	3.428480	3.984498	3.133790	0.000000	-10.000000	0.308333	-19.283335	694.500000	1023.000000	1023.000000	2046.000000
13.260000	0.025036	14.796233	4.751276	3.311348	3.809611	2.923998	0.000000	-10.000000	0.350000	-20.483334	688.166687	1023.000000	1023.000000	2046.000000
13.280000	0.023711	14.013312	4.530739	3.255377	3.598217	2.628980	0.000000	-10.000000	0.391667	-21.750000	678.833313	1023.000000	1023.000000	2046.000000
13.300000	0.022036	13.023515	4.197469	3.177804	3.271312	2.376930	0.000000	-10.000000	0.408333	-22.416668	671.500000	1023.000000	1023.000000	2046.000000
13.320000	0.020526	12.131054	3.973005	3.018686	2.985555	2.153808	0.000000	-10.000000	0.441667	-23.300001	664.000000	1023.000000	1023.000000	2046.000000
13.340000	0.019392	11.460449	3.792300	2.992952	2.813663	1.861535	0.000000	-10.000000	0.475000	-24.133333	658.833313	1023.000000	1023.000000	2046.000000
13.360000	0.018504	10.935640	3.606976	2.988284	2.660324	1.680056	0.000000	-10.000000	0.516667	-25.216667	650.833313	1023.000000	1023.000000	2046.000000
13.380000	0.017865	10.557925	3.607139	2.953384	2.452995	1.544407	0.000000	-10.000000	0.541667	-25.966667	642.333313	1023.000000	1023.000000	2046.000000
13.400000	0.017473	10.326582	3.561565	3.012940	2.380013	1.372064	0.000000	-10.000000	0.550000	-26.583334	633.666687	1023.000000	1023.000000	2046.000000
13.420000	0.017209	10.170227	3.565559	3.081880	2.234343	1.288445	0.000000	-10.000000	0.550000	-26.850000	624.833313	1023.000000	1023.000000	2046.000000
13.440000	0.017253	10.196249	3.751284	3.114695	2.107032	1.223239	0.000000	-10.000000	0.583333	-27.333334	615.833313	1023.000000	1023.000000	2046.000000
13.460000	0.017012	10.054112	3.852781	3.183697	2.017263	1.000371	0.000000	-10.000000	0.616667	-27.866667	606.666687	1023.000000	1023.000000	2046.000000
13.480000	0.016725	9.884302	3.868445	3.182391	1.916436	0.917030	0.000000	-10.000000	0.650000	-28.300001	594.166687	1023.000000	1023.000000	2046.000000
13.500000	0.016514	9.759728	3.956329	3.184328	1.788995	0.830077	0.000000	-10.000000	0.650000	-28.400002	584.833313	1023.000000	1023.000000	2046.000000
13.520000	0.016134	9.535455	3.911900	3.171483	1.721720	0.730352	0.000000	-10.000000	0.650000	-28.233334	575.333313	1023.000000	1023.000000	2046.000000
13.540000	0.015526	9.175803	3.782370	3.124841	1.611812	0.656780	0.000000	-10.000000	0.650000	-28.450001	569.000000	1023.000000	1023.000000	2046.000000
13.560000	0.015007	8.868912	3.709331	3.083940	1.529449	0.546192	0.000000	-10.000000	0.650000	-28.583334	559.500000	1023.000000	1023.000000	2046.000000
13.580000	0.014338	8.473525	3.550420	3.014254	1.443831	0.465021	0.000000	-10.000000	0.650000	-28.733334	546.666687	1023.000000	1023.000000	2046.000000
13.600000	0.013590	8.031907	3.440274	2.935675	1.244919	0.411040	0.000000	-10.000000	0.650000	-28.700001	537.000000	1023.000000	1023.000000	2046.000000
13.620000	0.013178	7.788221	3.389788	2.930206	1.194374	0.273853	0.000000	-10.000000	0.658333	-28.850000	527.500000	1023.000000	1023.000000	2046.000000
13.640000	0.012360	7.304639	3.193393	2.845549	1.071502	0.194195	0.000000	-10.000000	0.658333	-28.966667	521.166687	1023.000000	1023.000000	2046.000000
13.660000	0.012053	7.123322	3.154227	2.822133	0.932487	0.214477	0.000000	-10.000000	0.675000	-29.083334	511.500000	1023.000000	1023.000000	2046.000000
13.680000	0.011266	6.658180	3.084488	2.725607	0.745238	0.102846	0.000000	-10.000000	0.666667	-29.183334	501.833344	1023.000000	1023.000000	2046.000000
13.700000	0.010644	6.290800	2.788551	2.704846	0.767001	0.030402	0.000000	-10.000000	0.666667	-29.166668	492.166656	1023.000000	1023.000000	2046.000000
13.720000	0.010094	5.965634	2.715453	2.734654	0.588052	-0.072525	0.000000	-10.000000	0.650000	-29.016666	482.500000	1023.000000	1023.000000	2046.000000
13.740000	0.009207	5.441576	2.500916	2.702928	0.421342	-0.183609	0.000000	-10.000000	0.650000	-28.883333	472.666656	1023.000000	1023.000000	2046.000000
13.760000	0.007959	4.703616	2.120573	2.465108	0.322527	-0.204592	0.000000	-10.000000	0.650000	-28.733334	463.000000	1023.000000	1023.000000	2046.000000
13.780000	0.006691	3.954298	1.799859	2.153060	0.224974	-0.223595	0.000000	-10.000000	0.650000	-28.883333	450.333344	1023.000000	1023.000000	2046.000000
13.800000	0.005542	3.275271	1.645979	1.900191	0.050081	-0.320980	0.000000	-10.000000	0.650000	-28.933334	440.833344	1023.000000	1023.000000	2046.000000
13.820000	0.004350	2.570677	1.435763	1.663098	-0.070996	-0.457188	0.000000	-10.000000	0.650000	-29.050001	431.166656	1023.000000	1023.000000	2046.000000
13.840000	0.003360	1.985745	1.255946	1.528860	-0.261813	-0.537248	0.000000	-10.000000	0.650000	-28.916668	424.500000	1023.000000	1023.000000	2046.000000
13.860000	0.002060	1.217508	1.109420	1.400968	-0.540832	-0.752048	0.000000	-10.000000	0.625000	-28.316668	414.833344	1023.000000	1023.000000	2046.000000
13.880000	0.000328	0.193589	0.661832	1.264606	-0.746953	-0.985895	0.000000	-10.000000	0.591667	-27.616667	402.500000	1023.000000	1023.000000	2046.000000
13.900000	-0.000974	-0.575606	0.282864	1.122932	-0.896435	-1.084967	0.000000	-10.000000	0.558333	-27.000000	393.500000	1023.000000	1023.000000	2046.000000
13.920000	-0.002215	-1.308941	0.083251	0.960429	-1.136909	-1.215713	0.000000	-10.000000	0.566667	-27.000000	384.500000	1023.000000	1023.000000	2046.000000
13.940000	-0.003447	-2.036937	-0.171072	0.768179	-1.280970	-1.353075	0.000000	-10.000000	0.583333	-27.183334	378.500000	1023.000000	1023.000000	2046.000000
13.960000	-0.004018	-2.374449	-0.363400	0.715626	-1.345483	-1.381193	0.000000	-10.000000	0.583333	-27.533333	369.333344	1023.000000	1023.000000	2046.000000
13.980000	-0.004554	-2.691581	-0.350003	0.656197	-1.504075	-1.493700	0.000000	-10.000000	0.583333	-27.466667	357.000000	1023.000000	1023.000000	2046.000000
14.000000	-0.004997	-2.953190	-0.434251	0.654786	-1.579573	-1.594151	0.000000	-10.000000	0.583333	-27.366667	347.666656	1023.000000	1023.000000	2046.000000
14.020000	-0.004835	-2.857692	-0.385032	0.689601	-1.615833	-1.546427	0.000000	-10.000000	0.616667	-27.416668	338.500000	1023.000000	1023.000000	2046.000000
14.040000	-0.005033	-2.974782	-0.215451	0.634831	-1.782408	-1.611753	0.000000	-10.000000	0.633333	-27.666668	332.333344	1023.000000	1023.000000	2046.000000
14.060000	-0.005519	-3.261445	-0.268837	0.558432	-1.822678	-1.728362	0.000000	-10.000000	0.633333	-27.966667	323.000000	1023.000000	1023.000000	2046.000000
14.080000	-0.005621	-3.322106	-0.297473	0.550821	-1.835989	-1.739465	0.000000	-10.000000	0.600000	-27.650000	313.666656	1023.000000	1023.000000	2046.000000
14.100000	-0.006021	-3.558287	-0.282883	0.498793	-1.975820	-1.798377	0.000000	-10.000000	0.566667	-27.266666	304.500000	1023.000000	1023.000000	2046.000000
14.120000	-0.006517	-3.851313	-0.414321	0.382168	-1.993469	-1.825691	0.000000	-10.000000	0.541667	-26.733334	295.500000	1023.000000	1023.000000	2046.000000
14.140000	-0.006783	-4.008605	-0.526337	0.309227	-2.035177	-1.756319	0.000000	-10.000000	0.533333	-26.400000	286.500000	1023.000000	1023.000000	2046.000000
14.160000	-0.007350	-4.344011	-0.614918	0.233356	-2.120071	-1.842377	0.000000	-10.000000	0.533333	-26.166666	277.666656	1023.000000	1023.000000	2046.000000
14.180000	-0.007995	-4.725154	-0.780417	0.087664	-2.152990	-1.879410	0.000000	-10.000000	0.525000	-25.750000	266.166656	1023.000000	1023.000000	2046.000000
14.200000	-0.008238	-4.868441	-0.921481	0.038440	-2.149363	-1.836038	0.000000	-10.000000	0.516667	-25.433332	257.666656	1023.000000	1023.000000	2046.000000
14.220000	-0.008681	-5.130318	-0.935620	-0.042823	-2.281469	-1.870406	0.000000	-10.000000	0.500000	-25.049999	249.000000	1023.000000	1023.000000	2046.000000
14.240000	-0.009359	-5.530897	-1.127053	-0.138675	-2.309068	-1.956100	0.000000	-10.000000	0.508333	-24.716667	243.333328	1023.000000	1023.000000	2046.000000
14.260000	-0.009731	-5.750928	-1.300788	-0.239255	-2.309743	-1.901143	0.000000	-10.000000	0.508333	-24.416666	235.000000	1023.000000	1023.000000	2046.000000
14.280000	-0.010242	-6.052922	-1.408318	-0.266505	-2.378033	-2.000066	0.000000	-10.000000	0.508333	-24.100000	227.000000	1023.000000	1023.000000	2046.000000
14.300000	-0.010879	-6.429293	-1.587712	-0.337975	-2.448533	-2.055073	0.000000	-10.000000	0.491667	-23.866667	219.000000	1023.000000	1023.000000	2046.000000
14.320000	-0.011637	-6.877383	-1.887793	-0.422877	-2.526757	-2.039956	0.000000	-10.000000	0.483333	-23.533333	211.000000	1023.000000	1023.000000	2046.000000
14.340000	-0.012733	-7.525173	-2.133956	-0.740698	-2.607809	-2.042710	0.000000	-10.000000	0.450000	-23.083334	203.000000	1023.000000	1023.000000	2046.000000
14.360000	-0.014104	-8.335620	-2.449379	-1.123457	-2.685014	-2.077771	0.000000	-10.000000	0.425000	-22.916668	195.333328	1023.000000	1023.000000	2046.000000
14.380000	-0.014902	-8.807033	-2.693950	-1.416892	-2.658053	-2.038138	0.000000	-10.000000	0.400000	-22.666668	187.666672	1023.000000	1023.000000	2046.000000
14.400000	-0.015727	-9.294940	-2.758358	-1.601624	-2.801311	-2.133647	0.000000	-10.000000	0.400000	-22.600000	180.166672	1023.000000	1023.000000	2046.000000
14.420000	-0.016913	-9.995653	-2.953128	-1.787596	-2.960674	-2.294255	0.000000	-10.000000	0.391667	-22.433334	172.500000	1023.000000	1023.000000	2046.000000
14.440000	-0.018133	-10.716633	-3.308314	-1.884418	-3.058196	-2.465706	0.000000	-10.000000	0.383333	-22.133333	165.000000	1023.000000	1023.000000	2046.000000
14.460000	-0.019486	-11.516235	-3.668226	-1.971212	-3.215927	-2.660869	0.000000	-10.000000	0.366667	-21.616667	157.666672	1023.000000	1023.000000	2046.000000
14.480000	-0.020987	-12.403072	-3.957247	-2.168186	-3.481060	-2.796578	0.000000	-10.000000	0.358333	-21.166668	150.500000	1023.000000	1023.000000	2046.000000
14.500000	-0.022021	-13.014248	-4.143873	-2.285768	-3.646723	-2.937885	0.000000	-10.000000	0.350000	-21.016666	143.500000	1023.000000	1023.000000	2046.000000
14.520000	-0.022519	-13.308806	-4.376585	-2.383824	-3.604286	-2.944111	0.000000	-10.000000	0.358333	-21.233334	136.333328	1023.000000	1023.000000	2046.000000
14.540000	-0.023051	-13.622910	-4.419689	-2.442527	-3.730271	-3.030422	0.000000	-10.000000	0.366667	-21.266666	129.166672	1023.000000	1023.000000	2046.000000
14.560000	-0.023550	-13.917890	-4.433617	-2.490864	-3.874022	-3.119388	0.000000	-10.000000	0.366667	-21.116667	122.000000	1023.000000	1023.000000	2046.000000
14.580000	-0.023662	-13.984502	-4.470341	-2.540714	-3.881614	-3.091833	0.000000	-10.000000	0.358333	-20.866667	115.000000	1023.000000	1023.000000	2046.000000
14.600000	-0.023349	-13.799288	-4.378983	-2.527408	-3.845555	-3.047343	0.000000	-10.000000	0.350000	-20.816668	108.000000	1023.000000	1023.000000	2046.000000
14.620000	-0.023570	-13.929745	-4.335284	-2.561768	-3.907857	-3.124836	0.000000	-10.000000	0.358333	-20.866667	101.000000	1023.000000	1023.000000	2046.000000
14.640000	-0.023874	-14.109576	-4.238621	-2.606424	-4.029944	-3.234587	0.000000	-10.000000	0.350000	-20.916668	94.000000	1023.000000	1023.000000	2046.000000
14.660000	-0.023909	-14.130507	-4.306638	-2.709704	-3.992371	-3.121793	0.000000	-10.000000	0.358333	-20.616667	87.166664	1023.000000	1023.000000	2046.000000
14.680000	-0.024362	-14.398047	-4.426159	-2.794076	-3.996331	-3.181480	0.000000	-10.000000	0.358333	-20.483334	80.333336	1023.000000	1023.000000	2046.000000
14.700000	-0.024913	-14.723666	-4.467099	-2.877415	-4.092814	-3.286338	0.000000	-10.000000	0.375000	-20.433334	73.500000	1023.000000	1023.000000	2046.000000
14.720000	-0.025191	-14.888139	-4.529737	-2.983727	-4.104364	-3.270311	0.000000	-10.000000	0.375000	-20.916668	66.500000	1023.000000	1023.000000	2046.000000
14.740000	-0.025495	-15.067300	-4.682199	-3.157043	-4.008281	-3.219779	0.000000	-10.000000	0.366667	-20.933334	59.500000	1023.000000	1023.000000	2046.000000
14.760000	-0.026086	-15.417049	-4.839546	-3.234174	-4.032054	-3.311276	0.000000	-10.000000	0.358333	-20.900000	52.500000	1023.000000	1023.000000	2046.000000
14.780000	-0.026660	-15.756285	-4.796049	-3.380531	-4.223242	-3.356463	0.000000	-10.000000	0.341667	-20.383333	45.666668	1023.000000	1023.000000	2046.000000
14.800000	-0.026848	-15.866989	-4.923585	-3.502202	-4.129348	-3.311854	0.000000	-10.000000	0.333333	-20.066668	38.833332	1023.000000	1023.000000	2046.000000
14.820000	-0.027303	-16.136353	-5.074790	-3.598577	-4.144653	-3.318331	0.000000	-10.000000	0.300000	-19.550001	32.166668	1023.000000	1023.000000	2046.000000
14.840000	-0.027900	-16.488710	-5.145842	-3.723389	-4.238374	-3.381105	0.000000	-10.000000	0.291667	-19.100000	25.666666	1023.000000	1023.000000	2046.000000
14.860000	-0.028237	-16.687780	-5.294616	-3.729108	-4.220768	-3.443287	0.000000	-10.000000	0.266667	-18.883333	19.166666	1023.000000	1023.000000	2046.000000
14.880000	-0.028697	-16.960171	-5.491607	-3.789480	-4.202829	-3.476255	0.000000	-10.000000	0.266667	-18.700001	12.833333	1023.000000	1023.000000	2046.000000
14.900000	-0.029609	-17.499100	-5.764015	-3.958949	-4.281080	-3.495056	0.000000	-10.000000	0.241667	-18.450001	6.666667	1023.000000	1023.000000	2046.000000
14.920000	-0.030914	-18.270296	-6.017631	-4.277806	-4.405080	-3.569779	0.000000	-10.000000	0.233333	-17.883333	1.000000	1023.000000	1023.000000	2046.000000
14.940000	-0.031813	-18.801292	-6.231241	-4.580713	-4.427379	-3.561959	0.000000	-10.000000	0.225000	-17.416668	-4.666667	1023.000000	1023.000000	2046.000000
14.960000	-0.032458	-19.182678	-6.480259	-4.848168	-4.325835	-3.528416	0.000000	-10.000000	0.225000	-16.850000	-10.333333	1023.000000	1023.000000	2046.000000
14.980000	-0.033472	-19.781927	-6.599515	-5.072098	-4.487438	-3.622876	0.000000	-10.000000	0.216667	-16.566668	-16.000000	1023.000000	1023.000000	2046.000000
15.000000	-0.034519	-20.400515	-6.749614	-5.135939	-4.718282	-3.796678	0.000000	-10.000000	0.225000	-16.250000	-21.500000	1023.000000	1023.000000	2046.000000
15.020000	-0.035709	-21.103775	-7.064609	-5.283002	-4.769036	-3.987126	0.000000	-10.000000	0.225000	-16.000000	-27.000000	1023.000000	1023.000000	2046.000000
15.040000	-0.037122	-21.939087	-7.456193	-5.492676	-4.895781	-4.094438	0.000000	-10.000000	0.225000	-15.566667	-32.333332	1023.000000	1023.000000	2046.000000
15.060000	-0.038213	-22.583857	-7.643535	-5.573898	-5.117071	-4.249352	0.000000	-10.000000	0.208333	-15.083333	-37.500000	1023.000000	1023.000000	2046.000000
15.080000	-0.038826	-22.946413	-7.784098	-5.594234	-5.195026	-4.373055	0.000000	-10.000000	0.200000	-14.850000	-42.500000	1023.000000	1023.000000	2046.000000
15.100000	-0.039335	-23.247236	-7.937779	-5.707645	-5.217890	-4.383922	0.000000	-10.000000	0.200000	-14.733334	-47.500000	1023.000000	1023.000000	2046.000000
15.120000	-0.039759	-23.497673	-8.009885	-5.779868	-5.266963	-4.440958	0.000000	-10.000000	0.200000	-14.800000	-52.500000	1023.000000	1023.000000	2046.000000
15.140000	-0.039850	-23.551115	-7.985963	-5.746602	-5.334641	-4.483909	0.000000	-10.000000	0.200000	-14.833334	-57.500000	1023.000000	1023.000000	2046.000000
15.160000	-0.039713	-23.470306	-7.896200	-5.736350	-5.345070	-4.492686	0.000000	-10.000000	0.200000	-14.716667	-62.333332	1023.000000	1023.000000	2046.000000
15.180000	-0.039526	-23.359808	-7.859122	-5.782022	-5.292284	-4.426382	0.000000	-10.000000	0.200000	-14.733334	-67.166664	1023.000000	1023.000000	2046.000000
15.200000	-0.039538	-23.367077	-7.776812	-5.809477	-5.339733	-4.441056	0.000000	-10.000000	0.200000	-14.416667	-72.000000	1023.000000	1023.000000	2046.000000
15.220000	-0.039497	-23.342960	-7.676165	-5.802159	-5.400904	-4.463732	0.000000	-10.000000	0.183333	-14.066667	-77.000000	1023.000000	1023.000000	2046.000000
15.240000	-0.039418	-23.296183	-7.668064	-5.830097	-5.349344	-4.448678	0.000000	-10.000000	0.158333	-13.283334	-81.666664	1023.000000	1023.000000	2046.000000
15.260000	-0.039570	-23.385891	-7.683389	-6.016060	-5.304765	-4.381677	0.000000	-10.000000	0.133333	-12.866667	-86.000000	1023.000000	1023.000000	2046.000000
15.280000	-0.039729	-23.480057	-7.689662	-6.042336	-5.332911	-4.415147	0.000000	-10.000000	0.125000	-12.650001	-90.333336	1023.000000	1023.000000	2046.000000
15.300000	-0.039898	-23.579758	-7.676317	-6.100968	-5.327231	-4.475241	0.000000	-10.000000	0.125000	-12.633333	-94.666664	1023.000000	1023.000000	2046.000000
15.320000	-0.040069	-23.680965	-7.749192	-6.304009	-5.258760	-4.369004	0.000000	-10.000000	0.116667	-12.333334	-99.000000	1023.000000	1023.000000	2046.000000
15.340000	-0.040333	-23.836573	-7.812159	-6.380181	-5.231231	-4.413003	0.000000	-10.000000	0.108333	-11.850000	-103.000000	1023.000000	1023.000000	2046.000000
15.360000	-0.040478	-23.922670	-7.780967	-6.373481	-5.311205	-4.457018	0.000000	-10.000000	0.100000	-11.150000	-107.000000	1023.000000	1023.000000	2046.000000
15.380000	-0.040578	-23.981522	-7.806315	-6.405696	-5.310751	-4.458760	0.000000	-10.000000	0.091667	-10.566667	-110.666664	1023.000000	1023.000000	2046.000000
15.400000	-0.040786	-24.104347	-7.885156	-6.535361	-5.275792	-4.408038	0.000000	-10.000000	0.083333	-9.916667	-114.166664	1023.000000	1023.000000	2046.000000
15.420000	-0.040976	-24.217077	-7.966864	-6.607231	-5.224859	-4.418123	0.000000	-10.000000	0.075000	-9.200000	-117.333336	1023.000000	1023.000000	2046.000000
15.440000	-0.041173	-24.333141	-8.052335	-6.483102	-5.249981	-4.547725	0.000000	-10.000000	0.075000	-8.516666	-120.500000	1023.000000	1023.000000	2046.000000
15.460000	-0.041710	-24.650852	-8.243081	-6.616864	-5.301569	-4.489337	0.000000	-10.000000	0.066667	-7.700000	-123.333336	1023.000000	1023.000000	2046.000000
15.480000	-0.042388	-25.051575	-8.504142	-6.856108	-5.207119	-4.484204	0.000000	-10.000000	0.050000	-6.516667	-126.000000	1023.000000	1023.000000	2046.000000
15.500000	-0.043119	-25.483332	-8.653636	-7.027329	-5.269929	-4.532437	0.000000	-10.000000	0.025000	-4.700000	-128.166672	1023.000000	1023.000000	2046.000000
15.520000	-0.043563	-25.745504	-8.708351	-7.137634	-5.336337	-4.563182	0.000000	-10.000000	0.008333	-2.116667	-129.500000	1023.000000	1023.000000	2046.000000
15.540000	-0.043774	-25.870680	-8.795320	-7.282344	-5.286322	-4.506694	0.000000	-10.000000	0.000000	-0.083333	-130.000000	1023.000000	1023.000000	2046.000000
15.560000	-0.044262	-26.158566	-8.874063	-7.337866	-5.326203	-4.620435	0.000000	-10.000000	0.000000	1.566667	-130.000000	1023.000000	1023.000000	2046.000000
15.580000	-0.045126	-26.669626	-9.079296	-7.237991	-5.443110	-4.909228	0.000000	-10.000000	-0.016667	2.950000	-130.000000	1023.000000	1023.000000	2046.000000
15.600000	-0.045769	-27.049299	-9.225050	-7.399353	-5.584850	-4.840047	0.000000	-10.000000	-0.041667	5.533333	-130.000000	1023.000000	1023.000000	2046.000000
15.620000	-0.045999	-27.185539	-9.335673	-7.343721	-5.629607	-4.876537	0.000000	-10.000000	-0.075000	8.816667	-130.000000	1023.000000	1023.000000	2046.000000
15.640000	-0.045970	-27.167997	-9.374054	-7.204246	-5.616570	-4.973129	0.000000	-10.000000	-0.133333	12.200000	-130.000000	1023.000000	1023.000000	2046.000000
15.660000	-0.045459	-26.866123	-9.326869	-7.230680	-5.546725	-4.761850	0.000000	-10.000000	-0.191667	15.266667	-130.000000	1023.000000	1023.000000	2046.000000
15.680000	-0.044767	-26.457235	-9.207757	-7.228532	-5.469791	-4.551155	0.000000	-10.000000	-0.250000	18.000000	-130.000000	1023.000000	1023.000000	2046.000000
15.700000	-0.044027	-26.020132	-9.087971	-7.053770	-5.356042	-4.522348	0.000000	-10.000000	-0.275000	20.083334	-78.333336	1023.000000	1023.000000	2046.000000
15.720000	-0.042992	-25.408236	-8.920228	-6.878937	-5.190193	-4.418878	0.000000	-10.000000	-0.300000	21.583334	-24.833334	1023.000000	1023.000000	2046.000000
15.740000	-0.041785	-24.695038	-8.588849	-6.849402	-5.103268	-4.153519	0.000000	-10.000000	-0.316667	22.450001	31.166666	1023.000000	1023.000000	2046.000000
15.760000	-0.040509	-23.940899	-8.314249	-6.771687	-4.892380	-3.962584	0.000000	-10.000000	-0.341667	23.416668	38.166668	1023.000000	1023.000000	2046.000000
15.780000	-0.039504	-23.346596	-8.078244	-6.576218	-4.730113	-3.962021	0.000000	-10.000000	-0.383333	24.250000	46.000000	1023.000000	1023.000000	2046.000000
15.800000	-0.038457	-22.728081	-7.903830	-6.477166	-4.527151	-3.819934	0.000000	-10.000000	-0.441667	25.266666	54.000000	1023.000000	1023.000000	2046.000000
15.820000	-0.037227	-22.001179	-7.645427	-6.493948	-4.337811	-3.523993	0.000000	-10.000000	-0.475000	26.100000	62.166668	1023.000000	1023.000000	2046.000000
15.840000	-0.036244	-21.420269	-7.467921	-6.480314	-4.105557	-3.366478	0.000000	-10.000000	-0.475000	26.783333	70.666664	1023.000000	1023.000000	2046.000000
15.860000	-0.035518	-20.991079	-7.371376	-6.325050	-3.882673	-3.411979	0.000000	-10.000000	-0.466667	27.183334	79.500000	1023.000000	1023.000000	2046.000000
15.880000	-0.034582	-20.437876	-7.204980	-6.317615	-3.662143	-3.253137	0.000000	-10.000000	-0.483333	27.416668	88.500000	1023.000000	1023.000000	2046.000000
15.900000	-0.033475	-19.783567	-6.946960	-6.320603	-3.537860	-2.978144	0.000000	-10.000000	-0.516667	27.866667	97.500000	1023.000000	1023.000000	2046.000000
15.920000	-0.032321	-19.101606	-6.727982	-6.173411	-3.362771	-2.837442	0.000000	-10.000000	-0.541667	28.416668	106.666664	1023.000000	1023.000000	2046.000000
15.940000	-0.031538	-18.638735	-6.642984	-5.972470	-3.173512	-2.849770	0.000000	-10.000000	-0.550000	28.983334	116.000000	1023.000000	1023.000000	2046.000000
15.960000	-0.030705	-18.146795	-6.507130	-5.936708	-3.018729	-2.684228	0.000000	-10.000000	-0.550000	28.983334	125.666664	1023.000000	1023.000000	2046.000000
15.980000	-0.029542	-17.459047	-6.286458	-5.839591	-2.877773	-2.455227	0.000000	-10.000000	-0.541667	28.900002	135.500000	1023.000000	1023.000000	2046.000000
16.000000	-0.028664	-16.940384	-6.194974	-5.642223	-2.708706	-2.394479	0.000000	-10.000000	-0.533333	28.533335	145.166672	1023.000000	1023.000000	2046.000000
16.020000	-0.028442	-16.809368	-6.350530	-5.493452	-2.547034	-2.418352	0.000000	-10.000000	-0.550000	28.666668	154.833328	1023.000000	1023.000000	2046.000000
16.040001	-0.028173	-16.650318	-6.325725	-5.639118	-2.443368	-2.242108	0.000000	-10.000000	-0.583333	29.033335	164.166672	1023.000000	1023.000000	2046.000000
16.059999	-0.027609	-16.316700	-6.240729	-5.752373	-2.321563	-2.002035	0.000000	-10.000000	-0.608333	29.550001	173.833328	1023.000000	1023.000000	2046.000000
16.080000	-0.027013	-15.964840	-6.141600	-5.647021	-2.153497	-2.022723	0.000000	-10.000000	-0.583333	29.933334	183.500000	1023.000000	1023.000000	2046.000000
16.100000	-0.026749	-15.808492	-6.092929	-5.579600	-2.048677	-2.087284	0.000000	-10.000000	-0.550000	29.733334	193.500000	1023.000000	1023.000000	2046.000000
16.120001	-0.026597	-15.718554	-6.008951	-5.596429	-2.109941	-2.003232	0.000000	-10.000000	-0.516667	29.316668	203.500000	1023.000000	1023.000000	2046.000000
16.139999	-0.026724	-15.793703	-6.039102	-5.517274	-2.141827	-2.095499	0.000000	-10.000000	-0.508333	28.633333	213.500000	1023.000000	1023.000000	2046.000000
16.160000	-0.026987	-15.949363	-6.153053	-5.361750	-2.163249	-2.271311	0.000000	-10.000000	-0.500000	28.216667	223.166672	1023.000000	1023.000000	2046.000000
16.180000	-0.026800	-15.839026	-6.142020	-5.207345	-2.140595	-2.349067	0.000000	-10.000000	-0.483333	27.783335	232.666672	1023.000000	1023.000000	2046.000000
16.200001	-0.025990	-15.360259	-5.893978	-5.179497	-2.139724	-2.147060	0.000000	-10.000000	-0.475000	27.583334	241.833328	1023.000000	1023.000000	2046.000000
16.219999	-0.025053	-14.806458	-5.713196	-5.073910	-2.020973	-1.998380	0.000000	-10.000000	-0.458333	27.300001	251.166672	1023.000000	1023.000000	2046.000000
16.240000	-0.024309	-14.366560	-5.637828	-4.842745	-1.867706	-2.018280	0.000000	-10.000000	-0.458333	27.333334	260.333344	1023.000000	1023.000000	2046.000000
16.260000	-0.023378	-13.816620	-5.471665	-4.651889	-1.700246	-1.992821	0.000000	-10.000000	-0.433333	26.750000	269.500000	1023.000000	1023.000000	2046.000000
16.280001	-0.021894	-12.939075	-5.091547	-4.568028	-1.625188	-1.654313	0.000000	-10.000000	-0.441667	26.666668	278.500000	1023.000000	1023.000000	2046.000000
16.299999	-0.020523	-12.129377	-4.786687	-4.374687	-1.415769	-1.552234	0.000000	-10.000000	-0.425000	26.300001	287.333344	1023.000000	1023.000000	2046.000000
16.320000	-0.019396	-11.462814	-4.573051	-4.204429	-1.203782	-1.481552	0.000000	-10.000000	-0.425000	26.383333	296.166656	1023.000000	1023.000000	2046.000000
16.340000	-0.018337	-10.836974	-4.247713	-4.064775	-1.155990	-1.368497	0.000000	-10.000000	-0.391667	26.100000	305.000000	1023.000000	1023.000000	2046.000000
16.360001	-0.016972	-10.030643	-3.942686	-4.013217	-0.999421	-1.075318	0.000000	-10.000000	-0.400000	25.816668	313.833344	1023.000000	1023.000000	2046.000000
16.379999	-0.016044	-9.482235	-3.779649	-3.940788	-0.818637	-0.943161	0.000000	-10.000000	-0.400000	25.683334	322.500000	1023.000000	1023.000000	2046.000000
16.400000	-0.015235	-9.003767	-3.626812	-3.844457	-0.604256	-0.928242	0.000000	-10.000000	-0.408333	25.433334	331.000000	1023.000000	1023.000000	2046.000000
16.420000	-0.014253	-8.423394	-3.384353	-3.796738	-0.498615	-0.743688	0.000000	-10.000000	-0.408333	25.216667	339.500000	1023.000000	1023.000000	2046.000000
16.440001	-0.013151	-7.772510	-3.154564	-3.748696	-0.311996	-0.557254	0.000000	-10.000000	-0.416667	24.900000	347.833344	1023.000000	1023.000000	2046.000000
16.459999	-0.012035	-7.112838	-2.962268	-3.611281	-0.104333	-0.434956	0.000000	-10.000000	-0.441667	25.100000	361.833344	1023.000000	1023.000000	2046.000000
16.480000	-0.011121	-6.572276	-2.820637	-3.473716	0.115893	-0.393815	0.000000	-10.000000	-0.441667	25.833334	375.833344	1023.000000	1023.000000	2046.000000
16.500000	-0.010197	-6.026214	-2.620679	-3.369357	0.231860	-0.268038	0.000000	-10.000000	-0.450000	26.333334	390.166656	1023.000000	1023.000000	2046.000000
16.520000	-0.009303	-5.498100	-2.397257	-3.238251	0.311422	-0.174014	0.000000	-10.000000	-0.441667	26.466667	396.000000	1023.000000	1023.000000	2046.000000
16.540001	-0.008283	-4.895140	-2.289632	-3.037814	0.467744	-0.035438	0.000000	-10.000000	-0.450000	26.250000	399.000000	1023.000000	1023.000000	2046.000000
16.559999	-0.007784	-4.600144	-2.313126	-2.981256	0.566853	0.127385	0.000000	-10.000000	-0.458333	26.583334	401.833344	1023.000000	1023.000000	2046.000000
16.580000	-0.007659	-4.526329	-2.423425	-3.017350	0.743017	0.171430	0.000000	-10.000000	-0.458333	26.883333	407.666656	1023.000000	1023.000000	2046.000000
16.600000	-0.007424	-4.387705	-2.419034	-3.041589	0.811288	0.261631	0.000000	-10.000000	-0.458333	27.200001	416.500000	1023.000000	1023.000000	2046.000000
16.620001	-0.006913	-4.085568	-2.219539	-3.047035	0.832792	0.348213	0.000000	-10.000000	-0.458333	27.150000	425.666656	1023.000000	1023.000000	2046.000000
16.639999	-0.006377	-3.768616	-2.126133	-3.068807	0.944826	0.481498	0.000000	-10.000000	-0.458333	27.033335	434.833344	1023.000000	1023.000000	2046.000000
16.660000	-0.006632	-3.919675	-2.196812	-2.989344	0.937575	0.328906	0.000000	-10.000000	-0.458333	26.933334	444.000000	1023.000000	1023.000000	2046.000000
16.680000	-0.007018	-4.147434	-2.248499	-2.890250	0.776756	0.214558	0.000000	-10.000000	-0.450000	26.916668	453.000000	1023.000000	1023.000000	2046.000000
16.700001	-0.007123	-4.209725	-2.260925	-2.816663	0.664640	0.203223	0.000000	-10.000000	-0.441667	26.916668	462.000000	1023.000000	1023.000000	2046.000000
16.719999	-0.007068	-4.177208	-2.285815	-2.666291	0.681621	0.093278	0.000000	-10.000000	-0.450000	26.666668	471.000000	1023.000000	1023.000000	2046.000000
16.740000	-0.006748	-3.988345	-2.207456	-2.574150	0.664390	0.128871	0.000000	-10.000000	-0.433333	26.300001	479.833344	1023.000000	1023.000000	2046.000000
16.760000	-0.005990	-3.539907	-2.027056	-2.407626	0.735911	0.158863	0.000000	-10.000000	-0.425000	26.050001	488.500000	1023.000000	1023.000000	2046.000000
16.780001	-0.005062	-2.991575	-1.835301	-2.190294	0.803966	0.230054	0.000000	-10.000000	-0.408333	25.716667	500.000000	1023.000000	1023.000000	2046.000000
16.799999	-0.004217	-2.491950	-1.625353	-1.984346	0.823380	0.294369	0.000000	-10.000000	-0.416667	25.450001	508.666656	1023.000000	1023.000000	2046.000000
16.820000	-0.003113	-1.839818	-1.383374	-1.901982	0.948159	0.497379	0.000000	-10.000000	-0.425000	25.183332	517.333313	1023.000000	1023.000000	2046.000000
16.840000	-0.001747	-1.032638	-1.068761	-1.679929	1.115230	0.600822	0.000000	-10.000000	-0.400000	25.016666	522.833313	1023.000000	1023.000000	2046.000000
16.860001	-0.000367	-0.216762	-0.678239	-1.409742	1.204747	0.666471	0.000000	-10.000000	-0.383333	24.716667	531.333313	1023.000000	1023.000000	2046.000000
16.879999	0.000890	0.525692	-0.371021	-1.242366	1.294694	0.844385	0.000000	-10.000000	-0.358333	24.383333	539.666687	1023.000000	1023.000000	2046.000000
16.900000	0.001942	1.147471	-0.153584	-1.142034	1.454093	0.988996	0.000000	-10.000000	-0.350000	24.033333	548.000000	1023.000000	1023.000000	2046.000000
16.920000	0.003098	1.830830	0.100890	-0.980770	1.577997	1.132712	0.000000	-10.000000	-0.325000	23.500000	556.000000	1023.000000	1023.000000	2046.000000
16.940001	0.004097	2.421318	0.287056	-0.821747	1.717650	1.238359	0.000000	-10.000000	-0.308333	22.916666	563.833313	1023.000000	1023.000000	2046.000000
16.959999	0.004968	2.936044	0.417135	-0.758114	1.857466	1.419557	0.000000	-10.000000	-0.300000	22.566668	571.500000	1023.000000	1023.000000	2046.000000
16.980000	0.005832	3.446447	0.617291	-0.669621	1.977338	1.521439	0.000000	-10.000000	-0.300000	22.450001	579.166687	1023.000000	1023.000000	2046.000000
17.000000	0.006918	4.088766	0.844198	-0.576323	2.118728	1.702164	0.000000	-10.000000	-0.291667	22.350000	586.666687	1023.000000	1023.000000	2046.000000
17.020000	0.007867	4.649301	0.947296	-0.382649	2.294165	1.790490	0.000000	-10.000000	-0.283333	21.983334	594.166687	1023.000000	1023.000000	2046.000000
17.040001	0.008705	5.144820	1.040069	-0.269467	2.389333	1.984885	0.000000	-10.000000	-0.266667	21.700001	601.500000	1023.000000	1023.000000	2046.000000
17.059999	0.009315	5.505194	1.173850	-0.152191	2.409047	2.074488	0.000000	-10.000000	-0.258333	21.350000	608.833313	1023.000000	1023.000000	2046.000000
17.080000	0.010224	6.042396	1.283682	0.047619	2.556286	2.154809	0.000000	-10.000000	-0.266667	21.233334	616.000000	1023.000000	1023.000000	2046.000000
17.100000	0.010678	6.310532	1.311855	0.169256	2.545977	2.283444	0.000000	-10.000000	-0.266667	21.150000	623.000000	1023.000000	1023.000000	2046.000000
17.120001	0.010659	6.299472	1.163858	0.136837	2.645848	2.352928	0.000000	-10.000000	-0.266667	20.766666	630.166687	1023.000000	1023.000000	2046.000000
17.139999	0.010512	6.212598	1.081349	0.053147	2.650420	2.427682	0.000000	-10.000000	-0.241667	20.266666	637.166687	1023.000000	1023.000000	2046.000000
17.160000	0.010695	6.320999	1.134148	-0.012435	2.741166	2.458121	0.000000	-10.000000	-0.208333	19.233334	644.000000	1023.000000	1023.000000	2046.000000
17.180000	0.010867	6.422214	1.149330	0.014064	2.797145	2.461675	0.000000	-10.000000	-0.158333	18.033333	650.666687	1023.000000	1023.000000	2046.000000
17.200001	0.010519	6.216901	1.070797	0.040878	2.671952	2.433273	0.000000	-10.000000	-0.100000	16.316666	657.000000	1023.000000	1023.000000	2046.000000
17.219999	0.009789	5.785241	0.926277	0.052060	2.486815	2.320089	0.000000	-10.000000	-0.058333	14.849999	662.833313	1023.000000	1023.000000	2046.000000
17.240000	0.008901	5.260468	0.745634	0.056438	2.310185	2.148211	0.000000	-10.000000	-0.025000	13.033333	668.000000	1023.000000	1023.000000	2046.000000
17.260000	0.008290	4.899170	0.616491	0.100321	2.177507	2.004851	0.000000	-10.000000	-0.008333	10.900000	672.666687	1023.000000	1023.000000	2046.000000
17.280001	0.008145	4.813809	0.549057	0.191319	2.082169	1.991265	0.000000	-10.000000	0.008333	8.083333	676.666687	1023.000000	1023.000000	2046.000000
17.299999	0.008152	4.818052	0.621947	0.249504	1.939746	2.006855	0.000000	-10.000000	0.025000	4.416667	679.833313	1023.000000	1023.000000	2046.000000
17.320000	0.008063	4.765327	0.687643	0.337007	1.818810	1.921867	0.000000	-10.000000	0.041667	0.916667	681.833313	1023.000000	1023.000000	2046.000000
17.340000	0.007945	4.695327	0.572581	0.434961	1.807497	1.880287	0.000000	-10.000000	0.050000	-2.050000	682.833313	1023.000000	1023.000000	2046.000000
17.360001	0.008242	4.871147	0.700306	0.490649	1.731753	1.948438	0.000000	-10.000000	0.058333	-4.200000	683.000000	1023.000000	1023.000000	2046.000000
17.379999	0.008695	5.138779	0.927150	0.564355	1.671291	1.975982	0.000000	-10.000000	0.091667	-6.633333	683.000000	1023.000000	1023.000000	2046.000000
17.400000	0.008813	5.208711	0.986866	0.648861	1.695867	1.877117	0.000000	-10.000000	0.116667	-9.750000	683.000000	1023.000000	1023.000000	2046.000000
17.420000	0.008982	5.308256	1.116556	0.676049	1.619301	1.896350	0.000000	-10.000000	0.141667	-12.383333	683.000000	1023.000000	1023.000000	2046.000000
17.440001	0.009091	5.373014	1.220027	0.657809	1.578519	1.916659	0.000000	-10.000000	0.166667	-14.300000	683.000000	1023.000000	1023.000000	2046.000000
17.459999	0.009002	5.320205	1.230938	0.637043	1.600356	1.851868	0.000000	-10.000000	0.208333	-15.666667	671.833313	1023.000000	1023.000000	2046.000000
17.480000	0.008957	5.293506	1.174744	0.611086	1.602181	1.905495	0.000000	-10.000000	0.241667	-16.566668	660.666687	1023.000000	1023.000000	2046.000000
17.500000	0.008932	5.278718	1.222645	0.581165	1.576406	1.898502	0.000000	-10.000000	0.250000	-17.100000	649.500000	1023.000000	1023.000000	2046.000000
17.520000	0.008533	5.042807	1.184400	0.448896	1.541917	1.867594	0.000000	-10.000000	0.241667	-17.233334	647.666687	1023.000000	1023.000000	2046.000000
17.540001	0.008301	4.906144	1.118343	0.431805	1.498959	1.857036	0.000000	-10.000000	0.241667	-17.500000	644.000000	1023.000000	1023.000000	2046.000000
17.559999	0.008196	4.843623	1.098620	0.386507	1.464285	1.894210	0.000000	-10.000000	0.250000	-18.049999	638.333313	1023.000000	1023.000000	2046.000000
17.580000	0.007609	4.496884	1.041650	0.275462	1.325659	1.854113	0.000000	-10.000000	0.291667	-18.750000	632.333313	1023.000000	1023.000000	2046.000000
17.600000	0.006857	4.052336	0.853821	0.206696	1.285324	1.706495	0.000000	-10.000000	0.341667	-19.800001	626.000000	1023.000000	1023.000000	2046.000000
17.620001	0.006644	3.926402	0.784906	0.308699	1.215707	1.617090	0.000000	-10.000000	0.383333	-21.050001	619.166687	1023.000000	1023.000000	2046.000000
17.639999	0.005873	3.470766	0.714312	0.269694	0.960602	1.526158	0.000000	-10.000000	0.408333	-22.433334	612.166687	1023.000000	1023.000000	2046.000000
17.660000	0.004678	2.764863	0.456917	0.092098	0.787997	1.427850	0.000000	-10.000000	0.458333	-23.600000	604.666687	1023.000000	1023.000000	2046.000000
17.680000	0.003303	1.951999	0.160119	-0.097224	0.668636	1.220468	0.000000	-10.000000	0.516667	-24.966667	597.000000	1023.000000	1023.000000	2046.000000
17.700001	0.002470	1.459487	0.011857	-0.274756	0.602912	1.119474	0.000000	-10.000000	0.591667	-26.166668	588.666687	1023.000000	1023.000000	2046.000000
17.719999	0.001526	0.901876	0.025246	-0.441105	0.339668	0.978067	0.000000	-10.000000	0.633333	-27.650000	579.833313	1023.000000	1023.000000	2046.000000
17.740000	0.000038	0.022595	-0.178809	-0.549130	0.156975	0.593559	0.000000	-10.000000	0.666667	-28.616667	570.500000	1023.000000	1023.000000	2046.000000
17.760000	-0.001382	-0.816644	-0.432370	-0.578510	-0.106722	0.300958	0.000000	-10.000000	0.683333	-29.266666	561.000000	1023.000000	1023.000000	2046.000000
17.780001	-0.002995	-1.769850	-0.752931	-0.638867	-0.361783	-0.016270	0.000000	-10.000000	0.700000	-29.400000	551.333313	1023.000000	1023.000000	2046.000000
17.799999	-0.004711	-2.784446	-1.018880	-0.767364	-0.658709	-0.339493	0.000000	-10.000000	0.741667	-29.700001	541.500000	1023.000000	1023.000000	2046.000000
17.820000	-0.006022	-3.559184	-1.249340	-0.884011	-0.934474	-0.491360	0.000000	-10.000000	0.758333	-30.200001	531.500000	1023.000000	1023.000000	2046.000000
17.840000	-0.006816	-4.028530	-1.360526	-0.857937	-1.123671	-0.686396	0.000000	-10.000000	0.783333	-31.133333	521.333313	1023.000000	1023.000000	2046.000000
17.860001	-0.007724	-4.565077	-1.427156	-0.965097	-1.299234	-0.873590	0.000000	-10.000000	0.791667	-32.033333	511.000000	1023.000000	1023.000000	2046.000000
17.879999	-0.008464	-5.002027	-1.539075	-0.981453	-1.447758	-1.033741	0.000000	-10.000000	0.825000	-32.816669	500.333344	1023.000000	1023.000000	2046.000000
17.900000	-0.008771	-5.183938	-1.596696	-0.974373	-1.497562	-1.115307	0.000000	-10.000000	0.858333	-33.183334	489.333344	1023.000000	1023.000000	2046.000000
17.920000	-0.008944	-5.285704	-1.498085	-0.958779	-1.608873	-1.219967	0.000000	-10.000000	0.866667	-33.433334	478.166656	1023.000000	1023.000000	2046.000000
17.940001	-0.009404	-5.557955	-1.405391	-1.015981	-1.787456	-1.349127	0.000000	-10.000000	0.866667	-33.666668	467.000000	1023.000000	1023.000000	2046.000000
17.959999	-0.009569	-5.655212	-1.382792	-1.031576	-1.810180	-1.430665	0.000000	-10.000000	0.841667	-33.550003	455.833344	1023.000000	1023.000000	2046.000000
17.980000	-0.009796	-5.789651	-1.447770	-1.070505	-1.782952	-1.488423	0.000000	-10.000000	0.825000	-32.866669	444.666656	1023.000000	1023.000000	2046.000000
18.000000	-0.010271	-6.070270	-1.373165	-1.163420	-1.970816	-1.562869	0.000000	-10.000000	0.808333	-32.450001	433.666656	1023.000000	1023.000000	2046.000000
18.020000	-0.010848	-6.411266	-1.478321	-1.234542	-2.055151	-1.643252	0.000000	-10.000000	0.800000	-32.333336	426.500000	1023.000000	1023.000000	2046.000000
18.040001	-0.011144	-6.586169	-1.613661	-1.296193	-2.008594	-1.667720	0.000000	-10.000000	0.800000	-32.316669	415.833344	1023.000000	1023.000000	2046.000000
18.059999	-0.011746	-6.941672	-1.679209	-1.397999	-2.094574	-1.769890	0.000000	-10.000000	0.800000	-32.100002	405.000000	1023.000000	1023.000000	2046.000000
18.080000	-0.012449	-7.357267	-1.766978	-1.492694	-2.213132	-1.884463	0.000000	-10.000000	0.791667	-31.833334	390.666656	1023.000000	1023.000000	2046.000000
18.100000	-0.012688	-7.498891	-1.961825	-1.537136	-2.128781	-1.871150	0.000000	-10.000000	0.800000	-31.633333	380.000000	1023.000000	1023.000000	2046.000000
18.120001	-0.013222	-7.813997	-2.033978	-1.619760	-2.237573	-1.922686	0.000000	-10.000000	0.800000	-31.483334	369.500000	1023.000000	1023.000000	2046.000000
18.139999	-0.014017	-8.283987	-2.136677	-1.749138	-2.364571	-2.033601	0.000000	-10.000000	0.808333	-31.350000	359.000000	1023.000000	1023.000000	2046.000000
18.160000	-0.014393	-8.506468	-2.275079	-1.850989	-2.345840	-2.034559	0.000000	-10.000000	0.791667	-31.466667	348.500000	1023.000000	1023.000000	2046.000000
18.180000	-0.014922	-8.818876	-2.472155	-1.824134	-2.353739	-2.168848	0.000000	-10.000000	0.791667	-31.416666	338.000000	1023.000000	1023.000000	2046.000000
18.200001	-0.016118	-9.526023	-2.730604	-1.983578	-2.517426	-2.294415	0.000000	-10.000000	0.783333	-31.400000	327.500000	1023.000000	1023.000000	2046.000000
18.219999	-0.017616	-10.410954	-3.001590	-2.366112	-2.679454	-2.363798	0.000000	-10.000000	0.775000	-31.233334	317.000000	1023.000000	1023.000000	2046.000000
18.240000	-0.018759	-11.086845	-3.382618	-2.740377	-2.564469	-2.399381	0.000000	-10.000000	0.783333	-31.433334	306.666656	1023.000000	1023.000000	2046.000000
18.260000	-0.019953	-11.792252	-3.624593	-3.079142	-2.594719	-2.493798	0.000000	-10.000000	0.808333	-31.416668	296.166656	1023.000000	1023.000000	2046.000000
18.280001	-0.021357	-12.621990	-3.745326	-3.316364	-2.821375	-2.738926	0.000000	-10.000000	0.825000	-31.733334	285.666656	1023.000000	1023.000000	2046.000000
18.299999	-0.022701	-13.416141	-4.016576	-3.552173	-2.894932	-2.952459	0.000000	-10.000000	0.808333	-31.366667	275.000000	1023.000000	1023.000000	2046.000000
18.320000	-0.024247	-14.329887	-4.491953	-3.725188	-2.983448	-3.129298	0.000000	-10.000000	0.775000	-31.316668	264.666656	1023.000000	1023.000000	2046.000000
18.340000	-0.026109	-15.430194	-4.854142	-3.879852	-3.246926	-3.449273	0.000000	-10.000000	0.766667	-30.733334	254.166672	1023.000000	1023.000000	2046.000000
18.360001	-0.027527	-16.268446	-5.199157	-4.020611	-3.408348	-3.640328	0.000000	-10.000000	0.741667	-30.516666	243.833328	1023.000000	1023.000000	2046.000000
18.379999	-0.028548	-16.871937	-5.526916	-4.207529	-3.410907	-3.726585	0.000000	-10.000000	0.725000	-30.283335	233.500000	1023.000000	1023.000000	2046.000000
18.400000	-0.029547	-17.462124	-5.766580	-4.297851	-3.535630	-3.862062	0.000000	-10.000000	0.700000	-30.233334	223.500000	1023.000000	1023.000000	2046.000000
18.420000	-0.030513	-18.033010	-5.849318	-4.390048	-3.802736	-3.990908	0.000000	-10.000000	0.683333	-29.983334	213.500000	1023.000000	1023.000000	2046.000000
18.440001	-0.030845	-18.229671	-5.961663	-4.466619	-3.745750	-4.055639	0.000000	-10.000000	0.658333	-29.233334	203.500000	1023.000000	1023.000000	2046.000000
18.459999	-0.031130	-18.397892	-6.060521	-4.537313	-3.699403	-4.100656	0.000000	-10.000000	0.633333	-28.383333	193.666672	1023.000000	1023.000000	2046.000000
18.480000	-0.031630	-18.693165	-5.963962	-4.598930	-3.920897	-4.209376	0.000000	-10.000000	0.633333	-27.733334	184.166672	1023.000000	1023.000000	2046.000000
18.500000	-0.032014	-18.920488	-5.904979	-4.749954	-3.999620	-4.265936	0.000000	-10.000000	0.616667	-27.466667	174.833328	1023.000000	1023.000000	2046.000000
18.520000	-0.032389	-19.142023	-6.065285	-4.959553	-3.864714	-4.252471	0.000000	-10.000000	0.591667	-27.166666	165.666672	1023.000000	1023.000000	2046.000000
18.540001	-0.033057	-19.536623	-6.102676	-5.051236	-4.022049	-4.360662	0.000000	-10.000000	0.558333	-27.033333	156.500000	1023.000000	1023.000000	2046.000000
18.559999	-0.033602	-19.859028	-6.107883	-5.195566	-4.153026	-4.402554	0.000000	-10.000000	0.583333	-26.966667	147.500000	1023.000000	1023.000000	2046.000000
18.580000	-0.033920	-20.046431	-6.301289	-5.354651	-4.015687	-4.374804	0.000000	-10.000000	0.583333	-27.083334	138.500000	1023.000000	1023.000000	2046.000000
18.600000	-0.034637	-20.470356	-6.479787	-5.538363	-4.025302	-4.426903	0.000000	-10.000000	0.600000	-27.083334	129.500000	1023.000000	1023.000000	2046.000000
18.620001	-0.035383	-20.911526	-6.556660	-5.639475	-4.229732	-4.485659	0.000000	-10.000000	0.566667	-26.900000	120.500000	1023.000000	1023.000000	2046.000000
18.639999	-0.035818	-21.168404	-6.747987	-5.728079	-4.134259	-4.558078	0.000000	-10.000000	0.566667	-26.866667	111.500000	1023.000000	1023.000000	2046.000000
18.660000	-0.036581	-21.619417	-6.974346	-5.939477	-4.143475	-4.562119	0.000000	-10.000000	0.550000	-26.733334	102.500000	1023.000000	1023.000000	2046.000000
18.680000	-0.037319	-22.055609	-7.056394	-5.991690	-4.319974	-4.687550	0.000000	-10.000000	0.550000	-26.816668	93.500000	1023.000000	1023.000000	2046.000000
18.700001	-0.037702	-22.282120	-7.164402	-6.033307	-4.334901	-4.749511	0.000000	-10.000000	0.550000	-26.883333	84.666664	1023.000000	1023.000000	2046.000000
18.719999	-0.038341	-22.659462	-7.343102	-6.240199	-4.357943	-4.718219	0.000000	-10.000000	0.550000	-26.983334	75.666664	1023.000000	1023.000000	2046.000000
18.740000	-0.039026	-23.064289	-7.561797	-6.296054	-4.374197	-4.832240	0.000000	-10.000000	0.541667	-26.866667	66.833336	1023.000000	1023.000000	2046.000000
18.760000	-0.039584	-23.394211	-7.660509	-6.346550	-4.470517	-4.916635	0.000000	-10.000000	0.541667	-26.683334	57.833332	1023.000000	1023.000000	2046.000000
18.780001	-0.040230	-23.775801	-7.918345	-6.462608	-4.465976	-4.928871	0.000000	-10.000000	0.533333	-26.283335	49.000000	1023.000000	1023.000000	2046.000000
18.799999	-0.041279	-24.395752	-8.233708	-6.591262	-4.571651	-4.999131	0.000000	-10.000000	0.516667	-25.733334	40.166668	1023.000000	1023.000000	2046.000000
18.820000	-0.042581	-25.165653	-8.432507	-6.837961	-4.740450	-5.154735	0.000000	-10.000000	0.500000	-25.000000	31.500000	1023.000000	1023.000000	2046.000000
18.840000	-0.043762	-25.863180	-8.761972	-7.285006	-4.698551	-5.117651	0.000000	-10.000000	0.475000	-24.316668	23.166666	1023.000000	1023.000000	2046.000000
18.860001	-0.044684	-26.408382	-8.989298	-7.538906	-4.707755	-5.172424	0.000000	-10.000000	0.450000	-23.450001	15.000000	1023.000000	1023.000000	2046.000000
18.879999	-0.045747	-27.036381	-9.140839	-7.670288	-4.851320	-5.373934	0.000000	-10.000000	0.400000	-22.600000	7.333333	1023.000000	1023.000000	2046.000000
18.900000	-0.047025	-27.791492	-9.395389	-7.829154	-5.014023	-5.552926	0.000000	-10.000000	0.358333	-21.433334	0.166667	1023.000000	1023.000000	2046.000000
18.920000	-0.048562	-28.700415	-9.685129	-8.063312	-5.259543	-5.692430	0.000000	-10.000000	0.316667	-20.383333	-6.666667	1023.000000	1023.000000	2046.000000
18.940001	-0.049880	-29.479269	-10.053450	-8.078061	-5.422426	-5.925333	0.000000	-10.000000	0.300000	-19.333334	-13.166667	1023.000000	1023.000000	2046.000000
18.959999	-0.050961	-30.117874	-10.286673	-8.187209	-5.572830	-6.071163	0.000000	-10.000000	0.291667	-18.966667	-19.666666	1023.000000	1023.000000	2046.000000
18.980000	-0.051739	-30.577538	-10.457876	-8.359343	-5.704614	-6.055705	0.000000	-10.000000	0.316667	-19.366667	-26.000000	1023.000000	1023.000000	2046.000000
19.000000	-0.052410	-30.974169	-10.626506	-8.401317	-5.780845	-6.165502	0.000000	-10.000000	0.333333	-19.983334	-32.666668	1023.000000	1023.000000	2046.000000
19.020000	-0.052834	-31.224718	-10.708980	-8.314204	-5.847185	-6.354349	0.000000	-10.000000	0.350000	-20.416668	-37.166668	1023.000000	1023.000000	2046.000000
19.040001	-0.053088	-31.374987	-10.743929	-8.386990	-5.913739	-6.330329	0.000000	-10.000000	0.350000	-20.250000	-44.000000	1023.000000	1023.000000	2046.000000
19.059999	-0.053030	-31.340677	-10.696185	-8.501598	-5.962912	-6.179982	0.000000	-10.000000	0.350000	-19.833334	-50.666668	1023.000000	1023.000000	2046.000000
19.080000	-0.053208	-31.445829	-10.654834	-8.425962	-6.008212	-6.356822	0.000000	-10.000000	0.350000	-19.366667	-59.500000	1023.000000	1023.000000	2046.000000
19.100000	-0.053235	-31.461796	-10.568666	-8.521461	-6.036578	-6.335092	0.000000	-10.000000	0.316667	-18.816668	-66.000000	1023.000000	1023.000000	2046.000000
19.120001	-0.053304	-31.502438	-10.531967	-8.727821	-6.033122	-6.209526	0.000000	-10.000000	0.283333	-18.133333	-72.333336	1023.000000	1023.000000	2046.000000
19.139999	-0.053553	-31.649937	-10.501747	-8.813077	-6.057188	-6.277925	0.000000	-10.000000	0.250000	-17.400000	-78.500000	1023.000000	1023.000000	2046.000000
19.160000	-0.053674	-31.721588	-10.610888	-8.817736	-5.962480	-6.330484	0.000000	-10.000000	0.250000	-17.049999	-84.166664	1023.000000	1023.000000	2046.000000
19.180000	-0.053862	-31.832565	-10.585049	-9.068695	-5.981781	-6.197041	0.000000	-10.000000	0.250000	-17.066668	-89.833336	1023.000000	1023.000000	2046.000000
19.200001	-0.054087	-31.965597	-10.636073	-9.205202	-5.958200	-6.166122	0.000000	-10.000000	0.241667	-17.150000	-95.500000	1023.000000	1023.000000	2046.000000
19.219999	-0.054535	-32.229946	-10.815840	-9.184543	-5.905740	-6.323822	0.000000	-10.000000	0.225000	-16.850000	-101.333336	1023.000000	1023.000000	2046.000000
19.240000	-0.054877	-32.432400	-10.878806	-9.313715	-5.965930	-6.273949	0.000000	-10.000000	0.208333	-16.216667	-107.000000	1023.000000	1023.000000	2046.000000
19.260000	-0.055087	-32.556656	-10.924134	-9.471725	-5.992786	-6.168012	0.000000	-10.000000	0.200000	-15.300000	-112.333336	1023.000000	1023.000000	2046.000000
19.280001	-0.055388	-32.734505	-11.029959	-9.436544	-5.946606	-6.321397	0.000000	-10.000000	0.175000	-14.166667	-117.333336	1023.000000	1023.000000	2046.000000
19.299999	-0.055724	-32.933125	-11.100509	-9.509494	-5.992753	-6.330371	0.000000	-10.000000	0.141667	-13.000000	-122.166664	1023.000000	1023.000000	2046.000000
19.320000	-0.055754	-32.950520	-11.052746	-9.707703	-6.019666	-6.170405	0.000000	-10.000000	0.100000	-11.783334	-126.666664	1023.000000	1023.000000	2046.000000
19.340000	-0.055858	-33.012238	-11.137485	-9.648737	-5.935712	-6.290304	0.000000	-10.000000	0.083333	-10.716667	-130.666672	1023.000000	1023.000000	2046.000000
19.360001	-0.055794	-32.974167	-11.188073	-9.603177	-5.866154	-6.316764	0.000000	-10.000000	0.075000	-9.500000	-134.166672	1023.000000	1023.000000	2046.000000
19.379999	-0.055618	-32.869976	-11.116361	-9.711963	-5.897603	-6.144051	0.000000	-10.000000	0.066667	-8.216667	-137.333328	1023.000000	1023.000000	2046.000000
19.400000	-0.055656	-32.892727	-11.146475	-9.824092	-5.896805	-6.025354	0.000000	-10.000000	0.050000	-6.716667	-140.166672	1023.000000	1023.000000	2046.000000
19.420000	-0.055646	-32.886963	-11.272831	-9.567360	-5.767479	-6.279293	0.000000	-10.000000	0.025000	-4.466667	-142.333328	1023.000000	1023.000000	2046.000000
19.440001	-0.055708	-32.923443	-11.339284	-9.566759	-5.802798	-6.214600	0.000000	-10.000000	0.008333	-1.283333	-143.500000	1023.000000	1023.000000	2046.000000
19.459999	-0.055756	-32.951839	-11.372019	-9.659593	-5.834868	-6.085358	0.000000	-10.000000	-0.016667	2.133333	-144.000000	1023.000000	1023.000000	2046.000000
19.480000	-0.056416	-33.341843	-11.591352	-9.707625	-5.736112	-6.306755	0.000000	-10.000000	-0.025000	5.633333	-144.000000	1023.000000	1023.000000	2046.000000
19.500000	-0.056789	-33.562160	-11.582965	-9.847658	-5.828540	-6.302998	0.000000	-10.000000	-0.058333	8.766666	-144.000000	1023.000000	1023.000000	2046.000000
19.520000	-0.056385	-33.323700	-11.445122	-9.932874	-5.804002	-6.141701	0.000000	-10.000000	-0.083333	11.283334	-144.000000	1023.000000	1023.000000	2046.000000
19.540001	-0.056690	-33.503723	-11.459677	-9.875590	-5.864452	-6.304005	0.000000	-10.000000	-0.125000	12.816667	-144.000000	1023.000000	1023.000000	2046.000000
19.559999	-0.057338	-33.886551	-11.663676	-9.746682	-5.909746	-6.566447	0.000000	-10.000000	-0.150000	13.883333	-144.000000	1023.000000	1023.000000	2046.000000
19.580000	-0.057685	-34.091671	-11.697422	-9.748340	-6.090019	-6.555889	0.000000	-10.000000	-0.141667	15.083333	-115.833336	1023.000000	1023.000000	2046.000000
19.600000	-0.057709	-34.106182	-11.737210	-9.676032	-6.145723	-6.547215	0.000000	-10.000000	-0.150000	16.033333	-59.166668	1023.000000	1023.000000	2046.000000
19.620001	-0.057660	-34.077271	-11.794053	-9.530569	-6.093254	-6.659394	0.000000	-10.000000	-0.166667	16.716667	-0.666667	1023.000000	1023.000000	2046.000000
19.639999	-0.056943	-33.653072	-11.670627	-9.419779	-6.019720	-6.542947	0.000000	-10.000000	-0.208333	17.716667	31.500000	1023.000000	1023.000000	2046.000000
19.660000	-0.056109	-33.160580	-11.459683	-9.350571	-6.039481	-6.310845	0.000000	-10.000000	-0.250000	19.016666	37.166668	1023.000000	1023.000000	2046.000000
19.680000	-0.055336	-32.703655	-11.394198	-9.128204	-5.861874	-6.319377	0.000000	-10.000000	-0.300000	20.766666	43.166668	1023.000000	1023.000000	2046.000000
19.700001	-0.054491	-32.204376	-11.201885	-8.987126	-5.751395	-6.263970	0.000000	-10.000000	-0.358333	22.483334	49.833332	1023.000000	1023.000000	2046.000000
19.719999	-0.053076	-31.367985	-10.861135	-8.848717	-5.652099	-6.006035	0.000000	-10.000000	-0.408333	24.266666	57.166668	1023.000000	1023.000000	2046.000000
19.740000	-0.051859	-30.648857	-10.531960	-8.743916	-5.496813	-5.876168	0.000000	-10.000000	-0.441667	25.416668	65.000000	1023.000000	1023.000000	2046.000000
19.760000	-0.050692	-29.959190	-10.331283	-8.614876	-5.234304	-5.778727	0.000000	-10.000000	-0.466667	26.333334	73.333336	1023.000000	1023.000000	2046.000000
19.780001	-0.049706	-29.376287	-10.074401	-8.521576	-5.120001	-5.660310	0.000000	-10.000000	-0.466667	27.000000	81.833336	1023.000000	1023.000000	2046.000000
19.799999	-0.048293	-28.541424	-9.694160	-8.458616	-5.023467	-5.365180	0.000000	-10.000000	-0.475000	27.366667	90.833336	1023.000000	1023.000000	2046.000000
19.820000	-0.047173	-27.879030	-9.543618	-8.390407	-4.758031	-5.186974	0.000000	-10.000000	-0.491667	27.666668	99.833336	1023.000000	1023.000000	2046.000000
19.840000	-0.046451	-27.452484	-9.457212	-8.262822	-4.514101	-5.218349	0.000000	-10.000000	-0.516667	27.816668	109.166664	1023.000000	1023.000000	2046.000000
19.860001	-0.045120	-26.665668	-9.124779	-8.244721	-4.419549	-4.876619	0.000000	-10.000000	-0.525000	28.200001	118.333336	1023.000000	1023.000000	2046.000000
19.879999	-0.044079	-26.050512	-8.944893	-8.178324	-4.220591	-4.706704	0.000000	-10.000000	-0.533333	28.450001	127.666664	1023.000000	1023.000000	2046.000000
19.900000	-0.043403	-25.651083	-8.981965	-7.998496	-3.932974	-4.737649	0.000000	-10.000000	-0.558333	28.750000	137.000000	1023.000000	1023.000000	2046.000000
19.920000	-0.042504	-25.119999	-8.792974	-7.932148	-3.863510	-4.531365	0.000000	-10.000000	-0.583333	29.333334	146.666672	1023.000000	1023.000000	2046.000000
19.940001	-0.041259	-24.384243	-8.523643	-7.867654	-3.725659	-4.267287	0.000000	-10.000000	-0.600000	29.750000	156.500000	1023.000000	1023.000000	2046.000000
19.959999	-0.040606	-23.998295	-8.485832	-7.773706	-3.525371	-4.213385	0.000000	-10.000000	-0.608333	30.250000	166.500000	1023.000000	1023.000000	2046.000000
19.980000	-0.039842	-23.546804	-8.366206	-7.693275	-3.388123	-4.099200	0.000000	-10.000000	-0.600000	30.416668	176.500000	1023.000000	1023.000000	2046.000000
20.000000	-0.038764	-22.909697	-8.107977	-7.553267	-3.303733	-3.944721	0.000000	-10.000000	-0.608333	30.466667	186.500000	1023.000000	1023.000000	2046.000000
20.020000	-0.037839	-22.363014	-7.942908	-7.463183	-3.121329	-3.835593	0.000000	-10.000000	-0.591667	30.250000	196.500000	1023.000000	1023.000000	2046.000000
20.040001	-0.037075	-21.911598	-7.826484	-7.379152	-2.939468	-3.766495	0.000000	-10.000000	-0.600000	29.950001	206.500000	1023.000000	1023.000000	2046.000000
20.059999	-0.036027	-21.291813	-7.588701	-7.223401	-2.831985	-3.647727	0.000000	-10.000000	-0.583333	29.799999	216.500000	1023.000000	1023.000000	2046.000000
20.080000	-0.034826	-20.582432	-7.372421	-7.109946	-2.671920	-3.428146	0.000000	-10.000000	-0.583333	29.683332	226.500000	1023.000000	1023.000000	2046.000000
20.100000	-0.033976	-20.079947	-7.243191	-6.978841	-2.513299	-3.344616	0.000000	-10.000000	-0.575000	29.616667	236.500000	1023.000000	1023.000000	2046.000000
20.120001	-0.032925	-19.458426	-7.097051	-6.789793	-2.393527	-3.178053	0.000000	-10.000000	-0.566667	29.200001	246.500000	1023.000000	1023.000000	2046.000000
20.139999	-0.031518	-18.627396	-6.955645	-6.520487	-2.143216	-3.008048	0.000000	-10.000000	-0.558333	28.933334	256.333344	1023.000000	1023.000000	2046.000000
20.160000	-0.031100	-18.380096	-6.943801	-6.355334	-2.113132	-2.967829	0.000000	-10.000000	-0.533333	28.583334	266.000000	1023.000000	1023.000000	2046.000000
20.180000	-0.030568	-18.065449	-6.921635	-6.268562	-2.064175	-2.811078	0.000000	-10.000000	-0.533333	28.616667	275.666656	1023.000000	1023.000000	2046.000000
20.200001	-0.030391	-17.961077	-6.993849	-6.341704	-1.929193	-2.696330	0.000000	-10.000000	-0.525000	28.533333	285.166656	1023.000000	1023.000000	2046.000000
20.219999	-0.030103	-17.791075	-6.906555	-6.417928	-1.827992	-2.638599	0.000000	-10.000000	-0.558333	28.833334	294.833344	1023.000000	1023.000000	2046.000000
20.240000	-0.029644	-17.519527	-6.792872	-6.414995	-1.755965	-2.555695	0.000000	-10.000000	-0.541667	28.850000	304.166656	1023.000000	1023.000000	2046.000000
20.260000	-0.029593	-17.489401	-6.769028	-6.357505	-1.808260	-2.554608	0.000000	-10.000000	-0.541667	28.766666	313.833344	1023.000000	1023.000000	2046.000000
20.280001	-0.029988	-17.723192	-6.854811	-6.320864	-1.868653	-2.678864	0.000000	-10.000000	-0.516667	28.549999	323.333344	1023.000000	1023.000000	2046.000000
20.299999	-0.030334	-17.927130	-6.940758	-6.217448	-1.988565	-2.780359	0.000000	-10.000000	-0.516667	28.266666	333.000000	1023.000000	1023.000000	2046.000000
20.320000	-0.030281	-17.896257	-6.963387	-6.093102	-2.027090	-2.812678	0.000000	-10.000000	-0.508333	28.116667	342.500000	1023.000000	1023.000000	2046.000000
20.340000	-0.029705	-17.555807	-6.852833	-6.016376	-1.971184	-2.715414	0.000000	-10.000000	-0.491667	27.933334	352.000000	1023.000000	1023.000000	2046.000000
20.360001	-0.028915	-17.088999	-6.705477	-5.833365	-1.852547	-2.697610	0.000000	-10.000000	-0.458333	27.566668	361.333344	1023.000000	1023.000000	2046.000000
20.379999	-0.028037	-16.569576	-6.534050	-5.659981	-1.792112	-2.583434	0.000000	-10.000000	-0.425000	26.950001	370.666656	1023.000000	1023.000000	2046.000000
20.400000	-0.027128	-16.032476	-6.372478	-5.476155	-1.712255	-2.471589	0.000000	-10.000000	-0.441667	26.650002	379.666656	1023.000000	1023.000000	2046.000000
20.420000	-0.025866	-15.286844	-6.100508	-5.295170	-1.584056	-2.307110	0.000000	-10.000000	-0.475000	27.100000	388.666656	1023.000000	1023.000000	2046.000000
20.440001	-0.024323	-14.375183	-5.809476	-5.086903	-1.358473	-2.120331	0.000000	-10.000000	-0.500000	27.700001	397.500000	1023.000000	1023.000000	2046.000000
20.459999	-0.022956	-13.567289	-5.472156	-4.925519	-1.261611	-1.908004	0.000000	-10.000000	-0.508333	27.766666	406.666656	1023.000000	1023.000000	2046.000000
20.480000	-0.021729	-12.841860	-5.155146	-4.775251	-1.125730	-1.785733	0.000000	-10.000000	-0.516667	27.816668	416.000000	1023.000000	1023.000000	2046.000000
20.500000	-0.020591	-12.169280	-4.890115	-4.666544	-0.955751	-1.656870	0.000000	-10.000000	-0.516667	27.733334	425.333344	1023.000000	1023.000000	2046.000000
20.520000	-0.019532	-11.543131	-4.685101	-4.588155	-0.760288	-1.509588	0.000000	-10.000000	-0.491667	27.716667	434.666656	1023.000000	1023.000000	2046.000000
20.540001	-0.018443	-10.900002	-4.500764	-4.501751	-0.601506	-1.295981	0.000000	-10.000000	-0.466667	27.216667	443.833344	1023.000000	1023.000000	2046.000000
20.559999	-0.017212	-10.172141	-4.282577	-4.367741	-0.374146	-1.147679	0.000000	-10.000000	-0.450000	27.000000	453.000000	1023.000000	1023.000000	2046.000000
20.580000	-0.016182	-9.563376	-4.072838	-4.259768	-0.186803	-1.043967	0.000000	-10.000000	-0.441667	26.766666	462.000000	1023.000000	1023.000000	2046.000000
20.600000	-0.015293	-9.038417	-3.990343	-4.143083	-0.005352	-0.899640	0.000000	-10.000000	-0.458333	26.933334	471.000000	1023.000000	1023.000000	2046.000000
20.620001	-0.014115	-8.341792	-3.772421	-3.969499	0.176250	-0.776123	0.000000	-10.000000	-0.466667	27.100000	480.000000	1023.000000	1023.000000	2046.000000
20.639999	-0.013394	-7.915766	-3.581777	-3.880637	0.266222	-0.719574	0.000000	-10.000000	-0.466667	27.083334	489.000000	1023.000000	1023.000000	2046.000000
20.660000	-0.012558	-7.421953	-3.489078	-3.769596	0.455680	-0.618959	0.000000	-10.000000	-0.466667	26.966667	498.000000	1023.000000	1023.000000	2046.000000
20.680000	-0.011497	-6.794760	-3.241480	-3.645533	0.555029	-0.462775	0.000000	-10.000000	-0.466667	26.833334	507.000000	1023.000000	1023.000000	2046.000000
20.700001	-0.010660	-6.300216	-3.119133	-3.545225	0.772632	-0.408489	0.000000	-10.000000	-0.475000	26.950001	516.000000	1023.000000	1023.000000	2046.000000
20.719999	-0.009941	-5.875180	-2.998360	-3.467477	0.891528	-0.300871	0.000000	-10.000000	-0.458333	27.183334	525.000000	1023.000000	1023.000000	2046.000000
20.740000	-0.008801	-5.201350	-2.778902	-3.329730	1.063450	-0.156168	0.000000	-10.000000	-0.450000	27.200001	534.000000	1023.000000	1023.000000	2046.000000
20.760000	-0.007881	-4.657477	-2.544775	-3.199702	1.228137	-0.141137	0.000000	-10.000000	-0.450000	27.033335	543.166687	1023.000000	1023.000000	2046.000000
20.780001	-0.007029	-4.154243	-2.360047	-3.063710	1.329818	-0.060305	0.000000	-10.000000	-0.433333	26.533335	552.166687	1023.000000	1023.000000	2046.000000
20.799999	-0.005976	-3.531847	-2.190300	-2.938769	1.460617	0.136605	0.000000	-10.000000	-0.425000	26.250000	561.166687	1023.000000	1023.000000	2046.000000
20.820000	-0.004914	-2.903942	-2.008766	-2.766975	1.649845	0.221955	0.000000	-10.000000	-0.400000	26.166668	569.833313	1023.000000	1023.000000	2046.000000
20.840000	-0.003922	-2.317955	-1.868764	-2.601940	1.852745	0.300003	0.000000	-10.000000	-0.408333	25.816668	578.666687	1023.000000	1023.000000	2046.000000
20.860001	-0.003072	-1.815738	-1.757246	-2.372082	1.914096	0.399494	0.000000	-10.000000	-0.425000	25.500000	587.333313	1023.000000	1023.000000	2046.000000
20.879999	-0.002303	-1.361213	-1.648224	-2.213332	1.938907	0.561437	0.000000	-10.000000	-0.425000	25.533335	595.833313	1023.000000	1023.000000	2046.000000
20.900000	-0.002277	-1.345596	-1.772585	-2.222230	2.099269	0.549950	0.000000	-10.000000	-0.433333	26.016668	604.333313	1023.000000	1023.000000	2046.000000
20.920000	-0.002236	-1.321660	-1.808088	-2.311015	2.140951	0.656491	0.000000	-10.000000	-0.416667	26.400002	613.000000	1023.000000	1023.000000	2046.000000
20.940001	-0.001755	-1.037077	-1.613376	-2.383033	2.222796	0.736536	0.000000	-10.000000	-0.416667	26.416668	621.833313	1023.000000	1023.000000	2046.000000
20.959999	-0.001607	-0.949791	-1.567128	-2.378978	2.303076	0.693239	0.000000	-10.000000	-0.391667	26.250000	630.666687	1023.000000	1023.000000	2046.000000
20.980000	-0.001861	-1.099642	-1.597918	-2.364461	2.226250	0.636487	0.000000	-10.000000	-0.391667	25.833334	639.333313	1023.000000	1023.000000	2046.000000
21.000000	-0.002296	-1.356954	-1.609153	-2.342757	2.102251	0.492705	0.000000	-10.000000	-0.400000	25.550001	648.166687	1023.000000	1023.000000	2046.000000
21.020000	-0.002920	-1.725933	-1.690654	-2.266499	1.955874	0.275346	0.000000	-10.000000	-0.416667	25.400000	654.000000	1023.000000	1023.000000	2046.000000
21.040001	-0.002814	-1.663256	-1.689916	-2.198263	1.913729	0.311196	0.000000	-10.000000	-0.408333	25.266666	662.666687	1023.000000	1023.000000	2046.000000
21.059999	-0.002212	-1.307246	-1.515121	-2.029794	1.909943	0.327726	0.000000	-10.000000	-0.383333	25.016666	671.000000	1023.000000	1023.000000	2046.000000
21.080000	-0.001723	-1.018052	-1.379056	-1.894371	1.940517	0.314857	0.000000	-10.000000	-0.366667	24.316668	682.000000	1023.000000	1023.000000	2046.000000
21.100000	-0.001094	-0.646840	-1.225154	-1.732748	1.930912	0.380150	0.000000	-10.000000	-0.350000	23.850000	690.000000	1023.000000	1023.000000	2046.000000
21.120001	-0.000122	-0.071963	-0.957834	-1.508092	1.963204	0.430759	0.000000	-10.000000	-0.333333	23.150000	698.000000	1023.000000	1023.000000	2046.000000
21.139999	0.000688	0.406588	-0.763097	-1.310388	2.058457	0.421616	0.000000	-10.000000	-0.300000	22.883333	706.000000	1023.000000	1023.000000	2046.000000
21.160000	0.002212	1.307470	-0.442488	-1.066308	2.173863	0.642402	0.000000	-10.000000	-0.283333	22.250000	713.666687	1023.000000	1023.000000	2046.000000
21.180000	0.003151	1.862153	-0.089088	-0.934256	2.214471	0.671026	0.000000	-10.000000	-0.250000	21.400000	721.166687	1023.000000	1023.000000	2046.000000
21.200001	0.004117	2.433037	0.135872	-0.734615	2.275335	0.756445	0.000000	-10.000000	-0.216667	20.016666	728.333313	1023.000000	1023.000000	2046.000000
21.219999	0.004983	2.944996	0.411489	-0.626370	2.317777	0.842100	0.000000	-10.000000	-0.150000	18.266666	735.333313	1023.000000	1023.000000	2046.000000
21.240000	0.005470	3.232494	0.517694	-0.501437	2.376502	0.839736	0.000000	-10.000000	-0.091667	16.150000	741.833313	1023.000000	1023.000000	2046.000000
21.260000	0.006161	3.640942	0.553857	-0.369560	2.500787	0.955859	0.000000	-10.000000	-0.041667	13.483334	747.666687	1023.000000	1023.000000	2046.000000
21.280001	0.006570	3.882869	0.720251	-0.304902	2.456079	1.011440	0.000000	-10.000000	-0.008333	10.066667	752.666687	1023.000000	1023.000000	2046.000000
21.299999	0.006689	3.952917	0.720571	-0.259143	2.477653	1.013836	0.000000	-10.000000	0.016667	5.566667	756.500000	1023.000000	1023.000000	2046.000000
21.320000	0.006923	4.091433	0.767949	-0.193294	2.431959	1.084819	0.000000	-10.000000	0.050000	0.833333	759.166687	1023.000000	1023.000000	2046.000000
21.340000	0.006613	3.908263	0.806900	-0.143467	2.294655	0.950175	0.000000	-10.000000	0.075000	-3.900000	760.500000	1023.000000	1023.000000	2046.000000
21.360001	0.006410	3.788383	0.715056	-0.193745	2.267091	0.999981	0.000000	-10.000000	0.108333	-8.483334	761.000000	1023.000000	1023.000000	2046.000000
21.379999	0.006190	3.658133	0.683237	-0.142751	2.211570	0.906077	0.000000	-10.000000	0.166667	-12.416667	761.000000	1023.000000	1023.000000	2046.000000
21.400000	0.005472	3.234043	0.694597	-0.214995	1.980244	0.774198	0.000000	-10.000000	0.225000	-15.533334	761.000000	1023.000000	1023.000000	2046.000000
21.420000	0.005208	3.077825	0.551276	-0.204948	1.980015	0.751483	0.000000	-10.000000	0.283333	-17.616667	757.500000	1023.000000	1023.000000	2046.000000
21.440001	0.004750	2.806998	0.554498	-0.189854	1.809078	0.633275	0.000000	-10.000000	0.325000	-19.550001	748.666687	1023.000000	1023.000000	2046.000000
21.459999	0.003955	2.337543	0.582854	-0.259578	1.541740	0.472528	0.000000	-10.000000	0.375000	-21.466667	737.333313	1023.000000	1023.000000	2046.000000
21.480000	0.003807	2.249795	0.448817	-0.254962	1.581255	0.474685	0.000000	-10.000000	0.441667	-23.016666	727.166687	1023.000000	1023.000000	2046.000000
21.500000	0.003334	1.970386	0.430680	-0.201740	1.417260	0.324186	0.000000	-10.000000	0.491667	-24.566668	719.500000	1023.000000	1023.000000	2046.000000
21.520000	0.002606	1.540371	0.373057	-0.285065	1.214359	0.238021	0.000000	-10.000000	0.533333	-25.666666	711.500000	1023.000000	1023.000000	2046.000000
21.540001	0.002402	1.419625	0.192352	-0.165080	1.260903	0.131449	0.000000	-10.000000	0.575000	-26.833334	702.833313	1023.000000	1023.000000	2046.000000
21.559999	0.001556	0.919806	0.171885	-0.085966	0.929120	-0.095232	0.000000	-10.000000	0.616667	-27.850000	693.833313	1023.000000	1023.000000	2046.000000
21.580000	0.000529	0.312351	-0.005312	-0.084662	0.640664	-0.238340	0.000000	-10.000000	0.658333	-28.800001	684.333313	1023.000000	1023.000000	2046.000000
21.600000	-0.000589	-0.347851	-0.366431	-0.280689	0.636248	-0.336979	0.000000	-10.000000	0.691667	-29.733334	674.666687	1023.000000	1023.000000	2046.000000
21.620001	-0.002276	-1.345026	-0.592473	-0.446276	0.302475	-0.608752	0.000000	-10.000000	0.725000	-30.200001	664.666687	1023.000000	1023.000000	2046.000000
21.639999	-0.003292	-1.945511	-0.684969	-0.653213	0.131414	-0.738742	0.000000	-10.000000	0.758333	-30.766666	654.666687	1023.000000	1023.000000	2046.000000
21.660000	-0.004369	-2.582223	-0.924071	-0.841794	0.031882	-0.848241	0.000000	-10.000000	0.783333	-31.283333	644.500000	1023.000000	1023.000000	2046.000000
21.680000	-0.006194	-3.660356	-1.037316	-0.943163	-0.395599	-1.284279	0.000000	-10.000000	0.808333	-31.883333	634.166687	1023.000000	1023.000000	2046.000000
21.700001	-0.007899	-4.668222	-1.414690	-1.065872	-0.644863	-1.542796	0.000000	-10.000000	0.816667	-32.416668	623.500000	1023.000000	1023.000000	2046.000000
21.719999	-0.009944	-5.876907	-1.829001	-1.267854	-0.941081	-1.838971	0.000000	-10.000000	0.825000	-32.750000	612.666687	1023.000000	1023.000000	2046.000000
21.740000	-0.011926	-7.048307	-2.083385	-1.376649	-1.404616	-2.183658	0.000000	-10.000000	0.850000	-33.233334	601.666687	1023.000000	1023.000000	2046.000000
21.760000	-0.013044	-7.708773	-2.446603	-1.572987	-1.432741	-2.256443	0.000000	-10.000000	0.900000	-33.833332	590.666687	1023.000000	1023.000000	2046.000000
21.780001	-0.014410	-8.516417	-2.577673	-1.668733	-1.767297	-2.502713	0.000000	-10.000000	0.933333	-34.400002	579.333313	1023.000000	1023.000000	2046.000000
21.799999	-0.015252	-9.013808	-2.727686	-1.761356	-1.927518	-2.597248	0.000000	-10.000000	0.950000	-34.700001	567.833313	1023.000000	1023.000000	2046.000000
21.820000	-0.015943	-9.422416	-2.938885	-1.838464	-1.974218	-2.670850	0.000000	-10.000000	0.950000	-34.633335	556.333313	1023.000000	1023.000000	2046.000000
21.840000	-0.016777	-9.915059	-2.971959	-1.913315	-2.207631	-2.822154	0.000000	-10.000000	0.950000	-34.216667	544.666687	1023.000000	1023.000000	2046.000000
21.860001	-0.016897	-9.986362	-2.917996	-1.874856	-2.327886	-2.865624	0.000000	-10.000000	0.950000	-34.050003	533.333313	1023.000000	1023.000000	2046.000000
21.879999	-0.017147	-10.133643	-2.932093	-1.977396	-2.342789	-2.881365	0.000000	-10.000000	0.941667	-33.883335	521.833313	1023.000000	1023.000000	2046.000000
21.900000	-0.017768	-10.500689	-2.932121	-2.067527	-2.478145	-3.022896	0.000000	-10.000000	0.916667	-33.650002	510.666656	1023.000000	1023.000000	2046.000000
21.920000	-0.018138	-10.719450	-2.873214	-2.110898	-2.608958	-3.126379	0.000000	-10.000000	0.875000	-33.299999	499.500000	1023.000000	1023.000000	2046.000000
21.940001	-0.018699	-11.051266	-3.012717	-2.287977	-2.618021	-3.132550	0.000000	-10.000000	0.833333	-33.016666	488.500000	1023.000000	1023.000000	2046.000000
21.959999	-0.019292	-11.401672	-3.098523	-2.364341	-2.755245	-3.183563	0.000000	-10.000000	0.816667	-32.900002	477.500000	1023.000000	1023.000000	2046.000000
21.980000	-0.019860	-11.737298	-3.143567	-2.440277	-2.883472	-3.269982	0.000000	-10.000000	0.808333	-32.916668	466.500000	1023.000000	1023.000000	2046.000000
22.000000	-0.020534	-12.135819	-3.442366	-2.650464	-2.787688	-3.255303	0.000000	-10.000000	0.808333	-32.616669	455.500000	1023.000000	1023.000000	2046.000000
22.020000	-0.021285	-12.579570	-3.531001	-2.731043	-2.971325	-3.346201	0.000000	-10.000000	0.800000	-32.200001	444.500000	1023.000000	1023.000000	2046.000000
22.040001	-0.021966	-12.982072	-3.652063	-2.841403	-3.062014	-3.426592	0.000000	-10.000000	0.791667	-31.383333	433.833344	1023.000000	1023.000000	2046.000000
22.059999	-0.022584	-13.347132	-3.887395	-2.986842	-3.003713	-3.469181	0.000000	-10.000000	0.775000	-30.916666	423.166656	1023.000000	1023.000000	2046.000000
22.080000	-0.023462	-13.865764	-3.974897	-3.164505	-3.193956	-3.532406	0.000000	-10.000000	0.758333	-30.533333	412.833344	1023.000000	1023.000000	2046.000000
22.100000	-0.024122	-14.255844	-4.100714	-3.242243	-3.258480	-3.654408	0.000000	-10.000000	0.733333	-30.366667	402.500000	1023.000000	1023.000000	2046.000000
22.120001	-0.024867	-14.696134	-4.304355	-3.488227	-3.245772	-3.657780	0.000000	-10.000000	0.733333	-30.116667	392.500000	1023.000000	1023.000000	2046.000000
22.139999	-0.025605	-15.132425	-4.382335	-3.572589	-3.447884	-3.729617	0.000000	-10.000000	0.725000	-30.300001	382.500000	1023.000000	1023.000000	2046.000000
22.160000	-0.026061	-15.402246	-4.492819	-3.598285	-3.451243	-3.859898	0.000000	-10.000000	0.741667	-30.566668	372.500000	1023.000000	1023.000000	2046.000000
22.180000	-0.026692	-15.775241	-4.721357	-3.798239	-3.439497	-3.816149	0.000000	-10.000000	0.741667	-30.750000	362.166656	1023.000000	1023.000000	2046.000000
22.200001	-0.027352	-16.164843	-4.881425	-3.888989	-3.540161	-3.854268	0.000000	-10.000000	0.750000	-30.666668	351.833344	1023.000000	1023.000000	2046.000000
22.219999	-0.027813	-16.437347	-5.015484	-3.820824	-3.587183	-4.013856	0.000000	-10.000000	0.733333	-30.300001	341.500000	1023.000000	1023.000000	2046.000000
22.240000	-0.028790	-17.015141	-5.304961	-4.050739	-3.653208	-4.006233	0.000000	-10.000000	0.700000	-29.950001	331.500000	1023.000000	1023.000000	2046.000000
22.260000	-0.030028	-17.746788	-5.591569	-4.276026	-3.798217	-4.080975	0.000000	-10.000000	0.666667	-29.333334	321.500000	1023.000000	1023.000000	2046.000000
22.280001	-0.031281	-18.486956	-5.898575	-4.542053	-3.832629	-4.213698	0.000000	-10.000000	0.650000	-28.950001	311.833344	1023.000000	1023.000000	2046.000000
22.299999	-0.032499	-19.206726	-6.170406	-4.953264	-3.878426	-4.204630	0.000000	-10.000000	0.641667	-28.600000	302.166656	1023.000000	1023.000000	2046.000000
22.320000	-0.033572	-19.841230	-6.304384	-5.254641	-4.024462	-4.257743	0.000000	-10.000000	0.633333	-28.283333	292.666656	1023.000000	1023.000000	2046.000000
22.340000	-0.034600	-20.448412	-6.509357	-5.378181	-4.112475	-4.448400	0.000000	-10.000000	0.616667	-27.900000	283.166656	1023.000000	1023.000000	2046.000000
22.360001	-0.035923	-21.230526	-6.716381	-5.633995	-4.330643	-4.549508	0.000000	-10.000000	0.583333	-27.316668	273.833344	1023.000000	1023.000000	2046.000000
22.379999	-0.037375	-22.088814	-7.042645	-5.757767	-4.515713	-4.772688	0.000000	-10.000000	0.541667	-26.616667	264.833344	1023.000000	1023.000000	2046.000000
22.400000	-0.038833	-22.950190	-7.439757	-5.923605	-4.672410	-4.914418	0.000000	-10.000000	0.508333	-26.100000	255.833328	1023.000000	1023.000000	2046.000000
22.420000	-0.040142	-23.723679	-7.689579	-6.154958	-4.875649	-5.003493	0.000000	-10.000000	0.508333	-25.799999	247.166672	1023.000000	1023.000000	2046.000000
22.440001	-0.041025	-24.245743	-7.911091	-6.164593	-4.944103	-5.225956	0.000000	-10.000000	0.516667	-26.016666	238.500000	1023.000000	1023.000000	2046.000000
22.459999	-0.041657	-24.619421	-8.054136	-6.390541	-5.017015	-5.157730	0.000000	-10.000000	0.516667	-26.050001	227.000000	1023.000000	1023.000000	2046.000000
22.480000	-0.042124	-24.895227	-8.140403	-6.477520	-5.086132	-5.191172	0.000000	-10.000000	0.508333	-25.800001	212.500000	1023.000000	1023.000000	2046.000000
22.500000	-0.042723	-25.249340	-8.218015	-6.427538	-5.212210	-5.391576	0.000000	-10.000000	0.500000	-25.366667	200.833328	1023.000000	1023.000000	2046.000000
22.520000	-0.042619	-25.187563	-8.230443	-6.533391	-5.182323	-5.241407	0.000000	-10.000000	0.500000	-25.000000	195.000000	1023.000000	1023.000000	2046.000000
22.540001	-0.042735	-25.256428	-8.204104	-6.490131	-5.227927	-5.334265	0.000000	-10.000000	0.508333	-24.983334	192.333328	1023.000000	1023.000000	2046.000000
22.559999	-0.042976	-25.398520	-8.220300	-6.548451	-5.245947	-5.383822	0.000000	-10.000000	0.508333	-24.850000	186.833328	1023.000000	1023.000000	2046.000000
22.580000	-0.043125	-25.486679	-8.112533	-6.750342	-5.349725	-5.274079	0.000000	-10.000000	0.508333	-24.500000	178.500000	1023.000000	1023.000000	2046.000000
22.600000	-0.043438	-25.671839	-8.187323	-6.745068	-5.299666	-5.439782	0.000000	-10.000000	0.491667	-24.016666	170.166672	1023.000000	1023.000000	2046.000000
22.620001	-0.043774	-25.870588	-8.242119	-6.916044	-5.343299	-5.369127	0.000000	-10.000000	0.475000	-23.733334	162.000000	1023.000000	1023.000000	2046.000000
22.639999	-0.043891	-25.939491	-8.290517	-7.051480	-5.321071	-5.276424	0.000000	-10.000000	0.458333	-23.566668	154.333328	1023.000000	1023.000000	2046.000000
22.660000	-0.044572	-26.341810	-8.410094	-7.116508	-5.388181	-5.427027	0.000000	-10.000000	0.450000	-23.550001	146.666672	1023.000000	1023.000000	2046.000000
22.680000	-0.045044	-26.620895	-8.558011	-7.311251	-5.382678	-5.368955	0.000000	-10.000000	0.433333	-23.250000	139.000000	1023.000000	1023.000000	2046.000000
22.700001	-0.045331	-26.790741	-8.666377	-7.468577	-5.388586	-5.267200	0.000000	-10.000000	0.416667	-23.066668	131.000000	1023.000000	1023.000000	2046.000000
22.719999	-0.046119	-27.256052	-8.855383	-7.429713	-5.428972	-5.541984	0.000000	-10.000000	0.391667	-22.616667	123.333336	1023.000000	1023.000000	2046.000000
22.740000	-0.046519	-27.492704	-8.957747	-7.637960	-5.435848	-5.461151	0.000000	-10.000000	0.383333	-22.383333	115.666664	1023.000000	1023.000000	2046.000000
22.760000	-0.046757	-27.633457	-8.929379	-7.772403	-5.520850	-5.410824	0.000000	-10.000000	0.366667	-21.916666	108.333336	1023.000000	1023.000000	2046.000000
22.780001	-0.047491	-28.067404	-9.226884	-7.765694	-5.436038	-5.638789	0.000000	-10.000000	0.358333	-21.683332	100.833336	1023.000000	1023.000000	2046.000000
22.799999	-0.047734	-28.210737	-9.150418	-8.036426	-5.584864	-5.439028	0.000000	-10.000000	0.350000	-21.299999	93.666664	1023.000000	1023.000000	2046.000000
22.820000	-0.048196	-28.483873	-9.289339	-8.028165	-5.547426	-5.618944	0.000000	-10.000000	0.350000	-21.133333	86.500000	1023.000000	1023.000000	2046.000000
22.840000	-0.048653	-28.753765	-9.442940	-8.092761	-5.548321	-5.669744	0.000000	-10.000000	0.350000	-20.783333	79.500000	1023.000000	1023.000000	2046.000000
22.860001	-0.048705	-28.784649	-9.462426	-8.281983	-5.585552	-5.454687	0.000000	-10.000000	0.350000	-20.566668	72.500000	1023.000000	1023.000000	2046.000000
22.879999	-0.049428	-29.211916	-9.639438	-8.316451	-5.604484	-5.651543	0.000000	-10.000000	0.350000	-20.316668	65.666664	1023.000000	1023.000000	2046.000000
22.900000	-0.049867	-29.471197	-9.830421	-8.335451	-5.592317	-5.713007	0.000000	-10.000000	0.341667	-20.200001	58.833332	1023.000000	1023.000000	2046.000000
22.920000	-0.050388	-29.779530	-9.950590	-8.479293	-5.736943	-5.612704	0.000000	-10.000000	0.308333	-19.716667	52.166668	1023.000000	1023.000000	2046.000000
22.940001	-0.051586	-30.487259	-10.343544	-8.555884	-5.719899	-5.867932	0.000000	-10.000000	0.275000	-19.133333	45.666668	1023.000000	1023.000000	2046.000000
22.959999	-0.052720	-31.157770	-10.592632	-8.888886	-5.803834	-5.872416	0.000000	-10.000000	0.250000	-18.233334	39.166668	1023.000000	1023.000000	2046.000000
22.980000	-0.053419	-31.570503	-10.705903	-9.182745	-5.856017	-5.825839	0.000000	-10.000000	0.241667	-17.466667	33.166668	1023.000000	1023.000000	2046.000000
23.000000	-0.054458	-32.184872	-10.909357	-9.294991	-5.927783	-6.052742	0.000000	-10.000000	0.225000	-16.783335	27.166666	1023.000000	1023.000000	2046.000000
23.020000	-0.055319	-32.693485	-11.003130	-9.533548	-6.106589	-6.050216	0.000000	-10.000000	0.208333	-16.500000	23.500000	1023.000000	1023.000000	2046.000000
23.040001	-0.056600	-33.450375	-11.264036	-9.664617	-6.282504	-6.239218	0.000000	-10.000000	0.191667	-15.683334	18.000000	1023.000000	1023.000000	2046.000000
23.059999	-0.058090	-34.331467	-11.644107	-9.662957	-6.421678	-6.602725	0.000000	-10.000000	0.191667	-14.783334	13.000000	1023.000000	1023.000000	2046.000000
23.080000	-0.058944	-34.835617	-11.753551	-9.909744	-6.685901	-6.486422	0.000000	-10.000000	0.191667	-14.083334	6.500000	1023.000000	1023.000000	2046.000000
23.100000	-0.059829	-35.358906	-12.039995	-9.888503	-6.709963	-6.720444	0.000000	-10.000000	0.191667	-14.133333	2.166667	1023.000000	1023.000000	2046.000000
23.120001	-0.060489	-35.749119	-12.148729	-9.949350	-6.870446	-6.780594	0.000000	-10.000000	0.191667	-14.316667	-2.333333	1023.000000	1023.000000	2046.000000
23.139999	-0.060522	-35.768505	-12.144814	-9.983403	-6.900957	-6.739329	0.000000	-10.000000	0.183333	-14.183333	-6.833333	1023.000000	1023.000000	2046.000000
23.160000	-0.061022	-36.063839	-12.289142	-9.912560	-6.923122	-6.939017	0.000000	-10.000000	0.175000	-13.750000	-11.500000	1023.000000	1023.000000	2046.000000
23.180000	-0.060826	-35.947994	-12.219358	-9.914634	-6.969055	-6.844948	0.000000	-10.000000	0.141667	-12.900000	-16.166666	1023.000000	1023.000000	2046.000000
23.200001	-0.060599	-35.814266	-12.161883	-9.922408	-6.965975	-6.763999	0.000000	-10.000000	0.116667	-12.033334	-20.500000	1023.000000	1023.000000	2046.000000
23.219999	-0.060546	-35.782780	-12.108363	-9.863097	-6.939290	-6.872031	0.000000	-10.000000	0.091667	-11.216667	-24.500000	1023.000000	1023.000000	2046.000000
23.240000	-0.060204	-35.580780	-11.874752	-9.909038	-6.994980	-6.802009	0.000000	-10.000000	0.075000	-10.033334	-28.166666	1023.000000	1023.000000	2046.000000
23.260000	-0.059889	-35.394337	-11.753404	-9.981581	-6.968451	-6.690902	0.000000	-10.000000	0.058333	-8.216667	-31.500000	1023.000000	1023.000000	2046.000000
23.280001	-0.059910	-35.407005	-11.723932	-10.002750	-6.886168	-6.794156	0.000000	-10.000000	0.041667	-5.900000	-34.333332	1023.000000	1023.000000	2046.000000
23.299999	-0.059600	-35.223537	-11.580173	-10.092029	-6.909670	-6.641667	0.000000	-10.000000	0.033333	-3.433333	-36.333332	1023.000000	1023.000000	2046.000000
23.320000	-0.059341	-35.070740	-11.523777	-10.153003	-6.852116	-6.541842	0.000000	-10.000000	0.016667	-0.783333	-37.500000	1023.000000	1023.000000	2046.000000
23.340000	-0.059297	-35.044239	-11.522840	-10.179206	-6.725966	-6.616227	0.000000	-10.000000	-0.008333	1.850000	-38.000000	1023.000000	1023.000000	2046.000000
23.360001	-0.058869	-34.791424	-11.440580	-10.161326	-6.689020	-6.500495	0.000000	-10.000000	-0.041667	4.900000	-38.000000	1023.000000	1023.000000	2046.000000
23.379999	-0.058382	-34.504040	-11.291187	-10.158698	-6.639598	-6.414557	0.000000	-10.000000	-0.075000	8.033334	-38.000000	1023.000000	1023.000000	2046.000000
23.400000	-0.058104	-34.339741	-11.287001	-10.104097	-6.511199	-6.437441	0.000000	-10.000000	-0.100000	10.916667	-38.000000	1023.000000	1023.000000	2046.000000
23.420000	-0.057547	-34.010056	-11.094801	-10.011141	-6.496660	-6.407456	0.000000	-10.000000	-0.133333	13.033333	-38.000000	1023.000000	1023.000000	2046.000000
23.440001	-0.056944	-33.654171	-10.920780	-9.988852	-6.452779	-6.291759	0.000000	-10.000000	-0.175000	14.366667	-38.000000	1023.000000	1023.000000	2046.000000
23.459999	-0.056387	-33.324673	-10.859315	-9.894492	-6.241257	-6.329609	0.000000	-10.000000	-0.208333	15.833333	-27.666666	1023.000000	1023.000000	2046.000000
23.480000	-0.055543	-32.826069	-10.647482	-9.777641	-6.167969	-6.232978	0.000000	-10.000000	-0.233333	17.299999	-6.500000	1023.000000	1023.000000	2046.000000
23.500000	-0.054582	-32.257938	-10.485701	-9.670007	-6.054342	-6.047890	0.000000	-10.000000	-0.258333	19.016666	16.666666	1023.000000	1023.000000	2046.000000
23.520000	-0.054070	-31.955242	-10.437034	-9.568236	-5.879060	-6.070913	0.000000	-10.000000	-0.275000	20.450001	31.666666	1023.000000	1023.000000	2046.000000
23.540001	-0.052998	-31.322111	-10.204951	-9.429356	-5.778340	-5.909463	0.000000	-10.000000	-0.316667	21.516666	38.166668	1023.000000	1023.000000	2046.000000
23.559999	-0.052301	-30.909737	-10.118638	-9.167243	-5.751021	-5.872835	0.000000	-10.000000	-0.358333	22.366667	45.166668	1023.000000	1023.000000	2046.000000
23.580000	-0.051874	-30.657515	-10.149349	-9.063005	-5.618300	-5.826859	0.000000	-10.000000	-0.391667	23.300001	52.500000	1023.000000	1023.000000	2046.000000
23.600000	-0.051395	-30.374388	-10.068977	-9.052072	-5.520844	-5.732494	0.000000	-10.000000	-0.416667	24.316668	60.166668	1023.000000	1023.000000	2046.000000
23.620001	-0.051325	-30.332985	-10.112028	-9.097303	-5.435015	-5.688637	0.000000	-10.000000	-0.425000	25.300001	68.000000	1023.000000	1023.000000	2046.000000
23.639999	-0.050709	-29.968914	-9.938722	-9.165565	-5.298588	-5.566039	0.000000	-10.000000	-0.458333	25.816668	76.333336	1023.000000	1023.000000	2046.000000
23.660000	-0.050290	-29.721205	-9.804611	-9.110576	-5.292663	-5.513354	0.000000	-10.000000	-0.466667	26.283333	84.833336	1023.000000	1023.000000	2046.000000
23.680000	-0.050209	-29.673401	-9.753232	-9.078744	-5.257246	-5.584179	0.000000	-10.000000	-0.483333	26.516666	93.666664	1023.000000	1023.000000	2046.000000
23.700001	-0.050210	-29.674164	-9.809266	-8.956841	-5.224660	-5.683398	0.000000	-10.000000	-0.500000	27.150000	102.500000	1023.000000	1023.000000	2046.000000
23.719999	-0.050251	-29.698624	-9.870468	-8.857065	-5.310903	-5.660187	0.000000	-10.000000	-0.525000	27.850000	111.500000	1023.000000	1023.000000	2046.000000
23.740000	-0.049946	-29.518293	-9.817575	-8.773159	-5.302287	-5.625274	0.000000	-10.000000	-0.533333	28.316668	120.666664	1023.000000	1023.000000	2046.000000
23.760000	-0.049370	-29.177784	-9.737406	-8.631434	-5.201848	-5.607096	0.000000	-10.000000	-0.533333	28.466667	130.000000	1023.000000	1023.000000	2046.000000
23.780001	-0.048688	-28.774363	-9.662986	-8.458414	-5.150909	-5.502053	0.000000	-10.000000	-0.533333	28.350000	139.500000	1023.000000	1023.000000	2046.000000
23.799999	-0.047600	-28.131855	-9.385665	-8.367247	-5.038291	-5.340654	0.000000	-10.000000	-0.550000	28.683334	149.000000	1023.000000	1023.000000	2046.000000
23.820000	-0.046541	-27.505592	-9.286063	-8.072876	-4.879171	-5.267483	0.000000	-10.000000	-0.558333	29.050001	158.666672	1023.000000	1023.000000	2046.000000
23.840000	-0.045354	-26.804205	-9.021765	-7.896845	-4.790597	-5.094999	0.000000	-10.000000	-0.558333	29.100000	168.166672	1023.000000	1023.000000	2046.000000
23.860001	-0.043843	-25.910965	-8.641735	-7.720138	-4.672470	-4.876623	0.000000	-10.000000	-0.550000	29.066668	177.833328	1023.000000	1023.000000	2046.000000
23.879999	-0.042590	-25.170881	-8.423471	-7.493769	-4.473092	-4.780550	0.000000	-10.000000	-0.558333	28.816668	187.500000	1023.000000	1023.000000	2046.000000
23.900000	-0.041290	-24.402658	-8.042419	-7.390977	-4.388895	-4.580366	0.000000	-10.000000	-0.566667	28.983334	197.166672	1023.000000	1023.000000	2046.000000
23.920000	-0.040137	-23.721064	-7.788438	-7.268625	-4.171651	-4.492348	0.000000	-10.000000	-0.566667	28.933334	206.833328	1023.000000	1023.000000	2046.000000
23.940001	-0.039057	-23.082767	-7.621322	-7.123244	-4.034278	-4.303923	0.000000	-10.000000	-0.558333	28.716667	216.500000	1023.000000	1023.000000	2046.000000
23.959999	-0.037879	-22.386774	-7.306278	-7.058821	-3.918947	-4.102728	0.000000	-10.000000	-0.558333	28.650002	226.166672	1023.000000	1023.000000	2046.000000
23.980000	-0.037043	-21.892441	-7.237854	-6.962283	-3.673876	-4.018428	0.000000	-10.000000	-0.558333	28.616667	235.833328	1023.000000	1023.000000	2046.000000
24.000000	-0.036052	-21.306761	-7.057754	-6.845009	-3.602348	-3.801651	0.000000	-10.000000	-0.558333	29.033335	245.166672	1023.000000	1023.000000	2046.000000
24.020000	-0.035025	-20.699699	-6.849405	-6.735003	-3.375421	-3.739870	0.000000	-10.000000	-0.550000	29.150002	251.500000	1023.000000	1023.000000	2046.000000
24.040001	-0.034079	-20.140429	-6.774276	-6.633981	-3.199132	-3.533038	0.000000	-10.000000	-0.558333	29.400002	261.166656	1023.000000	1023.000000	2046.000000
24.059999	-0.032909	-19.449436	-6.518179	-6.502573	-3.060440	-3.368244	0.000000	-10.000000	-0.583333	29.666668	271.166656	1023.000000	1023.000000	2046.000000
24.080000	-0.032132	-18.990208	-6.302545	-6.402752	-2.959729	-3.325181	0.000000	-10.000000	-0.600000	29.800001	284.500000	1023.000000	1023.000000	2046.000000
24.100000	-0.031164	-18.418182	-6.204425	-6.238955	-2.791841	-3.182961	0.000000	-10.000000	-0.608333	29.783335	294.500000	1023.000000	1023.000000	2046.000000
24.120001	-0.029804	-17.614347	-5.900723	-6.064449	-2.647297	-3.001878	0.000000	-10.000000	-0.600000	29.733334	304.500000	1023.000000	1023.000000	2046.000000
24.139999	-0.028801	-17.021324	-5.791658	-5.955722	-2.435758	-2.838185	0.000000	-10.000000	-0.600000	29.716667	314.500000	1023.000000	1023.000000	2046.000000
24.160000	-0.027884	-16.479219	-5.713368	-5.783026	-2.245826	-2.737000	0.000000	-10.000000	-0.600000	29.600000	324.333344	1023.000000	1023.000000	2046.000000
24.180000	-0.026585	-15.711536	-5.508213	-5.527013	-2.107605	-2.568707	0.000000	-10.000000	-0.583333	29.333334	334.000000	1023.000000	1023.000000	2046.000000
24.200001	-0.025902	-15.307929	-5.380035	-5.341713	-2.078446	-2.507735	0.000000	-10.000000	-0.566667	29.050001	343.666656	1023.000000	1023.000000	2046.000000
24.219999	-0.025211	-14.899971	-5.446714	-5.220985	-1.840208	-2.392064	0.000000	-10.000000	-0.558333	29.050001	353.500000	1023.000000	1023.000000	2046.000000
24.240000	-0.024726	-14.613051	-5.442027	-5.275646	-1.707183	-2.188196	0.000000	-10.000000	-0.566667	28.933334	363.166656	1023.000000	1023.000000	2046.000000
24.260000	-0.024256	-14.335337	-5.304591	-5.326344	-1.643777	-2.060626	0.000000	-10.000000	-0.591667	29.300001	372.833344	1023.000000	1023.000000	2046.000000
24.280001	-0.023674	-13.991583	-5.246674	-5.272140	-1.427863	-2.044907	0.000000	-10.000000	-0.600000	29.516666	382.500000	1023.000000	1023.000000	2046.000000
24.299999	-0.023111	-13.658575	-5.161059	-5.173231	-1.403467	-1.920818	0.000000	-10.000000	-0.600000	29.566668	392.500000	1023.000000	1023.000000	2046.000000
24.320000	-0.023036	-13.613984	-5.094783	-5.110659	-1.462442	-1.946100	0.000000	-10.000000	-0.583333	29.250000	399.166656	1023.000000	1023.000000	2046.000000
24.340000	-0.023328	-13.786622	-5.151753	-5.023317	-1.525180	-2.086371	0.000000	-10.000000	-0.575000	28.950001	408.833344	1023.000000	1023.000000	2046.000000
24.360001	-0.023354	-13.802465	-5.211631	-4.909451	-1.545752	-2.135631	0.000000	-10.000000	-0.591667	29.366667	418.500000	1023.000000	1023.000000	2046.000000
24.379999	-0.022804	-13.476954	-5.157330	-4.778498	-1.500843	-2.040285	0.000000	-10.000000	-0.583333	29.716667	431.500000	1023.000000	1023.000000	2046.000000
24.400000	-0.022027	-13.017680	-4.978197	-4.619182	-1.440087	-1.980214	0.000000	-10.000000	-0.558333	29.850000	441.500000	1023.000000	1023.000000	2046.000000
24.420000	-0.021244	-12.555368	-4.744267	-4.479062	-1.444530	-1.887509	0.000000	-10.000000	-0.533333	29.300001	451.500000	1023.000000	1023.000000	2046.000000
24.440001	-0.020243	-11.963348	-4.609015	-4.276898	-1.279390	-1.798045	0.000000	-10.000000	-0.533333	29.050001	461.333344	1023.000000	1023.000000	2046.000000
24.459999	-0.018957	-11.203400	-4.394607	-4.031334	-1.144706	-1.632753	0.000000	-10.000000	-0.550000	29.100000	471.000000	1023.000000	1023.000000	2046.000000
24.480000	-0.017447	-10.311237	-4.103769	-3.811727	-0.975411	-1.420331	0.000000	-10.000000	-0.550000	29.416666	477.333344	1023.000000	1023.000000	2046.000000
24.500000	-0.016019	-9.467126	-3.665518	-3.640412	-0.905110	-1.256086	0.000000	-10.000000	-0.550000	29.233334	487.166656	1023.000000	1023.000000	2046.000000
24.520000	-0.014786	-8.738317	-3.416144	-3.462956	-0.713666	-1.145552	0.000000	-10.000000	-0.550000	28.966667	493.833344	1023.000000	1023.000000	2046.000000
24.540001	-0.013582	-8.026781	-3.150527	-3.248418	-0.570196	-1.057639	0.000000	-10.000000	-0.533333	28.333334	503.666656	1023.000000	1023.000000	2046.000000
24.559999	-0.012208	-7.214701	-2.873976	-3.104701	-0.402086	-0.833937	0.000000	-10.000000	-0.500000	27.766666	513.000000	1023.000000	1023.000000	2046.000000
24.580000	-0.011014	-6.509568	-2.627056	-2.980000	-0.240551	-0.661962	0.000000	-10.000000	-0.450000	27.200001	525.500000	1023.000000	1023.000000	2046.000000
24.600000	-0.010111	-5.975574	-2.431290	-2.904953	-0.102265	-0.537067	0.000000	-10.000000	-0.433333	26.900000	537.833313	1023.000000	1023.000000	2046.000000
24.620001	-0.009132	-5.397036	-2.326408	-2.821954	0.119574	-0.368247	0.000000	-10.000000	-0.450000	27.016666	547.000000	1023.000000	1023.000000	2046.000000
24.639999	-0.007884	-4.659195	-2.129253	-2.654524	0.340729	-0.216148	0.000000	-10.000000	-0.483333	27.200001	556.000000	1023.000000	1023.000000	2046.000000
24.660000	-0.006816	-4.028487	-1.897437	-2.538960	0.460705	-0.052795	0.000000	-10.000000	-0.500000	27.716667	565.000000	1023.000000	1023.000000	2046.000000
24.680000	-0.005882	-3.476476	-1.663120	-2.463528	0.588766	0.061407	0.000000	-10.000000	-0.500000	28.000000	574.166687	1023.000000	1023.000000	2046.000000
24.700001	-0.004939	-2.918747	-1.500301	-2.322876	0.743668	0.160763	0.000000	-10.000000	-0.500000	28.350000	583.333313	1023.000000	1023.000000	2046.000000
24.719999	-0.003704	-2.188836	-1.364754	-2.119530	1.044291	0.251158	0.000000	-10.000000	-0.500000	28.300001	592.833313	1023.000000	1023.000000	2046.000000
24.740000	-0.002536	-1.498880	-1.092954	-2.049154	1.145048	0.498179	0.000000	-10.000000	-0.500000	28.416668	602.166687	1023.000000	1023.000000	2046.000000
24.760000	-0.001807	-1.067712	-1.004469	-1.904458	1.308306	0.532909	0.000000	-10.000000	-0.500000	28.383333	611.833313	1023.000000	1023.000000	2046.000000
24.780001	-0.000832	-0.491540	-0.842509	-1.789877	1.439538	0.701308	0.000000	-10.000000	-0.500000	28.333334	621.166687	1023.000000	1023.000000	2046.000000
24.799999	0.000294	0.173911	-0.744906	-1.539575	1.650285	0.808107	0.000000	-10.000000	-0.491667	27.866667	630.833313	1023.000000	1023.000000	2046.000000
24.820000	0.000782	0.462053	-0.670326	-1.454267	1.654758	0.931887	0.000000	-10.000000	-0.500000	27.900000	640.166687	1023.000000	1023.000000	2046.000000
24.840000	0.000951	0.562042	-0.687960	-1.488857	1.745432	0.993427	0.000000	-10.000000	-0.508333	28.116667	646.500000	1023.000000	1023.000000	2046.000000
24.860001	0.001519	0.897594	-0.752453	-1.503165	2.022064	1.131148	0.000000	-10.000000	-0.516667	28.633333	655.666687	1023.000000	1023.000000	2046.000000
24.879999	0.002111	1.247728	-0.590880	-1.506132	2.130803	1.213937	0.000000	-10.000000	-0.500000	28.466667	665.000000	1023.000000	1023.000000	2046.000000
24.900000	0.002366	1.398121	-0.417443	-1.437722	2.099312	1.153974	0.000000	-10.000000	-0.483333	28.233334	677.500000	1023.000000	1023.000000	2046.000000
24.920000	0.002526	1.492717	-0.393381	-1.398535	2.094452	1.190180	0.000000	-10.000000	-0.483333	27.966667	687.000000	1023.000000	1023.000000	2046.000000
24.940001	0.002296	1.357005	-0.520744	-1.326340	2.106354	1.097735	0.000000	-10.000000	-0.475000	27.900000	696.333313	1023.000000	1023.000000	2046.000000
24.959999	0.001901	1.123273	-0.572139	-1.246952	1.984310	0.958055	0.000000	-10.000000	-0.458333	27.566666	705.666687	1023.000000	1023.000000	2046.000000
24.980000	0.001747	1.032397	-0.451581	-1.161386	1.782259	0.863106	0.000000	-10.000000	-0.425000	26.866667	714.833313	1023.000000	1023.000000	2046.000000
25.000000	0.002453	1.449892	-0.377978	-1.017931	1.913894	0.931908	0.000000	-10.000000	-0.416667	26.033333	724.000000	1023.000000	1023.000000	2046.000000
25.020000	0.003249	1.920005	-0.224392	-0.852068	1.998594	0.997871	0.000000	-10.000000	-0.416667	25.533333	730.000000	1023.000000	1023.000000	2046.000000
25.040001	0.003931	2.323458	0.044925	-0.655859	1.942292	0.992099	0.000000	-10.000000	-0.433333	25.450001	735.833313	1023.000000	1023.000000	2046.000000
25.059999	0.004982	2.944600	0.271143	-0.408709	2.012537	1.069629	0.000000	-10.000000	-0.425000	25.500000	744.333313	1023.000000	1023.000000	2046.000000
25.080000	0.006440	3.806133	0.463678	-0.198267	2.267137	1.273585	0.000000	-10.000000	-0.416667	25.350000	755.666687	1023.000000	1023.000000	2046.000000
25.100000	0.007544	4.458478	0.853702	0.018904	2.254442	1.331430	0.000000	-10.000000	-0.366667	24.616667	767.000000	1023.000000	1023.000000	2046.000000
25.120001	0.008958	5.294024	1.259570	0.232614	2.344180	1.457659	0.000000	-10.000000	-0.333333	23.883333	772.666687	1023.000000	1023.000000	2046.000000
25.139999	0.010341	6.111361	1.505991	0.435607	2.573774	1.595990	0.000000	-10.000000	-0.300000	23.350000	778.333313	1023.000000	1023.000000	2046.000000
25.160000	0.011243	6.644416	1.746873	0.581674	2.668312	1.647558	0.000000	-10.000000	-0.300000	23.016666	786.166687	1023.000000	1023.000000	2046.000000
25.180000	0.012218	7.220582	2.052645	0.772737	2.659438	1.735762	0.000000	-10.000000	-0.300000	22.500000	796.666687	1023.000000	1023.000000	2046.000000
25.200001	0.013394	7.915945	2.185398	0.825650	2.917286	1.987611	0.000000	-10.000000	-0.300000	21.983334	804.333313	1023.000000	1023.000000	2046.000000
25.219999	0.014267	8.431589	2.186542	0.926650	3.223530	2.094867	0.000000	-10.000000	-0.275000	21.650002	811.666687	1023.000000	1023.000000	2046.000000
25.240000	0.014979	8.852373	2.430809	1.075783	3.196967	2.148814	0.000000	-10.000000	-0.250000	21.500000	816.333313	1023.000000	1023.000000	2046.000000
25.260000	0.015832	9.356960	2.608595	1.173323	3.310202	2.264840	0.000000	-10.000000	-0.250000	21.116667	825.833313	1023.000000	1023.000000	2046.000000
25.280001	0.016711	9.875920	2.678527	1.220602	3.565438	2.411353	0.000000	-10.000000	-0.258333	20.799999	833.000000	1023.000000	1023.000000	2046.000000
25.299999	0.017507	10.346878	2.894712	1.389057	3.623618	2.439492	0.000000	-10.000000	-0.266667	20.400000	842.500000	1023.000000	1023.000000	2046.000000
25.320000	0.018345	10.841793	3.095835	1.557080	3.657202	2.531676	0.000000	-10.000000	-0.250000	20.233334	847.166687	1023.000000	1023.000000	2046.000000
25.340000	0.019144	11.314083	3.176436	1.615614	3.837766	2.684268	0.000000	-10.000000	-0.241667	19.716667	851.666687	1023.000000	1023.000000	2046.000000
25.360001	0.019578	11.570475	3.199000	1.641270	3.931506	2.798700	0.000000	-10.000000	-0.216667	19.083334	856.000000	1023.000000	1023.000000	2046.000000
25.379999	0.020213	11.945870	3.336025	1.886445	3.961181	2.762219	0.000000	-10.000000	-0.158333	17.316668	864.333313	1023.000000	1023.000000	2046.000000
25.400000	0.020554	12.147149	3.321770	1.984016	4.000448	2.840915	0.000000	-10.000000	-0.091667	14.850000	872.333313	1023.000000	1023.000000	2046.000000
25.420000	0.020402	12.057754	3.157856	1.940181	4.036276	2.923441	0.000000	-10.000000	-0.041667	12.583333	878.166687	1023.000000	1023.000000	2046.000000
25.440001	0.019941	11.785348	3.010769	1.876852	4.002859	2.894869	0.000000	-10.000000	-0.016667	10.500000	881.333313	1023.000000	1023.000000	2046.000000
25.459999	0.019488	11.517394	2.955629	1.766585	3.934150	2.861029	0.000000	-10.000000	0.000000	8.133333	883.833313	1023.000000	1023.000000	2046.000000
25.480000	0.019208	11.351887	2.872625	1.579748	4.003603	2.895911	0.000000	-10.000000	0.025000	2.750000	887.166687	1023.000000	1023.000000	2046.000000
25.500000	0.018623	11.005916	2.828197	1.606948	3.812121	2.758650	0.000000	-10.000000	0.041667	-1.683334	889.166687	1023.000000	1023.000000	2046.000000
25.520000	0.017463	10.320642	2.706471	1.582164	3.536154	2.495853	0.000000	-10.000000	0.066667	-6.266667	890.000000	1023.000000	1023.000000	2046.000000
25.540001	0.015965	9.435060	2.377235	1.432386	3.324008	2.301431	0.000000	-10.000000	0.100000	-8.633333	890.000000	1023.000000	1023.000000	2046.000000
25.559999	0.014480	8.557436	2.073255	1.378169	3.075301	2.030711	0.000000	-10.000000	0.133333	-11.550000	890.000000	1023.000000	1023.000000	2046.000000
25.580000	0.013421	7.931692	1.954209	1.361176	2.804838	1.811468	0.000000	-10.000000	0.175000	-13.600000	890.000000	1023.000000	1023.000000	2046.000000
25.600000	0.012658	7.480824	1.811406	1.323076	2.646149	1.700193	0.000000	-10.000000	0.216667	-15.483334	886.666687	1023.000000	1023.000000	2046.000000
25.620001	0.012097	7.149409	1.759459	1.284166	2.508809	1.596974	0.000000	-10.000000	0.275000	-17.433334	878.500000	1023.000000	1023.000000	2046.000000
25.639999	0.011695	6.911946	1.717595	1.439113	2.360417	1.394821	0.000000	-10.000000	0.325000	-19.233334	868.166687	1023.000000	1023.000000	2046.000000
25.660000	0.011242	6.643887	1.673420	1.478262	2.192139	1.300066	0.000000	-10.000000	0.366667	-20.833334	858.833313	1023.000000	1023.000000	2046.000000
25.680000	0.011222	6.632259	1.770978	1.445792	2.116940	1.298550	0.000000	-10.000000	0.433333	-22.533333	849.333313	1023.000000	1023.000000	2046.000000
25.700001	0.011249	6.648398	1.840759	1.597314	2.050279	1.160046	0.000000	-10.000000	0.483333	-23.683332	842.000000	1023.000000	1023.000000	2046.000000
25.719999	0.011232	6.637985	2.037605	1.595476	1.869220	1.135683	0.000000	-10.000000	0.525000	-24.833334	834.333313	1023.000000	1023.000000	2046.000000
25.740000	0.010888	6.434569	2.086707	1.546867	1.729986	1.071010	0.000000	-10.000000	0.525000	-25.300001	828.666687	1023.000000	1023.000000	2046.000000
25.760000	0.010523	6.218876	2.106386	1.667592	1.618235	0.826663	0.000000	-10.000000	0.533333	-26.100000	820.166687	1023.000000	1023.000000	2046.000000
25.780001	0.010117	5.978908	2.067802	1.566995	1.506385	0.837726	0.000000	-10.000000	0.575000	-26.833334	808.333313	1023.000000	1023.000000	2046.000000
25.799999	0.009561	5.650644	2.012015	1.416651	1.398192	0.823785	0.000000	-10.000000	0.616667	-27.533333	799.500000	1023.000000	1023.000000	2046.000000
25.820000	0.008963	5.296858	1.946233	1.501028	1.314198	0.535400	0.000000	-10.000000	0.650000	-28.216667	790.333313	1023.000000	1023.000000	2046.000000
25.840000	0.008401	4.964816	1.834518	1.355096	1.217205	0.557996	0.000000	-10.000000	0.658333	-28.549999	784.000000	1023.000000	1023.000000	2046.000000
25.860001	0.007875	4.653954	1.793306	1.300274	1.110023	0.450351	0.000000	-10.000000	0.675000	-29.049999	774.333313	1023.000000	1023.000000	2046.000000
25.879999	0.007160	4.231840	1.707314	1.371729	0.967450	0.185346	0.000000	-10.000000	0.708333	-29.516666	764.500000	1023.000000	1023.000000	2046.000000
25.900000	0.006776	4.004885	1.671312	1.239634	0.845641	0.248298	0.000000	-10.000000	0.716667	-29.933332	754.500000	1023.000000	1023.000000	2046.000000
25.920000	0.006064	3.583631	1.578436	1.250349	0.735872	0.018974	0.000000	-10.000000	0.750000	-30.366667	744.500000	1023.000000	1023.000000	2046.000000
25.940001	0.005318	3.142772	1.423452	1.247597	0.595532	-0.123809	0.000000	-10.000000	0.758333	-30.850000	734.500000	1023.000000	1023.000000	2046.000000
25.959999	0.004812	2.844060	1.344200	1.225724	0.418367	-0.144230	0.000000	-10.000000	0.791667	-31.483334	724.333313	1023.000000	1023.000000	2046.000000
25.980000	0.004025	2.378498	1.174344	1.192486	0.250931	-0.239263	0.000000	-10.000000	0.800000	-31.900000	710.333313	1023.000000	1023.000000	2046.000000
26.000000	0.002767	1.635495	0.820714	1.083176	0.142367	-0.410762	0.000000	-10.000000	0.816667	-31.983334	699.666687	1023.000000	1023.000000	2046.000000
26.020000	0.001544	0.912409	0.557329	0.740468	-0.000362	-0.385026	0.000000	-10.000000	0.833333	-32.233334	688.833313	1023.000000	1023.000000	2046.000000
26.040001	0.000376	0.222110	0.348630	0.447197	-0.129440	-0.444278	0.000000	-10.000000	0.833333	-32.583332	681.500000	1023.000000	1023.000000	2046.000000
26.059999	-0.000857	-0.506675	0.118250	0.345183	-0.235093	-0.735015	0.000000	-10.000000	0.833333	-32.633335	670.500000	1023.000000	1023.000000	2046.000000
26.080000	-0.001956	-1.156077	-0.027336	0.086853	-0.446157	-0.769437	0.000000	-10.000000	0.816667	-32.416668	656.000000	1023.000000	1023.000000	2046.000000
26.100000	-0.003353	-1.981590	-0.252041	0.014028	-0.698960	-1.044616	0.000000	-10.000000	0.808333	-32.133335	645.166687	1023.000000	1023.000000	2046.000000
26.120001	-0.004972	-2.938557	-0.667876	-0.025306	-0.869344	-1.376030	0.000000	-10.000000	0.800000	-31.966667	634.500000	1023.000000	1023.000000	2046.000000
26.139999	-0.006344	-3.749402	-0.906991	-0.321753	-1.167050	-1.353608	0.000000	-10.000000	0.791667	-31.733334	627.333313	1023.000000	1023.000000	2046.000000
26.160000	-0.007761	-4.586689	-1.248065	-0.400312	-1.306212	-1.632100	0.000000	-10.000000	0.791667	-31.500000	616.833313	1023.000000	1023.000000	2046.000000
26.180000	-0.008971	-5.302083	-1.526492	-0.547948	-1.406783	-1.820860	0.000000	-10.000000	0.791667	-31.550001	602.666687	1023.000000	1023.000000	2046.000000
26.200001	-0.009738	-5.755210	-1.580651	-0.728315	-1.663116	-1.783128	0.000000	-10.000000	0.800000	-31.650000	592.166687	1023.000000	1023.000000	2046.000000
26.219999	-0.010282	-6.076539	-1.721332	-0.725965	-1.676031	-1.953210	0.000000	-10.000000	0.800000	-31.533333	581.500000	1023.000000	1023.000000	2046.000000
26.240000	-0.010910	-6.448021	-1.868993	-0.708819	-1.730358	-2.139851	0.000000	-10.000000	0.800000	-31.500000	574.500000	1023.000000	1023.000000	2046.000000
26.260000	-0.010868	-6.423154	-1.741316	-0.779866	-1.850467	-2.051505	0.000000	-10.000000	0.800000	-31.083334	564.000000	1023.000000	1023.000000	2046.000000
26.280001	-0.011148	-6.588532	-1.735408	-0.809328	-1.866484	-2.177312	0.000000	-10.000000	0.783333	-31.133333	550.166687	1023.000000	1023.000000	2046.000000
26.299999	-0.011684	-6.905137	-1.749376	-0.797433	-1.978419	-2.379909	0.000000	-10.000000	0.766667	-31.000000	539.833313	1023.000000	1023.000000	2046.000000
26.320000	-0.011772	-6.957322	-1.656735	-0.933349	-2.062051	-2.305187	0.000000	-10.000000	0.733333	-30.933334	529.500000	1023.000000	1023.000000	2046.000000
26.340000	-0.012541	-7.411988	-1.802381	-0.952614	-2.119761	-2.537232	0.000000	-10.000000	0.733333	-30.700001	522.666687	1023.000000	1023.000000	2046.000000
26.360001	-0.012563	-7.424698	-1.769759	-1.117516	-2.157388	-2.380036	0.000000	-10.000000	0.716667	-30.250000	512.500000	1023.000000	1023.000000	2046.000000
26.379999	-0.013250	-7.830990	-1.905061	-1.160124	-2.213822	-2.551983	0.000000	-10.000000	0.716667	-30.100000	499.166656	1023.000000	1023.000000	2046.000000
26.400000	-0.013857	-8.189501	-2.048825	-1.311898	-2.219002	-2.609776	0.000000	-10.000000	0.700000	-29.866667	489.166656	1023.000000	1023.000000	2046.000000
26.420000	-0.014169	-8.374027	-2.006092	-1.477824	-2.359109	-2.531002	0.000000	-10.000000	0.691667	-29.816668	479.166656	1023.000000	1023.000000	2046.000000
26.440001	-0.014817	-8.756624	-2.269529	-1.518328	-2.272840	-2.695926	0.000000	-10.000000	0.683333	-29.733334	472.500000	1023.000000	1023.000000	2046.000000
26.459999	-0.015299	-9.041946	-2.331332	-1.627264	-2.380825	-2.702525	0.000000	-10.000000	0.666667	-29.483334	462.500000	1023.000000	1023.000000	2046.000000
26.480000	-0.015634	-9.239507	-2.398394	-1.745018	-2.470939	-2.625156	0.000000	-10.000000	0.658333	-29.066668	449.333344	1023.000000	1023.000000	2046.000000
26.500000	-0.016444	-9.718445	-2.679017	-1.845686	-2.418957	-2.774785	0.000000	-10.000000	0.650000	-28.700001	439.500000	1023.000000	1023.000000	2046.000000
26.520000	-0.017026	-10.062079	-2.830703	-1.884227	-2.501551	-2.845599	0.000000	-10.000000	0.641667	-28.450001	429.833344	1023.000000	1023.000000	2046.000000
26.540001	-0.017424	-10.297411	-2.882923	-1.990716	-2.631235	-2.792537	0.000000	-10.000000	0.633333	-28.183334	423.500000	1023.000000	1023.000000	2046.000000
26.559999	-0.018727	-11.067613	-3.336273	-2.126679	-2.660619	-2.944041	0.000000	-10.000000	0.616667	-27.900000	414.166656	1023.000000	1023.000000	2046.000000
26.580000	-0.019892	-11.755928	-3.592520	-2.476082	-2.778663	-2.908663	0.000000	-10.000000	0.591667	-27.533333	401.833344	1023.000000	1023.000000	2046.000000
26.600000	-0.021257	-12.562626	-3.901931	-2.848934	-2.825903	-2.985857	0.000000	-10.000000	0.566667	-27.383333	392.666656	1023.000000	1023.000000	2046.000000
26.620001	-0.022451	-13.268312	-4.165500	-3.132812	-2.892352	-3.077649	0.000000	-10.000000	0.550000	-27.383333	383.500000	1023.000000	1023.000000	2046.000000
26.639999	-0.023002	-13.593979	-4.166551	-3.372170	-3.041031	-3.014227	0.000000	-10.000000	0.566667	-27.483334	377.500000	1023.000000	1023.000000	2046.000000
26.660000	-0.024473	-14.463590	-4.515912	-3.536534	-3.094523	-3.316621	0.000000	-10.000000	0.566667	-27.566668	368.333344	1023.000000	1023.000000	2046.000000
26.680000	-0.025789	-15.241151	-4.807054	-3.685998	-3.290943	-3.457155	0.000000	-10.000000	0.550000	-27.116667	356.166656	1023.000000	1023.000000	2046.000000
26.700001	-0.027234	-16.095201	-5.109809	-3.852974	-3.538851	-3.593567	0.000000	-10.000000	0.516667	-26.700001	347.000000	1023.000000	1023.000000	2046.000000
26.719999	-0.028804	-17.023211	-5.552292	-4.010209	-3.596592	-3.864117	0.000000	-10.000000	0.508333	-26.166668	338.000000	1023.000000	1023.000000	2046.000000
26.740000	-0.029755	-17.585363	-5.692008	-4.169441	-3.833661	-3.890253	0.000000	-10.000000	0.508333	-26.033333	332.166656	1023.000000	1023.000000	2046.000000
26.760000	-0.030390	-17.960243	-5.856796	-4.282691	-3.881492	-3.939265	0.000000	-10.000000	0.525000	-26.116667	323.500000	1023.000000	1023.000000	2046.000000
26.780001	-0.031205	-18.442173	-6.065830	-4.321332	-3.925193	-4.129818	0.000000	-10.000000	0.516667	-26.133333	311.833344	1023.000000	1023.000000	2046.000000
26.799999	-0.031577	-18.662121	-6.111299	-4.308868	-4.045681	-4.196272	0.000000	-10.000000	0.516667	-26.150002	303.000000	1023.000000	1023.000000	2046.000000
26.820000	-0.031601	-18.676128	-6.135481	-4.375797	-4.027012	-4.137838	0.000000	-10.000000	0.500000	-25.633333	294.166656	1023.000000	1023.000000	2046.000000
26.840000	-0.031733	-18.753979	-6.096728	-4.411348	-4.042974	-4.202929	0.000000	-10.000000	0.500000	-25.050001	288.500000	1023.000000	1023.000000	2046.000000
26.860001	-0.031792	-18.788996	-6.014118	-4.452690	-4.086044	-4.236144	0.000000	-10.000000	0.491667	-24.533333	280.166656	1023.000000	1023.000000	2046.000000
26.879999	-0.031914	-18.861298	-5.913629	-4.454513	-4.193148	-4.300010	0.000000	-10.000000	0.458333	-23.750000	269.333344	1023.000000	1023.000000	2046.000000
26.900000	-0.032259	-19.064980	-5.950353	-4.593144	-4.207093	-4.314388	0.000000	-10.000000	0.425000	-23.233334	261.333344	1023.000000	1023.000000	2046.000000
26.920000	-0.032615	-19.275637	-6.058522	-4.692867	-4.161983	-4.362266	0.000000	-10.000000	0.391667	-22.549999	253.500000	1023.000000	1023.000000	2046.000000
26.940001	-0.032868	-19.424707	-6.096916	-4.797727	-4.225281	-4.304782	0.000000	-10.000000	0.391667	-22.466667	248.500000	1023.000000	1023.000000	2046.000000
26.959999	-0.033302	-19.681770	-6.188908	-4.914812	-4.236299	-4.341751	0.000000	-10.000000	0.391667	-22.216667	241.000000	1023.000000	1023.000000	2046.000000
26.980000	-0.033881	-20.023497	-6.345339	-5.093876	-4.187778	-4.396502	0.000000	-10.000000	0.383333	-22.016666	231.166672	1023.000000	1023.000000	2046.000000
27.000000	-0.034222	-20.225075	-6.435221	-5.159597	-4.192945	-4.437311	0.000000	-10.000000	0.366667	-21.799999	223.833328	1023.000000	1023.000000	2046.000000
27.020000	-0.034624	-20.463005	-6.536232	-5.273784	-4.221870	-4.431118	0.000000	-10.000000	0.358333	-21.549999	216.500000	1023.000000	1023.000000	2046.000000
27.040001	-0.035100	-20.744186	-6.604553	-5.383779	-4.270838	-4.485015	0.000000	-10.000000	0.358333	-21.383333	211.666672	1023.000000	1023.000000	2046.000000
27.059999	-0.035508	-20.985123	-6.679709	-5.458644	-4.323758	-4.523012	0.000000	-10.000000	0.358333	-21.166666	204.500000	1023.000000	1023.000000	2046.000000
27.080000	-0.035896	-21.214794	-6.853116	-5.539127	-4.293059	-4.529493	0.000000	-10.000000	0.341667	-20.900000	195.166672	1023.000000	1023.000000	2046.000000
27.100000	-0.036376	-21.498465	-7.042746	-5.614552	-4.295639	-4.545527	0.000000	-10.000000	0.333333	-20.600000	188.166672	1023.000000	1023.000000	2046.000000
27.120001	-0.036784	-21.739407	-7.105177	-5.673067	-4.368844	-4.592320	0.000000	-10.000000	0.325000	-20.216667	181.166672	1023.000000	1023.000000	2046.000000
27.139999	-0.037508	-22.166941	-7.330452	-5.736474	-4.457550	-4.642464	0.000000	-10.000000	0.308333	-19.833334	176.833328	1023.000000	1023.000000	2046.000000
27.160000	-0.038482	-22.742901	-7.645221	-5.951604	-4.485895	-4.660182	0.000000	-10.000000	0.283333	-19.250000	170.166672	1023.000000	1023.000000	2046.000000
27.180000	-0.039561	-23.380453	-7.863037	-6.317099	-4.537605	-4.662712	0.000000	-10.000000	0.241667	-18.316668	161.833328	1023.000000	1023.000000	2046.000000
27.200001	-0.040456	-23.909563	-8.031122	-6.537174	-4.577102	-4.764165	0.000000	-10.000000	0.216667	-17.633333	155.500000	1023.000000	1023.000000	2046.000000
27.219999	-0.041123	-24.303518	-8.194118	-6.729559	-4.587860	-4.791982	0.000000	-10.000000	0.208333	-16.933332	149.666672	1023.000000	1023.000000	2046.000000
27.240000	-0.042076	-24.867144	-8.347408	-6.900154	-4.723803	-4.895780	0.000000	-10.000000	0.208333	-16.666666	146.000000	1023.000000	1023.000000	2046.000000
27.260000	-0.043327	-25.606380	-8.563887	-7.031431	-4.911301	-5.099761	0.000000	-10.000000	0.216667	-16.433334	140.500000	1023.000000	1023.000000	2046.000000
27.280001	-0.044582	-26.348104	-8.829438	-7.121728	-5.086045	-5.310893	0.000000	-10.000000	0.200000	-15.800000	133.333328	1023.000000	1023.000000	2046.000000
27.299999	-0.045817	-27.077618	-9.105788	-7.224370	-5.278704	-5.468756	0.000000	-10.000000	0.191667	-15.216667	128.000000	1023.000000	1023.000000	2046.000000
27.320000	-0.046580	-27.529049	-9.293417	-7.294154	-5.409550	-5.531928	0.000000	-10.000000	0.183333	-14.550000	122.833336	1023.000000	1023.000000	2046.000000
27.340000	-0.046939	-27.740736	-9.333463	-7.348677	-5.462288	-5.596309	0.000000	-10.000000	0.191667	-14.450000	119.500000	1023.000000	1023.000000	2046.000000
27.360001	-0.047368	-27.994230	-9.442841	-7.418751	-5.479033	-5.653605	0.000000	-10.000000	0.191667	-14.366667	114.666664	1023.000000	1023.000000	2046.000000
27.379999	-0.047558	-28.106815	-9.520474	-7.393434	-5.517546	-5.675361	0.000000	-10.000000	0.158333	-13.816667	108.333336	1023.000000	1023.000000	2046.000000
27.400000	-0.047409	-28.018509	-9.437340	-7.382252	-5.582102	-5.616815	0.000000	-10.000000	0.125000	-13.316667	103.666664	1023.000000	1023.000000	2046.000000
27.420000	-0.047159	-27.870731	-9.298638	-7.278243	-5.576396	-5.717453	0.000000	-10.000000	0.100000	-12.566667	99.000000	1023.000000	1023.000000	2046.000000
27.440001	-0.047077	-27.822418	-9.266749	-7.314128	-5.559690	-5.681851	0.000000	-10.000000	0.091667	-12.333334	96.166664	1023.000000	1023.000000	2046.000000
27.459999	-0.046848	-27.687122	-9.131297	-7.288708	-5.605349	-5.661769	0.000000	-10.000000	0.075000	-11.716667	92.000000	1023.000000	1023.000000	2046.000000
27.480000	-0.046514	-27.489790	-9.009109	-7.287091	-5.566062	-5.627527	0.000000	-10.000000	0.058333	-10.783334	88.166664	1023.000000	1023.000000	2046.000000
27.500000	-0.046523	-27.495237	-8.971369	-7.314900	-5.544591	-5.664377	0.000000	-10.000000	0.050000	-9.516666	84.666664	1023.000000	1023.000000	2046.000000
27.520000	-0.046399	-27.422012	-8.957386	-7.405370	-5.490011	-5.569245	0.000000	-10.000000	0.050000	-8.266666	81.500000	1023.000000	1023.000000	2046.000000
27.540001	-0.046245	-27.330873	-8.943221	-7.450528	-5.434589	-5.502535	0.000000	-10.000000	0.041667	-7.183333	78.833336	1023.000000	1023.000000	2046.000000
27.559999	-0.046177	-27.290655	-8.886889	-7.490583	-5.391657	-5.521527	0.000000	-10.000000	0.033333	-5.750000	76.500000	1023.000000	1023.000000	2046.000000
27.580000	-0.046177	-27.290524	-8.948535	-7.509656	-5.320868	-5.511465	0.000000	-10.000000	0.016667	-2.533333	74.666664	1023.000000	1023.000000	2046.000000
27.600000	-0.045790	-27.062162	-8.877110	-7.492408	-5.300724	-5.391920	0.000000	-10.000000	0.008333	0.300000	73.500000	1023.000000	1023.000000	2046.000000
27.620001	-0.045593	-26.945370	-8.756641	-7.457151	-5.293156	-5.438422	0.000000	-10.000000	-0.016667	2.750000	73.000000	1023.000000	1023.000000	2046.000000
27.639999	-0.045407	-26.835308	-8.777535	-7.418789	-5.184594	-5.454390	0.000000	-10.000000	-0.033333	3.700000	73.000000	1023.000000	1023.000000	2046.000000
27.660000	-0.044861	-26.512764	-8.639611	-7.349279	-5.173653	-5.350219	0.000000	-10.000000	-0.058333	5.166667	73.000000	1023.000000	1023.000000	2046.000000
27.680000	-0.044584	-26.348904	-8.564961	-7.380669	-5.100690	-5.302583	0.000000	-10.000000	-0.083333	7.683333	73.000000	1023.000000	1023.000000	2046.000000
27.700001	-0.044105	-26.065939	-8.597629	-7.275803	-4.898894	-5.293613	0.000000	-10.000000	-0.108333	9.550000	73.000000	1023.000000	1023.000000	2046.000000
27.719999	-0.043534	-25.728693	-8.501016	-7.129582	-4.868531	-5.229564	0.000000	-10.000000	-0.125000	11.616667	73.000000	1023.000000	1023.000000	2046.000000
27.740000	-0.043384	-25.640005	-8.506374	-7.082429	-4.852352	-5.198850	0.000000	-10.000000	-0.141667	12.883333	73.000000	1023.000000	1023.000000	2046.000000
27.760000	-0.043491	-25.703037	-8.618209	-7.167101	-4.740287	-5.177441	0.000000	-10.000000	-0.183333	15.066667	64.666664	1023.000000	1023.000000	2046.000000
27.780001	-0.043497	-25.706661	-8.728077	-7.252632	-4.601508	-5.124444	0.000000	-10.000000	-0.233333	17.266666	48.500000	1023.000000	1023.000000	2046.000000
27.799999	-0.042937	-25.375931	-8.561922	-7.347075	-4.529522	-4.937413	0.000000	-10.000000	-0.283333	19.416666	34.333332	1023.000000	1023.000000	2046.000000
27.820000	-0.042543	-25.143000	-8.425783	-7.390670	-4.435912	-4.890635	0.000000	-10.000000	-0.308333	20.866667	30.833334	1023.000000	1023.000000	2046.000000
27.840000	-0.042573	-25.160715	-8.454992	-7.347439	-4.349744	-5.008539	0.000000	-10.000000	-0.358333	21.983334	37.500000	1023.000000	1023.000000	2046.000000
27.860001	-0.042720	-25.247660	-8.514887	-7.292074	-4.380457	-5.060243	0.000000	-10.000000	-0.391667	23.033335	44.666668	1023.000000	1023.000000	2046.000000
27.879999	-0.042717	-25.245461	-8.519972	-7.223665	-4.423989	-5.077835	0.000000	-10.000000	-0.425000	24.166668	52.166668	1023.000000	1023.000000	2046.000000
27.900000	-0.042836	-25.316107	-8.544522	-7.187449	-4.466603	-5.117532	0.000000	-10.000000	-0.425000	25.300001	60.000000	1023.000000	1023.000000	2046.000000
27.920000	-0.042471	-25.100531	-8.479520	-7.139635	-4.414354	-5.067022	0.000000	-10.000000	-0.433333	25.783333	68.333336	1023.000000	1023.000000	2046.000000
27.940001	-0.041619	-24.596628	-8.423910	-6.942493	-4.236591	-4.993635	0.000000	-10.000000	-0.458333	26.049999	76.833336	1023.000000	1023.000000	2046.000000
27.959999	-0.040664	-24.032404	-8.176181	-6.788222	-4.187960	-4.880041	0.000000	-10.000000	-0.483333	26.049999	85.500000	1023.000000	1023.000000	2046.000000
27.980000	-0.039970	-23.622232	-7.968245	-6.667560	-4.169016	-4.817412	0.000000	-10.000000	-0.483333	26.616667	94.166664	1023.000000	1023.000000	2046.000000
28.000000	-0.038695	-22.868525	-7.779717	-6.467114	-3.973794	-4.647897	0.000000	-10.000000	-0.475000	26.983334	103.000000	1023.000000	1023.000000	2046.000000
28.020000	-0.037154	-21.957941	-7.454679	-6.217305	-3.768557	-4.517400	0.000000	-10.000000	-0.466667	27.416668	112.000000	1023.000000	1023.000000	2046.000000
28.040001	-0.036083	-21.325296	-7.088333	-6.071796	-3.763831	-4.401336	0.000000	-10.000000	-0.475000	27.350000	121.166664	1023.000000	1023.000000	2046.000000
28.059999	-0.034867	-20.606232	-6.833894	-5.937292	-3.602376	-4.232669	0.000000	-10.000000	-0.483333	27.816668	130.333328	1023.000000	1023.000000	2046.000000
28.080000	-0.033495	-19.795517	-6.601563	-5.749393	-3.356396	-4.088164	0.000000	-10.000000	-0.491667	27.933334	139.500000	1023.000000	1023.000000	2046.000000
28.100000	-0.032524	-19.221815	-6.348326	-5.654564	-3.248097	-3.970829	0.000000	-10.000000	-0.500000	28.250000	148.666672	1023.000000	1023.000000	2046.000000
28.120001	-0.031605	-18.678291	-6.197056	-5.605116	-3.114535	-3.761583	0.000000	-10.000000	-0.500000	28.100000	158.000000	1023.000000	1023.000000	2046.000000
28.139999	-0.030522	-18.038536	-6.070004	-5.492158	-2.844296	-3.632078	0.000000	-10.000000	-0.491667	27.800001	167.500000	1023.000000	1023.000000	2046.000000
28.160000	-0.029744	-17.578447	-5.848612	-5.419747	-2.779397	-3.530692	0.000000	-10.000000	-0.483333	27.500000	176.833328	1023.000000	1023.000000	2046.000000
28.180000	-0.028718	-16.972504	-5.698484	-5.299529	-2.605042	-3.369450	0.000000	-10.000000	-0.475000	27.200001	186.000000	1023.000000	1023.000000	2046.000000
28.200001	-0.027539	-16.275621	-5.565101	-5.110122	-2.344352	-3.256046	0.000000	-10.000000	-0.466667	27.100000	195.166672	1023.000000	1023.000000	2046.000000
28.219999	-0.026713	-15.787587	-5.335175	-5.006789	-2.303664	-3.141960	0.000000	-10.000000	-0.475000	26.916666	204.333328	1023.000000	1023.000000	2046.000000
28.240000	-0.025731	-15.207066	-5.080390	-4.911607	-2.230397	-2.984672	0.000000	-10.000000	-0.466667	26.783333	213.333328	1023.000000	1023.000000	2046.000000
28.260000	-0.024659	-14.573293	-5.045460	-4.781701	-1.944512	-2.801620	0.000000	-10.000000	-0.483333	27.049999	222.166672	1023.000000	1023.000000	2046.000000
28.280001	-0.023634	-13.967471	-4.933425	-4.659135	-1.719391	-2.655519	0.000000	-10.000000	-0.483333	27.483334	231.166672	1023.000000	1023.000000	2046.000000
28.299999	-0.022912	-13.541198	-4.770808	-4.490569	-1.668072	-2.611750	0.000000	-10.000000	-0.500000	27.750000	240.333328	1023.000000	1023.000000	2046.000000
28.320000	-0.022086	-13.052600	-4.721980	-4.297553	-1.549254	-2.483813	0.000000	-10.000000	-0.508333	27.716667	249.666672	1023.000000	1023.000000	2046.000000
28.340000	-0.021504	-12.709131	-4.821714	-4.306796	-1.290918	-2.289705	0.000000	-10.000000	-0.525000	27.816668	258.833344	1023.000000	1023.000000	2046.000000
28.360001	-0.021638	-12.787846	-4.784494	-4.450702	-1.290183	-2.262466	0.000000	-10.000000	-0.533333	27.950001	268.166656	1023.000000	1023.000000	2046.000000
28.379999	-0.021182	-12.518603	-4.718031	-4.425838	-1.180070	-2.194665	0.000000	-10.000000	-0.541667	28.450001	277.333344	1023.000000	1023.000000	2046.000000
28.400000	-0.020379	-12.044091	-4.641720	-4.428872	-0.925791	-2.047707	0.000000	-10.000000	-0.533333	28.266668	286.833344	1023.000000	1023.000000	2046.000000
28.420000	-0.020123	-11.892920	-4.622748	-4.400212	-0.851432	-2.018528	0.000000	-10.000000	-0.516667	28.100000	296.166656	1023.000000	1023.000000	2046.000000
28.440001	-0.020275	-11.982788	-4.517305	-4.290580	-1.016724	-2.158179	0.000000	-10.000000	-0.491667	27.533335	305.666656	1023.000000	1023.000000	2046.000000
28.459999	-0.020418	-12.066833	-4.542463	-4.221764	-1.112570	-2.190037	0.000000	-10.000000	-0.466667	27.100000	317.833344	1023.000000	1023.000000	2046.000000
28.480000	-0.020297	-11.995310	-4.625358	-4.178936	-1.017116	-2.173901	0.000000	-10.000000	-0.441667	26.766666	333.000000	1023.000000	1023.000000	2046.000000
28.500000	-0.020099	-11.878513	-4.586496	-4.062709	-1.011909	-2.217399	0.000000	-10.000000	-0.433333	26.300001	348.000000	1023.000000	1023.000000	2046.000000
28.520000	-0.019592	-11.578853	-4.382726	-3.912006	-1.068376	-2.215745	0.000000	-10.000000	-0.433333	26.116667	357.000000	1023.000000	1023.000000	2046.000000
28.540001	-0.018673	-11.035843	-4.186114	-3.742234	-0.987040	-2.120455	0.000000	-10.000000	-0.450000	25.950001	360.000000	1023.000000	1023.000000	2046.000000
28.559999	-0.017673	-10.444529	-4.114155	-3.597291	-0.768699	-1.964384	0.000000	-10.000000	-0.458333	25.850000	363.000000	1023.000000	1023.000000	2046.000000
28.580000	-0.016680	-9.857877	-3.816316	-3.430782	-0.735316	-1.875462	0.000000	-10.000000	-0.458333	25.566668	368.666656	1023.000000	1023.000000	2046.000000
28.600000	-0.015354	-9.074305	-3.426812	-3.203575	-0.688297	-1.755621	0.000000	-10.000000	-0.441667	25.150000	377.333344	1023.000000	1023.000000	2046.000000
28.620001	-0.013953	-8.246432	-3.114908	-2.991369	-0.521919	-1.618237	0.000000	-10.000000	-0.416667	24.750000	385.666656	1023.000000	1023.000000	2046.000000
28.639999	-0.012603	-7.448627	-2.910697	-2.910057	-0.250003	-1.377870	0.000000	-10.000000	-0.408333	24.433334	394.000000	1023.000000	1023.000000	2046.000000
28.660000	-0.011714	-6.923217	-2.677216	-2.767705	-0.194620	-1.283676	0.000000	-10.000000	-0.400000	24.666666	402.000000	1023.000000	1023.000000	2046.000000
28.680000	-0.010604	-6.267161	-2.371843	-2.631604	-0.133855	-1.129859	0.000000	-10.000000	-0.400000	24.650000	410.333344	1023.000000	1023.000000	2046.000000
28.700001	-0.009477	-5.600692	-2.192016	-2.516402	0.108591	-1.000866	0.000000	-10.000000	-0.375000	24.666666	418.666656	1023.000000	1023.000000	2046.000000
28.719999	-0.008648	-5.111063	-2.087851	-2.455420	0.293203	-0.860994	0.000000	-10.000000	-0.366667	24.150000	427.000000	1023.000000	1023.000000	2046.000000
28.740000	-0.007912	-4.676111	-1.985208	-2.437231	0.465414	-0.719086	0.000000	-10.000000	-0.358333	23.900000	435.000000	1023.000000	1023.000000	2046.000000
28.760000	-0.006929	-4.095050	-1.790768	-2.255558	0.568770	-0.617494	0.000000	-10.000000	-0.375000	23.683334	443.000000	1023.000000	1023.000000	2046.000000
28.780001	-0.005896	-3.484310	-1.598106	-2.158219	0.757756	-0.485741	0.000000	-10.000000	-0.383333	23.650000	451.000000	1023.000000	1023.000000	2046.000000
28.799999	-0.005174	-3.057799	-1.488492	-2.123883	0.915953	-0.361378	0.000000	-10.000000	-0.383333	23.700001	459.000000	1023.000000	1023.000000	2046.000000
28.820000	-0.004209	-2.487659	-1.293467	-1.991381	1.045537	-0.248348	0.000000	-10.000000	-0.366667	23.600000	467.000000	1023.000000	1023.000000	2046.000000
28.840000	-0.003270	-1.932354	-1.090509	-1.776513	1.134968	-0.200300	0.000000	-10.000000	-0.358333	23.650000	475.000000	1023.000000	1023.000000	2046.000000
28.860001	-0.002445	-1.445150	-0.942401	-1.724421	1.283224	-0.061551	0.000000	-10.000000	-0.358333	23.533333	482.833344	1023.000000	1023.000000	2046.000000
28.879999	-0.001512	-0.893663	-0.872722	-1.660091	1.575346	0.063805	0.000000	-10.000000	-0.358333	23.616667	490.500000	1023.000000	1023.000000	2046.000000
28.900000	-0.000771	-0.455769	-0.753571	-1.448054	1.635508	0.110348	0.000000	-10.000000	-0.366667	23.383333	498.166656	1023.000000	1023.000000	2046.000000
28.920000	-0.000318	-0.188182	-0.660176	-1.304935	1.599959	0.176971	0.000000	-10.000000	-0.366667	23.483334	506.000000	1023.000000	1023.000000	2046.000000
28.940001	-0.000124	-0.073247	-0.797602	-1.348094	1.813756	0.258692	0.000000	-10.000000	-0.366667	23.450001	514.000000	1023.000000	1023.000000	2046.000000
28.959999	-0.000094	-0.055555	-0.849312	-1.534289	1.975645	0.352401	0.000000	-10.000000	-0.358333	23.633333	522.000000	1023.000000	1023.000000	2046.000000
28.980000	0.000184	0.108487	-0.707911	-1.603333	1.994340	0.425391	0.000000	-10.000000	-0.341667	23.600000	530.000000	1023.000000	1023.000000	2046.000000
29.000000	0.000611	0.361284	-0.624834	-1.523613	2.136427	0.373304	0.000000	-10.000000	-0.341667	23.250000	537.833313	1023.000000	1023.000000	2046.000000
29.020000	0.000526	0.311151	-0.576003	-1.502191	2.053012	0.336333	0.000000	-10.000000	-0.333333	22.766666	545.500000	1023.000000	1023.000000	2046.000000
29.040001	-0.000087	-0.051407	-0.649500	-1.522582	1.923904	0.196770	0.000000	-10.000000	-0.341667	22.283335	553.166687	1023.000000	1023.000000	2046.000000
29.059999	-0.000563	-0.332631	-0.742727	-1.487788	1.844527	0.053357	0.000000	-10.000000	-0.308333	22.200001	560.666687	1023.000000	1023.000000	2046.000000
29.080000	-0.000600	-0.354322	-0.735681	-1.324338	1.792976	-0.087278	0.000000	-10.000000	-0.283333	21.950001	568.166687	1023.000000	1023.000000	2046.000000
29.100000	-0.000272	-0.160846	-0.591661	-1.173215	1.755978	-0.151948	0.000000	-10.000000	-0.250000	21.733334	575.500000	1023.000000	1023.000000	2046.000000
29.120001	0.000441	0.260480	-0.465791	-1.121002	1.868771	-0.021498	0.000000	-10.000000	-0.250000	21.250000	582.833313	1023.000000	1023.000000	2046.000000
29.139999	0.001251	0.739334	-0.269527	-1.014262	1.920407	0.102716	0.000000	-10.000000	-0.266667	21.000000	590.000000	1023.000000	1023.000000	2046.000000
29.160000	0.002048	1.210486	-0.101305	-0.727880	2.020956	0.018716	0.000000	-10.000000	-0.283333	20.816668	597.000000	1023.000000	1023.000000	2046.000000
29.180000	0.002961	1.749948	0.143101	-0.535289	2.068506	0.073630	0.000000	-10.000000	-0.291667	20.800001	604.000000	1023.000000	1023.000000	2046.000000
29.200001	0.004386	2.592407	0.483184	-0.428019	2.200883	0.336360	0.000000	-10.000000	-0.266667	20.416666	611.000000	1023.000000	1023.000000	2046.000000
29.219999	0.005575	3.295115	0.873438	-0.291305	2.277870	0.435111	0.000000	-10.000000	-0.241667	19.933334	617.833313	1023.000000	1023.000000	2046.000000
29.240000	0.006510	3.847575	1.125524	-0.051093	2.369733	0.403411	0.000000	-10.000000	-0.216667	19.083334	624.666687	1023.000000	1023.000000	2046.000000
29.260000	0.007283	4.304476	1.291763	0.083541	2.494839	0.434334	0.000000	-10.000000	-0.200000	18.450001	631.166687	1023.000000	1023.000000	2046.000000
29.280001	0.008081	4.775609	1.480479	0.138656	2.570612	0.585862	0.000000	-10.000000	-0.175000	17.433334	637.500000	1023.000000	1023.000000	2046.000000
29.299999	0.008906	5.263158	1.642188	0.131903	2.668520	0.820547	0.000000	-10.000000	-0.150000	16.700001	643.500000	1023.000000	1023.000000	2046.000000
29.320000	0.009531	5.632713	1.698445	0.268683	2.824368	0.841217	0.000000	-10.000000	-0.125000	15.916667	649.166687	1023.000000	1023.000000	2046.000000
29.340000	0.010030	5.927704	1.755785	0.407181	2.919966	0.844773	0.000000	-10.000000	-0.141667	15.666667	654.500000	1023.000000	1023.000000	2046.000000
29.360001	0.010679	6.311025	1.897335	0.422778	3.002614	0.988297	0.000000	-10.000000	-0.133333	15.516667	659.666687	1023.000000	1023.000000	2046.000000
29.379999	0.011624	6.869887	2.108698	0.411227	3.078699	1.271264	0.000000	-10.000000	-0.133333	15.400001	664.833313	1023.000000	1023.000000	2046.000000
29.400000	0.012153	7.182261	2.205099	0.566702	3.173980	1.236480	0.000000	-10.000000	-0.100000	15.016667	670.166687	1023.000000	1023.000000	2046.000000
29.420000	0.012708	7.510397	2.222266	0.762493	3.331198	1.194440	0.000000	-10.000000	-0.116667	14.766667	675.166687	1023.000000	1023.000000	2046.000000
29.440001	0.013264	7.838744	2.296414	0.802922	3.399936	1.339472	0.000000	-10.000000	-0.125000	14.383334	680.166687	1023.000000	1023.000000	2046.000000
29.459999	0.013996	8.271675	2.450135	0.736173	3.418420	1.666947	0.000000	-10.000000	-0.133333	14.200001	685.000000	1023.000000	1023.000000	2046.000000
29.480000	0.014459	8.545498	2.419615	0.999972	3.572245	1.553666	0.000000	-10.000000	-0.116667	13.633333	689.833313	1023.000000	1023.000000	2046.000000
29.500000	0.014556	8.602822	2.332980	1.167396	3.606798	1.495648	0.000000	-10.000000	-0.100000	12.950000	694.500000	1023.000000	1023.000000	2046.000000
29.520000	0.014566	8.608742	2.240241	1.045860	3.572756	1.749885	0.000000	-10.000000	-0.083333	12.133333	698.833313	1023.000000	1023.000000	2046.000000
29.540001	0.014283	8.441328	2.139028	0.856225	3.558468	1.887608	0.000000	-10.000000	-0.058333	11.216667	703.000000	1023.000000	1023.000000	2046.000000
29.559999	0.013925	8.229509	2.043490	0.777985	3.588274	1.819760	0.000000	-10.000000	-0.033333	9.883333	707.000000	1023.000000	1023.000000	2046.000000
29.580000	0.013570	8.020025	1.929124	0.756552	3.648711	1.685639	0.000000	-10.000000	-0.008333	7.666667	710.666687	1023.000000	1023.000000	2046.000000
29.600000	0.013264	7.839292	1.957814	0.704124	3.490315	1.687039	0.000000	-10.000000	0.016667	4.566667	713.666687	1023.000000	1023.000000	2046.000000
29.620001	0.012488	7.380188	1.861211	0.630053	3.263040	1.625885	0.000000	-10.000000	0.033333	1.150000	715.333313	1023.000000	1023.000000	2046.000000
29.639999	0.011048	6.529471	1.564700	0.680219	3.028497	1.256056	0.000000	-10.000000	0.050000	-1.866667	716.000000	1023.000000	1023.000000	2046.000000
29.660000	0.009680	5.721028	1.291062	0.698145	2.784204	0.947618	0.000000	-10.000000	0.066667	-4.800000	716.000000	1023.000000	1023.000000	2046.000000
29.680000	0.009122	5.391038	1.285216	0.642174	2.520842	0.942806	0.000000	-10.000000	0.083333	-7.683333	716.000000	1023.000000	1023.000000	2046.000000
29.700001	0.008698	5.140526	1.269528	0.622097	2.319050	0.929850	0.000000	-10.000000	0.116667	-10.700001	716.000000	1023.000000	1023.000000	2046.000000
29.719999	0.008097	4.785200	1.083291	0.803836	2.238587	0.659485	0.000000	-10.000000	0.141667	-13.066667	716.000000	1023.000000	1023.000000	2046.000000
29.740000	0.007640	4.515503	1.053618	0.873682	2.035828	0.552375	0.000000	-10.000000	0.183333	-14.750000	716.000000	1023.000000	1023.000000	2046.000000
29.760000	0.007727	4.566757	1.151008	0.895153	1.845364	0.675232	0.000000	-10.000000	0.216667	-16.250000	708.500000	1023.000000	1023.000000	2046.000000
29.780001	0.007849	4.638803	1.199425	0.987546	1.761377	0.690455	0.000000	-10.000000	0.241667	-17.450001	699.000000	1023.000000	1023.000000	2046.000000
29.799999	0.007792	4.605257	1.261347	1.091898	1.649217	0.602794	0.000000	-10.000000	0.283333	-18.883333	687.333313	1023.000000	1023.000000	2046.000000
29.820000	0.007555	4.464806	1.368379	1.191833	1.430931	0.473664	0.000000	-10.000000	0.325000	-20.133333	680.833313	1023.000000	1023.000000	2046.000000
29.840000	0.007587	4.484011	1.499555	1.212015	1.214114	0.558326	0.000000	-10.000000	0.375000	-21.200001	674.000000	1023.000000	1023.000000	2046.000000
29.860001	0.007381	4.362232	1.408128	1.203440	1.181589	0.569074	0.000000	-10.000000	0.391667	-21.950001	667.000000	1023.000000	1023.000000	2046.000000
29.879999	0.006773	4.002935	1.321939	1.312873	1.018646	0.349476	0.000000	-10.000000	0.416667	-22.633333	659.666687	1023.000000	1023.000000	2046.000000
29.900000	0.006663	3.937557	1.332114	1.204027	0.883016	0.518399	0.000000	-10.000000	0.425000	-23.250000	652.000000	1023.000000	1023.000000	2046.000000
29.920000	0.006263	3.701311	1.261632	1.142780	0.775948	0.520951	0.000000	-10.000000	0.433333	-23.716667	644.333313	1023.000000	1023.000000	2046.000000
29.940001	0.005614	3.318134	1.075387	1.189487	0.758451	0.294809	0.000000	-10.000000	0.441667	-23.950001	636.666687	1023.000000	1023.000000	2046.000000
29.959999	0.005311	3.138771	1.085019	1.118660	0.545795	0.389298	0.000000	-10.000000	0.458333	-24.100000	628.666687	1023.000000	1023.000000	2046.000000
29.980000	0.004848	2.865343	1.050497	1.074418	0.466296	0.274132	0.000000	-10.000000	0.483333	-24.216667	620.333313	1023.000000	1023.000000	2046.000000
30.000000	0.004246	2.509145	0.941136	1.076135	0.406438	0.085436	0.000000	-10.000000	0.491667	-24.500000	612.000000	1023.000000	1023.000000	2046.000000
30.020000	0.003974	2.348825	0.979896	1.054603	0.240687	0.073639	0.000000	-10.000000	0.508333	-25.000000	604.000000	1023.000000	1023.000000	2046.000000
30.040001	0.003593	2.123701	0.916616	1.018334	0.190447	-0.001696	0.000000	-10.000000	0.516667	-25.616667	595.833313	1023.000000	1023.000000	2046.000000
30.059999	0.002849	1.683851	0.795017	0.961714	0.092064	-0.164944	0.000000	-10.000000	0.533333	-26.050001	587.333313	1023.000000	1023.000000	2046.000000
30.080000	0.002502	1.478646	0.790817	1.029068	-0.072358	-0.268882	0.000000	-10.000000	0.558333	-26.600000	578.666687	1023.000000	1023.000000	2046.000000
30.100000	0.001794	1.060088	0.628128	1.010199	-0.184446	-0.393793	0.000000	-10.000000	0.583333	-27.000000	569.666687	1023.000000	1023.000000	2046.000000
30.120001	0.000805	0.476046	0.363587	0.951666	-0.271099	-0.568107	0.000000	-10.000000	0.583333	-27.366667	560.666687	1023.000000	1023.000000	2046.000000
30.139999	-0.000417	-0.246190	0.127501	0.706414	-0.418341	-0.661764	0.000000	-10.000000	0.583333	-27.450001	551.500000	1023.000000	1023.000000	2046.000000
30.160000	-0.001692	-1.000231	-0.171482	0.397501	-0.478696	-0.747554	0.000000	-10.000000	0.566667	-27.616667	542.500000	1023.000000	1023.000000	2046.000000
30.180000	-0.002764	-1.633339	-0.265335	0.165229	-0.646486	-0.886748	0.000000	-10.000000	0.600000	-27.800001	533.333313	1023.000000	1023.000000	2046.000000
30.200001	-0.003746	-2.214126	-0.413165	0.036141	-0.789496	-1.047606	0.000000	-10.000000	0.600000	-27.916668	524.000000	1023.000000	1023.000000	2046.000000
30.219999	-0.005079	-3.001817	-0.563453	-0.098162	-1.085980	-1.254222	0.000000	-10.000000	0.616667	-27.750000	514.666687	1023.000000	1023.000000	2046.000000
30.240000	-0.006677	-3.946387	-0.952683	-0.202710	-1.212904	-1.578090	0.000000	-10.000000	0.583333	-27.216667	505.333344	1023.000000	1023.000000	2046.000000
30.260000	-0.008156	-4.820172	-1.260712	-0.439546	-1.414749	-1.705165	0.000000	-10.000000	0.566667	-26.733334	496.333344	1023.000000	1023.000000	2046.000000
30.280001	-0.009386	-5.546986	-1.521472	-0.502714	-1.646662	-1.876137	0.000000	-10.000000	0.566667	-26.516666	487.333344	1023.000000	1023.000000	2046.000000
30.299999	-0.010523	-6.219108	-1.710790	-0.683482	-1.825096	-1.999739	0.000000	-10.000000	0.566667	-26.866667	478.500000	1023.000000	1023.000000	2046.000000
30.320000	-0.011346	-6.705401	-1.879838	-0.750716	-1.892470	-2.182377	0.000000	-10.000000	0.566667	-27.050001	469.500000	1023.000000	1023.000000	2046.000000
30.340000	-0.011854	-7.005484	-1.926662	-0.756772	-2.013501	-2.308548	0.000000	-10.000000	0.550000	-27.183334	460.500000	1023.000000	1023.000000	2046.000000
30.360001	-0.012260	-7.245645	-2.034680	-0.754045	-2.085143	-2.371777	0.000000	-10.000000	0.550000	-27.050001	451.500000	1023.000000	1023.000000	2046.000000
30.379999	-0.012295	-7.266291	-1.938571	-0.811159	-2.133456	-2.383104	0.000000	-10.000000	0.566667	-27.100000	442.500000	1023.000000	1023.000000	2046.000000
30.400000	-0.012330	-7.286779	-1.861526	-0.784711	-2.198321	-2.442220	0.000000	-10.000000	0.566667	-27.166666	433.500000	1023.000000	1023.000000	2046.000000
30.420000	-0.012627	-7.462473	-1.843485	-0.833287	-2.278244	-2.507457	0.000000	-10.000000	0.566667	-27.150000	424.333344	1023.000000	1023.000000	2046.000000
30.440001	-0.012925	-7.638629	-1.847589	-0.834119	-2.307576	-2.649344	0.000000	-10.000000	0.533333	-26.866667	415.166656	1023.000000	1023.000000	2046.000000
30.459999	-0.013125	-7.756857	-1.790695	-0.979052	-2.377427	-2.609682	0.000000	-10.000000	0.533333	-26.450001	406.166656	1023.000000	1023.000000	2046.000000
30.480000	-0.013543	-8.003619	-1.865767	-1.018232	-2.430831	-2.688789	0.000000	-10.000000	0.525000	-26.049999	397.500000	1023.000000	1023.000000	2046.000000
30.500000	-0.013920	-8.226905	-1.966241	-1.096870	-2.454060	-2.709734	0.000000	-10.000000	0.533333	-26.049999	388.833344	1023.000000	1023.000000	2046.000000
30.520000	-0.014325	-8.466038	-1.994256	-1.244206	-2.471984	-2.755590	0.000000	-10.000000	0.525000	-25.833334	380.000000	1023.000000	1023.000000	2046.000000
30.540001	-0.014867	-8.786445	-2.137541	-1.372633	-2.513462	-2.762809	0.000000	-10.000000	0.516667	-25.799999	371.333344	1023.000000	1023.000000	2046.000000
30.559999	-0.015315	-9.051313	-2.270475	-1.409965	-2.555740	-2.815134	0.000000	-10.000000	0.516667	-25.416666	362.666656	1023.000000	1023.000000	2046.000000
30.580000	-0.015715	-9.287399	-2.355450	-1.523641	-2.533415	-2.874893	0.000000	-10.000000	0.516667	-25.350000	354.333344	1023.000000	1023.000000	2046.000000
30.600000	-0.016245	-9.600949	-2.439398	-1.618922	-2.597998	-2.944631	0.000000	-10.000000	0.525000	-25.150002	345.833344	1023.000000	1023.000000	2046.000000
30.620001	-0.016654	-9.842545	-2.578659	-1.691389	-2.611319	-2.961178	0.000000	-10.000000	0.508333	-25.216667	337.500000	1023.000000	1023.000000	2046.000000
30.639999	-0.017025	-10.062058	-2.673441	-1.798006	-2.650505	-2.940106	0.000000	-10.000000	0.500000	-25.116667	329.166656	1023.000000	1023.000000	2046.000000
30.660000	-0.017520	-10.354135	-2.787383	-1.900685	-2.669590	-2.996477	0.000000	-10.000000	0.508333	-25.233334	320.666656	1023.000000	1023.000000	2046.000000
30.680000	-0.018135	-10.718012	-3.038888	-1.934805	-2.679632	-3.064687	0.000000	-10.000000	0.516667	-25.183332	312.333344	1023.000000	1023.000000	2046.000000
30.700001	-0.018558	-10.967863	-3.089371	-2.012570	-2.790418	-3.075503	0.000000	-10.000000	0.525000	-25.216667	303.666656	1023.000000	1023.000000	2046.000000
30.719999	-0.019442	-11.490501	-3.359846	-2.151921	-2.864472	-3.114262	0.000000	-10.000000	0.508333	-25.166666	295.333344	1023.000000	1023.000000	2046.000000
30.740000	-0.020621	-12.186930	-3.688256	-2.450488	-2.934358	-3.113827	0.000000	-10.000000	0.508333	-25.200001	286.833344	1023.000000	1023.000000	2046.000000
30.760000	-0.021806	-12.887312	-3.929559	-2.792902	-3.000618	-3.164233	0.000000	-10.000000	0.516667	-25.283333	278.500000	1023.000000	1023.000000	2046.000000
30.780001	-0.022901	-13.534636	-4.174099	-3.084876	-3.013010	-3.262651	0.000000	-10.000000	0.525000	-25.433334	267.166656	1023.000000	1023.000000	2046.000000
30.799999	-0.023737	-14.028773	-4.389518	-3.306062	-3.069155	-3.264039	0.000000	-10.000000	0.533333	-25.583334	258.666656	1023.000000	1023.000000	2046.000000
30.820000	-0.024742	-14.622621	-4.525112	-3.467316	-3.233266	-3.396926	0.000000	-10.000000	0.516667	-25.350000	250.333328	1023.000000	1023.000000	2046.000000
30.840000	-0.026158	-15.459135	-4.888057	-3.562928	-3.354686	-3.653463	0.000000	-10.000000	0.500000	-24.916666	244.666672	1023.000000	1023.000000	2046.000000
30.860001	-0.027684	-16.361376	-5.291725	-3.755023	-3.509667	-3.804962	0.000000	-10.000000	0.491667	-24.383333	236.333328	1023.000000	1023.000000	2046.000000
30.879999	-0.028892	-17.075069	-5.553108	-3.927437	-3.730154	-3.864371	0.000000	-10.000000	0.483333	-24.100000	228.000000	1023.000000	1023.000000	2046.000000
30.900000	-0.030082	-17.778370	-5.742795	-4.070680	-3.914754	-4.050141	0.000000	-10.000000	0.491667	-24.166668	220.000000	1023.000000	1023.000000	2046.000000
30.920000	-0.030916	-18.271126	-5.996436	-4.161035	-3.940777	-4.172880	0.000000	-10.000000	0.491667	-24.333334	212.000000	1023.000000	1023.000000	2046.000000
30.940001	-0.031251	-18.469557	-6.099700	-4.205743	-4.004932	-4.159180	0.000000	-10.000000	0.491667	-24.650000	204.000000	1023.000000	1023.000000	2046.000000
30.959999	-0.031751	-18.765135	-6.151255	-4.266521	-4.101614	-4.245745	0.000000	-10.000000	0.491667	-24.650000	195.833328	1023.000000	1023.000000	2046.000000
30.980000	-0.032159	-19.006151	-6.220788	-4.297647	-4.144964	-4.342753	0.000000	-10.000000	0.483333	-24.466667	187.500000	1023.000000	1023.000000	2046.000000
31.000000	-0.031956	-18.886190	-6.220098	-4.303679	-4.113233	-4.249178	0.000000	-10.000000	0.483333	-24.400002	179.166672	1023.000000	1023.000000	2046.000000
31.020000	-0.032084	-18.961899	-6.073395	-4.357435	-4.192182	-4.338887	0.000000	-10.000000	0.475000	-24.233334	171.000000	1023.000000	1023.000000	2046.000000
31.040001	-0.032437	-19.170113	-6.092798	-4.431766	-4.236642	-4.408907	0.000000	-10.000000	0.458333	-23.933334	163.000000	1023.000000	1023.000000	2046.000000
31.059999	-0.032671	-19.308859	-6.135081	-4.492151	-4.249580	-4.432047	0.000000	-10.000000	0.433333	-23.250000	155.000000	1023.000000	1023.000000	2046.000000
31.080000	-0.032805	-19.387798	-6.122901	-4.605274	-4.270573	-4.389050	0.000000	-10.000000	0.400000	-22.766666	147.333328	1023.000000	1023.000000	2046.000000
31.100000	-0.033271	-19.663067	-6.204540	-4.766721	-4.306036	-4.385770	0.000000	-10.000000	0.391667	-22.400000	139.666672	1023.000000	1023.000000	2046.000000
31.120001	-0.033774	-19.960159	-6.360412	-4.890194	-4.300181	-4.409372	0.000000	-10.000000	0.391667	-22.066668	132.333328	1023.000000	1023.000000	2046.000000
31.139999	-0.034025	-20.108644	-6.477318	-4.974493	-4.249575	-4.407259	0.000000	-10.000000	0.383333	-21.783335	125.000000	1023.000000	1023.000000	2046.000000
31.160000	-0.034718	-20.518250	-6.573774	-5.165456	-4.336183	-4.442837	0.000000	-10.000000	0.366667	-21.350000	117.833336	1023.000000	1023.000000	2046.000000
31.180000	-0.035283	-20.852255	-6.754472	-5.281160	-4.327685	-4.488938	0.000000	-10.000000	0.350000	-21.016666	110.666664	1023.000000	1023.000000	2046.000000
31.200001	-0.035557	-21.014320	-6.880135	-5.339387	-4.314160	-4.480638	0.000000	-10.000000	0.350000	-20.549999	103.500000	1023.000000	1023.000000	2046.000000
31.219999	-0.036201	-21.394703	-6.897337	-5.500144	-4.460690	-4.536531	0.000000	-10.000000	0.341667	-20.333334	96.666664	1023.000000	1023.000000	2046.000000
31.240000	-0.036838	-21.771460	-7.036616	-5.658433	-4.464243	-4.612167	0.000000	-10.000000	0.341667	-20.049999	89.833336	1023.000000	1023.000000	2046.000000
31.260000	-0.036906	-21.811190	-7.120747	-5.684201	-4.422932	-4.583310	0.000000	-10.000000	0.308333	-19.666666	83.166664	1023.000000	1023.000000	2046.000000
31.280001	-0.037267	-22.024912	-7.188929	-5.806212	-4.454928	-4.574843	0.000000	-10.000000	0.300000	-19.299999	76.666664	1023.000000	1023.000000	2046.000000
31.299999	-0.037936	-22.419924	-7.311032	-5.954104	-4.527838	-4.626949	0.000000	-10.000000	0.283333	-19.049999	70.166664	1023.000000	1023.000000	2046.000000
31.320000	-0.038443	-22.719929	-7.506914	-6.024442	-4.496253	-4.692321	0.000000	-10.000000	0.283333	-18.900000	63.833332	1023.000000	1023.000000	2046.000000
31.340000	-0.038702	-22.873110	-7.679517	-5.987644	-4.484812	-4.721137	0.000000	-10.000000	0.266667	-18.583334	57.500000	1023.000000	1023.000000	2046.000000
31.360001	-0.039721	-23.475124	-7.870228	-6.140779	-4.697863	-4.766256	0.000000	-10.000000	0.250000	-18.150002	51.500000	1023.000000	1023.000000	2046.000000
31.379999	-0.040942	-24.196606	-8.155496	-6.492831	-4.763018	-4.785261	0.000000	-10.000000	0.250000	-17.666668	45.500000	1023.000000	1023.000000	2046.000000
31.400000	-0.042129	-24.898439	-8.503564	-6.810133	-4.753255	-4.831487	0.000000	-10.000000	0.250000	-17.433334	39.500000	1023.000000	1023.000000	2046.000000
31.420000	-0.042842	-25.319878	-8.617575	-7.039730	-4.797302	-4.865270	0.000000	-10.000000	0.250000	-17.200001	33.500000	1023.000000	1023.000000	2046.000000
31.440001	-0.043855	-25.918158	-8.757196	-7.275627	-4.905808	-4.979526	0.000000	-10.000000	0.250000	-17.166666	27.666666	1023.000000	1023.000000	2046.000000
31.459999	-0.045062	-26.631889	-8.966263	-7.446603	-5.060540	-5.158483	0.000000	-10.000000	0.233333	-16.833334	22.000000	1023.000000	1023.000000	2046.000000
31.480000	-0.046181	-27.293018	-9.292912	-7.579056	-5.166007	-5.255044	0.000000	-10.000000	0.208333	-16.200001	16.500000	1023.000000	1023.000000	2046.000000
31.500000	-0.047573	-28.115704	-9.544237	-7.671764	-5.423778	-5.475925	0.000000	-10.000000	0.183333	-15.016666	11.166667	1023.000000	1023.000000	2046.000000
31.520000	-0.048801	-28.841196	-9.775581	-7.797137	-5.648273	-5.620206	0.000000	-10.000000	0.175000	-14.216666	6.000000	1023.000000	1023.000000	2046.000000
31.540001	-0.049134	-29.038408	-10.003203	-7.794704	-5.574891	-5.665609	0.000000	-10.000000	0.175000	-13.916667	1.500000	1023.000000	1023.000000	2046.000000
31.559999	-0.049867	-29.471270	-10.123075	-7.821505	-5.722434	-5.804255	0.000000	-10.000000	0.166667	-13.866667	-2.833333	1023.000000	1023.000000	2046.000000
31.580000	-0.050227	-29.683891	-10.127457	-7.858817	-5.916123	-5.781494	0.000000	-10.000000	0.158333	-13.483334	-7.166667	1023.000000	1023.000000	2046.000000
31.600000	-0.050162	-29.646032	-10.307611	-7.744813	-5.793787	-5.799823	0.000000	-10.000000	0.133333	-12.816667	-11.666667	1023.000000	1023.000000	2046.000000
31.620001	-0.050291	-29.721989	-10.300037	-7.750873	-5.848536	-5.822543	0.000000	-10.000000	0.116667	-12.066667	-16.000000	1023.000000	1023.000000	2046.000000
31.639999	-0.050253	-29.699373	-10.149863	-7.743488	-5.990725	-5.815296	0.000000	-10.000000	0.100000	-11.433333	-20.000000	1023.000000	1023.000000	2046.000000
31.660000	-0.049902	-29.491880	-10.052498	-7.757265	-5.942711	-5.739405	0.000000	-10.000000	0.091667	-11.083334	-23.833334	1023.000000	1023.000000	2046.000000
31.680000	-0.049771	-29.414709	-10.016431	-7.809578	-5.880596	-5.708104	0.000000	-10.000000	0.075000	-10.533334	-27.500000	1023.000000	1023.000000	2046.000000
31.700001	-0.049918	-29.501427	-9.900622	-7.851634	-5.982769	-5.766400	0.000000	-10.000000	0.075000	-9.866667	-31.000000	1023.000000	1023.000000	2046.000000
31.719999	-0.049775	-29.417313	-9.839397	-7.869356	-5.926080	-5.782479	0.000000	-10.000000	0.075000	-8.866667	-34.333332	1023.000000	1023.000000	2046.000000
31.740000	-0.049618	-29.323948	-9.883736	-7.970665	-5.813932	-5.655615	0.000000	-10.000000	0.075000	-8.000000	-37.333332	1023.000000	1023.000000	2046.000000
31.760000	-0.049862	-29.468700	-9.812217	-8.065387	-5.888548	-5.702548	0.000000	-10.000000	0.058333	-6.916667	-40.000000	1023.000000	1023.000000	2046.000000
31.780001	-0.049772	-29.415224	-9.798621	-8.097346	-5.859681	-5.659576	0.000000	-10.000000	0.033333	-4.083333	-42.500000	1023.000000	1023.000000	2046.000000
31.799999	-0.049542	-29.279156	-9.863071	-8.122875	-5.698190	-5.595019	0.000000	-10.000000	0.016667	-1.583333	-44.166668	1023.000000	1023.000000	2046.000000
31.820000	-0.049600	-29.313414	-9.884384	-8.102230	-5.666709	-5.660090	0.000000	-10.000000	0.000000	1.416667	-45.000000	1023.000000	1023.000000	2046.000000
31.840000	-0.049480	-29.242714	-9.719279	-8.103148	-5.814394	-5.605892	0.000000	-10.000000	-0.008333	3.333333	-45.000000	1023.000000	1023.000000	2046.000000
31.860001	-0.048960	-28.935101	-9.686523	-8.046287	-5.603364	-5.598928	0.000000	-10.000000	-0.033333	6.483334	-45.000000	1023.000000	1023.000000	2046.000000
31.879999	-0.048793	-28.836470	-9.719852	-8.047187	-5.500875	-5.568557	0.000000	-10.000000	-0.075000	9.500000	-45.000000	1023.000000	1023.000000	2046.000000
31.900000	-0.048567	-28.703291	-9.517686	-8.000967	-5.590272	-5.594366	0.000000	-10.000000	-0.116667	12.283334	-45.000000	1023.000000	1023.000000	2046.000000
31.920000	-0.047890	-28.302830	-9.307306	-7.892041	-5.521540	-5.581941	0.000000	-10.000000	-0.141667	14.216667	-45.000000	1023.000000	1023.000000	2046.000000
31.940001	-0.047158	-27.870653	-9.261152	-7.875671	-5.319913	-5.413916	0.000000	-10.000000	-0.166667	15.483334	-45.000000	1023.000000	1023.000000	2046.000000
31.959999	-0.046766	-27.638535	-9.199460	-7.804192	-5.230986	-5.403898	0.000000	-10.000000	-0.191667	16.533333	-21.666666	1023.000000	1023.000000	2046.000000
31.980000	-0.046076	-27.231188	-9.003549	-7.572270	-5.232258	-5.423111	0.000000	-10.000000	-0.233333	17.833334	4.833333	1023.000000	1023.000000	2046.000000
32.000000	-0.045352	-26.803104	-8.932627	-7.406542	-5.139211	-5.324723	0.000000	-10.000000	-0.258333	18.966667	31.333334	1023.000000	1023.000000	2046.000000
32.020000	-0.044955	-26.568207	-8.983110	-7.395428	-5.047808	-5.141862	0.000000	-10.000000	-0.300000	20.283333	36.833332	1023.000000	1023.000000	2046.000000
32.040001	-0.045008	-26.599779	-8.937999	-7.407022	-5.054170	-5.200589	0.000000	-10.000000	-0.325000	20.966667	39.166668	1023.000000	1023.000000	2046.000000
32.060001	-0.044760	-26.453312	-8.880566	-7.463908	-4.953085	-5.155754	0.000000	-10.000000	-0.350000	22.316666	46.166668	1023.000000	1023.000000	2046.000000
32.080002	-0.044319	-26.192305	-8.830373	-7.534496	-4.777963	-5.049473	0.000000	-10.000000	-0.366667	23.233334	53.333332	1023.000000	1023.000000	2046.000000
32.099998	-0.043805	-25.888641	-8.721287	-7.496481	-4.670110	-5.000763	0.000000	-10.000000	-0.400000	24.250000	63.166668	1023.000000	1023.000000	2046.000000
32.119999	-0.043820	-25.897818	-8.626822	-7.398155	-4.770068	-5.102771	0.000000	-10.000000	-0.433333	24.950001	71.333336	1023.000000	1023.000000	2046.000000
32.139999	-0.043946	-25.971992	-8.624593	-7.315324	-4.841817	-5.190259	0.000000	-10.000000	-0.441667	25.583334	79.666664	1023.000000	1023.000000	2046.000000
32.160000	-0.044000	-26.003733	-8.726756	-7.292048	-4.814036	-5.170891	0.000000	-10.000000	-0.425000	26.183334	88.166664	1023.000000	1023.000000	2046.000000
32.180000	-0.043766	-25.865862	-8.671299	-7.179150	-4.808163	-5.207250	0.000000	-10.000000	-0.425000	26.233334	96.666664	1023.000000	1023.000000	2046.000000
32.200001	-0.043363	-25.627365	-8.502853	-7.055495	-4.851154	-5.217862	0.000000	-10.000000	-0.416667	26.333334	105.333336	1023.000000	1023.000000	2046.000000
32.220001	-0.042515	-25.126509	-8.372593	-6.944697	-4.739116	-5.070102	0.000000	-10.000000	-0.416667	26.166666	114.166664	1023.000000	1023.000000	2046.000000
32.240002	-0.041630	-24.603283	-8.253161	-6.837547	-4.555398	-4.957177	0.000000	-10.000000	-0.408333	26.100000	123.000000	1023.000000	1023.000000	2046.000000
32.259998	-0.040721	-24.066084	-8.035726	-6.623473	-4.484707	-4.922179	0.000000	-10.000000	-0.433333	25.966667	131.833328	1023.000000	1023.000000	2046.000000
32.279999	-0.039507	-23.348787	-7.807804	-6.347439	-4.342421	-4.851123	0.000000	-10.000000	-0.433333	26.100000	140.500000	1023.000000	1023.000000	2046.000000
32.299999	-0.038021	-22.470419	-7.446223	-6.154819	-4.186939	-4.682437	0.000000	-10.000000	-0.441667	26.066668	149.166672	1023.000000	1023.000000	2046.000000
32.320000	-0.036895	-21.804892	-7.132287	-6.101432	-4.054721	-4.516452	0.000000	-10.000000	-0.433333	25.900000	157.833328	1023.000000	1023.000000	2046.000000
32.340000	-0.035643	-21.065277	-6.796671	-5.949730	-3.881064	-4.437812	0.000000	-10.000000	-0.450000	25.566668	166.500000	1023.000000	1023.000000	2046.000000
32.360001	-0.034597	-20.446972	-6.598350	-5.710263	-3.672721	-4.465637	0.000000	-10.000000	-0.433333	25.750000	175.166672	1023.000000	1023.000000	2046.000000
32.380001	-0.033526	-19.813778	-6.291112	-5.643634	-3.614899	-4.264133	0.000000	-10.000000	-0.425000	25.650000	183.666672	1023.000000	1023.000000	2046.000000
32.400002	-0.032496	-19.205130	-6.090024	-5.651839	-3.412999	-4.050268	0.000000	-10.000000	-0.416667	25.616667	192.333328	1023.000000	1023.000000	2046.000000
32.419998	-0.031561	-18.652727	-5.939066	-5.561513	-3.215029	-3.937118	0.000000	-10.000000	-0.416667	25.300001	200.666672	1023.000000	1023.000000	2046.000000
32.439999	-0.030630	-18.102295	-5.779253	-5.395915	-3.021701	-3.905426	0.000000	-10.000000	-0.425000	25.250000	209.333328	1023.000000	1023.000000	2046.000000
32.459999	-0.029648	-17.521833	-5.604751	-5.276142	-2.873159	-3.767782	0.000000	-10.000000	-0.450000	25.566668	217.666672	1023.000000	1023.000000	2046.000000
32.480000	-0.028642	-16.927626	-5.498169	-5.237967	-2.655511	-3.535979	0.000000	-10.000000	-0.466667	25.866667	226.333328	1023.000000	1023.000000	2046.000000
32.500000	-0.027777	-16.416340	-5.285413	-5.142288	-2.583624	-3.405015	0.000000	-10.000000	-0.450000	26.216667	234.833328	1023.000000	1023.000000	2046.000000
32.520000	-0.027030	-15.974478	-5.148341	-4.994620	-2.421898	-3.409619	0.000000	-10.000000	-0.425000	26.066668	243.500000	1023.000000	1023.000000	2046.000000
32.540001	-0.026344	-15.569110	-5.082221	-4.868207	-2.259789	-3.358894	0.000000	-10.000000	-0.425000	26.000000	252.166672	1023.000000	1023.000000	2046.000000
32.560001	-0.025470	-15.052997	-4.915202	-4.831741	-2.124808	-3.181245	0.000000	-10.000000	-0.425000	25.650000	260.833344	1023.000000	1023.000000	2046.000000
32.580002	-0.024402	-14.421669	-4.712321	-4.740805	-2.008650	-2.959892	0.000000	-10.000000	-0.416667	25.383333	269.500000	1023.000000	1023.000000	2046.000000
32.599998	-0.023554	-13.920688	-4.572337	-4.574619	-1.877521	-2.896211	0.000000	-10.000000	-0.400000	24.916666	278.000000	1023.000000	1023.000000	2046.000000
32.619999	-0.022694	-13.411887	-4.450090	-4.384991	-1.730616	-2.846190	0.000000	-10.000000	-0.400000	24.750000	286.500000	1023.000000	1023.000000	2046.000000
32.639999	-0.021656	-12.798447	-4.425715	-4.250578	-1.473388	-2.648766	0.000000	-10.000000	-0.400000	24.583334	294.833344	1023.000000	1023.000000	2046.000000
32.660000	-0.020717	-12.243883	-4.217079	-4.136641	-1.480395	-2.409769	0.000000	-10.000000	-0.400000	24.666666	303.000000	1023.000000	1023.000000	2046.000000
32.680000	-0.020073	-11.863349	-4.224963	-3.983686	-1.358154	-2.296547	0.000000	-10.000000	-0.408333	24.750000	311.166656	1023.000000	1023.000000	2046.000000
32.700001	-0.020089	-11.872512	-4.383654	-3.924898	-1.182768	-2.381192	0.000000	-10.000000	-0.425000	25.033333	319.500000	1023.000000	1023.000000	2046.000000
32.720001	-0.020096	-11.876769	-4.423631	-4.005906	-1.121648	-2.325585	0.000000	-10.000000	-0.441667	25.183334	327.833344	1023.000000	1023.000000	2046.000000
32.740002	-0.019601	-11.584036	-4.264364	-4.137680	-1.049665	-2.132328	0.000000	-10.000000	-0.441667	25.166668	336.333344	1023.000000	1023.000000	2046.000000
32.759998	-0.018913	-11.177756	-4.087947	-4.131507	-0.988937	-1.969365	0.000000	-10.000000	-0.433333	25.233334	344.666656	1023.000000	1023.000000	2046.000000
32.779999	-0.018823	-11.124408	-4.072333	-4.113545	-0.960596	-1.977933	0.000000	-10.000000	-0.416667	25.116667	353.166656	1023.000000	1023.000000	2046.000000
32.799999	-0.019224	-11.361489	-4.190053	-4.020319	-1.025333	-2.125785	0.000000	-10.000000	-0.416667	25.150002	361.500000	1023.000000	1023.000000	2046.000000
32.820000	-0.019498	-11.523057	-4.314043	-3.871632	-1.053368	-2.284014	0.000000	-10.000000	-0.425000	24.966667	369.833344	1023.000000	1023.000000	2046.000000
32.840000	-0.019577	-11.570114	-4.313704	-3.799500	-1.113099	-2.343811	0.000000	-10.000000	-0.425000	24.916668	378.166656	1023.000000	1023.000000	2046.000000
32.860001	-0.019037	-11.251066	-4.225840	-3.682488	-1.069949	-2.272790	0.000000	-10.000000	-0.408333	24.733334	386.500000	1023.000000	1023.000000	2046.000000
32.880001	-0.018275	-10.800775	-4.025056	-3.632931	-1.091991	-2.050797	0.000000	-10.000000	-0.383333	24.333334	394.833344	1023.000000	1023.000000	2046.000000
32.900002	-0.017239	-10.188418	-3.859583	-3.443475	-0.934456	-1.950904	0.000000	-10.000000	-0.383333	24.033335	403.000000	1023.000000	1023.000000	2046.000000
32.919998	-0.016578	-9.797592	-3.762956	-3.203436	-0.863987	-1.967213	0.000000	-10.000000	-0.383333	24.000000	411.000000	1023.000000	1023.000000	2046.000000
32.939999	-0.015520	-9.172046	-3.580707	-2.966011	-0.698968	-1.926360	0.000000	-10.000000	-0.383333	24.200001	419.000000	1023.000000	1023.000000	2046.000000
32.959999	-0.013953	-8.246157	-3.192980	-2.851012	-0.594377	-1.607788	0.000000	-10.000000	-0.366667	24.166666	427.000000	1023.000000	1023.000000	2046.000000
32.980000	-0.012591	-7.441518	-2.793221	-2.749826	-0.518126	-1.380345	0.000000	-10.000000	-0.358333	23.833334	435.000000	1023.000000	1023.000000	2046.000000
33.000000	-0.011533	-6.815777	-2.602570	-2.534460	-0.323356	-1.355391	0.000000	-10.000000	-0.358333	23.800001	443.000000	1023.000000	1023.000000	2046.000000
33.020000	-0.010655	-6.296903	-2.471347	-2.394825	-0.149200	-1.281531	0.000000	-10.000000	-0.358333	23.716667	451.000000	1023.000000	1023.000000	2046.000000
33.040001	-0.009648	-5.701792	-2.220445	-2.334906	-0.067330	-1.079111	0.000000	-10.000000	-0.358333	23.733334	456.333344	1023.000000	1023.000000	2046.000000
33.060001	-0.008629	-5.099905	-2.009883	-2.270911	0.025817	-0.844927	0.000000	-10.000000	-0.333333	23.183334	464.333344	1023.000000	1023.000000	2046.000000
33.080002	-0.007564	-4.470515	-1.838588	-2.190317	0.257203	-0.698814	0.000000	-10.000000	-0.316667	22.933334	472.333344	1023.000000	1023.000000	2046.000000
33.099998	-0.006831	-4.036880	-1.802883	-2.069107	0.452233	-0.617124	0.000000	-10.000000	-0.291667	22.566668	482.666656	1023.000000	1023.000000	2046.000000
33.119999	-0.006007	-3.550370	-1.694913	-1.978284	0.647990	-0.525163	0.000000	-10.000000	-0.300000	22.650000	490.333344	1023.000000	1023.000000	2046.000000
33.139999	-0.004997	-2.953259	-1.442294	-1.867428	0.720879	-0.364416	0.000000	-10.000000	-0.341667	22.950001	497.833344	1023.000000	1023.000000	2046.000000
33.160000	-0.003799	-2.245275	-1.202178	-1.800364	0.922379	-0.165113	0.000000	-10.000000	-0.383333	23.566668	505.500000	1023.000000	1023.000000	2046.000000
33.180000	-0.002902	-1.715281	-1.063470	-1.741155	1.097085	-0.007741	0.000000	-10.000000	-0.416667	24.383333	513.166687	1023.000000	1023.000000	2046.000000
33.200001	-0.002358	-1.393595	-1.026961	-1.611138	1.295720	-0.051216	0.000000	-10.000000	-0.408333	24.833334	521.166687	1023.000000	1023.000000	2046.000000
33.220001	-0.001577	-0.931880	-0.871360	-1.528102	1.376649	0.090932	0.000000	-10.000000	-0.400000	24.900000	529.500000	1023.000000	1023.000000	2046.000000
33.240002	-0.000397	-0.234860	-0.631027	-1.431737	1.502051	0.325852	0.000000	-10.000000	-0.375000	24.300001	537.833313	1023.000000	1023.000000	2046.000000
33.259998	0.000520	0.307494	-0.485031	-1.304556	1.613190	0.483891	0.000000	-10.000000	-0.350000	23.766666	546.000000	1023.000000	1023.000000	2046.000000
33.279999	0.001125	0.664727	-0.444791	-1.180126	1.810085	0.479559	0.000000	-10.000000	-0.325000	23.366667	554.000000	1023.000000	1023.000000	2046.000000
33.299999	0.002049	1.210992	-0.411487	-1.013398	2.036319	0.599558	0.000000	-10.000000	-0.308333	23.050001	562.000000	1023.000000	1023.000000	2046.000000
33.320000	0.002742	1.620380	-0.258610	-0.835719	2.017113	0.697596	0.000000	-10.000000	-0.300000	22.766666	569.666687	1023.000000	1023.000000	2046.000000
33.340000	0.003264	1.929209	-0.241436	-0.729477	2.046425	0.853696	0.000000	-10.000000	-0.300000	22.483334	577.333313	1023.000000	1023.000000	2046.000000
33.360001	0.003311	1.956700	-0.364020	-0.856618	2.199753	0.977585	0.000000	-10.000000	-0.308333	22.250000	584.666687	1023.000000	1023.000000	2046.000000
33.380001	0.003213	1.899033	-0.441590	-0.951943	2.304071	0.988495	0.000000	-10.000000	-0.300000	22.133333	592.333313	1023.000000	1023.000000	2046.000000
33.400002	0.003455	2.041864	-0.350552	-0.962565	2.331541	1.023440	0.000000	-10.000000	-0.291667	21.650000	599.666687	1023.000000	1023.000000	2046.000000
33.419998	0.003835	2.266266	-0.167573	-0.981933	2.319148	1.096624	0.000000	-10.000000	-0.275000	21.216667	607.166687	1023.000000	1023.000000	2046.000000
33.439999	0.003565	2.107050	-0.282569	-0.966759	2.368084	0.988293	0.000000	-10.000000	-0.266667	20.316668	614.166687	1023.000000	1023.000000	2046.000000
33.459999	0.002705	1.598914	-0.392654	-0.989155	2.182600	0.798123	0.000000	-10.000000	-0.250000	19.616667	621.166687	1023.000000	1023.000000	2046.000000
33.480000	0.002169	1.281752	-0.456578	-0.923320	2.000844	0.660806	0.000000	-10.000000	-0.216667	18.716667	627.833313	1023.000000	1023.000000	2046.000000
33.500000	0.001976	1.167603	-0.471927	-0.815032	1.907227	0.547336	0.000000	-10.000000	-0.175000	17.483334	634.333313	1023.000000	1023.000000	2046.000000
33.520000	0.001957	1.156371	-0.444533	-0.724394	1.856312	0.468986	0.000000	-10.000000	-0.116667	16.033333	640.333313	1023.000000	1023.000000	2046.000000
33.540001	0.002161	1.277046	-0.366946	-0.600865	1.821810	0.423047	0.000000	-10.000000	-0.075000	13.700000	645.833313	1023.000000	1023.000000	2046.000000
33.560001	0.002407	1.422629	-0.250824	-0.410896	1.725732	0.358617	0.000000	-10.000000	-0.033333	11.183333	650.666687	1023.000000	1023.000000	2046.000000
33.580002	0.002841	1.678754	-0.144198	-0.242258	1.680829	0.384381	0.000000	-10.000000	-0.016667	8.150000	654.833313	1023.000000	1023.000000	2046.000000
33.599998	0.003177	1.877443	-0.047908	-0.119332	1.661770	0.382913	0.000000	-10.000000	0.016667	4.433333	658.000000	1023.000000	1023.000000	2046.000000
33.619999	0.003610	2.133682	0.135479	0.025063	1.592450	0.380691	0.000000	-10.000000	0.058333	0.266667	660.333313	1023.000000	1023.000000	2046.000000
33.639999	0.004025	2.379008	0.360608	0.123712	1.520002	0.374686	0.000000	-10.000000	0.091667	-4.466667	661.500000	1023.000000	1023.000000	2046.000000
33.660000	0.004322	2.554216	0.525057	0.236749	1.448351	0.344059	0.000000	-10.000000	0.116667	-8.400001	662.000000	1023.000000	1023.000000	2046.000000
33.680000	0.004293	2.537075	0.548026	0.277859	1.412904	0.298286	0.000000	-10.000000	0.125000	-11.383333	662.000000	1023.000000	1023.000000	2046.000000
33.700001	0.004337	2.563246	0.620394	0.279587	1.356479	0.306786	0.000000	-10.000000	0.150000	-13.333333	662.000000	1023.000000	1023.000000	2046.000000
33.720001	0.004266	2.521175	0.623837	0.334002	1.308156	0.255179	0.000000	-10.000000	0.183333	-14.533334	662.000000	1023.000000	1023.000000	2046.000000
33.740002	0.004052	2.394597	0.580154	0.295470	1.243843	0.275130	0.000000	-10.000000	0.208333	-15.650001	654.166687	1023.000000	1023.000000	2046.000000
33.759998	0.003791	2.240414	0.559556	0.263592	1.177880	0.239386	0.000000	-10.000000	0.225000	-16.316668	642.666687	1023.000000	1023.000000	2046.000000
33.779999	0.003583	2.117424	0.502872	0.279728	1.207762	0.127061	0.000000	-10.000000	0.225000	-16.666668	631.166687	1023.000000	1023.000000	2046.000000
33.799999	0.003245	1.917632	0.441525	0.245463	1.113410	0.117234	0.000000	-10.000000	0.233333	-16.900002	625.500000	1023.000000	1023.000000	2046.000000
33.820000	0.002869	1.695665	0.465363	0.218207	0.965833	0.046262	0.000000	-10.000000	0.250000	-17.350000	621.833313	1023.000000	1023.000000	2046.000000
33.840000	0.002363	1.396707	0.445620	0.189900	0.857061	-0.095873	0.000000	-10.000000	0.266667	-17.983334	616.166687	1023.000000	1023.000000	2046.000000
33.860001	0.002061	1.218191	0.413677	0.214165	0.806478	-0.216128	0.000000	-10.000000	0.283333	-18.666668	610.166687	1023.000000	1023.000000	2046.000000
33.880001	0.001681	0.993628	0.350828	0.180327	0.740288	-0.277814	0.000000	-10.000000	0.308333	-19.316668	603.833313	1023.000000	1023.000000	2046.000000
33.900002	0.001316	0.777965	0.303362	0.209054	0.578183	-0.312635	0.000000	-10.000000	0.341667	-19.916666	597.166687	1023.000000	1023.000000	2046.000000
33.919998	0.001093	0.646245	0.293472	0.191766	0.550243	-0.389236	0.000000	-10.000000	0.358333	-20.383333	590.666687	1023.000000	1023.000000	2046.000000
33.939999	0.000688	0.406382	0.167419	0.283288	0.490021	-0.534346	0.000000	-10.000000	0.366667	-20.850000	583.833313	1023.000000	1023.000000	2046.000000
33.959999	0.000163	0.096328	0.032725	0.390386	0.285610	-0.612392	0.000000	-10.000000	0.375000	-21.200001	577.000000	1023.000000	1023.000000	2046.000000
33.980000	-0.000427	-0.252093	-0.073827	0.335339	0.167767	-0.681372	0.000000	-10.000000	0.383333	-21.650000	569.833313	1023.000000	1023.000000	2046.000000
34.000000	-0.001712	-1.011571	-0.381199	0.111565	0.077744	-0.819681	0.000000	-10.000000	0.383333	-21.816668	562.500000	1023.000000	1023.000000	2046.000000
34.020000	-0.002843	-1.679977	-0.619477	-0.077104	-0.062918	-0.920479	0.000000	-10.000000	0.391667	-22.166666	555.166687	1023.000000	1023.000000	2046.000000
34.040001	-0.003443	-2.034853	-0.683242	-0.249836	-0.168333	-0.933443	0.000000	-10.000000	0.408333	-22.299999	550.333313	1023.000000	1023.000000	2046.000000
34.060001	-0.004425	-2.614987	-0.738089	-0.346681	-0.351963	-1.178254	0.000000	-10.000000	0.425000	-22.816668	543.000000	1023.000000	1023.000000	2046.000000
34.080002	-0.005769	-3.409751	-0.992216	-0.424592	-0.549389	-1.443554	0.000000	-10.000000	0.425000	-23.016666	535.333313	1023.000000	1023.000000	2046.000000
34.099998	-0.007182	-4.244788	-1.275572	-0.560397	-0.792493	-1.616326	0.000000	-10.000000	0.425000	-23.150000	525.000000	1023.000000	1023.000000	2046.000000
34.119999	-0.008643	-5.108293	-1.580394	-0.666446	-1.040327	-1.821125	0.000000	-10.000000	0.433333	-23.100000	517.333313	1023.000000	1023.000000	2046.000000
34.139999	-0.009999	-5.909140	-1.789705	-0.800664	-1.298642	-2.020128	0.000000	-10.000000	0.425000	-23.350000	509.666656	1023.000000	1023.000000	2046.000000
34.160000	-0.011126	-6.575411	-2.031017	-0.882549	-1.427305	-2.234540	0.000000	-10.000000	0.433333	-23.716667	502.000000	1023.000000	1023.000000	2046.000000
34.180000	-0.011839	-6.996610	-2.196182	-0.949143	-1.550853	-2.300431	0.000000	-10.000000	0.450000	-24.266666	494.000000	1023.000000	1023.000000	2046.000000
34.200001	-0.012361	-7.305371	-2.284405	-0.969849	-1.685363	-2.365754	0.000000	-10.000000	0.483333	-24.516666	486.000000	1023.000000	1023.000000	2046.000000
34.220001	-0.012807	-7.569036	-2.320365	-0.974041	-1.792133	-2.482497	0.000000	-10.000000	0.500000	-24.816668	477.666656	1023.000000	1023.000000	2046.000000
34.240002	-0.013192	-7.796732	-2.390977	-0.971561	-1.848009	-2.586185	0.000000	-10.000000	0.500000	-24.833334	469.333344	1023.000000	1023.000000	2046.000000
34.259998	-0.012979	-7.670524	-2.320951	-0.910261	-1.857786	-2.581525	0.000000	-10.000000	0.508333	-25.016666	461.000000	1023.000000	1023.000000	2046.000000
34.279999	-0.013036	-7.704444	-2.147227	-0.988511	-1.946722	-2.621983	0.000000	-10.000000	0.508333	-25.200001	452.666656	1023.000000	1023.000000	2046.000000
34.299999	-0.013346	-7.887231	-2.067820	-1.049620	-2.057950	-2.711840	0.000000	-10.000000	0.508333	-25.100000	444.333344	1023.000000	1023.000000	2046.000000
34.320000	-0.013673	-8.080996	-2.118707	-1.092327	-2.074191	-2.795771	0.000000	-10.000000	0.500000	-24.783335	436.000000	1023.000000	1023.000000	2046.000000
34.340000	-0.013936	-8.236326	-2.134375	-1.172438	-2.157101	-2.772412	0.000000	-10.000000	0.500000	-24.583334	427.666656	1023.000000	1023.000000	2046.000000
34.360001	-0.014305	-8.454251	-2.140147	-1.214697	-2.246560	-2.852847	0.000000	-10.000000	0.500000	-24.483334	419.333344	1023.000000	1023.000000	2046.000000
34.380001	-0.014961	-8.842101	-2.304370	-1.344938	-2.262152	-2.930641	0.000000	-10.000000	0.500000	-24.600000	411.000000	1023.000000	1023.000000	2046.000000
34.400002	-0.015145	-8.950749	-2.435584	-1.401756	-2.228091	-2.885319	0.000000	-10.000000	0.491667	-24.633333	403.000000	1023.000000	1023.000000	2046.000000
34.419998	-0.015601	-9.220477	-2.488263	-1.526034	-2.307021	-2.899159	0.000000	-10.000000	0.491667	-24.600000	394.833344	1023.000000	1023.000000	2046.000000
34.439999	-0.016258	-9.608550	-2.646554	-1.616777	-2.324434	-3.020785	0.000000	-10.000000	0.491667	-24.416668	386.500000	1023.000000	1023.000000	2046.000000
34.459999	-0.016561	-9.787714	-2.762189	-1.727826	-2.343759	-2.953940	0.000000	-10.000000	0.483333	-23.950001	375.666656	1023.000000	1023.000000	2046.000000
34.480000	-0.017051	-10.077081	-2.772745	-1.836104	-2.437135	-3.031097	0.000000	-10.000000	0.458333	-23.650000	362.500000	1023.000000	1023.000000	2046.000000
34.500000	-0.017770	-10.502324	-2.913244	-1.937748	-2.505791	-3.145542	0.000000	-10.000000	0.433333	-23.450001	352.166656	1023.000000	1023.000000	2046.000000
34.520000	-0.017852	-10.550692	-3.036586	-1.980701	-2.472801	-3.060604	0.000000	-10.000000	0.416667	-23.433332	344.333344	1023.000000	1023.000000	2046.000000
34.540001	-0.018278	-10.802177	-3.113618	-2.068146	-2.537184	-3.083229	0.000000	-10.000000	0.408333	-23.466667	341.666656	1023.000000	1023.000000	2046.000000
34.560001	-0.018840	-11.134528	-3.222361	-2.182216	-2.608782	-3.121170	0.000000	-10.000000	0.425000	-23.600000	336.333344	1023.000000	1023.000000	2046.000000
34.580002	-0.019462	-11.502125	-3.366599	-2.221638	-2.706923	-3.206965	0.000000	-10.000000	0.450000	-23.733334	331.000000	1023.000000	1023.000000	2046.000000
34.599998	-0.020054	-11.852055	-3.616285	-2.278695	-2.739301	-3.217773	0.000000	-10.000000	0.466667	-23.750000	323.000000	1023.000000	1023.000000	2046.000000
34.619999	-0.020892	-12.346878	-3.860738	-2.479545	-2.781959	-3.224636	0.000000	-10.000000	0.458333	-23.600000	315.000000	1023.000000	1023.000000	2046.000000
34.639999	-0.022350	-13.208679	-4.099532	-2.890811	-2.922974	-3.295363	0.000000	-10.000000	0.458333	-23.450001	307.333344	1023.000000	1023.000000	2046.000000
34.660000	-0.023303	-13.771951	-4.335320	-3.207024	-2.951871	-3.277735	0.000000	-10.000000	0.458333	-23.300001	299.666656	1023.000000	1023.000000	2046.000000
34.680000	-0.023882	-14.114299	-4.505314	-3.403458	-2.894755	-3.310772	0.000000	-10.000000	0.458333	-23.266666	292.000000	1023.000000	1023.000000	2046.000000
34.700001	-0.025044	-14.801170	-4.616429	-3.549841	-3.135679	-3.499221	0.000000	-10.000000	0.425000	-23.083334	284.000000	1023.000000	1023.000000	2046.000000
34.720001	-0.026298	-15.542067	-4.872006	-3.665820	-3.314250	-3.689992	0.000000	-10.000000	0.391667	-22.733334	276.333344	1023.000000	1023.000000	2046.000000
34.740002	-0.027474	-16.237368	-5.206288	-3.801147	-3.424380	-3.805552	0.000000	-10.000000	0.366667	-22.183334	268.666656	1023.000000	1023.000000	2046.000000
34.759998	-0.028797	-17.018984	-5.464249	-3.942715	-3.645959	-3.966060	0.000000	-10.000000	0.358333	-21.650002	261.333344	1023.000000	1023.000000	2046.000000
34.779999	-0.030050	-17.759506	-5.690479	-4.124548	-3.857052	-4.087426	0.000000	-10.000000	0.366667	-21.650002	254.000000	1023.000000	1023.000000	2046.000000
34.799999	-0.030777	-18.189379	-5.945915	-4.249737	-3.864681	-4.129046	0.000000	-10.000000	0.375000	-21.800001	246.833328	1023.000000	1023.000000	2046.000000
34.820000	-0.031288	-18.491243	-6.066873	-4.263812	-3.946717	-4.213841	0.000000	-10.000000	0.383333	-22.216667	239.500000	1023.000000	1023.000000	2046.000000
34.840000	-0.031888	-18.845984	-6.118682	-4.283202	-4.105162	-4.338937	0.000000	-10.000000	0.391667	-22.566668	232.166672	1023.000000	1023.000000	2046.000000
34.860001	-0.032003	-18.913624	-6.172392	-4.285023	-4.113470	-4.342739	0.000000	-10.000000	0.383333	-22.716667	224.666672	1023.000000	1023.000000	2046.000000
34.880001	-0.031833	-18.813580	-6.203146	-4.289306	-4.038915	-4.282213	0.000000	-10.000000	0.391667	-22.800001	217.166672	1023.000000	1023.000000	2046.000000
34.900002	-0.032194	-19.026548	-6.097246	-4.302636	-4.224263	-4.402401	0.000000	-10.000000	0.391667	-22.766666	209.500000	1023.000000	1023.000000	2046.000000
34.919998	-0.032137	-18.993069	-6.057981	-4.353862	-4.190891	-4.390336	0.000000	-10.000000	0.400000	-22.733334	201.833328	1023.000000	1023.000000	2046.000000
34.939999	-0.032197	-19.028278	-6.103080	-4.464307	-4.119274	-4.341617	0.000000	-10.000000	0.400000	-22.400000	194.333328	1023.000000	1023.000000	2046.000000
34.959999	-0.032712	-19.333036	-6.072518	-4.554168	-4.270836	-4.435514	0.000000	-10.000000	0.391667	-21.966667	186.833328	1023.000000	1023.000000	2046.000000
34.980000	-0.032926	-19.459557	-6.039620	-4.634583	-4.343546	-4.441808	0.000000	-10.000000	0.375000	-21.750000	179.500000	1023.000000	1023.000000	2046.000000
35.000000	-0.033119	-19.573082	-6.256936	-4.770475	-4.178477	-4.367192	0.000000	-10.000000	0.358333	-21.616667	172.166672	1023.000000	1023.000000	2046.000000
35.020000	-0.033668	-19.897720	-6.302155	-4.900241	-4.272989	-4.422335	0.000000	-10.000000	0.358333	-21.466667	165.000000	1023.000000	1023.000000	2046.000000
35.040001	-0.034097	-20.151289	-6.398610	-4.932161	-4.330820	-4.489698	0.000000	-10.000000	0.366667	-21.299999	160.333328	1023.000000	1023.000000	2046.000000
35.060001	-0.034391	-20.324795	-6.553981	-5.102021	-4.258205	-4.410586	0.000000	-10.000000	0.366667	-20.950001	153.333328	1023.000000	1023.000000	2046.000000
35.080002	-0.035007	-20.689434	-6.680616	-5.245840	-4.328432	-4.434546	0.000000	-10.000000	0.350000	-20.516666	146.333328	1023.000000	1023.000000	2046.000000
35.099998	-0.035366	-20.901154	-6.690815	-5.268866	-4.397594	-4.543877	0.000000	-10.000000	0.341667	-19.966667	137.166672	1023.000000	1023.000000	2046.000000
35.119999	-0.035645	-21.065952	-6.799742	-5.422132	-4.347748	-4.496332	0.000000	-10.000000	0.333333	-19.666668	130.333328	1023.000000	1023.000000	2046.000000
35.139999	-0.036125	-21.349636	-6.998721	-5.528609	-4.288330	-4.533977	0.000000	-10.000000	0.316667	-19.433334	123.833336	1023.000000	1023.000000	2046.000000
35.160000	-0.036559	-21.606453	-6.950815	-5.567309	-4.534791	-4.553537	0.000000	-10.000000	0.300000	-19.150000	117.166664	1023.000000	1023.000000	2046.000000
35.180000	-0.036862	-21.785637	-7.095702	-5.652723	-4.470841	-4.566371	0.000000	-10.000000	0.275000	-18.799999	110.833336	1023.000000	1023.000000	2046.000000
35.200001	-0.037104	-21.928333	-7.299698	-5.725417	-4.341207	-4.562012	0.000000	-10.000000	0.266667	-18.416666	104.500000	1023.000000	1023.000000	2046.000000
35.220001	-0.037829	-22.357164	-7.423520	-5.727207	-4.537258	-4.669179	0.000000	-10.000000	0.241667	-17.983334	98.500000	1023.000000	1023.000000	2046.000000
35.240002	-0.038517	-22.763454	-7.618482	-5.789568	-4.639516	-4.715888	0.000000	-10.000000	0.225000	-17.433334	92.500000	1023.000000	1023.000000	2046.000000
35.259998	-0.039324	-23.240454	-7.909235	-6.107300	-4.542913	-4.681005	0.000000	-10.000000	0.208333	-16.716667	86.666664	1023.000000	1023.000000	2046.000000
35.279999	-0.040593	-23.990219	-8.137263	-6.459988	-4.651333	-4.741636	0.000000	-10.000000	0.191667	-16.049999	81.000000	1023.000000	1023.000000	2046.000000
35.299999	-0.041267	-24.388575	-8.216483	-6.642673	-4.745879	-4.783541	0.000000	-10.000000	0.191667	-15.366667	75.666664	1023.000000	1023.000000	2046.000000
35.320000	-0.041764	-24.682428	-8.314771	-6.734616	-4.766051	-4.866991	0.000000	-10.000000	0.183333	-14.783333	70.500000	1023.000000	1023.000000	2046.000000
35.340000	-0.042939	-25.377010	-8.538479	-6.980577	-4.873475	-4.984479	0.000000	-10.000000	0.175000	-14.000000	65.666664	1023.000000	1023.000000	2046.000000
35.360001	-0.044174	-26.106970	-8.767263	-7.110707	-5.070711	-5.158289	0.000000	-10.000000	0.141667	-13.000000	61.166668	1023.000000	1023.000000	2046.000000
35.380001	-0.045284	-26.762810	-8.994707	-7.116068	-5.276388	-5.375647	0.000000	-10.000000	0.116667	-11.916667	57.000000	1023.000000	1023.000000	2046.000000
35.400002	-0.046122	-27.257868	-9.176226	-7.228809	-5.405540	-5.447292	0.000000	-10.000000	0.091667	-11.283333	53.000000	1023.000000	1023.000000	2046.000000
35.419998	-0.046810	-27.664871	-9.370701	-7.380839	-5.424870	-5.488461	0.000000	-10.000000	0.100000	-11.166667	49.000000	1023.000000	1023.000000	2046.000000
35.439999	-0.047183	-27.885015	-9.406951	-7.378797	-5.557848	-5.541420	0.000000	-10.000000	0.100000	-11.350000	45.000000	1023.000000	1023.000000	2046.000000
35.459999	-0.047500	-28.072309	-9.416882	-7.268304	-5.675276	-5.711848	0.000000	-10.000000	0.108333	-11.433333	41.333332	1023.000000	1023.000000	2046.000000
35.480000	-0.047435	-28.034260	-9.473629	-7.268492	-5.634242	-5.657896	0.000000	-10.000000	0.100000	-11.250000	37.666668	1023.000000	1023.000000	2046.000000
35.500000	-0.047293	-27.950130	-9.447235	-7.334111	-5.611184	-5.557601	0.000000	-10.000000	0.100000	-11.033334	34.000000	1023.000000	1023.000000	2046.000000
35.520000	-0.047232	-27.913828	-9.368895	-7.256401	-5.671095	-5.617437	0.000000	-10.000000	0.091667	-10.933333	30.166666	1023.000000	1023.000000	2046.000000
35.540001	-0.047126	-27.851442	-9.260319	-7.207112	-5.702300	-5.681713	0.000000	-10.000000	0.091667	-11.083334	26.500000	1023.000000	1023.000000	2046.000000
35.560001	-0.046819	-27.669767	-9.127495	-7.271436	-5.687504	-5.583333	0.000000	-10.000000	0.091667	-10.783334	22.833334	1023.000000	1023.000000	2046.000000
35.580002	-0.046738	-27.621904	-9.047461	-7.419753	-5.641412	-5.513278	0.000000	-10.000000	0.091667	-10.350000	19.166666	1023.000000	1023.000000	2046.000000
35.599998	-0.046724	-27.613808	-8.996799	-7.430746	-5.655152	-5.531110	0.000000	-10.000000	0.075000	-9.800000	15.666667	1023.000000	1023.000000	2046.000000
35.619999	-0.046722	-27.612770	-8.989990	-7.424870	-5.631341	-5.566569	0.000000	-10.000000	0.058333	-9.533334	12.333333	1023.000000	1023.000000	2046.000000
35.639999	-0.046683	-27.589638	-9.028678	-7.529712	-5.564668	-5.466580	0.000000	-10.000000	0.050000	-9.166667	9.166667	1023.000000	1023.000000	2046.000000
35.660000	-0.046747	-27.627594	-9.052905	-7.652573	-5.524329	-5.397787	0.000000	-10.000000	0.050000	-8.350000	6.000000	1023.000000	1023.000000	2046.000000
35.680000	-0.046946	-27.745119	-9.084283	-7.641302	-5.535569	-5.483965	0.000000	-10.000000	0.033333	-6.866667	3.166667	1023.000000	1023.000000	2046.000000
35.700001	-0.046991	-27.771408	-9.131895	-7.593014	-5.507463	-5.539036	0.000000	-10.000000	0.016667	-4.083333	1.166667	1023.000000	1023.000000	2046.000000
35.720001	-0.046998	-27.775978	-9.101866	-7.687347	-5.496674	-5.490092	0.000000	-10.000000	0.000000	-0.800000	0.166667	1023.000000	1023.000000	2046.000000
35.740002	-0.046897	-27.716337	-9.051475	-7.725112	-5.478599	-5.461152	0.000000	-10.000000	-0.025000	2.466667	0.000000	1023.000000	1023.000000	2046.000000
35.759998	-0.046766	-27.638666	-9.000310	-7.613851	-5.456502	-5.568002	0.000000	-10.000000	-0.058333	5.966667	0.000000	1023.000000	1023.000000	2046.000000
35.779999	-0.046583	-27.530453	-8.949131	-7.597673	-5.423907	-5.559741	0.000000	-10.000000	-0.108333	9.733334	0.000000	1023.000000	1023.000000	2046.000000
35.799999	-0.045985	-27.176901	-8.800351	-7.621669	-5.366323	-5.388558	0.000000	-10.000000	-0.150000	13.350000	0.000000	1023.000000	1023.000000	2046.000000
35.820000	-0.045373	-26.815279	-8.681328	-7.557572	-5.277374	-5.299007	0.000000	-10.000000	-0.183333	15.500000	0.000000	1023.000000	1023.000000	2046.000000
35.840000	-0.045178	-26.699940	-8.648361	-7.384043	-5.203590	-5.463945	0.000000	-10.000000	-0.216667	16.350000	3.833333	1023.000000	1023.000000	2046.000000
35.860001	-0.044529	-26.316874	-8.576708	-7.196183	-5.126149	-5.417834	0.000000	-10.000000	-0.225000	17.283335	11.833333	1023.000000	1023.000000	2046.000000
35.880001	-0.043871	-25.927490	-8.438379	-7.161600	-5.123108	-5.204403	0.000000	-10.000000	-0.241667	18.250000	21.666666	1023.000000	1023.000000	2046.000000
35.900002	-0.043555	-25.740795	-8.448177	-7.053605	-5.055669	-5.183343	0.000000	-10.000000	-0.250000	19.650000	30.000000	1023.000000	1023.000000	2046.000000
35.919998	-0.043828	-25.902611	-8.608942	-7.050509	-4.888286	-5.354875	0.000000	-10.000000	-0.283333	20.433334	36.333332	1023.000000	1023.000000	2046.000000
35.939999	-0.043533	-25.728228	-8.521337	-7.257116	-4.822095	-5.127679	0.000000	-10.000000	-0.316667	21.533333	43.166668	1023.000000	1023.000000	2046.000000
35.959999	-0.043023	-25.426311	-8.299313	-7.331704	-4.804740	-4.990554	0.000000	-10.000000	-0.333333	22.500000	50.000000	1023.000000	1023.000000	2046.000000
35.980000	-0.042930	-25.371927	-8.318237	-7.205463	-4.705582	-5.142644	0.000000	-10.000000	-0.341667	23.500000	57.333332	1023.000000	1023.000000	2046.000000
36.000000	-0.043246	-25.558098	-8.325133	-7.136536	-4.778674	-5.317755	0.000000	-10.000000	-0.358333	23.966667	65.000000	1023.000000	1023.000000	2046.000000
36.020000	-0.043200	-25.531384	-8.293564	-7.135590	-4.863112	-5.239117	0.000000	-10.000000	-0.400000	24.650000	73.000000	1023.000000	1023.000000	2046.000000
36.040001	-0.043126	-25.487656	-8.376259	-7.029157	-4.778258	-5.303981	0.000000	-10.000000	-0.433333	25.183334	78.333336	1023.000000	1023.000000	2046.000000
36.060001	-0.043016	-25.422388	-8.425013	-6.919442	-4.710413	-5.367519	0.000000	-10.000000	-0.450000	25.716667	86.666664	1023.000000	1023.000000	2046.000000
36.080002	-0.042369	-25.039837	-8.285490	-6.878944	-4.676584	-5.198820	0.000000	-10.000000	-0.433333	25.966667	95.166664	1023.000000	1023.000000	2046.000000
36.099998	-0.041352	-24.439161	-8.122622	-6.798156	-4.500873	-5.017510	0.000000	-10.000000	-0.433333	26.266666	106.500000	1023.000000	1023.000000	2046.000000
36.119999	-0.040579	-23.982403	-8.002181	-6.565738	-4.360604	-5.053879	0.000000	-10.000000	-0.433333	26.883333	115.166664	1023.000000	1023.000000	2046.000000
36.139999	-0.039624	-23.417839	-7.821795	-6.379025	-4.247325	-4.969693	0.000000	-10.000000	-0.450000	27.216667	124.000000	1023.000000	1023.000000	2046.000000
36.160000	-0.038104	-22.519535	-7.400069	-6.314633	-4.177395	-4.627438	0.000000	-10.000000	-0.450000	27.633333	133.000000	1023.000000	1023.000000	2046.000000
36.180000	-0.036949	-21.837000	-7.202278	-6.029605	-3.937124	-4.667993	0.000000	-10.000000	-0.450000	27.416668	142.166672	1023.000000	1023.000000	2046.000000
36.200001	-0.035979	-21.263565	-6.916378	-5.887661	-3.847710	-4.611815	0.000000	-10.000000	-0.450000	27.233334	151.333328	1023.000000	1023.000000	2046.000000
36.220001	-0.034488	-20.382429	-6.471796	-5.851156	-3.776106	-4.283371	0.000000	-10.000000	-0.450000	26.966667	160.500000	1023.000000	1023.000000	2046.000000
36.240002	-0.033649	-19.886635	-6.390669	-5.619144	-3.511385	-4.365437	0.000000	-10.000000	-0.441667	27.016666	169.500000	1023.000000	1023.000000	2046.000000
36.259998	-0.032628	-19.283024	-6.096418	-5.563011	-3.457028	-4.166566	0.000000	-10.000000	-0.425000	26.750000	178.500000	1023.000000	1023.000000	2046.000000
36.279999	-0.031478	-18.603289	-5.855965	-5.515347	-3.290975	-3.941001	0.000000	-10.000000	-0.408333	26.433334	187.500000	1023.000000	1023.000000	2046.000000
36.299999	-0.030631	-18.102894	-5.780336	-5.428299	-3.044060	-3.850199	0.000000	-10.000000	-0.416667	26.033333	196.333328	1023.000000	1023.000000	2046.000000
36.320000	-0.029871	-17.653841	-5.590644	-5.362158	-2.955597	-3.745441	0.000000	-10.000000	-0.441667	26.016666	205.166672	1023.000000	1023.000000	2046.000000
36.340000	-0.028791	-17.015499	-5.413862	-5.268144	-2.810631	-3.522861	0.000000	-10.000000	-0.441667	26.150000	213.833328	1023.000000	1023.000000	2046.000000
36.360001	-0.027920	-16.500896	-5.286855	-5.183524	-2.582331	-3.448186	0.000000	-10.000000	-0.450000	26.366667	222.666672	1023.000000	1023.000000	2046.000000
36.380001	-0.027301	-16.134617	-5.151093	-5.066435	-2.462478	-3.454611	0.000000	-10.000000	-0.450000	26.600000	231.333328	1023.000000	1023.000000	2046.000000
36.400002	-0.026199	-15.483768	-4.909443	-4.976169	-2.337863	-3.260293	0.000000	-10.000000	-0.458333	26.850000	240.166672	1023.000000	1023.000000	2046.000000
36.419998	-0.025188	-14.885876	-4.717626	-4.927069	-2.188335	-3.052845	0.000000	-10.000000	-0.441667	27.200001	249.000000	1023.000000	1023.000000	2046.000000
36.439999	-0.024368	-14.401340	-4.644926	-4.757673	-1.937769	-3.060973	0.000000	-10.000000	-0.433333	27.366667	258.166656	1023.000000	1023.000000	2046.000000
36.459999	-0.023325	-13.785112	-4.458881	-4.627781	-1.831562	-2.866888	0.000000	-10.000000	-0.441667	27.266666	267.333344	1023.000000	1023.000000	2046.000000
36.480000	-0.022326	-13.194406	-4.258821	-4.601242	-1.714377	-2.619966	0.000000	-10.000000	-0.433333	26.983334	276.500000	1023.000000	1023.000000	2046.000000
36.500000	-0.021569	-12.747225	-4.247482	-4.336937	-1.478194	-2.684612	0.000000	-10.000000	-0.425000	26.800001	285.500000	1023.000000	1023.000000	2046.000000
36.520000	-0.021017	-12.421006	-4.189081	-4.200929	-1.460813	-2.570183	0.000000	-10.000000	-0.425000	26.500000	294.500000	1023.000000	1023.000000	2046.000000
36.540001	-0.020290	-11.991532	-4.130908	-4.131004	-1.369981	-2.359639	0.000000	-10.000000	-0.458333	26.383333	303.333344	1023.000000	1023.000000	2046.000000
36.560001	-0.020208	-11.943067	-4.203315	-4.241579	-1.214999	-2.283174	0.000000	-10.000000	-0.466667	26.383333	312.166656	1023.000000	1023.000000	2046.000000
36.580002	-0.020028	-11.836357	-4.241436	-4.295766	-1.080221	-2.218934	0.000000	-10.000000	-0.458333	26.733334	321.000000	1023.000000	1023.000000	2046.000000
36.599998	-0.019376	-11.451144	-4.063641	-4.270179	-1.014611	-2.102713	0.000000	-10.000000	-0.433333	26.766666	330.000000	1023.000000	1023.000000	2046.000000
36.619999	-0.018850	-11.140090	-3.947936	-4.287701	-0.928905	-1.975548	0.000000	-10.000000	-0.416667	26.600000	339.000000	1023.000000	1023.000000	2046.000000
36.639999	-0.019003	-11.230525	-4.020713	-4.239732	-0.897250	-2.072829	0.000000	-10.000000	-0.441667	26.350000	347.833344	1023.000000	1023.000000	2046.000000
36.660000	-0.019134	-11.308036	-4.063980	-4.131022	-0.940733	-2.172302	0.000000	-10.000000	-0.450000	26.233334	356.666656	1023.000000	1023.000000	2046.000000
36.680000	-0.019239	-11.370005	-4.074362	-4.087500	-1.038888	-2.169256	0.000000	-10.000000	-0.466667	26.216667	365.333344	1023.000000	1023.000000	2046.000000
36.700001	-0.019220	-11.359025	-4.107099	-4.026366	-1.045828	-2.179733	0.000000	-10.000000	-0.441667	26.083334	374.166656	1023.000000	1023.000000	2046.000000
36.720001	-0.018673	-11.035640	-3.984888	-3.916596	-1.001676	-2.132480	0.000000	-10.000000	-0.433333	25.716667	382.833344	1023.000000	1023.000000	2046.000000
36.740002	-0.017792	-10.515090	-3.789240	-3.724410	-0.950231	-2.051209	0.000000	-10.000000	-0.425000	25.266668	391.500000	1023.000000	1023.000000	2046.000000
36.759998	-0.016956	-10.021041	-3.638290	-3.553892	-0.874384	-1.954475	0.000000	-10.000000	-0.425000	25.100000	399.833344	1023.000000	1023.000000	2046.000000
36.779999	-0.015918	-9.407417	-3.410455	-3.437324	-0.747924	-1.811715	0.000000	-10.000000	-0.416667	25.266668	408.333344	1023.000000	1023.000000	2046.000000
36.799999	-0.014594	-8.624978	-3.165295	-3.233993	-0.550546	-1.675144	0.000000	-10.000000	-0.400000	25.283335	416.666656	1023.000000	1023.000000	2046.000000
36.820000	-0.013311	-7.866997	-2.830547	-3.021129	-0.469768	-1.545554	0.000000	-10.000000	-0.391667	24.783335	425.333344	1023.000000	1023.000000	2046.000000
36.840000	-0.012162	-7.187499	-2.557834	-2.910680	-0.354136	-1.364849	0.000000	-10.000000	-0.391667	24.416668	433.666656	1023.000000	1023.000000	2046.000000
36.860001	-0.011051	-6.530915	-2.311640	-2.777288	-0.168693	-1.273294	0.000000	-10.000000	-0.400000	24.466667	442.000000	1023.000000	1023.000000	2046.000000
36.880001	-0.009882	-5.840034	-2.085836	-2.605130	0.002895	-1.151963	0.000000	-10.000000	-0.391667	24.750000	450.000000	1023.000000	1023.000000	2046.000000
36.900002	-0.008945	-5.286396	-1.955930	-2.531201	0.144624	-0.943889	0.000000	-10.000000	-0.391667	24.666668	458.166656	1023.000000	1023.000000	2046.000000
36.919998	-0.008024	-4.742287	-1.804058	-2.458539	0.319985	-0.799675	0.000000	-10.000000	-0.383333	24.583334	466.500000	1023.000000	1023.000000	2046.000000
36.939999	-0.006837	-4.040865	-1.607523	-2.371812	0.570295	-0.631826	0.000000	-10.000000	-0.391667	24.583334	474.833344	1023.000000	1023.000000	2046.000000
36.959999	-0.005952	-3.517410	-1.529901	-2.251471	0.739094	-0.475132	0.000000	-10.000000	-0.400000	24.950001	483.000000	1023.000000	1023.000000	2046.000000
36.980000	-0.005050	-2.984359	-1.345875	-2.169448	0.877071	-0.346107	0.000000	-10.000000	-0.425000	25.366667	491.166656	1023.000000	1023.000000	2046.000000
37.000000	-0.003940	-2.328505	-1.131403	-2.069523	1.064559	-0.192139	0.000000	-10.000000	-0.441667	25.733334	499.500000	1023.000000	1023.000000	2046.000000
37.020000	-0.003042	-1.797878	-0.986910	-1.908965	1.211246	-0.113248	0.000000	-10.000000	-0.458333	25.950001	508.000000	1023.000000	1023.000000	2046.000000
37.040001	-0.002270	-1.341469	-0.825523	-1.873306	1.340275	0.017084	0.000000	-10.000000	-0.466667	25.933334	513.666687	1023.000000	1023.000000	2046.000000
37.060001	-0.001281	-0.757067	-0.571613	-1.799023	1.494338	0.119232	0.000000	-10.000000	-0.450000	26.033335	522.333313	1023.000000	1023.000000	2046.000000
37.080002	-0.000284	-0.167976	-0.431994	-1.625959	1.684042	0.205935	0.000000	-10.000000	-0.441667	26.166668	531.166687	1023.000000	1023.000000	2046.000000
37.099998	0.000722	0.426818	-0.306065	-1.493466	1.837244	0.389105	0.000000	-10.000000	-0.433333	26.233334	542.833313	1023.000000	1023.000000	2046.000000
37.119999	0.001681	0.993583	-0.083202	-1.409850	1.920721	0.565914	0.000000	-10.000000	-0.466667	26.299999	551.666687	1023.000000	1023.000000	2046.000000
37.139999	0.002740	1.619477	0.057250	-1.191955	2.154235	0.599947	0.000000	-10.000000	-0.450000	26.299999	560.333313	1023.000000	1023.000000	2046.000000
37.160000	0.003387	2.001619	0.061230	-1.024788	2.225443	0.739734	0.000000	-10.000000	-0.450000	26.133333	569.166687	1023.000000	1023.000000	2046.000000
37.180000	0.003911	2.311507	0.103641	-0.944675	2.227358	0.925183	0.000000	-10.000000	-0.425000	26.000000	578.000000	1023.000000	1023.000000	2046.000000
37.200001	0.004108	2.427634	0.068820	-0.998957	2.389663	0.968109	0.000000	-10.000000	-0.433333	26.100000	586.666687	1023.000000	1023.000000	2046.000000
37.220001	0.004229	2.499104	0.028269	-1.039227	2.501821	1.008242	0.000000	-10.000000	-0.416667	26.466667	595.333313	1023.000000	1023.000000	2046.000000
37.240002	0.004624	2.732749	0.110571	-1.087919	2.585157	1.124940	0.000000	-10.000000	-0.408333	26.433332	604.000000	1023.000000	1023.000000	2046.000000
37.259998	0.005081	3.002887	0.258225	-1.052001	2.589468	1.207195	0.000000	-10.000000	-0.416667	26.116667	613.000000	1023.000000	1023.000000	2046.000000
37.279999	0.004854	2.868871	0.316469	-1.014857	2.487116	1.080144	0.000000	-10.000000	-0.425000	25.666666	621.666687	1023.000000	1023.000000	2046.000000
37.299999	0.004279	2.528612	0.189609	-0.943639	2.370219	0.912423	0.000000	-10.000000	-0.425000	25.350000	630.333313	1023.000000	1023.000000	2046.000000
37.320000	0.003902	2.305924	0.071043	-0.860935	2.327276	0.768541	0.000000	-10.000000	-0.408333	25.116667	638.666687	1023.000000	1023.000000	2046.000000
37.340000	0.004173	2.466451	0.194778	-0.750993	2.233596	0.789070	0.000000	-10.000000	-0.391667	24.783333	647.333313	1023.000000	1023.000000	2046.000000
37.360001	0.004752	2.808580	0.397607	-0.612556	2.216418	0.807110	0.000000	-10.000000	-0.375000	24.566668	655.666687	1023.000000	1023.000000	2046.000000
37.380001	0.005306	3.135967	0.503186	-0.448272	2.307975	0.773077	0.000000	-10.000000	-0.358333	24.050001	664.000000	1023.000000	1023.000000	2046.000000
37.400002	0.006057	3.579895	0.656707	-0.204687	2.292879	0.834997	0.000000	-10.000000	-0.341667	23.516668	672.000000	1023.000000	1023.000000	2046.000000
37.419998	0.007076	4.181665	0.915822	-0.001283	2.358718	0.908407	0.000000	-10.000000	-0.341667	22.916668	680.000000	1023.000000	1023.000000	2046.000000
37.439999	0.008097	4.785377	1.137811	0.226341	2.472952	0.948273	0.000000	-10.000000	-0.316667	22.666668	687.666687	1023.000000	1023.000000	2046.000000
37.459999	0.009489	5.607882	1.442642	0.448096	2.594109	1.123035	0.000000	-10.000000	-0.308333	22.266666	695.333313	1023.000000	1023.000000	2046.000000
37.480000	0.010934	6.461703	1.878736	0.630223	2.645705	1.307039	0.000000	-10.000000	-0.291667	21.700001	702.666687	1023.000000	1023.000000	2046.000000
37.500000	0.011847	7.001373	2.205301	0.765487	2.690543	1.340042	0.000000	-10.000000	-0.300000	21.150002	710.166687	1023.000000	1023.000000	2046.000000
37.520000	0.012887	7.616446	2.335387	0.939604	2.907869	1.433588	0.000000	-10.000000	-0.300000	20.900002	717.333313	1023.000000	1023.000000	2046.000000
37.540001	0.013920	8.226586	2.533657	1.102226	3.067398	1.523306	0.000000	-10.000000	-0.300000	20.916668	722.166687	1023.000000	1023.000000	2046.000000
37.560001	0.014790	8.740684	2.730805	1.193675	3.168219	1.647984	0.000000	-10.000000	-0.283333	20.833334	729.166687	1023.000000	1023.000000	2046.000000
37.580002	0.015562	9.197040	2.816635	1.247463	3.382246	1.750695	0.000000	-10.000000	-0.291667	21.050001	736.000000	1023.000000	1023.000000	2046.000000
37.599998	0.016610	9.816415	2.947591	1.399811	3.543005	1.926006	0.000000	-10.000000	-0.300000	21.283335	745.166687	1023.000000	1023.000000	2046.000000
37.619999	0.017495	10.339318	3.195535	1.507707	3.611445	2.024632	0.000000	-10.000000	-0.300000	21.683334	752.166687	1023.000000	1023.000000	2046.000000
37.639999	0.018160	10.732763	3.318874	1.589031	3.744511	2.080347	0.000000	-10.000000	-0.275000	21.750000	759.500000	1023.000000	1023.000000	2046.000000
37.660000	0.019149	11.317023	3.431344	1.716311	3.918229	2.251139	0.000000	-10.000000	-0.275000	21.616667	766.833313	1023.000000	1023.000000	2046.000000
37.680000	0.019930	11.778833	3.685569	1.790211	3.973890	2.329163	0.000000	-10.000000	-0.291667	21.383333	774.000000	1023.000000	1023.000000	2046.000000
37.700001	0.020643	12.199884	3.808110	1.887381	4.122026	2.382367	0.000000	-10.000000	-0.325000	21.250000	781.166687	1023.000000	1023.000000	2046.000000
37.720001	0.021708	12.829639	3.956498	2.052250	4.269424	2.551467	0.000000	-10.000000	-0.316667	21.500000	788.333313	1023.000000	1023.000000	2046.000000
37.740002	0.022791	13.469455	4.109339	2.201369	4.487416	2.671330	0.000000	-10.000000	-0.333333	21.633333	795.500000	1023.000000	1023.000000	2046.000000
37.759998	0.023195	13.708374	4.224530	2.199223	4.527545	2.757077	0.000000	-10.000000	-0.300000	21.650000	802.666687	1023.000000	1023.000000	2046.000000
37.779999	0.024149	14.272209	4.287577	2.455771	4.704849	2.824011	0.000000	-10.000000	-0.308333	21.316668	809.833313	1023.000000	1023.000000	2046.000000
37.799999	0.024756	14.631002	4.377204	2.555955	4.749040	2.948803	0.000000	-10.000000	-0.291667	21.049999	817.000000	1023.000000	1023.000000	2046.000000
37.820000	0.024667	14.578206	4.314956	2.514418	4.727751	3.021080	0.000000	-10.000000	-0.291667	20.733334	824.000000	1023.000000	1023.000000	2046.000000
37.840000	0.024721	14.609839	4.124831	2.482428	4.901576	3.101005	0.000000	-10.000000	-0.266667	20.333334	831.000000	1023.000000	1023.000000	2046.000000
37.860001	0.024899	14.715063	4.261554	2.394549	4.900494	3.158466	0.000000	-10.000000	-0.233333	19.666666	837.833313	1023.000000	1023.000000	2046.000000
37.880001	0.025013	14.782548	4.363994	2.334539	4.903349	3.180667	0.000000	-10.000000	-0.191667	18.533333	844.666687	1023.000000	1023.000000	2046.000000
37.900002	0.024922	14.728618	4.348247	2.326307	4.880788	3.173276	0.000000	-10.000000	-0.125000	16.950001	851.166687	1023.000000	1023.000000	2046.000000
37.919998	0.024405	14.423468	4.208042	2.401350	4.814815	2.999261	0.000000	-10.000000	-0.075000	15.000000	857.166687	1023.000000	1023.000000	2046.000000
37.939999	0.023372	13.812640	4.103630	2.356596	4.541987	2.810428	0.000000	-10.000000	-0.033333	12.400000	862.333313	1023.000000	1023.000000	2046.000000
37.959999	0.022409	13.243878	3.985237	2.356472	4.289230	2.612938	0.000000	-10.000000	-0.016667	8.733334	866.833313	1023.000000	1023.000000	2046.000000
37.980000	0.022065	13.040451	3.867284	2.449562	4.195131	2.528475	0.000000	-10.000000	0.016667	3.600000	870.500000	1023.000000	1023.000000	2046.000000
38.000000	0.021778	12.870837	3.831990	2.548842	4.049109	2.440896	0.000000	-10.000000	0.050000	-1.183333	872.833313	1023.000000	1023.000000	2046.000000
38.020000	0.021365	12.626534	3.882756	2.624981	3.817144	2.301653	0.000000	-10.000000	0.083333	-6.000000	873.833313	1023.000000	1023.000000	2046.000000
38.040001	0.021327	12.604346	3.784096	2.728834	3.838236	2.253180	0.000000	-10.000000	0.100000	-8.716667	874.000000	1023.000000	1023.000000	2046.000000
38.060001	0.021317	12.598290	3.780827	2.846238	3.772134	2.199091	0.000000	-10.000000	0.150000	-12.316667	874.000000	1023.000000	1023.000000	2046.000000
38.080002	0.021158	12.504271	3.907899	2.896675	3.593733	2.105964	0.000000	-10.000000	0.216667	-15.050000	874.000000	1023.000000	1023.000000	2046.000000
38.099998	0.021419	12.658579	4.047600	2.948631	3.507751	2.154597	0.000000	-10.000000	0.300000	-18.683334	866.500000	1023.000000	1023.000000	2046.000000
38.119999	0.021590	12.759684	4.104342	3.038356	3.540440	2.076546	0.000000	-10.000000	0.350000	-20.783333	856.500000	1023.000000	1023.000000	2046.000000
38.139999	0.021210	12.535162	4.148275	3.032007	3.382755	1.972124	0.000000	-10.000000	0.391667	-22.366667	844.166687	1023.000000	1023.000000	2046.000000
38.160000	0.020862	12.329281	4.216016	3.042958	3.189670	1.880637	0.000000	-10.000000	0.433333	-23.400000	836.666687	1023.000000	1023.000000	2046.000000
38.180000	0.020754	12.265436	4.130167	3.050157	3.230915	1.854198	0.000000	-10.000000	0.466667	-24.383333	829.000000	1023.000000	1023.000000	2046.000000
38.200001	0.020302	11.998417	4.011314	2.986323	3.181803	1.818977	0.000000	-10.000000	0.508333	-25.400000	820.833313	1023.000000	1023.000000	2046.000000
38.220001	0.019566	11.563562	4.010497	2.902751	2.954640	1.695674	0.000000	-10.000000	0.533333	-26.066668	815.333313	1023.000000	1023.000000	2046.000000
38.240002	0.019101	11.288819	3.831281	2.837505	2.953872	1.666161	0.000000	-10.000000	0.550000	-26.816668	809.500000	1023.000000	1023.000000	2046.000000
38.259998	0.018602	10.993851	3.718861	2.775810	2.910034	1.589145	0.000000	-10.000000	0.583333	-27.433334	800.333313	1023.000000	1023.000000	2046.000000
38.279999	0.017800	10.519572	3.756471	2.770566	2.604288	1.388248	0.000000	-10.000000	0.616667	-28.183334	788.000000	1023.000000	1023.000000	2046.000000
38.299999	0.017313	10.232158	3.655580	2.729159	2.521940	1.325479	0.000000	-10.000000	0.675000	-28.900000	775.500000	1023.000000	1023.000000	2046.000000
38.320000	0.016909	9.993412	3.516039	2.736758	2.498973	1.241642	0.000000	-10.000000	0.700000	-29.316668	769.166687	1023.000000	1023.000000	2046.000000
38.340000	0.016228	9.590792	3.542932	2.726384	2.213607	1.107868	0.000000	-10.000000	0.716667	-29.750000	762.833313	1023.000000	1023.000000	2046.000000
38.360001	0.015712	9.285769	3.397473	2.696055	2.159598	1.032643	0.000000	-10.000000	0.708333	-29.883333	756.333313	1023.000000	1023.000000	2046.000000
38.380001	0.015121	8.936564	3.199055	2.695783	2.108078	0.933649	0.000000	-10.000000	0.700000	-30.166668	743.166687	1023.000000	1023.000000	2046.000000
38.400002	0.014297	8.449285	3.191327	2.776031	1.730830	0.751097	0.000000	-10.000000	0.700000	-30.266666	729.500000	1023.000000	1023.000000	2046.000000
38.419998	0.013502	7.979923	2.835593	2.702514	1.737603	0.704212	0.000000	-10.000000	0.700000	-30.383333	719.166687	1023.000000	1023.000000	2046.000000
38.439999	0.012041	7.116224	2.527525	2.452100	1.547352	0.589247	0.000000	-10.000000	0.700000	-30.316668	712.166687	1023.000000	1023.000000	2046.000000
38.459999	0.010699	6.323120	2.345555	2.292427	1.289941	0.395197	0.000000	-10.000000	0.700000	-30.400000	705.500000	1023.000000	1023.000000	2046.000000
38.480000	0.009807	5.795691	2.140941	1.980886	1.265461	0.408403	0.000000	-10.000000	0.725000	-30.600000	692.166687	1023.000000	1023.000000	2046.000000
38.500000	0.008606	5.086027	1.971836	1.851807	1.065416	0.196969	0.000000	-10.000000	0.750000	-30.833334	682.166687	1023.000000	1023.000000	2046.000000
38.520000	0.007316	4.323837	1.857348	1.780880	0.762146	-0.076536	0.000000	-10.000000	0.791667	-31.100000	671.833313	1023.000000	1023.000000	2046.000000
38.540001	0.005969	3.527927	1.555028	1.634122	0.603010	-0.264233	0.000000	-10.000000	0.791667	-31.266666	664.833313	1023.000000	1023.000000	2046.000000
38.560001	0.004194	2.478729	1.231300	1.473439	0.273415	-0.499425	0.000000	-10.000000	0.791667	-31.500000	650.833313	1023.000000	1023.000000	2046.000000
38.580002	0.002656	1.569598	0.910732	1.381618	0.037567	-0.760319	0.000000	-10.000000	0.775000	-31.583334	640.500000	1023.000000	1023.000000	2046.000000
38.599998	0.001287	0.760371	0.630949	1.118292	-0.129465	-0.859405	0.000000	-10.000000	0.783333	-31.516666	630.000000	1023.000000	1023.000000	2046.000000
38.619999	0.000212	0.125208	0.407220	1.056827	-0.264373	-1.074465	0.000000	-10.000000	0.791667	-31.516666	623.000000	1023.000000	1023.000000	2046.000000
38.639999	-0.000597	-0.352795	0.352034	1.075138	-0.508331	-1.271636	0.000000	-10.000000	0.791667	-31.366667	612.500000	1023.000000	1023.000000	2046.000000
38.660000	-0.001298	-0.767109	0.208437	0.946035	-0.599038	-1.322543	0.000000	-10.000000	0.791667	-31.466667	602.000000	1023.000000	1023.000000	2046.000000
38.680000	-0.001571	-0.928538	0.127362	0.946173	-0.623798	-1.378275	0.000000	-10.000000	0.791667	-31.200001	588.000000	1023.000000	1023.000000	2046.000000
38.700001	-0.001708	-1.009660	0.287169	1.007796	-0.820997	-1.483628	0.000000	-10.000000	0.800000	-31.083334	577.500000	1023.000000	1023.000000	2046.000000
38.720001	-0.001991	-1.176723	0.306816	0.889231	-0.867996	-1.504774	0.000000	-10.000000	0.783333	-30.866667	567.166687	1023.000000	1023.000000	2046.000000
38.740002	-0.002318	-1.370044	0.307518	0.856734	-0.935210	-1.599087	0.000000	-10.000000	0.758333	-30.950001	560.333313	1023.000000	1023.000000	2046.000000
38.759998	-0.002786	-1.646662	0.343965	0.891097	-1.097058	-1.784667	0.000000	-10.000000	0.741667	-30.900000	550.000000	1023.000000	1023.000000	2046.000000
38.779999	-0.003197	-1.889313	0.197562	0.756358	-1.058680	-1.784553	0.000000	-10.000000	0.741667	-30.850000	536.333313	1023.000000	1023.000000	2046.000000
38.799999	-0.003719	-2.198212	0.174381	0.660875	-1.222181	-1.811287	0.000000	-10.000000	0.750000	-30.733334	526.166687	1023.000000	1023.000000	2046.000000
38.820000	-0.004236	-2.503424	0.056956	0.654312	-1.280339	-1.934353	0.000000	-10.000000	0.758333	-30.783333	516.000000	1023.000000	1023.000000	2046.000000
38.840000	-0.004861	-2.872984	-0.072929	0.443064	-1.329884	-1.913236	0.000000	-10.000000	0.783333	-31.050001	509.000000	1023.000000	1023.000000	2046.000000
38.860001	-0.005503	-3.252294	-0.234921	0.372138	-1.348139	-2.041372	0.000000	-10.000000	0.800000	-31.416668	498.500000	1023.000000	1023.000000	2046.000000
38.880001	-0.006126	-3.620426	-0.312547	0.297286	-1.489972	-2.115193	0.000000	-10.000000	0.800000	-31.500000	484.500000	1023.000000	1023.000000	2046.000000
38.900002	-0.006744	-3.985824	-0.442160	0.075094	-1.528054	-2.090704	0.000000	-10.000000	0.783333	-31.316668	470.500000	1023.000000	1023.000000	2046.000000
38.919998	-0.007225	-4.270130	-0.588350	0.116591	-1.557747	-2.240624	0.000000	-10.000000	0.775000	-31.033333	460.000000	1023.000000	1023.000000	2046.000000
38.939999	-0.007863	-4.646769	-0.683670	-0.071111	-1.687368	-2.204620	0.000000	-10.000000	0.775000	-30.816668	453.166656	1023.000000	1023.000000	2046.000000
38.959999	-0.008628	-5.098979	-0.935596	-0.254428	-1.722222	-2.186733	0.000000	-10.000000	0.766667	-30.716667	446.500000	1023.000000	1023.000000	2046.000000
38.980000	-0.009202	-5.438462	-1.053906	-0.181253	-1.819916	-2.383387	0.000000	-10.000000	0.758333	-30.700001	432.833344	1023.000000	1023.000000	2046.000000
39.000000	-0.010114	-5.977363	-1.340567	-0.408724	-1.902631	-2.325440	0.000000	-10.000000	0.750000	-30.866667	422.500000	1023.000000	1023.000000	2046.000000
39.020000	-0.011129	-6.577334	-1.582206	-0.726779	-2.008201	-2.260147	0.000000	-10.000000	0.750000	-31.133333	412.166656	1023.000000	1023.000000	2046.000000
39.040001	-0.012751	-7.535947	-1.932254	-0.952791	-2.075791	-2.575111	0.000000	-10.000000	0.758333	-31.250000	405.166656	1023.000000	1023.000000	2046.000000
39.060001	-0.013955	-8.247415	-2.255481	-1.390306	-2.113964	-2.487664	0.000000	-10.000000	0.758333	-31.350000	394.833344	1023.000000	1023.000000	2046.000000
39.080002	-0.014827	-8.762705	-2.367299	-1.727259	-2.240939	-2.427208	0.000000	-10.000000	0.750000	-30.900000	380.833344	1023.000000	1023.000000	2046.000000
39.099998	-0.016074	-9.499579	-2.663206	-1.772328	-2.304934	-2.759112	0.000000	-10.000000	0.733333	-30.516666	370.500000	1023.000000	1023.000000	2046.000000
39.119999	-0.017469	-10.324458	-2.903062	-2.037789	-2.534410	-2.849197	0.000000	-10.000000	0.708333	-29.683332	356.833344	1023.000000	1023.000000	2046.000000
39.139999	-0.018830	-11.128348	-3.167709	-2.287674	-2.742732	-2.930233	0.000000	-10.000000	0.691667	-29.216667	350.166656	1023.000000	1023.000000	2046.000000
39.160000	-0.020535	-12.136178	-3.551366	-2.412342	-2.944641	-3.227829	0.000000	-10.000000	0.675000	-28.850000	340.333344	1023.000000	1023.000000	2046.000000
39.180000	-0.022040	-13.025853	-3.945437	-2.579753	-3.087826	-3.412837	0.000000	-10.000000	0.675000	-28.950001	330.666656	1023.000000	1023.000000	2046.000000
39.200001	-0.023050	-13.622625	-4.129200	-2.893323	-3.286792	-3.313309	0.000000	-10.000000	0.675000	-29.050001	321.000000	1023.000000	1023.000000	2046.000000
39.220001	-0.024149	-14.272224	-4.368466	-2.978459	-3.399588	-3.525711	0.000000	-10.000000	0.666667	-29.116667	311.500000	1023.000000	1023.000000	2046.000000
39.240002	-0.025124	-14.848231	-4.618396	-2.987861	-3.476006	-3.765969	0.000000	-10.000000	0.666667	-29.116667	305.166656	1023.000000	1023.000000	2046.000000
39.259998	-0.025572	-15.112853	-4.658986	-3.160376	-3.600092	-3.693399	0.000000	-10.000000	0.675000	-29.050001	295.500000	1023.000000	1023.000000	2046.000000
39.279999	-0.025792	-15.242826	-4.700742	-3.189220	-3.640404	-3.712461	0.000000	-10.000000	0.691667	-29.000000	282.500000	1023.000000	1023.000000	2046.000000
39.299999	-0.026317	-15.553424	-4.767097	-3.161360	-3.668657	-3.956309	0.000000	-10.000000	0.700000	-29.016666	272.833344	1023.000000	1023.000000	2046.000000
39.320000	-0.026541	-15.685852	-4.728102	-3.309340	-3.740632	-3.907779	0.000000	-10.000000	0.683333	-29.083334	263.166656	1023.000000	1023.000000	2046.000000
39.340000	-0.026758	-15.814036	-4.646758	-3.473260	-3.867524	-3.826495	0.000000	-10.000000	0.658333	-28.883333	256.500000	1023.000000	1023.000000	2046.000000
39.360001	-0.027342	-16.159269	-4.800749	-3.499643	-3.851068	-4.007808	0.000000	-10.000000	0.633333	-28.516666	246.833328	1023.000000	1023.000000	2046.000000
39.380001	-0.027885	-16.479769	-4.858627	-3.615588	-3.942033	-4.063519	0.000000	-10.000000	0.625000	-28.266666	234.166672	1023.000000	1023.000000	2046.000000
39.400002	-0.028056	-16.580799	-4.900210	-3.797365	-3.933546	-3.949678	0.000000	-10.000000	0.625000	-28.200001	224.833328	1023.000000	1023.000000	2046.000000
39.419998	-0.028672	-16.945198	-5.084654	-3.857526	-3.930344	-4.072673	0.000000	-10.000000	0.633333	-28.250000	215.333328	1023.000000	1023.000000	2046.000000
39.439999	-0.029371	-17.358131	-5.226947	-3.961713	-3.985033	-4.184438	0.000000	-10.000000	0.641667	-28.100000	209.000000	1023.000000	1023.000000	2046.000000
39.459999	-0.029636	-17.515001	-5.296738	-4.161025	-4.048356	-4.008882	0.000000	-10.000000	0.625000	-27.766666	199.666672	1023.000000	1023.000000	2046.000000
39.480000	-0.030493	-18.021532	-5.536285	-4.176517	-4.035841	-4.272891	0.000000	-10.000000	0.591667	-27.350000	187.500000	1023.000000	1023.000000	2046.000000
39.500000	-0.030963	-18.299091	-5.616797	-4.370553	-4.107348	-4.204393	0.000000	-10.000000	0.558333	-27.033333	178.500000	1023.000000	1023.000000	2046.000000
39.520000	-0.031175	-18.424639	-5.692302	-4.466649	-4.115819	-4.149869	0.000000	-10.000000	0.550000	-26.633333	169.500000	1023.000000	1023.000000	2046.000000
39.540001	-0.032118	-18.981997	-5.976039	-4.501161	-4.128731	-4.376068	0.000000	-10.000000	0.550000	-26.433334	163.500000	1023.000000	1023.000000	2046.000000
39.560001	-0.032343	-19.114641	-6.037665	-4.751034	-4.173872	-4.152069	0.000000	-10.000000	0.550000	-26.066668	154.666672	1023.000000	1023.000000	2046.000000
39.580002	-0.033045	-19.529455	-6.306270	-4.685813	-4.185849	-4.351524	0.000000	-10.000000	0.541667	-25.983334	145.833328	1023.000000	1023.000000	2046.000000
39.599998	-0.033971	-20.076712	-6.560011	-4.798295	-4.298876	-4.419528	0.000000	-10.000000	0.525000	-25.666668	137.166672	1023.000000	1023.000000	2046.000000
39.619999	-0.034883	-20.615942	-6.781553	-5.073919	-4.406361	-4.354109	0.000000	-10.000000	0.508333	-25.233334	128.500000	1023.000000	1023.000000	2046.000000
39.639999	-0.036255	-21.426878	-7.170278	-5.413130	-4.338971	-4.504498	0.000000	-10.000000	0.500000	-24.683334	120.166664	1023.000000	1023.000000	2046.000000
39.660000	-0.037118	-21.936695	-7.305135	-5.717402	-4.468259	-4.445899	0.000000	-10.000000	0.491667	-24.250000	112.000000	1023.000000	1023.000000	2046.000000
39.680000	-0.037985	-22.449112	-7.463570	-5.956819	-4.511967	-4.516755	0.000000	-10.000000	0.466667	-23.700001	101.333336	1023.000000	1023.000000	2046.000000
39.700001	-0.039069	-23.089664	-7.713705	-6.103912	-4.564915	-4.707134	0.000000	-10.000000	0.441667	-23.250000	93.333336	1023.000000	1023.000000	2046.000000
39.720001	-0.040178	-23.745399	-7.850616	-6.328585	-4.808659	-4.757541	0.000000	-10.000000	0.408333	-22.616667	85.500000	1023.000000	1023.000000	2046.000000
39.740002	-0.041604	-24.588236	-8.210987	-6.446560	-4.923430	-5.007259	0.000000	-10.000000	0.383333	-21.966667	80.500000	1023.000000	1023.000000	2046.000000
39.759998	-0.043019	-25.424181	-8.479060	-6.567155	-5.167790	-5.210175	0.000000	-10.000000	0.350000	-21.100000	73.166664	1023.000000	1023.000000	2046.000000
39.779999	-0.043756	-25.859924	-8.619301	-6.760999	-5.260906	-5.218719	0.000000	-10.000000	0.308333	-20.166666	63.833332	1023.000000	1023.000000	2046.000000
39.799999	-0.044821	-26.489109	-8.940748	-6.740337	-5.296097	-5.511928	0.000000	-10.000000	0.275000	-19.650000	57.000000	1023.000000	1023.000000	2046.000000
39.820000	-0.044956	-26.569174	-8.904862	-6.853121	-5.431170	-5.380021	0.000000	-10.000000	0.250000	-19.150000	50.500000	1023.000000	1023.000000	2046.000000
39.840000	-0.045301	-26.772682	-8.973611	-6.869692	-5.472039	-5.457341	0.000000	-10.000000	0.241667	-18.816668	46.500000	1023.000000	1023.000000	2046.000000
39.860001	-0.045786	-27.059259	-9.130712	-6.851897	-5.469018	-5.607632	0.000000	-10.000000	0.241667	-18.183334	40.166668	1023.000000	1023.000000	2046.000000
39.880001	-0.045500	-26.890491	-8.958082	-6.907949	-5.573492	-5.450968	0.000000	-10.000000	0.233333	-17.483334	32.166668	1023.000000	1023.000000	2046.000000
39.900002	-0.045507	-26.894798	-8.938435	-6.902138	-5.540724	-5.513503	0.000000	-10.000000	0.233333	-16.916666	26.166666	1023.000000	1023.000000	2046.000000
39.919998	-0.045597	-26.947821	-8.910311	-6.959518	-5.534525	-5.543467	0.000000	-10.000000	0.216667	-16.466667	20.666666	1023.000000	1023.000000	2046.000000
39.939999	-0.045438	-26.853956	-8.761324	-6.981695	-5.613369	-5.497569	0.000000	-10.000000	0.208333	-15.916667	17.000000	1023.000000	1023.000000	2046.000000
39.959999	-0.045442	-26.856031	-8.814879	-7.054290	-5.502195	-5.484667	0.000000	-10.000000	0.200000	-15.183333	11.666667	1023.000000	1023.000000	2046.000000
39.980000	-0.045694	-27.005417	-8.836766	-7.146721	-5.516645	-5.505285	0.000000	-10.000000	0.191667	-14.350000	5.333333	1023.000000	1023.000000	2046.000000
40.000000	-0.045563	-26.927893	-8.771223	-7.217302	-5.538785	-5.400582	0.000000	-10.000000	0.183333	-13.883333	0.833333	1023.000000	1023.000000	2046.000000
40.020000	-0.045923	-27.140701	-8.875180	-7.385664	-5.479421	-5.400437	0.000000	-10.000000	0.166667	-13.383333	-3.500000	1023.000000	1023.000000	2046.000000
40.040001	-0.046067	-27.225883	-8.924934	-7.418627	-5.447297	-5.435025	0.000000	-10.000000	0.141667	-12.850000	-6.500000	1023.000000	1023.000000	2046.000000
40.060001	-0.046119	-27.256205	-8.925557	-7.477698	-5.477426	-5.375523	0.000000	-10.000000	0.108333	-11.950000	-10.833333	1023.000000	1023.000000	2046.000000
40.080002	-0.046407	-27.426748	-9.012028	-7.564174	-5.403117	-5.447430	0.000000	-10.000000	0.075000	-10.900001	-14.833333	1023.000000	1023.000000	2046.000000
40.099998	-0.046468	-27.462721	-9.043302	-7.604358	-5.365509	-5.449552	0.000000	-10.000000	0.058333	-9.833334	-18.500000	1023.000000	1023.000000	2046.000000
40.119999	-0.046421	-27.434858	-8.979204	-7.596730	-5.428415	-5.430510	0.000000	-10.000000	0.050000	-8.800000	-21.666666	1023.000000	1023.000000	2046.000000
40.139999	-0.046591	-27.535275	-8.987437	-7.630215	-5.444157	-5.473465	0.000000	-10.000000	0.050000	-7.900000	-24.666666	1023.000000	1023.000000	2046.000000
40.160000	-0.046662	-27.577173	-9.055314	-7.682631	-5.404217	-5.435012	0.000000	-10.000000	0.050000	-7.083333	-27.166666	1023.000000	1023.000000	2046.000000
40.180000	-0.046563	-27.519012	-9.105887	-7.593559	-5.346869	-5.472698	0.000000	-10.000000	0.041667	-5.983333	-30.166666	1023.000000	1023.000000	2046.000000
40.200001	-0.046767	-27.639374	-9.155251	-7.587753	-5.384675	-5.511696	0.000000	-10.000000	0.033333	-5.116667	-32.166668	1023.000000	1023.000000	2046.000000
40.220001	-0.047087	-27.828156	-9.287730	-7.637722	-5.437159	-5.465544	0.000000	-10.000000	0.016667	-3.816667	-34.166668	1023.000000	1023.000000	2046.000000
40.240002	-0.047523	-28.085829	-9.440070	-7.769086	-5.402035	-5.474638	0.000000	-10.000000	0.008333	-1.983333	-35.000000	1023.000000	1023.000000	2046.000000
40.259998	-0.048088	-28.419949	-9.538580	-7.955472	-5.435683	-5.490215	0.000000	-10.000000	0.000000	0.150000	-35.833332	1023.000000	1023.000000	2046.000000
40.279999	-0.048114	-28.435375	-9.508264	-8.019579	-5.411309	-5.496224	0.000000	-10.000000	-0.008333	2.750000	-36.000000	1023.000000	1023.000000	2046.000000
40.299999	-0.048216	-28.495871	-9.513750	-8.067721	-5.412851	-5.501548	0.000000	-10.000000	-0.016667	4.200000	-36.000000	1023.000000	1023.000000	2046.000000
40.320000	-0.048676	-28.767666	-9.558525	-8.132373	-5.490421	-5.586347	0.000000	-10.000000	-0.041667	6.150000	-36.000000	1023.000000	1023.000000	2046.000000
40.340000	-0.049307	-29.140373	-9.682817	-8.096817	-5.560564	-5.800174	0.000000	-10.000000	-0.058333	7.833333	-36.000000	1023.000000	1023.000000	2046.000000
40.360001	-0.049782	-29.421391	-9.789538	-8.075542	-5.691125	-5.865184	0.000000	-10.000000	-0.100000	10.316667	-36.000000	1023.000000	1023.000000	2046.000000
40.380001	-0.050022	-29.563162	-9.816927	-8.071285	-5.784486	-5.890463	0.000000	-10.000000	-0.125000	12.916667	-36.000000	1023.000000	1023.000000	2046.000000
40.400002	-0.049908	-29.495892	-9.814597	-7.994705	-5.759883	-5.926707	0.000000	-10.000000	-0.150000	14.633333	-36.000000	1023.000000	1023.000000	2046.000000
40.419998	-0.049499	-29.253754	-9.755264	-7.940956	-5.737714	-5.819820	0.000000	-10.000000	-0.158333	15.383333	-25.833334	1023.000000	1023.000000	2046.000000
40.439999	-0.048984	-28.949766	-9.619589	-7.819111	-5.717374	-5.793692	0.000000	-10.000000	-0.183333	15.833333	-5.166667	1023.000000	1023.000000	2046.000000
40.459999	-0.048282	-28.534716	-9.467703	-7.648980	-5.653966	-5.764067	0.000000	-10.000000	-0.225000	17.266666	21.166666	1023.000000	1023.000000	2046.000000
40.480000	-0.047348	-27.982679	-9.284964	-7.543831	-5.544071	-5.609814	0.000000	-10.000000	-0.283333	19.266666	41.666668	1023.000000	1023.000000	2046.000000
40.500000	-0.046299	-27.362803	-9.068299	-7.385905	-5.449471	-5.459128	0.000000	-10.000000	-0.325000	20.650002	51.666668	1023.000000	1023.000000	2046.000000
40.520000	-0.045246	-26.740370	-8.796354	-7.235526	-5.334509	-5.373980	0.000000	-10.000000	-0.350000	21.050001	56.000000	1023.000000	1023.000000	2046.000000
40.540001	-0.044243	-26.147600	-8.608655	-7.159224	-5.158443	-5.221278	0.000000	-10.000000	-0.350000	21.050001	56.000000	1023.000000	1023.000000	2046.000000
40.560001	-0.043190	-25.525190	-8.346811	-7.082736	-5.079865	-5.015778	0.000000	-10.000000	-0.358333	21.500000	58.333332	1023.000000	1023.000000	2046.000000
40.580002	-0.042078	-24.868092	-8.099977	-7.019729	-4.899788	-4.848598	0.000000	-10.000000	-0.358333	22.050001	63.000000	1023.000000	1023.000000	2046.000000
40.599998	-0.041332	-24.427383	-8.028701	-6.967443	-4.692682	-4.738556	0.000000	-10.000000	-0.358333	22.883333	70.333336	1023.000000	1023.000000	2046.000000
40.619999	-0.040480	-23.923637	-7.847364	-6.966509	-4.557911	-4.551853	0.000000	-10.000000	-0.350000	23.366667	78.000000	1023.000000	1023.000000	2046.000000
40.639999	-0.039636	-23.424665	-7.670624	-6.923984	-4.392741	-4.437316	0.000000	-10.000000	-0.366667	23.933334	86.000000	1023.000000	1023.000000	2046.000000
40.660000	-0.038920	-23.001764	-7.588671	-6.846859	-4.185360	-4.380873	0.000000	-10.000000	-0.391667	24.266666	94.000000	1023.000000	1023.000000	2046.000000
40.680000	-0.038191	-22.570923	-7.451584	-6.750046	-4.106523	-4.262771	0.000000	-10.000000	-0.416667	24.683334	102.000000	1023.000000	1023.000000	2046.000000
40.700001	-0.037208	-21.989807	-7.248050	-6.690687	-3.958386	-4.092685	0.000000	-10.000000	-0.433333	24.933334	110.000000	1023.000000	1023.000000	2046.000000
40.720001	-0.036433	-21.531609	-7.143975	-6.522672	-3.768429	-4.096531	0.000000	-10.000000	-0.441667	25.333334	118.166664	1023.000000	1023.000000	2046.000000
40.740002	-0.035615	-21.048384	-7.015928	-6.438176	-3.702702	-3.891577	0.000000	-10.000000	-0.458333	25.616667	126.500000	1023.000000	1023.000000	2046.000000
40.759998	-0.034676	-20.493589	-6.815497	-6.319118	-3.562957	-3.796017	0.000000	-10.000000	-0.475000	26.066668	135.000000	1023.000000	1023.000000	2046.000000
40.779999	-0.033837	-19.997419	-6.770764	-6.189190	-3.323868	-3.713596	0.000000	-10.000000	-0.475000	26.233334	143.500000	1023.000000	1023.000000	2046.000000
40.799999	-0.033093	-19.558184	-6.728176	-5.927831	-3.275819	-3.626359	0.000000	-10.000000	-0.450000	26.333334	152.166672	1023.000000	1023.000000	2046.000000
40.820000	-0.032322	-19.102100	-6.607833	-5.772348	-3.219903	-3.502017	0.000000	-10.000000	-0.416667	26.150000	161.000000	1023.000000	1023.000000	2046.000000
40.840000	-0.032230	-19.048080	-6.701269	-5.818199	-3.073230	-3.455381	0.000000	-10.000000	-0.433333	26.166668	169.833328	1023.000000	1023.000000	2046.000000
40.860001	-0.032088	-18.964046	-6.749955	-5.846129	-2.993172	-3.374789	0.000000	-10.000000	-0.466667	26.266668	178.500000	1023.000000	1023.000000	2046.000000
40.880001	-0.031478	-18.603579	-6.573151	-5.888180	-2.928350	-3.213898	0.000000	-10.000000	-0.483333	26.500000	187.166672	1023.000000	1023.000000	2046.000000
40.900002	-0.031100	-18.380091	-6.424435	-5.877093	-2.864737	-3.213825	0.000000	-10.000000	-0.450000	26.316668	196.000000	1023.000000	1023.000000	2046.000000
40.919998	-0.030841	-18.226912	-6.451174	-5.813581	-2.741244	-3.220912	0.000000	-10.000000	-0.425000	25.900000	205.000000	1023.000000	1023.000000	2046.000000
40.939999	-0.030893	-18.257856	-6.461271	-5.785676	-2.792089	-3.218820	0.000000	-10.000000	-0.416667	25.400000	213.666672	1023.000000	1023.000000	2046.000000
40.959999	-0.031174	-18.423811	-6.504608	-5.717104	-2.864840	-3.337259	0.000000	-10.000000	-0.425000	25.300001	222.333328	1023.000000	1023.000000	2046.000000
40.980000	-0.031264	-18.477242	-6.607282	-5.648840	-2.832433	-3.388687	0.000000	-10.000000	-0.425000	25.416666	230.666672	1023.000000	1023.000000	2046.000000
41.000000	-0.030729	-18.160580	-6.544555	-5.549395	-2.774752	-3.291878	0.000000	-10.000000	-0.433333	25.600000	239.333328	1023.000000	1023.000000	2046.000000
41.020000	-0.030073	-17.773102	-6.351525	-5.430149	-2.757720	-3.233708	0.000000	-10.000000	-0.425000	25.400000	247.666672	1023.000000	1023.000000	2046.000000
41.040001	-0.029454	-17.407465	-6.289921	-5.257400	-2.610331	-3.249813	0.000000	-10.000000	-0.416667	25.100000	256.333344	1023.000000	1023.000000	2046.000000
41.060001	-0.028273	-16.709055	-6.096928	-5.083187	-2.470962	-3.057979	0.000000	-10.000000	-0.400000	24.883333	264.666656	1023.000000	1023.000000	2046.000000
41.080002	-0.027097	-16.014559	-5.757756	-4.953184	-2.435549	-2.868070	0.000000	-10.000000	-0.400000	24.916668	273.000000	1023.000000	1023.000000	2046.000000
41.099998	-0.026027	-15.382071	-5.520948	-4.801357	-2.280365	-2.779400	0.000000	-10.000000	-0.383333	24.866667	281.333344	1023.000000	1023.000000	2046.000000
41.119999	-0.024626	-14.553667	-5.264387	-4.631229	-2.084679	-2.573373	0.000000	-10.000000	-0.366667	24.583334	289.666656	1023.000000	1023.000000	2046.000000
41.139999	-0.023504	-13.890598	-4.888382	-4.552493	-2.044708	-2.405015	0.000000	-10.000000	-0.358333	24.383333	298.000000	1023.000000	1023.000000	2046.000000
41.160000	-0.022654	-13.388386	-4.709103	-4.447618	-1.888688	-2.342977	0.000000	-10.000000	-0.358333	24.400000	306.000000	1023.000000	1023.000000	2046.000000
41.180000	-0.021441	-12.671401	-4.553025	-4.351988	-1.674379	-2.092009	0.000000	-10.000000	-0.366667	24.316668	316.666656	1023.000000	1023.000000	2046.000000
41.200001	-0.020244	-11.964486	-4.351306	-4.212071	-1.482193	-1.918915	0.000000	-10.000000	-0.366667	24.183334	324.666656	1023.000000	1023.000000	2046.000000
41.220001	-0.019394	-11.461707	-4.141870	-4.191627	-1.339915	-1.788295	0.000000	-10.000000	-0.383333	24.000000	332.666656	1023.000000	1023.000000	2046.000000
41.240002	-0.018559	-10.968513	-4.007529	-4.131427	-1.147789	-1.681768	0.000000	-10.000000	-0.391667	24.183334	338.000000	1023.000000	1023.000000	2046.000000
41.259998	-0.017443	-10.308632	-3.897153	-4.032646	-0.893570	-1.485263	0.000000	-10.000000	-0.408333	24.566668	346.000000	1023.000000	1023.000000	2046.000000
41.279999	-0.016436	-9.713428	-3.678110	-3.875719	-0.759070	-1.400529	0.000000	-10.000000	-0.416667	24.883333	354.333344	1023.000000	1023.000000	2046.000000
41.299999	-0.015667	-9.259012	-3.464154	-3.820308	-0.689335	-1.285215	0.000000	-10.000000	-0.416667	24.883333	362.666656	1023.000000	1023.000000	2046.000000
41.320000	-0.014736	-8.708963	-3.322075	-3.746162	-0.504762	-1.135964	0.000000	-10.000000	-0.408333	24.783335	371.000000	1023.000000	1023.000000	2046.000000
41.340000	-0.013766	-8.135784	-3.212229	-3.616379	-0.342087	-0.965089	0.000000	-10.000000	-0.400000	24.750000	379.166656	1023.000000	1023.000000	2046.000000
41.360001	-0.012858	-7.598906	-3.065983	-3.487336	-0.192899	-0.852688	0.000000	-10.000000	-0.408333	24.683334	387.500000	1023.000000	1023.000000	2046.000000
41.380001	-0.012077	-7.137664	-2.948953	-3.372013	-0.051610	-0.765087	0.000000	-10.000000	-0.408333	24.683334	395.833344	1023.000000	1023.000000	2046.000000
41.400002	-0.011267	-6.658575	-2.870867	-3.215260	0.073308	-0.645756	0.000000	-10.000000	-0.408333	24.666668	404.000000	1023.000000	1023.000000	2046.000000
41.419998	-0.010618	-6.275298	-2.902599	-3.082816	0.216766	-0.506649	0.000000	-10.000000	-0.408333	24.633333	412.333344	1023.000000	1023.000000	2046.000000
41.439999	-0.010503	-6.207319	-2.909638	-3.151736	0.284758	-0.430703	0.000000	-10.000000	-0.408333	24.716667	420.666656	1023.000000	1023.000000	2046.000000
41.459999	-0.010453	-6.177966	-2.885380	-3.250023	0.345104	-0.387667	0.000000	-10.000000	-0.400000	24.583334	429.000000	1023.000000	1023.000000	2046.000000
41.480000	-0.009855	-5.824325	-2.855311	-3.299053	0.564363	-0.234323	0.000000	-10.000000	-0.400000	24.883333	437.000000	1023.000000	1023.000000	2046.000000
41.500000	-0.009381	-5.543931	-2.736010	-3.238268	0.646822	-0.216476	0.000000	-10.000000	-0.400000	24.850000	445.166656	1023.000000	1023.000000	2046.000000
41.520000	-0.009545	-5.641385	-2.625170	-3.179796	0.499245	-0.335663	0.000000	-10.000000	-0.425000	24.983334	453.500000	1023.000000	1023.000000	2046.000000
41.540001	-0.009771	-5.774632	-2.735568	-3.098370	0.484058	-0.424752	0.000000	-10.000000	-0.416667	25.033333	461.833344	1023.000000	1023.000000	2046.000000
41.560001	-0.009953	-5.882440	-2.795630	-3.069008	0.461833	-0.479635	0.000000	-10.000000	-0.425000	25.200001	470.333344	1023.000000	1023.000000	2046.000000
41.580002	-0.009929	-5.868141	-2.779231	-2.924114	0.420045	-0.584842	0.000000	-10.000000	-0.408333	25.266666	478.666656	1023.000000	1023.000000	2046.000000
41.599998	-0.009667	-5.713154	-2.589843	-2.818070	0.332025	-0.637266	0.000000	-10.000000	-0.416667	25.133333	487.166656	1023.000000	1023.000000	2046.000000
41.619999	-0.008794	-5.197170	-2.476125	-2.712939	0.504792	-0.512897	0.000000	-10.000000	-0.416667	24.933334	495.500000	1023.000000	1023.000000	2046.000000
41.639999	-0.007909	-4.674308	-2.322747	-2.545260	0.649150	-0.455450	0.000000	-10.000000	-0.416667	24.850000	503.833344	1023.000000	1023.000000	2046.000000
41.660000	-0.007271	-4.297350	-2.107972	-2.346003	0.650686	-0.494061	0.000000	-10.000000	-0.425000	24.900000	512.166687	1023.000000	1023.000000	2046.000000
41.680000	-0.006030	-3.563942	-1.795891	-2.161762	0.744267	-0.350556	0.000000	-10.000000	-0.433333	25.016666	520.500000	1023.000000	1023.000000	2046.000000
41.700001	-0.004569	-2.700322	-1.532383	-2.004226	1.009781	-0.173493	0.000000	-10.000000	-0.433333	24.900000	528.833313	1023.000000	1023.000000	2046.000000
41.720001	-0.003277	-1.936924	-1.190952	-1.823792	1.119037	-0.041217	0.000000	-10.000000	-0.416667	24.650000	537.166687	1023.000000	1023.000000	2046.000000
41.740002	-0.002348	-1.387425	-0.782331	-1.675015	1.052679	0.017241	0.000000	-10.000000	-0.400000	24.350000	545.500000	1023.000000	1023.000000	2046.000000
41.759998	-0.001008	-0.595792	-0.613724	-1.531735	1.364974	0.184693	0.000000	-10.000000	-0.400000	24.283335	553.833313	1023.000000	1023.000000	2046.000000
41.779999	0.000017	0.010174	-0.448814	-1.440280	1.551221	0.348047	0.000000	-10.000000	-0.391667	24.016668	562.000000	1023.000000	1023.000000	2046.000000
41.799999	0.000794	0.469148	-0.201644	-1.294910	1.604782	0.360921	0.000000	-10.000000	-0.375000	23.666668	570.000000	1023.000000	1023.000000	2046.000000
41.820000	0.001814	1.072103	-0.027758	-1.201272	1.814771	0.486361	0.000000	-10.000000	-0.350000	23.283333	578.000000	1023.000000	1023.000000	2046.000000
41.840000	0.002788	1.647879	0.074771	-1.147871	2.033632	0.687347	0.000000	-10.000000	-0.341667	23.083334	585.666687	1023.000000	1023.000000	2046.000000
41.860001	0.003500	2.068785	0.204845	-1.074332	2.175208	0.763063	0.000000	-10.000000	-0.341667	22.983334	593.333313	1023.000000	1023.000000	2046.000000
41.880001	0.004380	2.588739	0.510703	-0.904422	2.152325	0.830132	0.000000	-10.000000	-0.350000	23.083334	601.000000	1023.000000	1023.000000	2046.000000
41.900002	0.005433	3.211028	0.733230	-0.763600	2.298369	0.943029	0.000000	-10.000000	-0.341667	23.133333	608.666687	1023.000000	1023.000000	2046.000000
41.919998	0.006339	3.746424	0.819465	-0.723863	2.550904	1.099919	0.000000	-10.000000	-0.333333	23.133333	616.333313	1023.000000	1023.000000	2046.000000
41.939999	0.007116	4.205375	1.030099	-0.597876	2.557116	1.216036	0.000000	-10.000000	-0.325000	23.033333	624.000000	1023.000000	1023.000000	2046.000000
41.959999	0.007933	4.688173	1.204320	-0.454231	2.665985	1.272099	0.000000	-10.000000	-0.333333	23.216667	631.833313	1023.000000	1023.000000	2046.000000
41.980000	0.008952	5.290903	1.300314	-0.376924	2.912029	1.455483	0.000000	-10.000000	-0.333333	23.283333	639.500000	1023.000000	1023.000000	2046.000000
42.000000	0.009522	5.627466	1.401767	-0.162832	2.912990	1.475540	0.000000	-10.000000	-0.325000	22.916668	647.166687	1023.000000	1023.000000	2046.000000
42.020000	0.009899	5.850408	1.455302	-0.038999	2.885303	1.548802	0.000000	-10.000000	-0.308333	22.500000	655.000000	1023.000000	1023.000000	2046.000000
42.040001	0.010041	5.934461	1.311273	-0.143679	3.077601	1.689266	0.000000	-10.000000	-0.300000	22.150002	662.666687	1023.000000	1023.000000	2046.000000
42.060001	0.010004	5.912127	1.278363	-0.243276	3.166931	1.710108	0.000000	-10.000000	-0.283333	21.950001	670.166687	1023.000000	1023.000000	2046.000000
42.080002	0.010307	6.091321	1.431675	-0.242373	3.175296	1.726724	0.000000	-10.000000	-0.275000	21.616667	677.500000	1023.000000	1023.000000	2046.000000
42.099998	0.010669	6.305354	1.566399	-0.258449	3.220680	1.776724	0.000000	-10.000000	-0.266667	20.983334	684.833313	1023.000000	1023.000000	2046.000000
42.119999	0.010405	6.149058	1.503460	-0.282368	3.206295	1.721672	0.000000	-10.000000	-0.258333	20.250000	692.000000	1023.000000	1023.000000	2046.000000
42.139999	0.009417	5.565471	1.375171	-0.283473	3.000294	1.473479	0.000000	-10.000000	-0.216667	19.200001	698.833313	1023.000000	1023.000000	2046.000000
42.160000	0.008834	5.220844	1.357446	-0.148596	2.730488	1.281507	0.000000	-10.000000	-0.150000	17.733334	705.333313	1023.000000	1023.000000	2046.000000
42.180000	0.008482	5.012929	1.246147	-0.182602	2.710108	1.239277	0.000000	-10.000000	-0.083333	15.616667	711.500000	1023.000000	1023.000000	2046.000000
42.200001	0.008235	4.867150	1.280373	-0.132060	2.517198	1.201639	0.000000	-10.000000	-0.033333	12.933333	717.000000	1023.000000	1023.000000	2046.000000
42.220001	0.008477	5.009811	1.368767	0.132876	2.475845	1.032324	0.000000	-10.000000	-0.008333	9.700001	721.833313	1023.000000	1023.000000	2046.000000
42.240002	0.008597	5.080604	1.344352	0.157374	2.489491	1.089386	0.000000	-10.000000	0.016667	5.433333	725.500000	1023.000000	1023.000000	2046.000000
42.259998	0.008594	5.078856	1.408215	0.309880	2.362569	0.998192	0.000000	-10.000000	0.033333	0.966667	728.166687	1023.000000	1023.000000	2046.000000
42.279999	0.008921	5.272503	1.560267	0.475213	2.286358	0.950665	0.000000	-10.000000	0.058333	-3.066667	729.500000	1023.000000	1023.000000	2046.000000
42.299999	0.009166	5.417387	1.610389	0.520639	2.310656	0.975704	0.000000	-10.000000	0.083333	-6.783333	730.000000	1023.000000	1023.000000	2046.000000
42.320000	0.009335	5.517185	1.774151	0.565942	2.223865	0.953226	0.000000	-10.000000	0.116667	-10.466667	730.000000	1023.000000	1023.000000	2046.000000
42.340000	0.009548	5.642685	1.941315	0.703113	2.162318	0.835939	0.000000	-10.000000	0.166667	-13.766667	730.000000	1023.000000	1023.000000	2046.000000
42.360001	0.009518	5.625324	1.948677	0.650503	2.169644	0.856501	0.000000	-10.000000	0.208333	-15.816668	730.000000	1023.000000	1023.000000	2046.000000
42.380001	0.009277	5.482549	1.970509	0.619394	2.085643	0.807003	0.000000	-10.000000	0.250000	-17.283333	722.500000	1023.000000	1023.000000	2046.000000
42.400002	0.009024	5.333375	1.953660	0.690276	2.057600	0.631838	0.000000	-10.000000	0.308333	-18.816668	712.666687	1023.000000	1023.000000	2046.000000
42.419998	0.008646	5.109613	1.915981	0.510220	2.029513	0.653900	0.000000	-10.000000	0.358333	-21.066668	698.000000	1023.000000	1023.000000	2046.000000
42.439999	0.008091	4.781727	1.824770	0.425332	2.001186	0.530439	0.000000	-10.000000	0.400000	-22.800001	690.833313	1023.000000	1023.000000	2046.000000
42.459999	0.007540	4.456119	1.784676	0.490408	1.930873	0.250162	0.000000	-10.000000	0.408333	-24.000000	683.333313	1023.000000	1023.000000	2046.000000
42.480000	0.006954	4.109660	1.774059	0.336847	1.850533	0.148219	0.000000	-10.000000	0.441667	-24.383333	678.000000	1023.000000	1023.000000	2046.000000
42.500000	0.006582	3.889705	1.759783	0.336454	1.817935	-0.024466	0.000000	-10.000000	0.483333	-25.050001	670.000000	1023.000000	1023.000000	2046.000000
42.520000	0.005932	3.506079	1.713806	0.445200	1.695524	-0.348450	0.000000	-10.000000	0.533333	-26.116667	661.666687	1023.000000	1023.000000	2046.000000
42.540001	0.005330	3.150133	1.694252	0.287025	1.552175	-0.383318	0.000000	-10.000000	0.575000	-27.233334	653.000000	1023.000000	1023.000000	2046.000000
42.560001	0.004909	2.901285	1.630305	0.292674	1.498496	-0.520189	0.000000	-10.000000	0.616667	-28.250000	643.833313	1023.000000	1023.000000	2046.000000
42.580002	0.004163	2.460540	1.495772	0.467418	1.361864	-0.864514	0.000000	-10.000000	0.650000	-28.983334	634.500000	1023.000000	1023.000000	2046.000000
42.599998	0.003344	1.976021	1.322206	0.399674	1.160455	-0.906315	0.000000	-10.000000	0.675000	-29.666666	625.000000	1023.000000	1023.000000	2046.000000
42.619999	0.002275	1.344798	1.160309	0.151359	0.954426	-0.921296	0.000000	-10.000000	0.708333	-30.299999	615.000000	1023.000000	1023.000000	2046.000000
42.639999	0.000895	0.528935	0.862670	0.045418	0.847369	-1.226522	0.000000	-10.000000	0.750000	-31.083334	604.833313	1023.000000	1023.000000	2046.000000
42.660000	-0.000256	-0.151197	0.654912	-0.146624	0.702199	-1.361685	0.000000	-10.000000	0.783333	-31.400000	594.333313	1023.000000	1023.000000	2046.000000
42.680000	-0.001054	-0.622736	0.571097	-0.390174	0.578047	-1.381706	0.000000	-10.000000	0.808333	-31.750000	584.000000	1023.000000	1023.000000	2046.000000
42.700001	-0.002100	-1.241322	0.426996	-0.538700	0.378916	-1.508535	0.000000	-10.000000	0.808333	-31.733334	573.333313	1023.000000	1023.000000	2046.000000
42.720001	-0.003646	-2.154593	0.142501	-0.542218	0.124907	-1.879783	0.000000	-10.000000	0.808333	-31.850000	562.833313	1023.000000	1023.000000	2046.000000
42.740002	-0.005315	-3.140882	-0.191538	-0.632759	-0.154661	-2.161923	0.000000	-10.000000	0.800000	-31.683334	552.166687	1023.000000	1023.000000	2046.000000
42.759998	-0.006728	-3.976251	-0.533349	-0.857894	-0.378366	-2.206642	0.000000	-10.000000	0.808333	-31.400002	541.833313	1023.000000	1023.000000	2046.000000
42.779999	-0.008007	-4.731880	-0.753209	-1.054653	-0.657839	-2.266179	0.000000	-10.000000	0.825000	-31.450001	531.166687	1023.000000	1023.000000	2046.000000
42.799999	-0.009262	-5.473620	-1.046890	-1.001800	-0.809837	-2.615094	0.000000	-10.000000	0.833333	-31.650000	520.666687	1023.000000	1023.000000	2046.000000
42.820000	-0.010195	-6.025010	-1.240605	-1.083832	-0.973617	-2.726956	0.000000	-10.000000	0.825000	-32.333332	510.000000	1023.000000	1023.000000	2046.000000
42.840000	-0.010539	-6.228727	-1.203993	-1.202904	-1.193288	-2.628543	0.000000	-10.000000	0.808333	-32.200001	499.333344	1023.000000	1023.000000	2046.000000
42.860001	-0.010951	-6.472074	-1.305240	-1.176647	-1.236969	-2.753218	0.000000	-10.000000	0.800000	-32.049999	488.500000	1023.000000	1023.000000	2046.000000
42.880001	-0.011351	-6.708384	-1.427952	-1.070703	-1.257277	-2.952452	0.000000	-10.000000	0.800000	-31.383333	477.833344	1023.000000	1023.000000	2046.000000
42.900002	-0.011497	-6.794783	-1.245278	-1.236445	-1.482407	-2.830652	0.000000	-10.000000	0.800000	-31.316668	467.333344	1023.000000	1023.000000	2046.000000
42.919998	-0.011738	-6.936941	-1.223739	-1.275581	-1.567378	-2.870244	0.000000	-10.000000	0.783333	-31.016666	457.000000	1023.000000	1023.000000	2046.000000
42.939999	-0.012296	-7.266699	-1.332125	-1.227705	-1.624318	-3.082550	0.000000	-10.000000	0.766667	-30.750000	446.666656	1023.000000	1023.000000	2046.000000
42.959999	-0.012689	-7.499074	-1.349746	-1.380898	-1.755473	-3.012958	0.000000	-10.000000	0.725000	-30.350000	436.500000	1023.000000	1023.000000	2046.000000
42.980000	-0.012948	-7.652407	-1.421689	-1.432893	-1.802331	-2.995493	0.000000	-10.000000	0.700000	-30.233334	426.500000	1023.000000	1023.000000	2046.000000
43.000000	-0.013730	-8.114586	-1.616953	-1.466555	-1.872694	-3.158384	0.000000	-10.000000	0.683333	-30.066668	416.333344	1023.000000	1023.000000	2046.000000
43.020000	-0.014334	-8.471688	-1.732683	-1.579064	-1.967495	-3.192446	0.000000	-10.000000	0.691667	-29.866667	406.333344	1023.000000	1023.000000	2046.000000
43.040001	-0.014672	-8.670935	-1.789051	-1.717875	-2.079070	-3.084939	0.000000	-10.000000	0.683333	-29.633333	396.333344	1023.000000	1023.000000	2046.000000
43.060001	-0.015505	-9.163266	-1.983392	-1.787601	-2.105678	-3.286595	0.000000	-10.000000	0.675000	-29.450001	386.500000	1023.000000	1023.000000	2046.000000
43.080002	-0.015916	-9.406471	-2.034871	-1.900815	-2.232177	-3.238608	0.000000	-10.000000	0.666667	-29.266666	376.500000	1023.000000	1023.000000	2046.000000
43.099998	-0.016195	-9.571428	-2.120877	-1.988240	-2.251720	-3.210592	0.000000	-10.000000	0.666667	-29.066668	366.500000	1023.000000	1023.000000	2046.000000
43.119999	-0.017096	-10.103746	-2.396857	-2.001554	-2.282265	-3.423072	0.000000	-10.000000	0.666667	-28.900000	356.833344	1023.000000	1023.000000	2046.000000
43.139999	-0.017834	-10.540139	-2.505480	-2.186849	-2.478946	-3.368864	0.000000	-10.000000	0.658333	-28.766666	347.166656	1023.000000	1023.000000	2046.000000
43.160000	-0.018330	-10.832745	-2.628713	-2.334822	-2.560370	-3.308838	0.000000	-10.000000	0.658333	-28.450001	337.666656	1023.000000	1023.000000	2046.000000
43.180000	-0.019590	-11.577563	-2.996315	-2.324861	-2.697317	-3.559071	0.000000	-10.000000	0.650000	-28.516666	328.000000	1023.000000	1023.000000	2046.000000
43.200001	-0.020913	-12.359745	-3.375452	-2.535717	-2.800605	-3.647971	0.000000	-10.000000	0.650000	-28.550001	318.666656	1023.000000	1023.000000	2046.000000
43.220001	-0.022287	-13.171705	-3.578770	-2.997143	-3.019503	-3.576290	0.000000	-10.000000	0.658333	-28.983334	309.166656	1023.000000	1023.000000	2046.000000
43.240002	-0.023674	-13.991496	-3.973197	-3.320260	-3.004919	-3.693120	0.000000	-10.000000	0.658333	-28.983334	299.500000	1023.000000	1023.000000	2046.000000
43.259998	-0.024943	-14.741381	-4.212600	-3.648712	-3.125711	-3.754357	0.000000	-10.000000	0.650000	-28.900000	289.666656	1023.000000	1023.000000	2046.000000
43.279999	-0.025789	-15.241342	-4.321823	-3.856762	-3.279881	-3.782876	0.000000	-10.000000	0.625000	-28.566668	280.000000	1023.000000	1023.000000	2046.000000
43.299999	-0.027312	-16.141272	-4.658334	-4.005408	-3.414055	-4.063476	0.000000	-10.000000	0.600000	-28.016666	270.500000	1023.000000	1023.000000	2046.000000
43.320000	-0.028942	-17.104492	-4.933590	-4.125555	-3.738365	-4.306982	0.000000	-10.000000	0.558333	-27.200001	261.166656	1023.000000	1023.000000	2046.000000
43.340000	-0.030190	-17.842209	-5.233698	-4.308056	-3.911740	-4.388715	0.000000	-10.000000	0.533333	-26.166668	252.166672	1023.000000	1023.000000	2046.000000
43.360001	-0.031625	-18.690430	-5.604856	-4.465144	-4.028059	-4.592371	0.000000	-10.000000	0.508333	-25.500000	243.500000	1023.000000	1023.000000	2046.000000
43.380001	-0.032733	-19.345242	-5.812616	-4.570411	-4.241045	-4.721171	0.000000	-10.000000	0.508333	-25.183334	235.000000	1023.000000	1023.000000	2046.000000
43.400002	-0.033284	-19.670889	-5.896891	-4.720387	-4.362173	-4.691439	0.000000	-10.000000	0.491667	-24.916668	226.500000	1023.000000	1023.000000	2046.000000
43.419998	-0.034135	-20.173576	-6.107793	-4.804056	-4.393056	-4.868672	0.000000	-10.000000	0.491667	-24.400000	218.166672	1023.000000	1023.000000	2046.000000
43.439999	-0.034463	-20.367342	-6.189745	-4.784776	-4.461446	-4.931375	0.000000	-10.000000	0.475000	-23.916666	210.000000	1023.000000	1023.000000	2046.000000
43.459999	-0.034524	-20.403795	-6.124702	-4.842298	-4.582752	-4.854043	0.000000	-10.000000	0.475000	-23.533333	202.000000	1023.000000	1023.000000	2046.000000
43.480000	-0.034923	-20.639650	-6.225551	-4.874267	-4.568085	-4.971748	0.000000	-10.000000	0.458333	-23.366667	194.000000	1023.000000	1023.000000	2046.000000
43.500000	-0.035132	-20.763260	-6.143656	-4.937400	-4.669058	-5.013145	0.000000	-10.000000	0.458333	-23.433334	186.333328	1023.000000	1023.000000	2046.000000
43.520000	-0.035324	-20.876617	-6.116055	-4.988823	-4.720117	-5.051622	0.000000	-10.000000	0.433333	-23.183334	178.666672	1023.000000	1023.000000	2046.000000
43.540001	-0.035770	-21.139984	-6.180895	-5.156448	-4.740357	-5.062284	0.000000	-10.000000	0.416667	-22.916668	171.000000	1023.000000	1023.000000	2046.000000
43.560001	-0.035957	-21.250322	-6.197626	-5.254147	-4.777078	-5.021472	0.000000	-10.000000	0.383333	-22.183334	163.333328	1023.000000	1023.000000	2046.000000
43.580002	-0.036181	-21.382809	-6.208132	-5.348769	-4.834641	-4.991268	0.000000	-10.000000	0.366667	-21.816668	155.833328	1023.000000	1023.000000	2046.000000
43.599998	-0.036657	-21.664454	-6.348084	-5.508269	-4.790837	-5.017264	0.000000	-10.000000	0.350000	-21.383333	148.666672	1023.000000	1023.000000	2046.000000
43.619999	-0.037070	-21.908125	-6.424388	-5.594431	-4.824498	-5.064807	0.000000	-10.000000	0.333333	-20.883333	141.500000	1023.000000	1023.000000	2046.000000
43.639999	-0.037326	-22.059923	-6.471465	-5.688785	-4.874145	-5.025527	0.000000	-10.000000	0.300000	-20.050001	134.500000	1023.000000	1023.000000	2046.000000
43.660000	-0.037820	-22.351391	-6.623784	-5.783414	-4.855992	-5.088201	0.000000	-10.000000	0.258333	-19.033333	127.833336	1023.000000	1023.000000	2046.000000
43.680000	-0.038073	-22.500927	-6.676474	-5.854499	-4.826458	-5.143497	0.000000	-10.000000	0.233333	-17.916666	121.500000	1023.000000	1023.000000	2046.000000
43.700001	-0.038133	-22.536522	-6.677330	-5.875621	-4.863842	-5.119729	0.000000	-10.000000	0.216667	-17.116667	115.500000	1023.000000	1023.000000	2046.000000
43.720001	-0.038428	-22.710703	-6.796268	-5.967741	-4.861381	-5.085312	0.000000	-10.000000	0.208333	-16.283333	109.666664	1023.000000	1023.000000	2046.000000
43.740002	-0.038746	-22.898962	-6.864822	-6.081132	-4.876862	-5.076146	0.000000	-10.000000	0.200000	-15.700000	104.166664	1023.000000	1023.000000	2046.000000
43.759998	-0.038974	-23.033781	-6.947825	-6.000051	-4.947554	-5.138351	0.000000	-10.000000	0.183333	-14.866667	99.000000	1023.000000	1023.000000	2046.000000
43.779999	-0.039528	-23.360952	-7.102940	-6.040147	-4.999168	-5.218697	0.000000	-10.000000	0.150000	-13.716667	92.666664	1023.000000	1023.000000	2046.000000
43.799999	-0.040035	-23.660849	-7.296146	-6.198364	-4.979879	-5.186460	0.000000	-10.000000	0.116667	-12.733334	88.000000	1023.000000	1023.000000	2046.000000
43.820000	-0.040990	-24.225220	-7.480990	-6.443796	-5.084271	-5.216164	0.000000	-10.000000	0.100000	-11.616667	83.666664	1023.000000	1023.000000	2046.000000
43.840000	-0.041866	-24.742821	-7.687361	-6.678063	-5.065760	-5.311637	0.000000	-10.000000	0.083333	-10.733334	81.000000	1023.000000	1023.000000	2046.000000
43.860001	-0.042120	-24.892675	-7.710009	-6.883953	-5.078625	-5.220088	0.000000	-10.000000	0.075000	-9.650001	77.333336	1023.000000	1023.000000	2046.000000
43.880001	-0.042741	-25.260036	-7.850604	-6.963034	-5.150948	-5.295452	0.000000	-10.000000	0.058333	-8.850000	74.000000	1023.000000	1023.000000	2046.000000
43.900002	-0.043813	-25.893719	-8.004638	-7.115438	-5.293582	-5.480061	0.000000	-10.000000	0.058333	-8.250000	71.166664	1023.000000	1023.000000	2046.000000
43.919998	-0.044743	-26.443140	-8.222394	-7.157067	-5.409626	-5.654053	0.000000	-10.000000	0.041667	-7.366667	68.333336	1023.000000	1023.000000	2046.000000
43.939999	-0.045892	-27.122110	-8.475902	-7.214507	-5.607702	-5.823999	0.000000	-10.000000	0.033333	-6.400000	65.833336	1023.000000	1023.000000	2046.000000
43.959999	-0.046804	-27.661243	-8.608746	-7.372032	-5.771315	-5.909151	0.000000	-10.000000	0.033333	-5.666667	63.500000	1023.000000	1023.000000	2046.000000
43.980000	-0.047274	-27.938965	-8.697293	-7.358863	-5.840683	-6.042126	0.000000	-10.000000	0.041667	-5.583333	61.666668	1023.000000	1023.000000	2046.000000
44.000000	-0.047788	-28.242598	-8.814460	-7.364288	-5.952628	-6.111221	0.000000	-10.000000	0.050000	-5.966667	59.833332	1023.000000	1023.000000	2046.000000
44.020000	-0.047796	-28.247141	-8.784139	-7.376092	-5.976644	-6.110265	0.000000	-10.000000	0.050000	-6.383333	57.833332	1023.000000	1023.000000	2046.000000
44.040001	-0.047918	-28.319515	-8.833179	-7.313216	-6.013123	-6.159997	0.000000	-10.000000	0.050000	-6.550000	55.666668	1023.000000	1023.000000	2046.000000
44.060001	-0.047725	-28.205620	-8.817780	-7.250526	-5.984381	-6.152931	0.000000	-10.000000	0.050000	-6.316667	53.500000	1023.000000	1023.000000	2046.000000
44.080002	-0.047470	-28.054790	-8.618892	-7.240962	-6.037409	-6.157528	0.000000	-10.000000	0.050000	-5.900000	51.500000	1023.000000	1023.000000	2046.000000
44.099998	-0.047283	-27.944485	-8.548373	-7.213648	-6.018703	-6.163760	0.000000	-10.000000	0.033333	-5.266667	49.500000	1023.000000	1023.000000	2046.000000
44.119999	-0.047141	-27.860037	-8.444683	-7.222006	-6.066791	-6.126555	0.000000	-10.000000	0.008333	-3.700000	47.666668	1023.000000	1023.000000	2046.000000
44.139999	-0.046799	-27.658129	-8.305367	-7.211091	-6.003793	-6.137878	0.000000	-10.000000	-0.008333	-1.900000	46.500000	1023.000000	1023.000000	2046.000000
44.160000	-0.046684	-27.590160	-8.342326	-7.212824	-5.923874	-6.111135	0.000000	-10.000000	-0.008333	-0.033333	46.000000	1023.000000	1023.000000	2046.000000
44.180000	-0.046405	-27.425358	-8.235231	-7.245062	-5.941682	-6.003382	0.000000	-10.000000	0.000000	1.366667	46.000000	1023.000000	1023.000000	2046.000000
44.200001	-0.046171	-27.286896	-8.157216	-7.291003	-5.861824	-5.976854	0.000000	-10.000000	-0.016667	3.016667	46.000000	1023.000000	1023.000000	2046.000000
44.220001	-0.046056	-27.219097	-8.217869	-7.305562	-5.799209	-5.896458	0.000000	-10.000000	-0.025000	4.900000	46.000000	1023.000000	1023.000000	2046.000000
44.240002	-0.045614	-26.958132	-8.109747	-7.246068	-5.728112	-5.874204	0.000000	-10.000000	-0.041667	6.700000	46.000000	1023.000000	1023.000000	2046.000000
44.259998	-0.045472	-26.874023	-8.079999	-7.223582	-5.662688	-5.907755	0.000000	-10.000000	-0.041667	8.250000	46.000000	1023.000000	1023.000000	2046.000000
44.279999	-0.045181	-26.701750	-8.049749	-7.196886	-5.611811	-5.843303	0.000000	-10.000000	-0.066667	9.866667	46.000000	1023.000000	1023.000000	2046.000000
44.299999	-0.044523	-26.313122	-7.854051	-7.161930	-5.563473	-5.733670	0.000000	-10.000000	-0.100000	11.483334	46.000000	1023.000000	1023.000000	2046.000000
44.320000	-0.044060	-26.039499	-7.738955	-7.118121	-5.507616	-5.674807	0.000000	-10.000000	-0.133333	13.083334	46.000000	1023.000000	1023.000000	2046.000000
44.340000	-0.043577	-25.754276	-7.730548	-7.033583	-5.347291	-5.642855	0.000000	-10.000000	-0.158333	14.433333	38.333332	1023.000000	1023.000000	2046.000000
44.360001	-0.042866	-25.333523	-7.583353	-6.975545	-5.240749	-5.533875	0.000000	-10.000000	-0.183333	15.783334	31.833334	1023.000000	1023.000000	2046.000000
44.380001	-0.042377	-25.044596	-7.562332	-6.792558	-5.141881	-5.547824	0.000000	-10.000000	-0.200000	16.916668	27.333334	1023.000000	1023.000000	2046.000000
44.400002	-0.041978	-24.809044	-7.620214	-6.707399	-5.037574	-5.443858	0.000000	-10.000000	-0.233333	18.133335	32.166668	1023.000000	1023.000000	2046.000000
44.419998	-0.041796	-24.701345	-7.624769	-6.858780	-4.938098	-5.279699	0.000000	-10.000000	-0.258333	19.400002	38.000000	1023.000000	1023.000000	2046.000000
44.439999	-0.041813	-24.711298	-7.643047	-7.037092	-4.827399	-5.203761	0.000000	-10.000000	-0.308333	20.666668	44.166668	1023.000000	1023.000000	2046.000000
44.459999	-0.041408	-24.472183	-7.654425	-7.059733	-4.618674	-5.139350	0.000000	-10.000000	-0.333333	21.450001	51.000000	1023.000000	1023.000000	2046.000000
44.480000	-0.040945	-24.198723	-7.535180	-7.099190	-4.560170	-5.004184	0.000000	-10.000000	-0.350000	21.750000	58.000000	1023.000000	1023.000000	2046.000000
44.500000	-0.040795	-24.109804	-7.441216	-7.150119	-4.553749	-4.964720	0.000000	-10.000000	-0.366667	22.100000	65.166664	1023.000000	1023.000000	2046.000000
44.520000	-0.041110	-24.295761	-7.637799	-7.096343	-4.452585	-5.109035	0.000000	-10.000000	-0.391667	22.666666	72.500000	1023.000000	1023.000000	2046.000000
44.540001	-0.041067	-24.270498	-7.704096	-7.008208	-4.451925	-5.106270	0.000000	-10.000000	-0.416667	23.466667	80.166664	1023.000000	1023.000000	2046.000000
44.560001	-0.041110	-24.295757	-7.660318	-6.994671	-4.493636	-5.147132	0.000000	-10.000000	-0.416667	24.166666	88.000000	1023.000000	1023.000000	2046.000000
44.580002	-0.040689	-24.047237	-7.672606	-6.928663	-4.390800	-5.055170	0.000000	-10.000000	-0.408333	24.483334	96.000000	1023.000000	1023.000000	2046.000000
44.599998	-0.039852	-23.552423	-7.506341	-6.858141	-4.309407	-4.878535	0.000000	-10.000000	-0.400000	24.383333	104.000000	1023.000000	1023.000000	2046.000000
44.619999	-0.039102	-23.108984	-7.362406	-6.699228	-4.180030	-4.867320	0.000000	-10.000000	-0.416667	24.566668	112.000000	1023.000000	1023.000000	2046.000000
44.639999	-0.038150	-22.546625	-7.244523	-6.552856	-4.059114	-4.690133	0.000000	-10.000000	-0.441667	25.133333	120.000000	1023.000000	1023.000000	2046.000000
44.660000	-0.036781	-21.737499	-6.945837	-6.361607	-3.893877	-4.536178	0.000000	-10.000000	-0.458333	25.983334	128.333328	1023.000000	1023.000000	2046.000000
44.680000	-0.035579	-21.026939	-6.666728	-6.229996	-3.743649	-4.386567	0.000000	-10.000000	-0.441667	26.383333	137.000000	1023.000000	1023.000000	2046.000000
44.700001	-0.034378	-20.317148	-6.448757	-6.089131	-3.581340	-4.197921	0.000000	-10.000000	-0.433333	26.483334	145.833328	1023.000000	1023.000000	2046.000000
44.720001	-0.033084	-19.552862	-6.122990	-5.967247	-3.417129	-4.045496	0.000000	-10.000000	-0.433333	26.400000	154.666672	1023.000000	1023.000000	2046.000000
44.740002	-0.032237	-19.051905	-5.912007	-5.905763	-3.320439	-3.913696	0.000000	-10.000000	-0.433333	26.533333	163.333328	1023.000000	1023.000000	2046.000000
44.759998	-0.030944	-18.288158	-5.747989	-5.771144	-3.075758	-3.693267	0.000000	-10.000000	-0.416667	26.516666	172.166672	1023.000000	1023.000000	2046.000000
44.779999	-0.029909	-17.676167	-5.477141	-5.729544	-2.953985	-3.515498	0.000000	-10.000000	-0.408333	26.366667	184.000000	1023.000000	1023.000000	2046.000000
44.799999	-0.029122	-17.210880	-5.392659	-5.683765	-2.722319	-3.412136	0.000000	-10.000000	-0.416667	26.050001	193.000000	1023.000000	1023.000000	2046.000000
44.820000	-0.027919	-16.499838	-5.266839	-5.537902	-2.471805	-3.223292	0.000000	-10.000000	-0.416667	26.050001	201.833328	1023.000000	1023.000000	2046.000000
44.840000	-0.027038	-15.979754	-5.048059	-5.486150	-2.361752	-3.083792	0.000000	-10.000000	-0.433333	26.233334	207.500000	1023.000000	1023.000000	2046.000000
44.860001	-0.026247	-15.512257	-4.936834	-5.415410	-2.189103	-2.970911	0.000000	-10.000000	-0.441667	26.533333	216.166672	1023.000000	1023.000000	2046.000000
44.880001	-0.025145	-14.860593	-4.759107	-5.206873	-2.035485	-2.859128	0.000000	-10.000000	-0.458333	26.833334	225.000000	1023.000000	1023.000000	2046.000000
44.900002	-0.024373	-14.404189	-4.526948	-5.210108	-1.933072	-2.734061	0.000000	-10.000000	-0.450000	27.000000	234.000000	1023.000000	1023.000000	2046.000000
44.919998	-0.023554	-13.920600	-4.411957	-5.100301	-1.780958	-2.627384	0.000000	-10.000000	-0.450000	27.183332	243.000000	1023.000000	1023.000000	2046.000000
44.939999	-0.022289	-13.172577	-4.211813	-4.918298	-1.591741	-2.450724	0.000000	-10.000000	-0.450000	27.133333	252.000000	1023.000000	1023.000000	2046.000000
44.959999	-0.021678	-12.811555	-4.129413	-4.826335	-1.422460	-2.433347	0.000000	-10.000000	-0.441667	26.966667	261.000000	1023.000000	1023.000000	2046.000000
44.980000	-0.020667	-12.214129	-4.057277	-4.632721	-1.261574	-2.262557	0.000000	-10.000000	-0.425000	26.566668	270.000000	1023.000000	1023.000000	2046.000000
45.000000	-0.019819	-11.713062	-3.853156	-4.432457	-1.227410	-2.200038	0.000000	-10.000000	-0.425000	26.050001	279.000000	1023.000000	1023.000000	2046.000000
45.020000	-0.019559	-11.559445	-3.879379	-4.391130	-1.221756	-2.067181	0.000000	-10.000000	-0.450000	25.833334	287.833344	1023.000000	1023.000000	2046.000000
45.040001	-0.019084	-11.278576	-3.979160	-4.356306	-0.975198	-1.967912	0.000000	-10.000000	-0.466667	25.833334	296.500000	1023.000000	1023.000000	2046.000000
45.060001	-0.019040	-11.252807	-3.898712	-4.416241	-0.988477	-1.949377	0.000000	-10.000000	-0.450000	26.183334	305.000000	1023.000000	1023.000000	2046.000000
45.080002	-0.018605	-10.995393	-3.785534	-4.481946	-0.912914	-1.815000	0.000000	-10.000000	-0.425000	26.083334	313.666656	1023.000000	1023.000000	2046.000000
45.099998	-0.017801	-10.520255	-3.669178	-4.345226	-0.739037	-1.766814	0.000000	-10.000000	-0.408333	25.783335	322.333344	1023.000000	1023.000000	2046.000000
45.119999	-0.018088	-10.690132	-3.615148	-4.328345	-0.860600	-1.886039	0.000000	-10.000000	-0.416667	25.316668	331.166656	1023.000000	1023.000000	2046.000000
45.139999	-0.018206	-10.759764	-3.712472	-4.246542	-0.865194	-1.935555	0.000000	-10.000000	-0.416667	25.150002	339.666656	1023.000000	1023.000000	2046.000000
45.160000	-0.018521	-10.946202	-3.725149	-4.179701	-1.002129	-2.039222	0.000000	-10.000000	-0.425000	25.283335	348.166656	1023.000000	1023.000000	2046.000000
45.180000	-0.018573	-10.976585	-3.673270	-4.100600	-1.110307	-2.092408	0.000000	-10.000000	-0.416667	25.083334	356.500000	1023.000000	1023.000000	2046.000000
45.200001	-0.017786	-10.511544	-3.634355	-3.929598	-0.946191	-2.001400	0.000000	-10.000000	-0.416667	25.083334	364.833344	1023.000000	1023.000000	2046.000000
45.220001	-0.017218	-10.175968	-3.421810	-3.822482	-0.950264	-1.981412	0.000000	-10.000000	-0.425000	24.783335	373.166656	1023.000000	1023.000000	2046.000000
45.240002	-0.016455	-9.724800	-3.281340	-3.651257	-0.887119	-1.905084	0.000000	-10.000000	-0.433333	24.950001	381.500000	1023.000000	1023.000000	2046.000000
45.259998	-0.015211	-8.989658	-3.079727	-3.477873	-0.697214	-1.734844	0.000000	-10.000000	-0.441667	24.933334	389.833344	1023.000000	1023.000000	2046.000000
45.279999	-0.014213	-8.399962	-2.741864	-3.330648	-0.728905	-1.598547	0.000000	-10.000000	-0.433333	25.116667	398.166656	1023.000000	1023.000000	2046.000000
45.299999	-0.012721	-7.518267	-2.463767	-3.138096	-0.498192	-1.418213	0.000000	-10.000000	-0.433333	24.900000	406.500000	1023.000000	1023.000000	2046.000000
45.320000	-0.011368	-6.718636	-2.162206	-2.940699	-0.341728	-1.274002	0.000000	-10.000000	-0.433333	24.833334	414.833344	1023.000000	1023.000000	2046.000000
45.340000	-0.010444	-6.172275	-1.798289	-2.787823	-0.382996	-1.203167	0.000000	-10.000000	-0.450000	25.066668	423.000000	1023.000000	1023.000000	2046.000000
45.360001	-0.009116	-5.387689	-1.657178	-2.623385	-0.107293	-0.999834	0.000000	-10.000000	-0.466667	25.616667	431.333344	1023.000000	1023.000000	2046.000000
45.380001	-0.008134	-4.807067	-1.458164	-2.489645	0.022899	-0.882157	0.000000	-10.000000	-0.466667	25.816668	439.833344	1023.000000	1023.000000	2046.000000
45.400002	-0.007336	-4.335499	-1.186994	-2.401543	-0.007979	-0.738982	0.000000	-10.000000	-0.458333	25.600000	448.500000	1023.000000	1023.000000	2046.000000
45.419998	-0.006071	-3.587799	-1.119233	-2.322145	0.391615	-0.538036	0.000000	-10.000000	-0.450000	25.316666	457.166656	1023.000000	1023.000000	2046.000000
45.439999	-0.005311	-3.138598	-0.949689	-2.167168	0.475825	-0.497565	0.000000	-10.000000	-0.450000	25.466667	465.666656	1023.000000	1023.000000	2046.000000
45.459999	-0.004362	-2.577821	-0.747334	-2.098194	0.598215	-0.330508	0.000000	-10.000000	-0.466667	25.650000	474.333344	1023.000000	1023.000000	2046.000000
45.480000	-0.003341	-1.974600	-0.686413	-1.948647	0.871012	-0.210552	0.000000	-10.000000	-0.475000	26.433334	482.666656	1023.000000	1023.000000	2046.000000
45.500000	-0.002768	-1.635781	-0.371157	-1.898369	0.785680	-0.151934	0.000000	-10.000000	-0.491667	26.883333	491.500000	1023.000000	1023.000000	2046.000000
45.520000	-0.001726	-1.019894	-0.255296	-1.751623	1.031048	-0.044023	0.000000	-10.000000	-0.475000	27.350000	500.333344	1023.000000	1023.000000	2046.000000
45.540001	-0.000744	-0.439946	-0.156044	-1.649341	1.283377	0.082062	0.000000	-10.000000	-0.475000	27.200001	509.500000	1023.000000	1023.000000	2046.000000
45.560001	0.000003	0.001824	0.144182	-1.481456	1.213105	0.125992	0.000000	-10.000000	-0.458333	27.100000	518.500000	1023.000000	1023.000000	2046.000000
45.580002	0.001079	0.637457	0.162386	-1.351166	1.574889	0.251349	0.000000	-10.000000	-0.466667	26.816668	527.500000	1023.000000	1023.000000	2046.000000
45.599998	0.001888	1.115671	0.305513	-1.175544	1.678042	0.307660	0.000000	-10.000000	-0.441667	26.433332	536.500000	1023.000000	1023.000000	2046.000000
45.619999	0.002691	1.590235	0.521486	-0.942332	1.654462	0.356619	0.000000	-10.000000	-0.450000	26.083334	545.333313	1023.000000	1023.000000	2046.000000
45.639999	0.003381	1.998337	0.467029	-0.837602	1.850890	0.518020	0.000000	-10.000000	-0.450000	25.750000	554.166687	1023.000000	1023.000000	2046.000000
45.660000	0.003385	2.000457	0.399529	-0.911191	1.928546	0.583573	0.000000	-10.000000	-0.458333	25.800001	562.833313	1023.000000	1023.000000	2046.000000
45.680000	0.003465	2.047837	0.440165	-0.928954	1.939355	0.597270	0.000000	-10.000000	-0.433333	25.950001	571.500000	1023.000000	1023.000000	2046.000000
45.700001	0.003964	2.342473	0.507832	-0.975454	2.092398	0.717697	0.000000	-10.000000	-0.425000	25.966667	580.166687	1023.000000	1023.000000	2046.000000
45.720001	0.004271	2.524033	0.562369	-0.943402	2.184777	0.720290	0.000000	-10.000000	-0.416667	25.600000	588.833313	1023.000000	1023.000000	2046.000000
45.740002	0.004171	2.465170	0.675689	-0.832314	2.000021	0.621773	0.000000	-10.000000	-0.408333	24.950001	597.500000	1023.000000	1023.000000	2046.000000
45.759998	0.003766	2.225680	0.563132	-0.828537	1.943462	0.547624	0.000000	-10.000000	-0.375000	24.300001	605.833313	1023.000000	1023.000000	2046.000000
45.779999	0.003128	1.848801	0.440283	-0.769916	1.832262	0.346172	0.000000	-10.000000	-0.350000	23.450001	614.000000	1023.000000	1023.000000	2046.000000
45.799999	0.003075	1.817337	0.561034	-0.625986	1.637300	0.244989	0.000000	-10.000000	-0.325000	22.633333	622.000000	1023.000000	1023.000000	2046.000000
45.820000	0.003412	2.016781	0.535096	-0.548208	1.768343	0.261550	0.000000	-10.000000	-0.283333	21.733334	629.666687	1023.000000	1023.000000	2046.000000
45.840000	0.003712	2.193894	0.688176	-0.392408	1.674345	0.223781	0.000000	-10.000000	-0.241667	20.416666	637.166687	1023.000000	1023.000000	2046.000000
45.860001	0.004239	2.505354	0.900246	-0.188384	1.574468	0.219024	0.000000	-10.000000	-0.200000	18.866667	644.000000	1023.000000	1023.000000	2046.000000
45.880001	0.004921	2.908510	0.975093	-0.064701	1.712117	0.286001	0.000000	-10.000000	-0.158333	17.233334	650.500000	1023.000000	1023.000000	2046.000000
45.900002	0.005394	3.188122	1.233824	0.147008	1.565055	0.242235	0.000000	-10.000000	-0.108333	15.416667	656.500000	1023.000000	1023.000000	2046.000000
45.919998	0.006423	3.795992	1.489260	0.345708	1.649173	0.311851	0.000000	-10.000000	-0.050000	12.616667	662.000000	1023.000000	1023.000000	2046.000000
45.939999	0.007016	4.146343	1.667395	0.426577	1.708133	0.344238	0.000000	-10.000000	-0.016667	8.583334	666.833313	1023.000000	1023.000000	2046.000000
45.959999	0.007607	4.495828	1.973138	0.648593	1.579858	0.294239	0.000000	-10.000000	0.016667	3.366667	670.333313	1023.000000	1023.000000	2046.000000
45.980000	0.007860	4.645357	2.051391	0.656770	1.637838	0.299358	0.000000	-10.000000	0.041667	-1.400000	672.333313	1023.000000	1023.000000	2046.000000
46.000000	0.007800	4.609925	2.108038	0.789388	1.488780	0.223718	0.000000	-10.000000	0.075000	-6.400000	673.000000	1023.000000	1023.000000	2046.000000
46.020000	0.007901	4.669681	2.203228	0.832984	1.414355	0.219114	0.000000	-10.000000	0.116667	-10.300000	673.000000	1023.000000	1023.000000	2046.000000
46.040001	0.007715	4.559419	2.104702	0.748038	1.461498	0.245181	0.000000	-10.000000	0.158333	-13.800000	673.000000	1023.000000	1023.000000	2046.000000
46.060001	0.007590	4.485853	2.136122	0.809315	1.342420	0.197996	0.000000	-10.000000	0.191667	-15.416667	673.000000	1023.000000	1023.000000	2046.000000
46.080002	0.007371	4.356348	2.117710	0.818929	1.262415	0.157293	0.000000	-10.000000	0.208333	-16.216667	665.833313	1023.000000	1023.000000	2046.000000
46.099998	0.007137	4.217927	2.042666	0.769156	1.285905	0.120200	0.000000	-10.000000	0.225000	-16.650000	656.833313	1023.000000	1023.000000	2046.000000
46.119999	0.006882	4.067183	2.103539	0.845191	1.112823	0.005630	0.000000	-10.000000	0.241667	-17.183334	646.000000	1023.000000	1023.000000	2046.000000
46.139999	0.006610	3.906718	2.083345	0.876233	1.039748	-0.092609	0.000000	-10.000000	0.250000	-17.916668	640.333313	1023.000000	1023.000000	2046.000000
46.160000	0.006383	3.772623	2.075627	0.787973	0.984011	-0.074988	0.000000	-10.000000	0.266667	-18.716667	634.333313	1023.000000	1023.000000	2046.000000
46.180000	0.005939	3.509795	2.054083	0.857433	0.840223	-0.241945	0.000000	-10.000000	0.300000	-19.750000	628.000000	1023.000000	1023.000000	2046.000000
46.200001	0.005573	3.293633	1.948418	0.903384	0.782710	-0.340880	0.000000	-10.000000	0.341667	-20.549999	621.333313	1023.000000	1023.000000	2046.000000
46.220001	0.005177	3.059369	1.910169	0.958671	0.654729	-0.464200	0.000000	-10.000000	0.375000	-21.583334	614.500000	1023.000000	1023.000000	2046.000000
46.240002	0.004472	2.643099	1.775838	1.093444	0.427122	-0.653306	0.000000	-10.000000	0.391667	-22.433334	607.333313	1023.000000	1023.000000	2046.000000
46.259998	0.003615	2.136507	1.541131	0.903408	0.367227	-0.675259	0.000000	-10.000000	0.416667	-23.333334	599.833313	1023.000000	1023.000000	2046.000000
46.279999	0.002425	1.433429	1.295336	0.759508	0.214717	-0.836131	0.000000	-10.000000	0.450000	-23.833334	592.000000	1023.000000	1023.000000	2046.000000
46.299999	0.001443	0.852578	1.184237	0.638383	0.019140	-0.989182	0.000000	-10.000000	0.483333	-24.583334	584.000000	1023.000000	1023.000000	2046.000000
46.320000	0.000757	0.447201	1.068046	0.369889	-0.018725	-0.972009	0.000000	-10.000000	0.508333	-25.233334	575.833313	1023.000000	1023.000000	2046.000000
46.340000	-0.000315	-0.186016	0.952864	0.432601	-0.223505	-1.347976	0.000000	-10.000000	0.516667	-25.950001	567.500000	1023.000000	1023.000000	2046.000000
46.360001	-0.001707	-1.008762	0.704038	0.279498	-0.477404	-1.514893	0.000000	-10.000000	0.516667	-26.183332	558.833313	1023.000000	1023.000000	2046.000000
46.380001	-0.003305	-1.953092	0.388148	0.088107	-0.711437	-1.717910	0.000000	-10.000000	0.516667	-26.150000	550.000000	1023.000000	1023.000000	2046.000000
46.400002	-0.005048	-2.983564	0.069473	0.043697	-1.047783	-2.048951	0.000000	-10.000000	0.516667	-26.216667	541.166687	1023.000000	1023.000000	2046.000000
46.419998	-0.006190	-3.658203	-0.224542	-0.191381	-1.144218	-2.098061	0.000000	-10.000000	0.533333	-26.583334	532.333313	1023.000000	1023.000000	2046.000000
46.439999	-0.007142	-4.221045	-0.343081	-0.187239	-1.369801	-2.320924	0.000000	-10.000000	0.541667	-27.133333	523.500000	1023.000000	1023.000000	2046.000000
46.459999	-0.007916	-4.678363	-0.512002	-0.276926	-1.479039	-2.410397	0.000000	-10.000000	0.550000	-27.333334	508.333344	1023.000000	1023.000000	2046.000000
46.480000	-0.008561	-5.059552	-0.561569	-0.415074	-1.623973	-2.458935	0.000000	-10.000000	0.550000	-27.166668	493.166656	1023.000000	1023.000000	2046.000000
46.500000	-0.009121	-5.390541	-0.645304	-0.311745	-1.757981	-2.675510	0.000000	-10.000000	0.550000	-26.900000	481.000000	1023.000000	1023.000000	2046.000000
46.520000	-0.009158	-5.412573	-0.515348	-0.471215	-1.901612	-2.524399	0.000000	-10.000000	0.550000	-27.016666	475.000000	1023.000000	1023.000000	2046.000000
46.540001	-0.009426	-5.570881	-0.537462	-0.356409	-1.914375	-2.762635	0.000000	-10.000000	0.550000	-27.283335	472.000000	1023.000000	1023.000000	2046.000000
46.560001	-0.009529	-5.631868	-0.455799	-0.434641	-1.963916	-2.777513	0.000000	-10.000000	0.541667	-27.133335	466.000000	1023.000000	1023.000000	2046.000000
46.580002	-0.009681	-5.721447	-0.329631	-0.608958	-2.108077	-2.674781	0.000000	-10.000000	0.525000	-26.633335	460.000000	1023.000000	1023.000000	2046.000000
46.599998	-0.010093	-5.964947	-0.441591	-0.480329	-2.065210	-2.977817	0.000000	-10.000000	0.508333	-25.883335	451.166656	1023.000000	1023.000000	2046.000000
46.619999	-0.010500	-6.205758	-0.455176	-0.589357	-2.194610	-2.966615	0.000000	-10.000000	0.500000	-25.600000	442.500000	1023.000000	1023.000000	2046.000000
46.639999	-0.010697	-6.321765	-0.464054	-0.748224	-2.256713	-2.852773	0.000000	-10.000000	0.491667	-25.216667	434.000000	1023.000000	1023.000000	2046.000000
46.660000	-0.011320	-6.690101	-0.625639	-0.710721	-2.259408	-3.094333	0.000000	-10.000000	0.483333	-24.950001	425.500000	1023.000000	1023.000000	2046.000000
46.680000	-0.011681	-6.903720	-0.705420	-0.885247	-2.324350	-2.988702	0.000000	-10.000000	0.475000	-24.650000	417.166656	1023.000000	1023.000000	2046.000000
46.700001	-0.012024	-7.106163	-0.809703	-0.917837	-2.308503	-3.070120	0.000000	-10.000000	0.466667	-24.433334	409.000000	1023.000000	1023.000000	2046.000000
46.720001	-0.012711	-7.512292	-0.947262	-0.979528	-2.382950	-3.202552	0.000000	-10.000000	0.466667	-24.300001	401.000000	1023.000000	1023.000000	2046.000000
46.740002	-0.012924	-7.638158	-0.980263	-1.149997	-2.421269	-3.086629	0.000000	-10.000000	0.475000	-24.216667	393.000000	1023.000000	1023.000000	2046.000000
46.759998	-0.013501	-7.978996	-1.136034	-1.053479	-2.431752	-3.357731	0.000000	-10.000000	0.475000	-24.250000	384.833344	1023.000000	1023.000000	2046.000000
46.779999	-0.013875	-8.200135	-1.173224	-1.299170	-2.587397	-3.140344	0.000000	-10.000000	0.475000	-24.333334	376.500000	1023.000000	1023.000000	2046.000000
46.799999	-0.014540	-8.592868	-1.409371	-1.259131	-2.563883	-3.360483	0.000000	-10.000000	0.466667	-24.400000	368.166656	1023.000000	1023.000000	2046.000000
46.820000	-0.015069	-8.905640	-1.580477	-1.272646	-2.623966	-3.428551	0.000000	-10.000000	0.475000	-24.533333	360.000000	1023.000000	1023.000000	2046.000000
46.840000	-0.015626	-9.234892	-1.657095	-1.454329	-2.816803	-3.306664	0.000000	-10.000000	0.475000	-24.650000	352.000000	1023.000000	1023.000000	2046.000000
46.860001	-0.016839	-9.951866	-2.100582	-1.523540	-2.771528	-3.556216	0.000000	-10.000000	0.483333	-24.666668	343.833344	1023.000000	1023.000000	2046.000000
46.880001	-0.017974	-10.622468	-2.280982	-1.999808	-2.937638	-3.404041	0.000000	-10.000000	0.491667	-24.683334	335.500000	1023.000000	1023.000000	2046.000000
46.900002	-0.019140	-11.311770	-2.655728	-2.161508	-2.895422	-3.599113	0.000000	-10.000000	0.491667	-24.833334	327.166656	1023.000000	1023.000000	2046.000000
46.919998	-0.020066	-11.859243	-2.749939	-2.468212	-3.030394	-3.610697	0.000000	-10.000000	0.500000	-25.033333	319.000000	1023.000000	1023.000000	2046.000000
46.939999	-0.020794	-12.289009	-2.895513	-2.655472	-3.155997	-3.582027	0.000000	-10.000000	0.500000	-25.200001	310.666656	1023.000000	1023.000000	2046.000000
46.959999	-0.022339	-13.202226	-3.263634	-2.733434	-3.275275	-3.929883	0.000000	-10.000000	0.491667	-24.850000	302.333344	1023.000000	1023.000000	2046.000000
46.980000	-0.023563	-13.925824	-3.461156	-2.949106	-3.571476	-3.944087	0.000000	-10.000000	0.466667	-24.300001	294.000000	1023.000000	1023.000000	2046.000000
47.000000	-0.024927	-14.732090	-3.873577	-3.092905	-3.638764	-4.126844	0.000000	-10.000000	0.450000	-23.616667	286.000000	1023.000000	1023.000000	2046.000000
47.020000	-0.026389	-15.595709	-4.201114	-3.178867	-3.812497	-4.403231	0.000000	-10.000000	0.450000	-23.383333	278.000000	1023.000000	1023.000000	2046.000000
47.040001	-0.026945	-15.924596	-4.326946	-3.384083	-3.929220	-4.284348	0.000000	-10.000000	0.450000	-23.450001	270.000000	1023.000000	1023.000000	2046.000000
47.060001	-0.027839	-16.453051	-4.550413	-3.396636	-3.999159	-4.506843	0.000000	-10.000000	0.450000	-23.600000	264.666656	1023.000000	1023.000000	2046.000000
47.080002	-0.028323	-16.738693	-4.575545	-3.504133	-4.168970	-4.490045	0.000000	-10.000000	0.450000	-23.800001	256.666656	1023.000000	1023.000000	2046.000000
47.099998	-0.028426	-16.799984	-4.576501	-3.581039	-4.227498	-4.414946	0.000000	-10.000000	0.450000	-23.733334	248.666672	1023.000000	1023.000000	2046.000000
47.119999	-0.028608	-16.907600	-4.657845	-3.510489	-4.191019	-4.548248	0.000000	-10.000000	0.458333	-23.799999	238.333328	1023.000000	1023.000000	2046.000000
47.139999	-0.028662	-16.939520	-4.588396	-3.526267	-4.253890	-4.570967	0.000000	-10.000000	0.458333	-23.766666	230.666672	1023.000000	1023.000000	2046.000000
47.160000	-0.028565	-16.881887	-4.454545	-3.617891	-4.321191	-4.488260	0.000000	-10.000000	0.450000	-23.600000	223.000000	1023.000000	1023.000000	2046.000000
47.180000	-0.028948	-17.108316	-4.592746	-3.590520	-4.254338	-4.670713	0.000000	-10.000000	0.408333	-23.116667	215.000000	1023.000000	1023.000000	2046.000000
47.200001	-0.029050	-17.168430	-4.499880	-3.735008	-4.350027	-4.583516	0.000000	-10.000000	0.375000	-22.300001	207.166672	1023.000000	1023.000000	2046.000000
47.220001	-0.029157	-17.231947	-4.507033	-3.774166	-4.369954	-4.580794	0.000000	-10.000000	0.358333	-21.733334	199.500000	1023.000000	1023.000000	2046.000000
47.240002	-0.029723	-17.566484	-4.696539	-3.826333	-4.348524	-4.695087	0.000000	-10.000000	0.358333	-21.333334	192.166672	1023.000000	1023.000000	2046.000000
47.259998	-0.029791	-17.606665	-4.680842	-3.957478	-4.413336	-4.555009	0.000000	-10.000000	0.350000	-21.000000	185.000000	1023.000000	1023.000000	2046.000000
47.279999	-0.030013	-17.737787	-4.728523	-4.058622	-4.403085	-4.547558	0.000000	-10.000000	0.325000	-20.433334	178.166672	1023.000000	1023.000000	2046.000000
47.299999	-0.030663	-18.122084	-4.969881	-4.134918	-4.341369	-4.675916	0.000000	-10.000000	0.300000	-19.733334	171.333328	1023.000000	1023.000000	2046.000000
47.320000	-0.030878	-18.249020	-4.943213	-4.161401	-4.465584	-4.678821	0.000000	-10.000000	0.275000	-19.133333	164.833328	1023.000000	1023.000000	2046.000000
47.340000	-0.031050	-18.350515	-4.985114	-4.305576	-4.434008	-4.625816	0.000000	-10.000000	0.258333	-18.666666	158.333328	1023.000000	1023.000000	2046.000000
47.360001	-0.031590	-18.669886	-5.120362	-4.301951	-4.442227	-4.805345	0.000000	-10.000000	0.250000	-18.233334	152.000000	1023.000000	1023.000000	2046.000000
47.380001	-0.031489	-18.610123	-5.115540	-4.342989	-4.477455	-4.674140	0.000000	-10.000000	0.233333	-17.783335	145.833328	1023.000000	1023.000000	2046.000000
47.400002	-0.031882	-18.842188	-5.202030	-4.453153	-4.500622	-4.686383	0.000000	-10.000000	0.216667	-17.450001	140.000000	1023.000000	1023.000000	2046.000000
47.419998	-0.032197	-19.028408	-5.420078	-4.404875	-4.388143	-4.815312	0.000000	-10.000000	0.200000	-17.116667	134.333328	1023.000000	1023.000000	2046.000000
47.439999	-0.032353	-19.120384	-5.416949	-4.442781	-4.523114	-4.737539	0.000000	-10.000000	0.200000	-17.000000	128.500000	1023.000000	1023.000000	2046.000000
47.459999	-0.032944	-19.469826	-5.629547	-4.549591	-4.571234	-4.719454	0.000000	-10.000000	0.200000	-16.783335	122.833336	1023.000000	1023.000000	2046.000000
47.480000	-0.034192	-20.207384	-5.971695	-4.781582	-4.569599	-4.884509	0.000000	-10.000000	0.208333	-16.750000	117.166664	1023.000000	1023.000000	2046.000000
47.500000	-0.034810	-20.572752	-6.049548	-5.127760	-4.667553	-4.727890	0.000000	-10.000000	0.208333	-16.666668	111.666664	1023.000000	1023.000000	2046.000000
47.520000	-0.035821	-21.170071	-6.323349	-5.375299	-4.618401	-4.853022	0.000000	-10.000000	0.208333	-16.683334	106.000000	1023.000000	1023.000000	2046.000000
47.540001	-0.036308	-21.458050	-6.362206	-5.559056	-4.719506	-4.817281	0.000000	-10.000000	0.200000	-16.566668	100.500000	1023.000000	1023.000000	2046.000000
47.560001	-0.037195	-21.982262	-6.527137	-5.646735	-4.805626	-5.002764	0.000000	-10.000000	0.191667	-16.216667	95.000000	1023.000000	1023.000000	2046.000000
47.580002	-0.038575	-22.797544	-6.870366	-5.779413	-4.939411	-5.208354	0.000000	-10.000000	0.175000	-15.400001	89.500000	1023.000000	1023.000000	2046.000000
47.599998	-0.039709	-23.467987	-7.034318	-5.867110	-5.200419	-5.366140	0.000000	-10.000000	0.158333	-14.433333	84.333336	1023.000000	1023.000000	2046.000000
47.619999	-0.040797	-24.111124	-7.373442	-6.017672	-5.221560	-5.498450	0.000000	-10.000000	0.158333	-13.766667	79.500000	1023.000000	1023.000000	2046.000000
47.639999	-0.041608	-24.590347	-7.505888	-6.113873	-5.389264	-5.581324	0.000000	-10.000000	0.166667	-13.716667	75.000000	1023.000000	1023.000000	2046.000000
47.660000	-0.041944	-24.788639	-7.549370	-6.154769	-5.510507	-5.573993	0.000000	-10.000000	0.166667	-13.950000	70.500000	1023.000000	1023.000000	2046.000000
47.680000	-0.042328	-25.015560	-7.695185	-6.211914	-5.468721	-5.639742	0.000000	-10.000000	0.166667	-14.216666	65.833336	1023.000000	1023.000000	2046.000000
47.700001	-0.042420	-25.070467	-7.706358	-6.131431	-5.544169	-5.688509	0.000000	-10.000000	0.158333	-14.333333	61.000000	1023.000000	1023.000000	2046.000000
47.720001	-0.042255	-24.972506	-7.683533	-6.123561	-5.526403	-5.639008	0.000000	-10.000000	0.166667	-14.383333	56.166668	1023.000000	1023.000000	2046.000000
47.740002	-0.042230	-24.958111	-7.638682	-6.106892	-5.546704	-5.665833	0.000000	-10.000000	0.175000	-14.350000	51.333332	1023.000000	1023.000000	2046.000000
47.759998	-0.041988	-24.814657	-7.465716	-6.075742	-5.626180	-5.647019	0.000000	-10.000000	0.175000	-14.333334	46.666668	1023.000000	1023.000000	2046.000000
47.779999	-0.042103	-24.882996	-7.448900	-6.088153	-5.588358	-5.757585	0.000000	-10.000000	0.175000	-14.016667	41.833332	1023.000000	1023.000000	2046.000000
47.799999	-0.041774	-24.688629	-7.313627	-6.124452	-5.593584	-5.656966	0.000000	-10.000000	0.150000	-13.450001	37.166668	1023.000000	1023.000000	2046.000000
47.820000	-0.041947	-24.790550	-7.338095	-6.213498	-5.584384	-5.654574	0.000000	-10.000000	0.133333	-12.983334	32.500000	1023.000000	1023.000000	2046.000000
47.840000	-0.041929	-24.780092	-7.327303	-6.242880	-5.579374	-5.630535	0.000000	-10.000000	0.108333	-12.900001	28.166666	1023.000000	1023.000000	2046.000000
47.860001	-0.042017	-24.832323	-7.359536	-6.306503	-5.563044	-5.603241	0.000000	-10.000000	0.100000	-13.000000	23.833334	1023.000000	1023.000000	2046.000000
47.880001	-0.042245	-24.966665	-7.431076	-6.398210	-5.506970	-5.630408	0.000000	-10.000000	0.100000	-12.716667	19.500000	1023.000000	1023.000000	2046.000000
47.900002	-0.042323	-25.012730	-7.447995	-6.471750	-5.519463	-5.573521	0.000000	-10.000000	0.091667	-11.866667	15.166667	1023.000000	1023.000000	2046.000000
47.919998	-0.042526	-25.133142	-7.484299	-6.505514	-5.542368	-5.600961	0.000000	-10.000000	0.075000	-10.616667	11.333333	1023.000000	1023.000000	2046.000000
47.939999	-0.042602	-25.177942	-7.491041	-6.572061	-5.502266	-5.612575	0.000000	-10.000000	0.058333	-9.233334	7.833333	1023.000000	1023.000000	2046.000000
47.959999	-0.042629	-25.193605	-7.479284	-6.587457	-5.522256	-5.604608	0.000000	-10.000000	0.033333	-7.816667	4.833333	1023.000000	1023.000000	2046.000000
47.980000	-0.042594	-25.173328	-7.499604	-6.595950	-5.469179	-5.608595	0.000000	-10.000000	0.016667	-6.316667	2.166667	1023.000000	1023.000000	2046.000000
48.000000	-0.042554	-25.149248	-7.469691	-6.639026	-5.451642	-5.588889	0.000000	-10.000000	0.000000	-4.433333	0.500000	1023.000000	1023.000000	2046.000000
48.020000	-0.042397	-25.056759	-7.533208	-6.581076	-5.404551	-5.537924	0.000000	-10.000000	-0.008333	-2.016667	-0.500000	1023.000000	1023.000000	2046.000000
48.040001	-0.042218	-24.950621	-7.523355	-6.523962	-5.344649	-5.558654	0.000000	-10.000000	-0.008333	0.466667	-0.833333	1023.000000	1023.000000	2046.000000
48.060001	-0.042171	-24.923016	-7.567404	-6.440485	-5.338144	-5.576982	0.000000	-10.000000	-0.008333	2.133333	-1.000000	1023.000000	1023.000000	2046.000000
48.080002	-0.042262	-24.976650	-7.731614	-6.460295	-5.315566	-5.469175	0.000000	-10.000000	-0.033333	4.483334	-1.000000	1023.000000	1023.000000	2046.000000
48.099998	-0.042534	-25.137705	-7.789886	-6.636625	-5.241673	-5.469521	0.000000	-10.000000	-0.058333	6.933333	-1.000000	1023.000000	1023.000000	2046.000000
48.119999	-0.042942	-25.378613	-7.877820	-6.752166	-5.248737	-5.499891	0.000000	-10.000000	-0.100000	10.033334	-1.000000	1023.000000	1023.000000	2046.000000
48.139999	-0.042947	-25.381851	-7.837465	-6.854626	-5.211146	-5.478615	0.000000	-10.000000	-0.108333	12.083334	-1.000000	1023.000000	1023.000000	2046.000000
48.160000	-0.042636	-25.198044	-7.781788	-6.893438	-5.088396	-5.434421	0.000000	-10.000000	-0.133333	13.483334	-1.000000	1023.000000	1023.000000	2046.000000
48.180000	-0.043021	-25.425604	-7.849449	-6.890384	-5.125948	-5.559823	0.000000	-10.000000	-0.158333	14.766667	3.000000	1023.000000	1023.000000	2046.000000
48.200001	-0.043188	-25.523874	-7.893863	-6.909845	-5.105764	-5.614402	0.000000	-10.000000	-0.208333	16.250000	11.500000	1023.000000	1023.000000	2046.000000
48.220001	-0.043432	-25.668579	-7.952520	-6.939828	-5.101686	-5.674545	0.000000	-10.000000	-0.258333	18.083334	22.000000	1023.000000	1023.000000	2046.000000
48.240002	-0.043443	-25.674730	-8.026641	-6.912556	-5.018639	-5.716894	0.000000	-10.000000	-0.300000	19.750000	30.500000	1023.000000	1023.000000	2046.000000
48.259998	-0.042904	-25.356476	-7.912112	-7.012242	-4.883946	-5.548176	0.000000	-10.000000	-0.333333	21.050001	36.833332	1023.000000	1023.000000	2046.000000
48.279999	-0.042273	-24.983376	-7.852728	-6.914275	-4.703804	-5.512570	0.000000	-10.000000	-0.358333	22.116667	43.500000	1023.000000	1023.000000	2046.000000
48.299999	-0.041601	-24.586351	-7.749586	-6.851122	-4.573290	-5.412354	0.000000	-10.000000	-0.391667	23.100000	50.666668	1023.000000	1023.000000	2046.000000
48.320000	-0.040577	-23.981092	-7.552863	-6.677301	-4.351813	-5.399115	0.000000	-10.000000	-0.400000	23.716667	58.166668	1023.000000	1023.000000	2046.000000
48.340000	-0.039685	-23.453827	-7.382156	-6.597178	-4.250604	-5.223890	0.000000	-10.000000	-0.408333	24.183334	66.000000	1023.000000	1023.000000	2046.000000
48.360001	-0.038339	-22.658482	-7.028047	-6.473640	-4.105321	-5.051472	0.000000	-10.000000	-0.383333	24.233334	74.000000	1023.000000	1023.000000	2046.000000
48.380001	-0.037328	-22.060698	-6.842712	-6.327475	-3.868712	-5.021799	0.000000	-10.000000	-0.375000	24.333334	82.000000	1023.000000	1023.000000	2046.000000
48.400002	-0.036121	-21.347435	-6.493522	-6.267605	-3.825006	-4.761302	0.000000	-10.000000	-0.375000	24.600000	90.000000	1023.000000	1023.000000	2046.000000
48.419998	-0.035093	-20.740118	-6.241635	-6.180444	-3.609272	-4.708767	0.000000	-10.000000	-0.400000	24.983334	98.333336	1023.000000	1023.000000	2046.000000
48.439999	-0.034229	-20.229357	-6.122048	-6.138794	-3.461342	-4.507173	0.000000	-10.000000	-0.425000	25.233334	106.666664	1023.000000	1023.000000	2046.000000
48.459999	-0.033047	-19.530800	-5.935705	-6.058682	-3.202126	-4.334288	0.000000	-10.000000	-0.441667	25.233334	115.166664	1023.000000	1023.000000	2046.000000
48.480000	-0.032237	-19.051914	-5.858979	-6.026692	-2.970164	-4.196079	0.000000	-10.000000	-0.458333	25.450001	123.500000	1023.000000	1023.000000	2046.000000
48.500000	-0.031226	-18.454424	-5.688401	-5.939119	-2.818865	-4.008038	0.000000	-10.000000	-0.441667	25.933334	132.000000	1023.000000	1023.000000	2046.000000
48.520000	-0.030320	-17.918890	-5.532989	-5.827670	-2.636709	-3.921521	0.000000	-10.000000	-0.450000	26.483334	140.666672	1023.000000	1023.000000	2046.000000
48.540001	-0.029417	-17.385216	-5.455855	-5.748509	-2.424411	-3.756441	0.000000	-10.000000	-0.441667	26.933334	149.500000	1023.000000	1023.000000	2046.000000
48.560001	-0.028348	-16.753603	-5.199282	-5.621983	-2.295780	-3.636557	0.000000	-10.000000	-0.458333	26.933334	158.500000	1023.000000	1023.000000	2046.000000
48.580002	-0.027539	-16.275549	-5.110891	-5.564052	-2.087508	-3.513099	0.000000	-10.000000	-0.475000	26.950001	167.500000	1023.000000	1023.000000	2046.000000
48.599998	-0.026416	-15.611658	-4.899436	-5.454367	-1.963950	-3.293905	0.000000	-10.000000	-0.475000	26.816668	176.333328	1023.000000	1023.000000	2046.000000
48.619999	-0.025702	-15.190081	-4.769024	-5.344633	-1.819075	-3.257349	0.000000	-10.000000	-0.491667	26.883333	185.166672	1023.000000	1023.000000	2046.000000
48.639999	-0.024660	-14.573856	-4.725458	-5.193151	-1.587607	-3.067640	0.000000	-10.000000	-0.466667	26.850000	194.000000	1023.000000	1023.000000	2046.000000
48.660000	-0.023674	-13.991124	-4.538025	-5.012856	-1.462723	-2.977520	0.000000	-10.000000	-0.466667	26.966667	203.000000	1023.000000	1023.000000	2046.000000
48.680000	-0.023187	-13.703781	-4.567647	-4.846036	-1.385391	-2.904707	0.000000	-10.000000	-0.466667	27.150002	212.000000	1023.000000	1023.000000	2046.000000
48.700001	-0.022671	-13.398568	-4.532786	-4.891468	-1.302290	-2.672024	0.000000	-10.000000	-0.483333	27.250000	221.166672	1023.000000	1023.000000	2046.000000
48.720001	-0.022650	-13.385898	-4.629430	-4.959975	-1.130427	-2.666065	0.000000	-10.000000	-0.491667	27.200001	230.333328	1023.000000	1023.000000	2046.000000
48.740002	-0.022277	-13.165446	-4.552860	-5.035187	-1.059890	-2.517510	0.000000	-10.000000	-0.475000	27.066668	239.500000	1023.000000	1023.000000	2046.000000
48.759998	-0.021659	-12.800340	-4.367713	-5.007728	-0.953365	-2.471534	0.000000	-10.000000	-0.458333	27.083334	248.500000	1023.000000	1023.000000	2046.000000
48.779999	-0.021486	-12.698138	-4.355984	-4.975507	-0.882769	-2.483878	0.000000	-10.000000	-0.450000	26.983334	257.500000	1023.000000	1023.000000	2046.000000
48.799999	-0.021403	-12.649130	-4.345232	-4.897960	-0.937987	-2.467951	0.000000	-10.000000	-0.450000	26.833334	266.500000	1023.000000	1023.000000	2046.000000
48.820000	-0.021835	-12.904304	-4.384111	-4.813274	-1.024914	-2.682003	0.000000	-10.000000	-0.450000	26.550001	275.500000	1023.000000	1023.000000	2046.000000
48.840000	-0.021613	-12.773074	-4.397681	-4.761553	-1.036112	-2.577728	0.000000	-10.000000	-0.466667	26.683334	284.333344	1023.000000	1023.000000	2046.000000
48.860001	-0.021277	-12.574925	-4.249759	-4.677739	-1.052417	-2.595011	0.000000	-10.000000	-0.450000	26.716667	293.166656	1023.000000	1023.000000	2046.000000
48.880001	-0.020728	-12.250185	-4.191521	-4.492476	-0.966191	-2.599996	0.000000	-10.000000	-0.458333	26.500000	302.000000	1023.000000	1023.000000	2046.000000
48.900002	-0.019729	-11.659583	-3.988834	-4.304442	-0.870833	-2.495474	0.000000	-10.000000	-0.441667	26.200001	311.000000	1023.000000	1023.000000	2046.000000
48.919998	-0.018939	-11.192956	-3.778726	-4.142130	-0.819545	-2.452554	0.000000	-10.000000	-0.458333	25.750000	319.833344	1023.000000	1023.000000	2046.000000
48.939999	-0.017557	-10.376422	-3.529391	-3.933320	-0.662053	-2.251658	0.000000	-10.000000	-0.450000	25.516666	328.500000	1023.000000	1023.000000	2046.000000
48.959999	-0.016266	-9.613178	-3.176551	-3.735672	-0.560478	-2.140478	0.000000	-10.000000	-0.441667	25.250000	337.166656	1023.000000	1023.000000	2046.000000
48.980000	-0.015171	-8.965924	-2.920112	-3.545960	-0.440790	-2.059062	0.000000	-10.000000	-0.433333	25.000000	345.666656	1023.000000	1023.000000	2046.000000
49.000000	-0.013688	-8.089422	-2.561330	-3.399736	-0.294453	-1.833903	0.000000	-10.000000	-0.425000	25.083334	354.000000	1023.000000	1023.000000	2046.000000
49.020000	-0.012661	-7.482832	-2.340555	-3.271294	-0.119072	-1.751911	0.000000	-10.000000	-0.416667	24.916668	362.333344	1023.000000	1023.000000	2046.000000
49.040001	-0.011451	-6.767713	-2.123600	-3.132846	0.013172	-1.524440	0.000000	-10.000000	-0.408333	24.983334	370.666656	1023.000000	1023.000000	2046.000000
49.060001	-0.010410	-6.152198	-1.860910	-3.060192	0.186860	-1.417957	0.000000	-10.000000	-0.400000	24.883333	376.333344	1023.000000	1023.000000	2046.000000
49.080002	-0.009348	-5.524700	-1.783638	-2.930706	0.417405	-1.227761	0.000000	-10.000000	-0.416667	24.983334	384.666656	1023.000000	1023.000000	2046.000000
49.099998	-0.008450	-4.993813	-1.542657	-2.889976	0.520764	-1.081944	0.000000	-10.000000	-0.433333	25.200001	393.000000	1023.000000	1023.000000	2046.000000
49.119999	-0.007531	-4.450923	-1.483533	-2.724654	0.718552	-0.961288	0.000000	-10.000000	-0.450000	25.516666	404.166656	1023.000000	1023.000000	2046.000000
49.139999	-0.006703	-3.961231	-1.240122	-2.618162	0.788941	-0.891887	0.000000	-10.000000	-0.441667	25.866667	412.500000	1023.000000	1023.000000	2046.000000
49.160000	-0.005785	-3.418957	-1.150054	-2.521484	0.977861	-0.725281	0.000000	-10.000000	-0.433333	25.766666	421.166656	1023.000000	1023.000000	2046.000000
49.180000	-0.004996	-2.952637	-0.935221	-2.372114	1.060767	-0.706069	0.000000	-10.000000	-0.416667	25.500000	429.666656	1023.000000	1023.000000	2046.000000
49.200001	-0.004041	-2.388236	-0.837814	-2.210568	1.214631	-0.554485	0.000000	-10.000000	-0.416667	24.950001	438.333344	1023.000000	1023.000000	2046.000000
49.220001	-0.003321	-1.962515	-0.582332	-2.135605	1.195352	-0.439931	0.000000	-10.000000	-0.408333	24.766668	446.666656	1023.000000	1023.000000	2046.000000
49.240002	-0.002355	-1.391980	-0.591965	-1.964555	1.483839	-0.319300	0.000000	-10.000000	-0.383333	24.400002	455.000000	1023.000000	1023.000000	2046.000000
49.259998	-0.001456	-0.860645	-0.389269	-1.752307	1.556236	-0.275305	0.000000	-10.000000	-0.358333	24.050001	463.000000	1023.000000	1023.000000	2046.000000
49.279999	-0.000905	-0.534749	-0.314141	-1.561890	1.566411	-0.225128	0.000000	-10.000000	-0.350000	23.700001	471.000000	1023.000000	1023.000000	2046.000000
49.299999	-0.000269	-0.158902	-0.386268	-1.459268	1.719132	-0.032498	0.000000	-10.000000	-0.366667	23.666666	479.000000	1023.000000	1023.000000	2046.000000
49.320000	-0.000389	-0.229796	-0.383358	-1.573921	1.748454	-0.020971	0.000000	-10.000000	-0.383333	24.116667	487.000000	1023.000000	1023.000000	2046.000000
49.340000	0.000020	0.012080	-0.414635	-1.653180	1.907073	0.172821	0.000000	-10.000000	-0.391667	24.283333	495.000000	1023.000000	1023.000000	2046.000000
49.360001	0.000384	0.227074	-0.234955	-1.642313	1.938465	0.165877	0.000000	-10.000000	-0.391667	24.483334	503.000000	1023.000000	1023.000000	2046.000000
49.380001	0.000617	0.364774	-0.204853	-1.649030	1.994476	0.224180	0.000000	-10.000000	-0.375000	24.183334	511.333344	1023.000000	1023.000000	2046.000000
49.400002	0.000582	0.343882	-0.170836	-1.539393	1.951369	0.102741	0.000000	-10.000000	-0.375000	24.066668	519.666687	1023.000000	1023.000000	2046.000000
49.419998	-0.000078	-0.046161	-0.260057	-1.548881	1.774129	-0.011351	0.000000	-10.000000	-0.366667	23.733334	528.000000	1023.000000	1023.000000	2046.000000
49.439999	-0.000082	-0.048501	-0.325078	-1.431572	1.773671	-0.065522	0.000000	-10.000000	-0.366667	23.516668	535.833313	1023.000000	1023.000000	2046.000000
49.459999	-0.000169	-0.099994	-0.266796	-1.337646	1.666233	-0.161785	0.000000	-10.000000	-0.350000	23.350000	543.500000	1023.000000	1023.000000	2046.000000
49.480000	0.000628	0.371011	-0.186942	-1.208215	1.797693	-0.031524	0.000000	-10.000000	-0.341667	23.066668	551.166687	1023.000000	1023.000000	2046.000000
49.500000	0.001003	0.592790	0.060286	-1.044620	1.681272	-0.104148	0.000000	-10.000000	-0.333333	22.483334	559.000000	1023.000000	1023.000000	2046.000000
49.520000	0.002001	1.182535	0.125522	-0.813827	1.860614	0.010225	0.000000	-10.000000	-0.333333	22.200001	566.666687	1023.000000	1023.000000	2046.000000
49.540001	0.002735	1.616206	0.442024	-0.618933	1.770055	0.023060	0.000000	-10.000000	-0.333333	21.933334	574.166687	1023.000000	1023.000000	2046.000000
49.560001	0.004196	2.479629	0.655566	-0.416512	2.013111	0.227465	0.000000	-10.000000	-0.325000	21.933334	581.500000	1023.000000	1023.000000	2046.000000
49.580002	0.005198	3.072131	1.038741	-0.213249	1.998753	0.247886	0.000000	-10.000000	-0.300000	21.200001	588.833313	1023.000000	1023.000000	2046.000000
49.599998	0.006628	3.917389	1.344120	-0.048417	2.192251	0.429435	0.000000	-10.000000	-0.283333	20.683334	596.000000	1023.000000	1023.000000	2046.000000
49.619999	0.007446	4.400369	1.649037	0.110433	2.178009	0.462891	0.000000	-10.000000	-0.275000	20.166666	602.833313	1023.000000	1023.000000	2046.000000
49.639999	0.008514	5.031500	1.825363	0.222700	2.403836	0.579602	0.000000	-10.000000	-0.275000	19.966667	609.666687	1023.000000	1023.000000	2046.000000
49.660000	0.009261	5.473524	2.003204	0.363521	2.475009	0.631791	0.000000	-10.000000	-0.258333	19.416666	616.500000	1023.000000	1023.000000	2046.000000
49.680000	0.010155	6.001394	2.142609	0.472592	2.632540	0.753653	0.000000	-10.000000	-0.233333	18.733334	623.166687	1023.000000	1023.000000	2046.000000
49.700001	0.010919	6.452943	2.251919	0.527738	2.772875	0.900411	0.000000	-10.000000	-0.208333	18.166668	629.500000	1023.000000	1023.000000	2046.000000
49.720001	0.011694	6.911388	2.464704	0.640715	2.825446	0.980523	0.000000	-10.000000	-0.216667	18.016666	635.500000	1023.000000	1023.000000	2046.000000
49.740002	0.012547	7.415007	2.526949	0.702559	3.042281	1.143217	0.000000	-10.000000	-0.233333	18.300001	641.500000	1023.000000	1023.000000	2046.000000
49.759998	0.013047	7.710682	2.749743	0.834950	3.013924	1.112065	0.000000	-10.000000	-0.233333	18.333334	647.500000	1023.000000	1023.000000	2046.000000
49.779999	0.013970	8.256022	2.860753	0.892448	3.203540	1.299281	0.000000	-10.000000	-0.208333	18.250000	653.833313	1023.000000	1023.000000	2046.000000
49.799999	0.014405	8.513321	3.010218	1.057781	3.197304	1.248018	0.000000	-10.000000	-0.175000	17.500000	659.833313	1023.000000	1023.000000	2046.000000
49.820000	0.015080	8.912301	3.009491	1.104252	3.387351	1.411207	0.000000	-10.000000	-0.166667	16.783333	665.833313	1023.000000	1023.000000	2046.000000
49.840000	0.015440	9.125032	3.123208	1.240212	3.354954	1.406659	0.000000	-10.000000	-0.125000	15.416667	671.500000	1023.000000	1023.000000	2046.000000
49.860001	0.016119	9.526514	3.109587	1.392906	3.529931	1.494090	0.000000	-10.000000	-0.100000	13.583334	677.000000	1023.000000	1023.000000	2046.000000
49.880001	0.015903	9.398415	3.141648	1.458713	3.305917	1.492137	0.000000	-10.000000	-0.041667	11.066667	681.833313	1023.000000	1023.000000	2046.000000
49.900002	0.015804	9.339975	2.922374	1.435327	3.406629	1.575646	0.000000	-10.000000	-0.025000	8.316667	685.833313	1023.000000	1023.000000	2046.000000
49.919998	0.014911	8.812487	2.766150	1.255579	3.263624	1.527134	0.000000	-10.000000	0.016667	4.383334	689.000000	1023.000000	1023.000000	2046.000000
49.939999	0.014735	8.708117	2.612918	1.189824	3.353865	1.551511	0.000000	-10.000000	0.033333	0.333333	691.000000	1023.000000	1023.000000	2046.000000
49.959999	0.014203	8.393970	2.588560	1.068624	3.205702	1.531084	0.000000	-10.000000	0.050000	-4.016666	691.833313	1023.000000	1023.000000	2046.000000
49.980000	0.013618	8.048450	2.537923	1.148476	3.026648	1.335405	0.000000	-10.000000	0.058333	-7.350000	692.000000	1023.000000	1023.000000	2046.000000
50.000000	0.012582	7.436216	2.287713	1.086834	2.899549	1.162121	0.000000	-10.000000	0.075000	-9.866667	692.000000	1023.000000	1023.000000	2046.000000
50.020000	0.011055	6.533589	2.160138	1.073947	2.446490	0.853014	0.000000	-10.000000	0.091667	-11.466667	692.000000	1023.000000	1023.000000	2046.000000
50.040001	0.010010	5.916172	1.869844	0.985574	2.380993	0.679761	0.000000	-10.000000	0.108333	-12.300000	692.000000	1023.000000	1023.000000	2046.000000
50.060001	0.008913	5.267848	1.726686	0.940026	2.130931	0.470206	0.000000	-10.000000	0.116667	-12.933333	692.000000	1023.000000	1023.000000	2046.000000
50.080002	0.008465	5.002739	1.717325	0.971884	1.953204	0.360326	0.000000	-10.000000	0.158333	-14.183333	683.833313	1023.000000	1023.000000	2046.000000
50.099998	0.007842	4.634746	1.579751	0.926971	1.864452	0.263572	0.000000	-10.000000	0.200000	-15.666667	673.833313	1023.000000	1023.000000	2046.000000
50.119999	0.007475	4.417743	1.633525	1.085135	1.665624	0.033459	0.000000	-10.000000	0.250000	-17.550001	662.000000	1023.000000	1023.000000	2046.000000
50.139999	0.007336	4.335586	1.565340	1.078139	1.668137	0.023970	0.000000	-10.000000	0.291667	-18.800001	656.000000	1023.000000	1023.000000	2046.000000
50.160000	0.007398	4.372420	1.794980	1.249795	1.451976	-0.124330	0.000000	-10.000000	0.325000	-19.933334	649.833313	1023.000000	1023.000000	2046.000000
50.180000	0.007492	4.427742	1.818588	1.190736	1.494256	-0.075837	0.000000	-10.000000	0.366667	-21.050001	643.000000	1023.000000	1023.000000	2046.000000
50.200001	0.007344	4.340228	2.055476	1.365545	1.236112	-0.316905	0.000000	-10.000000	0.383333	-21.950001	636.166687	1023.000000	1023.000000	2046.000000
50.220001	0.007178	4.242339	2.007182	1.284536	1.250200	-0.299579	0.000000	-10.000000	0.400000	-22.683334	628.666687	1023.000000	1023.000000	2046.000000
50.240002	0.006864	4.056358	2.097622	1.403197	1.038232	-0.482693	0.000000	-10.000000	0.416667	-23.333334	621.000000	1023.000000	1023.000000	2046.000000
50.259998	0.006530	3.859140	2.034388	1.295812	0.990890	-0.461949	0.000000	-10.000000	0.450000	-24.116667	613.000000	1023.000000	1023.000000	2046.000000
50.279999	0.005925	3.501382	2.013614	1.349916	0.808093	-0.670242	0.000000	-10.000000	0.483333	-24.683334	605.000000	1023.000000	1023.000000	2046.000000
50.299999	0.005448	3.219527	1.862777	1.257592	0.811717	-0.712559	0.000000	-10.000000	0.508333	-25.216667	597.000000	1023.000000	1023.000000	2046.000000
50.320000	0.004745	2.804136	1.862172	1.252980	0.554902	-0.865918	0.000000	-10.000000	0.508333	-25.516666	588.666687	1023.000000	1023.000000	2046.000000
50.340000	0.004272	2.524633	1.759928	1.242614	0.501612	-0.979521	0.000000	-10.000000	0.508333	-25.850000	580.166687	1023.000000	1023.000000	2046.000000
50.360001	0.003774	2.230612	1.762418	1.216099	0.303885	-1.051790	0.000000	-10.000000	0.508333	-25.966667	571.500000	1023.000000	1023.000000	2046.000000
50.380001	0.003413	2.017244	1.705594	1.268826	0.228931	-1.186107	0.000000	-10.000000	0.508333	-26.183332	562.833313	1023.000000	1023.000000	2046.000000
50.400002	0.002735	1.616536	1.594114	1.221010	0.045081	-1.243669	0.000000	-10.000000	0.508333	-26.183332	554.000000	1023.000000	1023.000000	2046.000000
50.419998	0.002412	1.425757	1.531239	1.311320	-0.040094	-1.376708	0.000000	-10.000000	0.508333	-26.216667	545.166687	1023.000000	1023.000000	2046.000000
50.439999	0.001880	1.110810	1.374606	1.279364	-0.100534	-1.442626	0.000000	-10.000000	0.525000	-26.083334	536.500000	1023.000000	1023.000000	2046.000000
50.459999	0.001289	0.761938	1.312990	1.443146	-0.362147	-1.632051	0.000000	-10.000000	0.525000	-26.283333	527.833313	1023.000000	1023.000000	2046.000000
50.480000	0.000361	0.213146	1.027709	1.238986	-0.440206	-1.613343	0.000000	-10.000000	0.533333	-26.366667	519.000000	1023.000000	1023.000000	2046.000000
50.500000	-0.000816	-0.482204	0.797006	1.104418	-0.625522	-1.758106	0.000000	-10.000000	0.525000	-26.633333	510.166656	1023.000000	1023.000000	2046.000000
50.520000	-0.001991	-1.176692	0.513432	0.719149	-0.687109	-1.722164	0.000000	-10.000000	0.550000	-26.700001	501.333344	1023.000000	1023.000000	2046.000000
50.540001	-0.002746	-1.622967	0.500699	0.589385	-0.896554	-1.816496	0.000000	-10.000000	0.550000	-26.900002	492.500000	1023.000000	1023.000000	2046.000000
50.560001	-0.003760	-2.222328	0.254086	0.367129	-0.944576	-1.898967	0.000000	-10.000000	0.558333	-26.766666	483.500000	1023.000000	1023.000000	2046.000000
50.580002	-0.005016	-2.964235	0.138868	0.404953	-1.265593	-2.242463	0.000000	-10.000000	0.541667	-26.650000	474.500000	1023.000000	1023.000000	2046.000000
50.599998	-0.006431	-3.800729	-0.209597	0.125754	-1.413630	-2.303256	0.000000	-10.000000	0.525000	-26.150000	465.666656	1023.000000	1023.000000	2046.000000
50.619999	-0.007749	-4.579541	-0.533286	0.136754	-1.599865	-2.583143	0.000000	-10.000000	0.516667	-25.966667	456.833344	1023.000000	1023.000000	2046.000000
50.639999	-0.009160	-5.413650	-0.795757	-0.214652	-1.804966	-2.598274	0.000000	-10.000000	0.525000	-25.866667	448.166656	1023.000000	1023.000000	2046.000000
50.660000	-0.010176	-6.014022	-1.011588	-0.214748	-1.977418	-2.810267	0.000000	-10.000000	0.541667	-26.183334	439.500000	1023.000000	1023.000000	2046.000000
50.680000	-0.011053	-6.532172	-1.144075	-0.452790	-2.122475	-2.812833	0.000000	-10.000000	0.550000	-26.550001	430.833344	1023.000000	1023.000000	2046.000000
50.700001	-0.011579	-6.843003	-1.286603	-0.365284	-2.186410	-3.004705	0.000000	-10.000000	0.533333	-26.500000	422.000000	1023.000000	1023.000000	2046.000000
50.720001	-0.011978	-7.079101	-1.354425	-0.500683	-2.249524	-2.974468	0.000000	-10.000000	0.516667	-26.183334	413.166656	1023.000000	1023.000000	2046.000000
50.740002	-0.011958	-7.067045	-1.292414	-0.417468	-2.339908	-3.017255	0.000000	-10.000000	0.500000	-25.766666	404.500000	1023.000000	1023.000000	2046.000000
50.759998	-0.012011	-7.098646	-1.231040	-0.437220	-2.394149	-3.036237	0.000000	-10.000000	0.491667	-25.500000	395.833344	1023.000000	1023.000000	2046.000000
50.779999	-0.012316	-7.278916	-1.178568	-0.439530	-2.488922	-3.171896	0.000000	-10.000000	0.483333	-25.133333	387.333344	1023.000000	1023.000000	2046.000000
50.799999	-0.012510	-7.393278	-1.203120	-0.512377	-2.508147	-3.169633	0.000000	-10.000000	0.475000	-24.650000	379.000000	1023.000000	1023.000000	2046.000000
50.820000	-0.012864	-7.602635	-1.212049	-0.573445	-2.605045	-3.212096	0.000000	-10.000000	0.475000	-24.450001	371.000000	1023.000000	1023.000000	2046.000000
50.840000	-0.013281	-7.848983	-1.346563	-0.620456	-2.608550	-3.273414	0.000000	-10.000000	0.483333	-24.533333	362.666656	1023.000000	1023.000000	2046.000000
50.860001	-0.013846	-8.183253	-1.414014	-0.748622	-2.736263	-3.284354	0.000000	-10.000000	0.491667	-24.883333	354.333344	1023.000000	1023.000000	2046.000000
50.880001	-0.014214	-8.400396	-1.560475	-0.798678	-2.705916	-3.335328	0.000000	-10.000000	0.500000	-25.033335	346.000000	1023.000000	1023.000000	2046.000000
50.900002	-0.014872	-8.789601	-1.606902	-0.992449	-2.863811	-3.326439	0.000000	-10.000000	0.500000	-25.150002	337.666656	1023.000000	1023.000000	2046.000000
50.919998	-0.015395	-9.098251	-1.837270	-1.015615	-2.809799	-3.435567	0.000000	-10.000000	0.500000	-24.800001	329.333344	1023.000000	1023.000000	2046.000000
50.939999	-0.015879	-9.384780	-1.867315	-1.211147	-2.908011	-3.398307	0.000000	-10.000000	0.491667	-24.416666	321.000000	1023.000000	1023.000000	2046.000000
50.959999	-0.016358	-9.667606	-2.062075	-1.135203	-2.909956	-3.560373	0.000000	-10.000000	0.483333	-24.016666	313.000000	1023.000000	1023.000000	2046.000000
50.980000	-0.016872	-9.971518	-2.088643	-1.394881	-3.066808	-3.421186	0.000000	-10.000000	0.466667	-23.866667	305.000000	1023.000000	1023.000000	2046.000000
51.000000	-0.017427	-10.299541	-2.336704	-1.369172	-3.030640	-3.563025	0.000000	-10.000000	0.458333	-23.700001	297.000000	1023.000000	1023.000000	2046.000000
51.020000	-0.017781	-10.508340	-2.413523	-1.501003	-3.095202	-3.498612	0.000000	-10.000000	0.450000	-23.700001	289.000000	1023.000000	1023.000000	2046.000000
51.040001	-0.018469	-10.914913	-2.642333	-1.475011	-3.155038	-3.642530	0.000000	-10.000000	0.433333	-23.616667	281.000000	1023.000000	1023.000000	2046.000000
51.060001	-0.019232	-11.366184	-2.847905	-1.725128	-3.246333	-3.546818	0.000000	-10.000000	0.416667	-23.666668	275.666656	1023.000000	1023.000000	2046.000000
51.080002	-0.020617	-12.184752	-3.214176	-1.937515	-3.283232	-3.749829	0.000000	-10.000000	0.400000	-23.633335	267.833344	1023.000000	1023.000000	2046.000000
51.099998	-0.021673	-12.808727	-3.438161	-2.402987	-3.385070	-3.582509	0.000000	-10.000000	0.400000	-23.650002	260.166656	1023.000000	1023.000000	2046.000000
51.119999	-0.022506	-13.301167	-3.644686	-2.548735	-3.322628	-3.785117	0.000000	-10.000000	0.400000	-23.616667	249.833328	1023.000000	1023.000000	2046.000000
51.139999	-0.023345	-13.797185	-3.808256	-2.811986	-3.432243	-3.744700	0.000000	-10.000000	0.383333	-23.216667	242.000000	1023.000000	1023.000000	2046.000000
51.160000	-0.024337	-14.383256	-3.991621	-2.990182	-3.554107	-3.847345	0.000000	-10.000000	0.366667	-22.583334	234.000000	1023.000000	1023.000000	2046.000000
51.180000	-0.025884	-15.297195	-4.359466	-2.997044	-3.724805	-4.215881	0.000000	-10.000000	0.350000	-21.900000	226.333328	1023.000000	1023.000000	2046.000000
51.200001	-0.027042	-15.981685	-4.584362	-3.295057	-3.967935	-4.134331	0.000000	-10.000000	0.350000	-21.350000	219.000000	1023.000000	1023.000000	2046.000000
51.220001	-0.028332	-16.744442	-4.900273	-3.357395	-4.070068	-4.416706	0.000000	-10.000000	0.350000	-21.133333	212.000000	1023.000000	1023.000000	2046.000000
51.240002	-0.029314	-17.324446	-5.201225	-3.488825	-4.129082	-4.505314	0.000000	-10.000000	0.350000	-21.216667	205.000000	1023.000000	1023.000000	2046.000000
51.259998	-0.029762	-17.589558	-5.201982	-3.692305	-4.288027	-4.407242	0.000000	-10.000000	0.350000	-21.333334	197.833328	1023.000000	1023.000000	2046.000000
51.279999	-0.030436	-17.987673	-5.417457	-3.564770	-4.279320	-4.726126	0.000000	-10.000000	0.350000	-21.333334	190.666672	1023.000000	1023.000000	2046.000000
51.299999	-0.030722	-18.156570	-5.388237	-3.749998	-4.412357	-4.605978	0.000000	-10.000000	0.350000	-21.000000	183.500000	1023.000000	1023.000000	2046.000000
51.320000	-0.030724	-18.158026	-5.359652	-3.689195	-4.433113	-4.676066	0.000000	-10.000000	0.358333	-20.900000	176.500000	1023.000000	1023.000000	2046.000000
51.340000	-0.030725	-18.158703	-5.370047	-3.625336	-4.421822	-4.741498	0.000000	-10.000000	0.358333	-21.150000	169.500000	1023.000000	1023.000000	2046.000000
51.360001	-0.030491	-18.020138	-5.125642	-3.782180	-4.538580	-4.573736	0.000000	-10.000000	0.350000	-21.350000	162.500000	1023.000000	1023.000000	2046.000000
51.380001	-0.030743	-18.168947	-5.196179	-3.650904	-4.445388	-4.876475	0.000000	-10.000000	0.341667	-21.400000	155.500000	1023.000000	1023.000000	2046.000000
51.400002	-0.030719	-18.155020	-5.040006	-3.880417	-4.598240	-4.636356	0.000000	-10.000000	0.341667	-21.200001	148.333328	1023.000000	1023.000000	2046.000000
51.419998	-0.030867	-18.242168	-5.078970	-3.903721	-4.543221	-4.716255	0.000000	-10.000000	0.350000	-21.233334	141.166672	1023.000000	1023.000000	2046.000000
51.439999	-0.031331	-18.516342	-5.184557	-3.992826	-4.555948	-4.783011	0.000000	-10.000000	0.350000	-21.266666	134.000000	1023.000000	1023.000000	2046.000000
[truncated: 1,106,413 more chars]
