# Supplementary material for: Effect of Electrode Belt and Body Positions on Regional Pulmonary Ventilation- and Perfusion-Related Impedance Changes Measured by Electric Impedance Tomography
Source: PLoS One. 2016 Jun 2;11(6):e0155913. doi: 10.1371/journal.pone.0155913 (PMC4890811; doi:10.1371/journal.pone.0155913)
Supplement: S1 Dataset — (ZIP) [file pone.0155913.s001.zip › Dataset/Fp09-stan-4i.txt]

Patient Name:	Fp9
Registry:	Fp9
Investigator:	 
Diagnosys:	 
Notes:	st�ende4i           
Sample Rate [Hz]:	50.07
Time Base 	Pixels Mean 	Pixels Sum 	UPPER RIGHT		UPPER LEFT		LOWER RIGHT		LOWER LEFT		QRS	ETCO2	Paw	Flow (L/min)	Volume	Analog1	Analog2	AnalogSum
0.000000	0.035445	20.948198	4.621037	3.403659	6.100381	6.823122	0.000000	-10.000000	-0.158333	17.283333	478.333344	1023.000000	1023.000000	2046.000000
0.020000	0.035985	21.267166	4.825423	3.474577	6.103093	6.864074	0.000000	-10.000000	-0.150000	17.250000	484.000000	1023.000000	1023.000000	2046.000000
0.040000	0.036611	21.637062	4.858453	3.525295	6.360318	6.892995	0.000000	-10.000000	-0.133333	17.150000	489.666656	1023.000000	1023.000000	2046.000000
0.060000	0.037106	21.929766	5.002558	3.504925	6.348474	7.073809	0.000000	-10.000000	-0.133333	16.633333	495.500000	1023.000000	1023.000000	2046.000000
0.080000	0.037540	22.185888	5.018722	3.659486	6.534513	6.973168	0.000000	-10.000000	-0.116667	16.049999	501.166656	1023.000000	1023.000000	2046.000000
0.100000	0.038019	22.468969	5.057836	3.652312	6.638842	7.119980	0.000000	-10.000000	-0.108333	15.266666	506.666656	1023.000000	1023.000000	2046.000000
0.120000	0.038621	22.825016	5.195879	3.751957	6.678115	7.199064	0.000000	-10.000000	-0.083333	14.500000	511.833344	1023.000000	1023.000000	2046.000000
0.140000	0.038969	23.030416	5.120486	3.853065	6.859489	7.197376	0.000000	-10.000000	-0.066667	13.166667	516.833313	1023.000000	1023.000000	2046.000000
0.160000	0.039533	23.363951	5.285149	3.797905	6.835874	7.445023	0.000000	-10.000000	-0.041667	11.550000	521.500000	1023.000000	1023.000000	2046.000000
0.180000	0.039467	23.325216	5.274196	3.967148	6.754535	7.329337	0.000000	-10.000000	-0.016667	9.850000	525.500000	1023.000000	1023.000000	2046.000000
0.200000	0.039588	23.396784	5.110929	4.059095	6.849615	7.377144	0.000000	-10.000000	0.008333	7.816667	529.166687	1023.000000	1023.000000	2046.000000
0.220000	0.039696	23.460335	5.058312	4.119606	6.680612	7.601804	0.000000	-10.000000	0.016667	5.300000	532.000000	1023.000000	1023.000000	2046.000000
0.240000	0.038980	23.037338	4.898980	4.219156	6.574994	7.344208	0.000000	-10.000000	0.033333	1.950000	534.333313	1023.000000	1023.000000	2046.000000
0.260000	0.038715	22.880787	4.861065	4.174841	6.485257	7.359624	0.000000	-10.000000	0.050000	-0.983333	535.500000	1023.000000	1023.000000	2046.000000
0.280000	0.038473	22.737570	4.870280	4.117386	6.294740	7.455164	0.000000	-10.000000	0.058333	-3.733333	536.000000	1023.000000	1023.000000	2046.000000
0.300000	0.037765	22.319073	4.783315	4.207435	6.196529	7.131793	0.000000	-10.000000	0.075000	-6.066667	536.000000	1023.000000	1023.000000	2046.000000
0.320000	0.037089	21.919889	4.696929	4.137739	5.962655	7.122568	0.000000	-10.000000	0.083333	-8.500000	536.000000	1023.000000	1023.000000	2046.000000
0.340000	0.036052	21.306492	4.536331	4.276190	5.674282	6.819688	0.000000	-10.000000	0.108333	-10.533334	536.000000	1023.000000	1023.000000	2046.000000
0.360000	0.034923	20.639570	4.301226	4.295242	5.514436	6.528667	0.000000	-10.000000	0.116667	-11.733334	536.000000	1023.000000	1023.000000	2046.000000
0.380000	0.034499	20.388863	4.363010	4.268458	5.216154	6.541239	0.000000	-10.000000	0.133333	-12.483334	536.000000	1023.000000	1023.000000	2046.000000
0.400000	0.033732	19.935324	4.189832	4.364069	5.125274	6.256148	0.000000	-10.000000	0.141667	-12.866667	528.333313	1023.000000	1023.000000	2046.000000
0.420000	0.033148	19.590605	4.078079	4.409172	5.051769	6.051585	0.000000	-10.000000	0.166667	-13.316667	519.166687	1023.000000	1023.000000	2046.000000
0.440000	0.032897	19.442017	4.206658	4.339229	4.787507	6.108622	0.000000	-10.000000	0.175000	-13.833334	508.500000	1023.000000	1023.000000	2046.000000
0.460000	0.032032	18.931156	3.993103	4.431149	4.778553	5.728351	0.000000	-10.000000	0.200000	-14.516666	503.833344	1023.000000	1023.000000	2046.000000
0.480000	0.031631	18.694174	4.021101	4.305451	4.650189	5.717432	0.000000	-10.000000	0.216667	-15.333334	499.000000	1023.000000	1023.000000	2046.000000
0.500000	0.031148	18.408440	4.040149	4.158870	4.552746	5.656675	0.000000	-10.000000	0.250000	-16.266666	493.833344	1023.000000	1023.000000	2046.000000
0.520000	0.030376	17.952318	4.010107	4.064337	4.535114	5.342761	0.000000	-10.000000	0.283333	-17.566668	488.333344	1023.000000	1023.000000	2046.000000
0.540000	0.029918	17.681660	4.150254	3.809808	4.307111	5.414486	0.000000	-10.000000	0.316667	-18.666668	482.500000	1023.000000	1023.000000	2046.000000
0.560000	0.029010	17.144791	4.023299	3.764835	4.279476	5.077180	0.000000	-10.000000	0.341667	-19.550001	476.333344	1023.000000	1023.000000	2046.000000
0.580000	0.028355	16.757847	3.957638	3.629226	4.168331	5.002652	0.000000	-10.000000	0.350000	-19.900000	470.000000	1023.000000	1023.000000	2046.000000
0.600000	0.027706	16.374092	3.971696	3.485300	3.956573	4.960524	0.000000	-10.000000	0.366667	-20.316668	463.333344	1023.000000	1023.000000	2046.000000
0.620000	0.026850	15.868126	3.772209	3.448132	3.995800	4.651984	0.000000	-10.000000	0.383333	-20.716667	456.500000	1023.000000	1023.000000	2046.000000
0.640000	0.026265	15.522531	3.838459	3.299152	3.780624	4.604295	0.000000	-10.000000	0.400000	-21.250000	449.500000	1023.000000	1023.000000	2046.000000
0.660000	0.025084	14.824591	3.656860	3.239767	3.637569	4.290395	0.000000	-10.000000	0.400000	-21.783333	442.333344	1023.000000	1023.000000	2046.000000
0.680000	0.024353	14.392907	3.654608	3.176671	3.515097	4.046532	0.000000	-10.000000	0.400000	-22.133333	435.166656	1023.000000	1023.000000	2046.000000
0.700000	0.023467	13.869206	3.624278	3.086296	3.253599	3.905034	0.000000	-10.000000	0.416667	-22.516666	427.666656	1023.000000	1023.000000	2046.000000
0.720000	0.022359	13.213961	3.455652	3.083592	3.176297	3.498420	0.000000	-10.000000	0.433333	-22.933334	420.333344	1023.000000	1023.000000	2046.000000
0.740000	0.021754	12.856887	3.461952	3.026827	2.958149	3.409958	0.000000	-10.000000	0.450000	-23.383333	412.666656	1023.000000	1023.000000	2046.000000
0.760000	0.021042	12.436103	3.388308	3.023695	2.842627	3.181472	0.000000	-10.000000	0.458333	-23.800001	405.000000	1023.000000	1023.000000	2046.000000
0.780000	0.020005	11.823053	3.206743	2.989413	2.752579	2.874318	0.000000	-10.000000	0.483333	-24.000000	397.000000	1023.000000	1023.000000	2046.000000
0.800000	0.019531	11.542547	3.320935	2.899527	2.458876	2.863208	0.000000	-10.000000	0.500000	-24.433334	389.000000	1023.000000	1023.000000	2046.000000
0.820000	0.018478	10.920223	3.049701	2.973479	2.409813	2.487230	0.000000	-10.000000	0.508333	-24.583334	380.833344	1023.000000	1023.000000	2046.000000
0.840000	0.017730	10.478188	2.975153	2.956229	2.199053	2.347752	0.000000	-10.000000	0.508333	-24.916668	372.500000	1023.000000	1023.000000	2046.000000
0.860000	0.017031	10.065572	2.825570	2.985053	1.946129	2.308820	0.000000	-10.000000	0.516667	-24.933334	364.166656	1023.000000	1023.000000	2046.000000
0.880000	0.015859	9.372689	2.544699	2.966061	1.877606	1.984323	0.000000	-10.000000	0.516667	-24.966667	355.833344	1023.000000	1023.000000	2046.000000
0.900000	0.015022	8.877807	2.490512	2.823221	1.606779	1.957294	0.000000	-10.000000	0.508333	-24.700001	347.500000	1023.000000	1023.000000	2046.000000
0.920000	0.014136	8.354435	2.322380	2.741116	1.505654	1.785285	0.000000	-10.000000	0.500000	-24.316668	339.166656	1023.000000	1023.000000	2046.000000
0.940000	0.013304	7.862834	2.233597	2.659665	1.379550	1.590023	0.000000	-10.000000	0.500000	-24.133333	331.000000	1023.000000	1023.000000	2046.000000
0.960000	0.012551	7.417559	2.221322	2.571204	1.131741	1.493292	0.000000	-10.000000	0.500000	-23.966667	323.000000	1023.000000	1023.000000	2046.000000
0.980000	0.011295	6.675480	1.971650	2.586397	0.998079	1.119355	0.000000	-10.000000	0.491667	-23.816668	315.000000	1023.000000	1023.000000	2046.000000
1.000000	0.010517	6.215418	1.907240	2.527573	0.732668	1.047937	0.000000	-10.000000	0.466667	-23.366667	307.000000	1023.000000	1023.000000	2046.000000
1.020000	0.009492	5.609656	1.670140	2.541847	0.556910	0.840759	0.000000	-10.000000	0.441667	-22.900002	299.333344	1023.000000	1023.000000	2046.000000
1.040000	0.008774	5.185678	1.490622	2.576581	0.471550	0.646925	0.000000	-10.000000	0.425000	-22.666668	291.666656	1023.000000	1023.000000	2046.000000
1.060000	0.008246	4.873470	1.506580	2.519890	0.189251	0.657750	0.000000	-10.000000	0.425000	-22.616667	284.166656	1023.000000	1023.000000	2046.000000
1.080000	0.007435	4.394093	1.308769	2.549034	0.090776	0.445513	0.000000	-10.000000	0.425000	-22.700001	276.500000	1023.000000	1023.000000	2046.000000
1.100000	0.007200	4.255218	1.316638	2.524546	-0.009254	0.423288	0.000000	-10.000000	0.433333	-22.783333	268.833344	1023.000000	1023.000000	2046.000000
1.120000	0.006434	3.802383	1.197717	2.483411	-0.208178	0.329432	0.000000	-10.000000	0.441667	-22.866667	261.333344	1023.000000	1023.000000	2046.000000
1.140000	0.006075	3.590406	1.136456	2.344267	-0.159351	0.269035	0.000000	-10.000000	0.441667	-22.916666	253.666672	1023.000000	1023.000000	2046.000000
1.160000	0.005652	3.340323	1.234609	2.167313	-0.359996	0.298397	0.000000	-10.000000	0.441667	-23.083334	246.000000	1023.000000	1023.000000	2046.000000
1.180000	0.004791	2.831639	1.016754	2.059261	-0.333602	0.089226	0.000000	-10.000000	0.433333	-23.133333	238.333328	1023.000000	1023.000000	2046.000000
1.200000	0.004450	2.630233	1.074459	1.939114	-0.430793	0.047452	0.000000	-10.000000	0.433333	-23.000000	230.666672	1023.000000	1023.000000	2046.000000
1.220000	0.003880	2.293248	1.056583	1.817163	-0.608765	0.028268	0.000000	-10.000000	0.416667	-22.716667	223.000000	1023.000000	1023.000000	2046.000000
1.240000	0.003270	1.932357	0.795014	1.742083	-0.500024	-0.104717	0.000000	-10.000000	0.408333	-22.550001	215.333328	1023.000000	1023.000000	2046.000000
1.260000	0.003026	1.788123	0.878424	1.649368	-0.702346	-0.037324	0.000000	-10.000000	0.400000	-22.283335	207.666672	1023.000000	1023.000000	2046.000000
1.280000	0.002309	1.364557	0.678232	1.624054	-0.712830	-0.224900	0.000000	-10.000000	0.400000	-22.100000	200.333328	1023.000000	1023.000000	2046.000000
1.300000	0.001990	1.176058	0.650367	1.490557	-0.755271	-0.209596	0.000000	-10.000000	0.400000	-21.833334	193.000000	1023.000000	1023.000000	2046.000000
1.320000	0.001544	0.912235	0.614081	1.427606	-0.904282	-0.225170	0.000000	-10.000000	0.400000	-21.750000	185.833328	1023.000000	1023.000000	2046.000000
1.340000	0.000793	0.468758	0.431352	1.331568	-0.889484	-0.404677	0.000000	-10.000000	0.391667	-21.416668	178.500000	1023.000000	1023.000000	2046.000000
1.360000	0.000462	0.273316	0.415366	1.245036	-0.971883	-0.415203	0.000000	-10.000000	0.383333	-20.983334	171.333328	1023.000000	1023.000000	2046.000000
1.380000	-0.000101	-0.059937	0.367916	1.164383	-1.110243	-0.481992	0.000000	-10.000000	0.358333	-20.533335	164.333328	1023.000000	1023.000000	2046.000000
1.400000	-0.000535	-0.316400	0.228637	1.133258	-1.038773	-0.639522	0.000000	-10.000000	0.350000	-20.150002	157.500000	1023.000000	1023.000000	2046.000000
1.420000	-0.000864	-0.510616	0.236975	1.060424	-1.215762	-0.592254	0.000000	-10.000000	0.341667	-19.966667	150.666672	1023.000000	1023.000000	2046.000000
1.440000	-0.001391	-0.821939	0.040572	0.980002	-1.130384	-0.712129	0.000000	-10.000000	0.350000	-19.700001	144.000000	1023.000000	1023.000000	2046.000000
1.460000	-0.001688	-0.997802	0.089882	0.956191	-1.264550	-0.779325	0.000000	-10.000000	0.333333	-19.433332	137.500000	1023.000000	1023.000000	2046.000000
1.480000	-0.002201	-1.300570	-0.114811	0.933969	-1.240619	-0.879109	0.000000	-10.000000	0.300000	-19.150000	131.000000	1023.000000	1023.000000	2046.000000
1.500000	-0.002583	-1.526342	-0.216934	0.917937	-1.357400	-0.869945	0.000000	-10.000000	0.283333	-19.066668	124.666664	1023.000000	1023.000000	2046.000000
1.520000	-0.003306	-1.953954	-0.441796	0.929531	-1.444922	-0.996767	0.000000	-10.000000	0.283333	-18.866667	118.166664	1023.000000	1023.000000	2046.000000
1.540000	-0.003824	-2.260067	-0.588488	0.768755	-1.408367	-1.031967	0.000000	-10.000000	0.283333	-18.716667	111.833336	1023.000000	1023.000000	2046.000000
1.560000	-0.004349	-2.570243	-0.527953	0.647043	-1.632864	-1.056470	0.000000	-10.000000	0.266667	-18.400000	105.500000	1023.000000	1023.000000	2046.000000
1.580000	-0.005062	-2.991626	-0.694687	0.524002	-1.603861	-1.217080	0.000000	-10.000000	0.250000	-18.150000	99.500000	1023.000000	1023.000000	2046.000000
1.600000	-0.005387	-3.183659	-0.609321	0.349624	-1.725050	-1.198912	0.000000	-10.000000	0.250000	-17.783333	93.500000	1023.000000	1023.000000	2046.000000
1.620000	-0.006361	-3.759379	-0.748791	0.361332	-1.952809	-1.419110	0.000000	-10.000000	0.233333	-17.516666	87.500000	1023.000000	1023.000000	2046.000000
1.640000	-0.007018	-4.147581	-0.970734	0.335529	-1.940845	-1.571531	0.000000	-10.000000	0.225000	-16.900000	81.500000	1023.000000	1023.000000	2046.000000
1.660000	-0.007464	-4.410987	-0.923779	0.353527	-2.268509	-1.572226	0.000000	-10.000000	0.208333	-16.283333	75.833336	1023.000000	1023.000000	2046.000000
1.680000	-0.008137	-4.809158	-1.196354	0.443720	-2.297775	-1.758750	0.000000	-10.000000	0.208333	-15.466667	70.500000	1023.000000	1023.000000	2046.000000
1.700000	-0.008283	-4.894956	-1.189736	0.406320	-2.362883	-1.748657	0.000000	-10.000000	0.200000	-15.150001	65.500000	1023.000000	1023.000000	2046.000000
1.720000	-0.008737	-5.163593	-1.192194	0.423370	-2.612191	-1.782578	0.000000	-10.000000	0.200000	-15.033334	60.500000	1023.000000	1023.000000	2046.000000
1.740000	-0.008915	-5.268621	-1.328706	0.436113	-2.484065	-1.891964	0.000000	-10.000000	0.200000	-15.066667	55.333332	1023.000000	1023.000000	2046.000000
1.760000	-0.009069	-5.359882	-1.258925	0.397971	-2.677462	-1.821466	0.000000	-10.000000	0.200000	-15.116667	50.166668	1023.000000	1023.000000	2046.000000
1.780000	-0.009329	-5.513436	-1.269840	0.403836	-2.755194	-1.892238	0.000000	-10.000000	0.200000	-14.866667	45.000000	1023.000000	1023.000000	2046.000000
1.800000	-0.009615	-5.682185	-1.352882	0.245641	-2.634204	-1.940740	0.000000	-10.000000	0.200000	-14.733334	40.000000	1023.000000	1023.000000	2046.000000
1.820000	-0.009858	-5.825938	-1.211038	0.109513	-2.830207	-1.894206	0.000000	-10.000000	0.200000	-14.683333	35.166668	1023.000000	1023.000000	2046.000000
1.840000	-0.010267	-6.067511	-1.301719	0.041737	-2.738567	-2.068961	0.000000	-10.000000	0.200000	-14.483334	30.333334	1023.000000	1023.000000	2046.000000
1.860000	-0.010566	-6.244267	-1.292297	-0.105972	-2.781806	-2.064192	0.000000	-10.000000	0.183333	-14.016666	25.666666	1023.000000	1023.000000	2046.000000
1.880000	-0.010850	-6.412426	-1.352221	-0.197855	-2.772721	-2.089629	0.000000	-10.000000	0.175000	-13.466666	20.833334	1023.000000	1023.000000	2046.000000
1.900000	-0.011038	-6.523548	-1.390844	-0.332385	-2.677951	-2.122368	0.000000	-10.000000	0.158333	-13.016666	16.333334	1023.000000	1023.000000	2046.000000
1.920000	-0.011220	-6.631179	-1.371311	-0.352778	-2.823085	-2.084006	0.000000	-10.000000	0.141667	-12.750000	12.000000	1023.000000	1023.000000	2046.000000
1.940000	-0.011456	-6.770211	-1.491626	-0.440460	-2.719988	-2.118137	0.000000	-10.000000	0.116667	-12.183333	8.000000	1023.000000	1023.000000	2046.000000
1.960000	-0.011570	-6.838002	-1.465998	-0.505627	-2.752419	-2.113958	0.000000	-10.000000	0.100000	-11.816667	5.333333	1023.000000	1023.000000	2046.000000
1.980000	-0.011934	-7.053140	-1.511319	-0.482678	-2.880504	-2.178639	0.000000	-10.000000	0.100000	-10.700000	1.833333	1023.000000	1023.000000	2046.000000
2.000000	-0.012096	-7.148539	-1.596385	-0.573996	-2.775210	-2.202948	0.000000	-10.000000	0.083333	-9.366667	-1.333333	1023.000000	1023.000000	2046.000000
2.020000	-0.012293	-7.264995	-1.501166	-0.636508	-2.956907	-2.170414	0.000000	-10.000000	0.066667	-7.683333	-5.500000	1023.000000	1023.000000	2046.000000
2.040000	-0.012506	-7.391085	-1.663308	-0.589209	-2.851509	-2.287060	0.000000	-10.000000	0.050000	-6.466667	-8.166667	1023.000000	1023.000000	2046.000000
2.060000	-0.012413	-7.335868	-1.572145	-0.639369	-2.891955	-2.232399	0.000000	-10.000000	0.041667	-5.416667	-10.500000	1023.000000	1023.000000	2046.000000
2.080000	-0.012350	-7.298877	-1.590700	-0.615216	-2.893727	-2.199235	0.000000	-10.000000	0.033333	-4.316667	-12.166667	1023.000000	1023.000000	2046.000000
2.100000	-0.012425	-7.342970	-1.734546	-0.616888	-2.707778	-2.283758	0.000000	-10.000000	0.016667	-3.100000	-13.500000	1023.000000	1023.000000	2046.000000
2.120000	-0.012179	-7.197771	-1.574645	-0.602533	-2.827914	-2.192679	0.000000	-10.000000	0.008333	-1.650000	-14.333333	1023.000000	1023.000000	2046.000000
2.140000	-0.012373	-7.312303	-1.707931	-0.502698	-2.816823	-2.284851	0.000000	-10.000000	0.000000	-0.283333	-14.833333	1023.000000	1023.000000	2046.000000
2.160000	-0.012289	-7.262681	-1.820134	-0.493655	-2.736232	-2.212660	0.000000	-10.000000	0.000000	1.166667	-15.000000	1023.000000	1023.000000	2046.000000
2.180000	-0.012140	-7.174617	-1.756438	-0.478307	-2.828604	-2.111269	0.000000	-10.000000	-0.016667	2.600000	-15.000000	1023.000000	1023.000000	2046.000000
2.200000	-0.012325	-7.283910	-1.939781	-0.420934	-2.660597	-2.262598	0.000000	-10.000000	-0.033333	4.233334	-15.000000	1023.000000	1023.000000	2046.000000
2.220000	-0.012224	-7.224483	-1.812857	-0.562494	-2.693864	-2.155267	0.000000	-10.000000	-0.050000	5.983334	-15.000000	1023.000000	1023.000000	2046.000000
2.240000	-0.011978	-7.078756	-1.681861	-0.555092	-2.757025	-2.084777	0.000000	-10.000000	-0.041667	7.433333	-15.000000	1023.000000	1023.000000	2046.000000
2.260000	-0.011858	-7.007834	-1.741131	-0.469300	-2.583766	-2.213637	0.000000	-10.000000	-0.041667	8.750000	-15.000000	1023.000000	1023.000000	2046.000000
2.280000	-0.011951	-7.063253	-1.680090	-0.483469	-2.663536	-2.236157	0.000000	-10.000000	-0.066667	9.900001	-15.000000	1023.000000	1023.000000	2046.000000
2.300000	-0.011921	-7.045596	-1.670122	-0.336306	-2.757997	-2.281171	0.000000	-10.000000	-0.100000	11.266666	-15.000000	1023.000000	1023.000000	2046.000000
2.320000	-0.011761	-6.950806	-1.712913	-0.269619	-2.626121	-2.342154	0.000000	-10.000000	-0.125000	12.600000	-8.833333	1023.000000	1023.000000	2046.000000
2.340000	-0.011434	-6.757775	-1.656551	-0.173291	-2.720459	-2.207474	0.000000	-10.000000	-0.133333	13.633333	3.833333	1023.000000	1023.000000	2046.000000
2.360000	-0.010652	-6.295178	-1.667135	-0.041943	-2.487081	-2.099019	0.000000	-10.000000	-0.158333	14.483334	18.166666	1023.000000	1023.000000	2046.000000
2.380000	-0.010049	-5.939126	-1.529923	-0.004777	-2.461461	-1.942966	0.000000	-10.000000	-0.175000	15.583334	27.833334	1023.000000	1023.000000	2046.000000
2.400000	-0.009279	-5.484109	-1.513697	0.187445	-2.337604	-1.820253	0.000000	-10.000000	-0.191667	16.733334	33.000000	1023.000000	1023.000000	2046.000000
2.420000	-0.008585	-5.073474	-1.427508	0.163024	-2.155751	-1.653240	0.000000	-10.000000	-0.200000	17.900002	38.166668	1023.000000	1023.000000	2046.000000
2.440000	-0.007829	-4.627033	-1.291749	0.157649	-2.051305	-1.441628	0.000000	-10.000000	-0.225000	18.733334	44.000000	1023.000000	1023.000000	2046.000000
2.460000	-0.007219	-4.266367	-1.199878	0.115547	-1.843238	-1.338798	0.000000	-10.000000	-0.233333	19.316668	50.000000	1023.000000	1023.000000	2046.000000
2.480000	-0.006642	-3.925167	-0.993699	-0.047520	-1.713600	-1.170348	0.000000	-10.000000	-0.250000	19.633333	56.500000	1023.000000	1023.000000	2046.000000
2.500000	-0.005948	-3.515182	-0.933144	-0.018239	-1.535835	-1.027964	0.000000	-10.000000	-0.258333	19.883333	63.000000	1023.000000	1023.000000	2046.000000
2.520000	-0.005270	-3.114529	-0.883292	-0.092097	-1.259346	-0.879794	0.000000	-10.000000	-0.266667	20.183334	69.666664	1023.000000	1023.000000	2046.000000
2.540000	-0.004640	-2.742294	-0.692708	-0.152527	-1.234371	-0.662688	0.000000	-10.000000	-0.258333	20.633333	76.333336	1023.000000	1023.000000	2046.000000
2.560000	-0.003749	-2.215633	-0.721381	-0.060381	-0.915281	-0.518589	0.000000	-10.000000	-0.258333	20.866667	83.166664	1023.000000	1023.000000	2046.000000
2.580000	-0.003013	-1.780493	-0.536498	-0.146364	-0.803476	-0.294155	0.000000	-10.000000	-0.291667	21.400002	90.000000	1023.000000	1023.000000	2046.000000
2.600000	-0.002105	-1.244239	-0.465310	-0.063818	-0.612014	-0.103098	0.000000	-10.000000	-0.325000	21.766668	97.000000	1023.000000	1023.000000	2046.000000
2.620000	-0.001527	-0.902750	-0.454653	-0.031888	-0.412499	-0.003711	0.000000	-10.000000	-0.358333	22.383333	104.333336	1023.000000	1023.000000	2046.000000
2.640000	-0.000656	-0.387981	-0.336867	-0.014229	-0.291637	0.254752	0.000000	-10.000000	-0.358333	22.950001	111.666664	1023.000000	1023.000000	2046.000000
2.660000	0.000064	0.037944	-0.319886	0.102089	-0.074416	0.330156	0.000000	-10.000000	-0.366667	23.350000	119.333336	1023.000000	1023.000000	2046.000000
2.680000	0.000599	0.354249	-0.193336	0.049810	-0.045284	0.543058	0.000000	-10.000000	-0.375000	23.566668	127.000000	1023.000000	1023.000000	2046.000000
2.700000	0.001626	0.961251	-0.120136	0.166371	0.218774	0.696242	0.000000	-10.000000	-0.391667	23.950001	135.000000	1023.000000	1023.000000	2046.000000
2.720000	0.002382	1.407505	-0.026140	0.225372	0.398534	0.809739	0.000000	-10.000000	-0.400000	24.400000	143.000000	1023.000000	1023.000000	2046.000000
2.740000	0.003460	2.044882	0.086713	0.271911	0.622008	1.064249	0.000000	-10.000000	-0.400000	24.966667	151.000000	1023.000000	1023.000000	2046.000000
2.760000	0.004409	2.605525	0.173276	0.378381	0.868223	1.185645	0.000000	-10.000000	-0.400000	24.933334	159.000000	1023.000000	1023.000000	2046.000000
2.780000	0.005111	3.020485	0.247652	0.430731	0.986904	1.355198	0.000000	-10.000000	-0.408333	24.983334	167.333328	1023.000000	1023.000000	2046.000000
2.800000	0.006010	3.552155	0.233190	0.552306	1.167871	1.598788	0.000000	-10.000000	-0.408333	24.950001	175.666672	1023.000000	1023.000000	2046.000000
2.820000	0.006580	3.888863	0.251519	0.642271	1.289320	1.705753	0.000000	-10.000000	-0.416667	25.150000	184.166672	1023.000000	1023.000000	2046.000000
2.840000	0.007183	4.245348	0.276170	0.696576	1.399706	1.872896	0.000000	-10.000000	-0.416667	25.500000	192.500000	1023.000000	1023.000000	2046.000000
2.860000	0.007902	4.670206	0.375822	0.733018	1.591274	1.970092	0.000000	-10.000000	-0.425000	25.433334	201.000000	1023.000000	1023.000000	2046.000000
2.880000	0.008505	5.026667	0.525625	0.708418	1.667342	2.125281	0.000000	-10.000000	-0.425000	25.433334	209.500000	1023.000000	1023.000000	2046.000000
2.900000	0.009364	5.533980	0.613384	0.821876	1.865535	2.233186	0.000000	-10.000000	-0.408333	25.000000	217.833328	1023.000000	1023.000000	2046.000000
2.920000	0.009726	5.748323	0.681816	0.855820	1.937064	2.273622	0.000000	-10.000000	-0.391667	24.933332	226.333328	1023.000000	1023.000000	2046.000000
2.940000	0.010040	5.933362	0.702215	1.009645	1.939492	2.282009	0.000000	-10.000000	-0.383333	24.716667	234.666672	1023.000000	1023.000000	2046.000000
2.960000	0.010444	6.172557	0.658681	1.202266	2.011394	2.300215	0.000000	-10.000000	-0.391667	24.750000	240.333328	1023.000000	1023.000000	2046.000000
2.980000	0.011043	6.526429	0.848395	1.283143	1.981261	2.413629	0.000000	-10.000000	-0.391667	24.750000	248.333328	1023.000000	1023.000000	2046.000000
3.000000	0.011919	7.044344	0.851119	1.510497	2.147298	2.535431	0.000000	-10.000000	-0.391667	24.466667	256.500000	1023.000000	1023.000000	2046.000000
3.020000	0.012627	7.462656	0.990995	1.589738	2.193356	2.688567	0.000000	-10.000000	-0.383333	24.316668	267.500000	1023.000000	1023.000000	2046.000000
3.040000	0.013640	8.061462	1.180470	1.719885	2.306388	2.854721	0.000000	-10.000000	-0.383333	24.000000	275.833344	1023.000000	1023.000000	2046.000000
3.060000	0.014576	8.614328	1.254935	1.872055	2.483481	3.003857	0.000000	-10.000000	-0.366667	24.000000	284.000000	1023.000000	1023.000000	2046.000000
3.080000	0.015234	9.003552	1.454744	1.787610	2.505336	3.255863	0.000000	-10.000000	-0.350000	23.633333	292.000000	1023.000000	1023.000000	2046.000000
3.100000	0.016153	9.546501	1.680733	1.809718	2.696919	3.359131	0.000000	-10.000000	-0.300000	23.116667	299.833344	1023.000000	1023.000000	2046.000000
3.120000	0.016789	9.922458	1.802426	1.809618	2.860132	3.450281	0.000000	-10.000000	-0.275000	22.133333	307.500000	1023.000000	1023.000000	2046.000000
3.140000	0.017507	10.346479	2.010770	1.700491	2.907973	3.727246	0.000000	-10.000000	-0.250000	21.550001	315.000000	1023.000000	1023.000000	2046.000000
3.160000	0.018448	10.902675	2.121372	1.763871	3.169434	3.847997	0.000000	-10.000000	-0.258333	21.316668	322.333344	1023.000000	1023.000000	2046.000000
3.180000	0.019066	11.267847	2.282902	1.742149	3.246048	3.996749	0.000000	-10.000000	-0.266667	21.300001	329.500000	1023.000000	1023.000000	2046.000000
3.200000	0.020026	11.835541	2.426181	1.744026	3.446253	4.219081	0.000000	-10.000000	-0.283333	21.116667	336.500000	1023.000000	1023.000000	2046.000000
3.220000	0.020968	12.392052	2.491925	1.826420	3.729772	4.343935	0.000000	-10.000000	-0.300000	20.900000	343.500000	1023.000000	1023.000000	2046.000000
3.240000	0.021546	12.733466	2.626116	1.849740	3.808383	4.449227	0.000000	-10.000000	-0.291667	20.799999	350.500000	1023.000000	1023.000000	2046.000000
3.260000	0.022436	13.259885	2.772416	1.901409	3.995822	4.590239	0.000000	-10.000000	-0.291667	20.666666	357.500000	1023.000000	1023.000000	2046.000000
3.280000	0.023271	13.753307	2.878072	1.972101	4.179312	4.723822	0.000000	-10.000000	-0.275000	20.666666	364.500000	1023.000000	1023.000000	2046.000000
3.300000	0.023820	14.077365	2.998420	2.015717	4.261498	4.801730	0.000000	-10.000000	-0.283333	20.566668	371.500000	1023.000000	1023.000000	2046.000000
3.320000	0.024594	14.534968	3.141580	2.069797	4.424998	4.898593	0.000000	-10.000000	-0.275000	20.400000	378.500000	1023.000000	1023.000000	2046.000000
3.340000	0.025399	15.011055	3.179270	2.193029	4.666230	4.972526	0.000000	-10.000000	-0.275000	20.216667	385.333344	1023.000000	1023.000000	2046.000000
3.360000	0.026082	15.414265	3.330863	2.223296	4.766472	5.093634	0.000000	-10.000000	-0.258333	20.166666	392.000000	1023.000000	1023.000000	2046.000000
3.380000	0.027148	16.044542	3.518099	2.283327	4.987481	5.255635	0.000000	-10.000000	-0.250000	20.066668	398.666656	1023.000000	1023.000000	2046.000000
3.400000	0.027842	16.454794	3.541446	2.384859	5.161681	5.366808	0.000000	-10.000000	-0.250000	19.833334	405.500000	1023.000000	1023.000000	2046.000000
3.420000	0.028517	16.853659	3.686285	2.428020	5.247597	5.491755	0.000000	-10.000000	-0.233333	19.300001	412.166656	1023.000000	1023.000000	2046.000000
3.440000	0.029295	17.313566	3.719321	2.536791	5.430925	5.626528	0.000000	-10.000000	-0.225000	18.816668	418.833344	1023.000000	1023.000000	2046.000000
3.460000	0.029915	17.680046	3.625093	2.775971	5.545187	5.733796	0.000000	-10.000000	-0.216667	18.550001	425.166656	1023.000000	1023.000000	2046.000000
3.480000	0.030415	17.975435	3.728044	2.764653	5.607824	5.874914	0.000000	-10.000000	-0.233333	18.966667	431.500000	1023.000000	1023.000000	2046.000000
3.500000	0.031137	18.401958	3.758207	2.884842	5.816457	5.942453	0.000000	-10.000000	-0.241667	19.383333	437.666656	1023.000000	1023.000000	2046.000000
3.520000	0.031639	18.698843	3.851225	2.911030	5.894816	6.041772	0.000000	-10.000000	-0.241667	19.333334	444.000000	1023.000000	1023.000000	2046.000000
3.540000	0.032318	19.099733	4.038358	2.956180	5.962066	6.143131	0.000000	-10.000000	-0.233333	19.200001	450.333344	1023.000000	1023.000000	2046.000000
3.560000	0.032663	19.303741	3.967285	3.099117	6.119509	6.117831	0.000000	-10.000000	-0.208333	18.850000	456.833344	1023.000000	1023.000000	2046.000000
3.580000	0.032596	19.264399	3.987009	3.242444	5.982564	6.052382	0.000000	-10.000000	-0.200000	18.533333	463.166656	1023.000000	1023.000000	2046.000000
3.600000	0.032857	19.418463	4.036296	3.317021	6.013438	6.051708	0.000000	-10.000000	-0.175000	18.200001	469.500000	1023.000000	1023.000000	2046.000000
3.620000	0.033212	19.628176	3.983800	3.542991	6.050529	6.050854	0.000000	-10.000000	-0.166667	17.666666	475.500000	1023.000000	1023.000000	2046.000000
3.640000	0.033620	19.869572	4.075377	3.661078	6.042138	6.090977	0.000000	-10.000000	-0.133333	17.299999	481.500000	1023.000000	1023.000000	2046.000000
3.660000	0.034076	20.138922	4.117380	3.779927	6.148467	6.093149	0.000000	-10.000000	-0.100000	16.200001	487.500000	1023.000000	1023.000000	2046.000000
3.680000	0.034686	20.499659	4.179367	3.943530	6.198821	6.177942	0.000000	-10.000000	-0.083333	15.316667	493.166656	1023.000000	1023.000000	2046.000000
3.700000	0.035000	20.685280	4.338022	4.002194	6.096557	6.248508	0.000000	-10.000000	-0.083333	14.200000	498.500000	1023.000000	1023.000000	2046.000000
3.720000	0.035504	20.982889	4.412662	4.087486	6.201526	6.281215	0.000000	-10.000000	-0.083333	12.983334	503.333344	1023.000000	1023.000000	2046.000000
3.740000	0.035770	21.139904	4.513495	4.075127	6.242173	6.309109	0.000000	-10.000000	-0.050000	11.383333	507.833344	1023.000000	1023.000000	2046.000000
3.760000	0.035941	21.241100	4.753471	3.952940	6.169858	6.364830	0.000000	-10.000000	-0.008333	8.750000	511.833344	1023.000000	1023.000000	2046.000000
3.780000	0.036068	21.315926	4.735224	3.896185	6.293906	6.390610	0.000000	-10.000000	0.016667	5.850000	515.333313	1023.000000	1023.000000	2046.000000
3.800000	0.035914	21.225092	4.792166	3.871354	6.219301	6.342270	0.000000	-10.000000	0.033333	2.000000	517.833313	1023.000000	1023.000000	2046.000000
3.820000	0.035734	21.118933	4.897033	3.735229	6.103483	6.383188	0.000000	-10.000000	0.050000	-1.116667	519.333313	1023.000000	1023.000000	2046.000000
3.840000	0.035481	20.969135	4.669657	3.800624	6.191950	6.306905	0.000000	-10.000000	0.075000	-4.633333	519.833313	1023.000000	1023.000000	2046.000000
3.860000	0.035192	20.798557	4.786754	3.730458	6.019445	6.261900	0.000000	-10.000000	0.091667	-7.566667	520.000000	1023.000000	1023.000000	2046.000000
3.880000	0.034933	20.645634	4.754128	3.687322	6.003029	6.201154	0.000000	-10.000000	0.108333	-10.350000	520.000000	1023.000000	1023.000000	2046.000000
3.900000	0.034523	20.403242	4.652702	3.682827	5.939589	6.128125	0.000000	-10.000000	0.108333	-12.083333	520.000000	1023.000000	1023.000000	2046.000000
3.920000	0.033938	20.057323	4.703680	3.604002	5.755360	5.994282	0.000000	-10.000000	0.116667	-12.916667	520.000000	1023.000000	1023.000000	2046.000000
3.940000	0.033362	19.716885	4.568500	3.580311	5.705579	5.862494	0.000000	-10.000000	0.125000	-13.566667	512.833313	1023.000000	1023.000000	2046.000000
3.960000	0.032621	19.278883	4.533717	3.519012	5.520033	5.706119	0.000000	-10.000000	0.141667	-13.983334	505.666656	1023.000000	1023.000000	2046.000000
3.980000	0.032057	18.945654	4.520235	3.424016	5.419725	5.581677	0.000000	-10.000000	0.183333	-14.833333	495.166656	1023.000000	1023.000000	2046.000000
4.000000	0.031340	18.521925	4.361916	3.487336	5.316955	5.355720	0.000000	-10.000000	0.216667	-15.750000	490.166656	1023.000000	1023.000000	2046.000000
4.020000	0.030568	18.065422	4.449049	3.397073	5.029027	5.190273	0.000000	-10.000000	0.258333	-17.116667	483.166656	1023.000000	1023.000000	2046.000000
4.040000	0.029960	17.706310	4.259727	3.354799	5.073381	5.018403	0.000000	-10.000000	0.283333	-18.183334	477.500000	1023.000000	1023.000000	2046.000000
4.060000	0.029035	17.159916	4.236344	3.377233	4.748861	4.797477	0.000000	-10.000000	0.325000	-19.516666	471.333344	1023.000000	1023.000000	2046.000000
4.080000	0.028141	16.631273	4.177089	3.320656	4.500258	4.633269	0.000000	-10.000000	0.366667	-20.616667	464.833344	1023.000000	1023.000000	2046.000000
4.100000	0.027399	16.192545	3.907364	3.467247	4.408889	4.409046	0.000000	-10.000000	0.391667	-21.750000	458.000000	1023.000000	1023.000000	2046.000000
4.120000	0.026222	15.497301	3.812805	3.489577	4.061772	4.133147	0.000000	-10.000000	0.400000	-22.250000	450.666656	1023.000000	1023.000000	2046.000000
4.140000	0.025174	14.877893	3.747508	3.316187	3.844137	3.970061	0.000000	-10.000000	0.408333	-22.783333	443.333344	1023.000000	1023.000000	2046.000000
4.160000	0.024151	14.273029	3.569517	3.329524	3.659417	3.714571	0.000000	-10.000000	0.408333	-22.816668	435.666656	1023.000000	1023.000000	2046.000000
4.180000	0.023251	13.741137	3.592604	3.222756	3.405061	3.520716	0.000000	-10.000000	0.408333	-23.083334	428.000000	1023.000000	1023.000000	2046.000000
4.200000	0.022152	13.091920	3.416694	3.243891	3.238935	3.192401	0.000000	-10.000000	0.408333	-22.966667	420.333344	1023.000000	1023.000000	2046.000000
4.220000	0.020915	12.360719	3.253604	3.294439	2.928860	2.883815	0.000000	-10.000000	0.408333	-22.916668	412.666656	1023.000000	1023.000000	2046.000000
4.240000	0.019484	11.515050	3.054685	3.261783	2.587371	2.611210	0.000000	-10.000000	0.408333	-22.666668	407.666656	1023.000000	1023.000000	2046.000000
4.260000	0.018373	10.858497	2.841602	3.344936	2.347114	2.324845	0.000000	-10.000000	0.400000	-22.733334	400.000000	1023.000000	1023.000000	2046.000000
4.280000	0.017231	10.183565	2.719511	3.396095	1.972402	2.095558	0.000000	-10.000000	0.416667	-23.100000	392.333344	1023.000000	1023.000000	2046.000000
4.300000	0.016477	9.738111	2.570640	3.365441	1.842560	1.959469	0.000000	-10.000000	0.450000	-23.783333	382.000000	1023.000000	1023.000000	2046.000000
4.320000	0.015736	9.299825	2.469062	3.450740	1.592471	1.787552	0.000000	-10.000000	0.483333	-24.266666	374.000000	1023.000000	1023.000000	2046.000000
4.340000	0.015038	8.887238	2.362688	3.417351	1.448361	1.658837	0.000000	-10.000000	0.491667	-24.616667	366.000000	1023.000000	1023.000000	2046.000000
4.360000	0.014378	8.497680	2.207038	3.394590	1.341087	1.554965	0.000000	-10.000000	0.491667	-24.433334	358.000000	1023.000000	1023.000000	2046.000000
4.380000	0.013755	8.128934	2.228571	3.283935	1.152747	1.463682	0.000000	-10.000000	0.491667	-24.250000	350.000000	1023.000000	1023.000000	2046.000000
4.400000	0.013103	7.743837	2.221440	3.081485	1.045038	1.395874	0.000000	-10.000000	0.500000	-24.100000	342.000000	1023.000000	1023.000000	2046.000000
4.420000	0.012426	7.344033	2.209491	2.950135	0.919974	1.264433	0.000000	-10.000000	0.500000	-24.283333	333.833344	1023.000000	1023.000000	2046.000000
4.440000	0.011625	6.870436	2.179774	2.847442	0.759066	1.084154	0.000000	-10.000000	0.483333	-24.216667	325.500000	1023.000000	1023.000000	2046.000000
4.460000	0.011072	6.543261	2.035108	2.703567	0.769449	1.035137	0.000000	-10.000000	0.475000	-24.016666	317.166656	1023.000000	1023.000000	2046.000000
4.480000	0.010356	6.120441	1.900652	2.663528	0.626560	0.929702	0.000000	-10.000000	0.458333	-23.616667	309.166656	1023.000000	1023.000000	2046.000000
4.500000	0.009810	5.797781	1.828840	2.530591	0.557014	0.881336	0.000000	-10.000000	0.458333	-23.500000	301.500000	1023.000000	1023.000000	2046.000000
4.520000	0.009269	5.478099	1.767171	2.472653	0.455654	0.782621	0.000000	-10.000000	0.433333	-23.216667	293.833344	1023.000000	1023.000000	2046.000000
4.540000	0.008676	5.127303	1.656956	2.416736	0.362074	0.691536	0.000000	-10.000000	0.416667	-23.100000	286.000000	1023.000000	1023.000000	2046.000000
4.560000	0.007963	4.706058	1.537006	2.320974	0.270643	0.577435	0.000000	-10.000000	0.400000	-22.616667	278.166656	1023.000000	1023.000000	2046.000000
4.580000	0.007408	4.378036	1.496830	2.236946	0.136054	0.508207	0.000000	-10.000000	0.400000	-22.433334	270.500000	1023.000000	1023.000000	2046.000000
4.600000	0.006760	3.994914	1.374258	2.204028	0.002983	0.413646	0.000000	-10.000000	0.383333	-21.833334	263.166656	1023.000000	1023.000000	2046.000000
4.620000	0.006114	3.613140	1.234340	2.082253	-0.051411	0.347959	0.000000	-10.000000	0.375000	-21.700001	255.833328	1023.000000	1023.000000	2046.000000
4.640000	0.005575	3.295053	1.192994	2.038736	-0.163859	0.227182	0.000000	-10.000000	0.358333	-21.350000	248.666672	1023.000000	1023.000000	2046.000000
4.660000	0.005220	3.085024	1.059749	2.083633	-0.189863	0.131504	0.000000	-10.000000	0.366667	-21.316668	241.500000	1023.000000	1023.000000	2046.000000
4.680000	0.004718	2.788477	0.984241	1.982062	-0.278917	0.101091	0.000000	-10.000000	0.358333	-21.150000	234.500000	1023.000000	1023.000000	2046.000000
4.700000	0.004142	2.448107	0.958255	1.880128	-0.428444	0.038168	0.000000	-10.000000	0.366667	-21.150000	227.333328	1023.000000	1023.000000	2046.000000
4.720000	0.003654	2.159575	0.738546	1.941359	-0.427462	-0.092867	0.000000	-10.000000	0.366667	-21.316668	220.166672	1023.000000	1023.000000	2046.000000
4.740000	0.003119	1.843062	0.619531	1.831041	-0.532739	-0.074770	0.000000	-10.000000	0.366667	-21.316668	213.000000	1023.000000	1023.000000	2046.000000
4.760000	0.002455	1.451199	0.438514	1.876303	-0.687117	-0.176502	0.000000	-10.000000	0.358333	-21.250000	206.000000	1023.000000	1023.000000	2046.000000
4.780000	0.001865	1.102470	0.251292	1.759862	-0.657313	-0.251371	0.000000	-10.000000	0.350000	-20.933334	199.000000	1023.000000	1023.000000	2046.000000
4.800000	0.001087	0.642223	0.226676	1.565587	-0.886720	-0.263320	0.000000	-10.000000	0.350000	-20.766666	192.000000	1023.000000	1023.000000	2046.000000
4.820000	0.000438	0.259133	0.066329	1.518950	-0.896834	-0.429312	0.000000	-10.000000	0.341667	-20.316668	185.000000	1023.000000	1023.000000	2046.000000
4.840000	-0.000087	-0.051695	0.017797	1.318886	-0.974831	-0.413548	0.000000	-10.000000	0.341667	-20.049999	178.166672	1023.000000	1023.000000	2046.000000
4.860000	-0.000910	-0.537850	-0.008106	1.258197	-1.192860	-0.595081	0.000000	-10.000000	0.333333	-19.750000	171.500000	1023.000000	1023.000000	2046.000000
4.880000	-0.001607	-0.949880	-0.190582	1.224620	-1.276554	-0.707365	0.000000	-10.000000	0.308333	-19.500000	165.000000	1023.000000	1023.000000	2046.000000
4.900000	-0.002436	-1.439447	-0.286847	1.137886	-1.499855	-0.790631	0.000000	-10.000000	0.291667	-18.983334	158.500000	1023.000000	1023.000000	2046.000000
4.920000	-0.003068	-1.813339	-0.503207	1.237397	-1.564218	-0.983311	0.000000	-10.000000	0.266667	-18.316668	152.000000	1023.000000	1023.000000	2046.000000
4.940000	-0.003621	-2.139722	-0.636089	1.186992	-1.706938	-0.983687	0.000000	-10.000000	0.266667	-18.100000	145.666672	1023.000000	1023.000000	2046.000000
4.960000	-0.003962	-2.341387	-0.650150	1.212610	-1.863854	-1.039993	0.000000	-10.000000	0.250000	-18.066668	141.500000	1023.000000	1023.000000	2046.000000
4.980000	-0.004297	-2.539705	-0.826735	1.262463	-1.834911	-1.140522	0.000000	-10.000000	0.250000	-18.283333	135.500000	1023.000000	1023.000000	2046.000000
5.000000	-0.004638	-2.741178	-0.796284	1.180280	-1.989439	-1.135736	0.000000	-10.000000	0.250000	-18.166666	129.500000	1023.000000	1023.000000	2046.000000
5.020000	-0.004993	-2.950730	-0.829071	1.198221	-2.056472	-1.263408	0.000000	-10.000000	0.250000	-17.900000	121.500000	1023.000000	1023.000000	2046.000000
5.040000	-0.005247	-3.100940	-0.883328	1.055164	-2.037203	-1.235574	0.000000	-10.000000	0.250000	-17.650000	115.500000	1023.000000	1023.000000	2046.000000
5.060000	-0.005786	-3.419556	-0.846413	0.864066	-2.157958	-1.279252	0.000000	-10.000000	0.250000	-17.816668	109.833336	1023.000000	1023.000000	2046.000000
5.080000	-0.006061	-3.582078	-0.860400	0.790212	-2.127683	-1.384207	0.000000	-10.000000	0.250000	-18.083334	103.833336	1023.000000	1023.000000	2046.000000
5.100000	-0.006376	-3.768119	-0.977401	0.684287	-2.060811	-1.414194	0.000000	-10.000000	0.241667	-18.083334	97.833336	1023.000000	1023.000000	2046.000000
5.120000	-0.006949	-4.106851	-0.928137	0.480829	-2.210748	-1.448794	0.000000	-10.000000	0.241667	-17.600000	91.500000	1023.000000	1023.000000	2046.000000
5.140000	-0.007125	-4.210692	-1.057535	0.468516	-2.105253	-1.516420	0.000000	-10.000000	0.241667	-17.133333	85.833336	1023.000000	1023.000000	2046.000000
5.160000	-0.007405	-4.376120	-1.158675	0.378585	-2.142766	-1.453264	0.000000	-10.000000	0.250000	-16.800001	80.166664	1023.000000	1023.000000	2046.000000
5.180000	-0.007871	-4.651613	-1.106770	0.270062	-2.292560	-1.522344	0.000000	-10.000000	0.241667	-16.533333	74.666664	1023.000000	1023.000000	2046.000000
5.200000	-0.008076	-4.772778	-1.162718	0.246151	-2.266551	-1.589658	0.000000	-10.000000	0.225000	-16.083334	69.000000	1023.000000	1023.000000	2046.000000
5.220000	-0.008361	-4.941350	-1.302487	0.147273	-2.275398	-1.510739	0.000000	-10.000000	0.200000	-15.300000	63.666668	1023.000000	1023.000000	2046.000000
5.240000	-0.008907	-5.263764	-1.284643	0.014689	-2.416252	-1.577558	0.000000	-10.000000	0.183333	-14.600000	58.666668	1023.000000	1023.000000	2046.000000
5.260000	-0.009164	-5.416116	-1.371199	0.073822	-2.396352	-1.722386	0.000000	-10.000000	0.175000	-13.750000	53.833332	1023.000000	1023.000000	2046.000000
5.280000	-0.009454	-5.587540	-1.436473	-0.081316	-2.423380	-1.646371	0.000000	-10.000000	0.183333	-13.233334	49.333332	1023.000000	1023.000000	2046.000000
5.300000	-0.009964	-5.888985	-1.434856	-0.144018	-2.560903	-1.749207	0.000000	-10.000000	0.158333	-12.500000	44.833332	1023.000000	1023.000000	2046.000000
5.320000	-0.010097	-5.967130	-1.546628	-0.128228	-2.460540	-1.831733	0.000000	-10.000000	0.133333	-12.166667	40.833332	1023.000000	1023.000000	2046.000000
5.340000	-0.010344	-6.113358	-1.599177	-0.192739	-2.510463	-1.810979	0.000000	-10.000000	0.100000	-11.783334	36.833332	1023.000000	1023.000000	2046.000000
5.360000	-0.010437	-6.168120	-1.590655	-0.185613	-2.533779	-1.858074	0.000000	-10.000000	0.100000	-11.666667	33.000000	1023.000000	1023.000000	2046.000000
5.380000	-0.010509	-6.210778	-1.663484	-0.163172	-2.438790	-1.945333	0.000000	-10.000000	0.091667	-11.450000	29.000000	1023.000000	1023.000000	2046.000000
5.400000	-0.010741	-6.347971	-1.644717	-0.261820	-2.571055	-1.870380	0.000000	-10.000000	0.075000	-11.233334	25.000000	1023.000000	1023.000000	2046.000000
5.420000	-0.010960	-6.477067	-1.757736	-0.181793	-2.550546	-1.986992	0.000000	-10.000000	0.066667	-10.766667	21.166666	1023.000000	1023.000000	2046.000000
5.440000	-0.011238	-6.641400	-1.920288	-0.151655	-2.598179	-1.971278	0.000000	-10.000000	0.058333	-10.116667	17.500000	1023.000000	1023.000000	2046.000000
5.460000	-0.011450	-6.767079	-1.999272	-0.223355	-2.616861	-1.927591	0.000000	-10.000000	0.058333	-9.316667	14.166667	1023.000000	1023.000000	2046.000000
5.480000	-0.011840	-6.997491	-2.057405	-0.218284	-2.650463	-2.071339	0.000000	-10.000000	0.041667	-8.433333	11.000000	1023.000000	1023.000000	2046.000000
5.500000	-0.012128	-7.167844	-2.171461	-0.331020	-2.635182	-2.030180	0.000000	-10.000000	0.041667	-7.450000	8.166667	1023.000000	1023.000000	2046.000000
5.520000	-0.012425	-7.343393	-2.080343	-0.462553	-2.767434	-2.033063	0.000000	-10.000000	0.033333	-6.566667	5.666667	1023.000000	1023.000000	2046.000000
5.540000	-0.012654	-7.478353	-2.039956	-0.500548	-2.845536	-2.092313	0.000000	-10.000000	0.025000	-5.850000	3.500000	1023.000000	1023.000000	2046.000000
5.560000	-0.013046	-7.709968	-2.218478	-0.461783	-2.834449	-2.195258	0.000000	-10.000000	0.008333	-4.966667	1.666667	1023.000000	1023.000000	2046.000000
5.580000	-0.013587	-8.029902	-2.242501	-0.451681	-3.040100	-2.295619	0.000000	-10.000000	0.000000	-3.650000	0.333333	1023.000000	1023.000000	2046.000000
5.600000	-0.013820	-8.167707	-2.228296	-0.342260	-3.159823	-2.437328	0.000000	-10.000000	0.000000	-2.433333	-0.500000	1023.000000	1023.000000	2046.000000
5.620000	-0.013826	-8.171329	-2.351356	-0.261653	-3.115757	-2.442563	0.000000	-10.000000	0.008333	-1.800000	-0.833333	1023.000000	1023.000000	2046.000000
5.640000	-0.013969	-8.255905	-2.379440	-0.246829	-3.228613	-2.401023	0.000000	-10.000000	0.008333	-1.900000	-1.000000	1023.000000	1023.000000	2046.000000
5.660000	-0.013867	-8.195256	-2.277580	-0.133330	-3.330932	-2.453413	0.000000	-10.000000	0.008333	-2.083333	-1.333333	1023.000000	1023.000000	2046.000000
5.680000	-0.013639	-8.060592	-2.396799	-0.052749	-3.188531	-2.422512	0.000000	-10.000000	0.008333	-1.866667	-1.666667	1023.000000	1023.000000	2046.000000
5.700000	-0.013725	-8.111376	-2.371257	-0.061987	-3.274267	-2.403865	0.000000	-10.000000	0.016667	-1.133333	-2.000000	1023.000000	1023.000000	2046.000000
5.720000	-0.013743	-8.122256	-2.248903	-0.076097	-3.358720	-2.438536	0.000000	-10.000000	0.016667	-0.400000	-2.000000	1023.000000	1023.000000	2046.000000
5.740000	-0.013529	-7.995577	-2.226891	-0.129679	-3.228863	-2.410144	0.000000	-10.000000	0.008333	0.000000	-2.000000	1023.000000	1023.000000	2046.000000
5.760000	-0.013467	-7.959180	-2.164023	-0.243216	-3.160668	-2.391273	0.000000	-10.000000	0.000000	0.316667	-2.000000	1023.000000	1023.000000	2046.000000
5.780000	-0.013512	-7.985591	-2.045521	-0.341142	-3.217770	-2.381157	0.000000	-10.000000	0.000000	1.350000	-2.000000	1023.000000	1023.000000	2046.000000
5.800000	-0.013305	-7.863056	-2.000930	-0.389086	-3.085747	-2.387292	0.000000	-10.000000	0.000000	3.083333	-2.000000	1023.000000	1023.000000	2046.000000
5.820000	-0.013007	-7.686872	-2.020294	-0.436757	-2.923213	-2.306607	0.000000	-10.000000	-0.008333	5.066667	-2.000000	1023.000000	1023.000000	2046.000000
5.840000	-0.012647	-7.474618	-1.925833	-0.489062	-2.877496	-2.182226	0.000000	-10.000000	-0.025000	6.750000	-2.000000	1023.000000	1023.000000	2046.000000
5.860000	-0.012256	-7.243364	-1.829980	-0.448851	-2.777093	-2.187440	0.000000	-10.000000	-0.041667	8.183333	-2.000000	1023.000000	1023.000000	2046.000000
5.880000	-0.011740	-6.938308	-1.858111	-0.487914	-2.500858	-2.091425	0.000000	-10.000000	-0.066667	9.783334	-2.000000	1023.000000	1023.000000	2046.000000
5.900000	-0.011235	-6.640007	-1.731987	-0.575751	-2.448976	-1.883293	0.000000	-10.000000	-0.100000	11.633333	-2.000000	1023.000000	1023.000000	2046.000000
5.920000	-0.010764	-6.361514	-1.665786	-0.510891	-2.343884	-1.840953	0.000000	-10.000000	-0.158333	13.766666	-2.000000	1023.000000	1023.000000	2046.000000
5.940000	-0.010247	-6.056088	-1.727501	-0.437151	-2.110068	-1.781368	0.000000	-10.000000	-0.200000	15.800000	6.333333	1023.000000	1023.000000	2046.000000
5.960000	-0.009625	-5.688566	-1.661931	-0.511138	-1.955757	-1.559739	0.000000	-10.000000	-0.225000	17.166668	14.666667	1023.000000	1023.000000	2046.000000
5.980000	-0.009139	-5.401227	-1.488256	-0.513039	-1.962904	-1.437028	0.000000	-10.000000	-0.241667	18.416668	26.500000	1023.000000	1023.000000	2046.000000
6.000000	-0.008433	-4.984002	-1.524521	-0.437425	-1.655542	-1.366514	0.000000	-10.000000	-0.258333	19.233334	32.000000	1023.000000	1023.000000	2046.000000
6.020000	-0.007877	-4.655468	-1.566447	-0.472016	-1.446294	-1.170710	0.000000	-10.000000	-0.283333	20.266666	39.833332	1023.000000	1023.000000	2046.000000
6.040000	-0.007291	-4.309230	-1.344022	-0.469344	-1.468524	-1.027341	0.000000	-10.000000	-0.308333	20.966667	46.500000	1023.000000	1023.000000	2046.000000
6.060000	-0.006286	-3.715128	-1.275359	-0.338093	-1.194517	-0.907159	0.000000	-10.000000	-0.316667	21.450001	53.500000	1023.000000	1023.000000	2046.000000
6.080000	-0.005423	-3.204979	-1.290990	-0.359132	-0.884197	-0.670660	0.000000	-10.000000	-0.325000	21.916668	60.666668	1023.000000	1023.000000	2046.000000
6.100000	-0.004629	-2.735703	-1.090583	-0.373890	-0.845738	-0.425492	0.000000	-10.000000	-0.333333	22.316668	67.833336	1023.000000	1023.000000	2046.000000
6.120000	-0.003859	-2.280853	-1.009983	-0.226292	-0.697561	-0.347017	0.000000	-10.000000	-0.350000	22.916668	75.333336	1023.000000	1023.000000	2046.000000
6.140000	-0.003114	-1.840108	-1.118099	-0.088828	-0.432576	-0.200604	0.000000	-10.000000	-0.375000	23.516666	82.666664	1023.000000	1023.000000	2046.000000
6.160000	-0.002339	-1.382437	-1.185614	-0.019069	-0.297933	0.120179	0.000000	-10.000000	-0.383333	24.066668	90.333336	1023.000000	1023.000000	2046.000000
6.180000	-0.001737	-1.026564	-1.025169	0.095128	-0.285512	0.188989	0.000000	-10.000000	-0.408333	24.516666	98.166664	1023.000000	1023.000000	2046.000000
6.200000	-0.001197	-0.707287	-1.005112	0.150365	-0.084936	0.232397	0.000000	-10.000000	-0.416667	24.950001	106.500000	1023.000000	1023.000000	2046.000000
6.220000	-0.000410	-0.242600	-0.914123	0.065404	0.073017	0.533102	0.000000	-10.000000	-0.425000	25.200001	114.833336	1023.000000	1023.000000	2046.000000
6.240000	0.000362	0.213766	-0.670913	0.051341	0.071761	0.761576	0.000000	-10.000000	-0.433333	25.466667	123.333336	1023.000000	1023.000000	2046.000000
6.260000	0.000665	0.392948	-0.688964	0.216543	0.235646	0.629723	0.000000	-10.000000	-0.425000	25.516666	131.666672	1023.000000	1023.000000	2046.000000
6.280000	0.001109	0.655596	-0.724232	0.287787	0.364404	0.727638	0.000000	-10.000000	-0.433333	25.583334	140.333328	1023.000000	1023.000000	2046.000000
6.300000	0.001675	0.990111	-0.628706	0.392562	0.328000	0.898256	0.000000	-10.000000	-0.425000	25.583334	148.666672	1023.000000	1023.000000	2046.000000
6.320000	0.002265	1.338826	-0.521944	0.608849	0.309374	0.942547	0.000000	-10.000000	-0.441667	25.550001	157.333328	1023.000000	1023.000000	2046.000000
6.340000	0.003003	1.774959	-0.547172	0.775541	0.550840	0.995750	0.000000	-10.000000	-0.433333	25.483334	165.666672	1023.000000	1023.000000	2046.000000
6.360000	0.004001	2.364446	-0.371961	0.823550	0.587681	1.325177	0.000000	-10.000000	-0.425000	25.150000	174.333328	1023.000000	1023.000000	2046.000000
6.380000	0.004919	2.906965	-0.231026	1.001852	0.696474	1.439664	0.000000	-10.000000	-0.400000	24.733334	182.666672	1023.000000	1023.000000	2046.000000
6.400000	0.005665	3.347727	-0.227686	1.180940	0.932038	1.462435	0.000000	-10.000000	-0.391667	24.516666	191.000000	1023.000000	1023.000000	2046.000000
6.420000	0.006611	3.907044	-0.049893	1.134458	1.079642	1.742836	0.000000	-10.000000	-0.375000	24.266666	199.166672	1023.000000	1023.000000	2046.000000
6.440000	0.007515	4.441071	0.234158	1.101379	1.118915	1.986619	0.000000	-10.000000	-0.366667	24.216667	207.500000	1023.000000	1023.000000	2046.000000
6.460000	0.008094	4.783312	0.264613	1.116678	1.418589	1.983432	0.000000	-10.000000	-0.341667	23.666668	215.833328	1023.000000	1023.000000	2046.000000
6.480000	0.008884	5.250574	0.429435	1.003295	1.584553	2.233291	0.000000	-10.000000	-0.341667	23.633335	223.833328	1023.000000	1023.000000	2046.000000
6.500000	0.009714	5.740696	0.661578	0.984502	1.640395	2.454222	0.000000	-10.000000	-0.333333	23.266668	231.500000	1023.000000	1023.000000	2046.000000
6.520000	0.010528	6.221933	0.734834	1.073811	1.912654	2.500635	0.000000	-10.000000	-0.325000	23.133333	239.166672	1023.000000	1023.000000	2046.000000
6.540000	0.011563	6.833557	0.813510	1.045702	2.167372	2.806973	0.000000	-10.000000	-0.316667	22.833334	247.000000	1023.000000	1023.000000	2046.000000
6.560000	0.012433	7.347906	1.016977	1.031430	2.221035	3.078464	0.000000	-10.000000	-0.325000	22.799999	254.666672	1023.000000	1023.000000	2046.000000
6.580000	0.013259	7.836155	1.139984	1.132862	2.406889	3.156420	0.000000	-10.000000	-0.358333	23.000000	262.333344	1023.000000	1023.000000	2046.000000
6.600000	0.014179	8.379844	1.194073	1.192119	2.686673	3.306978	0.000000	-10.000000	-0.366667	23.133333	270.000000	1023.000000	1023.000000	2046.000000
6.620000	0.015157	8.957949	1.418362	1.191416	2.737197	3.610973	0.000000	-10.000000	-0.366667	23.433334	277.666656	1023.000000	1023.000000	2046.000000
6.640000	0.015839	9.361122	1.511750	1.334314	2.840372	3.674686	0.000000	-10.000000	-0.358333	23.733334	285.333344	1023.000000	1023.000000	2046.000000
6.660000	0.016625	9.825095	1.547963	1.425818	3.105869	3.745445	0.000000	-10.000000	-0.358333	23.866667	293.000000	1023.000000	1023.000000	2046.000000
6.680000	0.017559	10.377161	1.747242	1.400352	3.194329	4.035238	0.000000	-10.000000	-0.366667	24.133333	301.000000	1023.000000	1023.000000	2046.000000
6.700000	0.018406	10.877745	1.863045	1.425740	3.287992	4.300968	0.000000	-10.000000	-0.366667	24.083334	309.000000	1023.000000	1023.000000	2046.000000
6.720000	0.018925	11.184916	1.889934	1.571596	3.482920	4.240465	0.000000	-10.000000	-0.366667	24.183334	317.000000	1023.000000	1023.000000	2046.000000
6.740000	0.019777	11.688019	1.963490	1.632661	3.670595	4.421273	0.000000	-10.000000	-0.358333	24.016666	325.000000	1023.000000	1023.000000	2046.000000
6.760000	0.021013	12.418450	2.196012	1.701483	3.758260	4.762696	0.000000	-10.000000	-0.350000	23.816668	333.000000	1023.000000	1023.000000	2046.000000
6.780000	0.021948	12.971036	2.369581	1.789790	3.898187	4.913478	0.000000	-10.000000	-0.341667	23.666668	341.000000	1023.000000	1023.000000	2046.000000
6.800000	0.022783	13.464678	2.326657	1.953627	4.230114	4.954281	0.000000	-10.000000	-0.333333	23.366667	349.000000	1023.000000	1023.000000	2046.000000
6.820000	0.023731	14.024755	2.505882	1.982763	4.315466	5.220644	0.000000	-10.000000	-0.316667	23.083334	357.000000	1023.000000	1023.000000	2046.000000
6.840000	0.024590	14.532413	2.582420	2.116446	4.328635	5.504912	0.000000	-10.000000	-0.325000	22.766666	364.833344	1023.000000	1023.000000	2046.000000
6.860000	0.025210	14.899130	2.473593	2.387616	4.540446	5.497475	0.000000	-10.000000	-0.333333	22.633333	372.500000	1023.000000	1023.000000	2046.000000
6.880000	0.025764	15.226750	2.472311	2.448489	4.712321	5.593629	0.000000	-10.000000	-0.341667	22.866667	380.166656	1023.000000	1023.000000	2046.000000
6.900000	0.026533	15.680713	2.673864	2.434308	4.708773	5.863768	0.000000	-10.000000	-0.333333	22.966667	387.666656	1023.000000	1023.000000	2046.000000
6.920000	0.027172	16.058416	2.755181	2.573194	4.863006	5.867035	0.000000	-10.000000	-0.300000	22.716667	395.333344	1023.000000	1023.000000	2046.000000
6.940000	0.027721	16.383202	2.863302	2.620034	4.996160	5.903705	0.000000	-10.000000	-0.283333	22.000000	402.833344	1023.000000	1023.000000	2046.000000
6.960000	0.028141	16.631187	2.986529	2.725916	4.889109	6.029632	0.000000	-10.000000	-0.266667	21.400000	408.000000	1023.000000	1023.000000	2046.000000
6.980000	0.028186	16.658155	2.904414	2.910241	4.932271	5.911230	0.000000	-10.000000	-0.266667	20.916668	415.333344	1023.000000	1023.000000	2046.000000
7.000000	0.028488	16.836304	2.911147	3.089561	5.004339	5.831257	0.000000	-10.000000	-0.258333	20.583334	422.333344	1023.000000	1023.000000	2046.000000
7.020000	0.029012	17.145872	3.081607	3.173059	4.887111	6.004096	0.000000	-10.000000	-0.250000	19.966667	431.666656	1023.000000	1023.000000	2046.000000
7.040000	0.029511	17.441093	3.059746	3.410596	5.061989	5.908762	0.000000	-10.000000	-0.250000	19.700001	438.333344	1023.000000	1023.000000	2046.000000
7.060000	0.030248	17.876278	3.182146	3.549561	5.174339	5.970232	0.000000	-10.000000	-0.241667	19.433334	445.000000	1023.000000	1023.000000	2046.000000
7.080000	0.031212	18.446301	3.435756	3.629253	5.169301	6.211990	0.000000	-10.000000	-0.225000	19.266666	451.500000	1023.000000	1023.000000	2046.000000
7.100000	0.031737	18.756590	3.450941	3.758996	5.321999	6.224653	0.000000	-10.000000	-0.216667	18.916668	458.000000	1023.000000	1023.000000	2046.000000
7.120000	0.032256	19.063416	3.550246	3.854019	5.488983	6.170167	0.000000	-10.000000	-0.191667	18.433334	464.333344	1023.000000	1023.000000	2046.000000
7.140000	0.033281	19.668928	3.805259	3.731428	5.671566	6.460675	0.000000	-10.000000	-0.166667	17.766666	470.500000	1023.000000	1023.000000	2046.000000
7.160000	0.033881	20.023386	4.099872	3.707806	5.666256	6.549451	0.000000	-10.000000	-0.141667	16.733334	476.500000	1023.000000	1023.000000	2046.000000
7.180000	0.034180	20.200331	4.095444	3.710342	5.906555	6.487989	0.000000	-10.000000	-0.133333	15.733334	482.333344	1023.000000	1023.000000	2046.000000
7.200000	0.034633	20.467873	4.269090	3.661203	6.011248	6.526331	0.000000	-10.000000	-0.125000	14.633333	487.833344	1023.000000	1023.000000	2046.000000
7.220000	0.035388	20.914104	4.471224	3.598675	6.064466	6.779738	0.000000	-10.000000	-0.091667	13.483334	493.000000	1023.000000	1023.000000	2046.000000
7.240000	0.035714	21.106777	4.515206	3.623959	6.211355	6.756258	0.000000	-10.000000	-0.058333	11.950000	497.666656	1023.000000	1023.000000	2046.000000
7.260000	0.035858	21.191992	4.514403	3.645965	6.399665	6.631958	0.000000	-10.000000	-0.025000	10.216667	502.000000	1023.000000	1023.000000	2046.000000
7.280000	0.036248	21.422380	4.647954	3.594749	6.415701	6.763977	0.000000	-10.000000	-0.008333	8.233334	505.666656	1023.000000	1023.000000	2046.000000
7.300000	0.036278	21.440220	4.734235	3.622702	6.367318	6.715965	0.000000	-10.000000	0.000000	6.216667	508.833344	1023.000000	1023.000000	2046.000000
7.320000	0.035993	21.272038	4.635946	3.667294	6.416009	6.552788	0.000000	-10.000000	0.016667	2.966667	511.333344	1023.000000	1023.000000	2046.000000
7.340000	0.035859	21.192432	4.666613	3.631631	6.406796	6.487392	0.000000	-10.000000	0.033333	-0.350000	513.000000	1023.000000	1023.000000	2046.000000
7.360000	0.035510	20.986332	4.739994	3.579344	6.214362	6.452632	0.000000	-10.000000	0.050000	-4.100000	513.833313	1023.000000	1023.000000	2046.000000
7.380000	0.034858	20.601290	4.583435	3.593985	6.172945	6.250925	0.000000	-10.000000	0.050000	-5.950000	514.000000	1023.000000	1023.000000	2046.000000
7.400000	0.034374	20.315210	4.533423	3.586930	6.121958	6.072899	0.000000	-10.000000	0.066667	-8.250000	514.000000	1023.000000	1023.000000	2046.000000
7.420000	0.033981	20.082684	4.555996	3.542324	5.923884	6.060478	0.000000	-10.000000	0.091667	-10.083334	514.000000	1023.000000	1023.000000	2046.000000
7.440000	0.033420	19.751081	4.501291	3.575070	5.836962	5.837758	0.000000	-10.000000	0.125000	-12.533334	514.000000	1023.000000	1023.000000	2046.000000
7.460000	0.032902	19.444826	4.479519	3.514442	5.722332	5.728533	0.000000	-10.000000	0.175000	-14.350000	506.500000	1023.000000	1023.000000	2046.000000
7.480000	0.032430	19.165838	4.450558	3.487612	5.535173	5.692495	0.000000	-10.000000	0.225000	-16.066668	495.333344	1023.000000	1023.000000	2046.000000
7.500000	0.031535	18.637222	4.285162	3.546257	5.367444	5.438360	0.000000	-10.000000	0.266667	-17.166668	484.166656	1023.000000	1023.000000	2046.000000
7.520000	0.030765	18.182219	4.031909	3.643154	5.246930	5.260226	0.000000	-10.000000	0.275000	-17.700001	480.500000	1023.000000	1023.000000	2046.000000
7.540000	0.030120	17.801031	4.036155	3.620065	4.949894	5.194916	0.000000	-10.000000	0.300000	-18.416668	476.500000	1023.000000	1023.000000	2046.000000
7.560000	0.028755	16.994019	3.846061	3.591184	4.646179	4.910594	0.000000	-10.000000	0.325000	-19.133333	472.500000	1023.000000	1023.000000	2046.000000
7.580000	0.027727	16.386652	3.643576	3.540275	4.557943	4.644858	0.000000	-10.000000	0.366667	-20.366667	464.000000	1023.000000	1023.000000	2046.000000
7.600000	0.027122	16.029371	3.770924	3.467265	4.259508	4.531676	0.000000	-10.000000	0.383333	-20.883333	459.500000	1023.000000	1023.000000	2046.000000
7.620000	0.025991	15.360948	3.667683	3.490539	3.961900	4.240826	0.000000	-10.000000	0.400000	-21.766666	450.166656	1023.000000	1023.000000	2046.000000
7.640000	0.024497	14.477715	3.332618	3.528137	3.821320	3.795641	0.000000	-10.000000	0.400000	-22.283333	442.833344	1023.000000	1023.000000	2046.000000
7.660000	0.023450	13.859222	3.316997	3.530068	3.433872	3.578285	0.000000	-10.000000	0.400000	-22.833334	432.833344	1023.000000	1023.000000	2046.000000
7.680000	0.022227	13.136138	3.176900	3.579309	3.054242	3.325687	0.000000	-10.000000	0.400000	-23.016668	427.666656	1023.000000	1023.000000	2046.000000
7.700000	0.021076	12.455679	2.884037	3.671229	2.880700	3.019714	0.000000	-10.000000	0.400000	-23.116667	422.666656	1023.000000	1023.000000	2046.000000
7.720000	0.020430	12.074184	2.812042	3.700957	2.672638	2.888547	0.000000	-10.000000	0.425000	-23.416668	415.000000	1023.000000	1023.000000	2046.000000
7.740000	0.019811	11.708183	2.792034	3.716126	2.366594	2.833429	0.000000	-10.000000	0.441667	-23.683334	404.666656	1023.000000	1023.000000	2046.000000
7.760000	0.018989	11.222662	2.606075	3.748195	2.265081	2.603310	0.000000	-10.000000	0.466667	-23.783335	394.000000	1023.000000	1023.000000	2046.000000
7.780000	0.018277	10.801751	2.498158	3.755680	2.147654	2.400259	0.000000	-10.000000	0.466667	-23.650002	388.666656	1023.000000	1023.000000	2046.000000
7.800000	0.017716	10.470054	2.562154	3.627177	1.860384	2.420339	0.000000	-10.000000	0.483333	-23.750000	380.666656	1023.000000	1023.000000	2046.000000
7.820000	0.016965	10.026110	2.453441	3.490813	1.825083	2.256773	0.000000	-10.000000	0.500000	-24.466667	372.666656	1023.000000	1023.000000	2046.000000
7.840000	0.016275	9.618695	2.453927	3.357143	1.713425	2.094201	0.000000	-10.000000	0.508333	-24.916666	361.833344	1023.000000	1023.000000	2046.000000
7.860000	0.015533	9.179851	2.453928	3.245049	1.480113	2.000761	0.000000	-10.000000	0.508333	-25.166666	356.333344	1023.000000	1023.000000	2046.000000
7.880000	0.014767	8.727242	2.334103	3.107735	1.480176	1.805228	0.000000	-10.000000	0.500000	-24.966667	350.666656	1023.000000	1023.000000	2046.000000
7.900000	0.014076	8.319077	2.301517	3.039833	1.280247	1.697481	0.000000	-10.000000	0.500000	-24.766666	342.500000	1023.000000	1023.000000	2046.000000
7.920000	0.013233	7.820531	2.159029	2.959530	1.166490	1.535482	0.000000	-10.000000	0.500000	-24.683334	331.333344	1023.000000	1023.000000	2046.000000
7.940000	0.012735	7.526271	2.016228	2.837486	1.221819	1.450739	0.000000	-10.000000	0.500000	-24.550001	320.333344	1023.000000	1023.000000	2046.000000
7.960000	0.012000	7.092167	2.008660	2.728969	0.958373	1.396165	0.000000	-10.000000	0.500000	-24.683334	314.666656	1023.000000	1023.000000	2046.000000
7.980000	0.011125	6.575036	1.776990	2.697130	0.911904	1.189012	0.000000	-10.000000	0.500000	-24.683334	309.333344	1023.000000	1023.000000	2046.000000
8.000000	0.010597	6.262717	1.716070	2.572117	0.837974	1.136556	0.000000	-10.000000	0.500000	-24.633333	304.000000	1023.000000	1023.000000	2046.000000
8.020000	0.010044	5.935961	1.752090	2.492923	0.598141	1.092806	0.000000	-10.000000	0.500000	-24.383333	293.000000	1023.000000	1023.000000	2046.000000
8.040000	0.009064	5.356956	1.528340	2.450610	0.487795	0.890211	0.000000	-10.000000	0.500000	-24.200001	282.000000	1023.000000	1023.000000	2046.000000
8.060000	0.008493	5.019364	1.379218	2.361910	0.502993	0.775244	0.000000	-10.000000	0.500000	-24.050001	273.666656	1023.000000	1023.000000	2046.000000
8.080000	0.007928	4.685414	1.429834	2.289091	0.199749	0.766740	0.000000	-10.000000	0.500000	-24.116667	268.333344	1023.000000	1023.000000	2046.000000
8.100000	0.007172	4.238920	1.192399	2.263650	0.192144	0.590727	0.000000	-10.000000	0.491667	-24.049999	263.000000	1023.000000	1023.000000	2046.000000
8.120000	0.006802	4.019942	1.117684	2.217530	0.157273	0.527456	0.000000	-10.000000	0.491667	-24.066666	252.333328	1023.000000	1023.000000	2046.000000
8.140000	0.006180	3.652644	1.048296	2.133185	-0.074310	0.545473	0.000000	-10.000000	0.491667	-24.066666	244.333328	1023.000000	1023.000000	2046.000000
8.160000	0.005549	3.279286	0.788418	2.159808	-0.041046	0.372106	0.000000	-10.000000	0.491667	-24.116667	236.333328	1023.000000	1023.000000	2046.000000
8.180000	0.004958	2.930172	0.716644	2.091485	-0.196447	0.318491	0.000000	-10.000000	0.491667	-23.900000	231.000000	1023.000000	1023.000000	2046.000000
8.200000	0.004351	2.571270	0.539961	2.097086	-0.387878	0.322102	0.000000	-10.000000	0.466667	-23.466667	223.000000	1023.000000	1023.000000	2046.000000
8.220000	0.003417	2.019288	0.229396	1.988970	-0.363915	0.164837	0.000000	-10.000000	0.441667	-23.183334	215.333328	1023.000000	1023.000000	2046.000000
8.240000	0.002704	1.598049	0.174559	1.796473	-0.528080	0.155097	0.000000	-10.000000	0.408333	-22.850000	205.166672	1023.000000	1023.000000	2046.000000
8.260000	0.002183	1.290118	0.168598	1.681196	-0.693103	0.133427	0.000000	-10.000000	0.383333	-22.500000	195.166672	1023.000000	1023.000000	2046.000000
8.280000	0.001389	0.821034	-0.009927	1.554217	-0.723587	0.000330	0.000000	-10.000000	0.366667	-22.033335	187.500000	1023.000000	1023.000000	2046.000000
8.300000	0.000739	0.436509	-0.110989	1.465793	-0.762069	-0.156227	0.000000	-10.000000	0.358333	-21.733334	182.666672	1023.000000	1023.000000	2046.000000
8.320000	-0.000041	-0.023999	-0.144190	1.432449	-1.093065	-0.219193	0.000000	-10.000000	0.358333	-21.433334	177.833328	1023.000000	1023.000000	2046.000000
8.340000	-0.000824	-0.487172	-0.338880	1.489375	-1.207622	-0.430045	0.000000	-10.000000	0.358333	-20.750000	168.333328	1023.000000	1023.000000	2046.000000
8.360000	-0.001565	-0.924922	-0.539033	1.424229	-1.279886	-0.530231	0.000000	-10.000000	0.350000	-20.133333	161.166672	1023.000000	1023.000000	2046.000000
8.380000	-0.002021	-1.194436	-0.576956	1.438810	-1.507560	-0.548730	0.000000	-10.000000	0.350000	-19.933334	154.333328	1023.000000	1023.000000	2046.000000
8.400000	-0.002513	-1.485262	-0.760190	1.492430	-1.564838	-0.652664	0.000000	-10.000000	0.341667	-20.083334	147.666672	1023.000000	1023.000000	2046.000000
8.420000	-0.002800	-1.654941	-0.856964	1.451888	-1.553015	-0.696850	0.000000	-10.000000	0.333333	-20.233334	141.000000	1023.000000	1023.000000	2046.000000
8.440000	-0.003104	-1.834484	-0.798083	1.439324	-1.751938	-0.723787	0.000000	-10.000000	0.333333	-20.100000	134.166672	1023.000000	1023.000000	2046.000000
8.460000	-0.003638	-2.150130	-0.905964	1.405104	-1.847388	-0.801881	0.000000	-10.000000	0.341667	-19.750000	129.666672	1023.000000	1023.000000	2046.000000
8.480000	-0.003884	-2.295652	-0.951180	1.229202	-1.765998	-0.807676	0.000000	-10.000000	0.350000	-19.433332	123.000000	1023.000000	1023.000000	2046.000000
8.500000	-0.004234	-2.502186	-0.846718	1.053750	-1.890220	-0.818998	0.000000	-10.000000	0.350000	-19.233334	116.666664	1023.000000	1023.000000	2046.000000
8.520000	-0.004781	-2.825629	-0.934585	0.978528	-1.910530	-0.959042	0.000000	-10.000000	0.350000	-19.283335	110.166664	1023.000000	1023.000000	2046.000000
8.540000	-0.005307	-3.136452	-1.001123	0.791272	-1.872058	-1.054544	0.000000	-10.000000	0.333333	-19.133335	103.833336	1023.000000	1023.000000	2046.000000
8.560000	-0.005612	-3.316684	-0.941009	0.614234	-1.953550	-1.036359	0.000000	-10.000000	0.316667	-18.800001	97.500000	1023.000000	1023.000000	2046.000000
8.580000	-0.006014	-3.554236	-0.986391	0.563718	-2.083015	-1.048548	0.000000	-10.000000	0.283333	-18.400002	91.500000	1023.000000	1023.000000	2046.000000
8.600000	-0.006480	-3.829869	-1.162826	0.471537	-1.976900	-1.161680	0.000000	-10.000000	0.266667	-18.100000	85.166664	1023.000000	1023.000000	2046.000000
8.620000	-0.006809	-4.023853	-1.170175	0.325756	-1.989912	-1.189522	0.000000	-10.000000	0.241667	-17.933334	78.833336	1023.000000	1023.000000	2046.000000
8.640000	-0.007102	-4.197238	-1.093372	0.242460	-2.213062	-1.133265	0.000000	-10.000000	0.241667	-17.616667	72.833336	1023.000000	1023.000000	2046.000000
8.660000	-0.007599	-4.491243	-1.259033	0.222547	-2.196248	-1.258510	0.000000	-10.000000	0.241667	-17.233334	67.166664	1023.000000	1023.000000	2046.000000
8.680000	-0.008057	-4.761486	-1.391385	0.121102	-2.137964	-1.353239	0.000000	-10.000000	0.250000	-16.883333	61.500000	1023.000000	1023.000000	2046.000000
8.700000	-0.008318	-4.915899	-1.322226	0.026077	-2.310717	-1.309033	0.000000	-10.000000	0.233333	-16.466667	55.833332	1023.000000	1023.000000	2046.000000
8.720000	-0.008746	-5.169013	-1.436498	0.010736	-2.314992	-1.428258	0.000000	-10.000000	0.216667	-16.066668	50.166668	1023.000000	1023.000000	2046.000000
8.740000	-0.009151	-5.408302	-1.536499	-0.075628	-2.305465	-1.490710	0.000000	-10.000000	0.200000	-15.550000	44.833332	1023.000000	1023.000000	2046.000000
8.760000	-0.009442	-5.580239	-1.534528	-0.123138	-2.418559	-1.504014	0.000000	-10.000000	0.200000	-15.250000	39.500000	1023.000000	1023.000000	2046.000000
8.780000	-0.009644	-5.699856	-1.600924	-0.119044	-2.408259	-1.571629	0.000000	-10.000000	0.200000	-15.033334	34.500000	1023.000000	1023.000000	2046.000000
8.800000	-0.010023	-5.923779	-1.662641	-0.175634	-2.420498	-1.665005	0.000000	-10.000000	0.191667	-14.633333	29.500000	1023.000000	1023.000000	2046.000000
8.820000	-0.010243	-6.053896	-1.672154	-0.263636	-2.497471	-1.620635	0.000000	-10.000000	0.183333	-14.266667	24.666666	1023.000000	1023.000000	2046.000000
8.840000	-0.010541	-6.229692	-1.843384	-0.185386	-2.568379	-1.632543	0.000000	-10.000000	0.166667	-13.633333	19.833334	1023.000000	1023.000000	2046.000000
8.860000	-0.010772	-6.366140	-1.994617	-0.148380	-2.539526	-1.683617	0.000000	-10.000000	0.150000	-13.083334	15.333333	1023.000000	1023.000000	2046.000000
8.880000	-0.011195	-6.616533	-2.045545	-0.247008	-2.609223	-1.714756	0.000000	-10.000000	0.116667	-12.166667	11.000000	1023.000000	1023.000000	2046.000000
8.900000	-0.011670	-6.897158	-2.164736	-0.256305	-2.697070	-1.779047	0.000000	-10.000000	0.100000	-11.350000	7.000000	1023.000000	1023.000000	2046.000000
8.920000	-0.011961	-7.069125	-2.137881	-0.420168	-2.672640	-1.838437	0.000000	-10.000000	0.075000	-10.316667	3.333333	1023.000000	1023.000000	2046.000000
8.940000	-0.012197	-7.208532	-2.086832	-0.491810	-2.790339	-1.839551	0.000000	-10.000000	0.075000	-9.366667	0.166667	1023.000000	1023.000000	2046.000000
8.960000	-0.012539	-7.410776	-2.247809	-0.410052	-2.775459	-1.977456	0.000000	-10.000000	0.058333	-8.383333	-2.666667	1023.000000	1023.000000	2046.000000
8.980000	-0.013086	-7.733727	-2.276713	-0.459293	-2.889519	-2.108202	0.000000	-10.000000	0.058333	-7.533333	-5.333333	1023.000000	1023.000000	2046.000000
9.000000	-0.013396	-7.916949	-2.315614	-0.424561	-3.031538	-2.145235	0.000000	-10.000000	0.050000	-6.433333	-8.000000	1023.000000	1023.000000	2046.000000
9.020000	-0.013765	-8.135171	-2.508765	-0.263138	-3.053815	-2.309453	0.000000	-10.000000	0.050000	-5.183333	-10.166667	1023.000000	1023.000000	2046.000000
9.040000	-0.013950	-8.244244	-2.430785	-0.314761	-3.200360	-2.298338	0.000000	-10.000000	0.050000	-4.150000	-12.000000	1023.000000	1023.000000	2046.000000
9.060000	-0.013970	-8.256295	-2.428583	-0.239891	-3.293601	-2.294221	0.000000	-10.000000	0.050000	-3.783334	-13.333333	1023.000000	1023.000000	2046.000000
9.080000	-0.013849	-8.184919	-2.545582	-0.073409	-3.185333	-2.380597	0.000000	-10.000000	0.050000	-3.800000	-14.500000	1023.000000	1023.000000	2046.000000
9.100000	-0.013966	-8.253848	-2.495734	-0.130818	-3.276831	-2.350466	0.000000	-10.000000	0.041667	-3.833333	-15.666667	1023.000000	1023.000000	2046.000000
9.120000	-0.013848	-8.184271	-2.417263	-0.111869	-3.353321	-2.301819	0.000000	-10.000000	0.041667	-3.533333	-17.000000	1023.000000	1023.000000	2046.000000
9.140000	-0.013808	-8.160295	-2.448585	-0.125190	-3.295092	-2.291428	0.000000	-10.000000	0.025000	-2.883333	-18.333334	1023.000000	1023.000000	2046.000000
9.160000	-0.013895	-8.212122	-2.319106	-0.289589	-3.292536	-2.310889	0.000000	-10.000000	0.016667	-2.183333	-19.333334	1023.000000	1023.000000	2046.000000
9.180000	-0.013827	-8.171764	-2.224486	-0.347388	-3.330794	-2.269096	0.000000	-10.000000	0.000000	-1.416667	-19.833334	1023.000000	1023.000000	2046.000000
9.200000	-0.013643	-8.063054	-2.188210	-0.362861	-3.184320	-2.327662	0.000000	-10.000000	0.000000	0.166667	-20.000000	1023.000000	1023.000000	2046.000000
9.220000	-0.013519	-7.989669	-2.135337	-0.472986	-3.087881	-2.293465	0.000000	-10.000000	-0.016667	2.450000	-20.000000	1023.000000	1023.000000	2046.000000
9.240000	-0.013183	-7.791415	-2.036431	-0.571493	-3.039580	-2.143911	0.000000	-10.000000	-0.025000	5.433333	-20.000000	1023.000000	1023.000000	2046.000000
9.260000	-0.012682	-7.494870	-2.072121	-0.476675	-2.820154	-2.125920	0.000000	-10.000000	-0.041667	7.850000	-20.000000	1023.000000	1023.000000	2046.000000
9.280000	-0.012332	-7.288172	-2.003822	-0.540903	-2.690779	-2.052668	0.000000	-10.000000	-0.050000	9.966667	-20.000000	1023.000000	1023.000000	2046.000000
9.300000	-0.011914	-7.041214	-1.847209	-0.629385	-2.605207	-1.959412	0.000000	-10.000000	-0.091667	11.700000	-20.000000	1023.000000	1023.000000	2046.000000
9.320000	-0.011276	-6.663890	-1.856022	-0.568828	-2.417391	-1.821648	0.000000	-10.000000	-0.141667	13.416667	-20.000000	1023.000000	1023.000000	2046.000000
9.340000	-0.010761	-6.359891	-1.792363	-0.549976	-2.251443	-1.766109	0.000000	-10.000000	-0.208333	15.349999	-12.833333	1023.000000	1023.000000	2046.000000
9.360000	-0.010210	-6.033956	-1.684241	-0.581763	-2.132501	-1.635450	0.000000	-10.000000	-0.241667	17.283333	2.000000	1023.000000	1023.000000	2046.000000
9.380000	-0.009513	-5.622392	-1.664392	-0.488485	-1.933109	-1.536407	0.000000	-10.000000	-0.275000	18.950001	18.833334	1023.000000	1023.000000	2046.000000
9.400000	-0.008907	-5.264061	-1.609751	-0.463257	-1.718753	-1.472300	0.000000	-10.000000	-0.291667	20.066668	30.833334	1023.000000	1023.000000	2046.000000
9.420000	-0.008214	-4.854230	-1.417770	-0.483588	-1.627164	-1.325709	0.000000	-10.000000	-0.325000	21.083334	37.333332	1023.000000	1023.000000	2046.000000
9.440000	-0.007448	-4.401597	-1.421196	-0.373058	-1.369956	-1.237388	0.000000	-10.000000	-0.325000	21.866667	44.333332	1023.000000	1023.000000	2046.000000
9.460000	-0.006625	-3.915163	-1.317282	-0.340591	-1.154132	-1.103158	0.000000	-10.000000	-0.341667	22.583334	51.500000	1023.000000	1023.000000	2046.000000
9.480000	-0.005855	-3.460507	-1.225354	-0.298814	-1.045459	-0.890879	0.000000	-10.000000	-0.350000	23.100000	59.000000	1023.000000	1023.000000	2046.000000
9.500000	-0.005027	-2.971227	-1.322904	-0.099271	-0.798764	-0.750288	0.000000	-10.000000	-0.375000	23.600000	66.500000	1023.000000	1023.000000	2046.000000
9.520000	-0.004445	-2.626712	-1.294608	-0.026480	-0.716098	-0.589526	0.000000	-10.000000	-0.383333	24.250000	74.166664	1023.000000	1023.000000	2046.000000
9.540000	-0.003626	-2.143257	-1.244849	0.006033	-0.526037	-0.378405	0.000000	-10.000000	-0.408333	24.883333	82.166664	1023.000000	1023.000000	2046.000000
9.560000	-0.002976	-1.759012	-1.245699	0.091443	-0.315335	-0.289420	0.000000	-10.000000	-0.441667	25.483334	90.500000	1023.000000	1023.000000	2046.000000
9.580000	-0.002335	-1.379848	-1.041073	0.031762	-0.241986	-0.128552	0.000000	-10.000000	-0.450000	26.016666	99.000000	1023.000000	1023.000000	2046.000000
9.600000	-0.001409	-0.832977	-0.892070	0.077626	-0.063200	0.044667	0.000000	-10.000000	-0.433333	26.250000	107.500000	1023.000000	1023.000000	2046.000000
9.620000	-0.000966	-0.571102	-0.875539	0.216945	0.042392	0.045100	0.000000	-10.000000	-0.408333	26.333334	116.166664	1023.000000	1023.000000	2046.000000
9.640000	-0.000522	-0.308620	-0.805748	0.269672	0.053732	0.173724	0.000000	-10.000000	-0.416667	26.216667	125.000000	1023.000000	1023.000000	2046.000000
9.660000	0.000136	0.080500	-0.757906	0.413101	0.136096	0.289210	0.000000	-10.000000	-0.433333	26.283333	133.833328	1023.000000	1023.000000	2046.000000
9.680000	0.000755	0.446279	-0.753914	0.655845	0.241591	0.302758	0.000000	-10.000000	-0.466667	26.466667	142.666672	1023.000000	1023.000000	2046.000000
9.700000	0.001557	0.920127	-0.586960	0.703402	0.248099	0.555586	0.000000	-10.000000	-0.458333	26.700001	151.500000	1023.000000	1023.000000	2046.000000
9.720000	0.002651	1.566507	-0.528136	0.880990	0.470462	0.743191	0.000000	-10.000000	-0.450000	26.683334	160.333328	1023.000000	1023.000000	2046.000000
9.740000	0.003625	2.142378	-0.405062	1.067618	0.615333	0.864490	0.000000	-10.000000	-0.416667	26.450001	169.166672	1023.000000	1023.000000	2046.000000
9.760000	0.004522	2.672397	-0.253163	1.142458	0.688716	1.094387	0.000000	-10.000000	-0.408333	26.333334	178.000000	1023.000000	1023.000000	2046.000000
9.780000	0.005608	3.314609	-0.135063	1.196686	0.958497	1.294488	0.000000	-10.000000	-0.408333	26.466667	186.833328	1023.000000	1023.000000	2046.000000
9.800000	0.006522	3.854558	0.059998	1.202311	1.162758	1.429490	0.000000	-10.000000	-0.416667	26.733334	195.666672	1023.000000	1023.000000	2046.000000
9.820000	0.007251	4.285388	0.245406	1.103111	1.288911	1.647960	0.000000	-10.000000	-0.408333	26.516666	204.500000	1023.000000	1023.000000	2046.000000
9.840000	0.008136	4.808556	0.450939	1.067276	1.436088	1.854253	0.000000	-10.000000	-0.416667	26.033335	213.500000	1023.000000	1023.000000	2046.000000
9.860000	0.009025	5.333926	0.484833	1.131444	1.740794	1.976855	0.000000	-10.000000	-0.425000	25.683334	222.333328	1023.000000	1023.000000	2046.000000
9.880000	0.009733	5.752018	0.709795	1.056111	1.831724	2.154388	0.000000	-10.000000	-0.441667	25.466667	231.000000	1023.000000	1023.000000	2046.000000
9.900000	0.010692	6.319109	0.871331	1.062410	2.002109	2.383259	0.000000	-10.000000	-0.433333	25.666666	239.500000	1023.000000	1023.000000	2046.000000
9.920000	0.011682	6.904076	0.912664	1.117863	2.292452	2.581097	0.000000	-10.000000	-0.416667	25.350000	248.000000	1023.000000	1023.000000	2046.000000
9.940000	0.012483	7.377597	1.038358	1.155176	2.486312	2.697752	0.000000	-10.000000	-0.408333	25.299999	256.500000	1023.000000	1023.000000	2046.000000
9.960000	0.013366	7.899402	1.246973	1.183562	2.611291	2.857576	0.000000	-10.000000	-0.400000	24.799999	264.833344	1023.000000	1023.000000	2046.000000
9.980000	0.014332	8.470203	1.362697	1.236171	2.813706	3.057629	0.000000	-10.000000	-0.400000	25.216667	273.333344	1023.000000	1023.000000	2046.000000
10.000000	0.015253	9.014399	1.442453	1.397734	3.016042	3.158170	0.000000	-10.000000	-0.400000	25.400000	281.666656	1023.000000	1023.000000	2046.000000
10.020000	0.016030	9.473690	1.568938	1.439931	3.152905	3.311915	0.000000	-10.000000	-0.408333	25.733334	290.333344	1023.000000	1023.000000	2046.000000
10.040000	0.017053	10.078513	1.783812	1.511999	3.293246	3.489456	0.000000	-10.000000	-0.408333	25.500000	298.666656	1023.000000	1023.000000	2046.000000
10.060000	0.018005	10.640974	1.832545	1.624911	3.553703	3.629816	0.000000	-10.000000	-0.416667	25.366667	307.333344	1023.000000	1023.000000	2046.000000
10.080000	0.018733	11.071342	2.012970	1.666793	3.610641	3.780939	0.000000	-10.000000	-0.408333	25.133333	315.666656	1023.000000	1023.000000	2046.000000
10.100000	0.019752	11.673462	2.181937	1.713278	3.743700	4.034546	0.000000	-10.000000	-0.391667	24.750000	324.166656	1023.000000	1023.000000	2046.000000
10.120000	0.020657	12.208272	2.163511	1.828935	3.982777	4.233049	0.000000	-10.000000	-0.375000	24.366667	332.500000	1023.000000	1023.000000	2046.000000
10.140000	0.021519	12.717479	2.167168	2.087029	4.082892	4.380389	0.000000	-10.000000	-0.350000	24.000000	340.833344	1023.000000	1023.000000	2046.000000
10.160000	0.022084	13.051655	2.201862	2.140862	4.151401	4.557531	0.000000	-10.000000	-0.350000	23.650000	349.000000	1023.000000	1023.000000	2046.000000
10.180000	0.022858	13.509099	2.278415	2.203546	4.310065	4.717073	0.000000	-10.000000	-0.333333	23.433334	357.000000	1023.000000	1023.000000	2046.000000
10.200000	0.023648	13.976068	2.278189	2.326041	4.571317	4.800520	0.000000	-10.000000	-0.341667	23.250000	364.666656	1023.000000	1023.000000	2046.000000
10.220000	0.024420	14.432133	2.511504	2.359461	4.589591	4.971576	0.000000	-10.000000	-0.333333	23.416668	377.666656	1023.000000	1023.000000	2046.000000
10.240000	0.025018	14.785794	2.699119	2.415587	4.575688	5.095399	0.000000	-10.000000	-0.333333	23.500000	388.000000	1023.000000	1023.000000	2046.000000
10.260000	0.025582	15.119102	2.615044	2.620008	4.801474	5.082575	0.000000	-10.000000	-0.325000	23.600000	396.000000	1023.000000	1023.000000	2046.000000
10.280000	0.025885	15.298041	2.565705	2.831840	4.832660	5.067837	0.000000	-10.000000	-0.316667	23.383333	398.666656	1023.000000	1023.000000	2046.000000
10.300000	0.026309	15.548497	2.733377	2.981390	4.747050	5.086680	0.000000	-10.000000	-0.316667	23.216667	403.666656	1023.000000	1023.000000	2046.000000
10.320000	0.026965	15.936537	2.867704	3.086777	4.776892	5.205163	0.000000	-10.000000	-0.308333	22.833334	411.333344	1023.000000	1023.000000	2046.000000
10.340000	0.027850	16.459221	2.890714	3.275743	4.967959	5.324805	0.000000	-10.000000	-0.308333	22.666668	419.000000	1023.000000	1023.000000	2046.000000
10.360000	0.028652	16.933319	3.016523	3.467671	5.053546	5.395578	0.000000	-10.000000	-0.300000	22.483334	426.666656	1023.000000	1023.000000	2046.000000
10.380000	0.029538	17.457214	3.202343	3.557447	5.105741	5.591684	0.000000	-10.000000	-0.300000	22.466667	434.333344	1023.000000	1023.000000	2046.000000
10.400000	0.030535	18.046207	3.373037	3.652526	5.242424	5.778221	0.000000	-10.000000	-0.316667	22.350000	441.666656	1023.000000	1023.000000	2046.000000
10.420000	0.031407	18.561430	3.482703	3.703089	5.491087	5.884552	0.000000	-10.000000	-0.308333	22.250000	449.166656	1023.000000	1023.000000	2046.000000
10.440000	0.032048	18.940601	3.796782	3.634054	5.517042	5.992723	0.000000	-10.000000	-0.291667	21.933334	456.500000	1023.000000	1023.000000	2046.000000
10.460000	0.032839	19.407612	4.020556	3.570333	5.650914	6.165807	0.000000	-10.000000	-0.258333	21.450001	464.000000	1023.000000	1023.000000	2046.000000
10.480000	0.033618	19.868383	4.072079	3.583793	5.904480	6.308032	0.000000	-10.000000	-0.250000	21.000000	471.333344	1023.000000	1023.000000	2046.000000
10.500000	0.034258	20.246376	4.267440	3.614423	6.002633	6.361881	0.000000	-10.000000	-0.266667	20.766666	478.500000	1023.000000	1023.000000	2046.000000
10.520000	0.035054	20.716829	4.417177	3.611115	6.162920	6.525617	0.000000	-10.000000	-0.266667	20.600000	485.333344	1023.000000	1023.000000	2046.000000
10.540000	0.036051	21.306274	4.450992	3.642260	6.476411	6.736610	0.000000	-10.000000	-0.266667	20.250000	492.166656	1023.000000	1023.000000	2046.000000
10.560000	0.036771	21.731846	4.571193	3.699168	6.650484	6.811002	0.000000	-10.000000	-0.250000	19.816668	498.833344	1023.000000	1023.000000	2046.000000
10.580000	0.037572	22.205194	4.846342	3.721582	6.715589	6.921682	0.000000	-10.000000	-0.250000	19.900000	505.666656	1023.000000	1023.000000	2046.000000
10.600000	0.038444	22.720364	4.957093	3.751365	6.937238	7.074667	0.000000	-10.000000	-0.266667	20.150000	512.333313	1023.000000	1023.000000	2046.000000
10.620000	0.039250	23.196695	4.944460	3.863622	7.224913	7.163699	0.000000	-10.000000	-0.283333	20.516666	519.166687	1023.000000	1023.000000	2046.000000
10.640000	0.039887	23.573183	5.147233	3.925556	7.251278	7.249115	0.000000	-10.000000	-0.300000	20.650002	525.833313	1023.000000	1023.000000	2046.000000
10.660000	0.040697	24.052155	5.300521	3.996192	7.409915	7.345527	0.000000	-10.000000	-0.291667	20.650002	532.666687	1023.000000	1023.000000	2046.000000
10.680000	0.041615	24.594667	5.363174	4.108012	7.680087	7.443395	0.000000	-10.000000	-0.283333	20.450001	539.500000	1023.000000	1023.000000	2046.000000
10.700000	0.042354	25.031176	5.450824	4.164355	7.817309	7.598688	0.000000	-10.000000	-0.266667	20.133333	546.500000	1023.000000	1023.000000	2046.000000
10.720000	0.043093	25.467690	5.631048	4.223129	7.868525	7.744987	0.000000	-10.000000	-0.258333	19.883333	553.333313	1023.000000	1023.000000	2046.000000
10.740000	0.043642	25.792231	5.692527	4.288550	7.983265	7.827888	0.000000	-10.000000	-0.241667	19.666668	560.000000	1023.000000	1023.000000	2046.000000
10.760000	0.044486	26.291433	5.592868	4.512360	8.198797	7.987408	0.000000	-10.000000	-0.225000	19.433334	566.666687	1023.000000	1023.000000	2046.000000
10.780000	0.044835	26.497227	5.621685	4.660102	8.170558	8.044881	0.000000	-10.000000	-0.208333	18.983334	573.166687	1023.000000	1023.000000	2046.000000
10.800000	0.045301	26.772787	5.648922	4.734424	8.257814	8.131626	0.000000	-10.000000	-0.200000	18.450001	579.500000	1023.000000	1023.000000	2046.000000
10.820000	0.045881	27.115837	5.690500	4.815623	8.438604	8.171110	0.000000	-10.000000	-0.183333	17.916668	585.500000	1023.000000	1023.000000	2046.000000
10.840000	0.046421	27.434666	5.850544	4.852925	8.441762	8.289433	0.000000	-10.000000	-0.158333	17.383333	591.500000	1023.000000	1023.000000	2046.000000
10.860000	0.046592	27.536163	5.935743	4.925446	8.382154	8.292819	0.000000	-10.000000	-0.125000	16.900000	597.500000	1023.000000	1023.000000	2046.000000
10.880000	0.046489	27.475018	5.862617	5.066044	8.362408	8.183949	0.000000	-10.000000	-0.116667	16.000000	603.333313	1023.000000	1023.000000	2046.000000
10.900000	0.046410	27.428133	5.791251	5.212229	8.303875	8.120779	0.000000	-10.000000	-0.100000	15.000000	609.000000	1023.000000	1023.000000	2046.000000
10.920000	0.046257	27.337828	5.792527	5.376738	8.119803	8.048759	0.000000	-10.000000	-0.083333	13.566667	614.166687	1023.000000	1023.000000	2046.000000
10.940000	0.046235	27.325125	5.838409	5.479072	7.977149	8.030495	0.000000	-10.000000	-0.050000	11.816667	618.833313	1023.000000	1023.000000	2046.000000
10.960000	0.046379	27.410175	5.758628	5.627077	8.004056	8.020413	0.000000	-10.000000	-0.025000	9.633333	623.000000	1023.000000	1023.000000	2046.000000
10.980000	0.046480	27.469803	5.769022	5.727583	7.936297	8.036901	0.000000	-10.000000	-0.008333	6.750000	626.666687	1023.000000	1023.000000	2046.000000
11.000000	0.046377	27.409031	5.848387	5.847030	7.735703	7.977911	0.000000	-10.000000	0.016667	3.550000	629.500000	1023.000000	1023.000000	2046.000000
11.020000	0.046219	27.315546	5.809560	5.871169	7.661479	7.973338	0.000000	-10.000000	0.033333	0.083333	631.166687	1023.000000	1023.000000	2046.000000
11.040000	0.046133	27.264421	5.830210	5.785287	7.655034	7.993890	0.000000	-10.000000	0.058333	-2.883333	631.833313	1023.000000	1023.000000	2046.000000
11.060000	0.045788	27.060577	5.889227	5.752899	7.526371	7.892080	0.000000	-10.000000	0.075000	-6.216667	632.000000	1023.000000	1023.000000	2046.000000
11.080000	0.045265	26.751854	6.012031	5.644749	7.332278	7.762796	0.000000	-10.000000	0.100000	-9.483334	632.000000	1023.000000	1023.000000	2046.000000
11.100000	0.044774	26.461216	5.922449	5.477945	7.336397	7.724425	0.000000	-10.000000	0.116667	-12.266666	632.000000	1023.000000	1023.000000	2046.000000
11.120000	0.044482	26.289019	5.927399	5.367152	7.268585	7.725883	0.000000	-10.000000	0.141667	-13.866667	632.000000	1023.000000	1023.000000	2046.000000
11.140000	0.044103	26.064917	5.945464	5.325192	7.192862	7.601399	0.000000	-10.000000	0.166667	-14.783334	628.500000	1023.000000	1023.000000	2046.000000
11.160000	0.043628	25.783943	5.886358	5.207317	7.144277	7.545992	0.000000	-10.000000	0.191667	-15.516666	620.000000	1023.000000	1023.000000	2046.000000
11.180000	0.043214	25.539558	5.821782	5.059987	7.117736	7.540052	0.000000	-10.000000	0.216667	-16.083334	609.833313	1023.000000	1023.000000	2046.000000
11.200000	0.042572	25.159788	5.777157	5.054091	6.957420	7.371119	0.000000	-10.000000	0.225000	-16.350000	601.166687	1023.000000	1023.000000	2046.000000
11.220000	0.042101	24.881430	5.732918	4.940548	6.896349	7.311614	0.000000	-10.000000	0.225000	-16.466667	595.833313	1023.000000	1023.000000	2046.000000
11.240000	0.041589	24.579081	5.699616	4.832046	6.807582	7.239837	0.000000	-10.000000	0.216667	-16.533333	590.166687	1023.000000	1023.000000	2046.000000
11.260000	0.041174	24.333982	5.643550	4.838110	6.713530	7.138793	0.000000	-10.000000	0.216667	-16.666668	584.833313	1023.000000	1023.000000	2046.000000
11.280000	0.040780	24.101097	5.559290	4.812675	6.676028	7.053103	0.000000	-10.000000	0.216667	-16.666668	579.166687	1023.000000	1023.000000	2046.000000
11.300000	0.040097	23.697046	5.503179	4.768901	6.560949	6.864018	0.000000	-10.000000	0.216667	-16.716667	573.666687	1023.000000	1023.000000	2046.000000
11.320000	0.039547	23.372101	5.424628	4.763272	6.394266	6.789935	0.000000	-10.000000	0.225000	-16.916666	568.000000	1023.000000	1023.000000	2046.000000
11.340000	0.038946	23.017174	5.282014	4.682587	6.343836	6.708736	0.000000	-10.000000	0.241667	-17.483334	562.333313	1023.000000	1023.000000	2046.000000
11.360000	0.038233	22.595652	5.234910	4.677650	6.083714	6.599377	0.000000	-10.000000	0.258333	-18.016666	556.500000	1023.000000	1023.000000	2046.000000
11.380000	0.037429	22.120672	4.998829	4.793340	5.941293	6.387209	0.000000	-10.000000	0.266667	-18.616667	550.500000	1023.000000	1023.000000	2046.000000
11.400000	0.036426	21.527699	4.789771	4.644149	5.818105	6.275674	0.000000	-10.000000	0.283333	-19.200001	544.166687	1023.000000	1023.000000	2046.000000
11.420000	0.035422	20.934568	4.763908	4.569634	5.566254	6.034772	0.000000	-10.000000	0.308333	-19.966667	537.833313	1023.000000	1023.000000	2046.000000
11.440000	0.034557	20.423040	4.681541	4.514794	5.392855	5.833850	0.000000	-10.000000	0.350000	-20.833334	531.000000	1023.000000	1023.000000	2046.000000
11.460000	0.033589	19.850843	4.568202	4.387122	5.226400	5.669120	0.000000	-10.000000	0.383333	-21.550001	524.166687	1023.000000	1023.000000	2046.000000
11.480000	0.032327	19.105505	4.549312	4.389271	4.835560	5.331362	0.000000	-10.000000	0.400000	-22.266666	516.833313	1023.000000	1023.000000	2046.000000
11.500000	0.031189	18.432837	4.405077	4.442551	4.543601	5.041608	0.000000	-10.000000	0.400000	-22.833334	509.500000	1023.000000	1023.000000	2046.000000
11.520000	0.030064	17.768068	4.156140	4.437125	4.333949	4.840856	0.000000	-10.000000	0.400000	-23.116667	501.833344	1023.000000	1023.000000	2046.000000
11.540000	0.028893	17.075928	4.037655	4.493292	3.982516	4.562464	0.000000	-10.000000	0.400000	-23.116667	494.166656	1023.000000	1023.000000	2046.000000
11.560000	0.028075	16.592100	3.824198	4.580593	3.839417	4.347893	0.000000	-10.000000	0.400000	-22.983334	486.500000	1023.000000	1023.000000	2046.000000
11.580000	0.027476	16.238531	3.730816	4.553564	3.665939	4.288211	0.000000	-10.000000	0.400000	-23.216667	478.833344	1023.000000	1023.000000	2046.000000
11.600000	0.026619	15.732114	3.703202	4.567554	3.362280	4.099077	0.000000	-10.000000	0.408333	-23.433334	471.000000	1023.000000	1023.000000	2046.000000
11.620000	0.025762	15.225574	3.512728	4.638883	3.200416	3.873547	0.000000	-10.000000	0.416667	-23.700001	463.000000	1023.000000	1023.000000	2046.000000
11.640000	0.025203	14.895172	3.492716	4.457481	3.049607	3.895368	0.000000	-10.000000	0.416667	-23.666668	455.000000	1023.000000	1023.000000	2046.000000
11.660000	0.024392	14.415955	3.495861	4.332261	2.834183	3.753650	0.000000	-10.000000	0.416667	-23.750000	447.333344	1023.000000	1023.000000	2046.000000
11.680000	0.023578	13.934792	3.429782	4.227510	2.737692	3.539807	0.000000	-10.000000	0.441667	-23.833334	439.666656	1023.000000	1023.000000	2046.000000
11.700000	0.022883	13.523897	3.399341	4.048951	2.594877	3.480728	0.000000	-10.000000	0.466667	-24.083334	431.833344	1023.000000	1023.000000	2046.000000
11.720000	0.022190	13.114388	3.412143	4.002590	2.403940	3.295715	0.000000	-10.000000	0.475000	-23.900000	423.500000	1023.000000	1023.000000	2046.000000
11.740000	0.021514	12.714483	3.176539	3.971028	2.430546	3.136370	0.000000	-10.000000	0.466667	-23.600000	415.500000	1023.000000	1023.000000	2046.000000
11.760000	0.020786	12.284698	3.142891	3.818776	2.248470	3.074560	0.000000	-10.000000	0.466667	-23.233334	407.666656	1023.000000	1023.000000	2046.000000
11.780000	0.020152	11.909934	3.152909	3.747670	2.052282	2.957073	0.000000	-10.000000	0.475000	-23.300001	400.000000	1023.000000	1023.000000	2046.000000
11.800000	0.019460	11.500582	2.955291	3.748496	2.063247	2.733547	0.000000	-10.000000	0.475000	-23.366667	392.000000	1023.000000	1023.000000	2046.000000
11.820000	0.018657	11.026118	2.945602	3.530076	1.849908	2.700532	0.000000	-10.000000	0.466667	-23.516666	384.000000	1023.000000	1023.000000	2046.000000
11.840000	0.017962	10.615616	2.889443	3.545039	1.730647	2.450486	0.000000	-10.000000	0.450000	-23.366667	376.333344	1023.000000	1023.000000	2046.000000
11.860000	0.017334	10.244420	2.664825	3.496206	1.725131	2.358259	0.000000	-10.000000	0.425000	-23.316668	368.666656	1023.000000	1023.000000	2046.000000
11.880000	0.016522	9.764764	2.655386	3.393820	1.479067	2.236491	0.000000	-10.000000	0.408333	-23.266666	361.000000	1023.000000	1023.000000	2046.000000
11.900000	0.015794	9.334305	2.531005	3.445830	1.401292	1.956177	0.000000	-10.000000	0.400000	-23.483334	353.000000	1023.000000	1023.000000	2046.000000
11.920000	0.015149	8.952774	2.364882	3.321855	1.319587	1.946450	0.000000	-10.000000	0.425000	-23.900000	345.000000	1023.000000	1023.000000	2046.000000
11.940000	0.014397	8.508715	2.414789	3.284933	1.059717	1.749275	0.000000	-10.000000	0.458333	-24.150000	337.000000	1023.000000	1023.000000	2046.000000
11.960000	0.013757	8.130144	2.087160	3.328212	1.081965	1.632807	0.000000	-10.000000	0.483333	-24.450001	329.000000	1023.000000	1023.000000	2046.000000
11.980000	0.013172	7.784540	1.925295	3.257017	0.939668	1.662559	0.000000	-10.000000	0.491667	-24.500000	321.000000	1023.000000	1023.000000	2046.000000
12.000000	0.012234	7.230575	1.883072	3.179855	0.727368	1.440280	0.000000	-10.000000	0.483333	-24.466667	313.000000	1023.000000	1023.000000	2046.000000
12.020000	0.011417	6.747281	1.627020	3.097932	0.705693	1.316635	0.000000	-10.000000	0.483333	-24.416666	304.833344	1023.000000	1023.000000	2046.000000
12.040000	0.010703	6.325688	1.625054	2.845639	0.528813	1.326183	0.000000	-10.000000	0.475000	-24.116667	296.500000	1023.000000	1023.000000	2046.000000
12.060000	0.009841	5.815932	1.622631	2.758406	0.354316	1.080580	0.000000	-10.000000	0.475000	-23.900000	288.166656	1023.000000	1023.000000	2046.000000
12.080000	0.009009	5.324107	1.398581	2.714181	0.297142	0.914203	0.000000	-10.000000	0.458333	-23.483334	280.333344	1023.000000	1023.000000	2046.000000
12.100000	0.008140	4.810703	1.296930	2.601668	0.094549	0.817555	0.000000	-10.000000	0.433333	-23.100000	272.666656	1023.000000	1023.000000	2046.000000
12.120000	0.007135	4.216582	1.129545	2.652933	-0.120012	0.554117	0.000000	-10.000000	0.391667	-22.616667	265.000000	1023.000000	1023.000000	2046.000000
12.140000	0.006480	3.829699	0.872657	2.654394	-0.190340	0.492988	0.000000	-10.000000	0.366667	-22.200001	257.333344	1023.000000	1023.000000	2046.000000
12.160000	0.005829	3.445032	0.860414	2.586138	-0.447965	0.446444	0.000000	-10.000000	0.350000	-21.950001	249.833328	1023.000000	1023.000000	2046.000000
12.180000	0.005217	3.083412	0.686769	2.646280	-0.511508	0.261872	0.000000	-10.000000	0.366667	-21.716667	242.666672	1023.000000	1023.000000	2046.000000
12.200000	0.004786	2.828284	0.599622	2.557674	-0.638527	0.309515	0.000000	-10.000000	0.375000	-21.816668	235.333328	1023.000000	1023.000000	2046.000000
12.220000	0.004285	2.532240	0.589942	2.591293	-0.749130	0.100136	0.000000	-10.000000	0.383333	-21.766666	228.166672	1023.000000	1023.000000	2046.000000
12.240000	0.003723	2.200013	0.406792	2.518988	-0.769275	0.043507	0.000000	-10.000000	0.375000	-21.800001	220.833328	1023.000000	1023.000000	2046.000000
12.260000	0.003311	1.956975	0.495837	2.268238	-0.891437	0.084337	0.000000	-10.000000	0.375000	-21.583334	213.666672	1023.000000	1023.000000	2046.000000
12.280000	0.002765	1.634312	0.453902	2.191277	-0.913025	-0.097842	0.000000	-10.000000	0.375000	-21.583334	206.333328	1023.000000	1023.000000	2046.000000
12.300000	0.002221	1.312474	0.328422	1.985826	-0.859049	-0.142725	0.000000	-10.000000	0.358333	-21.533335	199.166672	1023.000000	1023.000000	2046.000000
12.320000	0.001663	0.982993	0.400852	1.830041	-1.037874	-0.210026	0.000000	-10.000000	0.350000	-21.200001	191.833328	1023.000000	1023.000000	2046.000000
12.340000	0.001188	0.701873	0.247692	1.822595	-0.981598	-0.386818	0.000000	-10.000000	0.341667	-20.733334	184.833328	1023.000000	1023.000000	2046.000000
12.360000	0.000764	0.451550	0.160462	1.629128	-1.036000	-0.302039	0.000000	-10.000000	0.350000	-20.300001	177.833328	1023.000000	1023.000000	2046.000000
12.380000	0.000307	0.181354	0.211203	1.585466	-1.171113	-0.444202	0.000000	-10.000000	0.341667	-20.033333	171.166672	1023.000000	1023.000000	2046.000000
12.400000	0.000051	0.029867	0.003020	1.535726	-1.058714	-0.450165	0.000000	-10.000000	0.333333	-19.766666	164.333328	1023.000000	1023.000000	2046.000000
12.420000	-0.000603	-0.356437	-0.037094	1.378447	-1.228625	-0.469164	0.000000	-10.000000	0.300000	-19.500000	157.833328	1023.000000	1023.000000	2046.000000
12.440000	-0.000955	-0.564328	0.006166	1.320650	-1.324052	-0.567092	0.000000	-10.000000	0.275000	-19.016668	151.166672	1023.000000	1023.000000	2046.000000
12.460000	-0.001340	-0.791876	-0.269976	1.267674	-1.190461	-0.599114	0.000000	-10.000000	0.250000	-18.483334	144.833328	1023.000000	1023.000000	2046.000000
12.480000	-0.001931	-1.141350	-0.180787	1.191809	-1.466067	-0.686305	0.000000	-10.000000	0.250000	-17.966667	138.500000	1023.000000	1023.000000	2046.000000
12.500000	-0.002284	-1.350087	-0.256552	1.168921	-1.473793	-0.788663	0.000000	-10.000000	0.233333	-17.566668	132.500000	1023.000000	1023.000000	2046.000000
12.520000	-0.002525	-1.492263	-0.424628	1.097504	-1.397240	-0.767899	0.000000	-10.000000	0.216667	-17.083334	126.833336	1023.000000	1023.000000	2046.000000
12.540000	-0.003095	-1.829156	-0.398539	1.040615	-1.615062	-0.856171	0.000000	-10.000000	0.208333	-16.700001	121.166664	1023.000000	1023.000000	2046.000000
12.560000	-0.003270	-1.932598	-0.555145	1.018012	-1.515136	-0.880329	0.000000	-10.000000	0.216667	-16.433334	115.666664	1023.000000	1023.000000	2046.000000
12.580000	-0.003813	-2.253204	-0.651060	0.984069	-1.688660	-0.897553	0.000000	-10.000000	0.225000	-16.316668	110.000000	1023.000000	1023.000000	2046.000000
12.600000	-0.004191	-2.476846	-0.748682	1.055243	-1.772988	-1.010419	0.000000	-10.000000	0.216667	-16.066668	104.666664	1023.000000	1023.000000	2046.000000
12.620000	-0.004660	-2.753966	-0.987607	0.928620	-1.698830	-0.996149	0.000000	-10.000000	0.208333	-15.766666	99.333336	1023.000000	1023.000000	2046.000000
12.640000	-0.005287	-3.124801	-0.950921	0.784084	-1.898318	-1.059645	0.000000	-10.000000	0.191667	-15.333334	94.166664	1023.000000	1023.000000	2046.000000
12.660000	-0.005739	-3.391641	-1.020112	0.731358	-1.906997	-1.195889	0.000000	-10.000000	0.175000	-14.583334	89.000000	1023.000000	1023.000000	2046.000000
12.680000	-0.006049	-3.574977	-1.099156	0.587048	-1.904393	-1.158476	0.000000	-10.000000	0.158333	-13.800000	84.000000	1023.000000	1023.000000	2046.000000
12.700000	-0.006684	-3.950030	-1.138114	0.601084	-2.074031	-1.338970	0.000000	-10.000000	0.141667	-13.033334	79.333336	1023.000000	1023.000000	2046.000000
12.720000	-0.007334	-4.334470	-1.262904	0.636006	-2.171263	-1.536310	0.000000	-10.000000	0.125000	-12.483334	75.000000	1023.000000	1023.000000	2046.000000
12.740000	-0.007816	-4.619534	-1.376386	0.604459	-2.279210	-1.568398	0.000000	-10.000000	0.100000	-11.833334	71.000000	1023.000000	1023.000000	2046.000000
12.760000	-0.008227	-4.862173	-1.425266	0.741828	-2.438615	-1.740120	0.000000	-10.000000	0.075000	-11.283334	67.000000	1023.000000	1023.000000	2046.000000
12.780000	-0.008499	-5.022953	-1.517044	0.721010	-2.459353	-1.767565	0.000000	-10.000000	0.075000	-11.166667	63.166668	1023.000000	1023.000000	2046.000000
12.800000	-0.008729	-5.158605	-1.467069	0.718353	-2.657454	-1.752434	0.000000	-10.000000	0.083333	-11.516667	59.500000	1023.000000	1023.000000	2046.000000
12.820000	-0.008790	-5.195109	-1.534289	0.810119	-2.608382	-1.862557	0.000000	-10.000000	0.100000	-11.900001	55.833332	1023.000000	1023.000000	2046.000000
12.840000	-0.009166	-5.417050	-1.649026	0.742886	-2.644874	-1.866036	0.000000	-10.000000	0.100000	-12.066667	52.000000	1023.000000	1023.000000	2046.000000
12.860000	-0.009351	-5.526155	-1.515435	0.711176	-2.799206	-1.922690	0.000000	-10.000000	0.108333	-11.816667	48.000000	1023.000000	1023.000000	2046.000000
12.880000	-0.009454	-5.587518	-1.628154	0.619264	-2.647435	-1.931192	0.000000	-10.000000	0.108333	-11.800000	44.000000	1023.000000	1023.000000	2046.000000
12.900000	-0.009873	-5.834785	-1.493518	0.410614	-2.849821	-1.902059	0.000000	-10.000000	0.108333	-11.883333	40.000000	1023.000000	1023.000000	2046.000000
12.920000	-0.010136	-5.990491	-1.491214	0.346745	-2.802802	-2.043220	0.000000	-10.000000	0.100000	-12.066667	36.000000	1023.000000	1023.000000	2046.000000
12.940000	-0.010305	-6.090219	-1.623153	0.173984	-2.686363	-1.954687	0.000000	-10.000000	0.100000	-11.733334	32.000000	1023.000000	1023.000000	2046.000000
12.960000	-0.010575	-6.249764	-1.486190	0.095507	-2.865054	-1.994027	0.000000	-10.000000	0.100000	-11.166667	28.000000	1023.000000	1023.000000	2046.000000
12.980000	-0.010765	-6.362233	-1.645017	0.048923	-2.685560	-2.080579	0.000000	-10.000000	0.100000	-10.666667	24.166666	1023.000000	1023.000000	2046.000000
13.000000	-0.010771	-6.365704	-1.586699	-0.095628	-2.746115	-1.937262	0.000000	-10.000000	0.083333	-10.266666	20.500000	1023.000000	1023.000000	2046.000000
13.020000	-0.011042	-6.525929	-1.647066	-0.074996	-2.727040	-2.076828	0.000000	-10.000000	0.066667	-9.716667	17.000000	1023.000000	1023.000000	2046.000000
13.040000	-0.011007	-6.505409	-1.731404	-0.152873	-2.596395	-2.024738	0.000000	-10.000000	0.041667	-8.700001	13.666667	1023.000000	1023.000000	2046.000000
13.060000	-0.011221	-6.631351	-1.625410	-0.166846	-2.793502	-2.045594	0.000000	-10.000000	0.041667	-7.266667	10.833333	1023.000000	1023.000000	2046.000000
13.080000	-0.011251	-6.649104	-1.715598	-0.170635	-2.655949	-2.106923	0.000000	-10.000000	0.025000	-5.416667	8.500000	1023.000000	1023.000000	2046.000000
13.100000	-0.011307	-6.682707	-1.761811	-0.199450	-2.656970	-2.064477	0.000000	-10.000000	0.016667	-3.233333	6.666667	1023.000000	1023.000000	2046.000000
13.120000	-0.011302	-6.679736	-1.661973	-0.212292	-2.697560	-2.107911	0.000000	-10.000000	0.000000	-1.066667	5.500000	1023.000000	1023.000000	2046.000000
13.140000	-0.011068	-6.541140	-1.728470	-0.203283	-2.535599	-2.073788	0.000000	-10.000000	-0.008333	0.916667	5.000000	1023.000000	1023.000000	2046.000000
13.160000	-0.010848	-6.410908	-1.634530	-0.203483	-2.558915	-2.013981	0.000000	-10.000000	-0.025000	2.750000	5.000000	1023.000000	1023.000000	2046.000000
13.180000	-0.010793	-6.378887	-1.629739	-0.126385	-2.496031	-2.126732	0.000000	-10.000000	-0.050000	4.716667	5.000000	1023.000000	1023.000000	2046.000000
13.200000	-0.010229	-6.045377	-1.607100	-0.158811	-2.339265	-1.940202	0.000000	-10.000000	-0.066667	6.800000	5.000000	1023.000000	1023.000000	2046.000000
13.220000	-0.010036	-5.931301	-1.648031	-0.000863	-2.368087	-1.914320	0.000000	-10.000000	-0.075000	8.650000	5.000000	1023.000000	1023.000000	2046.000000
13.240000	-0.009862	-5.828563	-1.725158	0.079877	-2.204033	-1.979249	0.000000	-10.000000	-0.091667	10.516666	5.000000	1023.000000	1023.000000	2046.000000
13.260000	-0.009368	-5.536497	-1.718211	-0.026269	-2.086956	-1.705060	0.000000	-10.000000	-0.116667	12.400000	5.000000	1023.000000	1023.000000	2046.000000
13.280000	-0.008994	-5.315351	-1.610095	0.009350	-2.045176	-1.669431	0.000000	-10.000000	-0.166667	14.100000	5.000000	1023.000000	1023.000000	2046.000000
13.300000	-0.008512	-5.030683	-1.627063	-0.025103	-1.801257	-1.577260	0.000000	-10.000000	-0.208333	15.716667	11.333333	1023.000000	1023.000000	2046.000000
13.320000	-0.007942	-4.693950	-1.487649	-0.087275	-1.756647	-1.362378	0.000000	-10.000000	-0.241667	17.166668	18.833334	1023.000000	1023.000000	2046.000000
13.340000	-0.007735	-4.571220	-1.521194	0.074698	-1.616966	-1.507758	0.000000	-10.000000	-0.258333	18.416668	28.500000	1023.000000	1023.000000	2046.000000
13.360000	-0.007293	-4.310155	-1.514825	0.039654	-1.506406	-1.328578	0.000000	-10.000000	-0.283333	19.466667	34.000000	1023.000000	1023.000000	2046.000000
13.380000	-0.007031	-4.155558	-1.467111	0.223433	-1.566437	-1.345442	0.000000	-10.000000	-0.308333	20.516666	40.500000	1023.000000	1023.000000	2046.000000
13.400000	-0.006278	-3.710347	-1.482659	0.299972	-1.311447	-1.216212	0.000000	-10.000000	-0.341667	21.633333	47.166668	1023.000000	1023.000000	2046.000000
13.420000	-0.005516	-3.260023	-1.352355	0.391923	-1.311126	-0.988464	0.000000	-10.000000	-0.350000	22.216667	54.166668	1023.000000	1023.000000	2046.000000
13.440000	-0.004617	-2.728760	-1.281680	0.605612	-1.081228	-0.971463	0.000000	-10.000000	-0.366667	22.466667	61.500000	1023.000000	1023.000000	2046.000000
13.460000	-0.003706	-2.190370	-1.122120	0.592007	-1.000256	-0.660001	0.000000	-10.000000	-0.358333	22.799999	69.000000	1023.000000	1023.000000	2046.000000
13.480000	-0.003058	-1.807409	-1.009208	0.746000	-0.919178	-0.625023	0.000000	-10.000000	-0.366667	23.200001	76.500000	1023.000000	1023.000000	2046.000000
13.500000	-0.002051	-1.212193	-0.889737	0.701099	-0.630509	-0.393046	0.000000	-10.000000	-0.366667	23.616667	84.166664	1023.000000	1023.000000	2046.000000
13.520000	-0.001290	-0.762533	-0.663506	0.560718	-0.548425	-0.111321	0.000000	-10.000000	-0.383333	23.833334	92.000000	1023.000000	1023.000000	2046.000000
13.540000	-0.000714	-0.421841	-0.541977	0.608803	-0.335244	-0.153423	0.000000	-10.000000	-0.408333	24.216667	100.000000	1023.000000	1023.000000	2046.000000
13.560000	0.000196	0.115803	-0.407061	0.446500	-0.126926	0.203290	0.000000	-10.000000	-0.433333	24.483334	108.000000	1023.000000	1023.000000	2046.000000
13.580000	0.001011	0.597674	-0.258446	0.483053	0.009070	0.363997	0.000000	-10.000000	-0.441667	24.716667	116.000000	1023.000000	1023.000000	2046.000000
13.600000	0.001678	0.991833	-0.265398	0.528807	0.310584	0.417841	0.000000	-10.000000	-0.441667	24.866667	124.333336	1023.000000	1023.000000	2046.000000
13.620000	0.002844	1.680724	-0.033708	0.421605	0.439188	0.853639	0.000000	-10.000000	-0.425000	24.800001	132.666672	1023.000000	1023.000000	2046.000000
13.640000	0.003638	2.150020	0.055647	0.552504	0.643977	0.897891	0.000000	-10.000000	-0.433333	24.850000	141.000000	1023.000000	1023.000000	2046.000000
13.660000	0.004420	2.612198	0.155916	0.546593	0.865976	1.043712	0.000000	-10.000000	-0.433333	24.900000	149.000000	1023.000000	1023.000000	2046.000000
13.680000	0.005623	3.323088	0.371501	0.606631	0.978100	1.366857	0.000000	-10.000000	-0.458333	25.116667	157.333328	1023.000000	1023.000000	2046.000000
13.700000	0.006179	3.651547	0.376851	0.759220	1.216240	1.299236	0.000000	-10.000000	-0.466667	25.716667	165.666672	1023.000000	1023.000000	2046.000000
13.720000	0.007166	4.235375	0.556383	0.714578	1.299527	1.664887	0.000000	-10.000000	-0.483333	26.416668	174.333328	1023.000000	1023.000000	2046.000000
13.740000	0.007919	4.680179	0.620251	0.811306	1.479926	1.768696	0.000000	-10.000000	-0.491667	26.883333	183.000000	1023.000000	1023.000000	2046.000000
13.760000	0.008588	5.075485	0.653273	0.857639	1.711363	1.853209	0.000000	-10.000000	-0.483333	26.900000	192.000000	1023.000000	1023.000000	2046.000000
13.780000	0.009657	5.707145	0.882781	0.878431	1.747081	2.198852	0.000000	-10.000000	-0.466667	26.833334	201.000000	1023.000000	1023.000000	2046.000000
13.800000	0.010431	6.164692	0.902421	1.010110	2.012271	2.239890	0.000000	-10.000000	-0.433333	26.683334	210.000000	1023.000000	1023.000000	2046.000000
13.820000	0.011346	6.705226	1.098261	1.015386	2.089485	2.502094	0.000000	-10.000000	-0.441667	26.666668	219.000000	1023.000000	1023.000000	2046.000000
13.840000	0.012304	7.271869	1.138604	1.123367	2.287372	2.722527	0.000000	-10.000000	-0.433333	26.150002	227.833328	1023.000000	1023.000000	2046.000000
13.860000	0.013037	7.704619	1.104049	1.312138	2.522053	2.766379	0.000000	-10.000000	-0.450000	25.933334	236.500000	1023.000000	1023.000000	2046.000000
13.880000	0.014131	8.351499	1.241264	1.385899	2.553977	3.170358	0.000000	-10.000000	-0.441667	25.700001	245.166672	1023.000000	1023.000000	2046.000000
13.900000	0.014730	8.705496	1.179538	1.568325	2.779337	3.178296	0.000000	-10.000000	-0.466667	25.783335	253.833328	1023.000000	1023.000000	2046.000000
13.920000	0.015471	9.143073	1.324378	1.593102	2.902792	3.322800	0.000000	-10.000000	-0.466667	26.016666	262.500000	1023.000000	1023.000000	2046.000000
13.940000	0.016406	9.696049	1.574532	1.620894	2.933290	3.567334	0.000000	-10.000000	-0.450000	26.150000	271.166656	1023.000000	1023.000000	2046.000000
13.960000	0.017007	10.051190	1.555601	1.784248	3.190355	3.520986	0.000000	-10.000000	-0.441667	26.200001	279.833344	1023.000000	1023.000000	2046.000000
13.980000	0.017859	10.554541	1.794077	1.860436	3.161928	3.738100	0.000000	-10.000000	-0.450000	26.133333	288.500000	1023.000000	1023.000000	2046.000000
14.000000	0.017953	10.610185	1.633631	2.041401	3.274464	3.660688	0.000000	-10.000000	-0.466667	25.916668	297.166656	1023.000000	1023.000000	2046.000000
14.020000	0.018498	10.932481	1.723993	2.228458	3.307243	3.672787	0.000000	-10.000000	-0.466667	25.716667	305.833344	1023.000000	1023.000000	2046.000000
14.040000	0.019350	11.435772	1.860034	2.384934	3.294976	3.895828	0.000000	-10.000000	-0.458333	25.483334	314.500000	1023.000000	1023.000000	2046.000000
14.060000	0.019982	11.809070	1.789869	2.670816	3.490045	3.858339	0.000000	-10.000000	-0.458333	25.633333	323.166656	1023.000000	1023.000000	2046.000000
14.080000	0.021161	12.506070	2.032700	2.778045	3.541116	4.154208	0.000000	-10.000000	-0.450000	25.550001	331.666656	1023.000000	1023.000000	2046.000000
14.100000	0.022102	13.062555	2.169864	2.943348	3.591372	4.357971	0.000000	-10.000000	-0.450000	25.666668	340.333344	1023.000000	1023.000000	2046.000000
14.120000	0.022737	13.437832	2.144190	3.148264	3.815628	4.329750	0.000000	-10.000000	-0.433333	25.283335	348.666656	1023.000000	1023.000000	2046.000000
14.140000	0.023968	14.164971	2.472724	3.059068	3.829277	4.803903	0.000000	-10.000000	-0.416667	25.033335	357.333344	1023.000000	1023.000000	2046.000000
14.160000	0.024611	14.545250	2.575245	3.067599	4.007218	4.895187	0.000000	-10.000000	-0.383333	24.316668	365.666656	1023.000000	1023.000000	2046.000000
14.180000	0.025383	15.001550	2.716548	3.090304	4.212783	4.981915	0.000000	-10.000000	-0.358333	23.533335	374.000000	1023.000000	1023.000000	2046.000000
14.200000	0.026385	15.593401	3.014639	3.038510	4.224762	5.315489	0.000000	-10.000000	-0.341667	22.966667	382.000000	1023.000000	1023.000000	2046.000000
14.220000	0.026933	15.917659	2.969088	3.088336	4.569549	5.290685	0.000000	-10.000000	-0.333333	22.750000	389.666656	1023.000000	1023.000000	2046.000000
14.240000	0.028076	16.592844	3.206931	3.041903	4.682613	5.661397	0.000000	-10.000000	-0.325000	22.666666	397.333344	1023.000000	1023.000000	2046.000000
14.260000	0.028960	17.115223	3.318027	3.110286	4.893759	5.793151	0.000000	-10.000000	-0.291667	22.466667	404.833344	1023.000000	1023.000000	2046.000000
14.280000	0.029928	17.687290	3.408228	3.194995	5.188159	5.895908	0.000000	-10.000000	-0.275000	22.333334	412.500000	1023.000000	1023.000000	2046.000000
14.300000	0.031096	18.377934	3.683855	3.227683	5.254900	6.211497	0.000000	-10.000000	-0.275000	22.166668	419.833344	1023.000000	1023.000000	2046.000000
14.320000	0.031765	18.772997	3.686146	3.338967	5.512083	6.235800	0.000000	-10.000000	-0.291667	22.333334	427.333344	1023.000000	1023.000000	2046.000000
14.340000	0.032663	19.303726	3.774877	3.388397	5.734450	6.406002	0.000000	-10.000000	-0.308333	22.416668	434.666656	1023.000000	1023.000000	2046.000000
14.360000	0.033536	19.819826	4.027320	3.409359	5.779503	6.603643	0.000000	-10.000000	-0.308333	22.783335	442.333344	1023.000000	1023.000000	2046.000000
14.380000	0.033991	20.088440	3.980478	3.545570	5.992217	6.570175	0.000000	-10.000000	-0.308333	22.600000	449.666656	1023.000000	1023.000000	2046.000000
14.400000	0.034808	20.571728	4.212986	3.535081	6.055138	6.768524	0.000000	-10.000000	-0.291667	22.383333	457.333344	1023.000000	1023.000000	2046.000000
14.420000	0.035420	20.933411	4.261331	3.602247	6.214519	6.855314	0.000000	-10.000000	-0.275000	21.466667	464.666656	1023.000000	1023.000000	2046.000000
14.440000	0.036247	21.422129	4.291114	3.752420	6.482734	6.895859	0.000000	-10.000000	-0.258333	21.000000	472.166656	1023.000000	1023.000000	2046.000000
14.460000	0.037169	21.966763	4.486819	3.729287	6.587126	7.163530	0.000000	-10.000000	-0.250000	20.216667	479.166656	1023.000000	1023.000000	2046.000000
14.480000	0.037761	22.316904	4.522594	3.804067	6.750981	7.239261	0.000000	-10.000000	-0.250000	20.250000	486.166656	1023.000000	1023.000000	2046.000000
14.500000	0.038644	22.838884	4.610228	3.905210	6.968994	7.354454	0.000000	-10.000000	-0.250000	19.950001	492.833344	1023.000000	1023.000000	2046.000000
14.520000	0.039374	23.269753	4.671498	4.043097	7.005939	7.549218	0.000000	-10.000000	-0.258333	19.966667	499.666656	1023.000000	1023.000000	2046.000000
14.540000	0.039809	23.527306	4.429622	4.206611	7.330979	7.560093	0.000000	-10.000000	-0.275000	20.016668	506.333344	1023.000000	1023.000000	2046.000000
14.560000	0.040569	23.976028	4.659847	4.172111	7.330186	7.813883	0.000000	-10.000000	-0.283333	20.283335	513.000000	1023.000000	1023.000000	2046.000000
14.580000	0.040964	24.209915	4.625037	4.243168	7.509064	7.832646	0.000000	-10.000000	-0.283333	20.433334	519.666687	1023.000000	1023.000000	2046.000000
14.600000	0.041692	24.640226	4.800166	4.226885	7.648855	7.964319	0.000000	-10.000000	-0.283333	20.516666	526.500000	1023.000000	1023.000000	2046.000000
14.620000	0.042218	24.950615	4.943501	4.325285	7.602189	8.079640	0.000000	-10.000000	-0.283333	20.366667	533.333313	1023.000000	1023.000000	2046.000000
14.640000	0.042056	24.854874	4.740412	4.480965	7.746898	7.886599	0.000000	-10.000000	-0.275000	20.183334	540.166687	1023.000000	1023.000000	2046.000000
14.660000	0.042303	25.001278	4.824071	4.563869	7.645979	7.967358	0.000000	-10.000000	-0.250000	19.716667	546.833313	1023.000000	1023.000000	2046.000000
14.680000	0.042439	25.081316	4.851482	4.711535	7.568662	7.949637	0.000000	-10.000000	-0.241667	19.383333	553.666687	1023.000000	1023.000000	2046.000000
14.700000	0.042837	25.316471	4.747207	4.921440	7.766078	7.881746	0.000000	-10.000000	-0.241667	19.133333	560.166687	1023.000000	1023.000000	2046.000000
14.720000	0.043712	25.833727	4.976674	5.008193	7.713115	8.135744	0.000000	-10.000000	-0.250000	19.066668	566.666687	1023.000000	1023.000000	2046.000000
14.740000	0.044202	26.123566	4.976155	5.237960	7.771799	8.137652	0.000000	-10.000000	-0.250000	19.250000	573.000000	1023.000000	1023.000000	2046.000000
14.760000	0.044919	26.547157	5.041169	5.343873	7.838122	8.323994	0.000000	-10.000000	-0.266667	19.583334	579.333313	1023.000000	1023.000000	2046.000000
14.780000	0.045650	26.978876	5.206905	5.423223	7.760152	8.588594	0.000000	-10.000000	-0.283333	19.883333	585.833313	1023.000000	1023.000000	2046.000000
14.800000	0.046179	27.292048	5.237233	5.495222	7.954397	8.605195	0.000000	-10.000000	-0.275000	19.883333	592.333313	1023.000000	1023.000000	2046.000000
14.820000	0.047061	27.813089	5.504520	5.425848	7.995140	8.887582	0.000000	-10.000000	-0.233333	19.033333	599.000000	1023.000000	1023.000000	2046.000000
14.840000	0.047476	28.058260	5.618101	5.371308	8.057265	9.011585	0.000000	-10.000000	-0.183333	17.883333	605.500000	1023.000000	1023.000000	2046.000000
14.860000	0.048012	28.374905	5.658893	5.380478	8.318546	9.016987	0.000000	-10.000000	-0.158333	17.133333	611.666687	1023.000000	1023.000000	2046.000000
14.880000	0.048750	28.811462	5.821888	5.375717	8.390029	9.223828	0.000000	-10.000000	-0.150000	16.950001	617.666687	1023.000000	1023.000000	2046.000000
14.900000	0.049456	29.228552	5.887617	5.431288	8.565343	9.344304	0.000000	-10.000000	-0.158333	16.950001	623.333313	1023.000000	1023.000000	2046.000000
14.920000	0.050240	29.692095	6.044359	5.456852	8.707903	9.482981	0.000000	-10.000000	-0.158333	16.600000	629.000000	1023.000000	1023.000000	2046.000000
14.940000	0.050917	30.091986	6.130534	5.517189	8.811020	9.633242	0.000000	-10.000000	-0.158333	16.500000	634.666687	1023.000000	1023.000000	2046.000000
14.960000	0.051527	30.452492	6.227706	5.517606	9.021064	9.686116	0.000000	-10.000000	-0.175000	16.683334	640.166687	1023.000000	1023.000000	2046.000000
14.980000	0.052297	30.907455	6.433522	5.540154	9.099759	9.834021	0.000000	-10.000000	-0.191667	17.233334	645.833313	1023.000000	1023.000000	2046.000000
15.000000	0.052664	31.124647	6.480941	5.625163	9.128829	9.889715	0.000000	-10.000000	-0.208333	17.683334	651.500000	1023.000000	1023.000000	2046.000000
15.020000	0.053252	31.472115	6.506826	5.615105	9.373519	9.976665	0.000000	-10.000000	-0.183333	17.766666	657.500000	1023.000000	1023.000000	2046.000000
15.040000	0.053943	31.880032	6.686304	5.734995	9.361885	10.096848	0.000000	-10.000000	-0.166667	17.566668	663.500000	1023.000000	1023.000000	2046.000000
15.060000	0.054300	32.091427	6.594113	5.831468	9.536377	10.129470	0.000000	-10.000000	-0.141667	17.033335	669.166687	1023.000000	1023.000000	2046.000000
15.080000	0.055141	32.588165	6.752355	5.844289	9.705234	10.286287	0.000000	-10.000000	-0.141667	16.566668	674.833313	1023.000000	1023.000000	2046.000000
15.100000	0.055763	32.955837	6.920043	5.902680	9.679674	10.453440	0.000000	-10.000000	-0.158333	16.050001	680.333313	1023.000000	1023.000000	2046.000000
15.120000	0.056375	33.317608	6.859881	5.971653	9.987892	10.498183	0.000000	-10.000000	-0.166667	15.850000	686.000000	1023.000000	1023.000000	2046.000000
15.140000	0.057335	33.885139	7.173993	5.968659	9.990936	10.751552	0.000000	-10.000000	-0.150000	15.616667	691.333313	1023.000000	1023.000000	2046.000000
15.160000	0.057705	34.103775	7.072753	6.102028	10.161222	10.767771	0.000000	-10.000000	-0.125000	15.400001	696.500000	1023.000000	1023.000000	2046.000000
15.180000	0.058292	34.450699	7.029988	6.199895	10.273595	10.947223	0.000000	-10.000000	-0.125000	14.650001	701.666687	1023.000000	1023.000000	2046.000000
15.200000	0.058701	34.692123	7.057734	6.325763	10.203212	11.105414	0.000000	-10.000000	-0.133333	14.100000	706.666687	1023.000000	1023.000000	2046.000000
15.220000	0.058768	34.732151	6.897573	6.457364	10.318775	11.058439	0.000000	-10.000000	-0.133333	13.483334	711.500000	1023.000000	1023.000000	2046.000000
15.240000	0.059463	35.142891	7.004994	6.486737	10.391789	11.259372	0.000000	-10.000000	-0.141667	13.800000	716.166687	1023.000000	1023.000000	2046.000000
15.260000	0.059928	35.417690	7.188857	6.551059	10.240397	11.437377	0.000000	-10.000000	-0.150000	14.400001	720.666687	1023.000000	1023.000000	2046.000000
15.280000	0.059958	35.435303	7.013811	6.705313	10.349059	11.367118	0.000000	-10.000000	-0.158333	14.950000	725.500000	1023.000000	1023.000000	2046.000000
15.300000	0.059689	35.276215	6.931570	6.787951	10.189326	11.367366	0.000000	-10.000000	-0.133333	14.633333	730.333313	1023.000000	1023.000000	2046.000000
15.320000	0.059317	35.056576	6.850091	6.983788	9.939142	11.283553	0.000000	-10.000000	-0.116667	13.816667	735.333313	1023.000000	1023.000000	2046.000000
15.340000	0.059263	35.024658	6.747503	7.115636	9.967176	11.194345	0.000000	-10.000000	-0.100000	12.833333	740.000000	1023.000000	1023.000000	2046.000000
15.360000	0.059461	35.141663	6.821432	7.259865	9.768929	11.291438	0.000000	-10.000000	-0.083333	11.950000	744.500000	1023.000000	1023.000000	2046.000000
15.380000	0.059602	35.224983	6.768605	7.441604	9.730051	11.284721	0.000000	-10.000000	-0.050000	10.666667	748.666687	1023.000000	1023.000000	2046.000000
15.400000	0.059654	35.255714	6.786668	7.519770	9.701335	11.247942	0.000000	-10.000000	-0.008333	9.150000	752.500000	1023.000000	1023.000000	2046.000000
15.420000	0.059744	35.308430	6.809933	7.619620	9.540493	11.338382	0.000000	-10.000000	0.008333	7.133333	755.666687	1023.000000	1023.000000	2046.000000
15.440000	0.059643	35.249100	6.779678	7.690390	9.523818	11.255215	0.000000	-10.000000	0.016667	4.016667	758.333313	1023.000000	1023.000000	2046.000000
15.460000	0.059601	35.224232	6.871575	7.525068	9.517262	11.310328	0.000000	-10.000000	0.025000	0.250000	760.000000	1023.000000	1023.000000	2046.000000
15.480000	0.059106	34.931496	6.940664	7.405057	9.347229	11.238546	0.000000	-10.000000	0.058333	-4.150000	760.833313	1023.000000	1023.000000	2046.000000
15.500000	0.058736	34.712990	6.936635	7.218518	9.375115	11.182722	0.000000	-10.000000	0.100000	-8.550000	761.000000	1023.000000	1023.000000	2046.000000
15.520000	0.058224	34.410095	6.979643	6.985385	9.299881	11.145185	0.000000	-10.000000	0.141667	-12.216667	761.000000	1023.000000	1023.000000	2046.000000
15.540000	0.057836	34.180984	6.976483	6.939171	9.222672	11.042659	0.000000	-10.000000	0.175000	-14.766667	761.000000	1023.000000	1023.000000	2046.000000
15.560000	0.057457	33.957092	6.880911	6.844352	9.273712	10.958119	0.000000	-10.000000	0.208333	-15.900001	757.666687	1023.000000	1023.000000	2046.000000
15.580000	0.057167	33.785446	6.946294	6.616600	9.239367	10.983186	0.000000	-10.000000	0.233333	-17.200001	747.500000	1023.000000	1023.000000	2046.000000
15.600000	0.056672	33.493408	6.986934	6.520272	9.074641	10.911560	0.000000	-10.000000	0.250000	-18.083334	737.333313	1023.000000	1023.000000	2046.000000
15.620000	0.056089	33.148453	6.858170	6.447440	9.134522	10.708321	0.000000	-10.000000	0.250000	-18.783333	728.500000	1023.000000	1023.000000	2046.000000
15.640000	0.055495	32.797710	6.853986	6.219711	9.046144	10.677872	0.000000	-10.000000	0.266667	-18.966667	724.166687	1023.000000	1023.000000	2046.000000
15.660000	0.054788	32.379417	6.856742	6.177123	8.789947	10.555607	0.000000	-10.000000	0.266667	-19.316668	717.833313	1023.000000	1023.000000	2046.000000
15.680000	0.054068	31.954483	6.674670	6.059262	8.841461	10.379090	0.000000	-10.000000	0.300000	-19.750000	711.166687	1023.000000	1023.000000	2046.000000
15.700000	0.053427	31.575119	6.761763	5.880187	8.574493	10.358675	0.000000	-10.000000	0.316667	-20.283333	704.666687	1023.000000	1023.000000	2046.000000
15.720000	0.052785	31.195936	6.616374	5.865736	8.518570	10.195255	0.000000	-10.000000	0.350000	-20.799999	697.833313	1023.000000	1023.000000	2046.000000
15.740000	0.052051	30.762066	6.503531	5.739479	8.508112	10.010943	0.000000	-10.000000	0.358333	-21.333334	691.000000	1023.000000	1023.000000	2046.000000
15.760000	0.051592	30.491127	6.598168	5.607542	8.239380	10.046037	0.000000	-10.000000	0.366667	-21.700001	684.000000	1023.000000	1023.000000	2046.000000
15.780000	0.050705	29.966614	6.421195	5.548355	8.205070	9.791993	0.000000	-10.000000	0.383333	-22.233334	676.666687	1023.000000	1023.000000	2046.000000
15.800000	0.049889	29.484428	6.357350	5.408993	8.081441	9.636644	0.000000	-10.000000	0.400000	-22.866667	669.333313	1023.000000	1023.000000	2046.000000
15.820000	0.049044	28.984941	6.297824	5.398202	7.741019	9.547896	0.000000	-10.000000	0.441667	-23.616667	661.666687	1023.000000	1023.000000	2046.000000
15.840000	0.048077	28.413664	5.968174	5.439117	7.687811	9.318561	0.000000	-10.000000	0.475000	-24.400000	654.000000	1023.000000	1023.000000	2046.000000
15.860000	0.046689	27.592985	5.781688	5.265241	7.403086	9.142970	0.000000	-10.000000	0.508333	-25.033335	645.666687	1023.000000	1023.000000	2046.000000
15.880000	0.045667	26.988958	5.650239	5.210744	7.170674	8.957302	0.000000	-10.000000	0.516667	-25.616667	637.333313	1023.000000	1023.000000	2046.000000
15.900000	0.044666	26.397713	5.588775	5.046561	7.033625	8.728752	0.000000	-10.000000	0.533333	-25.850000	628.666687	1023.000000	1023.000000	2046.000000
15.920000	0.043423	25.662960	5.488680	4.919676	6.740860	8.513744	0.000000	-10.000000	0.541667	-26.033333	620.166687	1023.000000	1023.000000	2046.000000
15.940000	0.042061	24.857771	5.297917	4.944930	6.515482	8.099442	0.000000	-10.000000	0.550000	-26.250000	611.333313	1023.000000	1023.000000	2046.000000
15.960000	0.040393	23.872353	5.124359	4.847157	6.155569	7.745268	0.000000	-10.000000	0.550000	-26.466667	602.666687	1023.000000	1023.000000	2046.000000
15.980000	0.038928	23.006666	4.913833	4.895925	5.804054	7.392856	0.000000	-10.000000	0.550000	-26.650000	596.833313	1023.000000	1023.000000	2046.000000
16.000000	0.037686	22.272556	4.711524	4.887389	5.628140	7.045504	0.000000	-10.000000	0.550000	-26.750000	588.000000	1023.000000	1023.000000	2046.000000
16.020000	0.036612	21.637764	4.672885	4.840315	5.342426	6.782137	0.000000	-10.000000	0.583333	-27.233334	579.000000	1023.000000	1023.000000	2046.000000
16.040001	0.035687	21.090881	4.567993	4.933701	5.044209	6.544978	0.000000	-10.000000	0.616667	-27.783335	566.833313	1023.000000	1023.000000	2046.000000
16.059999	0.034733	20.527334	4.366270	4.944489	4.925854	6.290721	0.000000	-10.000000	0.650000	-28.400002	557.500000	1023.000000	1023.000000	2046.000000
16.080000	0.033875	20.020018	4.355758	4.862023	4.648703	6.153533	0.000000	-10.000000	0.650000	-28.716667	548.000000	1023.000000	1023.000000	2046.000000
16.100000	0.032941	19.468334	4.171224	4.907424	4.456342	5.933343	0.000000	-10.000000	0.650000	-28.633335	538.333313	1023.000000	1023.000000	2046.000000
16.120001	0.032103	18.972900	4.177556	4.663996	4.316692	5.814656	0.000000	-10.000000	0.650000	-28.466667	528.833313	1023.000000	1023.000000	2046.000000
16.139999	0.031280	18.486391	4.242841	4.476665	4.065955	5.700931	0.000000	-10.000000	0.641667	-28.400002	519.333313	1023.000000	1023.000000	2046.000000
16.160000	0.030493	18.021542	4.129186	4.330331	4.016804	5.545222	0.000000	-10.000000	0.633333	-28.516666	510.000000	1023.000000	1023.000000	2046.000000
16.180000	0.029591	17.488440	4.091459	4.126639	3.883514	5.386828	0.000000	-10.000000	0.625000	-28.433334	500.333344	1023.000000	1023.000000	2046.000000
16.200001	0.028767	17.001245	4.091316	3.994746	3.645237	5.269947	0.000000	-10.000000	0.616667	-28.283333	490.833344	1023.000000	1023.000000	2046.000000
16.219999	0.028092	16.602482	3.930356	3.956110	3.654668	5.061349	0.000000	-10.000000	0.608333	-28.216667	478.166656	1023.000000	1023.000000	2046.000000
16.240000	0.027153	16.047434	3.825018	3.817101	3.520268	4.885047	0.000000	-10.000000	0.600000	-28.266666	468.833344	1023.000000	1023.000000	2046.000000
16.260000	0.026267	15.523992	3.848121	3.613342	3.264269	4.798260	0.000000	-10.000000	0.600000	-28.083334	459.500000	1023.000000	1023.000000	2046.000000
16.280001	0.025606	15.133195	3.745473	3.646047	3.202257	4.539417	0.000000	-10.000000	0.575000	-27.800001	453.333344	1023.000000	1023.000000	2046.000000
16.299999	0.024582	14.528174	3.587088	3.549810	3.108927	4.282350	0.000000	-10.000000	0.550000	-27.433334	444.166656	1023.000000	1023.000000	2046.000000
16.320000	0.023674	13.991414	3.599634	3.360268	2.815156	4.216357	0.000000	-10.000000	0.533333	-27.266666	434.833344	1023.000000	1023.000000	2046.000000
16.340000	0.022963	13.571371	3.460603	3.396640	2.732463	3.981665	0.000000	-10.000000	0.541667	-27.283333	425.666656	1023.000000	1023.000000	2046.000000
16.360001	0.021916	12.952298	3.291091	3.255869	2.638852	3.766486	0.000000	-10.000000	0.550000	-27.350000	416.500000	1023.000000	1023.000000	2046.000000
16.379999	0.021102	12.471581	3.221805	3.193376	2.446999	3.609400	0.000000	-10.000000	0.541667	-27.466667	407.500000	1023.000000	1023.000000	2046.000000
16.400000	0.020606	12.178392	3.077542	3.212190	2.470852	3.417809	0.000000	-10.000000	0.541667	-27.550001	398.333344	1023.000000	1023.000000	2046.000000
16.420000	0.019780	11.690031	3.023514	3.069142	2.312474	3.284900	0.000000	-10.000000	0.566667	-27.866667	389.166656	1023.000000	1023.000000	2046.000000
16.440001	0.019018	11.239539	2.903836	3.044112	2.141922	3.149669	0.000000	-10.000000	0.591667	-27.916666	379.833344	1023.000000	1023.000000	2046.000000
16.459999	0.018085	10.687975	2.770660	2.991105	2.000853	2.925357	0.000000	-10.000000	0.616667	-27.900000	370.500000	1023.000000	1023.000000	2046.000000
16.480000	0.017269	10.205709	2.583475	2.944317	1.809595	2.868323	0.000000	-10.000000	0.608333	-27.733334	361.166656	1023.000000	1023.000000	2046.000000
16.500000	0.016349	9.661990	2.294406	2.991228	1.756823	2.619533	0.000000	-10.000000	0.591667	-27.516666	351.833344	1023.000000	1023.000000	2046.000000
16.520000	0.015286	9.033896	2.242022	2.750446	1.514837	2.526592	0.000000	-10.000000	0.566667	-27.333334	342.666656	1023.000000	1023.000000	2046.000000
16.540001	0.014522	8.582243	2.085629	2.680080	1.439356	2.377177	0.000000	-10.000000	0.541667	-26.916668	333.500000	1023.000000	1023.000000	2046.000000
16.559999	0.013726	8.112091	2.067508	2.511439	1.277103	2.256041	0.000000	-10.000000	0.541667	-26.566668	324.666656	1023.000000	1023.000000	2046.000000
16.580000	0.012756	7.538540	2.009933	2.375570	1.074861	2.078177	0.000000	-10.000000	0.533333	-26.200001	315.833344	1023.000000	1023.000000	2046.000000
16.600000	0.011779	6.961338	1.773139	2.425732	0.975272	1.787194	0.000000	-10.000000	0.516667	-25.716667	307.000000	1023.000000	1023.000000	2046.000000
16.620001	0.010635	6.285465	1.658823	2.321509	0.685976	1.619158	0.000000	-10.000000	0.483333	-25.016668	298.333344	1023.000000	1023.000000	2046.000000
16.639999	0.009697	5.730844	1.380647	2.378347	0.560585	1.411265	0.000000	-10.000000	0.475000	-24.316668	290.000000	1023.000000	1023.000000	2046.000000
16.660000	0.008836	5.221896	1.258905	2.344355	0.366767	1.251869	0.000000	-10.000000	0.483333	-23.966667	282.000000	1023.000000	1023.000000	2046.000000
16.680000	0.008237	4.867769	1.191001	2.282344	0.172197	1.222228	0.000000	-10.000000	0.500000	-24.116667	274.000000	1023.000000	1023.000000	2046.000000
16.700001	0.007781	4.598512	1.046512	2.367751	0.102727	1.081522	0.000000	-10.000000	0.500000	-24.316668	266.000000	1023.000000	1023.000000	2046.000000
16.719999	0.007185	4.246539	1.005774	2.303390	-0.053366	0.990741	0.000000	-10.000000	0.491667	-24.550001	258.000000	1023.000000	1023.000000	2046.000000
16.740000	0.006729	3.976587	0.950070	2.246159	-0.131737	0.912095	0.000000	-10.000000	0.491667	-24.683334	249.666672	1023.000000	1023.000000	2046.000000
16.760000	0.006228	3.680830	0.829920	2.211948	-0.147853	0.786815	0.000000	-10.000000	0.491667	-24.583334	241.333328	1023.000000	1023.000000	2046.000000
16.780001	0.005587	3.302187	0.860875	1.988966	-0.282694	0.735041	0.000000	-10.000000	0.500000	-24.650000	233.000000	1023.000000	1023.000000	2046.000000
16.799999	0.005164	3.052066	0.788672	1.896525	-0.236654	0.603523	0.000000	-10.000000	0.500000	-24.900000	225.000000	1023.000000	1023.000000	2046.000000
16.820000	0.004424	2.614304	0.746344	1.737568	-0.374272	0.504663	0.000000	-10.000000	0.500000	-25.000000	216.666672	1023.000000	1023.000000	2046.000000
16.840000	0.003839	2.268603	0.655239	1.629239	-0.440404	0.424530	0.000000	-10.000000	0.491667	-24.833334	208.333328	1023.000000	1023.000000	2046.000000
16.860001	0.003402	2.010344	0.543271	1.511362	-0.407474	0.363185	0.000000	-10.000000	0.491667	-24.350000	200.000000	1023.000000	1023.000000	2046.000000
16.879999	0.002738	1.618083	0.451520	1.398359	-0.556367	0.324572	0.000000	-10.000000	0.491667	-24.266666	192.000000	1023.000000	1023.000000	2046.000000
16.900000	0.002239	1.323384	0.427148	1.285305	-0.604394	0.215325	0.000000	-10.000000	0.483333	-24.116667	184.000000	1023.000000	1023.000000	2046.000000
16.920000	0.001623	0.959471	0.286565	1.174849	-0.635357	0.133415	0.000000	-10.000000	0.466667	-24.066668	176.000000	1023.000000	1023.000000	2046.000000
16.940001	0.000972	0.574451	0.222623	1.034622	-0.803691	0.120897	0.000000	-10.000000	0.450000	-23.800001	168.000000	1023.000000	1023.000000	2046.000000
16.959999	0.000397	0.234500	0.043746	1.017391	-0.797086	-0.029552	0.000000	-10.000000	0.416667	-23.283333	160.000000	1023.000000	1023.000000	2046.000000
16.980000	-0.000403	-0.238137	-0.034703	0.906995	-0.972687	-0.137743	0.000000	-10.000000	0.383333	-22.733334	154.666672	1023.000000	1023.000000	2046.000000
17.000000	-0.000894	-0.528263	-0.071233	0.755038	-1.073854	-0.138214	0.000000	-10.000000	0.358333	-22.116667	147.000000	1023.000000	1023.000000	2046.000000
17.020000	-0.001470	-0.869038	-0.220727	0.690468	-1.095875	-0.242905	0.000000	-10.000000	0.358333	-21.883333	139.500000	1023.000000	1023.000000	2046.000000
17.040001	-0.002039	-1.205005	-0.300950	0.621941	-1.198025	-0.327972	0.000000	-10.000000	0.358333	-21.583334	129.666672	1023.000000	1023.000000	2046.000000
17.059999	-0.002324	-1.373725	-0.341341	0.592955	-1.257349	-0.367990	0.000000	-10.000000	0.358333	-21.633333	122.333336	1023.000000	1023.000000	2046.000000
17.080000	-0.002767	-1.635360	-0.477275	0.579594	-1.266193	-0.471486	0.000000	-10.000000	0.350000	-21.750000	115.166664	1023.000000	1023.000000	2046.000000
17.100000	-0.003228	-1.907814	-0.491449	0.437390	-1.414985	-0.438770	0.000000	-10.000000	0.350000	-21.800001	107.833336	1023.000000	1023.000000	2046.000000
17.120001	-0.003582	-2.116678	-0.673184	0.467235	-1.379224	-0.531506	0.000000	-10.000000	0.341667	-21.866667	100.500000	1023.000000	1023.000000	2046.000000
17.139999	-0.004158	-2.457296	-0.809137	0.394739	-1.503177	-0.539721	0.000000	-10.000000	0.350000	-21.683332	93.166664	1023.000000	1023.000000	2046.000000
17.160000	-0.004581	-2.707527	-0.969291	0.386614	-1.548576	-0.576274	0.000000	-10.000000	0.350000	-21.616667	86.000000	1023.000000	1023.000000	2046.000000
17.180000	-0.005427	-3.207501	-1.130457	0.280248	-1.684713	-0.672579	0.000000	-10.000000	0.358333	-21.500000	78.833336	1023.000000	1023.000000	2046.000000
17.200001	-0.006015	-3.554893	-1.107763	0.065465	-1.819142	-0.693452	0.000000	-10.000000	0.375000	-21.766668	71.666664	1023.000000	1023.000000	2046.000000
17.219999	-0.006658	-3.934694	-1.250507	-0.036642	-1.905846	-0.741698	0.000000	-10.000000	0.383333	-21.766668	64.333336	1023.000000	1023.000000	2046.000000
17.240000	-0.007227	-4.271281	-1.202825	-0.219324	-2.038023	-0.811109	0.000000	-10.000000	0.375000	-21.950001	57.166668	1023.000000	1023.000000	2046.000000
17.260000	-0.008040	-4.751438	-1.417059	-0.224987	-2.119658	-0.989733	0.000000	-10.000000	0.350000	-21.350000	49.833332	1023.000000	1023.000000	2046.000000
17.280001	-0.008975	-5.303970	-1.477033	-0.278981	-2.442033	-1.105924	0.000000	-10.000000	0.308333	-20.566668	42.666668	1023.000000	1023.000000	2046.000000
17.299999	-0.009654	-5.705578	-1.652069	-0.279627	-2.520161	-1.253720	0.000000	-10.000000	0.275000	-19.483334	35.833332	1023.000000	1023.000000	2046.000000
17.320000	-0.010337	-6.108914	-1.838579	-0.250837	-2.672668	-1.346831	0.000000	-10.000000	0.283333	-18.966667	29.333334	1023.000000	1023.000000	2046.000000
17.340000	-0.010776	-6.368433	-1.824821	-0.284398	-2.836108	-1.423106	0.000000	-10.000000	0.300000	-19.350000	23.000000	1023.000000	1023.000000	2046.000000
17.360001	-0.011000	-6.500888	-2.034393	-0.162498	-2.831402	-1.472595	0.000000	-10.000000	0.316667	-19.833334	16.500000	1023.000000	1023.000000	2046.000000
17.379999	-0.011448	-6.765934	-2.025753	-0.164706	-3.054726	-1.520748	0.000000	-10.000000	0.316667	-20.333334	9.833333	1023.000000	1023.000000	2046.000000
17.400000	-0.011649	-6.884615	-2.048850	-0.150309	-3.085546	-1.599910	0.000000	-10.000000	0.333333	-20.166668	3.500000	1023.000000	1023.000000	2046.000000
17.420000	-0.011957	-7.066453	-2.172274	-0.147886	-3.099451	-1.646841	0.000000	-10.000000	0.316667	-19.916668	-3.000000	1023.000000	1023.000000	2046.000000
17.440001	-0.012419	-7.339891	-2.083392	-0.352552	-3.255619	-1.648327	0.000000	-10.000000	0.283333	-19.550001	-9.166667	1023.000000	1023.000000	2046.000000
17.459999	-0.012734	-7.525877	-2.123355	-0.486336	-3.198793	-1.717393	0.000000	-10.000000	0.250000	-19.600000	-15.833333	1023.000000	1023.000000	2046.000000
17.480000	-0.013178	-7.788155	-2.140874	-0.585854	-3.253131	-1.808296	0.000000	-10.000000	0.250000	-19.450001	-22.333334	1023.000000	1023.000000	2046.000000
17.500000	-0.013488	-7.971415	-2.097105	-0.809009	-3.305771	-1.759530	0.000000	-10.000000	0.250000	-19.400000	-29.000000	1023.000000	1023.000000	2046.000000
17.520000	-0.013880	-8.202820	-2.265421	-0.878576	-3.213487	-1.845336	0.000000	-10.000000	0.241667	-18.916668	-35.333332	1023.000000	1023.000000	2046.000000
17.540001	-0.014405	-8.513330	-2.266409	-1.049111	-3.339580	-1.858230	0.000000	-10.000000	0.233333	-18.500000	-41.500000	1023.000000	1023.000000	2046.000000
17.559999	-0.014610	-8.634540	-2.305140	-1.184607	-3.269099	-1.875694	0.000000	-10.000000	0.225000	-17.850000	-47.500000	1023.000000	1023.000000	2046.000000
17.580000	-0.014876	-8.791818	-2.380616	-1.215187	-3.274437	-1.921578	0.000000	-10.000000	0.216667	-17.283333	-53.500000	1023.000000	1023.000000	2046.000000
17.600000	-0.015275	-9.027433	-2.361427	-1.344583	-3.381764	-1.939659	0.000000	-10.000000	0.208333	-16.483334	-59.500000	1023.000000	1023.000000	2046.000000
17.620001	-0.015595	-9.216360	-2.535856	-1.369149	-3.305226	-2.006130	0.000000	-10.000000	0.191667	-15.700000	-65.166664	1023.000000	1023.000000	2046.000000
17.639999	-0.016002	-9.456894	-2.529914	-1.459807	-3.448138	-2.019036	0.000000	-10.000000	0.175000	-14.683333	-70.500000	1023.000000	1023.000000	2046.000000
17.660000	-0.016256	-9.607319	-2.529983	-1.584222	-3.469813	-2.023302	0.000000	-10.000000	0.158333	-13.833334	-75.333336	1023.000000	1023.000000	2046.000000
17.680000	-0.016595	-9.807852	-2.735096	-1.552818	-3.422636	-2.097303	0.000000	-10.000000	0.133333	-12.850000	-79.833336	1023.000000	1023.000000	2046.000000
17.700001	-0.016987	-10.039367	-2.635214	-1.656370	-3.617152	-2.130630	0.000000	-10.000000	0.108333	-12.066667	-84.000000	1023.000000	1023.000000	2046.000000
17.719999	-0.017247	-10.192820	-2.733592	-1.728459	-3.558503	-2.172265	0.000000	-10.000000	0.083333	-11.416667	-88.000000	1023.000000	1023.000000	2046.000000
17.740000	-0.017607	-10.405682	-2.914124	-1.722925	-3.533476	-2.235157	0.000000	-10.000000	0.066667	-10.950000	-92.000000	1023.000000	1023.000000	2046.000000
17.760000	-0.017813	-10.527687	-2.817921	-1.773351	-3.640530	-2.295885	0.000000	-10.000000	0.066667	-10.500000	-95.666664	1023.000000	1023.000000	2046.000000
17.780001	-0.017705	-10.463682	-2.898753	-1.768622	-3.509567	-2.286740	0.000000	-10.000000	0.066667	-9.983334	-99.166664	1023.000000	1023.000000	2046.000000
17.799999	-0.017672	-10.443895	-2.933013	-1.749099	-3.497382	-2.264402	0.000000	-10.000000	0.066667	-9.350000	-102.500000	1023.000000	1023.000000	2046.000000
17.820000	-0.017823	-10.533330	-2.843977	-1.811192	-3.625569	-2.252592	0.000000	-10.000000	0.058333	-8.400001	-105.666664	1023.000000	1023.000000	2046.000000
17.840000	-0.017839	-10.542759	-3.017648	-1.743349	-3.502806	-2.278956	0.000000	-10.000000	0.041667	-7.183333	-108.666664	1023.000000	1023.000000	2046.000000
17.860001	-0.018354	-10.847461	-3.153042	-1.671130	-3.678920	-2.344368	0.000000	-10.000000	0.033333	-5.766667	-111.000000	1023.000000	1023.000000	2046.000000
17.879999	-0.018386	-10.866196	-3.204086	-1.743955	-3.619859	-2.298296	0.000000	-10.000000	0.016667	-4.183333	-113.000000	1023.000000	1023.000000	2046.000000
17.900000	-0.018702	-11.052812	-3.320709	-1.778446	-3.602121	-2.351535	0.000000	-10.000000	0.008333	-2.266667	-114.166664	1023.000000	1023.000000	2046.000000
17.920000	-0.018887	-11.162145	-3.252112	-1.844078	-3.719853	-2.346103	0.000000	-10.000000	-0.008333	-0.066667	-114.833336	1023.000000	1023.000000	2046.000000
17.940001	-0.018821	-11.122964	-3.194888	-1.917883	-3.669589	-2.340605	0.000000	-10.000000	-0.016667	1.816667	-115.000000	1023.000000	1023.000000	2046.000000
17.959999	-0.019002	-11.230237	-3.266206	-1.850507	-3.672468	-2.441057	0.000000	-10.000000	-0.033333	3.750000	-115.000000	1023.000000	1023.000000	2046.000000
17.980000	-0.019421	-11.478002	-3.231261	-1.777724	-3.903574	-2.565442	0.000000	-10.000000	-0.041667	4.950000	-115.000000	1023.000000	1023.000000	2046.000000
18.000000	-0.019396	-11.462981	-3.342316	-1.696153	-3.835199	-2.589313	0.000000	-10.000000	-0.058333	7.133334	-115.000000	1023.000000	1023.000000	2046.000000
18.020000	-0.019306	-11.409690	-3.417442	-1.564015	-3.836927	-2.591305	0.000000	-10.000000	-0.058333	8.416667	-115.000000	1023.000000	1023.000000	2046.000000
18.040001	-0.019151	-11.318318	-3.353273	-1.418681	-3.921766	-2.624599	0.000000	-10.000000	-0.058333	9.650001	-115.000000	1023.000000	1023.000000	2046.000000
18.059999	-0.018613	-11.000391	-3.299268	-1.322789	-3.863048	-2.515286	0.000000	-10.000000	-0.050000	9.650001	-115.000000	1023.000000	1023.000000	2046.000000
18.080000	-0.018140	-10.720920	-3.251740	-1.186149	-3.819550	-2.463480	0.000000	-10.000000	-0.058333	9.966667	-115.000000	1023.000000	1023.000000	2046.000000
18.100000	-0.017745	-10.487545	-3.104654	-1.080234	-3.880741	-2.421916	0.000000	-10.000000	-0.083333	11.033334	-69.333336	1023.000000	1023.000000	2046.000000
18.120001	-0.017064	-10.084962	-3.083979	-1.058841	-3.660799	-2.281343	0.000000	-10.000000	-0.125000	12.933333	-21.166666	1023.000000	1023.000000	2046.000000
18.139999	-0.016538	-9.774030	-2.972750	-1.004279	-3.575809	-2.221191	0.000000	-10.000000	-0.158333	14.566667	27.000000	1023.000000	1023.000000	2046.000000
18.160000	-0.016042	-9.481071	-2.817640	-1.072619	-3.464917	-2.125895	0.000000	-10.000000	-0.183333	15.750000	31.166666	1023.000000	1023.000000	2046.000000
18.180000	-0.015385	-9.092816	-2.749347	-1.159498	-3.211120	-1.972852	0.000000	-10.000000	-0.208333	16.216667	34.500000	1023.000000	1023.000000	2046.000000
18.200001	-0.014889	-8.799184	-2.652978	-1.151201	-3.082960	-1.912045	0.000000	-10.000000	-0.241667	17.266666	39.833332	1023.000000	1023.000000	2046.000000
18.219999	-0.014183	-8.382052	-2.468371	-1.287674	-2.958914	-1.667094	0.000000	-10.000000	-0.258333	18.333334	45.500000	1023.000000	1023.000000	2046.000000
18.240000	-0.013337	-7.882297	-2.400055	-1.357912	-2.691709	-1.432621	0.000000	-10.000000	-0.266667	19.350000	51.500000	1023.000000	1023.000000	2046.000000
18.260000	-0.012704	-7.508223	-2.312716	-1.345324	-2.554495	-1.295688	0.000000	-10.000000	-0.283333	20.133333	57.666668	1023.000000	1023.000000	2046.000000
18.280001	-0.011936	-7.054128	-2.204840	-1.382253	-2.337540	-1.129495	0.000000	-10.000000	-0.316667	20.966667	64.166664	1023.000000	1023.000000	2046.000000
18.299999	-0.011150	-6.589728	-2.141587	-1.377338	-2.108853	-0.961949	0.000000	-10.000000	-0.333333	22.000000	71.000000	1023.000000	1023.000000	2046.000000
18.320000	-0.010385	-6.137303	-2.009025	-1.339400	-1.960128	-0.828750	0.000000	-10.000000	-0.350000	22.866667	78.333336	1023.000000	1023.000000	2046.000000
18.340000	-0.009692	-5.727845	-1.967997	-1.328794	-1.741195	-0.689859	0.000000	-10.000000	-0.366667	23.616667	85.666664	1023.000000	1023.000000	2046.000000
18.360001	-0.008969	-5.300447	-1.872436	-1.297541	-1.615031	-0.515440	0.000000	-10.000000	-0.391667	24.366667	93.333336	1023.000000	1023.000000	2046.000000
18.379999	-0.008418	-4.975293	-1.822367	-1.280680	-1.501122	-0.371124	0.000000	-10.000000	-0.400000	24.800001	101.333336	1023.000000	1023.000000	2046.000000
18.400000	-0.007707	-4.554632	-1.813693	-1.273393	-1.270803	-0.196742	0.000000	-10.000000	-0.400000	24.966667	109.666664	1023.000000	1023.000000	2046.000000
18.420000	-0.006999	-4.136650	-1.723668	-1.256945	-1.133188	-0.022848	0.000000	-10.000000	-0.400000	24.750000	118.000000	1023.000000	1023.000000	2046.000000
18.440001	-0.006446	-3.809786	-1.687314	-1.208289	-0.994225	0.080042	0.000000	-10.000000	-0.400000	24.733334	126.333336	1023.000000	1023.000000	2046.000000
18.459999	-0.005557	-3.284330	-1.603284	-1.203371	-0.733010	0.255335	0.000000	-10.000000	-0.400000	24.716667	134.666672	1023.000000	1023.000000	2046.000000
18.480000	-0.004770	-2.818862	-1.462922	-1.129382	-0.651091	0.424533	0.000000	-10.000000	-0.400000	24.766666	143.000000	1023.000000	1023.000000	2046.000000
18.500000	-0.003732	-2.205338	-1.419429	-1.027983	-0.332464	0.574537	0.000000	-10.000000	-0.400000	24.850000	151.000000	1023.000000	1023.000000	2046.000000
18.520000	-0.002790	-1.649065	-1.186860	-1.023277	-0.226337	0.787410	0.000000	-10.000000	-0.391667	24.816668	159.333328	1023.000000	1023.000000	2046.000000
18.540001	-0.001917	-1.132887	-1.161162	-0.853775	-0.044798	0.926848	0.000000	-10.000000	-0.408333	24.983334	167.666672	1023.000000	1023.000000	2046.000000
18.559999	-0.001257	-0.742801	-1.170017	-0.790061	0.131073	1.086204	0.000000	-10.000000	-0.416667	25.000000	176.000000	1023.000000	1023.000000	2046.000000
18.580000	-0.000506	-0.299315	-1.120147	-0.629699	0.188424	1.262106	0.000000	-10.000000	-0.441667	25.316668	184.333328	1023.000000	1023.000000	2046.000000
18.600000	0.000214	0.126601	-1.181461	-0.499947	0.395142	1.412867	0.000000	-10.000000	-0.441667	25.700001	192.666672	1023.000000	1023.000000	2046.000000
18.620001	0.000732	0.432545	-1.161493	-0.559808	0.534968	1.618878	0.000000	-10.000000	-0.450000	26.333334	201.333328	1023.000000	1023.000000	2046.000000
18.639999	0.001434	0.847222	-0.966967	-0.526858	0.587539	1.753509	0.000000	-10.000000	-0.441667	26.766668	210.000000	1023.000000	1023.000000	2046.000000
18.660000	0.002190	1.294417	-0.901283	-0.473519	0.810282	1.858937	0.000000	-10.000000	-0.441667	26.866667	219.000000	1023.000000	1023.000000	2046.000000
18.680000	0.002536	1.498808	-0.862481	-0.404572	0.825933	1.939928	0.000000	-10.000000	-0.450000	26.833334	228.000000	1023.000000	1023.000000	2046.000000
18.700001	0.002695	1.592885	-0.812628	-0.283194	0.729719	1.958988	0.000000	-10.000000	-0.458333	26.966667	236.833328	1023.000000	1023.000000	2046.000000
18.719999	0.003232	1.910081	-0.906390	-0.086247	0.868619	2.034101	0.000000	-10.000000	-0.466667	27.183334	245.666672	1023.000000	1023.000000	2046.000000
18.740000	0.003847	2.273364	-0.831281	0.109681	0.855919	2.139045	0.000000	-10.000000	-0.458333	27.400000	254.666672	1023.000000	1023.000000	2046.000000
18.760000	0.004683	2.767766	-0.747471	0.297057	0.958241	2.259939	0.000000	-10.000000	-0.466667	27.200001	263.833344	1023.000000	1023.000000	2046.000000
18.780001	0.005652	3.340572	-0.667312	0.500051	1.106228	2.401606	0.000000	-10.000000	-0.458333	27.033333	273.000000	1023.000000	1023.000000	2046.000000
18.799999	0.006580	3.888960	-0.438222	0.589702	1.115908	2.621573	0.000000	-10.000000	-0.458333	26.799999	282.000000	1023.000000	1023.000000	2046.000000
18.820000	0.007281	4.303066	-0.367119	0.780198	1.253420	2.636566	0.000000	-10.000000	-0.450000	26.783333	291.000000	1023.000000	1023.000000	2046.000000
18.840000	0.008008	4.732970	-0.277183	0.850379	1.384714	2.775060	0.000000	-10.000000	-0.441667	26.650000	300.000000	1023.000000	1023.000000	2046.000000
18.860001	0.008844	5.226974	-0.038056	0.839526	1.441154	2.984350	0.000000	-10.000000	-0.433333	26.283335	309.000000	1023.000000	1023.000000	2046.000000
18.879999	0.009755	5.765276	0.062772	0.869325	1.716899	3.116280	0.000000	-10.000000	-0.416667	25.466667	317.833344	1023.000000	1023.000000	2046.000000
18.900000	0.010515	6.214561	0.334518	0.754532	1.773142	3.352370	0.000000	-10.000000	-0.416667	24.783335	326.500000	1023.000000	1023.000000	2046.000000
18.920000	0.011458	6.771642	0.482472	0.816129	2.005093	3.467948	0.000000	-10.000000	-0.408333	24.516666	334.833344	1023.000000	1023.000000	2046.000000
18.940001	0.012279	7.256891	0.598193	0.803977	2.205685	3.649037	0.000000	-10.000000	-0.408333	24.566668	343.000000	1023.000000	1023.000000	2046.000000
18.959999	0.013246	7.828598	0.842318	0.704841	2.375930	3.905509	0.000000	-10.000000	-0.400000	24.483334	351.000000	1023.000000	1023.000000	2046.000000
18.980000	0.014035	8.294520	0.837714	0.828463	2.694739	3.933605	0.000000	-10.000000	-0.391667	24.183334	359.000000	1023.000000	1023.000000	2046.000000
19.000000	0.014847	8.774421	1.135828	0.731285	2.734154	4.173153	0.000000	-10.000000	-0.391667	24.100000	367.333344	1023.000000	1023.000000	2046.000000
19.020000	0.015703	9.280770	1.181570	0.834843	3.006645	4.257712	0.000000	-10.000000	-0.391667	24.300001	375.666656	1023.000000	1023.000000	2046.000000
19.040001	0.016551	9.781790	1.317556	0.934632	3.136639	4.392962	0.000000	-10.000000	-0.400000	24.600000	384.000000	1023.000000	1023.000000	2046.000000
19.059999	0.017398	10.282234	1.507056	0.936264	3.233102	4.605813	0.000000	-10.000000	-0.400000	24.800001	392.000000	1023.000000	1023.000000	2046.000000
19.080000	0.018277	10.801520	1.473105	1.083603	3.513390	4.731423	0.000000	-10.000000	-0.400000	24.833334	400.000000	1023.000000	1023.000000	2046.000000
19.100000	0.019000	11.228846	1.711239	1.069184	3.503427	4.944996	0.000000	-10.000000	-0.400000	24.750000	408.166656	1023.000000	1023.000000	2046.000000
19.120001	0.019763	11.679747	1.876293	1.182369	3.586960	5.034125	0.000000	-10.000000	-0.400000	24.766666	416.500000	1023.000000	1023.000000	2046.000000
19.139999	0.020776	12.278359	1.831913	1.260596	3.972754	5.213096	0.000000	-10.000000	-0.400000	24.799999	424.833344	1023.000000	1023.000000	2046.000000
19.160000	0.021425	12.662373	2.051985	1.261887	3.979269	5.369232	0.000000	-10.000000	-0.400000	24.600000	433.166656	1023.000000	1023.000000	2046.000000
19.180000	0.022348	13.207553	2.178067	1.414475	4.211438	5.403574	0.000000	-10.000000	-0.408333	24.566668	441.500000	1023.000000	1023.000000	2046.000000
19.200001	0.023573	13.931909	2.261169	1.514800	4.490637	5.665301	0.000000	-10.000000	-0.400000	24.500000	449.833344	1023.000000	1023.000000	2046.000000
19.219999	0.024517	14.489431	2.487797	1.549224	4.601127	5.851283	0.000000	-10.000000	-0.400000	24.383335	458.000000	1023.000000	1023.000000	2046.000000
19.240000	0.025335	14.972998	2.580741	1.717496	4.759223	5.915537	0.000000	-10.000000	-0.375000	24.016668	466.000000	1023.000000	1023.000000	2046.000000
19.260000	0.026474	15.645850	2.659461	1.795528	5.022177	6.168685	0.000000	-10.000000	-0.375000	23.866667	474.000000	1023.000000	1023.000000	2046.000000
19.280001	0.027185	16.066063	2.767379	1.953748	5.048316	6.296621	0.000000	-10.000000	-0.358333	23.716667	482.000000	1023.000000	1023.000000	2046.000000
19.299999	0.027965	16.527370	2.675064	2.182930	5.260101	6.409275	0.000000	-10.000000	-0.358333	23.616667	490.000000	1023.000000	1023.000000	2046.000000
19.320000	0.028626	16.917988	2.764109	2.149437	5.389643	6.614798	0.000000	-10.000000	-0.358333	23.299999	498.000000	1023.000000	1023.000000	2046.000000
19.340000	0.029105	17.201035	2.822440	2.284846	5.547978	6.545769	0.000000	-10.000000	-0.375000	23.500000	505.666656	1023.000000	1023.000000	2046.000000
19.360001	0.030060	17.765236	2.934422	2.316616	5.777381	6.736817	0.000000	-10.000000	-0.383333	23.833334	513.333313	1023.000000	1023.000000	2046.000000
19.379999	0.030681	18.132349	3.119332	2.404201	5.821585	6.787232	0.000000	-10.000000	-0.375000	23.866667	521.000000	1023.000000	1023.000000	2046.000000
19.400000	0.030949	18.290892	3.189443	2.589532	5.827666	6.684251	0.000000	-10.000000	-0.375000	23.866667	529.000000	1023.000000	1023.000000	2046.000000
19.420000	0.031310	18.504343	3.139188	2.747919	5.869210	6.748027	0.000000	-10.000000	-0.383333	23.700001	537.000000	1023.000000	1023.000000	2046.000000
19.440001	0.031634	18.695959	3.288765	2.915174	5.785712	6.706309	0.000000	-10.000000	-0.400000	23.833334	545.000000	1023.000000	1023.000000	2046.000000
19.459999	0.032451	19.178392	3.260180	3.158352	6.014289	6.745570	0.000000	-10.000000	-0.400000	24.049999	553.000000	1023.000000	1023.000000	2046.000000
19.480000	0.033138	19.584612	3.398631	3.297679	6.036733	6.851570	0.000000	-10.000000	-0.391667	24.033333	561.000000	1023.000000	1023.000000	2046.000000
19.500000	0.034027	20.110062	3.590062	3.499351	6.107959	6.912690	0.000000	-10.000000	-0.375000	23.966667	569.000000	1023.000000	1023.000000	2046.000000
19.520000	0.034866	20.605572	3.621863	3.696560	6.292713	6.994436	0.000000	-10.000000	-0.366667	23.300001	577.000000	1023.000000	1023.000000	2046.000000
19.540001	0.035461	20.957241	3.794305	3.741735	6.262211	7.158990	0.000000	-10.000000	-0.358333	23.166668	585.000000	1023.000000	1023.000000	2046.000000
19.559999	0.036341	21.477558	3.968005	3.878793	6.413055	7.217704	0.000000	-10.000000	-0.341667	22.750000	593.000000	1023.000000	1023.000000	2046.000000
19.580000	0.037169	21.966709	4.132815	3.834462	6.614159	7.385273	0.000000	-10.000000	-0.308333	22.283335	600.666687	1023.000000	1023.000000	2046.000000
19.600000	0.037699	22.279900	4.457158	3.774237	6.563553	7.484953	0.000000	-10.000000	-0.283333	21.366667	608.166687	1023.000000	1023.000000	2046.000000
19.620001	0.038606	22.816345	4.597201	3.794873	6.863812	7.560459	0.000000	-10.000000	-0.266667	20.333334	615.333313	1023.000000	1023.000000	2046.000000
19.639999	0.039022	23.061750	4.725452	3.685645	6.940708	7.709946	0.000000	-10.000000	-0.258333	19.466667	622.500000	1023.000000	1023.000000	2046.000000
19.660000	0.039815	23.530657	4.914867	3.761248	7.116274	7.738267	0.000000	-10.000000	-0.241667	18.850000	629.166687	1023.000000	1023.000000	2046.000000
19.680000	0.040632	24.013399	4.955741	3.820620	7.362743	7.874294	0.000000	-10.000000	-0.225000	18.416668	635.500000	1023.000000	1023.000000	2046.000000
19.700001	0.041093	24.285837	5.173584	3.773838	7.356916	7.981497	0.000000	-10.000000	-0.208333	18.316668	641.500000	1023.000000	1023.000000	2046.000000
19.719999	0.042069	24.862911	5.220315	3.921756	7.670577	8.050262	0.000000	-10.000000	-0.200000	18.250000	647.500000	1023.000000	1023.000000	2046.000000
19.740000	0.042678	25.222937	5.400567	3.906562	7.701246	8.214562	0.000000	-10.000000	-0.200000	18.016666	653.666687	1023.000000	1023.000000	2046.000000
19.760000	0.043266	25.570328	5.554468	3.969265	7.803351	8.243242	0.000000	-10.000000	-0.200000	18.000000	659.666687	1023.000000	1023.000000	2046.000000
19.780001	0.043910	25.950592	5.524500	4.045172	8.029279	8.351643	0.000000	-10.000000	-0.208333	18.000000	665.666687	1023.000000	1023.000000	2046.000000
19.799999	0.044472	26.282673	5.756708	4.068472	8.038341	8.419152	0.000000	-10.000000	-0.208333	18.000000	671.666687	1023.000000	1023.000000	2046.000000
19.820000	0.045079	26.641462	5.832823	4.229115	8.160932	8.418592	0.000000	-10.000000	-0.200000	17.766666	677.833313	1023.000000	1023.000000	2046.000000
19.840000	0.045720	27.020655	5.920007	4.247944	8.247339	8.605366	0.000000	-10.000000	-0.191667	17.100000	683.833313	1023.000000	1023.000000	2046.000000
19.860001	0.046311	27.369524	6.039091	4.367321	8.337301	8.625810	0.000000	-10.000000	-0.208333	17.050001	689.666687	1023.000000	1023.000000	2046.000000
19.879999	0.047083	27.826023	6.069276	4.448244	8.543563	8.764939	0.000000	-10.000000	-0.200000	16.816668	695.500000	1023.000000	1023.000000	2046.000000
19.900000	0.047806	28.253485	6.246897	4.494321	8.550258	8.962008	0.000000	-10.000000	-0.183333	16.750000	701.166687	1023.000000	1023.000000	2046.000000
19.920000	0.048430	28.622280	6.269221	4.646923	8.712152	8.993986	0.000000	-10.000000	-0.133333	16.100000	706.833313	1023.000000	1023.000000	2046.000000
19.940001	0.048994	28.955496	6.287590	4.680130	8.828352	9.159424	0.000000	-10.000000	-0.133333	15.333334	712.166687	1023.000000	1023.000000	2046.000000
19.959999	0.049432	29.214413	6.325645	4.875382	8.786711	9.226676	0.000000	-10.000000	-0.116667	14.183333	717.500000	1023.000000	1023.000000	2046.000000
19.980000	0.049822	29.444740	6.162117	5.056765	8.935376	9.290483	0.000000	-10.000000	-0.116667	13.350000	720.833313	1023.000000	1023.000000	2046.000000
20.000000	0.049858	29.465988	6.152112	5.010031	8.895980	9.407867	0.000000	-10.000000	-0.100000	12.383333	725.333313	1023.000000	1023.000000	2046.000000
20.020000	0.050117	29.618856	6.215727	5.119297	8.932366	9.351466	0.000000	-10.000000	-0.083333	11.783334	729.500000	1023.000000	1023.000000	2046.000000
20.040001	0.050444	29.812155	6.187652	5.066027	9.071886	9.486589	0.000000	-10.000000	-0.066667	10.833334	735.000000	1023.000000	1023.000000	2046.000000
20.059999	0.050448	29.814806	6.340787	5.103055	8.891405	9.479559	0.000000	-10.000000	-0.033333	9.683333	738.833313	1023.000000	1023.000000	2046.000000
20.080000	0.050390	29.780563	6.222191	5.257277	8.965238	9.335858	0.000000	-10.000000	-0.016667	8.300000	742.333313	1023.000000	1023.000000	2046.000000
20.100000	0.049860	29.467192	6.138381	5.235758	8.755705	9.337348	0.000000	-10.000000	0.000000	6.833333	745.333313	1023.000000	1023.000000	2046.000000
20.120001	0.049406	29.198805	6.120280	5.411192	8.577079	9.090254	0.000000	-10.000000	0.000000	5.250000	748.000000	1023.000000	1023.000000	2046.000000
20.139999	0.049236	29.098415	5.945207	5.482120	8.621090	9.049998	0.000000	-10.000000	0.000000	2.566667	750.000000	1023.000000	1023.000000	2046.000000
20.160000	0.048861	28.876984	6.038735	5.548124	8.294851	8.995274	0.000000	-10.000000	0.000000	-0.416667	751.333313	1023.000000	1023.000000	2046.000000
20.180000	0.048751	28.811630	5.901285	5.721208	8.332025	8.857114	0.000000	-10.000000	0.016667	-3.600000	751.833313	1023.000000	1023.000000	2046.000000
20.200001	0.048555	28.695799	5.917990	5.687068	8.131512	8.959230	0.000000	-10.000000	0.033333	-6.166667	752.000000	1023.000000	1023.000000	2046.000000
20.219999	0.048194	28.482702	5.954618	5.866410	7.923108	8.738567	0.000000	-10.000000	0.066667	-8.416666	752.000000	1023.000000	1023.000000	2046.000000
20.240000	0.048114	28.435534	5.879047	5.795209	7.995694	8.765583	0.000000	-10.000000	0.083333	-10.150000	752.000000	1023.000000	1023.000000	2046.000000
20.260000	0.047754	28.222509	6.069299	5.645231	7.727597	8.780381	0.000000	-10.000000	0.100000	-11.450000	752.000000	1023.000000	1023.000000	2046.000000
20.280001	0.047458	28.047966	6.073179	5.564605	7.801888	8.608294	0.000000	-10.000000	0.100000	-12.883333	752.000000	1023.000000	1023.000000	2046.000000
20.299999	0.047147	27.863823	6.089479	5.351261	7.741706	8.681376	0.000000	-10.000000	0.100000	-13.833334	744.333313	1023.000000	1023.000000	2046.000000
20.320000	0.046698	27.598639	6.135896	5.290940	7.658228	8.513575	0.000000	-10.000000	0.100000	-14.283334	735.000000	1023.000000	1023.000000	2046.000000
20.340000	0.046516	27.490772	6.061627	5.169150	7.732272	8.527722	0.000000	-10.000000	0.100000	-13.933333	724.166687	1023.000000	1023.000000	2046.000000
20.360001	0.046363	27.400496	6.116414	5.039181	7.642426	8.602474	0.000000	-10.000000	0.100000	-13.366667	719.500000	1023.000000	1023.000000	2046.000000
20.379999	0.046160	27.280298	6.042378	5.026257	7.720335	8.491327	0.000000	-10.000000	0.100000	-12.600000	715.166687	1023.000000	1023.000000	2046.000000
20.400000	0.045891	27.121765	5.980711	4.837691	7.753683	8.549681	0.000000	-10.000000	0.091667	-11.933333	711.000000	1023.000000	1023.000000	2046.000000
20.420000	0.045582	26.938929	6.112192	4.791372	7.526322	8.509042	0.000000	-10.000000	0.083333	-11.483334	707.000000	1023.000000	1023.000000	2046.000000
20.440001	0.045152	26.685013	5.927627	4.726035	7.677105	8.354246	0.000000	-10.000000	0.083333	-11.300000	703.000000	1023.000000	1023.000000	2046.000000
20.459999	0.044842	26.501543	5.930046	4.601531	7.518908	8.451058	0.000000	-10.000000	0.091667	-11.383333	699.000000	1023.000000	1023.000000	2046.000000
20.480000	0.044364	26.218998	5.896111	4.647769	7.451991	8.223127	0.000000	-10.000000	0.100000	-11.850000	695.333313	1023.000000	1023.000000	2046.000000
20.500000	0.043846	25.912825	5.753509	4.536613	7.418405	8.204298	0.000000	-10.000000	0.100000	-12.433333	691.333313	1023.000000	1023.000000	2046.000000
20.520000	0.043554	25.740543	5.776461	4.491268	7.252758	8.220057	0.000000	-10.000000	0.116667	-13.250000	687.333313	1023.000000	1023.000000	2046.000000
20.540001	0.043007	25.417063	5.650738	4.524887	7.268613	7.972824	0.000000	-10.000000	0.150000	-14.150001	682.666687	1023.000000	1023.000000	2046.000000
20.559999	0.042535	25.138111	5.703243	4.287387	7.036520	8.110961	0.000000	-10.000000	0.183333	-15.316667	678.000000	1023.000000	1023.000000	2046.000000
20.580000	0.041993	24.817678	5.531888	4.410739	7.042883	7.832167	0.000000	-10.000000	0.216667	-16.600000	672.833313	1023.000000	1023.000000	2046.000000
20.600000	0.041278	24.395426	5.472351	4.299958	6.862481	7.760636	0.000000	-10.000000	0.258333	-18.016666	667.333313	1023.000000	1023.000000	2046.000000
20.620001	0.040733	24.073174	5.380451	4.370803	6.640794	7.681125	0.000000	-10.000000	0.308333	-19.333334	661.333313	1023.000000	1023.000000	2046.000000
20.639999	0.039875	23.565994	5.094209	4.389362	6.668371	7.414052	0.000000	-10.000000	0.350000	-20.533335	654.833313	1023.000000	1023.000000	2046.000000
20.660000	0.039198	23.166193	5.071931	4.210174	6.512116	7.371972	0.000000	-10.000000	0.350000	-21.083334	648.000000	1023.000000	1023.000000	2046.000000
20.680000	0.038334	22.655542	5.017189	4.141110	6.435412	7.061831	0.000000	-10.000000	0.341667	-20.900000	641.000000	1023.000000	1023.000000	2046.000000
20.700001	0.037621	22.233858	4.996390	3.935833	6.375385	6.926250	0.000000	-10.000000	0.333333	-20.400000	634.166687	1023.000000	1023.000000	2046.000000
20.719999	0.036657	21.664282	4.971716	3.890735	6.194931	6.606900	0.000000	-10.000000	0.341667	-20.233334	627.333313	1023.000000	1023.000000	2046.000000
20.740000	0.035478	20.967388	4.792205	3.910880	6.120005	6.144299	0.000000	-10.000000	0.350000	-20.450001	620.500000	1023.000000	1023.000000	2046.000000
20.760000	0.034573	20.432844	4.737622	3.849134	5.878415	5.967671	0.000000	-10.000000	0.350000	-20.583334	613.666687	1023.000000	1023.000000	2046.000000
20.780001	0.033410	19.745241	4.540606	3.922782	5.691633	5.590220	0.000000	-10.000000	0.341667	-20.549999	606.833313	1023.000000	1023.000000	2046.000000
20.799999	0.032680	19.313728	4.400573	3.948393	5.646455	5.318306	0.000000	-10.000000	0.341667	-20.583334	600.000000	1023.000000	1023.000000	2046.000000
20.820000	0.032052	18.942673	4.361040	3.943966	5.401254	5.236414	0.000000	-10.000000	0.341667	-20.916666	593.000000	1023.000000	1023.000000	2046.000000
20.840000	0.031051	18.351004	4.202151	4.067859	5.267088	4.813905	0.000000	-10.000000	0.358333	-21.433334	586.000000	1023.000000	1023.000000	2046.000000
20.860001	0.030500	18.025578	4.201549	4.010756	5.081249	4.732024	0.000000	-10.000000	0.375000	-22.083334	578.833313	1023.000000	1023.000000	2046.000000
20.879999	0.029741	17.577137	4.107521	4.016737	4.902917	4.549962	0.000000	-10.000000	0.391667	-22.600000	571.500000	1023.000000	1023.000000	2046.000000
20.900000	0.028867	17.060167	4.018201	3.938559	4.837966	4.265441	0.000000	-10.000000	0.425000	-23.300001	563.833313	1023.000000	1023.000000	2046.000000
20.920000	0.028424	16.798828	4.133991	3.763572	4.656584	4.244682	0.000000	-10.000000	0.450000	-23.783333	558.666687	1023.000000	1023.000000	2046.000000
20.940001	0.027554	16.284397	4.123367	3.631883	4.520837	4.008309	0.000000	-10.000000	0.491667	-24.666666	550.666687	1023.000000	1023.000000	2046.000000
20.959999	0.026544	15.687371	4.040518	3.459774	4.445158	3.741922	0.000000	-10.000000	0.500000	-25.066668	542.500000	1023.000000	1023.000000	2046.000000
20.980000	0.025919	15.318106	4.077403	3.314864	4.218273	3.707566	0.000000	-10.000000	0.508333	-25.466667	534.333313	1023.000000	1023.000000	2046.000000
21.000000	0.024828	14.673190	3.856364	3.315480	4.142519	3.358827	0.000000	-10.000000	0.516667	-25.566668	525.833313	1023.000000	1023.000000	2046.000000
21.020000	0.024037	14.205601	3.801245	3.085583	3.974739	3.344033	0.000000	-10.000000	0.533333	-25.783333	520.166687	1023.000000	1023.000000	2046.000000
21.040001	0.023154	13.683778	3.674932	3.072586	3.782115	3.154145	0.000000	-10.000000	0.566667	-26.416666	508.500000	1023.000000	1023.000000	2046.000000
21.059999	0.021992	12.997143	3.417074	3.000969	3.704373	2.874728	0.000000	-10.000000	0.566667	-26.866667	499.500000	1023.000000	1023.000000	2046.000000
21.080000	0.021256	12.562382	3.438958	2.844208	3.351948	2.927269	0.000000	-10.000000	0.566667	-27.400000	487.500000	1023.000000	1023.000000	2046.000000
21.100000	0.020232	11.957078	3.248407	2.860739	3.195967	2.651965	0.000000	-10.000000	0.550000	-27.516666	481.500000	1023.000000	1023.000000	2046.000000
21.120001	0.019341	11.430507	3.083028	2.790325	3.054339	2.502814	0.000000	-10.000000	0.591667	-27.983334	472.333344	1023.000000	1023.000000	2046.000000
21.139999	0.018422	10.887624	2.982452	2.700510	2.781984	2.422678	0.000000	-10.000000	0.625000	-28.316668	463.000000	1023.000000	1023.000000	2046.000000
21.160000	0.017335	10.245051	2.744375	2.722844	2.678244	2.099589	0.000000	-10.000000	0.658333	-28.600000	450.333344	1023.000000	1023.000000	2046.000000
21.180000	0.016751	9.899866	2.717390	2.661959	2.395362	2.125155	0.000000	-10.000000	0.650000	-28.683334	440.833344	1023.000000	1023.000000	2046.000000
21.200001	0.015830	9.355265	2.473306	2.638296	2.254261	1.989402	0.000000	-10.000000	0.650000	-28.766666	431.166656	1023.000000	1023.000000	2046.000000
21.219999	0.015214	8.991721	2.344928	2.579218	2.136409	1.931166	0.000000	-10.000000	0.650000	-28.933334	421.666656	1023.000000	1023.000000	2046.000000
21.240000	0.014430	8.528391	2.232864	2.552928	1.832418	1.910180	0.000000	-10.000000	0.650000	-28.733334	412.000000	1023.000000	1023.000000	2046.000000
21.260000	0.013483	7.968263	1.917760	2.626491	1.720879	1.703134	0.000000	-10.000000	0.650000	-28.500000	402.333344	1023.000000	1023.000000	2046.000000
21.280001	0.012630	7.464211	1.710077	2.534658	1.569692	1.649784	0.000000	-10.000000	0.650000	-28.233334	395.833344	1023.000000	1023.000000	2046.000000
21.299999	0.011560	6.832016	1.594390	2.400242	1.250056	1.587329	0.000000	-10.000000	0.633333	-27.966667	386.333344	1023.000000	1023.000000	2046.000000
21.320000	0.010378	6.133635	1.337955	2.271950	1.164919	1.358809	0.000000	-10.000000	0.600000	-27.666666	377.166656	1023.000000	1023.000000	2046.000000
21.340000	0.009666	5.712407	1.361682	2.037454	0.941488	1.371782	0.000000	-10.000000	0.566667	-27.333334	365.000000	1023.000000	1023.000000	2046.000000
21.360001	0.008651	5.112568	1.240494	1.983258	0.707896	1.180920	0.000000	-10.000000	0.550000	-27.183332	359.000000	1023.000000	1023.000000	2046.000000
21.379999	0.007409	4.378960	0.960557	1.993025	0.599649	0.825729	0.000000	-10.000000	0.541667	-27.016666	352.833344	1023.000000	1023.000000	2046.000000
21.400000	0.006675	3.945041	0.891144	1.951641	0.260667	0.841589	0.000000	-10.000000	0.541667	-26.516666	343.833344	1023.000000	1023.000000	2046.000000
21.420000	0.005533	3.269903	0.528218	2.019506	0.136739	0.585440	0.000000	-10.000000	0.541667	-26.066668	332.000000	1023.000000	1023.000000	2046.000000
21.440001	0.004760	2.812929	0.349507	1.999356	-0.024793	0.488860	0.000000	-10.000000	0.550000	-25.750000	323.333344	1023.000000	1023.000000	2046.000000
21.459999	0.004240	2.506046	0.338519	1.974404	-0.305702	0.498824	0.000000	-10.000000	0.550000	-25.983334	314.666656	1023.000000	1023.000000	2046.000000
21.480000	0.003470	2.050598	0.061556	2.028419	-0.331322	0.291945	0.000000	-10.000000	0.550000	-26.166668	308.833344	1023.000000	1023.000000	2046.000000
21.500000	0.002997	1.771107	-0.018407	1.958150	-0.435181	0.266544	0.000000	-10.000000	0.550000	-26.483334	300.166656	1023.000000	1023.000000	2046.000000
21.520000	0.002419	1.429819	-0.058241	1.888643	-0.673629	0.273046	0.000000	-10.000000	0.541667	-26.050001	291.500000	1023.000000	1023.000000	2046.000000
21.540001	0.001842	1.088871	-0.203931	1.836131	-0.677097	0.133768	0.000000	-10.000000	0.525000	-25.583334	279.833344	1023.000000	1023.000000	2046.000000
21.559999	0.001528	0.903246	-0.185560	1.656000	-0.676721	0.109526	0.000000	-10.000000	0.508333	-24.983334	271.000000	1023.000000	1023.000000	2046.000000
21.580000	0.000855	0.505291	-0.128474	1.497741	-0.930504	0.066527	0.000000	-10.000000	0.491667	-24.916668	265.333344	1023.000000	1023.000000	2046.000000
21.600000	0.000263	0.155157	-0.255472	1.369942	-0.840614	-0.118699	0.000000	-10.000000	0.475000	-24.700001	260.000000	1023.000000	1023.000000	2046.000000
21.620001	-0.000184	-0.108955	-0.220369	1.183603	-0.980293	-0.091895	0.000000	-10.000000	0.450000	-24.016666	249.333328	1023.000000	1023.000000	2046.000000
21.639999	-0.000801	-0.473406	-0.303703	1.058541	-1.063724	-0.164521	0.000000	-10.000000	0.433333	-23.366667	241.333328	1023.000000	1023.000000	2046.000000
21.660000	-0.001259	-0.743832	-0.458151	0.953810	-0.980969	-0.258521	0.000000	-10.000000	0.400000	-22.383333	230.833328	1023.000000	1023.000000	2046.000000
21.680000	-0.001689	-0.997955	-0.404399	0.791765	-1.172259	-0.213063	0.000000	-10.000000	0.375000	-21.866667	225.666672	1023.000000	1023.000000	2046.000000
21.700001	-0.002331	-1.377790	-0.644509	0.730811	-1.106339	-0.357752	0.000000	-10.000000	0.341667	-21.050001	218.166672	1023.000000	1023.000000	2046.000000
21.719999	-0.002730	-1.613301	-0.620223	0.621546	-1.204882	-0.409742	0.000000	-10.000000	0.333333	-20.600000	211.333328	1023.000000	1023.000000	2046.000000
21.740000	-0.003228	-1.907928	-0.677987	0.501159	-1.339718	-0.391382	0.000000	-10.000000	0.333333	-20.083334	202.333328	1023.000000	1023.000000	2046.000000
21.760000	-0.003974	-2.348476	-0.928234	0.486770	-1.274520	-0.632492	0.000000	-10.000000	0.333333	-19.900000	193.333328	1023.000000	1023.000000	2046.000000
21.780001	-0.004215	-2.490916	-0.858092	0.335739	-1.411149	-0.557414	0.000000	-10.000000	0.333333	-19.866667	188.833328	1023.000000	1023.000000	2046.000000
21.799999	-0.004877	-2.882215	-1.055665	0.322834	-1.483329	-0.666055	0.000000	-10.000000	0.333333	-20.049999	184.333328	1023.000000	1023.000000	2046.000000
21.820000	-0.005315	-3.141065	-1.131998	0.275362	-1.491117	-0.793312	0.000000	-10.000000	0.333333	-20.166666	179.833328	1023.000000	1023.000000	2046.000000
21.840000	-0.005551	-3.280443	-1.127106	0.177876	-1.674937	-0.656277	0.000000	-10.000000	0.341667	-20.283333	170.833328	1023.000000	1023.000000	2046.000000
21.860001	-0.006305	-3.726203	-1.456966	0.173031	-1.559755	-0.882514	0.000000	-10.000000	0.341667	-20.250000	164.000000	1023.000000	1023.000000	2046.000000
21.879999	-0.006668	-3.940839	-1.514549	0.125137	-1.715810	-0.835617	0.000000	-10.000000	0.341667	-20.166666	157.333328	1023.000000	1023.000000	2046.000000
21.900000	-0.007251	-4.285532	-1.707899	0.155924	-1.852896	-0.880661	0.000000	-10.000000	0.333333	-20.000000	153.000000	1023.000000	1023.000000	2046.000000
21.920000	-0.007988	-4.721129	-1.926507	0.021990	-1.799935	-1.016678	0.000000	-10.000000	0.333333	-19.833334	144.166672	1023.000000	1023.000000	2046.000000
21.940001	-0.008559	-5.058362	-1.923375	-0.106693	-2.026753	-1.001542	0.000000	-10.000000	0.341667	-19.750000	137.500000	1023.000000	1023.000000	2046.000000
21.959999	-0.009321	-5.508482	-2.087355	-0.249797	-2.020022	-1.151307	0.000000	-10.000000	0.350000	-19.700001	130.833328	1023.000000	1023.000000	2046.000000
21.980000	-0.009783	-5.781879	-2.107881	-0.390021	-2.119363	-1.164614	0.000000	-10.000000	0.341667	-19.650000	126.333336	1023.000000	1023.000000	2046.000000
22.000000	-0.010588	-6.257602	-2.166443	-0.424173	-2.337236	-1.329751	0.000000	-10.000000	0.316667	-19.550001	119.833336	1023.000000	1023.000000	2046.000000
22.020000	-0.011271	-6.661333	-2.369665	-0.413638	-2.363421	-1.514609	0.000000	-10.000000	0.275000	-19.066668	113.166664	1023.000000	1023.000000	2046.000000
22.040001	-0.011776	-6.959808	-2.421582	-0.401200	-2.616586	-1.520440	0.000000	-10.000000	0.241667	-18.066668	106.833336	1023.000000	1023.000000	2046.000000
22.059999	-0.012422	-7.341687	-2.672426	-0.321375	-2.588784	-1.759102	0.000000	-10.000000	0.216667	-16.933334	100.833336	1023.000000	1023.000000	2046.000000
22.080000	-0.012719	-7.517181	-2.717620	-0.359119	-2.711732	-1.728709	0.000000	-10.000000	0.216667	-16.250000	95.166664	1023.000000	1023.000000	2046.000000
22.100000	-0.013122	-7.755154	-2.755788	-0.313644	-2.902834	-1.782889	0.000000	-10.000000	0.208333	-16.150002	89.833336	1023.000000	1023.000000	2046.000000
22.120001	-0.013292	-7.855596	-2.898387	-0.257619	-2.832760	-1.866831	0.000000	-10.000000	0.208333	-16.383333	84.333336	1023.000000	1023.000000	2046.000000
22.139999	-0.013593	-8.033655	-2.887544	-0.284507	-3.034244	-1.827360	0.000000	-10.000000	0.200000	-16.416668	79.000000	1023.000000	1023.000000	2046.000000
22.160000	-0.013830	-8.173489	-2.968313	-0.365620	-2.979637	-1.859919	0.000000	-10.000000	0.200000	-16.283333	71.666664	1023.000000	1023.000000	2046.000000
22.180000	-0.013987	-8.266397	-2.855276	-0.467033	-3.077516	-1.866572	0.000000	-10.000000	0.200000	-16.000000	66.166664	1023.000000	1023.000000	2046.000000
22.200001	-0.014399	-8.509644	-2.894617	-0.642267	-3.060472	-1.912287	0.000000	-10.000000	0.200000	-15.833334	60.833332	1023.000000	1023.000000	2046.000000
22.219999	-0.014432	-8.529420	-2.794273	-0.803961	-2.986948	-1.944238	0.000000	-10.000000	0.183333	-14.983334	54.000000	1023.000000	1023.000000	2046.000000
22.240000	-0.014913	-8.813478	-2.768210	-0.929067	-3.153628	-1.962573	0.000000	-10.000000	0.166667	-14.133333	47.166668	1023.000000	1023.000000	2046.000000
22.260000	-0.015202	-8.984361	-2.886513	-1.062027	-2.995806	-2.040016	0.000000	-10.000000	0.158333	-13.250000	40.500000	1023.000000	1023.000000	2046.000000
22.280001	-0.015396	-9.098879	-2.787343	-1.219386	-3.119643	-1.972507	0.000000	-10.000000	0.166667	-13.150001	39.000000	1023.000000	1023.000000	2046.000000
22.299999	-0.015812	-9.344858	-2.864213	-1.313591	-3.140496	-2.026558	0.000000	-10.000000	0.158333	-12.866667	36.000000	1023.000000	1023.000000	2046.000000
22.320000	-0.016062	-9.492435	-2.992019	-1.414860	-3.003981	-2.081576	0.000000	-10.000000	0.125000	-12.500000	33.166668	1023.000000	1023.000000	2046.000000
22.340000	-0.016111	-9.521580	-2.865743	-1.486816	-3.121686	-2.047335	0.000000	-10.000000	0.091667	-11.800000	29.000000	1023.000000	1023.000000	2046.000000
22.360001	-0.016580	-9.798991	-3.032923	-1.494927	-3.112032	-2.159109	0.000000	-10.000000	0.066667	-10.716666	25.166666	1023.000000	1023.000000	2046.000000
22.379999	-0.016511	-9.758033	-3.037789	-1.569436	-3.025418	-2.125390	0.000000	-10.000000	0.058333	-9.250000	21.666666	1023.000000	1023.000000	2046.000000
22.400000	-0.016600	-9.810525	-2.990618	-1.531612	-3.138952	-2.149344	0.000000	-10.000000	0.041667	-7.583333	18.500000	1023.000000	1023.000000	2046.000000
22.420000	-0.016746	-9.896874	-3.107945	-1.612118	-2.983965	-2.192846	0.000000	-10.000000	0.033333	-6.116667	15.833333	1023.000000	1023.000000	2046.000000
22.440001	-0.016621	-9.823191	-2.946486	-1.622792	-3.123296	-2.130617	0.000000	-10.000000	0.016667	-4.716667	13.666667	1023.000000	1023.000000	2046.000000
22.459999	-0.016790	-9.922626	-3.078492	-1.595409	-3.026980	-2.221745	0.000000	-10.000000	0.008333	-3.300000	12.166667	1023.000000	1023.000000	2046.000000
22.480000	-0.016332	-9.652454	-3.034990	-1.602357	-2.878681	-2.136426	0.000000	-10.000000	0.000000	-1.683333	11.333333	1023.000000	1023.000000	2046.000000
22.500000	-0.016472	-9.734762	-3.112941	-1.553622	-2.956604	-2.111595	0.000000	-10.000000	0.000000	-0.200000	11.000000	1023.000000	1023.000000	2046.000000
22.520000	-0.016325	-9.648268	-3.263881	-1.452122	-2.801022	-2.131243	0.000000	-10.000000	-0.008333	1.533333	11.000000	1023.000000	1023.000000	2046.000000
22.540001	-0.016095	-9.512155	-3.216961	-1.439473	-2.835156	-2.020565	0.000000	-10.000000	-0.025000	3.633333	11.000000	1023.000000	1023.000000	2046.000000
22.559999	-0.016135	-9.535857	-3.312599	-1.377982	-2.739864	-2.105413	0.000000	-10.000000	-0.058333	6.283333	11.000000	1023.000000	1023.000000	2046.000000
22.580000	-0.015820	-9.349797	-3.240083	-1.489641	-2.604622	-2.015451	0.000000	-10.000000	-0.091667	8.766666	11.000000	1023.000000	1023.000000	2046.000000
22.600000	-0.015424	-9.115860	-3.101734	-1.473920	-2.626729	-1.913478	0.000000	-10.000000	-0.116667	10.983334	11.000000	1023.000000	1023.000000	2046.000000
22.620001	-0.015274	-9.027084	-3.150018	-1.430716	-2.433403	-2.012948	0.000000	-10.000000	-0.133333	12.700000	11.000000	1023.000000	1023.000000	2046.000000
22.639999	-0.015206	-8.986927	-3.109483	-1.374265	-2.529237	-1.973943	0.000000	-10.000000	-0.166667	14.333333	11.000000	1023.000000	1023.000000	2046.000000
22.660000	-0.014888	-8.798602	-3.147189	-1.242770	-2.447671	-1.960973	0.000000	-10.000000	-0.208333	16.033333	15.000000	1023.000000	1023.000000	2046.000000
22.680000	-0.014393	-8.506299	-3.175532	-1.140360	-2.274026	-1.916381	0.000000	-10.000000	-0.250000	17.850000	20.500000	1023.000000	1023.000000	2046.000000
22.700001	-0.013605	-8.040285	-3.085212	-0.979224	-2.214626	-1.761223	0.000000	-10.000000	-0.275000	19.300001	28.000000	1023.000000	1023.000000	2046.000000
22.719999	-0.012779	-7.552231	-3.024773	-0.811862	-2.067165	-1.648431	0.000000	-10.000000	-0.308333	20.333334	33.833332	1023.000000	1023.000000	2046.000000
22.740000	-0.011841	-6.998240	-2.915186	-0.777076	-1.858378	-1.447600	0.000000	-10.000000	-0.341667	21.200001	40.333332	1023.000000	1023.000000	2046.000000
22.760000	-0.011153	-6.591295	-2.799075	-0.611425	-1.835488	-1.345307	0.000000	-10.000000	-0.375000	22.000000	47.166668	1023.000000	1023.000000	2046.000000
22.780001	-0.010549	-6.234446	-2.768578	-0.631782	-1.617921	-1.216165	0.000000	-10.000000	-0.400000	22.716667	54.333332	1023.000000	1023.000000	2046.000000
22.799999	-0.009670	-5.715038	-2.529302	-0.731332	-1.475018	-0.979386	0.000000	-10.000000	-0.400000	23.350000	61.833332	1023.000000	1023.000000	2046.000000
22.820000	-0.008997	-5.317244	-2.380313	-0.688190	-1.350888	-0.897854	0.000000	-10.000000	-0.383333	23.700001	69.500000	1023.000000	1023.000000	2046.000000
22.840000	-0.008240	-4.869600	-2.231818	-0.788627	-1.135035	-0.714120	0.000000	-10.000000	-0.358333	23.683332	77.166664	1023.000000	1023.000000	2046.000000
22.860001	-0.007251	-4.285250	-2.024409	-0.885329	-0.912324	-0.463187	0.000000	-10.000000	-0.358333	23.516666	85.000000	1023.000000	1023.000000	2046.000000
22.879999	-0.006404	-3.784576	-1.909931	-0.840261	-0.764093	-0.270291	0.000000	-10.000000	-0.375000	23.733334	93.000000	1023.000000	1023.000000	2046.000000
22.900000	-0.005576	-3.295226	-1.853348	-0.877369	-0.462653	-0.101855	0.000000	-10.000000	-0.400000	24.116667	101.000000	1023.000000	1023.000000	2046.000000
22.920000	-0.004689	-2.771172	-1.687258	-0.952659	-0.287594	0.156338	0.000000	-10.000000	-0.416667	24.466667	109.000000	1023.000000	1023.000000	2046.000000
22.940001	-0.003889	-2.298234	-1.542872	-0.889132	-0.197356	0.331126	0.000000	-10.000000	-0.450000	25.066668	117.000000	1023.000000	1023.000000	2046.000000
22.959999	-0.003160	-1.867519	-1.602615	-0.836317	0.151165	0.420248	0.000000	-10.000000	-0.475000	25.716667	125.333336	1023.000000	1023.000000	2046.000000
22.980000	-0.002265	-1.338627	-1.468945	-0.880827	0.337712	0.673433	0.000000	-10.000000	-0.500000	26.283333	133.833328	1023.000000	1023.000000	2046.000000
23.000000	-0.001352	-0.799206	-1.306905	-0.790392	0.407728	0.890362	0.000000	-10.000000	-0.508333	26.366667	142.666672	1023.000000	1023.000000	2046.000000
23.020000	-0.000570	-0.337074	-1.273764	-0.671284	0.594156	1.013818	0.000000	-10.000000	-0.508333	26.383333	151.333328	1023.000000	1023.000000	2046.000000
23.040001	0.000318	0.188149	-1.209134	-0.646203	0.882621	1.160866	0.000000	-10.000000	-0.508333	26.283333	160.166672	1023.000000	1023.000000	2046.000000
23.059999	0.001257	0.742692	-1.005103	-0.624176	0.921046	1.450925	0.000000	-10.000000	-0.500000	26.200001	169.000000	1023.000000	1023.000000	2046.000000
23.080000	0.002257	1.333933	-0.947911	-0.504645	1.133847	1.652641	0.000000	-10.000000	-0.500000	26.000000	177.833328	1023.000000	1023.000000	2046.000000
23.100000	0.002933	1.733144	-0.963308	-0.472226	1.408077	1.760600	0.000000	-10.000000	-0.491667	26.300001	186.500000	1023.000000	1023.000000	2046.000000
23.120001	0.003700	2.186781	-0.907925	-0.378745	1.459539	2.013912	0.000000	-10.000000	-0.483333	26.716667	195.166672	1023.000000	1023.000000	2046.000000
23.139999	0.004605	2.721706	-0.904490	-0.123747	1.530003	2.219940	0.000000	-10.000000	-0.483333	27.316668	204.000000	1023.000000	1023.000000	2046.000000
23.160000	0.005303	3.133899	-0.954027	-0.030666	1.799873	2.318719	0.000000	-10.000000	-0.491667	27.866667	213.166672	1023.000000	1023.000000	2046.000000
23.180000	0.005977	3.532627	-0.775809	-0.093908	1.867684	2.534660	0.000000	-10.000000	-0.500000	28.083334	222.333328	1023.000000	1023.000000	2046.000000
23.200001	0.006795	4.016075	-0.665702	0.027973	1.987960	2.665843	0.000000	-10.000000	-0.491667	28.150000	231.666672	1023.000000	1023.000000	2046.000000
23.219999	0.007510	4.438158	-0.592951	0.111346	2.173694	2.746068	0.000000	-10.000000	-0.491667	27.800001	241.000000	1023.000000	1023.000000	2046.000000
23.240000	0.007847	4.637584	-0.499896	0.156540	2.180667	2.800272	0.000000	-10.000000	-0.491667	27.733334	250.333328	1023.000000	1023.000000	2046.000000
23.260000	0.008169	4.827727	-0.524038	0.376297	2.134851	2.840616	0.000000	-10.000000	-0.483333	27.600000	259.666656	1023.000000	1023.000000	2046.000000
23.280001	0.008660	5.117918	-0.559758	0.548933	2.240705	2.888039	0.000000	-10.000000	-0.475000	27.516666	268.833344	1023.000000	1023.000000	2046.000000
23.299999	0.009446	5.582410	-0.413540	0.685331	2.309368	3.001251	0.000000	-10.000000	-0.458333	27.400000	278.166656	1023.000000	1023.000000	2046.000000
23.320000	0.010267	6.067900	-0.301500	0.930190	2.344783	3.094426	0.000000	-10.000000	-0.458333	27.466667	287.333344	1023.000000	1023.000000	2046.000000
23.340000	0.010999	6.500679	-0.270979	1.085675	2.495868	3.190114	0.000000	-10.000000	-0.450000	27.466667	296.500000	1023.000000	1023.000000	2046.000000
23.360001	0.011840	6.997514	-0.095183	1.174267	2.561815	3.356615	0.000000	-10.000000	-0.450000	27.300001	305.666656	1023.000000	1023.000000	2046.000000
23.379999	0.012619	7.457848	0.023308	1.314812	2.613820	3.505908	0.000000	-10.000000	-0.450000	26.900000	314.833344	1023.000000	1023.000000	2046.000000
23.400000	0.013421	7.931533	0.143842	1.356799	2.776336	3.654556	0.000000	-10.000000	-0.433333	26.716667	324.000000	1023.000000	1023.000000	2046.000000
23.420000	0.014212	8.399502	0.418863	1.260619	2.881150	3.838871	0.000000	-10.000000	-0.416667	26.433334	332.833344	1023.000000	1023.000000	2046.000000
23.440001	0.014977	8.851601	0.643983	1.213100	2.999383	3.995135	0.000000	-10.000000	-0.400000	25.850000	341.666656	1023.000000	1023.000000	2046.000000
23.459999	0.015810	9.343557	0.817320	1.267876	3.104864	4.153497	0.000000	-10.000000	-0.408333	25.150000	350.333344	1023.000000	1023.000000	2046.000000
23.480000	0.016575	9.796078	0.894787	1.231987	3.394599	4.274705	0.000000	-10.000000	-0.408333	24.650000	358.833344	1023.000000	1023.000000	2046.000000
23.500000	0.017316	10.233849	1.109691	1.153566	3.467100	4.503492	0.000000	-10.000000	-0.408333	24.450001	367.000000	1023.000000	1023.000000	2046.000000
23.520000	0.018364	10.853126	1.243866	1.222640	3.693194	4.693426	0.000000	-10.000000	-0.383333	24.350000	375.166656	1023.000000	1023.000000	2046.000000
23.540001	0.019104	11.290182	1.308288	1.266024	3.959589	4.756281	0.000000	-10.000000	-0.366667	23.733334	383.500000	1023.000000	1023.000000	2046.000000
23.559999	0.019896	11.758392	1.534672	1.188954	4.029713	5.005053	0.000000	-10.000000	-0.366667	23.316668	391.666656	1023.000000	1023.000000	2046.000000
23.580000	0.020838	12.315297	1.637478	1.260316	4.214131	5.203372	0.000000	-10.000000	-0.391667	22.950001	399.500000	1023.000000	1023.000000	2046.000000
23.600000	0.021771	12.866660	1.725665	1.383106	4.483809	5.274080	0.000000	-10.000000	-0.408333	23.366667	407.166656	1023.000000	1023.000000	2046.000000
23.620001	0.022437	13.260551	1.888464	1.402520	4.563487	5.406080	0.000000	-10.000000	-0.408333	23.783335	415.000000	1023.000000	1023.000000	2046.000000
23.639999	0.023564	13.926107	2.049445	1.511518	4.733308	5.631836	0.000000	-10.000000	-0.400000	24.450001	423.000000	1023.000000	1023.000000	2046.000000
23.660000	0.024492	14.474583	2.148929	1.628269	4.975362	5.722022	0.000000	-10.000000	-0.416667	24.783335	431.000000	1023.000000	1023.000000	2046.000000
23.680000	0.025291	14.946852	2.247411	1.653759	5.153000	5.892681	0.000000	-10.000000	-0.425000	25.183334	439.000000	1023.000000	1023.000000	2046.000000
23.700001	0.026145	15.451975	2.324794	1.720322	5.312909	6.093951	0.000000	-10.000000	-0.433333	24.966667	447.333344	1023.000000	1023.000000	2046.000000
23.719999	0.026975	15.942298	2.346317	1.972321	5.387360	6.236300	0.000000	-10.000000	-0.416667	24.799999	455.666656	1023.000000	1023.000000	2046.000000
23.740000	0.027642	16.336143	2.291725	2.111772	5.620221	6.312427	0.000000	-10.000000	-0.408333	24.516666	464.000000	1023.000000	1023.000000	2046.000000
23.760000	0.028168	16.647125	2.436350	2.164840	5.621551	6.424385	0.000000	-10.000000	-0.400000	24.400000	472.000000	1023.000000	1023.000000	2046.000000
23.780001	0.028929	17.096889	2.497516	2.266118	5.803978	6.529277	0.000000	-10.000000	-0.408333	24.266666	480.166656	1023.000000	1023.000000	2046.000000
23.799999	0.029660	17.529123	2.575420	2.373478	5.968907	6.611318	0.000000	-10.000000	-0.400000	24.200001	488.500000	1023.000000	1023.000000	2046.000000
23.820000	0.030078	17.776218	2.684235	2.475758	5.970549	6.645677	0.000000	-10.000000	-0.383333	24.100000	496.833344	1023.000000	1023.000000	2046.000000
23.840000	0.030378	17.953314	2.685422	2.638553	5.929176	6.700163	0.000000	-10.000000	-0.358333	23.866667	505.000000	1023.000000	1023.000000	2046.000000
23.860001	0.030811	18.209385	2.647732	2.902942	6.001130	6.657580	0.000000	-10.000000	-0.350000	23.466667	513.000000	1023.000000	1023.000000	2046.000000
23.879999	0.031404	18.559664	2.742175	3.071494	6.068542	6.677454	0.000000	-10.000000	-0.366667	23.166666	520.666687	1023.000000	1023.000000	2046.000000
23.900000	0.032164	19.008728	2.917483	3.205523	6.107763	6.777959	0.000000	-10.000000	-0.366667	23.383333	528.333313	1023.000000	1023.000000	2046.000000
23.920000	0.032974	19.487806	2.960473	3.426978	6.261517	6.838838	0.000000	-10.000000	-0.350000	23.500000	536.000000	1023.000000	1023.000000	2046.000000
23.940001	0.033632	19.876286	3.054762	3.634984	6.348769	6.837771	0.000000	-10.000000	-0.316667	23.233334	544.000000	1023.000000	1023.000000	2046.000000
23.959999	0.034271	20.254053	3.224724	3.666829	6.409125	6.953375	0.000000	-10.000000	-0.291667	22.683334	551.833313	1023.000000	1023.000000	2046.000000
23.980000	0.035130	20.762077	3.468418	3.685498	6.449321	7.158839	0.000000	-10.000000	-0.291667	22.083334	559.500000	1023.000000	1023.000000	2046.000000
24.000000	0.036063	21.313524	3.597831	3.789919	6.706701	7.219073	0.000000	-10.000000	-0.308333	21.883333	567.000000	1023.000000	1023.000000	2046.000000
24.020000	0.036663	21.667652	3.819557	3.686276	6.793518	7.368302	0.000000	-10.000000	-0.291667	21.516668	574.333313	1023.000000	1023.000000	2046.000000
24.040001	0.037468	22.143480	4.167198	3.626130	6.806275	7.543878	0.000000	-10.000000	-0.275000	21.200001	581.500000	1023.000000	1023.000000	2046.000000
24.059999	0.038263	22.613600	4.209712	3.642492	7.111164	7.650232	0.000000	-10.000000	-0.241667	20.766666	588.500000	1023.000000	1023.000000	2046.000000
24.080000	0.038905	22.992653	4.326571	3.670181	7.233360	7.762541	0.000000	-10.000000	-0.250000	20.200001	595.500000	1023.000000	1023.000000	2046.000000
24.100000	0.039648	23.431786	4.437109	3.659305	7.402621	7.932751	0.000000	-10.000000	-0.250000	19.799999	602.500000	1023.000000	1023.000000	2046.000000
24.120001	0.040562	23.972214	4.561911	3.691270	7.641998	8.077036	0.000000	-10.000000	-0.250000	19.549999	609.166687	1023.000000	1023.000000	2046.000000
24.139999	0.041386	24.458862	4.629631	3.763569	7.872615	8.193048	0.000000	-10.000000	-0.250000	19.549999	615.833313	1023.000000	1023.000000	2046.000000
24.160000	0.041944	24.788713	4.733680	3.752252	7.945371	8.357411	0.000000	-10.000000	-0.250000	19.633333	622.166687	1023.000000	1023.000000	2046.000000
24.180000	0.042718	25.246338	4.841393	3.808954	8.103708	8.492282	0.000000	-10.000000	-0.250000	19.716667	628.833313	1023.000000	1023.000000	2046.000000
24.200001	0.043575	25.752893	4.950666	3.904582	8.319027	8.578619	0.000000	-10.000000	-0.241667	19.600000	635.333313	1023.000000	1023.000000	2046.000000
24.219999	0.044209	26.127403	5.112810	3.900268	8.374995	8.739331	0.000000	-10.000000	-0.241667	19.700001	642.000000	1023.000000	1023.000000	2046.000000
24.240000	0.045123	26.667686	5.280868	3.999960	8.511686	8.875173	0.000000	-10.000000	-0.241667	19.666668	648.500000	1023.000000	1023.000000	2046.000000
24.260000	0.046009	27.191296	5.375514	4.129620	8.728282	8.957881	0.000000	-10.000000	-0.250000	19.716667	655.000000	1023.000000	1023.000000	2046.000000
24.280001	0.046424	27.436344	5.512813	4.177812	8.733807	9.011911	0.000000	-10.000000	-0.250000	19.350000	661.666687	1023.000000	1023.000000	2046.000000
24.299999	0.047164	27.873875	5.567383	4.297056	8.788149	9.221287	0.000000	-10.000000	-0.250000	19.233334	668.166687	1023.000000	1023.000000	2046.000000
24.320000	0.047736	28.212145	5.470978	4.492481	8.982062	9.266622	0.000000	-10.000000	-0.250000	19.183334	674.666687	1023.000000	1023.000000	2046.000000
24.340000	0.048066	28.406908	5.504121	4.597736	9.059987	9.245063	0.000000	-10.000000	-0.241667	19.133333	681.000000	1023.000000	1023.000000	2046.000000
24.360001	0.048653	28.753859	5.714256	4.582804	9.073649	9.383149	0.000000	-10.000000	-0.250000	19.033333	687.333313	1023.000000	1023.000000	2046.000000
24.379999	0.049328	29.153011	5.765594	4.734174	9.224653	9.428590	0.000000	-10.000000	-0.250000	19.216667	693.833313	1023.000000	1023.000000	2046.000000
24.400000	0.049564	29.292568	5.737628	4.938158	9.253382	9.363401	0.000000	-10.000000	-0.250000	19.450001	700.166687	1023.000000	1023.000000	2046.000000
24.420000	0.049585	29.304951	5.779357	5.058937	9.143084	9.323572	0.000000	-10.000000	-0.233333	19.400000	706.833313	1023.000000	1023.000000	2046.000000
24.440001	0.049843	29.457006	5.772085	5.180221	9.130717	9.373983	0.000000	-10.000000	-0.216667	18.900000	713.166687	1023.000000	1023.000000	2046.000000
24.459999	0.050328	29.744118	5.724352	5.501931	9.225423	9.292411	0.000000	-10.000000	-0.200000	18.383333	719.500000	1023.000000	1023.000000	2046.000000
24.480000	0.050830	30.040695	5.824010	5.607847	9.204938	9.403899	0.000000	-10.000000	-0.191667	18.183334	725.500000	1023.000000	1023.000000	2046.000000
24.500000	0.051551	30.466885	5.959671	5.734375	9.234885	9.537953	0.000000	-10.000000	-0.191667	18.016666	731.500000	1023.000000	1023.000000	2046.000000
24.520000	0.052328	30.925703	5.918275	6.030224	9.403831	9.573374	0.000000	-10.000000	-0.191667	17.933334	737.833313	1023.000000	1023.000000	2046.000000
24.540001	0.052802	31.205750	6.016304	6.149910	9.388276	9.651259	0.000000	-10.000000	-0.191667	17.733334	743.833313	1023.000000	1023.000000	2046.000000
24.559999	0.053392	31.554674	6.249292	6.149933	9.336136	9.819314	0.000000	-10.000000	-0.183333	17.566668	749.833313	1023.000000	1023.000000	2046.000000
24.580000	0.054223	32.045849	6.372818	6.195793	9.543605	9.933634	0.000000	-10.000000	-0.166667	17.183334	755.500000	1023.000000	1023.000000	2046.000000
24.600000	0.054715	32.336483	6.518840	6.181725	9.592469	10.043447	0.000000	-10.000000	-0.125000	16.133335	761.500000	1023.000000	1023.000000	2046.000000
24.620001	0.055158	32.598148	6.715648	6.127916	9.602156	10.152430	0.000000	-10.000000	-0.108333	15.066668	767.166687	1023.000000	1023.000000	2046.000000
24.639999	0.055995	33.092915	6.800262	6.143145	9.857888	10.291618	0.000000	-10.000000	-0.116667	14.200001	772.500000	1023.000000	1023.000000	2046.000000
24.660000	0.056622	33.463421	6.845053	6.223863	10.013990	10.380516	0.000000	-10.000000	-0.133333	14.066667	777.333313	1023.000000	1023.000000	2046.000000
24.680000	0.057127	33.761898	6.958088	6.212138	10.041941	10.549731	0.000000	-10.000000	-0.125000	13.833334	782.166687	1023.000000	1023.000000	2046.000000
24.700001	0.057732	34.119324	7.104746	6.266024	10.096581	10.651974	0.000000	-10.000000	-0.108333	13.383333	786.666687	1023.000000	1023.000000	2046.000000
24.719999	0.058290	34.449165	7.085940	6.323721	10.305820	10.733682	0.000000	-10.000000	-0.083333	12.466667	791.333313	1023.000000	1023.000000	2046.000000
24.740000	0.058506	34.576950	7.096280	6.383210	10.339321	10.758140	0.000000	-10.000000	-0.066667	11.333333	795.666687	1023.000000	1023.000000	2046.000000
24.760000	0.058767	34.731567	7.217585	6.410561	10.261735	10.841689	0.000000	-10.000000	-0.033333	9.883333	799.666687	1023.000000	1023.000000	2046.000000
24.780001	0.059037	34.891121	7.252850	6.466839	10.288089	10.883343	0.000000	-10.000000	-0.016667	8.033334	803.166687	1023.000000	1023.000000	2046.000000
24.799999	0.059197	34.985237	7.212144	6.521499	10.372566	10.879029	0.000000	-10.000000	0.008333	5.416667	806.000000	1023.000000	1023.000000	2046.000000
24.820000	0.059240	35.010769	7.201562	6.503622	10.356192	10.949392	0.000000	-10.000000	0.025000	1.833333	808.333313	1023.000000	1023.000000	2046.000000
24.840000	0.058925	34.824879	7.204948	6.491091	10.216931	10.911907	0.000000	-10.000000	0.050000	-1.850000	809.500000	1023.000000	1023.000000	2046.000000
24.860001	0.058566	34.612354	7.077735	6.503591	10.109857	10.921170	0.000000	-10.000000	0.075000	-5.850000	810.000000	1023.000000	1023.000000	2046.000000
24.879999	0.058112	34.344105	6.876153	6.487759	10.090813	10.889379	0.000000	-10.000000	0.091667	-9.266666	810.000000	1023.000000	1023.000000	2046.000000
24.900000	0.057451	33.953491	6.707856	6.407248	10.032837	10.805550	0.000000	-10.000000	0.108333	-12.316667	810.000000	1023.000000	1023.000000	2046.000000
24.920000	0.056829	33.585682	6.699150	6.384875	9.840364	10.661296	0.000000	-10.000000	0.133333	-14.016666	810.000000	1023.000000	1023.000000	2046.000000
24.940001	0.056319	33.284542	6.689954	6.260991	9.707253	10.626344	0.000000	-10.000000	0.166667	-14.750000	806.500000	1023.000000	1023.000000	2046.000000
24.959999	0.055720	32.930344	6.500549	6.300363	9.657860	10.471574	0.000000	-10.000000	0.208333	-15.533334	794.666687	1023.000000	1023.000000	2046.000000
24.980000	0.054682	32.317036	6.332223	6.339487	9.415703	10.229623	0.000000	-10.000000	0.233333	-16.083334	782.833313	1023.000000	1023.000000	2046.000000
25.000000	0.053659	31.712633	6.288399	6.296985	9.077807	10.049442	0.000000	-10.000000	0.250000	-16.600000	774.500000	1023.000000	1023.000000	2046.000000
25.020000	0.052801	31.205666	6.028250	6.328064	8.965518	9.883834	0.000000	-10.000000	0.250000	-16.866667	772.500000	1023.000000	1023.000000	2046.000000
25.040001	0.052052	30.762552	5.925297	6.375863	8.752508	9.708885	0.000000	-10.000000	0.241667	-17.200001	768.833313	1023.000000	1023.000000	2046.000000
25.059999	0.051278	30.305223	5.941550	6.338553	8.473850	9.551270	0.000000	-10.000000	0.233333	-17.716667	763.166687	1023.000000	1023.000000	2046.000000
25.080000	0.050639	29.927837	5.850080	6.332524	8.344682	9.400551	0.000000	-10.000000	0.250000	-18.316668	757.500000	1023.000000	1023.000000	2046.000000
25.100000	0.050049	29.578791	5.663834	6.384140	8.286901	9.243915	0.000000	-10.000000	0.291667	-19.100000	751.166687	1023.000000	1023.000000	2046.000000
25.120001	0.049136	29.039156	5.672559	6.282373	7.963502	9.120722	0.000000	-10.000000	0.333333	-20.000000	744.666687	1023.000000	1023.000000	2046.000000
25.139999	0.048535	28.684229	5.665376	6.113406	7.864953	9.040495	0.000000	-10.000000	0.366667	-20.866667	737.833313	1023.000000	1023.000000	2046.000000
25.160000	0.047954	28.341028	5.618448	5.925636	7.860688	8.936255	0.000000	-10.000000	0.400000	-21.916668	731.000000	1023.000000	1023.000000	2046.000000
25.180000	0.047153	27.867586	5.666861	5.708836	7.644615	8.847274	0.000000	-10.000000	0.450000	-23.133333	723.666687	1023.000000	1023.000000	2046.000000
25.200001	0.046321	27.375889	5.714671	5.486268	7.459976	8.714974	0.000000	-10.000000	0.483333	-24.133333	716.000000	1023.000000	1023.000000	2046.000000
25.219999	0.045623	26.962976	5.650609	5.301627	7.397793	8.612948	0.000000	-10.000000	0.500000	-24.733334	708.000000	1023.000000	1023.000000	2046.000000
25.240000	0.044996	26.592447	5.558068	5.150831	7.355891	8.527658	0.000000	-10.000000	0.500000	-24.883333	699.666687	1023.000000	1023.000000	2046.000000
25.260000	0.044205	26.125250	5.589928	5.011884	7.143347	8.380090	0.000000	-10.000000	0.500000	-24.916666	691.333313	1023.000000	1023.000000	2046.000000
25.280001	0.043443	25.674725	5.521543	4.835643	7.088946	8.228593	0.000000	-10.000000	0.508333	-25.266666	683.000000	1023.000000	1023.000000	2046.000000
25.299999	0.042589	25.169859	5.383740	4.696080	7.046085	8.043953	0.000000	-10.000000	0.525000	-25.516666	674.666687	1023.000000	1023.000000	2046.000000
25.320000	0.041643	24.610901	5.398501	4.612213	6.792186	7.808002	0.000000	-10.000000	0.533333	-25.966667	666.166687	1023.000000	1023.000000	2046.000000
25.340000	0.040793	24.108421	5.371580	4.514659	6.591825	7.630358	0.000000	-10.000000	0.541667	-26.133333	657.333313	1023.000000	1023.000000	2046.000000
25.360001	0.039903	23.582798	5.222058	4.470566	6.517295	7.372880	0.000000	-10.000000	0.541667	-26.333334	648.666687	1023.000000	1023.000000	2046.000000
25.379999	0.039289	23.219511	5.132247	4.393186	6.377293	7.316785	0.000000	-10.000000	0.550000	-26.283335	639.833313	1023.000000	1023.000000	2046.000000
25.400000	0.038335	22.656059	5.108338	4.380794	6.107139	7.059788	0.000000	-10.000000	0.541667	-26.083334	631.166687	1023.000000	1023.000000	2046.000000
25.420000	0.037556	22.195427	4.858442	4.356927	6.036508	6.943551	0.000000	-10.000000	0.541667	-26.316668	622.333313	1023.000000	1023.000000	2046.000000
25.440001	0.036646	21.657993	4.682187	4.335649	5.873569	6.766588	0.000000	-10.000000	0.533333	-26.300001	613.666687	1023.000000	1023.000000	2046.000000
25.459999	0.035342	20.887043	4.569407	4.262222	5.584821	6.470593	0.000000	-10.000000	0.541667	-26.433334	604.833313	1023.000000	1023.000000	2046.000000
25.480000	0.034288	20.264254	4.412755	4.093800	5.439978	6.317721	0.000000	-10.000000	0.541667	-26.283335	596.000000	1023.000000	1023.000000	2046.000000
25.500000	0.033336	19.701855	4.352178	3.950161	5.270885	6.128631	0.000000	-10.000000	0.550000	-26.533335	587.166687	1023.000000	1023.000000	2046.000000
25.520000	0.032226	19.045311	4.274865	3.887342	5.073189	5.809914	0.000000	-10.000000	0.550000	-26.766668	578.333313	1023.000000	1023.000000	2046.000000
25.540001	0.030927	18.277802	4.184164	3.847455	4.778688	5.467494	0.000000	-10.000000	0.558333	-26.933334	569.500000	1023.000000	1023.000000	2046.000000
25.559999	0.029745	17.579029	3.961834	3.824578	4.611164	5.181452	0.000000	-10.000000	0.558333	-27.000000	560.500000	1023.000000	1023.000000	2046.000000
25.580000	0.028413	16.791855	3.802658	3.848142	4.260447	4.880608	0.000000	-10.000000	0.558333	-26.916668	551.500000	1023.000000	1023.000000	2046.000000
25.600000	0.027233	16.094826	3.734036	3.890239	3.929526	4.541025	0.000000	-10.000000	0.550000	-27.166668	542.500000	1023.000000	1023.000000	2046.000000
25.620001	0.026306	15.546644	3.542841	3.884140	3.768171	4.351492	0.000000	-10.000000	0.583333	-27.450001	533.500000	1023.000000	1023.000000	2046.000000
25.639999	0.025470	15.052894	3.430416	3.893784	3.566949	4.161745	0.000000	-10.000000	0.608333	-28.183334	524.333313	1023.000000	1023.000000	2046.000000
25.660000	0.024607	14.542595	3.359982	3.897774	3.324347	3.960493	0.000000	-10.000000	0.641667	-28.433334	515.000000	1023.000000	1023.000000	2046.000000
25.680000	0.023730	14.024388	3.251554	3.845165	3.184436	3.743233	0.000000	-10.000000	0.633333	-28.650000	505.333344	1023.000000	1023.000000	2046.000000
25.700001	0.023177	13.697588	3.160524	3.655326	3.160871	3.720867	0.000000	-10.000000	0.616667	-28.300001	495.833344	1023.000000	1023.000000	2046.000000
25.719999	0.022322	13.192242	3.189741	3.466802	2.961486	3.574212	0.000000	-10.000000	0.616667	-27.966667	486.333344	1023.000000	1023.000000	2046.000000
25.740000	0.021420	12.659181	3.145350	3.359164	2.803999	3.350668	0.000000	-10.000000	0.625000	-28.133333	477.000000	1023.000000	1023.000000	2046.000000
25.760000	0.020561	12.151634	3.015806	3.188599	2.712357	3.234873	0.000000	-10.000000	0.633333	-28.183334	467.500000	1023.000000	1023.000000	2046.000000
25.780001	0.019712	11.650029	2.933977	3.055504	2.595206	3.065342	0.000000	-10.000000	0.625000	-28.583334	458.000000	1023.000000	1023.000000	2046.000000
25.799999	0.018966	11.209129	2.793926	3.017514	2.499772	2.897918	0.000000	-10.000000	0.616667	-28.333334	448.500000	1023.000000	1023.000000	2046.000000
25.820000	0.018267	10.796089	2.628173	2.940428	2.462883	2.764604	0.000000	-10.000000	0.625000	-28.350000	439.000000	1023.000000	1023.000000	2046.000000
25.840000	0.017544	10.368731	2.595811	2.803991	2.307743	2.661187	0.000000	-10.000000	0.616667	-28.033335	429.666656	1023.000000	1023.000000	2046.000000
25.860001	0.016770	9.911067	2.531393	2.736242	2.160229	2.483203	0.000000	-10.000000	0.616667	-28.000000	420.333344	1023.000000	1023.000000	2046.000000
25.879999	0.015944	9.422618	2.444378	2.667999	1.974764	2.335478	0.000000	-10.000000	0.591667	-27.550001	411.000000	1023.000000	1023.000000	2046.000000
25.900000	0.015209	8.988758	2.247506	2.595723	1.931616	2.213913	0.000000	-10.000000	0.575000	-27.383333	401.666656	1023.000000	1023.000000	2046.000000
25.920000	0.014470	8.551558	2.238224	2.491866	1.703569	2.117900	0.000000	-10.000000	0.550000	-27.050001	392.500000	1023.000000	1023.000000	2046.000000
25.940001	0.013620	8.049150	2.169585	2.471489	1.527635	1.880442	0.000000	-10.000000	0.550000	-27.033333	383.500000	1023.000000	1023.000000	2046.000000
25.959999	0.013121	7.754678	2.053023	2.454453	1.461917	1.785285	0.000000	-10.000000	0.541667	-26.733334	374.500000	1023.000000	1023.000000	2046.000000
25.980000	0.012334	7.289118	1.797155	2.366058	1.408992	1.716913	0.000000	-10.000000	0.533333	-26.333334	365.666656	1023.000000	1023.000000	2046.000000
26.000000	0.011462	6.774007	1.682560	2.357031	1.135784	1.598632	0.000000	-10.000000	0.533333	-26.300001	356.833344	1023.000000	1023.000000	2046.000000
26.020000	0.010514	6.213739	1.424156	2.350427	1.016668	1.422488	0.000000	-10.000000	0.533333	-26.033335	348.000000	1023.000000	1023.000000	2046.000000
26.040001	0.009631	5.692020	1.250678	2.204207	0.896416	1.340719	0.000000	-10.000000	0.525000	-25.783335	339.333344	1023.000000	1023.000000	2046.000000
26.059999	0.008909	5.265258	1.155244	2.012954	0.802434	1.294625	0.000000	-10.000000	0.508333	-25.316668	330.666656	1023.000000	1023.000000	2046.000000
26.080000	0.008163	4.824133	1.170437	1.938365	0.613805	1.101527	0.000000	-10.000000	0.491667	-25.083334	322.333344	1023.000000	1023.000000	2046.000000
26.100000	0.007267	4.295028	0.996879	1.824810	0.518969	0.954370	0.000000	-10.000000	0.483333	-24.783333	314.000000	1023.000000	1023.000000	2046.000000
26.120001	0.006386	3.773832	0.842845	1.737049	0.353318	0.840620	0.000000	-10.000000	0.450000	-24.116667	305.833344	1023.000000	1023.000000	2046.000000
26.139999	0.005333	3.151889	0.752053	1.761469	0.034084	0.604283	0.000000	-10.000000	0.408333	-23.100000	297.833344	1023.000000	1023.000000	2046.000000
26.160000	0.004429	2.617738	0.471556	1.791058	-0.083311	0.438435	0.000000	-10.000000	0.366667	-22.266666	290.000000	1023.000000	1023.000000	2046.000000
26.180000	0.003603	2.129170	0.269659	1.762800	-0.247722	0.344434	0.000000	-10.000000	0.366667	-22.050001	282.500000	1023.000000	1023.000000	2046.000000
26.200001	0.003195	1.888235	0.233645	1.699031	-0.403898	0.359456	0.000000	-10.000000	0.375000	-22.516666	275.166656	1023.000000	1023.000000	2046.000000
26.219999	0.002729	1.612910	0.178526	1.790481	-0.550000	0.193903	0.000000	-10.000000	0.400000	-22.983334	267.666656	1023.000000	1023.000000	2046.000000
26.240000	0.002258	1.334722	0.003726	1.802248	-0.571591	0.100339	0.000000	-10.000000	0.400000	-23.116667	260.000000	1023.000000	1023.000000	2046.000000
26.260000	0.001798	1.062471	-0.070592	1.671729	-0.634726	0.096060	0.000000	-10.000000	0.400000	-22.866667	252.166672	1023.000000	1023.000000	2046.000000
26.280001	0.001339	0.791080	-0.011764	1.493361	-0.794264	0.103747	0.000000	-10.000000	0.383333	-22.483334	244.500000	1023.000000	1023.000000	2046.000000
26.299999	0.000915	0.540830	0.042251	1.366247	-0.872736	0.005069	0.000000	-10.000000	0.383333	-22.383333	237.000000	1023.000000	1023.000000	2046.000000
26.320000	0.000373	0.220621	-0.093658	1.276100	-0.814400	-0.147420	0.000000	-10.000000	0.391667	-22.633333	229.500000	1023.000000	1023.000000	2046.000000
26.340000	-0.000268	-0.158204	-0.202459	1.084125	-0.847067	-0.192803	0.000000	-10.000000	0.391667	-22.816668	221.833328	1023.000000	1023.000000	2046.000000
26.360001	-0.000809	-0.477991	-0.164658	0.876416	-0.969216	-0.220533	0.000000	-10.000000	0.383333	-22.700001	214.333328	1023.000000	1023.000000	2046.000000
26.379999	-0.001325	-0.783053	-0.171482	0.816781	-1.088868	-0.339485	0.000000	-10.000000	0.375000	-22.183334	206.833328	1023.000000	1023.000000	2046.000000
26.400000	-0.001572	-0.929098	-0.391625	0.781131	-0.964685	-0.353919	0.000000	-10.000000	0.366667	-22.066668	199.500000	1023.000000	1023.000000	2046.000000
26.420000	-0.002039	-1.205019	-0.468073	0.642467	-1.013250	-0.366163	0.000000	-10.000000	0.358333	-21.733334	192.000000	1023.000000	1023.000000	2046.000000
26.440001	-0.002701	-1.596242	-0.440063	0.546116	-1.203421	-0.498874	0.000000	-10.000000	0.358333	-21.533333	184.666672	1023.000000	1023.000000	2046.000000
26.459999	-0.003104	-1.834485	-0.505683	0.523044	-1.248708	-0.603138	0.000000	-10.000000	0.358333	-20.983334	177.500000	1023.000000	1023.000000	2046.000000
26.480000	-0.003640	-2.151221	-0.696135	0.437227	-1.250123	-0.642191	0.000000	-10.000000	0.358333	-20.833334	170.500000	1023.000000	1023.000000	2046.000000
26.500000	-0.004258	-2.516358	-0.756525	0.311103	-1.386585	-0.684351	0.000000	-10.000000	0.350000	-20.833334	163.500000	1023.000000	1023.000000	2046.000000
26.520000	-0.004727	-2.793734	-0.771511	0.286829	-1.486074	-0.822978	0.000000	-10.000000	0.358333	-21.116667	156.500000	1023.000000	1023.000000	2046.000000
26.540001	-0.005174	-3.057683	-0.974525	0.244816	-1.473751	-0.854223	0.000000	-10.000000	0.358333	-21.250000	149.500000	1023.000000	1023.000000	2046.000000
26.559999	-0.005599	-3.309291	-1.036262	0.127556	-1.557509	-0.843077	0.000000	-10.000000	0.358333	-21.266666	142.500000	1023.000000	1023.000000	2046.000000
26.580000	-0.005961	-3.523168	-1.080310	0.088546	-1.639085	-0.892319	0.000000	-10.000000	0.350000	-21.033333	135.500000	1023.000000	1023.000000	2046.000000
26.600000	-0.006464	-3.820231	-1.257972	0.100519	-1.668988	-0.993789	0.000000	-10.000000	0.341667	-20.733334	128.500000	1023.000000	1023.000000	2046.000000
26.620001	-0.007051	-4.167425	-1.555894	0.073172	-1.699681	-0.985023	0.000000	-10.000000	0.333333	-20.450001	121.500000	1023.000000	1023.000000	2046.000000
26.639999	-0.007696	-4.548194	-1.603134	-0.093871	-1.866821	-0.984368	0.000000	-10.000000	0.325000	-20.183334	114.500000	1023.000000	1023.000000	2046.000000
26.660000	-0.008403	-4.965881	-1.655646	-0.181658	-1.975149	-1.153428	0.000000	-10.000000	0.325000	-19.950001	107.666664	1023.000000	1023.000000	2046.000000
26.680000	-0.008868	-5.241148	-1.788683	-0.327229	-1.957522	-1.167713	0.000000	-10.000000	0.316667	-19.616667	101.000000	1023.000000	1023.000000	2046.000000
26.700001	-0.009435	-5.576223	-1.802605	-0.462974	-2.098408	-1.212236	0.000000	-10.000000	0.300000	-19.366667	94.666664	1023.000000	1023.000000	2046.000000
26.719999	-0.010154	-6.001301	-1.834877	-0.495461	-2.254799	-1.416164	0.000000	-10.000000	0.275000	-19.133333	88.166664	1023.000000	1023.000000	2046.000000
26.740000	-0.011039	-6.523835	-2.055909	-0.473230	-2.351871	-1.642825	0.000000	-10.000000	0.250000	-18.700001	81.833336	1023.000000	1023.000000	2046.000000
26.760000	-0.011630	-6.873471	-2.200211	-0.540600	-2.496266	-1.636393	0.000000	-10.000000	0.241667	-18.116667	75.500000	1023.000000	1023.000000	2046.000000
26.780001	-0.012097	-7.149315	-2.143901	-0.506707	-2.749260	-1.749448	0.000000	-10.000000	0.233333	-17.500000	69.500000	1023.000000	1023.000000	2046.000000
26.799999	-0.012282	-7.258765	-2.241798	-0.401560	-2.785753	-1.829654	0.000000	-10.000000	0.233333	-17.383333	63.500000	1023.000000	1023.000000	2046.000000
26.820000	-0.012444	-7.354386	-2.379275	-0.390825	-2.756285	-1.828000	0.000000	-10.000000	0.233333	-17.250000	57.666668	1023.000000	1023.000000	2046.000000
26.840000	-0.012671	-7.488613	-2.351824	-0.426582	-2.861576	-1.848631	0.000000	-10.000000	0.233333	-17.333334	52.000000	1023.000000	1023.000000	2046.000000
26.860001	-0.012999	-7.682246	-2.288285	-0.382805	-3.047508	-1.963648	0.000000	-10.000000	0.216667	-16.950001	46.333332	1023.000000	1023.000000	2046.000000
26.879999	-0.013214	-7.809553	-2.398393	-0.376089	-2.990166	-2.044904	0.000000	-10.000000	0.200000	-16.533333	40.666668	1023.000000	1023.000000	2046.000000
26.900000	-0.013451	-7.949735	-2.444288	-0.563618	-2.969395	-1.972434	0.000000	-10.000000	0.191667	-15.966667	35.000000	1023.000000	1023.000000	2046.000000
26.920000	-0.014058	-8.308455	-2.375464	-0.755559	-3.124447	-2.052985	0.000000	-10.000000	0.200000	-15.850000	29.666666	1023.000000	1023.000000	2046.000000
26.940001	-0.014356	-8.484451	-2.312790	-0.868312	-3.165090	-2.138258	0.000000	-10.000000	0.200000	-15.800000	24.333334	1023.000000	1023.000000	2046.000000
26.959999	-0.014615	-8.637712	-2.404754	-0.977743	-3.104036	-2.151179	0.000000	-10.000000	0.200000	-15.650001	19.166666	1023.000000	1023.000000	2046.000000
26.980000	-0.014854	-8.778564	-2.468828	-1.157699	-3.036739	-2.115298	0.000000	-10.000000	0.191667	-15.283334	14.000000	1023.000000	1023.000000	2046.000000
27.000000	-0.015159	-8.959042	-2.410787	-1.254829	-3.156225	-2.137201	0.000000	-10.000000	0.183333	-15.033334	8.833333	1023.000000	1023.000000	2046.000000
27.020000	-0.015366	-9.081389	-2.464463	-1.274789	-3.128151	-2.213986	0.000000	-10.000000	0.175000	-14.883333	4.000000	1023.000000	1023.000000	2046.000000
27.040001	-0.015515	-9.169168	-2.560093	-1.402938	-3.071696	-2.134440	0.000000	-10.000000	0.175000	-14.650001	-0.666667	1023.000000	1023.000000	2046.000000
27.059999	-0.015803	-9.339355	-2.553903	-1.460244	-3.151347	-2.173860	0.000000	-10.000000	0.166667	-14.083333	-5.166667	1023.000000	1023.000000	2046.000000
27.080000	-0.016249	-9.603364	-2.542495	-1.499234	-3.287588	-2.274047	0.000000	-10.000000	0.133333	-13.250000	-9.666667	1023.000000	1023.000000	2046.000000
27.100000	-0.016498	-9.750583	-2.635481	-1.555351	-3.249080	-2.310671	0.000000	-10.000000	0.100000	-12.400000	-14.000000	1023.000000	1023.000000	2046.000000
27.120001	-0.016759	-9.904789	-2.735734	-1.671932	-3.235101	-2.262022	0.000000	-10.000000	0.066667	-11.500000	-18.000000	1023.000000	1023.000000	2046.000000
27.139999	-0.017080	-10.094404	-2.774935	-1.687111	-3.295436	-2.336922	0.000000	-10.000000	0.066667	-10.750000	-22.000000	1023.000000	1023.000000	2046.000000
27.160000	-0.017347	-10.252001	-2.742705	-1.707275	-3.397790	-2.404231	0.000000	-10.000000	0.058333	-9.900000	-25.666666	1023.000000	1023.000000	2046.000000
27.180000	-0.017546	-10.369812	-2.822777	-1.672406	-3.340116	-2.534513	0.000000	-10.000000	0.058333	-9.233334	-29.166666	1023.000000	1023.000000	2046.000000
27.200001	-0.017624	-10.415829	-2.898842	-1.768119	-3.299202	-2.449666	0.000000	-10.000000	0.050000	-8.466667	-32.333332	1023.000000	1023.000000	2046.000000
27.219999	-0.017677	-10.446849	-2.837498	-1.750358	-3.384405	-2.474588	0.000000	-10.000000	0.033333	-7.583333	-35.166668	1023.000000	1023.000000	2046.000000
27.240000	-0.017624	-10.415982	-2.839258	-1.695965	-3.356808	-2.523951	0.000000	-10.000000	0.025000	-6.716667	-37.500000	1023.000000	1023.000000	2046.000000
27.260000	-0.017480	-10.330494	-2.892706	-1.706814	-3.247436	-2.483538	0.000000	-10.000000	0.008333	-5.783333	-39.500000	1023.000000	1023.000000	2046.000000
27.280001	-0.017543	-10.367731	-2.971329	-1.753599	-3.248084	-2.394720	0.000000	-10.000000	0.008333	-4.766666	-41.500000	1023.000000	1023.000000	2046.000000
27.299999	-0.017655	-10.434315	-2.987653	-1.648963	-3.378426	-2.419273	0.000000	-10.000000	0.000000	-3.200000	-43.333332	1023.000000	1023.000000	2046.000000
27.320000	-0.017780	-10.508047	-3.175632	-1.583827	-3.279191	-2.469398	0.000000	-10.000000	0.000000	-1.200000	-44.500000	1023.000000	1023.000000	2046.000000
27.340000	-0.017841	-10.544307	-3.235396	-1.685301	-3.183083	-2.440527	0.000000	-10.000000	0.000000	0.883333	-45.000000	1023.000000	1023.000000	2046.000000
27.360001	-0.017797	-10.517990	-3.145840	-1.777427	-3.216886	-2.377836	0.000000	-10.000000	-0.016667	2.983333	-45.000000	1023.000000	1023.000000	2046.000000
27.379999	-0.017775	-10.505139	-2.991477	-1.753726	-3.333902	-2.426033	0.000000	-10.000000	-0.041667	4.916667	-45.000000	1023.000000	1023.000000	2046.000000
27.400000	-0.017843	-10.545341	-3.025203	-1.726839	-3.274702	-2.518597	0.000000	-10.000000	-0.058333	6.750000	-45.000000	1023.000000	1023.000000	2046.000000
27.420000	-0.018085	-10.688494	-3.183239	-1.695848	-3.231611	-2.577795	0.000000	-10.000000	-0.058333	8.200000	-45.000000	1023.000000	1023.000000	2046.000000
27.440001	-0.018182	-10.745797	-3.128021	-1.535460	-3.441541	-2.640776	0.000000	-10.000000	-0.058333	9.650000	-45.000000	1023.000000	1023.000000	2046.000000
27.459999	-0.018018	-10.648356	-3.148900	-1.362550	-3.402446	-2.734461	0.000000	-10.000000	-0.066667	10.650000	-45.000000	1023.000000	1023.000000	2046.000000
27.480000	-0.017506	-10.346118	-3.144059	-1.302891	-3.316369	-2.582799	0.000000	-10.000000	-0.066667	11.150000	-45.000000	1023.000000	1023.000000	2046.000000
27.500000	-0.016956	-10.021271	-2.987214	-1.167003	-3.370037	-2.497016	0.000000	-10.000000	-0.058333	11.200000	-33.666668	1023.000000	1023.000000	2046.000000
27.520000	-0.016451	-9.722731	-2.912333	-0.989483	-3.323898	-2.497016	0.000000	-10.000000	-0.058333	11.350000	-10.666667	1023.000000	1023.000000	2046.000000
27.540001	-0.015800	-9.337630	-2.949698	-0.933697	-3.082155	-2.372081	0.000000	-10.000000	-0.100000	12.216667	13.666667	1023.000000	1023.000000	2046.000000
27.559999	-0.015168	-8.964563	-2.882360	-0.952974	-2.989946	-2.139284	0.000000	-10.000000	-0.158333	13.666667	28.000000	1023.000000	1023.000000	2046.000000
27.580000	-0.014570	-8.610583	-2.713444	-0.937782	-2.920100	-2.039256	0.000000	-10.000000	-0.216667	15.400001	32.166668	1023.000000	1023.000000	2046.000000
27.600000	-0.014033	-8.293292	-2.644911	-1.025910	-2.713514	-1.908957	0.000000	-10.000000	-0.225000	16.816668	37.000000	1023.000000	1023.000000	2046.000000
27.620001	-0.013355	-7.892821	-2.538502	-1.165449	-2.529359	-1.659511	0.000000	-10.000000	-0.233333	17.716667	42.500000	1023.000000	1023.000000	2046.000000
27.639999	-0.012655	-7.479049	-2.388712	-1.203215	-2.434091	-1.453032	0.000000	-10.000000	-0.250000	18.783335	48.500000	1023.000000	1023.000000	2046.000000
27.660000	-0.012094	-7.147687	-2.335499	-1.242624	-2.192470	-1.377095	0.000000	-10.000000	-0.291667	19.900000	54.500000	1023.000000	1023.000000	2046.000000
27.680000	-0.011276	-6.663921	-2.273177	-1.316553	-1.972597	-1.101595	0.000000	-10.000000	-0.300000	21.050001	60.833332	1023.000000	1023.000000	2046.000000
27.700001	-0.010283	-6.077079	-2.117296	-1.375102	-1.811629	-0.773053	0.000000	-10.000000	-0.283333	21.650000	67.500000	1023.000000	1023.000000	2046.000000
27.719999	-0.009540	-5.638191	-2.015590	-1.278556	-1.646918	-0.697127	0.000000	-10.000000	-0.283333	22.100000	74.666664	1023.000000	1023.000000	2046.000000
27.740000	-0.008838	-5.223454	-2.027662	-1.304981	-1.341991	-0.548820	0.000000	-10.000000	-0.308333	22.516666	81.833336	1023.000000	1023.000000	2046.000000
27.760000	-0.008016	-4.737458	-1.876148	-1.357404	-1.279246	-0.224660	0.000000	-10.000000	-0.350000	23.233334	89.333336	1023.000000	1023.000000	2046.000000
27.780001	-0.007362	-4.350826	-1.770465	-1.268959	-1.200554	-0.110847	0.000000	-10.000000	-0.375000	24.100000	97.000000	1023.000000	1023.000000	2046.000000
27.799999	-0.006854	-4.050493	-1.759522	-1.186978	-0.996289	-0.107704	0.000000	-10.000000	-0.391667	24.716667	105.000000	1023.000000	1023.000000	2046.000000
27.820000	-0.006150	-3.634735	-1.718072	-1.283496	-0.798902	0.165734	0.000000	-10.000000	-0.416667	25.183334	113.166664	1023.000000	1023.000000	2046.000000
27.840000	-0.005465	-3.229868	-1.592398	-1.246379	-0.747633	0.356542	0.000000	-10.000000	-0.433333	25.416668	121.500000	1023.000000	1023.000000	2046.000000
27.860001	-0.004863	-2.873829	-1.593426	-1.157705	-0.505351	0.382653	0.000000	-10.000000	-0.450000	25.716667	130.000000	1023.000000	1023.000000	2046.000000
27.879999	-0.004050	-2.393818	-1.520671	-1.143694	-0.313136	0.583683	0.000000	-10.000000	-0.450000	25.916668	138.500000	1023.000000	1023.000000	2046.000000
27.900000	-0.003468	-2.049572	-1.399140	-1.187208	-0.296829	0.833606	0.000000	-10.000000	-0.450000	25.950001	147.166672	1023.000000	1023.000000	2046.000000
27.920000	-0.002833	-1.674541	-1.402455	-1.046415	-0.068021	0.842350	0.000000	-10.000000	-0.466667	25.833334	155.833328	1023.000000	1023.000000	2046.000000
27.940001	-0.001970	-1.164193	-1.360049	-1.005376	0.228280	0.972952	0.000000	-10.000000	-0.475000	25.733334	164.500000	1023.000000	1023.000000	2046.000000
27.959999	-0.000935	-0.552515	-1.187183	-0.983378	0.348736	1.269311	0.000000	-10.000000	-0.491667	25.766666	173.000000	1023.000000	1023.000000	2046.000000
27.980000	-0.000136	-0.080130	-1.060039	-0.898619	0.451343	1.427184	0.000000	-10.000000	-0.491667	26.000000	181.500000	1023.000000	1023.000000	2046.000000
28.000000	0.000709	0.418764	-1.001298	-0.712937	0.712875	1.420124	0.000000	-10.000000	-0.500000	26.250000	190.166672	1023.000000	1023.000000	2046.000000
28.020000	0.001669	0.986105	-0.930336	-0.736386	0.880359	1.772468	0.000000	-10.000000	-0.500000	26.350000	199.000000	1023.000000	1023.000000	2046.000000
28.040001	0.002171	1.283265	-0.971416	-0.547449	0.909722	1.892409	0.000000	-10.000000	-0.483333	26.583334	207.833328	1023.000000	1023.000000	2046.000000
28.059999	0.002562	1.514425	-1.075552	-0.343597	1.083067	1.850508	0.000000	-10.000000	-0.466667	26.583334	216.666672	1023.000000	1023.000000	2046.000000
28.080000	0.003122	1.845327	-1.016532	-0.369502	1.167437	2.063925	0.000000	-10.000000	-0.466667	26.833334	225.500000	1023.000000	1023.000000	2046.000000
28.100000	0.003712	2.193778	-0.946342	-0.366632	1.232240	2.274511	0.000000	-10.000000	-0.483333	27.100000	234.500000	1023.000000	1023.000000	2046.000000
28.120001	0.004197	2.480228	-0.873674	-0.232460	1.395211	2.191151	0.000000	-10.000000	-0.483333	27.333334	243.500000	1023.000000	1023.000000	2046.000000
28.139999	0.004708	2.782306	-0.791130	-0.216776	1.420333	2.369879	0.000000	-10.000000	-0.466667	27.116667	252.500000	1023.000000	1023.000000	2046.000000
28.160000	0.004855	2.869328	-0.749630	-0.116088	1.300916	2.434129	0.000000	-10.000000	-0.450000	26.566666	261.500000	1023.000000	1023.000000	2046.000000
28.180000	0.004972	2.938448	-0.850231	0.121978	1.350792	2.315909	0.000000	-10.000000	-0.450000	26.233334	270.500000	1023.000000	1023.000000	2046.000000
28.200001	0.005558	3.284961	-0.776939	0.275715	1.321363	2.464823	0.000000	-10.000000	-0.433333	26.066666	279.333344	1023.000000	1023.000000	2046.000000
28.219999	0.006276	3.709080	-0.631783	0.391726	1.307420	2.641716	0.000000	-10.000000	-0.433333	25.816666	290.833344	1023.000000	1023.000000	2046.000000
28.240000	0.006996	4.134437	-0.627868	0.657167	1.462395	2.642742	0.000000	-10.000000	-0.433333	25.383333	302.333344	1023.000000	1023.000000	2046.000000
28.260000	0.007927	4.684923	-0.481018	0.731785	1.555159	2.878997	0.000000	-10.000000	-0.450000	25.033333	311.000000	1023.000000	1023.000000	2046.000000
28.280001	0.008847	5.228856	-0.302792	0.835634	1.596208	3.099806	0.000000	-10.000000	-0.441667	25.066668	316.666656	1023.000000	1023.000000	2046.000000
28.299999	0.009439	5.578741	-0.255443	1.000905	1.747410	3.085869	0.000000	-10.000000	-0.433333	25.200001	322.166656	1023.000000	1023.000000	2046.000000
28.320000	0.010331	6.105447	-0.081078	0.919168	1.932553	3.334805	0.000000	-10.000000	-0.433333	25.433334	330.500000	1023.000000	1023.000000	2046.000000
28.340000	0.011189	6.612967	0.145023	0.839019	1.998992	3.629932	0.000000	-10.000000	-0.416667	25.166668	339.000000	1023.000000	1023.000000	2046.000000
28.360001	0.011796	6.971281	0.233425	0.875357	2.185065	3.677434	0.000000	-10.000000	-0.408333	24.883333	347.500000	1023.000000	1023.000000	2046.000000
28.379999	0.012795	7.561816	0.468264	0.806276	2.387139	3.900137	0.000000	-10.000000	-0.391667	24.433334	355.833344	1023.000000	1023.000000	2046.000000
28.400000	0.013737	8.118433	0.699058	0.775080	2.453172	4.191123	0.000000	-10.000000	-0.400000	24.333334	364.000000	1023.000000	1023.000000	2046.000000
28.420000	0.014453	8.541666	0.699296	0.850803	2.758433	4.233134	0.000000	-10.000000	-0.400000	24.433334	372.000000	1023.000000	1023.000000	2046.000000
28.440001	0.015615	9.228733	0.893436	0.896648	3.014259	4.424391	0.000000	-10.000000	-0.391667	24.466667	380.166656	1023.000000	1023.000000	2046.000000
28.459999	0.016768	9.909662	1.183391	0.879913	3.090502	4.755856	0.000000	-10.000000	-0.391667	24.533335	388.500000	1023.000000	1023.000000	2046.000000
28.480000	0.017386	10.274918	1.242514	0.977862	3.314137	4.740404	0.000000	-10.000000	-0.391667	24.566668	396.833344	1023.000000	1023.000000	2046.000000
28.500000	0.018205	10.758917	1.342563	1.056389	3.525306	4.834660	0.000000	-10.000000	-0.408333	24.800001	405.000000	1023.000000	1023.000000	2046.000000
28.520000	0.019344	11.432373	1.623192	1.098227	3.576491	5.134463	0.000000	-10.000000	-0.416667	25.000000	413.166656	1023.000000	1023.000000	2046.000000
28.540001	0.019964	11.798480	1.631049	1.220189	3.781842	5.165400	0.000000	-10.000000	-0.416667	25.116667	421.500000	1023.000000	1023.000000	2046.000000
28.559999	0.020643	12.199987	1.665554	1.312005	4.012548	5.209880	0.000000	-10.000000	-0.400000	24.750000	429.833344	1023.000000	1023.000000	2046.000000
28.580000	0.021672	12.808232	1.874481	1.367895	4.068316	5.497540	0.000000	-10.000000	-0.375000	24.549999	438.000000	1023.000000	1023.000000	2046.000000
28.600000	0.022440	13.261923	2.014289	1.446535	4.210152	5.590946	0.000000	-10.000000	-0.366667	24.150000	446.166656	1023.000000	1023.000000	2046.000000
28.620001	0.023171	13.693834	2.047921	1.593914	4.433725	5.618273	0.000000	-10.000000	-0.366667	24.283335	454.500000	1023.000000	1023.000000	2046.000000
28.639999	0.024214	14.310610	2.289479	1.557033	4.521152	5.942945	0.000000	-10.000000	-0.366667	23.916668	462.833344	1023.000000	1023.000000	2046.000000
28.660000	0.025032	14.794104	2.422498	1.670508	4.667130	6.033967	0.000000	-10.000000	-0.358333	23.833334	471.000000	1023.000000	1023.000000	2046.000000
28.680000	0.025851	15.277932	2.455218	1.795431	4.950305	6.076979	0.000000	-10.000000	-0.350000	23.600000	479.000000	1023.000000	1023.000000	2046.000000
28.700001	0.026998	15.955573	2.689390	1.837114	5.061617	6.367452	0.000000	-10.000000	-0.350000	23.733334	486.833344	1023.000000	1023.000000	2046.000000
28.719999	0.027957	16.522797	2.742792	1.955026	5.341371	6.483607	0.000000	-10.000000	-0.358333	23.766666	494.500000	1023.000000	1023.000000	2046.000000
28.740000	0.029160	17.233490	2.862096	2.096459	5.657139	6.617796	0.000000	-10.000000	-0.366667	24.066668	502.166656	1023.000000	1023.000000	2046.000000
28.760000	0.030284	17.897921	3.120480	2.181379	5.751439	6.844624	0.000000	-10.000000	-0.366667	24.233334	510.000000	1023.000000	1023.000000	2046.000000
28.780001	0.031281	18.486923	3.148356	2.374617	6.042664	6.921286	0.000000	-10.000000	-0.358333	24.233334	518.333313	1023.000000	1023.000000	2046.000000
28.799999	0.032153	19.002174	3.201443	2.524424	6.246302	7.030004	0.000000	-10.000000	-0.333333	23.883333	526.666687	1023.000000	1023.000000	2046.000000
28.820000	0.032899	19.443478	3.252578	2.686200	6.236355	7.268345	0.000000	-10.000000	-0.316667	23.416668	534.833313	1023.000000	1023.000000	2046.000000
28.840000	0.033198	19.619930	3.203332	2.787729	6.383636	7.245233	0.000000	-10.000000	-0.300000	23.000000	542.500000	1023.000000	1023.000000	2046.000000
28.860001	0.033723	19.929998	3.240171	2.826337	6.531598	7.331893	0.000000	-10.000000	-0.300000	22.766666	550.166687	1023.000000	1023.000000	2046.000000
28.879999	0.034532	20.408667	3.498278	2.846660	6.549006	7.514723	0.000000	-10.000000	-0.308333	22.350000	557.833313	1023.000000	1023.000000	2046.000000
28.900000	0.034982	20.674414	3.560475	2.969799	6.649529	7.494612	0.000000	-10.000000	-0.325000	22.100000	565.500000	1023.000000	1023.000000	2046.000000
28.920000	0.035101	20.744963	3.520086	3.070485	6.738138	7.416255	0.000000	-10.000000	-0.308333	21.500000	572.833313	1023.000000	1023.000000	2046.000000
28.940001	0.035443	20.946882	3.702179	3.149487	6.551374	7.543842	0.000000	-10.000000	-0.283333	21.033335	580.166687	1023.000000	1023.000000	2046.000000
28.959999	0.035455	20.954168	3.623190	3.396882	6.543244	7.390852	0.000000	-10.000000	-0.258333	20.433334	587.333313	1023.000000	1023.000000	2046.000000
28.980000	0.035895	21.213669	3.602338	3.574107	6.714002	7.323223	0.000000	-10.000000	-0.258333	20.116667	594.333313	1023.000000	1023.000000	2046.000000
29.000000	0.036930	21.825367	3.880685	3.730379	6.696319	7.517985	0.000000	-10.000000	-0.258333	20.000000	598.833313	1023.000000	1023.000000	2046.000000
29.020000	0.037603	22.223598	4.026474	3.904591	6.719876	7.572659	0.000000	-10.000000	-0.250000	19.950001	605.500000	1023.000000	1023.000000	2046.000000
29.040001	0.038195	22.573326	4.014926	4.103771	6.935730	7.518898	0.000000	-10.000000	-0.258333	19.800001	612.166687	1023.000000	1023.000000	2046.000000
29.059999	0.039081	23.097036	4.191185	4.186399	7.038435	7.681017	0.000000	-10.000000	-0.275000	19.850000	621.000000	1023.000000	1023.000000	2046.000000
29.080000	0.039820	23.533895	4.407541	4.287909	7.041490	7.796956	0.000000	-10.000000	-0.275000	19.783333	627.500000	1023.000000	1023.000000	2046.000000
29.100000	0.040527	23.951326	4.510692	4.329447	7.220366	7.890821	0.000000	-10.000000	-0.250000	19.666666	634.000000	1023.000000	1023.000000	2046.000000
29.120001	0.041238	24.371662	4.658118	4.301752	7.459091	7.952702	0.000000	-10.000000	-0.200000	18.783333	640.666687	1023.000000	1023.000000	2046.000000
29.139999	0.041986	24.813789	4.968223	4.211994	7.456727	8.176846	0.000000	-10.000000	-0.166667	17.950001	647.166687	1023.000000	1023.000000	2046.000000
29.160000	0.042532	25.136356	5.023153	4.217941	7.645448	8.249814	0.000000	-10.000000	-0.150000	17.100000	653.500000	1023.000000	1023.000000	2046.000000
29.180000	0.043231	25.549492	5.108455	4.199514	7.896602	8.344920	0.000000	-10.000000	-0.150000	16.583332	659.166687	1023.000000	1023.000000	2046.000000
29.200001	0.044166	26.101954	5.305931	4.250025	8.038189	8.507810	0.000000	-10.000000	-0.150000	16.116667	664.833313	1023.000000	1023.000000	2046.000000
29.219999	0.044983	26.584736	5.419188	4.323419	8.207928	8.634202	0.000000	-10.000000	-0.166667	15.816667	670.166687	1023.000000	1023.000000	2046.000000
29.240000	0.045672	26.992012	5.505064	4.338274	8.462818	8.685855	0.000000	-10.000000	-0.183333	16.000000	675.500000	1023.000000	1023.000000	2046.000000
29.260000	0.046519	27.492992	5.687994	4.390769	8.606868	8.807361	0.000000	-10.000000	-0.191667	16.516666	680.833313	1023.000000	1023.000000	2046.000000
29.280001	0.047113	27.843807	5.858856	4.448917	8.599454	8.936580	0.000000	-10.000000	-0.191667	17.116667	686.166687	1023.000000	1023.000000	2046.000000
29.299999	0.047622	28.144892	5.827357	4.549284	8.808562	8.959689	0.000000	-10.000000	-0.191667	17.633335	691.833313	1023.000000	1023.000000	2046.000000
29.320000	0.048250	28.515736	5.924177	4.563623	8.930552	9.097383	0.000000	-10.000000	-0.200000	17.700001	697.500000	1023.000000	1023.000000	2046.000000
29.340000	0.049074	29.002895	6.152719	4.642349	8.954560	9.253268	0.000000	-10.000000	-0.200000	17.650000	703.500000	1023.000000	1023.000000	2046.000000
29.360001	0.049537	29.276239	6.157250	4.748765	9.085468	9.284755	0.000000	-10.000000	-0.200000	17.350000	709.500000	1023.000000	1023.000000	2046.000000
29.379999	0.050106	29.612625	6.161375	4.782700	9.332714	9.335836	0.000000	-10.000000	-0.175000	16.983334	715.500000	1023.000000	1023.000000	2046.000000
29.400000	0.050902	30.083355	6.393682	4.809668	9.355573	9.524432	0.000000	-10.000000	-0.150000	16.549999	721.166687	1023.000000	1023.000000	2046.000000
29.420000	0.051404	30.379948	6.492647	4.885270	9.386885	9.615147	0.000000	-10.000000	-0.125000	15.900000	726.666687	1023.000000	1023.000000	2046.000000
29.440001	0.051843	30.639147	6.421191	4.977381	9.653967	9.586609	0.000000	-10.000000	-0.108333	15.066667	732.000000	1023.000000	1023.000000	2046.000000
29.459999	0.052378	30.955120	6.519771	5.011769	9.726480	9.697099	0.000000	-10.000000	-0.100000	14.016666	737.166687	1023.000000	1023.000000	2046.000000
29.480000	0.052961	31.300095	6.687777	5.134914	9.669541	9.807861	0.000000	-10.000000	-0.075000	12.733334	742.166687	1023.000000	1023.000000	2046.000000
29.500000	0.053338	31.522886	6.580077	5.257518	9.894589	9.790702	0.000000	-10.000000	-0.050000	10.916667	746.666687	1023.000000	1023.000000	2046.000000
29.520000	0.053684	31.727402	6.619639	5.238204	9.956717	9.912840	0.000000	-10.000000	-0.016667	8.500000	750.666687	1023.000000	1023.000000	2046.000000
29.540001	0.053943	31.880140	6.778617	5.318602	9.774721	10.008201	0.000000	-10.000000	0.016667	4.716667	753.833313	1023.000000	1023.000000	2046.000000
29.559999	0.053730	31.754166	6.587464	5.395340	9.856738	9.914622	0.000000	-10.000000	0.033333	0.616667	756.166687	1023.000000	1023.000000	2046.000000
29.580000	0.053388	31.552559	6.450957	5.430367	9.702410	9.968826	0.000000	-10.000000	0.058333	-3.716667	757.500000	1023.000000	1023.000000	2046.000000
29.600000	0.052838	31.227051	6.359517	5.470824	9.448203	9.948507	0.000000	-10.000000	0.075000	-7.483334	758.000000	1023.000000	1023.000000	2046.000000
29.620001	0.052063	30.769133	6.078917	5.418270	9.509602	9.762343	0.000000	-10.000000	0.100000	-10.300000	758.000000	1023.000000	1023.000000	2046.000000
29.639999	0.051474	30.421329	6.085103	5.288656	9.333200	9.714371	0.000000	-10.000000	0.116667	-12.216667	758.000000	1023.000000	1023.000000	2046.000000
29.660000	0.050858	30.057083	6.082285	5.243837	9.120490	9.610471	0.000000	-10.000000	0.133333	-12.950000	758.000000	1023.000000	1023.000000	2046.000000
29.680000	0.049964	29.528740	5.892876	5.166639	9.045504	9.423721	0.000000	-10.000000	0.141667	-13.633333	754.333313	1023.000000	1023.000000	2046.000000
29.700001	0.048810	28.846811	5.788492	5.109664	8.724433	9.224223	0.000000	-10.000000	0.166667	-14.533334	744.000000	1023.000000	1023.000000	2046.000000
29.719999	0.047582	28.120920	5.497198	5.170905	8.495932	8.956885	0.000000	-10.000000	0.183333	-15.283334	733.666687	1023.000000	1023.000000	2046.000000
29.740000	0.046614	27.548748	5.291091	5.149595	8.375793	8.732269	0.000000	-10.000000	0.208333	-15.983334	725.166687	1023.000000	1023.000000	2046.000000
29.760000	0.045875	27.112219	5.307138	5.174333	8.009091	8.621655	0.000000	-10.000000	0.225000	-16.516666	721.666687	1023.000000	1023.000000	2046.000000
29.780001	0.045082	26.643211	5.160111	5.246407	7.791012	8.445682	0.000000	-10.000000	0.258333	-17.616667	716.166687	1023.000000	1023.000000	2046.000000
29.799999	0.044399	26.239891	4.991501	5.213817	7.744814	8.289760	0.000000	-10.000000	0.300000	-18.883333	710.333313	1023.000000	1023.000000	2046.000000
29.820000	0.043883	25.934597	4.986514	5.119986	7.540572	8.287526	0.000000	-10.000000	0.341667	-20.350000	704.000000	1023.000000	1023.000000	2046.000000
29.840000	0.043146	25.499111	4.928884	5.180910	7.269699	8.119619	0.000000	-10.000000	0.366667	-21.466667	697.166687	1023.000000	1023.000000	2046.000000
29.860001	0.042445	25.084827	4.771824	5.075894	7.291230	7.945880	0.000000	-10.000000	0.391667	-22.450001	690.000000	1023.000000	1023.000000	2046.000000
29.879999	0.041810	24.709949	4.862264	4.824067	7.135784	7.887835	0.000000	-10.000000	0.425000	-23.250000	682.500000	1023.000000	1023.000000	2046.000000
29.900000	0.041215	24.357836	4.943415	4.672461	6.915663	7.826296	0.000000	-10.000000	0.466667	-24.150000	674.833313	1023.000000	1023.000000	2046.000000
29.920000	0.040390	23.870279	4.798615	4.515351	6.911640	7.644673	0.000000	-10.000000	0.483333	-24.833334	666.666687	1023.000000	1023.000000	2046.000000
29.940001	0.039592	23.398785	4.760529	4.267528	6.823583	7.547144	0.000000	-10.000000	0.491667	-25.166666	658.333313	1023.000000	1023.000000	2046.000000
29.959999	0.039085	23.099489	4.778862	4.097714	6.608787	7.614125	0.000000	-10.000000	0.483333	-25.000000	649.833313	1023.000000	1023.000000	2046.000000
29.980000	0.038425	22.709099	4.641564	4.034600	6.603591	7.429343	0.000000	-10.000000	0.491667	-24.966667	641.500000	1023.000000	1023.000000	2046.000000
30.000000	0.037626	22.236917	4.463137	3.846917	6.630075	7.296789	0.000000	-10.000000	0.491667	-25.033333	633.166687	1023.000000	1023.000000	2046.000000
30.020000	0.036828	21.765558	4.438767	3.666692	6.429547	7.230553	0.000000	-10.000000	0.508333	-25.083334	624.833313	1023.000000	1023.000000	2046.000000
30.040001	0.036058	21.310289	4.404492	3.584481	6.263635	7.057682	0.000000	-10.000000	0.508333	-25.000000	616.500000	1023.000000	1023.000000	2046.000000
30.059999	0.035178	20.790426	4.255156	3.489930	6.218972	6.826369	0.000000	-10.000000	0.508333	-25.066668	608.166687	1023.000000	1023.000000	2046.000000
30.080000	0.034274	20.256147	4.259421	3.316302	5.985653	6.694771	0.000000	-10.000000	0.500000	-25.333334	599.666687	1023.000000	1023.000000	2046.000000
30.100000	0.033480	19.786654	4.178632	3.286184	5.795219	6.526617	0.000000	-10.000000	0.500000	-25.516668	591.333313	1023.000000	1023.000000	2046.000000
30.120001	0.032664	19.304260	4.032207	3.238737	5.755177	6.278140	0.000000	-10.000000	0.500000	-25.400002	582.666687	1023.000000	1023.000000	2046.000000
30.139999	0.031805	18.796967	3.988880	3.094917	5.613151	6.100019	0.000000	-10.000000	0.508333	-25.366667	574.333313	1023.000000	1023.000000	2046.000000
30.160000	0.030953	18.293104	3.924223	3.041066	5.384777	5.943037	0.000000	-10.000000	0.508333	-25.483334	565.833313	1023.000000	1023.000000	2046.000000
30.180000	0.030086	17.780874	3.783925	3.012880	5.327358	5.656711	0.000000	-10.000000	0.516667	-25.733334	557.500000	1023.000000	1023.000000	2046.000000
30.200001	0.029033	17.158455	3.752211	2.845072	5.110905	5.450266	0.000000	-10.000000	0.525000	-26.050001	548.833313	1023.000000	1023.000000	2046.000000
30.219999	0.028101	16.607624	3.663773	2.797397	4.886339	5.260116	0.000000	-10.000000	0.541667	-26.483334	540.166687	1023.000000	1023.000000	2046.000000
30.240000	0.027400	16.193501	3.517410	2.882117	4.796237	4.997737	0.000000	-10.000000	0.550000	-26.916666	531.333313	1023.000000	1023.000000	2046.000000
30.260000	0.026779	15.826184	3.409497	2.828152	4.768684	4.819850	0.000000	-10.000000	0.566667	-27.233334	522.333313	1023.000000	1023.000000	2046.000000
30.280001	0.026046	15.393187	3.455160	2.709808	4.472899	4.755319	0.000000	-10.000000	0.566667	-27.183334	513.166687	1023.000000	1023.000000	2046.000000
30.299999	0.025423	15.025064	3.336312	2.796334	4.350518	4.541901	0.000000	-10.000000	0.558333	-27.100000	504.000000	1023.000000	1023.000000	2046.000000
30.320000	0.024466	14.459512	3.123492	2.840211	4.197296	4.298512	0.000000	-10.000000	0.541667	-26.900000	495.000000	1023.000000	1023.000000	2046.000000
30.340000	0.023444	13.855365	2.868183	2.784974	3.978023	4.224184	0.000000	-10.000000	0.541667	-26.883333	486.000000	1023.000000	1023.000000	2046.000000
30.360001	0.022302	13.180312	2.738533	2.661118	3.733197	4.047463	0.000000	-10.000000	0.550000	-27.049999	477.000000	1023.000000	1023.000000	2046.000000
30.379999	0.021235	12.550067	2.548786	2.657190	3.523723	3.820368	0.000000	-10.000000	0.541667	-27.200001	468.000000	1023.000000	1023.000000	2046.000000
30.400000	0.020223	11.951815	2.447190	2.526603	3.370245	3.607776	0.000000	-10.000000	0.541667	-27.300001	459.000000	1023.000000	1023.000000	2046.000000
30.420000	0.019136	11.309232	2.396690	2.343826	3.158456	3.410260	0.000000	-10.000000	0.533333	-27.100000	450.000000	1023.000000	1023.000000	2046.000000
30.440001	0.017993	10.633866	2.301722	2.299730	2.870853	3.161561	0.000000	-10.000000	0.533333	-26.833334	441.000000	1023.000000	1023.000000	2046.000000
30.459999	0.016729	9.886809	2.060506	2.374935	2.662217	2.789151	0.000000	-10.000000	0.525000	-26.666666	432.000000	1023.000000	1023.000000	2046.000000
30.480000	0.015309	9.047396	1.824915	2.320480	2.364574	2.537427	0.000000	-10.000000	0.525000	-26.300001	423.000000	1023.000000	1023.000000	2046.000000
30.500000	0.014316	8.460807	1.676191	2.321350	2.057917	2.405349	0.000000	-10.000000	0.516667	-26.150002	414.166656	1023.000000	1023.000000	2046.000000
30.520000	0.013555	8.010820	1.516756	2.417851	1.860706	2.215508	0.000000	-10.000000	0.516667	-25.933334	405.500000	1023.000000	1023.000000	2046.000000
30.540001	0.012854	7.596581	1.448325	2.470372	1.668254	2.009630	0.000000	-10.000000	0.516667	-26.100000	396.833344	1023.000000	1023.000000	2046.000000
30.559999	0.012202	7.211596	1.371725	2.387578	1.483227	1.969065	0.000000	-10.000000	0.533333	-26.333334	388.166656	1023.000000	1023.000000	2046.000000
30.580000	0.011700	6.914725	1.280176	2.404956	1.323416	1.906176	0.000000	-10.000000	0.533333	-26.516666	379.333344	1023.000000	1023.000000	2046.000000
30.600000	0.011132	6.579273	1.151121	2.474417	1.222694	1.731041	0.000000	-10.000000	0.525000	-26.316668	370.500000	1023.000000	1023.000000	2046.000000
30.620001	0.010618	6.275481	1.179599	2.374701	1.091083	1.630099	0.000000	-10.000000	0.525000	-26.083334	361.666656	1023.000000	1023.000000	2046.000000
30.639999	0.009991	5.904600	1.214959	2.148404	0.957307	1.583930	0.000000	-10.000000	0.525000	-25.916668	352.833344	1023.000000	1023.000000	2046.000000
30.660000	0.009312	5.503463	1.154819	2.023654	0.855090	1.469900	0.000000	-10.000000	0.533333	-26.116667	344.166656	1023.000000	1023.000000	2046.000000
30.680000	0.008635	5.103452	1.067504	1.940445	0.793875	1.301627	0.000000	-10.000000	0.516667	-25.966667	335.500000	1023.000000	1023.000000	2046.000000
30.700001	0.007796	4.607607	0.996966	1.728948	0.678596	1.203097	0.000000	-10.000000	0.508333	-25.700001	326.833344	1023.000000	1023.000000	2046.000000
30.719999	0.007285	4.305615	0.948278	1.607874	0.586347	1.163116	0.000000	-10.000000	0.491667	-25.183334	318.333344	1023.000000	1023.000000	2046.000000
30.740000	0.006710	3.965789	0.796484	1.554058	0.564358	1.050889	0.000000	-10.000000	0.491667	-25.016666	310.000000	1023.000000	1023.000000	2046.000000
30.760000	0.006042	3.571024	0.675097	1.516938	0.456390	0.922599	0.000000	-10.000000	0.491667	-24.850000	301.666656	1023.000000	1023.000000	2046.000000
30.780001	0.005388	3.184487	0.645976	1.362663	0.297723	0.878125	0.000000	-10.000000	0.483333	-24.650000	293.333344	1023.000000	1023.000000	2046.000000
30.799999	0.004891	2.890443	0.584607	1.283159	0.202274	0.820403	0.000000	-10.000000	0.466667	-24.233334	285.000000	1023.000000	1023.000000	2046.000000
30.820000	0.004275	2.526666	0.454130	1.266006	0.124753	0.681778	0.000000	-10.000000	0.441667	-23.600000	277.000000	1023.000000	1023.000000	2046.000000
30.840000	0.003504	2.070893	0.340558	1.158108	-0.035135	0.607362	0.000000	-10.000000	0.408333	-22.816668	269.166656	1023.000000	1023.000000	2046.000000
30.860001	0.002966	1.753042	0.281216	1.052127	-0.134008	0.553706	0.000000	-10.000000	0.375000	-22.250000	261.500000	1023.000000	1023.000000	2046.000000
30.879999	0.002457	1.451924	0.130726	1.043777	-0.159386	0.436807	0.000000	-10.000000	0.358333	-21.850000	254.166672	1023.000000	1023.000000	2046.000000
30.900000	0.001839	1.087081	0.063203	0.954501	-0.287131	0.356508	0.000000	-10.000000	0.358333	-21.800001	246.833328	1023.000000	1023.000000	2046.000000
30.920000	0.001229	0.726067	0.022084	0.824624	-0.467290	0.346648	0.000000	-10.000000	0.358333	-21.350000	239.500000	1023.000000	1023.000000	2046.000000
30.940001	0.000756	0.446634	-0.141588	0.790117	-0.449244	0.247349	0.000000	-10.000000	0.350000	-20.916666	232.333328	1023.000000	1023.000000	2046.000000
30.959999	0.000138	0.081800	-0.274532	0.738268	-0.507523	0.125587	0.000000	-10.000000	0.350000	-20.466667	225.333328	1023.000000	1023.000000	2046.000000
30.980000	-0.000469	-0.277223	-0.339488	0.646626	-0.660700	0.076338	0.000000	-10.000000	0.341667	-20.316668	218.500000	1023.000000	1023.000000	2046.000000
31.000000	-0.000731	-0.432068	-0.386687	0.634672	-0.694233	0.014180	0.000000	-10.000000	0.333333	-20.266666	213.833328	1023.000000	1023.000000	2046.000000
31.020000	-0.000967	-0.571418	-0.503207	0.670123	-0.645424	-0.092911	0.000000	-10.000000	0.308333	-19.933334	207.166672	1023.000000	1023.000000	2046.000000
31.040001	-0.001329	-0.785587	-0.526534	0.547431	-0.783386	-0.023098	0.000000	-10.000000	0.283333	-19.466667	200.500000	1023.000000	1023.000000	2046.000000
31.059999	-0.001591	-0.940418	-0.544943	0.570427	-0.869290	-0.096612	0.000000	-10.000000	0.258333	-18.750000	191.833328	1023.000000	1023.000000	2046.000000
31.080000	-0.002104	-1.243298	-0.770005	0.613116	-0.904877	-0.181533	0.000000	-10.000000	0.241667	-18.316668	185.500000	1023.000000	1023.000000	2046.000000
31.100000	-0.002752	-1.626570	-0.949010	0.620584	-1.056680	-0.241464	0.000000	-10.000000	0.241667	-17.866667	179.500000	1023.000000	1023.000000	2046.000000
31.120001	-0.003408	-2.013975	-1.074853	0.467838	-1.127492	-0.279468	0.000000	-10.000000	0.233333	-17.466667	173.500000	1023.000000	1023.000000	2046.000000
31.139999	-0.004138	-2.445313	-1.272896	0.381692	-1.166152	-0.387958	0.000000	-10.000000	0.225000	-16.966667	167.666672	1023.000000	1023.000000	2046.000000
31.160000	-0.004631	-2.737076	-1.327271	0.266412	-1.255852	-0.420365	0.000000	-10.000000	0.208333	-16.383333	162.000000	1023.000000	1023.000000	2046.000000
31.180000	-0.005187	-3.065695	-1.261864	0.108527	-1.413707	-0.498651	0.000000	-10.000000	0.191667	-15.616667	156.666672	1023.000000	1023.000000	2046.000000
31.200001	-0.005838	-3.450524	-1.333557	0.070749	-1.520831	-0.666885	0.000000	-10.000000	0.175000	-14.716667	151.500000	1023.000000	1023.000000	2046.000000
31.219999	-0.006661	-3.936616	-1.558013	0.142073	-1.673243	-0.847434	0.000000	-10.000000	0.141667	-13.600000	146.666672	1023.000000	1023.000000	2046.000000
31.240000	-0.007321	-4.326452	-1.606481	0.081508	-1.868588	-0.932891	0.000000	-10.000000	0.116667	-12.750000	142.166672	1023.000000	1023.000000	2046.000000
31.260000	-0.007699	-4.550107	-1.700904	0.082603	-1.941840	-0.989967	0.000000	-10.000000	0.100000	-12.266667	138.000000	1023.000000	1023.000000	2046.000000
31.280001	-0.008089	-4.780497	-1.877970	0.194960	-2.011964	-1.085523	0.000000	-10.000000	0.100000	-12.333334	133.833328	1023.000000	1023.000000	2046.000000
31.299999	-0.008299	-4.904969	-1.804695	0.143480	-2.210498	-1.033257	0.000000	-10.000000	0.100000	-12.666667	129.500000	1023.000000	1023.000000	2046.000000
31.320000	-0.008304	-4.907763	-1.860992	0.187277	-2.175991	-1.058058	0.000000	-10.000000	0.108333	-12.766667	125.166664	1023.000000	1023.000000	2046.000000
31.340000	-0.008474	-5.007942	-1.965547	0.279648	-2.198597	-1.123446	0.000000	-10.000000	0.108333	-12.666667	121.000000	1023.000000	1023.000000	2046.000000
31.360001	-0.008742	-5.166761	-1.917072	0.229402	-2.345901	-1.133189	0.000000	-10.000000	0.108333	-12.216667	117.000000	1023.000000	1023.000000	2046.000000
31.379999	-0.008725	-5.156222	-1.875637	0.160569	-2.317093	-1.124061	0.000000	-10.000000	0.100000	-11.933333	113.000000	1023.000000	1023.000000	2046.000000
31.400000	-0.008927	-5.275611	-1.939712	0.070169	-2.251923	-1.154146	0.000000	-10.000000	0.100000	-11.950000	109.000000	1023.000000	1023.000000	2046.000000
31.420000	-0.009188	-5.429996	-1.786431	-0.071890	-2.387276	-1.184399	0.000000	-10.000000	0.100000	-12.166667	105.000000	1023.000000	1023.000000	2046.000000
31.440001	-0.009409	-5.560834	-1.791085	-0.203179	-2.364151	-1.202420	0.000000	-10.000000	0.100000	-12.166667	100.666664	1023.000000	1023.000000	2046.000000
31.459999	-0.009606	-5.677071	-1.967253	-0.241586	-2.199336	-1.268895	0.000000	-10.000000	0.100000	-11.983334	96.333336	1023.000000	1023.000000	2046.000000
31.480000	-0.009942	-5.875866	-1.848573	-0.428075	-2.368330	-1.230887	0.000000	-10.000000	0.100000	-11.700000	92.166664	1023.000000	1023.000000	2046.000000
31.500000	-0.010053	-5.941277	-1.859153	-0.556177	-2.334710	-1.191237	0.000000	-10.000000	0.100000	-11.533334	88.500000	1023.000000	1023.000000	2046.000000
31.520000	-0.010353	-6.118358	-2.004117	-0.563233	-2.272667	-1.278339	0.000000	-10.000000	0.091667	-11.183333	84.833336	1023.000000	1023.000000	2046.000000
31.540001	-0.010632	-6.283542	-1.965798	-0.653269	-2.376096	-1.288379	0.000000	-10.000000	0.075000	-10.716667	81.000000	1023.000000	1023.000000	2046.000000
31.559999	-0.010822	-6.395727	-1.954567	-0.765611	-2.403621	-1.271928	0.000000	-10.000000	0.058333	-10.016666	77.333336	1023.000000	1023.000000	2046.000000
31.580000	-0.010975	-6.486269	-2.083573	-0.746295	-2.350132	-1.306269	0.000000	-10.000000	0.050000	-9.200000	74.000000	1023.000000	1023.000000	2046.000000
31.600000	-0.011140	-6.583586	-2.123823	-0.762663	-2.384117	-1.312983	0.000000	-10.000000	0.050000	-8.383333	71.000000	1023.000000	1023.000000	2046.000000
31.620001	-0.011426	-6.752575	-2.050856	-0.856706	-2.505201	-1.339813	0.000000	-10.000000	0.050000	-7.700000	68.166664	1023.000000	1023.000000	2046.000000
31.639999	-0.011593	-6.851172	-2.108330	-0.887490	-2.485080	-1.370273	0.000000	-10.000000	0.033333	-7.233334	65.666664	1023.000000	1023.000000	2046.000000
31.660000	-0.011819	-6.985099	-2.228403	-0.881262	-2.470201	-1.405233	0.000000	-10.000000	0.033333	-6.816667	63.166668	1023.000000	1023.000000	2046.000000
31.680000	-0.012094	-7.147355	-2.218880	-0.920910	-2.578133	-1.429431	0.000000	-10.000000	0.033333	-6.416667	60.833332	1023.000000	1023.000000	2046.000000
31.700001	-0.012200	-7.209948	-2.225563	-0.977999	-2.547647	-1.458739	0.000000	-10.000000	0.050000	-6.016667	58.500000	1023.000000	1023.000000	2046.000000
31.719999	-0.012391	-7.322818	-2.305163	-1.036967	-2.506813	-1.473875	0.000000	-10.000000	0.033333	-5.683333	56.500000	1023.000000	1023.000000	2046.000000
31.740000	-0.012545	-7.414142	-2.395326	-1.045992	-2.501833	-1.470991	0.000000	-10.000000	0.025000	-5.433333	54.500000	1023.000000	1023.000000	2046.000000
31.760000	-0.012673	-7.489500	-2.344147	-1.060012	-2.588240	-1.497100	0.000000	-10.000000	0.008333	-5.300000	52.833332	1023.000000	1023.000000	2046.000000
31.780001	-0.012505	-7.390313	-2.301845	-1.078504	-2.536570	-1.473395	0.000000	-10.000000	0.025000	-5.233334	51.166668	1023.000000	1023.000000	2046.000000
31.799999	-0.012286	-7.260976	-2.341697	-1.031718	-2.399895	-1.487665	0.000000	-10.000000	0.025000	-5.083333	49.500000	1023.000000	1023.000000	2046.000000
31.820000	-0.012270	-7.251687	-2.311569	-1.032256	-2.498809	-1.409053	0.000000	-10.000000	0.041667	-4.650000	47.666668	1023.000000	1023.000000	2046.000000
31.840000	-0.012278	-7.256157	-2.321335	-1.018011	-2.472577	-1.444235	0.000000	-10.000000	0.041667	-4.050000	46.000000	1023.000000	1023.000000	2046.000000
31.860001	-0.012386	-7.320214	-2.501805	-0.964589	-2.418045	-1.435776	0.000000	-10.000000	0.041667	-3.416667	44.666668	1023.000000	1023.000000	2046.000000
31.879999	-0.012639	-7.469459	-2.666528	-0.859272	-2.458850	-1.484808	0.000000	-10.000000	0.025000	-2.816667	43.500000	1023.000000	1023.000000	2046.000000
31.900000	-0.013026	-7.698530	-2.641366	-0.987076	-2.583549	-1.486540	0.000000	-10.000000	0.008333	-2.333333	42.666668	1023.000000	1023.000000	2046.000000
31.920000	-0.013143	-7.767233	-2.738873	-1.031865	-2.487142	-1.509354	0.000000	-10.000000	0.000000	-1.550000	42.166668	1023.000000	1023.000000	2046.000000
31.940001	-0.013321	-7.872663	-2.680683	-1.105617	-2.550537	-1.535826	0.000000	-10.000000	-0.008333	-0.816667	42.000000	1023.000000	1023.000000	2046.000000
31.959999	-0.013472	-7.962186	-2.614320	-1.083004	-2.649979	-1.614883	0.000000	-10.000000	-0.008333	0.133333	42.000000	1023.000000	1023.000000	2046.000000
31.980000	-0.013861	-8.192104	-2.684307	-1.095067	-2.717242	-1.695488	0.000000	-10.000000	-0.016667	1.300000	42.000000	1023.000000	1023.000000	2046.000000
32.000000	-0.014194	-8.388727	-2.788381	-1.008046	-2.785669	-1.806631	0.000000	-10.000000	-0.016667	2.300000	42.000000	1023.000000	1023.000000	2046.000000
32.020000	-0.014474	-8.554248	-2.846175	-0.906016	-2.911405	-1.890651	0.000000	-10.000000	-0.033333	3.633333	42.000000	1023.000000	1023.000000	2046.000000
32.040001	-0.014447	-8.537946	-2.857465	-0.859201	-2.960558	-1.860723	0.000000	-10.000000	-0.025000	3.866667	42.000000	1023.000000	1023.000000	2046.000000
32.060001	-0.014198	-8.390776	-2.861843	-0.733771	-2.921118	-1.874043	0.000000	-10.000000	-0.016667	3.516667	42.000000	1023.000000	1023.000000	2046.000000
32.080002	-0.014006	-8.277720	-2.842450	-0.623776	-2.973704	-1.837791	0.000000	-10.000000	0.000000	2.316667	42.000000	1023.000000	1023.000000	2046.000000
32.099998	-0.013824	-8.170182	-2.775711	-0.539736	-3.036065	-1.818670	0.000000	-10.000000	0.000000	1.666667	42.000000	1023.000000	1023.000000	2046.000000
32.119999	-0.013586	-8.029398	-2.800428	-0.470460	-2.926087	-1.832423	0.000000	-10.000000	0.000000	1.883333	42.000000	1023.000000	1023.000000	2046.000000
32.139999	-0.013347	-7.888282	-2.700247	-0.437863	-2.932838	-1.817334	0.000000	-10.000000	-0.008333	2.483333	42.000000	1023.000000	1023.000000	2046.000000
32.160000	-0.013242	-7.826193	-2.565410	-0.486000	-2.985188	-1.789596	0.000000	-10.000000	-0.008333	2.833333	42.000000	1023.000000	1023.000000	2046.000000
32.180000	-0.012999	-7.682649	-2.547291	-0.611587	-2.822351	-1.701421	0.000000	-10.000000	-0.008333	2.616667	42.000000	1023.000000	1023.000000	2046.000000
32.200001	-0.012799	-7.564381	-2.424494	-0.638458	-2.777454	-1.723975	0.000000	-10.000000	-0.016667	2.783333	42.000000	1023.000000	1023.000000	2046.000000
32.220001	-0.012698	-7.504411	-2.374872	-0.694248	-2.713277	-1.722014	0.000000	-10.000000	-0.033333	3.650000	42.000000	1023.000000	1023.000000	2046.000000
32.240002	-0.012287	-7.261449	-2.295431	-0.843435	-2.520370	-1.602213	0.000000	-10.000000	-0.041667	5.433333	42.000000	1023.000000	1023.000000	2046.000000
32.259998	-0.012039	-7.115023	-2.251559	-0.885079	-2.469182	-1.509204	0.000000	-10.000000	-0.050000	7.300000	42.000000	1023.000000	1023.000000	2046.000000
32.279999	-0.011583	-6.845473	-2.246849	-0.923164	-2.265682	-1.409778	0.000000	-10.000000	-0.058333	9.050000	42.000000	1023.000000	1023.000000	2046.000000
32.299999	-0.011080	-6.548526	-2.190824	-1.025683	-2.087768	-1.244251	0.000000	-10.000000	-0.091667	10.816667	42.000000	1023.000000	1023.000000	2046.000000
32.320000	-0.010553	-6.236961	-2.043732	-1.052519	-2.078741	-1.061969	0.000000	-10.000000	-0.116667	12.483334	42.000000	1023.000000	1023.000000	2046.000000
32.340000	-0.010035	-5.930580	-2.068921	-0.974546	-1.888259	-0.998854	0.000000	-10.000000	-0.166667	14.183333	38.666668	1023.000000	1023.000000	2046.000000
32.360001	-0.009576	-5.659159	-2.053771	-1.039310	-1.731569	-0.834509	0.000000	-10.000000	-0.200000	15.750000	34.500000	1023.000000	1023.000000	2046.000000
32.380001	-0.009005	-5.322241	-1.895689	-1.034795	-1.698228	-0.693529	0.000000	-10.000000	-0.225000	16.783335	30.333334	1023.000000	1023.000000	2046.000000
32.400002	-0.008356	-4.938667	-1.948845	-0.989770	-1.442344	-0.557709	0.000000	-10.000000	-0.233333	17.750000	31.166666	1023.000000	1023.000000	2046.000000
32.419998	-0.007769	-4.591724	-1.959484	-1.022291	-1.236773	-0.373176	0.000000	-10.000000	-0.258333	18.866667	34.833332	1023.000000	1023.000000	2046.000000
32.439999	-0.007044	-4.163241	-1.790218	-1.057729	-1.135884	-0.179411	0.000000	-10.000000	-0.300000	20.150000	40.833332	1023.000000	1023.000000	2046.000000
32.459999	-0.006416	-3.791622	-1.762018	-1.003805	-0.998370	-0.027430	0.000000	-10.000000	-0.325000	21.150000	47.500000	1023.000000	1023.000000	2046.000000
32.480000	-0.005581	-3.298260	-1.757766	-0.943916	-0.758786	0.162208	0.000000	-10.000000	-0.333333	21.733334	54.500000	1023.000000	1023.000000	2046.000000
32.500000	-0.004859	-2.871860	-1.725985	-0.960242	-0.577767	0.392134	0.000000	-10.000000	-0.341667	22.500000	61.666668	1023.000000	1023.000000	2046.000000
32.520000	-0.004099	-2.422479	-1.585468	-0.891509	-0.497090	0.551587	0.000000	-10.000000	-0.366667	23.283333	69.000000	1023.000000	1023.000000	2046.000000
32.540001	-0.003142	-1.856932	-1.571067	-0.843015	-0.226549	0.783699	0.000000	-10.000000	-0.391667	23.983334	76.500000	1023.000000	1023.000000	2046.000000
32.560001	-0.002138	-1.263406	-1.476804	-0.806221	-0.005834	1.025454	0.000000	-10.000000	-0.400000	24.433334	84.500000	1023.000000	1023.000000	2046.000000
32.580002	-0.001074	-0.634900	-1.255376	-0.747781	0.121831	1.246427	0.000000	-10.000000	-0.408333	24.783335	92.666664	1023.000000	1023.000000	2046.000000
32.599998	-0.000156	-0.092282	-1.226797	-0.691142	0.349576	1.476081	0.000000	-10.000000	-0.416667	24.816668	101.000000	1023.000000	1023.000000	2046.000000
32.619999	0.000748	0.441776	-1.192766	-0.569751	0.594923	1.609370	0.000000	-10.000000	-0.433333	25.033335	109.000000	1023.000000	1023.000000	2046.000000
32.639999	0.001486	0.878441	-1.088310	-0.518534	0.624074	1.861211	0.000000	-10.000000	-0.441667	25.300001	117.333336	1023.000000	1023.000000	2046.000000
32.660000	0.002140	1.264865	-1.171091	-0.364574	0.780292	2.020239	0.000000	-10.000000	-0.441667	25.800001	125.666664	1023.000000	1023.000000	2046.000000
32.680000	0.002621	1.548932	-1.200238	-0.366688	0.956975	2.158883	0.000000	-10.000000	-0.433333	25.883333	134.333328	1023.000000	1023.000000	2046.000000
32.700001	0.003142	1.856723	-1.089831	-0.406756	1.037130	2.316180	0.000000	-10.000000	-0.433333	25.933334	143.000000	1023.000000	1023.000000	2046.000000
32.720001	0.003853	2.277056	-0.944408	-0.336936	1.178043	2.380356	0.000000	-10.000000	-0.450000	25.916668	151.666672	1023.000000	1023.000000	2046.000000
32.740002	0.004513	2.667378	-1.012566	-0.277323	1.436084	2.521183	0.000000	-10.000000	-0.475000	26.000000	160.333328	1023.000000	1023.000000	2046.000000
32.759998	0.004790	2.830884	-0.876931	-0.244276	1.342580	2.609510	0.000000	-10.000000	-0.466667	26.350000	168.833328	1023.000000	1023.000000	2046.000000
32.779999	0.005134	3.034415	-0.844860	-0.058065	1.313153	2.624187	0.000000	-10.000000	-0.458333	26.683334	177.666672	1023.000000	1023.000000	2046.000000
32.799999	0.005865	3.466174	-0.953800	0.180721	1.516726	2.722526	0.000000	-10.000000	-0.441667	27.133335	186.500000	1023.000000	1023.000000	2046.000000
32.820000	0.006568	3.881743	-0.772578	0.258543	1.452872	2.942906	0.000000	-10.000000	-0.450000	27.183334	195.500000	1023.000000	1023.000000	2046.000000
32.840000	0.007491	4.427420	-0.597650	0.458821	1.531980	3.034269	0.000000	-10.000000	-0.450000	27.233334	204.500000	1023.000000	1023.000000	2046.000000
32.860001	0.008586	5.074566	-0.589410	0.688690	1.777765	3.197520	0.000000	-10.000000	-0.450000	27.233334	213.500000	1023.000000	1023.000000	2046.000000
32.880001	0.009487	5.606802	-0.440599	0.758859	1.887861	3.400681	0.000000	-10.000000	-0.450000	27.033335	222.666672	1023.000000	1023.000000	2046.000000
32.900002	0.010338	6.109730	-0.195265	0.866236	1.918909	3.519850	0.000000	-10.000000	-0.450000	26.766666	231.833328	1023.000000	1023.000000	2046.000000
32.919998	0.011276	6.664255	-0.166202	0.984412	2.168026	3.678020	0.000000	-10.000000	-0.466667	26.433334	240.833328	1023.000000	1023.000000	2046.000000
32.939999	0.012230	7.227638	0.039709	0.920749	2.311857	3.955324	0.000000	-10.000000	-0.450000	26.416668	249.666672	1023.000000	1023.000000	2046.000000
32.959999	0.013047	7.710744	0.344392	0.907397	2.362568	4.096386	0.000000	-10.000000	-0.450000	26.100000	258.500000	1023.000000	1023.000000	2046.000000
32.980000	0.013990	8.267910	0.476002	0.928173	2.658958	4.204777	0.000000	-10.000000	-0.416667	25.533335	267.333344	1023.000000	1023.000000	2046.000000
33.000000	0.015041	8.889402	0.631013	0.897134	2.878763	4.482492	0.000000	-10.000000	-0.416667	25.033335	275.833344	1023.000000	1023.000000	2046.000000
33.020000	0.015768	9.318908	0.890801	0.806711	2.954096	4.667300	0.000000	-10.000000	-0.400000	24.783335	284.333344	1023.000000	1023.000000	2046.000000
33.040001	0.016658	9.845061	1.021766	0.863225	3.186304	4.773766	0.000000	-10.000000	-0.391667	24.483334	292.666656	1023.000000	1023.000000	2046.000000
33.060001	0.017638	10.423903	1.110219	0.849417	3.444956	5.019310	0.000000	-10.000000	-0.391667	24.283335	301.000000	1023.000000	1023.000000	2046.000000
33.080002	0.018499	10.932748	1.327229	0.831943	3.568561	5.205015	0.000000	-10.000000	-0.391667	24.266666	309.000000	1023.000000	1023.000000	2046.000000
33.099998	0.019326	11.421715	1.499987	0.916124	3.733763	5.271841	0.000000	-10.000000	-0.408333	24.600000	317.000000	1023.000000	1023.000000	2046.000000
33.119999	0.020134	11.899084	1.543583	1.032808	3.943369	5.379324	0.000000	-10.000000	-0.425000	25.016666	325.166656	1023.000000	1023.000000	2046.000000
33.139999	0.020969	12.392573	1.673519	0.998588	4.070543	5.649923	0.000000	-10.000000	-0.433333	25.233334	333.500000	1023.000000	1023.000000	2046.000000
33.160000	0.021736	12.846050	1.852223	1.100592	4.156031	5.737205	0.000000	-10.000000	-0.441667	25.383333	342.000000	1023.000000	1023.000000	2046.000000
33.180000	0.022673	13.399734	1.910337	1.278825	4.415475	5.795098	0.000000	-10.000000	-0.433333	25.066668	350.500000	1023.000000	1023.000000	2046.000000
33.200001	0.023454	13.861058	1.953477	1.302326	4.599300	6.005955	0.000000	-10.000000	-0.425000	24.983334	358.833344	1023.000000	1023.000000	2046.000000
33.220001	0.024203	14.303970	2.157366	1.332247	4.665437	6.148921	0.000000	-10.000000	-0.408333	24.816668	367.166656	1023.000000	1023.000000	2046.000000
33.240002	0.025020	14.786755	2.316766	1.455319	4.750671	6.263999	0.000000	-10.000000	-0.383333	24.600000	375.500000	1023.000000	1023.000000	2046.000000
33.259998	0.025836	15.268884	2.335124	1.562865	5.007059	6.363835	0.000000	-10.000000	-0.366667	24.133333	383.833344	1023.000000	1023.000000	2046.000000
33.279999	0.026699	15.779284	2.394192	1.600596	5.221996	6.562500	0.000000	-10.000000	-0.350000	23.766666	392.000000	1023.000000	1023.000000	2046.000000
33.299999	0.027362	16.171167	2.597480	1.651459	5.247904	6.674324	0.000000	-10.000000	-0.350000	23.466667	400.000000	1023.000000	1023.000000	2046.000000
33.320000	0.028353	16.756353	2.790719	1.785478	5.387631	6.792524	0.000000	-10.000000	-0.341667	23.383333	408.000000	1023.000000	1023.000000	2046.000000
33.340000	0.029493	17.430580	2.860739	1.928740	5.709237	6.931864	0.000000	-10.000000	-0.341667	23.300001	415.666656	1023.000000	1023.000000	2046.000000
33.360001	0.030496	18.023205	3.003481	1.980451	5.910640	7.128633	0.000000	-10.000000	-0.333333	23.400000	423.333344	1023.000000	1023.000000	2046.000000
33.380001	0.031261	18.475321	3.227263	2.092294	5.959247	7.196517	0.000000	-10.000000	-0.341667	23.266666	431.000000	1023.000000	1023.000000	2046.000000
33.400002	0.032181	19.019003	3.242332	2.250997	6.212246	7.313427	0.000000	-10.000000	-0.341667	23.083334	439.000000	1023.000000	1023.000000	2046.000000
33.419998	0.032825	19.399485	3.187313	2.373398	6.329938	7.508835	0.000000	-10.000000	-0.333333	22.816668	446.666656	1023.000000	1023.000000	2046.000000
33.439999	0.033335	19.701210	3.279710	2.455433	6.336276	7.629790	0.000000	-10.000000	-0.308333	22.550001	454.333344	1023.000000	1023.000000	2046.000000
33.459999	0.033633	19.877079	3.318661	2.557583	6.403109	7.597727	0.000000	-10.000000	-0.291667	22.200001	461.833344	1023.000000	1023.000000	2046.000000
33.480000	0.034370	20.312677	3.358495	2.598746	6.641747	7.713691	0.000000	-10.000000	-0.291667	22.066668	469.500000	1023.000000	1023.000000	2046.000000
33.500000	0.034997	20.683302	3.467312	2.614975	6.747892	7.853123	0.000000	-10.000000	-0.291667	21.750000	476.833344	1023.000000	1023.000000	2046.000000
33.520000	0.035328	20.879145	3.614786	2.712940	6.723224	7.828196	0.000000	-10.000000	-0.300000	21.700001	484.166656	1023.000000	1023.000000	2046.000000
33.540001	0.035378	20.908413	3.659951	2.869206	6.687024	7.692232	0.000000	-10.000000	-0.300000	21.216667	491.333344	1023.000000	1023.000000	2046.000000
33.560001	0.035380	20.909346	3.552264	3.022459	6.695977	7.638646	0.000000	-10.000000	-0.308333	21.083334	498.500000	1023.000000	1023.000000	2046.000000
33.580002	0.035920	21.228601	3.676523	3.196287	6.636944	7.718847	0.000000	-10.000000	-0.300000	20.916668	505.500000	1023.000000	1023.000000	2046.000000
33.599998	0.036400	21.512529	3.726786	3.428233	6.688637	7.668875	0.000000	-10.000000	-0.300000	20.683334	512.500000	1023.000000	1023.000000	2046.000000
33.619999	0.037111	21.932596	3.710721	3.662098	6.884138	7.675638	0.000000	-10.000000	-0.291667	20.500000	519.500000	1023.000000	1023.000000	2046.000000
33.639999	0.037837	22.361423	3.874239	3.766479	6.905378	7.815326	0.000000	-10.000000	-0.283333	20.200001	526.333313	1023.000000	1023.000000	2046.000000
33.660000	0.038606	22.815966	4.109356	3.930032	6.885059	7.891517	0.000000	-10.000000	-0.283333	20.300001	533.166687	1023.000000	1023.000000	2046.000000
33.680000	0.039287	23.218851	4.173873	4.128887	7.007807	7.908284	0.000000	-10.000000	-0.283333	20.383333	539.833313	1023.000000	1023.000000	2046.000000
33.700001	0.040056	23.672972	4.263317	4.127441	7.216084	8.066129	0.000000	-10.000000	-0.275000	20.300001	546.666687	1023.000000	1023.000000	2046.000000
33.720001	0.040783	24.102772	4.465385	4.047950	7.315481	8.273956	0.000000	-10.000000	-0.241667	19.500000	553.500000	1023.000000	1023.000000	2046.000000
33.740002	0.041409	24.472626	4.816112	4.052372	7.280335	8.323806	0.000000	-10.000000	-0.216667	18.333334	560.166687	1023.000000	1023.000000	2046.000000
33.759998	0.042162	24.917727	4.921621	4.058635	7.512694	8.424775	0.000000	-10.000000	-0.191667	17.316668	566.500000	1023.000000	1023.000000	2046.000000
33.779999	0.042725	25.250183	4.933952	4.047085	7.774632	8.494514	0.000000	-10.000000	-0.183333	17.116667	572.500000	1023.000000	1023.000000	2046.000000
33.799999	0.043365	25.628647	5.083568	3.977015	7.857292	8.710773	0.000000	-10.000000	-0.175000	17.200001	578.166687	1023.000000	1023.000000	2046.000000
33.820000	0.044106	26.066505	5.278215	4.100942	7.932350	8.754998	0.000000	-10.000000	-0.175000	17.483334	583.833313	1023.000000	1023.000000	2046.000000
33.840000	0.044924	26.550039	5.328643	4.193476	8.209683	8.818236	0.000000	-10.000000	-0.183333	17.600000	589.500000	1023.000000	1023.000000	2046.000000
33.860001	0.045534	26.910460	5.384749	4.130134	8.392673	9.002905	0.000000	-10.000000	-0.191667	17.850000	595.500000	1023.000000	1023.000000	2046.000000
33.880001	0.046223	27.317987	5.610597	4.163111	8.413308	9.130971	0.000000	-10.000000	-0.208333	18.233334	601.500000	1023.000000	1023.000000	2046.000000
33.900002	0.046797	27.657259	5.731035	4.294187	8.518953	9.113084	0.000000	-10.000000	-0.208333	18.283335	607.500000	1023.000000	1023.000000	2046.000000
33.919998	0.047417	28.023653	5.792164	4.377317	8.721537	9.132635	0.000000	-10.000000	-0.208333	18.350000	613.500000	1023.000000	1023.000000	2046.000000
33.939999	0.048075	28.412485	5.916903	4.389528	8.811526	9.294528	0.000000	-10.000000	-0.191667	18.133333	619.500000	1023.000000	1023.000000	2046.000000
33.959999	0.048638	28.745033	6.022310	4.449881	8.882466	9.390377	0.000000	-10.000000	-0.183333	17.900000	625.500000	1023.000000	1023.000000	2046.000000
33.980000	0.049105	29.020952	6.156106	4.559682	8.929556	9.375608	0.000000	-10.000000	-0.166667	17.483334	631.500000	1023.000000	1023.000000	2046.000000
34.000000	0.049671	29.355392	6.188726	4.619462	9.127035	9.420168	0.000000	-10.000000	-0.158333	17.083334	635.500000	1023.000000	1023.000000	2046.000000
34.020000	0.050273	29.711220	6.252834	4.609864	9.269324	9.579199	0.000000	-10.000000	-0.166667	16.650000	641.333313	1023.000000	1023.000000	2046.000000
34.040001	0.050974	30.125462	6.417233	4.695309	9.313770	9.699149	0.000000	-10.000000	-0.150000	16.283333	647.000000	1023.000000	1023.000000	2046.000000
34.060001	0.051477	30.423038	6.443583	4.858194	9.488476	9.632787	0.000000	-10.000000	-0.150000	15.433333	654.333313	1023.000000	1023.000000	2046.000000
34.080002	0.052060	30.767303	6.482365	4.873389	9.658828	9.752720	0.000000	-10.000000	-0.133333	14.783334	659.666687	1023.000000	1023.000000	2046.000000
34.099998	0.052806	31.208132	6.617527	4.916616	9.710300	9.963689	0.000000	-10.000000	-0.133333	13.950000	664.666687	1023.000000	1023.000000	2046.000000
34.119999	0.053285	31.491640	6.724386	5.107454	9.762814	9.896986	0.000000	-10.000000	-0.116667	13.383333	669.500000	1023.000000	1023.000000	2046.000000
34.139999	0.053595	31.674404	6.597039	5.248529	9.884292	9.944544	0.000000	-10.000000	-0.091667	12.733334	674.000000	1023.000000	1023.000000	2046.000000
34.160000	0.053935	31.875767	6.633898	5.279463	9.872242	10.090164	0.000000	-10.000000	-0.083333	12.233334	678.500000	1023.000000	1023.000000	2046.000000
34.180000	0.054101	31.973845	6.679150	5.333439	9.824836	10.136420	0.000000	-10.000000	-0.066667	11.666667	682.833313	1023.000000	1023.000000	2046.000000
34.200001	0.054296	32.088654	6.718640	5.416034	9.909016	10.044964	0.000000	-10.000000	-0.058333	11.166667	686.833313	1023.000000	1023.000000	2046.000000
34.220001	0.054489	32.202709	6.682714	5.396668	10.023119	10.100210	0.000000	-10.000000	-0.033333	9.566667	691.666687	1023.000000	1023.000000	2046.000000
34.240002	0.054503	32.211506	6.768090	5.333006	9.922654	10.187756	0.000000	-10.000000	-0.016667	8.250000	695.166687	1023.000000	1023.000000	2046.000000
34.259998	0.053913	31.862627	6.720915	5.476813	9.695350	9.969549	0.000000	-10.000000	0.000000	6.233333	698.500000	1023.000000	1023.000000	2046.000000
34.279999	0.053195	31.438063	6.545035	5.574384	9.616865	9.701778	0.000000	-10.000000	0.008333	4.150000	700.166687	1023.000000	1023.000000	2046.000000
34.299999	0.052812	31.212013	6.443490	5.620776	9.481383	9.666364	0.000000	-10.000000	0.025000	0.950000	702.000000	1023.000000	1023.000000	2046.000000
34.320000	0.052421	30.981001	6.437352	5.654307	9.214440	9.674901	0.000000	-10.000000	0.050000	-1.866667	702.833313	1023.000000	1023.000000	2046.000000
34.340000	0.052061	30.768070	6.384593	5.831478	9.041940	9.510060	0.000000	-10.000000	0.066667	-4.483334	703.000000	1023.000000	1023.000000	2046.000000
34.360001	0.051644	30.521404	6.250657	5.987903	8.964141	9.318704	0.000000	-10.000000	0.075000	-6.700000	703.000000	1023.000000	1023.000000	2046.000000
34.380001	0.051433	30.397070	6.171828	6.047617	8.894759	9.282866	0.000000	-10.000000	0.083333	-8.800000	703.000000	1023.000000	1023.000000	2046.000000
34.400002	0.051161	30.235901	6.190337	6.016289	8.699581	9.329694	0.000000	-10.000000	0.091667	-10.283334	703.000000	1023.000000	1023.000000	2046.000000
34.419998	0.050844	30.049049	6.245592	5.994916	8.504885	9.303656	0.000000	-10.000000	0.116667	-11.566667	703.000000	1023.000000	1023.000000	2046.000000
34.439999	0.050272	29.710730	6.257009	5.901342	8.448882	9.103498	0.000000	-10.000000	0.133333	-12.483334	703.000000	1023.000000	1023.000000	2046.000000
34.459999	0.049684	29.363295	6.229922	5.722459	8.386736	9.024178	0.000000	-10.000000	0.183333	-14.400001	694.833313	1023.000000	1023.000000	2046.000000
34.480000	0.049207	29.081306	6.401406	5.477149	8.132705	9.070047	0.000000	-10.000000	0.216667	-15.800000	686.666687	1023.000000	1023.000000	2046.000000
34.500000	0.048444	28.630596	6.303914	5.339911	8.051315	8.935456	0.000000	-10.000000	0.275000	-17.833334	674.500000	1023.000000	1023.000000	2046.000000
34.520000	0.047655	28.164093	6.162020	5.336566	8.015429	8.650077	0.000000	-10.000000	0.291667	-18.716667	668.333313	1023.000000	1023.000000	2046.000000
34.540001	0.047001	27.777742	6.110067	5.168178	7.930548	8.568950	0.000000	-10.000000	0.325000	-19.883333	660.000000	1023.000000	1023.000000	2046.000000
34.560001	0.046554	27.513456	6.145379	4.988793	7.758494	8.620790	0.000000	-10.000000	0.333333	-20.416668	655.666687	1023.000000	1023.000000	2046.000000
34.580002	0.045715	27.017841	6.041813	4.931151	7.577765	8.467113	0.000000	-10.000000	0.366667	-21.116667	648.833313	1023.000000	1023.000000	2046.000000
34.599998	0.044619	26.369537	5.866346	4.845859	7.490534	8.166800	0.000000	-10.000000	0.383333	-21.816668	641.666687	1023.000000	1023.000000	2046.000000
34.619999	0.043858	25.920057	5.848661	4.667183	7.301227	8.102988	0.000000	-10.000000	0.408333	-22.650002	632.000000	1023.000000	1023.000000	2046.000000
34.639999	0.043041	25.437370	5.819828	4.589811	7.074502	7.953230	0.000000	-10.000000	0.425000	-23.233334	624.500000	1023.000000	1023.000000	2046.000000
34.660000	0.042071	24.864223	5.695244	4.535039	6.959946	7.673995	0.000000	-10.000000	0.441667	-23.850000	616.833313	1023.000000	1023.000000	2046.000000
34.680000	0.041082	24.279451	5.546549	4.439746	6.890656	7.402500	0.000000	-10.000000	0.450000	-24.333334	611.666687	1023.000000	1023.000000	2046.000000
34.700001	0.040202	23.759619	5.527752	4.285712	6.643858	7.302296	0.000000	-10.000000	0.466667	-24.600000	606.333313	1023.000000	1023.000000	2046.000000
34.720001	0.039339	23.249624	5.416532	4.230647	6.511445	7.091000	0.000000	-10.000000	0.483333	-24.816668	598.000000	1023.000000	1023.000000	2046.000000
34.740002	0.038306	22.638680	5.221646	4.217765	6.436966	6.762303	0.000000	-10.000000	0.500000	-25.033335	589.666687	1023.000000	1023.000000	2046.000000
34.759998	0.037628	22.238417	5.239422	4.109573	6.194288	6.695133	0.000000	-10.000000	0.508333	-25.650002	578.333313	1023.000000	1023.000000	2046.000000
34.779999	0.036811	21.755308	5.136364	4.072689	6.018544	6.527711	0.000000	-10.000000	0.525000	-26.150002	569.666687	1023.000000	1023.000000	2046.000000
34.799999	0.035760	21.134218	4.960387	4.128047	5.867542	6.178243	0.000000	-10.000000	0.533333	-26.533335	558.000000	1023.000000	1023.000000	2046.000000
34.820000	0.034911	20.632442	4.847264	4.127378	5.645775	6.012026	0.000000	-10.000000	0.533333	-26.566668	552.000000	1023.000000	1023.000000	2046.000000
34.840000	0.033922	20.047699	4.663010	4.147779	5.318330	5.918581	0.000000	-10.000000	0.533333	-26.916668	543.166687	1023.000000	1023.000000	2046.000000
34.860001	0.032556	19.240448	4.365861	4.147084	5.165277	5.562226	0.000000	-10.000000	0.541667	-27.333334	534.166687	1023.000000	1023.000000	2046.000000
34.880001	0.031441	18.581858	4.239089	4.050655	4.939300	5.352814	0.000000	-10.000000	0.566667	-27.666668	522.000000	1023.000000	1023.000000	2046.000000
34.900002	0.030582	18.074217	4.296937	3.885652	4.616450	5.275178	0.000000	-10.000000	0.583333	-27.533335	515.666687	1023.000000	1023.000000	2046.000000
34.919998	0.029327	17.332073	4.122198	3.836639	4.437070	4.936165	0.000000	-10.000000	0.583333	-27.433334	506.500000	1023.000000	1023.000000	2046.000000
34.939999	0.028119	16.618439	3.958185	3.818565	4.288012	4.553677	0.000000	-10.000000	0.566667	-27.416666	500.500000	1023.000000	1023.000000	2046.000000
34.959999	0.027048	15.985074	3.916186	3.729456	3.912622	4.426811	0.000000	-10.000000	0.550000	-27.250000	491.333344	1023.000000	1023.000000	2046.000000
34.980000	0.025705	15.191569	3.706858	3.777371	3.601035	4.106304	0.000000	-10.000000	0.541667	-26.833334	482.166656	1023.000000	1023.000000	2046.000000
35.000000	0.024409	14.425460	3.404689	3.819564	3.457928	3.743279	0.000000	-10.000000	0.533333	-26.416666	473.000000	1023.000000	1023.000000	2046.000000
35.020000	0.023667	13.987399	3.327680	3.771254	3.201278	3.687188	0.000000	-10.000000	0.525000	-26.150000	461.333344	1023.000000	1023.000000	2046.000000
35.040001	0.023002	13.594309	3.261347	3.764125	2.969859	3.598979	0.000000	-10.000000	0.525000	-26.216667	452.666656	1023.000000	1023.000000	2046.000000
35.060001	0.022043	13.027355	2.984056	3.825145	2.897299	3.320854	0.000000	-10.000000	0.533333	-26.250000	441.000000	1023.000000	1023.000000	2046.000000
35.080002	0.021444	12.673149	2.926874	3.781221	2.753628	3.211425	0.000000	-10.000000	0.541667	-26.283333	435.000000	1023.000000	1023.000000	2046.000000
35.099998	0.020811	12.299165	2.920097	3.715527	2.479349	3.184192	0.000000	-10.000000	0.550000	-26.116667	426.333344	1023.000000	1023.000000	2046.000000
35.119999	0.019965	11.799295	2.806972	3.603775	2.357293	3.031255	0.000000	-10.000000	0.541667	-26.133333	417.666656	1023.000000	1023.000000	2046.000000
35.139999	0.019344	11.432125	2.805617	3.462308	2.264662	2.899539	0.000000	-10.000000	0.533333	-26.150002	409.000000	1023.000000	1023.000000	2046.000000
35.160000	0.018739	11.074782	2.849250	3.251949	2.113002	2.860582	0.000000	-10.000000	0.533333	-26.283335	403.000000	1023.000000	1023.000000	2046.000000
35.180000	0.017893	10.574733	2.731530	3.110349	2.049674	2.683179	0.000000	-10.000000	0.533333	-26.150000	397.166656	1023.000000	1023.000000	2046.000000
35.200001	0.017215	10.173862	2.668436	3.001098	2.020220	2.484107	0.000000	-10.000000	0.516667	-25.600000	385.666656	1023.000000	1023.000000	2046.000000
35.220001	0.016705	9.872457	2.629538	2.892814	1.886481	2.463624	0.000000	-10.000000	0.491667	-25.066666	377.166656	1023.000000	1023.000000	2046.000000
35.240002	0.015930	9.414881	2.495444	2.817082	1.790553	2.311802	0.000000	-10.000000	0.466667	-24.366667	366.000000	1023.000000	1023.000000	2046.000000
35.259998	0.015219	8.994497	2.371759	2.750180	1.763849	2.108708	0.000000	-10.000000	0.458333	-24.016666	357.833344	1023.000000	1023.000000	2046.000000
35.279999	0.014791	8.741632	2.444199	2.610991	1.553616	2.132825	0.000000	-10.000000	0.450000	-23.666668	349.666656	1023.000000	1023.000000	2046.000000
35.299999	0.013867	8.195626	2.251225	2.559251	1.437384	1.947767	0.000000	-10.000000	0.433333	-23.383333	344.500000	1023.000000	1023.000000	2046.000000
35.320000	0.013233	7.820994	2.128968	2.517810	1.392679	1.781537	0.000000	-10.000000	0.408333	-23.050001	336.833344	1023.000000	1023.000000	2046.000000
35.340000	0.012864	7.602712	2.184368	2.445982	1.209235	1.763128	0.000000	-10.000000	0.383333	-22.550001	326.833344	1023.000000	1023.000000	2046.000000
35.360001	0.011954	7.065073	2.006615	2.404856	1.055031	1.598571	0.000000	-10.000000	0.375000	-22.266666	319.333344	1023.000000	1023.000000	2046.000000
35.380001	0.011321	6.690660	1.796875	2.348512	1.108045	1.437228	0.000000	-10.000000	0.366667	-21.950001	314.500000	1023.000000	1023.000000	2046.000000
35.400002	0.011101	6.560907	1.913190	2.285936	0.902471	1.459310	0.000000	-10.000000	0.358333	-21.750000	307.166656	1023.000000	1023.000000	2046.000000
35.419998	0.010382	6.135949	1.784292	2.274243	0.751211	1.326202	0.000000	-10.000000	0.350000	-21.366667	297.500000	1023.000000	1023.000000	2046.000000
35.439999	0.009977	5.896689	1.645692	2.214146	0.783896	1.252955	0.000000	-10.000000	0.350000	-21.133333	290.333344	1023.000000	1023.000000	2046.000000
35.459999	0.009623	5.686943	1.627606	2.125644	0.645475	1.288219	0.000000	-10.000000	0.350000	-20.950001	285.666656	1023.000000	1023.000000	2046.000000
35.480000	0.009088	5.371002	1.504909	2.122248	0.545027	1.198817	0.000000	-10.000000	0.350000	-20.950001	278.666656	1023.000000	1023.000000	2046.000000
35.500000	0.008249	4.875000	1.193324	2.120864	0.535112	1.025700	0.000000	-10.000000	0.350000	-20.950001	271.666656	1023.000000	1023.000000	2046.000000
35.520000	0.007724	4.565176	1.102318	2.110338	0.300569	1.051952	0.000000	-10.000000	0.341667	-20.933334	264.666656	1023.000000	1023.000000	2046.000000
35.540001	0.006935	4.098822	0.968636	2.035827	0.109764	0.984594	0.000000	-10.000000	0.341667	-20.883333	257.666656	1023.000000	1023.000000	2046.000000
35.560001	0.005932	3.505559	0.712789	1.900428	0.074805	0.817537	0.000000	-10.000000	0.341667	-20.833334	250.666672	1023.000000	1023.000000	2046.000000
35.580002	0.005318	3.143107	0.658422	1.740953	-0.027292	0.771024	0.000000	-10.000000	0.350000	-20.816668	243.666672	1023.000000	1023.000000	2046.000000
35.599998	0.004748	2.806166	0.620060	1.629523	-0.174826	0.731409	0.000000	-10.000000	0.358333	-20.850000	239.000000	1023.000000	1023.000000	2046.000000
35.619999	0.003905	2.307890	0.472735	1.542331	-0.278238	0.571062	0.000000	-10.000000	0.358333	-20.783333	232.000000	1023.000000	1023.000000	2046.000000
35.639999	0.003075	1.817046	0.315463	1.526883	-0.397590	0.372289	0.000000	-10.000000	0.350000	-20.600000	225.000000	1023.000000	1023.000000	2046.000000
35.660000	0.002367	1.399097	0.197704	1.530240	-0.600859	0.272012	0.000000	-10.000000	0.308333	-19.933334	218.166672	1023.000000	1023.000000	2046.000000
35.680000	0.001491	0.881198	0.008780	1.538734	-0.801920	0.135603	0.000000	-10.000000	0.275000	-19.300001	211.666672	1023.000000	1023.000000	2046.000000
35.700001	0.001000	0.591053	-0.180765	1.531268	-0.835866	0.076416	0.000000	-10.000000	0.250000	-18.783333	205.166672	1023.000000	1023.000000	2046.000000
35.720001	0.000669	0.395224	-0.175705	1.566254	-1.030670	0.035345	0.000000	-10.000000	0.266667	-18.833334	198.833328	1023.000000	1023.000000	2046.000000
35.740002	0.000230	0.136038	-0.309830	1.586450	-1.122063	-0.018519	0.000000	-10.000000	0.266667	-19.050001	192.500000	1023.000000	1023.000000	2046.000000
35.759998	-0.000245	-0.144873	-0.440692	1.520618	-1.131327	-0.093472	0.000000	-10.000000	0.266667	-19.100000	186.166672	1023.000000	1023.000000	2046.000000
35.779999	-0.000444	-0.262572	-0.382102	1.464720	-1.293855	-0.051335	0.000000	-10.000000	0.250000	-19.049999	179.833328	1023.000000	1023.000000	2046.000000
35.799999	-0.000904	-0.534164	-0.429659	1.394840	-1.391026	-0.108319	0.000000	-10.000000	0.250000	-18.950001	173.500000	1023.000000	1023.000000	2046.000000
35.820000	-0.001325	-0.782814	-0.485443	1.227157	-1.334888	-0.189640	0.000000	-10.000000	0.291667	-19.150000	167.166672	1023.000000	1023.000000	2046.000000
35.840000	-0.001618	-0.956215	-0.378306	1.014133	-1.402725	-0.189318	0.000000	-10.000000	0.325000	-19.516666	160.833328	1023.000000	1023.000000	2046.000000
35.860001	-0.002210	-1.306259	-0.326846	0.843778	-1.570624	-0.252568	0.000000	-10.000000	0.325000	-19.916666	154.166672	1023.000000	1023.000000	2046.000000
35.880001	-0.003008	-1.777899	-0.556203	0.737744	-1.539590	-0.419851	0.000000	-10.000000	0.283333	-20.116667	147.500000	1023.000000	1023.000000	2046.000000
35.900002	-0.003458	-2.043475	-0.702511	0.581607	-1.443569	-0.479002	0.000000	-10.000000	0.266667	-20.266666	140.666672	1023.000000	1023.000000	2046.000000
35.919998	-0.003885	-2.295972	-0.630459	0.386128	-1.645065	-0.406577	0.000000	-10.000000	0.291667	-20.383333	134.000000	1023.000000	1023.000000	2046.000000
35.939999	-0.004439	-2.623371	-0.753937	0.350388	-1.711581	-0.508242	0.000000	-10.000000	0.316667	-20.400000	127.333336	1023.000000	1023.000000	2046.000000
35.959999	-0.005039	-2.977834	-0.937808	0.296448	-1.672666	-0.663807	0.000000	-10.000000	0.325000	-20.133333	120.500000	1023.000000	1023.000000	2046.000000
35.980000	-0.005507	-3.254393	-1.008137	0.165333	-1.719790	-0.691798	0.000000	-10.000000	0.316667	-19.633333	113.666664	1023.000000	1023.000000	2046.000000
36.000000	-0.005968	-3.527032	-0.967907	0.048938	-1.925710	-0.682353	0.000000	-10.000000	0.291667	-19.100000	107.000000	1023.000000	1023.000000	2046.000000
36.020000	-0.006482	-3.831024	-1.079564	0.038658	-2.018548	-0.771569	0.000000	-10.000000	0.300000	-18.716667	100.666664	1023.000000	1023.000000	2046.000000
36.040001	-0.007068	-4.176932	-1.224954	-0.046720	-1.997771	-0.907487	0.000000	-10.000000	0.283333	-18.500000	94.500000	1023.000000	1023.000000	2046.000000
36.060001	-0.007483	-4.422369	-1.332194	-0.162674	-1.998262	-0.929239	0.000000	-10.000000	0.283333	-18.233334	88.500000	1023.000000	1023.000000	2046.000000
36.080002	-0.007987	-4.720192	-1.332320	-0.271157	-2.207518	-0.909196	0.000000	-10.000000	0.250000	-18.166668	82.500000	1023.000000	1023.000000	2046.000000
36.099998	-0.008409	-4.969486	-1.430284	-0.308879	-2.265732	-0.964591	0.000000	-10.000000	0.250000	-17.900000	76.500000	1023.000000	1023.000000	2046.000000
36.119999	-0.008750	-5.171354	-1.574656	-0.321475	-2.168824	-1.106399	0.000000	-10.000000	0.241667	-17.833334	70.500000	1023.000000	1023.000000	2046.000000
36.139999	-0.008987	-5.311526	-1.557329	-0.420087	-2.234655	-1.099455	0.000000	-10.000000	0.241667	-17.433334	64.500000	1023.000000	1023.000000	2046.000000
36.160000	-0.009276	-5.482308	-1.541474	-0.478385	-2.351681	-1.110768	0.000000	-10.000000	0.225000	-17.083334	58.500000	1023.000000	1023.000000	2046.000000
36.180000	-0.009477	-5.600797	-1.663895	-0.413580	-2.369982	-1.153340	0.000000	-10.000000	0.208333	-16.450001	52.666668	1023.000000	1023.000000	2046.000000
36.200001	-0.009853	-5.823016	-1.862510	-0.429348	-2.299241	-1.231917	0.000000	-10.000000	0.175000	-15.616667	47.166668	1023.000000	1023.000000	2046.000000
36.220001	-0.010143	-5.994577	-1.994627	-0.444365	-2.328151	-1.227434	0.000000	-10.000000	0.158333	-14.666667	42.000000	1023.000000	1023.000000	2046.000000
36.240002	-0.010525	-6.220261	-2.049577	-0.485769	-2.424270	-1.260645	0.000000	-10.000000	0.133333	-13.500000	37.000000	1023.000000	1023.000000	2046.000000
36.259998	-0.010975	-6.485940	-2.114881	-0.532606	-2.541245	-1.297207	0.000000	-10.000000	0.108333	-12.016667	32.333332	1023.000000	1023.000000	2046.000000
36.279999	-0.011197	-6.617463	-2.175584	-0.618297	-2.495138	-1.328443	0.000000	-10.000000	0.066667	-10.116667	28.333334	1023.000000	1023.000000	2046.000000
36.299999	-0.011286	-6.670013	-2.154781	-0.699536	-2.424258	-1.391438	0.000000	-10.000000	0.033333	-8.000000	25.166666	1023.000000	1023.000000	2046.000000
36.320000	-0.011498	-6.795257	-2.078669	-0.761025	-2.507465	-1.448098	0.000000	-10.000000	0.008333	-5.233334	22.666666	1023.000000	1023.000000	2046.000000
36.340000	-0.011700	-6.914877	-2.116314	-0.634964	-2.630486	-1.533113	0.000000	-10.000000	-0.008333	-1.700000	21.000000	1023.000000	1023.000000	2046.000000
36.360001	-0.011908	-7.037653	-2.192348	-0.530676	-2.710618	-1.604012	0.000000	-10.000000	-0.025000	1.816667	20.166666	1023.000000	1023.000000	2046.000000
36.380001	-0.011787	-6.965867	-2.266501	-0.492755	-2.614780	-1.591831	0.000000	-10.000000	-0.041667	5.066667	20.000000	1023.000000	1023.000000	2046.000000
36.400002	-0.011429	-6.754438	-2.290217	-0.432060	-2.508568	-1.523594	0.000000	-10.000000	-0.050000	7.383333	20.000000	1023.000000	1023.000000	2046.000000
36.419998	-0.010827	-6.398643	-2.189682	-0.359179	-2.486595	-1.363186	0.000000	-10.000000	-0.050000	9.100000	20.000000	1023.000000	1023.000000	2046.000000
36.439999	-0.010300	-6.087053	-2.108278	-0.204188	-2.453576	-1.321011	0.000000	-10.000000	-0.058333	10.066667	20.000000	1023.000000	1023.000000	2046.000000
36.459999	-0.009805	-5.794925	-2.207033	-0.085497	-2.212761	-1.289634	0.000000	-10.000000	-0.075000	10.750000	20.000000	1023.000000	1023.000000	2046.000000
36.480000	-0.009238	-5.459424	-2.149132	-0.146783	-2.025907	-1.137602	0.000000	-10.000000	-0.108333	11.883333	20.000000	1023.000000	1023.000000	2046.000000
36.500000	-0.008474	-5.008078	-1.935878	-0.259947	-1.944033	-0.868219	0.000000	-10.000000	-0.133333	13.450000	21.833334	1023.000000	1023.000000	2046.000000
36.520000	-0.007793	-4.605579	-1.717351	-0.294978	-1.870015	-0.723234	0.000000	-10.000000	-0.150000	14.766666	23.666666	1023.000000	1023.000000	2046.000000
36.540001	-0.007094	-4.192390	-1.650450	-0.320740	-1.623351	-0.597849	0.000000	-10.000000	-0.175000	15.583333	27.166666	1023.000000	1023.000000	2046.000000
36.560001	-0.006479	-3.828882	-1.574911	-0.404638	-1.363264	-0.486068	0.000000	-10.000000	-0.200000	16.350000	30.500000	1023.000000	1023.000000	2046.000000
36.580002	-0.005771	-3.410737	-1.518693	-0.511373	-1.127488	-0.253184	0.000000	-10.000000	-0.241667	17.550001	35.833332	1023.000000	1023.000000	2046.000000
36.599998	-0.004983	-2.944999	-1.354724	-0.588482	-1.002453	0.000660	0.000000	-10.000000	-0.258333	19.150002	41.500000	1023.000000	1023.000000	2046.000000
36.619999	-0.004127	-2.438767	-1.270043	-0.611894	-0.767428	0.210598	0.000000	-10.000000	-0.275000	19.983334	47.666668	1023.000000	1023.000000	2046.000000
36.639999	-0.003361	-1.986054	-1.231902	-0.655869	-0.500238	0.401955	0.000000	-10.000000	-0.291667	20.616667	54.166668	1023.000000	1023.000000	2046.000000
36.660000	-0.002559	-1.512348	-1.152304	-0.591236	-0.267014	0.498205	0.000000	-10.000000	-0.308333	21.116667	61.000000	1023.000000	1023.000000	2046.000000
36.680000	-0.001885	-1.114283	-1.014710	-0.627169	-0.188339	0.715934	0.000000	-10.000000	-0.341667	22.116667	68.000000	1023.000000	1023.000000	2046.000000
36.700001	-0.001084	-0.640860	-0.928406	-0.519060	-0.050200	0.856807	0.000000	-10.000000	-0.350000	22.983334	75.166664	1023.000000	1023.000000	2046.000000
36.720001	-0.000246	-0.145547	-0.919380	-0.456095	0.222851	1.007077	0.000000	-10.000000	-0.366667	23.733334	82.500000	1023.000000	1023.000000	2046.000000
36.740002	0.000458	0.270953	-0.798779	-0.511833	0.382098	1.199466	0.000000	-10.000000	-0.366667	24.000000	90.166664	1023.000000	1023.000000	2046.000000
36.759998	0.001245	0.735608	-0.690427	-0.463573	0.536985	1.352622	0.000000	-10.000000	-0.383333	24.183334	98.000000	1023.000000	1023.000000	2046.000000
36.779999	0.002006	1.185377	-0.658442	-0.357619	0.708759	1.492678	0.000000	-10.000000	-0.391667	24.216667	106.333336	1023.000000	1023.000000	2046.000000
36.799999	0.002833	1.674181	-0.590974	-0.246802	0.897134	1.614824	0.000000	-10.000000	-0.408333	24.466667	114.666664	1023.000000	1023.000000	2046.000000
36.820000	0.003731	2.205001	-0.505643	-0.203549	1.138936	1.775258	0.000000	-10.000000	-0.408333	24.483334	123.000000	1023.000000	1023.000000	2046.000000
36.840000	0.004681	2.766497	-0.333971	-0.161477	1.288623	1.973322	0.000000	-10.000000	-0.416667	24.633333	131.000000	1023.000000	1023.000000	2046.000000
36.860001	0.005746	3.395943	-0.172320	-0.091371	1.407535	2.252100	0.000000	-10.000000	-0.408333	24.633333	139.000000	1023.000000	1023.000000	2046.000000
36.880001	0.006495	3.838534	-0.178293	0.050653	1.640633	2.325541	0.000000	-10.000000	-0.425000	24.750000	147.166672	1023.000000	1023.000000	2046.000000
36.900002	0.007291	4.308951	-0.239505	0.147816	1.873017	2.527624	0.000000	-10.000000	-0.433333	24.900002	155.500000	1023.000000	1023.000000	2046.000000
36.919998	0.008085	4.778409	-0.145614	0.269000	1.915287	2.739736	0.000000	-10.000000	-0.441667	24.983334	163.833328	1023.000000	1023.000000	2046.000000
36.939999	0.008679	5.129493	-0.103789	0.372960	2.007535	2.852787	0.000000	-10.000000	-0.458333	25.400002	172.166672	1023.000000	1023.000000	2046.000000
36.959999	0.009298	5.495015	-0.083038	0.440627	2.155451	2.981975	0.000000	-10.000000	-0.466667	25.616667	180.500000	1023.000000	1023.000000	2046.000000
36.980000	0.010030	5.927871	0.037697	0.466588	2.315583	3.108002	0.000000	-10.000000	-0.491667	25.983334	189.166672	1023.000000	1023.000000	2046.000000
37.000000	0.010727	6.339576	0.217404	0.460619	2.385630	3.275923	0.000000	-10.000000	-0.475000	25.933334	197.833328	1023.000000	1023.000000	2046.000000
37.020000	0.011291	6.672756	0.312061	0.660971	2.395503	3.304221	0.000000	-10.000000	-0.466667	25.916666	206.500000	1023.000000	1023.000000	2046.000000
37.040001	0.011485	6.787651	0.256013	0.778777	2.447969	3.304892	0.000000	-10.000000	-0.450000	25.600000	215.000000	1023.000000	1023.000000	2046.000000
37.060001	0.011909	7.038291	0.307574	0.919780	2.460913	3.350023	0.000000	-10.000000	-0.450000	25.600000	223.500000	1023.000000	1023.000000	2046.000000
37.080002	0.012621	7.458927	0.444300	1.077547	2.397641	3.539438	0.000000	-10.000000	-0.450000	25.350000	232.166672	1023.000000	1023.000000	2046.000000
37.099998	0.013683	8.086517	0.459431	1.381447	2.603533	3.642106	0.000000	-10.000000	-0.450000	25.316666	240.666672	1023.000000	1023.000000	2046.000000
37.119999	0.014580	8.616636	0.556390	1.529344	2.773119	3.757784	0.000000	-10.000000	-0.433333	24.966667	249.166672	1023.000000	1023.000000	2046.000000
37.139999	0.015295	9.039372	0.752410	1.609345	2.779404	3.898213	0.000000	-10.000000	-0.416667	24.700001	257.500000	1023.000000	1023.000000	2046.000000
37.160000	0.016158	9.549420	0.860874	1.718045	2.864599	4.105902	0.000000	-10.000000	-0.400000	24.483334	265.833344	1023.000000	1023.000000	2046.000000
37.180000	0.017110	10.112271	0.939662	1.846262	3.081016	4.245331	0.000000	-10.000000	-0.400000	24.200001	274.000000	1023.000000	1023.000000	2046.000000
37.200001	0.017956	10.612159	1.199299	1.781659	3.182930	4.448270	0.000000	-10.000000	-0.383333	24.083334	282.000000	1023.000000	1023.000000	2046.000000
37.220001	0.018610	10.998673	1.447490	1.688994	3.268053	4.594135	0.000000	-10.000000	-0.350000	23.516666	290.000000	1023.000000	1023.000000	2046.000000
37.240002	0.019357	11.440014	1.625993	1.631117	3.400243	4.782660	0.000000	-10.000000	-0.316667	23.050001	298.000000	1023.000000	1023.000000	2046.000000
37.259998	0.020189	11.931515	1.690330	1.734894	3.651713	4.854578	0.000000	-10.000000	-0.300000	22.400002	305.833344	1023.000000	1023.000000	2046.000000
37.279999	0.021081	12.459126	1.882827	1.719303	3.838969	5.018027	0.000000	-10.000000	-0.291667	21.800001	313.500000	1023.000000	1023.000000	2046.000000
37.299999	0.021860	12.919277	2.102875	1.658492	3.958765	5.199145	0.000000	-10.000000	-0.275000	21.383333	320.833344	1023.000000	1023.000000	2046.000000
37.320000	0.022736	13.436913	2.223919	1.671049	4.145907	5.396038	0.000000	-10.000000	-0.275000	20.783333	328.000000	1023.000000	1023.000000	2046.000000
37.340000	0.023602	13.948554	2.263639	1.783070	4.411029	5.490817	0.000000	-10.000000	-0.283333	20.766666	335.000000	1023.000000	1023.000000	2046.000000
37.360001	0.024303	14.363359	2.412948	1.824749	4.557025	5.568638	0.000000	-10.000000	-0.316667	20.850000	342.000000	1023.000000	1023.000000	2046.000000
37.380001	0.025064	14.812982	2.653889	1.799048	4.612601	5.747443	0.000000	-10.000000	-0.316667	21.233334	349.000000	1023.000000	1023.000000	2046.000000
37.400002	0.025832	15.266551	2.758964	1.864100	4.762105	5.881381	0.000000	-10.000000	-0.300000	21.316668	356.000000	1023.000000	1023.000000	2046.000000
37.419998	0.026557	15.695112	2.809734	1.995331	4.969211	5.920836	0.000000	-10.000000	-0.291667	21.266666	363.166656	1023.000000	1023.000000	2046.000000
37.439999	0.027177	16.061430	2.946142	2.011377	5.080846	6.023064	0.000000	-10.000000	-0.300000	21.166668	370.333344	1023.000000	1023.000000	2046.000000
37.459999	0.027924	16.503027	3.113564	2.028755	5.190258	6.170449	0.000000	-10.000000	-0.333333	21.316668	377.500000	1023.000000	1023.000000	2046.000000
37.480000	0.028813	17.028210	3.155740	2.153567	5.427671	6.291231	0.000000	-10.000000	-0.333333	21.433334	384.500000	1023.000000	1023.000000	2046.000000
37.500000	0.029675	17.537739	3.253898	2.279324	5.625661	6.378855	0.000000	-10.000000	-0.325000	21.466667	391.666656	1023.000000	1023.000000	2046.000000
37.520000	0.030490	18.019602	3.421186	2.337293	5.755052	6.506070	0.000000	-10.000000	-0.308333	21.133333	398.833344	1023.000000	1023.000000	2046.000000
37.540001	0.031394	18.553930	3.607053	2.356534	5.889405	6.700938	0.000000	-10.000000	-0.300000	20.850000	406.000000	1023.000000	1023.000000	2046.000000
37.560001	0.032417	19.158670	3.706279	2.464020	6.099217	6.889153	0.000000	-10.000000	-0.308333	20.800001	413.000000	1023.000000	1023.000000	2046.000000
37.580002	0.033256	19.654154	3.700144	2.689867	6.319058	6.945085	0.000000	-10.000000	-0.308333	20.883333	420.000000	1023.000000	1023.000000	2046.000000
37.599998	0.033944	20.060814	3.611350	2.902811	6.494531	7.052123	0.000000	-10.000000	-0.308333	20.833334	427.000000	1023.000000	1023.000000	2046.000000
37.619999	0.034495	20.386440	3.678329	2.940060	6.547321	7.220730	0.000000	-10.000000	-0.300000	20.916668	433.833344	1023.000000	1023.000000	2046.000000
37.639999	0.035212	20.810102	3.760441	2.973662	6.716575	7.359426	0.000000	-10.000000	-0.300000	21.016668	440.666656	1023.000000	1023.000000	2046.000000
37.660000	0.036035	21.296946	3.865507	3.047630	6.944610	7.439198	0.000000	-10.000000	-0.316667	21.466667	447.666656	1023.000000	1023.000000	2046.000000
37.680000	0.036638	21.653061	4.055894	3.154302	6.990190	7.452675	0.000000	-10.000000	-0.316667	21.583334	454.833344	1023.000000	1023.000000	2046.000000
37.700001	0.036857	21.782570	4.065386	3.241063	7.014062	7.462058	0.000000	-10.000000	-0.316667	21.500000	462.000000	1023.000000	1023.000000	2046.000000
37.720001	0.037092	21.921541	4.091546	3.391364	6.985929	7.452702	0.000000	-10.000000	-0.300000	21.150000	469.166656	1023.000000	1023.000000	2046.000000
37.740002	0.037389	22.096643	4.009459	3.581300	7.081175	7.424709	0.000000	-10.000000	-0.300000	20.650000	476.333344	1023.000000	1023.000000	2046.000000
37.759998	0.037883	22.388638	4.084404	3.786606	7.115799	7.401829	0.000000	-10.000000	-0.300000	20.400000	483.333344	1023.000000	1023.000000	2046.000000
37.779999	0.038647	22.840471	4.209032	3.945106	7.220561	7.465775	0.000000	-10.000000	-0.300000	20.166666	490.166656	1023.000000	1023.000000	2046.000000
37.799999	0.039331	23.244688	4.387413	4.095548	7.219777	7.541949	0.000000	-10.000000	-0.300000	20.250000	496.833344	1023.000000	1023.000000	2046.000000
37.820000	0.040120	23.710886	4.438352	4.243061	7.376925	7.652548	0.000000	-10.000000	-0.291667	20.083334	503.666656	1023.000000	1023.000000	2046.000000
37.840000	0.040733	24.072968	4.447966	4.448086	7.517438	7.659478	0.000000	-10.000000	-0.275000	20.166666	510.333344	1023.000000	1023.000000	2046.000000
37.860001	0.041380	24.455736	4.659000	4.482480	7.562527	7.751730	0.000000	-10.000000	-0.258333	19.800001	517.166687	1023.000000	1023.000000	2046.000000
37.880001	0.042005	24.824886	4.920176	4.408225	7.605109	7.891376	0.000000	-10.000000	-0.233333	19.700001	523.833313	1023.000000	1023.000000	2046.000000
37.900002	0.042729	25.252625	5.137172	4.339139	7.755227	8.021087	0.000000	-10.000000	-0.200000	18.733334	530.500000	1023.000000	1023.000000	2046.000000
37.919998	0.043472	25.691841	5.275132	4.328767	7.951593	8.136349	0.000000	-10.000000	-0.166667	18.100000	537.000000	1023.000000	1023.000000	2046.000000
37.939999	0.044036	26.025421	5.389326	4.346558	8.090786	8.198751	0.000000	-10.000000	-0.150000	17.200001	543.000000	1023.000000	1023.000000	2046.000000
37.959999	0.044813	26.484249	5.599296	4.323561	8.212311	8.349081	0.000000	-10.000000	-0.166667	17.066668	548.833313	1023.000000	1023.000000	2046.000000
37.980000	0.045602	26.950626	5.728749	4.364690	8.420898	8.436289	0.000000	-10.000000	-0.175000	17.133333	554.500000	1023.000000	1023.000000	2046.000000
38.000000	0.046482	27.470671	5.815595	4.424801	8.671574	8.558701	0.000000	-10.000000	-0.183333	17.283333	560.500000	1023.000000	1023.000000	2046.000000
38.020000	0.047135	27.856680	5.912989	4.509408	8.803021	8.631263	0.000000	-10.000000	-0.166667	17.266666	566.166687	1023.000000	1023.000000	2046.000000
38.040001	0.047697	28.188919	6.077024	4.517817	8.876729	8.717349	0.000000	-10.000000	-0.175000	17.083334	571.833313	1023.000000	1023.000000	2046.000000
38.060001	0.048241	28.510592	6.197612	4.550863	8.936750	8.825367	0.000000	-10.000000	-0.166667	17.216667	577.500000	1023.000000	1023.000000	2046.000000
38.080002	0.048795	28.837769	6.230620	4.578259	9.119814	8.909075	0.000000	-10.000000	-0.166667	17.166668	583.500000	1023.000000	1023.000000	2046.000000
38.099998	0.049287	29.128571	6.226981	4.729918	9.220640	8.951031	0.000000	-10.000000	-0.150000	17.033333	589.166687	1023.000000	1023.000000	2046.000000
38.119999	0.049514	29.263063	6.298316	4.758499	9.235708	8.970541	0.000000	-10.000000	-0.133333	16.350000	594.833313	1023.000000	1023.000000	2046.000000
38.139999	0.049842	29.456633	6.400487	4.770352	9.205370	9.080423	0.000000	-10.000000	-0.108333	15.116667	600.333313	1023.000000	1023.000000	2046.000000
38.160000	0.050188	29.661299	6.390442	4.878085	9.297580	9.095191	0.000000	-10.000000	-0.075000	13.283334	605.666687	1023.000000	1023.000000	2046.000000
38.180000	0.050438	29.808847	6.372486	4.943069	9.348539	9.144753	0.000000	-10.000000	-0.041667	10.733334	610.500000	1023.000000	1023.000000	2046.000000
38.200001	0.050383	29.776066	6.446045	4.933412	9.251403	9.145206	0.000000	-10.000000	0.000000	7.800000	614.500000	1023.000000	1023.000000	2046.000000
38.220001	0.050501	29.845989	6.511705	4.913416	9.159060	9.261809	0.000000	-10.000000	0.025000	3.650000	617.666687	1023.000000	1023.000000	2046.000000
38.240002	0.050446	29.813696	6.355369	4.949435	9.269231	9.239661	0.000000	-10.000000	0.041667	-0.166667	619.333313	1023.000000	1023.000000	2046.000000
38.259998	0.050032	29.568924	6.213479	5.067111	9.138511	9.149822	0.000000	-10.000000	0.050000	-3.833333	620.000000	1023.000000	1023.000000	2046.000000
38.279999	0.049594	29.309975	6.124039	5.076557	8.933219	9.176160	0.000000	-10.000000	0.075000	-6.733334	620.000000	1023.000000	1023.000000	2046.000000
38.299999	0.049029	28.976179	5.968871	5.057260	8.873843	9.076206	0.000000	-10.000000	0.091667	-9.250000	620.000000	1023.000000	1023.000000	2046.000000
38.320000	0.048599	28.721727	5.804999	5.076131	8.869709	8.970889	0.000000	-10.000000	0.100000	-11.000000	620.000000	1023.000000	1023.000000	2046.000000
38.340000	0.047952	28.339457	5.889092	4.992681	8.595963	8.861721	0.000000	-10.000000	0.100000	-11.533334	620.000000	1023.000000	1023.000000	2046.000000
38.360001	0.047427	28.029476	5.860936	4.930686	8.443547	8.794306	0.000000	-10.000000	0.100000	-11.850000	620.000000	1023.000000	1023.000000	2046.000000
38.380001	0.046564	27.519510	5.609290	5.012946	8.319305	8.577969	0.000000	-10.000000	0.100000	-12.150001	612.500000	1023.000000	1023.000000	2046.000000
38.400002	0.045461	26.867664	5.514705	5.018794	7.994284	8.339881	0.000000	-10.000000	0.100000	-12.650001	603.500000	1023.000000	1023.000000	2046.000000
38.419998	0.044736	26.438894	5.427661	5.097290	7.751764	8.162179	0.000000	-10.000000	0.108333	-13.000000	593.166687	1023.000000	1023.000000	2046.000000
38.439999	0.044037	26.026085	5.212083	5.198831	7.616735	7.998436	0.000000	-10.000000	0.116667	-13.316667	588.833313	1023.000000	1023.000000	2046.000000
38.459999	0.043344	25.616140	5.216027	5.272443	7.335898	7.791772	0.000000	-10.000000	0.133333	-13.700000	584.500000	1023.000000	1023.000000	2046.000000
38.480000	0.042848	25.323111	5.212871	5.252682	7.137523	7.720035	0.000000	-10.000000	0.166667	-14.283334	579.833313	1023.000000	1023.000000	2046.000000
38.500000	0.042395	25.055485	5.032554	5.345003	7.092267	7.585661	0.000000	-10.000000	0.208333	-15.033334	575.000000	1023.000000	1023.000000	2046.000000
38.520000	0.041634	24.605972	4.999935	5.348548	6.842272	7.415217	0.000000	-10.000000	0.241667	-15.916667	569.833313	1023.000000	1023.000000	2046.000000
38.540001	0.040866	24.151516	5.022367	5.210649	6.600986	7.317513	0.000000	-10.000000	0.258333	-16.950001	564.666687	1023.000000	1023.000000	2046.000000
38.560001	0.040383	23.866070	4.988625	5.085602	6.614483	7.177360	0.000000	-10.000000	0.283333	-18.116667	559.166687	1023.000000	1023.000000	2046.000000
38.580002	0.039624	23.417959	4.976579	4.898278	6.436987	7.106115	0.000000	-10.000000	0.333333	-19.650000	553.166687	1023.000000	1023.000000	2046.000000
38.599998	0.038600	22.812601	5.069944	4.688504	6.148702	6.905450	0.000000	-10.000000	0.375000	-21.016666	546.500000	1023.000000	1023.000000	2046.000000
38.619999	0.037808	22.344711	4.996654	4.509649	6.038372	6.800037	0.000000	-10.000000	0.400000	-21.950001	539.333313	1023.000000	1023.000000	2046.000000
38.639999	0.037060	21.902454	4.845593	4.423883	6.017012	6.615966	0.000000	-10.000000	0.408333	-22.500000	532.000000	1023.000000	1023.000000	2046.000000
38.660000	0.036275	21.438419	4.780837	4.338880	5.860735	6.457967	0.000000	-10.000000	0.425000	-22.950001	524.500000	1023.000000	1023.000000	2046.000000
38.680000	0.035302	20.863766	4.806508	4.161342	5.614534	6.281382	0.000000	-10.000000	0.458333	-23.683334	516.833313	1023.000000	1023.000000	2046.000000
38.700001	0.034399	20.329529	4.688716	4.085208	5.523154	6.032450	0.000000	-10.000000	0.483333	-24.150002	509.000000	1023.000000	1023.000000	2046.000000
38.720001	0.033481	19.787104	4.538521	4.035864	5.369462	5.843256	0.000000	-10.000000	0.508333	-24.650002	501.000000	1023.000000	1023.000000	2046.000000
38.740002	0.032441	19.172611	4.544191	3.967589	5.060585	5.600247	0.000000	-10.000000	0.516667	-25.083334	492.666656	1023.000000	1023.000000	2046.000000
38.759998	0.031622	18.688864	4.418085	3.893554	4.963266	5.413959	0.000000	-10.000000	0.525000	-25.483334	484.333344	1023.000000	1023.000000	2046.000000
38.779999	0.030753	18.174900	4.321693	3.826449	4.825316	5.201442	0.000000	-10.000000	0.533333	-25.783333	475.666656	1023.000000	1023.000000	2046.000000
38.799999	0.029805	17.614864	4.289155	3.811409	4.569209	4.945092	0.000000	-10.000000	0.533333	-25.800001	467.166656	1023.000000	1023.000000	2046.000000
38.820000	0.028936	17.101351	4.171371	3.700727	4.431077	4.798175	0.000000	-10.000000	0.533333	-25.666668	458.500000	1023.000000	1023.000000	2046.000000
38.840000	0.028273	16.709505	4.065184	3.701155	4.337180	4.605986	0.000000	-10.000000	0.533333	-25.666668	450.000000	1023.000000	1023.000000	2046.000000
38.860001	0.027397	16.191420	4.013335	3.695023	4.159727	4.323336	0.000000	-10.000000	0.533333	-25.666668	441.500000	1023.000000	1023.000000	2046.000000
38.880001	0.026552	15.692258	3.963177	3.614091	3.963011	4.151979	0.000000	-10.000000	0.533333	-25.716667	432.833344	1023.000000	1023.000000	2046.000000
38.900002	0.025961	15.343040	3.756900	3.579942	3.958500	4.047698	0.000000	-10.000000	0.525000	-25.666668	424.333344	1023.000000	1023.000000	2046.000000
38.919998	0.025088	14.826934	3.712636	3.633466	3.681105	3.799726	0.000000	-10.000000	0.533333	-25.866667	415.666656	1023.000000	1023.000000	2046.000000
38.939999	0.024243	14.327547	3.552670	3.648592	3.456300	3.669984	0.000000	-10.000000	0.533333	-25.916666	407.166656	1023.000000	1023.000000	2046.000000
38.959999	0.023372	13.812645	3.274430	3.610666	3.423360	3.504189	0.000000	-10.000000	0.525000	-25.816666	398.500000	1023.000000	1023.000000	2046.000000
38.980000	0.022244	13.146345	3.210864	3.531256	3.119350	3.284875	0.000000	-10.000000	0.508333	-25.466667	389.833344	1023.000000	1023.000000	2046.000000
39.000000	0.021424	12.661523	3.175722	3.382009	2.933858	3.169935	0.000000	-10.000000	0.500000	-25.233334	381.333344	1023.000000	1023.000000	2046.000000
39.020000	0.020576	12.160511	3.075071	3.209463	2.868121	3.007856	0.000000	-10.000000	0.508333	-24.933334	372.833344	1023.000000	1023.000000	2046.000000
39.040001	0.019573	11.567755	3.008610	3.196713	2.604274	2.758159	0.000000	-10.000000	0.508333	-24.683334	364.500000	1023.000000	1023.000000	2046.000000
39.060001	0.018407	10.878642	2.807220	3.234693	2.378929	2.457800	0.000000	-10.000000	0.508333	-24.500000	356.166656	1023.000000	1023.000000	2046.000000
39.080002	0.017554	10.374255	2.611310	3.173437	2.232814	2.356694	0.000000	-10.000000	0.491667	-24.133333	348.000000	1023.000000	1023.000000	2046.000000
39.099998	0.016584	9.801201	2.440008	3.222942	1.980030	2.158221	0.000000	-10.000000	0.475000	-23.650000	340.000000	1023.000000	1023.000000	2046.000000
39.119999	0.015889	9.390299	2.365535	3.254326	1.721269	2.049169	0.000000	-10.000000	0.458333	-23.333334	332.000000	1023.000000	1023.000000	2046.000000
39.139999	0.015262	9.019873	2.188768	3.268119	1.624517	1.938469	0.000000	-10.000000	0.450000	-23.283333	324.333344	1023.000000	1023.000000	2046.000000
39.160000	0.014750	8.717368	2.141895	3.244165	1.449244	1.882064	0.000000	-10.000000	0.458333	-23.333334	316.666656	1023.000000	1023.000000	2046.000000
39.180000	0.014085	8.324427	2.045401	3.323800	1.269118	1.686109	0.000000	-10.000000	0.450000	-23.116667	309.000000	1023.000000	1023.000000	2046.000000
39.200001	0.013564	8.016245	1.918436	3.198092	1.240866	1.658850	0.000000	-10.000000	0.441667	-23.066668	301.000000	1023.000000	1023.000000	2046.000000
39.220001	0.012958	7.658305	1.914250	3.074233	1.075119	1.594703	0.000000	-10.000000	0.416667	-22.916668	293.333344	1023.000000	1023.000000	2046.000000
39.240002	0.012513	7.395054	2.002737	2.903970	0.922553	1.565794	0.000000	-10.000000	0.416667	-22.950001	285.666656	1023.000000	1023.000000	2046.000000
39.259998	0.011813	6.981771	1.884403	2.718602	0.915169	1.463598	0.000000	-10.000000	0.408333	-22.950001	278.000000	1023.000000	1023.000000	2046.000000
39.279999	0.011171	6.602156	1.924059	2.536132	0.793881	1.348085	0.000000	-10.000000	0.416667	-22.866667	270.333344	1023.000000	1023.000000	2046.000000
39.299999	0.010583	6.254770	1.829976	2.508935	0.701151	1.214707	0.000000	-10.000000	0.400000	-22.600000	262.666656	1023.000000	1023.000000	2046.000000
39.320000	0.010095	5.965948	1.655890	2.372399	0.754950	1.182709	0.000000	-10.000000	0.400000	-22.300001	255.333328	1023.000000	1023.000000	2046.000000
39.340000	0.009551	5.644939	1.646069	2.258284	0.599326	1.141260	0.000000	-10.000000	0.391667	-21.983334	247.833328	1023.000000	1023.000000	2046.000000
39.360001	0.009112	5.384904	1.622697	2.182652	0.515744	1.063811	0.000000	-10.000000	0.400000	-21.783333	240.500000	1023.000000	1023.000000	2046.000000
39.380001	0.008593	5.078516	1.455627	2.153282	0.510382	0.959224	0.000000	-10.000000	0.383333	-21.416666	233.166672	1023.000000	1023.000000	2046.000000
39.400002	0.008116	4.796703	1.331504	2.018094	0.469836	0.977269	0.000000	-10.000000	0.375000	-21.050001	226.000000	1023.000000	1023.000000	2046.000000
39.419998	0.007517	4.442531	1.369631	1.935947	0.274192	0.862761	0.000000	-10.000000	0.358333	-20.766666	219.000000	1023.000000	1023.000000	2046.000000
39.439999	0.006949	4.106774	1.250904	1.928027	0.169195	0.758648	0.000000	-10.000000	0.358333	-20.300001	212.000000	1023.000000	1023.000000	2046.000000
39.459999	0.006486	3.833155	1.111550	1.837111	0.166485	0.718008	0.000000	-10.000000	0.350000	-20.066668	205.166672	1023.000000	1023.000000	2046.000000
39.480000	0.005899	3.486035	1.101130	1.697996	-0.010467	0.697376	0.000000	-10.000000	0.333333	-19.733334	198.500000	1023.000000	1023.000000	2046.000000
39.500000	0.005367	3.172065	1.002331	1.682363	-0.076260	0.563631	0.000000	-10.000000	0.325000	-19.666666	192.000000	1023.000000	1023.000000	2046.000000
39.520000	0.004828	2.853498	0.824314	1.640918	-0.106070	0.494336	0.000000	-10.000000	0.325000	-19.633333	185.333328	1023.000000	1023.000000	2046.000000
39.540001	0.004385	2.591669	0.807599	1.523396	-0.230271	0.490945	0.000000	-10.000000	0.341667	-19.683334	178.833328	1023.000000	1023.000000	2046.000000
39.560001	0.003711	2.193180	0.744283	1.537657	-0.357006	0.268245	0.000000	-10.000000	0.341667	-19.983334	172.166672	1023.000000	1023.000000	2046.000000
39.580002	0.003426	2.024789	0.582209	1.504641	-0.352511	0.290450	0.000000	-10.000000	0.341667	-20.183334	165.666672	1023.000000	1023.000000	2046.000000
39.599998	0.002862	1.691440	0.443106	1.390355	-0.437040	0.295019	0.000000	-10.000000	0.341667	-20.433334	158.833328	1023.000000	1023.000000	2046.000000
39.619999	0.002270	1.341648	0.343063	1.379673	-0.613988	0.232901	0.000000	-10.000000	0.358333	-20.533335	152.000000	1023.000000	1023.000000	2046.000000
39.639999	0.001657	0.979054	0.038825	1.421352	-0.595235	0.114112	0.000000	-10.000000	0.358333	-20.500000	145.166672	1023.000000	1023.000000	2046.000000
39.660000	0.000771	0.455820	-0.134303	1.247129	-0.719757	0.062751	0.000000	-10.000000	0.350000	-20.333334	138.333328	1023.000000	1023.000000	2046.000000
39.680000	0.000118	0.069676	-0.132184	1.063529	-0.880948	0.019278	0.000000	-10.000000	0.333333	-20.216667	131.666672	1023.000000	1023.000000	2046.000000
39.700001	-0.000324	-0.191633	-0.206939	1.004307	-0.897696	-0.091304	0.000000	-10.000000	0.333333	-19.983334	124.833336	1023.000000	1023.000000	2046.000000
39.720001	-0.001039	-0.613786	-0.333636	0.908029	-0.976719	-0.211460	0.000000	-10.000000	0.341667	-20.066668	118.166664	1023.000000	1023.000000	2046.000000
39.740002	-0.001919	-1.134255	-0.414514	0.770513	-1.188658	-0.301595	0.000000	-10.000000	0.333333	-19.800001	111.333336	1023.000000	1023.000000	2046.000000
39.759998	-0.002655	-1.568984	-0.537379	0.864305	-1.390101	-0.505809	0.000000	-10.000000	0.300000	-19.400002	104.833336	1023.000000	1023.000000	2046.000000
39.779999	-0.003235	-1.911893	-0.787463	0.901543	-1.443385	-0.582589	0.000000	-10.000000	0.300000	-18.700001	98.500000	1023.000000	1023.000000	2046.000000
39.799999	-0.003773	-2.230040	-0.886024	0.833559	-1.596356	-0.581219	0.000000	-10.000000	0.283333	-18.400000	92.333336	1023.000000	1023.000000	2046.000000
39.820000	-0.004168	-2.463107	-0.836433	0.884633	-1.817936	-0.693372	0.000000	-10.000000	0.283333	-18.650000	86.000000	1023.000000	1023.000000	2046.000000
39.840000	-0.004385	-2.591798	-0.975933	0.961330	-1.825265	-0.751929	0.000000	-10.000000	0.266667	-18.950001	79.666664	1023.000000	1023.000000	2046.000000
39.860001	-0.004766	-2.816647	-1.147245	0.953954	-1.858638	-0.764718	0.000000	-10.000000	0.283333	-19.050001	73.333336	1023.000000	1023.000000	2046.000000
39.880001	-0.005156	-3.047052	-1.123093	0.870798	-1.983535	-0.811222	0.000000	-10.000000	0.283333	-18.750000	67.000000	1023.000000	1023.000000	2046.000000
39.900002	-0.005553	-3.282109	-1.034824	0.818907	-2.165977	-0.900215	0.000000	-10.000000	0.266667	-18.116667	60.666668	1023.000000	1023.000000	2046.000000
39.919998	-0.005742	-3.393569	-1.078350	0.676770	-2.122768	-0.869222	0.000000	-10.000000	0.250000	-17.700001	54.500000	1023.000000	1023.000000	2046.000000
39.939999	-0.006273	-3.707606	-1.153131	0.512978	-2.112693	-0.954760	0.000000	-10.000000	0.241667	-17.666668	48.500000	1023.000000	1023.000000	2046.000000
39.959999	-0.006837	-4.040751	-1.104011	0.290079	-2.216931	-1.009887	0.000000	-10.000000	0.241667	-17.700001	42.500000	1023.000000	1023.000000	2046.000000
39.980000	-0.007363	-4.351332	-1.106978	0.211806	-2.285884	-1.170276	0.000000	-10.000000	0.233333	-17.400002	36.833332	1023.000000	1023.000000	2046.000000
40.000000	-0.007527	-4.448745	-1.267228	0.094960	-2.159662	-1.116814	0.000000	-10.000000	0.241667	-16.950001	31.166666	1023.000000	1023.000000	2046.000000
40.020000	-0.007924	-4.682813	-1.290346	-0.090170	-2.218127	-1.084170	0.000000	-10.000000	0.233333	-16.700001	25.500000	1023.000000	1023.000000	2046.000000
40.040001	-0.008302	-4.906507	-1.244157	-0.176941	-2.325347	-1.160062	0.000000	-10.000000	0.225000	-16.550001	19.833334	1023.000000	1023.000000	2046.000000
40.060001	-0.008558	-5.057553	-1.352308	-0.229244	-2.261254	-1.214747	0.000000	-10.000000	0.208333	-16.183334	14.333333	1023.000000	1023.000000	2046.000000
40.080002	-0.008945	-5.286632	-1.472228	-0.333607	-2.278950	-1.201847	0.000000	-10.000000	0.200000	-15.566667	9.000000	1023.000000	1023.000000	2046.000000
40.099998	-0.009280	-5.484351	-1.496596	-0.413825	-2.347669	-1.226262	0.000000	-10.000000	0.191667	-14.766666	4.000000	1023.000000	1023.000000	2046.000000
40.119999	-0.009755	-5.765466	-1.491680	-0.423976	-2.485141	-1.364668	0.000000	-10.000000	0.175000	-14.100000	-0.666667	1023.000000	1023.000000	2046.000000
40.139999	-0.010068	-5.949935	-1.634800	-0.455077	-2.442144	-1.417913	0.000000	-10.000000	0.150000	-13.466667	-5.000000	1023.000000	1023.000000	2046.000000
40.160000	-0.010374	-6.131320	-1.655844	-0.557932	-2.523547	-1.393996	0.000000	-10.000000	0.125000	-12.950001	-9.500000	1023.000000	1023.000000	2046.000000
40.180000	-0.010623	-6.278141	-1.632585	-0.661946	-2.610826	-1.372784	0.000000	-10.000000	0.108333	-12.233334	-13.833333	1023.000000	1023.000000	2046.000000
40.200001	-0.010963	-6.479090	-1.706299	-0.617594	-2.621480	-1.533717	0.000000	-10.000000	0.083333	-11.533334	-18.000000	1023.000000	1023.000000	2046.000000
40.220001	-0.011182	-6.608497	-1.871322	-0.657217	-2.529640	-1.550317	0.000000	-10.000000	0.075000	-10.733334	-23.000000	1023.000000	1023.000000	2046.000000
40.240002	-0.011465	-6.775568	-1.791469	-0.730964	-2.671120	-1.582015	0.000000	-10.000000	0.066667	-9.916667	-27.666666	1023.000000	1023.000000	2046.000000
40.259998	-0.011511	-6.802724	-1.822050	-0.678615	-2.652022	-1.650037	0.000000	-10.000000	0.075000	-9.366667	-31.000000	1023.000000	1023.000000	2046.000000
40.279999	-0.011599	-6.854846	-1.939449	-0.686971	-2.572383	-1.656043	0.000000	-10.000000	0.066667	-8.750000	-33.000000	1023.000000	1023.000000	2046.000000
40.299999	-0.011543	-6.821851	-1.945813	-0.759209	-2.558393	-1.558437	0.000000	-10.000000	0.050000	-8.000000	-34.833332	1023.000000	1023.000000	2046.000000
40.320000	-0.011706	-6.918167	-1.861339	-0.783807	-2.677008	-1.596013	0.000000	-10.000000	0.025000	-6.733334	-37.666668	1023.000000	1023.000000	2046.000000
40.340000	-0.011719	-6.925987	-1.913682	-0.635434	-2.759253	-1.617619	0.000000	-10.000000	0.000000	-5.000000	-39.833332	1023.000000	1023.000000	2046.000000
40.360001	-0.011687	-6.906782	-2.170139	-0.609852	-2.553313	-1.573479	0.000000	-10.000000	-0.008333	-2.316667	-41.666668	1023.000000	1023.000000	2046.000000
40.380001	-0.011892	-7.028337	-2.157417	-0.705982	-2.598302	-1.566637	0.000000	-10.000000	-0.025000	0.516667	-42.500000	1023.000000	1023.000000	2046.000000
40.400002	-0.011898	-7.031703	-2.049654	-0.697268	-2.663208	-1.621574	0.000000	-10.000000	-0.041667	3.583333	-43.000000	1023.000000	1023.000000	2046.000000
40.419998	-0.011597	-6.854108	-1.973925	-0.731467	-2.569391	-1.579325	0.000000	-10.000000	-0.058333	6.416667	-43.000000	1023.000000	1023.000000	2046.000000
40.439999	-0.011349	-6.707355	-2.003876	-0.760526	-2.412862	-1.530091	0.000000	-10.000000	-0.075000	9.233334	-43.000000	1023.000000	1023.000000	2046.000000
40.459999	-0.011333	-6.697517	-2.026540	-0.685798	-2.431180	-1.553999	0.000000	-10.000000	-0.108333	11.716666	-43.000000	1023.000000	1023.000000	2046.000000
40.480000	-0.011334	-6.698323	-1.988101	-0.605809	-2.513784	-1.590629	0.000000	-10.000000	-0.166667	13.683333	-43.000000	1023.000000	1023.000000	2046.000000
40.500000	-0.010948	-6.470031	-1.948672	-0.419013	-2.519668	-1.582678	0.000000	-10.000000	-0.191667	15.566667	-43.000000	1023.000000	1023.000000	2046.000000
40.520000	-0.010356	-6.120567	-2.065009	-0.362168	-2.308616	-1.384774	0.000000	-10.000000	-0.200000	17.033333	-20.666666	1023.000000	1023.000000	2046.000000
40.540001	-0.009595	-5.670472	-1.984652	-0.252368	-2.234660	-1.198792	0.000000	-10.000000	-0.191667	17.766666	3.166667	1023.000000	1023.000000	2046.000000
40.560001	-0.009027	-5.334745	-1.813110	-0.125166	-2.247231	-1.149238	0.000000	-10.000000	-0.208333	18.183334	29.000000	1023.000000	1023.000000	2046.000000
40.580002	-0.008226	-4.861380	-1.796994	0.020475	-2.061041	-1.023819	0.000000	-10.000000	-0.225000	18.583334	34.666668	1023.000000	1023.000000	2046.000000
40.599998	-0.007550	-4.461903	-1.781281	-0.000175	-1.876801	-0.803647	0.000000	-10.000000	-0.250000	19.350000	41.000000	1023.000000	1023.000000	2046.000000
40.619999	-0.006919	-4.088879	-1.636898	-0.003926	-1.834474	-0.613582	0.000000	-10.000000	-0.266667	19.983334	47.500000	1023.000000	1023.000000	2046.000000
40.639999	-0.006229	-3.681157	-1.421879	-0.080820	-1.729050	-0.449408	0.000000	-10.000000	-0.266667	20.383333	54.000000	1023.000000	1023.000000	2046.000000
40.660000	-0.005541	-3.274736	-1.326071	-0.101803	-1.491410	-0.355452	0.000000	-10.000000	-0.266667	20.500000	60.666668	1023.000000	1023.000000	2046.000000
40.680000	-0.004853	-2.868168	-1.223420	-0.231065	-1.297521	-0.116162	0.000000	-10.000000	-0.291667	20.816668	67.500000	1023.000000	1023.000000	2046.000000
40.700001	-0.004263	-2.519230	-1.029190	-0.267062	-1.251813	0.028836	0.000000	-10.000000	-0.325000	21.366667	74.500000	1023.000000	1023.000000	2046.000000
40.720001	-0.003461	-2.045602	-0.949232	-0.281226	-1.039949	0.224805	0.000000	-10.000000	-0.333333	21.900000	81.666664	1023.000000	1023.000000	2046.000000
40.740002	-0.002711	-1.602316	-0.948503	-0.325460	-0.767451	0.439098	0.000000	-10.000000	-0.300000	22.033333	88.833336	1023.000000	1023.000000	2046.000000
40.759998	-0.001958	-1.157342	-0.806618	-0.364357	-0.635601	0.649233	0.000000	-10.000000	-0.283333	21.850000	96.166664	1023.000000	1023.000000	2046.000000
40.779999	-0.001219	-0.720319	-0.644023	-0.348859	-0.536240	0.808803	0.000000	-10.000000	-0.300000	21.916668	103.333336	1023.000000	1023.000000	2046.000000
40.799999	-0.000378	-0.223601	-0.610186	-0.278770	-0.300768	0.966123	0.000000	-10.000000	-0.333333	22.216667	110.666664	1023.000000	1023.000000	2046.000000
40.820000	0.000394	0.233135	-0.610756	-0.279843	-0.052764	1.176498	0.000000	-10.000000	-0.358333	22.900000	118.000000	1023.000000	1023.000000	2046.000000
40.840000	0.001123	0.663610	-0.417408	-0.227021	-0.042906	1.350944	0.000000	-10.000000	-0.366667	23.333334	125.500000	1023.000000	1023.000000	2046.000000
40.860001	0.001755	1.037364	-0.284698	-0.168728	0.033233	1.457557	0.000000	-10.000000	-0.366667	23.700001	133.166672	1023.000000	1023.000000	2046.000000
40.880001	0.002405	1.421070	-0.249153	-0.100009	0.224573	1.545658	0.000000	-10.000000	-0.366667	23.866667	141.000000	1023.000000	1023.000000	2046.000000
40.900002	0.003088	1.824941	-0.288231	-0.090455	0.475161	1.728465	0.000000	-10.000000	-0.358333	23.733334	149.000000	1023.000000	1023.000000	2046.000000
40.919998	0.003806	2.249092	-0.229777	-0.117546	0.669080	1.927335	0.000000	-10.000000	-0.366667	23.733334	157.000000	1023.000000	1023.000000	2046.000000
40.939999	0.004509	2.665054	-0.073928	-0.022913	0.695760	2.066134	0.000000	-10.000000	-0.358333	23.650000	165.000000	1023.000000	1023.000000	2046.000000
40.959999	0.005348	3.160823	0.089802	0.083597	0.845553	2.141870	0.000000	-10.000000	-0.358333	23.866667	173.000000	1023.000000	1023.000000	2046.000000
40.980000	0.006268	3.704529	0.092285	0.195464	1.146622	2.270158	0.000000	-10.000000	-0.350000	23.783333	181.000000	1023.000000	1023.000000	2046.000000
41.000000	0.007164	4.233665	0.142088	0.180091	1.398164	2.513321	0.000000	-10.000000	-0.341667	23.716667	189.000000	1023.000000	1023.000000	2046.000000
41.020000	0.008126	4.802358	0.338626	0.290126	1.441367	2.732239	0.000000	-10.000000	-0.341667	23.600000	197.000000	1023.000000	1023.000000	2046.000000
41.040001	0.008799	5.200423	0.430174	0.421782	1.547825	2.800642	0.000000	-10.000000	-0.341667	23.716667	205.000000	1023.000000	1023.000000	2046.000000
41.060001	0.009575	5.658813	0.373041	0.570331	1.746097	2.969343	0.000000	-10.000000	-0.366667	23.783333	212.666672	1023.000000	1023.000000	2046.000000
41.080002	0.010489	6.198718	0.300709	0.689992	2.002686	3.205332	0.000000	-10.000000	-0.383333	24.200001	220.333328	1023.000000	1023.000000	2046.000000
41.099998	0.011146	6.587260	0.364788	0.685668	2.123796	3.413008	0.000000	-10.000000	-0.416667	24.733334	228.166672	1023.000000	1023.000000	2046.000000
41.119999	0.011848	7.001937	0.545784	0.789192	2.177677	3.489285	0.000000	-10.000000	-0.433333	25.483334	236.500000	1023.000000	1023.000000	2046.000000
41.139999	0.012512	7.394424	0.635016	0.914477	2.366828	3.478104	0.000000	-10.000000	-0.450000	25.850000	245.000000	1023.000000	1023.000000	2046.000000
41.160000	0.013228	7.817677	0.704742	0.955315	2.571737	3.585882	0.000000	-10.000000	-0.450000	25.916666	253.500000	1023.000000	1023.000000	2046.000000
41.180000	0.013616	8.046922	0.742632	1.027037	2.573056	3.704195	0.000000	-10.000000	-0.441667	25.633333	262.166656	1023.000000	1023.000000	2046.000000
41.200001	0.013910	8.220941	0.791523	1.205045	2.501800	3.722573	0.000000	-10.000000	-0.441667	25.433334	270.833344	1023.000000	1023.000000	2046.000000
41.220001	0.014359	8.486352	0.811951	1.433982	2.570482	3.669936	0.000000	-10.000000	-0.425000	25.283335	279.500000	1023.000000	1023.000000	2046.000000
41.240002	0.015058	8.899028	0.789371	1.603379	2.737400	3.768878	0.000000	-10.000000	-0.416667	25.066668	287.833344	1023.000000	1023.000000	2046.000000
41.259998	0.015951	9.426927	0.914416	1.728361	2.777791	4.006359	0.000000	-10.000000	-0.383333	24.766666	296.333344	1023.000000	1023.000000	2046.000000
41.279999	0.016854	9.960747	1.116928	1.924229	2.769489	4.150101	0.000000	-10.000000	-0.366667	24.333334	304.666656	1023.000000	1023.000000	2046.000000
41.299999	0.017723	10.474528	1.200008	2.132614	2.953379	4.188528	0.000000	-10.000000	-0.350000	24.066668	313.000000	1023.000000	1023.000000	2046.000000
41.320000	0.018450	10.903991	1.258561	2.166347	3.121095	4.357987	0.000000	-10.000000	-0.350000	23.800001	321.000000	1023.000000	1023.000000	2046.000000
41.340000	0.019277	11.392705	1.445316	2.105181	3.223372	4.618836	0.000000	-10.000000	-0.350000	23.783335	329.000000	1023.000000	1023.000000	2046.000000
41.360001	0.020202	11.939427	1.692826	2.106032	3.318414	4.822155	0.000000	-10.000000	-0.333333	23.516668	337.000000	1023.000000	1023.000000	2046.000000
41.380001	0.020901	12.352735	1.892214	2.141967	3.490079	4.828475	0.000000	-10.000000	-0.325000	23.116667	345.000000	1023.000000	1023.000000	2046.000000
41.400002	0.021656	12.798876	1.928303	2.122401	3.798268	4.949903	0.000000	-10.000000	-0.308333	22.516666	352.666656	1023.000000	1023.000000	2046.000000
41.419998	0.022578	13.343823	2.171708	2.020041	3.915118	5.236956	0.000000	-10.000000	-0.308333	22.183334	360.166656	1023.000000	1023.000000	2046.000000
41.439999	0.023457	13.862925	2.371625	2.044303	4.048079	5.398917	0.000000	-10.000000	-0.283333	21.983334	367.500000	1023.000000	1023.000000	2046.000000
41.459999	0.024294	14.357544	2.542675	2.187666	4.199704	5.427499	0.000000	-10.000000	-0.275000	21.716667	374.833344	1023.000000	1023.000000	2046.000000
41.480000	0.025161	14.870220	2.641485	2.207716	4.507064	5.513955	0.000000	-10.000000	-0.275000	21.316668	382.166656	1023.000000	1023.000000	2046.000000
41.500000	0.026121	15.437303	2.787971	2.159448	4.720337	5.769547	0.000000	-10.000000	-0.300000	21.016666	389.333344	1023.000000	1023.000000	2046.000000
41.520000	0.026891	15.892674	2.986705	2.160526	4.762393	5.983050	0.000000	-10.000000	-0.316667	21.383333	396.500000	1023.000000	1023.000000	2046.000000
41.540001	0.027606	16.315130	3.135746	2.305538	4.865974	6.007872	0.000000	-10.000000	-0.325000	21.633333	403.666656	1023.000000	1023.000000	2046.000000
41.560001	0.028351	16.755524	3.205146	2.399408	5.129208	6.021760	0.000000	-10.000000	-0.333333	21.833334	410.833344	1023.000000	1023.000000	2046.000000
41.580002	0.029059	17.173626	3.307883	2.450016	5.256458	6.159267	0.000000	-10.000000	-0.341667	21.683334	418.000000	1023.000000	1023.000000	2046.000000
41.599998	0.029878	17.657854	3.485709	2.409847	5.339630	6.422668	0.000000	-10.000000	-0.333333	21.833334	425.166656	1023.000000	1023.000000	2046.000000
41.619999	0.030468	18.006611	3.590436	2.473976	5.440185	6.502015	0.000000	-10.000000	-0.300000	21.816668	432.500000	1023.000000	1023.000000	2046.000000
41.639999	0.031002	18.322058	3.629985	2.610804	5.623611	6.457658	0.000000	-10.000000	-0.283333	21.433334	439.833344	1023.000000	1023.000000	2046.000000
41.660000	0.031770	18.775850	3.701156	2.639013	5.824005	6.611676	0.000000	-10.000000	-0.258333	20.833334	447.000000	1023.000000	1023.000000	2046.000000
41.680000	0.032773	19.368752	3.942501	2.659434	5.876470	6.890347	0.000000	-10.000000	-0.250000	20.166666	454.000000	1023.000000	1023.000000	2046.000000
41.700001	0.033409	19.744965	3.969314	2.838911	6.091253	6.845487	0.000000	-10.000000	-0.216667	19.250000	460.833344	1023.000000	1023.000000	2046.000000
41.720001	0.034083	20.143179	4.047524	2.911709	6.293040	6.890905	0.000000	-10.000000	-0.200000	18.533333	467.333344	1023.000000	1023.000000	2046.000000
41.740002	0.035092	20.739141	4.253031	2.887725	6.392009	7.206377	0.000000	-10.000000	-0.183333	18.000000	473.500000	1023.000000	1023.000000	2046.000000
41.759998	0.035785	21.148909	4.350419	2.968220	6.470618	7.359652	0.000000	-10.000000	-0.175000	17.783335	479.666656	1023.000000	1023.000000	2046.000000
41.779999	0.036315	21.462118	4.242287	3.205857	6.645335	7.368638	0.000000	-10.000000	-0.175000	17.616667	485.666656	1023.000000	1023.000000	2046.000000
41.799999	0.036677	21.676195	4.152197	3.304470	6.842019	7.377509	0.000000	-10.000000	-0.183333	17.383333	491.666656	1023.000000	1023.000000	2046.000000
41.820000	0.037262	22.021681	4.285946	3.309955	6.852029	7.573750	0.000000	-10.000000	-0.175000	17.466667	497.500000	1023.000000	1023.000000	2046.000000
41.840000	0.037712	22.287956	4.435564	3.341871	6.880858	7.629663	0.000000	-10.000000	-0.166667	17.216667	503.500000	1023.000000	1023.000000	2046.000000
41.860001	0.038068	22.498234	4.408531	3.486698	7.093322	7.509682	0.000000	-10.000000	-0.150000	16.933334	509.500000	1023.000000	1023.000000	2046.000000
41.880001	0.038316	22.644947	4.510079	3.509873	7.102392	7.522603	0.000000	-10.000000	-0.133333	16.150000	515.166687	1023.000000	1023.000000	2046.000000
41.900002	0.038245	22.602947	4.533539	3.641294	6.971528	7.456587	0.000000	-10.000000	-0.133333	15.266666	520.666687	1023.000000	1023.000000	2046.000000
41.919998	0.037990	22.452208	4.496156	3.763723	6.847935	7.344393	0.000000	-10.000000	-0.108333	14.483334	525.833313	1023.000000	1023.000000	2046.000000
41.939999	0.037972	22.441505	4.386067	4.028178	6.918211	7.109049	0.000000	-10.000000	-0.100000	13.416667	530.833313	1023.000000	1023.000000	2046.000000
41.959999	0.038384	22.685167	4.508983	4.109586	6.822487	7.244112	0.000000	-10.000000	-0.058333	12.266667	535.500000	1023.000000	1023.000000	2046.000000
41.980000	0.038565	22.791683	4.577438	4.249339	6.756137	7.208769	0.000000	-10.000000	-0.033333	10.666667	539.833313	1023.000000	1023.000000	2046.000000
42.000000	0.038626	22.827682	4.494164	4.454296	6.857355	7.021867	0.000000	-10.000000	-0.008333	9.066667	543.666687	1023.000000	1023.000000	2046.000000
42.020000	0.038959	23.024822	4.636753	4.492645	6.807708	7.087716	0.000000	-10.000000	0.008333	7.266667	546.833313	1023.000000	1023.000000	2046.000000
42.040001	0.039023	23.062807	4.781597	4.466121	6.612282	7.202807	0.000000	-10.000000	0.016667	5.266666	549.500000	1023.000000	1023.000000	2046.000000
42.060001	0.038626	22.827923	4.690299	4.483887	6.635713	7.018024	0.000000	-10.000000	0.033333	1.950000	551.666687	1023.000000	1023.000000	2046.000000
42.080002	0.038495	22.750669	4.693858	4.378630	6.703686	6.974496	0.000000	-10.000000	0.041667	-1.416667	553.166687	1023.000000	1023.000000	2046.000000
42.099998	0.038451	22.724247	4.890386	4.212074	6.528914	7.092873	0.000000	-10.000000	0.066667	-5.516666	553.833313	1023.000000	1023.000000	2046.000000
42.119999	0.038070	22.499382	4.930761	4.118665	6.396419	7.053537	0.000000	-10.000000	0.091667	-8.416667	554.000000	1023.000000	1023.000000	2046.000000
42.139999	0.037425	22.118124	4.714602	4.102619	6.481650	6.819254	0.000000	-10.000000	0.116667	-11.050000	554.000000	1023.000000	1023.000000	2046.000000
42.160000	0.037259	22.020325	4.782573	4.010513	6.365899	6.861339	0.000000	-10.000000	0.125000	-12.533334	554.000000	1023.000000	1023.000000	2046.000000
42.180000	0.037093	21.921787	4.886340	3.840845	6.213393	6.981208	0.000000	-10.000000	0.133333	-13.600000	554.000000	1023.000000	1023.000000	2046.000000
42.200001	0.036498	21.570560	4.765846	3.827220	6.198941	6.778553	0.000000	-10.000000	0.141667	-14.250000	546.333313	1023.000000	1023.000000	2046.000000
42.220001	0.035884	21.207624	4.630664	3.737044	6.204648	6.635268	0.000000	-10.000000	0.166667	-14.600000	537.000000	1023.000000	1023.000000	2046.000000
42.240002	0.035510	20.986145	4.653130	3.583332	6.055625	6.694057	0.000000	-10.000000	0.183333	-14.733334	526.000000	1023.000000	1023.000000	2046.000000
42.259998	0.034803	20.568417	4.606259	3.537170	5.837486	6.587502	0.000000	-10.000000	0.216667	-15.033334	521.000000	1023.000000	1023.000000	2046.000000
42.279999	0.033900	20.034847	4.449603	3.528333	5.735346	6.321566	0.000000	-10.000000	0.233333	-15.616667	516.000000	1023.000000	1023.000000	2046.000000
42.299999	0.033400	19.739250	4.442296	3.440756	5.591179	6.265018	0.000000	-10.000000	0.250000	-16.383333	510.833344	1023.000000	1023.000000	2046.000000
42.320000	0.032746	19.352798	4.472439	3.327255	5.294055	6.259050	0.000000	-10.000000	0.250000	-17.250000	505.333344	1023.000000	1023.000000	2046.000000
42.340000	0.031820	18.805782	4.289851	3.333602	5.215703	5.966625	0.000000	-10.000000	0.266667	-18.083334	499.500000	1023.000000	1023.000000	2046.000000
42.360001	0.031025	18.335966	4.167817	3.274016	5.129479	5.764655	0.000000	-10.000000	0.283333	-19.016666	493.500000	1023.000000	1023.000000	2046.000000
42.380001	0.030484	18.016209	4.162337	3.222286	4.952769	5.678817	0.000000	-10.000000	0.333333	-20.033333	487.166656	1023.000000	1023.000000	2046.000000
42.400002	0.029789	17.605362	4.100887	3.147476	4.766954	5.590046	0.000000	-10.000000	0.366667	-20.883333	480.500000	1023.000000	1023.000000	2046.000000
42.419998	0.028849	17.049868	3.870241	3.149076	4.738481	5.292070	0.000000	-10.000000	0.400000	-21.700001	473.500000	1023.000000	1023.000000	2046.000000
42.439999	0.028362	16.762197	3.991672	3.126527	4.518067	5.125932	0.000000	-10.000000	0.400000	-22.250000	466.333344	1023.000000	1023.000000	2046.000000
42.459999	0.027437	16.215466	3.867586	3.134182	4.290642	4.923055	0.000000	-10.000000	0.408333	-22.750000	458.833344	1023.000000	1023.000000	2046.000000
42.480000	0.026387	15.594766	3.559672	3.236949	4.150933	4.647211	0.000000	-10.000000	0.408333	-22.950001	451.333344	1023.000000	1023.000000	2046.000000
42.500000	0.025558	15.104563	3.457370	3.198125	3.978489	4.470579	0.000000	-10.000000	0.408333	-22.833334	443.666656	1023.000000	1023.000000	2046.000000
42.520000	0.024541	14.503563	3.388310	3.125786	3.688415	4.301053	0.000000	-10.000000	0.400000	-23.000000	436.000000	1023.000000	1023.000000	2046.000000
42.540001	0.023463	13.866825	3.217399	3.108037	3.537541	4.003848	0.000000	-10.000000	0.400000	-23.066668	428.166656	1023.000000	1023.000000	2046.000000
42.560001	0.022617	13.366511	3.120543	3.047471	3.455292	3.743207	0.000000	-10.000000	0.400000	-23.383333	420.500000	1023.000000	1023.000000	2046.000000
42.580002	0.021832	12.902946	3.176601	2.985331	3.155435	3.585579	0.000000	-10.000000	0.416667	-23.416666	412.833344	1023.000000	1023.000000	2046.000000
42.599998	0.020468	12.096687	2.954103	3.069232	2.875994	3.197357	0.000000	-10.000000	0.416667	-23.533333	405.000000	1023.000000	1023.000000	2046.000000
42.619999	0.019142	11.312984	2.636803	3.071642	2.701021	2.903518	0.000000	-10.000000	0.416667	-23.333334	397.000000	1023.000000	1023.000000	2046.000000
42.639999	0.018419	10.885788	2.630597	3.091115	2.379180	2.784894	0.000000	-10.000000	0.400000	-23.066668	389.166656	1023.000000	1023.000000	2046.000000
42.660000	0.017720	10.472631	2.585397	3.119882	2.081092	2.686261	0.000000	-10.000000	0.400000	-22.783335	381.500000	1023.000000	1023.000000	2046.000000
42.680000	0.016844	9.954707	2.339966	3.202310	2.022614	2.389817	0.000000	-10.000000	0.400000	-22.833334	373.833344	1023.000000	1023.000000	2046.000000
42.700001	0.016315	9.642119	2.267294	3.210478	1.864071	2.300277	0.000000	-10.000000	0.400000	-23.000000	366.333344	1023.000000	1023.000000	2046.000000
42.720001	0.015926	9.412290	2.287790	3.171253	1.646057	2.307190	0.000000	-10.000000	0.400000	-23.250000	358.666656	1023.000000	1023.000000	2046.000000
42.740002	0.015183	8.973307	2.142217	3.179585	1.538551	2.112954	0.000000	-10.000000	0.400000	-23.366667	351.000000	1023.000000	1023.000000	2046.000000
42.759998	0.014467	8.550002	2.025878	3.070243	1.494246	1.959634	0.000000	-10.000000	0.400000	-23.466667	343.000000	1023.000000	1023.000000	2046.000000
42.779999	0.014070	8.315529	2.091496	2.861911	1.393595	1.968527	0.000000	-10.000000	0.408333	-23.500000	335.000000	1023.000000	1023.000000	2046.000000
42.799999	0.013446	7.946670	2.159412	2.684008	1.193938	1.909312	0.000000	-10.000000	0.433333	-23.750000	327.333344	1023.000000	1023.000000	2046.000000
42.820000	0.012735	7.526417	2.131037	2.547517	1.123744	1.724119	0.000000	-10.000000	0.450000	-23.500000	319.666656	1023.000000	1023.000000	2046.000000
42.840000	0.012078	7.138315	1.937249	2.483318	1.185151	1.532596	0.000000	-10.000000	0.441667	-22.966667	312.000000	1023.000000	1023.000000	2046.000000
42.860001	0.011595	6.852770	1.921161	2.365078	1.065369	1.501162	0.000000	-10.000000	0.416667	-22.350000	304.166656	1023.000000	1023.000000	2046.000000
42.880001	0.011024	6.515053	1.910785	2.308512	0.860740	1.435016	0.000000	-10.000000	0.400000	-22.216667	296.500000	1023.000000	1023.000000	2046.000000
42.900002	0.010402	6.147341	1.781848	2.238364	0.802232	1.324897	0.000000	-10.000000	0.400000	-22.283335	289.166656	1023.000000	1023.000000	2046.000000
42.919998	0.009777	5.778356	1.651260	2.128730	0.794383	1.203983	0.000000	-10.000000	0.391667	-21.966667	281.666656	1023.000000	1023.000000	2046.000000
42.939999	0.009285	5.487386	1.656727	2.029150	0.638617	1.162892	0.000000	-10.000000	0.383333	-21.716667	274.333344	1023.000000	1023.000000	2046.000000
42.959999	0.008688	5.134656	1.580239	2.011830	0.465418	1.077170	0.000000	-10.000000	0.366667	-21.200001	267.000000	1023.000000	1023.000000	2046.000000
42.980000	0.008074	4.771780	1.444827	1.969101	0.411195	0.946656	0.000000	-10.000000	0.358333	-21.083334	260.000000	1023.000000	1023.000000	2046.000000
43.000000	0.007476	4.418031	1.307559	1.878796	0.394530	0.837146	0.000000	-10.000000	0.350000	-20.549999	253.000000	1023.000000	1023.000000	2046.000000
43.020000	0.007166	4.235122	1.308733	1.802577	0.281878	0.841934	0.000000	-10.000000	0.350000	-20.366667	248.333328	1023.000000	1023.000000	2046.000000
43.040001	0.006603	3.902137	1.305559	1.742591	0.062193	0.791794	0.000000	-10.000000	0.341667	-19.950001	241.500000	1023.000000	1023.000000	2046.000000
43.060001	0.005892	3.481891	1.114009	1.769391	-0.010912	0.609403	0.000000	-10.000000	0.341667	-19.616667	234.833328	1023.000000	1023.000000	2046.000000
43.080002	0.005527	3.266494	0.974950	1.708704	0.052757	0.530082	0.000000	-10.000000	0.325000	-19.250000	226.000000	1023.000000	1023.000000	2046.000000
43.099998	0.005270	3.114450	0.972591	1.558231	-0.066005	0.649634	0.000000	-10.000000	0.300000	-18.916666	219.666672	1023.000000	1023.000000	2046.000000
43.119999	0.004942	2.920888	1.006838	1.521848	-0.239321	0.631522	0.000000	-10.000000	0.266667	-18.666666	213.500000	1023.000000	1023.000000	2046.000000
43.139999	0.004528	2.675938	0.886403	1.597238	-0.273951	0.466248	0.000000	-10.000000	0.250000	-18.266666	207.333328	1023.000000	1023.000000	2046.000000
43.160000	0.003924	2.318801	0.676706	1.592957	-0.303365	0.352502	0.000000	-10.000000	0.241667	-17.716667	201.166672	1023.000000	1023.000000	2046.000000
43.180000	0.003417	2.019232	0.447974	1.571591	-0.326193	0.325860	0.000000	-10.000000	0.233333	-17.100000	195.166672	1023.000000	1023.000000	2046.000000
43.200001	0.003001	1.773657	0.443172	1.471981	-0.502484	0.360990	0.000000	-10.000000	0.216667	-16.433334	189.333328	1023.000000	1023.000000	2046.000000
43.220001	0.002314	1.367791	0.334142	1.404281	-0.637828	0.267195	0.000000	-10.000000	0.208333	-15.833333	183.833328	1023.000000	1023.000000	2046.000000
43.240002	0.001852	1.094714	0.256975	1.313978	-0.632070	0.155831	0.000000	-10.000000	0.200000	-15.183333	178.500000	1023.000000	1023.000000	2046.000000
43.259998	0.001304	0.770733	0.155897	1.149758	-0.592057	0.057135	0.000000	-10.000000	0.191667	-14.616667	173.500000	1023.000000	1023.000000	2046.000000
43.279999	0.000860	0.508298	0.176632	1.098618	-0.790020	0.023068	0.000000	-10.000000	0.183333	-14.116667	168.666672	1023.000000	1023.000000	2046.000000
43.299999	0.000208	0.123204	0.119626	1.146939	-1.020100	-0.123262	0.000000	-10.000000	0.166667	-13.516666	163.833328	1023.000000	1023.000000	2046.000000
43.320000	-0.000466	-0.275668	-0.134059	1.204582	-1.068240	-0.277951	0.000000	-10.000000	0.141667	-12.666667	159.333328	1023.000000	1023.000000	2046.000000
43.340000	-0.000913	-0.539821	-0.288873	1.183254	-1.094617	-0.339585	0.000000	-10.000000	0.116667	-12.016666	155.000000	1023.000000	1023.000000	2046.000000
43.360001	-0.001346	-0.795680	-0.365488	1.200080	-1.213413	-0.416860	0.000000	-10.000000	0.100000	-11.700000	151.000000	1023.000000	1023.000000	2046.000000
43.380001	-0.001617	-0.955752	-0.342765	1.270177	-1.455980	-0.427183	0.000000	-10.000000	0.108333	-11.933333	147.000000	1023.000000	1023.000000	2046.000000
43.400002	-0.001788	-1.056991	-0.471072	1.302660	-1.431028	-0.457552	0.000000	-10.000000	0.108333	-12.200000	143.000000	1023.000000	1023.000000	2046.000000
43.419998	-0.001926	-1.138258	-0.488184	1.268476	-1.408210	-0.510340	0.000000	-10.000000	0.108333	-12.350000	139.000000	1023.000000	1023.000000	2046.000000
43.439999	-0.002191	-1.294599	-0.444040	1.269180	-1.554392	-0.565347	0.000000	-10.000000	0.108333	-12.316667	135.000000	1023.000000	1023.000000	2046.000000
43.459999	-0.002356	-1.392362	-0.388230	1.172577	-1.655358	-0.521351	0.000000	-10.000000	0.116667	-12.166667	131.000000	1023.000000	1023.000000	2046.000000
43.480000	-0.002707	-1.599789	-0.464122	1.038337	-1.591113	-0.582891	0.000000	-10.000000	0.133333	-12.416667	127.000000	1023.000000	1023.000000	2046.000000
43.500000	-0.003073	-1.815928	-0.411725	0.844550	-1.596434	-0.652319	0.000000	-10.000000	0.141667	-12.816667	122.833336	1023.000000	1023.000000	2046.000000
43.520000	-0.003419	-2.020351	-0.364613	0.652887	-1.655271	-0.653354	0.000000	-10.000000	0.133333	-13.016666	118.500000	1023.000000	1023.000000	2046.000000
43.540001	-0.003764	-2.224240	-0.386258	0.595354	-1.747864	-0.685471	0.000000	-10.000000	0.125000	-12.966667	114.166664	1023.000000	1023.000000	2046.000000
43.560001	-0.004039	-2.387097	-0.605310	0.537817	-1.580800	-0.738804	0.000000	-10.000000	0.116667	-13.083333	109.833336	1023.000000	1023.000000	2046.000000
43.580002	-0.004339	-2.564477	-0.658164	0.406987	-1.561190	-0.752110	0.000000	-10.000000	0.125000	-13.466667	105.500000	1023.000000	1023.000000	2046.000000
43.599998	-0.004464	-2.638354	-0.568014	0.277517	-1.674523	-0.673333	0.000000	-10.000000	0.116667	-13.650001	100.833336	1023.000000	1023.000000	2046.000000
43.619999	-0.004746	-2.805034	-0.557201	0.282521	-1.791443	-0.738911	0.000000	-10.000000	0.108333	-13.483334	96.333336	1023.000000	1023.000000	2046.000000
43.639999	-0.005085	-3.005531	-0.696536	0.241048	-1.743281	-0.806762	0.000000	-10.000000	0.100000	-13.016666	91.666664	1023.000000	1023.000000	2046.000000
43.660000	-0.005486	-3.242003	-0.801334	0.155820	-1.717222	-0.879267	0.000000	-10.000000	0.108333	-12.583333	87.333336	1023.000000	1023.000000	2046.000000
43.680000	-0.005865	-3.465993	-0.776869	0.029881	-1.871175	-0.847831	0.000000	-10.000000	0.108333	-12.300000	83.000000	1023.000000	1023.000000	2046.000000
43.700001	-0.006121	-3.617339	-0.797830	-0.001204	-1.961190	-0.857114	0.000000	-10.000000	0.125000	-12.350000	79.000000	1023.000000	1023.000000	2046.000000
43.720001	-0.006512	-3.848402	-0.915111	0.003747	-1.939992	-0.997046	0.000000	-10.000000	0.125000	-12.750000	75.000000	1023.000000	1023.000000	2046.000000
43.740002	-0.007018	-4.147360	-1.053488	-0.082982	-1.923478	-1.087411	0.000000	-10.000000	0.141667	-13.233334	70.666664	1023.000000	1023.000000	2046.000000
43.759998	-0.007343	-4.339790	-1.054882	-0.147306	-2.070362	-1.067240	0.000000	-10.000000	0.141667	-13.850000	66.333336	1023.000000	1023.000000	2046.000000
43.779999	-0.007479	-4.419868	-1.083257	-0.107440	-2.079694	-1.149477	0.000000	-10.000000	0.166667	-14.133333	61.666668	1023.000000	1023.000000	2046.000000
43.799999	-0.007623	-4.505018	-1.207179	-0.196224	-1.954104	-1.147511	0.000000	-10.000000	0.175000	-14.166667	57.000000	1023.000000	1023.000000	2046.000000
43.820000	-0.008035	-4.748983	-1.190638	-0.263061	-2.075826	-1.219457	0.000000	-10.000000	0.191667	-14.083334	52.166668	1023.000000	1023.000000	2046.000000
43.840000	-0.008303	-4.907063	-1.296975	-0.244963	-2.117201	-1.247925	0.000000	-10.000000	0.191667	-13.916667	47.500000	1023.000000	1023.000000	2046.000000
43.860001	-0.008627	-5.098399	-1.420591	-0.231336	-2.140554	-1.305918	0.000000	-10.000000	0.200000	-13.616667	42.833332	1023.000000	1023.000000	2046.000000
43.880001	-0.008975	-5.304231	-1.531019	-0.280487	-2.175220	-1.317505	0.000000	-10.000000	0.158333	-12.833334	38.333332	1023.000000	1023.000000	2046.000000
43.900002	-0.009425	-5.570451	-1.634952	-0.362061	-2.262627	-1.310811	0.000000	-10.000000	0.116667	-11.900001	34.000000	1023.000000	1023.000000	2046.000000
43.919998	-0.009777	-5.777940	-1.747173	-0.319158	-2.298593	-1.413017	0.000000	-10.000000	0.066667	-10.566667	30.000000	1023.000000	1023.000000	2046.000000
43.939999	-0.009918	-5.861789	-1.714784	-0.482951	-2.275102	-1.388952	0.000000	-10.000000	0.058333	-9.000000	26.500000	1023.000000	1023.000000	2046.000000
43.959999	-0.010173	-6.012025	-1.657011	-0.584661	-2.358055	-1.412299	0.000000	-10.000000	0.050000	-7.400000	23.333334	1023.000000	1023.000000	2046.000000
43.980000	-0.010515	-6.214447	-1.734437	-0.522763	-2.440389	-1.516858	0.000000	-10.000000	0.041667	-5.850000	20.833334	1023.000000	1023.000000	2046.000000
44.000000	-0.011061	-6.537243	-1.953454	-0.442466	-2.420243	-1.721080	0.000000	-10.000000	0.025000	-4.150000	18.833334	1023.000000	1023.000000	2046.000000
44.020000	-0.011337	-6.699977	-1.914671	-0.464578	-2.601525	-1.719203	0.000000	-10.000000	0.008333	-2.816667	17.833334	1023.000000	1023.000000	2046.000000
44.040001	-0.011386	-6.728909	-1.916609	-0.352204	-2.718797	-1.741298	0.000000	-10.000000	0.008333	-1.366667	17.333334	1023.000000	1023.000000	2046.000000
44.060001	-0.011459	-6.771992	-1.994327	-0.243185	-2.705126	-1.829355	0.000000	-10.000000	0.008333	-0.683333	17.166666	1023.000000	1023.000000	2046.000000
44.080002	-0.011391	-6.732115	-1.998552	-0.220711	-2.725519	-1.787333	0.000000	-10.000000	0.016667	0.000000	17.000000	1023.000000	1023.000000	2046.000000
44.099998	-0.011195	-6.616394	-1.921685	-0.194587	-2.800168	-1.699953	0.000000	-10.000000	0.008333	0.000000	17.000000	1023.000000	1023.000000	2046.000000
44.119999	-0.010990	-6.494931	-1.899249	-0.067691	-2.788705	-1.739286	0.000000	-10.000000	0.008333	0.000000	17.000000	1023.000000	1023.000000	2046.000000
44.139999	-0.010944	-6.468143	-1.924366	-0.057932	-2.692766	-1.793080	0.000000	-10.000000	0.008333	0.316667	17.000000	1023.000000	1023.000000	2046.000000
44.160000	-0.010794	-6.379334	-1.766482	-0.235550	-2.719445	-1.657858	0.000000	-10.000000	0.008333	1.100000	17.000000	1023.000000	1023.000000	2046.000000
44.180000	-0.010623	-6.278445	-1.689724	-0.337659	-2.663052	-1.588010	0.000000	-10.000000	0.000000	2.033333	17.000000	1023.000000	1023.000000	2046.000000
44.200001	-0.010289	-6.080981	-1.657091	-0.323427	-2.460819	-1.639644	0.000000	-10.000000	-0.025000	3.416667	17.000000	1023.000000	1023.000000	2046.000000
44.220001	-0.010096	-5.966481	-1.640530	-0.402982	-2.269818	-1.653150	0.000000	-10.000000	-0.033333	5.366667	17.000000	1023.000000	1023.000000	2046.000000
44.240002	-0.009664	-5.711674	-1.543310	-0.518833	-2.139858	-1.509673	0.000000	-10.000000	-0.050000	8.000000	17.000000	1023.000000	1023.000000	2046.000000
44.259998	-0.009060	-5.354465	-1.505987	-0.556692	-1.953998	-1.337788	0.000000	-10.000000	-0.075000	10.483334	17.000000	1023.000000	1023.000000	2046.000000
44.279999	-0.008382	-4.953778	-1.460445	-0.525928	-1.695240	-1.272165	0.000000	-10.000000	-0.125000	12.733334	17.000000	1023.000000	1023.000000	2046.000000
44.299999	-0.007819	-4.620816	-1.347842	-0.613316	-1.585459	-1.074198	0.000000	-10.000000	-0.175000	14.716666	17.000000	1023.000000	1023.000000	2046.000000
44.320000	-0.007108	-4.200614	-1.262456	-0.677098	-1.409352	-0.851708	0.000000	-10.000000	-0.208333	16.716667	19.000000	1023.000000	1023.000000	2046.000000
44.340000	-0.006295	-3.720149	-1.284940	-0.580597	-1.150967	-0.703644	0.000000	-10.000000	-0.241667	18.566668	22.500000	1023.000000	1023.000000	2046.000000
44.360001	-0.005795	-3.424819	-1.226422	-0.551055	-1.037777	-0.609565	0.000000	-10.000000	-0.275000	20.083334	28.166666	1023.000000	1023.000000	2046.000000
44.380001	-0.005110	-3.020198	-1.099645	-0.613461	-0.943906	-0.363186	0.000000	-10.000000	-0.316667	21.266666	34.166668	1023.000000	1023.000000	2046.000000
44.400002	-0.004513	-2.667375	-1.084588	-0.590635	-0.763434	-0.228718	0.000000	-10.000000	-0.341667	21.916668	41.000000	1023.000000	1023.000000	2046.000000
44.419998	-0.003828	-2.262285	-1.077520	-0.461679	-0.553265	-0.169821	0.000000	-10.000000	-0.333333	22.233334	48.166668	1023.000000	1023.000000	2046.000000
44.439999	-0.003191	-1.885962	-0.997838	-0.490503	-0.384004	-0.013617	0.000000	-10.000000	-0.350000	22.466667	55.500000	1023.000000	1023.000000	2046.000000
44.459999	-0.002527	-1.493501	-0.918776	-0.450493	-0.266481	0.142250	0.000000	-10.000000	-0.358333	22.683334	63.000000	1023.000000	1023.000000	2046.000000
44.480000	-0.001614	-0.953988	-0.786300	-0.403243	-0.134115	0.369670	0.000000	-10.000000	-0.375000	23.166668	70.500000	1023.000000	1023.000000	2046.000000
44.500000	-0.000566	-0.334684	-0.756852	-0.262891	0.160835	0.524224	0.000000	-10.000000	-0.366667	23.500000	78.166664	1023.000000	1023.000000	2046.000000
44.520000	0.000174	0.102967	-0.649619	-0.262508	0.295830	0.719264	0.000000	-10.000000	-0.366667	23.983334	86.000000	1023.000000	1023.000000	2046.000000
44.540001	0.001033	0.610652	-0.543076	-0.250023	0.454130	0.949620	0.000000	-10.000000	-0.375000	24.216667	94.000000	1023.000000	1023.000000	2046.000000
44.560001	0.001759	1.039475	-0.572917	-0.145286	0.638597	1.119081	0.000000	-10.000000	-0.383333	24.566668	102.000000	1023.000000	1023.000000	2046.000000
44.580002	0.002546	1.504695	-0.639531	0.084463	0.835526	1.224237	0.000000	-10.000000	-0.408333	24.783335	110.000000	1023.000000	1023.000000	2046.000000
44.599998	0.003071	1.815012	-0.605646	0.101907	0.934103	1.384649	0.000000	-10.000000	-0.425000	25.283335	118.166664	1023.000000	1023.000000	2046.000000
44.619999	0.003747	2.214594	-0.442888	0.029368	0.987292	1.640821	0.000000	-10.000000	-0.441667	25.500000	126.500000	1023.000000	1023.000000	2046.000000
44.639999	0.004534	2.679440	-0.357914	0.090890	1.210734	1.735731	0.000000	-10.000000	-0.433333	25.583334	135.166672	1023.000000	1023.000000	2046.000000
44.660000	0.005161	3.050138	-0.261576	0.163607	1.320238	1.827868	0.000000	-10.000000	-0.433333	25.433334	143.666672	1023.000000	1023.000000	2046.000000
44.680000	0.005516	3.260187	-0.155571	0.222330	1.307399	1.886029	0.000000	-10.000000	-0.416667	25.433334	152.333328	1023.000000	1023.000000	2046.000000
44.700001	0.005994	3.542626	-0.144698	0.366902	1.384345	1.936077	0.000000	-10.000000	-0.416667	25.383333	160.666672	1023.000000	1023.000000	2046.000000
44.720001	0.006425	3.797000	-0.124508	0.545722	1.435327	1.940459	0.000000	-10.000000	-0.416667	25.350000	169.333328	1023.000000	1023.000000	2046.000000
44.740002	0.006982	4.126500	-0.098375	0.697931	1.422531	2.104413	0.000000	-10.000000	-0.416667	25.366667	177.666672	1023.000000	1023.000000	2046.000000
44.759998	0.007821	4.622258	0.051837	0.834049	1.469306	2.267066	0.000000	-10.000000	-0.408333	25.183334	186.166672	1023.000000	1023.000000	2046.000000
44.779999	0.008801	5.201321	0.076209	1.035703	1.689022	2.400387	0.000000	-10.000000	-0.408333	24.916668	194.500000	1023.000000	1023.000000	2046.000000
44.799999	0.009757	5.766518	0.203152	1.222576	1.789770	2.551018	0.000000	-10.000000	-0.408333	24.850000	202.833328	1023.000000	1023.000000	2046.000000
44.820000	0.010635	6.285569	0.362205	1.286359	1.873097	2.763908	0.000000	-10.000000	-0.416667	25.050001	211.166672	1023.000000	1023.000000	2046.000000
44.840000	0.011552	6.827152	0.524828	1.310959	1.991160	3.000206	0.000000	-10.000000	-0.416667	25.416668	219.500000	1023.000000	1023.000000	2046.000000
44.860001	0.012577	7.432723	0.616568	1.326688	2.267077	3.222390	0.000000	-10.000000	-0.425000	25.500000	228.000000	1023.000000	1023.000000	2046.000000
44.880001	0.013454	7.951492	0.828339	1.301564	2.419687	3.401902	0.000000	-10.000000	-0.416667	25.216667	236.500000	1023.000000	1023.000000	2046.000000
44.900002	0.014224	8.406172	1.040616	1.240968	2.501372	3.623216	0.000000	-10.000000	-0.408333	24.866667	244.833328	1023.000000	1023.000000	2046.000000
44.919998	0.015166	8.963048	1.207338	1.230680	2.716466	3.808564	0.000000	-10.000000	-0.408333	24.666666	253.333328	1023.000000	1023.000000	2046.000000
44.939999	0.016144	9.541203	1.281818	1.266427	2.946333	4.046626	0.000000	-10.000000	-0.416667	24.799999	261.666656	1023.000000	1023.000000	2046.000000
44.959999	0.017051	10.076853	1.437730	1.274884	3.127500	4.236738	0.000000	-10.000000	-0.416667	24.733334	270.000000	1023.000000	1023.000000	2046.000000
44.980000	0.018069	10.678569	1.624808	1.267891	3.354921	4.430949	0.000000	-10.000000	-0.408333	24.783333	278.000000	1023.000000	1023.000000	2046.000000
45.000000	0.019047	11.256803	1.679661	1.349266	3.622066	4.605809	0.000000	-10.000000	-0.416667	24.700001	286.166656	1023.000000	1023.000000	2046.000000
45.020000	0.019784	11.692149	1.762507	1.432610	3.776821	4.720212	0.000000	-10.000000	-0.433333	24.816666	291.666656	1023.000000	1023.000000	2046.000000
45.040001	0.020795	12.289990	2.004574	1.444126	3.865562	4.975729	0.000000	-10.000000	-0.450000	24.966667	300.000000	1023.000000	1023.000000	2046.000000
45.060001	0.021723	12.838152	2.132899	1.539526	4.086283	5.079444	0.000000	-10.000000	-0.458333	25.416666	308.500000	1023.000000	1023.000000	2046.000000
45.080002	0.022541	13.321670	2.167505	1.667758	4.289297	5.197110	0.000000	-10.000000	-0.450000	25.833334	319.833344	1023.000000	1023.000000	2046.000000
45.099998	0.023282	13.759815	2.329884	1.738316	4.366714	5.324902	0.000000	-10.000000	-0.441667	26.016666	328.500000	1023.000000	1023.000000	2046.000000
45.119999	0.024213	14.309747	2.557080	1.721357	4.452030	5.579281	0.000000	-10.000000	-0.408333	26.033333	337.166656	1023.000000	1023.000000	2046.000000
45.139999	0.025036	14.796339	2.588569	1.853451	4.723374	5.630945	0.000000	-10.000000	-0.400000	25.966667	345.833344	1023.000000	1023.000000	2046.000000
45.160000	0.025903	15.308511	2.676260	1.975044	4.887921	5.769286	0.000000	-10.000000	-0.391667	25.533335	354.500000	1023.000000	1023.000000	2046.000000
45.180000	0.026886	15.889585	2.889745	2.051860	5.009460	5.938519	0.000000	-10.000000	-0.400000	25.266666	363.166656	1023.000000	1023.000000	2046.000000
45.200001	0.028029	16.564978	3.015288	2.212395	5.277884	6.059409	0.000000	-10.000000	-0.383333	24.866667	371.666656	1023.000000	1023.000000	2046.000000
45.220001	0.028846	17.048162	3.102085	2.279516	5.398935	6.267627	0.000000	-10.000000	-0.366667	24.616667	380.000000	1023.000000	1023.000000	2046.000000
45.240002	0.029689	17.546251	3.262600	2.388885	5.493229	6.401538	0.000000	-10.000000	-0.341667	24.150000	388.000000	1023.000000	1023.000000	2046.000000
45.259998	0.030598	18.083691	3.312631	2.491800	5.666374	6.612885	0.000000	-10.000000	-0.341667	23.850000	396.000000	1023.000000	1023.000000	2046.000000
45.279999	0.031410	18.563219	3.183817	2.760178	5.878830	6.740394	0.000000	-10.000000	-0.341667	23.716667	404.000000	1023.000000	1023.000000	2046.000000
45.299999	0.031945	18.879232	3.243405	2.826326	5.945268	6.864234	0.000000	-10.000000	-0.350000	23.516666	412.000000	1023.000000	1023.000000	2046.000000
45.320000	0.032694	19.322311	3.410797	2.845842	6.048665	7.017008	0.000000	-10.000000	-0.350000	23.483334	420.000000	1023.000000	1023.000000	2046.000000
45.340000	0.033460	19.774759	3.499105	2.945266	6.231658	7.098731	0.000000	-10.000000	-0.341667	23.366667	428.000000	1023.000000	1023.000000	2046.000000
45.360001	0.034176	20.197903	3.594308	3.086699	6.329330	7.187564	0.000000	-10.000000	-0.333333	23.316668	436.000000	1023.000000	1023.000000	2046.000000
45.380001	0.034472	20.372660	3.736040	3.194215	6.245879	7.196526	0.000000	-10.000000	-0.316667	23.083334	443.833344	1023.000000	1023.000000	2046.000000
45.400002	0.034620	20.460394	3.724029	3.301059	6.253128	7.182178	0.000000	-10.000000	-0.300000	22.600000	451.500000	1023.000000	1023.000000	2046.000000
45.419998	0.034818	20.577375	3.567631	3.549952	6.325352	7.134442	0.000000	-10.000000	-0.283333	22.366667	459.000000	1023.000000	1023.000000	2046.000000
45.439999	0.035374	20.906149	3.684452	3.740770	6.336891	7.144036	0.000000	-10.000000	-0.266667	21.983334	466.500000	1023.000000	1023.000000	2046.000000
45.459999	0.036169	21.375753	3.857049	3.862081	6.378035	7.278588	0.000000	-10.000000	-0.258333	21.750000	474.000000	1023.000000	1023.000000	2046.000000
45.480000	0.036948	21.836349	3.856580	4.028610	6.563850	7.387309	0.000000	-10.000000	-0.250000	21.233334	481.333344	1023.000000	1023.000000	2046.000000
45.500000	0.037597	22.220053	3.999322	4.228031	6.568050	7.424649	0.000000	-10.000000	-0.258333	20.800001	488.500000	1023.000000	1023.000000	2046.000000
45.520000	0.038417	22.704493	4.220180	4.294740	6.671283	7.518290	0.000000	-10.000000	-0.266667	20.516666	495.500000	1023.000000	1023.000000	2046.000000
45.540001	0.039268	23.207573	4.274901	4.350654	6.898248	7.683770	0.000000	-10.000000	-0.266667	20.283333	502.500000	1023.000000	1023.000000	2046.000000
45.560001	0.040042	23.664833	4.400410	4.372913	7.061955	7.829555	0.000000	-10.000000	-0.250000	20.000000	509.333344	1023.000000	1023.000000	2046.000000
45.580002	0.040682	24.043230	4.713172	4.302301	7.103440	7.924318	0.000000	-10.000000	-0.225000	19.150000	516.000000	1023.000000	1023.000000	2046.000000
45.599998	0.041371	24.450506	4.909564	4.238126	7.259124	8.043692	0.000000	-10.000000	-0.200000	18.266666	522.333313	1023.000000	1023.000000	2046.000000
45.619999	0.042138	24.903477	5.012358	4.266936	7.504666	8.119516	0.000000	-10.000000	-0.183333	17.600000	528.500000	1023.000000	1023.000000	2046.000000
45.639999	0.042841	25.319191	5.176165	4.291515	7.584722	8.266790	0.000000	-10.000000	-0.166667	17.333334	534.500000	1023.000000	1023.000000	2046.000000
45.660000	0.043495	25.705294	5.358531	4.308352	7.720324	8.318087	0.000000	-10.000000	-0.158333	17.066668	540.500000	1023.000000	1023.000000	2046.000000
45.680000	0.044379	26.227800	5.464379	4.309682	7.973887	8.479851	0.000000	-10.000000	-0.150000	16.733334	546.333313	1023.000000	1023.000000	2046.000000
45.700001	0.045090	26.648035	5.527546	4.381109	8.184245	8.555136	0.000000	-10.000000	-0.166667	16.516666	552.000000	1023.000000	1023.000000	2046.000000
45.720001	0.045739	27.031637	5.765435	4.452204	8.225501	8.588496	0.000000	-10.000000	-0.183333	16.833334	557.500000	1023.000000	1023.000000	2046.000000
45.740002	0.046462	27.459177	5.869618	4.425200	8.425225	8.739134	0.000000	-10.000000	-0.200000	17.400000	563.000000	1023.000000	1023.000000	2046.000000
45.759998	0.047000	27.776798	5.966408	4.496559	8.547907	8.765924	0.000000	-10.000000	-0.183333	17.750000	568.666687	1023.000000	1023.000000	2046.000000
45.779999	0.047499	28.071844	6.128300	4.563598	8.543807	8.836140	0.000000	-10.000000	-0.175000	17.483334	574.500000	1023.000000	1023.000000	2046.000000
45.799999	0.048142	28.451649	6.193870	4.517920	8.733596	9.006262	0.000000	-10.000000	-0.158333	17.033333	580.500000	1023.000000	1023.000000	2046.000000
45.820000	0.048657	28.756420	6.284273	4.580081	8.856654	9.035411	0.000000	-10.000000	-0.141667	16.433334	586.333313	1023.000000	1023.000000	2046.000000
45.840000	0.049124	29.032410	6.395205	4.647562	8.916663	9.072981	0.000000	-10.000000	-0.116667	15.733334	592.000000	1023.000000	1023.000000	2046.000000
45.860001	0.049665	29.351963	6.516467	4.642803	9.032217	9.160477	0.000000	-10.000000	-0.100000	14.883333	597.333313	1023.000000	1023.000000	2046.000000
45.880001	0.050340	29.750984	6.606293	4.742969	9.179639	9.222084	0.000000	-10.000000	-0.083333	14.066667	602.500000	1023.000000	1023.000000	2046.000000
45.900002	0.050941	30.106144	6.665335	4.816368	9.337173	9.287267	0.000000	-10.000000	-0.083333	13.133333	607.333313	1023.000000	1023.000000	2046.000000
45.919998	0.051273	30.302341	6.783761	4.801815	9.359379	9.357388	0.000000	-10.000000	-0.050000	12.050000	611.833313	1023.000000	1023.000000	2046.000000
45.939999	0.051684	30.545055	6.769087	4.838437	9.463558	9.473973	0.000000	-10.000000	-0.033333	10.733334	616.000000	1023.000000	1023.000000	2046.000000
45.959999	0.051783	30.603796	6.669130	5.058266	9.434476	9.441925	0.000000	-10.000000	0.000000	9.233334	619.833313	1023.000000	1023.000000	2046.000000
45.980000	0.051940	30.696434	6.630657	5.122675	9.417128	9.525974	0.000000	-10.000000	0.000000	7.550000	623.333313	1023.000000	1023.000000	2046.000000
46.000000	0.051900	30.673189	6.511078	5.129135	9.465068	9.567907	0.000000	-10.000000	0.008333	5.716667	626.166687	1023.000000	1023.000000	2046.000000
46.020000	0.051718	30.565168	6.530706	5.195803	9.367322	9.471336	0.000000	-10.000000	0.016667	4.466667	627.833313	1023.000000	1023.000000	2046.000000
46.040001	0.051701	30.555389	6.600942	5.192056	9.337540	9.424851	0.000000	-10.000000	0.033333	2.133333	629.333313	1023.000000	1023.000000	2046.000000
46.060001	0.051552	30.467319	6.592463	5.174021	9.268288	9.432549	0.000000	-10.000000	0.041667	-0.133333	630.166687	1023.000000	1023.000000	2046.000000
46.080002	0.050776	30.008608	6.489139	5.228301	9.016992	9.274178	0.000000	-10.000000	0.050000	-3.150000	631.000000	1023.000000	1023.000000	2046.000000
46.099998	0.049903	29.492537	6.340807	5.320540	8.803740	9.027449	0.000000	-10.000000	0.058333	-5.333333	631.000000	1023.000000	1023.000000	2046.000000
46.119999	0.049271	29.119410	6.214732	5.315128	8.658445	8.931106	0.000000	-10.000000	0.066667	-7.216667	631.000000	1023.000000	1023.000000	2046.000000
46.139999	0.048722	28.794706	6.151359	5.454007	8.423339	8.766001	0.000000	-10.000000	0.083333	-8.700000	631.000000	1023.000000	1023.000000	2046.000000
46.160000	0.048250	28.515955	6.054630	5.568884	8.288134	8.604309	0.000000	-10.000000	0.091667	-9.783334	631.000000	1023.000000	1023.000000	2046.000000
46.180000	0.047960	28.344446	6.044379	5.565563	8.164761	8.569743	0.000000	-10.000000	0.100000	-10.733334	631.000000	1023.000000	1023.000000	2046.000000
46.200001	0.047476	28.058332	6.011534	5.673018	7.948949	8.424831	0.000000	-10.000000	0.108333	-11.600000	627.500000	1023.000000	1023.000000	2046.000000
46.220001	0.047021	27.789139	5.865048	5.737538	7.879228	8.307324	0.000000	-10.000000	0.116667	-12.133334	624.000000	1023.000000	1023.000000	2046.000000
46.240002	0.046589	27.534012	5.907320	5.643974	7.737186	8.245532	0.000000	-10.000000	0.166667	-13.783334	613.000000	1023.000000	1023.000000	2046.000000
46.259998	0.046051	27.216331	5.905957	5.541738	7.581832	8.186806	0.000000	-10.000000	0.208333	-15.166668	605.500000	1023.000000	1023.000000	2046.000000
46.279999	0.045488	26.883404	5.881836	5.338585	7.523385	8.139598	0.000000	-10.000000	0.266667	-17.333334	596.166687	1023.000000	1023.000000	2046.000000
46.299999	0.044795	26.474051	5.978700	5.108491	7.320974	8.065885	0.000000	-10.000000	0.291667	-18.233334	592.333313	1023.000000	1023.000000	2046.000000
46.320000	0.043920	25.956896	5.873434	5.015679	7.164941	7.902842	0.000000	-10.000000	0.341667	-19.566668	586.166687	1023.000000	1023.000000	2046.000000
46.340000	0.043298	25.588993	5.789139	4.835425	7.127644	7.836786	0.000000	-10.000000	0.375000	-20.316668	579.666687	1023.000000	1023.000000	2046.000000
46.360001	0.042378	25.045206	5.764644	4.716251	6.904381	7.659929	0.000000	-10.000000	0.408333	-21.483334	572.833313	1023.000000	1023.000000	2046.000000
46.380001	0.041704	24.647230	5.668846	4.629664	6.793826	7.554893	0.000000	-10.000000	0.425000	-22.516666	565.666687	1023.000000	1023.000000	2046.000000
46.400002	0.040723	24.067240	5.533938	4.502534	6.634168	7.396600	0.000000	-10.000000	0.458333	-23.766666	558.000000	1023.000000	1023.000000	2046.000000
46.419998	0.039666	23.442835	5.475975	4.419957	6.392905	7.153998	0.000000	-10.000000	0.483333	-24.633333	550.000000	1023.000000	1023.000000	2046.000000
46.439999	0.038597	22.810928	5.345786	4.276297	6.184835	7.004010	0.000000	-10.000000	0.516667	-25.566668	541.833313	1023.000000	1023.000000	2046.000000
46.459999	0.037524	22.176594	5.328555	4.186468	5.882731	6.778839	0.000000	-10.000000	0.533333	-26.300001	533.500000	1023.000000	1023.000000	2046.000000
46.480000	0.036251	21.424393	5.157077	4.197254	5.644448	6.425613	0.000000	-10.000000	0.583333	-27.016666	524.666687	1023.000000	1023.000000	2046.000000
46.500000	0.035030	20.702520	5.028542	4.096293	5.386020	6.191665	0.000000	-10.000000	0.616667	-27.666666	515.666687	1023.000000	1023.000000	2046.000000
46.520000	0.033945	20.061373	5.055677	4.026904	5.044176	5.934617	0.000000	-10.000000	0.658333	-28.250000	506.333344	1023.000000	1023.000000	2046.000000
46.540001	0.032818	19.395288	4.849117	4.079356	4.892336	5.574479	0.000000	-10.000000	0.675000	-28.966667	497.000000	1023.000000	1023.000000	2046.000000
46.560001	0.031932	18.871849	4.793680	4.008589	4.674562	5.395018	0.000000	-10.000000	0.691667	-29.466667	487.333344	1023.000000	1023.000000	2046.000000
46.580002	0.031098	18.378771	4.811878	3.969780	4.411719	5.185394	0.000000	-10.000000	0.700000	-29.933332	477.500000	1023.000000	1023.000000	2046.000000
46.599998	0.030094	17.785358	4.520265	3.974625	4.340381	4.950088	0.000000	-10.000000	0.700000	-29.783333	467.500000	1023.000000	1023.000000	2046.000000
46.619999	0.029154	17.230078	4.352861	3.920671	4.153563	4.802982	0.000000	-10.000000	0.691667	-29.450001	457.500000	1023.000000	1023.000000	2046.000000
46.639999	0.028294	16.721584	4.327927	3.897748	3.809675	4.686235	0.000000	-10.000000	0.675000	-28.850000	447.666656	1023.000000	1023.000000	2046.000000
46.660000	0.027291	16.128904	3.993819	3.980077	3.721456	4.433553	0.000000	-10.000000	0.658333	-28.566668	438.000000	1023.000000	1023.000000	2046.000000
46.680000	0.026082	15.414165	3.788218	3.800959	3.556671	4.268316	0.000000	-10.000000	0.641667	-28.250000	428.500000	1023.000000	1023.000000	2046.000000
46.700001	0.025153	14.865664	3.878114	3.636208	3.225576	4.125765	0.000000	-10.000000	0.608333	-27.816668	419.000000	1023.000000	1023.000000	2046.000000
46.720001	0.024263	14.339499	3.632434	3.546272	3.205600	3.955193	0.000000	-10.000000	0.591667	-27.533333	409.666656	1023.000000	1023.000000	2046.000000
46.740002	0.023176	13.696810	3.522096	3.407087	3.017865	3.749761	0.000000	-10.000000	0.566667	-27.166666	400.500000	1023.000000	1023.000000	2046.000000
46.759998	0.021878	12.930125	3.468239	3.339167	2.698197	3.424522	0.000000	-10.000000	0.558333	-26.966667	391.500000	1023.000000	1023.000000	2046.000000
46.779999	0.020786	12.284521	3.209233	3.405961	2.535405	3.133923	0.000000	-10.000000	0.541667	-26.350000	382.500000	1023.000000	1023.000000	2046.000000
46.799999	0.019632	11.602346	2.993539	3.318307	2.266751	3.023748	0.000000	-10.000000	0.533333	-25.900000	373.666656	1023.000000	1023.000000	2046.000000
46.820000	0.018643	11.017790	2.905291	3.267062	1.982813	2.862624	0.000000	-10.000000	0.533333	-25.683332	365.000000	1023.000000	1023.000000	2046.000000
46.840000	0.017867	10.559432	2.709150	3.324782	1.892074	2.633426	0.000000	-10.000000	0.533333	-25.816668	356.500000	1023.000000	1023.000000	2046.000000
46.860001	0.017199	10.164375	2.614102	3.254446	1.684226	2.611601	0.000000	-10.000000	0.533333	-26.150000	347.833344	1023.000000	1023.000000	2046.000000
46.880001	0.016415	9.701086	2.531071	3.236766	1.518975	2.414274	0.000000	-10.000000	0.541667	-26.116667	339.166656	1023.000000	1023.000000	2046.000000
46.900002	0.015810	9.343841	2.303818	3.257829	1.494978	2.287215	0.000000	-10.000000	0.533333	-26.016666	330.500000	1023.000000	1023.000000	2046.000000
46.919998	0.015187	8.975302	2.358468	3.065245	1.259765	2.291824	0.000000	-10.000000	0.550000	-25.816668	321.833344	1023.000000	1023.000000	2046.000000
46.939999	0.014451	8.540545	2.327473	2.927415	1.176044	2.109612	0.000000	-10.000000	0.550000	-26.033333	313.166656	1023.000000	1023.000000	2046.000000
46.959999	0.013757	8.130670	2.235048	2.727145	1.127627	2.040848	0.000000	-10.000000	0.550000	-26.133333	304.500000	1023.000000	1023.000000	2046.000000
46.980000	0.013044	7.709279	2.253864	2.575795	0.958909	1.920711	0.000000	-10.000000	0.533333	-26.100000	295.833344	1023.000000	1023.000000	2046.000000
47.000000	0.012358	7.303637	2.169216	2.498235	0.907341	1.728846	0.000000	-10.000000	0.525000	-25.700001	287.166656	1023.000000	1023.000000	2046.000000
47.020000	0.011696	6.912407	1.964844	2.391717	0.911485	1.644361	0.000000	-10.000000	0.525000	-25.433334	281.333344	1023.000000	1023.000000	2046.000000
47.040001	0.011027	6.516724	1.906922	2.301506	0.717064	1.591231	0.000000	-10.000000	0.516667	-25.083334	273.000000	1023.000000	1023.000000	2046.000000
47.060001	0.010583	6.254494	1.863653	2.234119	0.653965	1.502756	0.000000	-10.000000	0.491667	-25.083334	264.666656	1023.000000	1023.000000	2046.000000
47.080002	0.009922	5.863968	1.669775	2.152769	0.625584	1.415841	0.000000	-10.000000	0.483333	-24.716667	253.500000	1023.000000	1023.000000	2046.000000
47.099998	0.009137	5.399801	1.674937	1.969454	0.400290	1.355120	0.000000	-10.000000	0.466667	-24.549999	245.166672	1023.000000	1023.000000	2046.000000
47.119999	0.008685	5.132920	1.552615	1.950773	0.384037	1.245495	0.000000	-10.000000	0.475000	-23.916666	237.000000	1023.000000	1023.000000	2046.000000
47.139999	0.007974	4.712459	1.375063	1.895180	0.310949	1.131266	0.000000	-10.000000	0.450000	-23.516666	229.000000	1023.000000	1023.000000	2046.000000
47.160000	0.007263	4.292697	1.374086	1.711911	0.103314	1.103387	0.000000	-10.000000	0.433333	-23.116667	221.000000	1023.000000	1023.000000	2046.000000
47.180000	0.006691	3.954368	1.208249	1.721587	0.078057	0.946475	0.000000	-10.000000	0.408333	-22.783335	213.333328	1023.000000	1023.000000	2046.000000
47.200001	0.006147	3.632924	1.057742	1.637932	0.012315	0.924935	0.000000	-10.000000	0.391667	-22.533335	205.666672	1023.000000	1023.000000	2046.000000
47.220001	0.005384	3.181938	1.060585	1.511715	-0.211917	0.821555	0.000000	-10.000000	0.375000	-22.033335	198.333328	1023.000000	1023.000000	2046.000000
47.240002	0.005005	2.957965	0.933216	1.542296	-0.226253	0.708706	0.000000	-10.000000	0.375000	-21.700001	190.833328	1023.000000	1023.000000	2046.000000
47.259998	0.004664	2.756388	0.813467	1.434455	-0.201533	0.709999	0.000000	-10.000000	0.366667	-21.400002	183.666672	1023.000000	1023.000000	2046.000000
47.279999	0.003994	2.360637	0.834652	1.339320	-0.413634	0.600300	0.000000	-10.000000	0.366667	-21.300001	176.500000	1023.000000	1023.000000	2046.000000
47.299999	0.003671	2.169469	0.660114	1.388805	-0.354151	0.474701	0.000000	-10.000000	0.358333	-21.150000	169.333328	1023.000000	1023.000000	2046.000000
47.320000	0.003192	1.886480	0.487470	1.284542	-0.403817	0.518285	0.000000	-10.000000	0.366667	-21.049999	162.166672	1023.000000	1023.000000	2046.000000
47.340000	0.002537	1.499473	0.383353	1.292879	-0.611850	0.435091	0.000000	-10.000000	0.366667	-20.750000	155.166672	1023.000000	1023.000000	2046.000000
47.360001	0.001918	1.133469	0.202532	1.300931	-0.690359	0.320364	0.000000	-10.000000	0.341667	-20.416666	148.333328	1023.000000	1023.000000	2046.000000
47.380001	0.001289	0.761944	0.036455	1.128691	-0.726036	0.322833	0.000000	-10.000000	0.325000	-19.916666	141.500000	1023.000000	1023.000000	2046.000000
47.400002	0.000559	0.330485	0.037279	0.975099	-0.906922	0.225029	0.000000	-10.000000	0.291667	-19.416666	134.833328	1023.000000	1023.000000	2046.000000
47.419998	0.000120	0.070707	-0.071707	0.914777	-0.877594	0.105231	0.000000	-10.000000	0.275000	-19.066668	130.500000	1023.000000	1023.000000	2046.000000
47.439999	-0.000487	-0.287545	-0.148962	0.774722	-0.977033	0.063728	0.000000	-10.000000	0.250000	-18.550001	124.166664	1023.000000	1023.000000	2046.000000
47.459999	-0.001304	-0.770682	-0.199746	0.779318	-1.218544	-0.131711	0.000000	-10.000000	0.241667	-17.866667	117.833336	1023.000000	1023.000000	2046.000000
47.480000	-0.002079	-1.228838	-0.428837	0.830980	-1.317035	-0.313946	0.000000	-10.000000	0.225000	-17.066668	109.833336	1023.000000	1023.000000	2046.000000
47.500000	-0.002703	-1.597208	-0.596150	0.755787	-1.455965	-0.300881	0.000000	-10.000000	0.216667	-16.516668	104.166664	1023.000000	1023.000000	2046.000000
47.520000	-0.003152	-1.862594	-0.570755	0.792254	-1.680215	-0.403878	0.000000	-10.000000	0.208333	-16.283335	98.833336	1023.000000	1023.000000	2046.000000
47.540001	-0.003390	-2.003498	-0.704913	0.893500	-1.672152	-0.519933	0.000000	-10.000000	0.216667	-16.283335	93.333336	1023.000000	1023.000000	2046.000000
47.560001	-0.003812	-2.252897	-0.853075	0.817946	-1.704836	-0.512932	0.000000	-10.000000	0.208333	-16.350000	88.000000	1023.000000	1023.000000	2046.000000
47.580002	-0.004066	-2.402771	-0.783320	0.815750	-1.890562	-0.544638	0.000000	-10.000000	0.208333	-16.483334	84.333336	1023.000000	1023.000000	2046.000000
47.599998	-0.004360	-2.576586	-0.917127	0.845304	-1.847167	-0.657597	0.000000	-10.000000	0.200000	-16.333334	78.833336	1023.000000	1023.000000	2046.000000
47.619999	-0.004608	-2.723403	-0.882209	0.701408	-1.960601	-0.582001	0.000000	-10.000000	0.200000	-16.166666	75.166664	1023.000000	1023.000000	2046.000000
47.639999	-0.004947	-2.923424	-0.792604	0.589328	-2.060206	-0.659941	0.000000	-10.000000	0.200000	-16.183334	67.833336	1023.000000	1023.000000	2046.000000
47.660000	-0.005281	-3.121022	-0.908694	0.451063	-1.929626	-0.733765	0.000000	-10.000000	0.208333	-16.316668	62.500000	1023.000000	1023.000000	2046.000000
47.680000	-0.005693	-3.364755	-0.784793	0.325135	-2.114039	-0.791059	0.000000	-10.000000	0.208333	-16.350000	55.166668	1023.000000	1023.000000	2046.000000
47.700001	-0.005998	-3.544653	-0.913278	0.233165	-1.983779	-0.880761	0.000000	-10.000000	0.208333	-16.016666	49.833332	1023.000000	1023.000000	2046.000000
47.720001	-0.006346	-3.750536	-0.985239	0.021735	-2.016098	-0.770934	0.000000	-10.000000	0.200000	-15.833334	44.333332	1023.000000	1023.000000	2046.000000
47.740002	-0.006721	-3.972312	-0.958700	-0.060648	-2.074715	-0.878250	0.000000	-10.000000	0.208333	-15.683333	39.166668	1023.000000	1023.000000	2046.000000
47.759998	-0.007006	-4.140567	-1.087283	-0.102716	-2.029515	-0.921054	0.000000	-10.000000	0.208333	-15.816667	33.833332	1023.000000	1023.000000	2046.000000
47.779999	-0.007315	-4.323275	-1.079912	-0.246523	-2.126109	-0.870731	0.000000	-10.000000	0.208333	-15.750000	28.666666	1023.000000	1023.000000	2046.000000
47.799999	-0.007722	-4.563962	-1.102747	-0.259153	-2.166413	-1.035650	0.000000	-10.000000	0.200000	-15.416667	23.333334	1023.000000	1023.000000	2046.000000
47.820000	-0.007990	-4.722260	-1.202734	-0.367460	-2.170246	-0.981821	0.000000	-10.000000	0.200000	-15.050000	18.166666	1023.000000	1023.000000	2046.000000
47.840000	-0.008402	-4.965498	-1.197533	-0.412727	-2.340482	-1.014757	0.000000	-10.000000	0.191667	-14.633334	13.000000	1023.000000	1023.000000	2046.000000
47.860001	-0.008822	-5.213716	-1.370573	-0.398889	-2.234610	-1.209644	0.000000	-10.000000	0.183333	-14.600000	8.166667	1023.000000	1023.000000	2046.000000
47.880001	-0.009158	-5.412474	-1.390225	-0.555793	-2.411427	-1.055028	0.000000	-10.000000	0.183333	-14.450001	3.500000	1023.000000	1023.000000	2046.000000
47.900002	-0.009564	-5.652208	-1.449503	-0.526257	-2.445801	-1.230648	0.000000	-10.000000	0.175000	-14.416667	-0.833333	1023.000000	1023.000000	2046.000000
47.919998	-0.009974	-5.894420	-1.582023	-0.591809	-2.393886	-1.326703	0.000000	-10.000000	0.175000	-14.283334	-5.333333	1023.000000	1023.000000	2046.000000
47.939999	-0.010082	-5.958314	-1.571730	-0.673749	-2.494073	-1.218762	0.000000	-10.000000	0.166667	-14.050000	-10.000000	1023.000000	1023.000000	2046.000000
47.959999	-0.010271	-6.070058	-1.588593	-0.624086	-2.512432	-1.344947	0.000000	-10.000000	0.166667	-13.716667	-14.666667	1023.000000	1023.000000	2046.000000
47.980000	-0.010568	-6.245707	-1.709333	-0.699370	-2.460439	-1.376563	0.000000	-10.000000	0.141667	-13.083333	-19.333334	1023.000000	1023.000000	2046.000000
48.000000	-0.010515	-6.214662	-1.687989	-0.751926	-2.495990	-1.278757	0.000000	-10.000000	0.108333	-12.166667	-23.666666	1023.000000	1023.000000	2046.000000
48.020000	-0.010808	-6.387282	-1.839397	-0.645386	-2.416320	-1.486179	0.000000	-10.000000	0.083333	-11.383333	-26.666666	1023.000000	1023.000000	2046.000000
48.040001	-0.011011	-6.507633	-1.899677	-0.721215	-2.519544	-1.367198	0.000000	-10.000000	0.066667	-9.850000	-30.166666	1023.000000	1023.000000	2046.000000
48.060001	-0.011224	-6.633379	-2.077214	-0.578131	-2.484426	-1.493609	0.000000	-10.000000	0.041667	-7.450000	-33.333332	1023.000000	1023.000000	2046.000000
48.080002	-0.011312	-6.685287	-2.056822	-0.705485	-2.508586	-1.414395	0.000000	-10.000000	0.008333	-3.150000	-36.666668	1023.000000	1023.000000	2046.000000
48.099998	-0.011242	-6.644053	-1.983571	-0.704014	-2.550128	-1.406340	0.000000	-10.000000	-0.025000	0.983333	-37.833332	1023.000000	1023.000000	2046.000000
48.119999	-0.010961	-6.477763	-2.027540	-0.776410	-2.324243	-1.349571	0.000000	-10.000000	-0.041667	3.816667	-38.000000	1023.000000	1023.000000	2046.000000
48.139999	-0.010724	-6.337655	-1.909252	-0.811292	-2.384195	-1.232916	0.000000	-10.000000	-0.083333	7.600000	-38.000000	1023.000000	1023.000000	2046.000000
48.160000	-0.010511	-6.212223	-1.972104	-0.705262	-2.179617	-1.355241	0.000000	-10.000000	-0.141667	11.383333	-38.000000	1023.000000	1023.000000	2046.000000
48.180000	-0.010154	-6.001302	-1.957432	-0.719354	-2.169419	-1.155096	0.000000	-10.000000	-0.216667	16.283333	-38.000000	1023.000000	1023.000000	2046.000000
48.200001	-0.009818	-5.802631	-1.990647	-0.549675	-2.070078	-1.192230	0.000000	-10.000000	-0.275000	18.683334	-38.000000	1023.000000	1023.000000	2046.000000
48.220001	-0.009037	-5.340883	-2.005665	-0.488737	-1.816986	-1.029495	0.000000	-10.000000	-0.316667	21.000000	-16.666666	1023.000000	1023.000000	2046.000000
48.240002	-0.008177	-4.832536	-1.896498	-0.406154	-1.761305	-0.768579	0.000000	-10.000000	-0.333333	22.150000	6.666667	1023.000000	1023.000000	2046.000000
48.259998	-0.007411	-4.379656	-1.901404	-0.224501	-1.498235	-0.755517	0.000000	-10.000000	-0.358333	23.383333	32.500000	1023.000000	1023.000000	2046.000000
48.279999	-0.006394	-3.778672	-1.724154	-0.234840	-1.404142	-0.415535	0.000000	-10.000000	-0.375000	23.766666	37.000000	1023.000000	1023.000000	2046.000000
48.299999	-0.005469	-3.231925	-1.641818	-0.102620	-1.194851	-0.292637	0.000000	-10.000000	-0.408333	24.416668	42.000000	1023.000000	1023.000000	2046.000000
48.320000	-0.004823	-2.850202	-1.614118	-0.063197	-0.963724	-0.209164	0.000000	-10.000000	-0.425000	24.916668	50.166668	1023.000000	1023.000000	2046.000000
48.340000	-0.003634	-2.147533	-1.279424	-0.233151	-0.860533	0.225575	0.000000	-10.000000	-0.441667	25.416668	61.166668	1023.000000	1023.000000	2046.000000
48.360001	-0.003069	-1.813627	-1.233541	-0.180466	-0.591797	0.192177	0.000000	-10.000000	-0.450000	25.700001	69.666664	1023.000000	1023.000000	2046.000000
48.380001	-0.002223	-1.313859	-1.062235	-0.311783	-0.376911	0.437070	0.000000	-10.000000	-0.450000	25.983334	78.166664	1023.000000	1023.000000	2046.000000
48.400002	-0.001330	-0.786166	-0.873376	-0.320373	-0.255834	0.663419	0.000000	-10.000000	-0.441667	26.316668	86.833336	1023.000000	1023.000000	2046.000000
48.419998	-0.000552	-0.326219	-0.859380	-0.321202	0.107866	0.746497	0.000000	-10.000000	-0.441667	26.766668	98.333336	1023.000000	1023.000000	2046.000000
48.439999	0.000540	0.319224	-0.627491	-0.414097	0.203406	1.157406	0.000000	-10.000000	-0.441667	26.950001	107.333336	1023.000000	1023.000000	2046.000000
48.459999	0.001525	0.901481	-0.567503	-0.319821	0.519394	1.269412	0.000000	-10.000000	-0.450000	27.083334	113.333336	1023.000000	1023.000000	2046.000000
48.480000	0.002458	1.452968	-0.470708	-0.332748	0.779387	1.477038	0.000000	-10.000000	-0.458333	27.116667	122.500000	1023.000000	1023.000000	2046.000000
48.500000	0.003384	1.999758	-0.284679	-0.327684	0.852008	1.760113	0.000000	-10.000000	-0.483333	27.516666	131.500000	1023.000000	1023.000000	2046.000000
48.520000	0.004177	2.468765	-0.238634	-0.181227	1.144786	1.743839	0.000000	-10.000000	-0.508333	27.916668	140.500000	1023.000000	1023.000000	2046.000000
48.540001	0.005100	3.013817	-0.064973	-0.177004	1.205790	2.050004	0.000000	-10.000000	-0.525000	28.400002	149.833328	1023.000000	1023.000000	2046.000000
48.560001	0.005830	3.445789	-0.038165	-0.055198	1.397620	2.141531	0.000000	-10.000000	-0.508333	28.133333	159.166672	1023.000000	1023.000000	2046.000000
48.580002	0.006635	3.921098	0.055499	-0.028246	1.603223	2.290623	0.000000	-10.000000	-0.491667	27.866667	171.666672	1023.000000	1023.000000	2046.000000
48.599998	0.007456	4.406512	0.245176	0.018838	1.630316	2.512182	0.000000	-10.000000	-0.475000	27.500000	177.833328	1023.000000	1023.000000	2046.000000
48.619999	0.008086	4.778946	0.224083	0.124132	1.899484	2.531246	0.000000	-10.000000	-0.475000	27.650000	184.000000	1023.000000	1023.000000	2046.000000
48.639999	0.008987	5.311039	0.431379	0.151570	1.980342	2.747749	0.000000	-10.000000	-0.466667	27.533333	193.166672	1023.000000	1023.000000	2046.000000
48.660000	0.009904	5.853556	0.479343	0.254730	2.199337	2.920145	0.000000	-10.000000	-0.458333	27.466667	205.500000	1023.000000	1023.000000	2046.000000
48.680000	0.010739	6.346698	0.564699	0.393024	2.425205	2.963769	0.000000	-10.000000	-0.450000	27.250000	214.833328	1023.000000	1023.000000	2046.000000
48.700001	0.012047	7.119620	0.827062	0.396096	2.561000	3.335462	0.000000	-10.000000	-0.441667	27.100000	221.000000	1023.000000	1023.000000	2046.000000
48.720001	0.012937	7.645613	0.785591	0.520137	2.872200	3.467685	0.000000	-10.000000	-0.450000	27.200001	230.000000	1023.000000	1023.000000	2046.000000
48.740002	0.013835	8.176593	0.823343	0.682450	3.141064	3.529737	0.000000	-10.000000	-0.458333	27.300001	239.000000	1023.000000	1023.000000	2046.000000
48.759998	0.014946	8.833093	1.045022	0.782903	3.112629	3.892539	0.000000	-10.000000	-0.466667	27.650000	248.000000	1023.000000	1023.000000	2046.000000
48.779999	0.015539	9.183519	0.924722	0.976425	3.313058	3.969313	0.000000	-10.000000	-0.475000	27.850000	257.166656	1023.000000	1023.000000	2046.000000
48.799999	0.016308	9.638088	0.960165	1.078173	3.566491	4.033260	0.000000	-10.000000	-0.475000	27.916668	269.500000	1023.000000	1023.000000	2046.000000
48.820000	0.017176	10.150804	1.229806	1.094779	3.513289	4.312931	0.000000	-10.000000	-0.483333	27.933334	278.833344	1023.000000	1023.000000	2046.000000
48.840000	0.017877	10.565590	1.261805	1.190548	3.734591	4.378646	0.000000	-10.000000	-0.475000	27.733334	285.166656	1023.000000	1023.000000	2046.000000
48.860001	0.018370	10.856825	1.318215	1.321453	3.852282	4.364875	0.000000	-10.000000	-0.466667	27.633333	291.333344	1023.000000	1023.000000	2046.000000
48.880001	0.018994	11.225398	1.413444	1.417010	3.860461	4.534483	0.000000	-10.000000	-0.450000	27.333334	303.666656	1023.000000	1023.000000	2046.000000
48.900002	0.019252	11.378199	1.421592	1.618913	3.831612	4.506082	0.000000	-10.000000	-0.433333	27.100000	312.833344	1023.000000	1023.000000	2046.000000
48.919998	0.019654	11.615258	1.412299	1.816913	3.902679	4.483367	0.000000	-10.000000	-0.425000	26.816666	321.833344	1023.000000	1023.000000	2046.000000
48.939999	0.020549	12.144425	1.590872	1.999592	3.915919	4.638042	0.000000	-10.000000	-0.416667	26.600000	327.666656	1023.000000	1023.000000	2046.000000
48.959999	0.021331	12.606373	1.683090	2.220085	3.952423	4.750774	0.000000	-10.000000	-0.408333	26.216667	339.333344	1023.000000	1023.000000	2046.000000
48.980000	0.022202	13.121658	1.734088	2.387546	4.164642	4.835382	0.000000	-10.000000	-0.400000	25.916666	348.166656	1023.000000	1023.000000	2046.000000
49.000000	0.023373	13.813310	2.010566	2.508045	4.251370	5.043329	0.000000	-10.000000	-0.408333	25.533333	357.000000	1023.000000	1023.000000	2046.000000
49.020000	0.024144	14.269063	2.161079	2.672017	4.276587	5.159381	0.000000	-10.000000	-0.408333	25.466667	362.666656	1023.000000	1023.000000	2046.000000
49.040001	0.024848	14.685332	2.184751	2.756804	4.497765	5.246012	0.000000	-10.000000	-0.408333	25.300001	371.333344	1023.000000	1023.000000	2046.000000
49.060001	0.026014	15.374496	2.483737	2.741137	4.671354	5.478268	0.000000	-10.000000	-0.400000	25.116667	379.666656	1023.000000	1023.000000	2046.000000
49.080002	0.026887	15.889980	2.768210	2.733381	4.718464	5.669925	0.000000	-10.000000	-0.383333	24.800001	388.166656	1023.000000	1023.000000	2046.000000
49.099998	0.027404	16.195925	2.784374	2.774957	4.953057	5.683537	0.000000	-10.000000	-0.366667	24.150002	396.500000	1023.000000	1023.000000	2046.000000
49.119999	0.028479	16.831383	3.012119	2.742222	5.148724	5.928318	0.000000	-10.000000	-0.350000	23.866667	404.833344	1023.000000	1023.000000	2046.000000
49.139999	0.029466	17.414516	3.304435	2.776045	5.173976	6.160060	0.000000	-10.000000	-0.341667	23.416668	413.000000	1023.000000	1023.000000	2046.000000
49.160000	0.030118	17.799786	3.286531	2.849877	5.454788	6.208588	0.000000	-10.000000	-0.333333	23.500000	420.666656	1023.000000	1023.000000	2046.000000
49.180000	0.031131	18.398342	3.440620	2.891250	5.729790	6.336682	0.000000	-10.000000	-0.316667	23.250000	428.333344	1023.000000	1023.000000	2046.000000
49.200001	0.032143	18.996258	3.674077	2.933798	5.781715	6.606666	0.000000	-10.000000	-0.316667	23.083334	436.000000	1023.000000	1023.000000	2046.000000
49.220001	0.032930	19.461477	3.788617	3.015470	5.990498	6.666893	0.000000	-10.000000	-0.316667	22.850000	444.000000	1023.000000	1023.000000	2046.000000
49.240002	0.033760	19.952030	3.818921	3.086810	6.260688	6.785612	0.000000	-10.000000	-0.333333	23.150000	451.666656	1023.000000	1023.000000	2046.000000
49.259998	0.034777	20.552933	4.107708	3.150028	6.308165	6.987031	0.000000	-10.000000	-0.341667	23.566668	462.000000	1023.000000	1023.000000	2046.000000
49.279999	0.035509	20.985582	4.185799	3.268466	6.457729	7.073587	0.000000	-10.000000	-0.350000	23.950001	469.666656	1023.000000	1023.000000	2046.000000
49.299999	0.036308	21.458052	4.209897	3.383373	6.722896	7.141887	0.000000	-10.000000	-0.358333	24.066668	477.666656	1023.000000	1023.000000	2046.000000
49.320000	0.037279	22.031658	4.457684	3.393020	6.806510	7.374444	0.000000	-10.000000	-0.358333	23.983334	483.000000	1023.000000	1023.000000	2046.000000
49.340000	0.037915	22.407791	4.556983	3.466470	6.897711	7.486627	0.000000	-10.000000	-0.350000	24.000000	491.000000	1023.000000	1023.000000	2046.000000
49.360001	0.038871	22.972565	4.572883	3.589930	7.265630	7.544121	0.000000	-10.000000	-0.341667	23.633333	499.000000	1023.000000	1023.000000	2046.000000
49.380001	0.039841	23.545973	4.857122	3.680882	7.282460	7.725509	0.000000	-10.000000	-0.325000	23.416668	507.000000	1023.000000	1023.000000	2046.000000
49.400002	0.040583	23.984465	4.954015	3.752491	7.431745	7.846213	0.000000	-10.000000	-0.316667	23.033333	515.000000	1023.000000	1023.000000	2046.000000
49.419998	0.041779	24.691217	5.040849	3.899174	7.800946	7.950249	0.000000	-10.000000	-0.300000	22.666666	522.666687	1023.000000	1023.000000	2046.000000
49.439999	0.042574	25.161203	5.196630	3.969736	7.834894	8.159943	0.000000	-10.000000	-0.300000	22.283333	530.333313	1023.000000	1023.000000	2046.000000
49.459999	0.043122	25.485226	5.107159	4.130876	8.007717	8.239472	0.000000	-10.000000	-0.300000	21.883333	537.666687	1023.000000	1023.000000	2046.000000
49.480000	0.044041	26.028479	5.195281	4.283424	8.188309	8.361465	0.000000	-10.000000	-0.291667	21.533335	545.166687	1023.000000	1023.000000	2046.000000
49.500000	0.044461	26.276426	5.240456	4.367421	8.205842	8.462708	0.000000	-10.000000	-0.283333	21.416668	552.333313	1023.000000	1023.000000	2046.000000
49.520000	0.044882	26.525558	5.202841	4.445282	8.417641	8.459796	0.000000	-10.000000	-0.258333	21.300001	559.500000	1023.000000	1023.000000	2046.000000
49.540001	0.045741	27.033091	5.410460	4.445723	8.560384	8.616524	0.000000	-10.000000	-0.266667	21.250000	566.666687	1023.000000	1023.000000	2046.000000
49.560001	0.046202	27.305202	5.601181	4.515633	8.507228	8.681161	0.000000	-10.000000	-0.266667	20.900002	573.833313	1023.000000	1023.000000	2046.000000
49.580002	0.046225	27.318766	5.456665	4.668156	8.655724	8.538219	0.000000	-10.000000	-0.266667	20.433334	580.833313	1023.000000	1023.000000	2046.000000
49.599998	0.046415	27.431114	5.536450	4.739983	8.620249	8.534433	0.000000	-10.000000	-0.233333	19.783335	587.666687	1023.000000	1023.000000	2046.000000
49.619999	0.046632	27.559681	5.579595	4.958076	8.526437	8.495574	0.000000	-10.000000	-0.208333	19.266666	594.333313	1023.000000	1023.000000	2046.000000
49.639999	0.046848	27.687416	5.469684	5.167665	8.672468	8.377599	0.000000	-10.000000	-0.200000	18.933334	601.000000	1023.000000	1023.000000	2046.000000
49.660000	0.047574	28.116188	5.625100	5.289812	8.739338	8.461939	0.000000	-10.000000	-0.183333	18.683334	607.333313	1023.000000	1023.000000	2046.000000
49.680000	0.048291	28.540068	5.880812	5.431005	8.620345	8.607905	0.000000	-10.000000	-0.175000	18.150000	613.500000	1023.000000	1023.000000	2046.000000
49.700001	0.048701	28.782179	5.826050	5.654159	8.805557	8.496414	0.000000	-10.000000	-0.175000	17.516666	619.500000	1023.000000	1023.000000	2046.000000
49.720001	0.049409	29.200998	5.952222	5.728484	8.914498	8.605793	0.000000	-10.000000	-0.175000	17.300001	625.500000	1023.000000	1023.000000	2046.000000
49.740002	0.050062	29.586668	6.196533	5.762928	8.799211	8.827997	0.000000	-10.000000	-0.166667	17.250000	631.500000	1023.000000	1023.000000	2046.000000
49.759998	0.050560	29.881199	6.262456	5.786173	9.022343	8.810226	0.000000	-10.000000	-0.141667	16.883333	637.500000	1023.000000	1023.000000	2046.000000
49.779999	0.051021	30.153379	6.436193	5.675587	9.124875	8.916726	0.000000	-10.000000	-0.108333	15.816667	643.166687	1023.000000	1023.000000	2046.000000
49.799999	0.051420	30.389179	6.629404	5.712056	9.053843	8.993876	0.000000	-10.000000	-0.083333	13.983334	648.666687	1023.000000	1023.000000	2046.000000
49.820000	0.051622	30.508417	6.710795	5.675690	9.116608	9.005325	0.000000	-10.000000	-0.050000	12.250000	653.500000	1023.000000	1023.000000	2046.000000
49.840000	0.051846	30.641220	6.685187	5.619495	9.282497	9.054041	0.000000	-10.000000	-0.033333	10.283334	658.000000	1023.000000	1023.000000	2046.000000
49.860001	0.052156	30.824434	6.753011	5.676612	9.257270	9.137542	0.000000	-10.000000	-0.008333	8.416667	661.666687	1023.000000	1023.000000	2046.000000
49.880001	0.052247	30.878254	6.759291	5.644674	9.298626	9.175663	0.000000	-10.000000	0.008333	4.966667	664.833313	1023.000000	1023.000000	2046.000000
49.900002	0.052180	30.838387	6.750525	5.597253	9.329882	9.160728	0.000000	-10.000000	0.025000	1.216667	667.166687	1023.000000	1023.000000	2046.000000
49.919998	0.051958	30.707279	6.775539	5.635005	9.155043	9.141692	0.000000	-10.000000	0.041667	-2.250000	668.500000	1023.000000	1023.000000	2046.000000
49.939999	0.051457	30.411129	6.653715	5.608489	9.124365	9.024560	0.000000	-10.000000	0.066667	-4.983334	669.000000	1023.000000	1023.000000	2046.000000
49.959999	0.051147	30.227674	6.713531	5.483423	8.985649	9.045070	0.000000	-10.000000	0.083333	-7.583333	669.000000	1023.000000	1023.000000	2046.000000
49.980000	0.050667	29.944077	6.635719	5.516249	8.850145	8.941963	0.000000	-10.000000	0.116667	-10.350000	669.000000	1023.000000	1023.000000	2046.000000
50.000000	0.049991	29.544577	6.540842	5.456243	8.769454	8.778038	0.000000	-10.000000	0.133333	-12.400000	669.000000	1023.000000	1023.000000	2046.000000
50.020000	0.049523	29.267878	6.504593	5.322792	8.680446	8.760047	0.000000	-10.000000	0.175000	-13.816667	669.000000	1023.000000	1023.000000	2046.000000
50.040001	0.048976	28.944891	6.461545	5.335855	8.489214	8.658276	0.000000	-10.000000	0.208333	-14.866667	661.333313	1023.000000	1023.000000	2046.000000
50.060001	0.048465	28.642841	6.279978	5.334016	8.505555	8.523291	0.000000	-10.000000	0.241667	-16.000000	652.000000	1023.000000	1023.000000	2046.000000
50.080002	0.047923	28.322393	6.332938	5.187176	8.306306	8.495975	0.000000	-10.000000	0.258333	-17.133333	640.833313	1023.000000	1023.000000	2046.000000
50.099998	0.047373	27.997644	6.294019	5.196699	8.098527	8.408399	0.000000	-10.000000	0.283333	-18.316668	635.166687	1023.000000	1023.000000	2046.000000
50.119999	0.046452	27.453249	6.048280	5.169206	8.051597	8.184166	0.000000	-10.000000	0.325000	-19.316668	629.000000	1023.000000	1023.000000	2046.000000
50.139999	0.045688	27.001738	5.961026	5.108843	7.793410	8.138458	0.000000	-10.000000	0.366667	-20.466667	622.500000	1023.000000	1023.000000	2046.000000
50.160000	0.044830	26.494534	5.771348	5.159047	7.514056	8.050081	0.000000	-10.000000	0.391667	-21.650002	615.666687	1023.000000	1023.000000	2046.000000
50.180000	0.043573	25.751900	5.463312	5.068532	7.423625	7.796431	0.000000	-10.000000	0.408333	-22.533335	608.500000	1023.000000	1023.000000	2046.000000
50.200001	0.042487	25.109638	5.393886	4.978124	7.070032	7.667597	0.000000	-10.000000	0.425000	-23.150000	600.833313	1023.000000	1023.000000	2046.000000
50.220001	0.041567	24.566368	5.324351	4.936682	6.863552	7.441783	0.000000	-10.000000	0.458333	-23.633333	593.000000	1023.000000	1023.000000	2046.000000
50.240002	0.040366	23.856358	5.210055	4.797531	6.692708	7.156064	0.000000	-10.000000	0.483333	-24.200001	585.000000	1023.000000	1023.000000	2046.000000
50.259998	0.039229	23.184265	5.158746	4.754020	6.339936	6.931563	0.000000	-10.000000	0.508333	-24.733334	577.000000	1023.000000	1023.000000	2046.000000
50.279999	0.037715	22.289761	4.899177	4.791779	6.142101	6.456705	0.000000	-10.000000	0.525000	-25.266666	568.833313	1023.000000	1023.000000	2046.000000
50.299999	0.036253	21.425371	4.791648	4.718546	5.729622	6.185555	0.000000	-10.000000	0.541667	-25.816668	560.500000	1023.000000	1023.000000	2046.000000
50.320000	0.034969	20.666504	4.547318	4.817326	5.456553	5.845306	0.000000	-10.000000	0.566667	-26.333334	551.833313	1023.000000	1023.000000	2046.000000
50.340000	0.033778	19.962595	4.458422	4.771081	5.156657	5.576435	0.000000	-10.000000	0.566667	-26.766666	543.000000	1023.000000	1023.000000	2046.000000
50.360001	0.032813	19.392254	4.315590	4.838029	4.867444	5.371192	0.000000	-10.000000	0.575000	-27.133333	534.000000	1023.000000	1023.000000	2046.000000
50.380001	0.031836	18.815130	4.177337	4.877127	4.671849	5.088818	0.000000	-10.000000	0.591667	-27.616667	525.000000	1023.000000	1023.000000	2046.000000
50.400002	0.030955	18.294285	4.169063	4.765784	4.390983	4.968456	0.000000	-10.000000	0.625000	-28.050001	515.833313	1023.000000	1023.000000	2046.000000
50.419998	0.030063	17.767056	3.935416	4.882092	4.246027	4.703521	0.000000	-10.000000	0.650000	-28.366667	506.500000	1023.000000	1023.000000	2046.000000
50.439999	0.029067	17.178862	3.939194	4.672382	4.031109	4.536176	0.000000	-10.000000	0.658333	-28.533333	497.000000	1023.000000	1023.000000	2046.000000
50.459999	0.028368	16.765303	3.895800	4.500628	3.893960	4.474915	0.000000	-10.000000	0.675000	-28.750000	487.333344	1023.000000	1023.000000	2046.000000
50.480000	0.027397	16.191645	3.829658	4.360055	3.762508	4.239423	0.000000	-10.000000	0.691667	-29.133333	477.833344	1023.000000	1023.000000	2046.000000
50.500000	0.026419	15.613554	3.859019	4.140904	3.544153	4.069478	0.000000	-10.000000	0.700000	-29.316668	468.166656	1023.000000	1023.000000	2046.000000
50.520000	0.025576	15.115140	3.682996	4.166935	3.461690	3.803519	0.000000	-10.000000	0.691667	-29.383335	458.500000	1023.000000	1023.000000	2046.000000
50.540001	0.024687	14.589946	3.640115	3.948478	3.307913	3.693439	0.000000	-10.000000	0.675000	-29.150002	448.500000	1023.000000	1023.000000	2046.000000
50.560001	0.024001	14.184422	3.504342	3.933867	3.194491	3.551722	0.000000	-10.000000	0.658333	-28.833334	438.833344	1023.000000	1023.000000	2046.000000
50.580002	0.023111	13.658895	3.367050	3.828143	3.124554	3.339149	0.000000	-10.000000	0.650000	-28.516666	429.166656	1023.000000	1023.000000	2046.000000
50.599998	0.022267	13.159737	3.376102	3.642947	2.888276	3.252413	0.000000	-10.000000	0.658333	-28.316668	419.833344	1023.000000	1023.000000	2046.000000
50.619999	0.021500	12.706749	3.187754	3.668324	2.801594	3.049077	0.000000	-10.000000	0.658333	-28.133333	410.166656	1023.000000	1023.000000	2046.000000
50.639999	0.020532	12.134248	3.082254	3.495815	2.631648	2.924530	0.000000	-10.000000	0.650000	-27.916668	400.833344	1023.000000	1023.000000	2046.000000
50.660000	0.019681	11.631444	3.013014	3.439040	2.428900	2.750490	0.000000	-10.000000	0.641667	-27.783335	391.500000	1023.000000	1023.000000	2046.000000
50.680000	0.018975	11.214194	2.873688	3.442433	2.310225	2.587848	0.000000	-10.000000	0.633333	-27.800001	382.333344	1023.000000	1023.000000	2046.000000
50.700001	0.017989	10.631393	2.764137	3.320156	2.177721	2.369381	0.000000	-10.000000	0.633333	-27.833334	373.000000	1023.000000	1023.000000	2046.000000
50.720001	0.017207	10.169082	2.698065	3.208330	1.975627	2.287060	0.000000	-10.000000	0.616667	-27.700001	363.666656	1023.000000	1023.000000	2046.000000
50.740002	0.016643	9.835822	2.527296	3.276146	1.915491	2.116889	0.000000	-10.000000	0.625000	-27.733334	354.333344	1023.000000	1023.000000	2046.000000
50.759998	0.015691	9.273230	2.502205	3.088552	1.684866	1.997608	0.000000	-10.000000	0.625000	-27.733334	345.166656	1023.000000	1023.000000	2046.000000
50.779999	0.015152	8.954557	2.289174	3.069905	1.613394	1.982085	0.000000	-10.000000	0.625000	-27.783335	335.833344	1023.000000	1023.000000	2046.000000
50.799999	0.014370	8.492569	2.151566	3.038339	1.518654	1.784010	0.000000	-10.000000	0.600000	-27.550001	326.666656	1023.000000	1023.000000	2046.000000
50.820000	0.013424	7.933455	2.011031	2.936325	1.263129	1.722970	0.000000	-10.000000	0.575000	-27.183334	317.500000	1023.000000	1023.000000	2046.000000
50.840000	0.012797	7.563028	1.697208	2.981546	1.210381	1.673892	0.000000	-10.000000	0.558333	-26.833334	308.500000	1023.000000	1023.000000	2046.000000
50.860001	0.011767	6.954148	1.522158	2.837797	1.112024	1.482169	0.000000	-10.000000	0.550000	-26.616667	299.500000	1023.000000	1023.000000	2046.000000
50.880001	0.010815	6.391824	1.520955	2.591702	0.827144	1.452023	0.000000	-10.000000	0.541667	-26.600000	290.500000	1023.000000	1023.000000	2046.000000
50.900002	0.010154	6.000718	1.368458	2.516212	0.753634	1.362414	0.000000	-10.000000	0.541667	-26.400000	281.666656	1023.000000	1023.000000	2046.000000
50.919998	0.009240	5.460781	1.210108	2.449610	0.659027	1.142036	0.000000	-10.000000	0.525000	-26.216667	272.833344	1023.000000	1023.000000	2046.000000
50.939999	0.008324	4.919487	1.184889	2.255880	0.421530	1.057188	0.000000	-10.000000	0.516667	-25.800001	264.000000	1023.000000	1023.000000	2046.000000
50.959999	0.007436	4.394443	1.019930	2.221431	0.241236	0.911845	0.000000	-10.000000	0.491667	-25.466667	255.333328	1023.000000	1023.000000	2046.000000
50.980000	0.006438	3.805021	0.753872	2.269308	0.084249	0.697593	0.000000	-10.000000	0.483333	-24.783333	247.000000	1023.000000	1023.000000	2046.000000
51.000000	0.005428	3.208121	0.615493	2.172118	-0.188573	0.609083	0.000000	-10.000000	0.466667	-24.266666	239.000000	1023.000000	1023.000000	2046.000000
51.020000	0.004770	2.819254	0.488976	2.139574	-0.317245	0.507949	0.000000	-10.000000	0.458333	-23.783333	231.000000	1023.000000	1023.000000	2046.000000
51.040001	0.004183	2.472276	0.303857	2.172044	-0.416809	0.413184	0.000000	-10.000000	0.466667	-23.650000	223.000000	1023.000000	1023.000000	2046.000000
51.060001	0.003401	2.009816	0.251424	2.085153	-0.660082	0.333321	0.000000	-10.000000	0.475000	-23.700001	215.000000	1023.000000	1023.000000	2046.000000
51.080002	0.003070	1.814304	0.187880	2.055430	-0.728365	0.299359	0.000000	-10.000000	0.483333	-23.750000	207.000000	1023.000000	1023.000000	2046.000000
51.099998	0.002524	1.491618	0.108472	2.045897	-0.818699	0.155948	0.000000	-10.000000	0.450000	-23.566668	199.000000	1023.000000	1023.000000	2046.000000
51.119999	0.001812	1.071001	0.102627	1.778827	-0.975531	0.165078	0.000000	-10.000000	0.425000	-23.233334	191.000000	1023.000000	1023.000000	2046.000000
51.139999	0.001410	0.833480	0.022828	1.675598	-0.948312	0.083367	0.000000	-10.000000	0.400000	-22.950001	183.166672	1023.000000	1023.000000	2046.000000
51.160000	0.000697	0.411664	-0.016036	1.518110	-1.016546	-0.073865	0.000000	-10.000000	0.400000	-22.983334	175.500000	1023.000000	1023.000000	2046.000000
51.180000	-0.000037	-0.021661	0.028286	1.318712	-1.216936	-0.151723	0.000000	-10.000000	0.400000	-23.016666	167.833328	1023.000000	1023.000000	2046.000000
51.200001	-0.000468	-0.276642	-0.158012	1.283035	-1.140939	-0.260726	0.000000	-10.000000	0.400000	-22.900000	160.166672	1023.000000	1023.000000	2046.000000
51.220001	-0.001013	-0.598856	-0.205759	1.125841	-1.190366	-0.328571	0.000000	-10.000000	0.400000	-22.716667	152.500000	1023.000000	1023.000000	2046.000000
51.240002	-0.001641	-0.969600	-0.231817	0.948189	-1.342671	-0.343300	0.000000	-10.000000	0.400000	-22.716667	145.000000	1023.000000	1023.000000	2046.000000
51.259998	-0.002017	-1.191995	-0.408929	0.919426	-1.313430	-0.389062	0.000000	-10.000000	0.400000	-22.983334	137.500000	1023.000000	1023.000000	2046.000000
51.279999	-0.002738	-1.618223	-0.465523	0.826887	-1.455153	-0.524434	0.000000	-10.000000	0.408333	-22.883333	129.833328	1023.000000	1023.000000	2046.000000
51.299999	-0.003380	-1.997501	-0.516931	0.708925	-1.584924	-0.604571	0.000000	-10.000000	0.400000	-22.666668	122.166664	1023.000000	1023.000000	2046.000000
51.320000	-0.003850	-2.275225	-0.680837	0.578080	-1.608176	-0.564292	0.000000	-10.000000	0.391667	-22.300001	114.500000	1023.000000	1023.000000	2046.000000
51.340000	-0.004464	-2.638422	-0.781213	0.519357	-1.679695	-0.696870	0.000000	-10.000000	0.383333	-22.033333	107.166664	1023.000000	1023.000000	2046.000000
51.360001	-0.005075	-2.999593	-0.786345	0.381530	-1.840950	-0.753828	0.000000	-10.000000	0.375000	-21.766666	99.833336	1023.000000	1023.000000	2046.000000
51.380001	-0.005497	-3.248941	-0.979298	0.343322	-1.783832	-0.829133	0.000000	-10.000000	0.366667	-21.416666	92.500000	1023.000000	1023.000000	2046.000000
51.400002	-0.006175	-3.649157	-1.096001	0.299010	-1.906272	-0.945895	0.000000	-10.000000	0.350000	-21.233334	85.166664	1023.000000	1023.000000	2046.000000
51.419998	-0.006587	-3.893145	-1.098494	0.170563	-1.980827	-0.984387	0.000000	-10.000000	0.358333	-20.966667	78.000000	1023.000000	1023.000000	2046.000000
51.439999	-0.006984	-4.127601	-1.271523	0.181067	-1.964485	-1.072660	0.000000	-10.000000	0.358333	-20.816668	71.166664	1023.000000	1023.000000	2046.000000
51.459999	-0.007350	-4.344095	-1.291149	0.104722	-2.073150	-1.084518	0.000000	-10.000000	0.358333	-20.700001	64.333336	1023.000000	1023.000000	2046.000000
51.480000	-0.007754	-4.582747	-1.358168	0.006337	-2.113053	-1.117863	0.000000	-10.000000	0.350000	-20.450001	57.500000	1023.000000	1023.000000	2046.000000
51.500000	-0.008232	-4.864892	-1.648759	0.057619	-2.096827	-1.176924	0.000000	-10.000000	0.350000	-20.316668	50.500000	1023.000000	1023.000000	2046.000000
51.520000	-0.008920	-5.271964	-1.772224	-0.012607	-2.250301	-1.236832	0.000000	-10.000000	0.333333	-19.950001	43.666668	1023.000000	1023.000000	2046.000000
51.540001	-0.009350	-5.525601	-1.846578	-0.098029	-2.301393	-1.279602	0.000000	-10.000000	0.308333	-19.616667	37.000000	1023.000000	1023.000000	2046.000000
51.560001	-0.010076	-5.954881	-1.959080	-0.149936	-2.429265	-1.416601	0.000000	-10.000000	0.266667	-19.033333	30.500000	1023.000000	1023.000000	2046.000000
51.580002	-0.010650	-6.294037	-1.926262	-0.350093	-2.571762	-1.445920	0.000000	-10.000000	0.241667	-18.333334	24.000000	1023.000000	1023.000000	2046.000000
51.599998	-0.010889	-6.435360	-2.080127	-0.380736	-2.469696	-1.504801	0.000000	-10.000000	0.216667	-17.666666	18.000000	1023.000000	1023.000000	2046.000000
51.619999	-0.011771	-6.956790	-2.145899	-0.481724	-2.662190	-1.666978	0.000000	-10.000000	0.208333	-17.016666	12.166667	1023.000000	1023.000000	2046.000000
51.639999	-0.012423	-7.342041	-2.216504	-0.508392	-2.829460	-1.787684	0.000000	-10.000000	0.200000	-16.583334	6.666667	1023.000000	1023.000000	2046.000000
51.660000	-0.013088	-7.735196	-2.460262	-0.423847	-2.879084	-1.972003	0.000000	-10.000000	0.200000	-15.933334	1.333333	1023.000000	1023.000000	2046.000000
51.680000	-0.013725	-8.111458	-2.455189	-0.430298	-3.160659	-2.065313	0.000000	-10.000000	0.200000	-15.416667	-3.666667	1023.000000	1023.000000	2046.000000
51.700001	-0.013936	-8.235939	-2.605652	-0.411513	-3.146107	-2.072667	0.000000	-10.000000	0.200000	-15.216667	-8.500000	1023.000000	1023.000000	2046.000000
51.720001	-0.014190	-8.386274	-2.658584	-0.351762	-3.217580	-2.158348	0.000000	-10.000000	0.216667	-15.400000	-13.666667	1023.000000	1023.000000	2046.000000
51.740002	-0.014478	-8.556303	-2.641299	-0.423540	-3.373884	-2.117580	0.000000	-10.000000	0.216667	-15.650000	-18.833334	1023.000000	1023.000000	2046.000000
51.759998	-0.014626	-8.644065	-2.764173	-0.408732	-3.312930	-2.158230	0.000000	-10.000000	0.216667	-15.666667	-24.166666	1023.000000	1023.000000	2046.000000
51.779999	-0.015030	-8.882617	-2.716437	-0.441808	-3.464625	-2.259748	0.000000	-10.000000	0.200000	-15.666667	-29.333334	1023.000000	1023.000000	2046.000000
51.799999	-0.015290	-9.036176	-2.713566	-0.619011	-3.510299	-2.193300	0.000000	-10.000000	0.208333	-15.650000	-34.500000	1023.000000	1023.000000	2046.000000
51.820000	-0.015574	-9.204414	-2.775888	-0.706712	-3.438879	-2.282936	0.000000	-10.000000	0.216667	-15.950000	-39.666668	1023.000000	1023.000000	2046.000000
51.840000	-0.016155	-9.547430	-2.657744	-0.904322	-3.636399	-2.348966	0.000000	-10.000000	0.225000	-16.350000	-45.000000	1023.000000	1023.000000	2046.000000
51.860001	-0.016349	-9.662532	-2.752040	-1.012045	-3.546180	-2.352267	0.000000	-10.000000	0.225000	-16.600000	-50.666668	1023.000000	1023.000000	2046.000000
51.880001	-0.016697	-9.868019	-2.761485	-1.172940	-3.546156	-2.387438	0.000000	-10.000000	0.225000	-16.600000	-56.166668	1023.000000	1023.000000	2046.000000
51.900002	-0.016977	-10.033332	-2.737437	-1.336378	-3.610281	-2.349237	0.000000	-10.000000	0.225000	-16.416668	-61.833332	1023.000000	1023.000000	2046.000000
51.919998	-0.017141	-10.130391	-2.859138	-1.388713	-3.516813	-2.365728	0.000000	-10.000000	0.216667	-16.416668	-67.166664	1023.000000	1023.000000	2046.000000
51.939999	-0.017475	-10.327692	-2.843554	-1.478839	-3.617372	-2.387927	0.000000	-10.000000	0.208333	-16.333334	-72.833336	1023.000000	1023.000000	2046.000000
51.959999	-0.017851	-10.550197	-2.869457	-1.622322	-3.627423	-2.430995	0.000000	-10.000000	0.200000	-16.100000	-78.166664	1023.000000	1023.000000	2046.000000
51.980000	-0.018063	-10.675162	-3.005202	-1.625589	-3.578289	-2.466083	0.000000	-10.000000	0.200000	-15.483334	-83.666664	1023.000000	1023.000000	2046.000000
52.000000	-0.018687	-11.044094	-2.979916	-1.673527	-3.807459	-2.583193	0.000000	-10.000000	0.200000	-14.716667	-88.666664	1023.000000	1023.000000	2046.000000
52.020000	-0.018954	-11.202092	-3.035857	-1.765923	-3.770347	-2.629965	0.000000	-10.000000	0.191667	-14.200001	-93.666664	1023.000000	1023.000000	2046.000000
52.040001	-0.019207	-11.351050	-3.195811	-1.779169	-3.733525	-2.642546	0.000000	-10.000000	0.191667	-13.983334	-98.333336	1023.000000	1023.000000	2046.000000
52.060001	-0.019659	-11.618524	-3.140284	-1.880832	-3.903195	-2.694213	0.000000	-10.000000	0.191667	-13.900001	-103.166664	1023.000000	1023.000000	2046.000000
52.080002	-0.019851	-11.731918	-3.245032	-1.929529	-3.825113	-2.732244	0.000000	-10.000000	0.183333	-13.816667	-107.666664	1023.000000	1023.000000	2046.000000
52.099998	-0.020147	-11.906948	-3.311245	-1.890710	-3.883251	-2.821742	0.000000	-10.000000	0.183333	-13.850000	-112.333336	1023.000000	1023.000000	2046.000000
52.119999	-0.020388	-12.049533	-3.249417	-1.994909	-3.978483	-2.826724	0.000000	-10.000000	0.175000	-13.933333	-116.833336	1023.000000	1023.000000	2046.000000
52.139999	-0.020331	-12.015454	-3.359680	-1.990514	-3.859094	-2.806166	0.000000	-10.000000	0.175000	-13.916667	-121.500000	1023.000000	1023.000000	2046.000000
52.160000	-0.020748	-12.262273	-3.377357	-2.017643	-4.028153	-2.839118	0.000000	-10.000000	0.158333	-13.583334	-126.166664	1023.000000	1023.000000	2046.000000
52.180000	-0.021111	-12.476682	-3.601455	-1.982485	-4.007310	-2.885432	0.000000	-10.000000	0.125000	-12.916667	-130.666672	1023.000000	1023.000000	2046.000000
52.200001	-0.021327	-12.604146	-3.743282	-1.979046	-3.970601	-2.911217	0.000000	-10.000000	0.100000	-11.833334	-135.000000	1023.000000	1023.000000	2046.000000
52.220001	-0.021746	-12.852160	-3.721959	-2.018241	-4.124106	-2.987853	0.000000	-10.000000	0.058333	-9.133333	-140.666672	1023.000000	1023.000000	2046.000000
52.240002	-0.021813	-12.891242	-3.764301	-2.065727	-4.095217	-2.965997	0.000000	-10.000000	0.041667	-6.816667	-145.000000	1023.000000	1023.000000	2046.000000
[truncated: 1,120,510 more chars]
