# Supplementary material for: Effect of Electrode Belt and Body Positions on Regional Pulmonary Ventilation- and Perfusion-Related Impedance Changes Measured by Electric Impedance Tomography
Source: PLoS One. 2016 Jun 2;11(6):e0155913. doi: 10.1371/journal.pone.0155913 (PMC4890811; doi:10.1371/journal.pone.0155913)
Supplement: S1 Dataset — (ZIP) [file pone.0155913.s001.zip › Dataset/Fp09-stan-6i.txt]

Patient Name:	Fp9
Registry:	Fp9
Investigator:	 
Diagnosys:	 
Notes:	st�ende6i           
Sample Rate [Hz]:	50.08
Time Base 	Pixels Mean 	Pixels Sum 	UPPER RIGHT		UPPER LEFT		LOWER RIGHT		LOWER LEFT		QRS	ETCO2	Paw	Flow (L/min)	Volume	Analog1	Analog2	AnalogSum
0.000000	0.009198	5.436181	1.161003	3.107737	-0.069759	1.237199	0.000000	-10.000000	-0.341667	24.000000	109.000000	1023.000000	1023.000000	2046.000000
0.020000	0.009778	5.778729	1.268489	3.053660	0.030453	1.426128	0.000000	-10.000000	-0.341667	24.166668	114.333336	1023.000000	1023.000000	2046.000000
0.040000	0.010349	6.116368	1.318800	3.008036	0.272775	1.516757	0.000000	-10.000000	-0.350000	24.316668	122.333336	1023.000000	1023.000000	2046.000000
0.060000	0.010696	6.321424	1.465189	2.863523	0.337099	1.655612	0.000000	-10.000000	-0.350000	24.233334	130.500000	1023.000000	1023.000000	2046.000000
0.080000	0.011117	6.570016	1.567545	2.740342	0.521334	1.740794	0.000000	-10.000000	-0.350000	24.383333	141.500000	1023.000000	1023.000000	2046.000000
0.100000	0.011498	6.795372	1.594378	2.714031	0.712761	1.774202	0.000000	-10.000000	-0.350000	24.333334	149.833328	1023.000000	1023.000000	2046.000000
0.120000	0.012016	7.101276	1.731754	2.626724	0.825126	1.917671	0.000000	-10.000000	-0.341667	24.400000	158.000000	1023.000000	1023.000000	2046.000000
0.140000	0.012754	7.537835	1.792366	2.629846	1.077775	2.037848	0.000000	-10.000000	-0.333333	24.066668	166.000000	1023.000000	1023.000000	2046.000000
0.160000	0.013453	7.950606	1.894984	2.615042	1.196734	2.243846	0.000000	-10.000000	-0.325000	23.966667	174.000000	1023.000000	1023.000000	2046.000000
0.180000	0.014327	8.467292	2.025684	2.572496	1.401214	2.467898	0.000000	-10.000000	-0.325000	23.750000	182.000000	1023.000000	1023.000000	2046.000000
0.200000	0.014949	8.834585	2.063125	2.687629	1.570576	2.513255	0.000000	-10.000000	-0.333333	23.833334	190.000000	1023.000000	1023.000000	2046.000000
0.220000	0.015569	9.201093	2.090875	2.662879	1.710358	2.736981	0.000000	-10.000000	-0.341667	23.850000	198.000000	1023.000000	1023.000000	2046.000000
0.240000	0.016244	9.600250	2.214654	2.640329	1.884200	2.861067	0.000000	-10.000000	-0.350000	24.233334	206.000000	1023.000000	1023.000000	2046.000000
0.260000	0.016735	9.890168	2.202328	2.712155	2.006795	2.968890	0.000000	-10.000000	-0.350000	24.233334	214.000000	1023.000000	1023.000000	2046.000000
0.280000	0.017429	10.300590	2.340208	2.606830	2.165510	3.188042	0.000000	-10.000000	-0.350000	24.600000	222.000000	1023.000000	1023.000000	2046.000000
0.300000	0.017793	10.515743	2.262112	2.651621	2.351857	3.250154	0.000000	-10.000000	-0.350000	24.483334	230.000000	1023.000000	1023.000000	2046.000000
0.320000	0.018537	10.955185	2.496112	2.595078	2.386242	3.477752	0.000000	-10.000000	-0.350000	24.533333	238.166672	1023.000000	1023.000000	2046.000000
0.340000	0.018964	11.207818	2.401716	2.682409	2.626146	3.497547	0.000000	-10.000000	-0.341667	24.033333	246.500000	1023.000000	1023.000000	2046.000000
0.360000	0.019688	11.635373	2.529938	2.691903	2.765229	3.648303	0.000000	-10.000000	-0.325000	23.783333	254.833328	1023.000000	1023.000000	2046.000000
0.380000	0.020306	12.001023	2.555617	2.753832	2.968319	3.723256	0.000000	-10.000000	-0.308333	23.466667	262.666656	1023.000000	1023.000000	2046.000000
0.400000	0.021268	12.569398	2.702641	2.820603	3.114449	3.931705	0.000000	-10.000000	-0.300000	23.250000	270.333344	1023.000000	1023.000000	2046.000000
0.420000	0.022177	13.106370	2.847071	2.836901	3.293890	4.128508	0.000000	-10.000000	-0.300000	23.050001	278.000000	1023.000000	1023.000000	2046.000000
0.440000	0.022666	13.395479	2.878115	2.912191	3.411142	4.194032	0.000000	-10.000000	-0.300000	22.933334	286.000000	1023.000000	1023.000000	2046.000000
0.460000	0.023245	13.737863	2.903013	2.890804	3.559479	4.384567	0.000000	-10.000000	-0.300000	22.883333	293.666656	1023.000000	1023.000000	2046.000000
0.480000	0.023766	14.045485	2.827330	3.033373	3.648455	4.536327	0.000000	-10.000000	-0.300000	22.766666	301.333344	1023.000000	1023.000000	2046.000000
0.500000	0.024496	14.476946	2.952952	3.037362	3.786535	4.700098	0.000000	-10.000000	-0.300000	22.900000	308.833344	1023.000000	1023.000000	2046.000000
0.520000	0.024879	14.703536	2.953594	3.090264	3.886521	4.773157	0.000000	-10.000000	-0.300000	23.066668	314.000000	1023.000000	1023.000000	2046.000000
0.540000	0.025593	15.125440	3.042101	3.048292	4.034801	5.000245	0.000000	-10.000000	-0.300000	23.266666	321.666656	1023.000000	1023.000000	2046.000000
0.560000	0.026018	15.376766	3.140449	3.084522	4.147349	5.004447	0.000000	-10.000000	-0.291667	23.016666	329.500000	1023.000000	1023.000000	2046.000000
0.580000	0.026325	15.558087	3.152814	3.186286	4.172933	5.046054	0.000000	-10.000000	-0.291667	23.000000	339.833344	1023.000000	1023.000000	2046.000000
0.600000	0.026576	15.706572	3.168481	3.274787	4.213621	5.049683	0.000000	-10.000000	-0.291667	22.966667	345.000000	1023.000000	1023.000000	2046.000000
0.620000	0.026953	15.929453	3.134294	3.467125	4.195983	5.132051	0.000000	-10.000000	-0.283333	22.850000	352.666656	1023.000000	1023.000000	2046.000000
0.640000	0.027680	16.359138	3.253271	3.585938	4.271921	5.248008	0.000000	-10.000000	-0.266667	22.566668	360.166656	1023.000000	1023.000000	2046.000000
0.660000	0.028430	16.802330	3.256190	3.715404	4.409792	5.420943	0.000000	-10.000000	-0.250000	22.283333	367.666656	1023.000000	1023.000000	2046.000000
0.680000	0.029354	17.348135	3.396934	3.864055	4.485255	5.601892	0.000000	-10.000000	-0.250000	22.216667	372.666656	1023.000000	1023.000000	2046.000000
0.700000	0.030000	17.730009	3.451074	3.952003	4.554570	5.772361	0.000000	-10.000000	-0.250000	22.033335	380.166656	1023.000000	1023.000000	2046.000000
0.720000	0.030760	18.179373	3.580565	3.995605	4.670944	5.932259	0.000000	-10.000000	-0.250000	21.850000	387.666656	1023.000000	1023.000000	2046.000000
0.740000	0.031227	18.455318	3.668740	3.966510	4.741683	6.078384	0.000000	-10.000000	-0.233333	21.800001	394.833344	1023.000000	1023.000000	2046.000000
0.760000	0.031821	18.806463	3.795567	3.921069	4.924077	6.165751	0.000000	-10.000000	-0.216667	21.433334	399.666656	1023.000000	1023.000000	2046.000000
0.780000	0.032186	19.021912	3.944690	3.725645	5.096849	6.254727	0.000000	-10.000000	-0.200000	20.366667	409.000000	1023.000000	1023.000000	2046.000000
0.800000	0.032587	19.258732	4.008957	3.701622	5.174885	6.373268	0.000000	-10.000000	-0.208333	19.583334	418.333344	1023.000000	1023.000000	2046.000000
0.820000	0.033257	19.654625	4.195588	3.626675	5.387541	6.444819	0.000000	-10.000000	-0.216667	19.166668	425.166656	1023.000000	1023.000000	2046.000000
0.840000	0.033782	19.965219	4.207857	3.687943	5.518525	6.550895	0.000000	-10.000000	-0.216667	19.400002	429.500000	1023.000000	1023.000000	2046.000000
0.860000	0.034878	20.612732	4.383365	3.677165	5.761635	6.790568	0.000000	-10.000000	-0.208333	19.266668	433.666656	1023.000000	1023.000000	2046.000000
0.880000	0.035324	20.876268	4.415292	3.669312	5.919862	6.871802	0.000000	-10.000000	-0.208333	19.033335	442.000000	1023.000000	1023.000000	2046.000000
0.900000	0.036114	21.343388	4.452589	3.733955	6.103826	7.053017	0.000000	-10.000000	-0.191667	18.783335	450.333344	1023.000000	1023.000000	2046.000000
0.920000	0.036760	21.725225	4.618174	3.735159	6.280981	7.090912	0.000000	-10.000000	-0.175000	18.466667	458.833344	1023.000000	1023.000000	2046.000000
0.940000	0.037028	21.883463	4.626476	3.759525	6.309419	7.188042	0.000000	-10.000000	-0.150000	18.250000	463.166656	1023.000000	1023.000000	2046.000000
0.960000	0.037708	22.285442	4.731889	3.804074	6.467199	7.282280	0.000000	-10.000000	-0.150000	17.783333	469.500000	1023.000000	1023.000000	2046.000000
0.980000	0.037933	22.418695	4.784503	3.765461	6.552272	7.316458	0.000000	-10.000000	-0.141667	17.566668	475.500000	1023.000000	1023.000000	2046.000000
1.000000	0.038548	22.781647	4.803450	3.810400	6.660122	7.507676	0.000000	-10.000000	-0.133333	17.150000	483.166656	1023.000000	1023.000000	2046.000000
1.020000	0.038916	22.999468	4.840522	3.813730	6.855069	7.490148	0.000000	-10.000000	-0.125000	17.050001	486.833344	1023.000000	1023.000000	2046.000000
1.040000	0.039272	23.209944	4.920414	3.852901	6.851979	7.584651	0.000000	-10.000000	-0.116667	16.833334	490.500000	1023.000000	1023.000000	2046.000000
1.060000	0.039918	23.591780	4.996897	3.897350	6.974508	7.723025	0.000000	-10.000000	-0.100000	16.283333	496.166656	1023.000000	1023.000000	2046.000000
1.080000	0.040284	23.807705	5.066837	3.917575	7.064920	7.758372	0.000000	-10.000000	-0.075000	15.533334	503.666656	1023.000000	1023.000000	2046.000000
1.100000	0.040905	24.174862	5.137339	4.017117	7.095352	7.925054	0.000000	-10.000000	-0.058333	14.800000	509.166656	1023.000000	1023.000000	2046.000000
1.120000	0.041573	24.569847	5.231825	4.057710	7.323839	7.956474	0.000000	-10.000000	-0.066667	14.350000	512.666687	1023.000000	1023.000000	2046.000000
1.140000	0.041755	24.677244	5.256978	4.093292	7.280382	8.046592	0.000000	-10.000000	-0.075000	14.050000	515.833313	1023.000000	1023.000000	2046.000000
1.160000	0.042114	24.889175	5.222533	4.165883	7.364985	8.135774	0.000000	-10.000000	-0.075000	13.066667	522.166687	1023.000000	1023.000000	2046.000000
1.180000	0.042150	24.910593	5.188671	4.226014	7.307625	8.188284	0.000000	-10.000000	-0.058333	12.333334	526.833313	1023.000000	1023.000000	2046.000000
1.200000	0.042417	25.068419	5.140173	4.360963	7.305590	8.261693	0.000000	-10.000000	-0.033333	11.233334	531.333313	1023.000000	1023.000000	2046.000000
1.220000	0.042307	25.003603	5.184136	4.337738	7.318316	8.163413	0.000000	-10.000000	-0.016667	10.566668	533.666687	1023.000000	1023.000000	2046.000000
1.240000	0.042296	24.997011	5.164691	4.364200	7.253388	8.214732	0.000000	-10.000000	0.000000	8.816668	538.166687	1023.000000	1023.000000	2046.000000
1.260000	0.042438	25.080721	5.315801	4.386943	7.311197	8.066779	0.000000	-10.000000	0.000000	7.483334	541.333313	1023.000000	1023.000000	2046.000000
1.280000	0.041967	24.802452	5.247654	4.408125	7.138644	8.008029	0.000000	-10.000000	0.016667	5.650000	544.500000	1023.000000	1023.000000	2046.000000
1.300000	0.041770	24.686209	5.200715	4.522269	7.054866	7.908357	0.000000	-10.000000	0.033333	4.433333	545.833313	1023.000000	1023.000000	2046.000000
1.320000	0.041277	24.394720	5.111440	4.618867	6.889503	7.774909	0.000000	-10.000000	0.050000	2.550000	547.666687	1023.000000	1023.000000	2046.000000
1.340000	0.041142	24.314655	5.075694	4.792878	6.711847	7.734238	0.000000	-10.000000	0.058333	0.466667	548.500000	1023.000000	1023.000000	2046.000000
1.360000	0.041035	24.251617	5.119586	4.911253	6.650476	7.570302	0.000000	-10.000000	0.075000	-1.533333	549.000000	1023.000000	1023.000000	2046.000000
1.380000	0.040926	24.187416	5.063353	5.003087	6.522462	7.598514	0.000000	-10.000000	0.075000	-3.750000	549.000000	1023.000000	1023.000000	2046.000000
1.400000	0.040845	24.139622	5.036278	5.095551	6.505826	7.501967	0.000000	-10.000000	0.083333	-5.950000	549.000000	1023.000000	1023.000000	2046.000000
1.420000	0.040481	23.924122	5.030970	5.060483	6.383051	7.449617	0.000000	-10.000000	0.083333	-7.766666	549.000000	1023.000000	1023.000000	2046.000000
1.440000	0.040144	23.725006	4.978399	5.080215	6.287496	7.378896	0.000000	-10.000000	0.100000	-8.900000	549.000000	1023.000000	1023.000000	2046.000000
1.460000	0.039861	23.558107	5.068006	4.945716	6.246289	7.298098	0.000000	-10.000000	0.108333	-9.316667	549.000000	1023.000000	1023.000000	2046.000000
1.480000	0.039169	23.148687	5.087214	4.745798	6.129472	7.186204	0.000000	-10.000000	0.116667	-10.400000	549.000000	1023.000000	1023.000000	2046.000000
1.500000	0.038636	22.833868	5.144404	4.603176	6.019756	7.066533	0.000000	-10.000000	0.133333	-11.766666	545.500000	1023.000000	1023.000000	2046.000000
1.520000	0.037962	22.435268	5.146505	4.521986	5.944687	6.822090	0.000000	-10.000000	0.166667	-13.416667	534.500000	1023.000000	1023.000000	2046.000000
1.540000	0.037408	22.108307	5.158124	4.446473	5.798814	6.704896	0.000000	-10.000000	0.200000	-14.400001	523.500000	1023.000000	1023.000000	2046.000000
1.560000	0.037046	21.894325	5.106967	4.460320	5.760404	6.566634	0.000000	-10.000000	0.225000	-14.900001	516.000000	1023.000000	1023.000000	2046.000000
1.580000	0.036460	21.547716	5.099091	4.392092	5.614889	6.441645	0.000000	-10.000000	0.233333	-15.200001	514.166687	1023.000000	1023.000000	2046.000000
1.600000	0.035805	21.160933	5.029322	4.374922	5.455717	6.300972	0.000000	-10.000000	0.241667	-15.833334	510.666656	1023.000000	1023.000000	2046.000000
1.620000	0.035265	20.841616	5.045657	4.315677	5.383259	6.097022	0.000000	-10.000000	0.258333	-16.533333	505.333344	1023.000000	1023.000000	2046.000000
1.640000	0.034383	20.320234	4.991475	4.266667	5.119401	5.942692	0.000000	-10.000000	0.275000	-17.150000	500.000000	1023.000000	1023.000000	2046.000000
1.660000	0.033706	19.920000	4.882890	4.290249	5.028003	5.718858	0.000000	-10.000000	0.291667	-17.650000	494.333344	1023.000000	1023.000000	2046.000000
1.680000	0.032860	19.420069	4.821869	4.237737	4.856078	5.504384	0.000000	-10.000000	0.308333	-18.333334	488.500000	1023.000000	1023.000000	2046.000000
1.700000	0.031949	18.881765	4.736600	4.221926	4.577640	5.345599	0.000000	-10.000000	0.325000	-18.883335	482.166656	1023.000000	1023.000000	2046.000000
1.720000	0.031179	18.426857	4.696641	4.210572	4.508906	5.010738	0.000000	-10.000000	0.358333	-19.483334	475.833344	1023.000000	1023.000000	2046.000000
1.740000	0.030243	17.873844	4.584101	4.165751	4.271916	4.852076	0.000000	-10.000000	0.383333	-20.100000	469.166656	1023.000000	1023.000000	2046.000000
1.760000	0.029616	17.502794	4.470807	4.239891	4.180450	4.611646	0.000000	-10.000000	0.400000	-20.816668	462.500000	1023.000000	1023.000000	2046.000000
1.780000	0.028826	17.035892	4.443739	4.205415	3.981800	4.404938	0.000000	-10.000000	0.416667	-21.816668	450.500000	1023.000000	1023.000000	2046.000000
1.800000	0.028242	16.691210	4.370197	4.269530	3.783693	4.267789	0.000000	-10.000000	0.433333	-22.550001	440.833344	1023.000000	1023.000000	2046.000000
1.820000	0.027581	16.300470	4.318970	4.279368	3.715512	3.986621	0.000000	-10.000000	0.450000	-23.100000	433.500000	1023.000000	1023.000000	2046.000000
1.840000	0.026676	15.765236	4.189399	4.252039	3.482135	3.841662	0.000000	-10.000000	0.450000	-23.083334	431.000000	1023.000000	1023.000000	2046.000000
1.860000	0.026073	15.408923	4.050570	4.342560	3.299473	3.716321	0.000000	-10.000000	0.450000	-23.116667	425.833344	1023.000000	1023.000000	2046.000000
1.880000	0.025203	14.894794	3.901656	4.352808	3.132996	3.507333	0.000000	-10.000000	0.441667	-23.133333	418.000000	1023.000000	1023.000000	2046.000000
1.900000	0.024317	14.371253	3.811686	4.320933	2.871980	3.366654	0.000000	-10.000000	0.433333	-23.200001	410.333344	1023.000000	1023.000000	2046.000000
1.920000	0.023811	14.072216	3.804635	4.274337	2.774942	3.218302	0.000000	-10.000000	0.425000	-23.283333	402.666656	1023.000000	1023.000000	2046.000000
1.940000	0.023002	13.594317	3.810288	4.127872	2.586946	3.069212	0.000000	-10.000000	0.433333	-23.450001	395.000000	1023.000000	1023.000000	2046.000000
1.960000	0.022274	13.163941	3.706993	4.120082	2.438746	2.898120	0.000000	-10.000000	0.441667	-23.516666	387.000000	1023.000000	1023.000000	2046.000000
1.980000	0.021464	12.685016	3.678604	4.165246	2.282402	2.558764	0.000000	-10.000000	0.441667	-23.483334	379.000000	1023.000000	1023.000000	2046.000000
2.000000	0.020626	12.189753	3.491652	4.167322	1.994935	2.535844	0.000000	-10.000000	0.425000	-22.983334	371.166656	1023.000000	1023.000000	2046.000000
2.020000	0.020345	12.023943	3.397753	4.342075	1.949453	2.334662	0.000000	-10.000000	0.408333	-22.616667	363.500000	1023.000000	1023.000000	2046.000000
2.040000	0.019820	11.713832	3.308990	4.379324	1.785017	2.240500	0.000000	-10.000000	0.408333	-22.350000	356.000000	1023.000000	1023.000000	2046.000000
2.060000	0.019553	11.555741	3.201644	4.443336	1.627609	2.283153	0.000000	-10.000000	0.416667	-22.666668	348.500000	1023.000000	1023.000000	2046.000000
2.080000	0.019245	11.373590	3.222564	4.459602	1.497775	2.193650	0.000000	-10.000000	0.425000	-22.950001	340.833344	1023.000000	1023.000000	2046.000000
2.100000	0.018728	11.068176	3.106650	4.485153	1.308979	2.167394	0.000000	-10.000000	0.416667	-23.100000	333.333344	1023.000000	1023.000000	2046.000000
2.120000	0.018428	10.890825	3.062517	4.415262	1.320952	2.092094	0.000000	-10.000000	0.425000	-23.083334	325.666656	1023.000000	1023.000000	2046.000000
2.140000	0.017895	10.576036	3.059897	4.245236	1.198477	2.072425	0.000000	-10.000000	0.425000	-23.100000	318.000000	1023.000000	1023.000000	2046.000000
2.160000	0.017357	10.258142	3.030041	4.106493	1.105329	2.016279	0.000000	-10.000000	0.433333	-23.000000	310.166656	1023.000000	1023.000000	2046.000000
2.180000	0.016740	9.893571	3.008691	3.960320	1.110618	1.813943	0.000000	-10.000000	0.433333	-23.200001	302.500000	1023.000000	1023.000000	2046.000000
2.200000	0.016185	9.565598	2.978205	3.808136	0.966700	1.812557	0.000000	-10.000000	0.433333	-23.016666	294.833344	1023.000000	1023.000000	2046.000000
2.220000	0.015726	9.294091	2.916157	3.780505	0.968021	1.629408	0.000000	-10.000000	0.441667	-22.933334	287.166656	1023.000000	1023.000000	2046.000000
2.240000	0.015177	8.969885	2.850352	3.713487	0.820713	1.585333	0.000000	-10.000000	0.425000	-22.450001	279.500000	1023.000000	1023.000000	2046.000000
2.260000	0.014933	8.825366	2.812529	3.693649	0.818135	1.501053	0.000000	-10.000000	0.416667	-22.166668	272.000000	1023.000000	1023.000000	2046.000000
2.280000	0.014451	8.540361	2.762208	3.615440	0.712532	1.450182	0.000000	-10.000000	0.400000	-21.950001	264.500000	1023.000000	1023.000000	2046.000000
2.300000	0.014070	8.315261	2.732117	3.554656	0.570413	1.458075	0.000000	-10.000000	0.400000	-21.816668	257.166656	1023.000000	1023.000000	2046.000000
2.320000	0.013518	7.989055	2.658485	3.531985	0.510018	1.288567	0.000000	-10.000000	0.400000	-21.683334	250.000000	1023.000000	1023.000000	2046.000000
2.340000	0.013164	7.779739	2.553546	3.473005	0.396998	1.356189	0.000000	-10.000000	0.400000	-21.600000	242.833328	1023.000000	1023.000000	2046.000000
2.360000	0.012822	7.577699	2.550631	3.426386	0.349874	1.250808	0.000000	-10.000000	0.400000	-21.450001	235.666672	1023.000000	1023.000000	2046.000000
2.380000	0.012355	7.301575	2.497926	3.323139	0.259085	1.221424	0.000000	-10.000000	0.408333	-21.300001	228.333328	1023.000000	1023.000000	2046.000000
2.400000	0.011896	7.030564	2.448606	3.290696	0.142954	1.148308	0.000000	-10.000000	0.400000	-21.100000	221.166672	1023.000000	1023.000000	2046.000000
2.420000	0.011430	6.755015	2.371426	3.218028	0.108776	1.056786	0.000000	-10.000000	0.400000	-20.816668	214.000000	1023.000000	1023.000000	2046.000000
2.440000	0.011046	6.528362	2.316583	3.190123	-0.017526	1.039182	0.000000	-10.000000	0.383333	-20.666668	207.166672	1023.000000	1023.000000	2046.000000
2.460000	0.010869	6.423742	2.273485	3.212150	0.012118	0.925990	0.000000	-10.000000	0.391667	-20.433334	200.333328	1023.000000	1023.000000	2046.000000
2.480000	0.010699	6.322938	2.221911	3.251276	-0.040352	0.890103	0.000000	-10.000000	0.375000	-20.400000	193.500000	1023.000000	1023.000000	2046.000000
2.500000	0.010429	6.163381	2.188098	3.192851	-0.125572	0.908004	0.000000	-10.000000	0.366667	-20.333334	186.666672	1023.000000	1023.000000	2046.000000
2.520000	0.010018	5.920755	2.100872	3.163372	-0.208695	0.865206	0.000000	-10.000000	0.358333	-20.266666	179.833328	1023.000000	1023.000000	2046.000000
2.540000	0.009645	5.699912	1.995534	3.167369	-0.319949	0.856958	0.000000	-10.000000	0.350000	-19.950001	173.166672	1023.000000	1023.000000	2046.000000
2.560000	0.009326	5.511710	1.927744	3.122893	-0.387564	0.848637	0.000000	-10.000000	0.350000	-19.583334	166.333328	1023.000000	1023.000000	2046.000000
2.580000	0.008983	5.309141	1.839526	3.109637	-0.388828	0.748806	0.000000	-10.000000	0.341667	-19.150000	159.833328	1023.000000	1023.000000	2046.000000
2.600000	0.008593	5.078631	1.802501	2.996356	-0.490029	0.769804	0.000000	-10.000000	0.333333	-18.750000	153.500000	1023.000000	1023.000000	2046.000000
2.620000	0.008273	4.889380	1.802707	2.866399	-0.512013	0.732286	0.000000	-10.000000	0.300000	-18.283333	147.500000	1023.000000	1023.000000	2046.000000
2.640000	0.007781	4.598430	1.748934	2.869166	-0.614960	0.595290	0.000000	-10.000000	0.266667	-17.833334	141.500000	1023.000000	1023.000000	2046.000000
2.660000	0.007416	4.382566	1.775668	2.852739	-0.778757	0.532916	0.000000	-10.000000	0.250000	-17.216667	135.500000	1023.000000	1023.000000	2046.000000
2.680000	0.007060	4.172264	1.636814	2.946683	-0.857500	0.446266	0.000000	-10.000000	0.250000	-16.516666	129.666672	1023.000000	1023.000000	2046.000000
2.700000	0.006862	4.055449	1.566992	3.034731	-0.965309	0.419035	0.000000	-10.000000	0.241667	-15.850000	124.000000	1023.000000	1023.000000	2046.000000
2.720000	0.006767	3.999496	1.553056	3.095711	-1.063980	0.414709	0.000000	-10.000000	0.241667	-15.650001	118.666664	1023.000000	1023.000000	2046.000000
2.740000	0.006692	3.954977	1.469329	3.224643	-1.144552	0.405557	0.000000	-10.000000	0.241667	-15.850000	113.333336	1023.000000	1023.000000	2046.000000
2.760000	0.006588	3.893650	1.518874	3.222102	-1.228489	0.381162	0.000000	-10.000000	0.241667	-16.216667	108.000000	1023.000000	1023.000000	2046.000000
2.780000	0.006432	3.801541	1.365276	3.288924	-1.202022	0.349363	0.000000	-10.000000	0.241667	-16.333334	102.666664	1023.000000	1023.000000	2046.000000
2.800000	0.006247	3.692183	1.426035	3.200362	-1.309073	0.374859	0.000000	-10.000000	0.241667	-16.083334	97.166664	1023.000000	1023.000000	2046.000000
2.820000	0.005962	3.523715	1.415439	3.094006	-1.355133	0.369403	0.000000	-10.000000	0.241667	-15.750000	91.833336	1023.000000	1023.000000	2046.000000
2.840000	0.005768	3.408721	1.397254	2.966209	-1.315451	0.360708	0.000000	-10.000000	0.241667	-15.433333	86.500000	1023.000000	1023.000000	2046.000000
2.860000	0.005205	3.076227	1.442412	2.770861	-1.394808	0.257761	0.000000	-10.000000	0.241667	-15.516666	81.500000	1023.000000	1023.000000	2046.000000
2.880000	0.004970	2.937103	1.376381	2.743142	-1.333779	0.151359	0.000000	-10.000000	0.241667	-15.433333	76.333336	1023.000000	1023.000000	2046.000000
2.900000	0.004563	2.696461	1.412389	2.568866	-1.444423	0.159630	0.000000	-10.000000	0.225000	-15.283334	71.166664	1023.000000	1023.000000	2046.000000
2.920000	0.004465	2.639032	1.345124	2.582949	-1.346773	0.057733	0.000000	-10.000000	0.208333	-14.883333	66.000000	1023.000000	1023.000000	2046.000000
2.940000	0.004284	2.531770	1.385341	2.471296	-1.424979	0.100113	0.000000	-10.000000	0.208333	-14.483334	61.000000	1023.000000	1023.000000	2046.000000
2.960000	0.004211	2.488941	1.310684	2.480102	-1.379924	0.078079	0.000000	-10.000000	0.208333	-14.266667	56.166668	1023.000000	1023.000000	2046.000000
2.980000	0.003972	2.347483	1.321741	2.416770	-1.446351	0.055323	0.000000	-10.000000	0.208333	-13.833334	51.333332	1023.000000	1023.000000	2046.000000
3.000000	0.003875	2.290139	1.339618	2.399964	-1.474548	0.025105	0.000000	-10.000000	0.200000	-13.500000	46.666668	1023.000000	1023.000000	2046.000000
3.020000	0.003590	2.121408	1.268731	2.385771	-1.559075	0.025982	0.000000	-10.000000	0.191667	-12.983334	42.166668	1023.000000	1023.000000	2046.000000
3.040000	0.003462	2.046281	1.284982	2.289162	-1.585350	0.057487	0.000000	-10.000000	0.166667	-12.400001	38.000000	1023.000000	1023.000000	2046.000000
3.060000	0.003154	1.864061	1.182829	2.330681	-1.594224	-0.055225	0.000000	-10.000000	0.150000	-11.766667	34.000000	1023.000000	1023.000000	2046.000000
3.080000	0.002943	1.739502	1.160134	2.208107	-1.618806	-0.009933	0.000000	-10.000000	0.133333	-11.033334	30.000000	1023.000000	1023.000000	2046.000000
3.100000	0.002701	1.596216	1.079459	2.264647	-1.627689	-0.120201	0.000000	-10.000000	0.125000	-10.433333	26.166666	1023.000000	1023.000000	2046.000000
3.120000	0.002515	1.486575	1.083115	2.177535	-1.660743	-0.113332	0.000000	-10.000000	0.108333	-9.883333	22.500000	1023.000000	1023.000000	2046.000000
3.140000	0.002476	1.463587	1.028614	2.272637	-1.650639	-0.187025	0.000000	-10.000000	0.091667	-9.383333	19.166666	1023.000000	1023.000000	2046.000000
3.160000	0.002464	1.456384	1.100684	2.218104	-1.665622	-0.196782	0.000000	-10.000000	0.091667	-8.850000	16.000000	1023.000000	1023.000000	2046.000000
3.180000	0.002656	1.569740	1.077504	2.324201	-1.610916	-0.221048	0.000000	-10.000000	0.075000	-8.066667	13.166667	1023.000000	1023.000000	2046.000000
3.200000	0.002389	1.411976	1.091657	2.216994	-1.727380	-0.169295	0.000000	-10.000000	0.083333	-7.116667	10.333333	1023.000000	1023.000000	2046.000000
3.220000	0.002370	1.400766	0.925126	2.315286	-1.624771	-0.214875	0.000000	-10.000000	0.066667	-5.966667	7.833333	1023.000000	1023.000000	2046.000000
3.240000	0.002236	1.321354	0.948772	2.238296	-1.726238	-0.139475	0.000000	-10.000000	0.066667	-4.483334	5.833333	1023.000000	1023.000000	2046.000000
3.260000	0.002197	1.298413	0.810371	2.375057	-1.620969	-0.266046	0.000000	-10.000000	0.050000	-2.650000	4.666667	1023.000000	1023.000000	2046.000000
3.280000	0.001966	1.161768	0.865452	2.224886	-1.738457	-0.190112	0.000000	-10.000000	0.041667	-0.766667	4.166667	1023.000000	1023.000000	2046.000000
3.300000	0.001895	1.120058	0.884707	2.192949	-1.755354	-0.202244	0.000000	-10.000000	0.041667	0.950000	4.000000	1023.000000	1023.000000	2046.000000
3.320000	0.001851	1.093948	0.920509	2.186023	-1.705326	-0.307258	0.000000	-10.000000	0.033333	2.200000	4.000000	1023.000000	1023.000000	2046.000000
3.340000	0.001694	1.001241	0.957778	2.163410	-1.862327	-0.257621	0.000000	-10.000000	0.025000	3.583333	4.000000	1023.000000	1023.000000	2046.000000
3.360000	0.001729	1.021950	0.867313	2.351001	-1.788844	-0.407521	0.000000	-10.000000	0.000000	5.233334	4.000000	1023.000000	1023.000000	2046.000000
3.380000	0.001691	0.999092	0.918167	2.394067	-1.958615	-0.354527	0.000000	-10.000000	-0.008333	7.083333	4.000000	1023.000000	1023.000000	2046.000000
3.400000	0.002116	1.250570	0.877913	2.643479	-1.878598	-0.392223	0.000000	-10.000000	-0.008333	8.366667	4.000000	1023.000000	1023.000000	2046.000000
3.420000	0.002333	1.378879	0.951765	2.642202	-1.941711	-0.273376	0.000000	-10.000000	0.000000	8.833334	4.000000	1023.000000	1023.000000	2046.000000
3.440000	0.002852	1.685378	0.970571	2.826768	-1.869864	-0.242097	0.000000	-10.000000	0.000000	9.016667	4.000000	1023.000000	1023.000000	2046.000000
3.460000	0.003005	1.776035	1.039110	2.861734	-1.889044	-0.235765	0.000000	-10.000000	-0.016667	9.716667	4.000000	1023.000000	1023.000000	2046.000000
3.480000	0.003257	1.924798	1.007405	2.852247	-1.827284	-0.107570	0.000000	-10.000000	-0.050000	10.916667	7.000000	1023.000000	1023.000000	2046.000000
3.500000	0.003600	2.127451	1.057051	2.837146	-1.665602	-0.101144	0.000000	-10.000000	-0.083333	12.516667	13.500000	1023.000000	1023.000000	2046.000000
3.520000	0.003793	2.241589	1.171981	2.670931	-1.661429	0.060106	0.000000	-10.000000	-0.116667	13.816668	21.500000	1023.000000	1023.000000	2046.000000
3.540000	0.004087	2.415177	1.193578	2.628094	-1.410047	0.003552	0.000000	-10.000000	-0.116667	15.083334	28.166666	1023.000000	1023.000000	2046.000000
3.560000	0.004189	2.475498	1.308474	2.476088	-1.383948	0.074884	0.000000	-10.000000	-0.133333	16.166668	33.000000	1023.000000	1023.000000	2046.000000
3.580000	0.004666	2.757631	1.328446	2.431898	-1.192886	0.190173	0.000000	-10.000000	-0.150000	17.366667	38.166668	1023.000000	1023.000000	2046.000000
3.600000	0.005135	3.034662	1.436542	2.394899	-1.075041	0.278262	0.000000	-10.000000	-0.183333	18.299999	43.666668	1023.000000	1023.000000	2046.000000
3.620000	0.005554	3.282488	1.481373	2.341124	-0.995137	0.455129	0.000000	-10.000000	-0.216667	19.033333	49.666668	1023.000000	1023.000000	2046.000000
3.640000	0.006185	3.655197	1.480163	2.445287	-0.703978	0.433725	0.000000	-10.000000	-0.233333	19.483334	56.000000	1023.000000	1023.000000	2046.000000
3.660000	0.006539	3.864442	1.563548	2.304773	-0.701580	0.697701	0.000000	-10.000000	-0.258333	19.983334	62.500000	1023.000000	1023.000000	2046.000000
3.680000	0.007222	4.267982	1.566940	2.430493	-0.457774	0.728323	0.000000	-10.000000	-0.275000	20.533333	69.000000	1023.000000	1023.000000	2046.000000
3.700000	0.007670	4.533101	1.712254	2.321923	-0.437189	0.936112	0.000000	-10.000000	-0.283333	21.200001	75.666664	1023.000000	1023.000000	2046.000000
3.720000	0.008278	4.892099	1.594052	2.380694	-0.123796	1.041149	0.000000	-10.000000	-0.291667	22.083334	82.666664	1023.000000	1023.000000	2046.000000
3.740000	0.008704	5.143834	1.736976	2.297421	-0.074583	1.184020	0.000000	-10.000000	-0.300000	22.799999	89.833336	1023.000000	1023.000000	2046.000000
3.760000	0.009218	5.447983	1.705989	2.325294	0.090588	1.326113	0.000000	-10.000000	-0.325000	23.549999	97.333336	1023.000000	1023.000000	2046.000000
3.780000	0.009725	5.747374	1.771068	2.364733	0.259297	1.352276	0.000000	-10.000000	-0.341667	23.816668	105.000000	1023.000000	1023.000000	2046.000000
3.800000	0.009991	5.904740	1.756331	2.309606	0.320771	1.518033	0.000000	-10.000000	-0.350000	24.133333	113.000000	1023.000000	1023.000000	2046.000000
3.820000	0.010873	6.425871	1.795972	2.454754	0.673339	1.501806	0.000000	-10.000000	-0.333333	23.966667	121.000000	1023.000000	1023.000000	2046.000000
3.840000	0.011336	6.699725	1.903034	2.379393	0.704059	1.713239	0.000000	-10.000000	-0.333333	23.833334	129.000000	1023.000000	1023.000000	2046.000000
3.860000	0.012273	7.253615	1.921652	2.517468	1.025547	1.788947	0.000000	-10.000000	-0.316667	23.566668	137.000000	1023.000000	1023.000000	2046.000000
3.880000	0.012856	7.598112	2.047404	2.483466	1.103547	1.963694	0.000000	-10.000000	-0.325000	23.550001	145.000000	1023.000000	1023.000000	2046.000000
3.900000	0.013436	7.940886	2.026614	2.524248	1.234202	2.155823	0.000000	-10.000000	-0.316667	23.483334	153.000000	1023.000000	1023.000000	2046.000000
3.920000	0.014028	8.290285	2.025870	2.626007	1.375537	2.262872	0.000000	-10.000000	-0.333333	23.733334	161.000000	1023.000000	1023.000000	2046.000000
3.940000	0.014469	8.551473	2.011361	2.654367	1.446626	2.439118	0.000000	-10.000000	-0.341667	23.983334	168.833328	1023.000000	1023.000000	2046.000000
3.960000	0.015123	8.937502	1.995040	2.757954	1.711646	2.472862	0.000000	-10.000000	-0.366667	24.516668	176.833328	1023.000000	1023.000000	2046.000000
3.980000	0.015592	9.214953	2.140168	2.640677	1.694743	2.739366	0.000000	-10.000000	-0.375000	24.650002	184.833328	1023.000000	1023.000000	2046.000000
4.000000	0.016150	9.544755	2.193604	2.668354	1.916332	2.766465	0.000000	-10.000000	-0.391667	24.633333	193.000000	1023.000000	1023.000000	2046.000000
4.020000	0.016508	9.756373	2.362174	2.695494	1.874308	2.824397	0.000000	-10.000000	-0.383333	24.600000	201.000000	1023.000000	1023.000000	2046.000000
4.040000	0.016709	9.874862	2.214676	2.748819	1.989689	2.921678	0.000000	-10.000000	-0.383333	24.666666	209.166672	1023.000000	1023.000000	2046.000000
4.060000	0.017377	10.269567	2.273451	2.965298	2.089306	2.941511	0.000000	-10.000000	-0.375000	24.883333	217.500000	1023.000000	1023.000000	2046.000000
4.080000	0.017906	10.582530	2.312830	3.028998	2.096157	3.144543	0.000000	-10.000000	-0.366667	24.750000	225.833328	1023.000000	1023.000000	2046.000000
4.100000	0.018794	11.107017	2.350305	3.308205	2.269922	3.178585	0.000000	-10.000000	-0.358333	24.600000	234.000000	1023.000000	1023.000000	2046.000000
4.120000	0.019513	11.531970	2.441401	3.328705	2.290284	3.471580	0.000000	-10.000000	-0.350000	24.400002	242.333328	1023.000000	1023.000000	2046.000000
4.140000	0.020366	12.036348	2.456770	3.507650	2.589792	3.482137	0.000000	-10.000000	-0.333333	24.150002	250.666672	1023.000000	1023.000000	2046.000000
4.160000	0.021114	12.478104	2.636149	3.479551	2.593972	3.768431	0.000000	-10.000000	-0.325000	23.900002	259.000000	1023.000000	1023.000000	2046.000000
4.180000	0.021723	12.838437	2.677244	3.502873	2.751289	3.907031	0.000000	-10.000000	-0.316667	23.800001	267.000000	1023.000000	1023.000000	2046.000000
4.200000	0.022606	13.360311	2.877608	3.402979	2.966631	4.113093	0.000000	-10.000000	-0.316667	23.750000	275.000000	1023.000000	1023.000000	2046.000000
4.220000	0.022981	13.581525	2.984753	3.235530	3.032594	4.328648	0.000000	-10.000000	-0.300000	23.500000	282.833344	1023.000000	1023.000000	2046.000000
4.240000	0.023644	13.973707	3.097089	3.227277	3.288595	4.360747	0.000000	-10.000000	-0.283333	22.983334	290.500000	1023.000000	1023.000000	2046.000000
4.260000	0.024145	14.269828	3.251981	3.121735	3.307977	4.588135	0.000000	-10.000000	-0.283333	22.750000	298.166656	1023.000000	1023.000000	2046.000000
4.280000	0.024928	14.732542	3.281289	3.221728	3.630606	4.598918	0.000000	-10.000000	-0.300000	22.866667	305.833344	1023.000000	1023.000000	2046.000000
4.300000	0.025745	15.215071	3.513051	3.139112	3.660142	4.902766	0.000000	-10.000000	-0.308333	23.250000	313.500000	1023.000000	1023.000000	2046.000000
4.320000	0.026637	15.742324	3.468548	3.257413	4.018125	4.998239	0.000000	-10.000000	-0.308333	23.516666	321.166656	1023.000000	1023.000000	2046.000000
4.340000	0.027403	16.195196	3.641565	3.245043	4.114892	5.193696	0.000000	-10.000000	-0.300000	23.350000	329.000000	1023.000000	1023.000000	2046.000000
4.360000	0.028105	16.610247	3.688639	3.260662	4.370798	5.290147	0.000000	-10.000000	-0.308333	23.383333	337.000000	1023.000000	1023.000000	2046.000000
4.380000	0.028812	17.027676	3.847634	3.280116	4.464933	5.434992	0.000000	-10.000000	-0.308333	23.400002	344.666656	1023.000000	1023.000000	2046.000000
4.400000	0.029532	17.453297	3.912603	3.279032	4.645793	5.615868	0.000000	-10.000000	-0.308333	23.566668	352.333344	1023.000000	1023.000000	2046.000000
4.420000	0.030188	17.840982	3.973162	3.356033	4.872117	5.639671	0.000000	-10.000000	-0.300000	23.566668	360.000000	1023.000000	1023.000000	2046.000000
4.440000	0.031023	18.334352	4.093995	3.317492	5.034910	5.887955	0.000000	-10.000000	-0.300000	23.600000	368.000000	1023.000000	1023.000000	2046.000000
4.460000	0.031503	18.618435	4.075435	3.391520	5.248667	5.902812	0.000000	-10.000000	-0.308333	23.566668	376.000000	1023.000000	1023.000000	2046.000000
4.480000	0.032418	19.159121	4.237204	3.412667	5.393221	6.116028	0.000000	-10.000000	-0.316667	23.533335	384.000000	1023.000000	1023.000000	2046.000000
4.500000	0.033125	19.576992	4.251106	3.537766	5.624730	6.163390	0.000000	-10.000000	-0.316667	23.450001	392.000000	1023.000000	1023.000000	2046.000000
4.520000	0.034121	20.165272	4.380466	3.525370	5.824612	6.434823	0.000000	-10.000000	-0.308333	23.316668	399.833344	1023.000000	1023.000000	2046.000000
4.540000	0.035074	20.728603	4.516067	3.571490	6.039667	6.601380	0.000000	-10.000000	-0.300000	23.300001	407.500000	1023.000000	1023.000000	2046.000000
4.560000	0.035755	21.131029	4.554952	3.661599	6.220024	6.694454	0.000000	-10.000000	-0.300000	23.183334	415.166656	1023.000000	1023.000000	2046.000000
4.580000	0.036323	21.466797	4.599565	3.627904	6.268116	6.971210	0.000000	-10.000000	-0.291667	23.283335	423.000000	1023.000000	1023.000000	2046.000000
4.600000	0.037031	21.885220	4.553071	3.846935	6.466595	7.018619	0.000000	-10.000000	-0.283333	22.933334	430.833344	1023.000000	1023.000000	2046.000000
4.620000	0.037628	22.238058	4.561482	3.873324	6.549490	7.253761	0.000000	-10.000000	-0.266667	22.716667	438.500000	1023.000000	1023.000000	2046.000000
4.640000	0.038186	22.567955	4.601446	3.906140	6.719570	7.340798	0.000000	-10.000000	-0.258333	22.516666	446.166656	1023.000000	1023.000000	2046.000000
4.660000	0.038706	22.875183	4.759120	3.927730	6.724570	7.463763	0.000000	-10.000000	-0.250000	22.533335	453.666656	1023.000000	1023.000000	2046.000000
4.680000	0.039299	23.225710	4.813097	4.005907	6.908583	7.498125	0.000000	-10.000000	-0.241667	22.333334	461.333344	1023.000000	1023.000000	2046.000000
4.700000	0.039559	23.379311	4.835102	4.115563	6.930813	7.497832	0.000000	-10.000000	-0.225000	21.983334	468.666656	1023.000000	1023.000000	2046.000000
4.720000	0.039834	23.541718	4.853757	4.213855	6.880374	7.593732	0.000000	-10.000000	-0.208333	21.400002	476.166656	1023.000000	1023.000000	2046.000000
4.740000	0.040239	23.781143	4.811383	4.419404	6.976419	7.573937	0.000000	-10.000000	-0.208333	20.900002	483.333344	1023.000000	1023.000000	2046.000000
4.760000	0.040924	24.185919	4.914903	4.546528	6.975913	7.748575	0.000000	-10.000000	-0.208333	20.216667	490.500000	1023.000000	1023.000000	2046.000000
4.780000	0.041647	24.613108	4.989037	4.769369	7.062638	7.792064	0.000000	-10.000000	-0.208333	19.900000	497.333344	1023.000000	1023.000000	2046.000000
4.800000	0.042303	25.001276	4.971889	4.889040	7.214562	7.925785	0.000000	-10.000000	-0.200000	19.416666	504.000000	1023.000000	1023.000000	2046.000000
4.820000	0.043203	25.533129	5.161114	5.013107	7.312167	8.046741	0.000000	-10.000000	-0.200000	19.216667	510.500000	1023.000000	1023.000000	2046.000000
4.840000	0.043594	25.764347	5.185180	5.045663	7.409360	8.124144	0.000000	-10.000000	-0.200000	18.950001	517.000000	1023.000000	1023.000000	2046.000000
4.860000	0.044368	26.221231	5.411556	5.015945	7.448542	8.345189	0.000000	-10.000000	-0.191667	18.783335	523.333313	1023.000000	1023.000000	2046.000000
4.880000	0.044791	26.471514	5.560945	4.899181	7.576283	8.435103	0.000000	-10.000000	-0.166667	18.466667	529.500000	1023.000000	1023.000000	2046.000000
4.900000	0.045257	26.746693	5.717523	4.844688	7.686529	8.497952	0.000000	-10.000000	-0.141667	17.550001	535.833313	1023.000000	1023.000000	2046.000000
4.920000	0.045704	27.011211	5.860045	4.735855	7.779239	8.636073	0.000000	-10.000000	-0.125000	17.033335	541.833313	1023.000000	1023.000000	2046.000000
4.940000	0.046099	27.244650	5.909578	4.762078	7.890242	8.682754	0.000000	-10.000000	-0.116667	16.633333	547.833313	1023.000000	1023.000000	2046.000000
4.960000	0.046808	27.663616	5.993878	4.765326	8.006614	8.897799	0.000000	-10.000000	-0.108333	16.783333	553.333313	1023.000000	1023.000000	2046.000000
4.980000	0.047438	28.035925	6.041195	4.829310	8.182685	8.982734	0.000000	-10.000000	-0.100000	16.316666	559.000000	1023.000000	1023.000000	2046.000000
5.000000	0.047989	28.361641	6.096658	4.844026	8.281568	9.139389	0.000000	-10.000000	-0.083333	15.916667	564.500000	1023.000000	1023.000000	2046.000000
5.020000	0.048578	28.709352	6.174171	4.835236	8.405883	9.294063	0.000000	-10.000000	-0.066667	15.250000	569.833313	1023.000000	1023.000000	2046.000000
5.040000	0.048893	28.895470	6.180264	4.869086	8.453050	9.393070	0.000000	-10.000000	-0.050000	14.800000	575.000000	1023.000000	1023.000000	2046.000000
5.060000	0.049205	29.080059	6.220604	4.895997	8.448717	9.514739	0.000000	-10.000000	-0.058333	14.066667	580.000000	1023.000000	1023.000000	2046.000000
5.080000	0.049325	29.150894	6.181808	4.956162	8.505005	9.507918	0.000000	-10.000000	-0.050000	13.016666	584.833313	1023.000000	1023.000000	2046.000000
5.100000	0.049464	29.233141	6.200227	4.959341	8.499614	9.573957	0.000000	-10.000000	-0.033333	11.716667	589.500000	1023.000000	1023.000000	2046.000000
5.120000	0.049567	29.294331	6.249154	4.960664	8.470975	9.613536	0.000000	-10.000000	-0.008333	10.283334	593.500000	1023.000000	1023.000000	2046.000000
5.140000	0.049480	29.242521	6.126393	5.017385	8.497584	9.601158	0.000000	-10.000000	0.000000	8.550000	597.166687	1023.000000	1023.000000	2046.000000
5.160000	0.049715	29.381323	6.244505	5.061969	8.423665	9.651184	0.000000	-10.000000	0.016667	6.233334	600.333313	1023.000000	1023.000000	2046.000000
5.180000	0.049574	29.298075	6.183153	5.091637	8.398989	9.624297	0.000000	-10.000000	0.033333	2.916667	603.000000	1023.000000	1023.000000	2046.000000
5.200000	0.049757	29.406233	6.275434	5.142914	8.392474	9.595410	0.000000	-10.000000	0.066667	-0.150000	604.500000	1023.000000	1023.000000	2046.000000
5.220000	0.049380	29.183346	6.174478	5.107092	8.313355	9.588420	0.000000	-10.000000	0.075000	-2.900000	605.000000	1023.000000	1023.000000	2046.000000
5.240000	0.048966	28.938869	6.117424	5.154685	8.206542	9.460219	0.000000	-10.000000	0.100000	-5.116667	605.000000	1023.000000	1023.000000	2046.000000
5.260000	0.048715	28.790731	6.032452	5.228791	8.102535	9.426953	0.000000	-10.000000	0.100000	-7.250000	605.000000	1023.000000	1023.000000	2046.000000
5.280000	0.048115	28.436007	5.882451	5.271726	8.014402	9.267428	0.000000	-10.000000	0.108333	-8.900000	605.000000	1023.000000	1023.000000	2046.000000
5.300000	0.047797	28.248278	5.890912	5.237301	7.893219	9.226847	0.000000	-10.000000	0.100000	-9.733334	605.000000	1023.000000	1023.000000	2046.000000
5.320000	0.047249	27.924070	5.811274	5.227861	7.780343	9.104593	0.000000	-10.000000	0.100000	-10.116667	605.000000	1023.000000	1023.000000	2046.000000
5.340000	0.046841	27.683128	5.869003	5.179270	7.598474	9.036383	0.000000	-10.000000	0.100000	-10.400001	605.000000	1023.000000	1023.000000	2046.000000
5.360000	0.046260	27.339651	5.734461	5.230563	7.484381	8.890245	0.000000	-10.000000	0.100000	-10.800000	597.666687	1023.000000	1023.000000	2046.000000
5.380000	0.045507	26.894909	5.613454	5.289262	7.197753	8.794440	0.000000	-10.000000	0.108333	-11.033334	589.000000	1023.000000	1023.000000	2046.000000
5.400000	0.044970	26.577265	5.542485	5.412324	6.936409	8.686046	0.000000	-10.000000	0.125000	-11.233334	579.000000	1023.000000	1023.000000	2046.000000
5.420000	0.044364	26.218966	5.421007	5.543404	6.709031	8.545525	0.000000	-10.000000	0.141667	-11.483334	575.333313	1023.000000	1023.000000	2046.000000
5.440000	0.044000	26.004007	5.444637	5.598542	6.451044	8.509785	0.000000	-10.000000	0.150000	-12.150001	571.500000	1023.000000	1023.000000	2046.000000
5.460000	0.043538	25.730808	5.270188	5.682471	6.335999	8.442150	0.000000	-10.000000	0.183333	-13.183333	567.500000	1023.000000	1023.000000	2046.000000
5.480000	0.042993	25.409025	5.272357	5.716953	6.079038	8.340677	0.000000	-10.000000	0.216667	-14.200001	563.000000	1023.000000	1023.000000	2046.000000
5.500000	0.042480	25.105722	5.177087	5.744379	5.988880	8.195377	0.000000	-10.000000	0.250000	-15.300000	558.333313	1023.000000	1023.000000	2046.000000
5.520000	0.041552	24.557327	5.059114	5.705155	5.754027	8.039030	0.000000	-10.000000	0.266667	-16.133333	553.166687	1023.000000	1023.000000	2046.000000
5.540000	0.041110	24.295740	5.149126	5.542296	5.589558	8.014760	0.000000	-10.000000	0.283333	-17.166666	547.833313	1023.000000	1023.000000	2046.000000
5.560000	0.040061	23.675879	5.051523	5.408973	5.488164	7.727218	0.000000	-10.000000	0.333333	-18.350000	542.000000	1023.000000	1023.000000	2046.000000
5.580000	0.039371	23.268026	5.261600	5.182507	5.200320	7.623600	0.000000	-10.000000	0.366667	-19.566668	536.000000	1023.000000	1023.000000	2046.000000
5.600000	0.038378	22.681211	5.107741	5.084965	5.141350	7.347156	0.000000	-10.000000	0.400000	-20.316668	529.333313	1023.000000	1023.000000	2046.000000
5.620000	0.037473	22.146643	5.103711	5.046704	4.942135	7.054093	0.000000	-10.000000	0.400000	-20.833334	522.500000	1023.000000	1023.000000	2046.000000
5.640000	0.036943	21.833467	5.116503	4.975810	4.773192	6.967963	0.000000	-10.000000	0.400000	-21.233334	515.500000	1023.000000	1023.000000	2046.000000
5.660000	0.036088	21.327948	4.936366	5.014567	4.696273	6.680741	0.000000	-10.000000	0.416667	-21.816668	508.333344	1023.000000	1023.000000	2046.000000
5.680000	0.035528	20.997131	5.022573	4.916867	4.473860	6.583831	0.000000	-10.000000	0.425000	-22.083334	501.166656	1023.000000	1023.000000	2046.000000
5.700000	0.034576	20.434326	4.838625	4.968155	4.391634	6.235912	0.000000	-10.000000	0.441667	-22.433334	493.833344	1023.000000	1023.000000	2046.000000
5.720000	0.033811	19.982220	4.886007	4.820102	4.155679	6.120430	0.000000	-10.000000	0.441667	-22.666668	486.500000	1023.000000	1023.000000	2046.000000
5.740000	0.032919	19.455057	4.750279	4.826616	4.050591	5.827571	0.000000	-10.000000	0.450000	-22.950001	478.833344	1023.000000	1023.000000	2046.000000
5.760000	0.031926	18.868490	4.719720	4.772209	3.840543	5.536018	0.000000	-10.000000	0.450000	-23.283335	471.000000	1023.000000	1023.000000	2046.000000
5.780000	0.031162	18.417006	4.706014	4.718872	3.691542	5.300577	0.000000	-10.000000	0.466667	-23.500000	463.333344	1023.000000	1023.000000	2046.000000
5.800000	0.030295	17.904169	4.534473	4.783466	3.610190	4.976040	0.000000	-10.000000	0.475000	-23.833334	455.666656	1023.000000	1023.000000	2046.000000
5.820000	0.029654	17.525782	4.531978	4.760833	3.449021	4.783950	0.000000	-10.000000	0.508333	-24.083334	448.000000	1023.000000	1023.000000	2046.000000
5.840000	0.028970	17.121408	4.389938	4.789962	3.387119	4.554389	0.000000	-10.000000	0.516667	-24.383333	439.666656	1023.000000	1023.000000	2046.000000
5.860000	0.028309	16.730656	4.433196	4.773098	3.157940	4.366422	0.000000	-10.000000	0.525000	-24.550001	431.333344	1023.000000	1023.000000	2046.000000
5.880000	0.027732	16.389828	4.264122	4.796367	3.209960	4.119379	0.000000	-10.000000	0.516667	-24.516666	423.000000	1023.000000	1023.000000	2046.000000
5.900000	0.026781	15.827339	4.110877	4.816236	2.941377	3.958851	0.000000	-10.000000	0.508333	-24.466667	415.000000	1023.000000	1023.000000	2046.000000
5.920000	0.026461	15.638731	4.102804	4.841132	2.849713	3.845082	0.000000	-10.000000	0.516667	-24.266666	407.000000	1023.000000	1023.000000	2046.000000
5.940000	0.025492	15.065895	3.866526	4.882302	2.745427	3.571640	0.000000	-10.000000	0.508333	-24.183334	399.000000	1023.000000	1023.000000	2046.000000
5.960000	0.024942	14.740815	3.918815	4.730361	2.562651	3.528988	0.000000	-10.000000	0.508333	-23.983334	391.000000	1023.000000	1023.000000	2046.000000
5.980000	0.024372	14.403603	3.870966	4.651599	2.517445	3.363593	0.000000	-10.000000	0.508333	-23.866667	383.000000	1023.000000	1023.000000	2046.000000
6.000000	0.023435	13.850053	3.815494	4.536245	2.357611	3.140702	0.000000	-10.000000	0.508333	-23.549999	375.000000	1023.000000	1023.000000	2046.000000
6.020000	0.022971	13.575852	3.892744	4.528248	2.185093	2.969767	0.000000	-10.000000	0.491667	-23.183332	367.000000	1023.000000	1023.000000	2046.000000
6.040000	0.022052	13.032856	3.665598	4.643974	2.014177	2.709106	0.000000	-10.000000	0.450000	-22.533333	359.166656	1023.000000	1023.000000	2046.000000
6.060000	0.021719	12.836092	3.675692	4.678490	1.820708	2.661202	0.000000	-10.000000	0.416667	-21.966667	351.500000	1023.000000	1023.000000	2046.000000
6.080000	0.021265	12.567856	3.468471	4.813188	1.799598	2.486598	0.000000	-10.000000	0.400000	-21.650002	344.166656	1023.000000	1023.000000	2046.000000
6.100000	0.020932	12.370605	3.502867	4.832583	1.516767	2.518387	0.000000	-10.000000	0.400000	-21.716667	337.000000	1023.000000	1023.000000	2046.000000
6.120000	0.020680	12.221978	3.380296	4.883255	1.509064	2.449364	0.000000	-10.000000	0.400000	-21.900000	329.833344	1023.000000	1023.000000	2046.000000
6.140000	0.020324	12.011364	3.292209	4.880286	1.431389	2.407481	0.000000	-10.000000	0.400000	-21.966667	322.500000	1023.000000	1023.000000	2046.000000
6.160000	0.019920	11.772991	3.330184	4.809507	1.261396	2.371905	0.000000	-10.000000	0.408333	-21.966667	315.166656	1023.000000	1023.000000	2046.000000
6.180000	0.019506	11.527765	3.176712	4.745387	1.335428	2.270238	0.000000	-10.000000	0.408333	-21.683332	307.833344	1023.000000	1023.000000	2046.000000
6.200000	0.019009	11.234342	3.219352	4.563480	1.208239	2.243271	0.000000	-10.000000	0.408333	-21.450001	300.666656	1023.000000	1023.000000	2046.000000
6.220000	0.018467	10.913830	3.191654	4.404713	1.232127	2.085336	0.000000	-10.000000	0.400000	-21.333334	293.333344	1023.000000	1023.000000	2046.000000
6.240000	0.017867	10.559268	3.155846	4.270728	1.149554	1.983140	0.000000	-10.000000	0.400000	-21.300001	286.166656	1023.000000	1023.000000	2046.000000
6.260000	0.017456	10.316445	3.209524	4.157663	1.025022	1.924236	0.000000	-10.000000	0.391667	-21.150000	279.000000	1023.000000	1023.000000	2046.000000
6.280000	0.017028	10.063293	3.134014	4.134887	1.038892	1.755500	0.000000	-10.000000	0.375000	-20.650000	272.000000	1023.000000	1023.000000	2046.000000
6.300000	0.016634	9.830796	3.071540	4.056685	0.945727	1.756844	0.000000	-10.000000	0.375000	-20.316668	265.166656	1023.000000	1023.000000	2046.000000
6.320000	0.016382	9.681912	3.067833	3.990667	0.918942	1.704470	0.000000	-10.000000	0.375000	-20.000000	258.333344	1023.000000	1023.000000	2046.000000
6.340000	0.015862	9.374289	2.927146	4.020866	0.871110	1.555167	0.000000	-10.000000	0.383333	-19.650000	251.666672	1023.000000	1023.000000	2046.000000
6.360000	0.015575	9.204720	2.977408	3.906183	0.762670	1.558459	0.000000	-10.000000	0.350000	-19.416668	245.000000	1023.000000	1023.000000	2046.000000
6.380000	0.015176	8.968989	2.850616	3.952246	0.736123	1.430005	0.000000	-10.000000	0.341667	-19.016666	238.666672	1023.000000	1023.000000	2046.000000
6.400000	0.014794	8.743320	2.812955	3.847750	0.648379	1.434237	0.000000	-10.000000	0.316667	-18.716667	232.333328	1023.000000	1023.000000	2046.000000
6.420000	0.014529	8.586712	2.853965	3.779315	0.575219	1.378214	0.000000	-10.000000	0.316667	-18.150000	226.000000	1023.000000	1023.000000	2046.000000
6.440000	0.014046	8.301349	2.723981	3.796916	0.528902	1.251551	0.000000	-10.000000	0.291667	-17.650000	219.833328	1023.000000	1023.000000	2046.000000
6.460000	0.014000	8.273982	2.744572	3.706482	0.521599	1.301330	0.000000	-10.000000	0.275000	-17.316668	214.000000	1023.000000	1023.000000	2046.000000
6.480000	0.013548	8.006803	2.579523	3.711904	0.477777	1.237599	0.000000	-10.000000	0.258333	-16.900000	208.333328	1023.000000	1023.000000	2046.000000
6.500000	0.013441	7.943546	2.721127	3.660407	0.334278	1.227735	0.000000	-10.000000	0.250000	-16.616667	202.666672	1023.000000	1023.000000	2046.000000
6.520000	0.013030	7.700493	2.517248	3.739033	0.344011	1.100202	0.000000	-10.000000	0.250000	-16.283333	197.000000	1023.000000	1023.000000	2046.000000
6.540000	0.012843	7.590102	2.514620	3.686219	0.250177	1.139087	0.000000	-10.000000	0.250000	-15.966667	191.666672	1023.000000	1023.000000	2046.000000
6.560000	0.012494	7.383977	2.320147	3.747383	0.257371	1.059077	0.000000	-10.000000	0.233333	-15.500000	186.333328	1023.000000	1023.000000	2046.000000
6.580000	0.012283	7.259194	2.290474	3.735134	0.218773	1.014814	0.000000	-10.000000	0.225000	-14.966667	181.166672	1023.000000	1023.000000	2046.000000
6.600000	0.011845	7.000531	2.240907	3.596681	0.159546	1.003397	0.000000	-10.000000	0.208333	-14.450000	176.000000	1023.000000	1023.000000	2046.000000
6.620000	0.011607	6.859790	2.218384	3.584825	0.119959	0.936622	0.000000	-10.000000	0.208333	-13.900000	171.166672	1023.000000	1023.000000	2046.000000
6.640000	0.011229	6.636421	2.274310	3.409997	0.016165	0.935949	0.000000	-10.000000	0.200000	-13.433333	166.500000	1023.000000	1023.000000	2046.000000
6.660000	0.010787	6.375389	2.153569	3.410760	-0.034738	0.845797	0.000000	-10.000000	0.183333	-12.933333	162.166672	1023.000000	1023.000000	2046.000000
6.680000	0.010421	6.159063	2.165468	3.458124	-0.202468	0.737940	0.000000	-10.000000	0.166667	-12.450000	158.000000	1023.000000	1023.000000	2046.000000
6.700000	0.010066	5.949281	2.027048	3.581826	-0.300994	0.641401	0.000000	-10.000000	0.150000	-12.050000	154.000000	1023.000000	1023.000000	2046.000000
6.720000	0.009936	5.872313	1.962111	3.673213	-0.367151	0.604140	0.000000	-10.000000	0.150000	-12.066667	150.000000	1023.000000	1023.000000	2046.000000
6.740000	0.009815	5.800433	1.942393	3.709050	-0.450214	0.599204	0.000000	-10.000000	0.166667	-12.666667	145.666672	1023.000000	1023.000000	2046.000000
6.760000	0.009806	5.795155	1.855018	3.801296	-0.469787	0.608628	0.000000	-10.000000	0.166667	-13.450000	141.333328	1023.000000	1023.000000	2046.000000
6.780000	0.009665	5.711927	1.888685	3.754775	-0.581761	0.650229	0.000000	-10.000000	0.166667	-14.100000	136.666672	1023.000000	1023.000000	2046.000000
6.800000	0.009415	5.564286	1.785344	3.845404	-0.628342	0.561881	0.000000	-10.000000	0.150000	-14.366667	132.000000	1023.000000	1023.000000	2046.000000
6.820000	0.009265	5.475466	1.789652	3.669747	-0.605328	0.621395	0.000000	-10.000000	0.150000	-14.233334	127.166664	1023.000000	1023.000000	2046.000000
6.840000	0.008840	5.224169	1.767219	3.529492	-0.658071	0.585529	0.000000	-10.000000	0.183333	-14.166667	122.500000	1023.000000	1023.000000	2046.000000
6.860000	0.008569	5.064231	1.819210	3.346724	-0.661691	0.559988	0.000000	-10.000000	0.200000	-14.366667	117.833336	1023.000000	1023.000000	2046.000000
6.880000	0.008048	4.756356	1.763090	3.210766	-0.679547	0.462048	0.000000	-10.000000	0.225000	-14.450000	113.000000	1023.000000	1023.000000	2046.000000
6.900000	0.007960	4.704268	1.811511	3.129084	-0.676022	0.439695	0.000000	-10.000000	0.208333	-14.266666	108.000000	1023.000000	1023.000000	2046.000000
6.920000	0.007511	4.438723	1.762863	3.040659	-0.725774	0.360975	0.000000	-10.000000	0.216667	-13.816667	103.333336	1023.000000	1023.000000	2046.000000
6.940000	0.007572	4.475163	1.743680	3.059713	-0.689675	0.361445	0.000000	-10.000000	0.216667	-13.616667	98.666664	1023.000000	1023.000000	2046.000000
6.960000	0.007285	4.305629	1.716843	2.955037	-0.678191	0.311941	0.000000	-10.000000	0.216667	-13.433333	94.333336	1023.000000	1023.000000	2046.000000
6.980000	0.007250	4.284758	1.657484	2.984532	-0.691751	0.334494	0.000000	-10.000000	0.208333	-13.200000	89.666664	1023.000000	1023.000000	2046.000000
7.000000	0.007146	4.223268	1.734566	2.879683	-0.722523	0.331542	0.000000	-10.000000	0.191667	-12.966667	85.333336	1023.000000	1023.000000	2046.000000
7.020000	0.006790	4.012770	1.621402	2.826743	-0.777078	0.341703	0.000000	-10.000000	0.175000	-12.516667	81.000000	1023.000000	1023.000000	2046.000000
7.040000	0.006841	4.043003	1.615332	2.868909	-0.722730	0.281492	0.000000	-10.000000	0.150000	-12.116667	77.000000	1023.000000	1023.000000	2046.000000
7.060000	0.006428	3.799037	1.591527	2.767557	-0.831764	0.271718	0.000000	-10.000000	0.141667	-11.500000	73.000000	1023.000000	1023.000000	2046.000000
7.080000	0.006322	3.736145	1.527851	2.768890	-0.797869	0.237274	0.000000	-10.000000	0.133333	-11.100000	69.000000	1023.000000	1023.000000	2046.000000
7.100000	0.006117	3.615269	1.514718	2.718197	-0.791149	0.173502	0.000000	-10.000000	0.125000	-10.583334	65.166664	1023.000000	1023.000000	2046.000000
7.120000	0.006123	3.618425	1.459640	2.764486	-0.824439	0.218738	0.000000	-10.000000	0.116667	-10.266667	61.500000	1023.000000	1023.000000	2046.000000
7.140000	0.006150	3.634946	1.480518	2.707639	-0.767146	0.213936	0.000000	-10.000000	0.108333	-10.066667	58.166668	1023.000000	1023.000000	2046.000000
7.160000	0.005946	3.514332	1.491457	2.687152	-0.879921	0.215644	0.000000	-10.000000	0.108333	-9.966667	54.833332	1023.000000	1023.000000	2046.000000
7.180000	0.006073	3.588977	1.396812	2.744032	-0.742220	0.190353	0.000000	-10.000000	0.100000	-9.916667	51.500000	1023.000000	1023.000000	2046.000000
7.200000	0.005755	3.401261	1.339121	2.678930	-0.859033	0.242244	0.000000	-10.000000	0.100000	-9.716667	48.166668	1023.000000	1023.000000	2046.000000
7.220000	0.005740	3.392210	1.235444	2.775292	-0.823175	0.204648	0.000000	-10.000000	0.100000	-9.466667	44.833332	1023.000000	1023.000000	2046.000000
7.240000	0.005411	3.197906	1.203703	2.698580	-0.835622	0.131244	0.000000	-10.000000	0.100000	-9.050000	41.666668	1023.000000	1023.000000	2046.000000
7.260000	0.005257	3.106759	1.196953	2.638364	-0.905304	0.176746	0.000000	-10.000000	0.091667	-8.600000	38.500000	1023.000000	1023.000000	2046.000000
7.280000	0.005083	3.003808	1.247046	2.549945	-0.896712	0.103530	0.000000	-10.000000	0.091667	-8.183333	35.666668	1023.000000	1023.000000	2046.000000
7.300000	0.004831	2.855286	1.166203	2.556075	-0.973102	0.106110	0.000000	-10.000000	0.091667	-7.883334	33.000000	1023.000000	1023.000000	2046.000000
7.320000	0.004670	2.760208	1.181344	2.575905	-0.984941	-0.012100	0.000000	-10.000000	0.091667	-7.533333	30.333334	1023.000000	1023.000000	2046.000000
7.340000	0.004274	2.525924	1.077920	2.658653	-1.157970	-0.052679	0.000000	-10.000000	0.075000	-6.783333	27.833334	1023.000000	1023.000000	2046.000000
7.360000	0.004283	2.531497	1.109268	2.775302	-1.197672	-0.155401	0.000000	-10.000000	0.058333	-5.750000	25.500000	1023.000000	1023.000000	2046.000000
7.380000	0.004218	2.492873	0.983727	2.859135	-1.289703	-0.060287	0.000000	-10.000000	0.050000	-4.933333	23.666666	1023.000000	1023.000000	2046.000000
7.400000	0.004533	2.679231	1.031848	2.965720	-1.209898	-0.108439	0.000000	-10.000000	0.058333	-4.683333	22.000000	1023.000000	1023.000000	2046.000000
7.420000	0.004435	2.620993	0.980171	3.035770	-1.362967	-0.031981	0.000000	-10.000000	0.058333	-4.583333	20.333334	1023.000000	1023.000000	2046.000000
7.440000	0.004691	2.772180	1.028646	3.079389	-1.322412	-0.013442	0.000000	-10.000000	0.058333	-3.983333	18.833334	1023.000000	1023.000000	2046.000000
7.460000	0.004501	2.659894	0.999433	2.988015	-1.360029	0.032475	0.000000	-10.000000	0.050000	-2.366667	17.666666	1023.000000	1023.000000	2046.000000
7.480000	0.004678	2.764552	1.045158	2.940734	-1.268801	0.047460	0.000000	-10.000000	0.033333	-0.066667	17.166666	1023.000000	1023.000000	2046.000000
7.500000	0.004537	2.681079	1.084628	2.785534	-1.264799	0.075715	0.000000	-10.000000	0.016667	2.216667	17.000000	1023.000000	1023.000000	2046.000000
7.520000	0.004711	2.784429	1.134641	2.670786	-1.126407	0.105410	0.000000	-10.000000	-0.008333	4.666667	17.000000	1023.000000	1023.000000	2046.000000
7.540000	0.004777	2.823378	1.172850	2.562283	-1.000300	0.088545	0.000000	-10.000000	-0.033333	7.633333	17.000000	1023.000000	1023.000000	2046.000000
7.560000	0.005208	3.077854	1.207376	2.477178	-0.851645	0.244944	0.000000	-10.000000	-0.083333	11.033333	17.000000	1023.000000	1023.000000	2046.000000
7.580000	0.005772	3.411488	1.277439	2.460363	-0.593321	0.267006	0.000000	-10.000000	-0.133333	13.750000	17.000000	1023.000000	1023.000000	2046.000000
7.600000	0.006297	3.721664	1.261001	2.442325	-0.473888	0.492226	0.000000	-10.000000	-0.166667	15.366667	17.000000	1023.000000	1023.000000	2046.000000
7.620000	0.006906	4.081655	1.379417	2.400002	-0.238457	0.540693	0.000000	-10.000000	-0.175000	16.633333	18.333334	1023.000000	1023.000000	2046.000000
7.640000	0.007319	4.325712	1.367692	2.377611	-0.166536	0.746944	0.000000	-10.000000	-0.191667	17.866667	21.500000	1023.000000	1023.000000	2046.000000
7.660000	0.007901	4.669642	1.446180	2.361417	0.072940	0.789106	0.000000	-10.000000	-0.216667	19.366667	26.666666	1023.000000	1023.000000	2046.000000
7.680000	0.008238	4.868812	1.440647	2.322062	0.162797	0.943305	0.000000	-10.000000	-0.250000	20.666668	32.833332	1023.000000	1023.000000	2046.000000
7.700000	0.008834	5.220783	1.473030	2.357853	0.374867	1.015033	0.000000	-10.000000	-0.258333	21.716667	39.500000	1023.000000	1023.000000	2046.000000
7.720000	0.009182	5.426267	1.506979	2.294807	0.484424	1.140057	0.000000	-10.000000	-0.258333	22.500000	46.666668	1023.000000	1023.000000	2046.000000
7.740000	0.009628	5.689885	1.540048	2.289358	0.627111	1.233368	0.000000	-10.000000	-0.266667	22.866667	54.000000	1023.000000	1023.000000	2046.000000
7.760000	0.010083	5.959238	1.609336	2.266628	0.767627	1.315647	0.000000	-10.000000	-0.283333	23.200001	61.500000	1023.000000	1023.000000	2046.000000
7.780000	0.010711	6.330114	1.638379	2.322902	0.893318	1.475516	0.000000	-10.000000	-0.300000	23.533335	69.166664	1023.000000	1023.000000	2046.000000
7.800000	0.011280	6.666742	1.768958	2.267452	1.066941	1.563390	0.000000	-10.000000	-0.316667	23.916668	79.666664	1023.000000	1023.000000	2046.000000
7.820000	0.011797	6.972178	1.790652	2.377109	1.149366	1.655050	0.000000	-10.000000	-0.333333	24.200001	87.666664	1023.000000	1023.000000	2046.000000
7.840000	0.012497	7.385490	1.839052	2.432656	1.434508	1.679274	0.000000	-10.000000	-0.350000	24.183334	95.666664	1023.000000	1023.000000	2046.000000
7.860000	0.012749	7.534648	1.807451	2.471628	1.398312	1.857257	0.000000	-10.000000	-0.350000	24.216667	101.000000	1023.000000	1023.000000	2046.000000
7.880000	0.013402	7.920859	1.789497	2.572527	1.696455	1.862380	0.000000	-10.000000	-0.358333	24.416668	109.000000	1023.000000	1023.000000	2046.000000
7.900000	0.013667	8.077322	1.792701	2.574460	1.690917	2.019244	0.000000	-10.000000	-0.366667	24.616667	117.000000	1023.000000	1023.000000	2046.000000
7.920000	0.014198	8.390957	1.875575	2.625568	1.879745	2.010069	0.000000	-10.000000	-0.375000	24.850000	125.333336	1023.000000	1023.000000	2046.000000
7.940000	0.014617	8.638589	1.984254	2.576926	1.931725	2.145684	0.000000	-10.000000	-0.358333	24.700001	133.666672	1023.000000	1023.000000	2046.000000
7.960000	0.015170	8.965725	2.052743	2.613996	2.099800	2.199186	0.000000	-10.000000	-0.350000	24.566668	142.000000	1023.000000	1023.000000	2046.000000
7.980000	0.015272	9.025542	2.103316	2.639842	2.049917	2.232467	0.000000	-10.000000	-0.341667	24.433334	150.000000	1023.000000	1023.000000	2046.000000
8.000000	0.015795	9.334862	2.078900	2.800666	2.168592	2.286704	0.000000	-10.000000	-0.358333	24.650000	158.166672	1023.000000	1023.000000	2046.000000
8.020000	0.016231	9.592486	2.172364	2.891532	2.145621	2.382970	0.000000	-10.000000	-0.366667	24.850000	166.500000	1023.000000	1023.000000	2046.000000
8.040000	0.016947	10.015895	2.146175	3.072804	2.278210	2.518705	0.000000	-10.000000	-0.358333	24.716667	174.833328	1023.000000	1023.000000	2046.000000
8.060000	0.017733	10.480296	2.272541	3.154989	2.363137	2.689628	0.000000	-10.000000	-0.333333	24.400002	183.000000	1023.000000	1023.000000	2046.000000
8.080000	0.018480	10.921814	2.303762	3.254245	2.443503	2.920304	0.000000	-10.000000	-0.325000	23.950001	191.000000	1023.000000	1023.000000	2046.000000
8.100000	0.019198	11.346253	2.364483	3.346995	2.639700	2.995076	0.000000	-10.000000	-0.325000	23.916668	199.000000	1023.000000	1023.000000	2046.000000
8.120000	0.019845	11.728268	2.475529	3.321154	2.677731	3.253854	0.000000	-10.000000	-0.316667	23.716667	207.000000	1023.000000	1023.000000	2046.000000
8.140000	0.020488	12.108283	2.659167	3.241774	2.842640	3.364702	0.000000	-10.000000	-0.283333	23.600000	215.000000	1023.000000	1023.000000	2046.000000
8.160000	0.020806	12.296432	2.753869	3.113989	2.914498	3.514076	0.000000	-10.000000	-0.258333	23.000000	223.000000	1023.000000	1023.000000	2046.000000
8.180000	0.021230	12.546796	2.862692	3.027721	3.122100	3.534282	0.000000	-10.000000	-0.250000	22.566668	231.000000	1023.000000	1023.000000	2046.000000
8.200000	0.021508	12.711385	2.964595	2.913020	3.151264	3.682504	0.000000	-10.000000	-0.258333	22.450001	238.666672	1023.000000	1023.000000	2046.000000
8.220000	0.022381	13.227220	3.024333	2.949475	3.451273	3.802139	0.000000	-10.000000	-0.266667	22.566666	246.333328	1023.000000	1023.000000	2046.000000
8.240000	0.022986	13.585020	3.153579	2.897560	3.492647	4.041233	0.000000	-10.000000	-0.275000	22.633333	253.666672	1023.000000	1023.000000	2046.000000
8.260000	0.023804	14.068410	3.255747	2.932901	3.696892	4.182870	0.000000	-10.000000	-0.266667	22.483334	261.333344	1023.000000	1023.000000	2046.000000
8.280000	0.024483	14.469728	3.379137	2.949181	3.846565	4.294845	0.000000	-10.000000	-0.258333	22.283335	268.666656	1023.000000	1023.000000	2046.000000
8.300000	0.025246	14.920458	3.450666	2.961507	3.967336	4.540949	0.000000	-10.000000	-0.258333	22.450001	276.166656	1023.000000	1023.000000	2046.000000
8.320000	0.025852	15.278622	3.517976	3.018261	4.115100	4.627285	0.000000	-10.000000	-0.275000	22.483334	283.500000	1023.000000	1023.000000	2046.000000
8.340000	0.026430	15.620090	3.558590	3.028392	4.188366	4.844742	0.000000	-10.000000	-0.283333	22.633333	291.166656	1023.000000	1023.000000	2046.000000
8.360000	0.027042	15.981566	3.671566	3.067917	4.328764	4.913318	0.000000	-10.000000	-0.291667	22.516666	298.666656	1023.000000	1023.000000	2046.000000
8.380000	0.027646	16.338867	3.731146	3.060097	4.440340	5.107285	0.000000	-10.000000	-0.291667	22.766666	306.333344	1023.000000	1023.000000	2046.000000
8.400000	0.028190	16.660290	3.773304	3.086179	4.572101	5.228705	0.000000	-10.000000	-0.291667	22.966667	313.666656	1023.000000	1023.000000	2046.000000
8.420000	0.028787	17.013285	3.858169	3.133747	4.679222	5.342147	0.000000	-10.000000	-0.283333	23.183334	321.333344	1023.000000	1023.000000	2046.000000
8.440000	0.029449	17.404430	3.947492	3.156959	4.757652	5.542326	0.000000	-10.000000	-0.266667	22.950001	329.000000	1023.000000	1023.000000	2046.000000
8.460000	0.030293	17.903381	4.039651	3.282972	4.964328	5.616430	0.000000	-10.000000	-0.250000	22.600000	336.833344	1023.000000	1023.000000	2046.000000
8.480000	0.030932	18.280582	4.161778	3.239939	5.029284	5.849580	0.000000	-10.000000	-0.241667	22.266666	344.500000	1023.000000	1023.000000	2046.000000
8.500000	0.031611	18.682297	4.230752	3.316668	5.173231	5.961646	0.000000	-10.000000	-0.233333	21.933334	351.833344	1023.000000	1023.000000	2046.000000
8.520000	0.032294	19.085602	4.240586	3.380417	5.284015	6.180583	0.000000	-10.000000	-0.241667	21.900000	359.166656	1023.000000	1023.000000	2046.000000
8.540000	0.032931	19.462385	4.249070	3.447629	5.431720	6.333967	0.000000	-10.000000	-0.233333	21.883333	366.500000	1023.000000	1023.000000	2046.000000
8.560000	0.033508	19.803383	4.247610	3.545557	5.524598	6.485619	0.000000	-10.000000	-0.241667	21.983334	373.833344	1023.000000	1023.000000	2046.000000
8.580000	0.034040	20.117367	4.288410	3.593510	5.656896	6.578551	0.000000	-10.000000	-0.225000	21.766666	381.166656	1023.000000	1023.000000	2046.000000
8.600000	0.034465	20.368843	4.336500	3.655099	5.731385	6.645860	0.000000	-10.000000	-0.216667	21.566668	388.500000	1023.000000	1023.000000	2046.000000
8.620000	0.035124	20.758186	4.505589	3.633120	5.881723	6.737754	0.000000	-10.000000	-0.200000	21.366667	395.833344	1023.000000	1023.000000	2046.000000
8.640000	0.035519	20.991669	4.510407	3.740313	5.973810	6.767139	0.000000	-10.000000	-0.200000	21.333334	403.000000	1023.000000	1023.000000	2046.000000
8.660000	0.035787	21.150078	4.570887	3.777872	5.975855	6.825463	0.000000	-10.000000	-0.191667	21.083334	410.000000	1023.000000	1023.000000	2046.000000
8.680000	0.035966	21.255821	4.546533	3.998613	5.969161	6.741514	0.000000	-10.000000	-0.200000	20.733334	417.000000	1023.000000	1023.000000	2046.000000
8.700000	0.036524	21.585403	4.523883	4.118584	6.062140	6.880796	0.000000	-10.000000	-0.183333	20.350000	424.000000	1023.000000	1023.000000	2046.000000
8.720000	0.037258	22.019588	4.633371	4.296592	6.112127	6.977499	0.000000	-10.000000	-0.191667	20.033335	430.833344	1023.000000	1023.000000	2046.000000
8.740000	0.038016	22.467575	4.656572	4.484123	6.245712	7.081169	0.000000	-10.000000	-0.175000	19.850000	437.666656	1023.000000	1023.000000	2046.000000
8.760000	0.038695	22.868889	4.793574	4.554550	6.312727	7.208037	0.000000	-10.000000	-0.191667	19.600000	444.333344	1023.000000	1023.000000	2046.000000
8.780000	0.039355	23.259062	4.795610	4.696733	6.478606	7.288112	0.000000	-10.000000	-0.183333	19.333334	451.000000	1023.000000	1023.000000	2046.000000
8.800000	0.039859	23.556860	4.952773	4.662683	6.557927	7.383476	0.000000	-10.000000	-0.191667	18.983334	457.500000	1023.000000	1023.000000	2046.000000
8.820000	0.040447	23.904026	5.002810	4.652362	6.699407	7.549446	0.000000	-10.000000	-0.158333	18.566668	464.000000	1023.000000	1023.000000	2046.000000
8.840000	0.040871	24.154951	5.197688	4.514560	6.798202	7.644501	0.000000	-10.000000	-0.133333	18.250000	468.333344	1023.000000	1023.000000	2046.000000
8.860000	0.041186	24.341087	5.370646	4.426689	6.841534	7.702219	0.000000	-10.000000	-0.083333	17.133335	474.333344	1023.000000	1023.000000	2046.000000
8.880000	0.041660	24.621126	5.422765	4.372149	7.042974	7.783239	0.000000	-10.000000	-0.066667	16.183334	480.000000	1023.000000	1023.000000	2046.000000
8.900000	0.042092	24.876177	5.546553	4.326455	7.114100	7.889070	0.000000	-10.000000	-0.050000	15.133333	487.333344	1023.000000	1023.000000	2046.000000
8.920000	0.042740	25.259275	5.571705	4.456406	7.341679	7.889484	0.000000	-10.000000	-0.041667	14.966667	492.500000	1023.000000	1023.000000	2046.000000
8.940000	0.043242	25.555754	5.677257	4.352005	7.418718	8.107774	0.000000	-10.000000	-0.033333	14.416667	497.500000	1023.000000	1023.000000	2046.000000
8.960000	0.043895	25.941841	5.749527	4.413002	7.592708	8.186605	0.000000	-10.000000	-0.033333	13.816667	502.333344	1023.000000	1023.000000	2046.000000
8.980000	0.044334	26.201202	5.756894	4.426969	7.761165	8.256174	0.000000	-10.000000	-0.041667	13.166667	507.166656	1023.000000	1023.000000	2046.000000
9.000000	0.044698	26.416563	5.899292	4.424681	7.788754	8.303835	0.000000	-10.000000	-0.041667	12.850000	511.666656	1023.000000	1023.000000	2046.000000
9.020000	0.045024	26.609415	5.822962	4.430168	7.975356	8.380930	0.000000	-10.000000	-0.041667	12.466667	516.000000	1023.000000	1023.000000	2046.000000
9.040000	0.045248	26.741745	5.998266	4.376634	7.937586	8.429260	0.000000	-10.000000	-0.025000	12.033334	520.000000	1023.000000	1023.000000	2046.000000
9.060000	0.045429	26.848398	5.933694	4.450037	8.058406	8.406260	0.000000	-10.000000	-0.016667	11.216667	524.000000	1023.000000	1023.000000	2046.000000
9.080000	0.045675	26.993793	6.003955	4.442276	8.121283	8.426280	0.000000	-10.000000	0.000000	10.416667	528.000000	1023.000000	1023.000000	2046.000000
9.100000	0.045690	27.002710	6.049744	4.409766	8.077159	8.466042	0.000000	-10.000000	0.000000	9.266667	531.666687	1023.000000	1023.000000	2046.000000
9.120000	0.045775	27.052999	5.951879	4.513811	8.213925	8.373385	0.000000	-10.000000	0.016667	7.783334	535.166687	1023.000000	1023.000000	2046.000000
9.140000	0.045821	27.080460	6.087668	4.451279	8.114932	8.426581	0.000000	-10.000000	0.033333	5.700000	538.000000	1023.000000	1023.000000	2046.000000
9.160000	0.046090	27.239361	6.017585	4.562545	8.274511	8.384718	0.000000	-10.000000	0.058333	3.000000	540.333313	1023.000000	1023.000000	2046.000000
9.180000	0.045962	27.163748	6.097450	4.430582	8.203483	8.432233	0.000000	-10.000000	0.066667	0.383333	541.500000	1023.000000	1023.000000	2046.000000
9.200000	0.045840	27.091690	6.111353	4.592570	8.142104	8.245663	0.000000	-10.000000	0.083333	-1.783333	542.000000	1023.000000	1023.000000	2046.000000
9.220000	0.045582	26.938667	6.075798	4.536649	8.089255	8.236966	0.000000	-10.000000	0.091667	-3.500000	542.000000	1023.000000	1023.000000	2046.000000
9.240000	0.045088	26.646769	6.007732	4.596835	7.871138	8.171063	0.000000	-10.000000	0.100000	-5.066667	542.000000	1023.000000	1023.000000	2046.000000
9.260000	0.044767	26.457344	5.843162	4.748538	7.929735	7.935909	0.000000	-10.000000	0.100000	-6.666667	542.000000	1023.000000	1023.000000	2046.000000
9.280000	0.044117	26.072863	5.851461	4.581880	7.669516	7.970006	0.000000	-10.000000	0.100000	-8.016666	542.000000	1023.000000	1023.000000	2046.000000
9.300000	0.043641	25.791555	5.839140	4.658536	7.561964	7.731915	0.000000	-10.000000	0.108333	-8.983334	542.000000	1023.000000	1023.000000	2046.000000
9.320000	0.043013	25.420511	5.852801	4.612576	7.444127	7.511007	0.000000	-10.000000	0.116667	-10.016666	542.000000	1023.000000	1023.000000	2046.000000
9.340000	0.041984	24.812485	5.856925	4.573945	7.096111	7.285503	0.000000	-10.000000	0.150000	-11.133333	542.000000	1023.000000	1023.000000	2046.000000
9.360000	0.041067	24.270771	5.631413	4.796132	7.003057	6.840168	0.000000	-10.000000	0.175000	-12.600000	534.666687	1023.000000	1023.000000	2046.000000
9.380000	0.039828	23.538326	5.642232	4.751209	6.524745	6.620140	0.000000	-10.000000	0.225000	-14.083334	525.666687	1023.000000	1023.000000	2046.000000
9.400000	0.039183	23.157131	5.539375	4.965514	6.362104	6.290138	0.000000	-10.000000	0.250000	-15.483334	514.833313	1023.000000	1023.000000	2046.000000
9.420000	0.038327	22.651489	5.484095	5.046284	6.121325	5.999784	0.000000	-10.000000	0.266667	-16.766666	509.666656	1023.000000	1023.000000	2046.000000
9.440000	0.037619	22.232855	5.431373	5.159712	5.845784	5.795987	0.000000	-10.000000	0.291667	-17.783333	504.166656	1023.000000	1023.000000	2046.000000
9.460000	0.036958	21.842337	5.336958	5.304877	5.757400	5.443102	0.000000	-10.000000	0.333333	-18.883333	498.333344	1023.000000	1023.000000	2046.000000
9.480000	0.036096	21.332834	5.343684	5.269400	5.454839	5.264910	0.000000	-10.000000	0.383333	-19.900002	491.833344	1023.000000	1023.000000	2046.000000
9.500000	0.035283	20.852411	5.240599	5.288659	5.340955	4.982199	0.000000	-10.000000	0.408333	-20.866667	485.000000	1023.000000	1023.000000	2046.000000
9.520000	0.034384	20.320713	5.268466	5.071002	5.089835	4.891409	0.000000	-10.000000	0.425000	-21.783335	478.000000	1023.000000	1023.000000	2046.000000
9.540000	0.033452	19.770365	5.274803	4.969187	4.932909	4.593465	0.000000	-10.000000	0.458333	-22.633333	470.666656	1023.000000	1023.000000	2046.000000
9.560000	0.032455	19.181147	5.234411	4.826777	4.771513	4.348446	0.000000	-10.000000	0.483333	-23.416668	463.166656	1023.000000	1023.000000	2046.000000
9.580000	0.031485	18.607580	5.204114	4.709735	4.515212	4.178519	0.000000	-10.000000	0.483333	-23.600000	455.500000	1023.000000	1023.000000	2046.000000
9.600000	0.030876	18.247660	5.084753	4.767896	4.509210	3.885801	0.000000	-10.000000	0.466667	-23.683334	447.833344	1023.000000	1023.000000	2046.000000
9.620000	0.030036	17.751457	5.047731	4.615857	4.225913	3.861955	0.000000	-10.000000	0.466667	-23.700001	440.000000	1023.000000	1023.000000	2046.000000
9.640000	0.029523	17.447861	4.920034	4.730030	4.180325	3.617473	0.000000	-10.000000	0.483333	-23.950001	432.000000	1023.000000	1023.000000	2046.000000
9.660000	0.028803	17.022814	4.867528	4.637961	3.982827	3.534497	0.000000	-10.000000	0.500000	-24.049999	424.000000	1023.000000	1023.000000	2046.000000
9.680000	0.028156	16.639919	4.792256	4.618340	3.809906	3.419418	0.000000	-10.000000	0.500000	-24.049999	416.000000	1023.000000	1023.000000	2046.000000
9.700000	0.027669	16.352345	4.762905	4.630328	3.735608	3.223504	0.000000	-10.000000	0.500000	-23.833334	408.000000	1023.000000	1023.000000	2046.000000
9.720000	0.026780	15.826751	4.714966	4.464943	3.400176	3.246665	0.000000	-10.000000	0.491667	-23.550001	400.000000	1023.000000	1023.000000	2046.000000
9.740000	0.026368	15.583763	4.561245	4.568046	3.445620	3.008852	0.000000	-10.000000	0.483333	-23.333334	392.000000	1023.000000	1023.000000	2046.000000
9.760000	0.025611	15.136233	4.595345	4.418540	3.144094	2.978252	0.000000	-10.000000	0.450000	-23.116667	384.000000	1023.000000	1023.000000	2046.000000
9.780000	0.024930	14.733514	4.505153	4.383650	3.007766	2.836945	0.000000	-10.000000	0.425000	-22.983334	376.333344	1023.000000	1023.000000	2046.000000
9.800000	0.024363	14.398678	4.366521	4.451030	2.969020	2.612106	0.000000	-10.000000	0.416667	-22.783333	368.666656	1023.000000	1023.000000	2046.000000
9.820000	0.023710	14.012356	4.318203	4.312413	2.729582	2.652157	0.000000	-10.000000	0.425000	-22.883333	361.166656	1023.000000	1023.000000	2046.000000
9.840000	0.023467	13.868705	4.231009	4.458424	2.724231	2.455041	0.000000	-10.000000	0.433333	-22.950001	356.000000	1023.000000	1023.000000	2046.000000
9.860000	0.022979	13.580823	4.187105	4.373396	2.586044	2.434278	0.000000	-10.000000	0.425000	-23.116667	348.333344	1023.000000	1023.000000	2046.000000
9.880000	0.022270	13.161755	4.102237	4.308979	2.328720	2.421819	0.000000	-10.000000	0.425000	-23.183334	340.500000	1023.000000	1023.000000	2046.000000
9.900000	0.021962	12.979838	4.011722	4.398319	2.343087	2.226710	0.000000	-10.000000	0.425000	-23.050001	330.333344	1023.000000	1023.000000	2046.000000
9.920000	0.021328	12.604739	3.940340	4.313765	2.108351	2.242283	0.000000	-10.000000	0.425000	-22.983334	322.666656	1023.000000	1023.000000	2046.000000
9.940000	0.020740	12.257637	3.849724	4.311393	1.900911	2.195609	0.000000	-10.000000	0.425000	-22.883333	315.000000	1023.000000	1023.000000	2046.000000
9.960000	0.020163	11.916312	3.685096	4.296004	1.888735	2.046477	0.000000	-10.000000	0.433333	-22.883333	307.333344	1023.000000	1023.000000	2046.000000
9.980000	0.019710	11.648819	3.691505	4.171292	1.750127	2.035896	0.000000	-10.000000	0.425000	-22.650000	299.666656	1023.000000	1023.000000	2046.000000
10.000000	0.019146	11.315030	3.650871	4.018788	1.598849	2.046521	0.000000	-10.000000	0.416667	-22.350000	292.166656	1023.000000	1023.000000	2046.000000
10.020000	0.018595	10.989908	3.597935	4.034734	1.572540	1.784699	0.000000	-10.000000	0.400000	-21.950001	284.500000	1023.000000	1023.000000	2046.000000
10.040000	0.017929	10.596220	3.564358	3.906582	1.346789	1.778492	0.000000	-10.000000	0.391667	-21.450001	277.166656	1023.000000	1023.000000	2046.000000
10.060000	0.017229	10.182275	3.387851	3.994024	1.204494	1.595906	0.000000	-10.000000	0.375000	-20.750000	270.000000	1023.000000	1023.000000	2046.000000
10.080000	0.016906	9.991227	3.354199	4.041417	1.072475	1.523136	0.000000	-10.000000	0.366667	-20.299999	263.166656	1023.000000	1023.000000	2046.000000
10.100000	0.016461	9.728298	3.221239	4.025549	0.901488	1.580022	0.000000	-10.000000	0.366667	-20.049999	256.333344	1023.000000	1023.000000	2046.000000
10.120000	0.016264	9.611837	3.188955	4.168552	0.805961	1.448369	0.000000	-10.000000	0.375000	-20.133333	249.666672	1023.000000	1023.000000	2046.000000
10.140000	0.015885	9.388183	3.110158	4.104999	0.617122	1.555904	0.000000	-10.000000	0.375000	-20.166666	243.000000	1023.000000	1023.000000	2046.000000
10.160000	0.015670	9.260869	2.981246	4.207483	0.640382	1.431759	0.000000	-10.000000	0.383333	-20.333334	236.333328	1023.000000	1023.000000	2046.000000
10.180000	0.015337	9.064304	3.040149	4.090222	0.484663	1.449271	0.000000	-10.000000	0.383333	-20.400000	229.500000	1023.000000	1023.000000	2046.000000
10.200000	0.014843	8.772030	2.905286	3.967464	0.471286	1.427994	0.000000	-10.000000	0.383333	-20.383333	222.666672	1023.000000	1023.000000	2046.000000
10.220000	0.014595	8.625423	2.834403	3.888922	0.540528	1.361570	0.000000	-10.000000	0.383333	-20.633333	215.833328	1023.000000	1023.000000	2046.000000
10.240000	0.014006	8.277671	2.945256	3.657233	0.323154	1.352028	0.000000	-10.000000	0.391667	-20.750000	209.000000	1023.000000	1023.000000	2046.000000
10.260000	0.013585	8.028802	2.801718	3.679328	0.438390	1.109366	0.000000	-10.000000	0.383333	-20.783335	202.000000	1023.000000	1023.000000	2046.000000
10.280000	0.013154	7.774132	2.878611	3.497608	0.324718	1.073195	0.000000	-10.000000	0.375000	-20.300001	195.166672	1023.000000	1023.000000	2046.000000
10.300000	0.012804	7.566983	2.812796	3.398186	0.259108	1.096892	0.000000	-10.000000	0.358333	-19.966667	188.333328	1023.000000	1023.000000	2046.000000
10.320000	0.012483	7.377368	2.729572	3.373661	0.289333	0.984803	0.000000	-10.000000	0.358333	-19.716667	181.666672	1023.000000	1023.000000	2046.000000
10.340000	0.012225	7.224741	2.780116	3.295727	0.126308	1.022591	0.000000	-10.000000	0.358333	-19.716667	175.000000	1023.000000	1023.000000	2046.000000
10.360000	0.011887	7.025136	2.632626	3.316372	0.191009	0.885128	0.000000	-10.000000	0.358333	-19.733334	168.500000	1023.000000	1023.000000	2046.000000
10.380000	0.011631	6.874151	2.656142	3.200586	0.067659	0.949764	0.000000	-10.000000	0.358333	-19.583334	162.000000	1023.000000	1023.000000	2046.000000
10.400000	0.011274	6.663014	2.586583	3.126393	0.036670	0.913367	0.000000	-10.000000	0.350000	-19.416668	155.333328	1023.000000	1023.000000	2046.000000
10.420000	0.010876	6.427679	2.495282	3.097062	0.015735	0.819600	0.000000	-10.000000	0.350000	-18.916668	148.833328	1023.000000	1023.000000	2046.000000
10.440000	0.010588	6.257557	2.475682	2.979766	-0.087001	0.889111	0.000000	-10.000000	0.333333	-18.733334	142.500000	1023.000000	1023.000000	2046.000000
10.460000	0.010094	5.965293	2.369318	2.959213	-0.100517	0.737279	0.000000	-10.000000	0.333333	-18.300001	136.500000	1023.000000	1023.000000	2046.000000
10.480000	0.009849	5.820992	2.347071	2.870246	-0.171911	0.775586	0.000000	-10.000000	0.316667	-18.233334	130.500000	1023.000000	1023.000000	2046.000000
10.500000	0.009424	5.569417	2.246646	2.890411	-0.203293	0.635652	0.000000	-10.000000	0.316667	-18.183332	124.500000	1023.000000	1023.000000	2046.000000
10.520000	0.009248	5.465807	2.153285	2.853196	-0.168599	0.627925	0.000000	-10.000000	0.300000	-18.266666	118.166664	1023.000000	1023.000000	2046.000000
10.540000	0.009099	5.377380	2.176178	2.817981	-0.239140	0.622361	0.000000	-10.000000	0.316667	-18.233334	111.833336	1023.000000	1023.000000	2046.000000
10.560000	0.008970	5.301358	2.147265	2.812277	-0.221480	0.563297	0.000000	-10.000000	0.316667	-18.183334	105.500000	1023.000000	1023.000000	2046.000000
10.580000	0.008788	5.193984	2.097220	2.769843	-0.246949	0.573869	0.000000	-10.000000	0.325000	-18.066668	99.500000	1023.000000	1023.000000	2046.000000
10.600000	0.008611	5.089178	2.032849	2.787391	-0.248768	0.517705	0.000000	-10.000000	0.300000	-18.066668	93.500000	1023.000000	1023.000000	2046.000000
10.620000	0.008256	4.879027	1.957000	2.735778	-0.335735	0.521985	0.000000	-10.000000	0.291667	-17.950001	87.500000	1023.000000	1023.000000	2046.000000
10.640000	0.007875	4.654077	1.822260	2.735410	-0.402031	0.498437	0.000000	-10.000000	0.266667	-17.733334	81.500000	1023.000000	1023.000000	2046.000000
10.660000	0.007543	4.457741	1.745699	2.736014	-0.425459	0.401488	0.000000	-10.000000	0.266667	-17.500000	75.500000	1023.000000	1023.000000	2046.000000
10.680000	0.007165	4.234258	1.715660	2.598959	-0.522188	0.441827	0.000000	-10.000000	0.266667	-17.200001	69.833336	1023.000000	1023.000000	2046.000000
10.700000	0.006793	4.014503	1.682972	2.520511	-0.551145	0.362165	0.000000	-10.000000	0.266667	-17.150000	64.166664	1023.000000	1023.000000	2046.000000
10.720000	0.006291	3.718032	1.674407	2.452674	-0.679505	0.270455	0.000000	-10.000000	0.258333	-17.116667	58.500000	1023.000000	1023.000000	2046.000000
10.740000	0.005930	3.504431	1.635231	2.443213	-0.779480	0.205467	0.000000	-10.000000	0.250000	-17.066668	52.666668	1023.000000	1023.000000	2046.000000
10.760000	0.005291	3.127069	1.492542	2.537558	-0.895160	-0.007872	0.000000	-10.000000	0.250000	-16.883333	47.000000	1023.000000	1023.000000	2046.000000
10.780000	0.005090	3.008271	1.441246	2.607798	-1.031702	-0.009072	0.000000	-10.000000	0.250000	-16.516666	41.333332	1023.000000	1023.000000	2046.000000
10.800000	0.004919	2.906904	1.382708	2.675963	-1.124061	-0.027706	0.000000	-10.000000	0.241667	-16.183334	35.833332	1023.000000	1023.000000	2046.000000
10.820000	0.004811	2.843168	1.309516	2.752399	-1.167427	-0.051319	0.000000	-10.000000	0.233333	-15.950000	30.333334	1023.000000	1023.000000	2046.000000
10.840000	0.004978	2.942191	1.355433	2.825279	-1.259453	0.020932	0.000000	-10.000000	0.225000	-15.850000	26.833334	1023.000000	1023.000000	2046.000000
10.860000	0.004765	2.816144	1.311072	2.832352	-1.297538	-0.029742	0.000000	-10.000000	0.233333	-15.866667	21.500000	1023.000000	1023.000000	2046.000000
10.880000	0.004649	2.747465	1.307788	2.822903	-1.393510	0.010284	0.000000	-10.000000	0.233333	-15.700001	16.166666	1023.000000	1023.000000	2046.000000
10.900000	0.004369	2.581788	1.312106	2.782617	-1.454032	-0.058903	0.000000	-10.000000	0.233333	-15.616667	9.166667	1023.000000	1023.000000	2046.000000
10.920000	0.004154	2.455016	1.201709	2.641351	-1.356956	-0.031088	0.000000	-10.000000	0.241667	-15.433333	4.166667	1023.000000	1023.000000	2046.000000
10.940000	0.003917	2.314718	1.287966	2.502888	-1.444933	-0.031203	0.000000	-10.000000	0.241667	-15.516667	-0.666667	1023.000000	1023.000000	2046.000000
10.960000	0.003413	2.017344	1.231298	2.387396	-1.408551	-0.192799	0.000000	-10.000000	0.233333	-14.966667	-5.500000	1023.000000	1023.000000	2046.000000
10.980000	0.003210	1.896847	1.242354	2.254668	-1.421677	-0.178498	0.000000	-10.000000	0.208333	-14.400001	-10.333333	1023.000000	1023.000000	2046.000000
11.000000	0.003032	1.791686	1.305332	2.177694	-1.481555	-0.209786	0.000000	-10.000000	0.200000	-13.550000	-15.166667	1023.000000	1023.000000	2046.000000
11.020000	0.002851	1.685140	1.240600	2.134164	-1.437640	-0.251984	0.000000	-10.000000	0.200000	-13.300000	-19.666666	1023.000000	1023.000000	2046.000000
11.040000	0.002851	1.684780	1.230871	2.072469	-1.407889	-0.210671	0.000000	-10.000000	0.200000	-13.066667	-24.166666	1023.000000	1023.000000	2046.000000
11.060000	0.002742	1.620644	1.249212	2.075967	-1.456360	-0.248174	0.000000	-10.000000	0.183333	-12.700000	-28.500000	1023.000000	1023.000000	2046.000000
11.080000	0.002578	1.523835	1.187307	2.035086	-1.442547	-0.256010	0.000000	-10.000000	0.158333	-12.000000	-32.833332	1023.000000	1023.000000	2046.000000
11.100000	0.002587	1.528990	1.205851	1.967345	-1.441429	-0.202776	0.000000	-10.000000	0.125000	-10.966667	-36.833332	1023.000000	1023.000000	2046.000000
11.120000	0.002283	1.349475	1.169527	1.953410	-1.509622	-0.263840	0.000000	-10.000000	0.108333	-9.883333	-40.500000	1023.000000	1023.000000	2046.000000
11.140000	0.002104	1.243276	1.120876	1.920659	-1.506444	-0.291815	0.000000	-10.000000	0.100000	-8.850000	-43.666668	1023.000000	1023.000000	2046.000000
11.160000	0.001997	1.180103	1.168279	1.907860	-1.557411	-0.338624	0.000000	-10.000000	0.083333	-8.050000	-46.666668	1023.000000	1023.000000	2046.000000
11.180000	0.001664	0.983649	0.993095	1.831290	-1.531954	-0.308783	0.000000	-10.000000	0.075000	-7.516667	-49.333332	1023.000000	1023.000000	2046.000000
11.200000	0.001650	0.974984	1.086009	1.825274	-1.581144	-0.355155	0.000000	-10.000000	0.058333	-7.033333	-52.000000	1023.000000	1023.000000	2046.000000
11.220000	0.001348	0.796718	0.979063	1.809929	-1.595935	-0.396339	0.000000	-10.000000	0.058333	-6.600000	-54.333332	1023.000000	1023.000000	2046.000000
11.240000	0.001300	0.768587	0.960411	1.804299	-1.581422	-0.414702	0.000000	-10.000000	0.050000	-6.066667	-56.500000	1023.000000	1023.000000	2046.000000
11.260000	0.001335	0.789000	0.998263	1.809578	-1.569157	-0.449684	0.000000	-10.000000	0.050000	-5.400000	-58.500000	1023.000000	1023.000000	2046.000000
11.280000	0.001302	0.769512	0.939459	1.793632	-1.513058	-0.450521	0.000000	-10.000000	0.041667	-4.450000	-60.333332	1023.000000	1023.000000	2046.000000
11.300000	0.001582	0.934782	0.973634	1.822430	-1.482587	-0.378694	0.000000	-10.000000	0.025000	-3.366667	-61.833332	1023.000000	1023.000000	2046.000000
11.320000	0.001412	0.834391	0.936206	1.814469	-1.469114	-0.447171	0.000000	-10.000000	0.016667	-2.016667	-62.666668	1023.000000	1023.000000	2046.000000
11.340000	0.001356	0.801273	0.939152	1.807451	-1.557902	-0.387429	0.000000	-10.000000	0.016667	-0.650000	-63.000000	1023.000000	1023.000000	2046.000000
11.360000	0.001312	0.775131	0.811347	1.850045	-1.503005	-0.383256	0.000000	-10.000000	0.016667	0.900000	-63.000000	1023.000000	1023.000000	2046.000000
11.380000	0.001209	0.714488	0.815597	1.855253	-1.523368	-0.432995	0.000000	-10.000000	0.008333	2.433333	-63.000000	1023.000000	1023.000000	2046.000000
11.400000	0.001218	0.720061	0.843406	1.792275	-1.528870	-0.386750	0.000000	-10.000000	-0.008333	4.233334	-63.000000	1023.000000	1023.000000	2046.000000
11.420000	0.001107	0.654344	0.824931	1.734085	-1.535014	-0.369657	0.000000	-10.000000	-0.008333	6.016667	-63.000000	1023.000000	1023.000000	2046.000000
11.440000	0.001081	0.638976	0.915318	1.749820	-1.558755	-0.467408	0.000000	-10.000000	-0.008333	7.383333	-63.000000	1023.000000	1023.000000	2046.000000
11.460000	0.000985	0.581868	0.864659	1.775168	-1.593100	-0.464859	0.000000	-10.000000	-0.016667	8.600000	-63.000000	1023.000000	1023.000000	2046.000000
11.480000	0.000850	0.502182	0.889810	1.882208	-1.714453	-0.555383	0.000000	-10.000000	-0.041667	10.033334	-63.000000	1023.000000	1023.000000	2046.000000
11.500000	0.001107	0.654061	0.890942	1.995945	-1.688435	-0.544392	0.000000	-10.000000	-0.075000	11.966667	-63.000000	1023.000000	1023.000000	2046.000000
11.520000	0.001187	0.701495	0.768309	2.133055	-1.629150	-0.570719	0.000000	-10.000000	-0.100000	13.500000	-48.833332	1023.000000	1023.000000	2046.000000
11.540000	0.001831	1.082259	0.976182	2.214199	-1.681369	-0.426754	0.000000	-10.000000	-0.108333	14.550000	-20.000000	1023.000000	1023.000000	2046.000000
11.560000	0.002182	1.289777	0.902329	2.338016	-1.561041	-0.389527	0.000000	-10.000000	-0.133333	15.050000	10.500000	1023.000000	1023.000000	2046.000000
11.580000	0.002559	1.512202	1.022558	2.395231	-1.619841	-0.285745	0.000000	-10.000000	-0.158333	15.766666	28.500000	1023.000000	1023.000000	2046.000000
11.600000	0.003098	1.830701	1.033333	2.435636	-1.460055	-0.178213	0.000000	-10.000000	-0.200000	16.650000	33.833332	1023.000000	1023.000000	2046.000000
11.620000	0.003377	1.995923	1.079279	2.410100	-1.414539	-0.078916	0.000000	-10.000000	-0.208333	17.883333	39.166668	1023.000000	1023.000000	2046.000000
11.640000	0.003901	2.305228	1.168798	2.297474	-1.201172	0.040128	0.000000	-10.000000	-0.225000	19.116667	45.000000	1023.000000	1023.000000	2046.000000
11.660000	0.003903	2.306584	1.107983	2.186963	-1.036087	0.047724	0.000000	-10.000000	-0.233333	20.150002	51.000000	1023.000000	1023.000000	2046.000000
11.680000	0.004506	2.662897	1.300980	2.021818	-0.887649	0.227748	0.000000	-10.000000	-0.258333	21.116667	57.666668	1023.000000	1023.000000	2046.000000
11.700000	0.004669	2.759544	1.217789	1.994445	-0.643106	0.190416	0.000000	-10.000000	-0.275000	21.983334	64.666664	1023.000000	1023.000000	2046.000000
11.720000	0.005263	3.110473	1.424674	1.895184	-0.560545	0.351160	0.000000	-10.000000	-0.300000	22.650000	71.833336	1023.000000	1023.000000	2046.000000
11.740000	0.005734	3.388980	1.362188	1.931015	-0.318625	0.414402	0.000000	-10.000000	-0.308333	23.150000	79.333336	1023.000000	1023.000000	2046.000000
11.760000	0.006371	3.765248	1.557553	1.842658	-0.263421	0.628457	0.000000	-10.000000	-0.308333	23.333334	87.000000	1023.000000	1023.000000	2046.000000
11.780000	0.006760	3.995204	1.515749	1.859445	-0.053294	0.673304	0.000000	-10.000000	-0.308333	23.583334	95.000000	1023.000000	1023.000000	2046.000000
11.800000	0.007271	4.296948	1.570089	1.837603	0.042897	0.846359	0.000000	-10.000000	-0.325000	23.700001	102.666664	1023.000000	1023.000000	2046.000000
11.820000	0.007869	4.650800	1.691263	1.837895	0.178535	0.943107	0.000000	-10.000000	-0.333333	23.783335	110.333336	1023.000000	1023.000000	2046.000000
11.840000	0.008178	4.832913	1.666310	1.865362	0.278112	1.023129	0.000000	-10.000000	-0.333333	23.783335	115.333336	1023.000000	1023.000000	2046.000000
11.860000	0.008650	5.112002	1.723850	1.778896	0.393719	1.215536	0.000000	-10.000000	-0.333333	23.950001	123.333336	1023.000000	1023.000000	2046.000000
11.880000	0.009155	5.410437	1.692646	1.844698	0.603035	1.270058	0.000000	-10.000000	-0.341667	24.216667	131.333328	1023.000000	1023.000000	2046.000000
11.900000	0.009606	5.677322	1.793149	1.797727	0.668941	1.417505	0.000000	-10.000000	-0.366667	24.450001	142.333328	1023.000000	1023.000000	2046.000000
11.920000	0.010162	6.005479	1.805382	1.804362	0.874308	1.521427	0.000000	-10.000000	-0.366667	24.533333	150.666672	1023.000000	1023.000000	2046.000000
11.940000	0.010543	6.231199	1.885323	1.782034	0.931866	1.631976	0.000000	-10.000000	-0.366667	24.416666	159.000000	1023.000000	1023.000000	2046.000000
11.960000	0.011270	6.660364	1.891778	1.814684	1.197337	1.756564	0.000000	-10.000000	-0.350000	24.400000	167.000000	1023.000000	1023.000000	2046.000000
11.980000	0.011712	6.922016	1.920277	1.855464	1.303562	1.842713	0.000000	-10.000000	-0.350000	24.283333	175.000000	1023.000000	1023.000000	2046.000000
12.000000	0.012776	7.550764	2.139412	1.846331	1.462711	2.102309	0.000000	-10.000000	-0.350000	24.266666	183.000000	1023.000000	1023.000000	2046.000000
12.020000	0.013452	7.950370	2.085722	2.013395	1.748085	2.103169	0.000000	-10.000000	-0.350000	24.466667	191.000000	1023.000000	1023.000000	2046.000000
12.040000	0.014191	8.387054	2.253382	1.978881	1.805938	2.348853	0.000000	-10.000000	-0.350000	24.500000	199.333328	1023.000000	1023.000000	2046.000000
12.060000	0.014694	8.684358	2.235894	2.025230	1.978418	2.444814	0.000000	-10.000000	-0.366667	24.816668	207.666672	1023.000000	1023.000000	2046.000000
12.080000	0.015086	8.916117	2.161171	2.111222	2.069116	2.574608	0.000000	-10.000000	-0.375000	24.650002	216.000000	1023.000000	1023.000000	2046.000000
12.100000	0.015824	9.351694	2.304344	2.115574	2.174695	2.757081	0.000000	-10.000000	-0.375000	24.600000	224.000000	1023.000000	1023.000000	2046.000000
12.120000	0.016071	9.497858	2.153737	2.264038	2.328362	2.751721	0.000000	-10.000000	-0.366667	24.483334	232.166672	1023.000000	1023.000000	2046.000000
12.140000	0.016736	9.891027	2.433084	2.117604	2.320810	3.019530	0.000000	-10.000000	-0.358333	24.400002	240.500000	1023.000000	1023.000000	2046.000000
12.160000	0.017209	10.170609	2.371590	2.201552	2.587218	3.010249	0.000000	-10.000000	-0.366667	24.483334	248.833328	1023.000000	1023.000000	2046.000000
12.180000	0.017481	10.331381	2.473551	2.221871	2.560105	3.075854	0.000000	-10.000000	-0.358333	24.133333	257.000000	1023.000000	1023.000000	2046.000000
12.200000	0.017708	10.465237	2.398741	2.382090	2.641918	3.042488	0.000000	-10.000000	-0.358333	24.216667	265.000000	1023.000000	1023.000000	2046.000000
12.220000	0.018265	10.794417	2.487225	2.550464	2.626992	3.129736	0.000000	-10.000000	-0.350000	23.950001	273.000000	1023.000000	1023.000000	2046.000000
12.240000	0.018977	11.215559	2.464928	2.684185	2.799516	3.266930	0.000000	-10.000000	-0.350000	24.066668	281.000000	1023.000000	1023.000000	2046.000000
12.260000	0.019731	11.661115	2.492641	2.927177	2.876395	3.364902	0.000000	-10.000000	-0.333333	23.716667	289.000000	1023.000000	1023.000000	2046.000000
12.280000	0.020654	12.206319	2.682087	2.983740	2.904177	3.636314	0.000000	-10.000000	-0.316667	23.500000	297.000000	1023.000000	1023.000000	2046.000000
12.300000	0.021349	12.617145	2.646539	3.150709	3.135711	3.684185	0.000000	-10.000000	-0.300000	23.350000	305.000000	1023.000000	1023.000000	2046.000000
12.320000	0.022081	13.049867	2.797272	3.140656	3.157797	3.954143	0.000000	-10.000000	-0.300000	23.250000	313.000000	1023.000000	1023.000000	2046.000000
12.340000	0.022864	13.512799	2.897544	3.158937	3.328374	4.127944	0.000000	-10.000000	-0.300000	23.300001	320.666656	1023.000000	1023.000000	2046.000000
12.360000	0.023499	13.887782	3.071030	3.097484	3.397352	4.321917	0.000000	-10.000000	-0.291667	23.116667	328.333344	1023.000000	1023.000000	2046.000000
12.380000	0.024017	14.193830	3.221233	2.945715	3.528288	4.498593	0.000000	-10.000000	-0.275000	22.750000	336.000000	1023.000000	1023.000000	2046.000000
12.400000	0.024437	14.442509	3.304310	2.870336	3.654029	4.613834	0.000000	-10.000000	-0.258333	22.283333	343.833344	1023.000000	1023.000000	2046.000000
12.420000	0.025141	14.858557	3.457623	2.817736	3.817826	4.765372	0.000000	-10.000000	-0.266667	22.016666	351.500000	1023.000000	1023.000000	2046.000000
12.440000	0.025700	15.188517	3.545671	2.819042	3.916445	4.907360	0.000000	-10.000000	-0.275000	22.183334	358.833344	1023.000000	1023.000000	2046.000000
12.460000	0.026663	15.757969	3.696746	2.804730	4.149133	5.107361	0.000000	-10.000000	-0.275000	22.300001	366.166656	1023.000000	1023.000000	2046.000000
12.480000	0.027266	16.114004	3.694315	2.856489	4.317618	5.245581	0.000000	-10.000000	-0.258333	22.216667	373.500000	1023.000000	1023.000000	2046.000000
12.500000	0.028255	16.698429	3.940721	2.812837	4.444952	5.499919	0.000000	-10.000000	-0.250000	22.033335	381.000000	1023.000000	1023.000000	2046.000000
12.520000	0.028869	17.061525	3.929576	2.897515	4.655291	5.579145	0.000000	-10.000000	-0.266667	22.116667	388.333344	1023.000000	1023.000000	2046.000000
12.540000	0.029653	17.525213	4.083184	2.885922	4.778338	5.777769	0.000000	-10.000000	-0.283333	22.383333	395.666656	1023.000000	1023.000000	2046.000000
12.560000	0.030354	17.939253	4.097331	2.907759	5.028776	5.905388	0.000000	-10.000000	-0.300000	22.733334	403.166656	1023.000000	1023.000000	2046.000000
12.580000	0.031089	18.373631	4.174293	2.960118	5.151468	6.087752	0.000000	-10.000000	-0.316667	23.116667	410.666656	1023.000000	1023.000000	2046.000000
12.600000	0.031824	18.807703	4.313258	2.905586	5.329613	6.259245	0.000000	-10.000000	-0.333333	23.316668	418.333344	1023.000000	1023.000000	2046.000000
12.620000	0.032497	19.205633	4.343769	3.003486	5.487499	6.370878	0.000000	-10.000000	-0.350000	23.483334	426.000000	1023.000000	1023.000000	2046.000000
12.640000	0.033241	19.645321	4.436480	2.962186	5.680820	6.565835	0.000000	-10.000000	-0.350000	23.633333	434.000000	1023.000000	1023.000000	2046.000000
12.660000	0.033946	20.062031	4.438777	3.098199	5.871426	6.653628	0.000000	-10.000000	-0.341667	23.716667	442.000000	1023.000000	1023.000000	2046.000000
12.680000	0.034924	20.640352	4.631131	3.055379	6.037978	6.915864	0.000000	-10.000000	-0.341667	23.800001	450.000000	1023.000000	1023.000000	2046.000000
12.700000	0.035877	21.203577	4.653530	3.254244	6.314281	6.981522	0.000000	-10.000000	-0.325000	23.583334	458.000000	1023.000000	1023.000000	2046.000000
12.720000	0.036829	21.766029	4.831654	3.206829	6.470145	7.257401	0.000000	-10.000000	-0.325000	23.583334	465.666656	1023.000000	1023.000000	2046.000000
12.740000	0.037376	22.089437	4.846505	3.304755	6.589214	7.348963	0.000000	-10.000000	-0.300000	23.316668	473.333344	1023.000000	1023.000000	2046.000000
12.760000	0.038023	22.471491	4.897242	3.315763	6.717819	7.540668	0.000000	-10.000000	-0.316667	23.316668	481.000000	1023.000000	1023.000000	2046.000000
12.780000	0.038737	22.893705	4.843874	3.521773	6.882386	7.645673	0.000000	-10.000000	-0.316667	23.316668	489.000000	1023.000000	1023.000000	2046.000000
12.800000	0.039281	23.215227	4.925748	3.511467	7.007377	7.770635	0.000000	-10.000000	-0.341667	23.549999	497.000000	1023.000000	1023.000000	2046.000000
12.820000	0.039872	23.564470	4.933118	3.601021	7.152346	7.877985	0.000000	-10.000000	-0.325000	23.533333	504.833344	1023.000000	1023.000000	2046.000000
12.840000	0.040640	24.018244	5.102823	3.614069	7.301029	8.000322	0.000000	-10.000000	-0.316667	23.450001	510.000000	1023.000000	1023.000000	2046.000000
12.860000	0.041148	24.318430	5.161256	3.697283	7.380644	8.079247	0.000000	-10.000000	-0.308333	23.333334	517.666687	1023.000000	1023.000000	2046.000000
12.880000	0.041534	24.546810	5.268514	3.724977	7.414654	8.138666	0.000000	-10.000000	-0.316667	23.233334	525.500000	1023.000000	1023.000000	2046.000000
12.900000	0.041841	24.728006	5.179378	3.930537	7.479123	8.138968	0.000000	-10.000000	-0.333333	23.316668	536.000000	1023.000000	1023.000000	2046.000000
12.920000	0.042662	25.212992	5.336623	4.092769	7.571867	8.211734	0.000000	-10.000000	-0.350000	23.400002	543.833313	1023.000000	1023.000000	2046.000000
12.940000	0.043434	25.669458	5.307827	4.306275	7.746341	8.309015	0.000000	-10.000000	-0.375000	23.983334	551.500000	1023.000000	1023.000000	2046.000000
12.960000	0.044445	26.266994	5.477757	4.441541	7.881124	8.466574	0.000000	-10.000000	-0.400000	24.683334	559.333313	1023.000000	1023.000000	2046.000000
12.980000	0.045222	26.726212	5.565910	4.554604	7.995280	8.610417	0.000000	-10.000000	-0.416667	25.283335	567.500000	1023.000000	1023.000000	2046.000000
13.000000	0.046151	27.274967	5.685053	4.751642	8.126895	8.711375	0.000000	-10.000000	-0.425000	25.750000	576.000000	1023.000000	1023.000000	2046.000000
13.020000	0.046886	27.709787	5.791697	4.807185	8.355256	8.755650	0.000000	-10.000000	-0.416667	25.983334	584.500000	1023.000000	1023.000000	2046.000000
13.040000	0.047776	28.235605	5.933859	4.825963	8.458007	9.017776	0.000000	-10.000000	-0.408333	26.400000	593.166687	1023.000000	1023.000000	2046.000000
13.060000	0.048550	28.692831	6.150833	4.706511	8.732642	9.102846	0.000000	-10.000000	-0.400000	26.400000	601.833313	1023.000000	1023.000000	2046.000000
13.080000	0.049043	28.984219	6.295928	4.665765	8.820606	9.201920	0.000000	-10.000000	-0.408333	26.383333	610.666687	1023.000000	1023.000000	2046.000000
13.100000	0.049926	29.506077	6.510092	4.608299	9.083151	9.304536	0.000000	-10.000000	-0.416667	26.616667	619.333313	1023.000000	1023.000000	2046.000000
13.120000	0.050561	29.881628	6.602276	4.629694	9.223354	9.426304	0.000000	-10.000000	-0.425000	26.866667	628.333313	1023.000000	1023.000000	2046.000000
13.140000	0.051735	30.575382	6.784016	4.730464	9.485263	9.575639	0.000000	-10.000000	-0.425000	27.016668	637.333313	1023.000000	1023.000000	2046.000000
13.160000	0.052623	31.100378	6.896672	4.736797	9.732301	9.734609	0.000000	-10.000000	-0.433333	26.866667	646.500000	1023.000000	1023.000000	2046.000000
13.180000	0.053749	31.765629	6.973956	4.869599	10.015595	9.906477	0.000000	-10.000000	-0.450000	27.216667	655.333313	1023.000000	1023.000000	2046.000000
13.200000	0.054741	32.351856	7.181356	4.888316	10.282259	9.999924	0.000000	-10.000000	-0.483333	27.733334	664.333313	1023.000000	1023.000000	2046.000000
13.220000	0.055529	32.817509	7.229692	4.980418	10.472961	10.134439	0.000000	-10.000000	-0.508333	28.500000	673.333313	1023.000000	1023.000000	2046.000000
13.240000	0.056610	33.456474	7.351338	5.062501	10.745927	10.296708	0.000000	-10.000000	-0.533333	29.000000	682.833313	1023.000000	1023.000000	2046.000000
13.260000	0.057241	33.829292	7.496628	5.056780	10.891870	10.384015	0.000000	-10.000000	-0.541667	29.400000	692.500000	1023.000000	1023.000000	2046.000000
13.280000	0.058257	34.430027	7.532094	5.203666	11.196128	10.498140	0.000000	-10.000000	-0.541667	29.300001	702.333313	1023.000000	1023.000000	2046.000000
13.300000	0.059141	34.952106	7.665918	5.235259	11.492686	10.558242	0.000000	-10.000000	-0.525000	29.416668	712.000000	1023.000000	1023.000000	2046.000000
13.320000	0.059931	35.418938	7.711133	5.344310	11.687272	10.676221	0.000000	-10.000000	-0.500000	29.183334	721.666687	1023.000000	1023.000000	2046.000000
13.340000	0.060930	36.009777	7.872673	5.413806	11.965696	10.757601	0.000000	-10.000000	-0.483333	29.000000	731.500000	1023.000000	1023.000000	2046.000000
13.360000	0.061626	36.420689	8.018923	5.511261	12.066911	10.823594	0.000000	-10.000000	-0.441667	28.133333	741.333313	1023.000000	1023.000000	2046.000000
13.380000	0.062651	37.026691	8.126323	5.667469	12.345238	10.887663	0.000000	-10.000000	-0.391667	26.983334	751.000000	1023.000000	1023.000000	2046.000000
13.400000	0.063290	37.404221	8.265774	5.621712	12.477096	11.039640	0.000000	-10.000000	-0.325000	25.383333	760.166687	1023.000000	1023.000000	2046.000000
13.420000	0.063614	37.595745	8.254605	5.768998	12.495181	11.076962	0.000000	-10.000000	-0.258333	23.400000	768.833313	1023.000000	1023.000000	2046.000000
13.440000	0.063858	37.739857	8.315223	5.835569	12.495544	11.093518	0.000000	-10.000000	-0.183333	20.850000	776.833313	1023.000000	1023.000000	2046.000000
13.460000	0.063833	37.725300	8.262676	5.970512	12.337589	11.154523	0.000000	-10.000000	-0.100000	17.900002	784.333313	1023.000000	1023.000000	2046.000000
13.480000	0.063679	37.634354	8.224865	6.059808	12.278125	11.071554	0.000000	-10.000000	-0.025000	13.450001	790.833313	1023.000000	1023.000000	2046.000000
13.500000	0.063191	37.345932	8.265526	6.023329	12.023643	11.033435	0.000000	-10.000000	0.041667	7.733334	796.166687	1023.000000	1023.000000	2046.000000
13.520000	0.062749	37.084621	8.279280	6.020756	11.824594	10.959991	0.000000	-10.000000	0.083333	1.133333	799.666687	1023.000000	1023.000000	2046.000000
13.540000	0.061985	36.633347	8.279538	6.003544	11.565410	10.784855	0.000000	-10.000000	0.125000	-5.083333	801.500000	1023.000000	1023.000000	2046.000000
13.560000	0.060867	35.972492	8.104528	6.068253	11.183898	10.615811	0.000000	-10.000000	0.175000	-10.316667	802.000000	1023.000000	1023.000000	2046.000000
13.580000	0.059825	35.356606	7.961167	6.139761	10.919838	10.335838	0.000000	-10.000000	0.241667	-14.450001	802.000000	1023.000000	1023.000000	2046.000000
13.600000	0.058716	34.700901	7.767523	6.198361	10.475331	10.259685	0.000000	-10.000000	0.300000	-17.366667	802.000000	1023.000000	1023.000000	2046.000000
13.620000	0.057959	34.253738	7.711001	6.329592	10.184397	10.028749	0.000000	-10.000000	0.366667	-19.716667	794.333313	1023.000000	1023.000000	2046.000000
13.640000	0.056882	33.617455	7.618100	6.352663	9.782125	9.864568	0.000000	-10.000000	0.433333	-21.800001	784.333313	1023.000000	1023.000000	2046.000000
13.660000	0.056087	33.147556	7.472263	6.461290	9.530795	9.683210	0.000000	-10.000000	0.508333	-23.733334	771.666687	1023.000000	1023.000000	2046.000000
13.680000	0.054970	32.487087	7.449945	6.374759	9.137297	9.525086	0.000000	-10.000000	0.550000	-25.116667	763.833313	1023.000000	1023.000000	2046.000000
13.700000	0.053907	31.858774	7.305314	6.402871	8.786492	9.364096	0.000000	-10.000000	0.600000	-26.300001	755.333313	1023.000000	1023.000000	2046.000000
13.720000	0.053017	31.333330	7.295146	6.310113	8.570462	9.157608	0.000000	-10.000000	0.633333	-27.316668	746.500000	1023.000000	1023.000000	2046.000000
13.740000	0.051963	30.710361	7.218095	6.103866	8.288617	9.099783	0.000000	-10.000000	0.675000	-28.216667	737.333313	1023.000000	1023.000000	2046.000000
13.760000	0.050900	30.081667	7.220963	5.944266	8.085059	8.831380	0.000000	-10.000000	0.691667	-29.016666	728.000000	1023.000000	1023.000000	2046.000000
13.780000	0.049755	29.405359	7.174875	5.771365	7.864124	8.594995	0.000000	-10.000000	0.700000	-29.299999	715.000000	1023.000000	1023.000000	2046.000000
13.800000	0.048847	28.868542	7.068620	5.733887	7.675913	8.390122	0.000000	-10.000000	0.700000	-29.350000	705.166687	1023.000000	1023.000000	2046.000000
13.820000	0.047966	28.348127	7.022460	5.633067	7.508688	8.183911	0.000000	-10.000000	0.700000	-29.166666	695.166687	1023.000000	1023.000000	2046.000000
13.840000	0.047176	27.881241	6.869073	5.604522	7.295799	8.111846	0.000000	-10.000000	0.700000	-29.183334	691.833313	1023.000000	1023.000000	2046.000000
13.860000	0.046531	27.499855	6.806287	5.576926	7.205784	7.910857	0.000000	-10.000000	0.691667	-29.166668	685.500000	1023.000000	1023.000000	2046.000000
13.880000	0.045591	26.944489	6.732536	5.485773	6.923012	7.803168	0.000000	-10.000000	0.683333	-29.033335	679.166687	1023.000000	1023.000000	2046.000000
13.900000	0.044674	26.402195	6.593412	5.414601	6.779587	7.614596	0.000000	-10.000000	0.675000	-28.833334	666.500000	1023.000000	1023.000000	2046.000000
13.920000	0.043584	25.758442	6.540767	5.324170	6.502440	7.391065	0.000000	-10.000000	0.683333	-28.800001	653.500000	1023.000000	1023.000000	2046.000000
13.940000	0.042573	25.160780	6.433829	5.297581	6.257382	7.171988	0.000000	-10.000000	0.683333	-29.050001	640.666687	1023.000000	1023.000000	2046.000000
13.960000	0.041424	24.481348	6.311032	5.234536	6.082226	6.853553	0.000000	-10.000000	0.683333	-29.366667	634.166687	1023.000000	1023.000000	2046.000000
13.980000	0.040301	23.818129	6.156197	5.195780	5.845699	6.620452	0.000000	-10.000000	0.683333	-29.600000	624.500000	1023.000000	1023.000000	2046.000000
14.000000	0.039473	23.328360	6.089510	5.147585	5.723517	6.367748	0.000000	-10.000000	0.700000	-29.683334	614.666687	1023.000000	1023.000000	2046.000000
14.020000	0.038412	22.701601	6.040361	5.151422	5.433913	6.075905	0.000000	-10.000000	0.708333	-29.766668	601.500000	1023.000000	1023.000000	2046.000000
14.040000	0.037627	22.237328	5.881366	5.148464	5.328902	5.878596	0.000000	-10.000000	0.725000	-29.850000	591.500000	1023.000000	1023.000000	2046.000000
14.060000	0.036825	21.763865	5.829134	5.161340	5.191172	5.582220	0.000000	-10.000000	0.733333	-29.900002	584.833313	1023.000000	1023.000000	2046.000000
14.080000	0.035845	21.184267	5.687104	5.155351	4.936278	5.405533	0.000000	-10.000000	0.766667	-30.083334	574.833313	1023.000000	1023.000000	2046.000000
14.100000	0.034975	20.670074	5.598276	5.144417	4.777994	5.149387	0.000000	-10.000000	0.783333	-30.133333	564.833313	1023.000000	1023.000000	2046.000000
14.120000	0.034027	20.110138	5.436349	5.147251	4.545743	4.980796	0.000000	-10.000000	0.783333	-30.333334	551.500000	1023.000000	1023.000000	2046.000000
14.140000	0.033207	19.625547	5.267090	5.153131	4.353689	4.851637	0.000000	-10.000000	0.766667	-30.400002	544.833313	1023.000000	1023.000000	2046.000000
14.160000	0.032185	19.021395	5.211867	5.057847	4.158438	4.593242	0.000000	-10.000000	0.733333	-30.183334	538.166687	1023.000000	1023.000000	2046.000000
14.180000	0.031289	18.491838	5.114608	4.963535	3.948869	4.464826	0.000000	-10.000000	0.716667	-29.766668	528.166687	1023.000000	1023.000000	2046.000000
14.200000	0.030486	18.017006	5.123574	4.860007	3.843895	4.189528	0.000000	-10.000000	0.700000	-29.333334	514.833313	1023.000000	1023.000000	2046.000000
14.220000	0.029361	17.352148	5.088325	4.784912	3.549644	3.929269	0.000000	-10.000000	0.700000	-29.266666	504.833344	1023.000000	1023.000000	2046.000000
14.240000	0.028452	16.815298	4.874666	4.824100	3.382489	3.734042	0.000000	-10.000000	0.691667	-29.116667	498.166656	1023.000000	1023.000000	2046.000000
14.260000	0.027599	16.311165	4.801522	4.841606	3.163659	3.504378	0.000000	-10.000000	0.683333	-28.600000	488.500000	1023.000000	1023.000000	2046.000000
14.280000	0.026747	15.807527	4.611569	4.904382	2.904363	3.387213	0.000000	-10.000000	0.675000	-28.366667	475.833344	1023.000000	1023.000000	2046.000000
14.300000	0.026301	15.543651	4.535492	4.974672	2.781626	3.251861	0.000000	-10.000000	0.675000	-28.266668	466.500000	1023.000000	1023.000000	2046.000000
14.320000	0.025753	15.219917	4.471433	4.981918	2.594446	3.172121	0.000000	-10.000000	0.683333	-28.550001	460.333344	1023.000000	1023.000000	2046.000000
14.340000	0.025247	14.920975	4.342982	5.003219	2.451722	3.123053	0.000000	-10.000000	0.683333	-28.700001	450.666656	1023.000000	1023.000000	2046.000000
14.360000	0.024679	14.585321	4.284682	4.960359	2.375782	2.964498	0.000000	-10.000000	0.691667	-28.850000	438.000000	1023.000000	1023.000000	2046.000000
14.380000	0.024048	14.212387	4.193158	4.869019	2.188579	2.961631	0.000000	-10.000000	0.691667	-29.000000	428.500000	1023.000000	1023.000000	2046.000000
14.400000	0.023596	13.945517	4.154757	4.735742	2.188043	2.866975	0.000000	-10.000000	0.675000	-28.833334	422.166656	1023.000000	1023.000000	2046.000000
14.420000	0.022793	13.470422	4.172304	4.500416	2.064147	2.733554	0.000000	-10.000000	0.666667	-28.766666	415.666656	1023.000000	1023.000000	2046.000000
14.440000	0.022079	13.048529	4.075040	4.366087	1.960300	2.647101	0.000000	-10.000000	0.650000	-28.616667	406.000000	1023.000000	1023.000000	2046.000000
14.460000	0.021392	12.642561	4.028021	4.335591	1.947646	2.331303	0.000000	-10.000000	0.650000	-28.350000	396.333344	1023.000000	1023.000000	2046.000000
14.480000	0.020679	12.221458	3.981153	4.188391	1.746569	2.305346	0.000000	-10.000000	0.641667	-27.833334	383.833344	1023.000000	1023.000000	2046.000000
14.500000	0.020245	11.964605	3.874818	4.200215	1.757833	2.131738	0.000000	-10.000000	0.641667	-27.416668	371.500000	1023.000000	1023.000000	2046.000000
14.520000	0.019575	11.568872	3.853419	4.050457	1.599659	2.065337	0.000000	-10.000000	0.650000	-27.283335	362.500000	1023.000000	1023.000000	2046.000000
14.540000	0.019065	11.267279	3.747408	4.027064	1.473259	2.019547	0.000000	-10.000000	0.650000	-27.266668	356.333344	1023.000000	1023.000000	2046.000000
14.560000	0.018546	10.960816	3.705484	3.915936	1.426499	1.912897	0.000000	-10.000000	0.650000	-27.200001	350.166656	1023.000000	1023.000000	2046.000000
14.580000	0.017888	10.571836	3.607229	3.893435	1.236474	1.834698	0.000000	-10.000000	0.633333	-27.000000	341.000000	1023.000000	1023.000000	2046.000000
14.600000	0.017487	10.335072	3.540359	3.870528	1.202981	1.721202	0.000000	-10.000000	0.616667	-26.816668	332.000000	1023.000000	1023.000000	2046.000000
14.620000	0.016965	10.026469	3.503861	3.768755	1.041524	1.712330	0.000000	-10.000000	0.583333	-26.533333	323.000000	1023.000000	1023.000000	2046.000000
14.640000	0.016408	9.697006	3.394154	3.668210	0.944555	1.690087	0.000000	-10.000000	0.566667	-26.400000	314.166656	1023.000000	1023.000000	2046.000000
14.660000	0.015781	9.326665	3.308851	3.610117	0.870802	1.536895	0.000000	-10.000000	0.550000	-25.883333	305.500000	1023.000000	1023.000000	2046.000000
14.680000	0.015232	9.001858	3.234562	3.565196	0.722701	1.479400	0.000000	-10.000000	0.550000	-25.650002	296.833344	1023.000000	1023.000000	2046.000000
14.700000	0.014976	8.850533	3.141631	3.583787	0.737695	1.387419	0.000000	-10.000000	0.541667	-25.250000	288.333344	1023.000000	1023.000000	2046.000000
14.720000	0.014551	8.599924	3.127725	3.527772	0.658580	1.285847	0.000000	-10.000000	0.541667	-25.150002	279.666656	1023.000000	1023.000000	2046.000000
14.740000	0.014247	8.420075	3.018362	3.510930	0.580228	1.310556	0.000000	-10.000000	0.533333	-24.850000	271.333344	1023.000000	1023.000000	2046.000000
14.760000	0.013694	8.093389	2.917842	3.460741	0.531817	1.182988	0.000000	-10.000000	0.525000	-24.650000	263.000000	1023.000000	1023.000000	2046.000000
14.780000	0.013257	7.834820	2.812967	3.446079	0.374885	1.200889	0.000000	-10.000000	0.508333	-24.233334	252.333328	1023.000000	1023.000000	2046.000000
14.800000	0.012946	7.651335	2.701520	3.473615	0.338861	1.137339	0.000000	-10.000000	0.500000	-23.866667	244.333328	1023.000000	1023.000000	2046.000000
14.820000	0.012454	7.360238	2.611463	3.448724	0.293524	1.006526	0.000000	-10.000000	0.483333	-23.333334	236.333328	1023.000000	1023.000000	2046.000000
14.840000	0.011959	7.067815	2.571116	3.294223	0.154986	1.047490	0.000000	-10.000000	0.450000	-23.000000	231.000000	1023.000000	1023.000000	2046.000000
14.860000	0.011564	6.834508	2.591334	3.161071	0.069465	1.012638	0.000000	-10.000000	0.425000	-22.483334	220.666672	1023.000000	1023.000000	2046.000000
14.880000	0.010934	6.462030	2.564742	3.092187	-0.115223	0.920323	0.000000	-10.000000	0.416667	-22.183334	213.000000	1023.000000	1023.000000	2046.000000
14.900000	0.010417	6.156595	2.484967	3.094516	-0.209499	0.786611	0.000000	-10.000000	0.416667	-21.850000	205.666672	1023.000000	1023.000000	2046.000000
14.920000	0.009972	5.893686	2.395190	3.183279	-0.326963	0.642179	0.000000	-10.000000	0.408333	-21.416668	201.000000	1023.000000	1023.000000	2046.000000
14.940000	0.009555	5.647062	2.304864	3.196554	-0.490414	0.636058	0.000000	-10.000000	0.391667	-20.750000	194.000000	1023.000000	1023.000000	2046.000000
14.960000	0.009375	5.540781	2.263625	3.269660	-0.575184	0.582679	0.000000	-10.000000	0.383333	-20.216667	187.000000	1023.000000	1023.000000	2046.000000
14.980000	0.009096	5.375647	2.154281	3.353989	-0.684930	0.552307	0.000000	-10.000000	0.366667	-19.783333	180.166672	1023.000000	1023.000000	2046.000000
15.000000	0.009051	5.349324	2.157444	3.357971	-0.753778	0.587686	0.000000	-10.000000	0.375000	-19.833334	173.500000	1023.000000	1023.000000	2046.000000
15.020000	0.008783	5.190550	2.076067	3.425621	-0.811930	0.500792	0.000000	-10.000000	0.366667	-19.950001	167.000000	1023.000000	1023.000000	2046.000000
15.040000	0.008474	5.008404	2.011839	3.352137	-0.881764	0.526192	0.000000	-10.000000	0.375000	-19.950001	160.333328	1023.000000	1023.000000	2046.000000
15.060000	0.008210	4.852065	2.042139	3.226714	-0.949976	0.533189	0.000000	-10.000000	0.358333	-19.850000	153.666672	1023.000000	1023.000000	2046.000000
15.080000	0.007818	4.620345	1.977624	3.143517	-0.978036	0.477239	0.000000	-10.000000	0.366667	-19.600000	147.000000	1023.000000	1023.000000	2046.000000
15.100000	0.007397	4.371506	2.027996	2.941763	-1.015017	0.416764	0.000000	-10.000000	0.375000	-19.866667	140.333328	1023.000000	1023.000000	2046.000000
15.120000	0.006961	4.114172	1.988667	2.879756	-1.026912	0.272662	0.000000	-10.000000	0.375000	-19.883333	133.666672	1023.000000	1023.000000	2046.000000
15.140000	0.006547	3.869076	1.929725	2.707140	-1.044104	0.276315	0.000000	-10.000000	0.366667	-19.833334	127.000000	1023.000000	1023.000000	2046.000000
15.160000	0.006239	3.687292	1.961891	2.615515	-1.113499	0.223386	0.000000	-10.000000	0.350000	-19.466667	120.500000	1023.000000	1023.000000	2046.000000
15.180000	0.005984	3.536431	1.879911	2.647470	-1.124540	0.133591	0.000000	-10.000000	0.350000	-19.116667	114.000000	1023.000000	1023.000000	2046.000000
15.200000	0.005770	3.410303	1.891418	2.565099	-1.168109	0.121895	0.000000	-10.000000	0.350000	-18.983334	107.666664	1023.000000	1023.000000	2046.000000
15.220000	0.005515	3.259543	1.810301	2.541559	-1.163128	0.070812	0.000000	-10.000000	0.350000	-18.800001	101.333336	1023.000000	1023.000000	2046.000000
15.240000	0.005309	3.137537	1.807470	2.448998	-1.235869	0.116937	0.000000	-10.000000	0.341667	-18.466667	95.000000	1023.000000	1023.000000	2046.000000
15.260000	0.005018	2.965454	1.781748	2.434430	-1.264141	0.013418	0.000000	-10.000000	0.308333	-17.916668	88.666664	1023.000000	1023.000000	2046.000000
15.280000	0.004685	2.769098	1.670642	2.394335	-1.283295	-0.012585	0.000000	-10.000000	0.275000	-17.333334	82.666664	1023.000000	1023.000000	2046.000000
15.300000	0.004317	2.551237	1.645637	2.296911	-1.401310	0.009999	0.000000	-10.000000	0.250000	-16.650002	77.000000	1023.000000	1023.000000	2046.000000
15.320000	0.004064	2.401830	1.586313	2.330007	-1.403792	-0.110698	0.000000	-10.000000	0.250000	-15.950001	71.500000	1023.000000	1023.000000	2046.000000
15.340000	0.003690	2.181012	1.585632	2.213670	-1.491757	-0.126532	0.000000	-10.000000	0.241667	-15.133333	66.166664	1023.000000	1023.000000	2046.000000
15.360000	0.003483	2.058494	1.465595	2.301017	-1.470188	-0.237929	0.000000	-10.000000	0.225000	-14.516666	61.000000	1023.000000	1023.000000	2046.000000
15.380000	0.003438	2.031696	1.524589	2.230734	-1.518089	-0.205539	0.000000	-10.000000	0.200000	-13.650001	56.166668	1023.000000	1023.000000	2046.000000
15.400000	0.003320	1.962098	1.543133	2.267377	-1.543056	-0.305357	0.000000	-10.000000	0.166667	-12.866667	51.500000	1023.000000	1023.000000	2046.000000
15.420000	0.003253	1.922281	1.421279	2.282166	-1.504357	-0.276806	0.000000	-10.000000	0.141667	-11.816667	47.166668	1023.000000	1023.000000	2046.000000
15.440000	0.002997	1.771265	1.442561	2.216253	-1.596774	-0.290774	0.000000	-10.000000	0.116667	-10.850000	43.333332	1023.000000	1023.000000	2046.000000
15.460000	0.002903	1.715944	1.252637	2.338118	-1.540295	-0.334516	0.000000	-10.000000	0.100000	-9.466667	39.833332	1023.000000	1023.000000	2046.000000
15.480000	0.002649	1.565540	1.293184	2.238128	-1.684475	-0.281298	0.000000	-10.000000	0.075000	-7.833333	36.666668	1023.000000	1023.000000	2046.000000
15.500000	0.002541	1.501468	1.199519	2.308254	-1.616364	-0.389942	0.000000	-10.000000	0.058333	-5.766666	33.833332	1023.000000	1023.000000	2046.000000
15.520000	0.002401	1.419230	1.269863	2.195256	-1.669654	-0.376236	0.000000	-10.000000	0.041667	-2.716667	32.000000	1023.000000	1023.000000	2046.000000
15.540000	0.002452	1.449276	1.229524	2.186662	-1.610098	-0.356812	0.000000	-10.000000	0.025000	0.433333	31.166666	1023.000000	1023.000000	2046.000000
15.560000	0.002331	1.377507	1.306591	2.174585	-1.657972	-0.445697	0.000000	-10.000000	0.000000	3.600000	31.000000	1023.000000	1023.000000	2046.000000
15.580000	0.002374	1.403003	1.350979	2.206753	-1.684577	-0.470151	0.000000	-10.000000	-0.008333	6.183333	31.000000	1023.000000	1023.000000	2046.000000
15.600000	0.002467	1.457713	1.211271	2.375091	-1.597178	-0.531470	0.000000	-10.000000	-0.033333	8.900000	31.000000	1023.000000	1023.000000	2046.000000
15.620000	0.002782	1.644171	1.297172	2.437570	-1.624924	-0.465646	0.000000	-10.000000	-0.058333	11.450000	31.000000	1023.000000	1023.000000	2046.000000
15.640000	0.003250	1.920502	1.244881	2.610054	-1.512241	-0.422191	0.000000	-10.000000	-0.091667	13.433333	31.000000	1023.000000	1023.000000	2046.000000
15.660000	0.003895	2.301889	1.364317	2.630597	-1.487667	-0.205357	0.000000	-10.000000	-0.125000	14.533334	31.000000	1023.000000	1023.000000	2046.000000
15.680000	0.004438	2.622898	1.328278	2.774255	-1.334597	-0.145039	0.000000	-10.000000	-0.183333	16.883333	31.833334	1023.000000	1023.000000	2046.000000
15.700000	0.005187	3.065222	1.371871	2.824480	-1.150131	0.019002	0.000000	-10.000000	-0.241667	18.766666	32.666668	1023.000000	1023.000000	2046.000000
15.720000	0.005654	3.341413	1.462860	2.762072	-1.104528	0.221008	0.000000	-10.000000	-0.275000	20.650000	33.500000	1023.000000	1023.000000	2046.000000
15.740000	0.006244	3.690381	1.440430	2.739268	-0.829897	0.340580	0.000000	-10.000000	-0.266667	21.133333	35.500000	1023.000000	1023.000000	2046.000000
15.760000	0.006641	3.924697	1.636609	2.520304	-0.739256	0.507040	0.000000	-10.000000	-0.266667	21.600000	40.000000	1023.000000	1023.000000	2046.000000
15.780000	0.007132	4.215198	1.636925	2.498207	-0.449768	0.529834	0.000000	-10.000000	-0.291667	22.316668	46.833332	1023.000000	1023.000000	2046.000000
15.800000	0.007479	4.420138	1.805750	2.309392	-0.351369	0.656365	0.000000	-10.000000	-0.325000	23.000000	54.333332	1023.000000	1023.000000	2046.000000
15.820000	0.008156	4.820118	1.799134	2.333723	-0.066618	0.753879	0.000000	-10.000000	-0.350000	23.816668	62.000000	1023.000000	1023.000000	2046.000000
15.840000	0.008636	5.103904	1.951120	2.219793	-0.004705	0.937696	0.000000	-10.000000	-0.350000	24.299999	70.000000	1023.000000	1023.000000	2046.000000
15.860000	0.009429	5.572692	1.905545	2.333598	0.326336	1.007213	0.000000	-10.000000	-0.366667	24.350000	78.000000	1023.000000	1023.000000	2046.000000
15.880000	0.010017	5.920276	2.049113	2.261240	0.410120	1.199804	0.000000	-10.000000	-0.375000	24.550001	86.000000	1023.000000	1023.000000	2046.000000
15.900000	0.010737	6.345614	2.100172	2.344102	0.594596	1.306745	0.000000	-10.000000	-0.391667	24.700001	94.000000	1023.000000	1023.000000	2046.000000
15.920000	0.011210	6.625039	2.192355	2.273081	0.742434	1.417170	0.000000	-10.000000	-0.408333	25.266666	102.166664	1023.000000	1023.000000	2046.000000
15.940000	0.011746	6.941642	2.202699	2.297539	0.900009	1.541396	0.000000	-10.000000	-0.416667	25.500000	110.500000	1023.000000	1023.000000	2046.000000
15.960000	0.012389	7.322068	2.238183	2.364861	1.150995	1.568029	0.000000	-10.000000	-0.416667	25.866667	119.000000	1023.000000	1023.000000	2046.000000
15.980000	0.012756	7.539029	2.332982	2.218648	1.156678	1.830720	0.000000	-10.000000	-0.400000	25.600000	127.500000	1023.000000	1023.000000	2046.000000
16.000000	0.013493	7.974068	2.256374	2.348430	1.487801	1.881463	0.000000	-10.000000	-0.400000	25.616667	136.166672	1023.000000	1023.000000	2046.000000
16.020000	0.013982	8.263113	2.430044	2.269845	1.528062	2.035162	0.000000	-10.000000	-0.400000	25.433334	144.666672	1023.000000	1023.000000	2046.000000
16.040001	0.014911	8.812125	2.419029	2.416135	1.849322	2.127639	0.000000	-10.000000	-0.400000	25.450001	153.333328	1023.000000	1023.000000	2046.000000
16.059999	0.015523	9.174028	2.568381	2.386981	1.974234	2.244432	0.000000	-10.000000	-0.408333	25.450001	161.666672	1023.000000	1023.000000	2046.000000
16.080000	0.016503	9.753480	2.604475	2.516059	2.196301	2.436645	0.000000	-10.000000	-0.416667	25.700001	170.333328	1023.000000	1023.000000	2046.000000
16.100000	0.017035	10.067509	2.700471	2.531584	2.368819	2.466635	0.000000	-10.000000	-0.408333	26.116667	178.833328	1023.000000	1023.000000	2046.000000
16.120001	0.017512	10.349633	2.674064	2.526101	2.437225	2.712244	0.000000	-10.000000	-0.408333	26.066668	187.500000	1023.000000	1023.000000	2046.000000
16.139999	0.018172	10.739442	2.659102	2.689401	2.655797	2.735142	0.000000	-10.000000	-0.416667	26.133333	196.166672	1023.000000	1023.000000	2046.000000
16.160000	0.018766	11.090697	2.690938	2.675681	2.748649	2.975430	0.000000	-10.000000	-0.425000	26.150002	204.833328	1023.000000	1023.000000	2046.000000
16.180000	0.019345	11.432716	2.752110	2.766024	2.920273	2.994309	0.000000	-10.000000	-0.416667	26.216667	213.666672	1023.000000	1023.000000	2046.000000
16.200001	0.019847	11.729593	2.864480	2.685191	2.958748	3.221174	0.000000	-10.000000	-0.400000	26.266666	222.333328	1023.000000	1023.000000	2046.000000
16.219999	0.020482	12.105082	2.946157	2.783511	3.157088	3.218327	0.000000	-10.000000	-0.391667	25.966667	231.166672	1023.000000	1023.000000	2046.000000
16.240000	0.020894	12.348304	3.070940	2.782378	3.163349	3.331637	0.000000	-10.000000	-0.391667	25.933334	239.833328	1023.000000	1023.000000	2046.000000
16.260000	0.021242	12.553916	2.967958	2.995770	3.274908	3.315279	0.000000	-10.000000	-0.408333	25.600000	248.500000	1023.000000	1023.000000	2046.000000
16.280001	0.021734	12.844859	3.081184	3.056021	3.189390	3.518264	0.000000	-10.000000	-0.408333	25.866667	257.166656	1023.000000	1023.000000	2046.000000
16.299999	0.022562	13.334217	2.998905	3.294697	3.396235	3.644379	0.000000	-10.000000	-0.416667	25.716667	265.833344	1023.000000	1023.000000	2046.000000
16.320000	0.023542	13.913447	3.205668	3.391390	3.431950	3.884439	0.000000	-10.000000	-0.391667	25.950001	274.500000	1023.000000	1023.000000	2046.000000
16.340000	0.024464	14.458106	3.220031	3.549566	3.592027	4.096482	0.000000	-10.000000	-0.408333	25.566668	283.000000	1023.000000	1023.000000	2046.000000
16.360001	0.025312	14.959481	3.412205	3.610349	3.637316	4.299611	0.000000	-10.000000	-0.408333	25.633335	291.500000	1023.000000	1023.000000	2046.000000
16.379999	0.026086	15.416917	3.436829	3.701601	3.779279	4.499208	0.000000	-10.000000	-0.425000	25.350000	300.000000	1023.000000	1023.000000	2046.000000
16.400000	0.026847	15.866483	3.617530	3.650403	3.896513	4.702036	0.000000	-10.000000	-0.416667	25.383333	308.500000	1023.000000	1023.000000	2046.000000
16.420000	0.027530	16.270515	3.712228	3.559566	4.084860	4.913862	0.000000	-10.000000	-0.391667	25.016666	317.000000	1023.000000	1023.000000	2046.000000
16.440001	0.028110	16.613064	3.921376	3.479345	4.213231	4.999112	0.000000	-10.000000	-0.366667	24.783333	325.500000	1023.000000	1023.000000	2046.000000
16.459999	0.028502	16.844673	3.975773	3.374716	4.308516	5.185668	0.000000	-10.000000	-0.350000	24.500000	333.833344	1023.000000	1023.000000	2046.000000
16.480000	0.029317	17.326571	4.203116	3.399828	4.496646	5.226982	0.000000	-10.000000	-0.358333	24.533335	342.000000	1023.000000	1023.000000	2046.000000
16.500000	0.029787	17.603836	4.250590	3.319509	4.562271	5.471466	0.000000	-10.000000	-0.358333	24.400002	350.000000	1023.000000	1023.000000	2046.000000
16.520000	0.030973	18.304779	4.372066	3.459934	4.910462	5.562318	0.000000	-10.000000	-0.350000	24.066668	358.333344	1023.000000	1023.000000	2046.000000
16.540001	0.031600	18.675549	4.467778	3.410110	4.953176	5.844484	0.000000	-10.000000	-0.333333	23.733334	366.333344	1023.000000	1023.000000	2046.000000
16.559999	0.032640	19.290119	4.557276	3.556482	5.296367	5.879993	0.000000	-10.000000	-0.333333	23.566668	374.333344	1023.000000	1023.000000	2046.000000
16.580000	0.033329	19.697298	4.738432	3.430534	5.330352	6.197980	0.000000	-10.000000	-0.350000	23.766666	382.000000	1023.000000	1023.000000	2046.000000
16.600000	0.034276	20.257143	4.730529	3.590346	5.650372	6.285895	0.000000	-10.000000	-0.358333	23.783333	390.000000	1023.000000	1023.000000	2046.000000
16.620001	0.034972	20.668505	4.985075	3.512460	5.667611	6.503360	0.000000	-10.000000	-0.366667	23.950001	398.000000	1023.000000	1023.000000	2046.000000
16.639999	0.035799	21.156929	4.918921	3.595858	5.963776	6.678374	0.000000	-10.000000	-0.375000	24.116667	406.000000	1023.000000	1023.000000	2046.000000
16.660000	0.036509	21.576603	5.086432	3.566505	6.089465	6.834200	0.000000	-10.000000	-0.391667	24.616667	414.000000	1023.000000	1023.000000	2046.000000
16.680000	0.037227	22.001144	5.022377	3.657435	6.354229	6.967102	0.000000	-10.000000	-0.400000	24.783333	422.166656	1023.000000	1023.000000	2046.000000
16.700001	0.037962	22.435310	5.161148	3.680548	6.486145	7.107470	0.000000	-10.000000	-0.400000	24.850000	430.500000	1023.000000	1023.000000	2046.000000
16.719999	0.038780	22.919001	5.222944	3.745429	6.671784	7.278843	0.000000	-10.000000	-0.391667	24.633333	438.833344	1023.000000	1023.000000	2046.000000
16.740000	0.039846	23.548857	5.397625	3.862476	6.895767	7.392988	0.000000	-10.000000	-0.383333	24.600000	447.000000	1023.000000	1023.000000	2046.000000
16.760000	0.040604	23.996695	5.462291	3.845904	6.980364	7.708135	0.000000	-10.000000	-0.366667	24.383333	455.166656	1023.000000	1023.000000	2046.000000
16.780001	0.041206	24.352846	5.431440	3.980270	7.249459	7.691679	0.000000	-10.000000	-0.358333	24.233334	463.500000	1023.000000	1023.000000	2046.000000
16.799999	0.041820	24.715664	5.471845	4.006888	7.242089	7.994842	0.000000	-10.000000	-0.350000	24.083334	471.833344	1023.000000	1023.000000	2046.000000
16.820000	0.042555	25.150084	5.425245	4.214694	7.534861	7.975282	0.000000	-10.000000	-0.358333	24.050001	480.000000	1023.000000	1023.000000	2046.000000
16.840000	0.043257	25.565012	5.537166	4.191770	7.576699	8.259379	0.000000	-10.000000	-0.366667	24.150002	488.000000	1023.000000	1023.000000	2046.000000
16.860001	0.043959	25.979860	5.559792	4.303201	7.835859	8.281009	0.000000	-10.000000	-0.366667	24.116667	496.000000	1023.000000	1023.000000	2046.000000
16.879999	0.044626	26.373766	5.810344	4.273410	7.791373	8.498638	0.000000	-10.000000	-0.358333	24.133333	504.000000	1023.000000	1023.000000	2046.000000
16.900000	0.044970	26.577166	5.749858	4.363336	7.966472	8.497500	0.000000	-10.000000	-0.341667	24.000000	512.000000	1023.000000	1023.000000	2046.000000
16.920000	0.045301	26.772911	5.831571	4.513847	7.883054	8.544439	0.000000	-10.000000	-0.333333	23.750000	520.000000	1023.000000	1023.000000	2046.000000
16.940001	0.045606	26.953081	5.732890	4.677639	7.915237	8.627316	0.000000	-10.000000	-0.316667	23.533333	528.000000	1023.000000	1023.000000	2046.000000
16.959999	0.046436	27.443571	5.842204	4.905845	7.989028	8.706494	0.000000	-10.000000	-0.308333	23.216667	536.000000	1023.000000	1023.000000	2046.000000
16.980000	0.047161	27.872208	5.888917	5.020860	8.039123	8.923308	0.000000	-10.000000	-0.291667	22.950001	543.666687	1023.000000	1023.000000	2046.000000
17.000000	0.048052	28.398500	5.982319	5.209165	8.216393	8.990623	0.000000	-10.000000	-0.283333	22.533333	551.333313	1023.000000	1023.000000	2046.000000
17.020000	0.048662	28.759068	6.119578	5.250121	8.167583	9.221786	0.000000	-10.000000	-0.275000	22.266666	558.833313	1023.000000	1023.000000	2046.000000
17.040001	0.049384	29.185946	6.104906	5.483113	8.409209	9.188719	0.000000	-10.000000	-0.266667	22.166666	566.500000	1023.000000	1023.000000	2046.000000
17.059999	0.049813	29.439228	6.256968	5.413449	8.335653	9.433157	0.000000	-10.000000	-0.258333	22.049999	573.833313	1023.000000	1023.000000	2046.000000
17.080000	0.050639	29.927542	6.339515	5.439343	8.636798	9.511885	0.000000	-10.000000	-0.241667	21.816668	581.166687	1023.000000	1023.000000	2046.000000
17.100000	0.051015	30.149876	6.570085	5.274915	8.618162	9.686715	0.000000	-10.000000	-0.225000	21.400000	588.500000	1023.000000	1023.000000	2046.000000
17.120001	0.051527	30.452581	6.634135	5.311291	8.848032	9.659123	0.000000	-10.000000	-0.208333	20.666668	595.833313	1023.000000	1023.000000	2046.000000
17.139999	0.052053	30.763536	6.795455	5.224746	8.898452	9.844883	0.000000	-10.000000	-0.200000	20.083334	602.833313	1023.000000	1023.000000	2046.000000
17.160000	0.052816	31.214542	6.788327	5.325460	9.220469	9.880287	0.000000	-10.000000	-0.200000	19.633333	609.666687	1023.000000	1023.000000	2046.000000
17.180000	0.053495	31.615465	6.951034	5.313807	9.243023	10.107601	0.000000	-10.000000	-0.200000	19.400000	616.166687	1023.000000	1023.000000	2046.000000
17.200001	0.054332	32.110065	6.980526	5.418782	9.548925	10.161832	0.000000	-10.000000	-0.208333	19.183334	622.833313	1023.000000	1023.000000	2046.000000
17.219999	0.054995	32.502281	7.165227	5.413416	9.630389	10.293249	0.000000	-10.000000	-0.208333	18.950001	629.166687	1023.000000	1023.000000	2046.000000
17.240000	0.055731	32.936844	7.170762	5.475162	9.902305	10.388617	0.000000	-10.000000	-0.208333	18.950001	635.500000	1023.000000	1023.000000	2046.000000
17.260000	0.056309	33.278831	7.341339	5.483775	9.956982	10.496736	0.000000	-10.000000	-0.200000	19.116667	641.833313	1023.000000	1023.000000	2046.000000
17.280001	0.056970	33.669170	7.349721	5.526666	10.174273	10.618510	0.000000	-10.000000	-0.200000	19.316668	648.166687	1023.000000	1023.000000	2046.000000
17.299999	0.057517	33.992386	7.531644	5.516525	10.188062	10.756153	0.000000	-10.000000	-0.216667	19.516666	654.833313	1023.000000	1023.000000	2046.000000
17.320000	0.058163	34.374607	7.543381	5.571584	10.424266	10.835376	0.000000	-10.000000	-0.216667	19.500000	661.166687	1023.000000	1023.000000	2046.000000
17.340000	0.058758	34.725792	7.639117	5.639354	10.509404	10.937915	0.000000	-10.000000	-0.233333	19.583334	667.833313	1023.000000	1023.000000	2046.000000
17.360001	0.059527	35.180241	7.691673	5.712456	10.742845	11.033265	0.000000	-10.000000	-0.233333	19.616667	674.166687	1023.000000	1023.000000	2046.000000
17.379999	0.060338	35.660011	7.840580	5.818645	10.859544	11.141242	0.000000	-10.000000	-0.233333	19.933334	680.833313	1023.000000	1023.000000	2046.000000
17.400000	0.061176	36.155102	7.926529	5.880245	11.025324	11.323003	0.000000	-10.000000	-0.225000	20.200001	687.333313	1023.000000	1023.000000	2046.000000
17.420000	0.061875	36.568092	8.009688	6.010549	11.184097	11.363757	0.000000	-10.000000	-0.225000	20.283335	694.166687	1023.000000	1023.000000	2046.000000
17.440001	0.062379	36.865772	7.999721	6.054709	11.261083	11.550260	0.000000	-10.000000	-0.241667	20.216667	700.833313	1023.000000	1023.000000	2046.000000
17.459999	0.063091	37.286739	8.000211	6.267550	11.413958	11.605021	0.000000	-10.000000	-0.241667	20.200001	707.666687	1023.000000	1023.000000	2046.000000
17.480000	0.063594	37.584141	8.020807	6.289711	11.405666	11.867955	0.000000	-10.000000	-0.241667	20.333334	714.333313	1023.000000	1023.000000	2046.000000
17.500000	0.063982	37.813625	7.968778	6.435744	11.602976	11.806129	0.000000	-10.000000	-0.233333	20.250000	721.166687	1023.000000	1023.000000	2046.000000
17.520000	0.064529	38.136681	8.206861	6.355746	11.539895	12.034179	0.000000	-10.000000	-0.225000	20.200001	727.833313	1023.000000	1023.000000	2046.000000
17.540001	0.064807	38.301228	8.151428	6.462034	11.697455	11.990308	0.000000	-10.000000	-0.200000	19.566668	734.666687	1023.000000	1023.000000	2046.000000
17.559999	0.064939	38.379215	8.182764	6.590391	11.619132	11.986929	0.000000	-10.000000	-0.158333	18.866667	741.166687	1023.000000	1023.000000	2046.000000
17.580000	0.064949	38.385002	8.172394	6.624357	11.537579	12.050673	0.000000	-10.000000	-0.125000	17.666666	747.500000	1023.000000	1023.000000	2046.000000
17.600000	0.064989	38.408253	8.100485	6.907360	11.517625	11.882784	0.000000	-10.000000	-0.083333	16.683332	753.500000	1023.000000	1023.000000	2046.000000
17.620001	0.065101	38.474503	8.094052	6.939553	11.355498	12.085401	0.000000	-10.000000	-0.066667	15.300000	759.333313	1023.000000	1023.000000	2046.000000
17.639999	0.065209	38.538342	8.047756	7.146165	11.328522	12.015898	0.000000	-10.000000	-0.033333	13.466667	764.833313	1023.000000	1023.000000	2046.000000
17.660000	0.065261	38.569183	8.079191	7.255896	11.160932	12.073167	0.000000	-10.000000	-0.008333	10.866667	769.666687	1023.000000	1023.000000	2046.000000
17.680000	0.065177	38.519348	8.054990	7.373226	11.076952	12.014181	0.000000	-10.000000	0.025000	7.516667	773.833313	1023.000000	1023.000000	2046.000000
17.700001	0.064918	38.366348	7.986715	7.416636	10.962953	12.000044	0.000000	-10.000000	0.050000	3.000000	777.000000	1023.000000	1023.000000	2046.000000
17.719999	0.064688	38.230728	8.053521	7.333213	10.812478	12.031515	0.000000	-10.000000	0.075000	-1.000000	779.000000	1023.000000	1023.000000	2046.000000
17.740000	0.064276	37.987339	8.098111	7.190741	10.780970	11.917518	0.000000	-10.000000	0.100000	-5.166667	779.833313	1023.000000	1023.000000	2046.000000
17.760000	0.063649	37.616722	8.114100	7.021099	10.623644	11.857878	0.000000	-10.000000	0.141667	-8.733334	780.000000	1023.000000	1023.000000	2046.000000
17.780001	0.063044	37.258827	8.097923	6.889864	10.628615	11.642426	0.000000	-10.000000	0.191667	-12.366667	780.000000	1023.000000	1023.000000	2046.000000
17.799999	0.062364	36.856873	8.146054	6.760963	10.436517	11.513337	0.000000	-10.000000	0.233333	-14.800000	780.000000	1023.000000	1023.000000	2046.000000
17.820000	0.062011	36.648342	8.197635	6.678301	10.337561	11.434844	0.000000	-10.000000	0.250000	-16.116667	776.333313	1023.000000	1023.000000	2046.000000
17.840000	0.061430	36.304913	8.076928	6.619756	10.304538	11.303689	0.000000	-10.000000	0.250000	-16.816668	767.666687	1023.000000	1023.000000	2046.000000
17.860001	0.061180	36.157394	8.083920	6.535372	10.272112	11.265992	0.000000	-10.000000	0.250000	-17.316668	757.166687	1023.000000	1023.000000	2046.000000
17.879999	0.060606	35.818119	8.097646	6.474532	10.164785	11.081156	0.000000	-10.000000	0.258333	-17.683334	748.333313	1023.000000	1023.000000	2046.000000
17.900000	0.060100	35.519039	8.046235	6.339861	10.039618	11.093328	0.000000	-10.000000	0.258333	-17.950001	742.500000	1023.000000	1023.000000	2046.000000
17.920000	0.059395	35.102589	7.959825	6.312521	9.969701	10.860540	0.000000	-10.000000	0.266667	-18.200001	736.500000	1023.000000	1023.000000	2046.000000
17.940001	0.058739	34.714756	7.920558	6.232261	9.822477	10.739462	0.000000	-10.000000	0.275000	-18.283333	730.500000	1023.000000	1023.000000	2046.000000
17.959999	0.057983	34.268070	7.878186	6.160068	9.664251	10.565565	0.000000	-10.000000	0.291667	-18.566668	724.166687	1023.000000	1023.000000	2046.000000
17.980000	0.057187	33.797318	7.771137	6.139890	9.551946	10.334345	0.000000	-10.000000	0.316667	-18.950001	717.833313	1023.000000	1023.000000	2046.000000
18.000000	0.056592	33.445950	7.778250	6.069096	9.419336	10.179266	0.000000	-10.000000	0.341667	-19.400000	711.333313	1023.000000	1023.000000	2046.000000
18.020000	0.055749	32.947880	7.658429	6.036663	9.285102	9.967686	0.000000	-10.000000	0.366667	-19.916666	705.000000	1023.000000	1023.000000	2046.000000
18.040001	0.055217	32.633053	7.684682	6.028822	9.112028	9.807518	0.000000	-10.000000	0.383333	-20.466667	698.333313	1023.000000	1023.000000	2046.000000
18.059999	0.054133	31.992880	7.507326	5.972712	8.962297	9.550544	0.000000	-10.000000	0.400000	-21.216667	691.500000	1023.000000	1023.000000	2046.000000
18.080000	0.053299	31.499666	7.473609	5.943213	8.686893	9.395950	0.000000	-10.000000	0.416667	-21.950001	684.333313	1023.000000	1023.000000	2046.000000
18.100000	0.052277	30.895973	7.251756	5.982973	8.516416	9.144828	0.000000	-10.000000	0.433333	-22.466667	677.166687	1023.000000	1023.000000	2046.000000
18.120001	0.051296	30.315687	7.160274	5.949175	8.262804	8.943435	0.000000	-10.000000	0.441667	-22.833334	669.666687	1023.000000	1023.000000	2046.000000
18.139999	0.050417	29.796474	7.126747	5.880643	8.111201	8.677884	0.000000	-10.000000	0.450000	-23.183334	662.000000	1023.000000	1023.000000	2046.000000
18.160000	0.049404	29.197477	7.113804	5.787513	7.872582	8.423578	0.000000	-10.000000	0.458333	-23.650000	654.000000	1023.000000	1023.000000	2046.000000
18.180000	0.048259	28.520803	7.069141	5.714258	7.635398	8.102006	0.000000	-10.000000	0.483333	-24.133333	646.000000	1023.000000	1023.000000	2046.000000
18.200001	0.046996	27.774836	6.905193	5.767485	7.425097	7.677061	0.000000	-10.000000	0.508333	-24.500000	638.000000	1023.000000	1023.000000	2046.000000
18.219999	0.045880	27.114811	6.788870	5.752971	7.106168	7.466802	0.000000	-10.000000	0.525000	-24.550001	630.000000	1023.000000	1023.000000	2046.000000
18.240000	0.044938	26.558575	6.675158	5.917817	6.843339	7.122261	0.000000	-10.000000	0.525000	-24.566668	622.000000	1023.000000	1023.000000	2046.000000
18.260000	0.044038	26.026602	6.519789	5.984068	6.551921	6.970824	0.000000	-10.000000	0.533333	-24.600000	613.833313	1023.000000	1023.000000	2046.000000
18.280001	0.043392	25.644577	6.511740	6.012480	6.321755	6.798602	0.000000	-10.000000	0.541667	-24.900000	605.500000	1023.000000	1023.000000	2046.000000
18.299999	0.042687	25.228096	6.377481	6.133899	6.130657	6.586059	0.000000	-10.000000	0.550000	-25.183334	597.166687	1023.000000	1023.000000	2046.000000
18.320000	0.042016	24.831724	6.316031	6.127273	5.914722	6.473697	0.000000	-10.000000	0.550000	-25.650000	588.666687	1023.000000	1023.000000	2046.000000
18.340000	0.041294	24.405029	6.313012	6.079782	5.681872	6.330364	0.000000	-10.000000	0.558333	-25.800001	580.166687	1023.000000	1023.000000	2046.000000
18.360001	0.040369	23.857899	6.099751	5.953130	5.590014	6.215004	0.000000	-10.000000	0.558333	-26.066668	571.500000	1023.000000	1023.000000	2046.000000
18.379999	0.039781	23.510778	6.227839	5.758445	5.414434	6.110060	0.000000	-10.000000	0.558333	-25.966667	562.833313	1023.000000	1023.000000	2046.000000
18.400000	0.038646	22.840025	6.091580	5.605617	5.319752	5.823076	0.000000	-10.000000	0.566667	-26.316668	554.166687	1023.000000	1023.000000	2046.000000
18.420000	0.037850	22.369076	6.110009	5.446486	5.181212	5.631369	0.000000	-10.000000	0.566667	-26.266666	545.333313	1023.000000	1023.000000	2046.000000
18.440001	0.037014	21.875538	6.074381	5.357994	5.067836	5.375327	0.000000	-10.000000	0.566667	-26.200001	536.666687	1023.000000	1023.000000	2046.000000
18.459999	0.036098	21.334063	5.888288	5.319738	4.979150	5.146885	0.000000	-10.000000	0.550000	-25.966667	527.833313	1023.000000	1023.000000	2046.000000
18.480000	0.035595	21.036690	5.893615	5.296360	4.820436	5.026279	0.000000	-10.000000	0.550000	-25.866667	519.166687	1023.000000	1023.000000	2046.000000
18.500000	0.034846	20.594032	5.750766	5.287553	4.757895	4.797820	0.000000	-10.000000	0.558333	-25.816668	510.500000	1023.000000	1023.000000	2046.000000
18.520000	0.034267	20.251705	5.730100	5.238846	4.618574	4.664185	0.000000	-10.000000	0.558333	-25.816668	502.000000	1023.000000	1023.000000	2046.000000
18.540001	0.033525	19.813242	5.743913	5.173908	4.428214	4.467206	0.000000	-10.000000	0.550000	-25.600000	493.500000	1023.000000	1023.000000	2046.000000
18.559999	0.032533	19.226751	5.554002	5.152605	4.299324	4.220820	0.000000	-10.000000	0.533333	-25.483334	484.833344	1023.000000	1023.000000	2046.000000
18.580000	0.031945	18.879713	5.562726	5.087494	4.160450	4.069044	0.000000	-10.000000	0.525000	-25.483334	476.333344	1023.000000	1023.000000	2046.000000
18.600000	0.031059	18.355593	5.364542	5.063623	4.088427	3.839000	0.000000	-10.000000	0.533333	-25.566668	467.666656	1023.000000	1023.000000	2046.000000
18.620001	0.030314	17.915573	5.341502	5.020480	3.846129	3.707463	0.000000	-10.000000	0.541667	-25.733334	459.333344	1023.000000	1023.000000	2046.000000
18.639999	0.029783	17.601866	5.196250	5.005538	3.828801	3.571277	0.000000	-10.000000	0.550000	-25.500000	450.666656	1023.000000	1023.000000	2046.000000
18.660000	0.029129	17.215517	5.138231	4.987228	3.657925	3.432133	0.000000	-10.000000	0.550000	-25.433334	442.333344	1023.000000	1023.000000	2046.000000
18.680000	0.028574	16.887249	5.095052	4.959461	3.504332	3.328403	0.000000	-10.000000	0.541667	-25.266666	433.666656	1023.000000	1023.000000	2046.000000
18.700001	0.027771	16.412615	4.925261	4.969440	3.384825	3.133090	0.000000	-10.000000	0.541667	-25.500000	425.333344	1023.000000	1023.000000	2046.000000
18.719999	0.027032	15.975932	4.770843	4.997085	3.142546	3.065458	0.000000	-10.000000	0.541667	-25.566668	416.666656	1023.000000	1023.000000	2046.000000
18.740000	0.026542	15.686607	4.642103	4.946466	3.053413	3.044625	0.000000	-10.000000	0.550000	-25.700001	408.166656	1023.000000	1023.000000	2046.000000
18.760000	0.025710	15.194356	4.567217	4.902538	2.840763	2.883838	0.000000	-10.000000	0.550000	-25.549999	399.500000	1023.000000	1023.000000	2046.000000
18.780001	0.025155	14.866579	4.574231	4.749169	2.696516	2.846664	0.000000	-10.000000	0.550000	-25.466667	391.000000	1023.000000	1023.000000	2046.000000
18.799999	0.024552	14.510134	4.563997	4.635150	2.612836	2.698150	0.000000	-10.000000	0.541667	-25.316668	382.500000	1023.000000	1023.000000	2046.000000
18.820000	0.023725	14.021545	4.508635	4.549872	2.407839	2.555200	0.000000	-10.000000	0.541667	-25.233334	374.166656	1023.000000	1023.000000	2046.000000
18.840000	0.023125	13.666814	4.454298	4.593589	2.276140	2.342787	0.000000	-10.000000	0.533333	-25.050001	365.666656	1023.000000	1023.000000	2046.000000
18.860001	0.022248	13.148322	4.255235	4.608773	2.041789	2.242525	0.000000	-10.000000	0.541667	-24.750000	357.333344	1023.000000	1023.000000	2046.000000
18.879999	0.021919	12.954056	4.235555	4.650244	1.876600	2.191657	0.000000	-10.000000	0.541667	-24.633333	349.000000	1023.000000	1023.000000	2046.000000
18.900000	0.021377	12.633520	4.024196	4.734642	1.774381	2.100302	0.000000	-10.000000	0.541667	-24.733334	340.833344	1023.000000	1023.000000	2046.000000
18.920000	0.021024	12.425354	3.988328	4.764445	1.556224	2.116357	0.000000	-10.000000	0.541667	-25.166666	332.500000	1023.000000	1023.000000	2046.000000
18.940001	0.020866	12.331989	3.985301	4.800355	1.495754	2.050579	0.000000	-10.000000	0.541667	-25.416666	324.166656	1023.000000	1023.000000	2046.000000
18.959999	0.020262	11.974681	3.785061	4.810381	1.445020	1.934219	0.000000	-10.000000	0.541667	-25.700001	315.666656	1023.000000	1023.000000	2046.000000
18.980000	0.019895	11.758067	3.835877	4.704385	1.285106	1.932700	0.000000	-10.000000	0.541667	-25.616667	307.166656	1023.000000	1023.000000	2046.000000
19.000000	0.019394	11.461639	3.713253	4.574768	1.298432	1.875187	0.000000	-10.000000	0.533333	-25.416668	298.500000	1023.000000	1023.000000	2046.000000
19.020000	0.018708	11.056269	3.708485	4.432691	1.142217	1.772875	0.000000	-10.000000	0.533333	-25.266668	290.166656	1023.000000	1023.000000	2046.000000
19.040001	0.018399	10.873824	3.719597	4.309093	1.171781	1.673354	0.000000	-10.000000	0.533333	-25.100000	281.666656	1023.000000	1023.000000	2046.000000
19.059999	0.017659	10.436437	3.631383	4.215227	1.073152	1.516674	0.000000	-10.000000	0.533333	-24.966667	273.333344	1023.000000	1023.000000	2046.000000
19.080000	0.017281	10.213310	3.676694	4.025362	0.979246	1.532008	0.000000	-10.000000	0.525000	-24.516666	265.000000	1023.000000	1023.000000	2046.000000
19.100000	0.016823	9.942407	3.569785	4.038914	0.980508	1.353200	0.000000	-10.000000	0.508333	-24.166666	257.000000	1023.000000	1023.000000	2046.000000
19.120001	0.016213	9.581621	3.479114	4.001693	0.874860	1.225955	0.000000	-10.000000	0.500000	-23.733334	249.000000	1023.000000	1023.000000	2046.000000
19.139999	0.016030	9.474010	3.494897	3.896486	0.812005	1.270623	0.000000	-10.000000	0.500000	-23.483334	241.000000	1023.000000	1023.000000	2046.000000
19.160000	0.015505	9.163480	3.348491	3.892140	0.783174	1.139675	0.000000	-10.000000	0.491667	-23.233334	233.000000	1023.000000	1023.000000	2046.000000
19.180000	0.015083	8.913820	3.343565	3.814078	0.623778	1.132399	0.000000	-10.000000	0.458333	-22.966667	225.166672	1023.000000	1023.000000	2046.000000
19.200001	0.014774	8.731300	3.311870	3.746693	0.564620	1.108117	0.000000	-10.000000	0.425000	-22.666668	217.500000	1023.000000	1023.000000	2046.000000
19.219999	0.014182	8.381550	3.148530	3.704711	0.517842	1.010467	0.000000	-10.000000	0.400000	-21.933334	210.000000	1023.000000	1023.000000	2046.000000
19.240000	0.013863	8.192782	3.210853	3.595928	0.367875	1.018126	0.000000	-10.000000	0.383333	-21.216667	202.666672	1023.000000	1023.000000	2046.000000
19.260000	0.013409	7.924740	3.013254	3.566829	0.434910	0.909747	0.000000	-10.000000	0.366667	-20.416666	195.500000	1023.000000	1023.000000	2046.000000
19.280001	0.013144	7.767958	2.979085	3.582116	0.342143	0.864614	0.000000	-10.000000	0.350000	-19.966667	188.666672	1023.000000	1023.000000	2046.000000
19.299999	0.012880	7.612161	3.003732	3.499226	0.253385	0.855818	0.000000	-10.000000	0.350000	-19.683334	182.000000	1023.000000	1023.000000	2046.000000
19.320000	0.012480	7.375802	2.902561	3.492432	0.240202	0.740607	0.000000	-10.000000	0.350000	-19.283335	175.500000	1023.000000	1023.000000	2046.000000
19.340000	0.012104	7.153669	2.891449	3.477356	0.087310	0.697554	0.000000	-10.000000	0.350000	-19.083334	169.000000	1023.000000	1023.000000	2046.000000
19.360001	0.011717	6.924905	2.733718	3.471186	0.082342	0.637659	0.000000	-10.000000	0.350000	-18.600000	162.666672	1023.000000	1023.000000	2046.000000
19.379999	0.011166	6.599131	2.619997	3.485506	-0.075393	0.569021	0.000000	-10.000000	0.350000	-18.383333	156.500000	1023.000000	1023.000000	2046.000000
19.400000	0.010921	6.454295	2.556946	3.420646	-0.070823	0.547525	0.000000	-10.000000	0.350000	-18.066668	150.500000	1023.000000	1023.000000	2046.000000
19.420000	0.010520	6.217573	2.454022	3.374804	-0.091907	0.480654	0.000000	-10.000000	0.316667	-17.850000	144.500000	1023.000000	1023.000000	2046.000000
19.440001	0.010144	5.995351	2.570042	3.226910	-0.293210	0.491609	0.000000	-10.000000	0.283333	-17.416668	138.500000	1023.000000	1023.000000	2046.000000
19.459999	0.009784	5.782514	2.555085	3.128757	-0.326847	0.425519	0.000000	-10.000000	0.250000	-16.900000	132.500000	1023.000000	1023.000000	2046.000000
19.480000	0.009073	5.362071	2.409348	3.213917	-0.468522	0.207327	0.000000	-10.000000	0.250000	-16.416666	126.833336	1023.000000	1023.000000	2046.000000
19.500000	0.008618	5.093358	2.385052	3.234015	-0.663874	0.138165	0.000000	-10.000000	0.233333	-15.933333	121.333336	1023.000000	1023.000000	2046.000000
19.520000	0.008395	4.961539	2.314544	3.300706	-0.742619	0.088907	0.000000	-10.000000	0.233333	-15.433333	116.166664	1023.000000	1023.000000	2046.000000
19.540001	0.008020	4.739872	2.151339	3.453123	-0.841147	-0.023443	0.000000	-10.000000	0.233333	-15.283334	111.000000	1023.000000	1023.000000	2046.000000
19.559999	0.008001	4.728568	2.243152	3.466378	-1.035396	0.054433	0.000000	-10.000000	0.250000	-15.566667	105.833336	1023.000000	1023.000000	2046.000000
19.580000	0.007999	4.727342	2.171175	3.521114	-1.019005	0.054058	0.000000	-10.000000	0.241667	-15.983334	100.666664	1023.000000	1023.000000	2046.000000
19.600000	0.007618	4.502377	2.040488	3.598917	-1.081037	-0.055991	0.000000	-10.000000	0.241667	-16.133333	95.166664	1023.000000	1023.000000	2046.000000
19.620001	0.007546	4.459594	2.112619	3.493356	-1.182231	0.035850	0.000000	-10.000000	0.241667	-15.966667	89.833336	1023.000000	1023.000000	2046.000000
19.639999	0.007238	4.277737	2.030047	3.406864	-1.141606	-0.017569	0.000000	-10.000000	0.250000	-15.733334	84.500000	1023.000000	1023.000000	2046.000000
19.660000	0.006746	3.986820	1.999601	3.274773	-1.222688	-0.064865	0.000000	-10.000000	0.250000	-15.633333	79.333336	1023.000000	1023.000000	2046.000000
19.680000	0.006659	3.935207	2.141005	3.034973	-1.254577	0.013806	0.000000	-10.000000	0.241667	-15.766667	74.000000	1023.000000	1023.000000	2046.000000
19.700001	0.006008	3.551013	1.962793	3.045907	-1.188959	-0.268729	0.000000	-10.000000	0.225000	-15.500000	68.666664	1023.000000	1023.000000	2046.000000
19.719999	0.005928	3.503671	2.060709	2.889492	-1.274055	-0.172474	0.000000	-10.000000	0.208333	-15.100000	63.500000	1023.000000	1023.000000	2046.000000
19.740000	0.005795	3.424707	1.975426	2.816927	-1.150162	-0.217484	0.000000	-10.000000	0.200000	-14.466667	58.500000	1023.000000	1023.000000	2046.000000
19.760000	0.005442	3.216461	1.914877	2.799151	-1.205050	-0.292517	0.000000	-10.000000	0.200000	-14.316667	53.666668	1023.000000	1023.000000	2046.000000
19.780001	0.005623	3.323439	2.041508	2.716917	-1.246631	-0.188356	0.000000	-10.000000	0.175000	-13.716667	47.333332	1023.000000	1023.000000	2046.000000
19.799999	0.005312	3.139366	1.882975	2.756229	-1.189364	-0.310474	0.000000	-10.000000	0.150000	-13.233334	42.666668	1023.000000	1023.000000	2046.000000
19.820000	0.005333	3.151771	2.000452	2.674448	-1.282970	-0.240158	0.000000	-10.000000	0.116667	-12.200000	38.000000	1023.000000	1023.000000	2046.000000
19.840000	0.005052	2.985840	1.933759	2.653970	-1.294496	-0.307393	0.000000	-10.000000	0.108333	-11.350000	35.333332	1023.000000	1023.000000	2046.000000
19.860001	0.004726	2.793342	1.832038	2.630736	-1.309377	-0.360055	0.000000	-10.000000	0.100000	-10.283334	31.500000	1023.000000	1023.000000	2046.000000
19.879999	0.004684	2.767960	1.910157	2.545494	-1.369459	-0.318232	0.000000	-10.000000	0.100000	-9.450000	28.166666	1023.000000	1023.000000	2046.000000
19.900000	0.004405	2.603605	1.710813	2.544541	-1.268869	-0.382881	0.000000	-10.000000	0.083333	-8.666667	25.000000	1023.000000	1023.000000	2046.000000
19.920000	0.004324	2.555239	1.810061	2.471646	-1.401482	-0.324986	0.000000	-10.000000	0.075000	-7.766667	22.166666	1023.000000	1023.000000	2046.000000
19.940001	0.004321	2.553703	1.731576	2.520824	-1.286809	-0.411889	0.000000	-10.000000	0.058333	-6.750000	19.666666	1023.000000	1023.000000	2046.000000
19.959999	0.004405	2.603326	1.729930	2.511406	-1.262214	-0.375797	0.000000	-10.000000	0.058333	-5.533333	17.500000	1023.000000	1023.000000	2046.000000
19.980000	0.004417	2.610417	1.855527	2.455346	-1.371893	-0.328563	0.000000	-10.000000	0.033333	-4.200000	15.666667	1023.000000	1023.000000	2046.000000
20.000000	0.004373	2.584638	1.707430	2.550205	-1.200232	-0.472765	0.000000	-10.000000	0.016667	-2.516667	14.166667	1023.000000	1023.000000	2046.000000
20.020000	0.004362	2.578110	1.712864	2.565121	-1.284187	-0.415688	0.000000	-10.000000	0.000000	-0.433333	13.333333	1023.000000	1023.000000	2046.000000
20.040001	0.004408	2.605221	1.582691	2.561127	-1.176542	-0.362053	0.000000	-10.000000	-0.008333	1.766667	13.000000	1023.000000	1023.000000	2046.000000
20.059999	0.004394	2.596641	1.559589	2.566866	-1.155644	-0.374170	0.000000	-10.000000	-0.016667	4.200000	13.000000	1023.000000	1023.000000	2046.000000
20.080000	0.004499	2.658869	1.638075	2.481011	-1.197910	-0.262307	0.000000	-10.000000	-0.025000	6.566667	13.000000	1023.000000	1023.000000	2046.000000
20.100000	0.004647	2.746496	1.613531	2.435948	-1.040927	-0.262056	0.000000	-10.000000	-0.025000	8.883333	13.000000	1023.000000	1023.000000	2046.000000
20.120001	0.004710	2.783867	1.708139	2.459710	-1.081337	-0.302645	0.000000	-10.000000	-0.033333	10.500000	13.000000	1023.000000	1023.000000	2046.000000
20.139999	0.004997	2.953094	1.667540	2.457754	-0.952659	-0.219541	0.000000	-10.000000	-0.058333	11.733334	13.000000	1023.000000	1023.000000	2046.000000
20.160000	0.005051	2.985256	1.562630	2.576155	-0.929844	-0.223685	0.000000	-10.000000	-0.091667	12.800000	13.000000	1023.000000	1023.000000	2046.000000
20.180000	0.005628	3.325936	1.726578	2.658524	-0.973234	-0.085932	0.000000	-10.000000	-0.133333	14.200000	16.000000	1023.000000	1023.000000	2046.000000
20.200001	0.006161	3.641343	1.619872	2.836409	-0.780641	-0.034297	0.000000	-10.000000	-0.150000	15.816667	20.166666	1023.000000	1023.000000	2046.000000
20.219999	0.006843	4.044101	1.640491	2.931334	-0.700190	0.172465	0.000000	-10.000000	-0.158333	16.966667	26.333334	1023.000000	1023.000000	2046.000000
20.240000	0.007653	4.522890	1.722928	3.028534	-0.552172	0.323600	0.000000	-10.000000	-0.158333	17.650000	31.500000	1023.000000	1023.000000	2046.000000
20.260000	0.008070	4.769478	1.696872	3.108591	-0.472408	0.436423	0.000000	-10.000000	-0.166667	17.783333	37.500000	1023.000000	1023.000000	2046.000000
20.280001	0.008700	5.141544	1.809350	3.003999	-0.398017	0.726212	0.000000	-10.000000	-0.191667	18.500000	43.500000	1023.000000	1023.000000	2046.000000
20.299999	0.008959	5.294986	1.753986	3.040801	-0.222871	0.723070	0.000000	-10.000000	-0.216667	19.250000	49.500000	1023.000000	1023.000000	2046.000000
20.320000	0.009451	5.585788	1.902468	2.831903	-0.102966	0.954383	0.000000	-10.000000	-0.233333	19.800001	55.666668	1023.000000	1023.000000	2046.000000
20.340000	0.009988	5.903024	2.013217	2.687243	0.112346	1.090219	0.000000	-10.000000	-0.250000	20.266668	62.000000	1023.000000	1023.000000	2046.000000
20.360001	0.010194	6.024687	2.031603	2.615699	0.245055	1.132330	0.000000	-10.000000	-0.250000	20.650002	68.666664	1023.000000	1023.000000	2046.000000
20.379999	0.010892	6.437349	2.225900	2.498362	0.375583	1.337504	0.000000	-10.000000	-0.283333	21.383333	75.500000	1023.000000	1023.000000	2046.000000
20.400000	0.011580	6.843958	2.264924	2.440027	0.629664	1.509344	0.000000	-10.000000	-0.291667	21.650000	82.500000	1023.000000	1023.000000	2046.000000
20.420000	0.012142	7.176074	2.250837	2.539896	0.827523	1.557818	0.000000	-10.000000	-0.308333	21.883333	89.666664	1023.000000	1023.000000	2046.000000
20.440001	0.012996	7.680702	2.421870	2.511335	0.935813	1.811683	0.000000	-10.000000	-0.300000	22.066668	96.833336	1023.000000	1023.000000	2046.000000
20.459999	0.013795	8.152858	2.520562	2.488770	1.201654	1.941871	0.000000	-10.000000	-0.308333	22.516666	104.333336	1023.000000	1023.000000	2046.000000
20.480000	0.014305	8.454478	2.487570	2.516154	1.377345	2.073409	0.000000	-10.000000	-0.308333	23.000000	111.666664	1023.000000	1023.000000	2046.000000
20.500000	0.015007	8.868868	2.602117	2.544311	1.498524	2.223916	0.000000	-10.000000	-0.341667	23.483334	119.333336	1023.000000	1023.000000	2046.000000
20.520000	0.015556	9.193748	2.692588	2.460035	1.630786	2.410338	0.000000	-10.000000	-0.341667	23.700001	127.000000	1023.000000	1023.000000	2046.000000
20.540001	0.016107	9.519141	2.649022	2.514324	1.828873	2.526922	0.000000	-10.000000	-0.358333	23.950001	135.000000	1023.000000	1023.000000	2046.000000
20.559999	0.016797	9.927230	2.766300	2.502056	1.983479	2.675394	0.000000	-10.000000	-0.341667	24.033333	143.000000	1023.000000	1023.000000	2046.000000
20.580000	0.017434	10.303576	2.851031	2.460247	2.120094	2.872203	0.000000	-10.000000	-0.366667	24.233334	151.000000	1023.000000	1023.000000	2046.000000
20.600000	0.018085	10.688512	2.788081	2.563917	2.357161	2.979353	0.000000	-10.000000	-0.383333	24.666666	159.000000	1023.000000	1023.000000	2046.000000
20.620001	0.018927	11.186152	2.961648	2.594304	2.493212	3.136988	0.000000	-10.000000	-0.400000	25.033333	167.166672	1023.000000	1023.000000	2046.000000
20.639999	0.019777	11.687944	3.012047	2.558508	2.725957	3.391433	0.000000	-10.000000	-0.408333	25.466667	175.500000	1023.000000	1023.000000	2046.000000
20.660000	0.020415	12.065206	3.084498	2.626130	2.841049	3.513529	0.000000	-10.000000	-0.408333	25.683334	184.000000	1023.000000	1023.000000	2046.000000
20.680000	0.021291	12.583159	3.167893	2.696143	3.033489	3.685635	0.000000	-10.000000	-0.400000	25.733334	192.500000	1023.000000	1023.000000	2046.000000
20.700001	0.021858	12.918066	3.170216	2.700346	3.203741	3.843763	0.000000	-10.000000	-0.400000	25.600000	201.166672	1023.000000	1023.000000	2046.000000
20.719999	0.022522	13.310376	3.098701	2.846954	3.351267	4.013454	0.000000	-10.000000	-0.400000	25.549999	209.666672	1023.000000	1023.000000	2046.000000
20.740000	0.023261	13.747151	3.175049	2.892775	3.481235	4.198092	0.000000	-10.000000	-0.416667	25.783333	218.333328	1023.000000	1023.000000	2046.000000
20.760000	0.023656	13.980503	3.212917	2.943371	3.590350	4.233865	0.000000	-10.000000	-0.391667	26.050001	226.833328	1023.000000	1023.000000	2046.000000
20.780001	0.024340	14.385205	3.299272	2.952376	3.716033	4.417525	0.000000	-10.000000	-0.391667	26.116667	235.500000	1023.000000	1023.000000	2046.000000
20.799999	0.024896	14.713667	3.433190	2.909993	3.857124	4.513361	0.000000	-10.000000	-0.383333	25.916668	244.166672	1023.000000	1023.000000	2046.000000
20.820000	0.025192	14.888316	3.439156	3.031789	3.911967	4.505404	0.000000	-10.000000	-0.383333	25.600000	252.833328	1023.000000	1023.000000	2046.000000
20.840000	0.025501	15.071056	3.404492	3.171197	3.918593	4.576774	0.000000	-10.000000	-0.383333	25.333334	261.500000	1023.000000	1023.000000	2046.000000
20.860001	0.026050	15.395392	3.505459	3.286430	3.937335	4.666168	0.000000	-10.000000	-0.375000	25.116667	269.833344	1023.000000	1023.000000	2046.000000
20.879999	0.026799	15.838411	3.491355	3.487447	4.032706	4.826904	0.000000	-10.000000	-0.383333	25.183334	278.333344	1023.000000	1023.000000	2046.000000
20.900000	0.027620	16.323284	3.628769	3.622953	4.074419	4.997143	0.000000	-10.000000	-0.366667	24.983334	286.666656	1023.000000	1023.000000	2046.000000
20.920000	0.028354	16.757072	3.714859	3.722781	4.134074	5.185360	0.000000	-10.000000	-0.358333	24.766668	295.000000	1023.000000	1023.000000	2046.000000
20.940001	0.029201	17.257629	3.737514	3.887565	4.271400	5.361151	0.000000	-10.000000	-0.341667	24.366667	303.333344	1023.000000	1023.000000	2046.000000
20.959999	0.030036	17.751276	3.884518	3.892430	4.384912	5.589417	0.000000	-10.000000	-0.333333	24.116667	311.666656	1023.000000	1023.000000	2046.000000
20.980000	0.030579	18.072435	3.960624	3.846964	4.474962	5.789885	0.000000	-10.000000	-0.333333	24.050001	320.000000	1023.000000	1023.000000	2046.000000
21.000000	0.031285	18.489304	4.058033	3.808082	4.665318	5.957870	0.000000	-10.000000	-0.325000	23.966667	328.000000	1023.000000	1023.000000	2046.000000
21.020000	0.031823	18.807371	4.303845	3.640465	4.755641	6.107420	0.000000	-10.000000	-0.316667	23.683334	336.000000	1023.000000	1023.000000	2046.000000
21.040001	0.032160	19.006687	4.358019	3.592026	4.851336	6.205306	0.000000	-10.000000	-0.291667	23.100000	343.833344	1023.000000	1023.000000	2046.000000
21.059999	0.032875	19.429272	4.500877	3.538120	5.037043	6.353231	0.000000	-10.000000	-0.283333	22.850000	351.500000	1023.000000	1023.000000	2046.000000
21.080000	0.033491	19.793020	4.568378	3.538856	5.197100	6.488687	0.000000	-10.000000	-0.266667	22.566668	359.166656	1023.000000	1023.000000	2046.000000
21.100000	0.034497	20.387451	4.721919	3.624378	5.379948	6.661206	0.000000	-10.000000	-0.266667	22.516666	366.666656	1023.000000	1023.000000	2046.000000
21.120001	0.035461	20.957298	4.826089	3.600970	5.681609	6.848630	0.000000	-10.000000	-0.266667	22.300001	374.333344	1023.000000	1023.000000	2046.000000
21.139999	0.036165	21.373547	4.873144	3.655947	5.838150	7.006306	0.000000	-10.000000	-0.283333	22.566668	381.666656	1023.000000	1023.000000	2046.000000
21.160000	0.037182	21.974592	5.036550	3.665569	6.109118	7.163355	0.000000	-10.000000	-0.291667	22.883333	389.333344	1023.000000	1023.000000	2046.000000
21.180000	0.037678	22.267704	5.041399	3.673904	6.254838	7.297563	0.000000	-10.000000	-0.316667	23.433334	396.833344	1023.000000	1023.000000	2046.000000
21.200001	0.038513	22.761129	5.111164	3.751438	6.415177	7.483351	0.000000	-10.000000	-0.333333	23.816668	404.500000	1023.000000	1023.000000	2046.000000
21.219999	0.039265	23.205643	5.290322	3.729944	6.579275	7.606102	0.000000	-10.000000	-0.350000	24.200001	412.166656	1023.000000	1023.000000	2046.000000
21.240000	0.039798	23.520586	5.282553	3.726247	6.719679	7.792108	0.000000	-10.000000	-0.358333	24.366667	420.333344	1023.000000	1023.000000	2046.000000
21.260000	0.040513	23.943090	5.393181	3.811277	6.855647	7.882985	0.000000	-10.000000	-0.350000	24.400002	428.666656	1023.000000	1023.000000	2046.000000
21.280001	0.041233	24.368650	5.528230	3.821899	7.046033	7.972489	0.000000	-10.000000	-0.350000	24.066668	437.000000	1023.000000	1023.000000	2046.000000
21.299999	0.041925	24.777660	5.512547	3.919890	7.243499	8.101724	0.000000	-10.000000	-0.325000	23.666668	445.000000	1023.000000	1023.000000	2046.000000
21.320000	0.042945	25.380663	5.660540	3.982841	7.463264	8.274018	0.000000	-10.000000	-0.308333	23.050001	453.000000	1023.000000	1023.000000	2046.000000
21.340000	0.043610	25.773737	5.823740	4.013182	7.583600	8.353216	0.000000	-10.000000	-0.291667	23.000000	460.666656	1023.000000	1023.000000	2046.000000
21.360001	0.044283	26.171217	5.797631	4.036451	7.807671	8.529464	0.000000	-10.000000	-0.291667	22.933334	468.333344	1023.000000	1023.000000	2046.000000
21.379999	0.045047	26.622856	5.880285	4.195797	7.914268	8.632505	0.000000	-10.000000	-0.300000	23.233334	476.000000	1023.000000	1023.000000	2046.000000
21.400000	0.045564	26.928619	5.862511	4.275382	8.109226	8.681500	0.000000	-10.000000	-0.300000	23.066668	483.666656	1023.000000	1023.000000	2046.000000
21.420000	0.045993	27.181982	5.898062	4.318806	8.169781	8.795333	0.000000	-10.000000	-0.291667	23.000000	491.333344	1023.000000	1023.000000	2046.000000
21.440001	0.046764	27.637320	5.976673	4.427412	8.385117	8.848118	0.000000	-10.000000	-0.291667	22.683332	499.000000	1023.000000	1023.000000	2046.000000
21.459999	0.047218	27.905975	6.139796	4.372339	8.474471	8.919371	0.000000	-10.000000	-0.291667	22.716667	506.666656	1023.000000	1023.000000	2046.000000
21.480000	0.047789	28.243004	6.223015	4.463849	8.541256	9.014885	0.000000	-10.000000	-0.291667	22.566668	514.333313	1023.000000	1023.000000	2046.000000
21.500000	0.048269	28.526899	6.268432	4.595434	8.655426	9.007608	0.000000	-10.000000	-0.291667	22.783335	521.833313	1023.000000	1023.000000	2046.000000
21.520000	0.048410	28.610262	6.240394	4.690627	8.665735	9.013505	0.000000	-10.000000	-0.283333	22.783335	529.500000	1023.000000	1023.000000	2046.000000
21.540001	0.048915	28.908758	6.226111	4.924201	8.699658	9.058787	0.000000	-10.000000	-0.275000	22.633333	537.166687	1023.000000	1023.000000	2046.000000
21.559999	0.049632	29.332256	6.361762	5.068567	8.792191	9.109737	0.000000	-10.000000	-0.258333	22.300001	544.666687	1023.000000	1023.000000	2046.000000
21.580000	0.050231	29.686510	6.392839	5.206896	8.852437	9.234338	0.000000	-10.000000	-0.250000	21.916668	552.166687	1023.000000	1023.000000	2046.000000
21.600000	0.051007	30.144951	6.488431	5.370537	8.939147	9.346835	0.000000	-10.000000	-0.250000	21.716667	559.500000	1023.000000	1023.000000	2046.000000
21.620001	0.051779	30.601202	6.603022	5.487656	9.056374	9.454152	0.000000	-10.000000	-0.258333	21.716667	566.833313	1023.000000	1023.000000	2046.000000
21.639999	0.052352	30.939939	6.704703	5.506761	9.135133	9.593343	0.000000	-10.000000	-0.258333	21.750000	574.000000	1023.000000	1023.000000	2046.000000
21.660000	0.053089	31.375824	6.820912	5.547562	9.251622	9.755727	0.000000	-10.000000	-0.258333	21.633333	581.166687	1023.000000	1023.000000	2046.000000
21.680000	0.053605	31.680771	6.993906	5.433079	9.405827	9.847960	0.000000	-10.000000	-0.241667	20.883333	588.500000	1023.000000	1023.000000	2046.000000
21.700001	0.053983	31.904108	7.155969	5.344430	9.469785	9.933925	0.000000	-10.000000	-0.241667	20.083334	595.666687	1023.000000	1023.000000	2046.000000
21.719999	0.054602	32.269539	7.299234	5.366092	9.585858	10.018354	0.000000	-10.000000	-0.225000	19.666668	602.666687	1023.000000	1023.000000	2046.000000
21.740000	0.055287	32.674767	7.415195	5.355594	9.833262	10.070716	0.000000	-10.000000	-0.233333	19.550001	609.166687	1023.000000	1023.000000	2046.000000
21.760000	0.055993	33.091969	7.534622	5.362833	9.960855	10.233659	0.000000	-10.000000	-0.216667	19.700001	615.833313	1023.000000	1023.000000	2046.000000
21.780001	0.056832	33.587475	7.615962	5.432769	10.153247	10.385498	0.000000	-10.000000	-0.216667	19.516666	622.166687	1023.000000	1023.000000	2046.000000
21.799999	0.057635	34.062260	7.752139	5.510492	10.403410	10.396220	0.000000	-10.000000	-0.200000	19.466667	628.833313	1023.000000	1023.000000	2046.000000
21.820000	0.058385	34.505501	7.836126	5.512016	10.561289	10.596069	0.000000	-10.000000	-0.225000	19.666668	635.166687	1023.000000	1023.000000	2046.000000
21.840000	0.059248	35.015480	8.001101	5.621201	10.778461	10.614717	0.000000	-10.000000	-0.241667	20.333334	641.833313	1023.000000	1023.000000	2046.000000
21.860001	0.059880	35.388866	8.095146	5.561939	10.976171	10.755611	0.000000	-10.000000	-0.291667	21.200001	648.500000	1023.000000	1023.000000	2046.000000
21.879999	0.060663	35.851654	8.234080	5.653245	11.136705	10.827624	0.000000	-10.000000	-0.308333	21.933334	655.500000	1023.000000	1023.000000	2046.000000
21.900000	0.061371	36.270199	8.357740	5.699573	11.400947	10.811939	0.000000	-10.000000	-0.341667	22.666668	662.666687	1023.000000	1023.000000	2046.000000
21.920000	0.061996	36.639896	8.421864	5.733482	11.512541	10.972010	0.000000	-10.000000	-0.341667	23.416668	670.166687	1023.000000	1023.000000	2046.000000
21.940001	0.062924	37.187946	8.598823	5.796338	11.704157	11.088630	0.000000	-10.000000	-0.350000	23.783333	678.000000	1023.000000	1023.000000	2046.000000
21.959999	0.063758	37.680801	8.708875	5.953886	11.906185	11.111857	0.000000	-10.000000	-0.333333	23.650000	686.000000	1023.000000	1023.000000	2046.000000
21.980000	0.064458	38.094627	8.798099	5.942492	11.993985	11.360050	0.000000	-10.000000	-0.316667	23.233334	693.833313	1023.000000	1023.000000	2046.000000
22.000000	0.065268	38.573101	8.942989	6.086221	12.167360	11.376530	0.000000	-10.000000	-0.283333	22.733334	701.500000	1023.000000	1023.000000	2046.000000
22.020000	0.065770	38.869801	8.994332	6.131463	12.299594	11.444412	0.000000	-10.000000	-0.258333	22.299999	709.166687	1023.000000	1023.000000	2046.000000
22.040001	0.066275	39.168301	8.958040	6.319629	12.295349	11.595281	0.000000	-10.000000	-0.225000	21.333334	716.666687	1023.000000	1023.000000	2046.000000
22.059999	0.066752	39.450581	8.914388	6.486917	12.462840	11.586437	0.000000	-10.000000	-0.191667	20.283333	724.000000	1023.000000	1023.000000	2046.000000
22.080000	0.066815	39.487881	8.901477	6.535418	12.413440	11.637546	0.000000	-10.000000	-0.150000	18.549999	730.833313	1023.000000	1023.000000	2046.000000
22.100000	0.067044	39.622955	8.965837	6.586566	12.425490	11.645061	0.000000	-10.000000	-0.100000	16.750000	737.333313	1023.000000	1023.000000	2046.000000
22.120001	0.067060	39.632500	9.088803	6.532086	12.375603	11.636007	0.000000	-10.000000	-0.058333	14.366667	743.333313	1023.000000	1023.000000	2046.000000
22.139999	0.066949	39.566624	9.039796	6.535402	12.299284	11.692142	0.000000	-10.000000	-0.025000	11.850000	748.500000	1023.000000	1023.000000	2046.000000
22.160000	0.066577	39.346809	9.008425	6.615483	12.235201	11.487700	0.000000	-10.000000	0.000000	8.900001	753.000000	1023.000000	1023.000000	2046.000000
22.180000	0.065980	38.994286	8.835641	6.704042	12.010584	11.444020	0.000000	-10.000000	0.025000	5.050000	756.500000	1023.000000	1023.000000	2046.000000
22.200001	0.065576	38.755215	8.776307	6.840919	11.851068	11.286921	0.000000	-10.000000	0.050000	0.883333	758.833313	1023.000000	1023.000000	2046.000000
22.219999	0.065095	38.471207	8.679506	6.908639	11.671523	11.211538	0.000000	-10.000000	0.066667	-3.183333	759.833313	1023.000000	1023.000000	2046.000000
22.240000	0.064633	38.197872	8.555916	6.978821	11.466268	11.196866	0.000000	-10.000000	0.091667	-6.833333	760.000000	1023.000000	1023.000000	2046.000000
22.260000	0.064362	38.037838	8.580563	7.040110	11.330388	11.086780	0.000000	-10.000000	0.108333	-9.683333	760.000000	1023.000000	1023.000000	2046.000000
22.280001	0.063891	37.759365	8.496859	7.054737	11.193672	11.014097	0.000000	-10.000000	0.125000	-11.800000	760.000000	1023.000000	1023.000000	2046.000000
22.299999	0.063442	37.494286	8.451253	7.107941	10.984091	10.951000	0.000000	-10.000000	0.133333	-12.816667	760.000000	1023.000000	1023.000000	2046.000000
22.320000	0.062987	37.225513	8.483147	6.997229	10.910936	10.834202	0.000000	-10.000000	0.150000	-13.616667	756.500000	1023.000000	1023.000000	2046.000000
22.340000	0.062376	36.863972	8.405674	6.805665	10.797282	10.855350	0.000000	-10.000000	0.183333	-14.633333	748.333313	1023.000000	1023.000000	2046.000000
22.360001	0.061832	36.542973	8.447361	6.693491	10.731068	10.671053	0.000000	-10.000000	0.216667	-15.733334	738.500000	1023.000000	1023.000000	2046.000000
22.379999	0.061058	36.085278	8.433831	6.518649	10.563456	10.569342	0.000000	-10.000000	0.241667	-16.816668	730.166687	1023.000000	1023.000000	2046.000000
22.400000	0.060552	35.786137	8.399040	6.441653	10.465117	10.480328	0.000000	-10.000000	0.250000	-17.350000	724.500000	1023.000000	1023.000000	2046.000000
22.420000	0.060178	35.564945	8.377468	6.413976	10.471577	10.301924	0.000000	-10.000000	0.258333	-17.700001	718.500000	1023.000000	1023.000000	2046.000000
22.440001	0.059740	35.306522	8.307587	6.299092	10.384920	10.314921	0.000000	-10.000000	0.258333	-17.800001	712.500000	1023.000000	1023.000000	2046.000000
22.459999	0.059372	35.088791	8.246614	6.253673	10.379793	10.208712	0.000000	-10.000000	0.258333	-17.833334	706.666687	1023.000000	1023.000000	2046.000000
22.480000	0.058832	34.769608	8.235042	6.147144	10.295860	10.091563	0.000000	-10.000000	0.250000	-17.733334	701.000000	1023.000000	1023.000000	2046.000000
22.500000	0.058312	34.462513	8.164375	6.122864	10.160503	10.014771	0.000000	-10.000000	0.250000	-17.600000	695.333313	1023.000000	1023.000000	2046.000000
22.520000	0.057845	34.186432	8.118356	6.053568	10.187889	9.826620	0.000000	-10.000000	0.250000	-17.633333	689.500000	1023.000000	1023.000000	2046.000000
22.540001	0.057165	33.784279	8.091045	5.974883	10.007520	9.710831	0.000000	-10.000000	0.250000	-17.549999	683.500000	1023.000000	1023.000000	2046.000000
22.559999	0.056854	33.600704	8.016553	5.920545	10.045877	9.617728	0.000000	-10.000000	0.258333	-17.299999	677.500000	1023.000000	1023.000000	2046.000000
22.580000	0.056362	33.309830	8.014262	5.859316	9.979792	9.456461	0.000000	-10.000000	0.258333	-16.766666	671.666687	1023.000000	1023.000000	2046.000000
22.600000	0.055928	33.053200	7.892272	5.810061	9.943432	9.407435	0.000000	-10.000000	0.250000	-16.183334	666.000000	1023.000000	1023.000000	2046.000000
22.620001	0.055843	33.003151	7.936473	5.789322	9.988992	9.288363	0.000000	-10.000000	0.233333	-15.916667	660.666687	1023.000000	1023.000000	2046.000000
22.639999	0.055114	32.572521	7.919552	5.711038	9.828880	9.113052	0.000000	-10.000000	0.233333	-15.983334	655.333313	1023.000000	1023.000000	2046.000000
22.660000	0.054768	32.368126	7.817822	5.689918	9.877429	8.982959	0.000000	-10.000000	0.241667	-16.350000	650.000000	1023.000000	1023.000000	2046.000000
22.680000	0.054095	31.969847	7.786268	5.641571	9.787519	8.754489	0.000000	-10.000000	0.250000	-16.683334	644.500000	1023.000000	1023.000000	2046.000000
22.700001	0.053468	31.599316	7.650628	5.692796	9.614542	8.641349	0.000000	-10.000000	0.250000	-17.000000	639.000000	1023.000000	1023.000000	2046.000000
22.719999	0.052743	31.171320	7.540240	5.700822	9.623790	8.306469	0.000000	-10.000000	0.266667	-17.116667	633.333313	1023.000000	1023.000000	2046.000000
22.740000	0.051842	30.638559	7.493411	5.586151	9.374211	8.184787	0.000000	-10.000000	0.275000	-17.383333	627.500000	1023.000000	1023.000000	2046.000000
22.760000	0.051223	30.272699	7.448545	5.498376	9.339119	7.986660	0.000000	-10.000000	0.283333	-17.766666	621.500000	1023.000000	1023.000000	2046.000000
22.780001	0.050268	29.708456	7.437719	5.378173	9.179281	7.713283	0.000000	-10.000000	0.275000	-18.450001	615.500000	1023.000000	1023.000000	2046.000000
22.799999	0.049241	29.101624	7.362929	5.337046	8.902304	7.499345	0.000000	-10.000000	0.300000	-19.050001	609.500000	1023.000000	1023.000000	2046.000000
22.820000	0.048306	28.548815	7.304557	5.429820	8.732849	7.081589	0.000000	-10.000000	0.308333	-19.316668	603.166687	1023.000000	1023.000000	2046.000000
22.840000	0.047258	27.929379	7.172096	5.472979	8.347597	6.936707	0.000000	-10.000000	0.333333	-19.416668	596.833313	1023.000000	1023.000000	2046.000000
22.860001	0.046495	27.478315	7.064847	5.575558	8.163672	6.674238	0.000000	-10.000000	0.333333	-19.416668	592.500000	1023.000000	1023.000000	2046.000000
22.879999	0.045579	26.937193	6.972208	5.637065	7.908397	6.419523	0.000000	-10.000000	0.366667	-20.033335	586.000000	1023.000000	1023.000000	2046.000000
22.900000	0.044815	26.485863	6.840089	5.709332	7.639155	6.297287	0.000000	-10.000000	0.375000	-20.633333	579.166687	1023.000000	1023.000000	2046.000000
22.920000	0.044141	26.087404	6.810717	5.726992	7.509094	6.040601	0.000000	-10.000000	0.400000	-21.450001	570.000000	1023.000000	1023.000000	2046.000000
22.940001	0.043251	25.561340	6.672578	5.742014	7.248708	5.898040	0.000000	-10.000000	0.408333	-21.933334	563.000000	1023.000000	1023.000000	2046.000000
22.959999	0.042520	25.129477	6.623474	5.700264	7.158578	5.647161	0.000000	-10.000000	0.433333	-22.583334	555.666687	1023.000000	1023.000000	2046.000000
22.980000	0.041561	24.562675	6.590942	5.487789	6.910666	5.573278	0.000000	-10.000000	0.458333	-23.000000	548.000000	1023.000000	1023.000000	2046.000000
23.000000	0.040622	24.007431	6.567124	5.352096	6.754415	5.333797	0.000000	-10.000000	0.491667	-23.700001	540.333313	1023.000000	1023.000000	2046.000000
23.020000	0.039672	23.446365	6.554414	5.172872	6.619748	5.099331	0.000000	-10.000000	0.508333	-23.866667	532.500000	1023.000000	1023.000000	2046.000000
23.040001	0.038749	22.900660	6.433842	5.137053	6.406082	4.923683	0.000000	-10.000000	0.516667	-24.016668	524.666687	1023.000000	1023.000000	2046.000000
23.059999	0.038052	22.488935	6.363199	5.130944	6.360413	4.634379	0.000000	-10.000000	0.508333	-23.666668	516.666687	1023.000000	1023.000000	2046.000000
23.080000	0.037398	22.101997	6.322764	5.051149	6.141632	4.586452	0.000000	-10.000000	0.508333	-23.633333	508.833344	1023.000000	1023.000000	2046.000000
23.100000	0.036877	21.794247	6.190018	5.077385	6.053478	4.473364	0.000000	-10.000000	0.500000	-23.483334	501.000000	1023.000000	1023.000000	2046.000000
23.120001	0.036158	21.369257	6.096195	5.047546	5.919293	4.306224	0.000000	-10.000000	0.483333	-23.366667	493.000000	1023.000000	1023.000000	2046.000000
23.139999	0.035450	20.950838	6.037392	4.973781	5.649229	4.290437	0.000000	-10.000000	0.450000	-23.116667	485.000000	1023.000000	1023.000000	2046.000000
23.160000	0.034873	20.610126	5.946027	4.981627	5.571033	4.111440	0.000000	-10.000000	0.425000	-22.783333	477.333344	1023.000000	1023.000000	2046.000000
23.180000	0.034005	20.096897	5.859045	4.901707	5.341304	3.994842	0.000000	-10.000000	0.416667	-22.433334	469.666656	1023.000000	1023.000000	2046.000000
23.200001	0.033303	19.682066	5.713460	4.830340	5.158085	3.980181	0.000000	-10.000000	0.416667	-22.266666	462.333344	1023.000000	1023.000000	2046.000000
23.219999	0.032567	19.247215	5.617536	4.824063	5.041260	3.764356	0.000000	-10.000000	0.408333	-22.183334	454.833344	1023.000000	1023.000000	2046.000000
23.240000	0.031835	18.814772	5.523844	4.737462	4.837218	3.716247	0.000000	-10.000000	0.408333	-22.283333	447.500000	1023.000000	1023.000000	2046.000000
23.260000	0.031370	18.539963	5.453839	4.755582	4.685283	3.645259	0.000000	-10.000000	0.408333	-22.133333	440.000000	1023.000000	1023.000000	2046.000000
23.280001	0.030884	18.252672	5.382651	4.730291	4.608999	3.530731	0.000000	-10.000000	0.416667	-22.233334	432.500000	1023.000000	1023.000000	2046.000000
23.299999	0.030028	17.746424	5.266937	4.659936	4.348308	3.471242	0.000000	-10.000000	0.416667	-22.300001	425.166656	1023.000000	1023.000000	2046.000000
23.320000	0.029551	17.464596	5.173641	4.741632	4.283940	3.265383	0.000000	-10.000000	0.425000	-22.316668	417.666656	1023.000000	1023.000000	2046.000000
23.340000	0.028802	17.021751	5.018167	4.733593	4.114465	3.155526	0.000000	-10.000000	0.416667	-22.233334	410.333344	1023.000000	1023.000000	2046.000000
23.360001	0.028277	16.711624	4.860298	4.746617	3.932045	3.172665	0.000000	-10.000000	0.408333	-22.066668	402.833344	1023.000000	1023.000000	2046.000000
23.379999	0.027610	16.317219	4.744505	4.745514	3.826007	3.001192	0.000000	-10.000000	0.400000	-21.866667	395.500000	1023.000000	1023.000000	2046.000000
23.400000	0.026839	15.861696	4.658002	4.664865	3.575103	2.963727	0.000000	-10.000000	0.400000	-21.816668	388.166656	1023.000000	1023.000000	2046.000000
23.420000	0.026315	15.551949	4.697623	4.554552	3.444949	2.854825	0.000000	-10.000000	0.400000	-21.550001	380.833344	1023.000000	1023.000000	2046.000000
23.440001	0.025626	15.145024	4.709932	4.455953	3.293642	2.685497	0.000000	-10.000000	0.400000	-21.483334	373.666656	1023.000000	1023.000000	2046.000000
23.459999	0.024849	14.686020	4.632653	4.410177	3.034330	2.608860	0.000000	-10.000000	0.391667	-21.233334	366.500000	1023.000000	1023.000000	2046.000000
23.480000	0.024234	14.322123	4.522829	4.474685	2.896316	2.428293	0.000000	-10.000000	0.391667	-20.950001	359.500000	1023.000000	1023.000000	2046.000000
23.500000	0.023561	13.924344	4.406842	4.565021	2.644033	2.308449	0.000000	-10.000000	0.375000	-20.383333	352.500000	1023.000000	1023.000000	2046.000000
23.520000	0.023140	13.675928	4.260185	4.619198	2.474053	2.322492	0.000000	-10.000000	0.375000	-19.900002	345.666656	1023.000000	1023.000000	2046.000000
23.540001	0.022768	13.455720	4.215224	4.688152	2.344780	2.207563	0.000000	-10.000000	0.358333	-19.766668	339.000000	1023.000000	1023.000000	2046.000000
23.559999	0.022412	13.245238	4.150867	4.706086	2.134241	2.254045	0.000000	-10.000000	0.358333	-19.983334	332.333344	1023.000000	1023.000000	2046.000000
23.580000	0.022108	13.065636	4.101299	4.737987	2.034306	2.192044	0.000000	-10.000000	0.350000	-20.083334	325.666656	1023.000000	1023.000000	2046.000000
23.600000	0.021669	12.806271	4.006354	4.718859	1.986799	2.094259	0.000000	-10.000000	0.358333	-20.050001	319.000000	1023.000000	1023.000000	2046.000000
23.620001	0.021219	12.540725	3.942892	4.599982	1.850726	2.147126	0.000000	-10.000000	0.358333	-19.916668	312.333344	1023.000000	1023.000000	2046.000000
23.639999	0.020830	12.310425	3.942783	4.472104	1.838637	2.056900	0.000000	-10.000000	0.358333	-19.850000	305.666656	1023.000000	1023.000000	2046.000000
23.660000	0.020234	11.958105	3.878947	4.318832	1.737013	2.023313	0.000000	-10.000000	0.350000	-19.916668	299.000000	1023.000000	1023.000000	2046.000000
23.680000	0.019662	11.620317	3.918137	4.164371	1.649417	1.888392	0.000000	-10.000000	0.350000	-19.866667	292.333344	1023.000000	1023.000000	2046.000000
23.700001	0.019131	11.306631	3.865018	4.062737	1.612954	1.765923	0.000000	-10.000000	0.333333	-19.616667	285.666656	1023.000000	1023.000000	2046.000000
23.719999	0.018561	10.969671	3.758405	4.024009	1.509804	1.677453	0.000000	-10.000000	0.333333	-19.350000	279.000000	1023.000000	1023.000000	2046.000000
23.740000	0.018208	10.761175	3.735580	3.974061	1.445820	1.605714	0.000000	-10.000000	0.316667	-19.066668	272.666656	1023.000000	1023.000000	2046.000000
23.760000	0.017863	10.556863	3.701885	3.903906	1.372581	1.578491	0.000000	-10.000000	0.316667	-18.966667	266.166656	1023.000000	1023.000000	2046.000000
23.780001	0.017515	10.351240	3.640644	3.843804	1.283102	1.583690	0.000000	-10.000000	0.300000	-18.683334	259.833344	1023.000000	1023.000000	2046.000000
23.799999	0.017126	10.121532	3.622438	3.847091	1.188795	1.463207	0.000000	-10.000000	0.300000	-18.500000	253.500000	1023.000000	1023.000000	2046.000000
23.820000	0.016638	9.833278	3.497958	3.773202	1.117629	1.444489	0.000000	-10.000000	0.300000	-18.200001	247.500000	1023.000000	1023.000000	2046.000000
23.840000	0.016253	9.605415	3.502108	3.723441	1.023090	1.356776	0.000000	-10.000000	0.283333	-17.866667	241.500000	1023.000000	1023.000000	2046.000000
23.860001	0.015750	9.308203	3.368954	3.694654	0.943709	1.300887	0.000000	-10.000000	0.275000	-17.483334	235.500000	1023.000000	1023.000000	2046.000000
23.879999	0.015430	9.119068	3.366941	3.611992	0.877326	1.262809	0.000000	-10.000000	0.266667	-17.216667	229.500000	1023.000000	1023.000000	2046.000000
23.900000	0.015054	8.896663	3.308837	3.587117	0.814432	1.186276	0.000000	-10.000000	0.266667	-16.933334	223.833328	1023.000000	1023.000000	2046.000000
23.920000	0.014710	8.693400	3.208385	3.548871	0.751078	1.185066	0.000000	-10.000000	0.258333	-16.866667	218.166672	1023.000000	1023.000000	2046.000000
23.940001	0.014536	8.590828	3.230505	3.577404	0.698412	1.084507	0.000000	-10.000000	0.250000	-16.666666	212.666672	1023.000000	1023.000000	2046.000000
23.959999	0.014231	8.410438	3.124220	3.502983	0.672952	1.110282	0.000000	-10.000000	0.250000	-16.633333	207.000000	1023.000000	1023.000000	2046.000000
23.980000	0.013849	8.184570	3.081519	3.486454	0.562850	1.053748	0.000000	-10.000000	0.250000	-16.450001	201.500000	1023.000000	1023.000000	2046.000000
24.000000	0.013580	8.025980	3.002650	3.504721	0.538165	0.980444	0.000000	-10.000000	0.250000	-16.500000	196.000000	1023.000000	1023.000000	2046.000000
24.020000	0.013165	7.780803	2.869865	3.527510	0.433332	0.950095	0.000000	-10.000000	0.241667	-16.333334	190.500000	1023.000000	1023.000000	2046.000000
24.040001	0.012966	7.662951	2.819317	3.490036	0.388829	0.964770	0.000000	-10.000000	0.233333	-16.250000	185.000000	1023.000000	1023.000000	2046.000000
24.059999	0.012587	7.439100	2.692350	3.492249	0.370482	0.884018	0.000000	-10.000000	0.233333	-15.933334	179.500000	1023.000000	1023.000000	2046.000000
24.080000	0.012277	7.255429	2.697576	3.356969	0.278313	0.922571	0.000000	-10.000000	0.241667	-15.533334	174.166672	1023.000000	1023.000000	2046.000000
24.100000	0.011959	7.067681	2.721991	3.276769	0.199386	0.869535	0.000000	-10.000000	0.233333	-15.100000	169.000000	1023.000000	1023.000000	2046.000000
24.120001	0.011552	6.827209	2.627876	3.286192	0.152790	0.760350	0.000000	-10.000000	0.216667	-14.650001	164.000000	1023.000000	1023.000000	2046.000000
24.139999	0.011139	6.583433	2.637928	3.266791	0.030855	0.647859	0.000000	-10.000000	0.200000	-14.416667	159.000000	1023.000000	1023.000000	2046.000000
24.160000	0.010755	6.356383	2.504937	3.374834	-0.072370	0.548982	0.000000	-10.000000	0.200000	-13.950001	154.166672	1023.000000	1023.000000	2046.000000
24.180000	0.010492	6.200485	2.427480	3.384750	-0.181661	0.569917	0.000000	-10.000000	0.200000	-13.650001	149.500000	1023.000000	1023.000000	2046.000000
24.200001	0.010298	6.085835	2.375776	3.485473	-0.298117	0.522703	0.000000	-10.000000	0.200000	-13.400001	145.000000	1023.000000	1023.000000	2046.000000
24.219999	0.010259	6.063083	2.296669	3.606094	-0.334611	0.494931	0.000000	-10.000000	0.200000	-13.516667	140.500000	1023.000000	1023.000000	2046.000000
24.240000	0.010107	5.973504	2.303341	3.583188	-0.447331	0.534307	0.000000	-10.000000	0.200000	-13.783334	136.000000	1023.000000	1023.000000	2046.000000
24.260000	0.010015	5.918912	2.230815	3.633639	-0.446659	0.501116	0.000000	-10.000000	0.200000	-13.900000	131.500000	1023.000000	1023.000000	2046.000000
24.280001	0.009853	5.823049	2.179203	3.583276	-0.468624	0.529193	0.000000	-10.000000	0.200000	-13.933333	126.833336	1023.000000	1023.000000	2046.000000
24.299999	0.009688	5.725767	2.206351	3.458030	-0.527383	0.588769	0.000000	-10.000000	0.200000	-13.816667	122.166664	1023.000000	1023.000000	2046.000000
24.320000	0.009353	5.527900	2.182916	3.388238	-0.522619	0.479365	0.000000	-10.000000	0.200000	-13.916667	117.500000	1023.000000	1023.000000	2046.000000
24.340000	0.008900	5.260174	2.231720	3.171418	-0.552973	0.410010	0.000000	-10.000000	0.200000	-13.916667	112.833336	1023.000000	1023.000000	2046.000000
24.360001	0.008596	5.080500	2.180674	3.110797	-0.527753	0.316783	0.000000	-10.000000	0.191667	-13.583334	108.166664	1023.000000	1023.000000	2046.000000
24.379999	0.008292	4.900286	2.196454	2.962582	-0.549349	0.290598	0.000000	-10.000000	0.166667	-13.066667	103.500000	1023.000000	1023.000000	2046.000000
24.400000	0.008135	4.807705	2.186483	2.977661	-0.576648	0.220209	0.000000	-10.000000	0.141667	-12.583334	99.166664	1023.000000	1023.000000	2046.000000
24.420000	0.008066	4.767278	2.144744	2.912512	-0.567046	0.277068	0.000000	-10.000000	0.125000	-12.333334	95.000000	1023.000000	1023.000000	2046.000000
24.440001	0.007952	4.699793	2.206474	2.857111	-0.607049	0.243257	0.000000	-10.000000	0.125000	-11.883334	91.000000	1023.000000	1023.000000	2046.000000
24.459999	0.007811	4.616548	2.118059	2.883213	-0.592098	0.207374	0.000000	-10.000000	0.116667	-11.033334	87.000000	1023.000000	1023.000000	2046.000000
24.480000	0.007804	4.612303	2.109083	2.861865	-0.551762	0.193117	0.000000	-10.000000	0.108333	-9.800000	83.333336	1023.000000	1023.000000	2046.000000
24.500000	0.007566	4.471490	2.167406	2.767530	-0.706448	0.243002	0.000000	-10.000000	0.100000	-8.533334	80.000000	1023.000000	1023.000000	2046.000000
24.520000	0.007377	4.359553	2.037358	2.819095	-0.635316	0.138417	0.000000	-10.000000	0.083333	-7.366667	77.166664	1023.000000	1023.000000	2046.000000
24.540001	0.007273	4.298155	2.049348	2.743747	-0.664234	0.169293	0.000000	-10.000000	0.066667	-6.383333	74.666664	1023.000000	1023.000000	2046.000000
24.559999	0.007114	4.204586	2.056531	2.696522	-0.706465	0.157997	0.000000	-10.000000	0.050000	-5.383333	72.500000	1023.000000	1023.000000	2046.000000
24.580000	0.007045	4.163585	1.992964	2.742310	-0.650554	0.078864	0.000000	-10.000000	0.050000	-4.283333	70.666664	1023.000000	1023.000000	2046.000000
24.600000	0.006937	4.099802	2.000494	2.668561	-0.688034	0.118780	0.000000	-10.000000	0.050000	-2.716667	69.166664	1023.000000	1023.000000	2046.000000
24.620001	0.007012	4.144382	2.032123	2.677768	-0.683862	0.118354	0.000000	-10.000000	0.050000	-1.266667	68.333336	1023.000000	1023.000000	2046.000000
24.639999	0.007187	4.247752	2.030910	2.750488	-0.636885	0.103239	0.000000	-10.000000	0.041667	0.066667	68.000000	1023.000000	1023.000000	2046.000000
24.660000	0.007182	4.244527	2.023134	2.667413	-0.614285	0.168265	0.000000	-10.000000	0.025000	1.283333	68.000000	1023.000000	1023.000000	2046.000000
24.680000	0.007310	4.320178	2.043216	2.732525	-0.595311	0.139747	0.000000	-10.000000	0.008333	2.916667	68.000000	1023.000000	1023.000000	2046.000000
24.700001	0.007568	4.472971	1.954778	2.826455	-0.447997	0.139735	0.000000	-10.000000	-0.008333	4.916667	68.000000	1023.000000	1023.000000	2046.000000
24.719999	0.007670	4.532796	1.896742	2.810887	-0.420654	0.245821	0.000000	-10.000000	-0.008333	6.933333	68.000000	1023.000000	1023.000000	2046.000000
24.740000	0.007857	4.643190	1.950755	2.837859	-0.391653	0.246228	0.000000	-10.000000	-0.025000	8.800000	68.000000	1023.000000	1023.000000	2046.000000
24.760000	0.008125	4.801814	1.872735	2.809382	-0.236775	0.356472	0.000000	-10.000000	-0.050000	10.566667	68.000000	1023.000000	1023.000000	2046.000000
24.780001	0.008397	4.962410	2.033299	2.701283	-0.248394	0.476223	0.000000	-10.000000	-0.083333	12.066667	68.000000	1023.000000	1023.000000	2046.000000
24.799999	0.008678	5.128818	1.986722	2.742066	-0.070232	0.470262	0.000000	-10.000000	-0.108333	13.416667	68.000000	1023.000000	1023.000000	2046.000000
24.820000	0.008985	5.309856	2.012714	2.698533	0.011297	0.587312	0.000000	-10.000000	-0.133333	14.600000	53.000000	1023.000000	1023.000000	2046.000000
24.840000	0.009276	5.481957	2.062037	2.821258	0.049155	0.549508	0.000000	-10.000000	-0.166667	15.850000	39.500000	1023.000000	1023.000000	2046.000000
24.860001	0.009806	5.795398	1.954950	2.957297	0.222869	0.660282	0.000000	-10.000000	-0.191667	16.733334	26.000000	1023.000000	1023.000000	2046.000000
24.879999	0.010366	6.126577	2.044748	2.995499	0.224957	0.861374	0.000000	-10.000000	-0.200000	17.633333	31.166666	1023.000000	1023.000000	2046.000000
24.900000	0.011148	6.588532	2.052710	3.118709	0.405237	1.011876	0.000000	-10.000000	-0.216667	18.300001	36.833332	1023.000000	1023.000000	2046.000000
24.920000	0.011993	7.087864	2.103313	3.241195	0.550456	1.192900	0.000000	-10.000000	-0.233333	19.433334	44.666668	1023.000000	1023.000000	2046.000000
24.940001	0.012681	7.494233	2.197747	3.232319	0.652857	1.411310	0.000000	-10.000000	-0.258333	20.066668	51.000000	1023.000000	1023.000000	2046.000000
24.959999	0.013275	7.845689	2.202595	3.339484	0.821770	1.481840	0.000000	-10.000000	-0.275000	20.733334	57.666668	1023.000000	1023.000000	2046.000000
24.980000	0.013845	8.182225	2.227241	3.291364	1.034042	1.629579	0.000000	-10.000000	-0.266667	21.133333	64.500000	1023.000000	1023.000000	2046.000000
25.000000	0.014443	8.535625	2.423231	3.076802	1.135950	1.899642	0.000000	-10.000000	-0.266667	21.350000	71.500000	1023.000000	1023.000000	2046.000000
25.020000	0.014762	8.724236	2.449809	3.045652	1.335176	1.893598	0.000000	-10.000000	-0.266667	21.350000	78.666664	1023.000000	1023.000000	2046.000000
25.040001	0.015298	9.040932	2.558424	2.887794	1.534577	2.060137	0.000000	-10.000000	-0.291667	21.350000	85.833336	1023.000000	1023.000000	2046.000000
25.059999	0.015907	9.400968	2.703046	2.799966	1.648483	2.249472	0.000000	-10.000000	-0.283333	21.600000	93.000000	1023.000000	1023.000000	2046.000000
25.080000	0.016531	9.769666	2.781881	2.812662	1.852052	2.323071	0.000000	-10.000000	-0.266667	22.050001	100.000000	1023.000000	1023.000000	2046.000000
25.100000	0.017405	10.286464	2.813122	2.798592	2.150750	2.524000	0.000000	-10.000000	-0.258333	22.166668	107.333336	1023.000000	1023.000000	2046.000000
25.120001	0.018106	10.700874	3.024433	2.742646	2.208565	2.725231	0.000000	-10.000000	-0.275000	22.350000	114.666664	1023.000000	1023.000000	2046.000000
25.139999	0.018922	11.182705	2.986987	2.846507	2.521153	2.828058	0.000000	-10.000000	-0.291667	22.433334	122.166664	1023.000000	1023.000000	2046.000000
25.160000	0.019674	11.627361	3.110000	2.793077	2.679890	3.044394	0.000000	-10.000000	-0.308333	22.833334	129.500000	1023.000000	1023.000000	2046.000000
25.180000	0.020303	11.999341	3.223777	2.761657	2.768498	3.245408	0.000000	-10.000000	-0.316667	23.333334	137.166672	1023.000000	1023.000000	2046.000000
25.200001	0.021021	12.423138	3.204683	2.837197	3.067153	3.314104	0.000000	-10.000000	-0.325000	23.650000	145.000000	1023.000000	1023.000000	2046.000000
25.219999	0.021617	12.775769	3.360886	2.758931	3.149554	3.506399	0.000000	-10.000000	-0.333333	23.900000	153.000000	1023.000000	1023.000000	2046.000000
25.240000	0.022088	13.054208	3.411341	2.731383	3.256941	3.654542	0.000000	-10.000000	-0.341667	24.233334	161.000000	1023.000000	1023.000000	2046.000000
25.260000	0.022759	13.450845	3.363479	2.879376	3.538407	3.669583	0.000000	-10.000000	-0.350000	24.366667	169.000000	1023.000000	1023.000000	2046.000000
25.280001	0.023392	13.824598	3.515816	2.775567	3.579736	3.953480	0.000000	-10.000000	-0.350000	24.533333	177.000000	1023.000000	1023.000000	2046.000000
25.299999	0.024197	14.300586	3.594533	2.877923	3.759601	4.068528	0.000000	-10.000000	-0.341667	24.166666	185.000000	1023.000000	1023.000000	2046.000000
25.320000	0.025089	14.827415	3.632745	2.946094	4.022736	4.225840	0.000000	-10.000000	-0.325000	24.033333	193.000000	1023.000000	1023.000000	2046.000000
25.340000	0.025659	15.164438	3.790116	2.844712	4.050931	4.478679	0.000000	-10.000000	-0.316667	23.766666	201.000000	1023.000000	1023.000000	2046.000000
25.360001	0.026386	15.593958	3.780418	3.037834	4.247733	4.527973	0.000000	-10.000000	-0.308333	23.733334	209.000000	1023.000000	1023.000000	2046.000000
25.379999	0.026966	15.936821	3.790629	3.013773	4.380699	4.751720	0.000000	-10.000000	-0.325000	23.733334	217.000000	1023.000000	1023.000000	2046.000000
25.400000	0.027560	16.287733	3.843866	3.143434	4.387551	4.912883	0.000000	-10.000000	-0.333333	23.766666	225.000000	1023.000000	1023.000000	2046.000000
25.420000	0.028288	16.718229	3.780485	3.310761	4.668138	4.958845	0.000000	-10.000000	-0.350000	23.816668	233.000000	1023.000000	1023.000000	2046.000000
25.440001	0.028823	17.034481	3.955483	3.186015	4.644382	5.248600	0.000000	-10.000000	-0.358333	24.100000	241.000000	1023.000000	1023.000000	2046.000000
25.459999	0.029647	17.521105	4.055898	3.317116	4.815614	5.332478	0.000000	-10.000000	-0.358333	24.233334	249.000000	1023.000000	1023.000000	2046.000000
25.480000	0.030100	17.789230	4.134587	3.245985	4.917149	5.491509	0.000000	-10.000000	-0.358333	24.300001	257.000000	1023.000000	1023.000000	2046.000000
25.500000	0.030539	18.048491	4.177083	3.399965	4.940372	5.531070	0.000000	-10.000000	-0.341667	24.033335	265.000000	1023.000000	1023.000000	2046.000000
25.520000	0.030920	18.273729	4.127052	3.520497	5.065628	5.560552	0.000000	-10.000000	-0.341667	23.766666	273.000000	1023.000000	1023.000000	2046.000000
25.540001	0.031443	18.582726	4.220940	3.629904	4.968210	5.763673	0.000000	-10.000000	-0.333333	23.666668	281.000000	1023.000000	1023.000000	2046.000000
25.559999	0.032319	19.100466	4.192600	3.926164	5.224339	5.757362	0.000000	-10.000000	-0.341667	23.583334	289.000000	1023.000000	1023.000000	2046.000000
25.580000	0.033038	19.525734	4.327689	3.941530	5.204396	6.052119	0.000000	-10.000000	-0.325000	23.600000	297.000000	1023.000000	1023.000000	2046.000000
25.600000	0.033971	20.076660	4.368677	4.122136	5.390239	6.195608	0.000000	-10.000000	-0.333333	23.616667	305.000000	1023.000000	1023.000000	2046.000000
25.620001	0.034740	20.531603	4.490231	4.161850	5.462631	6.416892	0.000000	-10.000000	-0.316667	23.633333	313.000000	1023.000000	1023.000000	2046.000000
25.639999	0.035526	20.995726	4.576360	4.193167	5.600463	6.625735	0.000000	-10.000000	-0.316667	23.500000	320.833344	1023.000000	1023.000000	2046.000000
25.660000	0.036330	21.471210	4.696765	4.171007	5.843688	6.759751	0.000000	-10.000000	-0.283333	23.066668	328.500000	1023.000000	1023.000000	2046.000000
25.680000	0.036869	21.789392	4.921202	4.010751	5.888723	6.968716	0.000000	-10.000000	-0.266667	22.500000	336.166656	1023.000000	1023.000000	2046.000000
25.700001	0.037523	22.175995	4.962084	4.062437	6.168711	6.982763	0.000000	-10.000000	-0.250000	22.250000	343.833344	1023.000000	1023.000000	2046.000000
25.719999	0.038103	22.519009	5.169324	3.906747	6.223442	7.219495	0.000000	-10.000000	-0.250000	22.049999	351.500000	1023.000000	1023.000000	2046.000000
25.740000	0.038743	22.896866	5.242385	3.969002	6.401188	7.284290	0.000000	-10.000000	-0.250000	22.133333	358.833344	1023.000000	1023.000000	2046.000000
25.760000	0.039532	23.363501	5.328220	3.993375	6.676210	7.365695	0.000000	-10.000000	-0.250000	21.816668	366.166656	1023.000000	1023.000000	2046.000000
25.780001	0.040253	23.789305	5.523311	3.933791	6.727630	7.604574	0.000000	-10.000000	-0.233333	21.566668	373.500000	1023.000000	1023.000000	2046.000000
25.799999	0.041121	24.302412	5.587134	4.048904	7.006097	7.660276	0.000000	-10.000000	-0.233333	21.183334	380.833344	1023.000000	1023.000000	2046.000000
25.820000	0.041726	24.659931	5.692421	3.998549	7.102065	7.866896	0.000000	-10.000000	-0.216667	21.033333	388.000000	1023.000000	1023.000000	2046.000000
25.840000	0.042445	25.085190	5.790458	4.089007	7.258698	7.947027	0.000000	-10.000000	-0.216667	21.083334	395.000000	1023.000000	1023.000000	2046.000000
25.860001	0.043017	25.422966	5.887370	4.137743	7.453703	7.944150	0.000000	-10.000000	-0.200000	21.166666	399.666656	1023.000000	1023.000000	2046.000000
25.879999	0.043667	25.806978	6.029623	4.085686	7.503168	8.188501	0.000000	-10.000000	-0.200000	21.150000	406.666656	1023.000000	1023.000000	2046.000000
25.900000	0.044275	26.166626	6.035069	4.154081	7.773677	8.203798	0.000000	-10.000000	-0.200000	20.983334	413.666656	1023.000000	1023.000000	2046.000000
25.920000	0.044862	26.513454	6.137197	4.135810	7.890401	8.350047	0.000000	-10.000000	-0.200000	20.916668	423.000000	1023.000000	1023.000000	2046.000000
25.940001	0.045628	26.966228	6.269575	4.210468	7.998365	8.487821	0.000000	-10.000000	-0.200000	20.866667	430.000000	1023.000000	1023.000000	2046.000000
25.959999	0.046545	27.508106	6.381697	4.285562	8.241035	8.599813	0.000000	-10.000000	-0.200000	20.933334	437.000000	1023.000000	1023.000000	2046.000000
25.980000	0.047024	27.791138	6.500144	4.250671	8.267179	8.773144	0.000000	-10.000000	-0.216667	20.783335	444.000000	1023.000000	1023.000000	2046.000000
26.000000	0.047799	28.249353	6.531148	4.355051	8.509394	8.853762	0.000000	-10.000000	-0.225000	20.500000	450.833344	1023.000000	1023.000000	2046.000000
26.020000	0.048387	28.596657	6.571441	4.481051	8.670374	8.873789	0.000000	-10.000000	-0.241667	20.133333	457.666656	1023.000000	1023.000000	2046.000000
26.040001	0.048814	28.848822	6.603522	4.470281	8.655438	9.119581	0.000000	-10.000000	-0.225000	20.100000	464.333344	1023.000000	1023.000000	2046.000000
26.059999	0.049368	29.176559	6.555087	4.684821	8.853827	9.082826	0.000000	-10.000000	-0.216667	19.916666	471.166656	1023.000000	1023.000000	2046.000000
26.080000	0.049708	29.377287	6.633984	4.672413	8.900253	9.170637	0.000000	-10.000000	-0.191667	19.516666	477.833344	1023.000000	1023.000000	2046.000000
26.100000	0.049969	29.531832	6.758717	4.658662	8.878905	9.235547	0.000000	-10.000000	-0.191667	18.799999	484.500000	1023.000000	1023.000000	2046.000000
26.120001	0.050628	29.920975	6.828832	4.773351	9.145038	9.173756	0.000000	-10.000000	-0.175000	18.299999	491.000000	1023.000000	1023.000000	2046.000000
26.139999	0.050840	30.046446	6.950053	4.773687	9.084084	9.238623	0.000000	-10.000000	-0.175000	18.016666	497.333344	1023.000000	1023.000000	2046.000000
26.160000	0.051015	30.149847	6.947735	4.930376	9.077643	9.194094	0.000000	-10.000000	-0.158333	17.750000	503.500000	1023.000000	1023.000000	2046.000000
26.180000	0.051412	30.384384	6.862740	5.176342	9.247966	9.097337	0.000000	-10.000000	-0.158333	17.550001	509.500000	1023.000000	1023.000000	2046.000000
26.200001	0.051654	30.527699	7.027654	5.185293	9.047043	9.267709	0.000000	-10.000000	-0.133333	17.300001	515.166687	1023.000000	1023.000000	2046.000000
26.219999	0.052285	30.900597	6.961806	5.445063	9.260572	9.233156	0.000000	-10.000000	-0.116667	17.050001	520.833313	1023.000000	1023.000000	2046.000000
26.240000	0.052822	31.217627	7.075507	5.541903	9.254118	9.346099	0.000000	-10.000000	-0.108333	16.566668	526.500000	1023.000000	1023.000000	2046.000000
26.260000	0.053216	31.450888	7.175155	5.577004	9.217745	9.480982	0.000000	-10.000000	-0.108333	16.183334	532.166687	1023.000000	1023.000000	2046.000000
26.280001	0.053937	31.876671	7.191183	5.776283	9.477203	9.432003	0.000000	-10.000000	-0.100000	15.833334	537.666687	1023.000000	1023.000000	2046.000000
26.299999	0.054341	32.115665	7.403351	5.658041	9.374430	9.679846	0.000000	-10.000000	-0.075000	15.400001	543.000000	1023.000000	1023.000000	2046.000000
26.320000	0.054831	32.405037	7.445956	5.704272	9.612739	9.642068	0.000000	-10.000000	-0.058333	14.633333	548.333313	1023.000000	1023.000000	2046.000000
26.340000	0.055064	32.542625	7.647467	5.556928	9.612869	9.725362	0.000000	-10.000000	-0.050000	13.533334	553.333313	1023.000000	1023.000000	2046.000000
26.360001	0.055336	32.703838	7.762673	5.476463	9.632384	9.832318	0.000000	-10.000000	-0.050000	12.783334	557.833313	1023.000000	1023.000000	2046.000000
26.379999	0.055811	32.984406	7.791805	5.559286	9.869730	9.763586	0.000000	-10.000000	-0.050000	12.150000	562.166687	1023.000000	1023.000000	2046.000000
26.400000	0.056147	33.182636	7.945408	5.458651	9.818287	9.960291	0.000000	-10.000000	-0.041667	11.500000	566.500000	1023.000000	1023.000000	2046.000000
26.420000	0.056611	33.457256	7.921230	5.563984	10.017297	9.954745	0.000000	-10.000000	-0.025000	10.683333	570.500000	1023.000000	1023.000000	2046.000000
26.440001	0.056970	33.669403	7.994568	5.526105	10.078806	10.069925	0.000000	-10.000000	-0.008333	9.633333	574.333313	1023.000000	1023.000000	2046.000000
26.459999	0.057158	33.780121	8.009821	5.529198	10.085388	10.155716	0.000000	-10.000000	0.000000	8.616667	577.666687	1023.000000	1023.000000	2046.000000
26.480000	0.057434	33.943687	7.996638	5.615508	10.243883	10.087657	0.000000	-10.000000	0.008333	7.283333	580.833313	1023.000000	1023.000000	2046.000000
26.500000	0.057382	33.912979	8.098190	5.529313	10.120571	10.164904	0.000000	-10.000000	0.025000	5.233334	583.333313	1023.000000	1023.000000	2046.000000
26.520000	0.057266	33.844074	8.052142	5.530477	10.101457	10.159998	0.000000	-10.000000	0.050000	2.150000	585.333313	1023.000000	1023.000000	2046.000000
26.540001	0.056975	33.672092	7.985784	5.601884	10.133098	9.951327	0.000000	-10.000000	0.066667	-1.033333	586.500000	1023.000000	1023.000000	2046.000000
26.559999	0.056656	33.483799	8.051914	5.481485	9.949913	10.000486	0.000000	-10.000000	0.083333	-4.066667	587.000000	1023.000000	1023.000000	2046.000000
26.580000	0.056466	33.371162	7.973957	5.565627	9.980944	9.850635	0.000000	-10.000000	0.091667	-6.716667	587.000000	1023.000000	1023.000000	2046.000000
26.600000	0.056069	33.136894	7.954437	5.508312	9.924743	9.749403	0.000000	-10.000000	0.116667	-9.366667	587.000000	1023.000000	1023.000000	2046.000000
26.620001	0.055491	32.795162	7.928895	5.484171	9.725405	9.656692	0.000000	-10.000000	0.133333	-11.483334	587.000000	1023.000000	1023.000000	2046.000000
26.639999	0.055026	32.520584	7.844010	5.540048	9.707460	9.429067	0.000000	-10.000000	0.166667	-12.933333	587.000000	1023.000000	1023.000000	2046.000000
26.660000	0.054467	32.189831	7.736424	5.541900	9.545023	9.366483	0.000000	-10.000000	0.175000	-14.016667	583.333313	1023.000000	1023.000000	2046.000000
26.680000	0.053799	31.795153	7.618700	5.545541	9.346396	9.284516	0.000000	-10.000000	0.208333	-14.783334	574.833313	1023.000000	1023.000000	2046.000000
26.700001	0.053112	31.389372	7.492323	5.620446	9.281176	8.995426	0.000000	-10.000000	0.225000	-15.400001	564.666687	1023.000000	1023.000000	2046.000000
26.719999	0.052320	30.920937	7.459403	5.533676	9.035748	8.892111	0.000000	-10.000000	0.258333	-16.049999	556.500000	1023.000000	1023.000000	2046.000000
26.740000	0.051412	30.384365	7.436866	5.449279	8.835967	8.662253	0.000000	-10.000000	0.275000	-17.016666	551.166687	1023.000000	1023.000000	2046.000000
26.760000	0.050552	29.876081	7.371568	5.467617	8.706119	8.330778	0.000000	-10.000000	0.300000	-18.166666	545.500000	1023.000000	1023.000000	2046.000000
26.780001	0.049304	29.138672	7.321512	5.377239	8.355368	8.084554	0.000000	-10.000000	0.325000	-19.333334	539.333313	1023.000000	1023.000000	2046.000000
26.799999	0.048119	28.438499	7.127605	5.511788	8.132265	7.666841	0.000000	-10.000000	0.358333	-20.216667	532.833313	1023.000000	1023.000000	2046.000000
26.820000	0.047125	27.850908	7.045535	5.601660	7.851234	7.352479	0.000000	-10.000000	0.391667	-20.950001	526.000000	1023.000000	1023.000000	2046.000000
26.840000	0.045919	27.137871	6.974190	5.622835	7.476054	7.064790	0.000000	-10.000000	0.425000	-21.799999	519.000000	1023.000000	1023.000000	2046.000000
26.860001	0.044909	26.541183	6.762645	5.838419	7.353412	6.586708	0.000000	-10.000000	0.441667	-22.466667	514.333313	1023.000000	1023.000000	2046.000000
26.879999	0.044006	26.007275	6.785315	5.784906	7.010772	6.426281	0.000000	-10.000000	0.483333	-23.583334	506.666656	1023.000000	1023.000000	2046.000000
26.900000	0.042772	25.278303	6.626695	5.785772	6.719839	6.145997	0.000000	-10.000000	0.516667	-24.666666	498.666656	1023.000000	1023.000000	2046.000000
26.920000	0.041938	24.785112	6.507133	5.870778	6.606801	5.800401	0.000000	-10.000000	0.566667	-25.850000	487.666656	1023.000000	1023.000000	2046.000000
26.940001	0.040905	24.174955	6.502667	5.651668	6.295464	5.725157	0.000000	-10.000000	0.591667	-26.600000	479.166656	1023.000000	1023.000000	2046.000000
26.959999	0.039884	23.571524	6.431243	5.545511	6.210352	5.384416	0.000000	-10.000000	0.625000	-27.133333	470.333344	1023.000000	1023.000000	2046.000000
26.980000	0.038858	22.965113	6.435878	5.403854	6.019193	5.106186	0.000000	-10.000000	0.650000	-27.566668	461.333344	1023.000000	1023.000000	2046.000000
27.000000	0.037717	22.291023	6.412575	5.191010	5.737433	4.950006	0.000000	-10.000000	0.658333	-27.700001	452.000000	1023.000000	1023.000000	2046.000000
27.020000	0.036768	21.729597	6.249804	5.292055	5.663496	4.524241	0.000000	-10.000000	0.658333	-27.666666	442.666656	1023.000000	1023.000000	2046.000000
27.040001	0.035954	21.248573	6.216904	5.185229	5.460004	4.386436	0.000000	-10.000000	0.650000	-27.683334	433.500000	1023.000000	1023.000000	2046.000000
27.059999	0.035078	20.730824	6.079998	5.136823	5.255048	4.258954	0.000000	-10.000000	0.650000	-27.833334	424.333344	1023.000000	1023.000000	2046.000000
27.080000	0.034395	20.327309	5.965210	5.147041	5.172374	4.042683	0.000000	-10.000000	0.650000	-27.816668	415.000000	1023.000000	1023.000000	2046.000000
27.100000	0.033577	19.844000	6.009862	4.982758	4.823331	4.028048	0.000000	-10.000000	0.650000	-27.883333	405.666656	1023.000000	1023.000000	2046.000000
27.120001	0.032760	19.360897	5.822937	5.013028	4.778089	3.746843	0.000000	-10.000000	0.650000	-27.700001	396.333344	1023.000000	1023.000000	2046.000000
27.139999	0.032009	18.917063	5.832338	4.917916	4.523548	3.643260	0.000000	-10.000000	0.650000	-27.683334	387.166656	1023.000000	1023.000000	2046.000000
27.160000	0.031067	18.360647	5.670886	4.870525	4.345386	3.473849	0.000000	-10.000000	0.633333	-27.416668	377.833344	1023.000000	1023.000000	2046.000000
27.180000	0.030394	17.962942	5.555275	4.863875	4.288805	3.254986	0.000000	-10.000000	0.616667	-27.316668	371.666656	1023.000000	1023.000000	2046.000000
27.200001	0.029734	17.572926	5.521696	4.779887	4.013867	3.257476	0.000000	-10.000000	0.616667	-27.100000	362.500000	1023.000000	1023.000000	2046.000000
27.219999	0.029033	17.158739	5.369156	4.803554	3.946818	3.039211	0.000000	-10.000000	0.633333	-27.333334	353.500000	1023.000000	1023.000000	2046.000000
27.240000	0.028314	16.733606	5.353030	4.657991	3.637243	3.085343	0.000000	-10.000000	0.633333	-27.366667	341.333344	1023.000000	1023.000000	2046.000000
27.260000	0.027661	16.347660	5.175339	4.754729	3.612416	2.805176	0.000000	-10.000000	0.600000	-27.366667	332.166656	1023.000000	1023.000000	2046.000000
27.280001	0.026903	15.899576	5.090395	4.647726	3.299632	2.861824	0.000000	-10.000000	0.583333	-27.100000	323.000000	1023.000000	1023.000000	2046.000000
27.299999	0.026323	15.557187	4.877231	4.737267	3.257273	2.685417	0.000000	-10.000000	0.600000	-26.883333	314.000000	1023.000000	1023.000000	2046.000000
27.320000	0.025569	15.111456	4.824626	4.609681	3.034416	2.642732	0.000000	-10.000000	0.616667	-26.900000	305.000000	1023.000000	1023.000000	2046.000000
27.340000	0.024956	14.748704	4.741548	4.542429	2.875692	2.589035	0.000000	-10.000000	0.600000	-26.566668	296.000000	1023.000000	1023.000000	2046.000000
27.360001	0.024336	14.382666	4.692855	4.438236	2.792557	2.459017	0.000000	-10.000000	0.566667	-26.383333	290.000000	1023.000000	1023.000000	2046.000000
27.379999	0.023610	13.953327	4.744527	4.264873	2.534567	2.409361	0.000000	-10.000000	0.558333	-26.150000	284.166656	1023.000000	1023.000000	2046.000000
27.400000	0.022805	13.477706	4.587803	4.298767	2.454706	2.136430	0.000000	-10.000000	0.558333	-25.800001	275.500000	1023.000000	1023.000000	2046.000000
27.420000	0.022194	13.116844	4.526170	4.269507	2.205612	2.115553	0.000000	-10.000000	0.550000	-25.133333	264.166656	1023.000000	1023.000000	2046.000000
27.440001	0.021618	12.776080	4.410824	4.331377	1.997269	2.036610	0.000000	-10.000000	0.525000	-24.600000	253.000000	1023.000000	1023.000000	2046.000000
27.459999	0.021050	12.440616	4.197660	4.413772	1.922556	1.906627	0.000000	-10.000000	0.508333	-24.466667	247.666672	1023.000000	1023.000000	2046.000000
27.480000	0.020626	12.190194	4.185532	4.362089	1.677139	1.965435	0.000000	-10.000000	0.508333	-24.799999	239.333328	1023.000000	1023.000000	2046.000000
27.500000	0.020192	11.933758	4.024593	4.415925	1.607108	1.886132	0.000000	-10.000000	0.525000	-25.016666	231.000000	1023.000000	1023.000000	2046.000000
27.520000	0.019794	11.698159	3.998195	4.393663	1.473612	1.832689	0.000000	-10.000000	0.541667	-25.183334	219.833328	1023.000000	1023.000000	2046.000000
27.540001	0.019435	11.486032	3.958134	4.296896	1.360220	1.870784	0.000000	-10.000000	0.550000	-25.100000	211.500000	1023.000000	1023.000000	2046.000000
27.559999	0.018801	11.111299	3.852505	4.217473	1.297750	1.743569	0.000000	-10.000000	0.550000	-24.950001	205.833328	1023.000000	1023.000000	2046.000000
27.580000	0.018289	10.808888	3.842079	4.046653	1.246050	1.674107	0.000000	-10.000000	0.533333	-24.716667	200.333328	1023.000000	1023.000000	2046.000000
27.600000	0.017672	10.444446	3.793170	3.869426	1.125905	1.655945	0.000000	-10.000000	0.525000	-24.733334	194.833328	1023.000000	1023.000000	2046.000000
27.620001	0.016958	10.022233	3.705064	3.806720	1.086804	1.423645	0.000000	-10.000000	0.525000	-24.516666	183.833328	1023.000000	1023.000000	2046.000000
27.639999	0.016568	9.791937	3.667079	3.750697	1.010541	1.363619	0.000000	-10.000000	0.525000	-24.233334	172.833328	1023.000000	1023.000000	2046.000000
27.660000	0.016085	9.506355	3.600002	3.613540	0.965740	1.327074	0.000000	-10.000000	0.516667	-23.650000	162.000000	1023.000000	1023.000000	2046.000000
27.680000	0.015648	9.248178	3.490497	3.633240	0.937831	1.186609	0.000000	-10.000000	0.500000	-23.299999	156.666672	1023.000000	1023.000000	2046.000000
27.700001	0.015331	9.060406	3.480956	3.528323	0.833823	1.217304	0.000000	-10.000000	0.475000	-22.950001	149.000000	1023.000000	1023.000000	2046.000000
27.719999	0.014775	8.732195	3.424791	3.503801	0.708462	1.095141	0.000000	-10.000000	0.441667	-22.483334	141.333328	1023.000000	1023.000000	2046.000000
27.740000	0.014485	8.560564	3.325423	3.465884	0.697768	1.071488	0.000000	-10.000000	0.408333	-21.866667	131.333328	1023.000000	1023.000000	2046.000000
27.760000	0.014009	8.279402	3.307811	3.320003	0.557581	1.094007	0.000000	-10.000000	0.400000	-21.450001	126.333336	1023.000000	1023.000000	2046.000000
27.780001	0.013470	7.960664	3.148338	3.363743	0.535594	0.912989	0.000000	-10.000000	0.391667	-21.333334	119.166664	1023.000000	1023.000000	2046.000000
27.799999	0.013249	7.830432	3.089774	3.332862	0.485606	0.922191	0.000000	-10.000000	0.391667	-21.283333	112.000000	1023.000000	1023.000000	2046.000000
27.820000	0.012893	7.619783	3.085376	3.249141	0.389958	0.895308	0.000000	-10.000000	0.391667	-21.233334	104.833336	1023.000000	1023.000000	2046.000000
27.840000	0.012524	7.401431	2.985170	3.238494	0.381386	0.796381	0.000000	-10.000000	0.400000	-20.900000	97.833336	1023.000000	1023.000000	2046.000000
27.860001	0.012216	7.219433	2.997717	3.147741	0.252698	0.821278	0.000000	-10.000000	0.400000	-20.650000	93.166664	1023.000000	1023.000000	2046.000000
27.879999	0.011708	6.919395	2.881227	3.182956	0.167550	0.687663	0.000000	-10.000000	0.391667	-20.549999	84.000000	1023.000000	1023.000000	2046.000000
27.900000	0.011422	6.750346	2.760957	3.161550	0.093374	0.734465	0.000000	-10.000000	0.383333	-20.700001	79.500000	1023.000000	1023.000000	2046.000000
27.920000	0.011058	6.535109	2.683792	3.077799	0.017977	0.755540	0.000000	-10.000000	0.375000	-20.816668	72.666664	1023.000000	1023.000000	2046.000000
27.940001	0.010716	6.333154	2.596920	3.149268	-0.012601	0.599567	0.000000	-10.000000	0.375000	-20.700001	65.666664	1023.000000	1023.000000	2046.000000
27.959999	0.010236	6.049392	2.592644	2.955534	-0.169872	0.671085	0.000000	-10.000000	0.375000	-20.583334	58.666668	1023.000000	1023.000000	2046.000000
27.980000	0.009859	5.826594	2.560573	2.903578	-0.200880	0.563322	0.000000	-10.000000	0.383333	-20.416666	51.666668	1023.000000	1023.000000	2046.000000
28.000000	0.009447	5.583408	2.517801	2.829483	-0.271049	0.507173	0.000000	-10.000000	0.383333	-20.233334	47.166668	1023.000000	1023.000000	2046.000000
28.020000	0.008922	5.272859	2.457780	2.808685	-0.405951	0.412345	0.000000	-10.000000	0.375000	-19.916668	38.166668	1023.000000	1023.000000	2046.000000
28.040001	0.008395	4.961403	2.296458	2.896899	-0.476187	0.244233	0.000000	-10.000000	0.358333	-19.466667	29.333334	1023.000000	1023.000000	2046.000000
28.059999	0.007989	4.721756	2.246778	2.882283	-0.671867	0.264561	0.000000	-10.000000	0.350000	-19.116667	22.666666	1023.000000	1023.000000	2046.000000
28.080000	0.007791	4.604340	2.167423	2.999103	-0.702865	0.140679	0.000000	-10.000000	0.358333	-18.933332	18.500000	1023.000000	1023.000000	2046.000000
28.100000	0.007658	4.526070	2.161840	3.033608	-0.861379	0.192002	0.000000	-10.000000	0.341667	-18.850000	12.166667	1023.000000	1023.000000	2046.000000
28.120001	0.007598	4.490697	2.136221	3.060398	-0.895624	0.189702	0.000000	-10.000000	0.325000	-18.799999	4.166667	1023.000000	1023.000000	2046.000000
28.139999	0.007359	4.349172	2.037549	3.080135	-0.920756	0.152243	0.000000	-10.000000	0.300000	-18.716667	-1.833333	1023.000000	1023.000000	2046.000000
28.160000	0.007130	4.213770	2.037217	3.028126	-1.032832	0.181259	0.000000	-10.000000	0.316667	-18.666666	-5.500000	1023.000000	1023.000000	2046.000000
28.180000	0.006896	4.075280	1.952742	2.901503	-0.990807	0.211842	0.000000	-10.000000	0.316667	-18.583334	-11.666667	1023.000000	1023.000000	2046.000000
28.200001	0.006435	3.803348	1.971592	2.764323	-1.059978	0.127411	0.000000	-10.000000	0.316667	-18.500000	-17.833334	1023.000000	1023.000000	2046.000000
28.219999	0.006199	3.663802	2.000842	2.624841	-1.035469	0.073589	0.000000	-10.000000	0.291667	-18.416666	-24.166666	1023.000000	1023.000000	2046.000000
28.240000	0.005770	3.409911	1.966458	2.505228	-1.041319	-0.020455	0.000000	-10.000000	0.275000	-17.750000	-30.333334	1023.000000	1023.000000	2046.000000
28.260000	0.005616	3.318998	1.954555	2.414845	-1.057500	0.007098	0.000000	-10.000000	0.258333	-17.033333	-38.166668	1023.000000	1023.000000	2046.000000
28.280001	0.005314	3.140435	1.894632	2.346414	-1.062240	-0.038371	0.000000	-10.000000	0.250000	-16.400000	-43.833332	1023.000000	1023.000000	2046.000000
28.299999	0.005180	3.061586	1.901837	2.287430	-1.104470	-0.023211	0.000000	-10.000000	0.258333	-16.300001	-47.333332	1023.000000	1023.000000	2046.000000
28.320000	0.005180	3.061519	1.925186	2.275334	-1.122699	-0.016302	0.000000	-10.000000	0.250000	-16.150002	-52.833332	1023.000000	1023.000000	2046.000000
28.340000	0.004949	2.924738	1.852910	2.290740	-1.121766	-0.097146	0.000000	-10.000000	0.250000	-15.766667	-60.000000	1023.000000	1023.000000	2046.000000
28.360001	0.004861	2.872873	1.837278	2.203700	-1.139333	-0.028771	0.000000	-10.000000	0.241667	-15.433333	-65.333336	1023.000000	1023.000000	2046.000000
28.379999	0.004560	2.694719	1.845896	2.184464	-1.220731	-0.114910	0.000000	-10.000000	0.241667	-15.033333	-68.666664	1023.000000	1023.000000	2046.000000
28.400000	0.004204	2.484700	1.695390	2.124124	-1.191342	-0.143472	0.000000	-10.000000	0.233333	-14.666667	-72.000000	1023.000000	1023.000000	2046.000000
28.420000	0.004075	2.408236	1.682788	2.125959	-1.248735	-0.151776	0.000000	-10.000000	0.216667	-14.183333	-77.000000	1023.000000	1023.000000	2046.000000
28.440001	0.003770	2.228076	1.643952	2.089451	-1.287048	-0.218279	0.000000	-10.000000	0.208333	-13.800000	-81.833336	1023.000000	1023.000000	2046.000000
28.459999	0.003693	2.182635	1.614608	2.133594	-1.301148	-0.264418	0.000000	-10.000000	0.200000	-13.650001	-86.500000	1023.000000	1023.000000	2046.000000
28.480000	0.003622	2.140315	1.601191	2.066216	-1.315514	-0.211577	0.000000	-10.000000	0.200000	-13.416667	-91.000000	1023.000000	1023.000000	2046.000000
28.500000	0.003410	2.015458	1.561293	2.089206	-1.321401	-0.313639	0.000000	-10.000000	0.200000	-13.166667	-95.500000	1023.000000	1023.000000	2046.000000
28.520000	0.003308	1.954839	1.538563	2.050185	-1.360823	-0.273085	0.000000	-10.000000	0.191667	-12.783334	-99.833336	1023.000000	1023.000000	2046.000000
28.540001	0.002954	1.746067	1.411249	2.034011	-1.407497	-0.291696	0.000000	-10.000000	0.166667	-12.233334	-104.000000	1023.000000	1023.000000	2046.000000
28.559999	0.002733	1.615068	1.326798	2.106339	-1.442737	-0.375332	0.000000	-10.000000	0.141667	-11.483334	-108.000000	1023.000000	1023.000000	2046.000000
28.580000	0.002655	1.569018	1.298307	2.066344	-1.453987	-0.341647	0.000000	-10.000000	0.116667	-10.583334	-112.000000	1023.000000	1023.000000	2046.000000
28.600000	0.002403	1.420322	1.311165	1.973657	-1.527149	-0.337351	0.000000	-10.000000	0.100000	-9.583334	-115.666664	1023.000000	1023.000000	2046.000000
28.620001	0.002337	1.380967	1.372128	1.908127	-1.575575	-0.323712	0.000000	-10.000000	0.083333	-8.350000	-118.833336	1023.000000	1023.000000	2046.000000
28.639999	0.002110	1.246947	1.319549	1.892789	-1.584382	-0.381010	0.000000	-10.000000	0.083333	-7.050000	-121.666664	1023.000000	1023.000000	2046.000000
28.660000	0.001888	1.116045	1.332122	1.953152	-1.653574	-0.515655	0.000000	-10.000000	0.075000	-5.400000	-124.000000	1023.000000	1023.000000	2046.000000
28.680000	0.001681	0.993676	1.229288	2.054088	-1.729244	-0.560456	0.000000	-10.000000	0.066667	-2.816667	-125.833336	1023.000000	1023.000000	2046.000000
28.700001	0.001614	0.953629	1.259335	2.184844	-1.832979	-0.657572	0.000000	-10.000000	0.050000	-0.183333	-126.666664	1023.000000	1023.000000	2046.000000
28.719999	0.001780	1.052176	1.200641	2.259800	-1.796076	-0.612189	0.000000	-10.000000	0.041667	1.800000	-127.000000	1023.000000	1023.000000	2046.000000
28.740000	0.002073	1.225274	1.234987	2.335265	-1.804405	-0.540574	0.000000	-10.000000	0.033333	2.683333	-127.000000	1023.000000	1023.000000	2046.000000
28.760000	0.002346	1.386459	1.273957	2.429036	-1.818953	-0.497581	0.000000	-10.000000	0.025000	3.516667	-127.000000	1023.000000	1023.000000	2046.000000
28.780001	0.002458	1.452714	1.267179	2.455019	-1.775996	-0.493488	0.000000	-10.000000	0.016667	4.616667	-127.000000	1023.000000	1023.000000	2046.000000
28.799999	0.002610	1.542722	1.330677	2.443143	-1.753477	-0.477621	0.000000	-10.000000	0.008333	5.850000	-127.000000	1023.000000	1023.000000	2046.000000
28.820000	0.002762	1.632601	1.315066	2.368629	-1.612543	-0.438552	0.000000	-10.000000	0.000000	7.133334	-127.000000	1023.000000	1023.000000	2046.000000
28.840000	0.002741	1.619874	1.349084	2.224811	-1.592604	-0.361417	0.000000	-10.000000	0.000000	8.233334	-127.000000	1023.000000	1023.000000	2046.000000
28.860001	0.002917	1.723849	1.423533	2.116273	-1.428780	-0.387177	0.000000	-10.000000	-0.008333	9.150001	-127.000000	1023.000000	1023.000000	2046.000000
28.879999	0.002959	1.748781	1.436797	2.054248	-1.345294	-0.396971	0.000000	-10.000000	-0.033333	10.433333	-127.000000	1023.000000	1023.000000	2046.000000
28.900000	0.003340	1.974124	1.521448	2.016466	-1.202621	-0.361169	0.000000	-10.000000	-0.066667	12.083333	-102.000000	1023.000000	1023.000000	2046.000000
28.920000	0.003789	2.239565	1.545992	1.975164	-1.007544	-0.274046	0.000000	-10.000000	-0.116667	14.100000	-50.166668	1023.000000	1023.000000	2046.000000
28.940001	0.004199	2.481420	1.585354	1.914568	-0.896196	-0.122306	0.000000	-10.000000	-0.150000	15.383334	1.666667	1023.000000	1023.000000	2046.000000
28.959999	0.004842	2.861832	1.670708	1.935753	-0.705856	-0.038774	0.000000	-10.000000	-0.175000	16.516668	30.333334	1023.000000	1023.000000	2046.000000
28.980000	0.005231	3.091642	1.656604	1.963273	-0.560696	0.032461	0.000000	-10.000000	-0.191667	17.766668	34.000000	1023.000000	1023.000000	2046.000000
29.000000	0.005827	3.443779	1.720461	1.944618	-0.402514	0.181214	0.000000	-10.000000	-0.225000	19.300001	39.666668	1023.000000	1023.000000	2046.000000
29.020000	0.006332	3.742372	1.733787	1.910266	-0.250886	0.349205	0.000000	-10.000000	-0.258333	20.733334	45.833332	1023.000000	1023.000000	2046.000000
29.040001	0.006701	3.960542	1.727214	1.885778	-0.093762	0.441312	0.000000	-10.000000	-0.291667	21.799999	52.500000	1023.000000	1023.000000	2046.000000
29.059999	0.007283	4.304227	1.816839	1.887512	0.051458	0.548418	0.000000	-10.000000	-0.316667	22.916666	59.666668	1023.000000	1023.000000	2046.000000
29.080000	0.007614	4.500061	1.809048	1.890248	0.194953	0.605812	0.000000	-10.000000	-0.341667	23.850000	67.166664	1023.000000	1023.000000	2046.000000
29.100000	0.008375	4.949819	1.965154	1.930541	0.298409	0.755714	0.000000	-10.000000	-0.350000	24.400000	75.000000	1023.000000	1023.000000	2046.000000
29.120001	0.008956	5.292704	1.912587	1.957737	0.577328	0.845052	0.000000	-10.000000	-0.366667	24.683334	83.000000	1023.000000	1023.000000	2046.000000
29.139999	0.009537	5.636445	1.954745	2.033553	0.683656	0.964491	0.000000	-10.000000	-0.375000	24.850000	91.166664	1023.000000	1023.000000	2046.000000
29.160000	0.010155	6.001762	2.073690	2.014521	0.789399	1.124153	0.000000	-10.000000	-0.391667	24.883333	99.500000	1023.000000	1023.000000	2046.000000
29.180000	0.010509	6.210994	1.991858	2.088425	0.894373	1.236338	0.000000	-10.000000	-0.391667	25.116667	107.833336	1023.000000	1023.000000	2046.000000
29.200001	0.011116	6.569298	2.066512	2.152427	0.991777	1.358581	0.000000	-10.000000	-0.408333	25.333334	116.166664	1023.000000	1023.000000	2046.000000
29.219999	0.011516	6.806079	2.023593	2.176507	1.177249	1.428730	0.000000	-10.000000	-0.416667	25.750000	124.500000	1023.000000	1023.000000	2046.000000
29.240000	0.012141	7.175537	2.123142	2.150181	1.281793	1.620420	0.000000	-10.000000	-0.425000	25.933334	133.166672	1023.000000	1023.000000	2046.000000
29.260000	0.012806	7.568610	2.266661	2.170648	1.399638	1.731663	0.000000	-10.000000	-0.416667	26.133333	141.833328	1023.000000	1023.000000	2046.000000
29.280001	0.013199	7.800456	2.255585	2.174768	1.533154	1.836949	0.000000	-10.000000	-0.408333	26.283335	150.500000	1023.000000	1023.000000	2046.000000
29.299999	0.013745	8.123116	2.318852	2.279988	1.628679	1.895597	0.000000	-10.000000	-0.416667	26.450001	159.166672	1023.000000	1023.000000	2046.000000
29.320000	0.014164	8.370690	2.293352	2.345631	1.705572	2.026136	0.000000	-10.000000	-0.441667	26.633333	168.000000	1023.000000	1023.000000	2046.000000
29.340000	0.014815	8.755409	2.394605	2.483501	1.723600	2.153702	0.000000	-10.000000	-0.450000	26.933334	176.833328	1023.000000	1023.000000	2046.000000
29.360001	0.015568	9.200541	2.363737	2.622921	1.924156	2.289726	0.000000	-10.000000	-0.441667	27.233334	185.666672	1023.000000	1023.000000	2046.000000
29.379999	0.016426	9.707498	2.425510	2.763029	2.000483	2.518476	0.000000	-10.000000	-0.416667	27.216667	194.666672	1023.000000	1023.000000	2046.000000
29.400000	0.017333	10.243658	2.457431	2.850314	2.205875	2.730038	0.000000	-10.000000	-0.425000	26.850000	203.833328	1023.000000	1023.000000	2046.000000
29.420000	0.018116	10.706446	2.556417	2.891862	2.333658	2.924509	0.000000	-10.000000	-0.425000	26.616667	213.000000	1023.000000	1023.000000	2046.000000
29.440001	0.019061	11.264783	2.752893	2.885902	2.499832	3.126157	0.000000	-10.000000	-0.433333	26.666668	221.833328	1023.000000	1023.000000	2046.000000
29.459999	0.019737	11.664776	2.782901	2.816420	2.735095	3.330360	0.000000	-10.000000	-0.425000	27.083334	230.666672	1023.000000	1023.000000	2046.000000
29.480000	0.020201	11.938913	2.920659	2.711297	2.856019	3.450939	0.000000	-10.000000	-0.416667	27.166668	239.500000	1023.000000	1023.000000	2046.000000
29.500000	0.020981	12.399898	3.077413	2.656895	3.069011	3.596579	0.000000	-10.000000	-0.416667	27.066668	248.666672	1023.000000	1023.000000	2046.000000
29.520000	0.021474	12.691163	3.115330	2.634259	3.206985	3.734590	0.000000	-10.000000	-0.408333	26.983334	257.833344	1023.000000	1023.000000	2046.000000
29.540001	0.022384	13.229121	3.272855	2.622459	3.399618	3.934190	0.000000	-10.000000	-0.400000	26.750000	267.000000	1023.000000	1023.000000	2046.000000
29.559999	0.023215	13.719925	3.326921	2.654619	3.632525	4.105859	0.000000	-10.000000	-0.391667	26.650000	276.000000	1023.000000	1023.000000	2046.000000
29.580000	0.023977	14.170496	3.419464	2.672738	3.758357	4.319937	0.000000	-10.000000	-0.400000	26.166668	284.833344	1023.000000	1023.000000	2046.000000
29.600000	0.025045	14.801473	3.600729	2.715306	3.983241	4.502198	0.000000	-10.000000	-0.416667	26.050001	293.500000	1023.000000	1023.000000	2046.000000
29.620001	0.025734	15.208712	3.587976	2.778112	4.172441	4.670183	0.000000	-10.000000	-0.441667	25.966667	302.166656	1023.000000	1023.000000	2046.000000
29.639999	0.026667	15.760306	3.824997	2.791636	4.321533	4.822140	0.000000	-10.000000	-0.433333	26.300001	310.833344	1023.000000	1023.000000	2046.000000
29.660000	0.027257	16.109070	3.791652	2.833338	4.494510	4.989571	0.000000	-10.000000	-0.425000	26.350000	319.666656	1023.000000	1023.000000	2046.000000
29.680000	0.027946	16.515982	3.915750	2.807514	4.623392	5.169326	0.000000	-10.000000	-0.391667	26.416668	328.500000	1023.000000	1023.000000	2046.000000
29.700001	0.028697	16.959669	3.923781	2.851851	4.849538	5.334499	0.000000	-10.000000	-0.383333	26.033333	337.333344	1023.000000	1023.000000	2046.000000
29.719999	0.029244	17.283155	4.023637	2.869731	4.925010	5.464778	0.000000	-10.000000	-0.400000	25.916668	346.166656	1023.000000	1023.000000	2046.000000
29.740000	0.030183	17.838146	4.153634	2.934931	5.128282	5.621298	0.000000	-10.000000	-0.408333	25.850000	354.833344	1023.000000	1023.000000	2046.000000
29.760000	0.030891	18.256468	4.263362	3.006652	5.204366	5.782088	0.000000	-10.000000	-0.408333	26.050001	363.500000	1023.000000	1023.000000	2046.000000
29.780001	0.031924	18.867340	4.420787	3.095485	5.416318	5.934750	0.000000	-10.000000	-0.383333	26.066668	372.166656	1023.000000	1023.000000	2046.000000
29.799999	0.032342	19.114046	4.385579	3.150155	5.576307	6.002005	0.000000	-10.000000	-0.375000	25.666666	380.833344	1023.000000	1023.000000	2046.000000
29.820000	0.033139	19.585072	4.566194	3.161692	5.647850	6.209337	0.000000	-10.000000	-0.375000	25.250000	389.500000	1023.000000	1023.000000	2046.000000
29.840000	0.033550	19.827780	4.391752	3.332440	5.806880	6.296708	0.000000	-10.000000	-0.366667	24.799999	397.833344	1023.000000	1023.000000	2046.000000
29.860001	0.034227	20.228188	4.529636	3.344537	5.865443	6.488572	0.000000	-10.000000	-0.358333	24.433334	406.333344	1023.000000	1023.000000	2046.000000
29.879999	0.034778	20.553957	4.545052	3.421940	6.018151	6.568814	0.000000	-10.000000	-0.350000	24.133333	414.666656	1023.000000	1023.000000	2046.000000
29.900000	0.035327	20.878391	4.722744	3.397845	6.051671	6.706131	0.000000	-10.000000	-0.341667	23.816668	423.000000	1023.000000	1023.000000	2046.000000
29.920000	0.036016	21.285656	4.865799	3.446104	6.210763	6.762991	0.000000	-10.000000	-0.325000	23.733334	431.000000	1023.000000	1023.000000	2046.000000
29.940001	0.036196	21.392128	4.878242	3.574531	6.181125	6.758230	0.000000	-10.000000	-0.308333	23.416668	438.666656	1023.000000	1023.000000	2046.000000
29.959999	0.036619	21.641678	4.957378	3.660868	6.225674	6.797758	0.000000	-10.000000	-0.291667	23.083334	446.333344	1023.000000	1023.000000	2046.000000
29.980000	0.036960	21.843439	4.880345	3.858264	6.284504	6.820326	0.000000	-10.000000	-0.291667	22.850000	454.000000	1023.000000	1023.000000	2046.000000
30.000000	0.037863	22.376940	4.997933	4.007450	6.391356	6.980201	0.000000	-10.000000	-0.291667	22.716667	461.833344	1023.000000	1023.000000	2046.000000
30.020000	0.038549	22.782675	4.960024	4.194998	6.583830	7.043824	0.000000	-10.000000	-0.291667	22.566668	469.500000	1023.000000	1023.000000	2046.000000
30.040001	0.039512	23.351635	5.161614	4.294894	6.644482	7.250646	0.000000	-10.000000	-0.275000	22.383333	477.000000	1023.000000	1023.000000	2046.000000
30.059999	0.040097	23.697203	5.145824	4.426010	6.809434	7.315936	0.000000	-10.000000	-0.258333	21.950001	484.500000	1023.000000	1023.000000	2046.000000
30.080000	0.040890	24.165869	5.399006	4.439584	6.890752	7.436526	0.000000	-10.000000	-0.250000	21.800001	491.833344	1023.000000	1023.000000	2046.000000
30.100000	0.041410	24.473156	5.379247	4.502522	7.100710	7.490678	0.000000	-10.000000	-0.241667	21.450001	499.166656	1023.000000	1023.000000	2046.000000
30.120001	0.042129	24.898056	5.640893	4.377909	7.229889	7.649366	0.000000	-10.000000	-0.225000	21.250000	506.333344	1023.000000	1023.000000	2046.000000
30.139999	0.042626	25.191769	5.689239	4.302446	7.486353	7.713730	0.000000	-10.000000	-0.216667	20.600000	513.500000	1023.000000	1023.000000	2046.000000
30.160000	0.043105	25.475323	5.937043	4.182273	7.509039	7.846967	0.000000	-10.000000	-0.216667	19.966667	520.500000	1023.000000	1023.000000	2046.000000
30.180000	0.043719	25.837803	6.015477	4.208386	7.787124	7.826815	0.000000	-10.000000	-0.216667	19.450001	527.166687	1023.000000	1023.000000	2046.000000
30.200001	0.044403	26.242001	6.176306	4.187047	7.852589	8.026058	0.000000	-10.000000	-0.208333	19.366667	533.833313	1023.000000	1023.000000	2046.000000
30.219999	0.045153	26.685387	6.268254	4.267213	8.095495	8.054423	0.000000	-10.000000	-0.200000	19.366667	540.166687	1023.000000	1023.000000	2046.000000
30.240000	0.045928	27.143353	6.330344	4.307539	8.299799	8.205669	0.000000	-10.000000	-0.183333	19.033335	546.833313	1023.000000	1023.000000	2046.000000
30.260000	0.046721	27.612032	6.521816	4.320874	8.477245	8.292096	0.000000	-10.000000	-0.166667	18.416668	553.166687	1023.000000	1023.000000	2046.000000
30.280001	0.047174	27.879629	6.535374	4.394821	8.627469	8.321966	0.000000	-10.000000	-0.150000	17.950001	559.500000	1023.000000	1023.000000	2046.000000
30.299999	0.047836	28.271080	6.686544	4.360176	8.754154	8.470206	0.000000	-10.000000	-0.150000	17.833334	565.500000	1023.000000	1023.000000	2046.000000
30.320000	0.048266	28.524998	6.665948	4.464468	8.957280	8.437301	0.000000	-10.000000	-0.158333	17.916668	571.500000	1023.000000	1023.000000	2046.000000
30.340000	0.048828	28.857058	6.812597	4.448074	9.046394	8.549991	0.000000	-10.000000	-0.150000	17.733334	577.500000	1023.000000	1023.000000	2046.000000
30.360001	0.049212	29.084114	6.779231	4.466739	9.236098	8.602045	0.000000	-10.000000	-0.133333	17.299999	583.500000	1023.000000	1023.000000	2046.000000
30.379999	0.049713	29.380497	6.900469	4.492665	9.341756	8.645606	0.000000	-10.000000	-0.108333	16.883333	589.333313	1023.000000	1023.000000	2046.000000
30.400000	0.050316	29.736942	6.908460	4.604932	9.540462	8.683088	0.000000	-10.000000	-0.083333	16.383333	595.000000	1023.000000	1023.000000	2046.000000
30.420000	0.050896	30.079720	7.086435	4.586051	9.573190	8.834043	0.000000	-10.000000	-0.058333	15.716667	600.500000	1023.000000	1023.000000	2046.000000
30.440001	0.051360	30.353918	7.028175	4.689116	9.815109	8.821519	0.000000	-10.000000	-0.025000	14.916667	605.833313	1023.000000	1023.000000	2046.000000
30.459999	0.051492	30.431906	7.147158	4.650861	9.693931	8.939956	0.000000	-10.000000	-0.008333	13.583334	611.000000	1023.000000	1023.000000	2046.000000
30.480000	0.051584	30.486301	7.038790	4.778202	9.754290	8.915021	0.000000	-10.000000	0.000000	12.133333	615.666687	1023.000000	1023.000000	2046.000000
30.500000	0.051456	30.410528	7.023916	4.821943	9.617465	8.947205	0.000000	-10.000000	0.000000	10.000000	620.000000	1023.000000	1023.000000	2046.000000
30.520000	0.051277	30.304829	6.928134	4.877468	9.657037	8.842190	0.000000	-10.000000	0.016667	7.683333	623.833313	1023.000000	1023.000000	2046.000000
30.540001	0.050964	30.119902	7.011827	4.875331	9.419369	8.813375	0.000000	-10.000000	0.041667	4.083333	627.000000	1023.000000	1023.000000	2046.000000
30.559999	0.050623	29.917946	6.980286	4.863533	9.393369	8.680758	0.000000	-10.000000	0.075000	0.366667	629.000000	1023.000000	1023.000000	2046.000000
30.580000	0.050032	29.569063	6.966084	4.854162	9.171790	8.577027	0.000000	-10.000000	0.100000	-3.366667	629.833313	1023.000000	1023.000000	2046.000000
30.600000	0.049445	29.222288	6.908175	4.896250	9.006665	8.411198	0.000000	-10.000000	0.125000	-6.550000	630.000000	1023.000000	1023.000000	2046.000000
30.620001	0.048486	28.655210	6.762982	4.967102	8.706522	8.218604	0.000000	-10.000000	0.141667	-9.283334	630.000000	1023.000000	1023.000000	2046.000000
30.639999	0.047959	28.343513	6.700561	5.031144	8.495164	8.116645	0.000000	-10.000000	0.150000	-11.400001	630.000000	1023.000000	1023.000000	2046.000000
30.660000	0.047190	27.889540	6.511795	5.178440	8.268194	7.931110	0.000000	-10.000000	0.150000	-12.533334	630.000000	1023.000000	1023.000000	2046.000000
30.680000	0.046930	27.735907	6.589735	5.228461	8.001507	7.916203	0.000000	-10.000000	0.166667	-13.450000	626.500000	1023.000000	1023.000000	2046.000000
30.700001	0.046263	27.341431	6.379166	5.386887	7.853214	7.722164	0.000000	-10.000000	0.200000	-14.333333	618.333313	1023.000000	1023.000000	2046.000000
30.719999	0.045973	27.169983	6.491703	5.358503	7.552684	7.767092	0.000000	-10.000000	0.233333	-15.166667	608.500000	1023.000000	1023.000000	2046.000000
30.740000	0.045113	26.661573	6.253463	5.414857	7.420000	7.573253	0.000000	-10.000000	0.250000	-15.916667	600.333313	1023.000000	1023.000000	2046.000000
30.760000	0.044563	26.336746	6.386446	5.262033	7.076635	7.611631	0.000000	-10.000000	0.266667	-16.716667	595.000000	1023.000000	1023.000000	2046.000000
30.780001	0.043561	25.744366	6.187614	5.212529	7.036939	7.307284	0.000000	-10.000000	0.300000	-17.650000	589.333313	1023.000000	1023.000000	2046.000000
30.799999	0.042717	25.245930	6.276898	4.991190	6.706467	7.271374	0.000000	-10.000000	0.350000	-19.133333	583.500000	1023.000000	1023.000000	2046.000000
30.820000	0.041737	24.666748	6.156091	4.906145	6.573960	7.030551	0.000000	-10.000000	0.383333	-20.266666	577.166687	1023.000000	1023.000000	2046.000000
30.840000	0.041042	24.255951	6.197984	4.825532	6.329599	6.902837	0.000000	-10.000000	0.400000	-21.316668	570.333313	1023.000000	1023.000000	2046.000000
30.860001	0.040214	23.766670	6.038125	4.802592	6.226988	6.698966	0.000000	-10.000000	0.416667	-21.700001	563.166687	1023.000000	1023.000000	2046.000000
30.879999	0.039660	23.439207	6.055897	4.793456	5.979199	6.610654	0.000000	-10.000000	0.433333	-22.250000	555.833313	1023.000000	1023.000000	2046.000000
30.900000	0.038897	22.988234	5.921531	4.795629	5.863485	6.407588	0.000000	-10.000000	0.450000	-22.533333	548.500000	1023.000000	1023.000000	2046.000000
30.920000	0.038247	22.603996	5.892811	4.769282	5.645539	6.296365	0.000000	-10.000000	0.450000	-23.033333	540.833313	1023.000000	1023.000000	2046.000000
30.940001	0.037551	22.192616	5.789345	4.720582	5.534191	6.148499	0.000000	-10.000000	0.450000	-23.283333	533.333313	1023.000000	1023.000000	2046.000000
30.959999	0.036814	21.757309	5.747029	4.686489	5.305280	6.018512	0.000000	-10.000000	0.441667	-23.500000	525.666687	1023.000000	1023.000000	2046.000000
30.980000	0.036159	21.370060	5.640485	4.606306	5.254528	5.868742	0.000000	-10.000000	0.441667	-23.350000	518.000000	1023.000000	1023.000000	2046.000000
31.000000	0.035447	20.949293	5.543930	4.582577	5.140995	5.681791	0.000000	-10.000000	0.441667	-23.216667	510.000000	1023.000000	1023.000000	2046.000000
31.020000	0.034779	20.554325	5.523036	4.462801	5.010215	5.558274	0.000000	-10.000000	0.450000	-22.983334	502.166656	1023.000000	1023.000000	2046.000000
31.040001	0.033942	20.059610	5.345628	4.494781	4.929092	5.290110	0.000000	-10.000000	0.450000	-22.883333	494.500000	1023.000000	1023.000000	2046.000000
31.059999	0.033335	19.700972	5.403113	4.380641	4.764006	5.153211	0.000000	-10.000000	0.433333	-23.016666	486.833344	1023.000000	1023.000000	2046.000000
31.080000	0.032746	19.352900	5.268965	4.470650	4.738316	4.874968	0.000000	-10.000000	0.433333	-23.316668	479.000000	1023.000000	1023.000000	2046.000000
31.100000	0.032350	19.118578	5.313295	4.398236	4.636806	4.770242	0.000000	-10.000000	0.458333	-23.733334	471.000000	1023.000000	1023.000000	2046.000000
31.120001	0.031644	18.701839	5.163497	4.423044	4.629011	4.486287	0.000000	-10.000000	0.500000	-23.916666	463.000000	1023.000000	1023.000000	2046.000000
31.139999	0.030724	18.157856	5.080368	4.344314	4.369200	4.363973	0.000000	-10.000000	0.516667	-24.116667	455.000000	1023.000000	1023.000000	2046.000000
31.160000	0.029936	17.692209	4.875831	4.370875	4.310346	4.135157	0.000000	-10.000000	0.516667	-24.200001	447.000000	1023.000000	1023.000000	2046.000000
31.180000	0.029055	17.171637	4.750000	4.342824	4.151783	3.927030	0.000000	-10.000000	0.516667	-24.316668	439.000000	1023.000000	1023.000000	2046.000000
31.200001	0.028345	16.751892	4.726681	4.287906	3.988781	3.748525	0.000000	-10.000000	0.533333	-24.683334	431.000000	1023.000000	1023.000000	2046.000000
31.219999	0.027492	16.247986	4.647089	4.244605	3.793362	3.562930	0.000000	-10.000000	0.541667	-25.000000	423.000000	1023.000000	1023.000000	2046.000000
31.240000	0.026875	15.882956	4.651154	4.100398	3.695882	3.435522	0.000000	-10.000000	0.550000	-25.466667	414.666656	1023.000000	1023.000000	2046.000000
31.260000	0.025872	15.290460	4.602170	4.057905	3.423573	3.206813	0.000000	-10.000000	0.550000	-25.566668	406.166656	1023.000000	1023.000000	2046.000000
31.280001	0.025177	14.879355	4.549608	4.057363	3.226222	3.046162	0.000000	-10.000000	0.541667	-25.450001	397.500000	1023.000000	1023.000000	2046.000000
31.299999	0.024287	14.353849	4.367196	4.171203	2.960940	2.854511	0.000000	-10.000000	0.525000	-24.916666	389.166656	1023.000000	1023.000000	2046.000000
31.320000	0.023792	14.060822	4.292165	4.185404	2.769833	2.813421	0.000000	-10.000000	0.508333	-24.416666	381.000000	1023.000000	1023.000000	2046.000000
31.340000	0.023122	13.664951	4.110826	4.311134	2.583923	2.659068	0.000000	-10.000000	0.500000	-24.166666	373.000000	1023.000000	1023.000000	2046.000000
31.360001	0.022901	13.534639	4.100529	4.297509	2.415412	2.721189	0.000000	-10.000000	0.508333	-24.333334	364.833344	1023.000000	1023.000000	2046.000000
31.379999	0.022443	13.263724	3.967769	4.364529	2.313477	2.617950	0.000000	-10.000000	0.525000	-24.483334	356.500000	1023.000000	1023.000000	2046.000000
31.400000	0.022187	13.112558	4.036389	4.255929	2.137048	2.683194	0.000000	-10.000000	0.533333	-24.533333	348.166656	1023.000000	1023.000000	2046.000000
31.420000	0.021593	12.761194	3.843810	4.322624	2.080288	2.514473	0.000000	-10.000000	0.533333	-24.466667	340.000000	1023.000000	1023.000000	2046.000000
31.440001	0.021338	12.610499	3.964328	4.118704	1.947749	2.579718	0.000000	-10.000000	0.516667	-24.333334	332.000000	1023.000000	1023.000000	2046.000000
31.459999	0.020470	12.098033	3.815530	4.027542	1.866944	2.388016	0.000000	-10.000000	0.516667	-24.283333	324.000000	1023.000000	1023.000000	2046.000000
31.480000	0.019957	11.794424	3.870420	3.821981	1.755763	2.346261	0.000000	-10.000000	0.508333	-24.116667	316.000000	1023.000000	1023.000000	2046.000000
31.500000	0.019264	11.385292	3.708965	3.800601	1.761827	2.113899	0.000000	-10.000000	0.508333	-23.866667	308.000000	1023.000000	1023.000000	2046.000000
31.520000	0.018911	11.176351	3.719366	3.678564	1.673479	2.104941	0.000000	-10.000000	0.500000	-23.550001	300.000000	1023.000000	1023.000000	2046.000000
31.540001	0.018469	10.915112	3.703250	3.623196	1.588382	2.000285	0.000000	-10.000000	0.491667	-23.250000	292.000000	1023.000000	1023.000000	2046.000000
31.559999	0.018031	10.656286	3.580409	3.658009	1.517383	1.900485	0.000000	-10.000000	0.458333	-22.983334	284.000000	1023.000000	1023.000000	2046.000000
31.580000	0.017809	10.525140	3.625399	3.513269	1.441039	1.945432	0.000000	-10.000000	0.441667	-22.800001	276.333344	1023.000000	1023.000000	2046.000000
31.600000	0.017165	10.144411	3.447829	3.539545	1.353972	1.803065	0.000000	-10.000000	0.433333	-22.616667	268.666656	1023.000000	1023.000000	2046.000000
31.620001	0.016796	9.926392	3.515363	3.420056	1.174235	1.816736	0.000000	-10.000000	0.441667	-22.500000	261.166656	1023.000000	1023.000000	2046.000000
31.639999	0.016161	9.551034	3.357418	3.420232	1.089651	1.683732	0.000000	-10.000000	0.433333	-22.233334	253.500000	1023.000000	1023.000000	2046.000000
31.660000	0.015759	9.313300	3.268611	3.358867	0.998436	1.687386	0.000000	-10.000000	0.425000	-22.133333	246.166672	1023.000000	1023.000000	2046.000000
31.680000	0.015311	9.048595	3.261987	3.252225	0.910837	1.623545	0.000000	-10.000000	0.416667	-22.000000	238.833328	1023.000000	1023.000000	2046.000000
31.700001	0.014729	8.705119	3.087783	3.278014	0.835801	1.503520	0.000000	-10.000000	0.408333	-21.833334	231.500000	1023.000000	1023.000000	2046.000000
31.719999	0.014425	8.525291	3.153126	3.152195	0.731243	1.488727	0.000000	-10.000000	0.400000	-21.416668	224.166672	1023.000000	1023.000000	2046.000000
31.740000	0.013807	8.159677	2.981127	3.224162	0.631308	1.323080	0.000000	-10.000000	0.400000	-21.000000	217.000000	1023.000000	1023.000000	2046.000000
31.760000	0.013596	8.035227	2.969157	3.180378	0.566528	1.319164	0.000000	-10.000000	0.400000	-21.083334	210.000000	1023.000000	1023.000000	2046.000000
31.780001	0.013267	7.840779	2.919807	3.135658	0.529172	1.256142	0.000000	-10.000000	0.400000	-21.200001	200.500000	1023.000000	1023.000000	2046.000000
31.799999	0.012804	7.567328	2.822349	3.192013	0.384114	1.168851	0.000000	-10.000000	0.400000	-21.516668	191.000000	1023.000000	1023.000000	2046.000000
31.820000	0.012358	7.303623	2.751351	3.036182	0.272273	1.243818	0.000000	-10.000000	0.400000	-21.466667	183.833328	1023.000000	1023.000000	2046.000000
31.840000	0.011900	7.032801	2.575389	3.087747	0.233251	1.136414	0.000000	-10.000000	0.400000	-21.433334	179.166672	1023.000000	1023.000000	2046.000000
31.860001	0.011484	6.787093	2.536975	3.003167	0.159117	1.087835	0.000000	-10.000000	0.400000	-21.250000	174.500000	1023.000000	1023.000000	2046.000000
31.879999	0.010927	6.457958	2.478712	2.913065	0.080307	0.985874	0.000000	-10.000000	0.391667	-20.983334	167.500000	1023.000000	1023.000000	2046.000000
31.900000	0.010626	6.279808	2.436001	2.833769	-0.013001	1.023040	0.000000	-10.000000	0.375000	-20.650000	160.500000	1023.000000	1023.000000	2046.000000
31.920000	0.010082	5.958313	2.427148	2.725047	-0.065604	0.871723	0.000000	-10.000000	0.358333	-20.283333	153.500000	1023.000000	1023.000000	2046.000000
31.940001	0.009565	5.653050	2.330731	2.773054	-0.210194	0.759459	0.000000	-10.000000	0.350000	-19.716667	146.666672	1023.000000	1023.000000	2046.000000
31.959999	0.009061	5.355137	2.255431	2.744319	-0.320091	0.675478	0.000000	-10.000000	0.333333	-19.100000	140.000000	1023.000000	1023.000000	2046.000000
31.980000	0.008619	5.093976	2.137597	2.832744	-0.469765	0.593400	0.000000	-10.000000	0.316667	-18.350000	133.666672	1023.000000	1023.000000	2046.000000
32.000000	0.008423	4.978197	2.128438	2.883987	-0.602027	0.567799	0.000000	-10.000000	0.300000	-17.750000	127.500000	1023.000000	1023.000000	2046.000000
32.020000	0.008204	4.848333	2.068695	2.939964	-0.671153	0.510826	0.000000	-10.000000	0.291667	-17.533333	121.500000	1023.000000	1023.000000	2046.000000
32.040001	0.008150	4.816543	2.028230	3.040799	-0.775187	0.522701	0.000000	-10.000000	0.291667	-17.650000	115.500000	1023.000000	1023.000000	2046.000000
32.060001	0.007956	4.701976	1.988536	3.021941	-0.809129	0.500627	0.000000	-10.000000	0.291667	-17.950001	109.500000	1023.000000	1023.000000	2046.000000
32.080002	0.007771	4.592534	1.944009	3.019711	-0.889950	0.518764	0.000000	-10.000000	0.283333	-17.933332	103.500000	1023.000000	1023.000000	2046.000000
32.099998	0.007530	4.450026	1.967956	2.942402	-0.967692	0.507361	0.000000	-10.000000	0.283333	-17.783333	97.500000	1023.000000	1023.000000	2046.000000
32.119999	0.007070	4.178320	1.956544	2.770893	-0.976926	0.427810	0.000000	-10.000000	0.283333	-17.550001	91.666664	1023.000000	1023.000000	2046.000000
32.139999	0.006648	3.928869	1.879636	2.670162	-1.014618	0.393690	0.000000	-10.000000	0.283333	-17.583334	86.000000	1023.000000	1023.000000	2046.000000
32.160000	0.006308	3.728094	1.961687	2.491773	-1.018501	0.293135	0.000000	-10.000000	0.266667	-17.433334	80.333336	1023.000000	1023.000000	2046.000000
32.180000	0.005742	3.393698	1.875733	2.407064	-1.112134	0.223036	0.000000	-10.000000	0.250000	-17.116667	74.500000	1023.000000	1023.000000	2046.000000
32.200001	0.005468	3.231691	1.904826	2.306571	-1.173842	0.194136	0.000000	-10.000000	0.250000	-16.666666	68.666664	1023.000000	1023.000000	2046.000000
32.220001	0.005051	2.985385	1.800067	2.256468	-1.184376	0.113227	0.000000	-10.000000	0.250000	-16.516666	63.000000	1023.000000	1023.000000	2046.000000
32.240002	0.004880	2.884166	1.817904	2.245798	-1.255639	0.076103	0.000000	-10.000000	0.250000	-16.600000	57.500000	1023.000000	1023.000000	2046.000000
32.259998	0.004557	2.693133	1.844475	2.152578	-1.340049	0.036129	0.000000	-10.000000	0.241667	-16.583334	52.000000	1023.000000	1023.000000	2046.000000
32.279999	0.004231	2.500598	1.692881	2.167109	-1.362548	0.003156	0.000000	-10.000000	0.233333	-16.400000	46.500000	1023.000000	1023.000000	2046.000000
32.299999	0.003977	2.350464	1.805951	2.015473	-1.478638	0.007678	0.000000	-10.000000	0.216667	-16.016666	41.000000	1023.000000	1023.000000	2046.000000
32.320000	0.003498	2.067412	1.676945	2.014916	-1.600627	-0.023822	0.000000	-10.000000	0.208333	-15.650001	35.666668	1023.000000	1023.000000	2046.000000
32.340000	0.003272	1.933681	1.655149	1.970757	-1.619057	-0.073168	0.000000	-10.000000	0.200000	-15.316667	30.500000	1023.000000	1023.000000	2046.000000
32.360001	0.002854	1.686822	1.587460	1.935188	-1.695669	-0.140156	0.000000	-10.000000	0.200000	-14.933333	25.333334	1023.000000	1023.000000	2046.000000
32.380001	0.002767	1.635452	1.536545	1.945058	-1.665228	-0.180923	0.000000	-10.000000	0.200000	-14.433333	20.333334	1023.000000	1023.000000	2046.000000
32.400002	0.002411	1.424753	1.517582	1.862340	-1.701209	-0.253960	0.000000	-10.000000	0.183333	-13.733334	15.500000	1023.000000	1023.000000	2046.000000
32.419998	0.002133	1.260826	1.418790	1.872680	-1.781306	-0.249338	0.000000	-10.000000	0.150000	-13.033334	10.833333	1023.000000	1023.000000	2046.000000
32.439999	0.002011	1.188539	1.411057	1.850320	-1.742227	-0.330610	0.000000	-10.000000	0.133333	-12.450000	6.333333	1023.000000	1023.000000	2046.000000
32.459999	0.001672	0.988207	1.349042	1.808103	-1.828182	-0.340756	0.000000	-10.000000	0.116667	-11.916667	2.333333	1023.000000	1023.000000	2046.000000
32.480000	0.001959	1.157598	1.410361	1.880072	-1.792450	-0.340384	0.000000	-10.000000	0.116667	-11.650001	-1.333333	1023.000000	1023.000000	2046.000000
32.500000	0.001735	1.025546	1.353725	1.839992	-1.777346	-0.390825	0.000000	-10.000000	0.100000	-11.400001	-4.666667	1023.000000	1023.000000	2046.000000
32.520000	0.001592	0.940891	1.250454	1.850749	-1.812357	-0.347955	0.000000	-10.000000	0.100000	-11.100000	-8.333333	1023.000000	1023.000000	2046.000000
32.540001	0.001481	0.875166	1.209311	1.842388	-1.810071	-0.366462	0.000000	-10.000000	0.100000	-10.400000	-11.833333	1023.000000	1023.000000	2046.000000
32.560001	0.001097	0.648579	1.097465	1.834743	-1.916118	-0.367511	0.000000	-10.000000	0.100000	-9.500000	-15.500000	1023.000000	1023.000000	2046.000000
32.580002	0.001085	0.641321	1.089771	1.782587	-1.888066	-0.342971	0.000000	-10.000000	0.100000	-8.650000	-18.666666	1023.000000	1023.000000	2046.000000
32.599998	0.000681	0.402352	1.108906	1.667947	-2.006335	-0.368165	0.000000	-10.000000	0.083333	-7.866667	-21.666666	1023.000000	1023.000000	2046.000000
32.619999	0.000680	0.401697	1.089510	1.702797	-1.972271	-0.418339	0.000000	-10.000000	0.075000	-7.116667	-24.166666	1023.000000	1023.000000	2046.000000
32.639999	0.000280	0.165342	1.100550	1.646292	-2.039794	-0.541705	0.000000	-10.000000	0.058333	-6.383333	-26.500000	1023.000000	1023.000000	2046.000000
32.660000	0.000005	0.003215	1.030560	1.673376	-2.169904	-0.530816	0.000000	-10.000000	0.058333	-5.316667	-28.500000	1023.000000	1023.000000	2046.000000
32.680000	-0.000085	-0.050511	1.035425	1.807876	-2.211510	-0.682302	0.000000	-10.000000	0.050000	-3.583333	-30.333334	1023.000000	1023.000000	2046.000000
32.700001	-0.000240	-0.141952	0.959980	1.865403	-2.317217	-0.650117	0.000000	-10.000000	0.050000	-1.666667	-31.500000	1023.000000	1023.000000	2046.000000
32.720001	-0.000017	-0.010167	0.991386	2.029289	-2.380789	-0.650053	0.000000	-10.000000	0.050000	-0.366667	-32.000000	1023.000000	1023.000000	2046.000000
32.740002	-0.000045	-0.026809	0.980220	2.088623	-2.407892	-0.687761	0.000000	-10.000000	0.050000	-0.600000	-32.000000	1023.000000	1023.000000	2046.000000
32.759998	0.000257	0.152025	0.969575	2.187126	-2.412704	-0.591972	0.000000	-10.000000	0.050000	-1.266667	-32.000000	1023.000000	1023.000000	2046.000000
32.779999	0.000416	0.245995	1.008550	2.196237	-2.404402	-0.554390	0.000000	-10.000000	0.050000	-1.533333	-32.333332	1023.000000	1023.000000	2046.000000
32.799999	0.000218	0.129067	0.990363	2.147387	-2.452680	-0.556004	0.000000	-10.000000	0.041667	-0.650000	-32.666668	1023.000000	1023.000000	2046.000000
32.820000	0.000359	0.212269	1.024042	2.164831	-2.391923	-0.584683	0.000000	-10.000000	0.041667	0.550000	-33.000000	1023.000000	1023.000000	2046.000000
32.840000	0.000027	0.015917	1.096794	1.980841	-2.439533	-0.622184	0.000000	-10.000000	0.041667	0.816667	-33.000000	1023.000000	1023.000000	2046.000000
32.860001	-0.000159	-0.094018	1.028995	1.902526	-2.403579	-0.621960	0.000000	-10.000000	0.041667	0.800000	-33.000000	1023.000000	1023.000000	2046.000000
32.880001	-0.000139	-0.082134	1.123810	1.798328	-2.307900	-0.696371	0.000000	-10.000000	0.033333	1.183333	-33.000000	1023.000000	1023.000000	2046.000000
32.900002	-0.000292	-0.172859	1.138998	1.730901	-2.354337	-0.688422	0.000000	-10.000000	0.016667	2.600000	-33.000000	1023.000000	1023.000000	2046.000000
32.919998	-0.000076	-0.044885	1.146210	1.696057	-2.228082	-0.659071	0.000000	-10.000000	0.000000	4.300000	-33.000000	1023.000000	1023.000000	2046.000000
32.939999	-0.000005	-0.002948	1.224808	1.630855	-2.162152	-0.696459	0.000000	-10.000000	-0.008333	5.916667	-33.000000	1023.000000	1023.000000	2046.000000
32.959999	0.000265	0.156582	1.205705	1.657088	-2.113139	-0.593072	0.000000	-10.000000	-0.008333	7.433333	-33.000000	1023.000000	1023.000000	2046.000000
32.980000	0.000696	0.411055	1.292244	1.694520	-1.986755	-0.588955	0.000000	-10.000000	-0.025000	9.000000	-33.000000	1023.000000	1023.000000	2046.000000
33.000000	0.000908	0.536502	1.400045	1.652726	-1.964712	-0.551557	0.000000	-10.000000	-0.066667	10.833334	-33.000000	1023.000000	1023.000000	2046.000000
33.020000	0.001188	0.702397	1.306206	1.686411	-1.819166	-0.471055	0.000000	-10.000000	-0.125000	13.000000	-33.000000	1023.000000	1023.000000	2046.000000
33.040001	0.001586	0.937598	1.385794	1.690238	-1.697188	-0.441245	0.000000	-10.000000	-0.158333	15.116667	-23.500000	1023.000000	1023.000000	2046.000000
33.060001	0.001761	1.040500	1.358641	1.648727	-1.575223	-0.391646	0.000000	-10.000000	-0.191667	17.383333	0.000000	1023.000000	1023.000000	2046.000000
33.080002	0.002270	1.341590	1.370774	1.707676	-1.448511	-0.288349	0.000000	-10.000000	-0.208333	18.916666	23.500000	1023.000000	1023.000000	2046.000000
33.099998	0.002734	1.615982	1.405017	1.706354	-1.244522	-0.250867	0.000000	-10.000000	-0.225000	19.900000	37.500000	1023.000000	1023.000000	2046.000000
33.119999	0.003104	1.834559	1.418971	1.682177	-1.164079	-0.102511	0.000000	-10.000000	-0.241667	20.166666	39.500000	1023.000000	1023.000000	2046.000000
33.139999	0.003747	2.214437	1.405128	1.724084	-0.922873	0.008098	0.000000	-10.000000	-0.266667	20.666666	43.833332	1023.000000	1023.000000	2046.000000
33.160000	0.004131	2.441355	1.479048	1.694057	-0.836667	0.104916	0.000000	-10.000000	-0.283333	21.450001	50.500000	1023.000000	1023.000000	2046.000000
33.180000	0.004899	2.895136	1.512113	1.841791	-0.652688	0.193921	0.000000	-10.000000	-0.283333	22.083334	57.666668	1023.000000	1023.000000	2046.000000
33.200001	0.005504	3.252697	1.684716	1.849310	-0.527891	0.246562	0.000000	-10.000000	-0.283333	22.616667	64.833336	1023.000000	1023.000000	2046.000000
33.220001	0.006091	3.600055	1.635943	1.883893	-0.376996	0.457215	0.000000	-10.000000	-0.291667	22.866667	72.333336	1023.000000	1023.000000	2046.000000
33.240002	0.006638	3.923249	1.709003	1.932749	-0.223003	0.504500	0.000000	-10.000000	-0.300000	23.299999	80.000000	1023.000000	1023.000000	2046.000000
33.259998	0.006822	4.031825	1.689580	1.979191	-0.227510	0.590563	0.000000	-10.000000	-0.308333	23.516666	87.666664	1023.000000	1023.000000	2046.000000
33.279999	0.007372	4.357121	1.594917	2.129445	-0.022042	0.654802	0.000000	-10.000000	-0.316667	23.766666	95.333336	1023.000000	1023.000000	2046.000000
33.299999	0.007663	4.528870	1.647403	2.092402	0.030798	0.758266	0.000000	-10.000000	-0.333333	23.916666	103.000000	1023.000000	1023.000000	2046.000000
33.320000	0.008178	4.832928	1.663872	2.168428	0.119874	0.880753	0.000000	-10.000000	-0.341667	24.183334	111.000000	1023.000000	1023.000000	2046.000000
33.340000	0.008604	5.084700	1.793509	2.170156	0.274274	0.846760	0.000000	-10.000000	-0.358333	24.233334	119.166664	1023.000000	1023.000000	2046.000000
33.360001	0.008911	5.266662	1.855647	2.135042	0.243468	1.032504	0.000000	-10.000000	-0.358333	24.416666	127.500000	1023.000000	1023.000000	2046.000000
33.380001	0.009299	5.495615	1.858147	2.282100	0.417921	0.937446	0.000000	-10.000000	-0.358333	24.450001	135.833328	1023.000000	1023.000000	2046.000000
33.400002	0.009556	5.647610	1.857382	2.384201	0.350626	1.055400	0.000000	-10.000000	-0.350000	24.616667	144.000000	1023.000000	1023.000000	2046.000000
33.419998	0.010145	5.995476	1.908687	2.542536	0.444221	1.100031	0.000000	-10.000000	-0.366667	24.750000	152.000000	1023.000000	1023.000000	2046.000000
33.439999	0.010726	6.339084	1.950961	2.662811	0.471664	1.253648	0.000000	-10.000000	-0.366667	24.683334	160.000000	1023.000000	1023.000000	2046.000000
33.459999	0.011642	6.880597	1.968093	2.818798	0.695250	1.398455	0.000000	-10.000000	-0.383333	24.816668	168.333328	1023.000000	1023.000000	2046.000000
33.480000	0.012500	7.387457	2.089938	2.927178	0.772605	1.597737	0.000000	-10.000000	-0.350000	24.316668	176.666672	1023.000000	1023.000000	2046.000000
33.500000	0.013446	7.946447	2.117686	3.047719	0.958293	1.822750	0.000000	-10.000000	-0.350000	24.250000	185.000000	1023.000000	1023.000000	2046.000000
33.520000	0.014099	8.332357	2.225283	3.026617	1.084657	1.995799	0.000000	-10.000000	-0.333333	24.033333	193.000000	1023.000000	1023.000000	2046.000000
33.540001	0.015050	8.894370	2.303756	3.006955	1.281386	2.302273	0.000000	-10.000000	-0.358333	24.333334	201.000000	1023.000000	1023.000000	2046.000000
33.560001	0.015657	9.253174	2.437718	2.894071	1.505110	2.416276	0.000000	-10.000000	-0.350000	24.516666	209.000000	1023.000000	1023.000000	2046.000000
33.580002	0.016091	9.509751	2.546223	2.804236	1.591307	2.567985	0.000000	-10.000000	-0.341667	24.216667	217.166672	1023.000000	1023.000000	2046.000000
33.599998	0.016597	9.808936	2.671784	2.708770	1.822595	2.605786	0.000000	-10.000000	-0.333333	24.166668	225.333328	1023.000000	1023.000000	2046.000000
33.619999	0.017140	10.129633	2.744970	2.667749	1.897462	2.819453	0.000000	-10.000000	-0.341667	23.916668	233.500000	1023.000000	1023.000000	2046.000000
33.639999	0.018017	10.648056	2.881211	2.657824	2.175264	2.933757	0.000000	-10.000000	-0.350000	24.316668	241.666672	1023.000000	1023.000000	2046.000000
33.660000	0.018820	11.122390	2.884760	2.668264	2.341985	3.227381	0.000000	-10.000000	-0.350000	24.000000	249.833328	1023.000000	1023.000000	2046.000000
33.680000	0.019887	11.753228	3.076848	2.721050	2.600132	3.355198	0.000000	-10.000000	-0.350000	24.166668	258.000000	1023.000000	1023.000000	2046.000000
33.700001	0.020582	12.164090	3.104510	2.737833	2.729259	3.592488	0.000000	-10.000000	-0.358333	24.016666	266.000000	1023.000000	1023.000000	2046.000000
33.720001	0.021439	12.670579	3.193252	2.796075	3.021940	3.659312	0.000000	-10.000000	-0.366667	24.316668	274.000000	1023.000000	1023.000000	2046.000000
33.740002	0.022110	13.066941	3.247489	2.789199	3.133873	3.896381	0.000000	-10.000000	-0.383333	24.266666	282.000000	1023.000000	1023.000000	2046.000000
33.759998	0.022892	13.528934	3.302977	2.818017	3.318124	4.089817	0.000000	-10.000000	-0.391667	24.633333	290.000000	1023.000000	1023.000000	2046.000000
33.779999	0.023500	13.888286	3.409706	2.802453	3.390498	4.285629	0.000000	-10.000000	-0.400000	25.050001	298.000000	1023.000000	1023.000000	2046.000000
33.799999	0.024347	14.388862	3.453802	2.896536	3.600826	4.437698	0.000000	-10.000000	-0.400000	25.383333	306.333344	1023.000000	1023.000000	2046.000000
33.820000	0.024953	14.747394	3.545693	2.835509	3.747622	4.618569	0.000000	-10.000000	-0.408333	25.533335	314.666656	1023.000000	1023.000000	2046.000000
33.840000	0.025711	15.195099	3.593786	2.938213	3.874561	4.788538	0.000000	-10.000000	-0.408333	25.366667	323.333344	1023.000000	1023.000000	2046.000000
33.860001	0.026395	15.599521	3.708943	2.935094	4.088377	4.867107	0.000000	-10.000000	-0.408333	25.350000	331.666656	1023.000000	1023.000000	2046.000000
33.880001	0.027179	16.063044	3.764343	2.997695	4.211605	5.089400	0.000000	-10.000000	-0.383333	25.233334	340.333344	1023.000000	1023.000000	2046.000000
33.900002	0.028074	16.591749	3.878375	3.104385	4.424294	5.184695	0.000000	-10.000000	-0.375000	25.066668	348.666656	1023.000000	1023.000000	2046.000000
33.919998	0.028932	17.098591	4.035537	3.152936	4.598712	5.311406	0.000000	-10.000000	-0.366667	24.966667	357.000000	1023.000000	1023.000000	2046.000000
33.939999	0.029995	17.727268	4.091460	3.267654	4.799968	5.568186	0.000000	-10.000000	-0.375000	24.766666	365.333344	1023.000000	1023.000000	2046.000000
33.959999	0.030645	18.111004	4.178649	3.283420	5.009135	5.639799	0.000000	-10.000000	-0.366667	24.716667	373.666656	1023.000000	1023.000000	2046.000000
33.980000	0.031264	18.476912	4.190403	3.332340	5.055855	5.898313	0.000000	-10.000000	-0.375000	24.733334	382.000000	1023.000000	1023.000000	2046.000000
34.000000	0.031988	18.904644	4.177631	3.508337	5.275636	5.943039	0.000000	-10.000000	-0.383333	24.950001	390.166656	1023.000000	1023.000000	2046.000000
34.020000	0.032425	19.163061	4.252756	3.509187	5.270207	6.130911	0.000000	-10.000000	-0.391667	25.016666	398.500000	1023.000000	1023.000000	2046.000000
34.040001	0.033074	19.546883	4.247096	3.605885	5.451651	6.242251	0.000000	-10.000000	-0.375000	24.666668	406.833344	1023.000000	1023.000000	2046.000000
34.060001	0.033653	19.888702	4.399514	3.557909	5.560022	6.371258	0.000000	-10.000000	-0.350000	24.550001	415.000000	1023.000000	1023.000000	2046.000000
34.080002	0.034242	20.236790	4.479383	3.673886	5.601901	6.481622	0.000000	-10.000000	-0.325000	24.033333	423.166656	1023.000000	1023.000000	2046.000000
34.099998	0.034618	20.459009	4.529164	3.756759	5.702279	6.470807	0.000000	-10.000000	-0.300000	23.516666	431.500000	1023.000000	1023.000000	2046.000000
34.119999	0.034920	20.638010	4.521357	3.896884	5.634909	6.584859	0.000000	-10.000000	-0.291667	22.866667	439.500000	1023.000000	1023.000000	2046.000000
34.139999	0.035706	21.102398	4.610312	4.108833	5.745518	6.637736	0.000000	-10.000000	-0.300000	23.033333	447.333344	1023.000000	1023.000000	2046.000000
34.160000	0.036215	21.403246	4.662673	4.216398	5.802927	6.721249	0.000000	-10.000000	-0.308333	23.316668	455.000000	1023.000000	1023.000000	2046.000000
34.180000	0.037166	21.964905	4.714459	4.431593	5.910538	6.908313	0.000000	-10.000000	-0.291667	23.516666	462.666656	1023.000000	1023.000000	2046.000000
34.200001	0.037976	22.443859	4.806481	4.581975	6.108100	6.947302	0.000000	-10.000000	-0.266667	22.816668	470.333344	1023.000000	1023.000000	2046.000000
34.220001	0.038698	22.870296	4.863601	4.651719	6.155468	7.199508	0.000000	-10.000000	-0.250000	22.516666	478.000000	1023.000000	1023.000000	2046.000000
34.240002	0.039585	23.394739	4.960967	4.749072	6.373357	7.311345	0.000000	-10.000000	-0.266667	22.100000	485.666656	1023.000000	1023.000000	2046.000000
34.259998	0.040162	23.735657	5.142492	4.760840	6.441627	7.390697	0.000000	-10.000000	-0.266667	22.466667	493.166656	1023.000000	1023.000000	2046.000000
34.279999	0.040959	24.206951	5.242501	4.663688	6.641310	7.659452	0.000000	-10.000000	-0.266667	22.450001	500.500000	1023.000000	1023.000000	2046.000000
34.299999	0.041419	24.478846	5.445954	4.569534	6.835288	7.628070	0.000000	-10.000000	-0.233333	22.116667	508.166656	1023.000000	1023.000000	2046.000000
34.320000	0.041829	24.721046	5.561993	4.478941	6.900601	7.779511	0.000000	-10.000000	-0.216667	21.500000	515.666687	1023.000000	1023.000000	2046.000000
34.340000	0.042401	25.058842	5.645804	4.510942	7.071042	7.831052	0.000000	-10.000000	-0.208333	20.783333	523.000000	1023.000000	1023.000000	2046.000000
34.360001	0.043179	25.518963	5.799916	4.481830	7.283221	7.953996	0.000000	-10.000000	-0.208333	20.283333	530.000000	1023.000000	1023.000000	2046.000000
34.380001	0.043851	25.916239	5.882183	4.539841	7.389206	8.105010	0.000000	-10.000000	-0.208333	19.800001	536.833313	1023.000000	1023.000000	2046.000000
34.400002	0.044639	26.381392	5.950809	4.588324	7.708331	8.133927	0.000000	-10.000000	-0.200000	19.400002	543.500000	1023.000000	1023.000000	2046.000000
34.419998	0.045245	26.739754	6.123191	4.568958	7.799361	8.248244	0.000000	-10.000000	-0.200000	19.166668	550.000000	1023.000000	1023.000000	2046.000000
34.439999	0.045903	27.128757	6.148993	4.606377	7.999189	8.374200	0.000000	-10.000000	-0.200000	19.033335	556.333313	1023.000000	1023.000000	2046.000000
34.459999	0.046420	27.433947	6.236855	4.594946	8.220746	8.381400	0.000000	-10.000000	-0.191667	19.000000	562.833313	1023.000000	1023.000000	2046.000000
34.480000	0.046783	27.649025	6.313854	4.652801	8.207961	8.474409	0.000000	-10.000000	-0.175000	18.883333	569.166687	1023.000000	1023.000000	2046.000000
34.500000	0.047428	28.030046	6.414972	4.691025	8.425795	8.498255	0.000000	-10.000000	-0.158333	18.616667	575.500000	1023.000000	1023.000000	2046.000000
34.520000	0.047822	28.262598	6.504019	4.712500	8.541559	8.504519	0.000000	-10.000000	-0.150000	18.299999	581.666687	1023.000000	1023.000000	2046.000000
34.540001	0.048286	28.536747	6.536185	4.733541	8.642879	8.624142	0.000000	-10.000000	-0.150000	17.900000	588.000000	1023.000000	1023.000000	2046.000000
34.560001	0.048754	28.813381	6.665049	4.741248	8.779309	8.627775	0.000000	-10.000000	-0.133333	17.366667	594.166687	1023.000000	1023.000000	2046.000000
34.580002	0.049002	28.960375	6.690825	4.786392	8.796534	8.686624	0.000000	-10.000000	-0.100000	16.716667	600.000000	1023.000000	1023.000000	2046.000000
34.599998	0.049704	29.374832	6.769582	4.874249	8.982798	8.748205	0.000000	-10.000000	-0.066667	15.916667	605.500000	1023.000000	1023.000000	2046.000000
34.619999	0.050017	29.560116	6.879586	4.918648	9.047880	8.714001	0.000000	-10.000000	-0.041667	15.000000	611.000000	1023.000000	1023.000000	2046.000000
34.639999	0.050543	29.871077	6.955177	4.938506	9.088114	8.889280	0.000000	-10.000000	-0.033333	13.666667	616.166687	1023.000000	1023.000000	2046.000000
34.660000	0.050608	29.909367	6.943320	4.984344	9.185603	8.796100	0.000000	-10.000000	-0.016667	12.100000	621.166687	1023.000000	1023.000000	2046.000000
34.680000	0.050529	29.862774	6.923288	5.027842	9.087466	8.824180	0.000000	-10.000000	-0.008333	10.216666	625.333313	1023.000000	1023.000000	2046.000000
34.700001	0.050670	29.945898	6.870769	5.097492	9.064577	8.913059	0.000000	-10.000000	0.000000	8.500000	629.166687	1023.000000	1023.000000	2046.000000
34.720001	0.050545	29.871937	6.803183	5.161887	9.091144	8.815723	0.000000	-10.000000	0.016667	6.700000	632.166687	1023.000000	1023.000000	2046.000000
34.740002	0.050283	29.717459	6.831382	5.144035	8.886916	8.855127	0.000000	-10.000000	0.033333	4.333333	634.833313	1023.000000	1023.000000	2046.000000
34.759998	0.050247	29.696165	6.838586	5.177462	8.914787	8.765329	0.000000	-10.000000	0.058333	1.416667	636.666687	1023.000000	1023.000000	2046.000000
34.779999	0.049834	29.451757	6.872752	5.145300	8.838543	8.595162	0.000000	-10.000000	0.066667	-1.266667	637.666687	1023.000000	1023.000000	2046.000000
34.799999	0.049313	29.143963	6.806817	5.179698	8.631897	8.525549	0.000000	-10.000000	0.083333	-3.483333	638.000000	1023.000000	1023.000000	2046.000000
34.820000	0.048654	28.754726	6.703632	5.284513	8.482518	8.284063	0.000000	-10.000000	0.091667	-5.366667	638.000000	1023.000000	1023.000000	2046.000000
34.840000	0.047888	28.301680	6.610887	5.383334	8.188004	8.119454	0.000000	-10.000000	0.100000	-7.333333	638.000000	1023.000000	1023.000000	2046.000000
34.860001	0.047455	28.046072	6.521664	5.458560	8.086618	7.979230	0.000000	-10.000000	0.100000	-8.916667	638.000000	1023.000000	1023.000000	2046.000000
34.880001	0.047015	27.785666	6.489450	5.602687	7.905065	7.788462	0.000000	-10.000000	0.116667	-10.216667	638.000000	1023.000000	1023.000000	2046.000000
34.900002	0.046525	27.496353	6.419343	5.609807	7.719366	7.747838	0.000000	-10.000000	0.141667	-11.633333	638.000000	1023.000000	1023.000000	2046.000000
34.919998	0.046014	27.194305	6.369968	5.686935	7.563388	7.574014	0.000000	-10.000000	0.175000	-13.050000	634.333313	1023.000000	1023.000000	2046.000000
34.939999	0.045314	26.780420	6.312322	5.692049	7.382887	7.393161	0.000000	-10.000000	0.208333	-14.366667	625.833313	1023.000000	1023.000000	2046.000000
34.959999	0.044657	26.392258	6.246489	5.592442	7.193842	7.359486	0.000000	-10.000000	0.250000	-15.466667	615.666687	1023.000000	1023.000000	2046.000000
34.980000	0.043970	25.986000	6.293703	5.424272	7.078057	7.189968	0.000000	-10.000000	0.283333	-16.833334	607.166687	1023.000000	1023.000000	2046.000000
35.000000	0.042818	25.305313	6.255527	5.289405	6.841344	6.919037	0.000000	-10.000000	0.333333	-18.500000	601.500000	1023.000000	1023.000000	2046.000000
35.020000	0.041999	24.821541	6.245230	5.140815	6.725653	6.709844	0.000000	-10.000000	0.375000	-20.100000	595.333313	1023.000000	1023.000000	2046.000000
35.040001	0.040990	24.225203	6.211164	5.105282	6.561575	6.347182	0.000000	-10.000000	0.408333	-21.150000	588.666687	1023.000000	1023.000000	2046.000000
35.060001	0.040208	23.762913	6.158797	4.972406	6.361768	6.269941	0.000000	-10.000000	0.416667	-21.900000	581.666687	1023.000000	1023.000000	2046.000000
35.080002	0.039292	23.221684	6.082778	4.973956	6.201039	5.963911	0.000000	-10.000000	0.425000	-22.366667	574.333313	1023.000000	1023.000000	2046.000000
35.099998	0.038413	22.702000	5.974119	4.931905	6.063861	5.732114	0.000000	-10.000000	0.441667	-23.016666	566.833313	1023.000000	1023.000000	2046.000000
35.119999	0.037415	22.112162	5.942378	4.853018	5.815734	5.501033	0.000000	-10.000000	0.466667	-23.466667	559.000000	1023.000000	1023.000000	2046.000000
35.139999	0.036633	21.650234	5.868119	4.861777	5.715809	5.204530	0.000000	-10.000000	0.491667	-24.100000	551.000000	1023.000000	1023.000000	2046.000000
35.160000	0.035552	21.011444	5.747041	4.872604	5.464184	4.927615	0.000000	-10.000000	0.516667	-24.416668	543.000000	1023.000000	1023.000000	2046.000000
35.180000	0.034706	20.511084	5.692620	4.826088	5.309900	4.682475	0.000000	-10.000000	0.516667	-24.616667	535.000000	1023.000000	1023.000000	2046.000000
35.200001	0.033782	19.965149	5.581182	4.799008	5.131377	4.453582	0.000000	-10.000000	0.525000	-24.799999	527.000000	1023.000000	1023.000000	2046.000000
35.220001	0.032722	19.338903	5.527820	4.709776	4.888738	4.212571	0.000000	-10.000000	0.533333	-25.016666	518.666687	1023.000000	1023.000000	2046.000000
35.240002	0.031906	18.856627	5.397354	4.709420	4.767030	3.982822	0.000000	-10.000000	0.550000	-25.283335	510.333344	1023.000000	1023.000000	2046.000000
35.259998	0.031022	18.334087	5.319991	4.697858	4.533880	3.782358	0.000000	-10.000000	0.550000	-25.416668	501.666656	1023.000000	1023.000000	2046.000000
35.279999	0.030395	17.963211	5.297249	4.682384	4.357871	3.625707	0.000000	-10.000000	0.550000	-25.616667	493.333344	1023.000000	1023.000000	2046.000000
35.299999	0.029780	17.600027	5.153773	4.728200	4.254218	3.463836	0.000000	-10.000000	0.558333	-25.700001	484.666656	1023.000000	1023.000000	2046.000000
35.320000	0.029040	17.162357	5.136154	4.644342	3.996022	3.385839	0.000000	-10.000000	0.558333	-25.983334	476.166656	1023.000000	1023.000000	2046.000000
35.340000	0.028241	16.690187	4.993469	4.644201	3.814398	3.238119	0.000000	-10.000000	0.558333	-26.033335	467.500000	1023.000000	1023.000000	2046.000000
35.360001	0.027333	16.153915	4.801685	4.686658	3.576845	3.088727	0.000000	-10.000000	0.550000	-26.183334	458.833344	1023.000000	1023.000000	2046.000000
35.380001	0.026582	15.710186	4.708731	4.633598	3.385649	2.982208	0.000000	-10.000000	0.550000	-26.000000	450.166656	1023.000000	1023.000000	2046.000000
35.400002	0.025773	15.232012	4.604213	4.646505	3.190289	2.791005	0.000000	-10.000000	0.550000	-26.066668	441.500000	1023.000000	1023.000000	2046.000000
35.419998	0.025004	14.777475	4.544911	4.524510	2.978405	2.729649	0.000000	-10.000000	0.550000	-25.916668	432.833344	1023.000000	1023.000000	2046.000000
35.439999	0.024278	14.348022	4.573680	4.384929	2.758301	2.631111	0.000000	-10.000000	0.550000	-25.983334	424.166656	1023.000000	1023.000000	2046.000000
35.459999	0.023470	13.870788	4.411610	4.360202	2.652067	2.446908	0.000000	-10.000000	0.550000	-25.833334	415.500000	1023.000000	1023.000000	2046.000000
35.480000	0.022681	13.404749	4.391030	4.311883	2.395855	2.305982	0.000000	-10.000000	0.533333	-25.616667	406.833344	1023.000000	1023.000000	2046.000000
35.500000	0.021937	12.964950	4.255235	4.409834	2.186980	2.112901	0.000000	-10.000000	0.525000	-25.150002	398.333344	1023.000000	1023.000000	2046.000000
35.520000	0.021333	12.607637	4.076765	4.491747	2.032422	2.006703	0.000000	-10.000000	0.525000	-24.700001	390.000000	1023.000000	1023.000000	2046.000000
35.540001	0.020794	12.289307	4.063566	4.465400	1.748131	2.012210	0.000000	-10.000000	0.533333	-24.616667	381.666656	1023.000000	1023.000000	2046.000000
35.560001	0.020313	12.005275	3.853971	4.572877	1.651253	1.927173	0.000000	-10.000000	0.541667	-24.916668	373.333344	1023.000000	1023.000000	2046.000000
35.580002	0.019993	11.815746	3.868572	4.519807	1.478525	1.948842	0.000000	-10.000000	0.541667	-25.333334	364.833344	1023.000000	1023.000000	2046.000000
35.599998	0.019502	11.525787	3.725197	4.562676	1.396707	1.841207	0.000000	-10.000000	0.550000	-25.516666	356.500000	1023.000000	1023.000000	2046.000000
35.619999	0.019014	11.237020	3.611488	4.503901	1.290734	1.830896	0.000000	-10.000000	0.550000	-25.416668	348.000000	1023.000000	1023.000000	2046.000000
35.639999	0.018450	10.904044	3.596853	4.345047	1.173654	1.788490	0.000000	-10.000000	0.541667	-25.100000	339.500000	1023.000000	1023.000000	2046.000000
35.660000	0.017930	10.596860	3.516606	4.224713	1.156146	1.699395	0.000000	-10.000000	0.533333	-24.933334	331.166656	1023.000000	1023.000000	2046.000000
35.680000	0.017178	10.152133	3.569620	3.976882	0.987888	1.617743	0.000000	-10.000000	0.533333	-24.916666	322.833344	1023.000000	1023.000000	2046.000000
35.700001	0.016687	9.862186	3.455093	3.959387	1.009018	1.438688	0.000000	-10.000000	0.533333	-24.966667	314.500000	1023.000000	1023.000000	2046.000000
35.720001	0.016085	9.506527	3.422673	3.794896	0.943218	1.345741	0.000000	-10.000000	0.533333	-24.700001	306.166656	1023.000000	1023.000000	2046.000000
35.740002	0.015580	9.207932	3.323848	3.774778	0.903320	1.205986	0.000000	-10.000000	0.516667	-24.400000	298.000000	1023.000000	1023.000000	2046.000000
35.759998	0.015206	8.986937	3.319223	3.679994	0.804172	1.183547	0.000000	-10.000000	0.508333	-24.133333	290.000000	1023.000000	1023.000000	2046.000000
35.779999	0.014709	8.692894	3.280527	3.635028	0.695830	1.081508	0.000000	-10.000000	0.500000	-24.183334	282.000000	1023.000000	1023.000000	2046.000000
35.799999	0.014222	8.404920	3.106938	3.617316	0.658103	1.022564	0.000000	-10.000000	0.500000	-24.033335	274.000000	1023.000000	1023.000000	2046.000000
35.820000	0.013750	8.126534	3.134420	3.455068	0.501884	1.035163	0.000000	-10.000000	0.500000	-23.816668	266.000000	1023.000000	1023.000000	2046.000000
35.840000	0.013240	7.825128	2.964865	3.498235	0.493211	0.868816	0.000000	-10.000000	0.491667	-23.483334	258.000000	1023.000000	1023.000000	2046.000000
35.860001	0.012755	7.538023	2.947575	3.375180	0.341431	0.873838	0.000000	-10.000000	0.483333	-23.216667	250.000000	1023.000000	1023.000000	2046.000000
35.880001	0.012384	7.318966	2.895634	3.333687	0.283127	0.806518	0.000000	-10.000000	0.458333	-22.883333	242.166672	1023.000000	1023.000000	2046.000000
35.900002	0.011741	6.939121	2.749981	3.305413	0.204687	0.679040	0.000000	-10.000000	0.441667	-22.600000	234.500000	1023.000000	1023.000000	2046.000000
35.919998	0.011377	6.723934	2.763826	3.152190	0.071710	0.736209	0.000000	-10.000000	0.416667	-22.266666	227.000000	1023.000000	1023.000000	2046.000000
35.939999	0.011036	6.522539	2.614164	3.222958	0.106877	0.578541	0.000000	-10.000000	0.416667	-22.183334	219.500000	1023.000000	1023.000000	2046.000000
35.959999	0.010736	6.344697	2.638021	3.152189	0.010119	0.544368	0.000000	-10.000000	0.408333	-22.166668	212.166672	1023.000000	1023.000000	2046.000000
35.980000	0.010470	6.188027	2.518687	3.178726	-0.036142	0.526755	0.000000	-10.000000	0.408333	-22.316668	204.666672	1023.000000	1023.000000	2046.000000
36.000000	0.009989	5.903438	2.410343	3.126692	-0.085727	0.452129	0.000000	-10.000000	0.408333	-22.366667	197.333328	1023.000000	1023.000000	2046.000000
36.020000	0.009685	5.723583	2.362138	3.062700	-0.201194	0.499939	0.000000	-10.000000	0.408333	-22.200001	189.666672	1023.000000	1023.000000	2046.000000
36.040001	0.009376	5.541434	2.162396	3.142982	-0.178034	0.414091	0.000000	-10.000000	0.408333	-21.916668	182.333328	1023.000000	1023.000000	2046.000000
36.060001	0.008964	5.297861	2.168258	2.979028	-0.280106	0.430681	0.000000	-10.000000	0.400000	-21.416668	175.000000	1023.000000	1023.000000	2046.000000
36.080002	0.008406	4.967838	2.081918	2.931126	-0.379691	0.334485	0.000000	-10.000000	0.383333	-20.933334	168.000000	1023.000000	1023.000000	2046.000000
36.099998	0.008029	4.744901	2.093281	2.811647	-0.458439	0.298412	0.000000	-10.000000	0.375000	-20.300001	161.000000	1023.000000	1023.000000	2046.000000
36.119999	0.007673	4.534802	2.059431	2.736890	-0.490110	0.228592	0.000000	-10.000000	0.358333	-19.916668	154.166672	1023.000000	1023.000000	2046.000000
36.139999	0.007187	4.247449	1.930953	2.779800	-0.571116	0.107811	0.000000	-10.000000	0.358333	-19.483334	147.500000	1023.000000	1023.000000	2046.000000
36.160000	0.006810	4.024435	1.953943	2.724609	-0.775120	0.121002	0.000000	-10.000000	0.350000	-18.883333	141.000000	1023.000000	1023.000000	2046.000000
36.180000	0.006457	3.815914	1.770021	2.897162	-0.838487	-0.012782	0.000000	-10.000000	0.350000	-18.366667	134.666672	1023.000000	1023.000000	2046.000000
36.200001	0.006256	3.697223	1.727197	2.943772	-0.904253	-0.069494	0.000000	-10.000000	0.333333	-18.066666	128.500000	1023.000000	1023.000000	2046.000000
36.220001	0.006103	3.606673	1.704057	2.999770	-1.034712	-0.062442	0.000000	-10.000000	0.333333	-18.583334	122.500000	1023.000000	1023.000000	2046.000000
36.240002	0.006130	3.622955	1.613996	3.150848	-1.034030	-0.107859	0.000000	-10.000000	0.333333	-19.033333	116.333336	1023.000000	1023.000000	2046.000000
36.259998	0.005895	3.483911	1.663305	3.039486	-1.215976	-0.002903	0.000000	-10.000000	0.350000	-19.600000	110.000000	1023.000000	1023.000000	2046.000000
36.279999	0.005888	3.479983	1.510764	3.125683	-1.095203	-0.061261	0.000000	-10.000000	0.350000	-19.500000	103.333336	1023.000000	1023.000000	2046.000000
36.299999	0.005478	3.237638	1.568831	2.941686	-1.218184	-0.054695	0.000000	-10.000000	0.350000	-19.200001	96.833336	1023.000000	1023.000000	2046.000000
36.320000	0.005202	3.074530	1.519792	2.813821	-1.236410	-0.022674	0.000000	-10.000000	0.350000	-18.799999	90.500000	1023.000000	1023.000000	2046.000000
36.340000	0.004830	2.854447	1.505561	2.721205	-1.165675	-0.206644	0.000000	-10.000000	0.333333	-18.650000	84.333336	1023.000000	1023.000000	2046.000000
36.360001	0.004381	2.589307	1.563213	2.525820	-1.297398	-0.202328	0.000000	-10.000000	0.300000	-18.450001	78.000000	1023.000000	1023.000000	2046.000000
36.380001	0.004194	2.478632	1.470393	2.506366	-1.187001	-0.311125	0.000000	-10.000000	0.283333	-18.233334	71.666664	1023.000000	1023.000000	2046.000000
36.400002	0.003795	2.242984	1.531049	2.331586	-1.355888	-0.263762	0.000000	-10.000000	0.283333	-18.016666	65.500000	1023.000000	1023.000000	2046.000000
36.419998	0.003921	2.317342	1.465982	2.354810	-1.220385	-0.283065	0.000000	-10.000000	0.308333	-17.983334	59.500000	1023.000000	1023.000000	2046.000000
36.439999	0.003540	2.092133	1.483828	2.257289	-1.329920	-0.319064	0.000000	-10.000000	0.308333	-17.816668	53.500000	1023.000000	1023.000000	2046.000000
36.459999	0.003319	1.961504	1.405429	2.268401	-1.362444	-0.349882	0.000000	-10.000000	0.300000	-17.500000	47.500000	1023.000000	1023.000000	2046.000000
36.480000	0.003165	1.870708	1.394899	2.234670	-1.357499	-0.401361	0.000000	-10.000000	0.275000	-16.983334	41.833332	1023.000000	1023.000000	2046.000000
36.500000	0.002897	1.711832	1.358785	2.172183	-1.439101	-0.380034	0.000000	-10.000000	0.258333	-16.400000	36.166668	1023.000000	1023.000000	2046.000000
36.520000	0.002663	1.574069	1.295234	2.190402	-1.412403	-0.499163	0.000000	-10.000000	0.250000	-15.933333	30.833334	1023.000000	1023.000000	2046.000000
36.540001	0.002301	1.360142	1.290519	2.037057	-1.541974	-0.425459	0.000000	-10.000000	0.241667	-15.500000	25.333334	1023.000000	1023.000000	2046.000000
36.560001	0.002167	1.280797	1.152143	2.116434	-1.476200	-0.511579	0.000000	-10.000000	0.233333	-15.200000	20.166666	1023.000000	1023.000000	2046.000000
36.580002	0.001841	1.087982	1.200062	1.985353	-1.612707	-0.484726	0.000000	-10.000000	0.225000	-14.700000	15.000000	1023.000000	1023.000000	2046.000000
36.599998	0.001834	1.083803	1.113073	2.034276	-1.540915	-0.522630	0.000000	-10.000000	0.225000	-14.350000	10.166667	1023.000000	1023.000000	2046.000000
36.619999	0.001621	0.957727	1.185384	2.019045	-1.623037	-0.623664	0.000000	-10.000000	0.225000	-13.950000	5.500000	1023.000000	1023.000000	2046.000000
36.639999	0.001606	0.949194	1.110319	2.042166	-1.614028	-0.589263	0.000000	-10.000000	0.225000	-13.816667	1.166667	1023.000000	1023.000000	2046.000000
36.660000	0.001362	0.804783	1.039429	2.014471	-1.619161	-0.629955	0.000000	-10.000000	0.216667	-13.583334	-3.166667	1023.000000	1023.000000	2046.000000
36.680000	0.001156	0.683435	0.963913	2.006198	-1.711845	-0.574831	0.000000	-10.000000	0.200000	-13.133333	-7.500000	1023.000000	1023.000000	2046.000000
36.700001	0.001088	0.642966	0.835452	2.084132	-1.628093	-0.648525	0.000000	-10.000000	0.166667	-12.133333	-11.833333	1023.000000	1023.000000	2046.000000
36.720001	0.000861	0.508900	0.893301	1.963767	-1.768079	-0.580088	0.000000	-10.000000	0.133333	-11.050000	-15.833333	1023.000000	1023.000000	2046.000000
36.740002	0.000668	0.394962	0.787485	1.987412	-1.698587	-0.681349	0.000000	-10.000000	0.108333	-9.783334	-19.500000	1023.000000	1023.000000	2046.000000
36.759998	0.000536	0.316676	0.886121	1.867803	-1.794967	-0.642281	0.000000	-10.000000	0.100000	-8.850000	-22.666666	1023.000000	1023.000000	2046.000000
36.779999	0.000175	0.103283	0.847544	1.833583	-1.893748	-0.684096	0.000000	-10.000000	0.091667	-7.933333	-25.666666	1023.000000	1023.000000	2046.000000
36.799999	-0.000031	-0.018133	0.786472	1.940329	-1.862626	-0.882309	0.000000	-10.000000	0.075000	-7.183333	-28.166666	1023.000000	1023.000000	2046.000000
36.820000	-0.000252	-0.148765	0.775332	1.924405	-2.053041	-0.795461	0.000000	-10.000000	0.058333	-6.016667	-30.666666	1023.000000	1023.000000	2046.000000
36.840000	-0.000199	-0.117898	0.709211	2.134552	-1.994548	-0.967114	0.000000	-10.000000	0.050000	-4.783333	-32.666668	1023.000000	1023.000000	2046.000000
36.860001	-0.000174	-0.103053	0.800185	2.118999	-2.185195	-0.837043	0.000000	-10.000000	0.050000	-3.750000	-34.333332	1023.000000	1023.000000	2046.000000
36.880001	-0.000003	-0.001628	0.654112	2.306303	-2.058299	-0.903743	0.000000	-10.000000	0.050000	-3.300000	-35.166668	1023.000000	1023.000000	2046.000000
36.900002	0.000017	0.010197	0.768449	2.270811	-2.225311	-0.803751	0.000000	-10.000000	0.050000	-3.283333	-36.333332	1023.000000	1023.000000	2046.000000
36.919998	0.000179	0.105897	0.689394	2.368057	-2.158513	-0.793042	0.000000	-10.000000	0.050000	-3.466667	-37.500000	1023.000000	1023.000000	2046.000000
36.939999	0.000145	0.085646	0.731241	2.367755	-2.227834	-0.785516	0.000000	-10.000000	0.050000	-3.583333	-39.166668	1023.000000	1023.000000	2046.000000
36.959999	-0.000005	-0.002953	0.718664	2.271881	-2.283081	-0.710416	0.000000	-10.000000	0.050000	-3.466667	-40.333332	1023.000000	1023.000000	2046.000000
36.980000	-0.000008	-0.004730	0.765614	2.199897	-2.164429	-0.805812	0.000000	-10.000000	0.058333	-3.433333	-41.500000	1023.000000	1023.000000	2046.000000
37.000000	-0.000510	-0.301136	0.802238	2.008684	-2.301777	-0.810281	0.000000	-10.000000	0.058333	-3.333333	-42.500000	1023.000000	1023.000000	2046.000000
37.020000	-0.000353	-0.208739	0.805469	1.973866	-2.086510	-0.901565	0.000000	-10.000000	0.058333	-2.416667	-43.666668	1023.000000	1023.000000	2046.000000
37.040001	-0.000613	-0.362530	0.933217	1.806224	-2.255326	-0.846645	0.000000	-10.000000	0.050000	-1.216667	-44.500000	1023.000000	1023.000000	2046.000000
37.060001	-0.000454	-0.268299	0.846754	1.820272	-2.043752	-0.891574	0.000000	-10.000000	0.050000	-0.150000	-45.000000	1023.000000	1023.000000	2046.000000
37.080002	-0.000377	-0.222814	0.964195	1.764182	-2.105392	-0.845799	0.000000	-10.000000	0.050000	0.683333	-45.000000	1023.000000	1023.000000	2046.000000
37.099998	-0.000233	-0.137844	0.975912	1.735183	-2.083262	-0.765678	0.000000	-10.000000	0.041667	1.833333	-45.000000	1023.000000	1023.000000	2046.000000
37.119999	-0.000106	-0.062681	1.009029	1.806592	-1.991117	-0.887185	0.000000	-10.000000	0.025000	3.700000	-45.000000	1023.000000	1023.000000	2046.000000
37.139999	-0.000241	-0.142692	1.003003	1.722999	-2.085629	-0.783064	0.000000	-10.000000	0.008333	5.716667	-45.000000	1023.000000	1023.000000	2046.000000
37.160000	0.000090	0.053441	1.039393	1.807491	-1.903190	-0.890254	0.000000	-10.000000	-0.008333	7.850000	-45.000000	1023.000000	1023.000000	2046.000000
37.180000	-0.000025	-0.014709	1.068858	1.667315	-1.993964	-0.756918	0.000000	-10.000000	-0.033333	9.700001	-45.000000	1023.000000	1023.000000	2046.000000
37.200001	0.000301	0.177955	1.007605	1.778272	-1.775762	-0.832159	0.000000	-10.000000	-0.066667	11.266667	-45.000000	1023.000000	1023.000000	2046.000000
37.220001	0.000308	0.182257	1.081869	1.675437	-1.821822	-0.753227	0.000000	-10.000000	-0.100000	12.616667	-45.000000	1023.000000	1023.000000	2046.000000
37.240002	0.000632	0.373798	1.039384	1.759800	-1.669419	-0.755966	0.000000	-10.000000	-0.133333	14.233334	-33.666668	1023.000000	1023.000000	2046.000000
37.259998	0.001060	0.626657	1.159901	1.735979	-1.556948	-0.712275	0.000000	-10.000000	-0.150000	15.733334	-10.500000	1023.000000	1023.000000	2046.000000
37.279999	0.001308	0.773303	1.207315	1.747364	-1.549818	-0.631559	0.000000	-10.000000	-0.183333	17.383333	14.500000	1023.000000	1023.000000	2046.000000
37.299999	0.001977	1.168611	1.207394	1.879673	-1.251360	-0.667096	0.000000	-10.000000	-0.208333	18.850000	30.166666	1023.000000	1023.000000	2046.000000
37.320000	0.002147	1.268791	1.307759	1.782876	-1.308571	-0.513273	0.000000	-10.000000	-0.258333	20.116667	36.166668	1023.000000	1023.000000	2046.000000
37.340000	0.002509	1.482585	1.187508	1.906281	-1.139714	-0.471490	0.000000	-10.000000	-0.266667	21.150000	42.666668	1023.000000	1023.000000	2046.000000
37.360001	0.002905	1.717010	1.182111	1.990040	-1.019356	-0.435785	0.000000	-10.000000	-0.266667	21.783335	49.666668	1023.000000	1023.000000	2046.000000
37.380001	0.003113	1.839566	1.199027	1.993141	-1.026287	-0.326314	0.000000	-10.000000	-0.258333	22.200001	56.833332	1023.000000	1023.000000	2046.000000
37.400002	0.003564	2.106416	1.166225	2.052553	-0.765870	-0.346492	0.000000	-10.000000	-0.275000	22.533335	64.166664	1023.000000	1023.000000	2046.000000
37.419998	0.004062	2.400419	1.381265	1.960859	-0.769992	-0.171713	0.000000	-10.000000	-0.283333	22.683334	71.500000	1023.000000	1023.000000	2046.000000
37.439999	0.004265	2.520866	1.365036	1.957140	-0.652188	-0.149121	0.000000	-10.000000	-0.283333	22.900000	79.166664	1023.000000	1023.000000	2046.000000
37.459999	0.004660	2.754022	1.433147	2.085111	-0.588081	-0.176155	0.000000	-10.000000	-0.283333	22.866667	86.666664	1023.000000	1023.000000	2046.000000
37.480000	0.004848	2.865059	1.424738	2.139190	-0.638576	-0.060293	0.000000	-10.000000	-0.291667	23.016666	94.333336	1023.000000	1023.000000	2046.000000
37.500000	0.005457	3.224828	1.390832	2.366057	-0.454145	-0.077916	0.000000	-10.000000	-0.291667	22.883333	102.000000	1023.000000	1023.000000	2046.000000
37.520000	0.006179	3.651663	1.454837	2.458176	-0.434389	0.173039	0.000000	-10.000000	-0.291667	23.016666	109.666664	1023.000000	1023.000000	2046.000000
37.540001	0.006886	4.069720	1.454282	2.635786	-0.236658	0.216310	0.000000	-10.000000	-0.291667	22.900000	117.333336	1023.000000	1023.000000	2046.000000
37.560001	0.007761	4.586706	1.642790	2.688232	-0.223490	0.479175	0.000000	-10.000000	-0.300000	23.033333	125.000000	1023.000000	1023.000000	2046.000000
37.580002	0.008348	4.933424	1.590152	2.783615	-0.071880	0.631537	0.000000	-10.000000	-0.300000	23.150000	132.666672	1023.000000	1023.000000	2046.000000
37.599998	0.009195	5.434035	1.735673	2.859527	0.072003	0.766832	0.000000	-10.000000	-0.300000	23.333334	140.333328	1023.000000	1023.000000	2046.000000
37.619999	0.009678	5.719645	1.763821	2.730132	0.202353	1.023338	0.000000	-10.000000	-0.300000	23.500000	148.000000	1023.000000	1023.000000	2046.000000
37.639999	0.010461	6.182612	1.898040	2.697901	0.457894	1.128776	0.000000	-10.000000	-0.300000	23.549999	156.000000	1023.000000	1023.000000	2046.000000
37.660000	0.010857	6.416414	1.982871	2.510925	0.568306	1.354312	0.000000	-10.000000	-0.316667	23.566668	164.000000	1023.000000	1023.000000	2046.000000
37.680000	0.011571	6.838567	2.118488	2.545411	0.829151	1.345516	0.000000	-10.000000	-0.341667	23.966667	172.000000	1023.000000	1023.000000	2046.000000
37.700001	0.012030	7.109606	2.227250	2.413007	0.883771	1.585578	0.000000	-10.000000	-0.358333	24.366667	180.000000	1023.000000	1023.000000	2046.000000
37.720001	0.012775	7.549875	2.269914	2.511035	1.171512	1.597413	0.000000	-10.000000	-0.358333	24.916668	188.000000	1023.000000	1023.000000	2046.000000
37.740002	0.013428	7.935809	2.438517	2.441578	1.185134	1.870579	0.000000	-10.000000	-0.333333	24.633333	196.000000	1023.000000	1023.000000	2046.000000
37.759998	0.014235	8.413042	2.432334	2.587901	1.548767	1.844041	0.000000	-10.000000	-0.325000	24.366667	204.000000	1023.000000	1023.000000	2046.000000
37.779999	0.014953	8.836943	2.586503	2.506563	1.577258	2.166620	0.000000	-10.000000	-0.325000	24.183334	212.000000	1023.000000	1023.000000	2046.000000
37.799999	0.015755	9.311205	2.622215	2.644203	1.838567	2.206220	0.000000	-10.000000	-0.350000	24.583334	220.333328	1023.000000	1023.000000	2046.000000
37.820000	0.016401	9.693178	2.783921	2.554614	1.833855	2.520789	0.000000	-10.000000	-0.366667	24.900002	228.666672	1023.000000	1023.000000	2046.000000
37.840000	0.017257	10.199074	2.762575	2.676873	2.217870	2.541755	0.000000	-10.000000	-0.383333	25.050001	237.000000	1023.000000	1023.000000	2046.000000
37.860001	0.017818	10.530407	2.880935	2.596399	2.221869	2.831204	0.000000	-10.000000	-0.400000	25.300001	245.333328	1023.000000	1023.000000	2046.000000
37.880001	0.018529	10.950751	2.863543	2.678765	2.569437	2.839007	0.000000	-10.000000	-0.408333	25.833334	253.666672	1023.000000	1023.000000	2046.000000
37.900002	0.019246	11.374170	2.959138	2.637055	2.663423	3.114554	0.000000	-10.000000	-0.408333	26.250000	262.333344	1023.000000	1023.000000	2046.000000
37.919998	0.019958	11.795283	2.971954	2.769039	2.957870	3.096421	0.000000	-10.000000	-0.383333	26.366667	271.000000	1023.000000	1023.000000	2046.000000
37.939999	0.020867	12.332256	3.127102	2.792831	3.059530	3.352794	0.000000	-10.000000	-0.375000	26.116667	279.833344	1023.000000	1023.000000	2046.000000
37.959999	0.021882	12.932055	3.178748	2.881590	3.370443	3.501273	0.000000	-10.000000	-0.366667	25.933334	288.500000	1023.000000	1023.000000	2046.000000
37.980000	0.022322	13.192552	3.237884	2.859873	3.418205	3.676590	0.000000	-10.000000	-0.383333	25.800001	297.166656	1023.000000	1023.000000	2046.000000
38.000000	0.023019	13.604149	3.197146	2.959978	3.613803	3.833222	0.000000	-10.000000	-0.391667	25.650000	305.833344	1023.000000	1023.000000	2046.000000
38.020000	0.023682	13.996271	3.242612	3.061892	3.696708	3.995059	0.000000	-10.000000	-0.400000	25.733334	314.500000	1023.000000	1023.000000	2046.000000
38.040001	0.024365	14.399898	3.210434	3.158958	3.912260	4.118245	0.000000	-10.000000	-0.400000	25.783333	323.000000	1023.000000	1023.000000	2046.000000
38.060001	0.025025	14.789871	3.370805	3.182763	4.011974	4.224330	0.000000	-10.000000	-0.400000	25.883333	331.500000	1023.000000	1023.000000	2046.000000
38.080002	0.025836	15.269359	3.491007	3.141400	4.130437	4.506514	0.000000	-10.000000	-0.383333	26.033333	340.166656	1023.000000	1023.000000	2046.000000
38.099998	0.026308	15.547845	3.564443	3.260383	4.266340	4.456680	0.000000	-10.000000	-0.375000	25.883333	348.833344	1023.000000	1023.000000	2046.000000
38.119999	0.026871	15.880550	3.624047	3.329087	4.273155	4.654261	0.000000	-10.000000	-0.383333	25.716667	357.500000	1023.000000	1023.000000	2046.000000
38.139999	0.027163	16.053587	3.579664	3.504364	4.346288	4.623272	0.000000	-10.000000	-0.383333	25.466667	366.000000	1023.000000	1023.000000	2046.000000
38.160000	0.027884	16.479368	3.646380	3.604446	4.360832	4.867711	0.000000	-10.000000	-0.391667	25.433334	374.500000	1023.000000	1023.000000	2046.000000
38.180000	0.028685	16.952745	3.644416	3.862528	4.521393	4.924408	0.000000	-10.000000	-0.383333	25.350000	383.166656	1023.000000	1023.000000	2046.000000
38.200001	0.029726	17.568047	3.813569	3.940336	4.555646	5.258495	0.000000	-10.000000	-0.383333	24.900002	391.666656	1023.000000	1023.000000	2046.000000
38.220001	0.030369	17.947895	3.826012	4.138993	4.679093	5.303797	0.000000	-10.000000	-0.366667	24.633335	400.000000	1023.000000	1023.000000	2046.000000
38.240002	0.031355	18.530832	3.972688	4.201664	4.748969	5.607512	0.000000	-10.000000	-0.350000	24.383335	408.000000	1023.000000	1023.000000	2046.000000
38.259998	0.031923	18.866623	4.007866	4.281560	4.897355	5.679841	0.000000	-10.000000	-0.341667	24.350000	416.333344	1023.000000	1023.000000	2046.000000
38.279999	0.032777	19.371237	4.181126	4.193089	5.022490	5.974532	0.000000	-10.000000	-0.325000	24.150002	424.666656	1023.000000	1023.000000	2046.000000
38.299999	0.033255	19.653877	4.285988	4.109153	5.160315	6.098422	0.000000	-10.000000	-0.291667	23.500000	433.000000	1023.000000	1023.000000	2046.000000
38.320000	0.033856	20.008707	4.451323	4.034757	5.298140	6.224488	0.000000	-10.000000	-0.266667	22.900000	440.833344	1023.000000	1023.000000	2046.000000
38.340000	0.034386	20.322075	4.603619	3.897539	5.374374	6.446543	0.000000	-10.000000	-0.258333	22.400000	448.500000	1023.000000	1023.000000	2046.000000
38.360001	0.035169	20.785032	4.693172	4.007322	5.595072	6.489466	0.000000	-10.000000	-0.258333	22.316668	456.000000	1023.000000	1023.000000	2046.000000
38.380001	0.036038	21.298332	4.863827	3.950034	5.677162	6.807311	0.000000	-10.000000	-0.258333	22.183334	463.500000	1023.000000	1023.000000	2046.000000
38.400002	0.036859	21.783583	4.935598	4.062673	5.915154	6.870158	0.000000	-10.000000	-0.250000	22.150000	470.833344	1023.000000	1023.000000	2046.000000
38.419998	0.037603	22.223431	5.059659	4.078446	6.021886	7.063438	0.000000	-10.000000	-0.250000	21.983334	478.166656	1023.000000	1023.000000	2046.000000
38.439999	0.038465	22.732792	5.135555	4.092913	6.262876	7.241448	0.000000	-10.000000	-0.241667	21.933334	485.500000	1023.000000	1023.000000	2046.000000
38.459999	0.039120	23.119717	5.214417	4.162461	6.419861	7.322979	0.000000	-10.000000	-0.241667	21.833334	492.833344	1023.000000	1023.000000	2046.000000
38.480000	0.039844	23.547628	5.330706	4.152691	6.538969	7.525262	0.000000	-10.000000	-0.233333	21.900002	500.166656	1023.000000	1023.000000	2046.000000
38.500000	0.040399	23.875957	5.407609	4.184247	6.706139	7.577962	0.000000	-10.000000	-0.225000	21.783335	507.500000	1023.000000	1023.000000	2046.000000
38.520000	0.040938	24.194557	5.473335	4.151594	6.794485	7.775144	0.000000	-10.000000	-0.208333	21.466667	514.833313	1023.000000	1023.000000	2046.000000
38.540001	0.041509	24.531536	5.563918	4.242290	6.954022	7.771306	0.000000	-10.000000	-0.200000	21.366667	522.000000	1023.000000	1023.000000	2046.000000
38.560001	0.042122	24.894018	5.583767	4.293317	7.139281	7.877655	0.000000	-10.000000	-0.200000	21.083334	529.000000	1023.000000	1023.000000	2046.000000
38.580002	0.042901	25.354528	5.725294	4.337368	7.304767	7.987100	0.000000	-10.000000	-0.208333	20.816668	536.166687	1023.000000	1023.000000	2046.000000
38.599998	0.043613	25.775331	5.768781	4.418005	7.528036	8.060510	0.000000	-10.000000	-0.208333	20.316668	543.166687	1023.000000	1023.000000	2046.000000
38.619999	0.044362	26.218182	5.938632	4.396986	7.631671	8.250893	0.000000	-10.000000	-0.216667	19.916668	550.166687	1023.000000	1023.000000	2046.000000
38.639999	0.044694	26.414362	5.897148	4.472823	7.775336	8.269055	0.000000	-10.000000	-0.208333	19.716667	556.833313	1023.000000	1023.000000	2046.000000
38.660000	0.045396	26.829252	5.923024	4.563094	7.866079	8.477055	0.000000	-10.000000	-0.208333	19.633333	563.500000	1023.000000	1023.000000	2046.000000
38.680000	0.045814	27.076300	5.870630	4.648931	8.060326	8.496414	0.000000	-10.000000	-0.200000	19.633333	570.000000	1023.000000	1023.000000	2046.000000
38.700001	0.046353	27.394844	5.988105	4.703258	8.107879	8.595602	0.000000	-10.000000	-0.191667	19.283333	576.666687	1023.000000	1023.000000	2046.000000
38.720001	0.046876	27.703646	6.064817	4.670485	8.279729	8.688615	0.000000	-10.000000	-0.200000	19.183334	583.166687	1023.000000	1023.000000	2046.000000
38.740002	0.047283	27.944136	6.192129	4.734740	8.346660	8.670608	0.000000	-10.000000	-0.200000	19.100000	589.500000	1023.000000	1023.000000	2046.000000
38.759998	0.047737	28.212280	6.265048	4.801507	8.407230	8.738497	0.000000	-10.000000	-0.191667	19.183334	595.833313	1023.000000	1023.000000	2046.000000
38.779999	0.047639	28.154861	6.220491	4.919533	8.378036	8.636801	0.000000	-10.000000	-0.166667	18.866667	602.166687	1023.000000	1023.000000	2046.000000
38.799999	0.048070	28.409342	6.221772	5.062320	8.411123	8.714128	0.000000	-10.000000	-0.133333	18.450001	608.500000	1023.000000	1023.000000	2046.000000
38.820000	0.048416	28.613939	6.204048	5.285483	8.461763	8.662645	0.000000	-10.000000	-0.116667	17.750000	614.833313	1023.000000	1023.000000	2046.000000
38.840000	0.048979	28.946720	6.298259	5.406562	8.462043	8.779857	0.000000	-10.000000	-0.100000	17.083334	620.833313	1023.000000	1023.000000	2046.000000
38.860001	0.049549	29.283724	6.354978	5.526774	8.568254	8.833717	0.000000	-10.000000	-0.083333	16.233334	626.833313	1023.000000	1023.000000	2046.000000
38.880001	0.050147	29.636801	6.433562	5.610874	8.617136	8.975229	0.000000	-10.000000	-0.066667	15.766667	630.500000	1023.000000	1023.000000	2046.000000
38.900002	0.050526	29.860786	6.478544	5.692818	8.708437	8.980988	0.000000	-10.000000	-0.050000	15.250000	636.000000	1023.000000	1023.000000	2046.000000
38.919998	0.050914	30.090204	6.534196	5.735982	8.795387	9.024637	0.000000	-10.000000	-0.041667	14.883333	641.166687	1023.000000	1023.000000	2046.000000
38.939999	0.051247	30.286842	6.719484	5.665454	8.803845	9.098059	0.000000	-10.000000	-0.025000	13.600000	648.000000	1023.000000	1023.000000	2046.000000
38.959999	0.051358	30.352633	6.755106	5.596781	8.904787	9.095958	0.000000	-10.000000	-0.008333	11.783334	652.666687	1023.000000	1023.000000	2046.000000
38.980000	0.051380	30.365793	6.867632	5.458668	8.929077	9.110416	0.000000	-10.000000	0.000000	9.533334	657.000000	1023.000000	1023.000000	2046.000000
39.000000	0.051357	30.352177	6.920802	5.461850	8.963069	9.006456	0.000000	-10.000000	0.016667	7.600000	660.500000	1023.000000	1023.000000	2046.000000
39.020000	0.051453	30.408463	6.956571	5.435312	8.981473	9.035107	0.000000	-10.000000	0.050000	5.266667	663.333313	1023.000000	1023.000000	2046.000000
39.040001	0.051390	30.371788	6.887812	5.455390	9.002491	9.026095	0.000000	-10.000000	0.083333	1.783333	665.333313	1023.000000	1023.000000	2046.000000
39.060001	0.051233	30.278618	6.927249	5.372855	8.930708	9.047805	0.000000	-10.000000	0.116667	-1.866667	666.500000	1023.000000	1023.000000	2046.000000
39.080002	0.051017	30.150988	6.969835	5.422591	8.822266	8.936296	0.000000	-10.000000	0.125000	-5.833333	667.000000	1023.000000	1023.000000	2046.000000
39.099998	0.050424	29.800468	6.876394	5.420530	8.702381	8.801164	0.000000	-10.000000	0.141667	-8.683333	667.000000	1023.000000	1023.000000	2046.000000
39.119999	0.050108	29.613899	6.927639	5.347424	8.562835	8.776003	0.000000	-10.000000	0.141667	-11.266666	667.000000	1023.000000	1023.000000	2046.000000
39.139999	0.049189	29.070770	6.805425	5.344471	8.354386	8.566488	0.000000	-10.000000	0.200000	-13.083333	667.000000	1023.000000	1023.000000	2046.000000
39.160000	0.048547	28.691399	6.802415	5.271550	8.143068	8.474365	0.000000	-10.000000	0.250000	-14.866667	663.666687	1023.000000	1023.000000	2046.000000
39.180000	0.047427	28.029133	6.642240	5.271144	7.910672	8.205076	0.000000	-10.000000	0.316667	-16.683334	655.500000	1023.000000	1023.000000	2046.000000
39.200001	0.046606	27.544151	6.631423	5.219975	7.625426	8.067327	0.000000	-10.000000	0.358333	-18.450001	645.333313	1023.000000	1023.000000	2046.000000
39.220001	0.045362	26.808743	6.398990	5.283425	7.418165	7.708161	0.000000	-10.000000	0.408333	-20.083334	636.333313	1023.000000	1023.000000	2046.000000
39.240002	0.044537	26.321560	6.476551	5.311801	7.032523	7.500684	0.000000	-10.000000	0.450000	-21.666666	629.666687	1023.000000	1023.000000	2046.000000
39.259998	0.043342	25.615334	6.326100	5.317596	6.767681	7.203954	0.000000	-10.000000	0.491667	-23.016666	622.500000	1023.000000	1023.000000	2046.000000
39.279999	0.042259	24.975262	6.247021	5.297009	6.472186	6.959045	0.000000	-10.000000	0.525000	-24.116667	614.833313	1023.000000	1023.000000	2046.000000
39.299999	0.041194	24.345427	6.040258	5.361333	6.211516	6.732320	0.000000	-10.000000	0.550000	-24.883333	606.666687	1023.000000	1023.000000	2046.000000
39.320000	0.040170	23.740490	5.899607	5.409626	5.963052	6.468205	0.000000	-10.000000	0.558333	-25.433334	598.333313	1023.000000	1023.000000	2046.000000
39.340000	0.039196	23.164595	5.807547	5.401302	5.740001	6.215745	0.000000	-10.000000	0.566667	-25.650000	589.666687	1023.000000	1023.000000	2046.000000
39.360001	0.038106	22.520432	5.691145	5.381688	5.507410	5.940189	0.000000	-10.000000	0.575000	-25.583334	581.333313	1023.000000	1023.000000	2046.000000
39.380001	0.037423	22.117086	5.781573	5.242185	5.262313	5.831016	0.000000	-10.000000	0.566667	-25.549999	572.666687	1023.000000	1023.000000	2046.000000
39.400002	0.036296	21.451056	5.609986	5.265733	5.128319	5.447017	0.000000	-10.000000	0.558333	-25.516666	564.333313	1023.000000	1023.000000	2046.000000
39.419998	0.035367	20.901608	5.613973	5.258646	4.816390	5.212598	0.000000	-10.000000	0.550000	-25.450001	555.666687	1023.000000	1023.000000	2046.000000
39.439999	0.034291	20.265879	5.426820	5.381287	4.595906	4.861867	0.000000	-10.000000	0.541667	-25.166668	547.333313	1023.000000	1023.000000	2046.000000
39.459999	0.033537	19.820515	5.341885	5.466042	4.325178	4.687412	0.000000	-10.000000	0.541667	-24.700001	538.833313	1023.000000	1023.000000	2046.000000
39.480000	0.032929	19.461033	5.166775	5.523893	4.214654	4.555710	0.000000	-10.000000	0.541667	-24.400000	530.500000	1023.000000	1023.000000	2046.000000
39.500000	0.032366	19.128151	5.115442	5.582515	3.998559	4.431635	0.000000	-10.000000	0.550000	-24.316666	522.166687	1023.000000	1023.000000	2046.000000
39.520000	0.031950	18.882551	5.112946	5.573118	3.848700	4.347786	0.000000	-10.000000	0.550000	-24.466667	514.000000	1023.000000	1023.000000	2046.000000
39.540001	0.031356	18.531435	4.948312	5.630843	3.771250	4.181029	0.000000	-10.000000	0.541667	-24.683334	506.000000	1023.000000	1023.000000	2046.000000
39.560001	0.030794	18.199253	4.917418	5.540881	3.609611	4.131343	0.000000	-10.000000	0.533333	-24.483334	498.000000	1023.000000	1023.000000	2046.000000
39.580002	0.030188	17.841354	4.827598	5.453581	3.545269	4.014907	0.000000	-10.000000	0.533333	-24.550001	490.000000	1023.000000	1023.000000	2046.000000
39.599998	0.029493	17.430262	4.836139	5.277507	3.426174	3.890441	0.000000	-10.000000	0.541667	-24.683334	481.666656	1023.000000	1023.000000	2046.000000
39.619999	0.028844	17.046633	4.781897	5.160821	3.407254	3.696661	0.000000	-10.000000	0.550000	-24.933334	473.333344	1023.000000	1023.000000	2046.000000
39.639999	0.027964	16.526873	4.775996	5.004862	3.228947	3.517068	0.000000	-10.000000	0.541667	-25.016668	465.000000	1023.000000	1023.000000	2046.000000
39.660000	0.027494	16.249231	4.711984	4.935122	3.224766	3.377359	0.000000	-10.000000	0.541667	-24.616667	456.666656	1023.000000	1023.000000	2046.000000
39.680000	0.026725	15.794228	4.573343	4.906885	3.110953	3.203048	0.000000	-10.000000	0.525000	-24.383333	448.333344	1023.000000	1023.000000	2046.000000
39.700001	0.026490	15.655349	4.574678	4.843472	3.079885	3.157314	0.000000	-10.000000	0.525000	-24.166666	440.000000	1023.000000	1023.000000	2046.000000
39.720001	0.025757	15.222509	4.462943	4.822680	2.938976	2.997911	0.000000	-10.000000	0.516667	-24.166666	432.000000	1023.000000	1023.000000	2046.000000
39.740002	0.025522	15.083363	4.549804	4.768393	2.778816	2.986351	0.000000	-10.000000	0.533333	-24.283333	424.000000	1023.000000	1023.000000	2046.000000
39.759998	0.024846	14.683980	4.321667	4.727850	2.792610	2.841853	0.000000	-10.000000	0.525000	-24.283333	416.000000	1023.000000	1023.000000	2046.000000
39.779999	0.024345	14.387614	4.372939	4.590827	2.575469	2.848379	0.000000	-10.000000	0.525000	-24.433334	408.000000	1023.000000	1023.000000	2046.000000
39.799999	0.023720	14.018362	4.164693	4.566639	2.585050	2.701980	0.000000	-10.000000	0.516667	-24.533333	400.000000	1023.000000	1023.000000	2046.000000
39.820000	0.023103	13.653868	4.123074	4.508893	2.413199	2.608701	0.000000	-10.000000	0.533333	-24.583334	391.666656	1023.000000	1023.000000	2046.000000
39.840000	0.022645	13.383204	4.060683	4.413183	2.323862	2.585474	0.000000	-10.000000	0.541667	-24.750000	383.333344	1023.000000	1023.000000	2046.000000
39.860001	0.022010	13.007900	3.944163	4.424973	2.207100	2.431664	0.000000	-10.000000	0.550000	-24.650002	375.000000	1023.000000	1023.000000	2046.000000
39.880001	0.021764	12.862322	3.951809	4.324515	2.124516	2.461481	0.000000	-10.000000	0.541667	-24.550001	367.000000	1023.000000	1023.000000	2046.000000
39.900002	0.021113	12.477660	3.738429	4.346510	2.097839	2.294883	0.000000	-10.000000	0.541667	-24.283333	359.000000	1023.000000	1023.000000	2046.000000
39.919998	0.020789	12.286396	3.811488	4.293130	1.917830	2.263947	0.000000	-10.000000	0.533333	-24.216667	350.666656	1023.000000	1023.000000	2046.000000
39.939999	0.020076	11.865125	3.586155	4.251390	1.866546	2.161034	0.000000	-10.000000	0.541667	-24.383333	342.333344	1023.000000	1023.000000	2046.000000
39.959999	0.019627	11.599537	3.501338	4.244097	1.694492	2.159609	0.000000	-10.000000	0.533333	-24.633333	334.000000	1023.000000	1023.000000	2046.000000
39.980000	0.019180	11.335220	3.361074	4.237313	1.648182	2.088650	0.000000	-10.000000	0.541667	-24.583334	326.000000	1023.000000	1023.000000	2046.000000
40.000000	0.018604	10.995090	3.321637	4.177732	1.511249	1.984470	0.000000	-10.000000	0.533333	-24.366667	318.000000	1023.000000	1023.000000	2046.000000
40.020000	0.018269	10.796949	3.292513	4.085720	1.451221	1.967495	0.000000	-10.000000	0.516667	-23.750000	310.000000	1023.000000	1023.000000	2046.000000
40.040001	0.017670	10.442815	3.231943	3.961515	1.365528	1.883829	0.000000	-10.000000	0.483333	-23.366667	302.000000	1023.000000	1023.000000	2046.000000
40.060001	0.017181	10.153768	3.235957	3.898668	1.246239	1.772903	0.000000	-10.000000	0.441667	-22.750000	294.000000	1023.000000	1023.000000	2046.000000
40.080002	0.016498	9.750508	3.107665	3.932825	1.112583	1.597436	0.000000	-10.000000	0.416667	-22.100000	286.333344	1023.000000	1023.000000	2046.000000
40.099998	0.016088	9.508021	3.060930	3.957350	0.922728	1.567014	0.000000	-10.000000	0.400000	-21.516666	279.000000	1023.000000	1023.000000	2046.000000
40.119999	0.015651	9.249845	2.848614	4.036885	0.896808	1.467538	0.000000	-10.000000	0.400000	-20.950001	272.000000	1023.000000	1023.000000	2046.000000
40.139999	0.015553	9.191702	2.846601	4.088100	0.701850	1.555151	0.000000	-10.000000	0.400000	-20.916668	265.000000	1023.000000	1023.000000	2046.000000
40.160000	0.015344	9.068059	2.715016	4.182013	0.693819	1.477211	0.000000	-10.000000	0.400000	-20.783335	258.000000	1023.000000	1023.000000	2046.000000
40.180000	0.015092	8.919426	2.766999	4.186955	0.464647	1.500825	0.000000	-10.000000	0.400000	-21.016666	251.000000	1023.000000	1023.000000	2046.000000
40.200001	0.014858	8.781306	2.650632	4.215976	0.495272	1.419427	0.000000	-10.000000	0.400000	-20.783335	244.000000	1023.000000	1023.000000	2046.000000
40.220001	0.014480	8.557590	2.611943	4.160211	0.379840	1.405595	0.000000	-10.000000	0.400000	-20.716667	237.000000	1023.000000	1023.000000	2046.000000
40.240002	0.014267	8.431506	2.540510	4.097951	0.444392	1.348654	0.000000	-10.000000	0.400000	-20.366667	230.000000	1023.000000	1023.000000	2046.000000
40.259998	0.013814	8.164080	2.604674	3.894729	0.287193	1.377483	0.000000	-10.000000	0.391667	-20.383333	223.166672	1023.000000	1023.000000	2046.000000
40.279999	0.013376	7.905113	2.512901	3.795725	0.360170	1.236317	0.000000	-10.000000	0.391667	-20.116667	216.333328	1023.000000	1023.000000	2046.000000
40.299999	0.012864	7.602872	2.547475	3.647620	0.231104	1.176673	0.000000	-10.000000	0.383333	-19.783335	209.666672	1023.000000	1023.000000	2046.000000
40.320000	0.012722	7.518486	2.554696	3.571154	0.297819	1.094817	0.000000	-10.000000	0.391667	-19.400002	203.000000	1023.000000	1023.000000	2046.000000
40.340000	0.012092	7.146587	2.436227	3.521284	0.214619	0.974457	0.000000	-10.000000	0.391667	-19.200001	196.666672	1023.000000	1023.000000	2046.000000
40.360001	0.012090	7.145284	2.481882	3.435982	0.166670	1.060751	0.000000	-10.000000	0.400000	-19.200001	190.166672	1023.000000	1023.000000	2046.000000
40.380001	0.011794	6.970251	2.351437	3.487080	0.202179	0.929555	0.000000	-10.000000	0.391667	-19.216667	183.833328	1023.000000	1023.000000	2046.000000
40.400002	0.011660	6.890978	2.401608	3.446921	0.060217	0.982231	0.000000	-10.000000	0.383333	-19.133333	177.333328	1023.000000	1023.000000	2046.000000
40.419998	0.011403	6.739378	2.296191	3.402738	0.122545	0.917903	0.000000	-10.000000	0.366667	-18.866667	171.000000	1023.000000	1023.000000	2046.000000
40.439999	0.010916	6.451489	2.287345	3.346321	-0.072033	0.889856	0.000000	-10.000000	0.358333	-18.483334	164.666672	1023.000000	1023.000000	2046.000000
40.459999	0.010869	6.423838	2.301061	3.287468	-0.067431	0.902739	0.000000	-10.000000	0.333333	-18.083334	158.500000	1023.000000	1023.000000	2046.000000
40.480000	0.010220	6.040017	2.077852	3.327850	-0.077117	0.711431	0.000000	-10.000000	0.316667	-17.866667	154.500000	1023.000000	1023.000000	2046.000000
40.500000	0.010115	5.978004	2.189472	3.192131	-0.233184	0.829583	0.000000	-10.000000	0.300000	-17.683334	148.500000	1023.000000	1023.000000	2046.000000
40.520000	0.009666	5.712741	1.956422	3.243604	-0.124379	0.637094	0.000000	-10.000000	0.291667	-17.550001	142.500000	1023.000000	1023.000000	2046.000000
40.540001	0.009466	5.594679	2.069946	3.172831	-0.342168	0.694071	0.000000	-10.000000	0.283333	-17.250000	134.500000	1023.000000	1023.000000	2046.000000
40.560001	0.009236	5.458233	1.950742	3.186059	-0.278006	0.599437	0.000000	-10.000000	0.275000	-17.016666	128.833328	1023.000000	1023.000000	2046.000000
40.580002	0.009050	5.348330	1.945201	3.172782	-0.362557	0.592904	0.000000	-10.000000	0.275000	-16.916668	123.166664	1023.000000	1023.000000	2046.000000
40.599998	0.008998	5.317910	1.980102	3.120891	-0.367437	0.584354	0.000000	-10.000000	0.275000	-16.883333	117.666664	1023.000000	1023.000000	2046.000000
40.619999	0.008680	5.129931	1.815470	3.184911	-0.339533	0.469083	0.000000	-10.000000	0.275000	-16.850000	113.833336	1023.000000	1023.000000	2046.000000
40.639999	0.008582	5.072170	1.826531	3.132812	-0.420944	0.533771	0.000000	-10.000000	0.266667	-16.516666	108.166664	1023.000000	1023.000000	2046.000000
40.660000	0.008102	4.788450	1.549103	3.272550	-0.410972	0.377769	0.000000	-10.000000	0.258333	-16.083334	102.666664	1023.000000	1023.000000	2046.000000
40.680000	0.007980	4.716057	1.646936	3.145449	-0.529988	0.453660	0.000000	-10.000000	0.250000	-15.483334	95.500000	1023.000000	1023.000000	2046.000000
40.700001	0.007534	4.452394	1.439915	3.126656	-0.469896	0.355719	0.000000	-10.000000	0.250000	-15.116667	92.166664	1023.000000	1023.000000	2046.000000
40.720001	0.007371	4.356361	1.537710	3.037930	-0.625883	0.406603	0.000000	-10.000000	0.241667	-14.450000	87.166664	1023.000000	1023.000000	2046.000000
40.740002	0.007070	4.178611	1.465867	2.970143	-0.582106	0.324708	0.000000	-10.000000	0.216667	-13.683333	82.333336	1023.000000	1023.000000	2046.000000
40.759998	0.006656	3.933855	1.415305	2.992618	-0.690400	0.216333	0.000000	-10.000000	0.175000	-12.516666	76.166664	1023.000000	1023.000000	2046.000000
40.779999	0.006349	3.752250	1.439749	2.986102	-0.895913	0.222312	0.000000	-10.000000	0.141667	-11.583334	72.000000	1023.000000	1023.000000	2046.000000
40.799999	0.006058	3.580238	1.254110	3.211517	-0.934697	0.049309	0.000000	-10.000000	0.133333	-10.716667	68.166664	1023.000000	1023.000000	2046.000000
40.820000	0.006090	3.598897	1.295694	3.244493	-1.082759	0.141469	0.000000	-10.000000	0.133333	-10.266667	64.500000	1023.000000	1023.000000	2046.000000
40.840000	0.006153	3.636150	1.179931	3.373075	-1.021707	0.104851	0.000000	-10.000000	0.141667	-10.233334	61.166668	1023.000000	1023.000000	2046.000000
40.860001	0.006235	3.684848	1.235406	3.440017	-1.160447	0.169871	0.000000	-10.000000	0.133333	-10.400001	57.666668	1023.000000	1023.000000	2046.000000
40.880001	0.006259	3.699358	1.242162	3.446736	-1.207679	0.218140	0.000000	-10.000000	0.133333	-10.550000	55.333332	1023.000000	1023.000000	2046.000000
40.900002	0.006024	3.560302	1.165758	3.485261	-1.249793	0.159075	0.000000	-10.000000	0.116667	-10.350000	51.666668	1023.000000	1023.000000	2046.000000
40.919998	0.006011	3.552790	1.209074	3.344868	-1.263154	0.262002	0.000000	-10.000000	0.108333	-10.016666	48.333332	1023.000000	1023.000000	2046.000000
40.939999	0.005730	3.386462	1.149308	3.246412	-1.235000	0.225742	0.000000	-10.000000	0.108333	-9.700000	44.000000	1023.000000	1023.000000	2046.000000
40.959999	0.005523	3.263931	1.264919	3.080086	-1.283904	0.202830	0.000000	-10.000000	0.108333	-9.350000	40.833332	1023.000000	1023.000000	2046.000000
40.980000	0.005200	3.073010	1.207088	3.025922	-1.248498	0.088498	0.000000	-10.000000	0.108333	-8.616667	37.666668	1023.000000	1023.000000	2046.000000
41.000000	0.005078	3.000810	1.325261	2.901033	-1.310002	0.084518	0.000000	-10.000000	0.100000	-7.616667	34.666668	1023.000000	1023.000000	2046.000000
41.020000	0.005045	2.981772	1.283261	2.861632	-1.228483	0.065361	0.000000	-10.000000	0.100000	-6.716667	32.000000	1023.000000	1023.000000	2046.000000
41.040001	0.004979	2.942427	1.278534	2.793296	-1.227030	0.097626	0.000000	-10.000000	0.091667	-6.266667	29.666666	1023.000000	1023.000000	2046.000000
41.060001	0.005090	3.007967	1.287672	2.734855	-1.184779	0.170218	0.000000	-10.000000	0.083333	-5.683333	27.500000	1023.000000	1023.000000	2046.000000
41.080002	0.004994	2.951635	1.321518	2.767302	-1.277267	0.140083	0.000000	-10.000000	0.066667	-4.733334	25.666666	1023.000000	1023.000000	2046.000000
41.099998	0.005095	3.011092	1.389817	2.731277	-1.265759	0.155758	0.000000	-10.000000	0.058333	-2.416667	24.166666	1023.000000	1023.000000	2046.000000
41.119999	0.004924	2.909873	1.294535	2.777108	-1.233524	0.071754	0.000000	-10.000000	0.050000	0.050000	23.333334	1023.000000	1023.000000	2046.000000
41.139999	0.005025	2.969722	1.396820	2.659067	-1.278764	0.192599	0.000000	-10.000000	0.050000	2.016667	23.000000	1023.000000	1023.000000	2046.000000
41.160000	0.004837	2.858704	1.243852	2.710201	-1.194455	0.099106	0.000000	-10.000000	0.033333	3.700000	23.000000	1023.000000	1023.000000	2046.000000
41.180000	0.004948	2.924333	1.367535	2.632772	-1.247953	0.171979	0.000000	-10.000000	0.016667	5.350000	23.000000	1023.000000	1023.000000	2046.000000
41.200001	0.004862	2.873561	1.238709	2.697228	-1.118435	0.056058	0.000000	-10.000000	0.000000	7.383334	23.000000	1023.000000	1023.000000	2046.000000
41.220001	0.005019	2.966093	1.336447	2.611825	-1.145212	0.163033	0.000000	-10.000000	0.000000	8.266667	23.000000	1023.000000	1023.000000	2046.000000
41.240002	0.005155	3.046662	1.303471	2.631632	-0.982286	0.093845	0.000000	-10.000000	-0.025000	9.850000	23.000000	1023.000000	1023.000000	2046.000000
41.259998	0.005326	3.147687	1.314006	2.595752	-0.927230	0.165159	0.000000	-10.000000	-0.050000	11.050000	23.000000	1023.000000	1023.000000	2046.000000
41.279999	0.005703	3.370674	1.339963	2.614783	-0.758957	0.174885	0.000000	-10.000000	-0.075000	13.333333	23.000000	1023.000000	1023.000000	2046.000000
41.299999	0.006252	3.694641	1.359156	2.689265	-0.623568	0.269787	0.000000	-10.000000	-0.091667	14.833333	23.333334	1023.000000	1023.000000	2046.000000
41.320000	0.006665	3.938926	1.469772	2.622326	-0.556420	0.403247	0.000000	-10.000000	-0.125000	16.866667	25.500000	1023.000000	1023.000000	2046.000000
41.340000	0.007289	4.308080	1.435784	2.739892	-0.323314	0.455718	0.000000	-10.000000	-0.166667	18.200001	29.666666	1023.000000	1023.000000	2046.000000
41.360001	0.007696	4.548347	1.479575	2.666493	-0.191920	0.594200	0.000000	-10.000000	-0.191667	19.116667	33.500000	1023.000000	1023.000000	2046.000000
41.380001	0.007974	4.712893	1.353353	2.768728	-0.051302	0.642115	0.000000	-10.000000	-0.208333	19.683334	37.500000	1023.000000	1023.000000	2046.000000
41.400002	0.008501	5.023941	1.481081	2.750019	-0.011592	0.804433	0.000000	-10.000000	-0.225000	20.316668	44.000000	1023.000000	1023.000000	2046.000000
41.419998	0.008633	5.102252	1.348685	2.820288	0.124003	0.809275	0.000000	-10.000000	-0.241667	20.950001	50.500000	1023.000000	1023.000000	2046.000000
41.439999	0.009108	5.382941	1.532884	2.755363	0.186834	0.907860	0.000000	-10.000000	-0.233333	21.383333	57.333332	1023.000000	1023.000000	2046.000000
41.459999	0.009372	5.538659	1.553154	2.711122	0.282645	0.991737	0.000000	-10.000000	-0.233333	21.616667	64.500000	1023.000000	1023.000000	2046.000000
41.480000	0.009639	5.696727	1.612828	2.717750	0.363465	1.002684	0.000000	-10.000000	-0.233333	21.850000	71.666664	1023.000000	1023.000000	2046.000000
41.500000	0.009842	5.816908	1.613462	2.770520	0.399244	1.033682	0.000000	-10.000000	-0.266667	22.416668	81.500000	1023.000000	1023.000000	2046.000000
41.520000	0.010196	6.025637	1.632757	2.942135	0.425289	1.025455	0.000000	-10.000000	-0.283333	22.900002	89.000000	1023.000000	1023.000000	2046.000000
41.540001	0.010809	6.388412	1.711750	3.049510	0.488814	1.138339	0.000000	-10.000000	-0.300000	23.383335	96.500000	1023.000000	1023.000000	2046.000000
41.560001	0.011556	6.829426	1.677997	3.219792	0.653561	1.278075	0.000000	-10.000000	-0.300000	23.566668	104.333336	1023.000000	1023.000000	2046.000000
41.580002	0.012324	7.283433	1.772873	3.293451	0.733175	1.483934	0.000000	-10.000000	-0.308333	23.516666	112.333336	1023.000000	1023.000000	2046.000000
41.599998	0.013071	7.725101	1.833382	3.467037	0.834788	1.589894	0.000000	-10.000000	-0.316667	23.466667	120.333336	1023.000000	1023.000000	2046.000000
41.619999	0.013724	8.111127	1.916144	3.480247	0.954261	1.760474	0.000000	-10.000000	-0.308333	23.383333	125.500000	1023.000000	1023.000000	2046.000000
41.639999	0.014150	8.362648	1.945047	3.489900	1.061061	1.866639	0.000000	-10.000000	-0.283333	23.283333	133.166672	1023.000000	1023.000000	2046.000000
41.660000	0.014820	8.758385	2.069756	3.406729	1.231708	2.050192	0.000000	-10.000000	-0.258333	23.183334	140.833328	1023.000000	1023.000000	2046.000000
41.680000	0.015150	8.953615	2.156939	3.253249	1.359786	2.183642	0.000000	-10.000000	-0.241667	22.783333	148.666672	1023.000000	1023.000000	2046.000000
41.700001	0.015596	9.217143	2.232491	3.184139	1.526097	2.274416	0.000000	-10.000000	-0.241667	22.416666	153.833328	1023.000000	1023.000000	2046.000000
41.720001	0.016088	9.508080	2.361946	3.085455	1.690113	2.370566	0.000000	-10.000000	-0.250000	22.183332	161.500000	1023.000000	1023.000000	2046.000000
41.740002	0.016690	9.863657	2.426119	3.139959	1.840276	2.457304	0.000000	-10.000000	-0.275000	22.483334	168.833328	1023.000000	1023.000000	2046.000000
41.759998	0.017521	10.355004	2.573442	3.056422	2.050395	2.674746	0.000000	-10.000000	-0.275000	22.550001	179.000000	1023.000000	1023.000000	2046.000000
41.779999	0.018125	10.711730	2.612211	3.057589	2.218149	2.823781	0.000000	-10.000000	-0.266667	22.483334	186.666672	1023.000000	1023.000000	2046.000000
41.799999	0.018892	11.165444	2.708830	3.097172	2.408545	2.950897	0.000000	-10.000000	-0.250000	22.283335	194.333328	1023.000000	1023.000000	2046.000000
41.820000	0.019425	11.480161	2.762731	3.105941	2.553031	3.058458	0.000000	-10.000000	-0.250000	22.333334	199.333328	1023.000000	1023.000000	2046.000000
41.840000	0.020052	11.850945	2.838672	3.129655	2.675424	3.207194	0.000000	-10.000000	-0.250000	22.383333	206.666672	1023.000000	1023.000000	2046.000000
41.860001	0.020567	12.154963	2.925150	3.094086	2.854577	3.281148	0.000000	-10.000000	-0.266667	22.650000	214.166672	1023.000000	1023.000000	2046.000000
41.880001	0.021106	12.473920	2.981622	3.137602	2.942973	3.411722	0.000000	-10.000000	-0.283333	23.000000	221.500000	1023.000000	1023.000000	2046.000000
41.900002	0.021728	12.841516	3.060996	3.074949	3.166667	3.538904	0.000000	-10.000000	-0.308333	23.583334	231.833328	1023.000000	1023.000000	2046.000000
41.919998	0.022160	13.096371	3.041624	3.103213	3.280212	3.671322	0.000000	-10.000000	-0.316667	23.866667	239.666672	1023.000000	1023.000000	2046.000000
41.939999	0.022888	13.526708	3.151139	3.110516	3.468010	3.797043	0.000000	-10.000000	-0.325000	24.166668	247.666672	1023.000000	1023.000000	2046.000000
41.959999	0.023294	13.766636	3.188330	3.117332	3.552100	3.908874	0.000000	-10.000000	-0.308333	24.033335	253.000000	1023.000000	1023.000000	2046.000000
41.980000	0.024078	14.230339	3.307145	3.188558	3.705644	4.028992	0.000000	-10.000000	-0.300000	23.766668	261.000000	1023.000000	1023.000000	2046.000000
42.000000	0.024504	14.482097	3.314514	3.179255	3.855287	4.133040	0.000000	-10.000000	-0.283333	23.250000	269.000000	1023.000000	1023.000000	2046.000000
42.020000	0.025290	14.946161	3.448089	3.266935	3.994283	4.236854	0.000000	-10.000000	-0.283333	23.050001	276.833344	1023.000000	1023.000000	2046.000000
42.040001	0.025808	15.252240	3.494682	3.263493	4.147064	4.347000	0.000000	-10.000000	-0.266667	23.083334	284.500000	1023.000000	1023.000000	2046.000000
42.060001	0.026662	15.757390	3.610804	3.321096	4.290263	4.535226	0.000000	-10.000000	-0.275000	23.200001	292.166656	1023.000000	1023.000000	2046.000000
42.080002	0.027362	16.171112	3.688928	3.359987	4.485764	4.636433	0.000000	-10.000000	-0.275000	23.200001	300.000000	1023.000000	1023.000000	2046.000000
42.099998	0.027945	16.515644	3.643924	3.474740	4.607259	4.789721	0.000000	-10.000000	-0.291667	23.083334	307.833344	1023.000000	1023.000000	2046.000000
42.119999	0.028577	16.889225	3.741785	3.486584	4.713912	4.946946	0.000000	-10.000000	-0.283333	23.100000	315.500000	1023.000000	1023.000000	2046.000000
42.139999	0.028935	17.100664	3.690113	3.611910	4.766242	5.032399	0.000000	-10.000000	-0.283333	23.016666	323.166656	1023.000000	1023.000000	2046.000000
42.160000	0.029531	17.452877	3.751423	3.645388	4.955388	5.100678	0.000000	-10.000000	-0.283333	23.133333	331.000000	1023.000000	1023.000000	2046.000000
42.180000	0.029833	17.631380	3.801952	3.611066	4.964375	5.253988	0.000000	-10.000000	-0.291667	23.083334	338.666656	1023.000000	1023.000000	2046.000000
42.200001	0.030513	18.033022	3.979463	3.678491	5.090528	5.284540	0.000000	-10.000000	-0.291667	23.066668	346.333344	1023.000000	1023.000000	2046.000000
42.220001	0.030736	18.165165	3.988403	3.686592	5.189236	5.300934	0.000000	-10.000000	-0.275000	22.866667	354.000000	1023.000000	1023.000000	2046.000000
42.240002	0.031119	18.391161	3.990786	3.856505	5.198280	5.345589	0.000000	-10.000000	-0.250000	22.600000	361.666656	1023.000000	1023.000000	2046.000000
42.259998	0.031400	18.557531	4.026044	3.947659	5.206376	5.377452	0.000000	-10.000000	-0.233333	22.266668	369.333344	1023.000000	1023.000000	2046.000000
42.279999	0.031834	18.814129	4.002232	4.141137	5.209274	5.461485	0.000000	-10.000000	-0.233333	22.050001	376.666656	1023.000000	1023.000000	2046.000000
42.299999	0.032764	19.363338	4.091004	4.273295	5.351243	5.647797	0.000000	-10.000000	-0.233333	22.016666	384.166656	1023.000000	1023.000000	2046.000000
42.320000	0.033485	19.789721	4.210151	4.361645	5.354456	5.863468	0.000000	-10.000000	-0.225000	21.966667	391.500000	1023.000000	1023.000000	2046.000000
42.340000	0.034289	20.264563	4.286378	4.506703	5.464144	6.007338	0.000000	-10.000000	-0.208333	21.716667	398.833344	1023.000000	1023.000000	2046.000000
42.360001	0.034775	20.552128	4.386628	4.519198	5.531649	6.114653	0.000000	-10.000000	-0.191667	21.250000	406.166656	1023.000000	1023.000000	2046.000000
42.380001	0.035490	20.974667	4.404055	4.636475	5.630427	6.303710	0.000000	-10.000000	-0.183333	21.016666	413.333344	1023.000000	1023.000000	2046.000000
42.400002	0.036195	21.390959	4.603698	4.565678	5.785354	6.436229	0.000000	-10.000000	-0.191667	20.700001	420.500000	1023.000000	1023.000000	2046.000000
42.419998	0.036512	21.578444	4.719986	4.419600	5.814308	6.624549	0.000000	-10.000000	-0.200000	20.483334	427.500000	1023.000000	1023.000000	2046.000000
42.439999	0.037047	21.895018	4.861971	4.388299	5.991004	6.653743	0.000000	-10.000000	-0.191667	19.816668	434.333344	1023.000000	1023.000000	2046.000000
42.459999	0.037325	22.059265	4.970149	4.278928	5.998751	6.811438	0.000000	-10.000000	-0.175000	19.283335	441.000000	1023.000000	1023.000000	2046.000000
42.480000	0.038006	22.461315	5.058093	4.343523	6.183201	6.876499	0.000000	-10.000000	-0.158333	18.766666	447.500000	1023.000000	1023.000000	2046.000000
42.500000	0.038531	22.771931	5.154341	4.293748	6.271559	7.052282	0.000000	-10.000000	-0.150000	18.450001	454.000000	1023.000000	1023.000000	2046.000000
42.520000	0.039391	23.280077	5.288204	4.371074	6.443768	7.177031	0.000000	-10.000000	-0.141667	17.950001	460.333344	1023.000000	1023.000000	2046.000000
42.540001	0.039985	23.631420	5.365142	4.380569	6.623254	7.262455	0.000000	-10.000000	-0.125000	17.416666	466.500000	1023.000000	1023.000000	2046.000000
42.560001	0.040637	24.016569	5.474792	4.410172	6.741521	7.390083	0.000000	-10.000000	-0.116667	17.116667	472.166656	1023.000000	1023.000000	2046.000000
42.580002	0.041123	24.303600	5.627677	4.392940	6.829969	7.453014	0.000000	-10.000000	-0.100000	17.000000	477.833344	1023.000000	1023.000000	2046.000000
42.599998	0.041638	24.607834	5.593861	4.432258	7.003877	7.577838	0.000000	-10.000000	-0.108333	17.083334	483.500000	1023.000000	1023.000000	2046.000000
42.619999	0.042120	24.893131	5.703698	4.410380	7.150363	7.628691	0.000000	-10.000000	-0.108333	16.783333	489.333344	1023.000000	1023.000000	2046.000000
42.639999	0.042457	25.091812	5.717728	4.455572	7.182579	7.735932	0.000000	-10.000000	-0.108333	16.500000	495.000000	1023.000000	1023.000000	2046.000000
42.660000	0.042947	25.381788	5.830368	4.458731	7.344418	7.748273	0.000000	-10.000000	-0.091667	16.066668	500.500000	1023.000000	1023.000000	2046.000000
42.680000	0.043136	25.493364	5.814612	4.435234	7.400344	7.843174	0.000000	-10.000000	-0.075000	15.750000	506.000000	1023.000000	1023.000000	2046.000000
42.700001	0.043609	25.772835	5.893264	4.468178	7.506608	7.904785	0.000000	-10.000000	-0.050000	15.183333	511.333344	1023.000000	1023.000000	2046.000000
42.720001	0.043772	25.869173	5.933075	4.457095	7.558883	7.920120	0.000000	-10.000000	-0.041667	14.433333	516.500000	1023.000000	1023.000000	2046.000000
42.740002	0.044148	26.091385	5.956588	4.555277	7.615344	7.964176	0.000000	-10.000000	-0.041667	13.566667	521.333313	1023.000000	1023.000000	2046.000000
42.759998	0.044517	26.309475	6.061927	4.568575	7.731106	7.947867	0.000000	-10.000000	-0.033333	12.466667	526.166687	1023.000000	1023.000000	2046.000000
42.779999	0.044862	26.513704	6.042175	4.572501	7.778578	8.120451	0.000000	-10.000000	-0.016667	11.350000	530.500000	1023.000000	1023.000000	2046.000000
42.799999	0.045162	26.690790	6.167772	4.602236	7.848078	8.072705	0.000000	-10.000000	0.000000	10.016667	534.500000	1023.000000	1023.000000	2046.000000
42.820000	0.045229	26.730106	6.166535	4.653140	7.809438	8.100994	0.000000	-10.000000	0.000000	8.833334	538.000000	1023.000000	1023.000000	2046.000000
42.840000	0.045438	26.853678	6.173249	4.703698	7.909368	8.067364	0.000000	-10.000000	0.016667	7.450000	541.166687	1023.000000	1023.000000	2046.000000
42.860001	0.045105	26.656822	6.053556	4.748616	7.782971	8.071678	0.000000	-10.000000	0.033333	6.033333	544.000000	1023.000000	1023.000000	2046.000000
42.880001	0.045079	26.641464	6.009674	4.836451	7.748474	8.046866	0.000000	-10.000000	0.050000	4.333333	546.166687	1023.000000	1023.000000	2046.000000
42.900002	0.044666	26.397669	5.983529	4.851631	7.627387	7.935122	0.000000	-10.000000	0.066667	1.933333	547.833313	1023.000000	1023.000000	2046.000000
42.919998	0.044456	26.273584	5.957637	4.846790	7.578631	7.890525	0.000000	-10.000000	0.083333	-0.483333	548.666687	1023.000000	1023.000000	2046.000000
42.939999	0.044098	26.062210	6.042258	4.799938	7.498045	7.721970	0.000000	-10.000000	0.100000	-2.783333	549.000000	1023.000000	1023.000000	2046.000000
42.959999	0.043570	25.749819	5.935234	4.839032	7.348026	7.627528	0.000000	-10.000000	0.100000	-4.666667	549.000000	1023.000000	1023.000000	2046.000000
42.980000	0.042829	25.311678	5.907197	4.919147	7.124086	7.361247	0.000000	-10.000000	0.108333	-6.466667	549.000000	1023.000000	1023.000000	2046.000000
43.000000	0.041856	24.737152	5.797245	4.994714	6.774859	7.170335	0.000000	-10.000000	0.125000	-8.216667	549.000000	1023.000000	1023.000000	2046.000000
43.020000	0.041357	24.441906	5.725692	5.124015	6.611470	6.980730	0.000000	-10.000000	0.141667	-9.600000	549.000000	1023.000000	1023.000000	2046.000000
43.040001	0.040550	23.965248	5.621147	5.196882	6.319333	6.827887	0.000000	-10.000000	0.166667	-11.016667	549.000000	1023.000000	1023.000000	2046.000000
43.060001	0.040198	23.756989	5.593536	5.311090	6.164475	6.687887	0.000000	-10.000000	0.200000	-12.483334	545.666687	1023.000000	1023.000000	2046.000000
43.080002	0.039569	23.385447	5.543644	5.368712	5.962893	6.510197	0.000000	-10.000000	0.266667	-14.933333	534.166687	1023.000000	1023.000000	2046.000000
43.099998	0.039015	23.057589	5.537200	5.426088	5.726662	6.367639	0.000000	-10.000000	0.316667	-16.850000	522.666687	1023.000000	1023.000000	2046.000000
43.119999	0.038168	22.557236	5.456544	5.449930	5.594377	6.056385	0.000000	-10.000000	0.350000	-18.250000	514.500000	1023.000000	1023.000000	2046.000000
43.139999	0.037345	22.070816	5.371428	5.334571	5.335832	6.028984	0.000000	-10.000000	0.366667	-18.666666	512.500000	1023.000000	1023.000000	2046.000000
43.160000	0.036545	21.598087	5.424836	5.180558	5.265720	5.726974	0.000000	-10.000000	0.391667	-19.566668	508.166656	1023.000000	1023.000000	2046.000000
43.180000	0.035489	20.973787	5.354244	5.091412	5.038051	5.490081	0.000000	-10.000000	0.416667	-20.916668	501.666656	1023.000000	1023.000000	2046.000000
43.200001	0.034697	20.505722	5.307726	4.980543	4.986183	5.231270	0.000000	-10.000000	0.425000	-21.833334	494.500000	1023.000000	1023.000000	2046.000000
43.220001	0.033780	19.964022	5.262783	4.885548	4.799303	5.016387	0.000000	-10.000000	0.433333	-22.483334	487.333344	1023.000000	1023.000000	2046.000000
43.240002	0.032982	19.492319	5.184560	4.924009	4.608459	4.775291	0.000000	-10.000000	0.458333	-22.766666	479.666656	1023.000000	1023.000000	2046.000000
43.259998	0.032326	19.104418	5.128332	4.916536	4.532521	4.527029	0.000000	-10.000000	0.500000	-23.100000	472.166656	1023.000000	1023.000000	2046.000000
43.279999	0.031527	18.632616	5.047709	4.841667	4.330937	4.412304	0.000000	-10.000000	0.533333	-23.400000	464.500000	1023.000000	1023.000000	2046.000000
43.299999	0.031042	18.345787	4.997469	4.868918	4.276567	4.202833	0.000000	-10.000000	0.550000	-23.800001	456.833344	1023.000000	1023.000000	2046.000000
43.320000	0.030255	17.880592	4.979766	4.796564	4.062476	4.041787	0.000000	-10.000000	0.550000	-24.283335	449.000000	1023.000000	1023.000000	2046.000000
43.340000	0.029538	17.457127	4.880872	4.793728	3.883008	3.899519	0.000000	-10.000000	0.558333	-24.533335	440.666656	1023.000000	1023.000000	2046.000000
43.360001	0.028891	17.074646	4.846556	4.770443	3.797549	3.660098	0.000000	-10.000000	0.558333	-24.716667	432.333344	1023.000000	1023.000000	2046.000000
43.380001	0.028205	16.669325	4.722760	4.730073	3.622189	3.594303	0.000000	-10.000000	0.558333	-24.666668	424.000000	1023.000000	1023.000000	2046.000000
43.400002	0.027651	16.341639	4.682235	4.722306	3.561761	3.375336	0.000000	-10.000000	0.550000	-24.566668	416.000000	1023.000000	1023.000000	2046.000000
43.419998	0.026792	15.833810	4.617229	4.650890	3.281999	3.283691	0.000000	-10.000000	0.550000	-24.516666	408.000000	1023.000000	1023.000000	2046.000000
43.439999	0.026249	15.513160	4.495488	4.637002	3.218707	3.161963	0.000000	-10.000000	0.558333	-24.683334	399.666656	1023.000000	1023.000000	2046.000000
43.459999	0.025687	15.180939	4.473929	4.565509	3.096690	3.044811	0.000000	-10.000000	0.558333	-24.933334	391.333344	1023.000000	1023.000000	2046.000000
43.480000	0.025240	14.916549	4.360969	4.580369	2.958871	3.016339	0.000000	-10.000000	0.558333	-25.083334	383.000000	1023.000000	1023.000000	2046.000000
43.500000	0.024833	14.676383	4.340077	4.567729	2.931300	2.837277	0.000000	-10.000000	0.550000	-25.150000	374.666656	1023.000000	1023.000000	2046.000000
43.520000	0.024117	14.253039	4.222929	4.473320	2.695629	2.861161	0.000000	-10.000000	0.550000	-25.166668	366.333344	1023.000000	1023.000000	2046.000000
43.540001	0.023728	14.023170	4.175521	4.539597	2.716070	2.591982	0.000000	-10.000000	0.550000	-25.150000	357.833344	1023.000000	1023.000000	2046.000000
43.560001	0.023024	13.607285	4.027060	4.484961	2.462487	2.632777	0.000000	-10.000000	0.541667	-24.983334	349.500000	1023.000000	1023.000000	2046.000000
43.580002	0.022628	13.372924	3.910296	4.542964	2.395232	2.524432	0.000000	-10.000000	0.541667	-24.950001	341.166656	1023.000000	1023.000000	2046.000000
43.599998	0.021952	12.973491	3.763675	4.475107	2.250335	2.484374	0.000000	-10.000000	0.533333	-24.800001	332.666656	1023.000000	1023.000000	2046.000000
43.619999	0.021412	12.654472	3.625407	4.439162	2.164161	2.425741	0.000000	-10.000000	0.541667	-24.750000	324.333344	1023.000000	1023.000000	2046.000000
43.639999	0.020896	12.349715	3.645840	4.350407	2.048924	2.304543	0.000000	-10.000000	0.533333	-24.500000	316.000000	1023.000000	1023.000000	2046.000000
43.660000	0.020265	11.976480	3.600372	4.199612	1.878152	2.298344	0.000000	-10.000000	0.533333	-24.166668	308.000000	1023.000000	1023.000000	2046.000000
43.680000	0.019633	11.603242	3.572350	4.181193	1.792397	2.057301	0.000000	-10.000000	0.516667	-23.933334	300.000000	1023.000000	1023.000000	2046.000000
43.700001	0.018958	11.203949	3.492988	4.184200	1.602582	1.924180	0.000000	-10.000000	0.508333	-23.716667	292.000000	1023.000000	1023.000000	2046.000000
43.720001	0.018536	10.954811	3.391690	4.204591	1.391529	1.967001	0.000000	-10.000000	0.491667	-23.433334	284.000000	1023.000000	1023.000000	2046.000000
43.740002	0.018049	10.666683	3.270106	4.325731	1.324141	1.746704	0.000000	-10.000000	0.466667	-23.116667	276.166656	1023.000000	1023.000000	2046.000000
43.759998	0.017688	10.453825	3.121385	4.337338	1.152749	1.842353	0.000000	-10.000000	0.450000	-22.816668	268.500000	1023.000000	1023.000000	2046.000000
43.779999	0.017505	10.345377	3.091014	4.414026	1.043716	1.796621	0.000000	-10.000000	0.441667	-22.700001	258.333344	1023.000000	1023.000000	2046.000000
43.799999	0.017179	10.152493	3.047498	4.406485	0.919677	1.778833	0.000000	-10.000000	0.450000	-22.666666	248.166672	1023.000000	1023.000000	2046.000000
43.820000	0.016845	9.955683	2.964768	4.384410	0.808139	1.798366	0.000000	-10.000000	0.450000	-22.733334	240.500000	1023.000000	1023.000000	2046.000000
43.840000	0.016462	9.729257	2.923851	4.364840	0.780353	1.660213	0.000000	-10.000000	0.450000	-22.916668	235.500000	1023.000000	1023.000000	2046.000000
43.860001	0.016070	9.497427	2.820907	4.222475	0.682421	1.771624	0.000000	-10.000000	0.441667	-22.966667	230.500000	1023.000000	1023.000000	2046.000000
43.880001	0.015801	9.338340	2.825301	4.106150	0.716089	1.690799	0.000000	-10.000000	0.458333	-23.016666	222.833328	1023.000000	1023.000000	2046.000000
43.900002	0.015148	8.952460	2.860435	3.919779	0.626652	1.545594	0.000000	-10.000000	0.458333	-23.166666	215.000000	1023.000000	1023.000000	2046.000000
43.919998	0.014647	8.656233	2.789452	3.853154	0.520263	1.493364	0.000000	-10.000000	0.466667	-23.333334	207.166672	1023.000000	1023.000000	2046.000000
43.939999	0.014300	8.451014	2.739027	3.773612	0.606651	1.331724	0.000000	-10.000000	0.450000	-23.416666	199.500000	1023.000000	1023.000000	2046.000000
43.959999	0.013832	8.174501	2.719560	3.684384	0.446760	1.323797	0.000000	-10.000000	0.450000	-23.283333	191.833328	1023.000000	1023.000000	2046.000000
43.980000	0.013668	8.077943	2.626325	3.680567	0.437878	1.333173	0.000000	-10.000000	0.450000	-23.266666	184.000000	1023.000000	1023.000000	2046.000000
44.000000	0.013384	7.909782	2.585199	3.699035	0.441150	1.184398	0.000000	-10.000000	0.450000	-23.166668	176.000000	1023.000000	1023.000000	2046.000000
44.020000	0.013041	7.707241	2.540742	3.600974	0.314823	1.250702	0.000000	-10.000000	0.441667	-22.983334	168.333328	1023.000000	1023.000000	2046.000000
44.040001	0.012853	7.596062	2.513555	3.636220	0.221833	1.224453	0.000000	-10.000000	0.433333	-22.683334	160.666672	1023.000000	1023.000000	2046.000000
44.060001	0.012451	7.358620	2.506279	3.551760	0.118627	1.181954	0.000000	-10.000000	0.416667	-22.383335	153.166672	1023.000000	1023.000000	2046.000000
44.080002	0.011941	7.057049	2.432739	3.469727	0.015246	1.139338	0.000000	-10.000000	0.425000	-22.233334	145.500000	1023.000000	1023.000000	2046.000000
44.099998	0.011730	6.932139	2.386991	3.447721	0.009956	1.087472	0.000000	-10.000000	0.425000	-22.183334	138.166672	1023.000000	1023.000000	2046.000000
44.119999	0.011283	6.668199	2.345607	3.354065	-0.049892	1.018419	0.000000	-10.000000	0.441667	-22.333334	130.833328	1023.000000	1023.000000	2046.000000
44.139999	0.010857	6.416656	2.240626	3.303412	-0.181052	1.053670	0.000000	-10.000000	0.433333	-22.350000	123.500000	1023.000000	1023.000000	2046.000000
44.160000	0.010600	6.264489	2.234399	3.304739	-0.228470	0.953821	0.000000	-10.000000	0.425000	-22.183332	116.000000	1023.000000	1023.000000	2046.000000
44.180000	0.010251	6.058242	2.180729	3.263541	-0.241620	0.855593	0.000000	-10.000000	0.408333	-21.966667	108.500000	1023.000000	1023.000000	2046.000000
44.200001	0.009842	5.816518	2.178297	3.214393	-0.426216	0.850043	0.000000	-10.000000	0.400000	-21.700001	101.166664	1023.000000	1023.000000	2046.000000
44.220001	0.009689	5.726464	2.123128	3.193071	-0.354919	0.765184	0.000000	-10.000000	0.408333	-21.716667	94.000000	1023.000000	1023.000000	2046.000000
44.240002	0.009215	5.445837	2.144174	3.084505	-0.577693	0.794851	0.000000	-10.000000	0.416667	-21.766666	86.833336	1023.000000	1023.000000	2046.000000
44.259998	0.009125	5.393001	2.043648	3.139457	-0.504277	0.714174	0.000000	-10.000000	0.416667	-21.916668	79.500000	1023.000000	1023.000000	2046.000000
44.279999	0.008677	5.127947	1.929041	3.123850	-0.548279	0.623335	0.000000	-10.000000	0.408333	-21.666668	72.166664	1023.000000	1023.000000	2046.000000
44.299999	0.008220	4.857919	1.774221	3.130327	-0.656969	0.610341	0.000000	-10.000000	0.391667	-21.166668	64.833336	1023.000000	1023.000000	2046.000000
44.320000	0.008017	4.738308	1.733725	3.114901	-0.671859	0.561541	0.000000	-10.000000	0.383333	-20.500000	57.833332	1023.000000	1023.000000	2046.000000
44.340000	0.007560	4.467763	1.665359	3.027489	-0.752092	0.527006	0.000000	-10.000000	0.366667	-19.933334	51.000000	1023.000000	1023.000000	2046.000000
44.360001	0.007279	4.301773	1.668359	2.922786	-0.851263	0.561891	0.000000	-10.000000	0.358333	-19.216667	44.333332	1023.000000	1023.000000	2046.000000
44.380001	0.006872	4.061253	1.631652	2.879212	-0.885846	0.436234	0.000000	-10.000000	0.350000	-18.733334	37.833332	1023.000000	1023.000000	2046.000000
44.400002	0.006389	3.775936	1.578936	2.869714	-1.039658	0.366944	0.000000	-10.000000	0.333333	-18.133333	31.500000	1023.000000	1023.000000	2046.000000
44.419998	0.006116	3.614684	1.531912	2.932679	-1.102572	0.252664	0.000000	-10.000000	0.300000	-17.533335	25.500000	1023.000000	1023.000000	2046.000000
44.439999	0.005639	3.332735	1.439485	2.978233	-1.276566	0.191582	0.000000	-10.000000	0.266667	-16.516666	19.666666	1023.000000	1023.000000	2046.000000
44.459999	0.005602	3.310678	1.371022	3.084037	-1.363481	0.219101	0.000000	-10.000000	0.250000	-15.716667	14.166667	1023.000000	1023.000000	2046.000000
44.480000	0.005426	3.206810	1.338057	3.134181	-1.433154	0.167727	0.000000	-10.000000	0.241667	-15.216667	9.000000	1023.000000	1023.000000	2046.000000
44.500000	0.005440	3.215176	1.295654	3.196157	-1.518076	0.241441	0.000000	-10.000000	0.241667	-15.250000	4.000000	1023.000000	1023.000000	2046.000000
44.520000	0.005453	3.222589	1.274074	3.248267	-1.496712	0.196959	0.000000	-10.000000	0.241667	-15.083334	-0.833333	1023.000000	1023.000000	2046.000000
44.540001	0.005236	3.094767	1.228271	3.242242	-1.597093	0.221348	0.000000	-10.000000	0.233333	-14.933333	-5.666667	1023.000000	1023.000000	2046.000000
44.560001	0.005131	3.032332	1.242138	3.215581	-1.650716	0.225329	0.000000	-10.000000	0.216667	-14.550000	-10.333333	1023.000000	1023.000000	2046.000000
44.580002	0.004854	2.868871	1.283188	3.078342	-1.667802	0.175143	0.000000	-10.000000	0.208333	-14.233334	-15.166667	1023.000000	1023.000000	2046.000000
44.599998	0.004629	2.735474	1.260316	2.928072	-1.720167	0.267253	0.000000	-10.000000	0.208333	-14.083334	-20.000000	1023.000000	1023.000000	2046.000000
44.619999	0.004156	2.455952	1.249286	2.828945	-1.680610	0.058330	0.000000	-10.000000	0.216667	-13.966667	-24.833334	1023.000000	1023.000000	2046.000000
44.639999	0.003851	2.275796	1.245296	2.716704	-1.732620	0.046416	0.000000	-10.000000	0.208333	-13.733334	-29.500000	1023.000000	1023.000000	2046.000000
44.660000	0.003713	2.194584	1.273040	2.652675	-1.727372	-0.003759	0.000000	-10.000000	0.200000	-13.283334	-34.000000	1023.000000	1023.000000	2046.000000
44.680000	0.003679	2.174535	1.287194	2.587518	-1.719491	0.019314	0.000000	-10.000000	0.175000	-12.666667	-38.500000	1023.000000	1023.000000	2046.000000
44.700001	0.003639	2.150620	1.267657	2.549088	-1.731298	0.065173	0.000000	-10.000000	0.141667	-12.000000	-42.833332	1023.000000	1023.000000	2046.000000
44.720001	0.003486	2.060069	1.264044	2.510345	-1.708514	-0.005807	0.000000	-10.000000	0.125000	-11.166667	-46.833332	1023.000000	1023.000000	2046.000000
44.740002	0.003400	2.009239	1.262325	2.479164	-1.764925	0.032676	0.000000	-10.000000	0.108333	-10.083334	-50.500000	1023.000000	1023.000000	2046.000000
44.759998	0.003274	1.934817	1.230190	2.478628	-1.723828	-0.050172	0.000000	-10.000000	0.100000	-8.666667	-53.666668	1023.000000	1023.000000	2046.000000
44.779999	0.003189	1.884417	1.249790	2.444420	-1.770765	-0.039029	0.000000	-10.000000	0.083333	-6.600000	-56.666668	1023.000000	1023.000000	2046.000000
44.799999	0.003096	1.829620	1.288517	2.324267	-1.836568	0.053404	0.000000	-10.000000	0.066667	-3.650000	-58.666668	1023.000000	1023.000000	2046.000000
44.820000	0.003080	1.820204	1.225327	2.334250	-1.719909	-0.019464	0.000000	-10.000000	0.050000	-0.300000	-59.833332	1023.000000	1023.000000	2046.000000
44.840000	0.003019	1.784363	1.253458	2.309726	-1.801283	0.022462	0.000000	-10.000000	0.016667	2.900000	-60.000000	1023.000000	1023.000000	2046.000000
44.860001	0.002974	1.757721	1.265533	2.303422	-1.739969	-0.071264	0.000000	-10.000000	0.000000	5.816667	-60.000000	1023.000000	1023.000000	2046.000000
44.880001	0.003192	1.886520	1.197081	2.303405	-1.598532	-0.015434	0.000000	-10.000000	-0.016667	8.366667	-60.000000	1023.000000	1023.000000	2046.000000
44.900002	0.003582	2.116912	1.315163	2.294979	-1.585120	0.091890	0.000000	-10.000000	-0.033333	10.783334	-60.000000	1023.000000	1023.000000	2046.000000
44.919998	0.003901	2.305342	1.344947	2.303042	-1.420828	0.078181	0.000000	-10.000000	-0.066667	12.750000	-60.000000	1023.000000	1023.000000	2046.000000
44.939999	0.004368	2.581207	1.365300	2.321159	-1.279803	0.174551	0.000000	-10.000000	-0.091667	14.583334	-60.000000	1023.000000	1023.000000	2046.000000
44.959999	0.004698	2.776302	1.358619	2.366964	-1.102158	0.152876	0.000000	-10.000000	-0.133333	16.483334	-32.666668	1023.000000	1023.000000	2046.000000
44.980000	0.004927	2.912139	1.268422	2.412158	-1.006958	0.238516	0.000000	-10.000000	-0.175000	18.316668	-3.833333	1023.000000	1023.000000	2046.000000
45.000000	0.005312	3.139126	1.290397	2.397734	-0.888924	0.339919	0.000000	-10.000000	-0.233333	20.133333	27.333334	1023.000000	1023.000000	2046.000000
45.020000	0.005707	3.372935	1.258281	2.484917	-0.711075	0.340812	0.000000	-10.000000	-0.275000	21.533333	33.333332	1023.000000	1023.000000	2046.000000
45.040001	0.006144	3.631380	1.289770	2.430247	-0.591653	0.503016	0.000000	-10.000000	-0.308333	22.900000	40.500000	1023.000000	1023.000000	2046.000000
45.060001	0.006500	3.841396	1.373553	2.399922	-0.505463	0.573384	0.000000	-10.000000	-0.333333	23.933334	47.833332	1023.000000	1023.000000	2046.000000
45.080002	0.006881	4.066865	1.440468	2.389638	-0.396676	0.633436	0.000000	-10.000000	-0.358333	24.633333	55.833332	1023.000000	1023.000000	2046.000000
45.099998	0.007069	4.177987	1.536179	2.372495	-0.369253	0.638565	0.000000	-10.000000	-0.383333	25.233334	63.833332	1023.000000	1023.000000	2046.000000
45.119999	0.007357	4.348232	1.412159	2.531191	-0.211507	0.616388	0.000000	-10.000000	-0.400000	25.466667	72.166664	1023.000000	1023.000000	2046.000000
45.139999	0.007795	4.606644	1.511826	2.593917	-0.237060	0.737962	0.000000	-10.000000	-0.400000	25.983334	80.500000	1023.000000	1023.000000	2046.000000
45.160000	0.008349	4.934483	1.469269	2.777694	-0.083241	0.770760	0.000000	-10.000000	-0.400000	26.250000	89.166664	1023.000000	1023.000000	2046.000000
45.180000	0.009073	5.362419	1.527928	2.866292	0.006565	0.961634	0.000000	-10.000000	-0.391667	26.766666	97.833336	1023.000000	1023.000000	2046.000000
45.200001	0.009717	5.743044	1.592589	2.992459	0.119381	1.038616	0.000000	-10.000000	-0.375000	27.016666	106.666664	1023.000000	1023.000000	2046.000000
45.220001	0.010420	6.158310	1.687435	3.003234	0.180432	1.287209	0.000000	-10.000000	-0.366667	26.916668	115.666664	1023.000000	1023.000000	2046.000000
45.240002	0.010979	6.488349	1.777157	3.037156	0.297652	1.376383	0.000000	-10.000000	-0.366667	26.833334	124.833336	1023.000000	1023.000000	2046.000000
45.259998	0.011553	6.828048	1.757724	3.068105	0.474574	1.527645	0.000000	-10.000000	-0.375000	26.733334	133.833328	1023.000000	1023.000000	2046.000000
45.279999	0.012153	7.182208	1.951089	2.863134	0.613515	1.754470	0.000000	-10.000000	-0.366667	26.550001	142.666672	1023.000000	1023.000000	2046.000000
45.299999	0.012454	7.360583	1.970161	2.830510	0.786846	1.773066	0.000000	-10.000000	-0.358333	26.366667	151.500000	1023.000000	1023.000000	2046.000000
45.320000	0.012908	7.628426	2.097049	2.694349	0.907915	1.929112	0.000000	-10.000000	-0.366667	26.233334	160.333328	1023.000000	1023.000000	2046.000000
45.340000	0.013386	7.911335	2.227779	2.615914	1.050955	2.016686	0.000000	-10.000000	-0.375000	26.450001	169.166672	1023.000000	1023.000000	2046.000000
45.360001	0.013999	8.273238	2.244917	2.591374	1.286465	2.150483	0.000000	-10.000000	-0.383333	26.433334	178.000000	1023.000000	1023.000000	2046.000000
45.380001	0.014537	8.591111	2.430358	2.514323	1.370410	2.276019	0.000000	-10.000000	-0.375000	26.366667	186.833328	1023.000000	1023.000000	2046.000000
45.400002	0.015209	8.988238	2.382410	2.587946	1.603009	2.414873	0.000000	-10.000000	-0.375000	25.900000	195.666672	1023.000000	1023.000000	2046.000000
45.419998	0.015883	9.386611	2.533507	2.576539	1.726042	2.550523	0.000000	-10.000000	-0.383333	25.500000	204.333328	1023.000000	1023.000000	2046.000000
45.439999	0.016425	9.706894	2.606900	2.608044	1.859650	2.632299	0.000000	-10.000000	-0.383333	25.166668	212.833328	1023.000000	1023.000000	2046.000000
45.459999	0.016987	10.039566	2.606445	2.616690	2.065604	2.750826	0.000000	-10.000000	-0.391667	25.383333	221.333328	1023.000000	1023.000000	2046.000000
45.480000	0.017537	10.364345	2.760961	2.552948	2.135144	2.915292	0.000000	-10.000000	-0.375000	25.633333	229.666672	1023.000000	1023.000000	2046.000000
45.500000	0.017961	10.615194	2.743181	2.627425	2.299929	2.944660	0.000000	-10.000000	-0.366667	25.800001	238.333328	1023.000000	1023.000000	2046.000000
45.520000	0.018415	10.883498	2.845345	2.539780	2.393327	3.105048	0.000000	-10.000000	-0.350000	25.583334	246.833328	1023.000000	1023.000000	2046.000000
45.540001	0.018969	11.210603	2.822071	2.583101	2.593852	3.211580	0.000000	-10.000000	-0.350000	25.316668	255.500000	1023.000000	1023.000000	2046.000000
45.560001	0.019574	11.568048	2.902875	2.603146	2.773578	3.288449	0.000000	-10.000000	-0.358333	25.166668	263.833344	1023.000000	1023.000000	2046.000000
45.580002	0.020327	12.013068	3.044308	2.715561	2.886919	3.366279	0.000000	-10.000000	-0.350000	25.316668	272.333344	1023.000000	1023.000000	2046.000000
45.599998	0.021075	12.455144	3.035783	2.726262	3.122640	3.570459	0.000000	-10.000000	-0.366667	25.633333	280.666656	1023.000000	1023.000000	2046.000000
45.619999	0.021695	12.821509	3.193455	2.681549	3.204091	3.742414	0.000000	-10.000000	-0.383333	25.850000	289.333344	1023.000000	1023.000000	2046.000000
45.639999	0.022484	13.288021	3.186377	2.825891	3.451736	3.824017	0.000000	-10.000000	-0.400000	26.033335	297.833344	1023.000000	1023.000000	2046.000000
45.660000	0.022921	13.546471	3.284837	2.805670	3.446720	4.009244	0.000000	-10.000000	-0.400000	26.233334	306.666656	1023.000000	1023.000000	2046.000000
45.680000	0.023526	13.903867	3.129131	2.967654	3.720243	4.086839	0.000000	-10.000000	-0.391667	26.433334	315.333344	1023.000000	1023.000000	2046.000000
45.700001	0.024074	14.227508	3.221925	2.947453	3.777052	4.281077	0.000000	-10.000000	-0.400000	26.716667	324.166656	1023.000000	1023.000000	2046.000000
45.720001	0.024700	14.597538	3.337502	2.995031	3.864702	4.400303	0.000000	-10.000000	-0.400000	26.683334	333.000000	1023.000000	1023.000000	2046.000000
45.740002	0.025335	14.973232	3.392908	3.032814	4.038231	4.509279	0.000000	-10.000000	-0.400000	26.816668	342.000000	1023.000000	1023.000000	2046.000000
45.759998	0.025734	15.209082	3.543826	2.994843	4.033122	4.637291	0.000000	-10.000000	-0.408333	26.616667	351.000000	1023.000000	1023.000000	2046.000000
45.779999	0.026299	15.542932	3.485963	3.173107	4.244969	4.638893	0.000000	-10.000000	-0.383333	26.466667	359.833344	1023.000000	1023.000000	2046.000000
45.799999	0.026497	15.659577	3.566324	3.245552	4.119807	4.727895	0.000000	-10.000000	-0.383333	26.033335	368.666656	1023.000000	1023.000000	2046.000000
45.820000	0.027067	15.996716	3.515688	3.469583	4.260581	4.750865	0.000000	-10.000000	-0.366667	25.933334	377.333344	1023.000000	1023.000000	2046.000000
45.840000	0.027707	16.374556	3.605684	3.582464	4.286391	4.900015	0.000000	-10.000000	-0.383333	25.816668	386.166656	1023.000000	1023.000000	2046.000000
45.860001	0.028543	16.868847	3.672930	3.730335	4.384329	5.081254	0.000000	-10.000000	-0.366667	25.933332	394.833344	1023.000000	1023.000000	2046.000000
45.880001	0.029333	17.335756	3.713875	3.885256	4.521414	5.215212	0.000000	-10.000000	-0.375000	25.583334	403.500000	1023.000000	1023.000000	2046.000000
45.900002	0.030104	17.791496	3.881813	3.939675	4.539117	5.430892	0.000000	-10.000000	-0.383333	25.650000	412.000000	1023.000000	1023.000000	2046.000000
45.919998	0.030875	18.247080	3.884095	4.086247	4.752063	5.524675	0.000000	-10.000000	-0.383333	25.400000	420.500000	1023.000000	1023.000000	2046.000000
45.939999	0.031450	18.587181	4.128896	3.941954	4.711012	5.805318	0.000000	-10.000000	-0.375000	25.533333	429.000000	1023.000000	1023.000000	2046.000000
45.959999	0.032067	18.951685	4.225954	3.973812	4.897484	5.854435	0.000000	-10.000000	-0.350000	25.116667	437.500000	1023.000000	1023.000000	2046.000000
45.980000	0.032566	19.246572	4.380648	3.846048	5.016357	6.003520	0.000000	-10.000000	-0.333333	24.466667	445.833344	1023.000000	1023.000000	2046.000000
46.000000	0.033133	19.581675	4.534618	3.800789	5.112798	6.133469	0.000000	-10.000000	-0.308333	24.116667	454.000000	1023.000000	1023.000000	2046.000000
46.020000	0.033741	19.941166	4.597112	3.828439	5.307736	6.207879	0.000000	-10.000000	-0.300000	23.783335	462.000000	1023.000000	1023.000000	2046.000000
46.040001	0.034415	20.339212	4.812304	3.818067	5.331559	6.377281	0.000000	-10.000000	-0.291667	23.866667	470.000000	1023.000000	1023.000000	2046.000000
46.060001	0.035219	20.814665	4.779354	3.929209	5.615330	6.490771	0.000000	-10.000000	-0.275000	23.433334	478.000000	1023.000000	1023.000000	2046.000000
46.080002	0.036021	21.288645	5.007512	3.833887	5.683745	6.763502	0.000000	-10.000000	-0.258333	22.950001	486.000000	1023.000000	1023.000000	2046.000000
46.099998	0.036803	21.750843	5.029984	3.983577	5.909324	6.827959	0.000000	-10.000000	-0.250000	22.683332	493.833344	1023.000000	1023.000000	2046.000000
46.119999	0.037499	22.161694	5.160254	3.970340	6.041205	6.989894	0.000000	-10.000000	-0.250000	22.433332	501.500000	1023.000000	1023.000000	2046.000000
46.139999	0.038161	22.553249	5.309417	3.972863	6.098740	7.172229	0.000000	-10.000000	-0.241667	22.366667	509.000000	1023.000000	1023.000000	2046.000000
46.160000	0.038817	22.941137	5.316892	4.114216	6.319628	7.190401	0.000000	-10.000000	-0.233333	21.983334	516.500000	1023.000000	1023.000000	2046.000000
46.180000	0.039288	23.219362	5.486754	3.997965	6.368444	7.366199	0.000000	-10.000000	-0.216667	21.850000	523.833313	1023.000000	1023.000000	2046.000000
46.200001	0.039885	23.571976	5.499401	4.099397	6.568752	7.404426	0.000000	-10.000000	-0.208333	21.850000	531.166687	1023.000000	1023.000000	2046.000000
46.220001	0.040560	23.971222	5.624310	4.093554	6.725885	7.527472	0.000000	-10.000000	-0.191667	21.633333	538.500000	1023.000000	1023.000000	2046.000000
46.240002	0.041215	24.357965	5.685610	4.126312	6.890549	7.655493	0.000000	-10.000000	-0.191667	20.983334	545.833313	1023.000000	1023.000000	2046.000000
46.259998	0.042127	24.896767	5.740776	4.209934	7.205594	7.740463	0.000000	-10.000000	-0.191667	20.250000	553.000000	1023.000000	1023.000000	2046.000000
46.279999	0.042501	25.118292	5.925286	4.079910	7.197196	7.915900	0.000000	-10.000000	-0.191667	19.750000	559.833313	1023.000000	1023.000000	2046.000000
46.299999	0.043176	25.516935	5.880465	4.301033	7.487222	7.848216	0.000000	-10.000000	-0.166667	19.283333	566.500000	1023.000000	1023.000000	2046.000000
46.320000	0.043593	25.763645	5.896129	4.302318	7.587291	7.977908	0.000000	-10.000000	-0.150000	18.783333	573.000000	1023.000000	1023.000000	2046.000000
46.340000	0.044024	26.017948	5.875163	4.417998	7.684480	8.040308	0.000000	-10.000000	-0.133333	18.233334	579.333313	1023.000000	1023.000000	2046.000000
46.360001	0.044550	26.328880	5.876451	4.509287	7.882294	8.060848	0.000000	-10.000000	-0.125000	17.850000	585.500000	1023.000000	1023.000000	2046.000000
46.380001	0.044782	26.466398	6.032860	4.443438	7.843304	8.146796	0.000000	-10.000000	-0.108333	17.533335	591.500000	1023.000000	1023.000000	2046.000000
46.400002	0.045412	26.838491	6.026871	4.556799	8.090229	8.164593	0.000000	-10.000000	-0.100000	17.266666	597.500000	1023.000000	1023.000000	2046.000000
46.419998	0.045711	27.015221	6.176034	4.508615	8.091835	8.238737	0.000000	-10.000000	-0.091667	16.933334	603.333313	1023.000000	1023.000000	2046.000000
46.439999	0.045866	27.106594	6.137092	4.697043	8.141009	8.131451	0.000000	-10.000000	-0.083333	16.466667	609.000000	1023.000000	1023.000000	2046.000000
46.459999	0.045892	27.122112	6.139872	4.782261	8.148840	8.051140	0.000000	-10.000000	-0.066667	15.900001	614.500000	1023.000000	1023.000000	2046.000000
46.480000	0.046120	27.257111	6.157630	4.885571	8.087540	8.126370	0.000000	-10.000000	-0.058333	15.366667	620.000000	1023.000000	1023.000000	2046.000000
46.500000	0.046635	27.561216	6.160329	5.102499	8.212066	8.086322	0.000000	-10.000000	-0.041667	14.766666	625.333313	1023.000000	1023.000000	2046.000000
46.520000	0.046811	27.665548	6.202335	5.108712	8.168446	8.186055	0.000000	-10.000000	-0.033333	14.133333	630.333313	1023.000000	1023.000000	2046.000000
46.540001	0.047467	28.053265	6.202044	5.351815	8.335365	8.164041	0.000000	-10.000000	-0.016667	13.116667	635.166687	1023.000000	1023.000000	2046.000000
46.560001	0.047535	28.092920	6.335374	5.322271	8.199009	8.236264	0.000000	-10.000000	-0.008333	12.050000	639.666687	1023.000000	1023.000000	2046.000000
46.580002	0.047782	28.239096	6.332984	5.469342	8.205132	8.231636	0.000000	-10.000000	0.000000	10.750000	644.000000	1023.000000	1023.000000	2046.000000
46.599998	0.047859	28.284893	6.340784	5.474089	8.291584	8.178436	0.000000	-10.000000	0.016667	9.150001	647.833313	1023.000000	1023.000000	2046.000000
46.619999	0.047795	28.246672	6.474627	5.257776	8.208385	8.305882	0.000000	-10.000000	0.050000	6.333333	651.333313	1023.000000	1023.000000	2046.000000
46.639999	0.047634	28.151583	6.467188	5.252649	8.286932	8.144814	0.000000	-10.000000	0.083333	2.166667	654.000000	1023.000000	1023.000000	2046.000000
46.660000	0.047223	27.908892	6.573202	5.047718	8.113336	8.174638	0.000000	-10.000000	0.108333	-1.650000	655.500000	1023.000000	1023.000000	2046.000000
46.680000	0.046952	27.748722	6.553390	5.078337	8.100991	8.016004	0.000000	-10.000000	0.125000	-5.066667	656.000000	1023.000000	1023.000000	2046.000000
46.700001	0.046611	27.547058	6.602498	4.984993	7.937305	8.022264	0.000000	-10.000000	0.141667	-7.500000	656.000000	1023.000000	1023.000000	2046.000000
46.720001	0.046332	27.382172	6.546143	5.033443	7.898217	7.904368	0.000000	-10.000000	0.166667	-10.033334	656.000000	1023.000000	1023.000000	2046.000000
46.740002	0.045953	27.158241	6.474824	5.013501	7.888898	7.781018	0.000000	-10.000000	0.175000	-11.883334	656.000000	1023.000000	1023.000000	2046.000000
46.759998	0.045478	26.877354	6.463633	4.968336	7.691306	7.754079	0.000000	-10.000000	0.208333	-13.033334	656.000000	1023.000000	1023.000000	2046.000000
46.779999	0.045149	26.682947	6.436297	4.988743	7.699308	7.558600	0.000000	-10.000000	0.225000	-13.900001	648.666687	1023.000000	1023.000000	2046.000000
46.799999	0.044474	26.284044	6.477618	4.862921	7.385610	7.557894	0.000000	-10.000000	0.250000	-14.416667	639.666687	1023.000000	1023.000000	2046.000000
46.820000	0.043745	25.853275	6.351465	4.867944	7.326466	7.307400	0.000000	-10.000000	0.258333	-14.950000	629.000000	1023.000000	1023.000000	2046.000000
46.840000	0.043058	25.447519	6.375024	4.764206	7.064016	7.244274	0.000000	-10.000000	0.266667	-15.616667	624.000000	1023.000000	1023.000000	2046.000000
46.860001	0.042348	25.027924	6.225121	4.818499	6.997707	6.986597	0.000000	-10.000000	0.283333	-16.466667	618.833313	1023.000000	1023.000000	2046.000000
46.880001	0.041786	24.695814	6.267698	4.745888	6.729596	6.952631	0.000000	-10.000000	0.291667	-17.450001	613.333313	1023.000000	1023.000000	2046.000000
46.900002	0.041542	24.551411	6.171206	4.812291	6.723661	6.844254	0.000000	-10.000000	0.316667	-18.133333	607.500000	1023.000000	1023.000000	2046.000000
46.919998	0.040864	24.150640	6.155147	4.736648	6.494004	6.764843	0.000000	-10.000000	0.333333	-18.500000	601.500000	1023.000000	1023.000000	2046.000000
46.939999	0.040523	23.948929	6.012733	4.816114	6.508818	6.611264	0.000000	-10.000000	0.366667	-18.400002	595.500000	1023.000000	1023.000000	2046.000000
46.959999	0.040028	23.656271	5.981293	4.732013	6.298053	6.644911	0.000000	-10.000000	0.350000	-18.150002	589.500000	1023.000000	1023.000000	2046.000000
46.980000	0.039313	23.233973	5.816979	4.771519	6.119390	6.526086	0.000000	-10.000000	0.333333	-17.900002	583.500000	1023.000000	1023.000000	2046.000000
47.000000	0.038835	22.951698	5.699111	4.830942	6.043110	6.378534	0.000000	-10.000000	0.300000	-17.800001	577.500000	1023.000000	1023.000000	2046.000000
47.020000	0.038092	22.512474	5.657862	4.733256	5.718143	6.403213	0.000000	-10.000000	0.300000	-17.666668	571.500000	1023.000000	1023.000000	2046.000000
47.040001	0.037708	22.285517	5.620192	4.779813	5.698909	6.186602	0.000000	-10.000000	0.316667	-17.700001	565.500000	1023.000000	1023.000000	2046.000000
47.060001	0.036891	21.802589	5.644383	4.634027	5.423452	6.100726	0.000000	-10.000000	0.316667	-17.816666	559.500000	1023.000000	1023.000000	2046.000000
47.080002	0.036129	21.352287	5.507155	4.704897	5.326873	5.813363	0.000000	-10.000000	0.316667	-17.966667	553.500000	1023.000000	1023.000000	2046.000000
47.099998	0.035288	20.855431	5.514341	4.693967	4.986514	5.660608	0.000000	-10.000000	0.300000	-17.933334	547.500000	1023.000000	1023.000000	2046.000000
47.119999	0.034444	20.356209	5.248450	4.818556	4.839069	5.450133	0.000000	-10.000000	0.300000	-17.850000	541.500000	1023.000000	1023.000000	2046.000000
47.139999	0.033707	19.920696	5.245720	4.875154	4.563902	5.235920	0.000000	-10.000000	0.333333	-18.200001	535.500000	1023.000000	1023.000000	2046.000000
47.160000	0.033063	19.539968	5.096973	5.018077	4.374417	5.050501	0.000000	-10.000000	0.366667	-18.750000	529.500000	1023.000000	1023.000000	2046.000000
47.180000	0.032581	19.255522	5.069789	5.063331	4.229689	4.892713	0.000000	-10.000000	0.408333	-19.416666	523.166687	1023.000000	1023.000000	2046.000000
47.200001	0.032008	18.916740	5.021563	5.120428	3.980020	4.794730	0.000000	-10.000000	0.425000	-20.033333	516.666687	1023.000000	1023.000000	2046.000000
47.220001	0.031582	18.665041	5.024795	5.189462	3.881667	4.569117	0.000000	-10.000000	0.433333	-20.516666	509.833344	1023.000000	1023.000000	2046.000000
47.240002	0.030780	18.191179	4.908955	5.077845	3.696369	4.508009	0.000000	-10.000000	0.441667	-21.049999	503.000000	1023.000000	1023.000000	2046.000000
47.259998	0.030329	17.924719	4.869839	5.044648	3.734257	4.275975	0.000000	-10.000000	0.450000	-21.283333	496.000000	1023.000000	1023.000000	2046.000000
47.279999	0.029472	17.418226	4.860823	4.825292	3.484288	4.247824	0.000000	-10.000000	0.475000	-21.933334	489.000000	1023.000000	1023.000000	2046.000000
47.299999	0.028973	17.122923	4.883388	4.750430	3.529492	3.959614	0.000000	-10.000000	0.475000	-22.550001	481.666656	1023.000000	1023.000000	2046.000000
47.320000	0.028130	16.624672	4.847478	4.570833	3.324275	3.882086	0.000000	-10.000000	0.466667	-22.883333	474.166656	1023.000000	1023.000000	2046.000000
47.340000	0.027630	16.329445	4.772087	4.603878	3.381945	3.571535	0.000000	-10.000000	0.441667	-22.766666	466.500000	1023.000000	1023.000000	2046.000000
47.360001	0.027063	15.994024	4.733500	4.471506	3.202810	3.586208	0.000000	-10.000000	0.458333	-22.566668	458.833344	1023.000000	1023.000000	2046.000000
47.380001	0.026627	15.736545	4.679148	4.473544	3.206176	3.377677	0.000000	-10.000000	0.475000	-22.633333	451.333344	1023.000000	1023.000000	2046.000000
47.400002	0.026071	15.407830	4.649861	4.382751	3.013201	3.362016	0.000000	-10.000000	0.483333	-22.750000	443.666656	1023.000000	1023.000000	2046.000000
47.419998	0.025706	15.192215	4.523940	4.484534	3.065403	3.118338	0.000000	-10.000000	0.483333	-22.783333	436.166656	1023.000000	1023.000000	2046.000000
47.439999	0.025036	14.796493	4.513167	4.271435	2.818190	3.193701	0.000000	-10.000000	0.466667	-22.816668	428.500000	1023.000000	1023.000000	2046.000000
47.459999	0.024751	14.627950	4.413732	4.358912	2.908878	2.946427	0.000000	-10.000000	0.466667	-22.666666	420.833344	1023.000000	1023.000000	2046.000000
47.480000	0.023997	14.182144	4.425570	4.208695	2.601609	2.946270	0.000000	-10.000000	0.450000	-22.333334	413.333344	1023.000000	1023.000000	2046.000000
47.500000	0.023534	13.908510	4.290821	4.245822	2.662238	2.709629	0.000000	-10.000000	0.450000	-22.049999	405.833344	1023.000000	1023.000000	2046.000000
47.520000	0.022972	13.576501	4.280920	4.163503	2.425550	2.706528	0.000000	-10.000000	0.450000	-21.866667	398.500000	1023.000000	1023.000000	2046.000000
47.540001	0.022668	13.396750	4.184589	4.192827	2.482558	2.536776	0.000000	-10.000000	0.450000	-21.683334	391.166656	1023.000000	1023.000000	2046.000000
47.560001	0.022043	13.027240	4.124598	4.089276	2.252339	2.561027	0.000000	-10.000000	0.450000	-21.750000	384.000000	1023.000000	1023.000000	2046.000000
47.580002	0.021624	12.779675	3.990662	4.192339	2.285003	2.311670	0.000000	-10.000000	0.450000	-21.400002	376.833344	1023.000000	1023.000000	2046.000000
47.599998	0.021265	12.567353	3.983417	4.104581	2.070858	2.408497	0.000000	-10.000000	0.433333	-21.383333	369.666656	1023.000000	1023.000000	2046.000000
47.619999	0.020743	12.259203	3.815349	4.149325	2.045068	2.249461	0.000000	-10.000000	0.416667	-20.800001	362.500000	1023.000000	1023.000000	2046.000000
47.639999	0.020349	12.026439	3.775340	4.051227	1.897101	2.302772	0.000000	-10.000000	0.400000	-20.566668	355.500000	1023.000000	1023.000000	2046.000000
47.660000	0.019837	11.723443	3.684206	4.086884	1.856995	2.095358	0.000000	-10.000000	0.391667	-20.016666	348.666656	1023.000000	1023.000000	2046.000000
47.680000	0.019497	11.522592	3.681730	3.933876	1.721763	2.185222	0.000000	-10.000000	0.383333	-19.683334	342.000000	1023.000000	1023.000000	2046.000000
47.700001	0.019172	11.330688	3.682933	3.872801	1.761815	2.013138	0.000000	-10.000000	0.375000	-19.300001	335.500000	1023.000000	1023.000000	2046.000000
47.720001	0.018604	10.995117	3.662327	3.761431	1.559261	2.012099	0.000000	-10.000000	0.366667	-18.816668	329.000000	1023.000000	1023.000000	2046.000000
47.740002	0.018230	10.774000	3.609221	3.842519	1.526196	1.796065	0.000000	-10.000000	0.341667	-18.050001	322.666656	1023.000000	1023.000000	2046.000000
47.759998	0.017674	10.445456	3.514949	3.822496	1.340016	1.767994	0.000000	-10.000000	0.308333	-17.216667	316.500000	1023.000000	1023.000000	2046.000000
47.779999	0.017504	10.344972	3.436478	3.946398	1.293167	1.668930	0.000000	-10.000000	0.283333	-16.566668	310.833344	1023.000000	1023.000000	2046.000000
47.799999	0.017007	10.051433	3.315947	3.936802	1.100578	1.698107	0.000000	-10.000000	0.283333	-16.216667	305.333344	1023.000000	1023.000000	2046.000000
47.820000	0.017001	10.047750	3.298565	4.048248	1.093507	1.607430	0.000000	-10.000000	0.275000	-16.116667	300.000000	1023.000000	1023.000000	2046.000000
47.840000	0.016653	9.841627	3.236412	4.064719	0.913509	1.626987	0.000000	-10.000000	0.283333	-16.150000	294.500000	1023.000000	1023.000000	2046.000000
47.860001	0.016650	9.840140	3.162682	4.144685	0.967249	1.565525	0.000000	-10.000000	0.283333	-16.200001	289.000000	1023.000000	1023.000000	2046.000000
47.880001	0.016321	9.645534	3.192148	4.025419	0.789393	1.638573	0.000000	-10.000000	0.300000	-16.033333	283.666656	1023.000000	1023.000000	2046.000000
47.900002	0.016059	9.490585	3.088172	4.022526	0.883630	1.496257	0.000000	-10.000000	0.291667	-15.750000	278.333344	1023.000000	1023.000000	2046.000000
47.919998	0.015658	9.253868	3.186368	3.759240	0.692732	1.615528	0.000000	-10.000000	0.283333	-15.650001	273.166656	1023.000000	1023.000000	2046.000000
47.939999	0.015263	9.020489	3.123888	3.786097	0.774406	1.336099	0.000000	-10.000000	0.275000	-15.650001	267.833344	1023.000000	1023.000000	2046.000000
47.959999	0.014793	8.742657	3.144859	3.583625	0.627246	1.386927	0.000000	-10.000000	0.275000	-15.600000	262.666656	1023.000000	1023.000000	2046.000000
47.980000	0.014566	8.608672	3.001501	3.631111	0.784026	1.192034	0.000000	-10.000000	0.266667	-15.283334	257.333344	1023.000000	1023.000000	2046.000000
48.000000	0.014234	8.412273	3.030977	3.478798	0.622229	1.280269	0.000000	-10.000000	0.258333	-14.966667	252.333328	1023.000000	1023.000000	2046.000000
48.020000	0.014101	8.333838	2.986256	3.485782	0.658650	1.203150	0.000000	-10.000000	0.250000	-14.716667	247.333328	1023.000000	1023.000000	2046.000000
48.040001	0.014060	8.309752	3.003067	3.449384	0.657057	1.200244	0.000000	-10.000000	0.250000	-14.583333	242.500000	1023.000000	1023.000000	2046.000000
48.060001	0.013720	8.108335	3.020451	3.345173	0.498834	1.243876	0.000000	-10.000000	0.250000	-14.400001	237.500000	1023.000000	1023.000000	2046.000000
48.080002	0.013631	8.055668	2.908731	3.406297	0.595034	1.145606	0.000000	-10.000000	0.258333	-14.433333	232.666672	1023.000000	1023.000000	2046.000000
48.099998	0.013274	7.845137	2.957963	3.264538	0.395741	1.226895	0.000000	-10.000000	0.258333	-14.483334	227.833328	1023.000000	1023.000000	2046.000000
48.119999	0.012997	7.681179	2.820911	3.343750	0.484772	1.031746	0.000000	-10.000000	0.258333	-14.866667	223.000000	1023.000000	1023.000000	2046.000000
48.139999	0.012648	7.474925	2.869451	3.177100	0.281659	1.146714	0.000000	-10.000000	0.250000	-15.200001	218.000000	1023.000000	1023.000000	2046.000000
48.160000	0.012457	7.361811	2.742426	3.232926	0.373038	1.013422	0.000000	-10.000000	0.266667	-15.566667	212.833328	1023.000000	1023.000000	2046.000000
48.180000	0.012179	7.198054	2.731089	3.198174	0.257707	1.011084	0.000000	-10.000000	0.275000	-15.900001	207.666672	1023.000000	1023.000000	2046.000000
48.200001	0.011970	7.074252	2.670905	3.220081	0.265023	0.918244	0.000000	-10.000000	0.291667	-16.233334	202.333328	1023.000000	1023.000000	2046.000000
48.220001	0.011862	7.010224	2.675879	3.169205	0.243677	0.921462	0.000000	-10.000000	0.291667	-16.733334	197.000000	1023.000000	1023.000000	2046.000000
48.240002	0.011603	6.857387	2.592750	3.164745	0.198202	0.901690	0.000000	-10.000000	0.300000	-17.100000	191.333328	1023.000000	1023.000000	2046.000000
48.259998	0.011348	6.706749	2.571079	3.169312	0.172812	0.793546	0.000000	-10.000000	0.300000	-17.400000	185.500000	1023.000000	1023.000000	2046.000000
48.279999	0.011073	6.543955	2.437730	3.124284	0.108416	0.873525	0.000000	-10.000000	0.300000	-17.533333	179.666672	1023.000000	1023.000000	2046.000000
48.299999	0.010703	6.325537	2.289515	3.174400	0.114315	0.747307	0.000000	-10.000000	0.300000	-17.616667	174.000000	1023.000000	1023.000000	2046.000000
48.320000	0.010422	6.159590	2.272583	3.056212	0.011632	0.819164	0.000000	-10.000000	0.300000	-17.750000	168.333328	1023.000000	1023.000000	2046.000000
48.340000	0.009925	5.865960	2.188075	3.035450	-0.024027	0.666461	0.000000	-10.000000	0.316667	-17.883333	162.500000	1023.000000	1023.000000	2046.000000
48.360001	0.009792	5.787199	2.269641	2.880373	-0.128036	0.765221	0.000000	-10.000000	0.316667	-17.933334	156.500000	1023.000000	1023.000000	2046.000000
48.380001	0.009205	5.439915	2.132553	2.918603	-0.138783	0.527542	0.000000	-10.000000	0.316667	-18.050001	150.500000	1023.000000	1023.000000	2046.000000
48.400002	0.008839	5.223938	2.188321	2.892111	-0.375690	0.519197	0.000000	-10.000000	0.300000	-17.816668	144.500000	1023.000000	1023.000000	2046.000000
48.419998	0.008387	4.956776	2.039594	3.005799	-0.416845	0.328228	0.000000	-10.000000	0.283333	-17.366667	138.500000	1023.000000	1023.000000	2046.000000
48.439999	0.008202	4.847664	2.003345	3.037543	-0.571996	0.378772	0.000000	-10.000000	0.275000	-16.750000	132.500000	1023.000000	1023.000000	2046.000000
48.459999	0.007944	4.695099	1.867519	3.162439	-0.599630	0.264771	0.000000	-10.000000	0.275000	-16.483334	126.833336	1023.000000	1023.000000	2046.000000
48.480000	0.008020	4.739611	1.850379	3.218736	-0.673457	0.343953	0.000000	-10.000000	0.291667	-16.683334	121.166664	1023.000000	1023.000000	2046.000000
48.500000	0.007909	4.674177	1.783338	3.266699	-0.734061	0.358200	0.000000	-10.000000	0.283333	-16.866667	115.833336	1023.000000	1023.000000	2046.000000
48.520000	0.007949	4.697739	1.788283	3.353063	-0.764388	0.320781	0.000000	-10.000000	0.275000	-16.900000	110.166664	1023.000000	1023.000000	2046.000000
48.540001	0.007752	4.581591	1.775960	3.247259	-0.847946	0.406318	0.000000	-10.000000	0.258333	-16.500000	104.666664	1023.000000	1023.000000	2046.000000
48.560001	0.007532	4.451392	1.669518	3.265117	-0.785142	0.301899	0.000000	-10.000000	0.258333	-15.933333	99.000000	1023.000000	1023.000000	2046.000000
48.580002	0.007459	4.408130	1.833277	3.061617	-0.884925	0.398161	0.000000	-10.000000	0.250000	-15.450000	93.666664	1023.000000	1023.000000	2046.000000
48.599998	0.006963	4.115268	1.706884	2.954777	-0.836905	0.290510	0.000000	-10.000000	0.250000	-15.266666	88.500000	1023.000000	1023.000000	2046.000000
48.619999	0.006718	3.970434	1.738881	2.862494	-0.831742	0.200801	0.000000	-10.000000	0.250000	-14.866667	83.333336	1023.000000	1023.000000	2046.000000
48.639999	0.006468	3.822309	1.754356	2.711574	-0.881450	0.237830	0.000000	-10.000000	0.241667	-14.266667	78.333336	1023.000000	1023.000000	2046.000000
48.660000	0.006266	3.703001	1.661002	2.720486	-0.779489	0.101001	0.000000	-10.000000	0.216667	-13.416667	73.500000	1023.000000	1023.000000	2046.000000
48.680000	0.006347	3.751167	1.711728	2.621312	-0.812739	0.230866	0.000000	-10.000000	0.175000	-12.583334	69.166664	1023.000000	1023.000000	2046.000000
48.700001	0.006213	3.672076	1.672725	2.630643	-0.795404	0.164112	0.000000	-10.000000	0.141667	-11.833334	65.000000	1023.000000	1023.000000	2046.000000
48.720001	0.006317	3.733290	1.759279	2.567482	-0.858571	0.265100	0.000000	-10.000000	0.125000	-10.883334	61.000000	1023.000000	1023.000000	2046.000000
48.740002	0.006094	3.601282	1.702655	2.555191	-0.821846	0.165282	0.000000	-10.000000	0.125000	-9.866667	57.333332	1023.000000	1023.000000	2046.000000
48.759998	0.006135	3.625825	1.640361	2.556667	-0.782813	0.211610	0.000000	-10.000000	0.116667	-8.550000	54.000000	1023.000000	1023.000000	2046.000000
48.779999	0.005909	3.492469	1.678833	2.469352	-0.908662	0.252946	0.000000	-10.000000	0.108333	-7.200000	51.166668	1023.000000	1023.000000	2046.000000
48.799999	0.005843	3.453220	1.602549	2.470250	-0.828305	0.208726	0.000000	-10.000000	0.100000	-6.100000	48.666668	1023.000000	1023.000000	2046.000000
48.820000	0.005657	3.343333	1.627412	2.401123	-0.911291	0.226089	0.000000	-10.000000	0.100000	-5.216667	46.500000	1023.000000	1023.000000	2046.000000
48.840000	0.005512	3.257614	1.559814	2.390382	-0.854675	0.162093	0.000000	-10.000000	0.100000	-4.550000	44.833332	1023.000000	1023.000000	2046.000000
48.860001	0.005262	3.109646	1.475201	2.372842	-0.835852	0.097455	0.000000	-10.000000	0.100000	-3.983333	43.333332	1023.000000	1023.000000	2046.000000
48.880001	0.005323	3.146113	1.508551	2.350373	-0.858291	0.145480	0.000000	-10.000000	0.100000	-3.483333	42.166668	1023.000000	1023.000000	2046.000000
48.900002	0.005374	3.175903	1.469161	2.377591	-0.758131	0.087282	0.000000	-10.000000	0.083333	-2.950000	41.000000	1023.000000	1023.000000	2046.000000
48.919998	0.005399	3.190623	1.433144	2.350743	-0.735869	0.142605	0.000000	-10.000000	0.083333	-2.366667	40.000000	1023.000000	1023.000000	2046.000000
48.939999	0.005486	3.242269	1.449762	2.410210	-0.693528	0.075825	0.000000	-10.000000	0.066667	-1.350000	39.333332	1023.000000	1023.000000	2046.000000
48.959999	0.005536	3.271626	1.454935	2.435506	-0.660159	0.041345	0.000000	-10.000000	0.066667	-0.016667	39.000000	1023.000000	1023.000000	2046.000000
48.980000	0.005388	3.184586	1.373542	2.407063	-0.671245	0.075225	0.000000	-10.000000	0.050000	1.516667	39.000000	1023.000000	1023.000000	2046.000000
49.000000	0.005414	3.199711	1.326495	2.474200	-0.634202	0.033218	0.000000	-10.000000	0.050000	3.100000	39.000000	1023.000000	1023.000000	2046.000000
49.020000	0.005255	3.105725	1.317549	2.446513	-0.683745	0.025408	0.000000	-10.000000	0.033333	4.766666	39.000000	1023.000000	1023.000000	2046.000000
49.040001	0.005369	3.173017	1.348120	2.401112	-0.621643	0.045427	0.000000	-10.000000	0.016667	6.800000	39.000000	1023.000000	1023.000000	2046.000000
49.060001	0.005328	3.148875	1.367615	2.382068	-0.603508	0.002700	0.000000	-10.000000	0.000000	8.566667	39.000000	1023.000000	1023.000000	2046.000000
49.080002	0.005455	3.224179	1.416855	2.318161	-0.581053	0.070215	0.000000	-10.000000	-0.016667	10.283334	39.000000	1023.000000	1023.000000	2046.000000
49.099998	0.005422	3.204362	1.425196	2.406445	-0.600727	-0.026553	0.000000	-10.000000	-0.050000	12.000000	39.000000	1023.000000	1023.000000	2046.000000
49.119999	0.005524	3.264647	1.388715	2.488074	-0.557849	-0.054294	0.000000	-10.000000	-0.091667	14.100000	39.000000	1023.000000	1023.000000	2046.000000
49.139999	0.005892	3.482264	1.409559	2.574480	-0.493030	-0.008745	0.000000	-10.000000	-0.116667	15.950001	34.000000	1023.000000	1023.000000	2046.000000
49.160000	0.006152	3.635583	1.385240	2.706586	-0.450195	-0.006048	0.000000	-10.000000	-0.133333	17.266666	30.166666	1023.000000	1023.000000	2046.000000
49.180000	0.006744	3.985434	1.423763	2.780268	-0.363862	0.145266	0.000000	-10.000000	-0.133333	17.833334	28.333334	1023.000000	1023.000000	2046.000000
49.200001	0.007247	4.283165	1.466241	2.848388	-0.277105	0.245642	0.000000	-10.000000	-0.141667	18.216667	33.500000	1023.000000	1023.000000	2046.000000
49.220001	0.007734	4.570966	1.544133	2.888368	-0.227168	0.365632	0.000000	-10.000000	-0.158333	18.683334	39.666668	1023.000000	1023.000000	2046.000000
49.240002	0.008258	4.880631	1.576518	2.893436	-0.069602	0.480280	0.000000	-10.000000	-0.200000	19.416666	46.000000	1023.000000	1023.000000	2046.000000
49.259998	0.008504	5.026022	1.590569	2.855328	0.054493	0.525632	0.000000	-10.000000	-0.225000	20.183332	52.500000	1023.000000	1023.000000	2046.000000
49.279999	0.008940	5.283342	1.689846	2.733986	0.203653	0.655858	0.000000	-10.000000	-0.225000	20.600000	59.166668	1023.000000	1023.000000	2046.000000
49.299999	0.009038	5.341607	1.741063	2.605825	0.317592	0.677128	0.000000	-10.000000	-0.208333	20.866667	66.000000	1023.000000	1023.000000	2046.000000
49.320000	0.009394	5.551962	1.816683	2.577098	0.468963	0.689217	0.000000	-10.000000	-0.233333	21.016666	72.833336	1023.000000	1023.000000	2046.000000
49.340000	0.009862	5.828655	1.916581	2.492132	0.612769	0.807172	0.000000	-10.000000	-0.250000	21.583334	79.833336	1023.000000	1023.000000	2046.000000
49.360001	0.010335	6.108058	1.920459	2.469179	0.813530	0.904890	0.000000	-10.000000	-0.266667	22.183334	86.833336	1023.000000	1023.000000	2046.000000
49.380001	0.011034	6.521370	2.038479	2.466320	0.954760	1.061811	0.000000	-10.000000	-0.250000	22.716667	94.333336	1023.000000	1023.000000	2046.000000
49.400002	0.011547	6.823987	2.116729	2.476158	1.099566	1.131534	0.000000	-10.000000	-0.250000	22.950001	101.666664	1023.000000	1023.000000	2046.000000
49.419998	0.012210	7.216114	2.158761	2.479757	1.255847	1.321750	0.000000	-10.000000	-0.250000	22.750000	109.333336	1023.000000	1023.000000	2046.000000
49.439999	0.012598	7.445482	2.288910	2.433785	1.300663	1.422124	0.000000	-10.000000	-0.258333	22.783335	116.833336	1023.000000	1023.000000	2046.000000
49.459999	0.013100	7.741957	2.270759	2.508348	1.453122	1.509729	0.000000	-10.000000	-0.275000	22.850000	124.500000	1023.000000	1023.000000	2046.000000
49.480000	0.013507	7.982856	2.334396	2.472274	1.545063	1.631123	0.000000	-10.000000	-0.291667	23.283335	132.166672	1023.000000	1023.000000	2046.000000
49.500000	0.013926	8.230235	2.403742	2.466954	1.632350	1.727189	0.000000	-10.000000	-0.316667	23.733334	140.000000	1023.000000	1023.000000	2046.000000
49.520000	0.014365	8.489764	2.398840	2.442702	1.773336	1.874886	0.000000	-10.000000	-0.316667	24.033333	148.000000	1023.000000	1023.000000	2046.000000
49.540001	0.014840	8.770380	2.442839	2.480196	1.873917	1.973428	0.000000	-10.000000	-0.316667	24.083334	156.000000	1023.000000	1023.000000	2046.000000
49.560001	0.015336	9.063599	2.502314	2.503468	1.993857	2.063960	0.000000	-10.000000	-0.283333	23.800001	164.000000	1023.000000	1023.000000	2046.000000
49.580002	0.015779	9.325360	2.546455	2.474675	2.103888	2.200342	0.000000	-10.000000	-0.283333	23.550001	172.000000	1023.000000	1023.000000	2046.000000
49.599998	0.016312	9.640515	2.554405	2.542347	2.253964	2.289798	0.000000	-10.000000	-0.275000	23.483334	179.833328	1023.000000	1023.000000	2046.000000
49.619999	0.016935	10.008454	2.633048	2.562228	2.400660	2.412519	0.000000	-10.000000	-0.275000	23.266666	187.500000	1023.000000	1023.000000	2046.000000
49.639999	0.017780	10.508230	2.768916	2.589171	2.571254	2.578889	0.000000	-10.000000	-0.275000	23.183332	195.166672	1023.000000	1023.000000	2046.000000
49.660000	0.018469	10.915458	2.791687	2.620173	2.735943	2.767654	0.000000	-10.000000	-0.266667	22.933332	203.000000	1023.000000	1023.000000	2046.000000
49.680000	0.019271	11.389128	2.940142	2.683315	2.868113	2.897558	0.000000	-10.000000	-0.283333	23.183332	210.833328	1023.000000	1023.000000	2046.000000
49.700001	0.019726	11.657805	2.960676	2.715122	2.965021	3.016987	0.000000	-10.000000	-0.275000	23.133333	218.500000	1023.000000	1023.000000	2046.000000
49.720001	0.020208	11.942804	2.890354	2.815469	3.069146	3.167837	0.000000	-10.000000	-0.291667	23.500000	226.166672	1023.000000	1023.000000	2046.000000
49.740002	0.020833	12.312507	2.898448	2.860662	3.243423	3.309974	0.000000	-10.000000	-0.291667	23.650000	234.000000	1023.000000	1023.000000	2046.000000
49.759998	0.021181	12.518048	2.904590	2.879279	3.320115	3.414064	0.000000	-10.000000	-0.300000	23.950001	242.000000	1023.000000	1023.000000	2046.000000
49.779999	0.021921	12.955113	3.069820	2.890015	3.443803	3.551476	0.000000	-10.000000	-0.308333	23.883333	255.333328	1023.000000	1023.000000	2046.000000
49.799999	0.022329	13.196671	3.132939	2.910521	3.545291	3.607921	0.000000	-10.000000	-0.316667	23.733334	266.000000	1023.000000	1023.000000	2046.000000
49.820000	0.022712	13.422637	3.221192	2.932056	3.622759	3.646630	0.000000	-10.000000	-0.325000	23.650000	274.000000	1023.000000	1023.000000	2046.000000
49.840000	0.023099	13.651608	3.168362	3.067628	3.723732	3.691886	0.000000	-10.000000	-0.316667	23.816666	276.666656	1023.000000	1023.000000	2046.000000
49.860001	0.023374	13.813998	3.133112	3.225813	3.764816	3.690257	0.000000	-10.000000	-0.316667	24.133333	282.000000	1023.000000	1023.000000	2046.000000
49.880001	0.024127	14.258875	3.266367	3.381800	3.765465	3.845243	0.000000	-10.000000	-0.308333	24.266666	290.000000	1023.000000	1023.000000	2046.000000
49.900002	0.024627	14.554387	3.212879	3.546401	3.864400	3.930707	0.000000	-10.000000	-0.308333	24.233334	295.333344	1023.000000	1023.000000	2046.000000
49.919998	0.025579	15.116920	3.402323	3.648513	3.908294	4.157790	0.000000	-10.000000	-0.300000	23.900002	303.333344	1023.000000	1023.000000	2046.000000
49.939999	0.026158	15.459217	3.431484	3.794276	4.023952	4.209505	0.000000	-10.000000	-0.291667	23.700001	311.333344	1023.000000	1023.000000	2046.000000
49.959999	0.026894	15.894222	3.509839	3.879243	4.120086	4.385055	0.000000	-10.000000	-0.275000	23.316668	322.000000	1023.000000	1023.000000	2046.000000
49.980000	0.027578	16.298321	3.640837	3.908285	4.235920	4.513278	0.000000	-10.000000	-0.258333	23.200001	329.833344	1023.000000	1023.000000	2046.000000
50.000000	0.028106	16.610378	3.627094	3.908643	4.417552	4.657090	0.000000	-10.000000	-0.258333	23.183332	337.500000	1023.000000	1023.000000	2046.000000
50.020000	0.028816	17.030504	3.881163	3.798107	4.520107	4.831128	0.000000	-10.000000	-0.258333	23.100000	345.166656	1023.000000	1023.000000	2046.000000
50.040001	0.029165	17.236364	4.002847	3.768892	4.618531	4.846094	0.000000	-10.000000	-0.258333	22.766666	353.000000	1023.000000	1023.000000	2046.000000
50.060001	0.029901	17.671299	4.104603	3.752654	4.802079	5.011962	0.000000	-10.000000	-0.258333	22.549999	360.666656	1023.000000	1023.000000	2046.000000
50.080002	0.030632	18.103727	4.292119	3.805702	4.928538	5.077368	0.000000	-10.000000	-0.275000	22.666666	368.333344	1023.000000	1023.000000	2046.000000
50.099998	0.031362	18.534975	4.309023	3.792919	5.182514	5.250518	0.000000	-10.000000	-0.266667	22.799999	375.666656	1023.000000	1023.000000	2046.000000
50.119999	0.032254	19.061926	4.475777	3.847068	5.318540	5.420541	0.000000	-10.000000	-0.258333	22.633333	383.333344	1023.000000	1023.000000	2046.000000
50.139999	0.032973	19.487133	4.520920	3.912299	5.537477	5.516438	0.000000	-10.000000	-0.225000	22.400000	390.833344	1023.000000	1023.000000	2046.000000
50.160000	0.033716	19.925880	4.613018	3.932839	5.708744	5.671279	0.000000	-10.000000	-0.233333	22.250000	398.500000	1023.000000	1023.000000	2046.000000
50.180000	0.034414	20.338572	4.779042	3.983965	5.820192	5.755373	0.000000	-10.000000	-0.233333	22.466667	405.833344	1023.000000	1023.000000	2046.000000
50.200001	0.034874	20.610769	4.778485	3.977894	5.975362	5.879029	0.000000	-10.000000	-0.241667	22.633333	413.333344	1023.000000	1023.000000	2046.000000
50.220001	0.035415	20.930525	4.928321	3.977924	6.022379	6.001901	0.000000	-10.000000	-0.225000	22.516666	420.833344	1023.000000	1023.000000	2046.000000
50.240002	0.035989	21.269627	4.983262	4.003065	6.173761	6.109539	0.000000	-10.000000	-0.200000	22.233334	428.500000	1023.000000	1023.000000	2046.000000
50.259998	0.036528	21.588200	5.030824	4.029164	6.323508	6.204702	0.000000	-10.000000	-0.183333	21.750000	436.000000	1023.000000	1023.000000	2046.000000
50.279999	0.037128	21.942434	5.156736	4.011973	6.426854	6.346871	0.000000	-10.000000	-0.166667	21.566668	443.333344	1023.000000	1023.000000	2046.000000
50.299999	0.037692	22.275711	5.113631	4.043614	6.660799	6.457667	0.000000	-10.000000	-0.175000	21.050001	450.666656	1023.000000	1023.000000	2046.000000
50.320000	0.038253	22.607546	5.235914	4.077191	6.762105	6.532336	0.000000	-10.000000	-0.166667	20.683334	457.666656	1023.000000	1023.000000	2046.000000
50.340000	0.038961	23.025986	5.328272	4.124667	6.938777	6.634270	0.000000	-10.000000	-0.175000	20.133333	464.666656	1023.000000	1023.000000	2046.000000
50.360001	0.039497	23.342781	5.382295	4.173940	7.103797	6.682749	0.000000	-10.000000	-0.166667	19.583334	471.500000	1023.000000	1023.000000	2046.000000
50.380001	0.040422	23.889246	5.643895	4.165586	7.224654	6.855112	0.000000	-10.000000	-0.158333	18.983334	478.166656	1023.000000	1023.000000	2046.000000
50.400002	0.041144	24.316296	5.654967	4.240703	7.469076	6.951550	0.000000	-10.000000	-0.150000	18.733334	484.500000	1023.000000	1023.000000	2046.000000
50.419998	0.041586	24.577030	5.746006	4.268313	7.534359	7.028352	0.000000	-10.000000	-0.125000	18.433334	490.666656	1023.000000	1023.000000	2046.000000
50.439999	0.042038	24.844307	5.812502	4.290845	7.634216	7.106743	0.000000	-10.000000	-0.116667	18.150000	497.000000	1023.000000	1023.000000	2046.000000
50.459999	0.042325	25.014164	5.669662	4.363574	7.758549	7.222381	0.000000	-10.000000	-0.091667	17.566668	503.333344	1023.000000	1023.000000	2046.000000
50.480000	0.042786	25.286690	5.812798	4.423817	7.774792	7.275282	0.000000	-10.000000	-0.075000	16.799999	509.333344	1023.000000	1023.000000	2046.000000
50.500000	0.042969	25.394674	5.705416	4.461359	7.914910	7.312989	0.000000	-10.000000	-0.050000	15.966667	515.000000	1023.000000	1023.000000	2046.000000
50.520000	0.043232	25.550377	5.800801	4.495644	7.932221	7.321712	0.000000	-10.000000	-0.033333	15.133334	520.333313	1023.000000	1023.000000	2046.000000
50.540001	0.043653	25.799021	5.965967	4.502623	7.943022	7.387408	0.000000	-10.000000	-0.025000	14.566667	525.500000	1023.000000	1023.000000	2046.000000
50.560001	0.043510	25.714300	5.843199	4.585686	7.964862	7.320553	0.000000	-10.000000	-0.016667	13.766666	530.500000	1023.000000	1023.000000	2046.000000
50.580002	0.043574	25.752253	5.999194	4.648273	7.831444	7.273342	0.000000	-10.000000	-0.008333	12.683333	535.333313	1023.000000	1023.000000	2046.000000
50.599998	0.043476	25.694502	5.838180	4.812367	7.859088	7.184867	0.000000	-10.000000	0.000000	11.516666	539.833313	1023.000000	1023.000000	2046.000000
50.619999	0.043387	25.641891	5.850254	4.913202	7.723676	7.154760	0.000000	-10.000000	0.008333	10.183333	543.833313	1023.000000	1023.000000	2046.000000
50.639999	0.043776	25.871382	5.916063	5.000145	7.726118	7.229056	0.000000	-10.000000	0.025000	8.550000	547.333313	1023.000000	1023.000000	2046.000000
50.660000	0.043761	25.863037	5.836271	5.147077	7.726714	7.152975	0.000000	-10.000000	0.058333	6.283333	550.500000	1023.000000	1023.000000	2046.000000
50.680000	0.043854	25.917435	5.894997	5.196177	7.626854	7.199405	0.000000	-10.000000	0.083333	3.466667	553.000000	1023.000000	1023.000000	2046.000000
50.700001	0.043800	25.885830	5.931812	5.235889	7.595913	7.122215	0.000000	-10.000000	0.100000	0.566667	554.500000	1023.000000	1023.000000	2046.000000
50.720001	0.043489	25.701834	5.862787	5.258370	7.529583	7.051093	0.000000	-10.000000	0.100000	-1.783333	555.000000	1023.000000	1023.000000	2046.000000
50.740002	0.043432	25.668072	6.059902	5.115063	7.420296	7.072811	0.000000	-10.000000	0.116667	-4.066667	555.000000	1023.000000	1023.000000	2046.000000
50.759998	0.042828	25.311083	5.941813	5.040554	7.438802	6.889914	0.000000	-10.000000	0.141667	-6.650000	555.000000	1023.000000	1023.000000	2046.000000
50.779999	0.042407	25.062679	6.020829	4.879857	7.349852	6.812142	0.000000	-10.000000	0.158333	-9.200000	555.000000	1023.000000	1023.000000	2046.000000
50.799999	0.041881	24.751562	6.062204	4.832831	7.261743	6.594783	0.000000	-10.000000	0.175000	-10.816667	555.000000	1023.000000	1023.000000	2046.000000
50.820000	0.041348	24.436560	6.020714	4.758187	7.161497	6.496161	0.000000	-10.000000	0.175000	-11.566667	555.000000	1023.000000	1023.000000	2046.000000
50.840000	0.041153	24.321617	6.055794	4.741428	7.112243	6.412153	0.000000	-10.000000	0.200000	-12.200000	555.000000	1023.000000	1023.000000	2046.000000
50.860001	0.040649	24.023687	5.898713	4.735435	7.148385	6.241156	0.000000	-10.000000	0.225000	-13.150000	547.333313	1023.000000	1023.000000	2046.000000
50.880001	0.040345	23.843899	5.971037	4.646389	7.047558	6.178916	0.000000	-10.000000	0.258333	-14.000000	538.166687	1023.000000	1023.000000	2046.000000
50.900002	0.039691	23.457144	5.862097	4.676723	7.032578	5.885744	0.000000	-10.000000	0.266667	-14.733334	527.333313	1023.000000	1023.000000	2046.000000
50.919998	0.039220	23.179293	5.941839	4.592254	6.856471	5.788730	0.000000	-10.000000	0.266667	-15.150001	522.500000	1023.000000	1023.000000	2046.000000
50.939999	0.038457	22.728037	5.802941	4.582906	6.803455	5.538734	0.000000	-10.000000	0.266667	-15.516667	517.333313	1023.000000	1023.000000	2046.000000
50.959999	0.037792	22.335073	5.856195	4.480115	6.589342	5.409421	0.000000	-10.000000	0.275000	-15.983334	512.000000	1023.000000	1023.000000	2046.000000
50.980000	0.037008	21.871935	5.694731	4.475729	6.566161	5.135314	0.000000	-10.000000	0.283333	-16.450001	506.666656	1023.000000	1023.000000	2046.000000
51.000000	0.036198	21.392906	5.692390	4.455751	6.320923	4.923842	0.000000	-10.000000	0.300000	-17.050001	501.166656	1023.000000	1023.000000	2046.000000
51.020000	0.035470	20.962612	5.637125	4.492776	6.182381	4.650331	0.000000	-10.000000	0.341667	-17.550001	495.500000	1023.000000	1023.000000	2046.000000
51.040001	0.034750	20.537306	5.606002	4.462844	5.952939	4.515521	0.000000	-10.000000	0.358333	-18.300001	489.500000	1023.000000	1023.000000	2046.000000
51.060001	0.034160	20.188578	5.506850	4.510244	5.925455	4.246028	0.000000	-10.000000	0.383333	-19.033335	483.500000	1023.000000	1023.000000	2046.000000
51.080002	0.033443	19.764921	5.468180	4.485877	5.701285	4.109580	0.000000	-10.000000	0.391667	-19.716667	477.166656	1023.000000	1023.000000	2046.000000
51.099998	0.032962	19.480440	5.438138	4.500619	5.648785	3.892899	0.000000	-10.000000	0.416667	-20.200001	470.666656	1023.000000	1023.000000	2046.000000
51.119999	0.032405	19.151447	5.306318	4.580235	5.520040	3.744854	0.000000	-10.000000	0.425000	-20.500000	463.833344	1023.000000	1023.000000	2046.000000
51.139999	0.031706	18.738022	5.288476	4.530291	5.319355	3.599899	0.000000	-10.000000	0.433333	-20.783333	457.000000	1023.000000	1023.000000	2046.000000
51.160000	0.030829	18.220106	5.063161	4.595689	5.143182	3.418075	0.000000	-10.000000	0.441667	-21.016666	450.000000	1023.000000	1023.000000	2046.000000
51.180000	0.030144	17.815145	4.986516	4.554116	4.871322	3.403191	0.000000	-10.000000	0.441667	-21.400000	443.000000	1023.000000	1023.000000	2046.000000
51.200001	0.029361	17.352083	4.804767	4.608529	4.726122	3.212665	0.000000	-10.000000	0.441667	-21.700001	436.000000	1023.000000	1023.000000	2046.000000
51.220001	0.028628	16.918921	4.828638	4.545507	4.378788	3.165986	0.000000	-10.000000	0.441667	-21.900000	428.833344	1023.000000	1023.000000	2046.000000
51.240002	0.027940	16.512531	4.702396	4.474460	4.307830	3.027845	0.000000	-10.000000	0.450000	-21.916668	421.500000	1023.000000	1023.000000	2046.000000
51.259998	0.027212	16.082455	4.744731	4.389389	4.014226	2.934108	0.000000	-10.000000	0.441667	-21.950001	414.166656	1023.000000	1023.000000	2046.000000
51.279999	0.026419	15.613685	4.577307	4.422591	3.908494	2.705293	0.000000	-10.000000	0.425000	-21.716667	406.833344	1023.000000	1023.000000	2046.000000
51.299999	0.025543	15.095727	4.532180	4.441153	3.568070	2.554325	0.000000	-10.000000	0.425000	-21.516666	399.666656	1023.000000	1023.000000	2046.000000
51.320000	0.025003	14.776745	4.353195	4.529010	3.442157	2.452384	0.000000	-10.000000	0.425000	-21.216667	392.333344	1023.000000	1023.000000	2046.000000
51.340000	0.024236	14.323354	4.245391	4.571404	3.133485	2.373075	0.000000	-10.000000	0.433333	-21.300001	385.166656	1023.000000	1023.000000	2046.000000
51.360001	0.023991	14.178582	4.160355	4.642340	3.044335	2.331553	0.000000	-10.000000	0.425000	-21.233334	378.000000	1023.000000	1023.000000	2046.000000
51.380001	0.023495	13.885306	4.098253	4.670902	2.775501	2.340650	0.000000	-10.000000	0.433333	-21.450001	371.000000	1023.000000	1023.000000	2046.000000
51.400002	0.023330	13.788025	4.106688	4.682793	2.673451	2.325095	0.000000	-10.000000	0.433333	-21.533333	363.833344	1023.000000	1023.000000	2046.000000
51.419998	0.022555	13.330242	3.906382	4.687006	2.524646	2.212208	0.000000	-10.000000	0.441667	-21.850000	356.666656	1023.000000	1023.000000	2046.000000
51.439999	0.022378	13.225517	3.941343	4.634982	2.417693	2.231499	0.000000	-10.000000	0.433333	-22.016666	349.333344	1023.000000	1023.000000	2046.000000
51.459999	0.021697	12.822948	3.745261	4.575822	2.390818	2.111046	0.000000	-10.000000	0.441667	-22.083334	342.000000	1023.000000	1023.000000	2046.000000
51.480000	0.021397	12.645394	3.868734	4.344208	2.277093	2.155360	0.000000	-10.000000	0.441667	-22.166668	334.500000	1023.000000	1023.000000	2046.000000
51.500000	0.020671	12.216635	3.750002	4.268465	2.247609	1.950559	0.000000	-10.000000	0.433333	-21.966667	327.166656	1023.000000	1023.000000	2046.000000
51.520000	0.020144	11.904991	3.808148	4.118542	2.074641	1.903660	0.000000	-10.000000	0.416667	-21.650000	319.833344	1023.000000	1023.000000	2046.000000
51.540001	0.019712	11.650032	3.688859	4.079323	2.130812	1.751038	0.000000	-10.000000	0.400000	-21.150000	312.666656	1023.000000	1023.000000	2046.000000
51.560001	0.019228	11.363523	3.696544	4.000670	1.943685	1.722623	0.000000	-10.000000	0.400000	-20.950001	305.500000	1023.000000	1023.000000	2046.000000
51.580002	0.018884	11.160204	3.569464	3.977959	1.958317	1.654464	0.000000	-10.000000	0.400000	-20.950001	298.500000	1023.000000	1023.000000	2046.000000
51.599998	0.018462	10.911015	3.570757	3.960240	1.777110	1.602907	0.000000	-10.000000	0.400000	-20.883333	291.500000	1023.000000	1023.000000	2046.000000
51.619999	0.018195	10.753436	3.529260	3.873896	1.734087	1.616193	0.000000	-10.000000	0.400000	-20.816668	284.500000	1023.000000	1023.000000	2046.000000
51.639999	0.017625	10.416661	3.436873	3.843216	1.613850	1.522722	0.000000	-10.000000	0.400000	-20.583334	277.500000	1023.000000	1023.000000	2046.000000
51.660000	0.017474	10.327080	3.484410	3.735223	1.528888	1.578559	0.000000	-10.000000	0.400000	-20.400002	270.666656	1023.000000	1023.000000	2046.000000
51.680000	0.016873	9.971772	3.327427	3.735475	1.441518	1.467353	0.000000	-10.000000	0.391667	-20.016666	264.000000	1023.000000	1023.000000	2046.000000
51.700001	0.016742	9.894729	3.399464	3.668161	1.363227	1.463876	0.000000	-10.000000	0.383333	-19.716667	257.333344	1023.000000	1023.000000	2046.000000
51.720001	0.016114	9.523574	3.190764	3.680520	1.328385	1.323905	0.000000	-10.000000	0.375000	-19.266666	250.833328	1023.000000	1023.000000	2046.000000
51.740002	0.015828	9.354096	3.256902	3.547170	1.183901	1.366124	0.000000	-10.000000	0.375000	-19.150000	244.166672	1023.000000	1023.000000	2046.000000
51.759998	0.015249	9.012053	3.070693	3.608130	1.159919	1.173311	0.000000	-10.000000	0.375000	-19.083334	237.833328	1023.000000	1023.000000	2046.000000
51.779999	0.015059	8.899813	3.168875	3.504127	0.985899	1.240912	0.000000	-10.000000	0.383333	-19.266668	231.333328	1023.000000	1023.000000	2046.000000
51.799999	0.014657	8.662243	3.013289	3.535871	1.000253	1.112830	0.000000	-10.000000	0.383333	-19.166668	225.000000	1023.000000	1023.000000	2046.000000
51.820000	0.014674	8.672179	3.043376	3.486676	0.934248	1.207878	0.000000	-10.000000	0.383333	-19.050001	218.666672	1023.000000	1023.000000	2046.000000
51.840000	0.014026	8.289392	2.897214	3.502228	0.914337	0.975612	0.000000	-10.000000	0.375000	-18.933334	212.333328	1023.000000	1023.000000	2046.000000
51.860001	0.013719	8.107898	2.901142	3.407947	0.740014	1.058795	0.000000	-10.000000	0.375000	-18.850000	206.000000	1023.000000	1023.000000	2046.000000
51.880001	0.013293	7.856246	2.706216	3.488081	0.726311	0.935639	0.000000	-10.000000	0.383333	-18.700001	199.666672	1023.000000	1023.000000	2046.000000
51.900002	0.012911	7.630572	2.688415	3.457118	0.563218	0.921821	0.000000	-10.000000	0.391667	-18.516666	195.500000	1023.000000	1023.000000	2046.000000
51.919998	0.012522	7.400484	2.607442	3.366793	0.563696	0.862553	0.000000	-10.000000	0.366667	-18.150000	189.500000	1023.000000	1023.000000	2046.000000
51.939999	0.012100	7.151047	2.567626	3.341340	0.424560	0.817522	0.000000	-10.000000	0.333333	-17.566666	183.500000	1023.000000	1023.000000	2046.000000
51.959999	0.011698	6.913619	2.559039	3.200993	0.364728	0.788859	0.000000	-10.000000	0.283333	-16.966667	175.500000	1023.000000	1023.000000	2046.000000
51.980000	0.011185	6.610487	2.511344	3.166495	0.253901	0.678746	0.000000	-10.000000	0.283333	-16.433334	169.833328	1023.000000	1023.000000	2046.000000
52.000000	0.010786	6.374377	2.483139	3.146309	0.142174	0.602754	0.000000	-10.000000	0.266667	-15.950001	164.333328	1023.000000	1023.000000	2046.000000
52.020000	0.010372	6.129682	2.378527	3.229244	-0.009021	0.530931	0.000000	-10.000000	0.266667	-15.300000	159.166672	1023.000000	1023.000000	2046.000000
52.040001	0.010214	6.036563	2.356781	3.228714	-0.107690	0.558757	0.000000	-10.000000	0.241667	-14.650001	154.000000	1023.000000	1023.000000	2046.000000
52.060001	0.009943	5.876355	2.187651	3.368945	-0.143290	0.463049	0.000000	-10.000000	0.233333	-14.350000	149.000000	1023.000000	1023.000000	2046.000000
52.080002	0.009966	5.889885	2.248939	3.395371	-0.269110	0.514685	0.000000	-10.000000	0.225000	-14.250000	144.166672	1023.000000	1023.000000	2046.000000
52.099998	0.009901	5.851434	2.182655	3.476868	-0.306161	0.498072	0.000000	-10.000000	0.233333	-14.200000	139.333328	1023.000000	1023.000000	2046.000000
52.119999	0.009718	5.743370	2.226202	3.399055	-0.453281	0.571394	0.000000	-10.000000	0.233333	-14.150001	134.666672	1023.000000	1023.000000	2046.000000
52.139999	0.009581	5.662422	2.058679	3.465075	-0.340233	0.478901	0.000000	-10.000000	0.233333	-13.833334	129.833328	1023.000000	1023.000000	2046.000000
52.160000	0.009426	5.570472	2.101801	3.294089	-0.421422	0.596004	0.000000	-10.000000	0.233333	-13.750000	125.333336	1023.000000	1023.000000	2046.000000
52.180000	0.009242	5.461761	2.149102	3.171635	-0.417551	0.558576	0.000000	-10.000000	0.241667	-13.666667	120.666664	1023.000000	1023.000000	2046.000000
52.200001	0.008773	5.184638	2.158030	3.101618	-0.488951	0.413941	0.000000	-10.000000	0.241667	-13.883333	116.166664	1023.000000	1023.000000	2046.000000
52.220001	0.008597	5.080977	2.174924	2.956361	-0.437411	0.387103	0.000000	-10.000000	0.225000	-13.666667	111.500000	1023.000000	1023.000000	2046.000000
52.240002	0.008203	4.848094	2.095116	2.909506	-0.462937	0.306408	0.000000	-10.000000	0.216667	-13.216667	107.000000	1023.000000	1023.000000	2046.000000
52.259998	0.008217	4.856465	2.199871	2.750459	-0.472175	0.378311	0.000000	-10.000000	0.208333	-12.716667	102.500000	1023.000000	1023.000000	2046.000000
52.279999	0.007963	4.706306	2.065979	2.764906	-0.436843	0.312265	0.000000	-10.000000	0.208333	-12.366667	98.166664	1023.000000	1023.000000	2046.000000
52.299999	0.008128	4.803565	2.135478	2.722710	-0.442918	0.388294	0.000000	-10.000000	0.183333	-12.166667	94.000000	1023.000000	1023.000000	2046.000000
52.320000	0.007769	4.591677	2.030081	2.735640	-0.482904	0.308859	0.000000	-10.000000	0.166667	-11.750000	90.000000	1023.000000	1023.000000	2046.000000
52.340000	0.007812	4.616985	2.159105	2.656975	-0.561606	0.362511	0.000000	-10.000000	0.150000	-11.416667	86.000000	1023.000000	1023.000000	2046.000000
52.360001	0.007383	4.363483	1.963384	2.646414	-0.532791	0.286477	0.000000	-10.000000	0.150000	-10.933333	82.166664	1023.000000	1023.000000	2046.000000
52.380001	0.007473	4.416610	2.078948	2.602134	-0.621806	0.357334	0.000000	-10.000000	0.150000	-10.566667	78.500000	1023.000000	1023.000000	2046.000000
52.400002	0.007104	4.198385	1.904235	2.618170	-0.560438	0.236419	0.000000	-10.000000	0.150000	-10.250000	75.000000	1023.000000	1023.000000	2046.000000
52.419998	0.007057	4.170856	2.004405	2.506755	-0.670551	0.330247	0.000000	-10.000000	0.141667	-9.983334	71.500000	1023.000000	1023.000000	2046.000000
52.439999	0.006696	3.957580	1.860060	2.572803	-0.658341	0.183057	0.000000	-10.000000	0.141667	-9.633333	68.166664	1023.000000	1023.000000	2046.000000
52.459999	0.006643	3.925732	1.908208	2.444571	-0.670623	0.243575	0.000000	-10.000000	0.133333	-9.116667	65.000000	1023.000000	1023.000000	2046.000000
52.480000	0.006395	3.779688	1.784253	2.556042	-0.685371	0.124763	0.000000	-10.000000	0.125000	-8.650001	62.000000	1023.000000	1023.000000	2046.000000
52.500000	0.006602	3.901587	1.933602	2.489272	-0.723463	0.202176	0.000000	-10.000000	0.108333	-8.250000	59.166668	1023.000000	1023.000000	2046.000000
52.520000	0.006551	3.871651	1.811727	2.599301	-0.671248	0.131871	0.000000	-10.000000	0.100000	-8.000000	56.333332	1023.000000	1023.000000	2046.000000
52.540001	0.006633	3.920035	1.920325	2.548063	-0.707833	0.159480	0.000000	-10.000000	0.100000	-7.616667	53.666668	1023.000000	1023.000000	2046.000000
52.560001	0.006268	3.704574	1.742725	2.596607	-0.695182	0.060424	0.000000	-10.000000	0.100000	-7.000000	51.000000	1023.000000	1023.000000	2046.000000
52.580002	0.006295	3.720594	1.698409	2.629780	-0.723978	0.116384	0.000000	-10.000000	0.091667	-5.550000	48.666668	1023.000000	1023.000000	2046.000000
52.599998	0.006206	3.667845	1.658835	2.586650	-0.676386	0.098746	0.000000	-10.000000	0.075000	-3.433333	47.000000	1023.000000	1023.000000	2046.000000
52.619999	0.006031	3.564590	1.641962	2.598797	-0.738607	0.062437	0.000000	-10.000000	0.058333	-0.666667	46.166668	1023.000000	1023.000000	2046.000000
52.639999	0.006026	3.561496	1.728253	2.470173	-0.746976	0.110045	0.000000	-10.000000	0.050000	1.500000	46.000000	1023.000000	1023.000000	2046.000000
52.660000	0.005880	3.474867	1.666527	2.509384	-0.762943	0.061899	0.000000	-10.000000	0.041667	3.366667	46.000000	1023.000000	1023.000000	2046.000000
52.680000	0.005995	3.542934	1.829833	2.455863	-0.843311	0.100550	0.000000	-10.000000	0.025000	4.866667	46.000000	1023.000000	1023.000000	2046.000000
52.700001	0.005773	3.411693	1.662586	2.596783	-0.803497	-0.044179	0.000000	-10.000000	0.008333	6.750000	46.000000	1023.000000	1023.000000	2046.000000
52.720001	0.005966	3.525927	1.774681	2.636697	-0.842071	-0.043380	0.000000	-10.000000	0.000000	8.516666	46.000000	1023.000000	1023.000000	2046.000000
52.740002	0.005929	3.503881	1.689081	2.765021	-0.863848	-0.086372	0.000000	-10.000000	0.000000	9.900001	46.000000	1023.000000	1023.000000	2046.000000
[truncated: 1,055,283 more chars]
