# Supplementary material for: Effect of Electrode Belt and Body Positions on Regional Pulmonary Ventilation- and Perfusion-Related Impedance Changes Measured by Electric Impedance Tomography
Source: PLoS One. 2016 Jun 2;11(6):e0155913. doi: 10.1371/journal.pone.0155913 (PMC4890811; doi:10.1371/journal.pone.0155913)
Supplement: S1 Dataset — (ZIP) [file pone.0155913.s001.zip › Dataset/Fp10-left-2i.txt]

Patient Name:	Fp10
Registry:	Fp10
Investigator:	 
Diagnosys:	 
Notes:	v�nster2i           
Sample Rate [Hz]:	50.10
Time Base 	Pixels Mean 	Pixels Sum 	UPPER RIGHT		UPPER LEFT		LOWER RIGHT		LOWER LEFT		QRS	ETCO2	Paw	Flow (L/min)	Volume	Analog1	Analog2	AnalogSum
0.000000	0.026294	15.540007	3.171468	7.910643	-1.957307	6.415203	0.000000	-10.000000	-0.200000	18.083334	602.500000	1023.000000	1023.000000	2046.000000
0.020000	0.027042	15.981894	3.096521	8.290089	-1.658282	6.253566	0.000000	-10.000000	-0.183333	17.850000	608.666687	1023.000000	1023.000000	2046.000000
0.040000	0.027740	16.394358	3.494674	8.203072	-1.893245	6.589858	0.000000	-10.000000	-0.166667	17.416668	614.833313	1023.000000	1023.000000	2046.000000
0.060000	0.029085	17.189468	3.426002	8.577870	-1.432940	6.618536	0.000000	-10.000000	-0.150000	16.800001	620.833313	1023.000000	1023.000000	2046.000000
0.080000	0.029782	17.601215	3.686576	8.748716	-1.537380	6.703303	0.000000	-10.000000	-0.133333	16.233334	626.666687	1023.000000	1023.000000	2046.000000
0.100000	0.031360	18.533564	3.800342	9.065278	-1.237458	6.905402	0.000000	-10.000000	-0.133333	15.750000	632.166687	1023.000000	1023.000000	2046.000000
0.120000	0.031544	18.642521	3.910916	9.154990	-1.346095	6.922709	0.000000	-10.000000	-0.125000	15.183333	637.500000	1023.000000	1023.000000	2046.000000
0.140000	0.032402	19.149597	3.961839	9.315165	-1.134500	7.007093	0.000000	-10.000000	-0.133333	14.583333	642.500000	1023.000000	1023.000000	2046.000000
0.160000	0.032404	19.150845	4.000934	9.465260	-1.185510	6.870162	0.000000	-10.000000	-0.116667	13.850000	647.500000	1023.000000	1023.000000	2046.000000
0.180000	0.033480	19.786865	4.195199	9.497270	-1.098926	7.193323	0.000000	-10.000000	-0.100000	12.950000	652.333313	1023.000000	1023.000000	2046.000000
0.200000	0.033735	19.937645	4.222920	9.774131	-1.097334	7.037928	0.000000	-10.000000	-0.083333	11.983334	656.833313	1023.000000	1023.000000	2046.000000
0.220000	0.034616	20.457853	4.403312	9.645856	-1.077691	7.486376	0.000000	-10.000000	-0.058333	10.850000	661.000000	1023.000000	1023.000000	2046.000000
0.240000	0.034509	20.394955	4.185055	9.982850	-0.943043	7.170093	0.000000	-10.000000	-0.050000	9.833334	664.833313	1023.000000	1023.000000	2046.000000
0.260000	0.034762	20.544186	4.387686	9.872828	-1.148447	7.432119	0.000000	-10.000000	-0.025000	9.000000	668.333313	1023.000000	1023.000000	2046.000000
0.280000	0.034050	20.123459	4.169779	10.161613	-1.140403	6.932469	0.000000	-10.000000	-0.016667	8.400000	671.500000	1023.000000	1023.000000	2046.000000
0.300000	0.032504	19.209856	4.114592	9.704155	-1.358343	6.749451	0.000000	-10.000000	0.000000	7.816667	674.333313	1023.000000	1023.000000	2046.000000
0.320000	0.029366	17.355431	3.442538	9.602904	-1.482727	5.792714	0.000000	-10.000000	0.000000	7.000000	677.000000	1023.000000	1023.000000	2046.000000
0.340000	0.025662	15.166379	2.874197	9.067112	-2.043919	5.268989	0.000000	-10.000000	-0.008333	5.933333	679.333313	1023.000000	1023.000000	2046.000000
0.360000	0.023622	13.960319	2.264675	8.748043	-2.152583	5.100184	0.000000	-10.000000	-0.008333	4.650000	681.500000	1023.000000	1023.000000	2046.000000
0.380000	0.021520	12.718285	1.837294	8.651777	-2.442787	4.672000	0.000000	-10.000000	-0.016667	3.566667	683.333313	1023.000000	1023.000000	2046.000000
0.400000	0.021062	12.447809	1.747180	8.345370	-2.612562	4.967820	0.000000	-10.000000	-0.008333	3.083333	684.833313	1023.000000	1023.000000	2046.000000
0.420000	0.020434	12.076199	1.441016	8.667363	-2.622473	4.590292	0.000000	-10.000000	-0.008333	3.000000	686.000000	1023.000000	1023.000000	2046.000000
0.440000	0.020386	12.048267	1.564395	8.463608	-2.896883	4.917148	0.000000	-10.000000	0.000000	2.983333	687.000000	1023.000000	1023.000000	2046.000000
0.460000	0.020391	12.051311	1.324353	8.831137	-2.748762	4.644585	0.000000	-10.000000	0.008333	2.400000	688.000000	1023.000000	1023.000000	2046.000000
0.480000	0.020414	12.064575	1.478025	8.702279	-3.001859	4.886130	0.000000	-10.000000	0.016667	1.366667	688.666687	1023.000000	1023.000000	2046.000000
0.500000	0.021070	12.452218	1.315718	9.002052	-2.747569	4.882016	0.000000	-10.000000	0.016667	-0.066667	689.000000	1023.000000	1023.000000	2046.000000
0.520000	0.020884	12.342583	1.416334	9.045203	-2.984580	4.865625	0.000000	-10.000000	0.016667	-1.266667	689.000000	1023.000000	1023.000000	2046.000000
0.540000	0.021888	12.936073	1.427811	9.128217	-2.778164	5.158209	0.000000	-10.000000	0.016667	-2.166667	689.000000	1023.000000	1023.000000	2046.000000
0.560000	0.021772	12.867449	1.424848	9.211617	-2.842095	5.073079	0.000000	-10.000000	0.025000	-2.733333	689.000000	1023.000000	1023.000000	2046.000000
0.580000	0.022892	13.528949	1.577714	9.011374	-2.744085	5.683946	0.000000	-10.000000	0.025000	-3.366667	689.000000	1023.000000	1023.000000	2046.000000
0.600000	0.023221	13.723590	1.521309	9.189083	-2.544850	5.558048	0.000000	-10.000000	0.025000	-4.100000	689.000000	1023.000000	1023.000000	2046.000000
0.620000	0.024035	14.204429	1.827618	8.802806	-2.516583	6.090588	0.000000	-10.000000	0.025000	-4.616667	689.000000	1023.000000	1023.000000	2046.000000
0.640000	0.023802	14.067252	1.686342	8.771904	-2.271215	5.880222	0.000000	-10.000000	0.033333	-5.433333	689.000000	1023.000000	1023.000000	2046.000000
0.660000	0.022995	13.589755	1.836166	8.140668	-2.439291	6.052213	0.000000	-10.000000	0.041667	-6.316667	689.000000	1023.000000	1023.000000	2046.000000
0.680000	0.021901	12.943741	1.585602	7.994106	-2.257052	5.621085	0.000000	-10.000000	0.058333	-7.533333	689.000000	1023.000000	1023.000000	2046.000000
0.700000	0.020392	12.051414	1.580237	7.397155	-2.491508	5.565528	0.000000	-10.000000	0.058333	-8.433333	689.000000	1023.000000	1023.000000	2046.000000
0.720000	0.019824	11.716256	1.328446	7.283504	-2.267695	5.372001	0.000000	-10.000000	0.075000	-9.066667	689.000000	1023.000000	1023.000000	2046.000000
0.740000	0.018577	10.978915	1.370156	6.906775	-2.494025	5.196009	0.000000	-10.000000	0.083333	-9.700000	682.000000	1023.000000	1023.000000	2046.000000
0.760000	0.018619	11.003734	1.421004	6.734595	-2.403105	5.251239	0.000000	-10.000000	0.100000	-10.683333	672.333313	1023.000000	1023.000000	2046.000000
0.780000	0.018043	10.663345	1.537762	6.663339	-2.479736	4.941981	0.000000	-10.000000	0.100000	-11.583334	662.666687	1023.000000	1023.000000	2046.000000
0.800000	0.018713	11.059393	1.796683	6.509397	-2.451766	5.205079	0.000000	-10.000000	0.100000	-12.350000	658.666687	1023.000000	1023.000000	2046.000000
0.820000	0.019049	11.257909	1.900548	6.704851	-2.269394	4.921904	0.000000	-10.000000	0.100000	-12.750000	656.000000	1023.000000	1023.000000	2046.000000
0.840000	0.019519	11.535981	2.304690	6.497071	-2.396698	5.130918	0.000000	-10.000000	0.108333	-13.200000	652.000000	1023.000000	1023.000000	2046.000000
0.860000	0.020538	12.137950	2.370413	6.691994	-2.075617	5.151160	0.000000	-10.000000	0.108333	-13.500000	647.666687	1023.000000	1023.000000	2046.000000
0.880000	0.020598	12.173278	2.553080	6.687532	-2.060906	4.993571	0.000000	-10.000000	0.108333	-13.783334	643.166687	1023.000000	1023.000000	2046.000000
0.900000	0.021440	12.671098	2.854421	6.494279	-2.039164	5.361561	0.000000	-10.000000	0.125000	-14.183333	638.500000	1023.000000	1023.000000	2046.000000
0.920000	0.021533	12.726254	2.860662	6.750931	-1.855762	4.970423	0.000000	-10.000000	0.150000	-14.683333	633.833313	1023.000000	1023.000000	2046.000000
0.940000	0.021632	12.784753	3.138911	6.478894	-1.985052	5.152000	0.000000	-10.000000	0.183333	-15.266666	629.000000	1023.000000	1023.000000	2046.000000
0.960000	0.022024	13.015970	3.108560	6.644602	-1.732895	4.995702	0.000000	-10.000000	0.191667	-15.800000	623.833313	1023.000000	1023.000000	2046.000000
0.980000	0.021543	12.731702	3.261580	6.440299	-1.885690	4.915513	0.000000	-10.000000	0.200000	-16.250000	618.500000	1023.000000	1023.000000	2046.000000
1.000000	0.021987	12.994367	3.322922	6.389590	-1.788564	5.070419	0.000000	-10.000000	0.200000	-16.350000	613.000000	1023.000000	1023.000000	2046.000000
1.020000	0.021462	12.683779	3.342910	6.406879	-1.796624	4.730614	0.000000	-10.000000	0.200000	-16.533333	607.666687	1023.000000	1023.000000	2046.000000
1.040000	0.021839	12.906883	3.553838	6.161060	-1.887651	5.079637	0.000000	-10.000000	0.200000	-16.650000	602.166687	1023.000000	1023.000000	2046.000000
1.060000	0.022408	13.243017	3.570482	6.540519	-1.698901	4.830917	0.000000	-10.000000	0.200000	-16.716667	596.666687	1023.000000	1023.000000	2046.000000
1.080000	0.022666	13.395661	3.724499	6.430848	-1.813620	5.053934	0.000000	-10.000000	0.200000	-16.600000	591.000000	1023.000000	1023.000000	2046.000000
1.100000	0.023186	13.702698	3.675554	6.645443	-1.687885	5.069586	0.000000	-10.000000	0.200000	-16.500000	585.333313	1023.000000	1023.000000	2046.000000
1.120000	0.022567	13.337099	3.695700	6.573074	-1.853617	4.921942	0.000000	-10.000000	0.200000	-16.550001	579.833313	1023.000000	1023.000000	2046.000000
1.140000	0.022994	13.589607	3.747555	6.552922	-1.842737	5.131868	0.000000	-10.000000	0.200000	-16.700001	574.166687	1023.000000	1023.000000	2046.000000
1.160000	0.022332	13.198176	3.711937	6.550109	-1.910400	4.846530	0.000000	-10.000000	0.200000	-16.883333	568.833313	1023.000000	1023.000000	2046.000000
1.180000	0.022681	13.404297	3.903745	6.283526	-1.992777	5.209804	0.000000	-10.000000	0.200000	-17.133333	563.166687	1023.000000	1023.000000	2046.000000
1.200000	0.022174	13.104826	3.815618	6.366882	-1.838178	4.760504	0.000000	-10.000000	0.208333	-17.200001	557.500000	1023.000000	1023.000000	2046.000000
1.220000	0.021253	12.560592	3.932420	6.009398	-2.163332	4.782107	0.000000	-10.000000	0.216667	-17.283333	551.500000	1023.000000	1023.000000	2046.000000
1.240000	0.020156	11.912381	3.623816	6.172305	-2.155096	4.271358	0.000000	-10.000000	0.216667	-17.200001	545.833313	1023.000000	1023.000000	2046.000000
1.260000	0.018211	10.762591	3.418685	5.842649	-2.500356	4.001614	0.000000	-10.000000	0.208333	-16.966667	540.166687	1023.000000	1023.000000	2046.000000
1.280000	0.015923	9.410299	2.899918	5.711167	-2.697030	3.496243	0.000000	-10.000000	0.200000	-16.716667	534.500000	1023.000000	1023.000000	2046.000000
1.300000	0.011878	7.019813	2.288777	5.203519	-3.174042	2.701558	0.000000	-10.000000	0.200000	-16.483334	528.833313	1023.000000	1023.000000	2046.000000
1.320000	0.008875	5.245215	1.686001	4.673671	-3.616361	2.501904	0.000000	-10.000000	0.200000	-16.466667	523.166687	1023.000000	1023.000000	2046.000000
1.340000	0.005807	3.431976	1.016375	4.504155	-3.852526	1.763973	0.000000	-10.000000	0.200000	-16.516666	517.833313	1023.000000	1023.000000	2046.000000
1.360000	0.003946	2.332316	0.730192	4.096475	-4.243881	1.749531	0.000000	-10.000000	0.191667	-16.483334	512.166687	1023.000000	1023.000000	2046.000000
1.380000	0.003027	1.788908	0.373591	4.158092	-4.308144	1.565369	0.000000	-10.000000	0.191667	-16.533335	506.833344	1023.000000	1023.000000	2046.000000
1.400000	0.001633	0.965186	0.162970	4.014478	-4.496458	1.284195	0.000000	-10.000000	0.191667	-16.566668	501.166656	1023.000000	1023.000000	2046.000000
1.420000	0.001203	0.710851	0.124228	3.844003	-4.775508	1.518127	0.000000	-10.000000	0.216667	-16.866667	495.833344	1023.000000	1023.000000	2046.000000
1.440000	0.000761	0.449590	-0.059846	4.086732	-4.761524	1.184227	0.000000	-10.000000	0.225000	-17.383333	490.166656	1023.000000	1023.000000	2046.000000
1.460000	0.000182	0.107645	-0.048507	3.936057	-4.936715	1.156810	0.000000	-10.000000	0.233333	-17.850000	484.500000	1023.000000	1023.000000	2046.000000
1.480000	0.000444	0.262121	-0.089095	3.893308	-4.980046	1.437954	0.000000	-10.000000	0.241667	-18.466667	478.500000	1023.000000	1023.000000	2046.000000
1.500000	0.000086	0.050535	-0.201958	3.981724	-4.913834	1.184603	0.000000	-10.000000	0.250000	-18.916668	472.333344	1023.000000	1023.000000	2046.000000
1.520000	-0.000015	-0.008737	-0.098765	3.755815	-5.099056	1.433270	0.000000	-10.000000	0.291667	-19.750000	466.000000	1023.000000	1023.000000	2046.000000
1.540000	0.000275	0.162618	-0.171049	3.772581	-4.906182	1.467268	0.000000	-10.000000	0.316667	-20.550001	459.333344	1023.000000	1023.000000	2046.000000
1.560000	0.000177	0.104344	-0.103488	3.466228	-4.837035	1.578640	0.000000	-10.000000	0.350000	-21.450001	452.333344	1023.000000	1023.000000	2046.000000
1.580000	0.000611	0.361192	0.089905	3.161211	-4.848729	1.958805	0.000000	-10.000000	0.358333	-22.133333	445.166656	1023.000000	1023.000000	2046.000000
1.600000	0.000087	0.051472	0.114441	2.938006	-4.678860	1.677886	0.000000	-10.000000	0.366667	-22.816668	437.666656	1023.000000	1023.000000	2046.000000
1.620000	-0.000791	-0.467456	0.191411	2.278395	-4.692048	1.754786	0.000000	-10.000000	0.375000	-23.266666	432.666656	1023.000000	1023.000000	2046.000000
1.640000	-0.001995	-1.179030	0.090760	1.864130	-4.612299	1.478380	0.000000	-10.000000	0.391667	-23.750000	425.000000	1023.000000	1023.000000	2046.000000
1.660000	-0.004053	-2.395553	0.025569	1.194285	-4.710339	1.094932	0.000000	-10.000000	0.425000	-24.116667	417.166656	1023.000000	1023.000000	2046.000000
1.680000	-0.004935	-2.916540	0.032161	0.713927	-4.768172	1.105544	0.000000	-10.000000	0.458333	-24.450001	406.500000	1023.000000	1023.000000	2046.000000
1.700000	-0.006584	-3.890959	-0.095317	0.354209	-4.705505	0.555655	0.000000	-10.000000	0.475000	-24.466667	398.166656	1023.000000	1023.000000	2046.000000
1.720000	-0.007291	-4.309121	0.078649	-0.118811	-4.911753	0.642794	0.000000	-10.000000	0.466667	-24.450001	390.000000	1023.000000	1023.000000	2046.000000
1.740000	-0.008208	-4.850821	0.050556	-0.277850	-4.814108	0.190580	0.000000	-10.000000	0.458333	-24.466667	382.000000	1023.000000	1023.000000	2046.000000
1.760000	-0.008747	-5.169295	0.143091	-0.652563	-4.881256	0.221433	0.000000	-10.000000	0.458333	-24.650002	374.000000	1023.000000	1023.000000	2046.000000
1.780000	-0.008650	-5.111873	0.256018	-0.683566	-4.795885	0.111560	0.000000	-10.000000	0.466667	-24.933334	365.666656	1023.000000	1023.000000	2046.000000
1.800000	-0.009004	-5.321169	0.455478	-0.912956	-4.859328	-0.004364	0.000000	-10.000000	0.483333	-25.183334	357.333344	1023.000000	1023.000000	2046.000000
1.820000	-0.008363	-4.942782	0.652925	-0.908844	-4.805748	0.118885	0.000000	-10.000000	0.491667	-25.266666	348.666656	1023.000000	1023.000000	2046.000000
1.840000	-0.008691	-5.136133	0.757337	-0.995405	-4.725641	-0.172424	0.000000	-10.000000	0.500000	-25.233334	340.333344	1023.000000	1023.000000	2046.000000
1.860000	-0.008276	-4.890955	0.964623	-1.178809	-4.798178	0.121409	0.000000	-10.000000	0.500000	-25.083334	331.833344	1023.000000	1023.000000	2046.000000
1.880000	-0.008317	-4.915293	1.009983	-1.091357	-4.584089	-0.249830	0.000000	-10.000000	0.500000	-25.150002	323.500000	1023.000000	1023.000000	2046.000000
1.900000	-0.008344	-4.931445	1.166015	-1.281050	-4.640400	-0.176011	0.000000	-10.000000	0.491667	-25.150002	315.166656	1023.000000	1023.000000	2046.000000
1.920000	-0.008157	-4.820726	1.219731	-1.158427	-4.506502	-0.375528	0.000000	-10.000000	0.491667	-25.316668	306.666656	1023.000000	1023.000000	2046.000000
1.940000	-0.008590	-5.076862	1.346180	-1.367747	-4.546349	-0.508945	0.000000	-10.000000	0.491667	-25.333334	298.333344	1023.000000	1023.000000	2046.000000
1.960000	-0.008385	-4.955705	1.456964	-1.399232	-4.568003	-0.445434	0.000000	-10.000000	0.508333	-25.400000	287.000000	1023.000000	1023.000000	2046.000000
1.980000	-0.009143	-5.403442	1.462903	-1.549204	-4.534735	-0.782407	0.000000	-10.000000	0.508333	-25.300001	273.000000	1023.000000	1023.000000	2046.000000
2.000000	-0.009138	-5.400797	1.564883	-1.687386	-4.701169	-0.577125	0.000000	-10.000000	0.508333	-25.200001	261.666656	1023.000000	1023.000000	2046.000000
2.020000	-0.009721	-5.745067	1.494088	-1.661074	-4.580850	-0.997231	0.000000	-10.000000	0.500000	-25.050001	256.000000	1023.000000	1023.000000	2046.000000
2.040000	-0.009913	-5.858862	1.569461	-1.867433	-4.731009	-0.829881	0.000000	-10.000000	0.500000	-25.016668	253.166672	1023.000000	1023.000000	2046.000000
2.060000	-0.010192	-6.023711	1.473220	-1.801723	-4.603653	-1.091554	0.000000	-10.000000	0.500000	-24.950001	247.500000	1023.000000	1023.000000	2046.000000
2.080000	-0.010539	-6.228483	1.567896	-2.022283	-4.793152	-0.980943	0.000000	-10.000000	0.491667	-24.933334	239.166672	1023.000000	1023.000000	2046.000000
2.100000	-0.010633	-6.284384	1.535912	-1.939661	-4.690165	-1.190471	0.000000	-10.000000	0.475000	-24.733334	231.000000	1023.000000	1023.000000	2046.000000
2.120000	-0.010856	-6.415834	1.568089	-2.115810	-4.785582	-1.082532	0.000000	-10.000000	0.458333	-24.566668	222.666672	1023.000000	1023.000000	2046.000000
2.140000	-0.010751	-6.354129	1.554721	-1.978011	-4.860849	-1.069990	0.000000	-10.000000	0.458333	-24.266666	214.333328	1023.000000	1023.000000	2046.000000
2.160000	-0.011704	-6.916917	1.400227	-2.085804	-4.915600	-1.315740	0.000000	-10.000000	0.441667	-23.983334	206.000000	1023.000000	1023.000000	2046.000000
2.180000	-0.012211	-7.216951	1.359747	-2.153595	-5.176993	-1.246110	0.000000	-10.000000	0.441667	-23.766666	198.000000	1023.000000	1023.000000	2046.000000
2.200000	-0.013528	-7.995232	1.139204	-2.237281	-5.166692	-1.730464	0.000000	-10.000000	0.408333	-23.400000	190.333328	1023.000000	1023.000000	2046.000000
2.220000	-0.014414	-8.518700	1.012692	-2.492228	-5.430200	-1.608964	0.000000	-10.000000	0.400000	-23.200001	182.666672	1023.000000	1023.000000	2046.000000
2.240000	-0.014954	-8.837847	0.934879	-2.466371	-5.480168	-1.826187	0.000000	-10.000000	0.383333	-22.983334	175.000000	1023.000000	1023.000000	2046.000000
2.260000	-0.015447	-9.129380	0.896114	-2.658218	-5.613746	-1.753530	0.000000	-10.000000	0.375000	-22.866667	167.166672	1023.000000	1023.000000	2046.000000
2.280000	-0.015009	-8.870092	0.972712	-2.667835	-5.739064	-1.435906	0.000000	-10.000000	0.366667	-22.783333	159.500000	1023.000000	1023.000000	2046.000000
2.300000	-0.015545	-9.186800	0.892934	-2.679066	-5.695133	-1.705535	0.000000	-10.000000	0.358333	-22.616667	151.833328	1023.000000	1023.000000	2046.000000
2.320000	-0.015886	-9.388386	0.833584	-2.688898	-5.961311	-1.571761	0.000000	-10.000000	0.358333	-22.450001	144.333328	1023.000000	1023.000000	2046.000000
2.340000	-0.017279	-10.212175	0.501836	-2.571446	-6.031713	-2.110853	0.000000	-10.000000	0.350000	-22.300001	136.833328	1023.000000	1023.000000	2046.000000
2.360000	-0.019957	-11.794503	0.091788	-2.824970	-6.491875	-2.569446	0.000000	-10.000000	0.350000	-22.100000	129.500000	1023.000000	1023.000000	2046.000000
2.380000	-0.023168	-13.692215	-0.549469	-3.064604	-6.820960	-3.257182	0.000000	-10.000000	0.350000	-21.833334	122.166664	1023.000000	1023.000000	2046.000000
2.400000	-0.027161	-16.051975	-1.282036	-3.601606	-7.291443	-3.876892	0.000000	-10.000000	0.358333	-21.316668	114.833336	1023.000000	1023.000000	2046.000000
2.420000	-0.029521	-17.447065	-1.812472	-3.866766	-7.728929	-4.038900	0.000000	-10.000000	0.350000	-20.700001	107.666664	1023.000000	1023.000000	2046.000000
2.440000	-0.031860	-18.829031	-2.310721	-4.113840	-7.917764	-4.486706	0.000000	-10.000000	0.333333	-20.183334	100.666664	1023.000000	1023.000000	2046.000000
2.460000	-0.032891	-19.438713	-2.577078	-4.202285	-8.299813	-4.359538	0.000000	-10.000000	0.316667	-19.833334	94.000000	1023.000000	1023.000000	2046.000000
2.480000	-0.033874	-20.019648	-2.865129	-4.164083	-8.309970	-4.680464	0.000000	-10.000000	0.291667	-19.550001	87.333336	1023.000000	1023.000000	2046.000000
2.500000	-0.034502	-20.390455	-2.968866	-4.273877	-8.631135	-4.516577	0.000000	-10.000000	0.275000	-19.216667	80.833336	1023.000000	1023.000000	2046.000000
2.520000	-0.034724	-20.521929	-3.126965	-4.142680	-8.566569	-4.685715	0.000000	-10.000000	0.258333	-19.016666	74.500000	1023.000000	1023.000000	2046.000000
2.540000	-0.035061	-20.720949	-3.212914	-4.217851	-8.738471	-4.551714	0.000000	-10.000000	0.241667	-18.716667	68.166664	1023.000000	1023.000000	2046.000000
2.560000	-0.034871	-20.608486	-3.232849	-4.070688	-8.784237	-4.520711	0.000000	-10.000000	0.241667	-18.450001	61.833332	1023.000000	1023.000000	2046.000000
2.580000	-0.035356	-20.895502	-3.313160	-4.151755	-8.868921	-4.561666	0.000000	-10.000000	0.233333	-18.216667	55.500000	1023.000000	1023.000000	2046.000000
2.600000	-0.034968	-20.666134	-3.234902	-4.207314	-8.964502	-4.259417	0.000000	-10.000000	0.233333	-18.100000	49.500000	1023.000000	1023.000000	2046.000000
2.620000	-0.034932	-20.644775	-3.240279	-4.397864	-8.828277	-4.178356	0.000000	-10.000000	0.225000	-18.100000	45.500000	1023.000000	1023.000000	2046.000000
2.640000	-0.034079	-20.140501	-3.035550	-4.533283	-8.858063	-3.713606	0.000000	-10.000000	0.225000	-17.933334	39.500000	1023.000000	1023.000000	2046.000000
2.660000	-0.034166	-20.192286	-2.914543	-4.827844	-8.644140	-3.805758	0.000000	-10.000000	0.216667	-17.850000	33.500000	1023.000000	1023.000000	2046.000000
2.680000	-0.034241	-20.236481	-2.751174	-5.273859	-8.751152	-3.460296	0.000000	-10.000000	0.208333	-17.516666	25.500000	1023.000000	1023.000000	2046.000000
2.700000	-0.035077	-20.730618	-2.755950	-5.623255	-8.541891	-3.809522	0.000000	-10.000000	0.208333	-17.333334	19.500000	1023.000000	1023.000000	2046.000000
2.720000	-0.036419	-21.523621	-2.780677	-6.178273	-8.687140	-3.877532	0.000000	-10.000000	0.216667	-17.150000	13.833333	1023.000000	1023.000000	2046.000000
2.740000	-0.037450	-22.132919	-2.841161	-6.582021	-8.578055	-4.131681	0.000000	-10.000000	0.216667	-17.166668	8.166667	1023.000000	1023.000000	2046.000000
2.760000	-0.038847	-22.958639	-2.910916	-7.000398	-8.706693	-4.340632	0.000000	-10.000000	0.200000	-17.050001	2.833333	1023.000000	1023.000000	2046.000000
2.780000	-0.039422	-23.298260	-2.898026	-7.283773	-8.691062	-4.425399	0.000000	-10.000000	0.183333	-16.683334	-2.666667	1023.000000	1023.000000	2046.000000
2.800000	-0.040570	-23.977053	-2.955188	-7.599280	-8.713888	-4.708696	0.000000	-10.000000	0.183333	-16.450001	-8.000000	1023.000000	1023.000000	2046.000000
2.820000	-0.040848	-24.141319	-2.797873	-7.810240	-8.923569	-4.609638	0.000000	-10.000000	0.191667	-16.000000	-13.333333	1023.000000	1023.000000	2046.000000
2.840000	-0.041391	-24.462175	-2.826406	-8.000505	-8.810840	-4.824425	0.000000	-10.000000	0.183333	-15.816667	-18.666666	1023.000000	1023.000000	2046.000000
2.860000	-0.041135	-24.310732	-2.642437	-8.065279	-9.028262	-4.574755	0.000000	-10.000000	0.175000	-15.350000	-23.833334	1023.000000	1023.000000	2046.000000
2.880000	-0.040828	-24.129498	-2.562317	-8.026159	-8.771313	-4.769709	0.000000	-10.000000	0.158333	-15.116667	-29.000000	1023.000000	1023.000000	2046.000000
2.900000	-0.040412	-23.883434	-2.352087	-7.990614	-8.979526	-4.561207	0.000000	-10.000000	0.158333	-14.700000	-34.000000	1023.000000	1023.000000	2046.000000
2.920000	-0.039599	-23.402744	-2.256172	-7.890421	-8.735794	-4.520358	0.000000	-10.000000	0.150000	-14.433333	-39.000000	1023.000000	1023.000000	2046.000000
2.940000	-0.039411	-23.291946	-2.212793	-7.866621	-8.693620	-4.518912	0.000000	-10.000000	0.150000	-14.116667	-43.833332	1023.000000	1023.000000	2046.000000
2.960000	-0.038648	-22.840857	-2.001673	-7.778711	-8.701441	-4.359031	0.000000	-10.000000	0.150000	-13.866667	-48.500000	1023.000000	1023.000000	2046.000000
2.980000	-0.038522	-22.766422	-1.958862	-7.753724	-8.547084	-4.506753	0.000000	-10.000000	0.150000	-13.583334	-53.166668	1023.000000	1023.000000	2046.000000
3.000000	-0.037894	-22.395300	-1.727696	-7.738416	-8.739628	-4.189559	0.000000	-10.000000	0.133333	-13.300000	-57.666668	1023.000000	1023.000000	2046.000000
3.020000	-0.037754	-22.312399	-1.745464	-7.680688	-8.487257	-4.398990	0.000000	-10.000000	0.116667	-13.066667	-62.333332	1023.000000	1023.000000	2046.000000
3.040000	-0.037380	-22.091440	-1.613418	-7.639368	-8.685229	-4.153425	0.000000	-10.000000	0.100000	-12.983334	-66.666664	1023.000000	1023.000000	2046.000000
3.060000	-0.037257	-22.019024	-1.621814	-7.570138	-8.467793	-4.359280	0.000000	-10.000000	0.100000	-12.966667	-71.000000	1023.000000	1023.000000	2046.000000
3.080000	-0.037338	-22.066843	-1.563799	-7.584822	-8.675746	-4.242476	0.000000	-10.000000	0.116667	-13.016666	-75.333336	1023.000000	1023.000000	2046.000000
3.100000	-0.036983	-21.856991	-1.512901	-7.542768	-8.620165	-4.181157	0.000000	-10.000000	0.116667	-13.116667	-79.666664	1023.000000	1023.000000	2046.000000
3.120000	-0.037204	-21.987545	-1.576057	-7.561832	-8.523117	-4.326538	0.000000	-10.000000	0.116667	-13.033334	-84.166664	1023.000000	1023.000000	2046.000000
3.140000	-0.037045	-21.893789	-1.459524	-7.564191	-8.784964	-4.085110	0.000000	-10.000000	0.083333	-12.700000	-88.500000	1023.000000	1023.000000	2046.000000
3.160000	-0.036880	-21.796213	-1.492506	-7.506609	-8.516029	-4.281069	0.000000	-10.000000	0.066667	-11.966667	-92.833336	1023.000000	1023.000000	2046.000000
3.180000	-0.037030	-21.885027	-1.488459	-7.517760	-8.654113	-4.224695	0.000000	-10.000000	0.050000	-11.300000	-96.833336	1023.000000	1023.000000	2046.000000
3.200000	-0.036634	-21.650503	-1.374050	-7.555857	-8.694196	-4.026400	0.000000	-10.000000	0.050000	-10.666667	-100.500000	1023.000000	1023.000000	2046.000000
3.220000	-0.036648	-21.658852	-1.398774	-7.469737	-8.521278	-4.269063	0.000000	-10.000000	0.041667	-10.066667	-104.000000	1023.000000	1023.000000	2046.000000
3.240000	-0.036368	-21.493568	-1.371999	-7.415674	-8.721744	-3.984151	0.000000	-10.000000	0.025000	-9.116667	-107.333336	1023.000000	1023.000000	2046.000000
3.260000	-0.036488	-21.564650	-1.506299	-7.374801	-8.543066	-4.140485	0.000000	-10.000000	0.008333	-7.916667	-110.500000	1023.000000	1023.000000	2046.000000
3.280000	-0.037487	-22.155037	-1.669361	-7.423708	-8.761976	-4.299992	0.000000	-10.000000	0.000000	-6.700000	-113.166664	1023.000000	1023.000000	2046.000000
3.300000	-0.037996	-22.455383	-1.717990	-7.485916	-8.938937	-4.312541	0.000000	-10.000000	0.000000	-5.800000	-115.500000	1023.000000	1023.000000	2046.000000
3.320000	-0.038754	-22.903341	-1.930031	-7.476940	-8.829832	-4.666538	0.000000	-10.000000	0.008333	-5.333333	-117.333336	1023.000000	1023.000000	2046.000000
3.340000	-0.039281	-23.215191	-1.886138	-7.632164	-9.272440	-4.424450	0.000000	-10.000000	0.008333	-4.883333	-119.000000	1023.000000	1023.000000	2046.000000
3.360000	-0.038846	-22.957693	-2.035738	-7.496417	-8.876687	-4.548853	0.000000	-10.000000	0.008333	-4.466667	-120.666664	1023.000000	1023.000000	2046.000000
3.380000	-0.038631	-22.830690	-2.008547	-7.506334	-8.978931	-4.336878	0.000000	-10.000000	0.000000	-4.150000	-122.166664	1023.000000	1023.000000	2046.000000
3.400000	-0.037915	-22.407686	-1.858477	-7.420549	-9.029203	-4.099457	0.000000	-10.000000	0.000000	-4.200000	-123.666664	1023.000000	1023.000000	2046.000000
3.420000	-0.038077	-22.503685	-1.986431	-7.280003	-8.880745	-4.356507	0.000000	-10.000000	0.000000	-4.383333	-125.000000	1023.000000	1023.000000	2046.000000
3.440000	-0.038523	-22.766899	-2.121841	-7.191293	-9.173783	-4.279981	0.000000	-10.000000	0.000000	-4.350000	-126.500000	1023.000000	1023.000000	2046.000000
3.460000	-0.040003	-23.641659	-2.489405	-7.204360	-9.161942	-4.785951	0.000000	-10.000000	0.000000	-4.100000	-128.000000	1023.000000	1023.000000	2046.000000
3.480000	-0.043168	-25.512318	-3.093598	-7.430423	-9.538307	-5.449990	0.000000	-10.000000	0.008333	-3.766667	-129.333328	1023.000000	1023.000000	2046.000000
3.500000	-0.046263	-27.341291	-3.688439	-7.791898	-10.000469	-5.860485	0.000000	-10.000000	0.008333	-3.600000	-130.500000	1023.000000	1023.000000	2046.000000
3.520000	-0.049199	-29.076872	-4.435976	-8.055034	-10.161618	-6.424245	0.000000	-10.000000	0.008333	-3.666667	-131.666672	1023.000000	1023.000000	2046.000000
3.540000	-0.050992	-30.136530	-4.867461	-8.236024	-10.636765	-6.396279	0.000000	-10.000000	0.000000	-3.766667	-133.000000	1023.000000	1023.000000	2046.000000
3.560000	-0.052121	-30.803644	-5.252251	-8.230617	-10.622292	-6.698485	0.000000	-10.000000	0.000000	-3.883333	-134.333328	1023.000000	1023.000000	2046.000000
3.580000	-0.053100	-31.382200	-5.553846	-8.218031	-10.884586	-6.725738	0.000000	-10.000000	0.008333	-3.800000	-135.666672	1023.000000	1023.000000	2046.000000
3.600000	-0.053436	-31.580730	-5.633718	-8.177620	-11.073093	-6.696299	0.000000	-10.000000	0.008333	-3.716667	-136.833328	1023.000000	1023.000000	2046.000000
3.620000	-0.053896	-31.852377	-5.791783	-8.080019	-11.118921	-6.861653	0.000000	-10.000000	0.008333	-3.600000	-137.666672	1023.000000	1023.000000	2046.000000
3.640000	-0.053778	-31.782597	-5.777131	-8.013108	-11.383880	-6.608479	0.000000	-10.000000	-0.008333	-3.366667	-138.833328	1023.000000	1023.000000	2046.000000
3.660000	-0.053640	-31.701237	-5.895966	-7.887646	-11.186269	-6.731357	0.000000	-10.000000	-0.008333	-2.516667	-140.000000	1023.000000	1023.000000	2046.000000
3.680000	-0.053621	-31.689962	-5.947749	-7.802137	-11.362988	-6.577087	0.000000	-10.000000	0.000000	-1.333333	-141.333328	1023.000000	1023.000000	2046.000000
3.700000	-0.053217	-31.451483	-5.866261	-7.830152	-11.338688	-6.416383	0.000000	-10.000000	0.008333	-0.333333	-141.833328	1023.000000	1023.000000	2046.000000
3.720000	-0.052965	-31.302046	-5.903873	-7.853627	-11.176346	-6.368200	0.000000	-10.000000	0.008333	-0.450000	-142.000000	1023.000000	1023.000000	2046.000000
3.740000	-0.052080	-30.779060	-5.703690	-7.950553	-11.269032	-5.855786	0.000000	-10.000000	0.000000	-0.950000	-142.000000	1023.000000	1023.000000	2046.000000
3.760000	-0.051339	-30.341156	-5.593069	-8.008766	-10.925270	-5.814050	0.000000	-10.000000	0.000000	-1.616667	-142.000000	1023.000000	1023.000000	2046.000000
3.780000	-0.050957	-30.115685	-5.410863	-8.179572	-10.918956	-5.606294	0.000000	-10.000000	0.000000	-1.800000	-142.166672	1023.000000	1023.000000	2046.000000
3.800000	-0.050703	-29.965399	-5.216978	-8.587895	-10.831752	-5.328773	0.000000	-10.000000	0.000000	-1.950000	-142.500000	1023.000000	1023.000000	2046.000000
3.820000	-0.051441	-30.401590	-5.299452	-8.886648	-10.604765	-5.610724	0.000000	-10.000000	0.000000	-1.950000	-142.833328	1023.000000	1023.000000	2046.000000
3.840000	-0.052304	-30.911943	-5.258337	-9.207232	-10.823893	-5.622484	0.000000	-10.000000	0.000000	-1.900000	-143.166672	1023.000000	1023.000000	2046.000000
3.860000	-0.052962	-31.300749	-5.327470	-9.498097	-10.625563	-5.849618	0.000000	-10.000000	-0.008333	-1.433333	-143.500000	1023.000000	1023.000000	2046.000000
3.880000	-0.053979	-31.901493	-5.439492	-9.713352	-10.703231	-6.045417	0.000000	-10.000000	-0.016667	-0.500000	-143.833328	1023.000000	1023.000000	2046.000000
3.900000	-0.054288	-32.083939	-5.320255	-9.943449	-10.829113	-5.991121	0.000000	-10.000000	-0.016667	0.650000	-144.000000	1023.000000	1023.000000	2046.000000
3.920000	-0.054769	-32.368465	-5.364273	-10.017602	-10.728436	-6.258155	0.000000	-10.000000	-0.016667	1.566667	-144.000000	1023.000000	1023.000000	2046.000000
3.940000	-0.054546	-32.236504	-5.130216	-10.100559	-10.969831	-6.035898	0.000000	-10.000000	-0.008333	2.166667	-144.000000	1023.000000	1023.000000	2046.000000
3.960000	-0.053919	-31.866049	-5.097656	-9.968554	-10.673097	-6.126742	0.000000	-10.000000	-0.016667	2.716667	-144.000000	1023.000000	1023.000000	2046.000000
3.980000	-0.053158	-31.416328	-4.848600	-9.846823	-10.836026	-5.884880	0.000000	-10.000000	-0.008333	3.450000	-144.000000	1023.000000	1023.000000	2046.000000
4.000000	-0.051807	-30.617655	-4.628371	-9.676931	-10.553702	-5.758649	0.000000	-10.000000	-0.033333	4.433333	-144.000000	1023.000000	1023.000000	2046.000000
4.020000	-0.050883	-30.071720	-4.446726	-9.473014	-10.553677	-5.598303	0.000000	-10.000000	-0.050000	5.383334	-144.000000	1023.000000	1023.000000	2046.000000
4.040000	-0.049561	-29.290703	-4.177312	-9.372069	-10.401980	-5.339340	0.000000	-10.000000	-0.058333	6.300000	-144.000000	1023.000000	1023.000000	2046.000000
4.060000	-0.048697	-28.779840	-4.044573	-9.142278	-10.244279	-5.348711	0.000000	-10.000000	-0.050000	7.050000	-144.000000	1023.000000	1023.000000	2046.000000
4.080000	-0.047591	-28.126299	-3.768512	-9.027633	-10.303941	-5.026214	0.000000	-10.000000	-0.041667	7.583333	-144.000000	1023.000000	1023.000000	2046.000000
4.100000	-0.046641	-27.565100	-3.678024	-8.821145	-9.968673	-5.097258	0.000000	-10.000000	-0.033333	7.483334	-144.000000	1023.000000	1023.000000	2046.000000
4.120000	-0.045759	-27.043777	-3.457031	-8.699855	-10.081636	-4.805254	0.000000	-10.000000	-0.016667	6.933333	-144.000000	1023.000000	1023.000000	2046.000000
4.140000	-0.044840	-26.500521	-3.369917	-8.574876	-9.759316	-4.796412	0.000000	-10.000000	0.000000	6.166667	-144.000000	1023.000000	1023.000000	2046.000000
4.160000	-0.044470	-26.281574	-3.237961	-8.478533	-9.902729	-4.662352	0.000000	-10.000000	0.000000	5.633333	-89.000000	1023.000000	1023.000000	2046.000000
4.180000	-0.043599	-25.766960	-3.165470	-8.431828	-9.612222	-4.557440	0.000000	-10.000000	0.008333	3.583333	-32.666668	1023.000000	1023.000000	2046.000000
4.200000	-0.043445	-25.676088	-3.079196	-8.357073	-9.736858	-4.502962	0.000000	-10.000000	0.016667	1.750000	23.666666	1023.000000	1023.000000	2046.000000
4.220000	-0.042679	-25.223373	-2.961356	-8.365701	-9.576951	-4.319364	0.000000	-10.000000	0.025000	0.000000	25.000000	1023.000000	1023.000000	2046.000000
4.240000	-0.042605	-25.179798	-2.944588	-8.272051	-9.604405	-4.358755	0.000000	-10.000000	0.016667	0.000000	25.000000	1023.000000	1023.000000	2046.000000
4.260000	-0.041833	-24.723093	-2.743437	-8.301519	-9.517815	-4.160323	0.000000	-10.000000	0.008333	-0.650000	25.000000	1023.000000	1023.000000	2046.000000
4.280000	-0.041514	-24.534986	-2.649582	-8.142696	-9.519634	-4.223073	0.000000	-10.000000	0.000000	-1.583333	25.000000	1023.000000	1023.000000	2046.000000
4.300000	-0.040395	-23.873260	-2.421964	-8.104942	-9.404799	-3.941555	0.000000	-10.000000	0.008333	-2.850000	25.000000	1023.000000	1023.000000	2046.000000
4.320000	-0.040249	-23.786888	-2.452067	-7.875676	-9.328135	-4.131010	0.000000	-10.000000	0.008333	-3.650000	25.000000	1023.000000	1023.000000	2046.000000
4.340000	-0.040079	-23.686905	-2.341889	-7.954327	-9.476008	-3.914680	0.000000	-10.000000	0.016667	-4.233334	25.000000	1023.000000	1023.000000	2046.000000
4.360000	-0.040322	-23.830162	-2.484554	-7.802573	-9.334753	-4.208282	0.000000	-10.000000	0.025000	-4.666667	25.000000	1023.000000	1023.000000	2046.000000
4.380000	-0.040256	-23.791502	-2.329090	-7.896385	-9.586228	-3.979799	0.000000	-10.000000	0.041667	-5.100000	25.000000	1023.000000	1023.000000	2046.000000
4.400000	-0.040293	-23.812992	-2.410693	-7.787853	-9.397843	-4.216603	0.000000	-10.000000	0.033333	-5.566667	25.000000	1023.000000	1023.000000	2046.000000
4.420000	-0.040003	-23.641886	-2.219417	-7.847888	-9.646527	-3.928053	0.000000	-10.000000	0.016667	-6.000000	25.000000	1023.000000	1023.000000	2046.000000
4.440000	-0.039643	-23.429197	-2.228295	-7.804952	-9.318627	-4.077323	0.000000	-10.000000	0.016667	-6.416667	25.000000	1023.000000	1023.000000	2046.000000
4.460000	-0.040212	-23.765303	-2.138214	-7.898509	-9.657464	-4.071116	0.000000	-10.000000	0.033333	-6.883333	25.000000	1023.000000	1023.000000	2046.000000
4.480000	-0.040822	-24.125637	-2.415507	-7.823216	-9.445555	-4.441358	0.000000	-10.000000	0.050000	-7.216667	25.000000	1023.000000	1023.000000	2046.000000
4.500000	-0.042564	-25.155582	-2.646245	-7.935789	-9.928000	-4.645548	0.000000	-10.000000	0.050000	-7.333333	18.166666	1023.000000	1023.000000	2046.000000
4.520000	-0.044638	-26.381342	-3.172750	-8.024854	-9.907458	-5.276278	0.000000	-10.000000	0.050000	-7.366667	10.666667	1023.000000	1023.000000	2046.000000
4.540000	-0.047939	-28.331928	-3.708703	-8.220581	-10.459230	-5.943413	0.000000	-10.000000	0.050000	-7.350000	2.333333	1023.000000	1023.000000	2046.000000
4.560000	-0.050490	-29.839670	-4.362996	-8.564002	-10.626141	-6.286531	0.000000	-10.000000	0.050000	-7.500000	0.333333	1023.000000	1023.000000	2046.000000
4.580000	-0.053174	-31.425926	-4.912950	-8.739285	-10.980900	-6.792791	0.000000	-10.000000	0.041667	-7.616667	-2.000000	1023.000000	1023.000000	2046.000000
4.600000	-0.054626	-32.284260	-5.194708	-8.988754	-11.369273	-6.731524	0.000000	-10.000000	0.041667	-7.683333	-4.333333	1023.000000	1023.000000	2046.000000
4.620000	-0.055537	-32.822392	-5.631015	-8.906312	-11.213523	-7.071544	0.000000	-10.000000	0.041667	-7.633334	-6.166667	1023.000000	1023.000000	2046.000000
4.640000	-0.056335	-33.293873	-5.695231	-8.953616	-11.687927	-6.957098	0.000000	-10.000000	0.050000	-7.516667	-8.666667	1023.000000	1023.000000	2046.000000
4.660000	-0.056423	-33.345871	-5.946059	-8.807987	-11.461486	-7.130339	0.000000	-10.000000	0.050000	-7.466667	-11.166667	1023.000000	1023.000000	2046.000000
4.680000	-0.056792	-33.564232	-5.898231	-8.854716	-11.847717	-6.963567	0.000000	-10.000000	0.050000	-7.433333	-14.500000	1023.000000	1023.000000	2046.000000
4.700000	-0.056578	-33.437740	-6.053275	-8.680511	-11.615583	-7.088372	0.000000	-10.000000	0.050000	-7.450000	-17.000000	1023.000000	1023.000000	2046.000000
4.720000	-0.056558	-33.425533	-5.979566	-8.715010	-11.924101	-6.806857	0.000000	-10.000000	0.050000	-7.500000	-19.500000	1023.000000	1023.000000	2046.000000
4.740000	-0.056025	-33.110538	-6.099965	-8.550321	-11.599309	-6.860943	0.000000	-10.000000	0.041667	-7.516667	-22.000000	1023.000000	1023.000000	2046.000000
4.760000	-0.055976	-33.081791	-5.894708	-8.667442	-11.928836	-6.590803	0.000000	-10.000000	0.025000	-7.466667	-24.666666	1023.000000	1023.000000	2046.000000
4.780000	-0.055028	-32.521687	-5.933845	-8.667377	-11.465235	-6.455232	0.000000	-10.000000	0.025000	-7.316667	-27.166666	1023.000000	1023.000000	2046.000000
4.800000	-0.054825	-32.401806	-5.739976	-8.790573	-11.664936	-6.206322	0.000000	-10.000000	0.033333	-7.300000	-29.666666	1023.000000	1023.000000	2046.000000
4.820000	-0.053702	-31.737755	-5.552739	-8.988801	-11.276057	-5.920158	0.000000	-10.000000	0.050000	-7.366667	-32.000000	1023.000000	1023.000000	2046.000000
4.840000	-0.053814	-31.803846	-5.310703	-9.197203	-11.351683	-5.944258	0.000000	-10.000000	0.050000	-7.416667	-34.500000	1023.000000	1023.000000	2046.000000
4.860000	-0.053673	-31.720655	-5.206284	-9.622190	-11.156149	-5.736033	0.000000	-10.000000	0.050000	-7.416667	-37.000000	1023.000000	1023.000000	2046.000000
4.880000	-0.054690	-32.321686	-5.244622	-9.882478	-11.098479	-6.096108	0.000000	-10.000000	0.050000	-7.316667	-39.500000	1023.000000	1023.000000	2046.000000
4.900000	-0.055410	-32.747414	-5.134598	-10.400573	-11.202890	-6.009353	0.000000	-10.000000	0.050000	-7.300000	-42.000000	1023.000000	1023.000000	2046.000000
4.920000	-0.056397	-33.330898	-5.281669	-10.556312	-11.039408	-6.453511	0.000000	-10.000000	0.050000	-7.116667	-44.333332	1023.000000	1023.000000	2046.000000
4.940000	-0.057135	-33.766754	-5.154094	-10.938670	-11.322225	-6.351766	0.000000	-10.000000	0.050000	-6.900000	-46.833332	1023.000000	1023.000000	2046.000000
4.960000	-0.057652	-34.072075	-5.295449	-11.026814	-11.061466	-6.688348	0.000000	-10.000000	0.050000	-6.616667	-49.166668	1023.000000	1023.000000	2046.000000
4.980000	-0.058124	-34.351257	-5.088170	-11.284228	-11.427841	-6.551019	0.000000	-10.000000	0.050000	-6.333333	-51.500000	1023.000000	1023.000000	2046.000000
5.000000	-0.057812	-34.167152	-5.148131	-11.261818	-11.048874	-6.708329	0.000000	-10.000000	0.041667	-6.050000	-53.500000	1023.000000	1023.000000	2046.000000
5.020000	-0.057721	-34.113251	-4.855349	-11.320013	-11.405234	-6.532654	0.000000	-10.000000	0.033333	-5.700000	-55.500000	1023.000000	1023.000000	2046.000000
5.040000	-0.056550	-33.421112	-4.823066	-11.196954	-10.916200	-6.484892	0.000000	-10.000000	0.016667	-5.116667	-57.500000	1023.000000	1023.000000	2046.000000
5.060000	-0.056085	-33.146057	-4.476804	-11.080332	-11.204088	-6.384835	0.000000	-10.000000	0.008333	-3.650000	-59.166668	1023.000000	1023.000000	2046.000000
5.080000	-0.054592	-32.263687	-4.349148	-11.017902	-10.789697	-6.106941	0.000000	-10.000000	-0.008333	-0.950000	-60.333332	1023.000000	1023.000000	2046.000000
5.100000	-0.053896	-31.852362	-4.141571	-10.744977	-10.793307	-6.172506	0.000000	-10.000000	-0.025000	2.150000	-60.833332	1023.000000	1023.000000	2046.000000
5.120000	-0.052375	-30.953533	-3.918882	-10.715716	-10.597937	-5.720999	0.000000	-10.000000	-0.050000	5.633333	-61.000000	1023.000000	1023.000000	2046.000000
5.140000	-0.051473	-30.420732	-3.772485	-10.367097	-10.418426	-5.862724	0.000000	-10.000000	-0.075000	8.650001	-61.000000	1023.000000	1023.000000	2046.000000
5.160000	-0.050122	-29.621977	-3.529634	-10.325020	-10.378703	-5.388620	0.000000	-10.000000	-0.125000	11.750000	-61.000000	1023.000000	1023.000000	2046.000000
5.180000	-0.049001	-28.959883	-3.442435	-9.935350	-10.060631	-5.521467	0.000000	-10.000000	-0.175000	14.000000	-61.000000	1023.000000	1023.000000	2046.000000
5.200000	-0.047892	-28.304037	-3.171544	-9.868672	-10.189145	-5.074675	0.000000	-10.000000	-0.216667	15.750000	-61.000000	1023.000000	1023.000000	2046.000000
5.220000	-0.046530	-27.499331	-3.167469	-9.580823	-9.676529	-5.074509	0.000000	-10.000000	-0.241667	17.266666	-33.000000	1023.000000	1023.000000	2046.000000
5.240000	-0.045734	-27.028812	-2.921869	-9.407861	-9.920529	-4.778553	0.000000	-10.000000	-0.266667	18.716667	-3.333333	1023.000000	1023.000000	2046.000000
5.260000	-0.044119	-26.074448	-2.900048	-9.246517	-9.436607	-4.491274	0.000000	-10.000000	-0.300000	20.116667	28.500000	1023.000000	1023.000000	2046.000000
5.280000	-0.043411	-25.656046	-2.688936	-8.963818	-9.536962	-4.466330	0.000000	-10.000000	-0.341667	21.250000	34.666668	1023.000000	1023.000000	2046.000000
5.300000	-0.041890	-24.757257	-2.510063	-8.861787	-9.428522	-3.956886	0.000000	-10.000000	-0.383333	22.283335	41.666668	1023.000000	1023.000000	2046.000000
5.320000	-0.040679	-24.041533	-2.421805	-8.456059	-9.113749	-4.049919	0.000000	-10.000000	-0.425000	23.416668	48.833332	1023.000000	1023.000000	2046.000000
5.340000	-0.039762	-23.499514	-2.210104	-8.329882	-9.314939	-3.644588	0.000000	-10.000000	-0.450000	24.633333	56.333332	1023.000000	1023.000000	2046.000000
5.360000	-0.038824	-22.944736	-2.333315	-8.021725	-8.825819	-3.763879	0.000000	-10.000000	-0.491667	25.716667	64.333336	1023.000000	1023.000000	2046.000000
5.380000	-0.038842	-22.955849	-2.262390	-7.821102	-9.183228	-3.689129	0.000000	-10.000000	-0.516667	26.866667	72.833336	1023.000000	1023.000000	2046.000000
5.400000	-0.037773	-22.324024	-2.425027	-7.588659	-8.766982	-3.543356	0.000000	-10.000000	-0.550000	27.666668	81.666664	1023.000000	1023.000000	2046.000000
5.420000	-0.037395	-22.100706	-2.327879	-7.255659	-8.936422	-3.580746	0.000000	-10.000000	-0.566667	28.733334	90.833336	1023.000000	1023.000000	2046.000000
5.440000	-0.036351	-21.483719	-2.261513	-7.171466	-8.985144	-3.065597	0.000000	-10.000000	-0.608333	29.500000	100.166664	1023.000000	1023.000000	2046.000000
5.460000	-0.034626	-20.464252	-2.226362	-6.634445	-8.534420	-3.069026	0.000000	-10.000000	-0.625000	30.400000	109.833336	1023.000000	1023.000000	2046.000000
5.480000	-0.033162	-19.598934	-1.917946	-6.313000	-8.794372	-2.573615	0.000000	-10.000000	-0.650000	30.966667	119.833336	1023.000000	1023.000000	2046.000000
5.500000	-0.030874	-18.246773	-1.903862	-5.846910	-8.213485	-2.282514	0.000000	-10.000000	-0.666667	31.516668	130.166672	1023.000000	1023.000000	2046.000000
5.520000	-0.030269	-17.888861	-1.708897	-5.415904	-8.558955	-2.205105	0.000000	-10.000000	-0.708333	32.050003	140.666672	1023.000000	1023.000000	2046.000000
5.540000	-0.029059	-17.173668	-1.881981	-5.129486	-8.193804	-1.968397	0.000000	-10.000000	-0.733333	32.516670	151.166672	1023.000000	1023.000000	2046.000000
5.560000	-0.030747	-18.171606	-2.136755	-4.906769	-8.416538	-2.711543	0.000000	-10.000000	-0.750000	32.850002	162.000000	1023.000000	1023.000000	2046.000000
5.580000	-0.032747	-19.353661	-2.669595	-5.126632	-8.625411	-2.932022	0.000000	-10.000000	-0.750000	33.066669	173.000000	1023.000000	1023.000000	2046.000000
5.600000	-0.034997	-20.683203	-3.271860	-5.000669	-8.792374	-3.618300	0.000000	-10.000000	-0.741667	33.066669	184.000000	1023.000000	1023.000000	2046.000000
5.620000	-0.036310	-21.459354	-3.672106	-5.125109	-9.240641	-3.421499	0.000000	-10.000000	-0.733333	32.983334	191.333328	1023.000000	1023.000000	2046.000000
5.640000	-0.036231	-21.412603	-4.122221	-4.867596	-8.829912	-3.592873	0.000000	-10.000000	-0.733333	32.900002	202.333328	1023.000000	1023.000000	2046.000000
5.660000	-0.036378	-21.499113	-4.135663	-4.704226	-9.289440	-3.369784	0.000000	-10.000000	-0.725000	32.983334	213.333328	1023.000000	1023.000000	2046.000000
5.680000	-0.035116	-20.753536	-4.379791	-4.389543	-8.798074	-3.186129	0.000000	-10.000000	-0.716667	32.850002	228.000000	1023.000000	1023.000000	2046.000000
5.700000	-0.034748	-20.536015	-4.214298	-3.977925	-9.134207	-3.209584	0.000000	-10.000000	-0.691667	32.650002	239.000000	1023.000000	1023.000000	2046.000000
5.720000	-0.033290	-19.674355	-4.221867	-3.808509	-8.963827	-2.680152	0.000000	-10.000000	-0.683333	32.333336	249.833328	1023.000000	1023.000000	2046.000000
5.740000	-0.032243	-19.055620	-4.096293	-3.304433	-8.870845	-2.784048	0.000000	-10.000000	-0.666667	31.950001	260.666656	1023.000000	1023.000000	2046.000000
5.760000	-0.030924	-18.275936	-3.981487	-3.094551	-8.972726	-2.227172	0.000000	-10.000000	-0.675000	31.833334	271.500000	1023.000000	1023.000000	2046.000000
5.780000	-0.029144	-17.224264	-3.995782	-2.580755	-8.450800	-2.196927	0.000000	-10.000000	-0.666667	31.550001	282.166656	1023.000000	1023.000000	2046.000000
5.800000	-0.028125	-16.621964	-3.693269	-2.346715	-8.756886	-1.825093	0.000000	-10.000000	-0.666667	31.416666	292.833344	1023.000000	1023.000000	2046.000000
5.820000	-0.025754	-15.220740	-3.672122	-2.112484	-8.105148	-1.330986	0.000000	-10.000000	-0.641667	30.983334	303.166656	1023.000000	1023.000000	2046.000000
5.840000	-0.024758	-14.631844	-3.349214	-1.808739	-8.292277	-1.181613	0.000000	-10.000000	-0.633333	30.900000	313.500000	1023.000000	1023.000000	2046.000000
5.860000	-0.022566	-13.336516	-3.159963	-1.829850	-7.859049	-0.487655	0.000000	-10.000000	-0.616667	30.733334	323.833344	1023.000000	1023.000000	2046.000000
5.880000	-0.021410	-12.653152	-2.868324	-1.630182	-7.647067	-0.507579	0.000000	-10.000000	-0.608333	30.766666	334.166656	1023.000000	1023.000000	2046.000000
5.900000	-0.020600	-12.174747	-2.669766	-1.874448	-7.707332	0.076798	0.000000	-10.000000	-0.575000	30.200001	344.500000	1023.000000	1023.000000	2046.000000
5.920000	-0.019917	-11.770879	-2.666353	-1.827795	-7.163499	-0.113232	0.000000	-10.000000	-0.575000	29.916668	354.500000	1023.000000	1023.000000	2046.000000
5.940000	-0.020422	-12.069318	-2.473838	-2.003865	-7.506803	-0.084812	0.000000	-10.000000	-0.566667	29.333334	364.500000	1023.000000	1023.000000	2046.000000
5.960000	-0.019713	-11.650340	-2.619853	-2.110061	-6.945716	0.025290	0.000000	-10.000000	-0.591667	29.383333	374.500000	1023.000000	1023.000000	2046.000000
5.980000	-0.020213	-11.946177	-2.414320	-1.987979	-7.310076	-0.233802	0.000000	-10.000000	-0.591667	29.316668	384.500000	1023.000000	1023.000000	2046.000000
6.000000	-0.019137	-11.309677	-2.410014	-2.039098	-7.009641	0.149076	0.000000	-10.000000	-0.591667	29.550001	394.166656	1023.000000	1023.000000	2046.000000
6.020000	-0.018697	-11.049870	-2.114852	-1.664127	-7.101477	-0.169415	0.000000	-10.000000	-0.583333	29.300001	403.833344	1023.000000	1023.000000	2046.000000
6.040000	-0.017122	-10.119085	-1.948039	-1.582796	-6.976277	0.388027	0.000000	-10.000000	-0.566667	29.233334	413.500000	1023.000000	1023.000000	2046.000000
6.060000	-0.015518	-9.170932	-1.673598	-1.015314	-6.708127	0.226106	0.000000	-10.000000	-0.558333	28.716667	423.500000	1023.000000	1023.000000	2046.000000
6.080000	-0.013501	-7.978959	-1.336636	-0.822843	-6.705503	0.886024	0.000000	-10.000000	-0.558333	28.850000	433.333344	1023.000000	1023.000000	2046.000000
6.100000	-0.011307	-6.682590	-1.102092	-0.271005	-6.203938	0.894445	0.000000	-10.000000	-0.566667	28.733334	443.000000	1023.000000	1023.000000	2046.000000
6.120000	-0.009591	-5.668010	-0.716149	0.072848	-6.342064	1.317356	0.000000	-10.000000	-0.566667	28.833334	452.666656	1023.000000	1023.000000	2046.000000
6.140000	-0.006932	-4.096748	-0.596238	0.510954	-5.641212	1.629749	0.000000	-10.000000	-0.558333	28.550001	462.166656	1023.000000	1023.000000	2046.000000
6.160000	-0.005659	-3.344394	-0.138209	0.956905	-5.897555	1.734465	0.000000	-10.000000	-0.541667	28.433334	471.833344	1023.000000	1023.000000	2046.000000
6.180000	-0.003042	-1.797928	-0.011247	1.217321	-5.332633	2.328631	0.000000	-10.000000	-0.541667	28.333334	481.166656	1023.000000	1023.000000	2046.000000
6.200000	-0.001951	-1.153238	0.369915	1.749061	-5.454706	2.182492	0.000000	-10.000000	-0.541667	28.500000	490.666656	1023.000000	1023.000000	2046.000000
6.220000	0.000343	0.202615	0.543187	1.924774	-5.138284	2.872939	0.000000	-10.000000	-0.550000	28.416668	500.000000	1023.000000	1023.000000	2046.000000
6.240000	0.001497	0.884469	0.798936	2.454675	-5.059037	2.689896	0.000000	-10.000000	-0.533333	28.350000	509.500000	1023.000000	1023.000000	2046.000000
6.260000	0.003256	1.924184	0.948381	2.547957	-4.922447	3.350294	0.000000	-10.000000	-0.525000	28.016668	519.000000	1023.000000	1023.000000	2046.000000
6.280000	0.004531	2.677701	1.115688	3.086230	-4.656962	3.132745	0.000000	-10.000000	-0.491667	27.783335	528.500000	1023.000000	1023.000000	2046.000000
6.300000	0.005785	3.418733	1.317794	3.183095	-4.741323	3.659166	0.000000	-10.000000	-0.475000	27.466667	537.833313	1023.000000	1023.000000	2046.000000
6.320000	0.007477	4.418996	1.431519	3.569070	-4.232826	3.651233	0.000000	-10.000000	-0.441667	26.966667	547.000000	1023.000000	1023.000000	2046.000000
6.340000	0.007788	4.602510	1.671677	3.653363	-4.569779	3.847249	0.000000	-10.000000	-0.425000	26.383333	556.000000	1023.000000	1023.000000	2046.000000
6.360000	0.008816	5.210247	1.609814	3.919564	-4.021025	3.701894	0.000000	-10.000000	-0.408333	25.550001	565.000000	1023.000000	1023.000000	2046.000000
6.380000	0.008678	5.128785	1.840632	4.017329	-4.423182	3.694006	0.000000	-10.000000	-0.383333	24.766666	573.666687	1023.000000	1023.000000	2046.000000
6.400000	0.010170	6.010373	1.774447	4.160077	-3.934268	4.010118	0.000000	-10.000000	-0.350000	23.950001	582.000000	1023.000000	1023.000000	2046.000000
6.420000	0.010581	6.253455	2.056210	4.499116	-4.177572	3.875700	0.000000	-10.000000	-0.316667	23.283335	590.000000	1023.000000	1023.000000	2046.000000
6.440000	0.012338	7.292027	2.078856	4.599732	-3.861575	4.475015	0.000000	-10.000000	-0.291667	22.633333	598.000000	1023.000000	1023.000000	2046.000000
6.460000	0.012951	7.654186	2.259349	5.032725	-3.839237	4.201349	0.000000	-10.000000	-0.283333	21.933334	605.666687	1023.000000	1023.000000	2046.000000
6.480000	0.013704	8.098986	2.298926	4.987478	-3.901211	4.713793	0.000000	-10.000000	-0.283333	21.483334	613.166687	1023.000000	1023.000000	2046.000000
6.500000	0.014218	8.403005	2.310833	5.431612	-3.657343	4.317904	0.000000	-10.000000	-0.291667	21.100000	620.333313	1023.000000	1023.000000	2046.000000
6.520000	0.013970	8.256027	2.372411	5.471853	-3.986489	4.398252	0.000000	-10.000000	-0.300000	20.933334	627.500000	1023.000000	1023.000000	2046.000000
6.540000	0.013214	7.809658	2.100378	5.458020	-3.641854	3.893114	0.000000	-10.000000	-0.283333	20.666668	634.500000	1023.000000	1023.000000	2046.000000
6.560000	0.010104	5.971413	1.840049	5.173851	-4.342656	3.300169	0.000000	-10.000000	-0.266667	20.233334	641.500000	1023.000000	1023.000000	2046.000000
6.580000	0.007901	4.669689	1.106703	4.902163	-4.242697	2.903520	0.000000	-10.000000	-0.233333	19.533335	648.500000	1023.000000	1023.000000	2046.000000
6.600000	0.005076	2.999896	0.755903	4.760760	-4.918017	2.401250	0.000000	-10.000000	-0.216667	18.716667	655.166687	1023.000000	1023.000000	2046.000000
6.620000	0.004642	2.743402	0.185648	4.593248	-4.591917	2.556423	0.000000	-10.000000	-0.200000	18.200001	659.500000	1023.000000	1023.000000	2046.000000
6.640000	0.003428	2.025989	0.199685	4.734666	-5.116045	2.207683	0.000000	-10.000000	-0.200000	17.816668	665.500000	1023.000000	1023.000000	2046.000000
6.660000	0.004087	2.415653	-0.075087	4.665208	-4.835101	2.660634	0.000000	-10.000000	-0.200000	17.383333	671.500000	1023.000000	1023.000000	2046.000000
6.680000	0.003888	2.297937	0.061518	5.030627	-5.139376	2.345169	0.000000	-10.000000	-0.183333	16.866667	679.333313	1023.000000	1023.000000	2046.000000
6.700000	0.004775	2.821994	-0.093133	5.064974	-4.973497	2.823650	0.000000	-10.000000	-0.158333	16.316668	685.000000	1023.000000	1023.000000	2046.000000
6.720000	0.004982	2.944480	0.058805	5.487064	-5.079095	2.477707	0.000000	-10.000000	-0.133333	15.716667	690.500000	1023.000000	1023.000000	2046.000000
6.740000	0.005865	3.466360	0.054006	5.451709	-5.107797	3.068442	0.000000	-10.000000	-0.133333	14.950001	695.833313	1023.000000	1023.000000	2046.000000
6.760000	0.006760	3.995343	0.139071	5.909625	-4.878506	2.825153	0.000000	-10.000000	-0.141667	14.400001	699.333313	1023.000000	1023.000000	2046.000000
6.780000	0.007585	4.482455	0.207501	5.921814	-4.989538	3.342677	0.000000	-10.000000	-0.141667	13.866667	704.166687	1023.000000	1023.000000	2046.000000
6.800000	0.008909	5.265309	0.259442	6.221518	-4.552764	3.337113	0.000000	-10.000000	-0.125000	13.333334	708.833313	1023.000000	1023.000000	2046.000000
6.820000	0.009246	5.464335	0.430441	6.165341	-4.812091	3.680644	0.000000	-10.000000	-0.108333	12.800000	713.500000	1023.000000	1023.000000	2046.000000
6.840000	0.010861	6.418968	0.433207	6.195369	-4.216152	4.006545	0.000000	-10.000000	-0.083333	12.166667	716.500000	1023.000000	1023.000000	2046.000000
6.860000	0.011102	6.561164	0.817583	6.137080	-4.505674	4.112175	0.000000	-10.000000	-0.058333	11.333334	720.500000	1023.000000	1023.000000	2046.000000
6.880000	0.012117	7.161369	0.684616	5.823933	-3.937359	4.590179	0.000000	-10.000000	-0.033333	9.933333	725.666687	1023.000000	1023.000000	2046.000000
6.900000	0.011285	6.669292	0.932407	5.703609	-4.196572	4.229848	0.000000	-10.000000	-0.016667	8.616667	730.333313	1023.000000	1023.000000	2046.000000
6.920000	0.011146	6.587055	0.747186	5.203899	-3.921774	4.557744	0.000000	-10.000000	-0.008333	7.500000	733.500000	1023.000000	1023.000000	2046.000000
6.940000	0.010404	6.148552	0.788805	5.142930	-3.832888	4.049706	0.000000	-10.000000	0.000000	6.866667	736.166687	1023.000000	1023.000000	2046.000000
6.960000	0.009615	5.682694	0.681549	4.790675	-3.984820	4.195290	0.000000	-10.000000	0.000000	6.333333	738.500000	1023.000000	1023.000000	2046.000000
6.980000	0.009790	5.786057	0.608085	4.690939	-3.640351	4.127384	0.000000	-10.000000	0.000000	6.050000	739.833313	1023.000000	1023.000000	2046.000000
7.000000	0.009191	5.431628	0.876778	4.689453	-4.024944	3.890342	0.000000	-10.000000	0.000000	5.466667	741.333313	1023.000000	1023.000000	2046.000000
7.020000	0.010198	6.027174	0.845222	4.571558	-3.672701	4.283094	0.000000	-10.000000	0.000000	4.566667	743.333313	1023.000000	1023.000000	2046.000000
7.040000	0.010654	6.296518	1.183550	4.913452	-3.727014	3.926530	0.000000	-10.000000	0.000000	3.466667	745.666687	1023.000000	1023.000000	2046.000000
7.060000	0.011633	6.874910	1.293503	4.854579	-3.651924	4.378753	0.000000	-10.000000	0.000000	2.733333	747.500000	1023.000000	1023.000000	2046.000000
7.080000	0.013096	7.739635	1.533682	5.157507	-3.266396	4.314841	0.000000	-10.000000	0.000000	2.516667	748.166687	1023.000000	1023.000000	2046.000000
7.100000	0.013675	8.081918	1.837872	5.255565	-3.485276	4.473756	0.000000	-10.000000	0.000000	2.550000	748.666687	1023.000000	1023.000000	2046.000000
7.120000	0.015444	9.127217	1.919261	5.374363	-2.986270	4.819864	0.000000	-10.000000	0.000000	2.650000	749.166687	1023.000000	1023.000000	2046.000000
7.140000	0.015949	9.426007	2.302185	5.654166	-3.177705	4.647361	0.000000	-10.000000	0.000000	2.600000	750.333313	1023.000000	1023.000000	2046.000000
7.160000	0.017405	10.286315	2.287212	5.610064	-2.758801	5.147840	0.000000	-10.000000	0.000000	2.383333	751.666687	1023.000000	1023.000000	2046.000000
7.180000	0.017993	10.633976	2.702249	5.986193	-2.834538	4.780073	0.000000	-10.000000	0.000000	1.933333	752.666687	1023.000000	1023.000000	2046.000000
7.200000	0.018920	11.181717	2.701632	5.874812	-2.664141	5.269413	0.000000	-10.000000	0.000000	1.350000	753.000000	1023.000000	1023.000000	2046.000000
7.220000	0.019767	11.682050	2.969586	6.163924	-2.512615	5.061155	0.000000	-10.000000	0.000000	0.883333	753.000000	1023.000000	1023.000000	2046.000000
7.240000	0.020532	12.134612	3.090196	6.276426	-2.547044	5.315034	0.000000	-10.000000	0.000000	0.400000	753.000000	1023.000000	1023.000000	2046.000000
7.260000	0.021872	12.926270	3.112926	6.440552	-2.192426	5.565218	0.000000	-10.000000	0.000000	0.200000	753.000000	1023.000000	1023.000000	2046.000000
7.280000	0.022053	13.033116	3.435999	6.729681	-2.521475	5.388913	0.000000	-10.000000	0.000000	0.000000	753.000000	1023.000000	1023.000000	2046.000000
7.300000	0.023017	13.603174	3.322348	6.688579	-2.260736	5.852983	0.000000	-10.000000	0.000000	0.000000	753.000000	1023.000000	1023.000000	2046.000000
7.320000	0.023751	14.037044	3.607159	7.045537	-2.211079	5.595428	0.000000	-10.000000	0.000000	0.000000	753.000000	1023.000000	1023.000000	2046.000000
7.340000	0.023690	14.000694	3.616141	6.933472	-2.370754	5.821835	0.000000	-10.000000	-0.008333	-0.583333	753.000000	1023.000000	1023.000000	2046.000000
7.360000	0.024304	14.363628	3.626792	6.937458	-2.041469	5.840847	0.000000	-10.000000	-0.008333	-1.316667	753.000000	1023.000000	1023.000000	2046.000000
7.380000	0.023453	13.860970	3.734851	6.870243	-2.348280	5.604156	0.000000	-10.000000	-0.008333	-2.150000	753.000000	1023.000000	1023.000000	2046.000000
7.400000	0.023597	13.945751	3.594030	6.695628	-2.147511	5.803604	0.000000	-10.000000	0.000000	-2.400000	753.000000	1023.000000	1023.000000	2046.000000
7.420000	0.022666	13.395578	3.741402	6.956554	-2.488752	5.186374	0.000000	-10.000000	0.000000	-2.433333	753.000000	1023.000000	1023.000000	2046.000000
7.440000	0.021896	12.940532	3.368425	6.743282	-2.470657	5.299481	0.000000	-10.000000	0.000000	-0.850000	753.000000	1023.000000	1023.000000	2046.000000
7.460000	0.019878	11.747804	3.079501	6.711387	-2.622880	4.579795	0.000000	-10.000000	0.000000	0.783333	753.333313	1023.000000	1023.000000	2046.000000
7.480000	0.016351	9.663716	2.479611	6.263897	-3.171407	4.091615	0.000000	-10.000000	0.000000	2.350000	753.666687	1023.000000	1023.000000	2046.000000
7.500000	0.013769	8.137662	1.814798	5.887840	-3.297787	3.732811	0.000000	-10.000000	0.000000	2.416667	754.166687	1023.000000	1023.000000	2046.000000
7.520000	0.011069	6.541834	1.472137	5.728283	-3.845265	3.186679	0.000000	-10.000000	0.000000	1.916667	754.666687	1023.000000	1023.000000	2046.000000
7.540000	0.010087	5.961671	0.918786	5.406584	-3.795785	3.432086	0.000000	-10.000000	0.000000	1.116667	755.333313	1023.000000	1023.000000	2046.000000
7.560000	0.009019	5.330264	0.919757	5.560739	-4.110656	2.960423	0.000000	-10.000000	0.008333	0.300000	755.833313	1023.000000	1023.000000	2046.000000
7.580000	0.008600	5.082411	0.567293	5.459965	-4.143861	3.199014	0.000000	-10.000000	0.016667	0.000000	756.000000	1023.000000	1023.000000	2046.000000
7.600000	0.008654	5.114534	0.577480	5.575959	-4.145191	3.106286	0.000000	-10.000000	0.016667	0.000000	756.000000	1023.000000	1023.000000	2046.000000
7.620000	0.008087	4.779498	0.569885	5.680607	-4.451429	2.980435	0.000000	-10.000000	0.008333	-0.650000	756.000000	1023.000000	1023.000000	2046.000000
7.640000	0.008683	5.131438	0.436747	5.581966	-4.276894	3.389619	0.000000	-10.000000	0.008333	-1.750000	756.000000	1023.000000	1023.000000	2046.000000
7.660000	0.008468	5.004541	0.640894	5.926228	-4.559532	2.996951	0.000000	-10.000000	0.025000	-3.650000	756.000000	1023.000000	1023.000000	2046.000000
7.680000	0.009129	5.395424	0.368014	5.837302	-4.296793	3.486901	0.000000	-10.000000	0.041667	-4.900000	756.000000	1023.000000	1023.000000	2046.000000
7.700000	0.009457	5.589038	0.596277	6.067519	-4.342702	3.267944	0.000000	-10.000000	0.050000	-5.850000	756.000000	1023.000000	1023.000000	2046.000000
7.720000	0.009729	5.749591	0.521043	5.889062	-4.309726	3.649211	0.000000	-10.000000	0.058333	-6.316667	756.000000	1023.000000	1023.000000	2046.000000
7.740000	0.010631	6.282648	0.546191	5.846359	-4.022396	3.912495	0.000000	-10.000000	0.066667	-6.783333	756.000000	1023.000000	1023.000000	2046.000000
7.760000	0.010721	6.336198	0.764074	5.773212	-4.169767	3.968679	0.000000	-10.000000	0.075000	-7.366667	756.000000	1023.000000	1023.000000	2046.000000
7.780000	0.011508	6.801180	0.836303	5.508522	-3.827610	4.283965	0.000000	-10.000000	0.075000	-7.633333	756.000000	1023.000000	1023.000000	2046.000000
7.800000	0.010645	6.291239	0.951948	5.178940	-3.985352	4.145703	0.000000	-10.000000	0.075000	-8.183333	756.000000	1023.000000	1023.000000	2046.000000
7.820000	0.010086	5.961106	0.775776	4.647330	-3.767263	4.305264	0.000000	-10.000000	0.083333	-8.933333	748.166687	1023.000000	1023.000000	2046.000000
7.840000	0.008502	5.024637	0.877322	4.438216	-3.957206	3.666306	0.000000	-10.000000	0.091667	-9.683333	740.333313	1023.000000	1023.000000	2046.000000
7.860000	0.007477	4.418732	0.513524	3.868606	-3.788072	3.824674	0.000000	-10.000000	0.100000	-10.400001	731.333313	1023.000000	1023.000000	2046.000000
7.880000	0.006492	3.836884	0.692438	3.737123	-3.946342	3.353666	0.000000	-10.000000	0.108333	-10.983334	727.833313	1023.000000	1023.000000	2046.000000
7.900000	0.005704	3.370948	0.543299	3.352284	-3.936993	3.412358	0.000000	-10.000000	0.116667	-11.566668	724.333313	1023.000000	1023.000000	2046.000000
7.920000	0.005490	3.244715	0.786092	3.223243	-3.957529	3.192909	0.000000	-10.000000	0.133333	-12.150001	720.666687	1023.000000	1023.000000	2046.000000
7.940000	0.005210	3.079269	0.850719	3.063575	-3.999572	3.164547	0.000000	-10.000000	0.166667	-13.516667	713.000000	1023.000000	1023.000000	2046.000000
7.960000	0.005691	3.363151	1.031745	2.906799	-3.881173	3.305780	0.000000	-10.000000	0.200000	-14.883333	705.333313	1023.000000	1023.000000	2046.000000
7.980000	0.005717	3.378588	1.401767	3.009865	-4.028780	2.995736	0.000000	-10.000000	0.225000	-16.000000	699.000000	1023.000000	1023.000000	2046.000000
8.000000	0.006361	3.759365	1.404854	2.796765	-3.742007	3.299753	0.000000	-10.000000	0.241667	-16.450001	697.166687	1023.000000	1023.000000	2046.000000
8.020000	0.006369	3.764206	1.811799	2.930955	-3.894473	2.915926	0.000000	-10.000000	0.275000	-17.433334	693.500000	1023.000000	1023.000000	2046.000000
8.040000	0.006826	4.034072	1.729104	2.662891	-3.553281	3.195358	0.000000	-10.000000	0.308333	-18.416668	689.833313	1023.000000	1023.000000	2046.000000
8.060000	0.006651	3.930931	2.127725	2.697267	-3.690108	2.796046	0.000000	-10.000000	0.341667	-19.366667	685.833313	1023.000000	1023.000000	2046.000000
8.080000	0.006673	3.943597	1.993745	2.445196	-3.433576	2.938232	0.000000	-10.000000	0.366667	-20.483334	681.500000	1023.000000	1023.000000	2046.000000
8.100000	0.006502	3.842925	2.355209	2.333423	-3.553161	2.707454	0.000000	-10.000000	0.416667	-22.100000	674.666687	1023.000000	1023.000000	2046.000000
8.120000	0.006080	3.593199	2.296166	2.145422	-3.503114	2.654724	0.000000	-10.000000	0.458333	-23.483334	667.500000	1023.000000	1023.000000	2046.000000
8.140000	0.006308	3.728307	2.488531	2.015948	-3.420937	2.644765	0.000000	-10.000000	0.500000	-24.400002	659.500000	1023.000000	1023.000000	2046.000000
8.160000	0.006366	3.762369	2.643875	2.057427	-3.479197	2.540265	0.000000	-10.000000	0.508333	-24.800001	651.333313	1023.000000	1023.000000	2046.000000
8.180000	0.006933	4.097601	2.720560	2.046875	-3.385514	2.715679	0.000000	-10.000000	0.525000	-25.016666	643.000000	1023.000000	1023.000000	2046.000000
8.200000	0.006933	4.097121	2.840944	2.204061	-3.493600	2.545716	0.000000	-10.000000	0.516667	-25.100000	634.666687	1023.000000	1023.000000	2046.000000
8.220000	0.007282	4.303431	2.771300	2.082707	-3.373864	2.823288	0.000000	-10.000000	0.516667	-25.116667	626.333313	1023.000000	1023.000000	2046.000000
8.240000	0.007008	4.142023	2.962097	2.245916	-3.557973	2.491983	0.000000	-10.000000	0.508333	-25.250000	617.833313	1023.000000	1023.000000	2046.000000
8.260000	0.006622	3.913891	2.815925	1.941006	-3.562571	2.719532	0.000000	-10.000000	0.516667	-25.233334	609.500000	1023.000000	1023.000000	2046.000000
8.280000	0.006091	3.599517	3.059565	1.886436	-3.653392	2.306908	0.000000	-10.000000	0.533333	-25.250000	601.166687	1023.000000	1023.000000	2046.000000
8.300000	0.005111	3.020783	2.752508	1.514915	-3.536927	2.290287	0.000000	-10.000000	0.541667	-25.183334	592.666687	1023.000000	1023.000000	2046.000000
8.320000	0.003942	2.329501	2.871876	1.442585	-3.801920	1.816960	0.000000	-10.000000	0.533333	-25.150000	584.333313	1023.000000	1023.000000	2046.000000
8.340000	0.002528	1.494094	2.479421	1.228511	-3.900034	1.686196	0.000000	-10.000000	0.525000	-25.216667	575.833313	1023.000000	1023.000000	2046.000000
8.360000	0.001091	0.644541	2.452913	1.187680	-4.253363	1.257310	0.000000	-10.000000	0.525000	-25.083334	567.500000	1023.000000	1023.000000	2046.000000
8.380000	-0.001152	-0.681017	1.904366	1.042212	-4.421330	0.793736	0.000000	-10.000000	0.525000	-25.050001	559.166687	1023.000000	1023.000000	2046.000000
8.400000	-0.004221	-2.494845	1.535098	0.775941	-4.862854	0.056971	0.000000	-10.000000	0.516667	-24.900002	550.666687	1023.000000	1023.000000	2046.000000
8.420000	-0.007787	-4.602133	0.814044	0.398847	-5.245914	-0.569109	0.000000	-10.000000	0.500000	-24.833334	542.333313	1023.000000	1023.000000	2046.000000
8.440000	-0.010631	-6.282895	0.307229	-0.078852	-5.638254	-0.873019	0.000000	-10.000000	0.491667	-24.616667	534.000000	1023.000000	1023.000000	2046.000000
8.460000	-0.012786	-7.556675	-0.064149	-0.200524	-5.946089	-1.345914	0.000000	-10.000000	0.483333	-24.200001	526.000000	1023.000000	1023.000000	2046.000000
8.480000	-0.014214	-8.400235	-0.520055	-0.406971	-6.072419	-1.400790	0.000000	-10.000000	0.475000	-23.883333	518.000000	1023.000000	1023.000000	2046.000000
8.500000	-0.015376	-9.086980	-0.577054	-0.346006	-6.384894	-1.779025	0.000000	-10.000000	0.483333	-23.516666	510.000000	1023.000000	1023.000000	2046.000000
8.520000	-0.016225	-9.589245	-1.013005	-0.437757	-6.324909	-1.813574	0.000000	-10.000000	0.491667	-23.416668	502.000000	1023.000000	1023.000000	2046.000000
8.540000	-0.016926	-10.002973	-0.856413	-0.487180	-6.667481	-1.991899	0.000000	-10.000000	0.500000	-23.366667	494.000000	1023.000000	1023.000000	2046.000000
8.560000	-0.017357	-10.257954	-1.175887	-0.521142	-6.592288	-1.968636	0.000000	-10.000000	0.500000	-23.433334	486.166656	1023.000000	1023.000000	2046.000000
8.580000	-0.017558	-10.376959	-1.016443	-0.511889	-6.812995	-2.035632	0.000000	-10.000000	0.483333	-23.450001	478.500000	1023.000000	1023.000000	2046.000000
8.600000	-0.017797	-10.518234	-1.259314	-0.551483	-6.719836	-1.987602	0.000000	-10.000000	0.466667	-23.316668	470.833344	1023.000000	1023.000000	2046.000000
8.620000	-0.018036	-10.659514	-1.106241	-0.691612	-6.887063	-1.974597	0.000000	-10.000000	0.450000	-23.233334	463.000000	1023.000000	1023.000000	2046.000000
8.640000	-0.018069	-10.679033	-1.282093	-0.847918	-6.720982	-1.828040	0.000000	-10.000000	0.441667	-23.000000	455.000000	1023.000000	1023.000000	2046.000000
8.660000	-0.017909	-10.584190	-1.028241	-1.115312	-6.825945	-1.614692	0.000000	-10.000000	0.441667	-23.033333	447.333344	1023.000000	1023.000000	2046.000000
8.680000	-0.017850	-10.549524	-1.012664	-1.313371	-6.631064	-1.592425	0.000000	-10.000000	0.433333	-23.066668	439.666656	1023.000000	1023.000000	2046.000000
8.700000	-0.018185	-10.747515	-0.793995	-1.826385	-6.668054	-1.459081	0.000000	-10.000000	0.433333	-23.316668	432.000000	1023.000000	1023.000000	2046.000000
8.720000	-0.018920	-11.181619	-0.824459	-2.221039	-6.524021	-1.612098	0.000000	-10.000000	0.425000	-23.333334	424.000000	1023.000000	1023.000000	2046.000000
8.740000	-0.020148	-11.907268	-0.867652	-2.813072	-6.527774	-1.698768	0.000000	-10.000000	0.416667	-23.049999	416.333344	1023.000000	1023.000000	2046.000000
8.760000	-0.021427	-12.663357	-0.883433	-3.189851	-6.502197	-2.087877	0.000000	-10.000000	0.408333	-22.850000	408.666656	1023.000000	1023.000000	2046.000000
8.780000	-0.022835	-13.495697	-1.007057	-3.750771	-6.547105	-2.190764	0.000000	-10.000000	0.400000	-22.516666	401.166656	1023.000000	1023.000000	2046.000000
8.800000	-0.023830	-14.083449	-0.907481	-4.008188	-6.617838	-2.549942	0.000000	-10.000000	0.400000	-22.450001	393.500000	1023.000000	1023.000000	2046.000000
8.820000	-0.024899	-14.715487	-1.056581	-4.414002	-6.619771	-2.625132	0.000000	-10.000000	0.400000	-22.100000	386.166656	1023.000000	1023.000000	2046.000000
8.840000	-0.025547	-15.098044	-0.829365	-4.585328	-6.755164	-2.928189	0.000000	-10.000000	0.383333	-21.866667	378.833344	1023.000000	1023.000000	2046.000000
8.860000	-0.026074	-15.409925	-0.993889	-4.887663	-6.689755	-2.838618	0.000000	-10.000000	0.366667	-21.600000	371.500000	1023.000000	1023.000000	2046.000000
8.880000	-0.026063	-15.403269	-0.697982	-5.014837	-6.765128	-2.925322	0.000000	-10.000000	0.358333	-21.450001	364.166656	1023.000000	1023.000000	2046.000000
8.900000	-0.026166	-15.464195	-0.810171	-5.073310	-6.633570	-2.947145	0.000000	-10.000000	0.358333	-21.233334	357.000000	1023.000000	1023.000000	2046.000000
8.920000	-0.025843	-15.273151	-0.467733	-5.220619	-6.781577	-2.803223	0.000000	-10.000000	0.358333	-20.983334	350.000000	1023.000000	1023.000000	2046.000000
8.940000	-0.025524	-15.084757	-0.447367	-5.087106	-6.637096	-2.913188	0.000000	-10.000000	0.350000	-20.700001	343.000000	1023.000000	1023.000000	2046.000000
8.960000	-0.025404	-15.013813	-0.307770	-5.168083	-6.727637	-2.810323	0.000000	-10.000000	0.350000	-20.550001	336.000000	1023.000000	1023.000000	2046.000000
8.980000	-0.024904	-14.718039	-0.144589	-5.066317	-6.620245	-2.886888	0.000000	-10.000000	0.350000	-20.316668	329.166656	1023.000000	1023.000000	2046.000000
9.000000	-0.024980	-14.763036	-0.228515	-5.110799	-6.566231	-2.857491	0.000000	-10.000000	0.350000	-20.200001	322.333344	1023.000000	1023.000000	2046.000000
9.020000	-0.024476	-14.465398	0.092487	-5.113173	-6.622310	-2.822402	0.000000	-10.000000	0.341667	-19.900002	315.666656	1023.000000	1023.000000	2046.000000
9.040000	-0.024406	-14.424070	-0.070983	-5.064060	-6.468536	-2.820491	0.000000	-10.000000	0.325000	-19.683334	309.000000	1023.000000	1023.000000	2046.000000
9.060000	-0.024184	-14.292601	0.294286	-5.170267	-6.698901	-2.717719	0.000000	-10.000000	0.291667	-19.266666	302.500000	1023.000000	1023.000000	2046.000000
9.080000	-0.024052	-14.214465	0.138188	-5.086833	-6.487370	-2.778450	0.000000	-10.000000	0.266667	-18.950001	296.000000	1023.000000	1023.000000	2046.000000
9.100000	-0.024239	-14.325166	0.306715	-5.219622	-6.736939	-2.675321	0.000000	-10.000000	0.250000	-18.550001	289.666656	1023.000000	1023.000000	2046.000000
9.120000	-0.024024	-14.198456	0.308078	-5.113575	-6.635452	-2.757507	0.000000	-10.000000	0.250000	-18.350000	283.500000	1023.000000	1023.000000	2046.000000
9.140000	-0.024341	-14.385711	0.340682	-5.267365	-6.812200	-2.646828	0.000000	-10.000000	0.250000	-18.100000	277.500000	1023.000000	1023.000000	2046.000000
9.160000	-0.023999	-14.183300	0.369388	-5.181796	-6.671789	-2.699102	0.000000	-10.000000	0.250000	-17.966667	271.500000	1023.000000	1023.000000	2046.000000
9.180000	-0.024364	-14.398840	0.267589	-5.212258	-6.742512	-2.711659	0.000000	-10.000000	0.241667	-17.750000	265.500000	1023.000000	1023.000000	2046.000000
9.200000	-0.024036	-14.205105	0.470235	-5.228889	-6.817229	-2.629220	0.000000	-10.000000	0.241667	-17.566668	259.500000	1023.000000	1023.000000	2046.000000
9.220000	-0.024154	-14.275218	0.180835	-5.128862	-6.697058	-2.630133	0.000000	-10.000000	0.233333	-17.316668	253.500000	1023.000000	1023.000000	2046.000000
9.240000	-0.024744	-14.623452	0.280709	-5.253955	-7.077799	-2.572407	0.000000	-10.000000	0.233333	-17.016668	247.666672	1023.000000	1023.000000	2046.000000
9.260000	-0.025041	-14.799025	0.085049	-5.140295	-6.975410	-2.768370	0.000000	-10.000000	0.225000	-16.816668	242.000000	1023.000000	1023.000000	2046.000000
9.280000	-0.026073	-15.409320	-0.103388	-5.229613	-7.151635	-2.924683	0.000000	-10.000000	0.225000	-16.650002	236.333328	1023.000000	1023.000000	2046.000000
9.300000	-0.026359	-15.578193	-0.082959	-5.359363	-7.228273	-2.907597	0.000000	-10.000000	0.225000	-16.466667	230.833328	1023.000000	1023.000000	2046.000000
9.320000	-0.027132	-16.035217	-0.386794	-5.346793	-7.252532	-3.049098	0.000000	-10.000000	0.233333	-16.233334	225.333328	1023.000000	1023.000000	2046.000000
9.340000	-0.027030	-15.974986	-0.101938	-5.530074	-7.552869	-2.790105	0.000000	-10.000000	0.225000	-16.049999	220.000000	1023.000000	1023.000000	2046.000000
9.360000	-0.026471	-15.644592	-0.193826	-5.365056	-7.308424	-2.777287	0.000000	-10.000000	0.225000	-15.933333	214.666672	1023.000000	1023.000000	2046.000000
9.380000	-0.027027	-15.972729	-0.208466	-5.447116	-7.513369	-2.803777	0.000000	-10.000000	0.216667	-15.833333	209.333328	1023.000000	1023.000000	2046.000000
9.400000	-0.027253	-16.106459	-0.239684	-5.348817	-7.550024	-2.967934	0.000000	-10.000000	0.216667	-15.666667	204.000000	1023.000000	1023.000000	2046.000000
9.420000	-0.029105	-17.200932	-0.797329	-5.332434	-7.673582	-3.397586	0.000000	-10.000000	0.200000	-15.350000	198.666672	1023.000000	1023.000000	2046.000000
9.440000	-0.031543	-18.641972	-0.990801	-5.619632	-8.165831	-3.865707	0.000000	-10.000000	0.183333	-14.933333	193.500000	1023.000000	1023.000000	2046.000000
9.460000	-0.035044	-20.710976	-1.880745	-5.773431	-8.363925	-4.692874	0.000000	-10.000000	0.183333	-14.450000	188.666672	1023.000000	1023.000000	2046.000000
9.480000	-0.038404	-22.696667	-2.403135	-6.330649	-8.976056	-4.986825	0.000000	-10.000000	0.191667	-14.066667	183.833328	1023.000000	1023.000000	2046.000000
9.500000	-0.040592	-23.989601	-3.095715	-6.429304	-9.093473	-5.371109	0.000000	-10.000000	0.191667	-13.700000	179.166672	1023.000000	1023.000000	2046.000000
9.520000	-0.042628	-25.193184	-3.476469	-6.700501	-9.519128	-5.497085	0.000000	-10.000000	0.191667	-13.400001	174.500000	1023.000000	1023.000000	2046.000000
9.540000	-0.043539	-25.731789	-3.822227	-6.597394	-9.604383	-5.707786	0.000000	-10.000000	0.183333	-13.216667	170.000000	1023.000000	1023.000000	2046.000000
9.560000	-0.044593	-26.354753	-3.990311	-6.751581	-9.912911	-5.699949	0.000000	-10.000000	0.183333	-13.100000	165.500000	1023.000000	1023.000000	2046.000000
9.580000	-0.044728	-26.434013	-4.185268	-6.579098	-9.879728	-5.789920	0.000000	-10.000000	0.175000	-13.100000	161.166672	1023.000000	1023.000000	2046.000000
9.600000	-0.045414	-26.839748	-4.291202	-6.640629	-10.130577	-5.777341	0.000000	-10.000000	0.175000	-13.150001	156.833328	1023.000000	1023.000000	2046.000000
9.620000	-0.044949	-26.564951	-4.338312	-6.536880	-10.000176	-5.689582	0.000000	-10.000000	0.166667	-13.216667	152.500000	1023.000000	1023.000000	2046.000000
9.640000	-0.045444	-26.857262	-4.451849	-6.501684	-10.189361	-5.714368	0.000000	-10.000000	0.150000	-13.016666	148.166672	1023.000000	1023.000000	2046.000000
9.660000	-0.044775	-26.461819	-4.406857	-6.468264	-10.074587	-5.512112	0.000000	-10.000000	0.133333	-12.650000	143.666672	1023.000000	1023.000000	2046.000000
9.680000	-0.045206	-26.716688	-4.555058	-6.488779	-10.112791	-5.560061	0.000000	-10.000000	0.116667	-12.233334	139.333328	1023.000000	1023.000000	2046.000000
9.700000	-0.044264	-26.160294	-4.306631	-6.661689	-10.052940	-5.139033	0.000000	-10.000000	0.116667	-12.000000	135.000000	1023.000000	1023.000000	2046.000000
9.720000	-0.044262	-26.158609	-4.361308	-6.692566	-10.002480	-5.102256	0.000000	-10.000000	0.125000	-11.833333	131.000000	1023.000000	1023.000000	2046.000000
9.740000	-0.043310	-25.596125	-3.947311	-7.041450	-9.888242	-4.719122	0.000000	-10.000000	0.125000	-11.800000	127.000000	1023.000000	1023.000000	2046.000000
9.760000	-0.043718	-25.837231	-4.060816	-7.322015	-9.666666	-4.787734	0.000000	-10.000000	0.116667	-11.583333	123.166664	1023.000000	1023.000000	2046.000000
9.780000	-0.043754	-25.858728	-3.792323	-7.791823	-9.629764	-4.644820	0.000000	-10.000000	0.100000	-11.183333	119.500000	1023.000000	1023.000000	2046.000000
9.800000	-0.045177	-26.699392	-4.005172	-8.127760	-9.534476	-5.031985	0.000000	-10.000000	0.100000	-10.583333	115.833336	1023.000000	1023.000000	2046.000000
9.820000	-0.045874	-27.111317	-3.779479	-8.629045	-9.653056	-5.049737	0.000000	-10.000000	0.100000	-10.050000	112.333336	1023.000000	1023.000000	2046.000000
9.840000	-0.046987	-27.769310	-4.039224	-8.774215	-9.538674	-5.417196	0.000000	-10.000000	0.091667	-9.416667	108.833336	1023.000000	1023.000000	2046.000000
9.860000	-0.047313	-27.961996	-3.835797	-9.179914	-9.656636	-5.289648	0.000000	-10.000000	0.075000	-8.350000	105.666664	1023.000000	1023.000000	2046.000000
9.880000	-0.047963	-28.346264	-3.994254	-9.209577	-9.561506	-5.580927	0.000000	-10.000000	0.058333	-6.750000	102.833336	1023.000000	1023.000000	2046.000000
9.900000	-0.048250	-28.515724	-3.744547	-9.605549	-9.748804	-5.416823	0.000000	-10.000000	0.041667	-4.833333	100.666664	1023.000000	1023.000000	2046.000000
9.920000	-0.047869	-28.290291	-3.787388	-9.457795	-9.540950	-5.504158	0.000000	-10.000000	0.041667	-2.200000	99.166664	1023.000000	1023.000000	2046.000000
9.940000	-0.047626	-28.146685	-3.554052	-9.603862	-9.677815	-5.310956	0.000000	-10.000000	0.025000	0.300000	98.333336	1023.000000	1023.000000	2046.000000
9.960000	-0.046409	-27.427795	-3.453449	-9.328484	-9.380150	-5.265713	0.000000	-10.000000	0.016667	2.666667	98.000000	1023.000000	1023.000000	2046.000000
9.980000	-0.045858	-27.102335	-3.245941	-9.292667	-9.419477	-5.144249	0.000000	-10.000000	0.000000	4.300000	98.000000	1023.000000	1023.000000	2046.000000
10.000000	-0.044236	-26.143490	-3.028491	-9.006951	-9.153756	-4.954291	0.000000	-10.000000	0.000000	5.833333	98.000000	1023.000000	1023.000000	2046.000000
10.020000	-0.043620	-25.779137	-2.939640	-8.862507	-9.075944	-4.901045	0.000000	-10.000000	0.000000	7.033333	98.000000	1023.000000	1023.000000	2046.000000
10.040000	-0.042071	-24.864138	-2.635254	-8.723516	-8.921236	-4.584133	0.000000	-10.000000	0.000000	7.850000	98.000000	1023.000000	1023.000000	2046.000000
10.060000	-0.041374	-24.452309	-2.630439	-8.447137	-8.736463	-4.638268	0.000000	-10.000000	0.000000	8.416667	98.000000	1023.000000	1023.000000	2046.000000
10.080000	-0.040108	-23.703840	-2.248484	-8.508168	-8.740474	-4.206714	0.000000	-10.000000	0.000000	8.883333	98.000000	1023.000000	1023.000000	2046.000000
10.100000	-0.039272	-23.209667	-2.241467	-8.116547	-8.514345	-4.337308	0.000000	-10.000000	-0.008333	9.033334	98.000000	1023.000000	1023.000000	2046.000000
10.120000	-0.038724	-22.885784	-2.005372	-8.096629	-8.611109	-4.172674	0.000000	-10.000000	-0.008333	8.783334	85.333336	1023.000000	1023.000000	2046.000000
10.140000	-0.037511	-22.169151	-1.901206	-7.956130	-8.362744	-3.949071	0.000000	-10.000000	-0.008333	8.233334	60.166668	1023.000000	1023.000000	2046.000000
10.160000	-0.037543	-22.188145	-1.903268	-7.766592	-8.411088	-4.107197	0.000000	-10.000000	0.000000	7.583333	36.000000	1023.000000	1023.000000	2046.000000
10.180000	-0.036525	-21.586235	-1.620302	-7.904380	-8.418480	-3.643073	0.000000	-10.000000	0.000000	6.750000	25.166666	1023.000000	1023.000000	2046.000000
10.200000	-0.036160	-21.370428	-1.703759	-7.554499	-8.264763	-3.847406	0.000000	-10.000000	0.000000	5.933333	27.500000	1023.000000	1023.000000	2046.000000
10.220000	-0.035921	-21.229483	-1.572725	-7.647921	-8.339170	-3.669667	0.000000	-10.000000	0.008333	4.816667	29.500000	1023.000000	1023.000000	2046.000000
10.240000	-0.035008	-20.689581	-1.516662	-7.462987	-8.143357	-3.566575	0.000000	-10.000000	0.025000	3.700000	31.333334	1023.000000	1023.000000	2046.000000
10.260000	-0.035208	-20.807873	-1.509831	-7.415187	-8.238539	-3.644316	0.000000	-10.000000	0.041667	2.183333	32.833332	1023.000000	1023.000000	2046.000000
10.280000	-0.034091	-20.148073	-1.284727	-7.365960	-8.150461	-3.346925	0.000000	-10.000000	0.050000	1.000000	33.666668	1023.000000	1023.000000	2046.000000
10.300000	-0.034135	-20.174068	-1.385126	-7.163283	-8.079441	-3.546218	0.000000	-10.000000	0.050000	0.200000	34.000000	1023.000000	1023.000000	2046.000000
10.320000	-0.033287	-19.672804	-1.075858	-7.265359	-8.174452	-3.157135	0.000000	-10.000000	0.050000	0.000000	34.000000	1023.000000	1023.000000	2046.000000
10.340000	-0.033513	-19.806383	-1.282047	-6.964871	-8.071724	-3.487740	0.000000	-10.000000	0.050000	0.000000	34.000000	1023.000000	1023.000000	2046.000000
10.360000	-0.034070	-20.135462	-1.310899	-7.065276	-8.249341	-3.509947	0.000000	-10.000000	0.050000	0.000000	34.000000	1023.000000	1023.000000	2046.000000
10.380000	-0.033792	-19.971016	-1.361895	-6.914485	-8.186497	-3.508140	0.000000	-10.000000	0.050000	0.000000	34.000000	1023.000000	1023.000000	2046.000000
10.400000	-0.034523	-20.403049	-1.530614	-6.869569	-8.286092	-3.716774	0.000000	-10.000000	0.050000	0.000000	34.000000	1023.000000	1023.000000	2046.000000
10.420000	-0.033936	-20.056057	-1.334190	-6.949456	-8.416675	-3.355736	0.000000	-10.000000	0.050000	0.000000	34.000000	1023.000000	1023.000000	2046.000000
10.440000	-0.033228	-19.637606	-1.390251	-6.619424	-8.254019	-3.373912	0.000000	-10.000000	0.041667	0.816667	34.000000	1023.000000	1023.000000	2046.000000
10.460000	-0.032357	-19.122849	-1.143447	-6.608056	-8.329961	-3.041384	0.000000	-10.000000	0.016667	2.850000	34.166668	1023.000000	1023.000000	2046.000000
10.480000	-0.031345	-18.524628	-1.179777	-6.230340	-8.105796	-3.008716	0.000000	-10.000000	-0.016667	6.450000	34.666668	1023.000000	1023.000000	2046.000000
10.500000	-0.031715	-18.743418	-1.325598	-6.091828	-8.203481	-3.122511	0.000000	-10.000000	-0.066667	10.233334	36.333332	1023.000000	1023.000000	2046.000000
10.520000	-0.032088	-18.964281	-1.540590	-5.994473	-8.277252	-3.151966	0.000000	-10.000000	-0.125000	13.700000	39.166668	1023.000000	1023.000000	2046.000000
10.540000	-0.034712	-20.515066	-2.194606	-5.926405	-8.450747	-3.943307	0.000000	-10.000000	-0.158333	15.950001	43.333332	1023.000000	1023.000000	2046.000000
10.560000	-0.036962	-21.844412	-2.605483	-6.210093	-8.913685	-4.115152	0.000000	-10.000000	-0.183333	17.783335	48.166668	1023.000000	1023.000000	2046.000000
10.580000	-0.039305	-23.229187	-3.450561	-6.087995	-8.995317	-4.695315	0.000000	-10.000000	-0.191667	18.866667	53.666668	1023.000000	1023.000000	2046.000000
10.600000	-0.040794	-24.109251	-3.803833	-6.316362	-9.340760	-4.648295	0.000000	-10.000000	-0.225000	19.766666	59.833332	1023.000000	1023.000000	2046.000000
10.620000	-0.041041	-24.255213	-4.181523	-6.070305	-9.301867	-4.701517	0.000000	-10.000000	-0.258333	20.400000	66.333336	1023.000000	1023.000000	2046.000000
10.640000	-0.041486	-24.518408	-4.450953	-5.955545	-9.374758	-4.737153	0.000000	-10.000000	-0.266667	21.216667	73.166664	1023.000000	1023.000000	2046.000000
10.660000	-0.040594	-23.991293	-4.360320	-5.799997	-9.503094	-4.327884	0.000000	-10.000000	-0.283333	21.766666	80.000000	1023.000000	1023.000000	2046.000000
10.680000	-0.040248	-23.786644	-4.556508	-5.338090	-9.431154	-4.460891	0.000000	-10.000000	-0.283333	22.383333	87.166664	1023.000000	1023.000000	2046.000000
10.700000	-0.039356	-23.259119	-4.435494	-5.247422	-9.493188	-4.083014	0.000000	-10.000000	-0.316667	22.916668	94.500000	1023.000000	1023.000000	2046.000000
10.720000	-0.037940	-22.422554	-4.439931	-4.743850	-9.332192	-3.906580	0.000000	-10.000000	-0.333333	23.700001	102.166664	1023.000000	1023.000000	2046.000000
10.740000	-0.037234	-22.005219	-4.456908	-4.555726	-9.272955	-3.719629	0.000000	-10.000000	-0.350000	24.166668	110.000000	1023.000000	1023.000000	2046.000000
10.760000	-0.035479	-20.967825	-4.274444	-4.294765	-9.169301	-3.229316	0.000000	-10.000000	-0.366667	24.550001	118.000000	1023.000000	1023.000000	2046.000000
10.780000	-0.034594	-20.445227	-4.265465	-3.925861	-9.011812	-3.242089	0.000000	-10.000000	-0.383333	25.066668	126.000000	1023.000000	1023.000000	2046.000000
10.800000	-0.032814	-19.393160	-4.022979	-3.922176	-8.887442	-2.560563	0.000000	-10.000000	-0.408333	25.500000	134.333328	1023.000000	1023.000000	2046.000000
10.820000	-0.030984	-18.311251	-3.891638	-3.501415	-8.572644	-2.345553	0.000000	-10.000000	-0.400000	25.883333	142.833328	1023.000000	1023.000000	2046.000000
10.840000	-0.029831	-17.630184	-3.642887	-3.579361	-8.408859	-1.999076	0.000000	-10.000000	-0.408333	25.816668	151.500000	1023.000000	1023.000000	2046.000000
10.860000	-0.028236	-16.687748	-3.384604	-3.587315	-8.159917	-1.555911	0.000000	-10.000000	-0.400000	25.983334	160.166672	1023.000000	1023.000000	2046.000000
10.880000	-0.028231	-16.684464	-3.359728	-3.744343	-7.969892	-1.610502	0.000000	-10.000000	-0.375000	25.700001	168.833328	1023.000000	1023.000000	2046.000000
10.900000	-0.027487	-16.244576	-3.114444	-3.947499	-7.851427	-1.331206	0.000000	-10.000000	-0.366667	25.549999	177.500000	1023.000000	1023.000000	2046.000000
10.920000	-0.028047	-16.575489	-3.211346	-3.918231	-7.718381	-1.727531	0.000000	-10.000000	-0.366667	25.216667	185.833328	1023.000000	1023.000000	2046.000000
10.940000	-0.027789	-16.423294	-3.017257	-4.118091	-7.796756	-1.491191	0.000000	-10.000000	-0.416667	25.400000	194.333328	1023.000000	1023.000000	2046.000000
10.960000	-0.027345	-16.161011	-3.089265	-3.866724	-7.564478	-1.640543	0.000000	-10.000000	-0.433333	25.633333	202.666672	1023.000000	1023.000000	2046.000000
10.980000	-0.027163	-16.053102	-2.964126	-3.921173	-7.572628	-1.595175	0.000000	-10.000000	-0.450000	25.900002	211.333328	1023.000000	1023.000000	2046.000000
11.000000	-0.025751	-15.219037	-2.740136	-3.703909	-7.481462	-1.293530	0.000000	-10.000000	-0.433333	26.200001	219.833328	1023.000000	1023.000000	2046.000000
11.020000	-0.025021	-14.787590	-2.644201	-3.456203	-7.318182	-1.369004	0.000000	-10.000000	-0.433333	26.616667	228.666672	1023.000000	1023.000000	2046.000000
11.040000	-0.022800	-13.474895	-2.213399	-3.222451	-7.282824	-0.756220	0.000000	-10.000000	-0.433333	27.116667	237.500000	1023.000000	1023.000000	2046.000000
11.060000	-0.021251	-12.559126	-2.111571	-2.687846	-6.962697	-0.797012	0.000000	-10.000000	-0.458333	27.316668	246.500000	1023.000000	1023.000000	2046.000000
11.080000	-0.019068	-11.269293	-1.701202	-2.475097	-6.845956	-0.247038	0.000000	-10.000000	-0.475000	27.866667	255.500000	1023.000000	1023.000000	2046.000000
11.100000	-0.016790	-9.922819	-1.494668	-1.845003	-6.496034	-0.087114	0.000000	-10.000000	-0.491667	28.166668	264.666656	1023.000000	1023.000000	2046.000000
11.120000	-0.015200	-8.982982	-1.230699	-1.583353	-6.314202	0.145272	0.000000	-10.000000	-0.500000	28.650000	274.000000	1023.000000	1023.000000	2046.000000
11.140000	-0.012669	-7.487207	-0.865883	-1.145160	-6.106248	0.630085	0.000000	-10.000000	-0.525000	29.033333	283.500000	1023.000000	1023.000000	2046.000000
11.160000	-0.011207	-6.623135	-0.712034	-0.735726	-5.834570	0.659195	0.000000	-10.000000	-0.541667	29.600000	293.000000	1023.000000	1023.000000	2046.000000
11.180000	-0.009096	-5.375813	-0.359373	-0.463403	-5.742684	1.189647	0.000000	-10.000000	-0.566667	30.100000	302.666656	1023.000000	1023.000000	2046.000000
11.200000	-0.007352	-4.345012	-0.223993	0.099759	-5.442136	1.221359	0.000000	-10.000000	-0.558333	30.233334	312.500000	1023.000000	1023.000000	2046.000000
11.220000	-0.005694	-3.365282	0.044840	0.286134	-5.328058	1.631803	0.000000	-10.000000	-0.575000	30.583334	322.833344	1023.000000	1023.000000	2046.000000
11.240000	-0.003793	-2.241480	0.219946	0.795948	-5.106529	1.849157	0.000000	-10.000000	-0.591667	30.933334	333.166656	1023.000000	1023.000000	2046.000000
11.260000	-0.002673	-1.579852	0.377066	1.013385	-4.980312	2.010010	0.000000	-10.000000	-0.608333	31.216667	343.500000	1023.000000	1023.000000	2046.000000
11.280000	-0.000660	-0.389918	0.624052	1.346262	-4.839472	2.479240	0.000000	-10.000000	-0.608333	31.416668	353.833344	1023.000000	1023.000000	2046.000000
11.300000	0.000336	0.198677	0.723009	1.704591	-4.647760	2.418837	0.000000	-10.000000	-0.600000	31.500000	364.166656	1023.000000	1023.000000	2046.000000
11.320000	0.002168	1.281248	1.023164	1.905114	-4.597009	2.949978	0.000000	-10.000000	-0.600000	31.483334	374.833344	1023.000000	1023.000000	2046.000000
11.340000	0.002910	1.719608	1.037951	2.321863	-4.361678	2.721472	0.000000	-10.000000	-0.600000	31.283335	385.166656	1023.000000	1023.000000	2046.000000
11.360000	0.003766	2.225480	1.216559	2.379503	-4.389679	3.019098	0.000000	-10.000000	-0.600000	31.150000	395.833344	1023.000000	1023.000000	2046.000000
11.380000	0.003968	2.345140	1.114863	2.758723	-4.251118	2.722672	0.000000	-10.000000	-0.575000	31.083334	406.166656	1023.000000	1023.000000	2046.000000
11.400000	0.004779	2.824654	1.256574	2.889222	-4.280771	2.959630	0.000000	-10.000000	-0.558333	30.816666	416.666656	1023.000000	1023.000000	2046.000000
11.420000	0.006257	3.698140	1.335181	3.413554	-4.089231	3.038635	0.000000	-10.000000	-0.525000	30.433332	427.000000	1023.000000	1023.000000	2046.000000
11.440000	0.007223	4.268828	1.502263	3.591308	-4.085363	3.260620	0.000000	-10.000000	-0.516667	29.783333	437.333344	1023.000000	1023.000000	2046.000000
11.460000	0.009367	5.536073	1.786222	4.000413	-3.956540	3.705979	0.000000	-10.000000	-0.475000	29.200001	447.333344	1023.000000	1023.000000	2046.000000
11.480000	0.010159	6.004085	1.848172	4.236458	-3.757571	3.677027	0.000000	-10.000000	-0.450000	28.300001	457.000000	1023.000000	1023.000000	2046.000000
11.500000	0.011355	6.710641	2.077168	4.440468	-3.865824	4.058829	0.000000	-10.000000	-0.408333	27.433334	466.500000	1023.000000	1023.000000	2046.000000
11.520000	0.011679	6.902305	2.011909	4.828996	-3.708303	3.769703	0.000000	-10.000000	-0.383333	26.583334	475.833344	1023.000000	1023.000000	2046.000000
11.540000	0.011108	6.564634	1.981116	4.838917	-3.829364	3.573967	0.000000	-10.000000	-0.341667	26.016666	485.000000	1023.000000	1023.000000	2046.000000
11.560000	0.009578	5.660575	1.662658	4.814199	-3.904135	3.087853	0.000000	-10.000000	-0.325000	25.666668	493.666656	1023.000000	1023.000000	2046.000000
11.580000	0.006532	3.860511	1.057264	4.562973	-4.208783	2.449056	0.000000	-10.000000	-0.316667	25.100000	502.333344	1023.000000	1023.000000	2046.000000
11.600000	0.004746	2.805128	0.616606	4.399754	-4.568422	2.357190	0.000000	-10.000000	-0.316667	24.566668	510.666656	1023.000000	1023.000000	2046.000000
11.620000	0.003018	1.783829	0.080454	4.298926	-4.588562	1.993011	0.000000	-10.000000	-0.300000	23.866667	519.000000	1023.000000	1023.000000	2046.000000
11.640000	0.002578	1.523310	-0.053716	4.254894	-4.879428	2.201561	0.000000	-10.000000	-0.291667	23.550001	527.000000	1023.000000	1023.000000	2046.000000
11.660000	0.002444	1.444312	-0.279571	4.465137	-4.751835	2.010582	0.000000	-10.000000	-0.283333	23.350000	535.000000	1023.000000	1023.000000	2046.000000
11.680000	0.002910	1.719685	-0.275457	4.568648	-4.878261	2.304755	0.000000	-10.000000	-0.275000	23.266666	543.000000	1023.000000	1023.000000	2046.000000
11.700000	0.003512	2.075400	-0.325614	4.895790	-4.808958	2.314182	0.000000	-10.000000	-0.266667	23.150000	550.833313	1023.000000	1023.000000	2046.000000
11.720000	0.003926	2.320346	-0.339872	5.024812	-4.832135	2.467541	0.000000	-10.000000	-0.258333	22.833334	558.500000	1023.000000	1023.000000	2046.000000
11.740000	0.004981	2.943504	-0.248836	5.298074	-4.841055	2.735321	0.000000	-10.000000	-0.241667	22.400000	566.166687	1023.000000	1023.000000	2046.000000
11.760000	0.005580	3.297691	-0.245580	5.513409	-4.725758	2.755620	0.000000	-10.000000	-0.233333	21.733334	573.666687	1023.000000	1023.000000	2046.000000
11.780000	0.007068	4.176921	-0.028225	5.740323	-4.802670	3.267493	0.000000	-10.000000	-0.233333	21.333334	581.000000	1023.000000	1023.000000	2046.000000
11.800000	0.007887	4.661013	-0.041188	6.022348	-4.536201	3.216054	0.000000	-10.000000	-0.233333	21.150000	588.166687	1023.000000	1023.000000	2046.000000
11.820000	0.009298	5.495026	0.125989	6.107133	-4.514832	3.776736	0.000000	-10.000000	-0.216667	21.050001	595.333313	1023.000000	1023.000000	2046.000000
11.840000	0.010517	6.215527	0.147397	6.325000	-4.191772	3.934902	0.000000	-10.000000	-0.200000	20.733334	602.500000	1023.000000	1023.000000	2046.000000
11.860000	0.011537	6.818272	0.339858	6.287088	-4.095365	4.286690	0.000000	-10.000000	-0.200000	20.283335	609.500000	1023.000000	1023.000000	2046.000000
11.880000	0.012670	7.487687	0.534820	6.248458	-3.916310	4.620719	0.000000	-10.000000	-0.183333	19.816668	616.333313	1023.000000	1023.000000	2046.000000
11.900000	0.012668	7.487037	0.521362	5.990312	-3.692109	4.667472	0.000000	-10.000000	-0.166667	19.033333	623.000000	1023.000000	1023.000000	2046.000000
11.920000	0.012926	7.639356	0.683736	5.761613	-3.694178	4.888185	0.000000	-10.000000	-0.133333	18.200001	629.333313	1023.000000	1023.000000	2046.000000
11.940000	0.011985	7.083188	0.537578	5.501927	-3.515908	4.559591	0.000000	-10.000000	-0.100000	17.250000	635.500000	1023.000000	1023.000000	2046.000000
11.960000	0.011874	7.017373	0.642711	5.296035	-3.657751	4.736378	0.000000	-10.000000	-0.066667	16.600000	641.500000	1023.000000	1023.000000	2046.000000
11.980000	0.011374	6.721751	0.525777	5.265224	-3.450463	4.381213	0.000000	-10.000000	-0.050000	15.800000	647.166687	1023.000000	1023.000000	2046.000000
12.000000	0.011637	6.877503	0.692290	5.184265	-3.622599	4.623548	0.000000	-10.000000	-0.050000	14.833334	652.666687	1023.000000	1023.000000	2046.000000
12.020000	0.012005	7.095123	0.787906	5.294859	-3.397029	4.409387	0.000000	-10.000000	-0.041667	13.716667	657.666687	1023.000000	1023.000000	2046.000000
12.040000	0.012834	7.584700	1.011348	5.385482	-3.451741	4.639611	0.000000	-10.000000	-0.025000	12.916667	662.500000	1023.000000	1023.000000	2046.000000
12.060000	0.014090	8.327163	1.228280	5.614194	-3.200732	4.685421	0.000000	-10.000000	-0.008333	12.216667	666.833313	1023.000000	1023.000000	2046.000000
12.080000	0.015313	9.050137	1.438354	5.782027	-3.103520	4.933275	0.000000	-10.000000	0.000000	11.700000	671.000000	1023.000000	1023.000000	2046.000000
12.100000	0.016886	9.979590	1.707221	6.041855	-2.882819	5.113334	0.000000	-10.000000	0.000000	11.166667	675.000000	1023.000000	1023.000000	2046.000000
12.120000	0.017958	10.612992	1.906687	6.237033	-2.775641	5.244913	0.000000	-10.000000	0.000000	10.916667	679.000000	1023.000000	1023.000000	2046.000000
12.140000	0.019562	11.561224	2.164822	6.460246	-2.587403	5.523558	0.000000	-10.000000	0.000000	10.716667	682.666687	1023.000000	1023.000000	2046.000000
12.160000	0.020454	12.088383	2.304010	6.700488	-2.409836	5.493721	0.000000	-10.000000	0.000000	10.466667	686.333313	1023.000000	1023.000000	2046.000000
12.180000	0.021844	12.910086	2.633323	6.854389	-2.395216	5.817591	0.000000	-10.000000	0.000000	10.250000	689.666687	1023.000000	1023.000000	2046.000000
12.200000	0.022545	13.324152	2.731490	7.012525	-2.167549	5.747686	0.000000	-10.000000	0.000000	10.116667	693.166687	1023.000000	1023.000000	2046.000000
12.220000	0.023838	14.088361	3.044430	7.113534	-2.212596	6.142992	0.000000	-10.000000	0.000000	10.016667	696.500000	1023.000000	1023.000000	2046.000000
12.240000	0.024309	14.366734	3.041796	7.295986	-1.950589	5.979540	0.000000	-10.000000	0.000000	9.950000	700.000000	1023.000000	1023.000000	2046.000000
12.260000	0.025536	15.091665	3.363834	7.428738	-2.036543	6.335636	0.000000	-10.000000	0.000000	9.850000	703.333313	1023.000000	1023.000000	2046.000000
12.280000	0.026346	15.570207	3.412170	7.670777	-1.751168	6.238428	0.000000	-10.000000	0.000000	9.816667	706.666687	1023.000000	1023.000000	2046.000000
12.300000	0.027705	16.373482	3.666379	7.900126	-1.842533	6.649509	0.000000	-10.000000	0.000000	9.616667	709.833313	1023.000000	1023.000000	2046.000000
12.320000	0.028266	16.705154	3.661381	8.117613	-1.591015	6.517176	0.000000	-10.000000	0.008333	9.216667	713.166687	1023.000000	1023.000000	2046.000000
12.340000	0.029054	17.170755	3.869695	8.263276	-1.770205	6.807989	0.000000	-10.000000	0.016667	8.766667	716.333313	1023.000000	1023.000000	2046.000000
12.360000	0.029708	17.557262	3.921017	8.473648	-1.493588	6.656187	0.000000	-10.000000	0.033333	8.033334	719.500000	1023.000000	1023.000000	2046.000000
12.380000	0.030228	17.864641	4.042451	8.530684	-1.635708	6.927212	0.000000	-10.000000	0.041667	7.316667	722.166687	1023.000000	1023.000000	2046.000000
12.400000	0.030897	18.260122	4.123942	8.675174	-1.414855	6.875862	0.000000	-10.000000	0.058333	6.450000	724.833313	1023.000000	1023.000000	2046.000000
12.420000	0.030857	18.236691	4.100980	8.646347	-1.445631	6.934995	0.000000	-10.000000	0.058333	5.933333	727.166687	1023.000000	1023.000000	2046.000000
12.440000	0.030943	18.287029	4.122290	8.677061	-1.441422	6.929100	0.000000	-10.000000	0.066667	5.616667	729.500000	1023.000000	1023.000000	2046.000000
12.460000	0.030417	17.976643	4.052664	8.812836	-1.528185	6.639328	0.000000	-10.000000	0.058333	5.533333	731.333313	1023.000000	1023.000000	2046.000000
12.480000	0.029998	17.728973	4.082069	8.755198	-1.685760	6.577466	0.000000	-10.000000	0.050000	5.816667	733.000000	1023.000000	1023.000000	2046.000000
12.500000	0.027687	16.363262	3.656776	8.592462	-1.721109	5.835134	0.000000	-10.000000	0.041667	6.300000	734.666687	1023.000000	1023.000000	2046.000000
12.520000	0.024798	14.655656	3.215870	8.253127	-2.276098	5.462756	0.000000	-10.000000	0.050000	6.733334	736.666687	1023.000000	1023.000000	2046.000000
12.540000	0.021668	12.805917	2.507953	7.984991	-2.428109	4.741082	0.000000	-10.000000	0.058333	6.666667	739.000000	1023.000000	1023.000000	2046.000000
12.560000	0.019471	11.507248	2.088315	7.685800	-2.911373	4.644506	0.000000	-10.000000	0.066667	5.816667	741.333313	1023.000000	1023.000000	2046.000000
12.580000	0.018116	10.706417	1.665359	7.550597	-2.883161	4.373622	0.000000	-10.000000	0.075000	4.433333	743.500000	1023.000000	1023.000000	2046.000000
12.600000	0.017206	10.168728	1.466590	7.505790	-3.192481	4.388828	0.000000	-10.000000	0.091667	2.600000	745.166687	1023.000000	1023.000000	2046.000000
12.620000	0.016892	9.982942	1.303119	7.481512	-3.115561	4.313871	0.000000	-10.000000	0.108333	0.500000	746.333313	1023.000000	1023.000000	2046.000000
12.640000	0.016328	9.650023	1.172459	7.556020	-3.347782	4.269327	0.000000	-10.000000	0.108333	-1.433333	746.833313	1023.000000	1023.000000	2046.000000
12.660000	0.016397	9.690434	1.133638	7.538687	-3.306531	4.324640	0.000000	-10.000000	0.116667	-3.466667	747.000000	1023.000000	1023.000000	2046.000000
12.680000	0.016080	9.502993	1.033573	7.620306	-3.421192	4.270307	0.000000	-10.000000	0.125000	-5.250000	747.000000	1023.000000	1023.000000	2046.000000
12.700000	0.016481	9.740480	1.142311	7.593443	-3.474342	4.479067	0.000000	-10.000000	0.141667	-6.916667	747.000000	1023.000000	1023.000000	2046.000000
12.720000	0.016397	9.690842	0.988656	7.707510	-3.406132	4.400808	0.000000	-10.000000	0.150000	-8.083334	747.000000	1023.000000	1023.000000	2046.000000
12.740000	0.016872	9.971172	1.156438	7.648223	-3.510458	4.676969	0.000000	-10.000000	0.150000	-8.800000	747.000000	1023.000000	1023.000000	2046.000000
12.760000	0.017014	10.055489	1.062731	7.656240	-3.316235	4.652752	0.000000	-10.000000	0.150000	-9.333334	747.000000	1023.000000	1023.000000	2046.000000
12.780000	0.017567	10.381940	1.198308	7.530265	-3.405603	5.058970	0.000000	-10.000000	0.158333	-9.800000	747.000000	1023.000000	1023.000000	2046.000000
12.800000	0.018050	10.667253	1.243186	7.520319	-3.103388	5.007136	0.000000	-10.000000	0.158333	-10.250000	739.833313	1023.000000	1023.000000	2046.000000
12.820000	0.018344	10.841380	1.460402	7.235048	-3.215750	5.361679	0.000000	-10.000000	0.158333	-10.600000	731.500000	1023.000000	1023.000000	2046.000000
12.840000	0.018137	10.719208	1.409266	6.963092	-2.891062	5.237912	0.000000	-10.000000	0.158333	-11.033334	721.833313	1023.000000	1023.000000	2046.000000
12.860000	0.017097	10.104146	1.410143	6.558756	-3.052204	5.187450	0.000000	-10.000000	0.175000	-11.500000	718.000000	1023.000000	1023.000000	2046.000000
12.880000	0.015960	9.432094	1.297462	6.143806	-2.902452	4.893279	0.000000	-10.000000	0.200000	-12.116667	714.000000	1023.000000	1023.000000	2046.000000
12.900000	0.014464	8.548070	1.188597	5.787349	-3.112407	4.684532	0.000000	-10.000000	0.208333	-12.550000	710.000000	1023.000000	1023.000000	2046.000000
12.920000	0.013729	8.114066	1.092447	5.449204	-2.961196	4.533610	0.000000	-10.000000	0.225000	-12.716667	706.000000	1023.000000	1023.000000	2046.000000
12.940000	0.012663	7.483666	1.123407	5.204118	-3.202345	4.358486	0.000000	-10.000000	0.233333	-13.000000	701.833313	1023.000000	1023.000000	2046.000000
12.960000	0.012555	7.420080	1.243155	4.933034	-3.098764	4.342654	0.000000	-10.000000	0.258333	-13.400001	697.500000	1023.000000	1023.000000	2046.000000
12.980000	0.012331	7.287687	1.303644	4.897328	-3.083188	4.169902	0.000000	-10.000000	0.258333	-13.916667	693.000000	1023.000000	1023.000000	2046.000000
13.000000	0.012792	7.560075	1.620587	4.726865	-3.109877	4.322500	0.000000	-10.000000	0.258333	-14.250000	688.333313	1023.000000	1023.000000	2046.000000
13.020000	0.013023	7.696420	1.713932	4.818228	-2.970627	4.134887	0.000000	-10.000000	0.258333	-14.466666	683.500000	1023.000000	1023.000000	2046.000000
13.040000	0.013744	8.122537	2.043165	4.692698	-3.028432	4.415105	0.000000	-10.000000	0.266667	-14.683333	678.666687	1023.000000	1023.000000	2046.000000
13.060000	0.014111	8.339602	2.092981	4.814690	-2.752061	4.183992	0.000000	-10.000000	0.275000	-14.866667	673.833313	1023.000000	1023.000000	2046.000000
13.080000	0.014655	8.660854	2.430148	4.780291	-2.932121	4.382537	0.000000	-10.000000	0.283333	-15.016667	669.000000	1023.000000	1023.000000	2046.000000
13.100000	0.015190	8.977447	2.455259	4.841481	-2.539695	4.220402	0.000000	-10.000000	0.291667	-15.283334	663.833313	1023.000000	1023.000000	2046.000000
13.120000	0.015273	9.026205	2.685993	4.835621	-2.732457	4.237048	0.000000	-10.000000	0.300000	-15.550000	658.666687	1023.000000	1023.000000	2046.000000
13.140000	0.015729	9.295936	2.767043	4.765795	-2.449026	4.212122	0.000000	-10.000000	0.300000	-15.933334	653.500000	1023.000000	1023.000000	2046.000000
13.160000	0.015528	9.177262	2.851507	4.792406	-2.549242	4.082592	0.000000	-10.000000	0.308333	-16.283335	648.166687	1023.000000	1023.000000	2046.000000
13.180000	0.015731	9.296854	3.036990	4.582397	-2.563952	4.241418	0.000000	-10.000000	0.308333	-16.650002	642.833313	1023.000000	1023.000000	2046.000000
13.200000	0.015457	9.135171	2.994402	4.593603	-2.430824	3.977991	0.000000	-10.000000	0.308333	-16.916668	637.166687	1023.000000	1023.000000	2046.000000
13.220000	0.015340	9.066107	3.145230	4.458298	-2.662332	4.124911	0.000000	-10.000000	0.308333	-17.000000	631.500000	1023.000000	1023.000000	2046.000000
13.240000	0.015606	9.223327	3.127043	4.478936	-2.359378	3.976725	0.000000	-10.000000	0.308333	-17.133333	625.833313	1023.000000	1023.000000	2046.000000
13.260000	0.015800	9.338033	3.286543	4.556902	-2.536424	4.031013	0.000000	-10.000000	0.325000	-17.266666	620.166687	1023.000000	1023.000000	2046.000000
13.280000	0.016460	9.728104	3.366578	4.517699	-2.405993	4.249820	0.000000	-10.000000	0.325000	-17.500000	614.500000	1023.000000	1023.000000	2046.000000
13.300000	0.016276	9.618927	3.316793	4.666125	-2.396085	4.032094	0.000000	-10.000000	0.358333	-17.783333	608.500000	1023.000000	1023.000000	2046.000000
13.320000	0.016273	9.617620	3.454607	4.528444	-2.629936	4.264505	0.000000	-10.000000	0.375000	-18.183334	602.500000	1023.000000	1023.000000	2046.000000
13.340000	0.016102	9.516137	3.312876	4.626512	-2.390850	3.967599	0.000000	-10.000000	0.400000	-18.666668	596.500000	1023.000000	1023.000000	2046.000000
13.360000	0.015761	9.314656	3.487048	4.489382	-2.762574	4.100801	0.000000	-10.000000	0.408333	-19.083334	590.333313	1023.000000	1023.000000	2046.000000
13.380000	0.015819	9.349002	3.446551	4.380613	-2.475739	3.997577	0.000000	-10.000000	0.425000	-19.716667	584.000000	1023.000000	1023.000000	2046.000000
13.400000	0.015038	8.887426	3.580603	4.202899	-2.724170	3.828095	0.000000	-10.000000	0.433333	-20.183334	577.333313	1023.000000	1023.000000	2046.000000
13.420000	0.014214	8.400746	3.457382	3.945871	-2.624594	3.622087	0.000000	-10.000000	0.450000	-20.700001	570.500000	1023.000000	1023.000000	2046.000000
13.440000	0.012537	7.409369	3.296586	3.872420	-2.946235	3.186599	0.000000	-10.000000	0.450000	-21.000000	563.500000	1023.000000	1023.000000	2046.000000
13.460000	0.011109	6.565190	3.104891	3.587133	-3.199471	3.072638	0.000000	-10.000000	0.458333	-21.266666	556.500000	1023.000000	1023.000000	2046.000000
13.480000	0.008473	5.007715	2.570366	3.482139	-3.360431	2.315640	0.000000	-10.000000	0.450000	-21.500000	549.500000	1023.000000	1023.000000	2046.000000
13.500000	0.004997	2.953465	2.134029	3.009754	-4.042184	1.851866	0.000000	-10.000000	0.450000	-21.566668	542.333313	1023.000000	1023.000000	2046.000000
13.520000	0.001488	0.879457	1.301588	2.703676	-4.149619	1.023812	0.000000	-10.000000	0.450000	-21.833334	535.166687	1023.000000	1023.000000	2046.000000
13.540000	-0.001549	-0.915335	0.856401	2.255193	-4.805363	0.778433	0.000000	-10.000000	0.450000	-21.916668	527.833313	1023.000000	1023.000000	2046.000000
13.560000	-0.003411	-2.016009	0.286892	2.055046	-4.731253	0.373306	0.000000	-10.000000	0.450000	-22.150000	520.500000	1023.000000	1023.000000	2046.000000
13.580000	-0.005285	-3.123537	0.061145	1.941990	-5.252735	0.126064	0.000000	-10.000000	0.466667	-22.300001	513.166687	1023.000000	1023.000000	2046.000000
13.600000	-0.006024	-3.560245	-0.184663	1.745566	-5.266207	0.145059	0.000000	-10.000000	0.483333	-22.616667	505.666656	1023.000000	1023.000000	2046.000000
13.620000	-0.007228	-4.271471	-0.347399	1.797975	-5.517496	-0.204552	0.000000	-10.000000	0.516667	-22.950001	498.166656	1023.000000	1023.000000	2046.000000
13.640000	-0.007728	-4.567018	-0.361698	1.539970	-5.758082	0.012792	0.000000	-10.000000	0.533333	-23.350000	490.500000	1023.000000	1023.000000	2046.000000
13.660000	-0.008220	-4.858078	-0.523874	1.641195	-5.642042	-0.333357	0.000000	-10.000000	0.558333	-23.716667	482.833344	1023.000000	1023.000000	2046.000000
13.680000	-0.008771	-5.183831	-0.484592	1.642876	-6.007574	-0.334541	0.000000	-10.000000	0.575000	-24.233334	475.000000	1023.000000	1023.000000	2046.000000
13.700000	-0.008804	-5.202996	-0.596737	1.493109	-5.825699	-0.273669	0.000000	-10.000000	0.591667	-24.700001	466.833344	1023.000000	1023.000000	2046.000000
13.720000	-0.009462	-5.592291	-0.612052	1.442181	-5.960332	-0.462087	0.000000	-10.000000	0.608333	-25.283333	458.500000	1023.000000	1023.000000	2046.000000
13.740000	-0.009450	-5.585241	-0.578216	1.070505	-5.910542	-0.166988	0.000000	-10.000000	0.633333	-25.716667	450.000000	1023.000000	1023.000000	2046.000000
13.760000	-0.009770	-5.774306	-0.522333	0.958530	-5.883623	-0.326881	0.000000	-10.000000	0.633333	-26.150000	441.333344	1023.000000	1023.000000	2046.000000
13.780000	-0.009650	-5.703061	-0.343101	0.492646	-5.853079	0.000473	0.000000	-10.000000	0.658333	-26.666668	432.666656	1023.000000	1023.000000	2046.000000
13.800000	-0.010305	-6.090526	-0.297030	0.210932	-5.649121	-0.355307	0.000000	-10.000000	0.666667	-26.966667	423.666656	1023.000000	1023.000000	2046.000000
13.820000	-0.011168	-6.600002	-0.190732	-0.483247	-5.737763	-0.188259	0.000000	-10.000000	0.700000	-27.350000	414.666656	1023.000000	1023.000000	2046.000000
13.840000	-0.012639	-7.469487	-0.306133	-0.863083	-5.539372	-0.760899	0.000000	-10.000000	0.700000	-27.516666	405.500000	1023.000000	1023.000000	2046.000000
13.860000	-0.014237	-8.413874	-0.286918	-1.565562	-5.761556	-0.799838	0.000000	-10.000000	0.708333	-27.716667	396.333344	1023.000000	1023.000000	2046.000000
13.880000	-0.015681	-9.267753	-0.465605	-1.896246	-5.532761	-1.373141	0.000000	-10.000000	0.708333	-27.750000	387.166656	1023.000000	1023.000000	2046.000000
13.900000	-0.017159	-10.141060	-0.338410	-2.385318	-5.907355	-1.509977	0.000000	-10.000000	0.708333	-27.583334	377.833344	1023.000000	1023.000000	2046.000000
13.920000	-0.017917	-10.588984	-0.494014	-2.694551	-5.550220	-1.850197	0.000000	-10.000000	0.691667	-27.250000	368.666656	1023.000000	1023.000000	2046.000000
13.940000	-0.019156	-11.321414	-0.343518	-2.970058	-5.938563	-2.069276	0.000000	-10.000000	0.691667	-26.816668	356.666656	1023.000000	1023.000000	2046.000000
13.960000	-0.019228	-11.363769	-0.373648	-3.317707	-5.651633	-2.020780	0.000000	-10.000000	0.658333	-26.133333	344.833344	1023.000000	1023.000000	2046.000000
13.980000	-0.019955	-11.793344	-0.205576	-3.388031	-5.884576	-2.315161	0.000000	-10.000000	0.633333	-25.633333	336.000000	1023.000000	1023.000000	2046.000000
14.000000	-0.019720	-11.654594	-0.047243	-3.747053	-5.877700	-1.982598	0.000000	-10.000000	0.600000	-25.250000	330.166656	1023.000000	1023.000000	2046.000000
14.020000	-0.019655	-11.616198	0.054960	-3.585802	-5.729468	-2.355887	0.000000	-10.000000	0.600000	-24.966667	324.500000	1023.000000	1023.000000	2046.000000
14.040000	-0.019602	-11.584599	0.241413	-3.713980	-5.974989	-2.137042	0.000000	-10.000000	0.600000	-24.566668	316.166656	1023.000000	1023.000000	2046.000000
14.060000	-0.019102	-11.289299	0.244748	-3.612673	-5.612727	-2.308647	0.000000	-10.000000	0.591667	-23.866667	308.000000	1023.000000	1023.000000	2046.000000
14.080000	-0.019340	-11.430025	0.448377	-3.590416	-5.913881	-2.374105	0.000000	-10.000000	0.575000	-23.466667	300.000000	1023.000000	1023.000000	2046.000000
14.100000	-0.018675	-11.037186	0.465574	-3.763029	-5.635786	-2.103945	0.000000	-10.000000	0.558333	-23.083334	292.166656	1023.000000	1023.000000	2046.000000
14.120000	-0.018775	-11.096308	0.623687	-3.627979	-5.721624	-2.370392	0.000000	-10.000000	0.533333	-22.700001	284.500000	1023.000000	1023.000000	2046.000000
14.140000	-0.018508	-10.938198	0.744523	-3.824983	-5.816516	-2.041221	0.000000	-10.000000	0.516667	-22.383333	277.000000	1023.000000	1023.000000	2046.000000
14.160000	-0.018286	-10.806802	0.751942	-3.645364	-5.587913	-2.325467	0.000000	-10.000000	0.483333	-21.916666	269.500000	1023.000000	1023.000000	2046.000000
14.180000	-0.018500	-10.933649	0.851366	-3.693516	-5.881438	-2.210061	0.000000	-10.000000	0.466667	-21.549999	262.166656	1023.000000	1023.000000	2046.000000
14.200000	-0.018113	-10.704824	0.741087	-3.756140	-5.530803	-2.158967	0.000000	-10.000000	0.450000	-20.900000	255.000000	1023.000000	1023.000000	2046.000000
14.220000	-0.018675	-11.036706	0.920041	-3.688095	-5.887421	-2.381231	0.000000	-10.000000	0.450000	-20.466667	248.000000	1023.000000	1023.000000	2046.000000
14.240000	-0.018297	-10.813768	0.861429	-3.948848	-5.751759	-1.974590	0.000000	-10.000000	0.450000	-20.100000	241.166672	1023.000000	1023.000000	2046.000000
14.260000	-0.018742	-11.076577	0.953676	-3.786291	-5.910545	-2.333417	0.000000	-10.000000	0.450000	-19.916668	234.333328	1023.000000	1023.000000	2046.000000
14.280000	-0.018468	-10.914585	0.943097	-4.023557	-5.916525	-1.917600	0.000000	-10.000000	0.441667	-19.683334	227.833328	1023.000000	1023.000000	2046.000000
14.300000	-0.018765	-11.090073	0.963566	-3.839525	-5.922939	-2.291175	0.000000	-10.000000	0.425000	-19.483334	221.166672	1023.000000	1023.000000	2046.000000
14.320000	-0.018685	-11.043106	1.002558	-4.065332	-6.070595	-1.909737	0.000000	-10.000000	0.408333	-19.150000	214.833328	1023.000000	1023.000000	2046.000000
14.340000	-0.018783	-11.100466	0.995477	-3.905041	-5.962451	-2.228450	0.000000	-10.000000	0.400000	-19.016666	208.333328	1023.000000	1023.000000	2046.000000
14.360000	-0.018837	-11.132523	1.026165	-4.086383	-6.185316	-1.886989	0.000000	-10.000000	0.400000	-18.733334	202.000000	1023.000000	1023.000000	2046.000000
14.380000	-0.018895	-11.167078	0.917097	-3.923939	-5.979514	-2.180722	0.000000	-10.000000	0.400000	-18.583334	195.666672	1023.000000	1023.000000	2046.000000
14.400000	-0.019673	-11.626832	0.835296	-4.004218	-6.374813	-2.083097	0.000000	-10.000000	0.400000	-18.316668	189.500000	1023.000000	1023.000000	2046.000000
14.420000	-0.020091	-11.873569	0.557187	-4.092455	-6.117983	-2.220317	0.000000	-10.000000	0.400000	-18.166668	183.500000	1023.000000	1023.000000	2046.000000
14.440000	-0.021745	-12.851371	0.521345	-4.110744	-6.632459	-2.629514	0.000000	-10.000000	0.383333	-17.916668	177.500000	1023.000000	1023.000000	2046.000000
14.460000	-0.022422	-13.251240	0.277264	-4.484038	-6.585091	-2.459374	0.000000	-10.000000	0.366667	-17.600000	171.500000	1023.000000	1023.000000	2046.000000
14.480000	-0.023359	-13.805091	0.176608	-4.362303	-6.696709	-2.922686	0.000000	-10.000000	0.350000	-17.316668	165.500000	1023.000000	1023.000000	2046.000000
14.500000	-0.023918	-14.135720	0.100602	-4.602498	-7.005927	-2.627898	0.000000	-10.000000	0.366667	-17.083334	159.500000	1023.000000	1023.000000	2046.000000
14.520000	-0.023719	-14.017826	0.036324	-4.522445	-6.799853	-2.731852	0.000000	-10.000000	0.366667	-16.850000	153.833328	1023.000000	1023.000000	2046.000000
14.540000	-0.023854	-14.097532	0.087217	-4.505339	-7.082264	-2.597147	0.000000	-10.000000	0.350000	-16.666666	148.166672	1023.000000	1023.000000	2046.000000
14.560000	-0.023485	-13.879419	-0.020325	-4.653719	-6.841317	-2.364058	0.000000	-10.000000	0.316667	-16.516666	142.833328	1023.000000	1023.000000	2046.000000
14.580000	-0.024282	-14.350690	0.040430	-4.397496	-7.171020	-2.822605	0.000000	-10.000000	0.316667	-16.383333	137.166672	1023.000000	1023.000000	2046.000000
14.600000	-0.025280	-14.940330	-0.292973	-4.567364	-7.353111	-2.726882	0.000000	-10.000000	0.308333	-16.083334	131.833328	1023.000000	1023.000000	2046.000000
14.620000	-0.027454	-16.225477	-0.786279	-4.543040	-7.356732	-3.539426	0.000000	-10.000000	0.300000	-15.750000	126.333336	1023.000000	1023.000000	2046.000000
14.640000	-0.031457	-18.590918	-1.347466	-4.807638	-8.086657	-4.349158	0.000000	-10.000000	0.275000	-15.200001	121.166664	1023.000000	1023.000000	2046.000000
14.660000	-0.034406	-20.333809	-2.215245	-5.415813	-8.216753	-4.485997	0.000000	-10.000000	0.275000	-14.700001	116.000000	1023.000000	1023.000000	2046.000000
14.680000	-0.037266	-22.023994	-2.620835	-5.489767	-8.725554	-5.187839	0.000000	-10.000000	0.266667	-14.233334	111.000000	1023.000000	1023.000000	2046.000000
14.700000	-0.039047	-23.076820	-3.174298	-5.751485	-9.023872	-5.127163	0.000000	-10.000000	0.258333	-13.883333	106.166664	1023.000000	1023.000000	2046.000000
14.720000	-0.039744	-23.488899	-3.548753	-5.790159	-8.886956	-5.263031	0.000000	-10.000000	0.241667	-13.700000	101.500000	1023.000000	1023.000000	2046.000000
14.740000	-0.041127	-24.306250	-3.596512	-5.675620	-9.466691	-5.567427	0.000000	-10.000000	0.241667	-13.366667	97.000000	1023.000000	1023.000000	2046.000000
14.760000	-0.041068	-24.271334	-3.899504	-5.899463	-9.332399	-5.139969	0.000000	-10.000000	0.225000	-12.983334	92.500000	1023.000000	1023.000000	2046.000000
14.780000	-0.041518	-24.537243	-3.820308	-5.599382	-9.524407	-5.593144	0.000000	-10.000000	0.233333	-12.450000	88.166664	1023.000000	1023.000000	2046.000000
14.800000	-0.041398	-24.465933	-3.985234	-5.708642	-9.568298	-5.203758	0.000000	-10.000000	0.200000	-11.733334	84.000000	1023.000000	1023.000000	2046.000000
14.820000	-0.040974	-24.215914	-4.011300	-5.508151	-9.362455	-5.334007	0.000000	-10.000000	0.166667	-10.650001	80.166664	1023.000000	1023.000000	2046.000000
14.840000	-0.041090	-24.284121	-4.028500	-5.577073	-9.584680	-5.093868	0.000000	-10.000000	0.116667	-8.900001	76.666664	1023.000000	1023.000000	2046.000000
14.860000	-0.040269	-23.798977	-4.078192	-5.558572	-9.200126	-4.962088	0.000000	-10.000000	0.091667	-6.816667	73.833336	1023.000000	1023.000000	2046.000000
14.880000	-0.040012	-23.647314	-3.951132	-5.579938	-9.401296	-4.714948	0.000000	-10.000000	0.091667	-4.150000	71.500000	1023.000000	1023.000000	2046.000000
14.900000	-0.038527	-22.769268	-3.935662	-5.741543	-8.925523	-4.166540	0.000000	-10.000000	0.075000	-1.550000	70.000000	1023.000000	1023.000000	2046.000000
14.920000	-0.038274	-22.620039	-3.563370	-5.733531	-9.080446	-4.242692	0.000000	-10.000000	0.075000	1.066667	69.166664	1023.000000	1023.000000	2046.000000
14.940000	-0.037384	-22.093824	-3.580867	-6.196604	-8.647392	-3.668960	0.000000	-10.000000	0.050000	3.316667	69.000000	1023.000000	1023.000000	2046.000000
14.960000	-0.037740	-22.304184	-3.298353	-6.261209	-8.696508	-4.048114	0.000000	-10.000000	0.041667	5.350000	69.000000	1023.000000	1023.000000	2046.000000
14.980000	-0.038042	-22.482563	-3.414078	-6.771919	-8.549209	-3.747358	0.000000	-10.000000	0.033333	6.800000	69.000000	1023.000000	1023.000000	2046.000000
15.000000	-0.038577	-22.799086	-3.320898	-6.896118	-8.408893	-4.173177	0.000000	-10.000000	0.041667	7.500000	69.000000	1023.000000	1023.000000	2046.000000
15.020000	-0.039377	-23.272028	-3.377494	-7.178400	-8.529054	-4.187081	0.000000	-10.000000	0.033333	7.900000	69.000000	1023.000000	1023.000000	2046.000000
15.040000	-0.039305	-23.229261	-3.434369	-7.361535	-8.240816	-4.192541	0.000000	-10.000000	0.025000	8.216667	69.000000	1023.000000	1023.000000	2046.000000
15.060000	-0.040085	-23.690475	-3.215595	-7.415071	-8.593983	-4.465827	0.000000	-10.000000	0.016667	8.483334	69.000000	1023.000000	1023.000000	2046.000000
15.080000	-0.039489	-23.338015	-3.245581	-7.696201	-8.302505	-4.093729	0.000000	-10.000000	0.025000	8.683333	69.000000	1023.000000	1023.000000	2046.000000
15.100000	-0.039476	-23.330175	-2.901259	-7.479021	-8.513935	-4.435960	0.000000	-10.000000	0.025000	8.766666	53.000000	1023.000000	1023.000000	2046.000000
15.120000	-0.038299	-22.634954	-2.957838	-7.630756	-8.195758	-3.850602	0.000000	-10.000000	0.025000	8.400000	38.833332	1023.000000	1023.000000	2046.000000
15.140000	-0.037522	-22.175552	-2.525901	-7.247731	-8.238937	-4.162984	0.000000	-10.000000	0.025000	7.866667	24.666666	1023.000000	1023.000000	2046.000000
15.160000	-0.036429	-21.529545	-2.477940	-7.262158	-8.104950	-3.684497	0.000000	-10.000000	0.033333	7.250000	27.333334	1023.000000	1023.000000	2046.000000
15.180000	-0.035159	-20.778767	-2.171141	-6.907249	-7.902450	-3.797926	0.000000	-10.000000	0.041667	6.783333	29.000000	1023.000000	1023.000000	2046.000000
15.200000	-0.034403	-20.332260	-2.092508	-6.863015	-7.872793	-3.503944	0.000000	-10.000000	0.058333	5.950000	31.333334	1023.000000	1023.000000	2046.000000
15.220000	-0.033054	-19.534950	-1.851493	-6.700366	-7.606694	-3.376397	0.000000	-10.000000	0.066667	4.883333	33.500000	1023.000000	1023.000000	2046.000000
15.240000	-0.032706	-19.329021	-1.598416	-6.510160	-7.740818	-3.479627	0.000000	-10.000000	0.083333	3.266667	35.166668	1023.000000	1023.000000	2046.000000
15.260000	-0.031656	-18.708443	-1.580790	-6.658667	-7.481734	-2.987252	0.000000	-10.000000	0.091667	1.350000	36.666668	1023.000000	1023.000000	2046.000000
15.280000	-0.031327	-18.514393	-1.227607	-6.276690	-7.618674	-3.391422	0.000000	-10.000000	0.100000	-0.666667	37.500000	1023.000000	1023.000000	2046.000000
15.300000	-0.030727	-18.159534	-1.351190	-6.423111	-7.404272	-2.980961	0.000000	-10.000000	0.100000	-2.216667	38.000000	1023.000000	1023.000000	2046.000000
15.320000	-0.030346	-17.934706	-1.097235	-6.183698	-7.397832	-3.255941	0.000000	-10.000000	0.108333	-3.683333	38.000000	1023.000000	1023.000000	2046.000000
15.340000	-0.030244	-17.874298	-1.201761	-6.330861	-7.389369	-2.952307	0.000000	-10.000000	0.116667	-5.033333	38.000000	1023.000000	1023.000000	2046.000000
15.360000	-0.030030	-17.747580	-0.993260	-6.169134	-7.412539	-3.172646	0.000000	-10.000000	0.125000	-6.283333	38.000000	1023.000000	1023.000000	2046.000000
15.380000	-0.029987	-17.722450	-1.134624	-6.315127	-7.383864	-2.888834	0.000000	-10.000000	0.141667	-7.233334	38.000000	1023.000000	1023.000000	2046.000000
15.400000	-0.029752	-17.583380	-0.943111	-6.217698	-7.378376	-3.044195	0.000000	-10.000000	0.150000	-8.016666	38.000000	1023.000000	1023.000000	2046.000000
15.420000	-0.029866	-17.650972	-1.003004	-6.276893	-7.434465	-2.936611	0.000000	-10.000000	0.158333	-8.716667	38.000000	1023.000000	1023.000000	2046.000000
15.440000	-0.029519	-17.445507	-0.845628	-6.262754	-7.398733	-2.938391	0.000000	-10.000000	0.150000	-9.250000	38.000000	1023.000000	1023.000000	2046.000000
15.460000	-0.029756	-17.585638	-0.854434	-6.259077	-7.518266	-2.953860	0.000000	-10.000000	0.150000	-9.800000	34.333332	1023.000000	1023.000000	2046.000000
15.480000	-0.029316	-17.325968	-0.721962	-6.300115	-7.445053	-2.858838	0.000000	-10.000000	0.150000	-10.183333	26.333334	1023.000000	1023.000000	2046.000000
15.500000	-0.029328	-17.333057	-0.623527	-6.197366	-7.547425	-2.964739	0.000000	-10.000000	0.150000	-10.416667	17.000000	1023.000000	1023.000000	2046.000000
15.520000	-0.028605	-16.905731	-0.561935	-6.226107	-7.394031	-2.723658	0.000000	-10.000000	0.150000	-10.433333	10.333333	1023.000000	1023.000000	2046.000000
15.540000	-0.029034	-17.159109	-0.517360	-6.029980	-7.570157	-3.041614	0.000000	-10.000000	0.158333	-10.433333	6.666667	1023.000000	1023.000000	2046.000000
15.560000	-0.029202	-17.258270	-0.675570	-6.211441	-7.530024	-2.841236	0.000000	-10.000000	0.158333	-10.583334	3.500000	1023.000000	1023.000000	2046.000000
15.580000	-0.030021	-17.742229	-0.607615	-6.009696	-7.750484	-3.374433	0.000000	-10.000000	0.158333	-10.733334	0.166667	1023.000000	1023.000000	2046.000000
15.600000	-0.030441	-17.990702	-0.963698	-6.194046	-7.654562	-3.178394	0.000000	-10.000000	0.150000	-10.783334	-3.000000	1023.000000	1023.000000	2046.000000
15.620000	-0.030755	-18.175966	-0.750732	-6.122277	-7.891044	-3.411914	0.000000	-10.000000	0.150000	-10.783334	-6.500000	1023.000000	1023.000000	2046.000000
15.640000	-0.030897	-18.260231	-0.951917	-6.202531	-7.847545	-3.258237	0.000000	-10.000000	0.150000	-10.850000	-10.166667	1023.000000	1023.000000	2046.000000
15.660000	-0.030384	-17.957167	-0.728570	-6.244890	-7.869489	-3.114219	0.000000	-10.000000	0.158333	-11.016667	-13.833333	1023.000000	1023.000000	2046.000000
15.680000	-0.030731	-18.162029	-0.784951	-6.150702	-7.911982	-3.314394	0.000000	-10.000000	0.166667	-11.233334	-17.500000	1023.000000	1023.000000	2046.000000
15.700000	-0.031040	-18.344347	-0.892914	-6.354766	-7.946915	-3.149753	0.000000	-10.000000	0.166667	-11.266667	-21.166666	1023.000000	1023.000000	2046.000000
15.720000	-0.032112	-18.978186	-0.968351	-6.071601	-8.166446	-3.771787	0.000000	-10.000000	0.166667	-11.150001	-25.000000	1023.000000	1023.000000	2046.000000
15.740000	-0.034283	-20.261274	-1.667320	-6.331549	-8.254688	-4.007718	0.000000	-10.000000	0.158333	-10.816667	-28.666666	1023.000000	1023.000000	2046.000000
15.760000	-0.037129	-21.943310	-1.980696	-6.417676	-8.724840	-4.820099	0.000000	-10.000000	0.158333	-10.466667	-32.333332	1023.000000	1023.000000	2046.000000
15.780000	-0.040506	-23.939255	-2.845171	-6.771904	-9.014524	-5.307656	0.000000	-10.000000	0.150000	-10.050000	-35.666668	1023.000000	1023.000000	2046.000000
15.800000	-0.043039	-25.436308	-3.348101	-7.155613	-9.397600	-5.534993	0.000000	-10.000000	0.150000	-9.716667	-39.166668	1023.000000	1023.000000	2046.000000
15.820000	-0.045122	-26.667233	-3.809726	-7.170228	-9.700403	-5.986874	0.000000	-10.000000	0.150000	-9.383333	-42.333332	1023.000000	1023.000000	2046.000000
15.840000	-0.046198	-27.302792	-4.205545	-7.445590	-9.830108	-5.821550	0.000000	-10.000000	0.150000	-9.250000	-45.500000	1023.000000	1023.000000	2046.000000
15.860000	-0.047051	-27.807087	-4.322055	-7.186005	-10.048903	-6.250124	0.000000	-10.000000	0.150000	-9.200001	-48.666668	1023.000000	1023.000000	2046.000000
15.880000	-0.047510	-28.078489	-4.693854	-7.287070	-10.049625	-6.047938	0.000000	-10.000000	0.150000	-9.200001	-51.833332	1023.000000	1023.000000	2046.000000
15.900000	-0.047626	-28.147074	-4.527777	-7.157118	-10.276928	-6.185251	0.000000	-10.000000	0.150000	-9.183333	-55.000000	1023.000000	1023.000000	2046.000000
15.920000	-0.047881	-28.297672	-4.843929	-7.137839	-10.237959	-6.077947	0.000000	-10.000000	0.150000	-9.083334	-58.000000	1023.000000	1023.000000	2046.000000
15.940000	-0.047620	-28.143366	-4.628516	-7.070210	-10.419574	-6.025067	0.000000	-10.000000	0.150000	-9.033334	-61.000000	1023.000000	1023.000000	2046.000000
15.960000	-0.047684	-28.180967	-4.896993	-7.021601	-10.320642	-5.941732	0.000000	-10.000000	0.150000	-8.983334	-64.000000	1023.000000	1023.000000	2046.000000
15.980000	-0.047263	-27.932453	-4.671568	-7.147802	-10.435348	-5.677736	0.000000	-10.000000	0.133333	-8.583333	-67.000000	1023.000000	1023.000000	2046.000000
16.000000	-0.046786	-27.650820	-4.731848	-7.100436	-10.192142	-5.626394	0.000000	-10.000000	0.116667	-7.566667	-69.833336	1023.000000	1023.000000	2046.000000
16.020000	-0.046101	-27.245691	-4.646701	-7.321531	-10.118640	-5.158819	0.000000	-10.000000	0.100000	-6.050000	-72.333336	1023.000000	1023.000000	2046.000000
16.040001	-0.045345	-26.798904	-4.382801	-7.247131	-9.960341	-5.208631	0.000000	-10.000000	0.091667	-4.333333	-74.333336	1023.000000	1023.000000	2046.000000
16.059999	-0.044879	-26.523378	-4.249176	-7.645511	-9.814273	-4.814418	0.000000	-10.000000	0.075000	-1.733333	-75.500000	1023.000000	1023.000000	2046.000000
16.080000	-0.044673	-26.402023	-4.011661	-7.761802	-9.681891	-4.946669	0.000000	-10.000000	0.058333	0.716667	-76.000000	1023.000000	1023.000000	2046.000000
16.100000	-0.045116	-26.663809	-4.204781	-8.164615	-9.466228	-4.828184	0.000000	-10.000000	0.041667	3.266667	-76.000000	1023.000000	1023.000000	2046.000000
16.120001	-0.045547	-26.918112	-3.964027	-8.352091	-9.516353	-5.085641	0.000000	-10.000000	0.025000	5.050000	-76.000000	1023.000000	1023.000000	2046.000000
16.139999	-0.046146	-27.272381	-4.215778	-8.620333	-9.349207	-5.087063	0.000000	-10.000000	0.008333	7.266667	-76.000000	1023.000000	1023.000000	2046.000000
16.160000	-0.046284	-27.354082	-3.957711	-8.807054	-9.455241	-5.134078	0.000000	-10.000000	-0.008333	9.666667	-76.000000	1023.000000	1023.000000	2046.000000
16.180000	-0.046477	-27.467886	-4.148768	-8.886516	-9.275282	-5.157320	0.000000	-10.000000	-0.041667	12.133334	-76.000000	1023.000000	1023.000000	2046.000000
16.200001	-0.046299	-27.363007	-3.846522	-9.107968	-9.442822	-4.965694	0.000000	-10.000000	-0.083333	14.316667	-76.000000	1023.000000	1023.000000	2046.000000
16.219999	-0.045690	-27.002779	-3.763739	-8.888680	-9.281704	-5.068655	0.000000	-10.000000	-0.108333	16.033333	-59.333332	1023.000000	1023.000000	2046.000000
16.240000	-0.044872	-26.519388	-3.747146	-8.850770	-9.143380	-4.778092	0.000000	-10.000000	-0.133333	17.350000	-25.500000	1023.000000	1023.000000	2046.000000
16.260000	-0.043253	-25.562664	-3.328630	-8.588225	-9.062520	-4.583289	0.000000	-10.000000	-0.158333	18.733334	10.333333	1023.000000	1023.000000	2046.000000
16.280001	-0.041832	-24.723005	-3.334100	-8.309345	-8.725166	-4.354393	0.000000	-10.000000	-0.200000	19.950001	31.666666	1023.000000	1023.000000	2046.000000
16.299999	-0.040147	-23.726597	-2.827052	-8.128345	-8.805882	-3.965317	0.000000	-10.000000	-0.225000	21.133333	38.166668	1023.000000	1023.000000	2046.000000
16.320000	-0.038319	-22.646687	-2.770914	-7.708620	-8.387506	-3.779648	0.000000	-10.000000	-0.250000	22.033333	45.000000	1023.000000	1023.000000	2046.000000
16.340000	-0.036645	-21.657055	-2.385609	-7.522600	-8.375571	-3.373275	0.000000	-10.000000	-0.275000	23.183332	52.333332	1023.000000	1023.000000	2046.000000
16.360001	-0.034691	-20.502102	-2.254621	-7.024109	-7.948300	-3.275072	0.000000	-10.000000	-0.308333	24.100000	60.000000	1023.000000	1023.000000	2046.000000
16.379999	-0.033378	-19.726269	-2.152679	-6.792740	-7.817684	-2.963167	0.000000	-10.000000	-0.350000	25.049999	68.000000	1023.000000	1023.000000	2046.000000
16.400000	-0.031558	-18.651066	-1.779250	-6.418131	-7.691210	-2.762476	0.000000	-10.000000	-0.391667	25.633333	76.000000	1023.000000	1023.000000	2046.000000
16.420000	-0.030210	-17.854113	-1.824427	-6.073490	-7.411725	-2.544472	0.000000	-10.000000	-0.400000	26.333334	84.333336	1023.000000	1023.000000	2046.000000
16.440001	-0.028498	-16.842272	-1.398363	-5.875429	-7.429398	-2.139083	0.000000	-10.000000	-0.416667	27.049999	93.000000	1023.000000	1023.000000	2046.000000
16.459999	-0.026977	-15.943565	-1.477486	-5.463298	-7.036434	-1.966347	0.000000	-10.000000	-0.433333	27.750000	102.000000	1023.000000	1023.000000	2046.000000
16.480000	-0.025540	-15.094073	-1.106050	-5.304068	-7.164326	-1.519629	0.000000	-10.000000	-0.483333	28.533333	111.166664	1023.000000	1023.000000	2046.000000
16.500000	-0.023944	-14.150699	-1.105734	-4.847030	-6.794695	-1.403240	0.000000	-10.000000	-0.508333	29.233334	120.500000	1023.000000	1023.000000	2046.000000
16.520000	-0.022608	-13.361437	-0.838182	-4.655361	-6.860342	-1.007552	0.000000	-10.000000	-0.525000	30.016666	130.000000	1023.000000	1023.000000	2046.000000
16.540001	-0.020888	-12.344592	-0.737569	-4.165586	-6.539166	-0.902271	0.000000	-10.000000	-0.541667	30.716667	140.000000	1023.000000	1023.000000	2046.000000
16.559999	-0.019762	-11.679298	-0.600590	-3.937991	-6.534320	-0.606397	0.000000	-10.000000	-0.558333	31.216667	150.166672	1023.000000	1023.000000	2046.000000
16.580000	-0.018083	-10.686854	-0.443235	-3.492508	-6.257667	-0.493445	0.000000	-10.000000	-0.583333	31.566668	160.666672	1023.000000	1023.000000	2046.000000
16.600000	-0.017222	-10.178480	-0.417690	-3.237633	-6.206445	-0.316712	0.000000	-10.000000	-0.600000	31.700001	171.000000	1023.000000	1023.000000	2046.000000
16.620001	-0.016161	-9.551023	-0.277763	-3.019524	-6.110135	-0.143601	0.000000	-10.000000	-0.616667	31.950001	181.500000	1023.000000	1023.000000	2046.000000
16.639999	-0.016188	-9.567171	-0.575698	-2.749329	-5.963467	-0.278677	0.000000	-10.000000	-0.625000	32.183334	188.500000	1023.000000	1023.000000	2046.000000
16.660000	-0.015927	-9.412790	-0.337252	-2.746395	-6.229357	-0.099786	0.000000	-10.000000	-0.633333	32.366669	199.166672	1023.000000	1023.000000	2046.000000
16.680000	-0.015292	-9.037316	-0.611555	-2.300077	-5.920167	-0.205517	0.000000	-10.000000	-0.625000	32.583336	210.000000	1023.000000	1023.000000	2046.000000
16.700001	-0.014505	-8.572180	-0.407404	-2.098504	-6.131876	0.065604	0.000000	-10.000000	-0.616667	32.566666	224.333328	1023.000000	1023.000000	2046.000000
16.719999	-0.012833	-7.584177	-0.373917	-1.674549	-5.850468	0.314757	0.000000	-10.000000	-0.591667	32.483334	235.166672	1023.000000	1023.000000	2046.000000
16.740000	-0.011388	-6.730599	-0.322626	-1.159013	-5.702617	0.453657	0.000000	-10.000000	-0.591667	32.099998	246.000000	1023.000000	1023.000000	2046.000000
16.760000	-0.009214	-5.445358	0.125937	-0.905635	-5.686852	1.021191	0.000000	-10.000000	-0.600000	32.116669	256.833344	1023.000000	1023.000000	2046.000000
16.780001	-0.007516	-4.441987	0.095174	-0.245249	-5.354646	1.062734	0.000000	-10.000000	-0.591667	31.966667	267.666656	1023.000000	1023.000000	2046.000000
16.799999	-0.006365	-3.761917	0.441942	-0.023847	-5.587695	1.407682	0.000000	-10.000000	-0.591667	31.933334	278.333344	1023.000000	1023.000000	2046.000000
16.820000	-0.005497	-3.248861	0.240186	0.527814	-5.282483	1.265622	0.000000	-10.000000	-0.575000	31.900000	289.000000	1023.000000	1023.000000	2046.000000
16.840000	-0.006910	-4.083938	0.053687	0.535318	-5.550954	0.878011	0.000000	-10.000000	-0.583333	31.883333	299.666656	1023.000000	1023.000000	2046.000000
16.860001	-0.008922	-5.272643	-0.483205	0.507703	-5.575778	0.278637	0.000000	-10.000000	-0.558333	31.549999	310.333344	1023.000000	1023.000000	2046.000000
16.879999	-0.011778	-6.960649	-1.141205	0.419754	-6.004277	-0.234922	0.000000	-10.000000	-0.541667	31.066668	321.000000	1023.000000	1023.000000	2046.000000
16.900000	-0.012657	-7.480539	-1.509567	0.305669	-6.129893	-0.146750	0.000000	-10.000000	-0.508333	30.716667	331.333344	1023.000000	1023.000000	2046.000000
16.920000	-0.013522	-7.991750	-1.979558	0.535123	-6.188778	-0.358537	0.000000	-10.000000	-0.508333	30.766666	341.500000	1023.000000	1023.000000	2046.000000
16.940001	-0.013254	-7.833275	-1.891306	0.504327	-6.436093	-0.010202	0.000000	-10.000000	-0.500000	30.883333	351.666656	1023.000000	1023.000000	2046.000000
16.959999	-0.012533	-7.407115	-2.155329	1.040194	-6.184375	-0.107604	0.000000	-10.000000	-0.508333	30.950001	362.000000	1023.000000	1023.000000	2046.000000
16.980000	-0.011869	-7.014477	-1.928330	1.166366	-6.475316	0.222803	0.000000	-10.000000	-0.500000	30.666668	372.333344	1023.000000	1023.000000	2046.000000
17.000000	-0.010670	-6.305709	-2.089939	1.722126	-6.183585	0.245689	0.000000	-10.000000	-0.491667	30.533335	382.500000	1023.000000	1023.000000	2046.000000
17.020000	-0.009713	-5.740101	-1.846447	1.875015	-6.375654	0.606985	0.000000	-10.000000	-0.491667	30.266666	392.666656	1023.000000	1023.000000	2046.000000
17.040001	-0.008025	-4.742896	-1.907240	2.418441	-6.011383	0.757287	0.000000	-10.000000	-0.483333	30.266666	403.000000	1023.000000	1023.000000	2046.000000
17.059999	-0.006902	-4.078994	-1.719805	2.713313	-6.121526	1.049024	0.000000	-10.000000	-0.475000	29.933334	413.333344	1023.000000	1023.000000	2046.000000
17.080000	-0.005013	-2.962435	-1.665990	3.105227	-5.758099	1.356428	0.000000	-10.000000	-0.466667	29.933334	423.500000	1023.000000	1023.000000	2046.000000
17.100000	-0.003995	-2.360775	-1.549341	3.373586	-5.739046	1.554026	0.000000	-10.000000	-0.450000	29.816668	433.500000	1023.000000	1023.000000	2046.000000
17.120001	-0.001947	-1.150609	-1.311100	3.482521	-5.490014	2.167984	0.000000	-10.000000	-0.450000	29.750000	443.500000	1023.000000	1023.000000	2046.000000
17.139999	-0.000931	-0.550005	-1.277705	3.754362	-5.285485	2.258823	0.000000	-10.000000	-0.425000	29.500000	453.333344	1023.000000	1023.000000	2046.000000
17.160000	0.000917	0.542179	-0.810084	3.573590	-5.169327	2.948000	0.000000	-10.000000	-0.400000	29.283335	463.000000	1023.000000	1023.000000	2046.000000
17.180000	0.001489	0.879876	-0.930141	3.690744	-4.826603	2.945877	0.000000	-10.000000	-0.366667	28.783335	472.666656	1023.000000	1023.000000	2046.000000
17.200001	0.002067	1.221793	-0.610501	3.328581	-4.851841	3.355554	0.000000	-10.000000	-0.358333	28.433334	482.333344	1023.000000	1023.000000	2046.000000
17.219999	0.001731	1.023229	-0.780517	3.434773	-4.624941	2.993914	0.000000	-10.000000	-0.350000	27.716667	492.000000	1023.000000	1023.000000	2046.000000
17.240000	0.001863	1.100903	-0.572465	3.106047	-4.668154	3.235475	0.000000	-10.000000	-0.333333	27.350000	501.333344	1023.000000	1023.000000	2046.000000
17.260000	0.001660	0.980894	-0.775519	3.339212	-4.474519	2.891721	0.000000	-10.000000	-0.308333	26.750000	510.500000	1023.000000	1023.000000	2046.000000
17.280001	0.002142	1.265945	-0.480203	3.124563	-4.619015	3.240601	0.000000	-10.000000	-0.291667	26.283333	519.500000	1023.000000	1023.000000	2046.000000
17.299999	0.002728	1.612030	-0.515440	3.511892	-4.392203	3.007781	0.000000	-10.000000	-0.258333	25.333334	528.333313	1023.000000	1023.000000	2046.000000
17.320000	0.003903	2.306577	-0.080566	3.475567	-4.504248	3.415824	0.000000	-10.000000	-0.233333	24.400000	537.000000	1023.000000	1023.000000	2046.000000
17.340000	0.005422	3.204352	0.009495	3.996994	-4.154000	3.351862	0.000000	-10.000000	-0.200000	23.316668	545.333313	1023.000000	1023.000000	2046.000000
17.360001	0.006988	4.129982	0.480668	4.049273	-4.203182	3.803224	0.000000	-10.000000	-0.175000	22.416666	553.333313	1023.000000	1023.000000	2046.000000
17.379999	0.008959	5.294556	0.596731	4.580016	-3.766165	3.883974	0.000000	-10.000000	-0.150000	21.250000	561.000000	1023.000000	1023.000000	2046.000000
17.400000	0.010338	6.109699	0.995684	4.719781	-3.794925	4.189160	0.000000	-10.000000	-0.133333	20.433334	568.333313	1023.000000	1023.000000	2046.000000
17.420000	0.012394	7.324678	1.146128	5.170023	-3.365580	4.374108	0.000000	-10.000000	-0.141667	19.866667	575.333313	1023.000000	1023.000000	2046.000000
17.440001	0.013511	7.984780	1.480571	5.319841	-3.374143	4.558511	0.000000	-10.000000	-0.141667	19.783335	582.000000	1023.000000	1023.000000	2046.000000
17.459999	0.015416	9.110967	1.624181	5.659138	-2.972615	4.800263	0.000000	-10.000000	-0.133333	19.450001	588.666687	1023.000000	1023.000000	2046.000000
17.480000	0.016172	9.557460	1.867406	5.827598	-2.974735	4.837190	0.000000	-10.000000	-0.116667	18.966667	595.166687	1023.000000	1023.000000	2046.000000
17.500000	0.017754	10.492785	2.130726	5.940551	-2.810604	5.232111	0.000000	-10.000000	-0.108333	18.583334	601.500000	1023.000000	1023.000000	2046.000000
17.520000	0.018274	10.800201	2.194722	6.272301	-2.674142	5.007320	0.000000	-10.000000	-0.091667	17.916668	607.666687	1023.000000	1023.000000	2046.000000
17.540001	0.019396	11.463318	2.528876	6.169201	-2.723796	5.489037	0.000000	-10.000000	-0.075000	17.383333	613.833313	1023.000000	1023.000000	2046.000000
17.559999	0.020027	11.836018	2.480623	6.547618	-2.471958	5.279735	0.000000	-10.000000	-0.058333	16.733334	619.833313	1023.000000	1023.000000	2046.000000
17.580000	0.020747	12.261307	2.813761	6.406105	-2.604764	5.646205	0.000000	-10.000000	-0.050000	16.583334	625.666687	1023.000000	1023.000000	2046.000000
17.600000	0.021666	12.804751	2.738206	6.859898	-2.249393	5.456041	0.000000	-10.000000	-0.050000	16.083334	631.166687	1023.000000	1023.000000	2046.000000
17.620001	0.022747	13.443406	3.079428	6.857414	-2.310526	5.817090	0.000000	-10.000000	-0.033333	15.533334	636.666687	1023.000000	1023.000000	2046.000000
17.639999	0.024230	14.320157	3.149520	7.326151	-1.989858	5.834344	0.000000	-10.000000	-0.033333	15.116667	640.166687	1023.000000	1023.000000	2046.000000
17.660000	0.024507	14.483799	3.332912	7.321801	-2.094074	5.923160	0.000000	-10.000000	-0.016667	14.900001	645.333313	1023.000000	1023.000000	2046.000000
17.680000	0.025327	14.968007	3.336324	7.609743	-1.908655	5.930595	0.000000	-10.000000	-0.008333	14.283334	650.333313	1023.000000	1023.000000	2046.000000
17.700001	0.025202	14.894103	3.417834	7.637123	-1.991778	5.830924	0.000000	-10.000000	0.000000	13.400000	656.833313	1023.000000	1023.000000	2046.000000
17.719999	0.026105	15.427986	3.539182	7.673905	-1.949293	6.164192	0.000000	-10.000000	0.008333	12.466666	661.500000	1023.000000	1023.000000	2046.000000
17.740000	0.026537	15.683179	3.596840	7.974795	-1.858341	5.969886	0.000000	-10.000000	0.008333	11.716666	665.833313	1023.000000	1023.000000	2046.000000
17.760000	0.027317	16.144228	3.780135	7.827519	-1.923486	6.460061	0.000000	-10.000000	0.008333	10.783334	670.000000	1023.000000	1023.000000	2046.000000
17.780001	0.027578	16.298412	3.662657	8.228692	-1.767167	6.174231	0.000000	-10.000000	0.016667	9.850000	673.666687	1023.000000	1023.000000	2046.000000
17.799999	0.027319	16.145733	3.731697	8.145417	-1.971006	6.239626	0.000000	-10.000000	0.033333	8.833334	677.000000	1023.000000	1023.000000	2046.000000
17.820000	0.027298	16.132832	3.596809	8.300311	-1.912642	6.148355	0.000000	-10.000000	0.050000	8.166667	680.000000	1023.000000	1023.000000	2046.000000
17.840000	0.025108	14.838706	3.403596	8.132250	-2.110714	5.413575	0.000000	-10.000000	0.058333	7.316667	682.833313	1023.000000	1023.000000	2046.000000
17.860001	0.022378	13.225268	2.989485	7.636657	-2.432047	5.031173	0.000000	-10.000000	0.075000	6.200000	685.500000	1023.000000	1023.000000	2046.000000
17.879999	0.018630	11.010278	2.223039	7.422839	-2.736121	4.100522	0.000000	-10.000000	0.091667	4.450000	687.666687	1023.000000	1023.000000	2046.000000
17.900000	0.016204	9.576350	1.821384	6.840962	-3.166893	4.080897	0.000000	-10.000000	0.100000	2.066667	689.500000	1023.000000	1023.000000	2046.000000
17.920000	0.014655	8.661313	1.264005	6.890354	-3.156284	3.663239	0.000000	-10.000000	0.108333	-0.033333	690.500000	1023.000000	1023.000000	2046.000000
17.940001	0.013298	7.859216	1.124128	6.609442	-3.496463	3.622109	0.000000	-10.000000	0.108333	-1.566667	691.000000	1023.000000	1023.000000	2046.000000
17.959999	0.013103	7.743838	0.884655	6.740115	-3.445113	3.564180	0.000000	-10.000000	0.116667	-2.433333	691.000000	1023.000000	1023.000000	2046.000000
17.980000	0.012200	7.210130	0.774380	6.659617	-3.633845	3.409978	0.000000	-10.000000	0.116667	-3.450000	691.000000	1023.000000	1023.000000	2046.000000
18.000000	0.012420	7.340309	0.771180	6.735319	-3.742941	3.576751	0.000000	-10.000000	0.133333	-4.800000	691.000000	1023.000000	1023.000000	2046.000000
18.020000	0.011783	6.963593	0.701866	6.722184	-3.844677	3.384220	0.000000	-10.000000	0.141667	-6.216667	691.000000	1023.000000	1023.000000	2046.000000
18.040001	0.012407	7.332761	0.757598	6.707729	-3.861754	3.729188	0.000000	-10.000000	0.166667	-7.550000	691.000000	1023.000000	1023.000000	2046.000000
18.059999	0.012101	7.151630	0.641106	6.829423	-3.800950	3.482051	0.000000	-10.000000	0.166667	-8.633333	691.000000	1023.000000	1023.000000	2046.000000
18.080000	0.012633	7.466291	0.773198	6.733973	-3.895205	3.854325	0.000000	-10.000000	0.175000	-9.466667	691.000000	1023.000000	1023.000000	2046.000000
18.100000	0.012635	7.467441	0.724474	6.880126	-3.746799	3.609639	0.000000	-10.000000	0.175000	-10.150001	691.000000	1023.000000	1023.000000	2046.000000
18.120001	0.013037	7.705071	0.808351	6.602967	-3.739135	4.032888	0.000000	-10.000000	0.183333	-10.950001	684.000000	1023.000000	1023.000000	2046.000000
18.139999	0.013552	8.009285	0.851232	6.688540	-3.519848	3.989361	0.000000	-10.000000	0.200000	-11.733334	675.666687	1023.000000	1023.000000	2046.000000
18.160000	0.013506	7.982221	1.032257	6.284010	-3.539120	4.205073	0.000000	-10.000000	0.216667	-12.483334	665.833313	1023.000000	1023.000000	2046.000000
18.180000	0.013603	8.039212	1.034359	5.985260	-3.369034	4.388627	0.000000	-10.000000	0.250000	-13.266666	661.500000	1023.000000	1023.000000	2046.000000
18.200001	0.012294	7.265832	0.986930	5.485299	-3.307642	4.101245	0.000000	-10.000000	0.266667	-13.900001	657.000000	1023.000000	1023.000000	2046.000000
18.219999	0.011284	6.669100	1.034423	4.892707	-3.415362	4.157333	0.000000	-10.000000	0.283333	-14.683333	652.333313	1023.000000	1023.000000	2046.000000
18.240000	0.009836	5.813352	0.829549	4.653661	-3.283221	3.613363	0.000000	-10.000000	0.291667	-15.133334	647.500000	1023.000000	1023.000000	2046.000000
18.260000	0.008606	5.086335	0.835348	4.095843	-3.409510	3.564654	0.000000	-10.000000	0.300000	-15.616667	642.500000	1023.000000	1023.000000	2046.000000
18.280001	0.008050	4.757300	0.794506	3.975873	-3.324811	3.311733	0.000000	-10.000000	0.300000	-15.950000	637.333313	1023.000000	1023.000000	2046.000000
18.299999	0.006999	4.136203	0.914673	3.547457	-3.411464	3.085537	0.000000	-10.000000	0.300000	-16.366667	632.000000	1023.000000	1023.000000	2046.000000
18.320000	0.007251	4.285583	1.125978	3.336489	-3.481310	3.304426	0.000000	-10.000000	0.300000	-16.816668	626.333313	1023.000000	1023.000000	2046.000000
18.340000	0.006947	4.105816	1.211353	3.322521	-3.364545	2.936487	0.000000	-10.000000	0.308333	-17.133333	620.833313	1023.000000	1023.000000	2046.000000
18.360001	0.007613	4.499194	1.501922	3.147274	-3.412304	3.262302	0.000000	-10.000000	0.308333	-17.433334	615.166687	1023.000000	1023.000000	2046.000000
18.379999	0.008073	4.770898	1.607459	3.330086	-3.171383	3.004735	0.000000	-10.000000	0.316667	-17.483334	609.500000	1023.000000	1023.000000	2046.000000
18.400000	0.008343	4.930900	1.805710	3.212375	-3.150428	3.063243	0.000000	-10.000000	0.308333	-17.500000	603.500000	1023.000000	1023.000000	2046.000000
18.420000	0.009197	5.435584	1.980532	3.307672	-3.083571	3.230950	0.000000	-10.000000	0.308333	-17.383333	597.500000	1023.000000	1023.000000	2046.000000
18.440001	0.009165	5.416231	2.128555	3.274514	-2.988178	3.001339	0.000000	-10.000000	0.316667	-17.366667	591.500000	1023.000000	1023.000000	2046.000000
18.459999	0.009809	5.797078	2.339853	3.183669	-3.066041	3.339597	0.000000	-10.000000	0.316667	-17.133333	585.833313	1023.000000	1023.000000	2046.000000
18.480000	0.010094	5.965743	2.382020	3.298439	-2.796821	3.082105	0.000000	-10.000000	0.316667	-17.100000	580.166687	1023.000000	1023.000000	2046.000000
18.500000	0.010083	5.959328	2.509428	3.189607	-2.875181	3.135474	0.000000	-10.000000	0.300000	-17.016668	574.500000	1023.000000	1023.000000	2046.000000
18.520000	0.010466	6.185239	2.574315	3.230803	-2.796404	3.176524	0.000000	-10.000000	0.308333	-17.100000	568.833313	1023.000000	1023.000000	2046.000000
18.540001	0.010050	5.939843	2.604716	3.096591	-2.766833	3.005368	0.000000	-10.000000	0.308333	-16.966667	563.166687	1023.000000	1023.000000	2046.000000
18.559999	0.010356	6.120122	2.733200	3.046898	-2.881768	3.221792	0.000000	-10.000000	0.308333	-16.866667	557.500000	1023.000000	1023.000000	2046.000000
18.580000	0.010107	5.973134	2.797481	3.030592	-2.800198	2.945259	0.000000	-10.000000	0.300000	-16.900000	551.833313	1023.000000	1023.000000	2046.000000
18.600000	0.010764	6.361483	2.934437	3.011979	-2.866652	3.281718	0.000000	-10.000000	0.308333	-16.916668	546.166687	1023.000000	1023.000000	2046.000000
18.620001	0.011112	6.567229	2.948483	3.201068	-2.712681	3.130358	0.000000	-10.000000	0.308333	-17.016668	540.500000	1023.000000	1023.000000	2046.000000
18.639999	0.011140	6.583801	2.975141	3.130119	-2.853746	3.332288	0.000000	-10.000000	0.308333	-17.016668	536.500000	1023.000000	1023.000000	2046.000000
18.660000	0.011142	6.585166	2.928824	3.225048	-2.804360	3.235654	0.000000	-10.000000	0.325000	-17.250000	530.833313	1023.000000	1023.000000	2046.000000
18.680000	0.010625	6.279508	2.857498	3.111574	-2.800373	3.110809	0.000000	-10.000000	0.358333	-17.683334	525.166687	1023.000000	1023.000000	2046.000000
18.700001	0.010544	6.231502	2.994830	3.028176	-3.091491	3.299987	0.000000	-10.000000	0.391667	-18.083334	517.500000	1023.000000	1023.000000	2046.000000
18.719999	0.010363	6.124321	2.937305	3.004628	-2.877507	3.059893	0.000000	-10.000000	0.400000	-18.616667	511.500000	1023.000000	1023.000000	2046.000000
18.740000	0.010440	6.169948	3.100846	2.827952	-3.083033	3.324183	0.000000	-10.000000	0.400000	-18.766666	505.166656	1023.000000	1023.000000	2046.000000
18.760000	0.009834	5.812016	3.043236	2.772449	-2.948993	2.945324	0.000000	-10.000000	0.400000	-19.066668	498.833344	1023.000000	1023.000000	2046.000000
18.780001	0.008385	4.955468	2.902712	2.600566	-3.152913	2.605103	0.000000	-10.000000	0.400000	-19.050001	492.333344	1023.000000	1023.000000	2046.000000
18.799999	0.007269	4.295953	2.749232	2.496217	-3.429732	2.480235	0.000000	-10.000000	0.400000	-19.033333	486.000000	1023.000000	1023.000000	2046.000000
18.820000	0.004631	2.736886	2.255279	2.301257	-3.543882	1.724232	0.000000	-10.000000	0.400000	-18.916668	479.666656	1023.000000	1023.000000	2046.000000
18.840000	0.001559	0.921602	1.782372	1.964564	-4.141446	1.316112	0.000000	-10.000000	0.400000	-18.716667	473.500000	1023.000000	1023.000000	2046.000000
18.860001	-0.001795	-1.060665	1.077059	1.693270	-4.378963	0.547969	0.000000	-10.000000	0.400000	-18.816668	467.166656	1023.000000	1023.000000	2046.000000
18.879999	-0.005233	-3.092760	0.469410	1.190987	-4.779785	0.026628	0.000000	-10.000000	0.400000	-18.866667	460.833344	1023.000000	1023.000000	2046.000000
18.900000	-0.007261	-4.291084	0.042058	0.890844	-5.192960	-0.031027	0.000000	-10.000000	0.400000	-18.966667	454.500000	1023.000000	1023.000000	2046.000000
18.920000	-0.008805	-5.203481	-0.334012	0.844098	-5.205972	-0.507595	0.000000	-10.000000	0.400000	-18.850000	448.166656	1023.000000	1023.000000	2046.000000
18.940001	-0.010179	-6.015609	-0.591484	0.723306	-5.491607	-0.655824	0.000000	-10.000000	0.400000	-19.016666	441.833344	1023.000000	1023.000000	2046.000000
18.959999	-0.010810	-6.388725	-0.661066	0.666305	-5.769878	-0.624087	0.000000	-10.000000	0.400000	-19.266666	435.500000	1023.000000	1023.000000	2046.000000
18.980000	-0.011670	-6.896857	-0.860476	0.689771	-5.699652	-1.026500	0.000000	-10.000000	0.416667	-19.616667	429.166656	1023.000000	1023.000000	2046.000000
19.000000	-0.011937	-7.054845	-0.865536	0.653901	-6.009281	-0.833928	0.000000	-10.000000	0.425000	-19.900000	422.666656	1023.000000	1023.000000	2046.000000
19.020000	-0.012055	-7.124700	-0.991274	0.749155	-5.850106	-1.032475	0.000000	-10.000000	0.441667	-20.100000	415.833344	1023.000000	1023.000000	2046.000000
19.040001	-0.012519	-7.398784	-1.040910	0.645149	-5.957871	-1.045152	0.000000	-10.000000	0.433333	-20.400000	409.166656	1023.000000	1023.000000	2046.000000
19.059999	-0.012426	-7.343554	-0.963934	0.590445	-6.139437	-0.830628	0.000000	-10.000000	0.441667	-20.683332	402.333344	1023.000000	1023.000000	2046.000000
19.080000	-0.012493	-7.383502	-1.002300	0.494107	-5.911068	-0.964242	0.000000	-10.000000	0.441667	-20.883333	395.500000	1023.000000	1023.000000	2046.000000
19.100000	-0.012579	-7.433989	-1.001102	0.268141	-5.923569	-0.777459	0.000000	-10.000000	0.450000	-21.266666	388.500000	1023.000000	1023.000000	2046.000000
19.120001	-0.012093	-7.147227	-0.790482	0.030155	-5.904778	-0.482122	0.000000	-10.000000	0.450000	-21.333334	381.333344	1023.000000	1023.000000	2046.000000
19.139999	-0.012440	-7.352338	-0.709332	-0.319677	-5.628838	-0.694491	0.000000	-10.000000	0.450000	-21.583334	374.166656	1023.000000	1023.000000	2046.000000
19.160000	-0.012980	-7.671200	-0.645239	-0.794896	-5.703086	-0.527979	0.000000	-10.000000	0.458333	-21.533333	367.000000	1023.000000	1023.000000	2046.000000
19.180000	-0.014077	-8.319763	-0.672070	-1.263690	-5.572322	-0.811682	0.000000	-10.000000	0.458333	-21.666666	359.833344	1023.000000	1023.000000	2046.000000
19.200001	-0.015880	-9.385320	-0.773941	-1.833173	-5.567310	-1.210896	0.000000	-10.000000	0.458333	-21.799999	352.666656	1023.000000	1023.000000	2046.000000
19.219999	-0.016903	-9.989652	-0.746318	-2.308097	-5.730536	-1.204701	0.000000	-10.000000	0.450000	-21.883333	345.333344	1023.000000	1023.000000	2046.000000
19.240000	-0.018175	-10.741200	-0.848169	-2.646116	-5.520960	-1.725955	0.000000	-10.000000	0.450000	-21.833334	338.166656	1023.000000	1023.000000	2046.000000
19.260000	-0.019301	-11.406686	-0.806453	-3.016362	-5.836139	-1.747732	0.000000	-10.000000	0.450000	-21.650000	330.833344	1023.000000	1023.000000	2046.000000
19.280001	-0.019944	-11.786819	-0.763201	-3.298943	-5.720634	-2.004040	0.000000	-10.000000	0.450000	-21.566668	323.666656	1023.000000	1023.000000	2046.000000
19.299999	-0.020767	-12.273032	-0.784252	-3.549175	-5.786476	-2.153129	0.000000	-10.000000	0.450000	-21.583334	316.333344	1023.000000	1023.000000	2046.000000
19.320000	-0.020636	-12.195969	-0.595647	-3.729599	-5.835767	-2.034956	0.000000	-10.000000	0.450000	-21.600000	309.166656	1023.000000	1023.000000	2046.000000
19.340000	-0.020950	-12.381255	-0.508154	-3.791899	-5.749115	-2.332088	0.000000	-10.000000	0.450000	-21.650000	301.833344	1023.000000	1023.000000	2046.000000
19.360001	-0.020500	-12.115759	-0.224628	-3.854043	-5.954522	-2.082567	0.000000	-10.000000	0.450000	-21.566668	294.666656	1023.000000	1023.000000	2046.000000
19.379999	-0.020069	-11.860644	-0.135993	-3.792178	-5.645820	-2.286654	0.000000	-10.000000	0.450000	-21.450001	287.333344	1023.000000	1023.000000	2046.000000
19.400000	-0.019953	-11.792450	-0.027879	-3.804751	-5.765368	-2.194452	0.000000	-10.000000	0.450000	-21.183332	280.166656	1023.000000	1023.000000	2046.000000
19.420000	-0.019403	-11.467031	0.119620	-3.856726	-5.616304	-2.113620	0.000000	-10.000000	0.441667	-20.900000	273.000000	1023.000000	1023.000000	2046.000000
19.440001	-0.019491	-11.519428	0.167933	-3.807379	-5.564446	-2.315536	0.000000	-10.000000	0.433333	-20.616667	266.166656	1023.000000	1023.000000	2046.000000
19.459999	-0.019100	-11.288308	0.412925	-3.870525	-5.724223	-2.106485	0.000000	-10.000000	0.416667	-20.216667	259.333344	1023.000000	1023.000000	2046.000000
19.480000	-0.018985	-11.220146	0.391629	-3.830096	-5.450258	-2.331421	0.000000	-10.000000	0.416667	-19.916668	252.666672	1023.000000	1023.000000	2046.000000
19.500000	-0.018814	-11.118793	0.550343	-3.864114	-5.695083	-2.109939	0.000000	-10.000000	0.408333	-19.566668	246.000000	1023.000000	1023.000000	2046.000000
19.520000	-0.018561	-10.969830	0.572519	-3.846458	-5.455723	-2.240168	0.000000	-10.000000	0.408333	-19.383333	239.333328	1023.000000	1023.000000	2046.000000
19.540001	-0.018826	-11.125893	0.543383	-3.877086	-5.591868	-2.200322	0.000000	-10.000000	0.400000	-19.100000	232.833328	1023.000000	1023.000000	2046.000000
19.559999	-0.018657	-11.026561	0.630041	-3.949501	-5.562209	-2.144892	0.000000	-10.000000	0.400000	-18.933334	226.500000	1023.000000	1023.000000	2046.000000
19.580000	-0.019006	-11.232677	0.568990	-3.923830	-5.598990	-2.278846	0.000000	-10.000000	0.391667	-18.633333	220.166672	1023.000000	1023.000000	2046.000000
19.600000	-0.018824	-11.125020	0.732020	-4.045920	-5.758315	-2.052805	0.000000	-10.000000	0.391667	-18.433334	213.833328	1023.000000	1023.000000	2046.000000
19.620001	-0.019102	-11.289036	0.633283	-3.996030	-5.616149	-2.310140	0.000000	-10.000000	0.391667	-18.266666	207.500000	1023.000000	1023.000000	2046.000000
19.639999	-0.018894	-11.166242	0.790126	-4.033964	-5.890596	-2.031807	0.000000	-10.000000	0.400000	-18.233334	203.500000	1023.000000	1023.000000	2046.000000
19.660000	-0.018797	-11.108981	0.673895	-3.951493	-5.649916	-2.181467	0.000000	-10.000000	0.383333	-18.166666	197.500000	1023.000000	1023.000000	2046.000000
19.680000	-0.019232	-11.366321	0.652032	-3.980576	-6.010393	-2.027384	0.000000	-10.000000	0.350000	-17.850000	191.500000	1023.000000	1023.000000	2046.000000
19.700001	-0.019689	-11.635978	0.467122	-3.958525	-5.868536	-2.276038	0.000000	-10.000000	0.333333	-17.666668	183.500000	1023.000000	1023.000000	2046.000000
19.719999	-0.020652	-12.205467	0.389774	-4.047579	-6.221736	-2.325926	0.000000	-10.000000	0.350000	-17.550001	177.500000	1023.000000	1023.000000	2046.000000
19.740000	-0.021191	-12.523818	0.245031	-4.135760	-6.138659	-2.494431	0.000000	-10.000000	0.366667	-17.700001	171.500000	1023.000000	1023.000000	2046.000000
19.760000	-0.022092	-13.056453	0.175836	-4.212273	-6.504836	-2.515179	0.000000	-10.000000	0.350000	-17.549999	165.666672	1023.000000	1023.000000	2046.000000
19.780001	-0.021670	-12.807070	0.132632	-4.260061	-6.293660	-2.385981	0.000000	-10.000000	0.333333	-17.583334	160.000000	1023.000000	1023.000000	2046.000000
19.799999	-0.021799	-12.883235	0.142070	-4.242123	-6.453247	-2.329936	0.000000	-10.000000	0.333333	-17.516666	154.333328	1023.000000	1023.000000	2046.000000
19.820000	-0.021722	-12.837801	0.204909	-4.366367	-6.481224	-2.195119	0.000000	-10.000000	0.333333	-17.566668	148.500000	1023.000000	1023.000000	2046.000000
19.840000	-0.022488	-13.290546	0.022014	-4.227543	-6.569083	-2.515935	0.000000	-10.000000	0.333333	-17.450001	142.500000	1023.000000	1023.000000	2046.000000
19.860001	-0.023546	-13.915867	-0.119011	-4.328304	-6.882862	-2.585690	0.000000	-10.000000	0.316667	-17.299999	136.500000	1023.000000	1023.000000	2046.000000
19.879999	-0.026104	-15.427356	-0.625148	-4.363490	-7.070514	-3.368204	0.000000	-10.000000	0.316667	-16.916666	130.833328	1023.000000	1023.000000	2046.000000
19.900000	-0.029443	-17.400631	-1.097548	-4.753120	-7.714760	-3.835203	0.000000	-10.000000	0.300000	-16.533333	127.166664	1023.000000	1023.000000	2046.000000
19.920000	-0.032708	-19.330439	-1.933770	-5.012753	-7.800588	-4.583328	0.000000	-10.000000	0.291667	-15.966667	121.833336	1023.000000	1023.000000	2046.000000
19.940001	-0.035619	-21.051039	-2.513653	-5.363523	-8.390095	-4.783768	0.000000	-10.000000	0.283333	-15.633333	116.500000	1023.000000	1023.000000	2046.000000
19.959999	-0.037229	-22.002626	-2.975863	-5.572386	-8.459969	-4.994409	0.000000	-10.000000	0.283333	-15.216667	109.333336	1023.000000	1023.000000	2046.000000
19.980000	-0.038752	-22.902348	-3.299225	-5.604585	-8.768072	-5.230467	0.000000	-10.000000	0.291667	-15.150000	104.166664	1023.000000	1023.000000	2046.000000
20.000000	-0.039471	-23.327518	-3.409963	-5.725675	-9.113775	-5.078105	0.000000	-10.000000	0.291667	-15.016666	99.000000	1023.000000	1023.000000	2046.000000
20.020000	-0.039965	-23.619478	-3.671946	-5.583369	-9.001524	-5.362638	0.000000	-10.000000	0.283333	-14.966667	94.000000	1023.000000	1023.000000	2046.000000
20.040001	-0.040422	-23.889231	-3.642615	-5.583680	-9.446205	-5.216731	0.000000	-10.000000	0.275000	-14.733334	89.000000	1023.000000	1023.000000	2046.000000
20.059999	-0.040188	-23.751146	-3.801260	-5.527454	-9.188771	-5.233661	0.000000	-10.000000	0.275000	-14.683333	84.000000	1023.000000	1023.000000	2046.000000
20.080000	-0.040576	-23.980251	-3.845494	-5.483438	-9.481542	-5.169778	0.000000	-10.000000	0.266667	-14.450000	79.166664	1023.000000	1023.000000	2046.000000
20.100000	-0.040148	-23.727659	-3.859075	-5.524577	-9.366820	-4.977187	0.000000	-10.000000	0.258333	-14.333334	76.000000	1023.000000	1023.000000	2046.000000
20.120001	-0.040418	-23.887226	-3.877984	-5.544488	-9.454782	-5.009972	0.000000	-10.000000	0.250000	-14.083334	71.333336	1023.000000	1023.000000	2046.000000
20.139999	-0.039904	-23.583374	-3.750190	-5.757009	-9.518291	-4.557885	0.000000	-10.000000	0.250000	-14.016666	68.166664	1023.000000	1023.000000	2046.000000
20.160000	-0.039411	-23.291754	-3.728433	-5.790101	-9.206680	-4.566540	0.000000	-10.000000	0.258333	-13.983334	61.833332	1023.000000	1023.000000	2046.000000
20.180000	-0.039303	-23.228046	-3.466232	-6.002833	-9.427306	-4.331675	0.000000	-10.000000	0.258333	-14.000000	57.166668	1023.000000	1023.000000	2046.000000
20.200001	-0.038940	-23.013615	-3.413447	-6.420473	-8.994386	-4.185310	0.000000	-10.000000	0.266667	-13.866667	50.833332	1023.000000	1023.000000	2046.000000
20.219999	-0.039756	-23.495958	-3.312753	-6.764812	-9.067297	-4.351097	0.000000	-10.000000	0.266667	-13.683333	46.333332	1023.000000	1023.000000	2046.000000
20.240000	-0.040743	-24.079374	-3.257162	-7.343705	-9.209743	-4.268765	0.000000	-10.000000	0.266667	-13.466667	41.666668	1023.000000	1023.000000	2046.000000
20.260000	-0.041657	-24.619221	-3.429710	-7.641482	-8.852242	-4.695786	0.000000	-10.000000	0.258333	-13.466667	37.333332	1023.000000	1023.000000	2046.000000
20.280001	-0.042918	-25.364836	-3.354086	-8.007937	-9.201841	-4.800972	0.000000	-10.000000	0.258333	-13.316667	32.666668	1023.000000	1023.000000	2046.000000
20.299999	-0.043397	-25.647532	-3.465674	-8.333450	-8.938157	-4.910250	0.000000	-10.000000	0.266667	-13.216667	29.666666	1023.000000	1023.000000	2046.000000
20.320000	-0.044584	-26.349207	-3.422249	-8.525679	-9.175605	-5.225673	0.000000	-10.000000	0.266667	-12.916667	26.666666	1023.000000	1023.000000	2046.000000
20.340000	-0.044853	-26.507957	-3.328994	-8.893914	-9.250727	-5.034323	0.000000	-10.000000	0.258333	-12.666667	24.000000	1023.000000	1023.000000	2046.000000
20.360001	-0.045108	-26.658915	-3.339384	-8.865037	-9.114914	-5.339579	0.000000	-10.000000	0.250000	-12.300000	20.000000	1023.000000	1023.000000	2046.000000
20.379999	-0.045028	-26.611315	-3.149766	-8.998656	-9.391733	-5.071160	0.000000	-10.000000	0.250000	-12.016666	14.666667	1023.000000	1023.000000	2046.000000
20.400000	-0.044288	-26.174143	-3.107725	-8.948068	-9.028023	-5.090328	0.000000	-10.000000	0.233333	-11.633333	9.333333	1023.000000	1023.000000	2046.000000
20.420000	-0.044151	-26.093115	-2.857321	-8.849835	-9.294940	-5.091020	0.000000	-10.000000	0.216667	-11.416667	4.166667	1023.000000	1023.000000	2046.000000
20.440001	-0.043045	-25.439592	-2.796592	-8.864924	-9.013391	-4.764684	0.000000	-10.000000	0.200000	-11.250000	1.666667	1023.000000	1023.000000	2046.000000
20.459999	-0.042949	-25.382788	-2.621622	-8.662672	-9.130443	-4.968051	0.000000	-10.000000	0.200000	-11.183333	-1.833333	1023.000000	1023.000000	2046.000000
20.480000	-0.041910	-24.769096	-2.462029	-8.737902	-9.005552	-4.563614	0.000000	-10.000000	0.183333	-10.966667	-5.333333	1023.000000	1023.000000	2046.000000
20.500000	-0.041605	-24.588377	-2.366884	-8.525882	-8.889153	-4.806458	0.000000	-10.000000	0.166667	-10.316667	-10.166667	1023.000000	1023.000000	2046.000000
20.520000	-0.040919	-24.183296	-2.201879	-8.612018	-8.951553	-4.417846	0.000000	-10.000000	0.150000	-9.783334	-12.666667	1023.000000	1023.000000	2046.000000
20.540001	-0.040410	-23.882107	-2.170390	-8.382334	-8.676273	-4.653110	0.000000	-10.000000	0.150000	-9.200001	-16.000000	1023.000000	1023.000000	2046.000000
20.559999	-0.040272	-23.800955	-1.963122	-8.428656	-8.981163	-4.428014	0.000000	-10.000000	0.150000	-9.050000	-18.000000	1023.000000	1023.000000	2046.000000
20.580000	-0.039575	-23.388779	-2.045492	-8.320965	-8.561617	-4.460705	0.000000	-10.000000	0.150000	-8.766667	-21.000000	1023.000000	1023.000000	2046.000000
20.600000	-0.039793	-23.517685	-1.895911	-8.284975	-8.896188	-4.440611	0.000000	-10.000000	0.141667	-8.416667	-22.833334	1023.000000	1023.000000	2046.000000
20.620001	-0.039045	-23.075466	-1.969856	-8.335032	-8.537542	-4.233037	0.000000	-10.000000	0.133333	-7.616667	-26.333334	1023.000000	1023.000000	2046.000000
20.639999	-0.039433	-23.304712	-1.838857	-8.238469	-8.818439	-4.408947	0.000000	-10.000000	0.125000	-6.950000	-28.833334	1023.000000	1023.000000	2046.000000
20.660000	-0.038643	-22.837969	-1.841914	-8.328161	-8.611708	-4.056186	0.000000	-10.000000	0.125000	-6.316667	-31.166666	1023.000000	1023.000000	2046.000000
20.680000	-0.038828	-22.947065	-1.734932	-8.166133	-8.735765	-4.310236	0.000000	-10.000000	0.125000	-5.800000	-32.500000	1023.000000	1023.000000	2046.000000
20.700001	-0.038145	-22.543840	-1.692933	-8.265477	-8.652680	-3.932751	0.000000	-10.000000	0.116667	-4.783334	-34.500000	1023.000000	1023.000000	2046.000000
20.719999	-0.037905	-22.401726	-1.628021	-7.997321	-8.563067	-4.213316	0.000000	-10.000000	0.100000	-3.350000	-36.166668	1023.000000	1023.000000	2046.000000
20.740000	-0.037281	-22.033293	-1.556097	-8.083743	-8.639994	-3.753460	0.000000	-10.000000	0.075000	-0.833333	-37.333332	1023.000000	1023.000000	2046.000000
20.760000	-0.037325	-22.058979	-1.648228	-7.819299	-8.486124	-4.105328	0.000000	-10.000000	0.058333	1.183333	-37.833332	1023.000000	1023.000000	2046.000000
20.780001	-0.037427	-22.119467	-1.673090	-7.940857	-8.700938	-3.804581	0.000000	-10.000000	0.050000	3.233333	-38.000000	1023.000000	1023.000000	2046.000000
20.799999	-0.037579	-22.209173	-1.859564	-7.707813	-8.441664	-4.200132	0.000000	-10.000000	0.033333	5.116667	-38.000000	1023.000000	1023.000000	2046.000000
20.820000	-0.038019	-22.469267	-1.865694	-7.718529	-8.818077	-4.066966	0.000000	-10.000000	0.016667	7.316667	-38.000000	1023.000000	1023.000000	2046.000000
20.840000	-0.037761	-22.316839	-2.004175	-7.673835	-8.568203	-4.070625	0.000000	-10.000000	0.000000	9.116667	-38.000000	1023.000000	1023.000000	2046.000000
20.860001	-0.037488	-22.155188	-1.884314	-7.461997	-8.823689	-3.985188	0.000000	-10.000000	0.000000	9.666667	-38.000000	1023.000000	1023.000000	2046.000000
20.879999	-0.035931	-21.235111	-1.917810	-7.494493	-8.426430	-3.396379	0.000000	-10.000000	0.000000	10.250000	-38.000000	1023.000000	1023.000000	2046.000000
20.900000	-0.035709	-21.104233	-1.697181	-7.122816	-8.670383	-3.613852	0.000000	-10.000000	-0.008333	10.650001	-38.000000	1023.000000	1023.000000	2046.000000
20.920000	-0.034772	-20.550331	-1.773364	-7.099663	-8.516594	-3.160709	0.000000	-10.000000	-0.008333	11.333333	-28.000000	1023.000000	1023.000000	2046.000000
20.940001	-0.035165	-20.782345	-1.813517	-6.714383	-8.614305	-3.640141	0.000000	-10.000000	-0.016667	11.850000	-7.666667	1023.000000	1023.000000	2046.000000
20.959999	-0.036467	-21.551933	-2.150737	-6.882056	-8.845448	-3.673693	0.000000	-10.000000	-0.025000	12.633333	14.000000	1023.000000	1023.000000	2046.000000
20.980000	-0.038945	-23.016459	-2.671171	-6.805539	-8.881770	-4.657978	0.000000	-10.000000	-0.050000	13.400000	28.666666	1023.000000	1023.000000	2046.000000
21.000000	-0.041764	-24.682417	-3.280249	-7.155232	-9.443037	-4.803900	0.000000	-10.000000	-0.058333	14.466666	34.500000	1023.000000	1023.000000	2046.000000
21.020000	-0.043618	-25.778364	-3.987335	-7.181290	-9.312525	-5.297215	0.000000	-10.000000	-0.058333	15.216666	39.000000	1023.000000	1023.000000	2046.000000
21.040001	-0.045179	-26.700815	-4.298525	-7.349286	-9.875222	-5.177782	0.000000	-10.000000	-0.066667	15.916667	42.166668	1023.000000	1023.000000	2046.000000
21.059999	-0.045168	-26.694071	-4.732645	-7.185940	-9.528365	-5.247121	0.000000	-10.000000	-0.083333	16.216667	45.666668	1023.000000	1023.000000	2046.000000
21.080000	-0.045769	-27.049612	-4.713373	-7.024928	-10.077378	-5.233932	0.000000	-10.000000	-0.108333	16.700001	51.000000	1023.000000	1023.000000	2046.000000
21.100000	-0.044700	-26.417980	-4.928330	-6.844543	-9.708098	-4.937010	0.000000	-10.000000	-0.133333	17.533333	56.500000	1023.000000	1023.000000	2046.000000
21.120001	-0.044787	-26.469130	-4.798018	-6.499955	-10.098835	-5.072323	0.000000	-10.000000	-0.166667	18.333334	62.333332	1023.000000	1023.000000	2046.000000
21.139999	-0.043340	-25.613918	-4.920083	-6.409595	-9.803817	-4.480424	0.000000	-10.000000	-0.208333	19.300001	68.333336	1023.000000	1023.000000	2046.000000
21.160000	-0.042684	-25.226322	-4.753255	-5.952795	-9.870716	-4.649557	0.000000	-10.000000	-0.225000	20.200001	74.666664	1023.000000	1023.000000	2046.000000
21.180000	-0.041599	-24.585163	-4.833129	-5.793746	-9.834109	-4.124180	0.000000	-10.000000	-0.241667	21.233334	83.500000	1023.000000	1023.000000	2046.000000
21.200001	-0.040063	-23.677095	-4.778416	-5.458706	-9.429291	-4.010684	0.000000	-10.000000	-0.241667	21.916668	90.333336	1023.000000	1023.000000	2046.000000
21.219999	-0.039404	-23.287865	-4.479930	-5.326643	-9.739380	-3.741913	0.000000	-10.000000	-0.250000	22.416668	100.000000	1023.000000	1023.000000	2046.000000
21.240000	-0.037173	-21.969002	-4.495569	-5.348695	-9.154442	-2.970297	0.000000	-10.000000	-0.250000	22.733334	105.000000	1023.000000	1023.000000	2046.000000
21.260000	-0.036070	-21.317137	-4.101910	-4.996469	-9.112163	-3.106595	0.000000	-10.000000	-0.250000	23.000000	112.666664	1023.000000	1023.000000	2046.000000
21.280001	-0.034655	-20.481058	-3.909363	-5.228302	-8.964705	-2.378688	0.000000	-10.000000	-0.258333	23.100000	120.333336	1023.000000	1023.000000	2046.000000
21.299999	-0.033579	-19.845160	-3.754846	-5.166041	-8.486933	-2.437339	0.000000	-10.000000	-0.266667	23.200001	128.000000	1023.000000	1023.000000	2046.000000
21.320000	-0.033851	-20.005808	-3.575144	-5.432942	-8.723863	-2.273858	0.000000	-10.000000	-0.266667	23.266666	135.666672	1023.000000	1023.000000	2046.000000
21.340000	-0.033350	-19.709709	-3.652066	-5.550679	-8.198226	-2.308739	0.000000	-10.000000	-0.258333	23.000000	140.666672	1023.000000	1023.000000	2046.000000
21.360001	-0.034068	-20.134190	-3.471222	-5.596838	-8.548093	-2.518037	0.000000	-10.000000	-0.250000	22.733334	148.333328	1023.000000	1023.000000	2046.000000
21.379999	-0.033418	-19.750135	-3.635478	-5.699764	-8.108307	-2.306587	0.000000	-10.000000	-0.258333	22.833334	155.833328	1023.000000	1023.000000	2046.000000
21.400000	-0.033689	-19.910236	-3.323896	-5.507102	-8.459551	-2.619687	0.000000	-10.000000	-0.275000	23.216667	163.500000	1023.000000	1023.000000	2046.000000
21.420000	-0.032381	-19.136929	-3.413059	-5.526900	-8.036441	-2.160529	0.000000	-10.000000	-0.308333	23.933334	171.166672	1023.000000	1023.000000	2046.000000
21.440001	-0.031905	-18.855833	-3.012489	-5.152928	-8.265808	-2.424608	0.000000	-10.000000	-0.341667	24.416668	179.000000	1023.000000	1023.000000	2046.000000
21.459999	-0.029818	-17.622730	-2.966112	-5.033656	-7.872002	-1.750961	0.000000	-10.000000	-0.366667	24.966667	187.166672	1023.000000	1023.000000	2046.000000
21.480000	-0.028332	-16.744429	-2.566515	-4.455119	-7.811004	-1.911793	0.000000	-10.000000	-0.391667	25.333334	195.500000	1023.000000	1023.000000	2046.000000
21.500000	-0.026367	-15.582818	-2.409110	-4.234741	-7.638955	-1.300012	0.000000	-10.000000	-0.391667	25.816668	203.833328	1023.000000	1023.000000	2046.000000
21.520000	-0.024173	-14.285998	-2.127463	-3.697060	-7.226683	-1.234792	0.000000	-10.000000	-0.408333	26.266668	212.333328	1023.000000	1023.000000	2046.000000
21.540001	-0.022477	-13.283714	-1.788398	-3.387156	-7.300762	-0.807399	0.000000	-10.000000	-0.408333	26.716667	221.000000	1023.000000	1023.000000	2046.000000
21.559999	-0.019936	-11.782418	-1.601350	-2.889412	-6.716254	-0.575401	0.000000	-10.000000	-0.433333	27.183334	230.000000	1023.000000	1023.000000	2046.000000
21.580000	-0.018590	-10.986693	-1.266773	-2.586643	-6.852964	-0.280314	0.000000	-10.000000	-0.441667	27.800001	239.000000	1023.000000	1023.000000	2046.000000
21.600000	-0.016177	-9.560672	-1.107927	-2.170983	-6.305423	0.023661	0.000000	-10.000000	-0.450000	28.216667	248.166672	1023.000000	1023.000000	2046.000000
21.620001	-0.014977	-8.851335	-0.794067	-1.882435	-6.456140	0.281307	0.000000	-10.000000	-0.450000	28.550001	257.500000	1023.000000	1023.000000	2046.000000
21.639999	-0.012750	-7.535527	-0.679686	-1.465719	-5.923358	0.533237	0.000000	-10.000000	-0.466667	28.733334	267.000000	1023.000000	1023.000000	2046.000000
21.660000	-0.011669	-6.896316	-0.385926	-1.188365	-6.097865	0.775840	0.000000	-10.000000	-0.500000	29.183334	276.500000	1023.000000	1023.000000	2046.000000
21.680000	-0.009626	-5.688954	-0.290177	-0.894227	-5.629774	1.125223	0.000000	-10.000000	-0.516667	29.416666	286.000000	1023.000000	1023.000000	2046.000000
21.700001	-0.008668	-5.123017	0.010934	-0.506617	-5.800882	1.173547	0.000000	-10.000000	-0.533333	29.616667	295.666656	1023.000000	1023.000000	2046.000000
21.719999	-0.006520	-3.853368	0.028179	-0.290106	-5.291221	1.699780	0.000000	-10.000000	-0.533333	29.566668	305.500000	1023.000000	1023.000000	2046.000000
21.740000	-0.005761	-3.404876	0.429120	0.178582	-5.531504	1.518926	0.000000	-10.000000	-0.558333	29.766666	315.500000	1023.000000	1023.000000	2046.000000
21.760000	-0.004135	-2.443544	0.338243	0.280628	-5.053663	1.991249	0.000000	-10.000000	-0.566667	30.133333	325.500000	1023.000000	1023.000000	2046.000000
21.780001	-0.004057	-2.397712	0.589574	0.742805	-5.288797	1.558706	0.000000	-10.000000	-0.566667	30.683334	335.500000	1023.000000	1023.000000	2046.000000
21.799999	-0.002942	-1.738972	0.403755	0.848414	-4.954928	1.963788	0.000000	-10.000000	-0.558333	30.933334	345.666656	1023.000000	1023.000000	2046.000000
21.820000	-0.002302	-1.360223	0.728674	1.364035	-5.142577	1.689644	0.000000	-10.000000	-0.550000	30.916666	356.000000	1023.000000	1023.000000	2046.000000
21.840000	-0.000562	-0.332224	0.628112	1.480147	-4.806403	2.365919	0.000000	-10.000000	-0.550000	30.799999	366.333344	1023.000000	1023.000000	2046.000000
21.860001	0.000994	0.587198	1.068648	2.140844	-4.869449	2.247155	0.000000	-10.000000	-0.558333	30.983334	376.500000	1023.000000	1023.000000	2046.000000
21.879999	0.002998	1.772041	1.051934	2.331048	-4.558747	2.947806	0.000000	-10.000000	-0.566667	31.083334	386.833344	1023.000000	1023.000000	2046.000000
21.900000	0.004486	2.651099	1.378879	2.919659	-4.474890	2.827452	0.000000	-10.000000	-0.566667	31.233334	397.166656	1023.000000	1023.000000	2046.000000
21.920000	0.005161	3.050180	1.327176	3.164199	-4.505631	3.064437	0.000000	-10.000000	-0.566667	31.200001	407.666656	1023.000000	1023.000000	2046.000000
21.940001	0.005681	3.357384	1.376094	3.418187	-4.424447	2.987550	0.000000	-10.000000	-0.575000	31.150000	418.000000	1023.000000	1023.000000	2046.000000
21.959999	0.003977	2.350648	1.148090	3.484405	-4.679730	2.397884	0.000000	-10.000000	-0.583333	31.100000	428.333344	1023.000000	1023.000000	2046.000000
21.980000	0.002056	1.214809	0.502310	3.267143	-4.736803	2.182159	0.000000	-10.000000	-0.591667	31.000000	438.833344	1023.000000	1023.000000	2046.000000
22.000000	-0.000438	-0.258759	0.127740	3.379613	-5.240224	1.474112	0.000000	-10.000000	-0.575000	31.133333	449.166656	1023.000000	1023.000000	2046.000000
22.020000	-0.001756	-1.037929	-0.555162	3.193286	-5.279247	1.603195	0.000000	-10.000000	-0.558333	30.816668	459.666656	1023.000000	1023.000000	2046.000000
22.040001	-0.002352	-1.390221	-0.612222	3.393116	-5.489714	1.318599	0.000000	-10.000000	-0.533333	30.800001	470.000000	1023.000000	1023.000000	2046.000000
22.059999	-0.002403	-1.419967	-0.998216	3.417887	-5.417545	1.577907	0.000000	-10.000000	-0.516667	30.266666	480.333344	1023.000000	1023.000000	2046.000000
22.080000	-0.001760	-1.040103	-0.898853	3.684834	-5.442037	1.615952	0.000000	-10.000000	-0.508333	30.000000	490.500000	1023.000000	1023.000000	2046.000000
22.100000	-0.001366	-0.807341	-0.973463	3.965268	-5.498384	1.699239	0.000000	-10.000000	-0.491667	29.416668	500.500000	1023.000000	1023.000000	2046.000000
22.120001	-0.000347	-0.204835	-0.982762	4.124811	-5.386826	2.039941	0.000000	-10.000000	-0.483333	28.916668	510.500000	1023.000000	1023.000000	2046.000000
22.139999	0.000272	0.160888	-0.727690	4.526796	-5.591916	1.953698	0.000000	-10.000000	-0.441667	28.316668	520.166687	1023.000000	1023.000000	2046.000000
22.160000	0.001646	0.973029	-0.832634	4.679331	-5.302399	2.428730	0.000000	-10.000000	-0.408333	27.300001	529.666687	1023.000000	1023.000000	2046.000000
22.180000	0.002490	1.471602	-0.501401	5.103863	-5.464918	2.334058	0.000000	-10.000000	-0.350000	26.600000	538.833313	1023.000000	1023.000000	2046.000000
22.200001	0.004050	2.393410	-0.627866	5.218621	-5.062097	2.864752	0.000000	-10.000000	-0.341667	25.933334	548.000000	1023.000000	1023.000000	2046.000000
22.219999	0.005138	3.036527	-0.294855	5.534727	-5.088968	2.885623	0.000000	-10.000000	-0.333333	25.450001	556.833313	1023.000000	1023.000000	2046.000000
22.240000	0.006644	3.926771	-0.374744	5.540364	-4.737232	3.498383	0.000000	-10.000000	-0.341667	24.916666	565.500000	1023.000000	1023.000000	2046.000000
22.260000	0.007788	4.602617	0.025717	5.780577	-4.719708	3.516032	0.000000	-10.000000	-0.333333	24.450001	573.833313	1023.000000	1023.000000	2046.000000
22.280001	0.009140	5.401878	0.043123	5.614257	-4.375168	4.119667	0.000000	-10.000000	-0.316667	24.216667	582.000000	1023.000000	1023.000000	2046.000000
22.299999	0.009784	5.782363	0.331648	5.618573	-4.285968	4.118110	0.000000	-10.000000	-0.291667	23.966667	590.000000	1023.000000	1023.000000	2046.000000
22.320000	0.009901	5.851614	0.151752	5.318964	-3.982921	4.363820	0.000000	-10.000000	-0.266667	23.083334	598.000000	1023.000000	1023.000000	2046.000000
22.340000	0.009693	5.728590	0.399166	5.187941	-4.025553	4.167036	0.000000	-10.000000	-0.250000	22.416666	606.000000	1023.000000	1023.000000	2046.000000
22.360001	0.009230	5.455083	0.129848	4.904943	-3.837897	4.258189	0.000000	-10.000000	-0.258333	21.600000	613.666687	1023.000000	1023.000000	2046.000000
22.379999	0.009096	5.376006	0.334849	4.841445	-3.963694	4.163406	0.000000	-10.000000	-0.233333	21.350000	621.000000	1023.000000	1023.000000	2046.000000
22.400000	0.009203	5.438866	0.219186	4.821004	-3.814617	4.213293	0.000000	-10.000000	-0.233333	20.983334	628.166687	1023.000000	1023.000000	2046.000000
22.420000	0.009688	5.725513	0.448480	4.820533	-3.893885	4.350385	0.000000	-10.000000	-0.191667	20.566668	635.166687	1023.000000	1023.000000	2046.000000
22.440001	0.010652	6.295570	0.720602	5.141606	-3.803556	4.236918	0.000000	-10.000000	-0.200000	20.083334	642.166687	1023.000000	1023.000000	2046.000000
22.459999	0.011993	7.088013	0.802044	5.265090	-3.587033	4.607912	0.000000	-10.000000	-0.166667	19.566668	648.833313	1023.000000	1023.000000	2046.000000
22.480000	0.013672	8.080087	1.291940	5.617851	-3.517443	4.687738	0.000000	-10.000000	-0.166667	19.066668	655.500000	1023.000000	1023.000000	2046.000000
22.500000	0.015200	8.983385	1.320814	5.866705	-3.180093	4.975960	0.000000	-10.000000	-0.150000	18.666668	662.000000	1023.000000	1023.000000	2046.000000
22.520000	0.016892	9.982946	1.810164	6.070156	-3.189457	5.292084	0.000000	-10.000000	-0.150000	18.300001	668.333313	1023.000000	1023.000000	2046.000000
22.540001	0.018533	10.953123	1.915515	6.445295	-2.850642	5.442955	0.000000	-10.000000	-0.133333	17.783333	674.500000	1023.000000	1023.000000	2046.000000
22.559999	0.019999	11.819281	2.221654	6.632286	-2.805544	5.770885	0.000000	-10.000000	-0.116667	17.416666	680.500000	1023.000000	1023.000000	2046.000000
22.580000	0.021582	12.755174	2.527472	7.035698	-2.606274	5.798277	0.000000	-10.000000	-0.100000	16.916666	686.500000	1023.000000	1023.000000	2046.000000
22.600000	0.022720	13.427634	2.544915	7.211795	-2.396346	6.067270	0.000000	-10.000000	-0.100000	16.766666	692.166687	1023.000000	1023.000000	2046.000000
22.620001	0.024142	14.268123	2.961222	7.464574	-2.372668	6.214993	0.000000	-10.000000	-0.108333	16.783333	697.833313	1023.000000	1023.000000	2046.000000
22.639999	0.025206	14.896916	2.904231	7.690201	-2.073346	6.375831	0.000000	-10.000000	-0.108333	16.933334	703.333313	1023.000000	1023.000000	2046.000000
22.660000	0.026508	15.666108	3.384025	7.858434	-2.188781	6.612429	0.000000	-10.000000	-0.108333	16.950001	709.000000	1023.000000	1023.000000	2046.000000
22.680000	0.027752	16.401442	3.325986	8.190532	-1.871670	6.756594	0.000000	-10.000000	-0.100000	16.750000	714.666687	1023.000000	1023.000000	2046.000000
22.700001	0.028560	16.879156	3.616316	8.280212	-1.982207	6.964834	0.000000	-10.000000	-0.100000	16.566668	720.333313	1023.000000	1023.000000	2046.000000
22.719999	0.029530	17.451969	3.629194	8.578034	-1.708267	6.953007	0.000000	-10.000000	-0.100000	16.416668	726.000000	1023.000000	1023.000000	2046.000000
22.740000	0.030219	17.859200	3.805597	8.702728	-1.771063	7.121936	0.000000	-10.000000	-0.091667	16.266666	731.500000	1023.000000	1023.000000	2046.000000
22.760000	0.031428	18.573841	4.003191	8.979119	-1.595091	7.186624	0.000000	-10.000000	-0.083333	15.933333	737.000000	1023.000000	1023.000000	2046.000000
22.780001	0.031986	18.903992	3.984780	9.169712	-1.538241	7.287741	0.000000	-10.000000	-0.066667	15.683333	742.333313	1023.000000	1023.000000	2046.000000
22.799999	0.032811	19.391310	4.238555	9.174810	-1.515695	7.493638	0.000000	-10.000000	-0.058333	15.183333	747.500000	1023.000000	1023.000000	2046.000000
22.820000	0.032817	19.394680	4.003627	9.334945	-1.361103	7.417211	0.000000	-10.000000	-0.041667	14.800000	752.666687	1023.000000	1023.000000	2046.000000
22.840000	0.033061	19.539259	4.272752	9.348022	-1.603537	7.522022	0.000000	-10.000000	-0.025000	14.450001	757.666687	1023.000000	1023.000000	2046.000000
22.860001	0.032891	19.438318	4.133607	9.606576	-1.531767	7.229901	0.000000	-10.000000	-0.008333	14.233334	762.666687	1023.000000	1023.000000	2046.000000
22.879999	0.031389	18.550608	4.039224	9.376791	-1.768766	6.903359	0.000000	-10.000000	-0.016667	14.000000	767.333313	1023.000000	1023.000000	2046.000000
22.900000	0.028945	17.106297	3.579937	9.194421	-1.882627	6.214566	0.000000	-10.000000	-0.033333	13.550000	772.166687	1023.000000	1023.000000	2046.000000
22.920000	0.025415	15.020154	2.848645	8.835241	-2.301581	5.637849	0.000000	-10.000000	-0.041667	12.916667	776.666687	1023.000000	1023.000000	2046.000000
22.940001	0.023317	13.780428	2.481705	8.518514	-2.602819	5.383029	0.000000	-10.000000	-0.025000	12.050000	781.000000	1023.000000	1023.000000	2046.000000
22.959999	0.021573	12.749458	1.841501	8.408743	-2.640522	5.139736	0.000000	-10.000000	-0.008333	11.116667	785.000000	1023.000000	1023.000000	2046.000000
22.980000	0.021095	12.466865	1.863265	8.236248	-2.888147	5.255500	0.000000	-10.000000	0.000000	10.450000	789.000000	1023.000000	1023.000000	2046.000000
23.000000	0.020552	12.146459	1.534292	8.436050	-2.870090	5.046206	0.000000	-10.000000	0.000000	9.800000	792.666687	1023.000000	1023.000000	2046.000000
23.020000	0.020523	12.129044	1.682892	8.392835	-3.135988	5.189305	0.000000	-10.000000	0.000000	9.366667	796.166687	1023.000000	1023.000000	2046.000000
23.040001	0.020854	12.324644	1.553558	8.654389	-3.034429	5.151127	0.000000	-10.000000	0.000000	8.533334	799.333313	1023.000000	1023.000000	2046.000000
23.059999	0.020803	12.294315	1.610743	8.657502	-3.225402	5.251472	0.000000	-10.000000	0.016667	7.466667	802.500000	1023.000000	1023.000000	2046.000000
23.080000	0.021528	12.723192	1.617177	8.868157	-3.070052	5.307910	0.000000	-10.000000	0.041667	5.750000	805.166687	1023.000000	1023.000000	2046.000000
23.100000	0.021486	12.697951	1.483997	8.980914	-3.061507	5.294547	0.000000	-10.000000	0.066667	3.900000	807.333313	1023.000000	1023.000000	2046.000000
23.120001	0.022348	13.207819	1.748501	8.957935	-3.090052	5.591435	0.000000	-10.000000	0.075000	1.916667	808.833313	1023.000000	1023.000000	2046.000000
23.139999	0.022509	13.302956	1.576018	9.114457	-2.911334	5.523813	0.000000	-10.000000	0.083333	-0.050000	809.666687	1023.000000	1023.000000	2046.000000
23.160000	0.023258	13.745238	1.862876	8.878121	-2.984159	5.988400	0.000000	-10.000000	0.091667	-1.766667	810.000000	1023.000000	1023.000000	2046.000000
23.180000	0.024045	14.210349	1.767002	9.058784	-2.654894	6.039457	0.000000	-10.000000	0.100000	-3.400000	810.000000	1023.000000	1023.000000	2046.000000
23.200001	0.024271	14.343914	2.015853	8.800089	-2.745408	6.273380	0.000000	-10.000000	0.100000	-4.600000	810.000000	1023.000000	1023.000000	2046.000000
23.219999	0.024821	14.669180	2.001470	8.706150	-2.408929	6.370489	0.000000	-10.000000	0.100000	-5.566667	810.000000	1023.000000	1023.000000	2046.000000
23.240000	0.023791	14.060697	1.981656	8.262520	-2.519828	6.336349	0.000000	-10.000000	0.091667	-6.266667	810.000000	1023.000000	1023.000000	2046.000000
23.260000	0.023265	13.749832	1.939806	7.979972	-2.367449	6.197503	0.000000	-10.000000	0.100000	-6.750000	810.000000	1023.000000	1023.000000	2046.000000
23.280001	0.021586	12.757195	1.707303	7.554690	-2.467514	5.962716	0.000000	-10.000000	0.100000	-7.200000	810.000000	1023.000000	1023.000000	2046.000000
23.299999	0.021086	12.462104	1.663475	7.338355	-2.411056	5.871330	0.000000	-10.000000	0.108333	-7.183333	810.000000	1023.000000	1023.000000	2046.000000
23.320000	0.019968	11.800836	1.530462	7.108210	-2.491586	5.653750	0.000000	-10.000000	0.100000	-7.233334	810.000000	1023.000000	1023.000000	2046.000000
23.340000	0.020114	11.887362	1.751341	6.929111	-2.502776	5.709686	0.000000	-10.000000	0.100000	-7.433333	806.666687	1023.000000	1023.000000	2046.000000
23.360001	0.019726	11.657803	1.742168	6.927804	-2.512090	5.499920	0.000000	-10.000000	0.100000	-7.966667	799.333313	1023.000000	1023.000000	2046.000000
23.379999	0.020655	12.206968	2.088947	6.830427	-2.487690	5.775285	0.000000	-10.000000	0.108333	-8.433333	791.000000	1023.000000	1023.000000	2046.000000
23.400000	0.020904	12.354031	2.125259	7.036510	-2.385772	5.578034	0.000000	-10.000000	0.116667	-8.733334	785.000000	1023.000000	1023.000000	2046.000000
23.420000	0.022043	13.027294	2.552933	6.879565	-2.399294	5.994091	0.000000	-10.000000	0.116667	-8.800000	782.000000	1023.000000	1023.000000	2046.000000
23.440001	0.022822	13.487851	2.548062	7.230253	-2.110714	5.820251	0.000000	-10.000000	0.116667	-8.866667	779.000000	1023.000000	1023.000000	2046.000000
23.459999	0.023559	13.923307	2.932884	7.076927	-2.198531	6.112028	0.000000	-10.000000	0.125000	-8.833333	776.000000	1023.000000	1023.000000	2046.000000
23.480000	0.024412	14.427271	2.983275	7.357611	-1.911642	5.998028	0.000000	-10.000000	0.141667	-8.933333	773.000000	1023.000000	1023.000000	2046.000000
23.500000	0.024685	14.588816	3.204539	7.262822	-1.931875	6.053329	0.000000	-10.000000	0.150000	-9.283334	769.000000	1023.000000	1023.000000	2046.000000
23.520000	0.025367	14.991709	3.322912	7.444339	-1.756214	5.980672	0.000000	-10.000000	0.150000	-9.683333	766.000000	1023.000000	1023.000000	2046.000000
23.540001	0.025203	14.894699	3.451570	7.328991	-1.808237	5.922375	0.000000	-10.000000	0.150000	-10.200000	762.833313	1023.000000	1023.000000	2046.000000
23.559999	0.026201	15.485067	3.691390	7.404357	-1.648399	6.037720	0.000000	-10.000000	0.150000	-10.666667	760.500000	1023.000000	1023.000000	2046.000000
23.580000	0.026200	15.484360	3.716856	7.474395	-1.644640	5.937748	0.000000	-10.000000	0.158333	-11.233334	756.833313	1023.000000	1023.000000	2046.000000
23.600000	0.027439	16.216358	3.883798	7.575658	-1.465560	6.222461	0.000000	-10.000000	0.175000	-12.000000	753.000000	1023.000000	1023.000000	2046.000000
23.620001	0.027130	16.033745	3.873394	7.650787	-1.535490	6.045053	0.000000	-10.000000	0.191667	-12.666667	749.000000	1023.000000	1023.000000	2046.000000
23.639999	0.028005	16.550665	4.092176	7.627523	-1.480392	6.311359	0.000000	-10.000000	0.216667	-13.583334	744.833313	1023.000000	1023.000000	2046.000000
23.660000	0.027604	16.313843	4.015078	7.671557	-1.452623	6.079831	0.000000	-10.000000	0.233333	-14.416667	740.333313	1023.000000	1023.000000	2046.000000
23.680000	0.027633	16.330921	4.268343	7.385052	-1.580114	6.257641	0.000000	-10.000000	0.258333	-15.400001	735.500000	1023.000000	1023.000000	2046.000000
23.700001	0.026286	15.535211	4.025535	7.188747	-1.509460	5.830389	0.000000	-10.000000	0.275000	-16.500000	730.333313	1023.000000	1023.000000	2046.000000
23.719999	0.025733	15.208395	4.122457	6.762223	-1.572058	5.895773	0.000000	-10.000000	0.291667	-17.583334	725.000000	1023.000000	1023.000000	2046.000000
23.740000	0.024121	14.255341	3.910102	6.718869	-1.677912	5.304282	0.000000	-10.000000	0.333333	-18.583334	719.000000	1023.000000	1023.000000	2046.000000
23.760000	0.023455	13.862062	4.020820	6.409986	-1.938335	5.369590	0.000000	-10.000000	0.366667	-19.450001	712.833313	1023.000000	1023.000000	2046.000000
23.780001	0.021748	12.852901	3.681911	6.474374	-2.013961	4.710576	0.000000	-10.000000	0.400000	-20.033333	706.166687	1023.000000	1023.000000	2046.000000
23.799999	0.019737	11.664505	3.494548	6.055187	-2.374665	4.489436	0.000000	-10.000000	0.400000	-20.299999	699.666687	1023.000000	1023.000000	2046.000000
23.820000	0.016095	9.512400	2.777756	5.874990	-2.660596	3.520249	0.000000	-10.000000	0.400000	-20.333334	692.833313	1023.000000	1023.000000	2046.000000
23.840000	0.012847	7.592437	2.295302	5.239360	-3.157843	3.215618	0.000000	-10.000000	0.400000	-20.416666	686.166687	1023.000000	1023.000000	2046.000000
23.860001	0.009688	5.725650	1.578968	5.073535	-3.429533	2.502680	0.000000	-10.000000	0.400000	-20.583334	679.333313	1023.000000	1023.000000	2046.000000
23.879999	0.008035	4.748854	1.337402	4.593287	-3.733944	2.552109	0.000000	-10.000000	0.408333	-20.566666	672.500000	1023.000000	1023.000000	2046.000000
23.900000	0.006498	3.840061	0.902297	4.706508	-3.843856	2.075112	0.000000	-10.000000	0.408333	-20.400000	665.500000	1023.000000	1023.000000	2046.000000
23.920000	0.005595	3.306625	0.853841	4.439692	-4.139233	2.152324	0.000000	-10.000000	0.408333	-20.299999	658.666687	1023.000000	1023.000000	2046.000000
23.940001	0.004873	2.880232	0.599789	4.617347	-4.195368	1.858464	0.000000	-10.000000	0.400000	-20.133333	651.833313	1023.000000	1023.000000	2046.000000
23.959999	0.004189	2.475835	0.596688	4.374900	-4.439577	1.943824	0.000000	-10.000000	0.400000	-20.283333	645.166687	1023.000000	1023.000000	2046.000000
23.980000	0.004029	2.380952	0.451643	4.550279	-4.401203	1.780234	0.000000	-10.000000	0.400000	-20.549999	638.333313	1023.000000	1023.000000	2046.000000
24.000000	0.003544	2.094287	0.445001	4.386416	-4.586804	1.849674	0.000000	-10.000000	0.400000	-20.950001	631.500000	1023.000000	1023.000000	2046.000000
24.020000	0.003790	2.239981	0.379832	4.525063	-4.508295	1.843381	0.000000	-10.000000	0.408333	-21.233334	624.500000	1023.000000	1023.000000	2046.000000
24.040001	0.003256	1.924173	0.387293	4.278190	-4.623508	1.882198	0.000000	-10.000000	0.416667	-21.283335	617.500000	1023.000000	1023.000000	2046.000000
24.059999	0.003615	2.136216	0.391737	4.228757	-4.520351	2.036073	0.000000	-10.000000	0.433333	-21.516668	610.333313	1023.000000	1023.000000	2046.000000
24.080000	0.003460	2.044783	0.387304	3.970422	-4.455362	2.142419	0.000000	-10.000000	0.441667	-21.683334	603.166687	1023.000000	1023.000000	2046.000000
24.100000	0.004124	2.437104	0.587832	3.774389	-4.380435	2.455319	0.000000	-10.000000	0.450000	-21.883333	595.833313	1023.000000	1023.000000	2046.000000
24.120001	0.003362	1.986832	0.573088	3.408023	-4.255740	2.261460	0.000000	-10.000000	0.450000	-22.000000	588.500000	1023.000000	1023.000000	2046.000000
24.139999	0.003023	1.786426	0.720887	2.830024	-4.296656	2.532171	0.000000	-10.000000	0.450000	-22.049999	581.166687	1023.000000	1023.000000	2046.000000
24.160000	0.001316	0.777797	0.542692	2.443433	-4.183635	1.975308	0.000000	-10.000000	0.450000	-22.250000	573.833313	1023.000000	1023.000000	2046.000000
24.180000	-0.000049	-0.028981	0.578669	1.773673	-4.311943	1.930620	0.000000	-10.000000	0.450000	-22.433334	566.500000	1023.000000	1023.000000	2046.000000
24.200001	-0.001400	-0.827522	0.406411	1.482157	-4.232812	1.516721	0.000000	-10.000000	0.458333	-22.550001	558.833313	1023.000000	1023.000000	2046.000000
24.219999	-0.002934	-1.734212	0.397798	0.906903	-4.325575	1.286662	0.000000	-10.000000	0.475000	-22.750000	551.333313	1023.000000	1023.000000	2046.000000
24.240000	-0.003706	-2.190279	0.414564	0.670742	-4.336362	1.060777	0.000000	-10.000000	0.508333	-22.800001	543.666687	1023.000000	1023.000000	2046.000000
24.260000	-0.004965	-2.934272	0.415542	0.244430	-4.373918	0.779674	0.000000	-10.000000	0.500000	-23.033333	536.166687	1023.000000	1023.000000	2046.000000
24.280001	-0.004880	-2.884127	0.645529	0.009594	-4.474273	0.935023	0.000000	-10.000000	0.483333	-23.150000	528.500000	1023.000000	1023.000000	2046.000000
24.299999	-0.005551	-3.280465	0.636646	-0.096417	-4.367826	0.547133	0.000000	-10.000000	0.483333	-23.466667	520.833313	1023.000000	1023.000000	2046.000000
24.320000	-0.005224	-3.087236	0.921903	-0.325930	-4.443639	0.760430	0.000000	-10.000000	0.516667	-23.700001	513.000000	1023.000000	1023.000000	2046.000000
24.340000	-0.005056	-2.987818	1.018578	-0.198345	-4.302140	0.494088	0.000000	-10.000000	0.550000	-23.950001	505.000000	1023.000000	1023.000000	2046.000000
24.360001	-0.005271	-3.115271	1.120968	-0.392966	-4.269557	0.426283	0.000000	-10.000000	0.550000	-24.100000	497.000000	1023.000000	1023.000000	2046.000000
24.379999	-0.004741	-2.802186	1.341769	-0.426530	-4.241838	0.524413	0.000000	-10.000000	0.550000	-24.250000	489.000000	1023.000000	1023.000000	2046.000000
24.400000	-0.005258	-3.107442	1.347856	-0.525014	-4.120731	0.190447	0.000000	-10.000000	0.550000	-24.350000	481.000000	1023.000000	1023.000000	2046.000000
24.420000	-0.004940	-2.919297	1.574653	-0.618869	-4.199810	0.324730	0.000000	-10.000000	0.566667	-24.550001	473.000000	1023.000000	1023.000000	2046.000000
24.440001	-0.005408	-3.196178	1.559449	-0.633157	-4.040626	-0.081845	0.000000	-10.000000	0.575000	-24.816668	464.666656	1023.000000	1023.000000	2046.000000
24.459999	-0.005282	-3.121698	1.747406	-0.822834	-4.144290	0.098020	0.000000	-10.000000	0.591667	-25.200001	456.333344	1023.000000	1023.000000	2046.000000
24.480000	-0.005742	-3.393250	1.732163	-0.800413	-4.045352	-0.279648	0.000000	-10.000000	0.583333	-25.450001	447.833344	1023.000000	1023.000000	2046.000000
24.500000	-0.005947	-3.514821	1.850234	-0.983317	-4.201871	-0.179867	0.000000	-10.000000	0.575000	-25.549999	439.500000	1023.000000	1023.000000	2046.000000
24.520000	-0.006289	-3.716650	1.794277	-0.982278	-4.092617	-0.436031	0.000000	-10.000000	0.575000	-25.633333	431.000000	1023.000000	1023.000000	2046.000000
24.540001	-0.006723	-3.973213	1.857102	-1.164858	-4.225997	-0.439460	0.000000	-10.000000	0.566667	-25.650000	422.500000	1023.000000	1023.000000	2046.000000
24.559999	-0.006715	-3.968696	1.868654	-1.151458	-4.153083	-0.532809	0.000000	-10.000000	0.566667	-25.633333	413.833344	1023.000000	1023.000000	2046.000000
24.580000	-0.007068	-4.177367	1.894826	-1.249076	-4.158678	-0.664440	0.000000	-10.000000	0.550000	-25.316668	405.333344	1023.000000	1023.000000	2046.000000
24.600000	-0.006594	-3.897341	2.034745	-1.203323	-4.363575	-0.365188	0.000000	-10.000000	0.541667	-25.066668	396.666656	1023.000000	1023.000000	2046.000000
24.620001	-0.007083	-4.185768	1.830766	-1.118849	-4.236466	-0.661219	0.000000	-10.000000	0.541667	-24.933334	388.333344	1023.000000	1023.000000	2046.000000
24.639999	-0.007562	-4.469303	1.756607	-1.194964	-4.456388	-0.574559	0.000000	-10.000000	0.541667	-24.750000	380.000000	1023.000000	1023.000000	2046.000000
24.660000	-0.008203	-4.847806	1.626587	-1.172398	-4.468359	-0.833637	0.000000	-10.000000	0.550000	-24.533333	372.000000	1023.000000	1023.000000	2046.000000
24.680000	-0.009420	-5.567412	1.454619	-1.453558	-4.593803	-0.974670	0.000000	-10.000000	0.550000	-24.233334	363.666656	1023.000000	1023.000000	2046.000000
24.700001	-0.009289	-5.489636	1.571350	-1.456598	-4.794769	-0.809619	0.000000	-10.000000	0.525000	-23.783335	355.500000	1023.000000	1023.000000	2046.000000
24.719999	-0.009648	-5.701920	1.488086	-1.525446	-4.669174	-0.995386	0.000000	-10.000000	0.508333	-23.366667	347.500000	1023.000000	1023.000000	2046.000000
24.740000	-0.009454	-5.587225	1.607928	-1.629095	-4.861498	-0.704561	0.000000	-10.000000	0.475000	-22.833334	339.833344	1023.000000	1023.000000	2046.000000
24.760000	-0.010007	-5.914133	1.513028	-1.569236	-4.805858	-1.052067	0.000000	-10.000000	0.466667	-22.716667	332.166656	1023.000000	1023.000000	2046.000000
24.780001	-0.010888	-6.434857	1.356387	-1.641712	-4.995311	-1.154221	0.000000	-10.000000	0.450000	-22.350000	324.500000	1023.000000	1023.000000	2046.000000
24.799999	-0.012386	-7.320014	1.043700	-1.656382	-5.173957	-1.533375	0.000000	-10.000000	0.441667	-22.066668	317.000000	1023.000000	1023.000000	2046.000000
24.820000	-0.015675	-9.263907	0.481795	-1.853810	-5.552521	-2.339372	0.000000	-10.000000	0.425000	-21.466667	309.666656	1023.000000	1023.000000	2046.000000
24.840000	-0.018732	-11.070832	-0.083343	-2.190663	-6.061922	-2.734905	0.000000	-10.000000	0.400000	-20.916666	302.500000	1023.000000	1023.000000	2046.000000
24.860001	-0.022395	-13.235334	-0.879276	-2.542315	-6.357437	-3.456306	0.000000	-10.000000	0.383333	-20.200001	295.500000	1023.000000	1023.000000	2046.000000
24.879999	-0.024659	-14.573640	-1.325784	-2.795574	-6.882903	-3.569380	0.000000	-10.000000	0.375000	-19.766666	288.833344	1023.000000	1023.000000	2046.000000
24.900000	-0.026281	-15.532197	-1.810667	-2.887385	-6.910808	-3.923337	0.000000	-10.000000	0.375000	-19.366667	282.166656	1023.000000	1023.000000	2046.000000
24.920000	-0.027489	-16.246197	-2.090080	-2.967320	-7.214460	-3.974338	0.000000	-10.000000	0.375000	-19.183334	275.833344	1023.000000	1023.000000	2046.000000
24.940001	-0.028200	-16.666330	-2.267545	-2.973906	-7.399916	-4.024964	0.000000	-10.000000	0.366667	-18.933334	269.333344	1023.000000	1023.000000	2046.000000
24.959999	-0.029115	-17.207138	-2.497400	-3.002978	-7.507398	-4.199361	0.000000	-10.000000	0.358333	-18.816668	263.000000	1023.000000	1023.000000	2046.000000
24.980000	-0.029108	-17.203032	-2.419816	-3.034229	-7.812316	-3.936671	0.000000	-10.000000	0.350000	-18.816668	256.666656	1023.000000	1023.000000	2046.000000
25.000000	-0.029598	-17.492222	-2.587834	-2.961428	-7.749372	-4.193587	0.000000	-10.000000	0.350000	-18.783333	250.500000	1023.000000	1023.000000	2046.000000
25.020000	-0.029545	-17.461287	-2.575343	-2.953306	-8.020952	-3.911685	0.000000	-10.000000	0.350000	-18.750000	244.166672	1023.000000	1023.000000	2046.000000
25.040001	-0.029478	-17.421648	-2.635645	-2.960490	-7.885255	-3.940259	0.000000	-10.000000	0.358333	-18.866667	237.833328	1023.000000	1023.000000	2046.000000
25.059999	-0.029617	-17.503450	-2.678842	-3.095155	-7.973445	-3.756006	0.000000	-10.000000	0.358333	-18.933334	231.500000	1023.000000	1023.000000	2046.000000
25.080000	-0.028976	-17.124763	-2.538016	-3.226327	-7.929352	-3.431068	0.000000	-10.000000	0.366667	-19.166668	225.166672	1023.000000	1023.000000	2046.000000
25.100000	-0.028861	-17.056866	-2.528542	-3.411937	-7.773570	-3.342816	0.000000	-10.000000	0.366667	-19.316668	218.833328	1023.000000	1023.000000	2046.000000
25.120001	-0.028563	-16.880676	-2.198674	-3.775123	-7.910621	-2.996256	0.000000	-10.000000	0.383333	-19.500000	212.333328	1023.000000	1023.000000	2046.000000
25.139999	-0.029103	-17.199879	-2.170566	-4.193430	-7.672524	-3.163359	0.000000	-10.000000	0.375000	-19.516666	206.000000	1023.000000	1023.000000	2046.000000
25.160000	-0.029867	-17.651108	-2.060157	-4.703909	-7.825025	-3.062017	0.000000	-10.000000	0.366667	-19.283333	199.333328	1023.000000	1023.000000	2046.000000
25.180000	-0.031260	-18.474792	-2.190352	-5.169436	-7.648525	-3.466479	0.000000	-10.000000	0.350000	-19.066668	192.833328	1023.000000	1023.000000	2046.000000
25.200001	-0.032538	-19.230000	-2.220415	-5.639232	-7.842453	-3.527899	0.000000	-10.000000	0.350000	-18.950001	186.500000	1023.000000	1023.000000	2046.000000
25.219999	-0.033594	-19.854086	-2.283204	-5.974690	-7.745286	-3.850907	0.000000	-10.000000	0.350000	-18.950001	180.333328	1023.000000	1023.000000	2046.000000
25.240000	-0.034568	-20.429705	-2.311761	-6.260187	-7.898430	-3.959325	0.000000	-10.000000	0.350000	-18.816668	174.000000	1023.000000	1023.000000	2046.000000
25.260000	-0.035203	-20.804962	-2.295392	-6.582732	-7.844875	-4.081964	0.000000	-10.000000	0.333333	-18.533333	167.666672	1023.000000	1023.000000	2046.000000
25.280001	-0.035975	-21.261431	-2.307305	-6.796860	-7.968367	-4.188899	0.000000	-10.000000	0.333333	-18.150000	161.500000	1023.000000	1023.000000	2046.000000
25.299999	-0.035981	-21.264482	-2.150055	-7.040408	-8.048778	-4.025243	0.000000	-10.000000	0.316667	-17.833334	155.500000	1023.000000	1023.000000	2046.000000
25.320000	-0.036146	-21.362020	-2.139167	-7.081684	-7.951702	-4.189467	0.000000	-10.000000	0.316667	-17.666666	149.500000	1023.000000	1023.000000	2046.000000
25.340000	-0.035626	-21.054691	-1.845648	-7.160854	-8.131709	-3.916480	0.000000	-10.000000	0.291667	-17.400000	143.500000	1023.000000	1023.000000	2046.000000
25.360001	-0.035241	-20.827185	-1.838668	-7.047757	-7.888509	-4.052251	0.000000	-10.000000	0.291667	-17.183334	137.666672	1023.000000	1023.000000	2046.000000
25.379999	-0.034658	-20.483162	-1.599265	-7.023026	-8.056917	-3.803954	0.000000	-10.000000	0.275000	-16.683334	132.000000	1023.000000	1023.000000	2046.000000
25.400000	-0.034277	-20.257708	-1.570250	-6.935142	-7.812651	-3.939665	0.000000	-10.000000	0.275000	-16.366667	126.500000	1023.000000	1023.000000	2046.000000
25.420000	-0.033879	-20.022322	-1.417706	-6.907086	-7.944934	-3.752595	0.000000	-10.000000	0.258333	-16.066666	121.000000	1023.000000	1023.000000	2046.000000
25.440001	-0.033320	-19.692287	-1.338952	-6.865438	-7.705907	-3.781990	0.000000	-10.000000	0.266667	-15.800000	115.666664	1023.000000	1023.000000	2046.000000
25.459999	-0.033117	-19.571905	-1.279487	-6.772237	-7.793534	-3.726647	0.000000	-10.000000	0.258333	-15.600000	110.333336	1023.000000	1023.000000	2046.000000
25.480000	-0.032527	-19.223345	-1.158013	-6.788412	-7.665948	-3.610972	0.000000	-10.000000	0.258333	-15.316667	105.166664	1023.000000	1023.000000	2046.000000
25.500000	-0.032585	-19.257814	-1.187286	-6.741433	-7.658661	-3.670434	0.000000	-10.000000	0.250000	-15.116667	100.000000	1023.000000	1023.000000	2046.000000
25.520000	-0.032251	-19.060471	-0.974159	-6.813061	-7.848866	-3.424385	0.000000	-10.000000	0.250000	-14.816667	95.000000	1023.000000	1023.000000	2046.000000
25.540001	-0.032352	-19.120028	-1.101242	-6.724464	-7.654855	-3.639467	0.000000	-10.000000	0.250000	-14.616667	90.000000	1023.000000	1023.000000	2046.000000
25.559999	-0.032266	-19.069088	-0.962094	-6.748452	-7.927921	-3.430622	0.000000	-10.000000	0.241667	-14.466667	85.000000	1023.000000	1023.000000	2046.000000
25.580000	-0.031975	-18.897398	-1.005324	-6.742507	-7.697404	-3.452164	0.000000	-10.000000	0.233333	-14.366667	80.166664	1023.000000	1023.000000	2046.000000
25.600000	-0.032205	-19.032991	-0.988294	-6.691833	-7.851280	-3.501583	0.000000	-10.000000	0.233333	-14.100000	75.333336	1023.000000	1023.000000	2046.000000
25.620001	-0.031898	-18.851786	-0.895383	-6.851663	-7.850931	-3.253809	0.000000	-10.000000	0.225000	-13.800000	70.666664	1023.000000	1023.000000	2046.000000
25.639999	-0.032000	-18.912178	-0.983331	-6.725176	-7.757249	-3.446422	0.000000	-10.000000	0.200000	-13.016666	66.166664	1023.000000	1023.000000	2046.000000
25.660000	-0.031769	-18.775616	-0.833207	-6.830959	-7.913206	-3.198243	0.000000	-10.000000	0.158333	-12.216667	62.000000	1023.000000	1023.000000	2046.000000
25.680000	-0.031611	-18.681955	-0.893553	-6.738892	-7.706010	-3.343501	0.000000	-10.000000	0.133333	-11.100000	58.000000	1023.000000	1023.000000	2046.000000
25.700001	-0.031587	-18.667946	-0.738184	-6.719031	-7.989995	-3.220735	0.000000	-10.000000	0.116667	-10.066667	54.166668	1023.000000	1023.000000	2046.000000
25.719999	-0.031170	-18.421410	-0.786921	-6.666265	-7.709882	-3.258340	0.000000	-10.000000	0.108333	-8.900001	50.666668	1023.000000	1023.000000	2046.000000
25.740000	-0.031139	-18.403112	-0.718376	-6.606969	-7.894789	-3.182978	0.000000	-10.000000	0.100000	-7.850000	47.500000	1023.000000	1023.000000	2046.000000
25.760000	-0.030835	-18.223677	-0.792363	-6.590252	-7.721021	-3.120041	0.000000	-10.000000	0.100000	-6.800000	44.833332	1023.000000	1023.000000	2046.000000
25.780001	-0.031517	-18.626570	-0.966467	-6.576667	-7.856663	-3.226773	0.000000	-10.000000	0.100000	-5.733334	42.500000	1023.000000	1023.000000	2046.000000
25.799999	-0.032076	-18.956989	-1.070102	-6.739353	-7.918939	-3.228597	0.000000	-10.000000	0.083333	-4.383333	40.666668	1023.000000	1023.000000	2046.000000
25.820000	-0.033290	-19.674166	-1.329525	-6.721935	-7.980368	-3.642339	0.000000	-10.000000	0.075000	-3.216667	39.166668	1023.000000	1023.000000	2046.000000
25.840000	-0.034062	-20.130575	-1.339780	-6.891178	-8.299383	-3.600234	0.000000	-10.000000	0.066667	-2.550000	38.000000	1023.000000	1023.000000	2046.000000
25.860001	-0.034578	-20.435741	-1.648113	-6.805072	-8.094866	-3.887690	0.000000	-10.000000	0.075000	-2.683333	37.166668	1023.000000	1023.000000	2046.000000
25.879999	-0.035072	-20.727667	-1.592510	-6.900378	-8.519972	-3.714806	0.000000	-10.000000	0.083333	-3.333333	36.333332	1023.000000	1023.000000	2046.000000
25.900000	-0.034686	-20.499660	-1.727971	-6.775385	-8.274055	-3.722251	0.000000	-10.000000	0.091667	-4.200000	35.333332	1023.000000	1023.000000	2046.000000
25.920000	-0.034371	-20.313532	-1.639634	-6.656366	-8.477401	-3.540131	0.000000	-10.000000	0.100000	-5.016667	34.000000	1023.000000	1023.000000	2046.000000
25.940001	-0.033635	-19.878305	-1.599382	-6.631330	-8.311410	-3.336184	0.000000	-10.000000	0.100000	-5.783334	31.666666	1023.000000	1023.000000	2046.000000
25.959999	-0.033877	-20.021338	-1.658730	-6.441507	-8.411648	-3.509454	0.000000	-10.000000	0.100000	-6.050000	29.166666	1023.000000	1023.000000	2046.000000
25.980000	-0.034477	-20.376007	-1.800982	-6.510264	-8.583229	-3.481532	0.000000	-10.000000	0.100000	-6.150000	27.166666	1023.000000	1023.000000	2046.000000
26.000000	-0.036857	-21.782515	-2.354183	-6.497271	-8.668856	-4.262205	0.000000	-10.000000	0.100000	-6.016667	25.833334	1023.000000	1023.000000	2046.000000
26.020000	-0.040363	-23.854792	-2.872544	-6.850364	-9.312654	-4.819229	0.000000	-10.000000	0.100000	-6.050000	24.333334	1023.000000	1023.000000	2046.000000
26.040001	-0.043464	-25.687113	-3.717941	-7.096362	-9.402642	-5.470169	0.000000	-10.000000	0.100000	-6.150000	22.000000	1023.000000	1023.000000	2046.000000
26.059999	-0.046132	-27.264292	-4.187637	-7.340553	-10.023193	-5.712907	0.000000	-10.000000	0.100000	-6.400000	19.666666	1023.000000	1023.000000	2046.000000
26.080000	-0.047292	-27.949547	-4.705099	-7.483439	-9.928108	-5.832900	0.000000	-10.000000	0.100000	-6.566667	17.500000	1023.000000	1023.000000	2046.000000
26.100000	-0.048666	-28.761322	-4.949911	-7.454954	-10.327350	-6.029107	0.000000	-10.000000	0.100000	-6.833333	15.500000	1023.000000	1023.000000	2046.000000
26.120001	-0.049013	-28.966942	-5.112478	-7.568384	-10.469802	-5.816279	0.000000	-10.000000	0.100000	-7.016666	13.333333	1023.000000	1023.000000	2046.000000
26.139999	-0.049367	-29.175871	-5.305617	-7.342761	-10.435560	-6.091933	0.000000	-10.000000	0.116667	-7.316667	11.000000	1023.000000	1023.000000	2046.000000
26.160000	-0.049526	-29.270071	-5.216862	-7.405594	-10.804506	-5.843108	0.000000	-10.000000	0.116667	-7.550000	8.500000	1023.000000	1023.000000	2046.000000
26.180000	-0.049359	-29.171392	-5.408446	-7.223223	-10.543973	-5.995750	0.000000	-10.000000	0.116667	-7.800000	6.000000	1023.000000	1023.000000	2046.000000
26.200001	-0.049366	-29.175388	-5.297625	-7.215753	-10.911698	-5.750312	0.000000	-10.000000	0.108333	-8.033334	3.333333	1023.000000	1023.000000	2046.000000
26.219999	-0.048917	-28.910109	-5.459340	-7.107065	-10.590804	-5.752899	0.000000	-10.000000	0.125000	-8.150001	1.000000	1023.000000	1023.000000	2046.000000
26.240000	-0.048993	-28.955154	-5.304517	-7.157572	-10.906686	-5.586381	0.000000	-10.000000	0.133333	-8.216667	-1.333333	1023.000000	1023.000000	2046.000000
26.260000	-0.048133	-28.446774	-5.372365	-7.198766	-10.452008	-5.423634	0.000000	-10.000000	0.125000	-8.300000	-3.666667	1023.000000	1023.000000	2046.000000
26.280001	-0.047919	-28.320127	-5.082460	-7.333403	-10.757423	-5.146840	0.000000	-10.000000	0.108333	-8.500000	-6.500000	1023.000000	1023.000000	2046.000000
26.299999	-0.046962	-27.754557	-5.024169	-7.482368	-10.222301	-5.025719	0.000000	-10.000000	0.108333	-8.733334	-9.500000	1023.000000	1023.000000	2046.000000
26.320000	-0.047237	-27.917036	-4.702909	-7.814044	-10.467360	-4.932724	0.000000	-10.000000	0.116667	-8.900000	-12.500000	1023.000000	1023.000000	2046.000000
26.340000	-0.047193	-27.891090	-4.792444	-8.201916	-9.989008	-4.907723	0.000000	-10.000000	0.116667	-8.966666	-15.500000	1023.000000	1023.000000	2046.000000
26.360001	-0.048494	-28.659781	-4.641706	-8.622864	-10.309389	-5.085821	0.000000	-10.000000	0.125000	-8.950000	-18.500000	1023.000000	1023.000000	2046.000000
26.379999	-0.049106	-29.021845	-4.792615	-9.093514	-9.942196	-5.193521	0.000000	-10.000000	0.133333	-9.016666	-21.500000	1023.000000	1023.000000	2046.000000
26.400000	-0.050554	-29.877365	-4.714921	-9.345959	-10.247905	-5.568581	0.000000	-10.000000	0.150000	-9.000000	-24.500000	1023.000000	1023.000000	2046.000000
26.420000	-0.051006	-30.144663	-4.791863	-9.783300	-10.143209	-5.426291	0.000000	-10.000000	0.133333	-8.916667	-27.500000	1023.000000	1023.000000	2046.000000
26.440001	-0.052017	-30.741766	-4.720181	-9.856417	-10.275798	-5.889370	0.000000	-10.000000	0.133333	-8.700000	-30.500000	1023.000000	1023.000000	2046.000000
26.459999	-0.052105	-30.793901	-4.648188	-10.257606	-10.276788	-5.611321	0.000000	-10.000000	0.125000	-8.383333	-33.333332	1023.000000	1023.000000	2046.000000
26.480000	-0.052519	-31.038500	-4.538033	-10.189687	-10.357470	-5.953311	0.000000	-10.000000	0.125000	-7.900000	-36.000000	1023.000000	1023.000000	2046.000000
26.500000	-0.051923	-30.686459	-4.405989	-10.411698	-10.339198	-5.529573	0.000000	-10.000000	0.108333	-7.433333	-38.666668	1023.000000	1023.000000	2046.000000
26.520000	-0.051401	-30.378185	-4.239683	-10.165647	-10.183111	-5.789745	0.000000	-10.000000	0.100000	-7.100000	-41.166668	1023.000000	1023.000000	2046.000000
26.540001	-0.050621	-29.917307	-3.957830	-10.226823	-10.326464	-5.406190	0.000000	-10.000000	0.100000	-6.800000	-43.500000	1023.000000	1023.000000	2046.000000
26.559999	-0.049666	-29.352751	-3.890038	-9.927326	-9.933014	-5.602372	0.000000	-10.000000	0.091667	-6.250000	-45.833332	1023.000000	1023.000000	2046.000000
26.580000	-0.049061	-28.994957	-3.605710	-9.899611	-10.156889	-5.332748	0.000000	-10.000000	0.075000	-5.016667	-47.833332	1023.000000	1023.000000	2046.000000
26.600000	-0.047798	-28.248466	-3.583565	-9.711546	-9.614882	-5.338475	0.000000	-10.000000	0.058333	-2.500000	-49.666668	1023.000000	1023.000000	2046.000000
26.620001	-0.047323	-27.968140	-3.290208	-9.594567	-9.865619	-5.217746	0.000000	-10.000000	0.041667	0.350000	-50.500000	1023.000000	1023.000000	2046.000000
26.639999	-0.045907	-27.130859	-3.293855	-9.476266	-9.309388	-5.051350	0.000000	-10.000000	0.033333	3.066667	-51.000000	1023.000000	1023.000000	2046.000000
26.660000	-0.045556	-26.923740	-3.002173	-9.265522	-9.587021	-5.069025	0.000000	-10.000000	0.016667	5.016667	-51.000000	1023.000000	1023.000000	2046.000000
26.680000	-0.044062	-26.040361	-3.001750	-9.198263	-9.075495	-4.764853	0.000000	-10.000000	0.008333	6.883333	-51.000000	1023.000000	1023.000000	2046.000000
26.700001	-0.043801	-25.886467	-2.751369	-8.947387	-9.317303	-4.870408	0.000000	-10.000000	0.000000	8.516666	-51.000000	1023.000000	1023.000000	2046.000000
26.719999	-0.042502	-25.118744	-2.716251	-9.004489	-9.051036	-4.346969	0.000000	-10.000000	0.000000	9.833333	-51.000000	1023.000000	1023.000000	2046.000000
26.740000	-0.042108	-24.886021	-2.504474	-8.690648	-9.117896	-4.573002	0.000000	-10.000000	-0.008333	10.800000	-51.000000	1023.000000	1023.000000	2046.000000
26.760000	-0.040930	-24.189837	-2.505429	-8.754064	-8.915442	-4.014903	0.000000	-10.000000	-0.016667	11.500000	-51.000000	1023.000000	1023.000000	2046.000000
26.780001	-0.040436	-23.897583	-2.311568	-8.401256	-8.917879	-4.266880	0.000000	-10.000000	-0.033333	12.200001	-26.666666	1023.000000	1023.000000	2046.000000
26.799999	-0.039335	-23.246750	-2.281473	-8.459049	-8.785245	-3.720983	0.000000	-10.000000	-0.050000	13.233334	1.666667	1023.000000	1023.000000	2046.000000
26.820000	-0.038783	-22.920918	-2.117190	-8.068121	-8.757662	-3.977944	0.000000	-10.000000	-0.066667	14.166667	30.000000	1023.000000	1023.000000	2046.000000
26.840000	-0.037699	-22.280016	-2.082495	-8.144213	-8.638691	-3.414617	0.000000	-10.000000	-0.075000	14.700000	34.000000	1023.000000	1023.000000	2046.000000
26.860001	-0.037051	-21.897366	-1.905571	-7.735452	-8.554496	-3.701848	0.000000	-10.000000	-0.083333	14.816667	35.500000	1023.000000	1023.000000	2046.000000
26.879999	-0.036043	-21.301363	-1.851248	-7.799887	-8.501663	-3.148564	0.000000	-10.000000	-0.108333	15.050000	38.666668	1023.000000	1023.000000	2046.000000
26.900000	-0.035103	-20.745890	-1.699717	-7.414418	-8.277164	-3.354591	0.000000	-10.000000	-0.116667	15.633334	43.500000	1023.000000	1023.000000	2046.000000
26.920000	-0.034438	-20.352776	-1.590771	-7.389820	-8.396796	-2.975389	0.000000	-10.000000	-0.125000	16.233334	48.666668	1023.000000	1023.000000	2046.000000
26.940001	-0.033726	-19.932119	-1.606162	-7.117924	-8.084526	-3.123507	0.000000	-10.000000	-0.125000	17.066668	54.000000	1023.000000	1023.000000	2046.000000
26.959999	-0.033877	-20.021114	-1.600121	-7.166633	-8.332549	-2.921811	0.000000	-10.000000	-0.150000	17.716667	59.666668	1023.000000	1023.000000	2046.000000
26.980000	-0.034038	-20.116743	-1.785191	-6.963191	-8.127520	-3.240842	0.000000	-10.000000	-0.166667	18.516666	65.500000	1023.000000	1023.000000	2046.000000
27.000000	-0.034335	-20.291874	-1.933151	-7.060278	-8.303545	-2.994900	0.000000	-10.000000	-0.191667	19.316668	71.500000	1023.000000	1023.000000	2046.000000
27.020000	-0.034519	-20.400867	-1.946642	-6.692235	-8.336862	-3.425128	0.000000	-10.000000	-0.225000	20.200001	77.833336	1023.000000	1023.000000	2046.000000
27.040001	-0.033899	-20.034258	-2.071018	-6.789464	-8.310898	-2.862877	0.000000	-10.000000	-0.250000	21.100000	84.333336	1023.000000	1023.000000	2046.000000
27.059999	-0.033203	-19.623264	-1.941147	-6.309574	-8.265825	-3.106718	0.000000	-10.000000	-0.258333	21.716667	91.333336	1023.000000	1023.000000	2046.000000
27.080000	-0.031874	-18.837318	-1.930971	-6.261576	-8.187118	-2.457654	0.000000	-10.000000	-0.258333	22.233334	98.500000	1023.000000	1023.000000	2046.000000
27.100000	-0.030407	-17.970594	-1.668102	-5.712965	-8.049583	-2.539944	0.000000	-10.000000	-0.258333	22.433334	105.833336	1023.000000	1023.000000	2046.000000
27.120001	-0.029037	-17.160873	-1.649703	-5.585919	-7.956230	-1.969022	0.000000	-10.000000	-0.283333	22.866667	113.333336	1023.000000	1023.000000	2046.000000
27.139999	-0.028205	-16.669209	-1.494848	-4.938425	-7.939099	-2.296837	0.000000	-10.000000	-0.308333	23.566668	120.666664	1023.000000	1023.000000	2046.000000
27.160000	-0.028281	-16.714350	-1.803026	-4.925480	-7.905793	-2.080050	0.000000	-10.000000	-0.350000	24.450001	128.333328	1023.000000	1023.000000	2046.000000
27.180000	-0.030156	-17.822180	-2.139412	-4.703872	-8.012891	-2.966005	0.000000	-10.000000	-0.391667	25.383333	136.333328	1023.000000	1023.000000	2046.000000
27.200001	-0.032770	-19.367313	-2.903625	-4.955783	-8.334891	-3.173014	0.000000	-10.000000	-0.408333	26.200001	144.833328	1023.000000	1023.000000	2046.000000
27.219999	-0.034523	-20.403221	-3.431043	-4.843225	-8.451545	-3.677408	0.000000	-10.000000	-0.433333	27.250000	153.500000	1023.000000	1023.000000	2046.000000
27.240000	-0.035745	-21.125135	-3.944031	-4.931822	-8.725809	-3.523474	0.000000	-10.000000	-0.441667	27.883333	162.333328	1023.000000	1023.000000	2046.000000
27.260000	-0.035669	-21.080294	-4.169912	-4.645365	-8.612528	-3.652489	0.000000	-10.000000	-0.483333	28.533333	171.500000	1023.000000	1023.000000	2046.000000
27.280001	-0.035587	-21.031775	-4.390601	-4.467362	-8.774188	-3.399622	0.000000	-10.000000	-0.508333	28.883333	181.000000	1023.000000	1023.000000	2046.000000
27.299999	-0.034502	-20.390820	-4.442451	-4.124475	-8.572780	-3.251114	0.000000	-10.000000	-0.533333	29.299999	190.666672	1023.000000	1023.000000	2046.000000
27.320000	-0.033996	-20.091877	-4.389273	-3.780613	-8.826681	-3.095309	0.000000	-10.000000	-0.541667	29.500000	200.500000	1023.000000	1023.000000	2046.000000
27.340000	-0.032399	-19.147861	-4.418705	-3.479808	-8.507119	-2.742230	0.000000	-10.000000	-0.566667	29.800001	210.166672	1023.000000	1023.000000	2046.000000
27.360001	-0.031532	-18.635614	-4.320733	-3.078444	-8.655710	-2.580727	0.000000	-10.000000	-0.566667	30.216667	219.833328	1023.000000	1023.000000	2046.000000
27.379999	-0.029663	-17.530687	-4.287411	-2.709841	-8.321272	-2.212163	0.000000	-10.000000	-0.566667	30.750000	229.833328	1023.000000	1023.000000	2046.000000
27.400000	-0.028628	-16.919209	-4.125074	-2.322999	-8.431270	-2.039865	0.000000	-10.000000	-0.566667	30.866667	240.166672	1023.000000	1023.000000	2046.000000
27.420000	-0.026617	-15.730845	-4.051371	-2.074965	-8.024471	-1.580038	0.000000	-10.000000	-0.583333	31.266666	250.500000	1023.000000	1023.000000	2046.000000
27.440001	-0.025388	-15.004312	-3.897293	-1.828780	-8.027898	-1.250341	0.000000	-10.000000	-0.600000	31.400000	260.833344	1023.000000	1023.000000	2046.000000
27.459999	-0.023248	-13.739446	-3.724086	-1.621454	-7.585313	-0.808592	0.000000	-10.000000	-0.600000	31.666668	271.333344	1023.000000	1023.000000	2046.000000
27.480000	-0.022100	-13.060940	-3.447873	-1.502720	-7.569339	-0.541007	0.000000	-10.000000	-0.600000	31.416668	282.000000	1023.000000	1023.000000	2046.000000
27.500000	-0.020365	-12.035912	-3.257639	-1.602352	-7.121577	-0.054344	0.000000	-10.000000	-0.583333	31.166668	292.333344	1023.000000	1023.000000	2046.000000
27.520000	-0.020285	-11.988297	-3.097675	-1.656674	-7.188875	-0.045072	0.000000	-10.000000	-0.558333	30.833334	302.833344	1023.000000	1023.000000	2046.000000
27.540001	-0.019680	-11.631060	-3.082831	-1.881928	-6.836050	0.169748	0.000000	-10.000000	-0.541667	30.500000	313.166656	1023.000000	1023.000000	2046.000000
27.559999	-0.020140	-11.902794	-2.949717	-1.823133	-6.980885	-0.149059	0.000000	-10.000000	-0.525000	30.083334	323.500000	1023.000000	1023.000000	2046.000000
27.580000	-0.019734	-11.663001	-3.032927	-2.030863	-6.712663	0.113452	0.000000	-10.000000	-0.508333	30.000000	333.500000	1023.000000	1023.000000	2046.000000
27.600000	-0.019881	-11.749583	-2.860860	-1.787665	-6.885715	-0.215343	0.000000	-10.000000	-0.491667	29.783335	343.500000	1023.000000	1023.000000	2046.000000
27.620001	-0.018909	-11.175299	-2.849965	-1.840171	-6.666739	0.181577	0.000000	-10.000000	-0.500000	29.566668	353.500000	1023.000000	1023.000000	2046.000000
27.639999	-0.018205	-10.758881	-2.510213	-1.403865	-6.772312	-0.072492	0.000000	-10.000000	-0.525000	29.266668	363.500000	1023.000000	1023.000000	2046.000000
27.660000	-0.016384	-9.682945	-2.420360	-1.267023	-6.479447	0.483885	0.000000	-10.000000	-0.541667	29.216667	370.166656	1023.000000	1023.000000	2046.000000
27.680000	-0.014663	-8.665629	-1.933254	-0.649818	-6.456073	0.373515	0.000000	-10.000000	-0.541667	29.100000	379.833344	1023.000000	1023.000000	2046.000000
27.700001	-0.012340	-7.293148	-1.830252	-0.424636	-6.066311	1.028052	0.000000	-10.000000	-0.533333	28.966667	389.500000	1023.000000	1023.000000	2046.000000
27.719999	-0.010253	-6.059574	-1.307144	0.230049	-5.993030	1.010550	0.000000	-10.000000	-0.533333	28.983334	402.333344	1023.000000	1023.000000	2046.000000
27.740000	-0.007971	-4.710766	-1.245077	0.549515	-5.589609	1.574404	0.000000	-10.000000	-0.541667	29.283333	412.000000	1023.000000	1023.000000	2046.000000
27.760000	-0.005700	-3.368542	-0.733011	1.132693	-5.462914	1.694690	0.000000	-10.000000	-0.550000	29.700001	421.666656	1023.000000	1023.000000	2046.000000
27.780001	-0.003893	-2.300825	-0.619344	1.485211	-5.232149	2.065456	0.000000	-10.000000	-0.566667	29.933334	431.500000	1023.000000	1023.000000	2046.000000
27.799999	-0.001641	-0.970023	-0.206260	1.888140	-5.049862	2.397959	0.000000	-10.000000	-0.583333	30.116667	441.500000	1023.000000	1023.000000	2046.000000
27.820000	-0.000043	-0.025572	-0.082039	2.307335	-4.881937	2.631069	0.000000	-10.000000	-0.583333	30.283333	451.500000	1023.000000	1023.000000	2046.000000
27.840000	0.002003	1.183972	0.288436	2.706151	-4.763445	2.952830	0.000000	-10.000000	-0.583333	30.183332	461.500000	1023.000000	1023.000000	2046.000000
27.860001	0.003451	2.039408	0.358262	3.090065	-4.595911	3.186991	0.000000	-10.000000	-0.575000	30.266666	471.500000	1023.000000	1023.000000	2046.000000
27.879999	0.005253	3.104570	0.658991	3.362981	-4.491954	3.574553	0.000000	-10.000000	-0.566667	30.100000	481.500000	1023.000000	1023.000000	2046.000000
27.900000	0.006574	3.885352	0.754345	3.786565	-4.319539	3.663981	0.000000	-10.000000	-0.550000	30.350000	491.500000	1023.000000	1023.000000	2046.000000
27.920000	0.008108	4.791533	0.932633	3.933620	-4.186490	4.111769	0.000000	-10.000000	-0.558333	30.233334	501.833344	1023.000000	1023.000000	2046.000000
27.940001	0.009406	5.559016	1.154312	4.438884	-4.081014	4.046834	0.000000	-10.000000	-0.566667	30.433334	512.166687	1023.000000	1023.000000	2046.000000
27.959999	0.010856	6.415640	1.235815	4.572304	-3.907941	4.515461	0.000000	-10.000000	-0.566667	30.483334	522.500000	1023.000000	1023.000000	2046.000000
27.980000	0.012016	7.101346	1.512062	5.076484	-3.860621	4.373422	0.000000	-10.000000	-0.558333	31.033333	532.500000	1023.000000	1023.000000	2046.000000
28.000000	0.013202	7.802606	1.550417	5.165826	-3.697374	4.783737	0.000000	-10.000000	-0.566667	31.116667	542.666687	1023.000000	1023.000000	2046.000000
28.020000	0.013853	8.187313	1.769825	5.545300	-3.666682	4.538871	0.000000	-10.000000	-0.566667	31.133333	553.000000	1023.000000	1023.000000	2046.000000
28.040001	0.013937	8.237060	1.528135	5.509611	-3.493788	4.693102	0.000000	-10.000000	-0.533333	30.533333	563.333313	1023.000000	1023.000000	2046.000000
28.059999	0.014224	8.406467	1.730789	5.719359	-3.564229	4.520548	0.000000	-10.000000	-0.500000	30.150000	573.500000	1023.000000	1023.000000	2046.000000
28.080000	0.014591	8.623047	1.555776	5.892598	-3.422235	4.596908	0.000000	-10.000000	-0.458333	29.516666	583.500000	1023.000000	1023.000000	2046.000000
28.100000	0.016132	9.534145	1.914272	6.150121	-3.453241	4.922993	0.000000	-10.000000	-0.450000	28.850000	593.500000	1023.000000	1023.000000	2046.000000
28.120001	0.017498	10.341363	2.032969	6.540435	-3.307082	5.075041	0.000000	-10.000000	-0.433333	28.166668	603.333313	1023.000000	1023.000000	2046.000000
28.139999	0.019156	11.321383	2.292420	6.772109	-3.236841	5.493696	0.000000	-10.000000	-0.416667	27.400000	613.000000	1023.000000	1023.000000	2046.000000
28.160000	0.020299	11.996640	2.369541	7.143338	-3.011025	5.494787	0.000000	-10.000000	-0.383333	26.783335	622.333313	1023.000000	1023.000000	2046.000000
28.180000	0.021044	12.437243	2.569210	7.206622	-3.100479	5.761890	0.000000	-10.000000	-0.350000	26.016666	631.333313	1023.000000	1023.000000	2046.000000
28.200001	0.021264	12.567142	2.645607	7.575496	-3.057714	5.403753	0.000000	-10.000000	-0.341667	25.483334	640.166687	1023.000000	1023.000000	2046.000000
28.219999	0.020173	11.922085	2.406179	7.422248	-3.093493	5.187151	0.000000	-10.000000	-0.325000	24.983334	648.666687	1023.000000	1023.000000	2046.000000
28.240000	0.018087	10.689624	2.115635	7.362936	-3.266007	4.477060	0.000000	-10.000000	-0.316667	24.533333	657.166687	1023.000000	1023.000000	2046.000000
28.260000	0.015206	8.986852	1.394160	6.992519	-3.589930	4.190103	0.000000	-10.000000	-0.291667	23.783333	665.500000	1023.000000	1023.000000	2046.000000
28.280001	0.013137	7.763998	1.003319	6.934824	-3.883158	3.709012	0.000000	-10.000000	-0.275000	23.066666	673.666687	1023.000000	1023.000000	2046.000000
28.299999	0.011543	6.821983	0.418475	6.670479	-3.988595	3.721624	0.000000	-10.000000	-0.258333	22.433332	681.500000	1023.000000	1023.000000	2046.000000
28.320000	0.011038	6.523526	0.270129	6.752206	-4.069820	3.571011	0.000000	-10.000000	-0.258333	22.000000	688.833313	1023.000000	1023.000000	2046.000000
28.340000	0.010919	6.452906	0.057414	6.719718	-4.101418	3.777190	0.000000	-10.000000	-0.275000	21.516666	696.166687	1023.000000	1023.000000	2046.000000
28.360001	0.011321	6.690938	0.083829	7.033103	-4.088552	3.662559	0.000000	-10.000000	-0.275000	21.166668	703.333313	1023.000000	1023.000000	2046.000000
28.379999	0.011520	6.808152	0.014218	7.082005	-4.201244	3.913174	0.000000	-10.000000	-0.266667	20.916668	710.666687	1023.000000	1023.000000	2046.000000
28.400000	0.012344	7.295350	0.118080	7.418021	-4.152671	3.911921	0.000000	-10.000000	-0.233333	20.883333	717.666687	1023.000000	1023.000000	2046.000000
28.420000	0.012861	7.600582	0.033293	7.572900	-4.137620	4.132009	0.000000	-10.000000	-0.208333	20.350000	724.666687	1023.000000	1023.000000	2046.000000
28.440001	0.013985	8.265104	0.223612	7.840415	-4.070693	4.271770	0.000000	-10.000000	-0.191667	20.083334	731.500000	1023.000000	1023.000000	2046.000000
28.459999	0.014684	8.678269	0.214816	7.996007	-4.057438	4.524884	0.000000	-10.000000	-0.175000	19.366667	738.333313	1023.000000	1023.000000	2046.000000
28.480000	0.016001	9.456875	0.435459	8.245949	-3.887461	4.662928	0.000000	-10.000000	-0.166667	18.916668	745.000000	1023.000000	1023.000000	2046.000000
28.500000	0.016843	9.953987	0.532155	8.262477	-3.867032	5.026387	0.000000	-10.000000	-0.133333	17.933334	751.333313	1023.000000	1023.000000	2046.000000
28.520000	0.018199	10.755370	0.628546	8.416714	-3.542518	5.252628	0.000000	-10.000000	-0.116667	16.933334	757.500000	1023.000000	1023.000000	2046.000000
28.540001	0.019053	11.260392	0.845555	8.314256	-3.521725	5.622307	0.000000	-10.000000	-0.100000	16.116667	763.333313	1023.000000	1023.000000	2046.000000
28.559999	0.020055	11.852788	0.906017	8.347935	-3.150964	5.749801	0.000000	-10.000000	-0.083333	15.200000	768.833313	1023.000000	1023.000000	2046.000000
28.580000	0.019927	11.776965	1.077281	7.911201	-3.261092	6.049575	0.000000	-10.000000	-0.075000	14.433333	774.000000	1023.000000	1023.000000	2046.000000
28.600000	0.019648	11.612134	0.891409	7.814226	-2.927896	5.834396	0.000000	-10.000000	-0.058333	13.283334	779.000000	1023.000000	1023.000000	2046.000000
28.620001	0.018979	11.216640	1.081809	7.401450	-3.108651	5.842033	0.000000	-10.000000	-0.058333	12.650001	783.666687	1023.000000	1023.000000	2046.000000
28.639999	0.018145	10.723575	0.765134	7.311903	-2.919545	5.566083	0.000000	-10.000000	-0.050000	12.133333	788.000000	1023.000000	1023.000000	2046.000000
28.660000	0.018041	10.662271	0.962239	7.101175	-3.030808	5.629665	0.000000	-10.000000	-0.050000	11.966667	790.666687	1023.000000	1023.000000	2046.000000
28.680000	0.017760	10.496291	0.762905	7.135592	-2.888274	5.486068	0.000000	-10.000000	-0.033333	11.250000	794.666687	1023.000000	1023.000000	2046.000000
28.700001	0.018564	10.971276	1.149104	7.100251	-2.934909	5.656830	0.000000	-10.000000	-0.016667	10.333334	798.500000	1023.000000	1023.000000	2046.000000
28.719999	0.019088	11.280917	1.206366	7.269544	-2.839978	5.644986	0.000000	-10.000000	0.000000	9.533334	803.333313	1023.000000	1023.000000	2046.000000
28.740000	0.020686	12.225179	1.582846	7.457298	-2.684236	5.869271	0.000000	-10.000000	0.000000	9.116667	806.666687	1023.000000	1023.000000	2046.000000
28.760000	0.021596	12.762997	1.755451	7.653062	-2.621070	5.975553	0.000000	-10.000000	0.000000	8.783334	809.833313	1023.000000	1023.000000	2046.000000
28.780001	0.023362	13.806778	2.049091	7.905316	-2.340281	6.192653	0.000000	-10.000000	0.000000	8.016666	812.833313	1023.000000	1023.000000	2046.000000
28.799999	0.024293	14.357189	2.284942	8.042091	-2.337571	6.367727	0.000000	-10.000000	0.016667	6.966667	815.666687	1023.000000	1023.000000	2046.000000
28.820000	0.025880	15.295303	2.520470	8.318000	-2.017429	6.474262	0.000000	-10.000000	0.033333	5.750000	818.166687	1023.000000	1023.000000	2046.000000
28.840000	0.026579	15.708162	2.754182	8.361395	-2.035117	6.627703	0.000000	-10.000000	0.050000	4.300000	820.500000	1023.000000	1023.000000	2046.000000
28.860001	0.027719	16.381851	2.862744	8.576395	-1.727035	6.669747	0.000000	-10.000000	0.050000	2.833333	822.166687	1023.000000	1023.000000	2046.000000
28.879999	0.028091	16.601887	3.178056	8.479837	-1.898604	6.842599	0.000000	-10.000000	0.058333	1.350000	823.333313	1023.000000	1023.000000	2046.000000
28.900000	0.028648	16.930702	3.091375	8.710055	-1.573023	6.702295	0.000000	-10.000000	0.058333	0.416667	823.833313	1023.000000	1023.000000	2046.000000
28.920000	0.028874	17.064339	3.423828	8.520352	-1.807289	6.927447	0.000000	-10.000000	0.058333	-0.566667	824.000000	1023.000000	1023.000000	2046.000000
28.940001	0.029100	17.197906	3.236615	8.703135	-1.483942	6.742099	0.000000	-10.000000	0.050000	-1.416667	824.000000	1023.000000	1023.000000	2046.000000
28.959999	0.029467	17.415218	3.613421	8.514187	-1.688472	6.976082	0.000000	-10.000000	0.050000	-2.683333	824.000000	1023.000000	1023.000000	2046.000000
28.980000	0.030264	17.886189	3.556866	8.825733	-1.375112	6.878702	0.000000	-10.000000	0.058333	-3.733333	824.000000	1023.000000	1023.000000	2046.000000
29.000000	0.030935	18.282757	3.887365	8.764277	-1.542322	7.173437	0.000000	-10.000000	0.075000	-4.866667	824.000000	1023.000000	1023.000000	2046.000000
29.020000	0.031592	18.670803	3.815872	9.104546	-1.280957	7.031342	0.000000	-10.000000	0.091667	-5.900000	824.000000	1023.000000	1023.000000	2046.000000
29.040001	0.031579	18.663240	4.066954	8.968538	-1.542433	7.170182	0.000000	-10.000000	0.100000	-7.016667	824.000000	1023.000000	1023.000000	2046.000000
29.059999	0.031917	18.863228	3.941936	9.191261	-1.287045	7.017076	0.000000	-10.000000	0.100000	-8.150000	824.000000	1023.000000	1023.000000	2046.000000
29.080000	0.031879	18.840759	4.225227	8.911675	-1.542090	7.245946	0.000000	-10.000000	0.100000	-9.283334	824.000000	1023.000000	1023.000000	2046.000000
29.100000	0.031710	18.740467	3.981802	9.015339	-1.245084	6.988410	0.000000	-10.000000	0.100000	-10.183333	824.000000	1023.000000	1023.000000	2046.000000
29.120001	0.031074	18.364628	4.163560	8.537988	-1.498022	7.161102	0.000000	-10.000000	0.116667	-10.850000	816.666687	1023.000000	1023.000000	2046.000000
29.139999	0.029954	17.703079	3.862037	8.659811	-1.413302	6.594533	0.000000	-10.000000	0.133333	-11.616667	805.333313	1023.000000	1023.000000	2046.000000
29.160000	0.029199	17.256384	3.984447	8.345545	-1.663001	6.589392	0.000000	-10.000000	0.150000	-12.183333	794.000000	1023.000000	1023.000000	2046.000000
29.180000	0.027414	16.201832	3.627686	8.362751	-1.725665	5.937060	0.000000	-10.000000	0.150000	-12.600000	790.000000	1023.000000	1023.000000	2046.000000
29.200001	0.025325	14.967068	3.423826	7.886310	-2.007703	5.664634	0.000000	-10.000000	0.150000	-12.766667	788.666687	1023.000000	1023.000000	2046.000000
29.219999	0.021309	12.593476	2.661519	7.609790	-2.367021	4.689189	0.000000	-10.000000	0.150000	-12.966667	786.000000	1023.000000	1023.000000	2046.000000
29.240000	0.018550	10.962925	2.148868	7.009257	-2.653944	4.458745	0.000000	-10.000000	0.150000	-13.266666	781.833313	1023.000000	1023.000000	2046.000000
29.260000	0.015196	8.981030	1.532563	6.705592	-3.041288	3.784162	0.000000	-10.000000	0.150000	-13.433333	777.500000	1023.000000	1023.000000	2046.000000
29.280001	0.013942	8.239935	1.215275	6.437509	-3.149740	3.736891	0.000000	-10.000000	0.150000	-13.450000	773.000000	1023.000000	1023.000000	2046.000000
29.299999	0.012235	7.230876	0.901046	6.335565	-3.365982	3.360246	0.000000	-10.000000	0.133333	-13.016666	768.500000	1023.000000	1023.000000	2046.000000
29.320000	0.012112	7.158384	0.843384	6.219009	-3.389041	3.485032	0.000000	-10.000000	0.125000	-12.250000	764.166687	1023.000000	1023.000000	2046.000000
29.340000	0.010980	6.489040	0.642173	6.251683	-3.596902	3.192086	0.000000	-10.000000	0.108333	-11.250000	760.000000	1023.000000	1023.000000	2046.000000
29.360001	0.011322	6.691259	0.672694	6.279508	-3.581286	3.320343	0.000000	-10.000000	0.100000	-10.433333	756.333313	1023.000000	1023.000000	2046.000000
29.379999	0.010667	6.304386	0.696316	6.235629	-3.821142	3.193584	0.000000	-10.000000	0.091667	-9.716667	752.833313	1023.000000	1023.000000	2046.000000
29.400000	0.011402	6.738538	0.643050	6.409584	-3.610575	3.296480	0.000000	-10.000000	0.091667	-9.133333	749.666687	1023.000000	1023.000000	2046.000000
29.420000	0.011230	6.636998	0.764614	6.315592	-3.835905	3.392696	0.000000	-10.000000	0.091667	-8.416667	746.500000	1023.000000	1023.000000	2046.000000
29.440001	0.011911	7.039312	0.683913	6.512247	-3.567422	3.410573	0.000000	-10.000000	0.075000	-7.633333	743.666687	1023.000000	1023.000000	2046.000000
29.459999	0.012012	7.099003	0.874078	6.240300	-3.697604	3.682230	0.000000	-10.000000	0.058333	-6.750000	741.000000	1023.000000	1023.000000	2046.000000
29.480000	0.013075	7.727348	0.847553	6.353453	-3.344135	3.870477	0.000000	-10.000000	0.058333	-6.450000	738.666687	1023.000000	1023.000000	2046.000000
29.500000	0.013357	7.894198	1.110355	6.065429	-3.407094	4.125508	0.000000	-10.000000	0.075000	-7.266667	736.500000	1023.000000	1023.000000	2046.000000
29.520000	0.013755	8.129433	1.080527	5.991250	-3.106149	4.163805	0.000000	-10.000000	0.100000	-8.816667	734.166687	1023.000000	1023.000000	2046.000000
29.540001	0.013385	7.910617	1.244437	5.363157	-3.128389	4.431413	0.000000	-10.000000	0.116667	-10.366667	731.333313	1023.000000	1023.000000	2046.000000
29.559999	0.012211	7.216728	1.016252	5.104867	-2.969638	4.065247	0.000000	-10.000000	0.116667	-11.216667	727.833313	1023.000000	1023.000000	2046.000000
29.580000	0.011483	6.786674	1.113737	4.471862	-2.990802	4.191878	0.000000	-10.000000	0.116667	-11.700000	724.000000	1023.000000	1023.000000	2046.000000
29.600000	0.009913	5.858822	0.865869	4.243297	-2.920003	3.669659	0.000000	-10.000000	0.108333	-12.033334	720.000000	1023.000000	1023.000000	2046.000000
29.620001	0.009523	5.627842	1.001682	3.795795	-2.987471	3.817836	0.000000	-10.000000	0.125000	-12.133333	716.000000	1023.000000	1023.000000	2046.000000
29.639999	0.008322	4.918309	0.893600	3.623449	-2.983634	3.384894	0.000000	-10.000000	0.133333	-12.266667	712.000000	1023.000000	1023.000000	2046.000000
29.660000	0.008535	5.044124	1.103322	3.372295	-2.984032	3.552539	0.000000	-10.000000	0.150000	-12.266667	709.333313	1023.000000	1023.000000	2046.000000
29.680000	0.007907	4.672806	1.142802	3.274803	-3.017677	3.272878	0.000000	-10.000000	0.150000	-12.883333	705.166687	1023.000000	1023.000000	2046.000000
29.700001	0.008833	5.220471	1.466257	3.154010	-2.955532	3.555736	0.000000	-10.000000	0.183333	-13.666667	700.833313	1023.000000	1023.000000	2046.000000
29.719999	0.008599	5.081863	1.621622	3.176466	-2.976565	3.260340	0.000000	-10.000000	0.216667	-14.683333	694.833313	1023.000000	1023.000000	2046.000000
29.740000	0.009781	5.780482	1.906747	3.199539	-2.869014	3.543209	0.000000	-10.000000	0.250000	-15.583333	689.833313	1023.000000	1023.000000	2046.000000
29.760000	0.009666	5.712577	2.023940	3.214162	-2.862824	3.337299	0.000000	-10.000000	0.250000	-16.516666	684.666687	1023.000000	1023.000000	2046.000000
29.780001	0.010666	6.303335	2.293805	3.170212	-2.807917	3.647234	0.000000	-10.000000	0.250000	-17.299999	679.166687	1023.000000	1023.000000	2046.000000
29.799999	0.010553	6.236758	2.344492	3.268816	-2.751167	3.374616	0.000000	-10.000000	0.250000	-17.716667	673.500000	1023.000000	1023.000000	2046.000000
29.820000	0.011224	6.633284	2.592233	3.090430	-2.771086	3.721708	0.000000	-10.000000	0.266667	-17.850000	667.500000	1023.000000	1023.000000	2046.000000
29.840000	0.011296	6.675775	2.590148	3.321526	-2.618750	3.382851	0.000000	-10.000000	0.283333	-17.916666	661.500000	1023.000000	1023.000000	2046.000000
29.860001	0.011631	6.873685	2.803840	3.111460	-2.689720	3.648104	0.000000	-10.000000	0.283333	-17.733334	655.500000	1023.000000	1023.000000	2046.000000
29.879999	0.011879	7.020427	2.800307	3.388748	-2.547373	3.378745	0.000000	-10.000000	0.266667	-17.533335	649.500000	1023.000000	1023.000000	2046.000000
29.900000	0.011833	6.993408	2.946530	3.179029	-2.644910	3.512758	0.000000	-10.000000	0.241667	-17.216667	643.500000	1023.000000	1023.000000	2046.000000
29.920000	0.012697	7.504067	2.962285	3.404734	-2.467490	3.604537	0.000000	-10.000000	0.241667	-16.950001	637.833313	1023.000000	1023.000000	2046.000000
29.940001	0.012540	7.411093	2.977685	3.414390	-2.552847	3.571865	0.000000	-10.000000	0.241667	-16.616667	632.166687	1023.000000	1023.000000	2046.000000
29.959999	0.013109	7.747346	2.998134	3.469602	-2.569868	3.849478	0.000000	-10.000000	0.250000	-16.350000	626.833313	1023.000000	1023.000000	2046.000000
29.980000	0.012371	7.311183	2.882382	3.479158	-2.616025	3.565668	0.000000	-10.000000	0.241667	-16.216667	621.166687	1023.000000	1023.000000	2046.000000
30.000000	0.012659	7.481715	2.928578	3.447522	-2.665565	3.771181	0.000000	-10.000000	0.241667	-16.216667	615.833313	1023.000000	1023.000000	2046.000000
30.020000	0.011616	6.865127	2.858826	3.302786	-2.808463	3.511977	0.000000	-10.000000	0.241667	-16.383333	610.333313	1023.000000	1023.000000	2046.000000
30.040001	0.012206	7.213658	2.962543	3.259269	-2.822453	3.814299	0.000000	-10.000000	0.258333	-16.716667	605.000000	1023.000000	1023.000000	2046.000000
30.059999	0.011732	6.933551	2.926472	3.284160	-2.764668	3.487588	0.000000	-10.000000	0.275000	-17.316668	599.333313	1023.000000	1023.000000	2046.000000
30.080000	0.011453	6.768961	3.050853	2.985046	-2.892050	3.625112	0.000000	-10.000000	0.291667	-17.983334	593.500000	1023.000000	1023.000000	2046.000000
30.100000	0.010437	6.168266	2.882193	3.093712	-2.894072	3.086433	0.000000	-10.000000	0.316667	-18.766666	587.500000	1023.000000	1023.000000	2046.000000
30.120001	0.008878	5.247189	2.711744	2.799533	-3.138439	2.874352	0.000000	-10.000000	0.333333	-19.216667	581.333313	1023.000000	1023.000000	2046.000000
30.139999	0.006809	4.023925	2.302720	2.788171	-3.324259	2.257293	0.000000	-10.000000	0.358333	-19.666668	575.000000	1023.000000	1023.000000	2046.000000
30.160000	0.003197	1.889540	1.810501	2.356041	-3.813000	1.535998	0.000000	-10.000000	0.375000	-20.000000	568.333313	1023.000000	1023.000000	2046.000000
30.180000	0.000037	0.022158	1.163573	2.049733	-4.182117	0.990969	0.000000	-10.000000	0.391667	-20.500000	561.666687	1023.000000	1023.000000	2046.000000
30.200001	-0.003672	-2.170413	0.505917	1.572287	-4.565226	0.316609	0.000000	-10.000000	0.383333	-20.883333	554.833313	1023.000000	1023.000000	2046.000000
30.219999	-0.005613	-3.317272	0.067265	1.301511	-4.866303	0.180255	0.000000	-10.000000	0.383333	-21.133333	548.000000	1023.000000	1023.000000	2046.000000
30.240000	-0.007819	-4.621028	-0.317426	1.144821	-5.046670	-0.401754	0.000000	-10.000000	0.383333	-21.550001	541.000000	1023.000000	1023.000000	2046.000000
30.260000	-0.008593	-5.078547	-0.470768	0.991094	-5.315955	-0.282918	0.000000	-10.000000	0.408333	-21.950001	533.666687	1023.000000	1023.000000	2046.000000
30.280001	-0.010026	-5.925615	-0.700397	0.998477	-5.436253	-0.787443	0.000000	-10.000000	0.416667	-22.583334	526.333313	1023.000000	1023.000000	2046.000000
30.299999	-0.010346	-6.114268	-0.666313	0.840737	-5.709803	-0.578889	0.000000	-10.000000	0.425000	-22.933332	518.666687	1023.000000	1023.000000	2046.000000
30.320000	-0.011098	-6.559065	-0.882486	0.985246	-5.634090	-1.027734	0.000000	-10.000000	0.433333	-23.450001	511.000000	1023.000000	1023.000000	2046.000000
30.340000	-0.011276	-6.663950	-0.790813	0.800723	-5.894248	-0.779612	0.000000	-10.000000	0.441667	-23.683334	503.000000	1023.000000	1023.000000	2046.000000
30.360001	-0.011587	-6.847880	-0.972371	1.009508	-5.744995	-1.140022	0.000000	-10.000000	0.475000	-23.966667	495.000000	1023.000000	1023.000000	2046.000000
30.379999	-0.012040	-7.115531	-0.910170	0.725265	-5.911399	-1.019226	0.000000	-10.000000	0.491667	-23.983334	487.000000	1023.000000	1023.000000	2046.000000
30.400000	-0.011849	-7.002481	-0.890809	0.652209	-5.821689	-0.942192	0.000000	-10.000000	0.516667	-24.250000	479.000000	1023.000000	1023.000000	2046.000000
30.420000	-0.012273	-7.253556	-0.894709	0.360409	-5.743774	-0.975482	0.000000	-10.000000	0.525000	-24.483334	471.000000	1023.000000	1023.000000	2046.000000
30.440001	-0.011787	-6.966287	-0.684074	0.109700	-5.771329	-0.620584	0.000000	-10.000000	0.541667	-24.950001	463.000000	1023.000000	1023.000000	2046.000000
30.459999	-0.012243	-7.235774	-0.589200	-0.203649	-5.556644	-0.886281	0.000000	-10.000000	0.533333	-25.016666	454.666656	1023.000000	1023.000000	2046.000000
30.480000	-0.012767	-7.545023	-0.488799	-0.747021	-5.619903	-0.689301	0.000000	-10.000000	0.525000	-25.083334	446.333344	1023.000000	1023.000000	2046.000000
30.500000	-0.014013	-8.281540	-0.574782	-1.129373	-5.441636	-1.135749	0.000000	-10.000000	0.508333	-24.750000	438.000000	1023.000000	1023.000000	2046.000000
30.520000	-0.015566	-9.199706	-0.625091	-1.771387	-5.562072	-1.241156	0.000000	-10.000000	0.508333	-24.650000	429.833344	1023.000000	1023.000000	2046.000000
30.540001	-0.016880	-9.976142	-0.719633	-2.144905	-5.479986	-1.631618	0.000000	-10.000000	0.500000	-24.283333	421.500000	1023.000000	1023.000000	2046.000000
30.559999	-0.018252	-10.786849	-0.753167	-2.652816	-5.551767	-1.829098	0.000000	-10.000000	0.500000	-24.033333	413.166656	1023.000000	1023.000000	2046.000000
30.580000	-0.019049	-11.257883	-0.741065	-2.881383	-5.553594	-2.081841	0.000000	-10.000000	0.500000	-23.600000	405.166656	1023.000000	1023.000000	2046.000000
30.600000	-0.020217	-11.948365	-0.739060	-3.323192	-5.623816	-2.262298	0.000000	-10.000000	0.475000	-23.233334	397.500000	1023.000000	1023.000000	2046.000000
30.620001	-0.020423	-12.069998	-0.652761	-3.469357	-5.649545	-2.298335	0.000000	-10.000000	0.441667	-22.900000	389.833344	1023.000000	1023.000000	2046.000000
30.639999	-0.021053	-12.442295	-0.598262	-3.694315	-5.664504	-2.485213	0.000000	-10.000000	0.416667	-22.533333	382.166656	1023.000000	1023.000000	2046.000000
30.660000	-0.020570	-12.156663	-0.398839	-3.768314	-5.708503	-2.281007	0.000000	-10.000000	0.416667	-22.316666	377.000000	1023.000000	1023.000000	2046.000000
30.680000	-0.020771	-12.275778	-0.299585	-3.805974	-5.626234	-2.543985	0.000000	-10.000000	0.416667	-21.983334	369.666656	1023.000000	1023.000000	2046.000000
30.700001	-0.020059	-11.854806	-0.064299	-3.780342	-5.752165	-2.258000	0.000000	-10.000000	0.400000	-21.716667	362.333344	1023.000000	1023.000000	2046.000000
30.719999	-0.019906	-11.764654	-0.016925	-3.747860	-5.538255	-2.461615	0.000000	-10.000000	0.383333	-21.166666	352.666656	1023.000000	1023.000000	2046.000000
30.740000	-0.019387	-11.457663	0.201873	-3.798960	-5.680405	-2.180171	0.000000	-10.000000	0.375000	-20.816668	345.500000	1023.000000	1023.000000	2046.000000
30.760000	-0.019100	-11.287853	0.214581	-3.711779	-5.436113	-2.354542	0.000000	-10.000000	0.383333	-20.350000	338.500000	1023.000000	1023.000000	2046.000000
30.780001	-0.018820	-11.122556	0.379366	-3.730528	-5.563873	-2.207520	0.000000	-10.000000	0.375000	-20.083334	331.666656	1023.000000	1023.000000	2046.000000
30.799999	-0.018461	-10.910553	0.424398	-3.609772	-5.382935	-2.342244	0.000000	-10.000000	0.366667	-19.716667	325.000000	1023.000000	1023.000000	2046.000000
30.820000	-0.018417	-10.884198	0.510321	-3.684748	-5.487775	-2.221997	0.000000	-10.000000	0.350000	-19.266666	318.333344	1023.000000	1023.000000	2046.000000
30.840000	-0.018031	-10.656366	0.567431	-3.631399	-5.380868	-2.211530	0.000000	-10.000000	0.333333	-18.916666	311.833344	1023.000000	1023.000000	2046.000000
30.860001	-0.018289	-10.808520	0.557295	-3.701728	-5.418864	-2.245222	0.000000	-10.000000	0.316667	-18.500000	305.500000	1023.000000	1023.000000	2046.000000
30.879999	-0.017949	-10.607769	0.655757	-3.687215	-5.482841	-2.093469	0.000000	-10.000000	0.300000	-18.366667	299.500000	1023.000000	1023.000000	2046.000000
30.900000	-0.018353	-10.846694	0.601215	-3.754912	-5.445774	-2.247223	0.000000	-10.000000	0.283333	-18.083334	293.500000	1023.000000	1023.000000	2046.000000
30.920000	-0.017927	-10.594697	0.723224	-3.733306	-5.603592	-1.981024	0.000000	-10.000000	0.266667	-17.816668	287.500000	1023.000000	1023.000000	2046.000000
30.940001	-0.018140	-10.720548	0.620171	-3.664557	-5.482019	-2.194143	0.000000	-10.000000	0.266667	-17.533335	281.500000	1023.000000	1023.000000	2046.000000
30.959999	-0.018091	-10.691909	0.619732	-3.661145	-5.756721	-1.893775	0.000000	-10.000000	0.275000	-17.383333	275.500000	1023.000000	1023.000000	2046.000000
30.980000	-0.018693	-11.047352	0.431603	-3.577466	-5.683586	-2.217903	0.000000	-10.000000	0.275000	-17.433334	269.500000	1023.000000	1023.000000	2046.000000
31.000000	-0.019512	-11.531646	0.323904	-3.702928	-5.938564	-2.214057	0.000000	-10.000000	0.258333	-17.516666	263.666656	1023.000000	1023.000000	2046.000000
31.020000	-0.019940	-11.784479	0.177892	-3.738560	-5.868268	-2.355543	0.000000	-10.000000	0.250000	-17.500000	258.000000	1023.000000	1023.000000	2046.000000
31.040001	-0.020990	-12.404870	0.130000	-3.926902	-6.199792	-2.408176	0.000000	-10.000000	0.250000	-17.500000	252.333328	1023.000000	1023.000000	2046.000000
31.059999	-0.020576	-12.160672	0.119247	-3.827616	-6.167417	-2.284888	0.000000	-10.000000	0.250000	-17.433334	246.500000	1023.000000	1023.000000	2046.000000
31.080000	-0.020674	-12.218403	0.075593	-3.886597	-6.109052	-2.298347	0.000000	-10.000000	0.250000	-17.299999	240.500000	1023.000000	1023.000000	2046.000000
31.100000	-0.020330	-12.014856	0.246323	-3.869570	-6.286118	-2.105491	0.000000	-10.000000	0.250000	-17.049999	234.666672	1023.000000	1023.000000	2046.000000
31.120001	-0.020985	-12.401991	0.090233	-3.837851	-6.225747	-2.428627	0.000000	-10.000000	0.233333	-16.400000	229.000000	1023.000000	1023.000000	2046.000000
31.139999	-0.021644	-12.791399	0.007286	-3.809974	-6.542775	-2.445936	0.000000	-10.000000	0.216667	-15.533334	223.500000	1023.000000	1023.000000	2046.000000
31.160000	-0.023936	-14.146427	-0.507865	-3.904150	-6.585082	-3.149330	0.000000	-10.000000	0.191667	-14.400000	218.333328	1023.000000	1023.000000	2046.000000
31.180000	-0.026729	-15.797099	-0.941829	-4.134138	-7.153387	-3.567745	0.000000	-10.000000	0.158333	-13.300000	213.500000	1023.000000	1023.000000	2046.000000
31.200001	-0.030050	-17.759748	-1.753770	-4.393113	-7.270138	-4.342728	0.000000	-10.000000	0.133333	-12.050000	209.166672	1023.000000	1023.000000	2046.000000
31.219999	-0.032706	-19.329226	-2.394118	-4.658736	-7.772353	-4.504019	0.000000	-10.000000	0.091667	-10.483334	205.166672	1023.000000	1023.000000	2046.000000
31.240000	-0.034428	-20.347025	-2.890264	-4.786297	-7.850775	-4.819688	0.000000	-10.000000	0.075000	-8.800000	201.666672	1023.000000	1023.000000	2046.000000
31.260000	-0.035718	-21.109474	-3.282224	-4.812765	-8.166586	-4.847898	0.000000	-10.000000	0.050000	-7.050000	198.666672	1023.000000	1023.000000	2046.000000
31.280001	-0.036094	-21.331484	-3.467557	-4.777681	-8.218568	-4.867678	0.000000	-10.000000	0.041667	-5.350000	196.333328	1023.000000	1023.000000	2046.000000
31.299999	-0.036589	-21.623899	-3.661294	-4.686859	-8.386446	-4.889301	0.000000	-10.000000	0.041667	-3.266667	194.500000	1023.000000	1023.000000	2046.000000
31.320000	-0.036299	-21.452566	-3.655412	-4.646179	-8.517984	-4.632990	0.000000	-10.000000	0.041667	-1.500000	193.500000	1023.000000	1023.000000	2046.000000
31.340000	-0.036390	-21.506672	-3.805274	-4.505137	-8.486325	-4.709935	0.000000	-10.000000	0.050000	-0.283333	193.000000	1023.000000	1023.000000	2046.000000
31.360001	-0.035801	-21.158415	-3.731108	-4.395445	-8.622096	-4.409765	0.000000	-10.000000	0.041667	0.000000	193.000000	1023.000000	1023.000000	2046.000000
31.379999	-0.035709	-21.104042	-3.830309	-4.300359	-8.518404	-4.454970	0.000000	-10.000000	0.041667	0.000000	193.000000	1023.000000	1023.000000	2046.000000
31.400000	-0.035064	-20.722912	-3.696356	-4.262436	-8.694111	-4.070009	0.000000	-10.000000	0.041667	0.000000	193.000000	1023.000000	1023.000000	2046.000000
31.420000	-0.034565	-20.427937	-3.724047	-4.235343	-8.384814	-4.083732	0.000000	-10.000000	0.050000	0.000000	193.000000	1023.000000	1023.000000	2046.000000
31.440001	-0.033685	-19.908064	-3.512408	-4.328411	-8.531403	-3.535843	0.000000	-10.000000	0.058333	-0.950000	193.000000	1023.000000	1023.000000	2046.000000
31.459999	-0.032966	-19.483047	-3.403659	-4.422937	-8.147428	-3.509023	0.000000	-10.000000	0.058333	-2.416667	192.833328	1023.000000	1023.000000	2046.000000
31.480000	-0.032586	-19.258251	-3.128263	-4.722109	-8.231846	-3.176033	0.000000	-10.000000	0.066667	-4.066667	192.000000	1023.000000	1023.000000	2046.000000
31.500000	-0.032954	-19.475708	-3.127558	-5.032548	-7.927947	-3.387655	0.000000	-10.000000	0.075000	-5.000000	190.833328	1023.000000	1023.000000	2046.000000
31.520000	-0.033602	-19.859016	-3.000734	-5.491373	-8.096449	-3.270462	0.000000	-10.000000	0.091667	-5.716667	189.166672	1023.000000	1023.000000	2046.000000
31.540001	-0.034752	-20.538227	-3.145969	-5.875173	-7.853584	-3.663502	0.000000	-10.000000	0.100000	-6.550000	187.333328	1023.000000	1023.000000	2046.000000
31.559999	-0.035653	-21.070881	-3.056404	-6.257760	-8.094983	-3.661735	0.000000	-10.000000	0.100000	-7.300000	185.000000	1023.000000	1023.000000	2046.000000
31.580000	-0.036482	-21.560711	-3.187225	-6.495437	-7.829005	-4.049043	0.000000	-10.000000	0.100000	-7.750000	182.500000	1023.000000	1023.000000	2046.000000
31.600000	-0.037205	-21.988293	-3.053575	-6.803454	-8.142984	-3.988279	0.000000	-10.000000	0.100000	-8.050000	180.000000	1023.000000	1023.000000	2046.000000
31.620001	-0.037806	-22.343309	-3.115680	-6.966921	-7.948271	-4.312437	0.000000	-10.000000	0.100000	-8.416667	177.333328	1023.000000	1023.000000	2046.000000
31.639999	-0.037958	-22.433025	-2.895838	-7.210629	-8.216763	-4.109796	0.000000	-10.000000	0.108333	-8.916667	174.500000	1023.000000	1023.000000	2046.000000
31.660000	-0.037947	-22.426424	-2.930400	-7.198422	-7.962360	-4.335241	0.000000	-10.000000	0.116667	-9.266667	172.500000	1023.000000	1023.000000	2046.000000
31.680000	-0.037391	-22.098186	-2.612940	-7.238534	-8.138290	-4.108423	0.000000	-10.000000	0.125000	-9.616667	169.333328	1023.000000	1023.000000	2046.000000
31.700001	-0.036835	-21.769390	-2.555220	-7.128385	-7.859386	-4.226398	0.000000	-10.000000	0.116667	-9.816667	166.000000	1023.000000	1023.000000	2046.000000
31.719999	-0.036081	-21.324125	-2.281518	-7.143297	-7.982362	-3.916949	0.000000	-10.000000	0.108333	-10.033334	161.500000	1023.000000	1023.000000	2046.000000
31.740000	-0.035495	-20.977703	-2.210589	-6.977278	-7.701576	-4.088260	0.000000	-10.000000	0.100000	-10.050000	158.166672	1023.000000	1023.000000	2046.000000
31.760000	-0.034895	-20.622818	-1.976514	-6.961312	-7.855120	-3.829872	0.000000	-10.000000	0.100000	-10.033334	154.833328	1023.000000	1023.000000	2046.000000
31.780001	-0.034200	-20.212049	-1.923955	-6.825301	-7.511891	-3.950902	0.000000	-10.000000	0.100000	-10.016666	151.500000	1023.000000	1023.000000	2046.000000
31.799999	-0.033925	-20.049601	-1.703518	-6.820505	-7.753148	-3.772428	0.000000	-10.000000	0.108333	-9.966666	148.166672	1023.000000	1023.000000	2046.000000
31.820000	-0.033350	-19.709623	-1.667083	-6.680331	-7.433276	-3.928933	0.000000	-10.000000	0.108333	-9.916667	144.833328	1023.000000	1023.000000	2046.000000
31.840000	-0.033089	-19.555414	-1.508283	-6.700432	-7.608624	-3.738075	0.000000	-10.000000	0.108333	-9.700000	141.500000	1023.000000	1023.000000	2046.000000
31.860001	-0.032641	-19.291027	-1.478340	-6.612104	-7.349006	-3.851577	0.000000	-10.000000	0.100000	-9.316667	138.166672	1023.000000	1023.000000	2046.000000
31.879999	-0.032536	-19.229010	-1.382540	-6.649926	-7.528737	-3.667807	0.000000	-10.000000	0.091667	-8.666667	135.166672	1023.000000	1023.000000	2046.000000
31.900000	-0.032105	-18.973932	-1.371859	-6.633096	-7.265878	-3.703099	0.000000	-10.000000	0.075000	-7.700000	132.333328	1023.000000	1023.000000	2046.000000
31.920000	-0.032091	-18.965969	-1.317779	-6.588730	-7.432245	-3.627216	0.000000	-10.000000	0.058333	-6.300000	129.833328	1023.000000	1023.000000	2046.000000
31.940001	-0.031376	-18.543501	-1.260252	-6.538891	-7.196879	-3.547479	0.000000	-10.000000	0.033333	-2.533333	127.666664	1023.000000	1023.000000	2046.000000
31.959999	-0.031167	-18.419743	-1.199731	-6.443622	-7.296009	-3.480381	0.000000	-10.000000	0.016667	0.766667	126.500000	1023.000000	1023.000000	2046.000000
31.980000	-0.030189	-17.841774	-1.086480	-6.380007	-7.066948	-3.308338	0.000000	-10.000000	0.000000	4.366667	126.000000	1023.000000	1023.000000	2046.000000
32.000000	-0.029699	-17.551954	-1.002357	-6.144592	-7.128452	-3.276554	0.000000	-10.000000	-0.016667	6.600000	126.000000	1023.000000	1023.000000	2046.000000
32.020000	-0.028593	-16.898611	-0.882905	-6.081073	-6.977978	-2.956654	0.000000	-10.000000	-0.050000	9.716667	126.000000	1023.000000	1023.000000	2046.000000
32.040001	-0.028482	-16.832937	-0.973257	-5.825592	-6.957167	-3.076922	0.000000	-10.000000	-0.100000	12.616667	126.000000	1023.000000	1023.000000	2046.000000
32.060001	-0.028049	-16.576962	-0.954437	-5.811729	-6.964904	-2.845891	0.000000	-10.000000	-0.125000	14.716667	126.000000	1023.000000	1023.000000	2046.000000
32.080002	-0.028199	-16.665739	-1.115993	-5.542236	-6.963932	-3.043577	0.000000	-10.000000	-0.150000	16.466667	108.833336	1023.000000	1023.000000	2046.000000
32.099998	-0.027626	-16.326744	-1.071889	-5.525104	-7.010896	-2.718856	0.000000	-10.000000	-0.183333	17.916668	75.000000	1023.000000	1023.000000	2046.000000
32.119999	-0.027607	-16.315586	-1.202693	-5.267310	-7.035940	-2.809644	0.000000	-10.000000	-0.241667	19.483334	43.166668	1023.000000	1023.000000	2046.000000
32.139999	-0.026163	-15.462589	-1.074013	-5.121507	-6.980339	-2.286731	0.000000	-10.000000	-0.275000	20.650000	30.666666	1023.000000	1023.000000	2046.000000
32.160000	-0.024838	-14.679413	-1.042903	-4.672869	-6.748950	-2.214691	0.000000	-10.000000	-0.283333	21.833334	37.166668	1023.000000	1023.000000	2046.000000
32.180000	-0.023410	-13.835074	-0.792980	-4.442332	-6.903421	-1.696340	0.000000	-10.000000	-0.291667	22.750000	44.166668	1023.000000	1023.000000	2046.000000
32.200001	-0.022267	-13.159618	-0.899389	-3.937376	-6.557839	-1.765015	0.000000	-10.000000	-0.325000	23.933334	51.500000	1023.000000	1023.000000	2046.000000
32.220001	-0.022201	-13.120705	-0.889687	-3.709702	-6.850752	-1.670564	0.000000	-10.000000	-0.375000	24.950001	59.333332	1023.000000	1023.000000	2046.000000
32.240002	-0.023388	-13.822532	-1.358846	-3.551994	-6.644571	-2.267120	0.000000	-10.000000	-0.408333	26.150000	67.500000	1023.000000	1023.000000	2046.000000
32.259998	-0.026038	-15.388183	-1.843017	-3.634668	-7.215708	-2.694790	0.000000	-10.000000	-0.450000	27.200001	76.166664	1023.000000	1023.000000	2046.000000
32.279999	-0.027831	-16.448046	-2.600479	-3.689746	-7.142001	-3.015819	0.000000	-10.000000	-0.483333	28.216667	85.166664	1023.000000	1023.000000	2046.000000
32.299999	-0.029421	-17.387907	-3.034542	-3.698925	-7.605053	-3.049386	0.000000	-10.000000	-0.525000	28.983334	94.333336	1023.000000	1023.000000	2046.000000
32.320000	-0.029255	-17.289917	-3.427365	-3.552560	-7.354239	-2.955753	0.000000	-10.000000	-0.558333	29.733334	103.833336	1023.000000	1023.000000	2046.000000
32.340000	-0.029490	-17.428617	-3.542765	-3.300942	-7.693106	-2.891804	0.000000	-10.000000	-0.583333	30.433334	113.500000	1023.000000	1023.000000	2046.000000
32.360001	-0.028414	-16.792961	-3.703533	-2.982900	-7.381336	-2.725192	0.000000	-10.000000	-0.600000	30.816668	123.500000	1023.000000	1023.000000	2046.000000
32.380001	-0.027956	-16.522179	-3.613779	-2.652869	-7.697170	-2.558361	0.000000	-10.000000	-0.608333	31.183334	133.833328	1023.000000	1023.000000	2046.000000
32.400002	-0.026399	-15.601823	-3.687544	-2.303042	-7.323735	-2.287502	0.000000	-10.000000	-0.625000	31.350000	144.166672	1023.000000	1023.000000	2046.000000
32.419998	-0.025563	-15.107775	-3.546073	-1.947617	-7.578316	-2.035770	0.000000	-10.000000	-0.641667	31.566668	154.833328	1023.000000	1023.000000	2046.000000
32.439999	-0.023695	-14.003501	-3.566400	-1.553116	-7.129695	-1.754290	0.000000	-10.000000	-0.658333	31.350000	165.166672	1023.000000	1023.000000	2046.000000
32.459999	-0.022664	-13.394714	-3.373924	-1.190034	-7.366974	-1.463783	0.000000	-10.000000	-0.675000	31.616667	175.833328	1023.000000	1023.000000	2046.000000
32.480000	-0.020606	-12.178172	-3.363520	-0.924037	-6.837583	-1.053033	0.000000	-10.000000	-0.691667	31.816668	186.166672	1023.000000	1023.000000	2046.000000
32.500000	-0.019357	-11.439872	-3.121286	-0.645347	-6.939925	-0.733314	0.000000	-10.000000	-0.691667	32.233334	196.833328	1023.000000	1023.000000	2046.000000
32.520000	-0.017119	-10.117176	-2.996994	-0.497269	-6.520962	-0.101952	0.000000	-10.000000	-0.683333	32.200001	207.500000	1023.000000	1023.000000	2046.000000
32.540001	-0.015853	-9.369070	-2.671480	-0.295089	-6.510681	0.108180	0.000000	-10.000000	-0.675000	32.400002	218.333328	1023.000000	1023.000000	2046.000000
32.560001	-0.013993	-8.270123	-2.506032	-0.338410	-6.013134	0.587454	0.000000	-10.000000	-0.650000	32.266666	229.166672	1023.000000	1023.000000	2046.000000
32.580002	-0.013623	-8.050941	-2.269745	-0.360430	-6.129777	0.709012	0.000000	-10.000000	-0.625000	32.033333	239.833328	1023.000000	1023.000000	2046.000000
32.599998	-0.012686	-7.497298	-2.265157	-0.374285	-5.621231	0.763375	0.000000	-10.000000	-0.600000	31.683334	250.666672	1023.000000	1023.000000	2046.000000
32.619999	-0.013140	-7.765688	-2.069641	-0.575046	-5.971385	0.850383	0.000000	-10.000000	-0.591667	31.549999	261.166656	1023.000000	1023.000000	2046.000000
32.639999	-0.012802	-7.565748	-2.261181	-0.441349	-5.483965	0.620747	0.000000	-10.000000	-0.583333	31.566668	271.833344	1023.000000	1023.000000	2046.000000
32.660000	-0.012839	-7.587843	-2.073909	-0.517910	-5.844396	0.848371	0.000000	-10.000000	-0.575000	31.500000	278.833344	1023.000000	1023.000000	2046.000000
32.680000	-0.012054	-7.124052	-2.081279	-0.218565	-5.488770	0.664562	0.000000	-10.000000	-0.575000	31.350000	289.500000	1023.000000	1023.000000	2046.000000
32.700001	-0.011115	-6.568742	-1.779942	-0.173785	-5.682227	1.067212	0.000000	-10.000000	-0.566667	30.983334	299.833344	1023.000000	1023.000000	2046.000000
32.720001	-0.009764	-5.770733	-1.652794	0.311903	-5.365357	0.935515	0.000000	-10.000000	-0.558333	30.750000	313.500000	1023.000000	1023.000000	2046.000000
32.740002	-0.007654	-4.523481	-1.309948	0.520104	-5.299748	1.566111	0.000000	-10.000000	-0.550000	30.633333	323.666656	1023.000000	1023.000000	2046.000000
32.759998	-0.005917	-3.497141	-1.052187	1.089759	-5.087303	1.552590	0.000000	-10.000000	-0.550000	30.583334	334.000000	1023.000000	1023.000000	2046.000000
32.779999	-0.003263	-1.928167	-0.731081	1.369279	-4.790997	2.224632	0.000000	-10.000000	-0.558333	30.483334	344.333344	1023.000000	1023.000000	2046.000000
32.799999	-0.001563	-0.923500	-0.400013	1.973013	-4.708134	2.211634	0.000000	-10.000000	-0.558333	30.733334	354.500000	1023.000000	1023.000000	2046.000000
32.820000	0.001055	0.623442	-0.181691	2.307055	-4.270399	2.768478	0.000000	-10.000000	-0.558333	30.600000	364.666656	1023.000000	1023.000000	2046.000000
32.840000	0.002444	1.444489	0.187124	2.812397	-4.369482	2.814450	0.000000	-10.000000	-0.550000	30.650000	375.000000	1023.000000	1023.000000	2046.000000
32.860001	0.004979	2.942368	0.336216	3.166934	-3.837340	3.276558	0.000000	-10.000000	-0.550000	30.233334	385.333344	1023.000000	1023.000000	2046.000000
32.880001	0.006288	3.716321	0.738795	3.554930	-4.029707	3.452303	0.000000	-10.000000	-0.541667	30.450001	395.500000	1023.000000	1023.000000	2046.000000
32.900002	0.008524	5.037429	0.825593	3.963701	-3.486575	3.734710	0.000000	-10.000000	-0.525000	30.116667	405.500000	1023.000000	1023.000000	2046.000000
32.919998	0.009534	5.634819	1.186208	4.244318	-3.808211	4.012504	0.000000	-10.000000	-0.541667	30.083334	415.500000	1023.000000	1023.000000	2046.000000
32.939999	0.011587	6.847808	1.184066	4.653103	-3.217709	4.228348	0.000000	-10.000000	-0.541667	29.666668	425.500000	1023.000000	1023.000000	2046.000000
32.959999	0.012633	7.465879	1.529887	4.840718	-3.514508	4.609782	0.000000	-10.000000	-0.550000	29.583334	435.500000	1023.000000	1023.000000	2046.000000
32.980000	0.014348	8.479806	1.536735	5.303110	-2.962507	4.602468	0.000000	-10.000000	-0.508333	29.266668	445.500000	1023.000000	1023.000000	2046.000000
33.000000	0.015469	9.141983	1.896363	5.398171	-3.249525	5.096974	0.000000	-10.000000	-0.500000	29.200001	455.333344	1023.000000	1023.000000	2046.000000
33.020000	0.016762	9.906617	1.871249	5.899505	-2.820557	4.956421	0.000000	-10.000000	-0.491667	29.116667	465.000000	1023.000000	1023.000000	2046.000000
33.040001	0.018181	10.744779	2.181801	5.978428	-2.941955	5.526505	0.000000	-10.000000	-0.508333	29.216667	474.666656	1023.000000	1023.000000	2046.000000
33.060001	0.019126	11.303475	2.300836	6.437798	-2.727695	5.292537	0.000000	-10.000000	-0.508333	29.300001	484.500000	1023.000000	1023.000000	2046.000000
33.080002	0.020328	12.013574	2.354589	6.439110	-2.471274	5.691148	0.000000	-10.000000	-0.516667	29.366667	494.333344	1023.000000	1023.000000	2046.000000
33.099998	0.019926	11.776065	2.460022	6.689167	-2.674367	5.301242	0.000000	-10.000000	-0.525000	29.400000	504.000000	1023.000000	1023.000000	2046.000000
33.119999	0.020840	12.316660	2.360364	6.792919	-2.312146	5.475523	0.000000	-10.000000	-0.525000	29.150000	513.666687	1023.000000	1023.000000	2046.000000
33.139999	0.020992	12.406515	2.574667	7.145899	-2.687234	5.373183	0.000000	-10.000000	-0.508333	29.000000	523.500000	1023.000000	1023.000000	2046.000000
33.160000	0.023043	13.618221	2.556044	7.382780	-2.162651	5.842048	0.000000	-10.000000	-0.475000	28.533335	533.333313	1023.000000	1023.000000	2046.000000
33.180000	0.023968	14.164795	2.933180	7.834177	-2.473959	5.871397	0.000000	-10.000000	-0.458333	28.100000	543.000000	1023.000000	1023.000000	2046.000000
33.200001	0.026236	15.505713	2.995051	8.068329	-1.956208	6.398540	0.000000	-10.000000	-0.433333	27.233334	552.333313	1023.000000	1023.000000	2046.000000
33.220001	0.026854	15.870791	3.318629	8.435115	-2.232748	6.349796	0.000000	-10.000000	-0.400000	26.616667	561.500000	1023.000000	1023.000000	2046.000000
33.240002	0.028177	16.652338	3.304775	8.587317	-1.858230	6.618477	0.000000	-10.000000	-0.366667	25.950001	570.500000	1023.000000	1023.000000	2046.000000
33.259998	0.027262	16.111771	3.445889	8.830138	-2.279928	6.115670	0.000000	-10.000000	-0.341667	25.750000	579.333313	1023.000000	1023.000000	2046.000000
33.279999	0.026364	15.581161	3.099685	8.597179	-2.037548	5.921845	0.000000	-10.000000	-0.341667	25.266666	588.000000	1023.000000	1023.000000	2046.000000
33.299999	0.022959	13.569052	2.686658	8.442160	-2.694485	5.134719	0.000000	-10.000000	-0.325000	24.799999	596.500000	1023.000000	1023.000000	2046.000000
33.320000	0.021104	12.472629	1.961660	8.132226	-2.626251	5.004995	0.000000	-10.000000	-0.308333	23.900000	604.833313	1023.000000	1023.000000	2046.000000
33.340000	0.018502	10.934493	1.621789	8.059054	-3.241349	4.494998	0.000000	-10.000000	-0.275000	23.100000	613.000000	1023.000000	1023.000000	2046.000000
33.360001	0.018123	10.710674	1.115620	7.877401	-2.979752	4.697405	0.000000	-10.000000	-0.250000	22.416668	620.833313	1023.000000	1023.000000	2046.000000
33.380001	0.017016	10.056725	1.047456	8.020077	-3.407743	4.396935	0.000000	-10.000000	-0.225000	21.766666	628.500000	1023.000000	1023.000000	2046.000000
33.400002	0.017776	10.505595	0.805538	8.057612	-3.060410	4.702855	0.000000	-10.000000	-0.208333	21.350000	635.833313	1023.000000	1023.000000	2046.000000
33.419998	0.017346	10.251263	0.929945	8.274576	-3.535716	4.582457	0.000000	-10.000000	-0.200000	20.916668	643.000000	1023.000000	1023.000000	2046.000000
33.439999	0.018522	10.946551	0.794188	8.377016	-3.151103	4.926450	0.000000	-10.000000	-0.200000	20.433334	650.000000	1023.000000	1023.000000	2046.000000
33.459999	0.018362	10.851779	0.984023	8.622995	-3.583036	4.827796	0.000000	-10.000000	-0.183333	19.483334	656.833313	1023.000000	1023.000000	2046.000000
33.480000	0.019923	11.774235	0.853478	8.809931	-3.053768	5.164593	0.000000	-10.000000	-0.158333	18.316668	663.666687	1023.000000	1023.000000	2046.000000
33.500000	0.020050	11.849646	1.084653	9.086985	-3.462701	5.140709	0.000000	-10.000000	-0.133333	17.450001	668.166687	1023.000000	1023.000000	2046.000000
33.520000	0.021763	12.861685	1.006708	9.197501	-2.905508	5.562983	0.000000	-10.000000	-0.116667	16.800001	674.166687	1023.000000	1023.000000	2046.000000
33.540001	0.021959	12.977859	1.332975	9.460868	-3.317614	5.501631	0.000000	-10.000000	-0.091667	16.350000	679.833313	1023.000000	1023.000000	2046.000000
33.560001	0.023852	14.096456	1.224031	9.390575	-2.689063	6.170912	0.000000	-10.000000	-0.066667	15.700001	687.166687	1023.000000	1023.000000	2046.000000
33.580002	0.024234	14.322255	1.530395	9.666031	-2.904719	6.030548	0.000000	-10.000000	-0.050000	14.950000	692.500000	1023.000000	1023.000000	2046.000000
33.599998	0.025923	15.320546	1.555930	9.424241	-2.459768	6.800144	0.000000	-10.000000	-0.050000	14.200000	697.500000	1023.000000	1023.000000	2046.000000
33.619999	0.025776	15.233352	1.776483	9.424284	-2.568849	6.601434	0.000000	-10.000000	-0.041667	13.333333	702.333313	1023.000000	1023.000000	2046.000000
33.639999	0.026374	15.587026	1.627994	9.028201	-2.101586	7.032416	0.000000	-10.000000	-0.025000	12.300000	707.166687	1023.000000	1023.000000	2046.000000
33.660000	0.025059	14.809740	1.814186	8.838426	-2.460037	6.617165	0.000000	-10.000000	-0.008333	11.466666	710.333313	1023.000000	1023.000000	2046.000000
33.680000	0.025125	14.848759	1.544877	8.533679	-1.982105	6.752308	0.000000	-10.000000	0.000000	10.766666	714.333313	1023.000000	1023.000000	2046.000000
33.700001	0.023889	14.118312	1.624369	8.336985	-2.399786	6.556744	0.000000	-10.000000	0.000000	10.250000	717.833313	1023.000000	1023.000000	2046.000000
33.720001	0.024156	14.276428	1.532882	8.365325	-2.031192	6.409413	0.000000	-10.000000	0.000000	9.466667	722.500000	1023.000000	1023.000000	2046.000000
33.740002	0.024042	14.209072	1.685984	8.164959	-2.285905	6.644034	0.000000	-10.000000	0.008333	8.566668	725.833313	1023.000000	1023.000000	2046.000000
33.759998	0.024689	14.590901	1.870881	8.399946	-2.056392	6.376466	0.000000	-10.000000	0.025000	7.683333	728.833313	1023.000000	1023.000000	2046.000000
33.779999	0.025710	15.194761	2.103403	8.315110	-2.090490	6.866738	0.000000	-10.000000	0.041667	6.883334	731.500000	1023.000000	1023.000000	2046.000000
33.799999	0.026649	15.749515	2.389468	8.716752	-1.943471	6.586764	0.000000	-10.000000	0.050000	6.383334	733.166687	1023.000000	1023.000000	2046.000000
33.820000	0.028118	16.617920	2.573792	8.691195	-1.816202	7.169135	0.000000	-10.000000	0.050000	5.850000	735.500000	1023.000000	1023.000000	2046.000000
33.840000	0.029194	17.253664	2.879823	9.133128	-1.648576	6.889289	0.000000	-10.000000	0.050000	5.083333	737.500000	1023.000000	1023.000000	2046.000000
33.860001	0.030723	18.157358	3.029422	9.110286	-1.472479	7.490130	0.000000	-10.000000	0.058333	3.966667	740.000000	1023.000000	1023.000000	2046.000000
33.880001	0.031579	18.663187	3.339194	9.539878	-1.372927	7.157042	0.000000	-10.000000	0.066667	3.200000	741.000000	1023.000000	1023.000000	2046.000000
33.900002	0.032728	19.342337	3.443372	9.440097	-1.243272	7.702139	0.000000	-10.000000	0.083333	2.433333	742.166687	1023.000000	1023.000000	2046.000000
33.919998	0.033493	19.794397	3.711533	9.815838	-1.094582	7.361610	0.000000	-10.000000	0.083333	1.683333	743.000000	1023.000000	1023.000000	2046.000000
33.939999	0.034291	20.265848	3.759015	9.677896	-1.018961	7.847898	0.000000	-10.000000	0.083333	0.733333	743.833313	1023.000000	1023.000000	2046.000000
33.959999	0.034811	20.573576	3.914253	9.957680	-0.846009	7.547652	0.000000	-10.000000	0.066667	0.200000	744.000000	1023.000000	1023.000000	2046.000000
33.980000	0.035209	20.808346	3.971194	9.767577	-0.907237	7.976813	0.000000	-10.000000	0.058333	0.000000	744.000000	1023.000000	1023.000000	2046.000000
34.000000	0.035429	20.938631	4.089696	10.053031	-0.789958	7.585861	0.000000	-10.000000	0.058333	0.000000	744.000000	1023.000000	1023.000000	2046.000000
34.020000	0.035836	21.179230	4.101979	9.877890	-0.819228	8.018590	0.000000	-10.000000	0.066667	0.000000	744.000000	1023.000000	1023.000000	2046.000000
34.040001	0.036245	21.420525	4.280318	10.172169	-0.693538	7.661578	0.000000	-10.000000	0.066667	0.000000	744.000000	1023.000000	1023.000000	2046.000000
34.060001	0.037400	22.103195	4.359565	10.113294	-0.590520	8.220858	0.000000	-10.000000	0.058333	0.000000	744.000000	1023.000000	1023.000000	2046.000000
34.080002	0.037921	22.411572	4.607053	10.492508	-0.611603	7.923614	0.000000	-10.000000	0.058333	0.000000	744.000000	1023.000000	1023.000000	2046.000000
34.099998	0.038643	22.837740	4.527528	10.430276	-0.493981	8.373918	0.000000	-10.000000	0.058333	0.000000	744.000000	1023.000000	1023.000000	2046.000000
34.119999	0.038488	22.746168	4.710794	10.734426	-0.640044	7.940992	0.000000	-10.000000	0.058333	0.000000	744.000000	1023.000000	1023.000000	2046.000000
34.139999	0.039140	23.131844	4.643034	10.568542	-0.502220	8.422487	0.000000	-10.000000	0.058333	0.000000	744.000000	1023.000000	1023.000000	2046.000000
34.160000	0.038768	22.911825	4.844785	10.787319	-0.740753	8.020474	0.000000	-10.000000	0.066667	0.000000	744.000000	1023.000000	1023.000000	2046.000000
34.180000	0.039828	23.538145	4.724530	10.679558	-0.395996	8.530053	0.000000	-10.000000	0.075000	0.000000	744.000000	1023.000000	1023.000000	2046.000000
34.200001	0.039392	23.280827	5.000745	10.800751	-0.686742	8.166072	0.000000	-10.000000	0.083333	-0.600000	744.000000	1023.000000	1023.000000	2046.000000
34.220001	0.039790	23.515774	4.778460	10.626924	-0.407358	8.517749	0.000000	-10.000000	0.091667	-1.383333	744.000000	1023.000000	1023.000000	2046.000000
34.240002	0.038771	22.913620	4.952560	10.861017	-0.805766	7.905808	0.000000	-10.000000	0.091667	-2.300000	744.000000	1023.000000	1023.000000	2046.000000
34.259998	0.037940	22.422434	4.563851	10.525922	-0.648994	7.981656	0.000000	-10.000000	0.075000	-2.600000	744.000000	1023.000000	1023.000000	2046.000000
34.279999	0.034544	20.415304	4.317400	10.328921	-1.186948	6.955932	0.000000	-10.000000	0.075000	-3.200000	744.000000	1023.000000	1023.000000	2046.000000
34.299999	0.031180	18.427526	3.453687	9.674591	-1.334094	6.633342	0.000000	-10.000000	0.083333	-3.666667	744.000000	1023.000000	1023.000000	2046.000000
34.320000	0.027225	16.090155	2.958871	9.391143	-1.987001	5.727141	0.000000	-10.000000	0.108333	-4.766667	744.000000	1023.000000	1023.000000	2046.000000
34.340000	0.025255	14.925696	2.241571	8.870529	-1.961969	5.775564	0.000000	-10.000000	0.116667	-5.916667	744.000000	1023.000000	1023.000000	2046.000000
34.360001	0.023093	13.647835	2.070962	8.779576	-2.497609	5.294906	0.000000	-10.000000	0.133333	-7.350000	744.000000	1023.000000	1023.000000	2046.000000
34.380001	0.022577	13.342943	1.656452	8.590694	-2.318130	5.413926	0.000000	-10.000000	0.141667	-8.166666	744.000000	1023.000000	1023.000000	2046.000000
34.400002	0.021445	12.673752	1.583415	8.622126	-2.678741	5.146952	0.000000	-10.000000	0.133333	-8.550000	744.000000	1023.000000	1023.000000	2046.000000
34.419998	0.021432	12.666592	1.425701	8.603979	-2.576847	5.213759	0.000000	-10.000000	0.133333	-8.833333	744.000000	1023.000000	1023.000000	2046.000000
34.439999	0.020836	12.314302	1.426654	8.567315	-2.900205	5.220538	0.000000	-10.000000	0.133333	-9.633333	735.666687	1023.000000	1023.000000	2046.000000
34.459999	0.020962	12.388408	1.382951	8.728308	-2.796098	5.073247	0.000000	-10.000000	0.150000	-10.333334	727.333313	1023.000000	1023.000000	2046.000000
34.480000	0.020830	12.310580	1.336282	8.633143	-2.967462	5.308616	0.000000	-10.000000	0.150000	-11.033334	717.666687	1023.000000	1023.000000	2046.000000
34.500000	0.021026	12.426656	1.427832	8.860597	-2.941838	5.080065	0.000000	-10.000000	0.158333	-11.266667	715.333313	1023.000000	1023.000000	2046.000000
34.520000	0.021263	12.566257	1.301105	8.669697	-2.884212	5.479668	0.000000	-10.000000	0.175000	-11.600000	711.666687	1023.000000	1023.000000	2046.000000
34.540001	0.021485	12.697907	1.501000	8.778540	-2.915900	5.334267	0.000000	-10.000000	0.208333	-12.016667	706.666687	1023.000000	1023.000000	2046.000000
34.560001	0.022031	13.020535	1.323086	8.538999	-2.685943	5.844394	0.000000	-10.000000	0.233333	-12.383334	702.666687	1023.000000	1023.000000	2046.000000
34.580002	0.022478	13.284297	1.682646	8.567516	-2.697575	5.731710	0.000000	-10.000000	0.250000	-12.783334	698.333313	1023.000000	1023.000000	2046.000000
34.599998	0.022680	13.403730	1.569841	8.124235	-2.476073	6.185727	0.000000	-10.000000	0.250000	-13.183333	693.833313	1023.000000	1023.000000	2046.000000
34.619999	0.022017	13.012194	1.747187	7.942098	-2.529560	5.852468	0.000000	-10.000000	0.250000	-13.583334	689.333313	1023.000000	1023.000000	2046.000000
34.639999	0.020954	12.383592	1.504967	7.309373	-2.421480	5.990732	0.000000	-10.000000	0.250000	-14.016667	685.000000	1023.000000	1023.000000	2046.000000
34.660000	0.019464	11.502963	1.568302	7.033288	-2.533023	5.434396	0.000000	-10.000000	0.258333	-14.383333	681.833313	1023.000000	1023.000000	2046.000000
34.680000	0.018415	10.883548	1.260188	6.430564	-2.383022	5.575818	0.000000	-10.000000	0.266667	-14.866667	677.000000	1023.000000	1023.000000	2046.000000
34.700001	0.017080	10.094481	1.433819	6.246912	-2.649479	5.063229	0.000000	-10.000000	0.283333	-15.266666	672.000000	1023.000000	1023.000000	2046.000000
34.720001	0.016636	9.832078	1.274001	5.791560	-2.471527	5.238044	0.000000	-10.000000	0.291667	-15.650001	666.833313	1023.000000	1023.000000	2046.000000
34.740002	0.015899	9.396389	1.631059	5.714965	-2.740682	4.791047	0.000000	-10.000000	0.300000	-16.100000	661.666687	1023.000000	1023.000000	2046.000000
34.759998	0.016226	9.589445	1.592782	5.459269	-2.494783	5.032177	0.000000	-10.000000	0.300000	-16.783333	656.166687	1023.000000	1023.000000	2046.000000
34.779999	0.016135	9.536027	1.990741	5.512750	-2.680649	4.713184	0.000000	-10.000000	0.300000	-17.483334	650.500000	1023.000000	1023.000000	2046.000000
34.799999	0.016927	10.003941	2.020890	5.326464	-2.374606	5.031193	0.000000	-10.000000	0.333333	-18.216667	644.500000	1023.000000	1023.000000	2046.000000
34.820000	0.016971	10.030096	2.401757	5.422257	-2.545345	4.751428	0.000000	-10.000000	0.366667	-18.650000	638.500000	1023.000000	1023.000000	2046.000000
34.840000	0.017774	10.504546	2.439291	5.279856	-2.253618	5.039018	0.000000	-10.000000	0.400000	-19.016666	632.500000	1023.000000	1023.000000	2046.000000
34.860001	0.017815	10.528455	2.712829	5.360839	-2.347257	4.802043	0.000000	-10.000000	0.408333	-19.233334	626.166687	1023.000000	1023.000000	2046.000000
34.880001	0.018378	10.861451	2.832264	5.264046	-2.151197	4.916338	0.000000	-10.000000	0.408333	-19.633333	619.833313	1023.000000	1023.000000	2046.000000
34.900002	0.018387	10.866673	2.911634	5.230226	-2.116652	4.841465	0.000000	-10.000000	0.416667	-19.916666	613.166687	1023.000000	1023.000000	2046.000000
34.919998	0.018754	11.083323	3.124125	5.244342	-2.055969	4.770824	0.000000	-10.000000	0.416667	-20.299999	606.666687	1023.000000	1023.000000	2046.000000
34.939999	0.018701	11.052348	3.072547	5.105044	-2.009380	4.884137	0.000000	-10.000000	0.416667	-20.366667	599.833313	1023.000000	1023.000000	2046.000000
34.959999	0.018628	11.008929	3.327946	5.156719	-2.103708	4.627972	0.000000	-10.000000	0.408333	-20.383333	593.166687	1023.000000	1023.000000	2046.000000
34.980000	0.018484	10.924094	3.149665	4.954225	-1.997966	4.818171	0.000000	-10.000000	0.408333	-20.133333	586.333313	1023.000000	1023.000000	2046.000000
35.000000	0.018211	10.762529	3.393101	4.974462	-2.163548	4.558514	0.000000	-10.000000	0.425000	-19.950001	579.666687	1023.000000	1023.000000	2046.000000
35.020000	0.018013	10.645921	3.194987	4.739496	-2.036915	4.748353	0.000000	-10.000000	0.425000	-19.766666	573.000000	1023.000000	1023.000000	2046.000000
35.040001	0.017592	10.396670	3.426744	4.765971	-2.243687	4.447642	0.000000	-10.000000	0.425000	-19.733334	566.333313	1023.000000	1023.000000	2046.000000
35.060001	0.017659	10.436517	3.374114	4.593682	-2.149630	4.618351	0.000000	-10.000000	0.408333	-19.766666	559.666687	1023.000000	1023.000000	2046.000000
35.080002	0.017963	10.616001	3.574125	4.747054	-2.190206	4.485029	0.000000	-10.000000	0.408333	-19.800001	553.000000	1023.000000	1023.000000	2046.000000
35.099998	0.018220	10.767790	3.479955	4.701818	-2.100885	4.686902	0.000000	-10.000000	0.408333	-19.800001	546.333313	1023.000000	1023.000000	2046.000000
35.119999	0.017845	10.546114	3.522874	4.759613	-2.229425	4.493052	0.000000	-10.000000	0.408333	-19.666668	539.833313	1023.000000	1023.000000	2046.000000
35.139999	0.017393	10.279268	3.446215	4.656751	-2.311944	4.488246	0.000000	-10.000000	0.408333	-19.666668	533.166687	1023.000000	1023.000000	2046.000000
35.160000	0.016837	9.950648	3.372753	4.622951	-2.334643	4.289587	0.000000	-10.000000	0.400000	-19.550001	526.833313	1023.000000	1023.000000	2046.000000
35.180000	0.016352	9.664133	3.279760	4.431293	-2.382623	4.335703	0.000000	-10.000000	0.400000	-19.666668	520.166687	1023.000000	1023.000000	2046.000000
35.200001	0.016266	9.613461	3.374259	4.421391	-2.456818	4.274628	0.000000	-10.000000	0.400000	-19.883333	513.666687	1023.000000	1023.000000	2046.000000
35.220001	0.016215	9.583185	3.452126	4.245120	-2.515282	4.401222	0.000000	-10.000000	0.416667	-20.183334	507.000000	1023.000000	1023.000000	2046.000000
35.240002	0.015539	9.183444	3.456270	4.234056	-2.583479	4.076597	0.000000	-10.000000	0.433333	-20.616667	500.333344	1023.000000	1023.000000	2046.000000
35.259998	0.014562	8.606244	3.361574	4.068916	-2.702269	3.878023	0.000000	-10.000000	0.450000	-21.000000	493.500000	1023.000000	1023.000000	2046.000000
35.279999	0.012662	7.483392	3.020290	3.955086	-2.874090	3.382106	0.000000	-10.000000	0.450000	-21.466667	486.333344	1023.000000	1023.000000	2046.000000
35.299999	0.009447	5.582980	2.560659	3.498453	-3.311813	2.835681	0.000000	-10.000000	0.450000	-21.683334	479.166656	1023.000000	1023.000000	2046.000000
35.320000	0.005545	3.277252	1.849759	3.213094	-3.701696	1.916096	0.000000	-10.000000	0.450000	-21.916666	471.833344	1023.000000	1023.000000	2046.000000
35.340000	0.001758	1.038789	1.122298	2.630376	-4.190885	1.477000	0.000000	-10.000000	0.450000	-21.950001	464.500000	1023.000000	1023.000000	2046.000000
35.360001	-0.000980	-0.578900	0.625456	2.405092	-4.529224	0.919775	0.000000	-10.000000	0.450000	-22.016666	457.166656	1023.000000	1023.000000	2046.000000
35.380001	-0.002980	-1.761339	0.128427	2.099677	-4.747402	0.757959	0.000000	-10.000000	0.450000	-21.833334	449.833344	1023.000000	1023.000000	2046.000000
35.400002	-0.004307	-2.545322	-0.083032	2.067690	-4.982386	0.452406	0.000000	-10.000000	0.450000	-21.766666	442.666656	1023.000000	1023.000000	2046.000000
35.419998	-0.005349	-3.161091	-0.364099	1.919859	-5.132803	0.415952	0.000000	-10.000000	0.450000	-21.816668	435.333344	1023.000000	1023.000000	2046.000000
35.439999	-0.005982	-3.535340	-0.432391	2.006543	-5.270460	0.160967	0.000000	-10.000000	0.450000	-21.850000	428.166656	1023.000000	1023.000000	2046.000000
35.459999	-0.006774	-4.003167	-0.606046	1.844537	-5.431162	0.189504	0.000000	-10.000000	0.450000	-22.050001	420.833344	1023.000000	1023.000000	2046.000000
35.480000	-0.007024	-4.150910	-0.566631	1.927235	-5.517336	0.005822	0.000000	-10.000000	0.450000	-22.183334	413.500000	1023.000000	1023.000000	2046.000000
35.500000	-0.007484	-4.422944	-0.735617	1.843867	-5.596818	0.065625	0.000000	-10.000000	0.458333	-22.433334	406.000000	1023.000000	1023.000000	2046.000000
35.520000	-0.007513	-4.440183	-0.691647	1.900122	-5.596656	-0.052002	0.000000	-10.000000	0.458333	-22.733334	398.500000	1023.000000	1023.000000	2046.000000
35.540001	-0.007857	-4.643253	-0.820077	1.679681	-5.594102	0.091245	0.000000	-10.000000	0.491667	-22.983334	390.833344	1023.000000	1023.000000	2046.000000
35.560001	-0.007751	-4.581110	-0.640901	1.545913	-5.604210	0.118088	0.000000	-10.000000	0.500000	-23.216667	383.166656	1023.000000	1023.000000	2046.000000
35.580002	-0.007830	-4.627468	-0.800442	1.323553	-5.451298	0.300720	0.000000	-10.000000	0.533333	-23.416666	375.500000	1023.000000	1023.000000	2046.000000
35.599998	-0.007683	-4.540513	-0.429551	1.045776	-5.458818	0.302080	0.000000	-10.000000	0.533333	-23.850000	367.833344	1023.000000	1023.000000	2046.000000
35.619999	-0.008395	-4.961323	-0.577768	0.552795	-5.273429	0.337079	0.000000	-10.000000	0.550000	-24.200001	360.000000	1023.000000	1023.000000	2046.000000
35.639999	-0.009152	-5.408624	-0.370066	0.044973	-5.272541	0.189010	0.000000	-10.000000	0.550000	-24.416668	351.666656	1023.000000	1023.000000	2046.000000
35.660000	-0.010953	-6.472932	-0.652702	-0.545108	-5.194131	-0.080991	0.000000	-10.000000	0.550000	-24.283333	343.333344	1023.000000	1023.000000	2046.000000
35.680000	-0.012243	-7.235330	-0.489937	-1.114198	-5.270040	-0.361156	0.000000	-10.000000	0.558333	-24.333334	335.000000	1023.000000	1023.000000	2046.000000
35.700001	-0.013900	-8.215098	-0.775254	-1.603326	-5.202829	-0.633689	0.000000	-10.000000	0.566667	-24.500000	327.000000	1023.000000	1023.000000	2046.000000
35.720001	-0.014917	-8.815904	-0.546475	-1.979678	-5.335543	-0.954207	0.000000	-10.000000	0.566667	-24.600000	319.000000	1023.000000	1023.000000	2046.000000
35.740002	-0.016273	-9.617228	-0.697624	-2.382722	-5.338462	-1.198419	0.000000	-10.000000	0.566667	-24.633333	311.000000	1023.000000	1023.000000	2046.000000
35.759998	-0.016729	-9.886572	-0.492404	-2.621502	-5.379366	-1.393299	0.000000	-10.000000	0.558333	-24.616667	302.666656	1023.000000	1023.000000	2046.000000
35.779999	-0.017494	-10.338967	-0.467500	-2.930708	-5.480396	-1.460363	0.000000	-10.000000	0.566667	-24.683334	294.333344	1023.000000	1023.000000	2046.000000
35.799999	-0.017451	-10.313276	-0.321439	-2.998913	-5.404188	-1.588737	0.000000	-10.000000	0.558333	-24.733334	286.000000	1023.000000	1023.000000	2046.000000
35.820000	-0.017565	-10.381062	-0.109922	-3.213713	-5.491640	-1.565786	0.000000	-10.000000	0.575000	-24.783333	278.000000	1023.000000	1023.000000	2046.000000
35.840000	-0.017240	-10.189127	-0.123916	-3.096314	-5.269692	-1.699205	0.000000	-10.000000	0.566667	-24.816668	269.666656	1023.000000	1023.000000	2046.000000
35.860001	-0.017057	-10.080425	0.207446	-3.246791	-5.450480	-1.590601	0.000000	-10.000000	0.566667	-24.633333	261.333344	1023.000000	1023.000000	2046.000000
35.880001	-0.016706	-9.873524	0.170103	-3.144809	-5.206343	-1.692475	0.000000	-10.000000	0.550000	-24.266666	253.000000	1023.000000	1023.000000	2046.000000
35.900002	-0.016624	-9.824766	0.450661	-3.294573	-5.367761	-1.613093	0.000000	-10.000000	0.541667	-23.816666	245.000000	1023.000000	1023.000000	2046.000000
35.919998	-0.016222	-9.587103	0.441346	-3.133401	-5.160442	-1.734606	0.000000	-10.000000	0.541667	-23.500000	237.000000	1023.000000	1023.000000	2046.000000
35.939999	-0.016293	-9.629391	0.541822	-3.243233	-5.245752	-1.682228	0.000000	-10.000000	0.508333	-23.016666	229.166672	1023.000000	1023.000000	2046.000000
35.959999	-0.015741	-9.302882	0.657715	-3.163871	-5.097804	-1.698923	0.000000	-10.000000	0.483333	-22.700001	221.500000	1023.000000	1023.000000	2046.000000
35.980000	-0.016184	-9.564909	0.684464	-3.247988	-5.254733	-1.746652	0.000000	-10.000000	0.450000	-22.183334	214.000000	1023.000000	1023.000000	2046.000000
36.000000	-0.015775	-9.322898	0.790530	-3.184920	-5.172883	-1.755624	0.000000	-10.000000	0.450000	-21.833334	206.500000	1023.000000	1023.000000	2046.000000
36.020000	-0.016285	-9.624380	0.718588	-3.309872	-5.276940	-1.756156	0.000000	-10.000000	0.441667	-21.316666	199.166672	1023.000000	1023.000000	2046.000000
36.040001	-0.015866	-9.376609	0.825816	-3.273381	-5.198997	-1.730047	0.000000	-10.000000	0.433333	-20.950001	192.000000	1023.000000	1023.000000	2046.000000
36.060001	-0.016361	-9.669553	0.714156	-3.382558	-5.263768	-1.737382	0.000000	-10.000000	0.425000	-20.650000	185.000000	1023.000000	1023.000000	2046.000000
36.080002	-0.016033	-9.475345	0.888195	-3.349805	-5.273679	-1.740056	0.000000	-10.000000	0.425000	-20.333334	178.166672	1023.000000	1023.000000	2046.000000
36.099998	-0.016582	-9.800133	0.756017	-3.458414	-5.349594	-1.748142	0.000000	-10.000000	0.416667	-20.116667	171.333328	1023.000000	1023.000000	2046.000000
36.119999	-0.016122	-9.528208	0.913245	-3.440557	-5.310347	-1.690549	0.000000	-10.000000	0.416667	-19.733334	164.666672	1023.000000	1023.000000	2046.000000
36.139999	-0.016676	-9.855442	0.843429	-3.489463	-5.445088	-1.764319	0.000000	-10.000000	0.408333	-19.400000	158.000000	1023.000000	1023.000000	2046.000000
36.160000	-0.016305	-9.636389	0.882370	-3.423722	-5.405475	-1.689562	0.000000	-10.000000	0.408333	-19.116667	151.666672	1023.000000	1023.000000	2046.000000
36.180000	-0.017100	-10.106103	0.710591	-3.537992	-5.602467	-1.676235	0.000000	-10.000000	0.400000	-18.983334	145.166672	1023.000000	1023.000000	2046.000000
36.200001	-0.017568	-10.382678	0.564795	-3.512530	-5.606503	-1.828440	0.000000	-10.000000	0.400000	-18.916668	138.833328	1023.000000	1023.000000	2046.000000
36.220001	-0.018984	-11.219368	0.400853	-3.700820	-5.879278	-2.040123	0.000000	-10.000000	0.400000	-18.933334	132.500000	1023.000000	1023.000000	2046.000000
36.240002	-0.019704	-11.645309	0.295098	-3.701501	-5.971531	-2.267375	0.000000	-10.000000	0.400000	-18.916666	126.333336	1023.000000	1023.000000	2046.000000
36.259998	-0.021168	-12.510051	0.070780	-3.992495	-6.245482	-2.342854	0.000000	-10.000000	0.391667	-18.883333	120.000000	1023.000000	1023.000000	2046.000000
36.279999	-0.020889	-12.345135	0.021713	-3.899828	-6.144313	-2.322707	0.000000	-10.000000	0.391667	-18.833334	113.666664	1023.000000	1023.000000	2046.000000
36.299999	-0.021283	-12.578326	-0.062700	-3.967796	-6.276246	-2.271584	0.000000	-10.000000	0.391667	-18.666666	107.500000	1023.000000	1023.000000	2046.000000
36.320000	-0.020537	-12.137223	0.093080	-3.955777	-6.235950	-2.038575	0.000000	-10.000000	0.391667	-18.633333	101.166664	1023.000000	1023.000000	2046.000000
36.340000	-0.021260	-12.564520	-0.067186	-3.920250	-6.334503	-2.242580	0.000000	-10.000000	0.375000	-18.300001	94.833336	1023.000000	1023.000000	2046.000000
36.360001	-0.021238	-12.551597	-0.057435	-3.864960	-6.385131	-2.244071	0.000000	-10.000000	0.341667	-17.733334	88.500000	1023.000000	1023.000000	2046.000000
36.380001	-0.023546	-13.915615	-0.603968	-3.866387	-6.601253	-2.844007	0.000000	-10.000000	0.300000	-16.666668	82.666664	1023.000000	1023.000000	2046.000000
36.400002	-0.025895	-15.303724	-0.921568	-4.167090	-6.918461	-3.296605	0.000000	-10.000000	0.266667	-15.733334	77.166664	1023.000000	1023.000000	2046.000000
36.419998	-0.029742	-17.577482	-1.818562	-4.431884	-7.221713	-4.105324	0.000000	-10.000000	0.250000	-14.733334	72.000000	1023.000000	1023.000000	2046.000000
36.439999	-0.032579	-19.254061	-2.279721	-4.918300	-7.731700	-4.324340	0.000000	-10.000000	0.250000	-14.116667	67.000000	1023.000000	1023.000000	2046.000000
36.459999	-0.034974	-20.669424	-3.038481	-4.983698	-7.862438	-4.784808	0.000000	-10.000000	0.233333	-13.116667	62.333332	1023.000000	1023.000000	2046.000000
36.480000	-0.036262	-21.430717	-3.195117	-5.242313	-8.246561	-4.746726	0.000000	-10.000000	0.216667	-12.433333	58.000000	1023.000000	1023.000000	2046.000000
36.500000	-0.037383	-22.093456	-3.684387	-5.044341	-8.266159	-5.098569	0.000000	-10.000000	0.183333	-11.800000	54.000000	1023.000000	1023.000000	2046.000000
36.520000	-0.037823	-22.353354	-3.630112	-5.232822	-8.574630	-4.915791	0.000000	-10.000000	0.166667	-11.583334	50.000000	1023.000000	1023.000000	2046.000000
36.540001	-0.038277	-22.621843	-3.970527	-4.995969	-8.527385	-5.127963	0.000000	-10.000000	0.150000	-11.516666	46.000000	1023.000000	1023.000000	2046.000000
36.560001	-0.038082	-22.506693	-3.824200	-5.121642	-8.716182	-4.844669	0.000000	-10.000000	0.166667	-11.333333	42.000000	1023.000000	1023.000000	2046.000000
36.580002	-0.038291	-22.630196	-4.099225	-4.879622	-8.649404	-5.001945	0.000000	-10.000000	0.166667	-11.066667	38.333332	1023.000000	1023.000000	2046.000000
36.599998	-0.037709	-22.285765	-3.935700	-4.952237	-8.739533	-4.658296	0.000000	-10.000000	0.166667	-10.750000	34.666668	1023.000000	1023.000000	2046.000000
36.619999	-0.037944	-22.424875	-4.127028	-4.800480	-8.707851	-4.789517	0.000000	-10.000000	0.150000	-10.633333	30.000000	1023.000000	1023.000000	2046.000000
36.639999	-0.037337	-22.066444	-3.866800	-5.065491	-8.794423	-4.339729	0.000000	-10.000000	0.150000	-10.633333	26.333334	1023.000000	1023.000000	2046.000000
36.660000	-0.037095	-21.923168	-3.964965	-4.943779	-8.663478	-4.350946	0.000000	-10.000000	0.166667	-10.816667	22.833334	1023.000000	1023.000000	2046.000000
36.680000	-0.036180	-21.382509	-3.577216	-5.328397	-8.661270	-3.815626	0.000000	-10.000000	0.183333	-11.216667	20.500000	1023.000000	1023.000000	2046.000000
36.700001	-0.036423	-21.526018	-3.601593	-5.391065	-8.498594	-4.034767	0.000000	-10.000000	0.183333	-11.633333	16.833334	1023.000000	1023.000000	2046.000000
36.720001	-0.036222	-21.407307	-3.267413	-5.989652	-8.476756	-3.673485	0.000000	-10.000000	0.200000	-11.850000	13.000000	1023.000000	1023.000000	2046.000000
36.740002	-0.037655	-22.254145	-3.498493	-6.282129	-8.396000	-4.077523	0.000000	-10.000000	0.200000	-11.916667	9.000000	1023.000000	1023.000000	2046.000000
36.759998	-0.038231	-22.594654	-3.277343	-6.859810	-8.470324	-3.987178	0.000000	-10.000000	0.233333	-12.033334	5.000000	1023.000000	1023.000000	2046.000000
36.779999	-0.039865	-23.560499	-3.516325	-7.144356	-8.446461	-4.453359	0.000000	-10.000000	0.233333	-12.466667	1.333333	1023.000000	1023.000000	2046.000000
36.799999	-0.040202	-23.759567	-3.317618	-7.539370	-8.503003	-4.399576	0.000000	-10.000000	0.250000	-12.766666	-2.666667	1023.000000	1023.000000	2046.000000
36.820000	-0.041508	-24.531080	-3.465357	-7.812333	-8.553754	-4.699637	0.000000	-10.000000	0.233333	-12.900000	-6.666667	1023.000000	1023.000000	2046.000000
36.840000	-0.041690	-24.638685	-3.332878	-7.971493	-8.576597	-4.757718	0.000000	-10.000000	0.216667	-12.750000	-11.000000	1023.000000	1023.000000	2046.000000
36.860001	-0.042421	-25.070833	-3.209016	-8.294831	-8.796239	-4.770748	0.000000	-10.000000	0.183333	-12.616667	-15.166667	1023.000000	1023.000000	2046.000000
36.880001	-0.042173	-24.924095	-3.257909	-8.193426	-8.633541	-4.839219	0.000000	-10.000000	0.183333	-12.516667	-19.500000	1023.000000	1023.000000	2046.000000
36.900002	-0.041851	-24.733858	-2.935893	-8.454114	-8.779244	-4.564608	0.000000	-10.000000	0.183333	-12.583334	-23.833334	1023.000000	1023.000000	2046.000000
36.919998	-0.041446	-24.494448	-2.961179	-8.178927	-8.595420	-4.758922	0.000000	-10.000000	0.216667	-12.550000	-28.000000	1023.000000	1023.000000	2046.000000
36.939999	-0.040420	-23.888002	-2.606163	-8.253383	-8.641249	-4.387208	0.000000	-10.000000	0.216667	-12.483334	-32.000000	1023.000000	1023.000000	2046.000000
36.959999	-0.040232	-23.776882	-2.664157	-8.018906	-8.488177	-4.605642	0.000000	-10.000000	0.216667	-12.216666	-36.000000	1023.000000	1023.000000	2046.000000
36.980000	-0.039047	-23.076708	-2.312099	-8.078609	-8.455227	-4.230773	0.000000	-10.000000	0.216667	-12.083333	-40.000000	1023.000000	1023.000000	2046.000000
37.000000	-0.039129	-23.125362	-2.339200	-7.899653	-8.405872	-4.480638	0.000000	-10.000000	0.200000	-11.833333	-44.000000	1023.000000	1023.000000	2046.000000
37.020000	-0.037979	-22.445486	-2.069970	-7.913979	-8.328160	-4.133377	0.000000	-10.000000	0.183333	-11.616667	-48.000000	1023.000000	1023.000000	2046.000000
37.040001	-0.038226	-22.591631	-2.140647	-7.798934	-8.283566	-4.368484	0.000000	-10.000000	0.150000	-11.366667	-52.000000	1023.000000	1023.000000	2046.000000
37.060001	-0.037262	-22.022108	-1.893019	-7.763100	-8.260141	-4.105847	0.000000	-10.000000	0.150000	-11.266667	-56.000000	1023.000000	1023.000000	2046.000000
37.080002	-0.037602	-22.223000	-1.927870	-7.762310	-8.296430	-4.236391	0.000000	-10.000000	0.166667	-11.200001	-59.833332	1023.000000	1023.000000	2046.000000
37.099998	-0.036786	-21.740471	-1.767582	-7.715076	-8.248583	-4.009230	0.000000	-10.000000	0.166667	-10.966667	-63.500000	1023.000000	1023.000000	2046.000000
37.119999	-0.037292	-22.039452	-1.826002	-7.753247	-8.337278	-4.122924	0.000000	-10.000000	0.166667	-10.733334	-67.166664	1023.000000	1023.000000	2046.000000
37.139999	-0.036513	-21.579002	-1.738453	-7.621578	-8.248653	-3.970317	0.000000	-10.000000	0.150000	-10.566667	-70.666664	1023.000000	1023.000000	2046.000000
37.160000	-0.036999	-21.866638	-1.747178	-7.745642	-8.388394	-3.985425	0.000000	-10.000000	0.166667	-10.500000	-74.333336	1023.000000	1023.000000	2046.000000
37.180000	-0.036539	-21.594734	-1.734200	-7.538894	-8.344343	-3.977297	0.000000	-10.000000	0.166667	-10.666667	-77.666664	1023.000000	1023.000000	2046.000000
37.200001	-0.036735	-21.710501	-1.644975	-7.747383	-8.506064	-3.812077	0.000000	-10.000000	0.200000	-10.766666	-81.333336	1023.000000	1023.000000	2046.000000
37.220001	-0.036380	-21.500628	-1.633272	-7.493251	-8.470541	-3.903564	0.000000	-10.000000	0.183333	-11.000000	-85.000000	1023.000000	1023.000000	2046.000000
37.240002	-0.036321	-21.465654	-1.483789	-7.663287	-8.578072	-3.740508	0.000000	-10.000000	0.183333	-10.850000	-88.666664	1023.000000	1023.000000	2046.000000
37.259998	-0.036053	-21.307146	-1.556619	-7.390331	-8.538626	-3.821570	0.000000	-10.000000	0.150000	-10.566667	-92.333336	1023.000000	1023.000000	2046.000000
37.279999	-0.036319	-21.464758	-1.527016	-7.615457	-8.680437	-3.641848	0.000000	-10.000000	0.150000	-10.150001	-95.666664	1023.000000	1023.000000	2046.000000
37.299999	-0.037138	-21.948824	-1.794141	-7.452913	-8.713394	-3.988375	0.000000	-10.000000	0.150000	-9.883333	-99.166664	1023.000000	1023.000000	2046.000000
37.320000	-0.037489	-22.156137	-1.726717	-7.697802	-8.902520	-3.829097	0.000000	-10.000000	0.150000	-9.650001	-102.500000	1023.000000	1023.000000	2046.000000
37.340000	-0.038598	-22.811150	-2.051782	-7.542875	-8.925614	-4.290878	0.000000	-10.000000	0.141667	-9.116667	-105.833336	1023.000000	1023.000000	2046.000000
37.360001	-0.038504	-22.755741	-1.970565	-7.721297	-9.071257	-3.992623	0.000000	-10.000000	0.133333	-8.100000	-108.833336	1023.000000	1023.000000	2046.000000
37.380001	-0.038926	-23.005495	-2.131891	-7.681051	-9.082280	-4.110273	0.000000	-10.000000	0.116667	-6.816667	-111.333336	1023.000000	1023.000000	2046.000000
37.400002	-0.037821	-22.352011	-2.007887	-7.501606	-8.992476	-3.850042	0.000000	-10.000000	0.108333	-5.566667	-113.500000	1023.000000	1023.000000	2046.000000
37.419998	-0.037862	-22.376421	-1.908405	-7.579219	-9.135734	-3.753063	0.000000	-10.000000	0.100000	-4.516667	-115.500000	1023.000000	1023.000000	2046.000000
37.439999	-0.037773	-22.323975	-2.110692	-7.212859	-9.032453	-3.967971	0.000000	-10.000000	0.100000	-2.883333	-117.166664	1023.000000	1023.000000	2046.000000
37.459999	-0.038351	-22.665339	-2.191161	-7.323423	-9.236787	-3.913967	0.000000	-10.000000	0.083333	-0.316667	-118.333336	1023.000000	1023.000000	2046.000000
37.480000	-0.040601	-23.995049	-2.752163	-7.208327	-9.341027	-4.693531	0.000000	-10.000000	0.066667	2.566667	-118.833336	1023.000000	1023.000000	2046.000000
37.500000	-0.043172	-25.514828	-3.180805	-7.599607	-9.717062	-5.017353	0.000000	-10.000000	0.041667	5.433333	-119.000000	1023.000000	1023.000000	2046.000000
37.520000	-0.046299	-27.362688	-4.062227	-7.663803	-9.938933	-5.697725	0.000000	-10.000000	0.025000	7.500000	-119.000000	1023.000000	1023.000000	2046.000000
37.540001	-0.047922	-28.321978	-4.442165	-7.985978	-10.295869	-5.597966	0.000000	-10.000000	0.008333	9.016666	-119.000000	1023.000000	1023.000000	2046.000000
37.560001	-0.049523	-29.268377	-5.026662	-7.922468	-10.347109	-5.972138	0.000000	-10.000000	0.000000	9.833333	-119.000000	1023.000000	1023.000000	2046.000000
37.580002	-0.049605	-29.316666	-5.095519	-7.984048	-10.574173	-5.662925	0.000000	-10.000000	0.000000	10.566667	-119.000000	1023.000000	1023.000000	2046.000000
37.599998	-0.050099	-29.608526	-5.434472	-7.722536	-10.542033	-5.909486	0.000000	-10.000000	0.000000	11.316667	-119.000000	1023.000000	1023.000000	2046.000000
37.619999	-0.049422	-29.208506	-5.326962	-7.627067	-10.701519	-5.552958	0.000000	-10.000000	-0.025000	12.666667	-69.500000	1023.000000	1023.000000	2046.000000
37.639999	-0.049427	-29.211147	-5.482487	-7.384830	-10.647820	-5.696009	0.000000	-10.000000	-0.050000	13.650000	-20.000000	1023.000000	1023.000000	2046.000000
37.660000	-0.048205	-28.489168	-5.316727	-7.292215	-10.691265	-5.188961	0.000000	-10.000000	-0.075000	14.500000	29.500000	1023.000000	1023.000000	2046.000000
37.680000	-0.047813	-28.257236	-5.458179	-6.949985	-10.547152	-5.301920	0.000000	-10.000000	-0.075000	14.950000	31.000000	1023.000000	1023.000000	2046.000000
37.700001	-0.046537	-27.503071	-5.213275	-6.882204	-10.636417	-4.771175	0.000000	-10.000000	-0.075000	15.833333	34.333332	1023.000000	1023.000000	2046.000000
37.720001	-0.045719	-27.020193	-5.257107	-6.558195	-10.417773	-4.787116	0.000000	-10.000000	-0.091667	17.083334	39.333332	1023.000000	1023.000000	2046.000000
37.740002	-0.044193	-26.117767	-4.950208	-6.570795	-10.380738	-4.216026	0.000000	-10.000000	-0.125000	18.066668	44.833332	1023.000000	1023.000000	2046.000000
37.759998	-0.042806	-25.298586	-4.893885	-6.286222	-10.062225	-4.056252	0.000000	-10.000000	-0.166667	19.000000	50.666668	1023.000000	1023.000000	2046.000000
37.779999	-0.041289	-24.402020	-4.532598	-6.415720	-9.909038	-3.544663	0.000000	-10.000000	-0.216667	20.083334	57.000000	1023.000000	1023.000000	2046.000000
37.799999	-0.040121	-23.711420	-4.372741	-6.319486	-9.603469	-3.415724	0.000000	-10.000000	-0.241667	21.416668	63.666668	1023.000000	1023.000000	2046.000000
37.820000	-0.039765	-23.500999	-4.227221	-6.615181	-9.462090	-3.196508	0.000000	-10.000000	-0.266667	22.700001	70.666664	1023.000000	1023.000000	2046.000000
37.840000	-0.039411	-23.291836	-4.177752	-6.617288	-9.261583	-3.235213	0.000000	-10.000000	-0.283333	23.616667	78.166664	1023.000000	1023.000000	2046.000000
37.860001	-0.039699	-23.462273	-4.133365	-6.907897	-9.210058	-3.210952	0.000000	-10.000000	-0.325000	24.550001	85.833336	1023.000000	1023.000000	2046.000000
37.880001	-0.039265	-23.205408	-4.123012	-6.791847	-9.049182	-3.241368	0.000000	-10.000000	-0.375000	25.600000	93.833336	1023.000000	1023.000000	2046.000000
37.900002	-0.039339	-23.249109	-4.117179	-6.877509	-9.014787	-3.239635	0.000000	-10.000000	-0.408333	26.716667	102.000000	1023.000000	1023.000000	2046.000000
37.919998	-0.038410	-22.700153	-4.021022	-6.627164	-8.891535	-3.160433	0.000000	-10.000000	-0.441667	27.833334	110.666664	1023.000000	1023.000000	2046.000000
37.939999	-0.037849	-22.368971	-3.888014	-6.560528	-8.841466	-3.078963	0.000000	-10.000000	-0.475000	29.266666	126.166664	1023.000000	1023.000000	2046.000000
37.959999	-0.036034	-21.296177	-3.654713	-6.158110	-8.680647	-2.802708	0.000000	-10.000000	-0.508333	30.483334	138.833328	1023.000000	1023.000000	2046.000000
37.980000	-0.034561	-20.425760	-3.456272	-5.921836	-8.508497	-2.539155	0.000000	-10.000000	-0.525000	31.250000	148.500000	1023.000000	1023.000000	2046.000000
38.000000	-0.032033	-18.931290	-3.100634	-5.384149	-8.273911	-2.172596	0.000000	-10.000000	-0.525000	31.183334	152.166672	1023.000000	1023.000000	2046.000000
38.020000	-0.030154	-17.821213	-2.850067	-5.060072	-8.035350	-1.875723	0.000000	-10.000000	-0.541667	31.116667	159.166672	1023.000000	1023.000000	2046.000000
38.040001	-0.027642	-16.336163	-2.538471	-4.482779	-7.779527	-1.535386	0.000000	-10.000000	-0.566667	31.416668	169.500000	1023.000000	1023.000000	2046.000000
38.060001	-0.025428	-15.027728	-2.138661	-4.164652	-7.652082	-1.072333	0.000000	-10.000000	-0.600000	31.983334	179.833328	1023.000000	1023.000000	2046.000000
38.080002	-0.023420	-13.841147	-1.967482	-3.550716	-7.330366	-0.992583	0.000000	-10.000000	-0.641667	32.650002	190.500000	1023.000000	1023.000000	2046.000000
38.099998	-0.021087	-12.462374	-1.600577	-3.241247	-7.164126	-0.456424	0.000000	-10.000000	-0.658333	33.183334	201.500000	1023.000000	1023.000000	2046.000000
38.119999	-0.019325	-11.421214	-1.459707	-2.699400	-6.864771	-0.397335	0.000000	-10.000000	-0.683333	33.583332	212.500000	1023.000000	1023.000000	2046.000000
38.139999	-0.016960	-10.023445	-1.094572	-2.404708	-6.752368	0.228202	0.000000	-10.000000	-0.683333	34.100002	223.666672	1023.000000	1023.000000	2046.000000
38.160000	-0.015470	-9.143054	-1.012810	-1.855773	-6.452690	0.178218	0.000000	-10.000000	-0.700000	34.383335	234.833328	1023.000000	1023.000000	2046.000000
38.180000	-0.013312	-7.867436	-0.640045	-1.597284	-6.427157	0.797050	0.000000	-10.000000	-0.716667	34.600002	246.333328	1023.000000	1023.000000	2046.000000
38.200001	-0.011878	-7.019691	-0.601660	-1.144362	-6.061354	0.787686	0.000000	-10.000000	-0.733333	34.733334	257.666656	1023.000000	1023.000000	2046.000000
38.220001	-0.009917	-5.860984	-0.256390	-0.855241	-6.068775	1.319422	0.000000	-10.000000	-0.741667	35.066669	269.333344	1023.000000	1023.000000	2046.000000
38.240002	-0.008727	-5.157377	-0.213836	-0.428596	-5.788867	1.273921	0.000000	-10.000000	-0.716667	35.583336	281.000000	1023.000000	1023.000000	2046.000000
38.259998	-0.006701	-3.960561	0.102222	-0.111942	-5.719157	1.768315	0.000000	-10.000000	-0.700000	35.766666	293.000000	1023.000000	1023.000000	2046.000000
38.279999	-0.005706	-3.372247	0.136304	0.236459	-5.440170	1.695160	0.000000	-10.000000	-0.683333	35.500000	305.000000	1023.000000	1023.000000	2046.000000
38.299999	-0.004347	-2.569293	0.333817	0.487110	-5.442347	2.052127	0.000000	-10.000000	-0.700000	35.200001	316.666656	1023.000000	1023.000000	2046.000000
38.320000	-0.004370	-2.582509	0.226710	0.693112	-5.249368	1.747036	0.000000	-10.000000	-0.700000	35.033333	328.333344	1023.000000	1023.000000	2046.000000
38.340000	-0.003695	-2.183570	0.316067	0.870274	-5.370059	2.000149	0.000000	-10.000000	-0.716667	35.183334	340.000000	1023.000000	1023.000000	2046.000000
38.360001	-0.003341	-1.974562	0.239494	1.229242	-5.210306	1.767007	0.000000	-10.000000	-0.691667	34.933334	351.833344	1023.000000	1023.000000	2046.000000
38.380001	-0.001517	-0.896630	0.472243	1.587168	-5.235443	2.279402	0.000000	-10.000000	-0.683333	34.750000	363.500000	1023.000000	1023.000000	2046.000000
38.400002	-0.000293	-0.173105	0.553935	1.976792	-5.030656	2.326824	0.000000	-10.000000	-0.650000	34.333332	375.000000	1023.000000	1023.000000	2046.000000
38.419998	0.002142	1.266170	0.888069	2.414479	-4.939623	2.903245	0.000000	-10.000000	-0.625000	34.000000	386.500000	1023.000000	1023.000000	2046.000000
38.439999	0.003491	2.063181	0.965473	2.779870	-4.660208	2.978046	0.000000	-10.000000	-0.591667	33.483334	398.000000	1023.000000	1023.000000	2046.000000
38.459999	0.005336	3.153830	1.259252	3.200253	-4.653631	3.347955	0.000000	-10.000000	-0.558333	32.933334	409.333344	1023.000000	1023.000000	2046.000000
38.480000	0.005535	3.271099	1.176205	3.535324	-4.545193	3.104763	0.000000	-10.000000	-0.550000	32.500000	420.500000	1023.000000	1023.000000	2046.000000
38.500000	0.005452	3.221850	1.217336	3.664878	-4.699796	3.039432	0.000000	-10.000000	-0.533333	32.400002	431.333344	1023.000000	1023.000000	2046.000000
38.520000	0.002847	1.682306	0.664058	3.570875	-4.777655	2.225028	0.000000	-10.000000	-0.533333	32.416668	442.166656	1023.000000	1023.000000	2046.000000
38.540001	0.000768	0.453763	0.214394	3.445135	-5.179687	1.973922	0.000000	-10.000000	-0.508333	32.066666	452.833344	1023.000000	1023.000000	2046.000000
38.560001	-0.001531	-0.904942	-0.430530	3.320916	-5.325334	1.530006	0.000000	-10.000000	-0.483333	31.350000	463.666656	1023.000000	1023.000000	2046.000000
38.580002	-0.002178	-1.287124	-0.650923	3.310670	-5.601820	1.654949	0.000000	-10.000000	-0.450000	30.299999	474.166656	1023.000000	1023.000000	2046.000000
38.599998	-0.002932	-1.732643	-0.979108	3.387091	-5.555890	1.415264	0.000000	-10.000000	-0.425000	29.733334	484.500000	1023.000000	1023.000000	2046.000000
38.619999	-0.002164	-1.278756	-0.937362	3.551327	-5.692583	1.799862	0.000000	-10.000000	-0.400000	29.233334	494.500000	1023.000000	1023.000000	2046.000000
38.639999	-0.001918	-1.133421	-1.117906	3.841084	-5.498099	1.641500	0.000000	-10.000000	-0.408333	29.000000	504.500000	1023.000000	1023.000000	2046.000000
38.660000	-0.000859	-0.507454	-0.953105	4.079758	-5.693007	2.058900	0.000000	-10.000000	-0.400000	28.750000	514.166687	1023.000000	1023.000000	2046.000000
38.680000	-0.000336	-0.198677	-0.999844	4.386755	-5.531891	1.946303	0.000000	-10.000000	-0.391667	28.300001	523.833313	1023.000000	1023.000000	2046.000000
38.700001	0.001009	0.596036	-0.797166	4.630075	-5.644783	2.407910	0.000000	-10.000000	-0.341667	27.466667	533.166687	1023.000000	1023.000000	2046.000000
38.720001	0.001838	1.086394	-0.809973	4.966308	-5.413373	2.343433	0.000000	-10.000000	-0.300000	26.250000	542.666687	1023.000000	1023.000000	2046.000000
38.740002	0.003393	2.005412	-0.591869	5.232115	-5.445792	2.810958	0.000000	-10.000000	-0.275000	25.266668	551.500000	1023.000000	1023.000000	2046.000000
38.759998	0.004390	2.594279	-0.510020	5.486813	-5.187282	2.804768	0.000000	-10.000000	-0.258333	24.700001	560.166687	1023.000000	1023.000000	2046.000000
38.779999	0.006030	3.563848	-0.293851	5.609742	-5.132977	3.380934	0.000000	-10.000000	-0.258333	24.466667	568.500000	1023.000000	1023.000000	2046.000000
38.799999	0.007152	4.227046	-0.216357	5.819194	-4.794936	3.419145	0.000000	-10.000000	-0.250000	24.133333	576.833313	1023.000000	1023.000000	2046.000000
38.820000	0.008630	5.100619	0.071583	5.820030	-4.727505	3.936510	0.000000	-10.000000	-0.250000	23.983334	585.000000	1023.000000	1023.000000	2046.000000
38.840000	0.009522	5.627738	0.162485	5.769830	-4.375103	4.070525	0.000000	-10.000000	-0.241667	23.483334	593.000000	1023.000000	1023.000000	2046.000000
38.860001	0.009812	5.798628	0.275974	5.498234	-4.381320	4.405740	0.000000	-10.000000	-0.233333	23.150000	601.000000	1023.000000	1023.000000	2046.000000
38.880001	0.009686	5.724535	0.237973	5.317644	-4.093334	4.262253	0.000000	-10.000000	-0.216667	22.550001	608.666687	1023.000000	1023.000000	2046.000000
38.900002	0.009252	5.467814	0.263582	5.018217	-4.128134	4.314149	0.000000	-10.000000	-0.208333	22.166668	616.333313	1023.000000	1023.000000	2046.000000
38.919998	0.009088	5.370739	0.209060	4.937317	-3.939799	4.164161	0.000000	-10.000000	-0.200000	21.866667	623.666687	1023.000000	1023.000000	2046.000000
38.939999	0.008987	5.311199	0.265718	4.866523	-4.053585	4.232544	0.000000	-10.000000	-0.191667	21.516668	631.000000	1023.000000	1023.000000	2046.000000
38.959999	0.009483	5.604595	0.338254	4.946860	-3.888430	4.207910	0.000000	-10.000000	-0.183333	21.250000	638.166687	1023.000000	1023.000000	2046.000000
38.980000	0.010070	5.951111	0.476081	5.072728	-3.873075	4.275378	0.000000	-10.000000	-0.166667	20.800001	645.333313	1023.000000	1023.000000	2046.000000
39.000000	0.011499	6.796173	0.750315	5.243930	-3.696140	4.498066	0.000000	-10.000000	-0.150000	20.450001	652.500000	1023.000000	1023.000000	2046.000000
39.020000	0.012893	7.619473	1.012133	5.521714	-3.634514	4.720140	0.000000	-10.000000	-0.150000	20.033333	659.333313	1023.000000	1023.000000	2046.000000
39.040001	0.014747	8.715552	1.326338	5.809358	-3.346409	4.926264	0.000000	-10.000000	-0.150000	19.750000	666.000000	1023.000000	1023.000000	2046.000000
39.060001	0.016390	9.686711	1.600460	6.116752	-3.301740	5.271240	0.000000	-10.000000	-0.150000	19.366667	672.666687	1023.000000	1023.000000	2046.000000
39.080002	0.018171	10.738927	1.863419	6.468826	-2.972734	5.379416	0.000000	-10.000000	-0.141667	19.300001	679.166687	1023.000000	1023.000000	2046.000000
39.099998	0.019832	11.720524	2.148526	6.758571	-2.934141	5.747566	0.000000	-10.000000	-0.141667	19.166668	685.666687	1023.000000	1023.000000	2046.000000
39.119999	0.021410	12.653594	2.366826	7.072778	-2.608905	5.822896	0.000000	-10.000000	-0.150000	19.200001	692.000000	1023.000000	1023.000000	2046.000000
39.139999	0.022895	13.530778	2.601277	7.334461	-2.566275	6.161315	0.000000	-10.000000	-0.150000	18.883333	698.333313	1023.000000	1023.000000	2046.000000
39.160000	0.024420	14.432454	2.790222	7.587296	-2.273533	6.328469	0.000000	-10.000000	-0.150000	18.650000	704.833313	1023.000000	1023.000000	2046.000000
39.180000	0.025524	15.084885	2.931498	7.817802	-2.198812	6.534397	0.000000	-10.000000	-0.141667	18.500000	711.166687	1023.000000	1023.000000	2046.000000
39.200001	0.026868	15.878999	3.140148	8.037393	-2.020833	6.722292	0.000000	-10.000000	-0.133333	18.483334	717.500000	1023.000000	1023.000000	2046.000000
39.220001	0.027900	16.488966	3.308139	8.273880	-1.971801	6.878748	0.000000	-10.000000	-0.116667	18.300001	723.500000	1023.000000	1023.000000	2046.000000
39.240002	0.029315	17.325106	3.495428	8.475114	-1.731827	7.086391	0.000000	-10.000000	-0.108333	18.216667	729.500000	1023.000000	1023.000000	2046.000000
39.259998	0.029986	17.721914	3.638936	8.677594	-1.790086	7.195469	0.000000	-10.000000	-0.100000	18.000000	735.500000	1023.000000	1023.000000	2046.000000
39.279999	0.030743	18.168879	3.730582	8.877034	-1.596237	7.157499	0.000000	-10.000000	-0.083333	17.800001	741.500000	1023.000000	1023.000000	2046.000000
39.299999	0.031381	18.546286	3.858205	9.083799	-1.634486	7.238767	0.000000	-10.000000	-0.066667	17.216667	747.500000	1023.000000	1023.000000	2046.000000
39.320000	0.032531	19.226027	4.017764	9.236078	-1.440902	7.413086	0.000000	-10.000000	-0.050000	16.483334	753.500000	1023.000000	1023.000000	2046.000000
39.340000	0.033264	19.658876	4.115299	9.433770	-1.448313	7.558119	0.000000	-10.000000	-0.050000	15.733334	759.166687	1023.000000	1023.000000	2046.000000
39.360001	0.033994	20.090633	4.224649	9.519573	-1.333990	7.680402	0.000000	-10.000000	-0.041667	15.166667	764.666687	1023.000000	1023.000000	2046.000000
39.380001	0.034218	20.223017	4.206117	9.666983	-1.385928	7.735846	0.000000	-10.000000	-0.025000	14.800000	769.833313	1023.000000	1023.000000	2046.000000
39.400002	0.034580	20.436827	4.244031	9.799794	-1.312059	7.705059	0.000000	-10.000000	-0.016667	14.433333	775.000000	1023.000000	1023.000000	2046.000000
39.419998	0.034143	20.178246	4.169220	9.896474	-1.469455	7.582006	0.000000	-10.000000	-0.016667	14.066667	779.833313	1023.000000	1023.000000	2046.000000
39.439999	0.032965	19.482113	4.085587	9.747565	-1.503507	7.152467	0.000000	-10.000000	-0.025000	13.850000	784.500000	1023.000000	1023.000000	2046.000000
39.459999	0.029714	17.560965	3.520087	9.430290	-1.820679	6.431268	0.000000	-10.000000	-0.016667	13.616667	789.166687	1023.000000	1023.000000	2046.000000
39.480000	0.026717	15.789702	2.967847	9.016257	-2.170142	5.975741	0.000000	-10.000000	-0.008333	13.283334	793.666687	1023.000000	1023.000000	2046.000000
39.500000	0.024078	14.230258	2.367772	8.792280	-2.492028	5.562234	0.000000	-10.000000	0.000000	12.600000	798.333313	1023.000000	1023.000000	2046.000000
39.520000	0.022920	13.545615	2.076728	8.592700	-2.624795	5.500982	0.000000	-10.000000	0.000000	11.766666	802.666687	1023.000000	1023.000000	2046.000000
39.540001	0.022062	13.038466	1.775830	8.621954	-2.736269	5.376951	0.000000	-10.000000	0.000000	11.316667	806.833313	1023.000000	1023.000000	2046.000000
39.560001	0.021959	12.977939	1.732214	8.641850	-2.809460	5.413334	0.000000	-10.000000	0.000000	10.850000	810.500000	1023.000000	1023.000000	2046.000000
39.580002	0.021840	12.907420	1.614932	8.793617	-2.912969	5.411839	0.000000	-10.000000	0.000000	10.450001	814.166687	1023.000000	1023.000000	2046.000000
39.599998	0.022255	13.152992	1.664687	8.856627	-2.911641	5.543319	0.000000	-10.000000	0.016667	9.566667	817.666687	1023.000000	1023.000000	2046.000000
39.619999	0.022228	13.136695	1.626643	9.093551	-3.025373	5.441873	0.000000	-10.000000	0.033333	8.466667	821.166687	1023.000000	1023.000000	2046.000000
39.639999	0.022970	13.575095	1.723714	9.153938	-2.956388	5.653831	0.000000	-10.000000	0.058333	7.116667	824.166687	1023.000000	1023.000000	2046.000000
39.660000	0.023401	13.830254	1.708842	9.427855	-2.968574	5.662130	0.000000	-10.000000	0.075000	5.450000	827.000000	1023.000000	1023.000000	2046.000000
39.680000	0.024231	14.320757	1.838448	9.495149	-2.871047	5.858207	0.000000	-10.000000	0.091667	3.916667	829.000000	1023.000000	1023.000000	2046.000000
39.700001	0.024643	14.564120	1.858452	9.633511	-2.842932	5.915090	0.000000	-10.000000	0.108333	2.316667	830.500000	1023.000000	1023.000000	2046.000000
39.720001	0.025549	15.099666	1.970360	9.581617	-2.667114	6.214803	0.000000	-10.000000	0.108333	1.083333	831.333313	1023.000000	1023.000000	2046.000000
39.740002	0.026018	15.376390	2.003189	9.618752	-2.591738	6.346187	0.000000	-10.000000	0.116667	-0.366667	831.833313	1023.000000	1023.000000	2046.000000
39.759998	0.026877	15.884175	2.189543	9.442285	-2.371466	6.623815	0.000000	-10.000000	0.108333	-1.383333	832.000000	1023.000000	1023.000000	2046.000000
39.779999	0.026569	15.702194	2.136641	9.197621	-2.316294	6.684226	0.000000	-10.000000	0.116667	-2.716667	832.000000	1023.000000	1023.000000	2046.000000
39.799999	0.026009	15.371141	2.155775	8.763455	-2.242975	6.694887	0.000000	-10.000000	0.125000	-4.066667	832.000000	1023.000000	1023.000000	2046.000000
39.820000	0.024784	14.647376	2.013692	8.394552	-2.252616	6.491748	0.000000	-10.000000	0.133333	-5.516667	832.000000	1023.000000	1023.000000	2046.000000
39.840000	0.023700	14.006763	1.912214	8.010665	-2.210478	6.294362	0.000000	-10.000000	0.133333	-6.550000	832.000000	1023.000000	1023.000000	2046.000000
39.860001	0.022680	13.403710	1.848961	7.757240	-2.390307	6.187816	0.000000	-10.000000	0.125000	-7.116667	832.000000	1023.000000	1023.000000	2046.000000
39.880001	0.022205	13.123387	1.778895	7.575275	-2.222119	5.991335	0.000000	-10.000000	0.133333	-7.700000	832.000000	1023.000000	1023.000000	2046.000000
39.900002	0.021807	12.887980	1.862781	7.466471	-2.398347	5.957077	0.000000	-10.000000	0.141667	-8.383333	832.000000	1023.000000	1023.000000	2046.000000
39.919998	0.022154	13.092908	1.998410	7.413726	-2.265327	5.946099	0.000000	-10.000000	0.150000	-8.950001	832.000000	1023.000000	1023.000000	2046.000000
39.939999	0.022397	13.236473	2.155397	7.504771	-2.348896	5.925200	0.000000	-10.000000	0.141667	-9.233334	828.500000	1023.000000	1023.000000	2046.000000
39.959999	0.023444	13.855338	2.377637	7.569220	-2.139088	6.047569	0.000000	-10.000000	0.133333	-9.066667	820.666687	1023.000000	1023.000000	2046.000000
39.980000	0.024137	14.265039	2.633637	7.661923	-2.224941	6.194421	0.000000	-10.000000	0.125000	-8.650001	811.833313	1023.000000	1023.000000	2046.000000
40.000000	0.025210	14.899171	2.781896	7.817136	-1.939535	6.239674	0.000000	-10.000000	0.116667	-8.033334	805.500000	1023.000000	1023.000000	2046.000000
40.020000	0.026054	15.397654	3.046072	7.961656	-2.020058	6.409984	0.000000	-10.000000	0.116667	-7.366667	802.833313	1023.000000	1023.000000	2046.000000
40.040001	0.027125	16.030899	3.141437	8.086992	-1.628531	6.431001	0.000000	-10.000000	0.108333	-6.666667	800.500000	1023.000000	1023.000000	2046.000000
40.060001	0.027720	16.382309	3.398179	8.165309	-1.755872	6.574693	0.000000	-10.000000	0.108333	-6.066667	798.500000	1023.000000	1023.000000	2046.000000
40.080002	0.028708	16.966692	3.531244	8.288754	-1.454052	6.600747	0.000000	-10.000000	0.100000	-5.733334	796.500000	1023.000000	1023.000000	2046.000000
40.099998	0.029365	17.354965	3.737903	8.472301	-1.573138	6.717900	0.000000	-10.000000	0.100000	-5.666667	794.500000	1023.000000	1023.000000	2046.000000
40.119999	0.030491	18.020384	3.853733	8.650040	-1.323409	6.840020	0.000000	-10.000000	0.108333	-5.750000	792.500000	1023.000000	1023.000000	2046.000000
40.139999	0.031067	18.360363	4.040147	8.772245	-1.519369	7.067339	0.000000	-10.000000	0.108333	-5.850000	790.500000	1023.000000	1023.000000	2046.000000
40.160000	0.031748	18.762800	3.976543	8.961412	-1.193742	7.018587	0.000000	-10.000000	0.125000	-6.033333	788.500000	1023.000000	1023.000000	2046.000000
40.180000	0.032223	19.043718	4.252986	8.952075	-1.468065	7.306723	0.000000	-10.000000	0.133333	-6.333333	786.500000	1023.000000	1023.000000	2046.000000
40.200001	0.032594	19.262917	4.204875	9.021194	-1.178397	7.215246	0.000000	-10.000000	0.141667	-6.850000	784.333313	1023.000000	1023.000000	2046.000000
40.220001	0.032454	19.180273	4.411279	8.830235	-1.398651	7.337409	0.000000	-10.000000	0.141667	-7.666667	782.000000	1023.000000	1023.000000	2046.000000
40.240002	0.031720	18.746418	4.200789	8.718021	-1.168195	6.995802	0.000000	-10.000000	0.141667	-8.650000	779.333313	1023.000000	1023.000000	2046.000000
40.259998	0.030969	18.302412	4.297137	8.439032	-1.471757	7.037999	0.000000	-10.000000	0.150000	-9.650000	776.333313	1023.000000	1023.000000	2046.000000
40.279999	0.029948	17.699364	4.073320	8.542416	-1.452531	6.536159	0.000000	-10.000000	0.150000	-10.433333	773.166687	1023.000000	1023.000000	2046.000000
40.299999	0.029041	17.163338	4.066325	8.343829	-1.697426	6.450610	0.000000	-10.000000	0.150000	-10.983334	769.666687	1023.000000	1023.000000	2046.000000
40.320000	0.026632	15.739281	3.661333	8.225767	-1.933114	5.785295	0.000000	-10.000000	0.166667	-11.516667	766.000000	1023.000000	1023.000000	2046.000000
40.340000	0.023555	13.921098	3.159290	7.750777	-2.219933	5.230963	0.000000	-10.000000	0.200000	-12.250000	762.000000	1023.000000	1023.000000	2046.000000
40.360001	0.019620	11.595630	2.523995	7.300450	-2.784722	4.555906	0.000000	-10.000000	0.241667	-13.150001	758.000000	1023.000000	1023.000000	2046.000000
40.380001	0.016989	10.040319	1.901024	6.859233	-2.882656	4.162718	0.000000	-10.000000	0.266667	-14.316667	753.666687	1023.000000	1023.000000	2046.000000
40.400002	0.014597	8.627056	1.582132	6.557512	-3.392536	3.879949	0.000000	-10.000000	0.283333	-15.250000	749.000000	1023.000000	1023.000000	2046.000000
40.419998	0.013407	7.923292	1.228732	6.425437	-3.346709	3.615832	0.000000	-10.000000	0.291667	-16.166668	743.833313	1023.000000	1023.000000	2046.000000
40.439999	0.012133	7.170869	1.191541	6.233277	-3.822377	3.568428	0.000000	-10.000000	0.300000	-16.750000	738.333313	1023.000000	1023.000000	2046.000000
40.459999	0.011541	6.820655	0.886848	6.270522	-3.652372	3.315657	0.000000	-10.000000	0.333333	-17.550001	732.833313	1023.000000	1023.000000	2046.000000
40.480000	0.010875	6.427389	0.990062	6.096830	-4.070971	3.411467	0.000000	-10.000000	0.366667	-18.483334	726.833313	1023.000000	1023.000000	2046.000000
40.500000	0.010440	6.170106	0.783708	6.209330	-3.928555	3.105623	0.000000	-10.000000	0.408333	-19.550001	720.833313	1023.000000	1023.000000	2046.000000
40.520000	0.010357	6.120881	0.938802	6.026396	-4.200064	3.355747	0.000000	-10.000000	0.425000	-20.583334	714.166687	1023.000000	1023.000000	2046.000000
40.540001	0.010044	5.936265	0.780130	6.185945	-4.091171	3.061362	0.000000	-10.000000	0.441667	-21.400002	707.333313	1023.000000	1023.000000	2046.000000
40.560001	0.010155	6.001753	0.920622	5.980279	-4.221581	3.322433	0.000000	-10.000000	0.450000	-22.066668	700.166687	1023.000000	1023.000000	2046.000000
40.580002	0.009926	5.866200	0.844386	5.983474	-4.145931	3.184272	0.000000	-10.000000	0.450000	-22.450001	692.833313	1023.000000	1023.000000	2046.000000
40.599998	0.010381	6.135258	0.901468	5.736748	-4.008473	3.505516	0.000000	-10.000000	0.450000	-22.566668	685.500000	1023.000000	1023.000000	2046.000000
40.619999	0.010232	6.047287	1.064891	5.622818	-4.089128	3.448705	0.000000	-10.000000	0.458333	-22.566668	677.833313	1023.000000	1023.000000	2046.000000
40.639999	0.010536	6.226571	1.117222	5.240639	-3.792011	3.660720	0.000000	-10.000000	0.475000	-22.616667	670.333313	1023.000000	1023.000000	2046.000000
40.660000	0.009428	5.572022	1.207463	4.797773	-4.002220	3.569006	0.000000	-10.000000	0.491667	-22.850000	662.666687	1023.000000	1023.000000	2046.000000
40.680000	0.008410	4.970447	1.048064	4.297250	-3.715098	3.340231	0.000000	-10.000000	0.500000	-23.133333	655.000000	1023.000000	1023.000000	2046.000000
40.700001	0.006719	3.970666	1.103635	3.684791	-4.011848	3.194089	0.000000	-10.000000	0.483333	-23.166666	647.333313	1023.000000	1023.000000	2046.000000
40.720001	0.005525	3.265001	0.880898	3.334324	-3.731313	2.781092	0.000000	-10.000000	0.458333	-23.133333	639.666687	1023.000000	1023.000000	2046.000000
40.740002	0.004255	2.514703	1.029702	2.758378	-4.078686	2.805309	0.000000	-10.000000	0.441667	-22.966667	632.000000	1023.000000	1023.000000	2046.000000
40.759998	0.003399	2.008686	0.893891	2.539221	-3.843216	2.418791	0.000000	-10.000000	0.458333	-22.883333	624.333313	1023.000000	1023.000000	2046.000000
40.779999	0.002814	1.662893	1.107562	2.120528	-4.096724	2.531526	0.000000	-10.000000	0.466667	-22.783333	616.666687	1023.000000	1023.000000	2046.000000
40.799999	0.002347	1.386814	1.066773	2.088890	-3.948156	2.179307	0.000000	-10.000000	0.466667	-22.750000	609.000000	1023.000000	1023.000000	2046.000000
40.820000	0.002477	1.464068	1.283622	1.794001	-4.057642	2.444086	0.000000	-10.000000	0.450000	-22.650002	601.333313	1023.000000	1023.000000	2046.000000
40.840000	0.002510	1.483454	1.361559	1.828624	-3.877055	2.170325	0.000000	-10.000000	0.450000	-22.416668	593.666687	1023.000000	1023.000000	2046.000000
40.860001	0.002884	1.704267	1.676886	1.651356	-4.042572	2.418598	0.000000	-10.000000	0.433333	-22.133333	586.333313	1023.000000	1023.000000	2046.000000
40.880001	0.003176	1.877146	1.682712	1.826517	-3.743003	2.110920	0.000000	-10.000000	0.425000	-21.966667	578.833313	1023.000000	1023.000000	2046.000000
40.900002	0.003404	2.011648	1.994873	1.644617	-3.996662	2.368820	0.000000	-10.000000	0.408333	-21.800001	571.500000	1023.000000	1023.000000	2046.000000
40.919998	0.003801	2.246453	1.955531	1.792904	-3.597307	2.095325	0.000000	-10.000000	0.416667	-21.566668	564.166687	1023.000000	1023.000000	2046.000000
40.939999	0.003858	2.280160	2.199937	1.631662	-3.823726	2.272287	0.000000	-10.000000	0.425000	-21.383333	557.000000	1023.000000	1023.000000	2046.000000
40.959999	0.004125	2.437647	2.170696	1.733784	-3.481719	2.014886	0.000000	-10.000000	0.433333	-21.283333	550.000000	1023.000000	1023.000000	2046.000000
40.980000	0.004137	2.445224	2.407562	1.529012	-3.732136	2.240786	0.000000	-10.000000	0.425000	-21.316668	543.000000	1023.000000	1023.000000	2046.000000
41.000000	0.004395	2.597464	2.359083	1.729625	-3.465636	1.974392	0.000000	-10.000000	0.416667	-21.350000	535.833313	1023.000000	1023.000000	2046.000000
41.020000	0.004977	2.941276	2.513870	1.636019	-3.580177	2.371563	0.000000	-10.000000	0.425000	-21.316668	528.666687	1023.000000	1023.000000	2046.000000
41.040001	0.004821	2.849224	2.455068	1.855391	-3.579590	2.118355	0.000000	-10.000000	0.433333	-21.283333	521.500000	1023.000000	1023.000000	2046.000000
41.060001	0.005214	3.081506	2.367000	1.748628	-3.383361	2.349240	0.000000	-10.000000	0.441667	-21.316668	514.500000	1023.000000	1023.000000	2046.000000
41.080002	0.004540	2.683199	2.469797	1.809587	-3.756541	2.160357	0.000000	-10.000000	0.433333	-21.500000	507.333344	1023.000000	1023.000000	2046.000000
41.099998	0.004632	2.737433	2.336484	1.713045	-3.496025	2.183929	0.000000	-10.000000	0.433333	-21.783333	500.166656	1023.000000	1023.000000	2046.000000
41.119999	0.004157	2.456606	2.510670	1.639896	-3.837511	2.143550	0.000000	-10.000000	0.425000	-21.766666	492.833344	1023.000000	1023.000000	2046.000000
41.139999	0.003967	2.344327	2.421149	1.511554	-3.506473	1.918096	0.000000	-10.000000	0.441667	-21.916668	485.500000	1023.000000	1023.000000	2046.000000
41.160000	0.002875	1.699100	2.556437	1.141006	-3.893132	1.894789	0.000000	-10.000000	0.450000	-21.950001	478.166656	1023.000000	1023.000000	2046.000000
41.180000	0.001604	0.948018	2.287927	1.167789	-3.818520	1.310821	0.000000	-10.000000	0.458333	-22.300001	470.833344	1023.000000	1023.000000	2046.000000
41.200001	0.000277	0.163461	2.176996	0.866524	-4.223268	1.343210	0.000000	-10.000000	0.441667	-22.250000	463.500000	1023.000000	1023.000000	2046.000000
41.220001	-0.002174	-1.284689	1.703579	0.925569	-4.391425	0.477588	0.000000	-10.000000	0.433333	-22.150000	456.000000	1023.000000	1023.000000	2046.000000
41.240002	-0.004872	-2.879139	1.265003	0.540551	-4.793626	0.108933	0.000000	-10.000000	0.425000	-22.016666	448.500000	1023.000000	1023.000000	2046.000000
41.259998	-0.008808	-5.205245	0.572050	0.354912	-5.227583	-0.904624	0.000000	-10.000000	0.425000	-21.966667	441.166656	1023.000000	1023.000000	2046.000000
41.279999	-0.011555	-6.829273	-0.081422	-0.167195	-5.466827	-1.113828	0.000000	-10.000000	0.433333	-21.883333	433.833344	1023.000000	1023.000000	2046.000000
41.299999	-0.014219	-8.403614	-0.499447	-0.305420	-5.867724	-1.731023	0.000000	-10.000000	0.433333	-21.750000	426.666656	1023.000000	1023.000000	2046.000000
41.320000	-0.015455	-9.134156	-0.908923	-0.558324	-5.890641	-1.776269	0.000000	-10.000000	0.433333	-21.700001	419.333344	1023.000000	1023.000000	2046.000000
41.340000	-0.017207	-10.169264	-1.068557	-0.537062	-6.338346	-2.225299	0.000000	-10.000000	0.425000	-21.800001	412.166656	1023.000000	1023.000000	2046.000000
41.360001	-0.017614	-10.409857	-1.345734	-0.607579	-6.185214	-2.271331	0.000000	-10.000000	0.433333	-22.000000	404.833344	1023.000000	1023.000000	2046.000000
41.380001	-0.018674	-11.036460	-1.294705	-0.627252	-6.682814	-2.431690	0.000000	-10.000000	0.441667	-22.400000	397.500000	1023.000000	1023.000000	2046.000000
41.400002	-0.018645	-11.019327	-1.507863	-0.570908	-6.377428	-2.563128	0.000000	-10.000000	0.450000	-22.766666	389.833344	1023.000000	1023.000000	2046.000000
41.419998	-0.019269	-11.388018	-1.402901	-0.604402	-6.848907	-2.531809	0.000000	-10.000000	0.450000	-22.883333	382.333344	1023.000000	1023.000000	2046.000000
41.439999	-0.019082	-11.277190	-1.596311	-0.561025	-6.498403	-2.621451	0.000000	-10.000000	0.441667	-22.816668	374.666656	1023.000000	1023.000000	2046.000000
41.459999	-0.019568	-11.564785	-1.435202	-0.751817	-6.929449	-2.448318	0.000000	-10.000000	0.433333	-22.583334	367.166656	1023.000000	1023.000000	2046.000000
41.480000	-0.019294	-11.402981	-1.535683	-0.806945	-6.569018	-2.491334	0.000000	-10.000000	0.433333	-22.466667	359.500000	1023.000000	1023.000000	2046.000000
41.500000	-0.019284	-11.397125	-1.371721	-1.093374	-6.810991	-2.121039	0.000000	-10.000000	0.441667	-22.433334	352.000000	1023.000000	1023.000000	2046.000000
41.520000	-0.018744	-11.077829	-1.350406	-1.243630	-6.342829	-2.140965	0.000000	-10.000000	0.450000	-22.366667	344.500000	1023.000000	1023.000000	2046.000000
41.540001	-0.019279	-11.393757	-1.072452	-1.677876	-6.629865	-2.013564	0.000000	-10.000000	0.441667	-22.450001	337.166656	1023.000000	1023.000000	2046.000000
41.560001	-0.019441	-11.489395	-1.192882	-2.111977	-6.122538	-2.061998	0.000000	-10.000000	0.441667	-22.200001	329.666656	1023.000000	1023.000000	2046.000000
41.580002	-0.021168	-12.510401	-1.059360	-2.638713	-6.526924	-2.285403	0.000000	-10.000000	0.425000	-22.083334	322.333344	1023.000000	1023.000000	2046.000000
41.599998	-0.021889	-12.936446	-1.236171	-3.159484	-6.100328	-2.440464	0.000000	-10.000000	0.416667	-21.550001	314.833344	1023.000000	1023.000000	2046.000000
41.619999	-0.023671	-13.989592	-1.121157	-3.589256	-6.558871	-2.720308	0.000000	-10.000000	0.400000	-21.300001	307.666656	1023.000000	1023.000000	2046.000000
41.639999	-0.024143	-14.268442	-1.296235	-4.000420	-6.146039	-2.825748	0.000000	-10.000000	0.400000	-20.900002	300.500000	1023.000000	1023.000000	2046.000000
41.660000	-0.025617	-15.139674	-1.159740	-4.289335	-6.570265	-3.120334	0.000000	-10.000000	0.400000	-20.766666	293.500000	1023.000000	1023.000000	2046.000000
41.680000	-0.025719	-15.200153	-1.250401	-4.563355	-6.227293	-3.159105	0.000000	-10.000000	0.400000	-20.633333	288.833344	1023.000000	1023.000000	2046.000000
41.700001	-0.026710	-15.785729	-1.050333	-4.793313	-6.698554	-3.243530	0.000000	-10.000000	0.400000	-20.450001	282.000000	1023.000000	1023.000000	2046.000000
41.720001	-0.026344	-15.569081	-1.135025	-4.936342	-6.282423	-3.215291	0.000000	-10.000000	0.400000	-20.250000	275.333344	1023.000000	1023.000000	2046.000000
41.740002	-0.026688	-15.772393	-0.823014	-4.990180	-6.719961	-3.239239	0.000000	-10.000000	0.400000	-20.066668	266.333344	1023.000000	1023.000000	2046.000000
41.759998	-0.025838	-15.270162	-0.788674	-5.012860	-6.315996	-3.152631	0.000000	-10.000000	0.391667	-20.116667	259.666656	1023.000000	1023.000000	2046.000000
41.779999	-0.025893	-15.302839	-0.524100	-4.969568	-6.665976	-3.143195	0.000000	-10.000000	0.391667	-20.000000	253.000000	1023.000000	1023.000000	2046.000000
41.799999	-0.024838	-14.679235	-0.563092	-4.963266	-6.167128	-2.985750	0.000000	-10.000000	0.383333	-19.733334	246.333328	1023.000000	1023.000000	2046.000000
41.820000	-0.025022	-14.788296	-0.286689	-4.927855	-6.560501	-3.013250	0.000000	-10.000000	0.383333	-19.200001	239.833328	1023.000000	1023.000000	2046.000000
41.840000	-0.024224	-14.316276	-0.320044	-4.876981	-6.116599	-3.002652	0.000000	-10.000000	0.366667	-18.800001	233.166672	1023.000000	1023.000000	2046.000000
41.860001	-0.024369	-14.402112	-0.088564	-4.908249	-6.470123	-2.935176	0.000000	-10.000000	0.358333	-18.500000	226.833328	1023.000000	1023.000000	2046.000000
41.880001	-0.023664	-13.985318	-0.147147	-4.860888	-6.039941	-2.937342	0.000000	-10.000000	0.341667	-18.250000	220.500000	1023.000000	1023.000000	2046.000000
41.900002	-0.023982	-14.173141	0.081564	-4.831723	-6.473997	-2.948984	0.000000	-10.000000	0.316667	-18.066668	214.500000	1023.000000	1023.000000	2046.000000
41.919998	-0.023276	-13.756183	-0.014142	-4.909261	-6.082052	-2.750727	0.000000	-10.000000	0.316667	-17.833334	208.500000	1023.000000	1023.000000	2046.000000
41.939999	-0.023844	-14.091964	0.209410	-4.813878	-6.530977	-2.956520	0.000000	-10.000000	0.308333	-17.716667	202.500000	1023.000000	1023.000000	2046.000000
41.959999	-0.023107	-13.656422	0.124933	-4.917972	-6.216732	-2.646652	0.000000	-10.000000	0.316667	-17.600000	196.500000	1023.000000	1023.000000	2046.000000
41.980000	-0.023439	-13.852394	0.339136	-4.708370	-6.624817	-2.858342	0.000000	-10.000000	0.291667	-17.600000	190.666672	1023.000000	1023.000000	2046.000000
42.000000	-0.022675	-13.400855	0.133546	-4.785720	-6.337151	-2.411530	0.000000	-10.000000	0.291667	-17.566668	185.000000	1023.000000	1023.000000	2046.000000
42.020000	-0.023630	-13.965316	0.217902	-4.613973	-6.827271	-2.741974	0.000000	-10.000000	0.283333	-17.533333	179.333328	1023.000000	1023.000000	2046.000000
42.040001	-0.023632	-13.966561	-0.044110	-4.847632	-6.665701	-2.409118	0.000000	-10.000000	0.283333	-17.366667	173.500000	1023.000000	1023.000000	2046.000000
42.060001	-0.024577	-14.524804	-0.006450	-4.628644	-6.923782	-2.965927	0.000000	-10.000000	0.283333	-17.366667	167.500000	1023.000000	1023.000000	2046.000000
42.080002	-0.024887	-14.708036	-0.150590	-5.033560	-7.023710	-2.500176	0.000000	-10.000000	0.275000	-17.333334	161.500000	1023.000000	1023.000000	2046.000000
42.099998	-0.025108	-14.838977	-0.105969	-4.719581	-7.078939	-2.934487	0.000000	-10.000000	0.283333	-17.416666	155.833328	1023.000000	1023.000000	2046.000000
42.119999	-0.024899	-14.715394	-0.140761	-4.926816	-7.181988	-2.465828	0.000000	-10.000000	0.283333	-17.416666	150.166672	1023.000000	1023.000000	2046.000000
42.139999	-0.024645	-14.565461	-0.093618	-4.815223	-7.008557	-2.648063	0.000000	-10.000000	0.300000	-17.300001	144.500000	1023.000000	1023.000000	2046.000000
42.160000	-0.025701	-15.189207	-0.112108	-4.881999	-7.423564	-2.771536	0.000000	-10.000000	0.291667	-17.216667	138.500000	1023.000000	1023.000000	2046.000000
42.180000	-0.026220	-15.496133	-0.464237	-4.943269	-7.206491	-2.882137	0.000000	-10.000000	0.283333	-16.900002	132.666672	1023.000000	1023.000000	2046.000000
42.200001	-0.029015	-17.148148	-0.733205	-4.911905	-7.848244	-3.654794	0.000000	-10.000000	0.266667	-16.783335	127.000000	1023.000000	1023.000000	2046.000000
42.220001	-0.031604	-18.678209	-1.432333	-5.326864	-7.904508	-4.014505	0.000000	-10.000000	0.250000	-16.400002	121.500000	1023.000000	1023.000000	2046.000000
42.240002	-0.035410	-20.927351	-1.965117	-5.467879	-8.549176	-4.945179	0.000000	-10.000000	0.233333	-15.816668	116.000000	1023.000000	1023.000000	2046.000000
42.259998	-0.038029	-22.474903	-2.802228	-6.001816	-8.732482	-4.938377	0.000000	-10.000000	0.208333	-14.600000	110.666664	1023.000000	1023.000000	2046.000000
42.279999	-0.040350	-23.847073	-3.224263	-5.951804	-9.047378	-5.623629	0.000000	-10.000000	0.183333	-13.116667	105.666664	1023.000000	1023.000000	2046.000000
42.299999	-0.041632	-24.604551	-3.719498	-6.247834	-9.235038	-5.402182	0.000000	-10.000000	0.158333	-11.966667	101.166664	1023.000000	1023.000000	2046.000000
42.320000	-0.042482	-25.106606	-3.952183	-6.048422	-9.284122	-5.821879	0.000000	-10.000000	0.150000	-11.150001	97.333336	1023.000000	1023.000000	2046.000000
42.340000	-0.043048	-25.441313	-4.203284	-6.201248	-9.497974	-5.538805	0.000000	-10.000000	0.141667	-10.633333	93.666664	1023.000000	1023.000000	2046.000000
42.360001	-0.043215	-25.539904	-4.255832	-5.950508	-9.500777	-5.832787	0.000000	-10.000000	0.116667	-10.000000	90.333336	1023.000000	1023.000000	2046.000000
42.380001	-0.043242	-25.555727	-4.377135	-6.106345	-9.656961	-5.415286	0.000000	-10.000000	0.100000	-9.450000	86.833336	1023.000000	1023.000000	2046.000000
42.400002	-0.043246	-25.558388	-4.369629	-5.781144	-9.672014	-5.735599	0.000000	-10.000000	0.091667	-8.950000	83.666664	1023.000000	1023.000000	2046.000000
42.419998	-0.042960	-25.389153	-4.489990	-5.948454	-9.738857	-5.211851	0.000000	-10.000000	0.100000	-8.516666	80.500000	1023.000000	1023.000000	2046.000000
42.439999	-0.042608	-25.181610	-4.396906	-5.720947	-9.652645	-5.411111	0.000000	-10.000000	0.100000	-8.016666	77.666664	1023.000000	1023.000000	2046.000000
42.459999	-0.042226	-24.955584	-4.411334	-5.937933	-9.696229	-4.910089	0.000000	-10.000000	0.100000	-7.383334	75.000000	1023.000000	1023.000000	2046.000000
42.480000	-0.041272	-24.391785	-4.262367	-5.841041	-9.421348	-4.867028	0.000000	-10.000000	0.100000	-6.866667	72.666664	1023.000000	1023.000000	2046.000000
42.500000	-0.040858	-24.146793	-4.146399	-6.130922	-9.450078	-4.419394	0.000000	-10.000000	0.108333	-6.616667	70.500000	1023.000000	1023.000000	2046.000000
42.520000	-0.040216	-23.767824	-3.940998	-6.295470	-9.098021	-4.433336	0.000000	-10.000000	0.100000	-6.600000	68.166664	1023.000000	1023.000000	2046.000000
42.540001	-0.040698	-24.052544	-3.860090	-6.771527	-9.197122	-4.223804	0.000000	-10.000000	0.100000	-6.616667	65.833336	1023.000000	1023.000000	2046.000000
42.560001	-0.041177	-24.335600	-3.838314	-7.077211	-8.966712	-4.453362	0.000000	-10.000000	0.091667	-6.616667	63.500000	1023.000000	1023.000000	2046.000000
42.580002	-0.042510	-25.123581	-3.845623	-7.529497	-9.167438	-4.581024	0.000000	-10.000000	0.100000	-6.716667	61.500000	1023.000000	1023.000000	2046.000000
42.599998	-0.043066	-25.451956	-3.927241	-7.847045	-8.904727	-4.772943	0.000000	-10.000000	0.100000	-6.866667	59.166668	1023.000000	1023.000000	2046.000000
42.619999	-0.044278	-26.168184	-3.881089	-8.162676	-9.216645	-4.907775	0.000000	-10.000000	0.091667	-7.016667	56.833332	1023.000000	1023.000000	2046.000000
42.639999	-0.044403	-26.242361	-3.890429	-8.385388	-8.982162	-4.984383	0.000000	-10.000000	0.091667	-7.000000	54.500000	1023.000000	1023.000000	2046.000000
42.660000	-0.045260	-26.748880	-3.783172	-8.596783	-9.283926	-5.084999	0.000000	-10.000000	0.091667	-6.950000	52.166668	1023.000000	1023.000000	2046.000000
42.680000	-0.044844	-26.503046	-3.757331	-8.686237	-8.984299	-5.075178	0.000000	-10.000000	0.100000	-6.850000	50.500000	1023.000000	1023.000000	2046.000000
42.700001	-0.044987	-26.587328	-3.577701	-8.751975	-9.209383	-5.048267	0.000000	-10.000000	0.100000	-6.600000	48.166668	1023.000000	1023.000000	2046.000000
42.720001	-0.044053	-26.035366	-3.456053	-8.722524	-8.920411	-4.936378	0.000000	-10.000000	0.100000	-6.183333	46.166668	1023.000000	1023.000000	2046.000000
42.740002	-0.043803	-25.887320	-3.220385	-8.652546	-9.100965	-4.913423	0.000000	-10.000000	0.100000	-5.733333	43.500000	1023.000000	1023.000000	2046.000000
42.759998	-0.042580	-25.164652	-3.059121	-8.571491	-8.811255	-4.722785	0.000000	-10.000000	0.100000	-5.416667	41.500000	1023.000000	1023.000000	2046.000000
42.779999	-0.042330	-25.016750	-2.867149	-8.431859	-8.940387	-4.777354	0.000000	-10.000000	0.083333	-5.166667	39.500000	1023.000000	1023.000000	2046.000000
42.799999	-0.041105	-24.292912	-2.786654	-8.478198	-8.602865	-4.425194	0.000000	-10.000000	0.083333	-4.916667	37.833332	1023.000000	1023.000000	2046.000000
42.820000	-0.040932	-24.190924	-2.528227	-8.248553	-8.769477	-4.644665	0.000000	-10.000000	0.083333	-4.916667	36.166668	1023.000000	1023.000000	2046.000000
42.840000	-0.039928	-23.597174	-2.506485	-8.343689	-8.485802	-4.261197	0.000000	-10.000000	0.100000	-5.133333	34.500000	1023.000000	1023.000000	2046.000000
42.860001	-0.039787	-23.513897	-2.188505	-8.072224	-8.692296	-4.560873	0.000000	-10.000000	0.100000	-5.466667	32.833332	1023.000000	1023.000000	2046.000000
42.880001	-0.038910	-22.996017	-2.263309	-8.216617	-8.379095	-4.136997	0.000000	-10.000000	0.091667	-5.650000	31.166666	1023.000000	1023.000000	2046.000000
42.900002	-0.038979	-23.036301	-2.006320	-7.928606	-8.581878	-4.519498	0.000000	-10.000000	0.091667	-5.766667	29.500000	1023.000000	1023.000000	2046.000000
42.919998	-0.038410	-22.700254	-2.113784	-8.146078	-8.387169	-4.053223	0.000000	-10.000000	0.100000	-5.933333	27.500000	1023.000000	1023.000000	2046.000000
42.939999	-0.038420	-22.706440	-1.826870	-7.880517	-8.570979	-4.428074	0.000000	-10.000000	0.108333	-6.266667	25.500000	1023.000000	1023.000000	2046.000000
42.959999	-0.037860	-22.375261	-1.980322	-8.045023	-8.344682	-4.005234	0.000000	-10.000000	0.108333	-6.633334	23.166666	1023.000000	1023.000000	2046.000000
42.980000	-0.037597	-22.219660	-1.674711	-7.722832	-8.469218	-4.352898	0.000000	-10.000000	0.108333	-6.883334	20.833334	1023.000000	1023.000000	2046.000000
43.000000	-0.037087	-21.918158	-1.800649	-7.773324	-8.371778	-3.972407	0.000000	-10.000000	0.108333	-7.066667	18.500000	1023.000000	1023.000000	2046.000000
43.020000	-0.036585	-21.621965	-1.639451	-7.551661	-8.335312	-4.095541	0.000000	-10.000000	0.108333	-7.200000	16.166666	1023.000000	1023.000000	2046.000000
43.040001	-0.037091	-21.921009	-1.800187	-7.529933	-8.485766	-4.105122	0.000000	-10.000000	0.100000	-7.366667	13.833333	1023.000000	1023.000000	2046.000000
43.060001	-0.036911	-21.814148	-1.779995	-7.582287	-8.436635	-4.015230	0.000000	-10.000000	0.108333	-7.533333	11.166667	1023.000000	1023.000000	2046.000000
43.080002	-0.037494	-22.158756	-1.769666	-7.488142	-8.635998	-4.264951	0.000000	-10.000000	0.108333	-7.716667	8.833333	1023.000000	1023.000000	2046.000000
43.099998	-0.037206	-21.988682	-1.857394	-7.653865	-8.559647	-3.917776	0.000000	-10.000000	0.108333	-7.816667	6.166667	1023.000000	1023.000000	2046.000000
43.119999	-0.037171	-21.968348	-1.632326	-7.385537	-8.718980	-4.231504	0.000000	-10.000000	0.100000	-7.916667	3.666667	1023.000000	1023.000000	2046.000000
43.139999	-0.036860	-21.784090	-1.807054	-7.543287	-8.562301	-3.871447	0.000000	-10.000000	0.100000	-8.033334	1.333333	1023.000000	1023.000000	2046.000000
43.160000	-0.036968	-21.848358	-1.621689	-7.385036	-8.642671	-4.198962	0.000000	-10.000000	0.100000	-8.166667	-1.000000	1023.000000	1023.000000	2046.000000
43.180000	-0.038055	-22.490540	-1.962501	-7.441894	-8.753495	-4.332649	0.000000	-10.000000	0.100000	-8.083333	-3.500000	1023.000000	1023.000000	2046.000000
43.200001	-0.039380	-23.273729	-2.221336	-7.551010	-8.912096	-4.589286	0.000000	-10.000000	0.100000	-7.766667	-6.166667	1023.000000	1023.000000	2046.000000
43.220001	-0.042278	-24.986212	-2.734693	-7.603677	-9.309543	-5.338300	0.000000	-10.000000	0.100000	-7.316667	-8.833333	1023.000000	1023.000000	2046.000000
43.240002	-0.045065	-26.633574	-3.359486	-7.892422	-9.575368	-5.806297	0.000000	-10.000000	0.091667	-6.750000	-11.166667	1023.000000	1023.000000	2046.000000
43.259998	-0.048222	-28.499409	-4.025251	-8.083978	-10.017134	-6.373045	0.000000	-10.000000	0.091667	-6.333333	-13.500000	1023.000000	1023.000000	2046.000000
43.279999	-0.050016	-29.559547	-4.550497	-8.435956	-10.194238	-6.378857	0.000000	-10.000000	0.083333	-6.033333	-15.500000	1023.000000	1023.000000	2046.000000
43.299999	-0.051795	-30.610847	-4.869630	-8.397066	-10.571216	-6.772935	0.000000	-10.000000	0.091667	-5.983334	-17.500000	1023.000000	1023.000000	2046.000000
43.320000	-0.052425	-30.983232	-5.205679	-8.523723	-10.599423	-6.654408	0.000000	-10.000000	0.091667	-6.000000	-19.500000	1023.000000	1023.000000	2046.000000
43.340000	-0.053310	-31.506289	-5.311958	-8.301325	-10.885076	-7.007931	0.000000	-10.000000	0.100000	-6.033333	-21.500000	1023.000000	1023.000000	2046.000000
43.360001	-0.053257	-31.474670	-5.510063	-8.414264	-10.862675	-6.687671	0.000000	-10.000000	0.100000	-5.983334	-23.500000	1023.000000	1023.000000	2046.000000
43.380001	-0.053483	-31.608412	-5.454739	-8.153852	-11.015088	-6.984733	0.000000	-10.000000	0.091667	-5.550000	-25.500000	1023.000000	1023.000000	2046.000000
43.400002	-0.053055	-31.355326	-5.678809	-8.272653	-10.866831	-6.537035	0.000000	-10.000000	0.066667	-4.033333	-27.500000	1023.000000	1023.000000	2046.000000
43.419998	-0.052773	-31.188759	-5.476765	-7.958990	-10.982332	-6.770672	0.000000	-10.000000	0.050000	-1.150000	-29.000000	1023.000000	1023.000000	2046.000000
43.439999	-0.052271	-30.892437	-5.707966	-8.076814	-10.780143	-6.327515	0.000000	-10.000000	0.025000	1.933334	-29.833334	1023.000000	1023.000000	2046.000000
43.459999	-0.051534	-30.456810	-5.386542	-7.846963	-10.831972	-6.391333	0.000000	-10.000000	0.016667	4.966667	-30.000000	1023.000000	1023.000000	2046.000000
43.480000	-0.050536	-29.866669	-5.510871	-7.982905	-10.556186	-5.816706	0.000000	-10.000000	0.000000	7.150000	-30.000000	1023.000000	1023.000000	2046.000000
43.500000	-0.049217	-29.087202	-5.074020	-7.881924	-10.479733	-5.651524	0.000000	-10.000000	-0.008333	8.916667	-30.000000	1023.000000	1023.000000	2046.000000
43.520000	-0.048319	-28.556738	-5.000350	-8.023642	-10.204465	-5.328281	0.000000	-10.000000	-0.025000	10.083334	-30.000000	1023.000000	1023.000000	2046.000000
43.540001	-0.047505	-28.075285	-4.622595	-8.243533	-10.083637	-5.125518	0.000000	-10.000000	-0.041667	11.233334	-30.000000	1023.000000	1023.000000	2046.000000
43.560001	-0.047532	-28.091196	-4.729770	-8.488121	-9.824960	-5.048345	0.000000	-10.000000	-0.066667	12.433333	-30.000000	1023.000000	1023.000000	2046.000000
43.580002	-0.047633	-28.151213	-4.476039	-8.710065	-9.818671	-5.146437	0.000000	-10.000000	-0.100000	13.683333	-12.666667	1023.000000	1023.000000	2046.000000
43.599998	-0.048041	-28.392250	-4.593143	-8.944007	-9.677811	-5.177288	0.000000	-10.000000	-0.116667	14.766667	6.000000	1023.000000	1023.000000	2046.000000
43.619999	-0.048092	-28.422411	-4.411202	-9.106784	-9.701284	-5.203140	0.000000	-10.000000	-0.141667	16.133333	26.333334	1023.000000	1023.000000	2046.000000
43.639999	-0.048228	-28.502785	-4.529430	-9.153657	-9.577830	-5.241868	0.000000	-10.000000	-0.158333	17.466667	31.166666	1023.000000	1023.000000	2046.000000
43.660000	-0.047692	-28.186028	-4.307446	-9.198681	-9.559035	-5.120865	0.000000	-10.000000	-0.216667	18.716667	36.666668	1023.000000	1023.000000	2046.000000
43.680000	-0.047252	-27.926044	-4.337078	-9.122164	-9.393144	-5.073658	0.000000	-10.000000	-0.250000	19.516666	40.500000	1023.000000	1023.000000	2046.000000
43.700001	-0.046044	-27.211739	-4.018325	-9.056574	-9.366111	-4.770730	0.000000	-10.000000	-0.275000	20.750000	47.000000	1023.000000	1023.000000	2046.000000
43.720001	-0.044693	-26.413723	-3.908785	-8.726669	-9.152798	-4.625471	0.000000	-10.000000	-0.300000	22.033335	54.000000	1023.000000	1023.000000	2046.000000
43.740002	-0.042822	-25.307863	-3.528557	-8.521769	-9.031622	-4.225915	0.000000	-10.000000	-0.325000	23.550001	63.500000	1023.000000	1023.000000	2046.000000
43.759998	-0.041135	-24.310701	-3.369456	-8.138973	-8.731416	-4.070856	0.000000	-10.000000	-0.358333	24.666666	71.166664	1023.000000	1023.000000	2046.000000
43.779999	-0.039268	-23.207270	-3.052694	-7.899486	-8.618013	-3.637076	0.000000	-10.000000	-0.400000	25.683332	79.166664	1023.000000	1023.000000	2046.000000
43.799999	-0.037420	-22.115211	-2.854074	-7.425879	-8.327498	-3.507759	0.000000	-10.000000	-0.425000	26.600000	87.666664	1023.000000	1023.000000	2046.000000
43.820000	-0.035486	-20.972376	-2.586893	-7.175428	-8.161489	-3.048566	0.000000	-10.000000	-0.466667	27.316668	96.500000	1023.000000	1023.000000	2046.000000
43.840000	-0.033599	-19.857271	-2.348053	-6.649391	-7.882854	-2.976973	0.000000	-10.000000	-0.475000	28.033333	105.500000	1023.000000	1023.000000	2046.000000
43.860001	-0.031735	-18.755112	-2.207115	-6.424263	-7.661464	-2.462270	0.000000	-10.000000	-0.525000	28.750000	114.833336	1023.000000	1023.000000	2046.000000
43.880001	-0.029855	-17.644421	-1.819885	-5.857442	-7.531884	-2.435210	0.000000	-10.000000	-0.550000	29.650000	124.166664	1023.000000	1023.000000	2046.000000
43.900002	-0.028167	-16.646866	-1.842938	-5.580077	-7.232388	-1.991464	0.000000	-10.000000	-0.591667	30.500000	133.833328	1023.000000	1023.000000	2046.000000
43.919998	-0.026293	-15.539412	-1.433603	-5.097870	-7.155140	-1.852799	0.000000	-10.000000	-0.616667	31.583334	143.833328	1023.000000	1023.000000	2046.000000
43.939999	-0.024672	-14.580985	-1.527490	-4.827579	-6.820611	-1.405304	0.000000	-10.000000	-0.641667	32.183334	150.833328	1023.000000	1023.000000	2046.000000
43.959999	-0.022933	-13.553579	-1.074474	-4.390351	-6.837284	-1.251470	0.000000	-10.000000	-0.658333	32.983334	165.333328	1023.000000	1023.000000	2046.000000
43.980000	-0.021452	-12.678241	-1.207206	-4.106464	-6.461650	-0.902921	0.000000	-10.000000	-0.666667	33.416668	176.166672	1023.000000	1023.000000	2046.000000
44.000000	-0.020151	-11.909308	-0.844394	-3.822931	-6.522858	-0.719126	0.000000	-10.000000	-0.700000	33.950001	190.666672	1023.000000	1023.000000	2046.000000
44.020000	-0.019481	-11.513168	-1.023246	-3.504952	-6.289927	-0.695044	0.000000	-10.000000	-0.716667	34.133335	198.000000	1023.000000	1023.000000	2046.000000
44.040001	-0.018925	-11.184443	-0.870633	-3.362978	-6.447321	-0.503511	0.000000	-10.000000	-0.766667	34.583336	209.333328	1023.000000	1023.000000	2046.000000
44.060001	-0.017944	-10.604739	-0.917924	-2.816303	-6.249360	-0.621152	0.000000	-10.000000	-0.783333	35.033333	220.666672	1023.000000	1023.000000	2046.000000
44.080002	-0.016712	-9.877013	-0.929341	-2.523108	-6.163728	-0.260837	0.000000	-10.000000	-0.825000	35.549999	232.333328	1023.000000	1023.000000	2046.000000
44.099998	-0.015104	-8.926683	-0.607796	-2.038442	-6.181715	-0.098731	0.000000	-10.000000	-0.808333	35.866669	244.000000	1023.000000	1023.000000	2046.000000
44.119999	-0.013226	-7.816323	-0.673126	-1.591381	-5.828187	0.276371	0.000000	-10.000000	-0.791667	35.766666	256.000000	1023.000000	1023.000000	2046.000000
44.139999	-0.010927	-6.457830	-0.146871	-1.166345	-5.864731	0.720117	0.000000	-10.000000	-0.766667	35.283333	268.000000	1023.000000	1023.000000	2046.000000
44.160000	-0.009382	-5.544875	-0.174521	-0.590089	-5.572716	0.792452	0.000000	-10.000000	-0.766667	35.000000	280.000000	1023.000000	1023.000000	2046.000000
44.180000	-0.008270	-4.887326	0.118595	-0.322621	-5.774912	1.091613	0.000000	-10.000000	-0.783333	34.883335	291.666656	1023.000000	1023.000000	2046.000000
44.200001	-0.008277	-4.891714	-0.135770	0.089274	-5.597751	0.752533	0.000000	-10.000000	-0.775000	35.133335	303.333344	1023.000000	1023.000000	2046.000000
44.220001	-0.010284	-6.077617	-0.457261	-0.081013	-5.881719	0.342375	0.000000	-10.000000	-0.758333	34.666668	315.000000	1023.000000	1023.000000	2046.000000
44.240002	-0.012603	-7.448411	-1.054004	0.042485	-6.047922	-0.388970	0.000000	-10.000000	-0.725000	34.383335	326.666656	1023.000000	1023.000000	2046.000000
44.259998	-0.014704	-8.690022	-1.689096	-0.120656	-6.368570	-0.511700	0.000000	-10.000000	-0.691667	33.900002	338.166656	1023.000000	1023.000000	2046.000000
44.279999	-0.015342	-9.066943	-1.940625	0.046613	-6.486317	-0.686615	0.000000	-10.000000	-0.650000	33.466667	349.500000	1023.000000	1023.000000	2046.000000
44.299999	-0.015870	-9.379002	-2.366959	0.162727	-6.524767	-0.650001	0.000000	-10.000000	-0.608333	33.233334	360.833344	1023.000000	1023.000000	2046.000000
44.320000	-0.015116	-8.933379	-2.266754	0.433181	-6.581579	-0.518227	0.000000	-10.000000	-0.608333	32.566666	372.000000	1023.000000	1023.000000	2046.000000
44.340000	-0.014586	-8.620492	-2.486712	0.737722	-6.502964	-0.368539	0.000000	-10.000000	-0.616667	32.450001	382.833344	1023.000000	1023.000000	2046.000000
44.360001	-0.013472	-7.961963	-2.284492	1.058042	-6.562018	-0.173495	0.000000	-10.000000	-0.633333	31.716667	393.666656	1023.000000	1023.000000	2046.000000
44.380001	-0.012650	-7.476189	-2.398931	1.425978	-6.495604	-0.007632	0.000000	-10.000000	-0.616667	31.600000	404.333344	1023.000000	1023.000000	2046.000000
44.400002	-0.011197	-6.617631	-2.114221	1.704269	-6.518949	0.311270	0.000000	-10.000000	-0.600000	31.100000	415.000000	1023.000000	1023.000000	2046.000000
44.419998	-0.009974	-5.894857	-2.253711	2.116588	-6.294173	0.536439	0.000000	-10.000000	-0.583333	31.016666	425.333344	1023.000000	1023.000000	2046.000000
44.439999	-0.008327	-4.921159	-1.895434	2.463854	-6.303292	0.813713	0.000000	-10.000000	-0.575000	30.566668	435.833344	1023.000000	1023.000000	2046.000000
44.459999	-0.007041	-4.160980	-1.961324	2.802615	-6.058841	1.056570	0.000000	-10.000000	-0.583333	30.350000	446.166656	1023.000000	1023.000000	2046.000000
44.480000	-0.005171	-3.056161	-1.576325	2.946978	-5.979955	1.553140	0.000000	-10.000000	-0.566667	29.916668	456.500000	1023.000000	1023.000000	2046.000000
44.500000	-0.003969	-2.345812	-1.669954	3.177382	-5.659319	1.806080	0.000000	-10.000000	-0.558333	29.616667	466.500000	1023.000000	1023.000000	2046.000000
44.520000	-0.002209	-1.305721	-1.156026	3.178103	-5.580101	2.252302	0.000000	-10.000000	-0.525000	29.000000	476.500000	1023.000000	1023.000000	2046.000000
44.540001	-0.001339	-0.791498	-1.251438	3.189085	-5.213333	2.484188	0.000000	-10.000000	-0.500000	28.416668	486.166656	1023.000000	1023.000000	2046.000000
44.560001	-0.000606	-0.357978	-0.873685	2.897911	-5.245018	2.862814	0.000000	-10.000000	-0.450000	27.633333	495.666656	1023.000000	1023.000000	2046.000000
44.580002	-0.000557	-0.329340	-1.000968	2.880098	-4.926210	2.717739	0.000000	-10.000000	-0.408333	27.050001	504.833344	1023.000000	1023.000000	2046.000000
44.599998	-0.000841	-0.497149	-0.771181	2.557667	-5.110631	2.826995	0.000000	-10.000000	-0.391667	26.200001	514.000000	1023.000000	1023.000000	2046.000000
44.619999	-0.000601	-0.355131	-0.922373	2.695767	-4.736385	2.607861	0.000000	-10.000000	-0.375000	25.733334	523.000000	1023.000000	1023.000000	2046.000000
44.639999	-0.000769	-0.454436	-0.773309	2.601672	-4.959904	2.677104	0.000000	-10.000000	-0.366667	25.016666	531.666687	1023.000000	1023.000000	2046.000000
44.660000	0.000143	0.084641	-0.697707	2.821417	-4.686800	2.647731	0.000000	-10.000000	-0.341667	24.666668	540.333313	1023.000000	1023.000000	2046.000000
44.680000	0.000700	0.413466	-0.564055	2.937500	-4.708857	2.748878	0.000000	-10.000000	-0.333333	24.250000	546.000000	1023.000000	1023.000000	2046.000000
44.700001	0.002348	1.387581	-0.194958	3.189871	-4.544971	2.937640	0.000000	-10.000000	-0.308333	23.766666	554.333313	1023.000000	1023.000000	2046.000000
44.720001	0.003538	2.090933	-0.116489	3.505541	-4.370178	3.072060	0.000000	-10.000000	-0.291667	23.316668	562.166687	1023.000000	1023.000000	2046.000000
44.740002	0.005552	3.280965	0.411516	3.677394	-4.315449	3.507504	0.000000	-10.000000	-0.266667	22.833334	572.500000	1023.000000	1023.000000	2046.000000
44.759998	0.007239	4.278051	0.468225	4.143289	-3.924768	3.591305	0.000000	-10.000000	-0.258333	22.533333	580.166687	1023.000000	1023.000000	2046.000000
44.779999	0.008917	5.270074	0.989847	4.259310	-4.013269	4.034186	0.000000	-10.000000	-0.250000	21.983334	587.666687	1023.000000	1023.000000	2046.000000
44.799999	0.010775	6.368304	1.047509	4.752159	-3.523869	4.092505	0.000000	-10.000000	-0.250000	21.566668	595.166687	1023.000000	1023.000000	2046.000000
44.820000	0.012104	7.153624	1.452162	4.881310	-3.603387	4.423539	0.000000	-10.000000	-0.266667	21.183334	602.333313	1023.000000	1023.000000	2046.000000
44.840000	0.013942	8.239911	1.572802	5.288120	-3.175065	4.554054	0.000000	-10.000000	-0.258333	21.350000	609.500000	1023.000000	1023.000000	2046.000000
44.860001	0.014874	8.790578	1.737100	5.553980	-3.114959	4.614458	0.000000	-10.000000	-0.250000	21.066668	616.666687	1023.000000	1023.000000	2046.000000
44.880001	0.016428	9.709190	2.132858	5.646270	-3.050898	4.980960	0.000000	-10.000000	-0.233333	21.083334	623.833313	1023.000000	1023.000000	2046.000000
44.900002	0.017174	10.149558	2.041112	5.995641	-2.813120	4.925925	0.000000	-10.000000	-0.241667	20.799999	630.833313	1023.000000	1023.000000	2046.000000
44.919998	0.018412	10.881679	2.487609	5.983742	-2.908077	5.318405	0.000000	-10.000000	-0.250000	20.900000	637.666687	1023.000000	1023.000000	2046.000000
44.939999	0.019666	11.622708	2.458454	6.395571	-2.545084	5.313767	0.000000	-10.000000	-0.258333	20.733334	644.500000	1023.000000	1023.000000	2046.000000
44.959999	0.020773	12.276811	2.796675	6.555000	-2.652392	5.577527	0.000000	-10.000000	-0.258333	20.483334	651.500000	1023.000000	1023.000000	2046.000000
44.980000	0.022288	13.172052	2.907165	6.886259	-2.321480	5.700108	0.000000	-10.000000	-0.250000	20.183334	658.500000	1023.000000	1023.000000	2046.000000
45.000000	0.022535	13.317994	2.876148	7.126419	-2.299284	5.614712	0.000000	-10.000000	-0.241667	20.133333	665.333313	1023.000000	1023.000000	2046.000000
45.020000	0.023469	13.870193	3.189068	7.118732	-2.349849	5.912242	0.000000	-10.000000	-0.225000	19.966667	672.000000	1023.000000	1023.000000	2046.000000
45.040001	0.024245	14.328544	3.081237	7.530021	-2.068927	5.786213	0.000000	-10.000000	-0.216667	19.650000	678.666687	1023.000000	1023.000000	2046.000000
45.060001	0.025050	14.804405	3.468692	7.497350	-2.320682	6.159045	0.000000	-10.000000	-0.183333	19.283333	685.333313	1023.000000	1023.000000	2046.000000
45.080002	0.026329	15.560637	3.403177	7.920966	-1.941469	6.177963	0.000000	-10.000000	-0.166667	18.833334	692.000000	1023.000000	1023.000000	2046.000000
45.099998	0.026747	15.807491	3.553444	8.023439	-2.112134	6.342742	0.000000	-10.000000	-0.158333	18.666666	698.333313	1023.000000	1023.000000	2046.000000
45.119999	0.027586	16.303602	3.567441	8.201591	-1.928193	6.462762	0.000000	-10.000000	-0.166667	18.666666	704.500000	1023.000000	1023.000000	2046.000000
45.139999	0.027166	16.054958	3.417523	8.514962	-2.026959	6.149432	0.000000	-10.000000	-0.183333	18.799999	710.666687	1023.000000	1023.000000	2046.000000
45.160000	0.026632	15.739394	3.570858	8.284187	-2.282493	6.166841	0.000000	-10.000000	-0.183333	18.883333	717.000000	1023.000000	1023.000000	2046.000000
45.180000	0.024095	14.240252	2.921830	8.261818	-2.256908	5.313514	0.000000	-10.000000	-0.175000	18.549999	723.333313	1023.000000	1023.000000	2046.000000
45.200001	0.020915	12.360639	2.569624	7.739169	-2.897234	4.949080	0.000000	-10.000000	-0.150000	18.166666	729.500000	1023.000000	1023.000000	2046.000000
45.220001	0.018618	11.003049	1.753212	7.707239	-2.876650	4.419247	0.000000	-10.000000	-0.141667	17.783333	735.500000	1023.000000	1023.000000	2046.000000
45.240002	0.016815	9.937737	1.529216	7.449676	-3.367078	4.325923	0.000000	-10.000000	-0.141667	17.583334	741.500000	1023.000000	1023.000000	2046.000000
45.259998	0.016656	9.843459	1.130850	7.547853	-3.124402	4.289157	0.000000	-10.000000	-0.141667	17.600000	747.500000	1023.000000	1023.000000	2046.000000
45.279999	0.016009	9.461082	1.009066	7.640055	-3.382580	4.194540	0.000000	-10.000000	-0.141667	17.433334	753.500000	1023.000000	1023.000000	2046.000000
45.299999	0.016619	9.821979	1.113261	7.650494	-3.457338	4.515561	0.000000	-10.000000	-0.133333	17.183334	759.500000	1023.000000	1023.000000	2046.000000
45.320000	0.016611	9.817298	0.860520	8.008166	-3.374835	4.323446	0.000000	-10.000000	-0.125000	16.900002	765.166687	1023.000000	1023.000000	2046.000000
45.340000	0.017270	10.206554	1.163883	7.933566	-3.650942	4.760047	0.000000	-10.000000	-0.100000	16.333334	770.833313	1023.000000	1023.000000	2046.000000
45.360001	0.018020	10.649837	0.962436	8.392498	-3.351117	4.646020	0.000000	-10.000000	-0.083333	15.450001	776.333313	1023.000000	1023.000000	2046.000000
45.380001	0.018583	10.982532	1.185512	8.427728	-3.574723	4.944015	0.000000	-10.000000	-0.083333	14.483334	781.833313	1023.000000	1023.000000	2046.000000
45.400002	0.019929	11.778302	1.135743	8.781378	-3.206595	5.067777	0.000000	-10.000000	-0.075000	13.700001	786.833313	1023.000000	1023.000000	2046.000000
45.419998	0.020322	12.010500	1.260907	8.858000	-3.312817	5.204410	0.000000	-10.000000	-0.075000	13.233334	791.500000	1023.000000	1023.000000	2046.000000
45.439999	0.021883	12.933125	1.296669	9.002669	-2.952469	5.586255	0.000000	-10.000000	-0.050000	12.700000	795.833313	1023.000000	1023.000000	2046.000000
45.459999	0.022404	13.240973	1.462914	9.011715	-3.001863	5.768207	0.000000	-10.000000	-0.033333	12.100000	800.166687	1023.000000	1023.000000	2046.000000
45.480000	0.023848	14.093963	1.626830	8.993913	-2.682522	6.155742	0.000000	-10.000000	-0.008333	11.383333	804.166687	1023.000000	1023.000000	2046.000000
45.500000	0.023808	14.070488	1.672946	8.809458	-2.632697	6.220781	0.000000	-10.000000	0.000000	10.333334	808.166687	1023.000000	1023.000000	2046.000000
45.520000	0.024231	14.320672	1.771215	8.526443	-2.428285	6.451300	0.000000	-10.000000	0.008333	9.050000	811.833313	1023.000000	1023.000000	2046.000000
45.540001	0.023004	13.595181	1.711315	8.210207	-2.523487	6.197145	0.000000	-10.000000	0.025000	7.633333	815.333313	1023.000000	1023.000000	2046.000000
45.560001	0.022874	13.518704	1.623096	7.994257	-2.294994	6.196345	0.000000	-10.000000	0.033333	6.716667	818.166687	1023.000000	1023.000000	2046.000000
45.580002	0.021717	12.835045	1.549632	7.750165	-2.478719	6.013968	0.000000	-10.000000	0.041667	6.150000	820.500000	1023.000000	1023.000000	2046.000000
45.599998	0.021875	12.928138	1.517801	7.739708	-2.347176	6.017805	0.000000	-10.000000	0.041667	5.750000	822.500000	1023.000000	1023.000000	2046.000000
45.619999	0.021443	12.672623	1.689426	7.556589	-2.544312	5.970921	0.000000	-10.000000	0.041667	5.066667	824.500000	1023.000000	1023.000000	2046.000000
45.639999	0.022223	13.133754	1.713861	7.797959	-2.301494	5.923427	0.000000	-10.000000	0.041667	4.483334	826.333313	1023.000000	1023.000000	2046.000000
45.660000	0.022742	13.440428	2.072237	7.676358	-2.458494	6.150327	0.000000	-10.000000	0.041667	3.950000	828.000000	1023.000000	1023.000000	2046.000000
45.680000	0.024050	14.213289	2.174605	8.070034	-2.159885	6.128535	0.000000	-10.000000	0.050000	3.716667	829.000000	1023.000000	1023.000000	2046.000000
45.700001	0.025168	14.874233	2.556818	8.019232	-2.185796	6.483980	0.000000	-10.000000	0.050000	3.650000	830.333313	1023.000000	1023.000000	2046.000000
45.720001	0.026520	15.673063	2.616308	8.453525	-1.839620	6.442851	0.000000	-10.000000	0.050000	3.800000	831.666687	1023.000000	1023.000000	2046.000000
45.740002	0.027748	16.398905	3.005167	8.427390	-1.869288	6.835635	0.000000	-10.000000	0.050000	4.066667	833.333313	1023.000000	1023.000000	2046.000000
45.759998	0.028941	17.104429	3.050257	8.866472	-1.553312	6.741013	0.000000	-10.000000	0.041667	4.266667	834.666687	1023.000000	1023.000000	2046.000000
45.779999	0.030129	17.806202	3.446318	8.777833	-1.598551	7.180602	0.000000	-10.000000	0.050000	4.333333	836.000000	1023.000000	1023.000000	2046.000000
45.799999	0.030956	18.294817	3.471644	9.206682	-1.346456	6.962946	0.000000	-10.000000	0.050000	4.200000	837.500000	1023.000000	1023.000000	2046.000000
45.820000	0.031957	18.886356	3.833699	9.102396	-1.422430	7.372691	0.000000	-10.000000	0.058333	3.950000	839.000000	1023.000000	1023.000000	2046.000000
45.840000	0.032438	19.170801	3.799425	9.452209	-1.217103	7.136269	0.000000	-10.000000	0.050000	3.733333	840.333313	1023.000000	1023.000000	2046.000000
45.860001	0.033530	19.816168	4.105172	9.358625	-1.180707	7.533079	0.000000	-10.000000	0.050000	3.516667	841.500000	1023.000000	1023.000000	2046.000000
45.880001	0.034125	20.168112	4.074698	9.721274	-0.993282	7.365422	0.000000	-10.000000	0.050000	3.216667	842.666687	1023.000000	1023.000000	2046.000000
45.900002	0.035460	20.957001	4.357148	9.746944	-0.979701	7.832609	0.000000	-10.000000	0.050000	2.750000	843.833313	1023.000000	1023.000000	2046.000000
45.919998	0.035431	20.939943	4.293686	10.072629	-0.976879	7.550507	0.000000	-10.000000	0.050000	1.916667	845.000000	1023.000000	1023.000000	2046.000000
45.939999	0.036484	21.561867	4.495161	10.054039	-0.931234	7.943900	0.000000	-10.000000	0.058333	0.983333	845.666687	1023.000000	1023.000000	2046.000000
45.959999	0.036531	21.589983	4.433822	10.312167	-0.835686	7.679678	0.000000	-10.000000	0.066667	-0.016667	846.000000	1023.000000	1023.000000	2046.000000
45.980000	0.037231	22.003698	4.725997	10.114784	-0.969528	8.132445	0.000000	-10.000000	0.066667	-1.050000	846.000000	1023.000000	1023.000000	2046.000000
46.000000	0.037188	21.978230	4.611565	10.361141	-0.797757	7.803280	0.000000	-10.000000	0.066667	-2.116667	846.000000	1023.000000	1023.000000	2046.000000
46.020000	0.037374	22.088120	4.818054	10.051469	-0.905636	8.124231	0.000000	-10.000000	0.066667	-3.200000	846.000000	1023.000000	1023.000000	2046.000000
46.040001	0.036652	21.661184	4.604283	10.248551	-0.870079	7.678428	0.000000	-10.000000	0.066667	-4.016666	846.000000	1023.000000	1023.000000	2046.000000
46.060001	0.036179	21.381989	4.711702	10.027046	-1.098592	7.741832	0.000000	-10.000000	0.075000	-4.616667	846.000000	1023.000000	1023.000000	2046.000000
46.080002	0.034842	20.591528	4.380807	10.170514	-1.068466	7.108673	0.000000	-10.000000	0.075000	-4.950000	846.000000	1023.000000	1023.000000	2046.000000
46.099998	0.031908	18.857569	4.074836	9.639266	-1.508989	6.652455	0.000000	-10.000000	0.091667	-5.466667	846.000000	1023.000000	1023.000000	2046.000000
46.119999	0.028444	16.810314	3.354576	9.370507	-1.819034	5.904265	0.000000	-10.000000	0.091667	-6.300000	846.000000	1023.000000	1023.000000	2046.000000
46.139999	0.024689	14.591342	2.742675	8.762241	-2.310565	5.396991	0.000000	-10.000000	0.108333	-7.483334	846.000000	1023.000000	1023.000000	2046.000000
46.160000	0.022545	13.323975	2.151498	8.538016	-2.454661	5.089121	0.000000	-10.000000	0.108333	-8.533334	846.000000	1023.000000	1023.000000	2046.000000
46.180000	0.020480	12.103387	1.850172	8.217795	-2.811659	4.847079	0.000000	-10.000000	0.125000	-9.233334	846.000000	1023.000000	1023.000000	2046.000000
46.200001	0.019907	11.764977	1.546206	8.228323	-2.823191	4.813639	0.000000	-10.000000	0.125000	-9.766666	838.333313	1023.000000	1023.000000	2046.000000
46.220001	0.018732	11.070594	1.420401	8.083916	-3.089341	4.655619	0.000000	-10.000000	0.133333	-10.133333	829.666687	1023.000000	1023.000000	2046.000000
46.240002	0.018702	11.052941	1.278018	8.197982	-3.090097	4.667038	0.000000	-10.000000	0.133333	-10.766666	819.666687	1023.000000	1023.000000	2046.000000
46.259998	0.017821	10.531984	1.288827	8.092577	-3.383949	4.534530	0.000000	-10.000000	0.133333	-11.433333	816.166687	1023.000000	1023.000000	2046.000000
46.279999	0.018235	10.777079	1.193720	8.272096	-3.255311	4.566573	0.000000	-10.000000	0.141667	-12.233334	812.166687	1023.000000	1023.000000	2046.000000
46.299999	0.017761	10.496785	1.233659	8.153974	-3.454294	4.563447	0.000000	-10.000000	0.141667	-12.866667	808.166687	1023.000000	1023.000000	2046.000000
46.320000	0.018364	10.853246	1.186450	8.294843	-3.326487	4.698440	0.000000	-10.000000	0.166667	-13.383333	803.833313	1023.000000	1023.000000	2046.000000
46.340000	0.017925	10.593476	1.194460	8.170728	-3.407526	4.635815	0.000000	-10.000000	0.200000	-13.900001	799.500000	1023.000000	1023.000000	2046.000000
46.360001	0.018706	11.055190	1.251033	8.181613	-3.281358	4.903903	0.000000	-10.000000	0.233333	-14.450000	794.833313	1023.000000	1023.000000	2046.000000
46.380001	0.018491	10.928288	1.263563	7.985792	-3.273546	4.952479	0.000000	-10.000000	0.250000	-15.116667	790.000000	1023.000000	1023.000000	2046.000000
46.400002	0.019371	11.448305	1.448084	7.877925	-3.124621	5.246917	0.000000	-10.000000	0.250000	-15.783334	785.000000	1023.000000	1023.000000	2046.000000
46.419998	0.018773	11.094735	1.456392	7.539546	-3.057721	5.156518	0.000000	-10.000000	0.250000	-16.566666	779.833313	1023.000000	1023.000000	2046.000000
46.439999	0.018649	11.021823	1.434654	7.227725	-2.885552	5.244997	0.000000	-10.000000	0.258333	-17.133333	774.333313	1023.000000	1023.000000	2046.000000
46.459999	0.016991	10.041832	1.410242	6.610633	-3.035326	5.056283	0.000000	-10.000000	0.266667	-17.549999	768.500000	1023.000000	1023.000000	2046.000000
46.480000	0.015863	9.375095	1.253093	6.355197	-2.949763	4.716568	0.000000	-10.000000	0.266667	-17.733334	762.500000	1023.000000	1023.000000	2046.000000
46.500000	0.014307	8.455546	1.230430	5.741798	-3.140504	4.623822	0.000000	-10.000000	0.258333	-17.733334	756.500000	1023.000000	1023.000000	2046.000000
46.520000	0.013652	8.068595	1.103157	5.647544	-3.032734	4.350628	0.000000	-10.000000	0.250000	-17.616667	750.500000	1023.000000	1023.000000	2046.000000
46.540001	0.012881	7.612440	1.282260	5.166237	-3.229027	4.392970	0.000000	-10.000000	0.250000	-17.333334	744.833313	1023.000000	1023.000000	2046.000000
46.560001	0.012386	7.320049	1.304795	5.121603	-3.186067	4.079718	0.000000	-10.000000	0.250000	-17.250000	739.166687	1023.000000	1023.000000	2046.000000
46.580002	0.012620	7.458398	1.569254	4.862308	-3.248737	4.275574	0.000000	-10.000000	0.250000	-17.133333	733.500000	1023.000000	1023.000000	2046.000000
46.599998	0.012806	7.568360	1.626544	4.994342	-3.055549	4.003022	0.000000	-10.000000	0.250000	-17.016666	727.666687	1023.000000	1023.000000	2046.000000
46.619999	0.013398	7.918070	1.985796	4.771334	-3.143429	4.304368	0.000000	-10.000000	0.258333	-16.916668	722.000000	1023.000000	1023.000000	2046.000000
46.639999	0.013715	8.105381	2.024376	4.967429	-2.901558	4.015134	0.000000	-10.000000	0.258333	-16.866667	716.333313	1023.000000	1023.000000	2046.000000
46.660000	0.014491	8.564451	2.337531	4.807566	-2.924582	4.343936	0.000000	-10.000000	0.258333	-16.883333	710.666687	1023.000000	1023.000000	2046.000000
46.680000	0.014638	8.650770	2.392278	4.950357	-2.769389	4.077525	0.000000	-10.000000	0.250000	-16.833334	706.833313	1023.000000	1023.000000	2046.000000
46.700001	0.015233	9.002804	2.694044	4.797572	-2.846453	4.357642	0.000000	-10.000000	0.258333	-17.033335	701.166687	1023.000000	1023.000000	2046.000000
46.720001	0.015245	9.010054	2.692912	4.941729	-2.666375	4.041788	0.000000	-10.000000	0.266667	-17.250000	695.500000	1023.000000	1023.000000	2046.000000
46.740002	0.015717	9.288821	2.917549	4.724742	-2.696012	4.342542	0.000000	-10.000000	0.283333	-17.766666	688.000000	1023.000000	1023.000000	2046.000000
46.759998	0.015433	9.120970	2.873970	4.774840	-2.549276	4.021435	0.000000	-10.000000	0.291667	-18.016666	682.333313	1023.000000	1023.000000	2046.000000
46.779999	0.015756	9.311617	3.082324	4.627455	-2.657316	4.259155	0.000000	-10.000000	0.308333	-18.633333	676.333313	1023.000000	1023.000000	2046.000000
46.799999	0.015234	9.003368	3.016024	4.574599	-2.537364	3.950111	0.000000	-10.000000	0.341667	-19.066668	670.000000	1023.000000	1023.000000	2046.000000
46.820000	0.015785	9.328689	3.192999	4.544019	-2.560869	4.152541	0.000000	-10.000000	0.366667	-19.716667	663.500000	1023.000000	1023.000000	2046.000000
46.840000	0.015661	9.255533	3.229212	4.556014	-2.503635	3.973942	0.000000	-10.000000	0.391667	-20.116667	657.000000	1023.000000	1023.000000	2046.000000
46.860001	0.016362	9.670062	3.344057	4.632589	-2.541116	4.234532	0.000000	-10.000000	0.391667	-20.600000	650.333313	1023.000000	1023.000000	2046.000000
46.880001	0.015750	9.308249	3.265598	4.538593	-2.577262	4.081320	0.000000	-10.000000	0.408333	-21.050001	643.500000	1023.000000	1023.000000	2046.000000
46.900002	0.015917	9.406668	3.274448	4.557253	-2.602263	4.177229	0.000000	-10.000000	0.425000	-21.716667	636.333313	1023.000000	1023.000000	2046.000000
46.919998	0.014913	8.813513	3.211352	4.347014	-2.675557	3.930703	0.000000	-10.000000	0.441667	-22.583334	629.166687	1023.000000	1023.000000	2046.000000
46.939999	0.014895	8.802668	3.271280	4.275472	-2.786484	4.042399	0.000000	-10.000000	0.483333	-23.650000	621.666687	1023.000000	1023.000000	2046.000000
46.959999	0.013945	8.241592	3.275575	4.015826	-2.824453	3.774645	0.000000	-10.000000	0.516667	-24.400000	616.666687	1023.000000	1023.000000	2046.000000
46.980000	0.013668	8.077549	3.348423	3.818971	-2.803989	3.714144	0.000000	-10.000000	0.566667	-25.400000	608.333313	1023.000000	1023.000000	2046.000000
47.000000	0.011791	6.968547	3.211127	3.466640	-2.897408	3.188188	0.000000	-10.000000	0.608333	-26.283333	599.666687	1023.000000	1023.000000	2046.000000
47.020000	0.010567	6.245382	3.112883	3.292750	-3.147935	2.987684	0.000000	-10.000000	0.650000	-27.516666	587.833313	1023.000000	1023.000000	2046.000000
47.040001	0.007945	4.695783	2.740784	3.022503	-3.385036	2.317532	0.000000	-10.000000	0.683333	-28.150000	578.666687	1023.000000	1023.000000	2046.000000
47.060001	0.005324	3.146626	2.303547	2.882515	-3.720453	1.681017	0.000000	-10.000000	0.691667	-28.566668	569.166687	1023.000000	1023.000000	2046.000000
47.080002	0.001186	0.700928	1.728409	2.360183	-4.247997	0.860333	0.000000	-10.000000	0.700000	-28.883333	559.833313	1023.000000	1023.000000	2046.000000
47.099998	-0.002087	-1.233480	1.014038	2.020420	-4.519785	0.251846	0.000000	-10.000000	0.700000	-29.083334	550.166687	1023.000000	1023.000000	2046.000000
47.119999	-0.005264	-3.110787	0.487527	1.509284	-4.930125	-0.177472	0.000000	-10.000000	0.700000	-29.183334	540.500000	1023.000000	1023.000000	2046.000000
47.139999	-0.007454	-4.405205	0.073608	1.377334	-5.154810	-0.701337	0.000000	-10.000000	0.700000	-29.133333	530.666687	1023.000000	1023.000000	2046.000000
47.160000	-0.008935	-5.280715	-0.144382	1.090003	-5.462778	-0.763558	0.000000	-10.000000	0.700000	-29.333334	521.000000	1023.000000	1023.000000	2046.000000
47.180000	-0.010356	-6.120126	-0.411701	1.118592	-5.554696	-1.272321	0.000000	-10.000000	0.700000	-29.566668	511.333344	1023.000000	1023.000000	2046.000000
47.200001	-0.011191	-6.614074	-0.489957	0.930380	-5.852519	-1.201979	0.000000	-10.000000	0.700000	-29.733334	501.500000	1023.000000	1023.000000	2046.000000
47.220001	-0.012197	-7.208163	-0.643270	0.948246	-5.909595	-1.603545	0.000000	-10.000000	0.700000	-29.650000	491.500000	1023.000000	1023.000000	2046.000000
47.240002	-0.012369	-7.309802	-0.618306	0.871098	-6.112455	-1.450138	0.000000	-10.000000	0.700000	-29.616667	481.500000	1023.000000	1023.000000	2046.000000
47.259998	-0.013104	-7.744342	-0.774843	0.868063	-6.070912	-1.766650	0.000000	-10.000000	0.700000	-29.450001	471.500000	1023.000000	1023.000000	2046.000000
47.279999	-0.012956	-7.656962	-0.728859	0.827283	-6.178641	-1.576745	0.000000	-10.000000	0.700000	-29.183334	461.666656	1023.000000	1023.000000	2046.000000
47.299999	-0.013709	-8.102229	-0.803600	0.578039	-6.149221	-1.727447	0.000000	-10.000000	0.691667	-28.966667	452.000000	1023.000000	1023.000000	2046.000000
47.320000	-0.013306	-7.864010	-0.784653	0.430300	-6.073553	-1.436105	0.000000	-10.000000	0.691667	-28.783333	442.333344	1023.000000	1023.000000	2046.000000
47.340000	-0.013542	-8.003133	-0.719428	0.105341	-6.024228	-1.364817	0.000000	-10.000000	0.683333	-28.850000	432.833344	1023.000000	1023.000000	2046.000000
47.360001	-0.013441	-7.943479	-0.555108	-0.172012	-5.927216	-1.289143	0.000000	-10.000000	0.683333	-28.800001	423.166656	1023.000000	1023.000000	2046.000000
47.380001	-0.014394	-8.506654	-0.470966	-0.778342	-5.967245	-1.290102	0.000000	-10.000000	0.675000	-28.500000	413.666656	1023.000000	1023.000000	2046.000000
47.400002	-0.015225	-8.998001	-0.479234	-1.172264	-5.846594	-1.499909	0.000000	-10.000000	0.666667	-27.916668	404.000000	1023.000000	1023.000000	2046.000000
47.419998	-0.016931	-10.006362	-0.562972	-1.836632	-5.904180	-1.702578	0.000000	-10.000000	0.658333	-27.400002	397.666656	1023.000000	1023.000000	2046.000000
47.439999	-0.018149	-10.726124	-0.637058	-2.286238	-5.832640	-1.970188	0.000000	-10.000000	0.650000	-27.150002	391.500000	1023.000000	1023.000000	2046.000000
47.459999	-0.019505	-11.527246	-0.627154	-2.830393	-5.984326	-2.085372	0.000000	-10.000000	0.633333	-26.800001	382.500000	1023.000000	1023.000000	2046.000000
47.480000	-0.020559	-12.150521	-0.658986	-3.116077	-5.910096	-2.465362	0.000000	-10.000000	0.616667	-26.383333	370.666656	1023.000000	1023.000000	2046.000000
47.500000	-0.021463	-12.684616	-0.592905	-3.582244	-6.105196	-2.404270	0.000000	-10.000000	0.600000	-26.016666	361.833344	1023.000000	1023.000000	2046.000000
47.520000	-0.022156	-13.093931	-0.587641	-3.760230	-6.021459	-2.724602	0.000000	-10.000000	0.583333	-25.650002	356.000000	1023.000000	1023.000000	2046.000000
47.540001	-0.022425	-13.253337	-0.458806	-4.068104	-6.210194	-2.516234	0.000000	-10.000000	0.566667	-25.283335	347.333344	1023.000000	1023.000000	2046.000000
47.560001	-0.022808	-13.479319	-0.407725	-4.172349	-6.091149	-2.808095	0.000000	-10.000000	0.550000	-24.766666	336.000000	1023.000000	1023.000000	2046.000000
47.580002	-0.022364	-13.217362	-0.222003	-4.266674	-6.186565	-2.542120	0.000000	-10.000000	0.533333	-24.316668	325.000000	1023.000000	1023.000000	2046.000000
47.599998	-0.022451	-13.268254	-0.176978	-4.271502	-6.048523	-2.771252	0.000000	-10.000000	0.516667	-23.933334	319.666656	1023.000000	1023.000000	2046.000000
47.619999	-0.021903	-12.944827	0.003526	-4.279120	-6.166078	-2.503156	0.000000	-10.000000	0.491667	-23.550001	311.666656	1023.000000	1023.000000	2046.000000
47.639999	-0.021999	-13.001280	0.023258	-4.277489	-5.979667	-2.767382	0.000000	-10.000000	0.475000	-23.166668	303.666656	1023.000000	1023.000000	2046.000000
47.660000	-0.021445	-12.673827	0.224169	-4.293827	-6.135216	-2.468954	0.000000	-10.000000	0.450000	-22.600000	293.333344	1023.000000	1023.000000	2046.000000
47.680000	-0.021480	-12.694482	0.223642	-4.248365	-5.943842	-2.725917	0.000000	-10.000000	0.433333	-22.183334	288.333344	1023.000000	1023.000000	2046.000000
47.700001	-0.020868	-12.332898	0.403419	-4.263488	-6.062010	-2.410819	0.000000	-10.000000	0.416667	-21.966667	283.500000	1023.000000	1023.000000	2046.000000
47.720001	-0.021013	-12.418589	0.381474	-4.236309	-5.899759	-2.663995	0.000000	-10.000000	0.408333	-21.916666	278.500000	1023.000000	1023.000000	2046.000000
47.740002	-0.020486	-12.107092	0.568098	-4.235309	-6.059935	-2.379946	0.000000	-10.000000	0.400000	-21.549999	271.166656	1023.000000	1023.000000	2046.000000
47.759998	-0.020758	-12.267748	0.515235	-4.256193	-5.922651	-2.604138	0.000000	-10.000000	0.383333	-21.183334	261.666656	1023.000000	1023.000000	2046.000000
47.779999	-0.020249	-11.966915	0.648458	-4.271521	-6.053535	-2.290318	0.000000	-10.000000	0.366667	-20.833334	254.666672	1023.000000	1023.000000	2046.000000
47.799999	-0.020690	-12.227601	0.579877	-4.292547	-5.962540	-2.552392	0.000000	-10.000000	0.358333	-20.583334	247.666672	1023.000000	1023.000000	2046.000000
47.820000	-0.020432	-12.075505	0.712453	-4.316823	-6.181285	-2.289850	0.000000	-10.000000	0.358333	-20.266666	243.000000	1023.000000	1023.000000	2046.000000
47.840000	-0.020775	-12.277784	0.611775	-4.325212	-6.033402	-2.530944	0.000000	-10.000000	0.366667	-19.799999	236.166672	1023.000000	1023.000000	2046.000000
47.860001	-0.020477	-12.101861	0.749539	-4.361390	-6.264087	-2.225924	0.000000	-10.000000	0.358333	-19.483334	227.333328	1023.000000	1023.000000	2046.000000
47.880001	-0.020732	-12.252367	0.621215	-4.346489	-6.125530	-2.401564	0.000000	-10.000000	0.358333	-19.266666	220.833328	1023.000000	1023.000000	2046.000000
47.900002	-0.020757	-12.267441	0.617020	-4.355406	-6.408251	-2.120805	0.000000	-10.000000	0.350000	-19.083334	214.500000	1023.000000	1023.000000	2046.000000
47.919998	-0.021592	-12.760807	0.414524	-4.338934	-6.358034	-2.478364	0.000000	-10.000000	0.350000	-19.000000	210.166672	1023.000000	1023.000000	2046.000000
47.939999	-0.022294	-13.175944	0.285206	-4.438329	-6.613564	-2.409258	0.000000	-10.000000	0.333333	-18.766666	203.833328	1023.000000	1023.000000	2046.000000
47.959999	-0.023135	-13.672548	0.112445	-4.440102	-6.521397	-2.823495	0.000000	-10.000000	0.333333	-18.633333	197.500000	1023.000000	1023.000000	2046.000000
47.980000	-0.024027	-14.200228	-0.028834	-4.694190	-6.809545	-2.667659	0.000000	-10.000000	0.316667	-18.300001	189.500000	1023.000000	1023.000000	2046.000000
48.000000	-0.024249	-14.331100	-0.100131	-4.613914	-6.788783	-2.828273	0.000000	-10.000000	0.316667	-18.116667	183.500000	1023.000000	1023.000000	2046.000000
48.020000	-0.024297	-14.359333	-0.119817	-4.705490	-6.904429	-2.629597	0.000000	-10.000000	0.291667	-17.900002	177.500000	1023.000000	1023.000000	2046.000000
48.040001	-0.023948	-14.153236	-0.057988	-4.669797	-6.893825	-2.531626	0.000000	-10.000000	0.291667	-17.833334	173.500000	1023.000000	1023.000000	2046.000000
48.060001	-0.024257	-14.335979	-0.110241	-4.673513	-7.012235	-2.539990	0.000000	-10.000000	0.283333	-17.716667	167.500000	1023.000000	1023.000000	2046.000000
48.080002	-0.024721	-14.610009	-0.252184	-4.579795	-7.054523	-2.723507	0.000000	-10.000000	0.275000	-17.316668	159.500000	1023.000000	1023.000000	2046.000000
48.099998	-0.026748	-15.807778	-0.624811	-4.642015	-7.406105	-3.134847	0.000000	-10.000000	0.258333	-16.933334	153.500000	1023.000000	1023.000000	2046.000000
48.119999	-0.029397	-17.373665	-1.096777	-4.806334	-7.672933	-3.797621	0.000000	-10.000000	0.250000	-16.416668	147.833328	1023.000000	1023.000000	2046.000000
48.139999	-0.033258	-19.655525	-1.853896	-5.206410	-8.124363	-4.470857	0.000000	-10.000000	0.250000	-16.116667	144.166672	1023.000000	1023.000000	2046.000000
48.160000	-0.036250	-21.423515	-2.516045	-5.574527	-8.481366	-4.851578	0.000000	-10.000000	0.241667	-15.700001	137.166672	1023.000000	1023.000000	2046.000000
48.180000	-0.038774	-22.915586	-3.094907	-5.806720	-8.859327	-5.154633	0.000000	-10.000000	0.233333	-15.466667	131.833328	1023.000000	1023.000000	2046.000000
48.200001	-0.040146	-23.726244	-3.448556	-5.895386	-9.008861	-5.373441	0.000000	-10.000000	0.225000	-15.200001	126.833336	1023.000000	1023.000000	2046.000000
48.220001	-0.041211	-24.355463	-3.665370	-5.974501	-9.388093	-5.327499	0.000000	-10.000000	0.233333	-14.983334	123.500000	1023.000000	1023.000000	2046.000000
48.240002	-0.041700	-24.644962	-3.852282	-5.889836	-9.367317	-5.535527	0.000000	-10.000000	0.225000	-14.716667	118.500000	1023.000000	1023.000000	2046.000000
48.259998	-0.042052	-24.852856	-3.918168	-5.883216	-9.665724	-5.385748	0.000000	-10.000000	0.225000	-14.400000	113.500000	1023.000000	1023.000000	2046.000000
48.279999	-0.042206	-24.943670	-4.037001	-5.818538	-9.543516	-5.544616	0.000000	-10.000000	0.191667	-13.633333	108.666664	1023.000000	1023.000000	2046.000000
48.299999	-0.042137	-24.903225	-4.056613	-5.796735	-9.777998	-5.271879	0.000000	-10.000000	0.166667	-12.733334	104.166664	1023.000000	1023.000000	2046.000000
48.320000	-0.042045	-24.848866	-4.129169	-5.739606	-9.611843	-5.368247	0.000000	-10.000000	0.133333	-11.683333	98.666664	1023.000000	1023.000000	2046.000000
48.340000	-0.041818	-24.714302	-4.100736	-5.754577	-9.796871	-5.062118	0.000000	-10.000000	0.125000	-11.150001	94.666664	1023.000000	1023.000000	2046.000000
48.360001	-0.041530	-24.544291	-4.072045	-5.791821	-9.600502	-5.079922	0.000000	-10.000000	0.116667	-10.566667	90.666664	1023.000000	1023.000000	2046.000000
48.380001	-0.040778	-24.099951	-3.952296	-5.919621	-9.637459	-4.590574	0.000000	-10.000000	0.108333	-10.150001	88.333336	1023.000000	1023.000000	2046.000000
48.400002	-0.040141	-23.723064	-3.862163	-6.021460	-9.291696	-4.547746	0.000000	-10.000000	0.100000	-9.466667	85.000000	1023.000000	1023.000000	2046.000000
48.419998	-0.039808	-23.526787	-3.594494	-6.365909	-9.379524	-4.186860	0.000000	-10.000000	0.100000	-8.866667	82.000000	1023.000000	1023.000000	2046.000000
48.439999	-0.040374	-23.860762	-3.603545	-6.672343	-9.134730	-4.450143	0.000000	-10.000000	0.100000	-8.166667	79.000000	1023.000000	1023.000000	2046.000000
48.459999	-0.040794	-24.109167	-3.511294	-7.159381	-9.189044	-4.249447	0.000000	-10.000000	0.100000	-7.716667	76.166664	1023.000000	1023.000000	2046.000000
48.480000	-0.042017	-24.832129	-3.651745	-7.511968	-9.009197	-4.659220	0.000000	-10.000000	0.100000	-7.350000	73.666664	1023.000000	1023.000000	2046.000000
48.500000	-0.042742	-25.260500	-3.555391	-7.898193	-9.193521	-4.613394	0.000000	-10.000000	0.100000	-7.216667	71.166664	1023.000000	1023.000000	2046.000000
48.520000	-0.043634	-25.787924	-3.685699	-8.112126	-9.021663	-4.968436	0.000000	-10.000000	0.100000	-6.816667	68.833336	1023.000000	1023.000000	2046.000000
48.540001	-0.044010	-26.009924	-3.559370	-8.388070	-9.187878	-4.874607	0.000000	-10.000000	0.100000	-6.316667	66.500000	1023.000000	1023.000000	2046.000000
48.560001	-0.044837	-26.498596	-3.650112	-8.564443	-9.101756	-5.182284	0.000000	-10.000000	0.091667	-5.933333	64.500000	1023.000000	1023.000000	2046.000000
48.580002	-0.044760	-26.453321	-3.449770	-8.763877	-9.236135	-5.003539	0.000000	-10.000000	0.091667	-5.800000	62.500000	1023.000000	1023.000000	2046.000000
48.599998	-0.044883	-26.526012	-3.509699	-8.762417	-9.094975	-5.158922	0.000000	-10.000000	0.083333	-5.916667	60.500000	1023.000000	1023.000000	2046.000000
48.619999	-0.044148	-26.091190	-3.222727	-8.808119	-9.119355	-4.940988	0.000000	-10.000000	0.091667	-6.166667	58.500000	1023.000000	1023.000000	2046.000000
48.639999	-0.043681	-25.815199	-3.150614	-8.667718	-9.011566	-4.985301	0.000000	-10.000000	0.091667	-6.616667	56.500000	1023.000000	1023.000000	2046.000000
48.660000	-0.042604	-25.178879	-2.900534	-8.594104	-8.874048	-4.810193	0.000000	-10.000000	0.091667	-7.100000	54.166668	1023.000000	1023.000000	2046.000000
48.680000	-0.042280	-24.987463	-2.760754	-8.456158	-8.970695	-4.799857	0.000000	-10.000000	0.091667	-7.416667	51.833332	1023.000000	1023.000000	2046.000000
48.700001	-0.041344	-24.434423	-2.553330	-8.388956	-8.772638	-4.719498	0.000000	-10.000000	0.083333	-7.483333	49.166668	1023.000000	1023.000000	2046.000000
48.720001	-0.040935	-24.192738	-2.445290	-8.305010	-8.835962	-4.606474	0.000000	-10.000000	0.083333	-7.416667	46.833332	1023.000000	1023.000000	2046.000000
48.740002	-0.040177	-23.744751	-2.301780	-8.254111	-8.604137	-4.584722	0.000000	-10.000000	0.083333	-7.316667	44.166668	1023.000000	1023.000000	2046.000000
48.759998	-0.039821	-23.534019	-2.172170	-8.191109	-8.724737	-4.446003	0.000000	-10.000000	0.075000	-7.366667	41.833332	1023.000000	1023.000000	2046.000000
48.779999	-0.039237	-23.189178	-2.096241	-8.129088	-8.482257	-4.481593	0.000000	-10.000000	0.083333	-7.433333	39.166668	1023.000000	1023.000000	2046.000000
48.799999	-0.039164	-23.146002	-2.025232	-8.074365	-8.636666	-4.409740	0.000000	-10.000000	0.083333	-7.450000	36.833332	1023.000000	1023.000000	2046.000000
48.820000	-0.038713	-22.879086	-1.958184	-8.072560	-8.476500	-4.371841	0.000000	-10.000000	0.091667	-7.550000	34.166668	1023.000000	1023.000000	2046.000000
48.840000	-0.038618	-22.822956	-1.889340	-8.066857	-8.649829	-4.216929	0.000000	-10.000000	0.083333	-7.616667	31.833334	1023.000000	1023.000000	2046.000000
48.860001	-0.038468	-22.734314	-1.852355	-8.033954	-8.524656	-4.323349	0.000000	-10.000000	0.075000	-7.816667	29.166666	1023.000000	1023.000000	2046.000000
48.880001	-0.038370	-22.676846	-1.752528	-8.008794	-8.746800	-4.168724	0.000000	-10.000000	0.083333	-7.816667	26.666666	1023.000000	1023.000000	2046.000000
48.900002	-0.037848	-22.368176	-1.732142	-7.955330	-8.472154	-4.208550	0.000000	-10.000000	0.091667	-7.983334	24.000000	1023.000000	1023.000000	2046.000000
48.919998	-0.037412	-22.110579	-1.605153	-7.886423	-8.651190	-3.967813	0.000000	-10.000000	0.091667	-8.066667	21.333334	1023.000000	1023.000000	2046.000000
48.939999	-0.037112	-21.933479	-1.658862	-7.743356	-8.439350	-4.091912	0.000000	-10.000000	0.091667	-8.216666	18.666666	1023.000000	1023.000000	2046.000000
48.959999	-0.037433	-22.122814	-1.633683	-7.714458	-8.785850	-3.988823	0.000000	-10.000000	0.091667	-8.300000	15.833333	1023.000000	1023.000000	2046.000000
48.980000	-0.037661	-22.257833	-1.758741	-7.649124	-8.615644	-4.234324	0.000000	-10.000000	0.100000	-8.316667	13.166667	1023.000000	1023.000000	2046.000000
49.000000	-0.038145	-22.543583	-1.770001	-7.675155	-8.927651	-4.170776	0.000000	-10.000000	0.100000	-8.333333	10.333333	1023.000000	1023.000000	2046.000000
49.020000	-0.038453	-22.725588	-1.836728	-7.750441	-8.870532	-4.267888	0.000000	-10.000000	0.100000	-8.316667	7.500000	1023.000000	1023.000000	2046.000000
49.040001	-0.038247	-22.604244	-1.794750	-7.686883	-9.019016	-4.103594	0.000000	-10.000000	0.083333	-8.366667	4.666667	1023.000000	1023.000000	2046.000000
49.060001	-0.037643	-22.247000	-1.762943	-7.653138	-8.779404	-4.051514	0.000000	-10.000000	0.083333	-8.450001	2.000000	1023.000000	1023.000000	2046.000000
49.080002	-0.037984	-22.448456	-1.672411	-7.630993	-9.082476	-4.062576	0.000000	-10.000000	0.075000	-8.316667	-0.333333	1023.000000	1023.000000	2046.000000
49.099998	-0.038168	-22.557114	-1.834207	-7.592295	-8.880423	-4.250188	0.000000	-10.000000	0.091667	-8.183333	-2.833333	1023.000000	1023.000000	2046.000000
49.119999	-0.039585	-23.394783	-2.029370	-7.633437	-9.313420	-4.418556	0.000000	-10.000000	0.083333	-7.733334	-5.333333	1023.000000	1023.000000	2046.000000
49.139999	-0.041935	-24.783293	-2.584042	-7.696064	-9.356297	-5.146888	0.000000	-10.000000	0.091667	-7.383334	-8.000000	1023.000000	1023.000000	2046.000000
49.160000	-0.044975	-26.580496	-3.021527	-8.039150	-9.968480	-5.551339	0.000000	-10.000000	0.075000	-6.883334	-10.333333	1023.000000	1023.000000	2046.000000
49.180000	-0.048199	-28.485874	-3.884955	-8.203414	-10.088055	-6.309452	0.000000	-10.000000	0.066667	-6.500000	-12.666667	1023.000000	1023.000000	2046.000000
49.200001	-0.050624	-29.918716	-4.348300	-8.584304	-10.596390	-6.389722	0.000000	-10.000000	0.050000	-6.116667	-15.000000	1023.000000	1023.000000	2046.000000
49.220001	-0.052533	-31.047029	-4.882284	-8.630996	-10.720062	-6.813689	0.000000	-10.000000	0.050000	-5.700000	-17.166666	1023.000000	1023.000000	2046.000000
49.240002	-0.053360	-31.535978	-5.126252	-8.762356	-10.917051	-6.730319	0.000000	-10.000000	0.058333	-5.500000	-19.000000	1023.000000	1023.000000	2046.000000
49.259998	-0.054259	-32.067215	-5.440356	-8.619128	-11.022342	-6.985390	0.000000	-10.000000	0.058333	-5.483334	-20.666666	1023.000000	1023.000000	2046.000000
49.279999	-0.054320	-32.103367	-5.485169	-8.638595	-11.120865	-6.858740	0.000000	-10.000000	0.066667	-5.533333	-22.500000	1023.000000	1023.000000	2046.000000
49.299999	-0.054746	-32.354931	-5.577370	-8.526999	-11.342606	-6.907956	0.000000	-10.000000	0.058333	-5.400000	-24.500000	1023.000000	1023.000000	2046.000000
49.320000	-0.054466	-32.189159	-5.610919	-8.460270	-11.250475	-6.867495	0.000000	-10.000000	0.058333	-5.116667	-26.333334	1023.000000	1023.000000	2046.000000
49.340000	-0.054558	-32.243732	-5.606617	-8.431125	-11.512063	-6.693928	0.000000	-10.000000	0.050000	-4.933333	-28.000000	1023.000000	1023.000000	2046.000000
49.360001	-0.054226	-32.047626	-5.729902	-8.286991	-11.260471	-6.770260	0.000000	-10.000000	0.058333	-4.900000	-29.666666	1023.000000	1023.000000	2046.000000
49.380001	-0.053985	-31.905296	-5.549948	-8.391046	-11.521341	-6.442962	0.000000	-10.000000	0.066667	-4.866667	-31.333334	1023.000000	1023.000000	2046.000000
49.400002	-0.053437	-31.581465	-5.603352	-8.345093	-11.185192	-6.447827	0.000000	-10.000000	0.066667	-4.800000	-33.000000	1023.000000	1023.000000	2046.000000
49.419998	-0.052828	-31.221601	-5.372522	-8.606770	-11.275361	-5.966949	0.000000	-10.000000	0.058333	-4.633334	-34.666668	1023.000000	1023.000000	2046.000000
49.439999	-0.052603	-31.088167	-5.325535	-8.617078	-11.032158	-6.113398	0.000000	-10.000000	0.058333	-4.716667	-36.166668	1023.000000	1023.000000	2046.000000
49.459999	-0.052119	-30.802160	-5.057484	-9.013469	-10.940182	-5.791026	0.000000	-10.000000	0.066667	-5.150000	-37.833332	1023.000000	1023.000000	2046.000000
49.480000	-0.052658	-31.120920	-5.083746	-9.236567	-10.837824	-5.962782	0.000000	-10.000000	0.066667	-5.683333	-39.500000	1023.000000	1023.000000	2046.000000
49.500000	-0.053180	-31.429541	-5.071886	-9.678270	-10.711008	-5.968376	0.000000	-10.000000	0.058333	-5.700000	-41.500000	1023.000000	1023.000000	2046.000000
49.520000	-0.054352	-32.122200	-5.085060	-9.945541	-10.837882	-6.253715	0.000000	-10.000000	0.050000	-5.100000	-43.333332	1023.000000	1023.000000	2046.000000
49.540001	-0.054961	-32.482121	-5.172466	-10.230277	-10.668466	-6.410913	0.000000	-10.000000	0.050000	-4.166667	-45.000000	1023.000000	1023.000000	2046.000000
49.560001	-0.055854	-33.009945	-5.141408	-10.474926	-10.921036	-6.472575	0.000000	-10.000000	0.041667	-3.100000	-46.333332	1023.000000	1023.000000	2046.000000
49.580002	-0.056067	-33.135441	-5.187448	-10.636840	-10.689782	-6.621373	0.000000	-10.000000	0.041667	-1.716667	-47.333332	1023.000000	1023.000000	2046.000000
49.599998	-0.056648	-33.478676	-5.035026	-10.814209	-11.021373	-6.608068	0.000000	-10.000000	0.041667	-0.633333	-47.833332	1023.000000	1023.000000	2046.000000
49.619999	-0.056300	-33.273312	-5.069516	-10.827051	-10.701239	-6.675505	0.000000	-10.000000	0.041667	0.000000	-48.000000	1023.000000	1023.000000	2046.000000
49.639999	-0.056139	-33.177967	-4.838206	-10.863802	-10.980888	-6.495071	0.000000	-10.000000	0.033333	0.000000	-48.000000	1023.000000	1023.000000	2046.000000
49.660000	-0.055133	-32.583832	-4.752358	-10.714690	-10.639441	-6.477343	0.000000	-10.000000	0.033333	0.000000	-48.000000	1023.000000	1023.000000	2046.000000
49.680000	-0.054570	-32.250671	-4.427429	-10.633438	-10.901164	-6.288641	0.000000	-10.000000	0.033333	0.000000	-48.000000	1023.000000	1023.000000	2046.000000
49.700001	-0.053026	-31.338190	-4.332870	-10.421069	-10.418950	-6.165301	0.000000	-10.000000	0.033333	0.000000	-48.000000	1023.000000	1023.000000	2046.000000
49.720001	-0.052282	-30.898571	-4.021032	-10.313020	-10.650207	-5.914311	0.000000	-10.000000	0.025000	0.000000	-48.000000	1023.000000	1023.000000	2046.000000
49.740002	-0.050962	-30.118826	-3.933552	-10.088079	-10.224924	-5.872270	0.000000	-10.000000	0.033333	0.000000	-48.000000	1023.000000	1023.000000	2046.000000
49.759998	-0.050310	-29.733362	-3.629223	-10.074477	-10.468058	-5.561606	0.000000	-10.000000	0.033333	0.000000	-48.000000	1023.000000	1023.000000	2046.000000
49.779999	-0.049155	-29.050594	-3.631758	-9.801147	-10.012477	-5.605212	0.000000	-10.000000	0.041667	0.000000	-48.000000	1023.000000	1023.000000	2046.000000
49.799999	-0.048419	-28.615374	-3.344547	-9.784974	-10.285763	-5.200090	0.000000	-10.000000	0.041667	0.000000	-48.000000	1023.000000	1023.000000	2046.000000
49.820000	-0.047354	-27.986261	-3.352179	-9.517641	-9.885329	-5.231112	0.000000	-10.000000	0.041667	0.000000	-48.000000	1023.000000	1023.000000	2046.000000
49.840000	-0.046705	-27.602600	-3.076400	-9.528587	-10.171967	-4.825646	0.000000	-10.000000	0.041667	0.000000	-48.000000	1023.000000	1023.000000	2046.000000
49.860001	-0.045864	-27.105541	-3.092602	-9.275566	-9.824501	-4.912873	0.000000	-10.000000	0.033333	0.000000	-48.000000	1023.000000	1023.000000	2046.000000
49.880001	-0.045168	-26.694389	-2.825562	-9.303525	-10.075541	-4.489762	0.000000	-10.000000	0.041667	0.000000	-48.000000	1023.000000	1023.000000	2046.000000
49.900002	-0.044209	-26.127413	-2.847628	-9.101261	-9.714272	-4.464252	0.000000	-10.000000	0.041667	0.000000	-48.000000	1023.000000	1023.000000	2046.000000
49.919998	-0.043783	-25.875891	-2.737736	-9.222181	-9.933380	-3.982594	0.000000	-10.000000	0.041667	0.000000	-48.000000	1023.000000	1023.000000	2046.000000
49.939999	-0.043569	-25.749201	-2.917144	-9.129035	-9.616993	-4.086029	0.000000	-10.000000	0.041667	0.000000	-48.000000	1023.000000	1023.000000	2046.000000
49.959999	-0.043716	-25.835905	-2.856697	-9.311750	-9.897885	-3.769572	0.000000	-10.000000	0.041667	0.000000	-48.000000	1023.000000	1023.000000	2046.000000
49.980000	-0.043638	-25.790014	-3.020482	-9.243716	-9.632672	-3.893145	0.000000	-10.000000	0.050000	0.000000	-48.000000	1023.000000	1023.000000	2046.000000
50.000000	-0.043818	-25.896170	-2.852449	-9.571054	-10.024312	-3.448355	0.000000	-10.000000	0.050000	0.000000	-48.000000	1023.000000	1023.000000	2046.000000
50.020000	-0.043282	-25.579735	-2.979948	-9.443995	-9.636092	-3.519699	0.000000	-10.000000	0.050000	0.000000	-48.000000	1023.000000	1023.000000	2046.000000
50.040001	-0.042957	-25.387581	-2.754490	-9.726599	-9.867424	-3.039068	0.000000	-10.000000	0.050000	0.000000	-48.000000	1023.000000	1023.000000	2046.000000
50.060001	-0.042830	-25.312645	-2.889927	-9.677675	-9.534574	-3.210470	0.000000	-10.000000	0.041667	0.000000	-48.000000	1023.000000	1023.000000	2046.000000
50.080002	-0.043484	-25.699116	-2.865802	-9.895164	-9.848598	-3.089551	0.000000	-10.000000	0.033333	0.000000	-48.000000	1023.000000	1023.000000	2046.000000
50.099998	-0.044668	-26.398521	-3.259822	-9.885970	-9.734471	-3.518258	0.000000	-10.000000	0.033333	0.000000	-48.000000	1023.000000	1023.000000	2046.000000
50.119999	-0.047013	-27.784912	-3.590084	-10.271018	-10.257398	-3.666412	0.000000	-10.000000	0.041667	0.000000	-48.000000	1023.000000	1023.000000	2046.000000
50.139999	-0.049891	-29.485855	-4.268977	-10.321987	-10.353111	-4.541780	0.000000	-10.000000	0.050000	0.000000	-48.000000	1023.000000	1023.000000	2046.000000
50.160000	-0.052821	-31.217121	-4.789419	-10.731938	-10.914881	-4.780883	0.000000	-10.000000	0.050000	0.000000	-48.000000	1023.000000	1023.000000	2046.000000
50.180000	-0.055219	-32.634197	-5.409065	-10.743515	-11.038124	-5.443495	0.000000	-10.000000	0.050000	0.000000	-48.000000	1023.000000	1023.000000	2046.000000
50.200001	-0.056749	-33.538635	-5.683396	-10.969291	-11.459466	-5.426481	0.000000	-10.000000	0.050000	0.000000	-48.000000	1023.000000	1023.000000	2046.000000
50.220001	-0.057673	-34.084763	-6.049471	-10.720726	-11.442750	-5.871815	0.000000	-10.000000	0.050000	0.000000	-48.000000	1023.000000	1023.000000	2046.000000
50.240002	-0.058000	-34.277786	-6.091443	-10.724288	-11.771108	-5.690949	0.000000	-10.000000	0.041667	0.000000	-48.000000	1023.000000	1023.000000	2046.000000
50.259998	-0.058347	-34.482857	-6.233257	-10.376906	-11.795844	-6.076851	0.000000	-10.000000	0.033333	0.000000	-48.000000	1023.000000	1023.000000	2046.000000
50.279999	-0.058036	-34.299103	-6.151061	-10.334336	-12.007055	-5.806649	0.000000	-10.000000	0.033333	0.000000	-48.000000	1023.000000	1023.000000	2046.000000
50.299999	-0.058125	-34.351677	-6.206272	-10.012151	-12.000777	-6.132478	0.000000	-10.000000	0.041667	0.000000	-48.000000	1023.000000	1023.000000	2046.000000
50.320000	-0.057527	-33.998505	-6.099536	-9.994994	-12.126348	-5.777625	0.000000	-10.000000	0.050000	0.000000	-48.000000	1023.000000	1023.000000	2046.000000
50.340000	-0.057241	-33.829647	-6.147406	-9.675159	-11.980721	-6.026362	0.000000	-10.000000	0.050000	0.550000	-48.000000	1023.000000	1023.000000	2046.000000
50.360001	-0.056516	-33.401146	-5.903923	-9.705907	-12.135100	-5.656218	0.000000	-10.000000	0.041667	1.250000	-48.000000	1023.000000	1023.000000	2046.000000
50.380001	-0.055972	-33.079540	-5.845370	-9.542176	-11.932862	-5.759133	0.000000	-10.000000	0.025000	2.350000	-48.000000	1023.000000	1023.000000	2046.000000
50.400002	-0.055021	-32.517357	-5.627841	-9.713823	-11.934426	-5.241264	0.000000	-10.000000	0.000000	3.950000	-48.000000	1023.000000	1023.000000	2046.000000
50.419998	-0.054793	-32.382767	-5.476304	-9.603132	-11.840168	-5.463161	0.000000	-10.000000	-0.008333	5.533333	-48.000000	1023.000000	1023.000000	2046.000000
50.439999	-0.053828	-31.812298	-5.262633	-9.871137	-11.581085	-5.097442	0.000000	-10.000000	-0.008333	6.683333	-48.000000	1023.000000	1023.000000	2046.000000
50.459999	-0.054575	-32.253998	-5.132601	-10.027018	-11.720667	-5.373713	0.000000	-10.000000	0.000000	7.033333	-48.000000	1023.000000	1023.000000	2046.000000
50.480000	-0.054848	-32.415054	-5.244301	-10.395685	-11.361940	-5.413127	0.000000	-10.000000	0.033333	6.483334	-48.000000	1023.000000	1023.000000	2046.000000
50.500000	-0.056556	-33.424465	-5.157102	-10.711815	-11.743386	-5.812161	0.000000	-10.000000	0.100000	1.100000	-48.000000	1023.000000	1023.000000	2046.000000
50.520000	-0.057122	-33.758820	-5.323091	-10.962250	-11.438992	-6.034488	0.000000	-10.000000	0.158333	-6.550000	-48.666668	1023.000000	1023.000000	2046.000000
50.540001	-0.058589	-34.626381	-5.245595	-11.230033	-11.880639	-6.270112	0.000000	-10.000000	0.191667	-12.866667	-51.166668	1023.000000	1023.000000	2046.000000
50.560001	-0.058956	-34.842770	-5.402756	-11.365720	-11.535820	-6.538475	0.000000	-10.000000	0.191667	-14.266666	-55.166668	1023.000000	1023.000000	2046.000000
50.580002	-0.060056	-35.493210	-5.185800	-11.701513	-12.062639	-6.543256	0.000000	-10.000000	0.200000	-13.683333	-60.000000	1023.000000	1023.000000	2046.000000
50.599998	-0.060031	-35.478191	-5.260580	-11.675993	-11.726362	-6.815255	0.000000	-10.000000	0.200000	-13.583333	-64.500000	1023.000000	1023.000000	2046.000000
50.619999	-0.060198	-35.576763	-5.034238	-11.939235	-12.062455	-6.540835	0.000000	-10.000000	0.200000	-13.366667	-69.166664	1023.000000	1023.000000	2046.000000
50.639999	-0.059997	-35.458244	-4.996064	-11.753791	-11.846818	-6.861571	0.000000	-10.000000	0.200000	-13.050000	-73.666664	1023.000000	1023.000000	2046.000000
50.660000	-0.059185	-34.978054	-4.793683	-11.874200	-11.842995	-6.467176	0.000000	-10.000000	0.175000	-12.700000	-78.000000	1023.000000	1023.000000	2046.000000
50.680000	-0.059023	-34.882763	-4.640771	-11.601737	-11.874614	-6.765640	0.000000	-10.000000	0.141667	-12.283334	-82.000000	1023.000000	1023.000000	2046.000000
50.700001	-0.057729	-34.118084	-4.550090	-11.603238	-11.538295	-6.426462	0.000000	-10.000000	0.108333	-11.766666	-86.000000	1023.000000	1023.000000	2046.000000
50.720001	-0.057615	-34.050365	-4.255273	-11.486818	-11.853765	-6.454509	0.000000	-10.000000	0.100000	-10.766666	-90.000000	1023.000000	1023.000000	2046.000000
50.740002	-0.056372	-33.315617	-4.250927	-11.263263	-11.353909	-6.447520	0.000000	-10.000000	0.083333	-8.983334	-93.666664	1023.000000	1023.000000	2046.000000
50.759998	-0.055639	-32.882935	-3.981984	-11.176825	-11.613991	-6.110134	0.000000	-10.000000	0.066667	-5.916667	-96.833336	1023.000000	1023.000000	2046.000000
50.779999	-0.054373	-32.134624	-4.014567	-10.785904	-11.202839	-6.131314	0.000000	-10.000000	0.033333	-1.466667	-98.833336	1023.000000	1023.000000	2046.000000
50.799999	-0.053258	-31.475752	-3.840296	-10.700584	-11.335836	-5.599034	0.000000	-10.000000	-0.008333	3.100000	-99.833336	1023.000000	1023.000000	2046.000000
50.820000	-0.052379	-30.956238	-3.805297	-10.226309	-11.211808	-5.712824	0.000000	-10.000000	-0.066667	8.200000	-100.000000	1023.000000	1023.000000	2046.000000
50.840000	-0.050592	-29.899630	-3.749758	-10.048178	-10.979655	-5.122038	0.000000	-10.000000	-0.125000	12.433333	-100.000000	1023.000000	1023.000000	2046.000000
50.860001	-0.050197	-29.666628	-3.569765	-9.690243	-11.195558	-5.211061	0.000000	-10.000000	-0.183333	16.483334	-100.000000	1023.000000	1023.000000	2046.000000
50.880001	-0.048173	-28.470509	-3.545495	-9.448254	-10.645826	-4.830933	0.000000	-10.000000	-0.250000	19.366667	-100.000000	1023.000000	1023.000000	2046.000000
50.900002	-0.047715	-28.199553	-3.239829	-9.358223	-10.942552	-4.658950	0.000000	-10.000000	-0.341667	22.500000	-56.333332	1023.000000	1023.000000	2046.000000
50.919998	-0.046683	-27.589735	-3.317473	-8.947401	-10.484238	-4.840624	0.000000	-10.000000	-0.408333	24.683334	-12.666667	1023.000000	1023.000000	2046.000000
50.939999	-0.046312	-27.370319	-3.247727	-8.784613	-10.781098	-4.556881	0.000000	-10.000000	-0.483333	26.683334	33.833332	1023.000000	1023.000000	2046.000000
50.959999	-0.046197	-27.302624	-3.483702	-8.241484	-10.620868	-4.956570	0.000000	-10.000000	-0.541667	28.150002	39.666668	1023.000000	1023.000000	2046.000000
50.980000	-0.046426	-27.437717	-3.743351	-8.185879	-10.742933	-4.765555	0.000000	-10.000000	-0.600000	29.883333	48.833332	1023.000000	1023.000000	2046.000000
51.000000	-0.048312	-28.552382	-4.141675	-7.828828	-11.092889	-5.488991	0.000000	-10.000000	-0.650000	31.266668	58.500000	1023.000000	1023.000000	2046.000000
51.020000	-0.048965	-28.938488	-4.735682	-7.844794	-10.917266	-5.440746	0.000000	-10.000000	-0.675000	32.316669	68.833336	1023.000000	1023.000000	2046.000000
51.040001	-0.050567	-29.884863	-5.014973	-7.746660	-11.466741	-5.656489	0.000000	-10.000000	-0.716667	33.383335	79.333336	1023.000000	1023.000000	2046.000000
51.060001	-0.050083	-29.599159	-5.482696	-7.510615	-11.017231	-5.588617	0.000000	-10.000000	-0.733333	34.316669	90.333336	1023.000000	1023.000000	2046.000000
51.080002	-0.050094	-29.605270	-5.438332	-7.319922	-11.490193	-5.356824	0.000000	-10.000000	-0.775000	34.900002	101.500000	1023.000000	1023.000000	2046.000000
51.099998	-0.048726	-28.797132	-5.688028	-6.821777	-10.971911	-5.315417	0.000000	-10.000000	-0.825000	35.516666	113.166664	1023.000000	1023.000000	2046.000000
51.119999	-0.047825	-28.264338	-5.519846	-6.563623	-11.313341	-4.867527	0.000000	-10.000000	-0.866667	36.166668	125.000000	1023.000000	1023.000000	2046.000000
51.139999	-0.046289	-27.357090	-5.565609	-5.953495	-10.931613	-4.906374	0.000000	-10.000000	-0.900000	36.933334	137.000000	1023.000000	1023.000000	2046.000000
51.160000	-0.044697	-26.415922	-5.406161	-5.730027	-11.022509	-4.257226	0.000000	-10.000000	-0.908333	37.600002	149.166672	1023.000000	1023.000000	2046.000000
51.180000	-0.043198	-25.530144	-5.316156	-5.123824	-10.755012	-4.335153	0.000000	-10.000000	-0.941667	38.016666	161.500000	1023.000000	1023.000000	2046.000000
51.200001	-0.041041	-24.255022	-5.186609	-4.918573	-10.570002	-3.579838	0.000000	-10.000000	-0.958333	38.416668	174.166672	1023.000000	1023.000000	2046.000000
51.220001	-0.039649	-23.432751	-4.963180	-4.428167	-10.456693	-3.584711	0.000000	-10.000000	-0.983333	38.600002	186.833328	1023.000000	1023.000000	2046.000000
51.240002	-0.036931	-21.826395	-4.804286	-4.292334	-10.015742	-2.714032	0.000000	-10.000000	-0.975000	39.033337	199.666672	1023.000000	1023.000000	2046.000000
51.259998	-0.035566	-21.019232	-4.526827	-3.884509	-9.963960	-2.643937	0.000000	-10.000000	-0.983333	39.200001	212.500000	1023.000000	1023.000000	2046.000000
51.279999	-0.032789	-19.378344	-4.321208	-3.803769	-9.323017	-1.930350	0.000000	-10.000000	-0.966667	39.416668	225.666672	1023.000000	1023.000000	2046.000000
51.299999	-0.031794	-18.790009	-3.911958	-3.649359	-9.461083	-1.767609	0.000000	-10.000000	-0.966667	39.416668	238.833328	1023.000000	1023.000000	2046.000000
51.320000	-0.029822	-17.624804	-3.871674	-3.615469	-8.750056	-1.387604	0.000000	-10.000000	-0.941667	39.299999	252.000000	1023.000000	1023.000000	2046.000000
51.340000	-0.029851	-17.642023	-3.587346	-3.672822	-9.035613	-1.346242	0.000000	-10.000000	-0.941667	39.066666	265.000000	1023.000000	1023.000000	2046.000000
51.360001	-0.028937	-17.101570	-3.644045	-3.546926	-8.443649	-1.466950	0.000000	-10.000000	-0.925000	38.633335	278.000000	1023.000000	1023.000000	2046.000000
51.380001	-0.029010	-17.145119	-3.474171	-3.643175	-8.760777	-1.266996	0.000000	-10.000000	-0.925000	38.266666	291.000000	1023.000000	1023.000000	2046.000000
51.400002	-0.028404	-16.786842	-3.464257	-3.307557	-8.444345	-1.570682	0.000000	-10.000000	-0.908333	38.066669	304.000000	1023.000000	1023.000000	2046.000000
51.419998	-0.027221	-16.087543	-3.289616	-3.315443	-8.425162	-1.057321	0.000000	-10.000000	-0.891667	37.683334	316.833344	1023.000000	1023.000000	2046.000000
51.439999	-0.026352	-15.574036	-3.037793	-2.842303	-8.385602	-1.308338	0.000000	-10.000000	-0.866667	37.483334	329.500000	1023.000000	1023.000000	2046.000000
51.459999	-0.024050	-14.213841	-2.881059	-2.669492	-7.957650	-0.705641	0.000000	-10.000000	-0.833333	36.883335	341.833344	1023.000000	1023.000000	2046.000000
51.480000	-0.022579	-13.343944	-2.466887	-2.179029	-8.078740	-0.619288	0.000000	-10.000000	-0.816667	36.466667	354.333344	1023.000000	1023.000000	2046.000000
51.500000	-0.019662	-11.620469	-2.296624	-1.693926	-7.395666	-0.234254	0.000000	-10.000000	-0.816667	36.000000	366.666656	1023.000000	1023.000000	2046.000000
51.520000	-0.017859	-10.554651	-1.780610	-1.337222	-7.628141	0.191322	0.000000	-10.000000	-0.833333	35.833336	379.000000	1023.000000	1023.000000	2046.000000
51.540001	-0.015081	-8.912868	-1.597187	-0.652807	-6.948933	0.286059	0.000000	-10.000000	-0.833333	35.950001	391.000000	1023.000000	1023.000000	2046.000000
51.560001	-0.012761	-7.541825	-1.155841	-0.386570	-6.970619	0.971205	0.000000	-10.000000	-0.816667	35.900002	403.000000	1023.000000	1023.000000	2046.000000
51.580002	-0.010845	-6.409524	-0.909357	0.307130	-6.656063	0.848766	0.000000	-10.000000	-0.800000	35.700001	415.000000	1023.000000	1023.000000	2046.000000
[truncated: 1,176,531 more chars]
