# Supplementary material for: Effect of Electrode Belt and Body Positions on Regional Pulmonary Ventilation- and Perfusion-Related Impedance Changes Measured by Electric Impedance Tomography
Source: PLoS One. 2016 Jun 2;11(6):e0155913. doi: 10.1371/journal.pone.0155913 (PMC4890811; doi:10.1371/journal.pone.0155913)
Supplement: S1 Dataset — (ZIP) [file pone.0155913.s001.zip › Dataset/Fp10-left-4i.txt]

Patient Name:	Fp10
Registry:	Fp10
Investigator:	 
Diagnosys:	 
Notes:	v�nster4i           
Sample Rate [Hz]:	50.06
Time Base 	Pixels Mean 	Pixels Sum 	UPPER RIGHT		UPPER LEFT		LOWER RIGHT		LOWER LEFT		QRS	ETCO2	Paw	Flow (L/min)	Volume	Analog1	Analog2	AnalogSum
0.000000	-0.062855	-37.147385	-3.600033	-12.741797	-14.176222	-6.629333	0.000000	-10.000000	0.033333	-1.050000	-7.000000	1023.000000	1023.000000	2046.000000
0.020000	-0.063670	-37.629189	-3.635941	-13.045119	-14.126288	-6.821839	0.000000	-10.000000	0.033333	-0.450000	-7.000000	1023.000000	1023.000000	2046.000000
0.040000	-0.063829	-37.723091	-3.397701	-13.246390	-14.259763	-6.819239	0.000000	-10.000000	0.016667	0.000000	-7.000000	1023.000000	1023.000000	2046.000000
0.060000	-0.064111	-37.889740	-3.396352	-13.300201	-14.225305	-6.967881	0.000000	-10.000000	0.025000	0.000000	-7.000000	1023.000000	1023.000000	2046.000000
0.080000	-0.063509	-37.534088	-3.180010	-13.290932	-14.211516	-6.851631	0.000000	-10.000000	0.025000	0.000000	-7.000000	1023.000000	1023.000000	2046.000000
0.100000	-0.063204	-37.353619	-3.050551	-13.305044	-14.188765	-6.809261	0.000000	-10.000000	0.025000	0.000000	-7.000000	1023.000000	1023.000000	2046.000000
0.120000	-0.062079	-36.688934	-2.742169	-13.187266	-14.120076	-6.639422	0.000000	-10.000000	0.008333	0.000000	-7.000000	1023.000000	1023.000000	2046.000000
0.140000	-0.061612	-36.412750	-2.625551	-13.169855	-14.059380	-6.557964	0.000000	-10.000000	0.000000	0.000000	-7.000000	1023.000000	1023.000000	2046.000000
0.160000	-0.060466	-35.735237	-2.353637	-13.012501	-13.956729	-6.412369	0.000000	-10.000000	0.000000	0.000000	-7.000000	1023.000000	1023.000000	2046.000000
0.180000	-0.059945	-35.427494	-2.230770	-12.983405	-13.879752	-6.333565	0.000000	-10.000000	0.008333	0.000000	-7.000000	1023.000000	1023.000000	2046.000000
0.200000	-0.058899	-34.809082	-2.082421	-12.738863	-13.713598	-6.274199	0.000000	-10.000000	0.008333	0.000000	-7.000000	1023.000000	1023.000000	2046.000000
0.220000	-0.058492	-34.568611	-1.856379	-12.787860	-13.786409	-6.137962	0.000000	-10.000000	0.008333	0.000000	-7.000000	1023.000000	1023.000000	2046.000000
0.240000	-0.057695	-34.097614	-1.847797	-12.547265	-13.575336	-6.127216	0.000000	-10.000000	0.008333	0.000000	-7.000000	1023.000000	1023.000000	2046.000000
0.260000	-0.057494	-33.979034	-1.654238	-12.621943	-13.718810	-5.984043	0.000000	-10.000000	0.016667	0.000000	-7.000000	1023.000000	1023.000000	2046.000000
0.280000	-0.056899	-33.627571	-1.741245	-12.380703	-13.461881	-6.043743	0.000000	-10.000000	0.025000	-0.300000	-7.000000	1023.000000	1023.000000	2046.000000
0.300000	-0.056737	-33.531834	-1.519989	-12.524142	-13.686935	-5.800767	0.000000	-10.000000	0.025000	-0.916667	-7.000000	1023.000000	1023.000000	2046.000000
0.320000	-0.056403	-33.334068	-1.642693	-12.336756	-13.519516	-5.835105	0.000000	-10.000000	0.025000	-1.566667	-7.000000	1023.000000	1023.000000	2046.000000
0.340000	-0.056127	-33.171051	-1.487969	-12.383935	-13.624931	-5.674214	0.000000	-10.000000	0.025000	-1.966667	-7.166667	1023.000000	1023.000000	2046.000000
0.360000	-0.055859	-33.012924	-1.574625	-12.199971	-13.485873	-5.752456	0.000000	-10.000000	0.016667	-2.100000	-7.666667	1023.000000	1023.000000	2046.000000
0.380000	-0.055771	-32.960625	-1.393014	-12.332247	-13.669620	-5.565745	0.000000	-10.000000	0.016667	-2.133333	-8.333333	1023.000000	1023.000000	2046.000000
0.400000	-0.055462	-32.777756	-1.468695	-12.127541	-13.539142	-5.642378	0.000000	-10.000000	0.016667	-2.083333	-9.166667	1023.000000	1023.000000	2046.000000
0.420000	-0.055360	-32.718037	-1.322791	-12.242898	-13.647496	-5.504851	0.000000	-10.000000	0.033333	-1.966667	-9.666667	1023.000000	1023.000000	2046.000000
0.440000	-0.054841	-32.411049	-1.368961	-12.025186	-13.477636	-5.539266	0.000000	-10.000000	0.025000	-1.866667	-10.000000	1023.000000	1023.000000	2046.000000
0.460000	-0.054738	-32.350262	-1.213560	-12.134370	-13.603630	-5.398701	0.000000	-10.000000	0.016667	-1.783333	-10.000000	1023.000000	1023.000000	2046.000000
0.480000	-0.054281	-32.080025	-1.245747	-11.943829	-13.449877	-5.440574	0.000000	-10.000000	0.000000	-1.550000	-10.000000	1023.000000	1023.000000	2046.000000
0.500000	-0.054190	-32.026382	-1.131403	-11.983706	-13.514632	-5.396643	0.000000	-10.000000	0.000000	-1.333333	-10.000000	1023.000000	1023.000000	2046.000000
0.520000	-0.053646	-31.704691	-1.044290	-11.851184	-13.469963	-5.339255	0.000000	-10.000000	0.000000	-1.133333	-10.000000	1023.000000	1023.000000	2046.000000
0.540000	-0.053653	-31.708870	-1.037500	-11.873599	-13.491746	-5.306026	0.000000	-10.000000	0.000000	-1.133333	-10.000000	1023.000000	1023.000000	2046.000000
0.560000	-0.054001	-31.914431	-1.152737	-11.848397	-13.550287	-5.363010	0.000000	-10.000000	0.016667	-1.166667	-10.000000	1023.000000	1023.000000	2046.000000
0.580000	-0.054966	-32.485168	-1.410774	-11.992055	-13.632828	-5.449511	0.000000	-10.000000	0.025000	-1.200000	-10.000000	1023.000000	1023.000000	2046.000000
0.600000	-0.055647	-32.887489	-1.573959	-11.933702	-13.792706	-5.587125	0.000000	-10.000000	0.041667	-1.300000	-10.000000	1023.000000	1023.000000	2046.000000
0.620000	-0.056148	-33.183350	-1.731232	-12.031522	-13.855798	-5.564795	0.000000	-10.000000	0.041667	-1.566667	-10.000000	1023.000000	1023.000000	2046.000000
0.640000	-0.056820	-33.580547	-1.882634	-12.049524	-13.967688	-5.680702	0.000000	-10.000000	0.050000	-1.900000	-10.166667	1023.000000	1023.000000	2046.000000
0.660000	-0.056516	-33.400967	-1.787897	-12.058282	-14.052222	-5.502565	0.000000	-10.000000	0.041667	-2.283333	-10.666667	1023.000000	1023.000000	2046.000000
0.680000	-0.055833	-32.997402	-1.788027	-11.828821	-13.986296	-5.394256	0.000000	-10.000000	0.033333	-2.616667	-11.500000	1023.000000	1023.000000	2046.000000
0.700000	-0.055450	-32.771027	-1.833830	-11.698839	-13.916893	-5.321465	0.000000	-10.000000	0.025000	-2.933333	-12.500000	1023.000000	1023.000000	2046.000000
0.720000	-0.055322	-32.695457	-1.895311	-11.439121	-13.959021	-5.402006	0.000000	-10.000000	0.033333	-3.100000	-13.500000	1023.000000	1023.000000	2046.000000
0.740000	-0.055771	-32.960922	-2.149185	-11.259226	-13.936020	-5.616491	0.000000	-10.000000	0.025000	-2.800000	-14.500000	1023.000000	1023.000000	2046.000000
0.760000	-0.057267	-33.845020	-2.543741	-11.035600	-14.133524	-6.132156	0.000000	-10.000000	0.025000	-1.916667	-15.333333	1023.000000	1023.000000	2046.000000
0.780000	-0.059594	-35.220257	-3.167262	-11.037914	-14.303416	-6.711666	0.000000	-10.000000	0.008333	-0.283333	-15.833333	1023.000000	1023.000000	2046.000000
0.800000	-0.061963	-36.620243	-3.768100	-11.096071	-14.624617	-7.131456	0.000000	-10.000000	0.008333	1.150000	-16.000000	1023.000000	1023.000000	2046.000000
0.820000	-0.063795	-37.702858	-4.343969	-11.135135	-14.797766	-7.425987	0.000000	-10.000000	0.000000	2.316667	-16.000000	1023.000000	1023.000000	2046.000000
0.840000	-0.064816	-38.306133	-4.719359	-11.057528	-14.979913	-7.549334	0.000000	-10.000000	0.000000	3.216667	-16.000000	1023.000000	1023.000000	2046.000000
0.860000	-0.065378	-38.638359	-5.057416	-10.914992	-15.030877	-7.635073	0.000000	-10.000000	-0.008333	4.350000	-16.000000	1023.000000	1023.000000	2046.000000
0.880000	-0.065507	-38.714668	-5.261031	-10.693521	-15.135503	-7.624613	0.000000	-10.000000	-0.016667	5.583333	-16.000000	1023.000000	1023.000000	2046.000000
0.900000	-0.065448	-38.680046	-5.476104	-10.483892	-15.151723	-7.568327	0.000000	-10.000000	-0.016667	6.566667	-16.000000	1023.000000	1023.000000	2046.000000
0.920000	-0.065191	-38.527855	-5.625289	-10.273922	-15.212231	-7.416413	0.000000	-10.000000	-0.008333	7.400000	-16.000000	1023.000000	1023.000000	2046.000000
0.940000	-0.064875	-38.340946	-5.743537	-10.113539	-15.220797	-7.263074	0.000000	-10.000000	0.000000	8.116667	-16.000000	1023.000000	1023.000000	2046.000000
0.960000	-0.064246	-37.969353	-5.831968	-9.877342	-15.245007	-7.015038	0.000000	-10.000000	-0.016667	8.833334	-16.000000	1023.000000	1023.000000	2046.000000
0.980000	-0.063664	-37.625580	-5.911367	-9.657216	-15.217517	-6.839481	0.000000	-10.000000	-0.025000	9.233334	-16.000000	1023.000000	1023.000000	2046.000000
1.000000	-0.062646	-37.024021	-5.881835	-9.461949	-15.146755	-6.533482	0.000000	-10.000000	-0.041667	9.516666	-9.666667	1023.000000	1023.000000	2046.000000
1.020000	-0.062003	-36.643620	-5.831338	-9.415956	-15.081332	-6.314991	0.000000	-10.000000	-0.041667	9.600000	4.500000	1023.000000	1023.000000	2046.000000
1.040000	-0.060832	-35.951645	-5.518596	-9.554887	-15.028028	-5.850133	0.000000	-10.000000	-0.050000	9.766666	18.666666	1023.000000	1023.000000	2046.000000
1.060000	-0.059881	-35.389774	-5.327671	-9.664825	-14.805460	-5.591819	0.000000	-10.000000	-0.033333	9.550000	27.666666	1023.000000	1023.000000	2046.000000
1.080000	-0.058535	-34.594250	-4.871018	-9.812066	-14.674905	-5.236260	0.000000	-10.000000	-0.016667	9.033334	29.833334	1023.000000	1023.000000	2046.000000
1.100000	-0.058056	-34.311375	-4.547414	-10.140195	-14.489237	-5.134527	0.000000	-10.000000	0.000000	8.500000	33.000000	1023.000000	1023.000000	2046.000000
1.120000	-0.057648	-34.070004	-4.135004	-10.570064	-14.374432	-4.990503	0.000000	-10.000000	0.000000	7.883333	35.833332	1023.000000	1023.000000	2046.000000
1.140000	-0.057957	-34.252460	-3.913598	-11.016538	-14.256414	-5.065912	0.000000	-10.000000	0.000000	7.166667	38.666668	1023.000000	1023.000000	2046.000000
1.160000	-0.058232	-34.415234	-3.646706	-11.497361	-14.159679	-5.111486	0.000000	-10.000000	0.000000	6.150000	41.166668	1023.000000	1023.000000	2046.000000
1.180000	-0.058975	-34.854355	-3.590691	-11.926376	-14.108011	-5.229276	0.000000	-10.000000	0.000000	5.266667	43.500000	1023.000000	1023.000000	2046.000000
1.200000	-0.059395	-35.102287	-3.421634	-12.235764	-14.141159	-5.303731	0.000000	-10.000000	0.000000	4.666667	45.333332	1023.000000	1023.000000	2046.000000
1.220000	-0.060145	-35.545940	-3.477059	-12.465612	-14.107662	-5.495607	0.000000	-10.000000	0.000000	4.266667	47.000000	1023.000000	1023.000000	2046.000000
1.240000	-0.060082	-35.508545	-3.208456	-12.641119	-14.171081	-5.487887	0.000000	-10.000000	-0.008333	3.966667	48.333332	1023.000000	1023.000000	2046.000000
1.260000	-0.060193	-35.574085	-3.254109	-12.674735	-14.055396	-5.589847	0.000000	-10.000000	-0.008333	3.766667	49.666668	1023.000000	1023.000000	2046.000000
1.280000	-0.059699	-35.281952	-2.960555	-12.755843	-14.122083	-5.443471	0.000000	-10.000000	-0.008333	3.600000	51.000000	1023.000000	1023.000000	2046.000000
1.300000	-0.059202	-34.988361	-2.931610	-12.651882	-14.007798	-5.397072	0.000000	-10.000000	0.008333	3.316667	52.333332	1023.000000	1023.000000	2046.000000
1.320000	-0.058138	-34.359341	-2.554451	-12.603985	-13.980649	-5.220257	0.000000	-10.000000	0.008333	2.900000	53.500000	1023.000000	1023.000000	2046.000000
1.340000	-0.057259	-33.840000	-2.408399	-12.472017	-13.867369	-5.092214	0.000000	-10.000000	0.025000	2.416667	54.500000	1023.000000	1023.000000	2046.000000
1.360000	-0.056182	-33.203297	-2.077098	-12.407090	-13.796456	-4.922652	0.000000	-10.000000	0.016667	1.733333	55.333332	1023.000000	1023.000000	2046.000000
1.380000	-0.055383	-32.731453	-2.000101	-12.254783	-13.637275	-4.839295	0.000000	-10.000000	0.025000	0.916667	55.833332	1023.000000	1023.000000	2046.000000
1.400000	-0.054381	-32.139187	-1.685250	-12.134792	-13.585997	-4.733150	0.000000	-10.000000	0.016667	0.250000	56.000000	1023.000000	1023.000000	2046.000000
1.420000	-0.053943	-31.880304	-1.646376	-12.035118	-13.504271	-4.694539	0.000000	-10.000000	0.033333	0.000000	56.000000	1023.000000	1023.000000	2046.000000
1.440000	-0.053119	-31.393120	-1.386251	-12.001627	-13.474108	-4.531135	0.000000	-10.000000	0.025000	-0.300000	56.000000	1023.000000	1023.000000	2046.000000
1.460000	-0.052941	-31.288307	-1.403293	-11.891366	-13.421988	-4.571661	0.000000	-10.000000	0.033333	-1.133333	56.000000	1023.000000	1023.000000	2046.000000
1.480000	-0.052438	-30.990597	-1.209918	-11.909543	-13.430357	-4.440777	0.000000	-10.000000	0.033333	-2.233333	56.000000	1023.000000	1023.000000	2046.000000
1.500000	-0.052326	-30.924837	-1.259368	-11.846454	-13.374414	-4.444601	0.000000	-10.000000	0.050000	-3.300000	56.000000	1023.000000	1023.000000	2046.000000
1.520000	-0.052149	-30.819904	-1.131377	-11.872411	-13.394820	-4.421295	0.000000	-10.000000	0.050000	-4.050000	56.000000	1023.000000	1023.000000	2046.000000
1.540000	-0.052141	-30.815119	-1.169169	-11.798835	-13.400377	-4.446738	0.000000	-10.000000	0.050000	-4.733333	56.000000	1023.000000	1023.000000	2046.000000
1.560000	-0.052081	-30.779831	-1.058090	-11.845020	-13.436207	-4.440514	0.000000	-10.000000	0.050000	-5.333333	56.000000	1023.000000	1023.000000	2046.000000
1.580000	-0.052059	-30.766634	-1.086631	-11.766754	-13.433563	-4.479685	0.000000	-10.000000	0.050000	-5.850000	56.000000	1023.000000	1023.000000	2046.000000
1.600000	-0.052044	-30.757854	-0.988557	-11.810577	-13.478657	-4.480062	0.000000	-10.000000	0.050000	-6.266667	56.000000	1023.000000	1023.000000	2046.000000
1.620000	-0.052036	-30.753162	-1.063086	-11.741122	-13.409159	-4.539795	0.000000	-10.000000	0.050000	-6.533333	56.000000	1023.000000	1023.000000	2046.000000
1.640000	-0.052030	-30.749491	-0.924827	-11.767936	-13.508557	-4.548171	0.000000	-10.000000	0.050000	-6.700000	56.000000	1023.000000	1023.000000	2046.000000
1.660000	-0.052060	-30.767385	-0.963491	-11.709275	-13.471874	-4.622746	0.000000	-10.000000	0.050000	-6.800000	56.000000	1023.000000	1023.000000	2046.000000
1.680000	-0.051706	-30.558323	-0.790429	-11.713571	-13.464482	-4.589841	0.000000	-10.000000	0.050000	-6.883334	52.500000	1023.000000	1023.000000	2046.000000
1.700000	-0.051669	-30.536312	-0.760325	-11.637412	-13.527172	-4.611403	0.000000	-10.000000	0.050000	-6.883334	45.000000	1023.000000	1023.000000	2046.000000
1.720000	-0.051692	-30.549742	-0.741976	-11.699070	-13.523216	-4.585479	0.000000	-10.000000	0.050000	-6.833333	36.833332	1023.000000	1023.000000	2046.000000
1.740000	-0.052229	-30.867052	-0.934690	-11.673535	-13.560450	-4.698377	0.000000	-10.000000	0.050000	-6.716667	31.500000	1023.000000	1023.000000	2046.000000
1.760000	-0.052975	-31.308134	-1.033847	-11.808827	-13.720956	-4.744503	0.000000	-10.000000	0.041667	-6.666667	29.166666	1023.000000	1023.000000	2046.000000
1.780000	-0.053412	-31.566584	-1.173964	-11.832391	-13.807734	-4.752496	0.000000	-10.000000	0.041667	-6.600000	26.833334	1023.000000	1023.000000	2046.000000
1.800000	-0.054179	-32.019642	-1.350174	-11.961963	-13.849477	-4.858027	0.000000	-10.000000	0.041667	-6.650000	24.500000	1023.000000	1023.000000	2046.000000
1.820000	-0.054251	-32.062485	-1.257865	-11.868973	-14.044201	-4.891446	0.000000	-10.000000	0.050000	-6.716667	22.500000	1023.000000	1023.000000	2046.000000
1.840000	-0.053813	-31.803532	-1.311109	-11.795769	-13.913441	-4.783213	0.000000	-10.000000	0.050000	-6.866667	20.166666	1023.000000	1023.000000	2046.000000
1.860000	-0.053561	-31.654276	-1.280353	-11.653479	-13.977787	-4.742658	0.000000	-10.000000	0.050000	-7.050000	17.833334	1023.000000	1023.000000	2046.000000
1.880000	-0.053678	-31.723408	-1.457616	-11.485355	-13.832646	-4.947789	0.000000	-10.000000	0.050000	-7.183333	15.500000	1023.000000	1023.000000	2046.000000
1.900000	-0.054410	-32.156437	-1.684231	-11.329330	-13.950310	-5.192565	0.000000	-10.000000	0.050000	-7.133333	13.166667	1023.000000	1023.000000	2046.000000
1.920000	-0.055851	-33.008099	-2.128907	-11.139970	-14.024742	-5.714480	0.000000	-10.000000	0.050000	-6.783333	10.833333	1023.000000	1023.000000	2046.000000
1.940000	-0.058299	-34.454453	-2.665462	-11.073649	-14.395699	-6.319643	0.000000	-10.000000	0.050000	-6.283333	8.500000	1023.000000	1023.000000	2046.000000
1.960000	-0.060850	-35.962563	-3.384798	-11.115942	-14.574049	-6.887773	0.000000	-10.000000	0.041667	-5.816667	6.500000	1023.000000	1023.000000	2046.000000
1.980000	-0.063088	-37.284851	-3.914539	-11.198644	-14.919291	-7.252377	0.000000	-10.000000	0.041667	-5.566667	4.500000	1023.000000	1023.000000	2046.000000
2.000000	-0.064423	-38.073990	-4.414080	-11.157643	-15.006548	-7.495718	0.000000	-10.000000	0.041667	-5.350000	2.500000	1023.000000	1023.000000	2046.000000
2.020000	-0.065657	-38.803093	-4.759564	-11.158906	-15.255781	-7.628844	0.000000	-10.000000	0.050000	-5.200000	1.000000	1023.000000	1023.000000	2046.000000
2.040000	-0.066218	-39.134766	-5.047996	-10.987619	-15.336493	-7.762657	0.000000	-10.000000	0.041667	-5.033333	-0.333333	1023.000000	1023.000000	2046.000000
2.060000	-0.066879	-39.525631	-5.253642	-10.908335	-15.556811	-7.806841	0.000000	-10.000000	0.041667	-4.966667	-1.666667	1023.000000	1023.000000	2046.000000
2.080000	-0.066998	-39.595848	-5.496881	-10.722259	-15.540977	-7.835732	0.000000	-10.000000	0.033333	-4.916667	-3.333333	1023.000000	1023.000000	2046.000000
2.100000	-0.067424	-39.847694	-5.683786	-10.670095	-15.689703	-7.804111	0.000000	-10.000000	0.041667	-4.800000	-5.000000	1023.000000	1023.000000	2046.000000
2.120000	-0.067316	-39.783970	-5.805400	-10.529684	-15.705669	-7.743214	0.000000	-10.000000	0.041667	-4.683333	-6.666667	1023.000000	1023.000000	2046.000000
2.140000	-0.067605	-39.954441	-5.931891	-10.462874	-15.857541	-7.702135	0.000000	-10.000000	0.050000	-4.566667	-8.166667	1023.000000	1023.000000	2046.000000
2.160000	-0.067341	-39.798553	-6.015181	-10.342327	-15.849649	-7.591395	0.000000	-10.000000	0.050000	-4.433333	-9.833333	1023.000000	1023.000000	2046.000000
2.180000	-0.067197	-39.713657	-6.048025	-10.342170	-15.808295	-7.515168	0.000000	-10.000000	0.050000	-4.300000	-11.166667	1023.000000	1023.000000	2046.000000
2.200000	-0.066821	-39.491478	-5.873793	-10.536632	-15.816141	-7.264914	0.000000	-10.000000	0.041667	-4.100000	-12.666667	1023.000000	1023.000000	2046.000000
2.220000	-0.066355	-39.215904	-5.677979	-10.746037	-15.724848	-7.067041	0.000000	-10.000000	0.033333	-3.950000	-14.000000	1023.000000	1023.000000	2046.000000
2.240000	-0.065655	-38.802143	-5.318377	-11.038211	-15.635182	-6.810372	0.000000	-10.000000	0.025000	-3.883333	-15.333333	1023.000000	1023.000000	2046.000000
2.260000	-0.065288	-38.585396	-5.059393	-11.297354	-15.412585	-6.816065	0.000000	-10.000000	0.025000	-3.616667	-16.666666	1023.000000	1023.000000	2046.000000
2.280000	-0.065349	-38.621521	-4.704130	-11.822417	-15.354450	-6.740525	0.000000	-10.000000	0.008333	-2.866667	-17.833334	1023.000000	1023.000000	2046.000000
2.300000	-0.065865	-38.926411	-4.555677	-12.293702	-15.235613	-6.841419	0.000000	-10.000000	-0.016667	-0.950000	-18.666666	1023.000000	1023.000000	2046.000000
2.320000	-0.066178	-39.111397	-4.272944	-12.800171	-15.162142	-6.876138	0.000000	-10.000000	-0.033333	1.133333	-19.000000	1023.000000	1023.000000	2046.000000
2.340000	-0.067083	-39.645798	-4.290925	-13.214644	-15.090075	-7.050151	0.000000	-10.000000	-0.041667	3.533333	-19.000000	1023.000000	1023.000000	2046.000000
2.360000	-0.067344	-39.800568	-4.164191	-13.519978	-15.047853	-7.068548	0.000000	-10.000000	-0.050000	5.816667	-19.000000	1023.000000	1023.000000	2046.000000
2.380000	-0.068103	-40.248970	-4.171439	-13.825565	-15.107217	-7.144749	0.000000	-10.000000	-0.075000	8.466667	-19.000000	1023.000000	1023.000000	2046.000000
2.400000	-0.067753	-40.042278	-4.027669	-13.891529	-15.002952	-7.120129	0.000000	-10.000000	-0.100000	11.050000	-19.000000	1023.000000	1023.000000	2046.000000
2.420000	-0.067801	-40.070213	-3.931832	-14.046218	-15.046071	-7.046091	0.000000	-10.000000	-0.150000	13.366667	-19.000000	1023.000000	1023.000000	2046.000000
2.440000	-0.066666	-39.399887	-3.835058	-13.835823	-14.862535	-6.866470	0.000000	-10.000000	-0.200000	15.550000	-19.000000	1023.000000	1023.000000	2046.000000
2.460000	-0.065848	-38.915989	-3.675275	-13.770668	-14.855750	-6.614295	0.000000	-10.000000	-0.258333	17.600000	-4.666667	1023.000000	1023.000000	2046.000000
2.480000	-0.063604	-37.590004	-3.391088	-13.361021	-14.559577	-6.278320	0.000000	-10.000000	-0.308333	19.683334	11.166667	1023.000000	1023.000000	2046.000000
2.500000	-0.062130	-36.719067	-3.099362	-13.274357	-14.509401	-5.835947	0.000000	-10.000000	-0.350000	21.833334	29.166666	1023.000000	1023.000000	2046.000000
2.520000	-0.059577	-35.210270	-2.782396	-12.868484	-14.182718	-5.376670	0.000000	-10.000000	-0.400000	23.700001	35.500000	1023.000000	1023.000000	2046.000000
2.540000	-0.057857	-34.193192	-2.519599	-12.636260	-14.069999	-4.967333	0.000000	-10.000000	-0.450000	25.416666	43.000000	1023.000000	1023.000000	2046.000000
2.560000	-0.055160	-32.599735	-2.267793	-12.124943	-13.670667	-4.536335	0.000000	-10.000000	-0.516667	26.716667	51.333332	1023.000000	1023.000000	2046.000000
2.580000	-0.053380	-31.547512	-2.032720	-11.913814	-13.550179	-4.050798	0.000000	-10.000000	-0.558333	28.166666	60.000000	1023.000000	1023.000000	2046.000000
2.600000	-0.050853	-30.054028	-1.873408	-11.379027	-13.146511	-3.655080	0.000000	-10.000000	-0.608333	29.350000	69.166664	1023.000000	1023.000000	2046.000000
2.620000	-0.049198	-29.076212	-1.554871	-11.167199	-13.153801	-3.200340	0.000000	-10.000000	-0.625000	30.450001	78.666664	1023.000000	1023.000000	2046.000000
2.640000	-0.046899	-27.717382	-1.506169	-10.682473	-12.708406	-2.820333	0.000000	-10.000000	-0.650000	31.300001	88.833336	1023.000000	1023.000000	2046.000000
2.660000	-0.045005	-26.598043	-1.202691	-10.468963	-12.621073	-2.305316	0.000000	-10.000000	-0.641667	31.733334	99.166664	1023.000000	1023.000000	2046.000000
2.680000	-0.043289	-25.583904	-1.132088	-10.036080	-12.376100	-2.039636	0.000000	-10.000000	-0.650000	31.916666	109.833336	1023.000000	1023.000000	2046.000000
2.700000	-0.041168	-24.330149	-0.847607	-9.724731	-12.183208	-1.574602	0.000000	-10.000000	-0.666667	31.883333	120.333336	1023.000000	1023.000000	2046.000000
2.720000	-0.039827	-23.537638	-0.755595	-9.454667	-12.047232	-1.280144	0.000000	-10.000000	-0.683333	32.066666	131.000000	1023.000000	1023.000000	2046.000000
2.740000	-0.037724	-22.294691	-0.574075	-9.018269	-11.755582	-0.946766	0.000000	-10.000000	-0.691667	32.316669	141.666672	1023.000000	1023.000000	2046.000000
2.760000	-0.036404	-21.515026	-0.365783	-8.864542	-11.711125	-0.573575	0.000000	-10.000000	-0.683333	32.233334	152.500000	1023.000000	1023.000000	2046.000000
2.780000	-0.034602	-20.450066	-0.279224	-8.409356	-11.406287	-0.355199	0.000000	-10.000000	-0.675000	32.300003	163.333328	1023.000000	1023.000000	2046.000000
2.800000	-0.032982	-19.492605	-0.068522	-8.206970	-11.231978	0.014865	0.000000	-10.000000	-0.675000	32.183334	174.000000	1023.000000	1023.000000	2046.000000
2.820000	-0.031720	-18.746758	0.031083	-7.843199	-11.111388	0.176746	0.000000	-10.000000	-0.675000	32.366669	184.666672	1023.000000	1023.000000	2046.000000
2.840000	-0.030200	-17.848198	0.143193	-7.530988	-10.902861	0.442458	0.000000	-10.000000	-0.683333	32.349998	195.500000	1023.000000	1023.000000	2046.000000
2.860000	-0.029975	-17.715315	0.105466	-7.449747	-10.983825	0.612791	0.000000	-10.000000	-0.683333	32.266666	206.333328	1023.000000	1023.000000	2046.000000
2.880000	-0.029313	-17.324263	-0.051811	-7.153624	-10.770440	0.651612	0.000000	-10.000000	-0.675000	32.099998	217.166672	1023.000000	1023.000000	2046.000000
2.900000	-0.029146	-17.225122	-0.084103	-7.074966	-10.883969	0.817915	0.000000	-10.000000	-0.658333	31.750000	227.833328	1023.000000	1023.000000	2046.000000
2.920000	-0.027816	-16.439304	-0.213184	-6.611383	-10.613568	0.998832	0.000000	-10.000000	-0.650000	31.549999	238.500000	1023.000000	1023.000000	2046.000000
2.940000	-0.026088	-15.417718	0.008248	-6.421577	-10.578506	1.574118	0.000000	-10.000000	-0.641667	31.483334	249.000000	1023.000000	1023.000000	2046.000000
2.960000	-0.024549	-14.508530	0.135281	-5.979980	-10.486546	1.822714	0.000000	-10.000000	-0.633333	31.233334	259.500000	1023.000000	1023.000000	2046.000000
2.980000	-0.021684	-12.814960	0.480006	-5.433230	-10.171982	2.310246	0.000000	-10.000000	-0.616667	31.083334	270.000000	1023.000000	1023.000000	2046.000000
3.000000	-0.019449	-11.494367	0.713825	-4.925124	-10.013247	2.730179	0.000000	-10.000000	-0.608333	30.883333	277.000000	1023.000000	1023.000000	2046.000000
3.020000	-0.017541	-10.366484	0.812047	-4.327772	-9.761898	2.911139	0.000000	-10.000000	-0.591667	30.700001	287.333344	1023.000000	1023.000000	2046.000000
3.040000	-0.016256	-9.607538	0.776606	-3.811718	-9.600389	3.027963	0.000000	-10.000000	-0.600000	30.416668	297.666656	1023.000000	1023.000000	2046.000000
3.060000	-0.016371	-9.675327	0.544912	-3.381899	-9.635505	2.797165	0.000000	-10.000000	-0.608333	29.966667	311.333344	1023.000000	1023.000000	2046.000000
3.080000	-0.017336	-10.245392	-0.010611	-2.899373	-9.609535	2.274127	0.000000	-10.000000	-0.616667	29.666668	321.500000	1023.000000	1023.000000	2046.000000
3.100000	-0.019157	-11.321710	-0.558497	-2.741329	-9.982748	1.960865	0.000000	-10.000000	-0.600000	29.433334	331.500000	1023.000000	1023.000000	2046.000000
3.120000	-0.019922	-11.773915	-1.169029	-2.413051	-9.952006	1.760170	0.000000	-10.000000	-0.575000	29.000000	341.166656	1023.000000	1023.000000	2046.000000
3.140000	-0.020114	-11.887649	-1.436117	-2.276451	-10.084034	1.908954	0.000000	-10.000000	-0.558333	28.900000	350.833344	1023.000000	1023.000000	2046.000000
3.160000	-0.019754	-11.674605	-1.714911	-1.870871	-10.066896	1.978073	0.000000	-10.000000	-0.541667	28.716667	360.333344	1023.000000	1023.000000	2046.000000
3.180000	-0.018708	-11.056231	-1.845213	-1.412083	-9.970299	2.171364	0.000000	-10.000000	-0.550000	28.766666	370.000000	1023.000000	1023.000000	2046.000000
3.200000	-0.017882	-10.568180	-1.894437	-0.981675	-10.065887	2.373819	0.000000	-10.000000	-0.541667	28.466667	379.666656	1023.000000	1023.000000	2046.000000
3.220000	-0.016585	-9.801729	-2.105634	-0.463985	-9.852333	2.620223	0.000000	-10.000000	-0.533333	28.000000	389.166656	1023.000000	1023.000000	2046.000000
3.240000	-0.015422	-9.114478	-2.007993	-0.045669	-10.013769	2.952953	0.000000	-10.000000	-0.500000	27.800001	398.666656	1023.000000	1023.000000	2046.000000
3.260000	-0.014019	-8.284962	-2.144423	0.452465	-9.851196	3.258193	0.000000	-10.000000	-0.483333	27.383333	408.000000	1023.000000	1023.000000	2046.000000
3.280000	-0.012464	-7.366401	-2.102568	0.994341	-9.823087	3.564912	0.000000	-10.000000	-0.466667	27.150000	417.333344	1023.000000	1023.000000	2046.000000
3.300000	-0.011113	-6.567607	-2.137789	1.459874	-9.762075	3.872384	0.000000	-10.000000	-0.458333	26.983334	426.500000	1023.000000	1023.000000	2046.000000
3.320000	-0.009303	-5.497964	-2.019989	1.897082	-9.631509	4.256452	0.000000	-10.000000	-0.450000	26.966667	435.500000	1023.000000	1023.000000	2046.000000
3.340000	-0.007976	-4.714091	-1.862100	2.063194	-9.582435	4.667250	0.000000	-10.000000	-0.450000	27.066668	444.500000	1023.000000	1023.000000	2046.000000
3.360000	-0.005905	-3.489980	-1.700600	2.323371	-9.219382	5.106632	0.000000	-10.000000	-0.433333	26.683334	453.500000	1023.000000	1023.000000	2046.000000
3.380000	-0.004300	-2.541155	-1.273612	2.328320	-9.205109	5.609246	0.000000	-10.000000	-0.450000	26.366667	462.500000	1023.000000	1023.000000	2046.000000
3.400000	-0.002526	-1.492845	-1.073693	2.458500	-8.830943	5.953291	0.000000	-10.000000	-0.450000	25.983334	471.333344	1023.000000	1023.000000	2046.000000
3.420000	-0.001092	-0.645526	-0.595026	2.298638	-8.737297	6.388158	0.000000	-10.000000	-0.450000	25.966667	480.000000	1023.000000	1023.000000	2046.000000
3.440000	-0.000406	-0.239898	-0.470073	2.034272	-8.406591	6.602495	0.000000	-10.000000	-0.416667	25.683332	488.500000	1023.000000	1023.000000	2046.000000
3.460000	0.000403	0.238032	-0.134835	1.906798	-8.245911	6.711979	0.000000	-10.000000	-0.400000	25.250000	497.166656	1023.000000	1023.000000	2046.000000
3.480000	0.000554	0.327409	0.102720	1.631027	-8.225080	6.818741	0.000000	-10.000000	-0.400000	24.666666	505.666656	1023.000000	1023.000000	2046.000000
3.500000	0.000886	0.523806	0.039560	1.583759	-7.943512	6.843999	0.000000	-10.000000	-0.400000	24.650000	514.000000	1023.000000	1023.000000	2046.000000
3.520000	0.001170	0.691733	0.333579	1.448303	-8.082349	6.992199	0.000000	-10.000000	-0.391667	24.483334	522.166687	1023.000000	1023.000000	2046.000000
3.540000	0.001751	1.035061	0.365074	1.510695	-7.911626	7.070920	0.000000	-10.000000	-0.383333	24.283335	530.500000	1023.000000	1023.000000	2046.000000
3.560000	0.003045	1.799869	0.602949	1.760961	-7.814160	7.250118	0.000000	-10.000000	-0.366667	24.000000	538.833313	1023.000000	1023.000000	2046.000000
3.580000	0.004136	2.444130	0.868377	1.869716	-7.826462	7.532501	0.000000	-10.000000	-0.358333	23.900002	547.000000	1023.000000	1023.000000	2046.000000
3.600000	0.006077	3.591266	0.950463	2.285534	-7.455601	7.810870	0.000000	-10.000000	-0.350000	23.950001	555.000000	1023.000000	1023.000000	2046.000000
3.620000	0.008184	4.836930	1.503039	2.561048	-7.524164	8.297008	0.000000	-10.000000	-0.350000	23.716667	563.000000	1023.000000	1023.000000	2046.000000
3.640000	0.010210	6.033821	1.716579	2.895436	-7.226832	8.648638	0.000000	-10.000000	-0.350000	23.366667	571.000000	1023.000000	1023.000000	2046.000000
3.660000	0.012686	7.497506	1.982965	3.422702	-6.896409	8.988248	0.000000	-10.000000	-0.333333	23.033333	578.666687	1023.000000	1023.000000	2046.000000
3.680000	0.014839	8.769646	2.449075	3.771425	-6.886829	9.435975	0.000000	-10.000000	-0.325000	22.833334	586.333313	1023.000000	1023.000000	2046.000000
3.700000	0.016954	10.019650	2.539958	4.243875	-6.524620	9.760436	0.000000	-10.000000	-0.325000	22.766668	593.833313	1023.000000	1023.000000	2046.000000
3.720000	0.019179	11.335058	2.832562	4.730765	-6.333255	10.104985	0.000000	-10.000000	-0.316667	22.716667	601.500000	1023.000000	1023.000000	2046.000000
3.740000	0.021117	12.480060	3.168286	5.004786	-6.237285	10.544272	0.000000	-10.000000	-0.316667	22.716667	609.166687	1023.000000	1023.000000	2046.000000
3.760000	0.022713	13.423310	3.245962	5.412076	-5.995083	10.760356	0.000000	-10.000000	-0.300000	22.833334	616.666687	1023.000000	1023.000000	2046.000000
3.780000	0.024712	14.604868	3.488332	5.817111	-5.828676	11.128100	0.000000	-10.000000	-0.300000	22.666668	624.333313	1023.000000	1023.000000	2046.000000
3.800000	0.026177	15.470759	3.727392	6.033134	-5.807641	11.517874	0.000000	-10.000000	-0.283333	22.566668	631.833313	1023.000000	1023.000000	2046.000000
3.820000	0.027777	16.416416	3.716062	6.502944	-5.502160	11.699570	0.000000	-10.000000	-0.275000	22.216667	639.500000	1023.000000	1023.000000	2046.000000
3.840000	0.029389	17.369110	4.047214	6.682217	-5.549710	12.189389	0.000000	-10.000000	-0.283333	22.250000	647.000000	1023.000000	1023.000000	2046.000000
3.860000	0.030664	18.122139	3.977715	7.017128	-5.282893	12.410189	0.000000	-10.000000	-0.283333	22.066668	654.500000	1023.000000	1023.000000	2046.000000
3.880000	0.032149	19.000010	4.222134	7.327221	-5.251699	12.702353	0.000000	-10.000000	-0.291667	21.983334	661.833313	1023.000000	1023.000000	2046.000000
3.900000	0.033050	19.532333	4.343437	7.475375	-5.214020	12.927541	0.000000	-10.000000	-0.283333	21.950001	669.166687	1023.000000	1023.000000	2046.000000
3.920000	0.033523	19.812365	4.180966	7.743289	-5.006185	12.894294	0.000000	-10.000000	-0.275000	21.700001	676.500000	1023.000000	1023.000000	2046.000000
3.940000	0.034045	20.120459	4.308201	7.877142	-5.131952	13.067067	0.000000	-10.000000	-0.275000	21.866667	683.833313	1023.000000	1023.000000	2046.000000
3.960000	0.034525	20.404394	4.157783	8.103227	-5.016201	13.159585	0.000000	-10.000000	-0.266667	21.700001	691.000000	1023.000000	1023.000000	2046.000000
3.980000	0.035981	21.264482	4.256455	8.507988	-4.924672	13.424712	0.000000	-10.000000	-0.266667	21.716667	698.166687	1023.000000	1023.000000	2046.000000
4.000000	0.037202	21.986469	4.435792	8.679715	-4.941702	13.812664	0.000000	-10.000000	-0.233333	21.216667	705.500000	1023.000000	1023.000000	2046.000000
4.020000	0.038942	23.014795	4.525432	9.182318	-4.696441	14.003487	0.000000	-10.000000	-0.233333	20.483334	712.833313	1023.000000	1023.000000	2046.000000
4.040000	0.040543	23.960876	4.777297	9.445549	-4.654247	14.392277	0.000000	-10.000000	-0.225000	19.783333	719.833313	1023.000000	1023.000000	2046.000000
4.060000	0.041442	24.492306	4.686291	9.874610	-4.446486	14.377890	0.000000	-10.000000	-0.216667	18.966667	726.500000	1023.000000	1023.000000	2046.000000
4.080000	0.041996	24.819683	4.771528	10.173732	-4.466567	14.340991	0.000000	-10.000000	-0.183333	18.250000	733.000000	1023.000000	1023.000000	2046.000000
4.100000	0.041513	24.533943	4.609250	10.408170	-4.473401	13.989924	0.000000	-10.000000	-0.158333	17.600000	739.333313	1023.000000	1023.000000	2046.000000
4.120000	0.040340	23.840855	4.292924	10.775275	-4.583890	13.356545	0.000000	-10.000000	-0.133333	16.966667	745.333313	1023.000000	1023.000000	2046.000000
4.140000	0.038307	22.639299	3.826612	10.803949	-4.895303	12.904041	0.000000	-10.000000	-0.125000	16.100000	751.000000	1023.000000	1023.000000	2046.000000
4.160000	0.036167	21.374466	3.180080	10.932425	-5.055725	12.317686	0.000000	-10.000000	-0.108333	14.866667	756.500000	1023.000000	1023.000000	2046.000000
4.180000	0.035070	20.726646	2.814968	10.918436	-5.223374	12.216617	0.000000	-10.000000	-0.108333	13.733334	761.666687	1023.000000	1023.000000	2046.000000
4.200000	0.034446	20.357876	2.466854	11.066915	-5.265165	12.089272	0.000000	-10.000000	-0.091667	12.766666	766.500000	1023.000000	1023.000000	2046.000000
4.220000	0.034435	20.351164	2.187562	11.328712	-5.255820	12.090711	0.000000	-10.000000	-0.075000	12.166667	770.833313	1023.000000	1023.000000	2046.000000
4.240000	0.034726	20.522888	2.114822	11.545930	-5.344379	12.206515	0.000000	-10.000000	-0.058333	11.433333	775.000000	1023.000000	1023.000000	2046.000000
4.260000	0.034904	20.628153	1.969089	11.843347	-5.377085	12.192802	0.000000	-10.000000	-0.050000	10.866667	779.000000	1023.000000	1023.000000	2046.000000
4.280000	0.035415	20.930094	1.905738	12.164062	-5.449227	12.309521	0.000000	-10.000000	-0.041667	10.283334	782.666687	1023.000000	1023.000000	2046.000000
4.300000	0.035941	21.241240	1.851969	12.412647	-5.465654	12.442278	0.000000	-10.000000	-0.025000	9.700000	786.166687	1023.000000	1023.000000	2046.000000
4.320000	0.036477	21.557673	1.787208	12.764245	-5.502257	12.508476	0.000000	-10.000000	-0.008333	9.166667	789.500000	1023.000000	1023.000000	2046.000000
4.340000	0.037378	22.090157	1.811339	12.997417	-5.490462	12.771863	0.000000	-10.000000	0.000000	8.550000	792.666687	1023.000000	1023.000000	2046.000000
4.360000	0.037864	22.377384	1.754421	13.278516	-5.462451	12.806896	0.000000	-10.000000	0.000000	8.083334	795.666687	1023.000000	1023.000000	2046.000000
4.380000	0.038394	22.691078	1.817805	13.268861	-5.473433	13.077846	0.000000	-10.000000	0.000000	7.450000	798.333313	1023.000000	1023.000000	2046.000000
4.400000	0.038998	23.047899	1.895944	13.141911	-5.314992	13.325036	0.000000	-10.000000	0.000000	6.683333	801.000000	1023.000000	1023.000000	2046.000000
4.420000	0.039653	23.434628	2.048410	13.041956	-5.262528	13.606790	0.000000	-10.000000	0.000000	5.750000	803.333313	1023.000000	1023.000000	2046.000000
4.440000	0.040425	23.891193	2.349665	12.871739	-5.141057	13.810846	0.000000	-10.000000	0.000000	4.766667	805.500000	1023.000000	1023.000000	2046.000000
4.460000	0.040562	23.972275	2.414104	12.563570	-4.931357	13.925958	0.000000	-10.000000	0.008333	3.266667	807.166687	1023.000000	1023.000000	2046.000000
4.480000	0.040529	23.952930	2.704077	12.005274	-4.844910	14.088489	0.000000	-10.000000	0.025000	1.016667	808.666687	1023.000000	1023.000000	2046.000000
4.500000	0.039661	23.439404	2.780800	11.537201	-4.705168	13.826571	0.000000	-10.000000	0.033333	-1.083333	809.500000	1023.000000	1023.000000	2046.000000
4.520000	0.038875	22.975388	2.885924	11.011857	-4.687457	13.765064	0.000000	-10.000000	0.041667	-2.616667	810.000000	1023.000000	1023.000000	2046.000000
4.540000	0.037470	22.144880	2.798167	10.496267	-4.645612	13.496058	0.000000	-10.000000	0.033333	-3.033333	810.000000	1023.000000	1023.000000	2046.000000
4.560000	0.036283	21.442976	2.697520	10.055262	-4.685201	13.375396	0.000000	-10.000000	0.041667	-3.250000	810.000000	1023.000000	1023.000000	2046.000000
4.580000	0.035603	21.041101	2.793935	9.635838	-4.729620	13.340949	0.000000	-10.000000	0.041667	-3.200000	810.000000	1023.000000	1023.000000	2046.000000
4.600000	0.035002	20.686333	2.844991	9.390610	-4.726306	13.177039	0.000000	-10.000000	0.041667	-3.000000	810.000000	1023.000000	1023.000000	2046.000000
4.620000	0.035063	20.722418	2.959846	9.323580	-4.745148	13.184140	0.000000	-10.000000	0.025000	-2.550000	810.000000	1023.000000	1023.000000	2046.000000
4.640000	0.035586	21.031113	3.214602	9.287995	-4.723797	13.252313	0.000000	-10.000000	0.016667	-1.683333	810.000000	1023.000000	1023.000000	2046.000000
4.660000	0.036246	21.421124	3.355518	9.378222	-4.628838	13.316220	0.000000	-10.000000	0.016667	-0.783333	810.000000	1023.000000	1023.000000	2046.000000
4.680000	0.037562	22.199345	3.735218	9.441136	-4.570531	13.593521	0.000000	-10.000000	0.025000	0.083333	810.000000	1023.000000	1023.000000	2046.000000
4.700000	0.038493	22.749378	3.960641	9.553581	-4.408068	13.643223	0.000000	-10.000000	0.016667	0.816667	810.000000	1023.000000	1023.000000	2046.000000
4.720000	0.039587	23.396128	4.171538	9.740298	-4.343071	13.827362	0.000000	-10.000000	0.008333	1.300000	810.000000	1023.000000	1023.000000	2046.000000
4.740000	0.040744	24.079781	4.479662	9.796542	-4.211229	14.014806	0.000000	-10.000000	0.000000	1.033333	810.000000	1023.000000	1023.000000	2046.000000
4.760000	0.041526	24.541807	4.539348	9.973968	-3.998004	14.026497	0.000000	-10.000000	0.016667	0.483333	810.000000	1023.000000	1023.000000	2046.000000
4.780000	0.042539	25.140831	4.887925	10.056745	-3.991562	14.187723	0.000000	-10.000000	0.033333	0.000000	810.000000	1023.000000	1023.000000	2046.000000
4.800000	0.042979	25.400831	4.968623	10.094479	-3.818000	14.155728	0.000000	-10.000000	0.050000	0.000000	810.000000	1023.000000	1023.000000	2046.000000
4.820000	0.043536	25.729559	5.116485	10.142601	-3.778728	14.249201	0.000000	-10.000000	0.033333	-0.766667	810.000000	1023.000000	1023.000000	2046.000000
4.840000	0.043671	25.809610	5.244372	10.118657	-3.719656	14.166237	0.000000	-10.000000	0.033333	-1.883333	810.000000	1023.000000	1023.000000	2046.000000
4.860000	0.043654	25.799534	5.261068	10.097095	-3.698066	14.139437	0.000000	-10.000000	0.025000	-3.316667	810.000000	1023.000000	1023.000000	2046.000000
4.880000	0.043903	25.946655	5.502231	9.991055	-3.717092	14.170463	0.000000	-10.000000	0.041667	-4.316667	810.000000	1023.000000	1023.000000	2046.000000
4.900000	0.043877	25.931499	5.502409	9.992053	-3.647328	14.084366	0.000000	-10.000000	0.050000	-5.250000	810.000000	1023.000000	1023.000000	2046.000000
4.920000	0.044595	26.355576	5.749700	9.949282	-3.618524	14.275118	0.000000	-10.000000	0.058333	-6.016667	810.000000	1023.000000	1023.000000	2046.000000
4.940000	0.044364	26.219238	5.690216	9.883060	-3.570075	14.216037	0.000000	-10.000000	0.058333	-6.583333	810.000000	1023.000000	1023.000000	2046.000000
4.960000	0.044353	26.212709	5.776396	9.857485	-3.651121	14.229950	0.000000	-10.000000	0.058333	-7.000000	810.000000	1023.000000	1023.000000	2046.000000
4.980000	0.044140	26.086563	5.773876	9.756660	-3.599013	14.155041	0.000000	-10.000000	0.058333	-7.466667	810.000000	1023.000000	1023.000000	2046.000000
5.000000	0.043770	25.868193	5.758261	9.622216	-3.678694	14.166409	0.000000	-10.000000	0.058333	-7.800000	810.000000	1023.000000	1023.000000	2046.000000
5.020000	0.043924	25.959192	5.946847	9.669654	-3.732682	14.075375	0.000000	-10.000000	0.058333	-8.233334	806.500000	1023.000000	1023.000000	2046.000000
5.040000	0.044024	26.018177	5.879488	9.647158	-3.602939	14.094472	0.000000	-10.000000	0.066667	-8.816667	796.833313	1023.000000	1023.000000	2046.000000
5.060000	0.043905	25.947926	5.966315	9.579018	-3.651902	14.054496	0.000000	-10.000000	0.075000	-9.400000	787.166687	1023.000000	1023.000000	2046.000000
5.080000	0.042909	25.359447	5.779822	9.555161	-3.679202	13.703668	0.000000	-10.000000	0.075000	-9.750000	781.000000	1023.000000	1023.000000	2046.000000
5.100000	0.041761	24.680593	5.626453	9.592549	-3.846817	13.308408	0.000000	-10.000000	0.083333	-9.733334	779.833313	1023.000000	1023.000000	2046.000000
5.120000	0.039722	23.475924	5.290635	9.536686	-3.992687	12.641290	0.000000	-10.000000	0.091667	-10.066667	777.500000	1023.000000	1023.000000	2046.000000
5.140000	0.036328	21.469967	4.604868	9.424179	-4.313166	11.754085	0.000000	-10.000000	0.116667	-10.866667	774.166687	1023.000000	1023.000000	2046.000000
5.160000	0.032751	19.356115	4.030130	9.113381	-4.772717	10.985321	0.000000	-10.000000	0.133333	-12.200000	770.666687	1023.000000	1023.000000	2046.000000
5.180000	0.029848	17.640152	3.381919	8.851571	-5.025622	10.432285	0.000000	-10.000000	0.166667	-13.616667	766.666687	1023.000000	1023.000000	2046.000000
5.200000	0.027891	16.483587	3.043301	8.656292	-5.321980	10.105976	0.000000	-10.000000	0.191667	-14.866667	762.000000	1023.000000	1023.000000	2046.000000
5.220000	0.026164	15.462773	2.631209	8.531262	-5.458910	9.759211	0.000000	-10.000000	0.225000	-15.983334	756.833313	1023.000000	1023.000000	2046.000000
5.240000	0.024959	14.750779	2.472639	8.501787	-5.739088	9.515442	0.000000	-10.000000	0.258333	-17.016666	751.666687	1023.000000	1023.000000	2046.000000
5.260000	0.023844	14.091749	2.272597	8.443947	-5.881517	9.256723	0.000000	-10.000000	0.308333	-18.350000	746.000000	1023.000000	1023.000000	2046.000000
5.280000	0.022938	13.556149	2.111542	8.409681	-6.120701	9.155627	0.000000	-10.000000	0.358333	-19.600000	740.000000	1023.000000	1023.000000	2046.000000
5.300000	0.022059	13.036788	2.015996	8.351197	-6.317811	8.987406	0.000000	-10.000000	0.383333	-20.933334	733.333313	1023.000000	1023.000000	2046.000000
5.320000	0.021384	12.638131	1.863268	8.409765	-6.478171	8.843269	0.000000	-10.000000	0.391667	-21.966667	726.333313	1023.000000	1023.000000	2046.000000
5.340000	0.020766	12.272479	1.791570	8.344449	-6.655774	8.792234	0.000000	-10.000000	0.416667	-23.000000	718.833313	1023.000000	1023.000000	2046.000000
5.360000	0.020282	11.986628	1.672584	8.345443	-6.731287	8.699888	0.000000	-10.000000	0.458333	-23.816668	711.000000	1023.000000	1023.000000	2046.000000
5.380000	0.019657	11.617435	1.685043	8.116136	-6.946526	8.762782	0.000000	-10.000000	0.500000	-24.550001	703.000000	1023.000000	1023.000000	2046.000000
5.400000	0.019046	11.256233	1.699435	7.695103	-6.942534	8.804231	0.000000	-10.000000	0.516667	-25.050001	695.000000	1023.000000	1023.000000	2046.000000
5.420000	0.018639	11.015706	1.853617	7.195266	-7.004106	8.970929	0.000000	-10.000000	0.525000	-25.666666	686.666687	1023.000000	1023.000000	2046.000000
5.440000	0.018279	10.802806	2.079602	6.701190	-7.002153	9.024167	0.000000	-10.000000	0.533333	-25.983334	678.166687	1023.000000	1023.000000	2046.000000
5.460000	0.017607	10.405550	2.226473	6.129316	-6.904194	8.953956	0.000000	-10.000000	0.541667	-26.333334	669.500000	1023.000000	1023.000000	2046.000000
5.480000	0.016290	9.627230	2.426916	5.309439	-7.026965	8.917840	0.000000	-10.000000	0.558333	-26.583334	660.833313	1023.000000	1023.000000	2046.000000
5.500000	0.014756	8.720538	2.551809	4.512967	-6.949553	8.605314	0.000000	-10.000000	0.558333	-26.833334	652.000000	1023.000000	1023.000000	2046.000000
5.520000	0.012836	7.585989	2.707345	3.588577	-7.064618	8.354684	0.000000	-10.000000	0.591667	-27.183332	643.000000	1023.000000	1023.000000	2046.000000
5.540000	0.010904	6.444540	2.717886	2.805245	-7.045743	7.967151	0.000000	-10.000000	0.600000	-27.383333	633.833313	1023.000000	1023.000000	2046.000000
5.560000	0.009156	5.411102	2.865958	2.007330	-7.164077	7.701892	0.000000	-10.000000	0.616667	-27.516666	624.666687	1023.000000	1023.000000	2046.000000
5.580000	0.007016	4.146472	2.889139	1.192077	-7.300896	7.366152	0.000000	-10.000000	0.600000	-27.433334	615.500000	1023.000000	1023.000000	2046.000000
5.600000	0.005619	3.320617	2.979214	0.620341	-7.307724	7.028785	0.000000	-10.000000	0.583333	-27.150000	606.333313	1023.000000	1023.000000	2046.000000
5.620000	0.004104	2.425572	3.125947	-0.006562	-7.520381	6.826570	0.000000	-10.000000	0.600000	-27.116667	597.166687	1023.000000	1023.000000	2046.000000
5.640000	0.003231	1.909545	3.183005	-0.352775	-7.531451	6.610766	0.000000	-10.000000	0.583333	-27.150000	588.000000	1023.000000	1023.000000	2046.000000
5.660000	0.002607	1.540921	3.405425	-0.742919	-7.618176	6.496591	0.000000	-10.000000	0.583333	-27.283335	579.000000	1023.000000	1023.000000	2046.000000
5.680000	0.002089	1.234389	3.601413	-1.086503	-7.658908	6.378386	0.000000	-10.000000	0.550000	-27.183334	570.000000	1023.000000	1023.000000	2046.000000
5.700000	0.002027	1.197996	3.769517	-1.248865	-7.567962	6.245306	0.000000	-10.000000	0.550000	-27.083334	561.000000	1023.000000	1023.000000	2046.000000
5.720000	0.001431	0.845500	3.934354	-1.573274	-7.675915	6.160335	0.000000	-10.000000	0.550000	-27.000000	552.000000	1023.000000	1023.000000	2046.000000
5.740000	0.001169	0.690705	4.057557	-1.709138	-7.624900	5.967186	0.000000	-10.000000	0.550000	-27.033335	543.000000	1023.000000	1023.000000	2046.000000
5.760000	0.000821	0.485410	4.251851	-1.994727	-7.648144	5.876430	0.000000	-10.000000	0.550000	-26.883333	534.000000	1023.000000	1023.000000	2046.000000
5.780000	0.000160	0.094437	4.321737	-2.206420	-7.666154	5.645275	0.000000	-10.000000	0.550000	-26.800001	525.000000	1023.000000	1023.000000	2046.000000
5.800000	-0.000007	-0.004411	4.459915	-2.351372	-7.606977	5.494024	0.000000	-10.000000	0.550000	-26.716667	516.000000	1023.000000	1023.000000	2046.000000
5.820000	-0.000941	-0.556166	4.484130	-2.619020	-7.663047	5.241771	0.000000	-10.000000	0.550000	-26.716667	507.000000	1023.000000	1023.000000	2046.000000
5.840000	-0.001436	-0.848469	4.489321	-2.713642	-7.636293	5.012145	0.000000	-10.000000	0.550000	-26.750000	498.000000	1023.000000	1023.000000	2046.000000
5.860000	-0.002164	-1.278773	4.575687	-2.967350	-7.706651	4.819541	0.000000	-10.000000	0.550000	-26.616667	489.000000	1023.000000	1023.000000	2046.000000
5.880000	-0.003211	-1.897564	4.454098	-3.145924	-7.724813	4.519074	0.000000	-10.000000	0.550000	-26.483334	480.166656	1023.000000	1023.000000	2046.000000
5.900000	-0.003909	-2.310243	4.553421	-3.386382	-7.811950	4.334668	0.000000	-10.000000	0.550000	-26.200001	471.500000	1023.000000	1023.000000	2046.000000
5.920000	-0.005084	-3.004464	4.431127	-3.597519	-7.840648	4.002576	0.000000	-10.000000	0.550000	-26.333334	462.833344	1023.000000	1023.000000	2046.000000
5.940000	-0.005707	-3.372669	4.519630	-3.696674	-7.893866	3.698241	0.000000	-10.000000	0.550000	-26.300001	454.000000	1023.000000	1023.000000	2046.000000
5.960000	-0.006895	-4.074895	4.487579	-3.994330	-7.973471	3.405326	0.000000	-10.000000	0.550000	-26.416666	445.166656	1023.000000	1023.000000	2046.000000
5.980000	-0.007072	-4.179655	4.554388	-3.952108	-7.917825	3.135891	0.000000	-10.000000	0.550000	-26.200001	436.333344	1023.000000	1023.000000	2046.000000
6.000000	-0.008048	-4.756624	4.552279	-4.204581	-8.087501	2.983179	0.000000	-10.000000	0.550000	-26.233334	427.666656	1023.000000	1023.000000	2046.000000
6.020000	-0.008761	-5.177731	4.342873	-4.156395	-8.058770	2.694562	0.000000	-10.000000	0.550000	-26.066668	418.833344	1023.000000	1023.000000	2046.000000
6.040000	-0.010395	-6.143565	4.227237	-4.412799	-8.306701	2.348698	0.000000	-10.000000	0.533333	-26.050001	410.166656	1023.000000	1023.000000	2046.000000
6.060000	-0.011751	-6.944673	3.978117	-4.498435	-8.362163	1.937808	0.000000	-10.000000	0.525000	-25.916668	401.500000	1023.000000	1023.000000	2046.000000
6.080000	-0.013436	-7.940934	3.818640	-4.914151	-8.542292	1.696867	0.000000	-10.000000	0.516667	-25.833334	392.833344	1023.000000	1023.000000	2046.000000
6.100000	-0.014812	-8.753795	3.670941	-4.936121	-8.739721	1.251107	0.000000	-10.000000	0.525000	-25.816668	384.166656	1023.000000	1023.000000	2046.000000
6.120000	-0.014764	-8.725675	3.694690	-4.957789	-8.667016	1.204440	0.000000	-10.000000	0.525000	-25.750000	375.500000	1023.000000	1023.000000	2046.000000
6.140000	-0.015671	-9.261300	3.500216	-5.026239	-8.749663	1.014386	0.000000	-10.000000	0.516667	-25.683334	366.833344	1023.000000	1023.000000	2046.000000
6.160000	-0.015938	-9.419618	3.396037	-4.838832	-8.673552	0.696728	0.000000	-10.000000	0.508333	-25.400000	358.333344	1023.000000	1023.000000	2046.000000
6.180000	-0.017328	-10.241084	3.198405	-4.873273	-8.825468	0.259253	0.000000	-10.000000	0.500000	-25.083334	349.833344	1023.000000	1023.000000	2046.000000
6.200000	-0.018797	-11.108938	2.773902	-4.455075	-8.897885	-0.529881	0.000000	-10.000000	0.491667	-24.483334	341.500000	1023.000000	1023.000000	2046.000000
6.220000	-0.021924	-12.957033	2.216215	-4.546279	-9.343921	-1.283048	0.000000	-10.000000	0.483333	-23.816666	333.166656	1023.000000	1023.000000	2046.000000
6.240000	-0.025276	-14.938037	1.348240	-4.499160	-9.635494	-2.151623	0.000000	-10.000000	0.450000	-23.283333	325.333344	1023.000000	1023.000000	2046.000000
6.260000	-0.028232	-16.684868	0.739272	-4.749852	-10.014086	-2.660203	0.000000	-10.000000	0.425000	-22.800001	317.666656	1023.000000	1023.000000	2046.000000
6.280000	-0.030766	-18.182533	0.101816	-4.771866	-10.329410	-3.183074	0.000000	-10.000000	0.400000	-22.400002	310.166656	1023.000000	1023.000000	2046.000000
6.300000	-0.032120	-18.982840	-0.240434	-4.805628	-10.508573	-3.428206	0.000000	-10.000000	0.400000	-21.850000	302.500000	1023.000000	1023.000000	2046.000000
6.320000	-0.033955	-20.067657	-0.617742	-4.835843	-10.880580	-3.733493	0.000000	-10.000000	0.391667	-21.583334	295.166656	1023.000000	1023.000000	2046.000000
6.340000	-0.034600	-20.448673	-0.909220	-4.669164	-10.908922	-3.961369	0.000000	-10.000000	0.383333	-21.299999	288.000000	1023.000000	1023.000000	2046.000000
6.360000	-0.035841	-21.182257	-1.150756	-4.793719	-11.195409	-4.042372	0.000000	-10.000000	0.366667	-21.033333	281.000000	1023.000000	1023.000000	2046.000000
6.380000	-0.036365	-21.491440	-1.393943	-4.664453	-11.269426	-4.163618	0.000000	-10.000000	0.358333	-20.700001	274.000000	1023.000000	1023.000000	2046.000000
6.400000	-0.037042	-21.891712	-1.536190	-4.782400	-11.447021	-4.126101	0.000000	-10.000000	0.350000	-20.233334	267.000000	1023.000000	1023.000000	2046.000000
6.420000	-0.037557	-22.195955	-1.810205	-4.601114	-11.488869	-4.295768	0.000000	-10.000000	0.350000	-19.850000	260.166656	1023.000000	1023.000000	2046.000000
6.440000	-0.037846	-22.366829	-1.851478	-4.734531	-11.617134	-4.163686	0.000000	-10.000000	0.341667	-19.450001	253.500000	1023.000000	1023.000000	2046.000000
6.460000	-0.038465	-22.732685	-2.006215	-4.827494	-11.699049	-4.199926	0.000000	-10.000000	0.308333	-19.183334	247.000000	1023.000000	1023.000000	2046.000000
6.480000	-0.038471	-22.736296	-1.877981	-5.146793	-11.693410	-4.018111	0.000000	-10.000000	0.291667	-19.033333	240.666672	1023.000000	1023.000000	2046.000000
6.500000	-0.038767	-22.911587	-1.751847	-5.576632	-11.746037	-3.837070	0.000000	-10.000000	0.283333	-18.783333	234.333328	1023.000000	1023.000000	2046.000000
6.520000	-0.038476	-22.739124	-1.561822	-5.868647	-11.546803	-3.761853	0.000000	-10.000000	0.283333	-18.650000	228.000000	1023.000000	1023.000000	2046.000000
6.540000	-0.039328	-23.242847	-1.330598	-6.595258	-11.583668	-3.733324	0.000000	-10.000000	0.283333	-18.383333	221.666672	1023.000000	1023.000000	2046.000000
6.560000	-0.040173	-23.742535	-1.149613	-7.169014	-11.563356	-3.860552	0.000000	-10.000000	0.266667	-18.166668	215.500000	1023.000000	1023.000000	2046.000000
6.580000	-0.041337	-24.430033	-0.977904	-7.956172	-11.532047	-3.963909	0.000000	-10.000000	0.266667	-17.816668	209.500000	1023.000000	1023.000000	2046.000000
6.600000	-0.043064	-25.451040	-0.894774	-8.634610	-11.656877	-4.264781	0.000000	-10.000000	0.250000	-17.550001	203.500000	1023.000000	1023.000000	2046.000000
6.620000	-0.044482	-26.289083	-0.883584	-9.259715	-11.601569	-4.544215	0.000000	-10.000000	0.241667	-17.383333	197.500000	1023.000000	1023.000000	2046.000000
6.640000	-0.046188	-27.296820	-0.855014	-9.874547	-11.812477	-4.754782	0.000000	-10.000000	0.225000	-17.150000	191.833328	1023.000000	1023.000000	2046.000000
6.660000	-0.047395	-28.010515	-0.965065	-10.249591	-11.742920	-5.052939	0.000000	-10.000000	0.208333	-16.733334	186.166672	1023.000000	1023.000000	2046.000000
6.680000	-0.048596	-28.720295	-0.874470	-10.757812	-11.930721	-5.157291	0.000000	-10.000000	0.200000	-16.083334	180.833328	1023.000000	1023.000000	2046.000000
6.700000	-0.049467	-29.235075	-0.899872	-10.941381	-11.985302	-5.408519	0.000000	-10.000000	0.200000	-15.316667	175.333328	1023.000000	1023.000000	2046.000000
6.720000	-0.049866	-29.470726	-0.871780	-11.157393	-12.017194	-5.424357	0.000000	-10.000000	0.191667	-14.333333	170.166672	1023.000000	1023.000000	2046.000000
6.740000	-0.050161	-29.645363	-0.735771	-11.238990	-12.195030	-5.475572	0.000000	-10.000000	0.166667	-13.433333	165.333328	1023.000000	1023.000000	2046.000000
6.760000	-0.049625	-29.328102	-0.665904	-11.221042	-12.037346	-5.403810	0.000000	-10.000000	0.133333	-12.300000	161.000000	1023.000000	1023.000000	2046.000000
6.780000	-0.049506	-29.258228	-0.478755	-11.278689	-12.215940	-5.284844	0.000000	-10.000000	0.100000	-11.150001	157.000000	1023.000000	1023.000000	2046.000000
6.800000	-0.048630	-28.740393	-0.420028	-11.154459	-12.021094	-5.144811	0.000000	-10.000000	0.075000	-9.550000	153.166672	1023.000000	1023.000000	2046.000000
6.820000	-0.048204	-28.488644	-0.175968	-11.189418	-12.180417	-4.942839	0.000000	-10.000000	0.041667	-7.983333	149.833328	1023.000000	1023.000000	2046.000000
6.840000	-0.047274	-27.938679	-0.152869	-10.956385	-11.952695	-4.876730	0.000000	-10.000000	0.025000	-6.333333	147.000000	1023.000000	1023.000000	2046.000000
6.860000	-0.046453	-27.453857	0.078483	-10.902040	-12.007491	-4.622809	0.000000	-10.000000	0.016667	-4.616667	145.000000	1023.000000	1023.000000	2046.000000
6.880000	-0.045798	-27.066696	0.103483	-10.753698	-11.919768	-4.496713	0.000000	-10.000000	0.016667	-2.516667	143.666672	1023.000000	1023.000000	2046.000000
6.900000	-0.044839	-26.499788	0.196848	-10.559392	-11.798999	-4.338244	0.000000	-10.000000	0.008333	-0.416667	143.166672	1023.000000	1023.000000	2046.000000
6.920000	-0.044410	-26.246588	0.312463	-10.512869	-11.891630	-4.154552	0.000000	-10.000000	0.008333	1.050000	143.000000	1023.000000	1023.000000	2046.000000
6.940000	-0.043530	-25.726454	0.318567	-10.339954	-11.696925	-4.008141	0.000000	-10.000000	0.008333	1.683333	143.000000	1023.000000	1023.000000	2046.000000
6.960000	-0.043202	-25.532295	0.502730	-10.357476	-11.886379	-3.791170	0.000000	-10.000000	0.016667	1.850000	143.000000	1023.000000	1023.000000	2046.000000
6.980000	-0.042504	-25.120110	0.382929	-10.149510	-11.628007	-3.725522	0.000000	-10.000000	0.025000	1.866667	143.000000	1023.000000	1023.000000	2046.000000
7.000000	-0.042169	-24.922089	0.591118	-10.163204	-11.837263	-3.512738	0.000000	-10.000000	0.041667	1.833333	143.000000	1023.000000	1023.000000	2046.000000
7.020000	-0.041636	-24.606991	0.515121	-10.001227	-11.623989	-3.496896	0.000000	-10.000000	0.041667	1.166667	143.000000	1023.000000	1023.000000	2046.000000
7.040000	-0.041207	-24.353136	0.676518	-10.010681	-11.725393	-3.293581	0.000000	-10.000000	0.033333	0.583333	143.000000	1023.000000	1023.000000	2046.000000
7.060000	-0.041115	-24.299120	0.598821	-9.951526	-11.647572	-3.298844	0.000000	-10.000000	0.033333	0.000000	143.000000	1023.000000	1023.000000	2046.000000
7.080000	-0.040573	-23.978411	0.741906	-9.840501	-11.680605	-3.199210	0.000000	-10.000000	0.025000	-0.783333	143.000000	1023.000000	1023.000000	2046.000000
7.100000	-0.040666	-24.033712	0.724771	-9.854742	-11.690979	-3.212763	0.000000	-10.000000	0.025000	-1.766667	142.500000	1023.000000	1023.000000	2046.000000
7.120000	-0.040198	-23.756824	0.752811	-9.760071	-11.604640	-3.144924	0.000000	-10.000000	0.025000	-2.883333	141.666672	1023.000000	1023.000000	2046.000000
7.140000	-0.040211	-23.764614	0.878393	-9.825009	-11.756283	-3.061716	0.000000	-10.000000	0.041667	-3.416667	140.500000	1023.000000	1023.000000	2046.000000
7.160000	-0.040177	-23.744843	0.786290	-9.724771	-11.645895	-3.160466	0.000000	-10.000000	0.050000	-4.000000	139.500000	1023.000000	1023.000000	2046.000000
7.180000	-0.039822	-23.534792	0.968670	-9.717739	-11.724044	-3.061680	0.000000	-10.000000	0.050000	-4.650000	138.166672	1023.000000	1023.000000	2046.000000
7.200000	-0.040466	-23.915581	0.806322	-9.818717	-11.770546	-3.132640	0.000000	-10.000000	0.041667	-5.250000	136.500000	1023.000000	1023.000000	2046.000000
7.220000	-0.041080	-24.278297	0.622858	-9.773524	-11.822668	-3.304963	0.000000	-10.000000	0.041667	-5.733334	134.500000	1023.000000	1023.000000	2046.000000
7.240000	-0.042453	-25.089615	0.436097	-10.016350	-12.080320	-3.429042	0.000000	-10.000000	0.050000	-6.150000	132.500000	1023.000000	1023.000000	2046.000000
7.260000	-0.043222	-25.544399	0.169555	-9.955893	-12.063587	-3.694473	0.000000	-10.000000	0.066667	-6.566667	130.500000	1023.000000	1023.000000	2046.000000
7.280000	-0.044104	-26.065557	0.131511	-10.277877	-12.364706	-3.554484	0.000000	-10.000000	0.066667	-6.983334	128.500000	1023.000000	1023.000000	2046.000000
7.300000	-0.044997	-26.593311	-0.155327	-10.211807	-12.384191	-3.841987	0.000000	-10.000000	0.066667	-7.466667	126.333336	1023.000000	1023.000000	2046.000000
7.320000	-0.044347	-26.208820	0.075967	-10.145414	-12.512261	-3.627111	0.000000	-10.000000	0.058333	-7.933333	124.000000	1023.000000	1023.000000	2046.000000
7.340000	-0.044165	-26.101727	-0.151693	-9.931722	-12.335604	-3.682708	0.000000	-10.000000	0.058333	-8.350000	121.333336	1023.000000	1023.000000	2046.000000
7.360000	-0.043830	-25.903355	-0.108618	-9.754650	-12.373131	-3.666955	0.000000	-10.000000	0.058333	-8.616667	118.500000	1023.000000	1023.000000	2046.000000
7.380000	-0.044359	-26.216200	-0.327506	-9.642646	-12.386575	-3.859474	0.000000	-10.000000	0.066667	-8.583334	115.500000	1023.000000	1023.000000	2046.000000
7.400000	-0.045298	-26.771267	-0.643153	-9.324183	-12.472670	-4.331260	0.000000	-10.000000	0.066667	-8.350000	112.500000	1023.000000	1023.000000	2046.000000
7.420000	-0.047508	-28.077145	-1.115123	-9.262444	-12.764635	-4.934945	0.000000	-10.000000	0.058333	-7.916667	109.666664	1023.000000	1023.000000	2046.000000
7.440000	-0.050455	-29.818893	-2.009323	-9.149807	-12.943851	-5.715912	0.000000	-10.000000	0.058333	-7.566667	107.000000	1023.000000	1023.000000	2046.000000
7.460000	-0.052925	-31.278494	-2.435629	-9.292338	-13.450692	-6.099834	0.000000	-10.000000	0.058333	-7.316667	104.666664	1023.000000	1023.000000	2046.000000
7.480000	-0.054914	-32.454391	-3.169770	-9.295504	-13.513061	-6.476059	0.000000	-10.000000	0.050000	-7.183333	102.166664	1023.000000	1023.000000	2046.000000
7.500000	-0.055997	-33.094044	-3.413150	-9.212242	-13.823880	-6.644773	0.000000	-10.000000	0.058333	-7.166667	99.833336	1023.000000	1023.000000	2046.000000
7.520000	-0.057056	-33.720280	-3.779898	-9.197817	-13.944808	-6.797758	0.000000	-10.000000	0.066667	-7.216667	97.333336	1023.000000	1023.000000	2046.000000
7.540000	-0.057523	-33.996033	-4.069169	-8.950086	-13.992632	-6.984147	0.000000	-10.000000	0.075000	-7.300000	95.000000	1023.000000	1023.000000	2046.000000
7.560000	-0.057960	-34.254391	-4.126120	-8.978769	-14.261142	-6.888361	0.000000	-10.000000	0.058333	-7.350000	92.500000	1023.000000	1023.000000	2046.000000
7.580000	-0.058219	-34.407562	-4.490855	-8.747091	-14.182822	-6.986795	0.000000	-10.000000	0.050000	-7.300000	90.000000	1023.000000	1023.000000	2046.000000
7.600000	-0.058230	-34.413692	-4.483461	-8.709102	-14.390039	-6.831089	0.000000	-10.000000	0.050000	-7.183333	87.666664	1023.000000	1023.000000	2046.000000
7.620000	-0.058432	-34.533081	-4.808772	-8.554221	-14.293289	-6.876797	0.000000	-10.000000	0.058333	-7.033333	85.166664	1023.000000	1023.000000	2046.000000
7.640000	-0.058220	-34.407898	-4.714427	-8.495337	-14.500088	-6.698046	0.000000	-10.000000	0.058333	-6.850000	82.833336	1023.000000	1023.000000	2046.000000
7.660000	-0.058202	-34.397163	-4.897587	-8.451011	-14.386147	-6.662418	0.000000	-10.000000	0.058333	-6.616667	80.500000	1023.000000	1023.000000	2046.000000
7.680000	-0.057849	-34.188709	-4.710465	-8.610975	-14.450032	-6.417237	0.000000	-10.000000	0.050000	-6.400000	78.500000	1023.000000	1023.000000	2046.000000
7.700000	-0.057598	-34.040264	-4.602254	-8.879672	-14.317776	-6.240562	0.000000	-10.000000	0.050000	-6.233334	76.500000	1023.000000	1023.000000	2046.000000
7.720000	-0.056836	-33.589813	-4.238692	-9.129570	-14.248912	-5.972641	0.000000	-10.000000	0.050000	-6.133333	74.333336	1023.000000	1023.000000	2046.000000
7.740000	-0.056771	-33.551487	-3.989577	-9.565033	-14.088522	-5.908356	0.000000	-10.000000	0.041667	-5.800000	72.166664	1023.000000	1023.000000	2046.000000
7.760000	-0.056834	-33.588707	-3.633250	-10.024290	-14.023189	-5.907978	0.000000	-10.000000	0.033333	-5.083333	70.166664	1023.000000	1023.000000	2046.000000
7.780000	-0.057551	-34.012775	-3.436375	-10.698034	-13.943514	-5.934851	0.000000	-10.000000	0.016667	-4.133333	68.500000	1023.000000	1023.000000	2046.000000
7.800000	-0.058298	-34.454319	-3.235963	-11.223613	-13.873533	-6.121209	0.000000	-10.000000	0.025000	-3.250000	67.166664	1023.000000	1023.000000	2046.000000
7.820000	-0.059328	-35.062645	-3.087587	-11.803001	-13.885457	-6.286599	0.000000	-10.000000	0.016667	-2.750000	66.000000	1023.000000	1023.000000	2046.000000
7.840000	-0.060255	-35.610909	-3.031097	-12.161514	-13.882219	-6.536080	0.000000	-10.000000	0.033333	-2.566667	65.000000	1023.000000	1023.000000	2046.000000
7.860000	-0.061134	-36.130352	-3.016342	-12.556004	-13.889814	-6.668191	0.000000	-10.000000	0.025000	-2.766667	64.000000	1023.000000	1023.000000	2046.000000
7.880000	-0.061923	-36.596382	-2.999582	-12.828256	-13.925015	-6.843530	0.000000	-10.000000	0.041667	-3.183333	63.000000	1023.000000	1023.000000	2046.000000
7.900000	-0.062375	-36.863853	-2.849963	-13.086312	-13.997495	-6.930083	0.000000	-10.000000	0.041667	-3.733333	62.000000	1023.000000	1023.000000	2046.000000
7.920000	-0.062685	-37.046646	-2.814026	-13.178198	-14.031145	-7.023277	0.000000	-10.000000	0.050000	-4.283333	60.833332	1023.000000	1023.000000	2046.000000
7.940000	-0.062473	-36.921600	-2.686705	-13.256765	-14.044167	-6.933961	0.000000	-10.000000	0.050000	-4.866667	59.333332	1023.000000	1023.000000	2046.000000
7.960000	-0.062250	-36.789986	-2.605239	-13.259351	-13.997414	-6.927983	0.000000	-10.000000	0.050000	-5.350000	57.500000	1023.000000	1023.000000	2046.000000
7.980000	-0.061636	-36.426765	-2.309908	-13.257761	-14.070747	-6.788348	0.000000	-10.000000	0.050000	-5.566667	55.833332	1023.000000	1023.000000	2046.000000
8.000000	-0.061038	-36.073261	-2.210316	-13.199607	-13.943156	-6.720183	0.000000	-10.000000	0.050000	-5.566667	54.833332	1023.000000	1023.000000	2046.000000
8.020000	-0.060309	-35.642910	-1.994633	-13.114641	-13.948827	-6.584807	0.000000	-10.000000	0.058333	-5.400000	53.166668	1023.000000	1023.000000	2046.000000
8.040000	-0.059583	-35.213692	-1.838233	-13.050380	-13.846270	-6.478808	0.000000	-10.000000	0.058333	-5.216667	51.166668	1023.000000	1023.000000	2046.000000
8.060000	-0.058924	-34.823822	-1.729694	-12.915105	-13.758501	-6.420521	0.000000	-10.000000	0.058333	-5.000000	48.666668	1023.000000	1023.000000	2046.000000
8.080000	-0.058371	-34.497292	-1.580984	-12.825355	-13.732618	-6.358335	0.000000	-10.000000	0.050000	-4.883333	47.000000	1023.000000	1023.000000	2046.000000
8.100000	-0.057966	-34.257843	-1.477020	-12.743709	-13.702137	-6.334979	0.000000	-10.000000	0.050000	-4.816667	45.333332	1023.000000	1023.000000	2046.000000
8.120000	-0.057438	-33.946075	-1.399451	-12.670759	-13.669477	-6.206387	0.000000	-10.000000	0.050000	-4.783333	43.833332	1023.000000	1023.000000	2046.000000
8.140000	-0.057159	-33.780727	-1.343658	-12.602988	-13.646708	-6.187372	0.000000	-10.000000	0.050000	-4.716667	42.166668	1023.000000	1023.000000	2046.000000
8.160000	-0.056846	-33.595833	-1.357340	-12.553967	-13.636045	-6.048480	0.000000	-10.000000	0.041667	-4.683333	40.666668	1023.000000	1023.000000	2046.000000
8.180000	-0.056586	-33.442493	-1.266942	-12.517303	-13.635216	-6.023032	0.000000	-10.000000	0.033333	-4.600000	39.000000	1023.000000	1023.000000	2046.000000
8.200000	-0.056377	-33.319016	-1.301315	-12.441814	-13.619668	-5.956218	0.000000	-10.000000	0.016667	-4.200000	37.500000	1023.000000	1023.000000	2046.000000
8.220000	-0.056167	-33.194881	-1.232192	-12.425350	-13.625410	-5.911929	0.000000	-10.000000	0.008333	-3.333333	36.000000	1023.000000	1023.000000	2046.000000
8.240000	-0.055946	-33.064106	-1.281047	-12.374946	-13.572461	-5.835653	0.000000	-10.000000	0.000000	-1.566667	34.833332	1023.000000	1023.000000	2046.000000
8.260000	-0.055626	-32.875004	-1.191309	-12.325872	-13.573807	-5.784015	0.000000	-10.000000	0.000000	0.350000	34.166668	1023.000000	1023.000000	2046.000000
8.280000	-0.055371	-32.724262	-1.222674	-12.265929	-13.508778	-5.726881	0.000000	-10.000000	0.000000	2.083333	34.000000	1023.000000	1023.000000	2046.000000
8.300000	-0.054791	-32.381599	-1.091243	-12.192161	-13.509710	-5.588484	0.000000	-10.000000	-0.008333	3.483333	34.000000	1023.000000	1023.000000	2046.000000
8.320000	-0.054349	-32.120373	-1.093665	-12.111330	-13.399558	-5.515821	0.000000	-10.000000	-0.025000	4.866667	34.000000	1023.000000	1023.000000	2046.000000
8.340000	-0.053591	-31.672468	-0.966214	-11.964128	-13.365891	-5.376234	0.000000	-10.000000	-0.025000	6.383334	34.000000	1023.000000	1023.000000	2046.000000
8.360000	-0.053108	-31.387007	-0.863202	-11.894435	-13.321754	-5.307615	0.000000	-10.000000	-0.033333	7.566667	34.000000	1023.000000	1023.000000	2046.000000
8.380000	-0.052492	-31.022739	-0.834707	-11.755816	-13.278050	-5.154167	0.000000	-10.000000	-0.033333	8.266666	34.000000	1023.000000	1023.000000	2046.000000
8.400000	-0.052512	-31.034447	-0.868425	-11.772617	-13.312887	-5.080517	0.000000	-10.000000	-0.058333	9.266666	34.000000	1023.000000	1023.000000	2046.000000
8.420000	-0.052784	-31.195530	-1.105496	-11.658175	-13.369500	-5.062358	0.000000	-10.000000	-0.075000	10.550000	34.000000	1023.000000	1023.000000	2046.000000
8.440000	-0.052846	-31.231895	-1.183915	-11.661628	-13.426230	-4.960123	0.000000	-10.000000	-0.091667	11.833334	34.000000	1023.000000	1023.000000	2046.000000
8.460000	-0.052859	-31.239611	-1.461919	-11.542832	-13.365078	-4.869782	0.000000	-10.000000	-0.133333	13.466667	30.666666	1023.000000	1023.000000	2046.000000
8.480000	-0.052663	-31.123810	-1.444431	-11.534996	-13.461986	-4.682396	0.000000	-10.000000	-0.175000	14.783334	29.000000	1023.000000	1023.000000	2046.000000
8.500000	-0.051871	-30.655844	-1.435839	-11.279750	-13.448421	-4.491834	0.000000	-10.000000	-0.216667	16.600000	29.166666	1023.000000	1023.000000	2046.000000
8.520000	-0.050040	-29.573465	-1.326733	-10.894818	-13.309676	-4.042237	0.000000	-10.000000	-0.233333	17.816668	34.666668	1023.000000	1023.000000	2046.000000
8.540000	-0.048776	-28.826799	-1.401300	-10.551296	-13.077166	-3.797037	0.000000	-10.000000	-0.241667	18.783333	38.500000	1023.000000	1023.000000	2046.000000
8.560000	-0.047401	-28.014057	-1.366287	-10.056767	-13.028346	-3.562657	0.000000	-10.000000	-0.250000	19.383333	42.500000	1023.000000	1023.000000	2046.000000
8.580000	-0.046817	-27.668619	-1.555249	-9.626024	-12.891036	-3.596309	0.000000	-10.000000	-0.300000	20.466667	48.833332	1023.000000	1023.000000	2046.000000
8.600000	-0.047177	-27.881891	-1.926107	-9.150348	-12.923188	-3.882247	0.000000	-10.000000	-0.350000	21.549999	55.166668	1023.000000	1023.000000	2046.000000
8.620000	-0.048851	-28.871222	-2.532884	-8.958737	-13.041326	-4.338274	0.000000	-10.000000	-0.400000	23.250000	64.666664	1023.000000	1023.000000	2046.000000
8.640000	-0.050292	-29.722742	-3.232491	-8.786216	-13.187653	-4.516383	0.000000	-10.000000	-0.400000	24.000000	69.833336	1023.000000	1023.000000	2046.000000
8.660000	-0.050982	-30.130526	-3.644594	-8.692451	-13.287266	-4.506214	0.000000	-10.000000	-0.425000	25.133333	80.333336	1023.000000	1023.000000	2046.000000
8.680000	-0.050962	-30.118734	-4.153690	-8.323442	-13.221327	-4.420276	0.000000	-10.000000	-0.441667	25.916666	88.500000	1023.000000	1023.000000	2046.000000
8.700000	-0.050156	-29.642366	-4.289761	-8.009027	-13.209571	-4.134006	0.000000	-10.000000	-0.483333	26.816668	99.666664	1023.000000	1023.000000	2046.000000
8.720000	-0.049533	-29.274103	-4.574113	-7.608589	-13.118221	-3.973181	0.000000	-10.000000	-0.500000	27.333334	105.500000	1023.000000	1023.000000	2046.000000
8.740000	-0.048234	-28.506033	-4.603713	-7.246361	-13.075583	-3.580377	0.000000	-10.000000	-0.533333	27.983334	114.500000	1023.000000	1023.000000	2046.000000
8.760000	-0.047230	-27.912941	-4.773415	-6.888425	-12.985439	-3.265662	0.000000	-10.000000	-0.558333	28.600000	123.833336	1023.000000	1023.000000	2046.000000
8.780000	-0.045761	-27.044636	-4.847468	-6.436563	-12.910540	-2.850066	0.000000	-10.000000	-0.583333	29.216667	133.166672	1023.000000	1023.000000	2046.000000
8.800000	-0.044406	-26.243734	-4.868074	-6.056739	-12.829931	-2.488990	0.000000	-10.000000	-0.600000	29.750000	143.166672	1023.000000	1023.000000	2046.000000
8.820000	-0.042852	-25.325558	-4.964433	-5.561962	-12.710150	-2.089013	0.000000	-10.000000	-0.600000	30.200001	149.833328	1023.000000	1023.000000	2046.000000
8.840000	-0.040895	-24.168995	-4.786279	-5.195021	-12.634815	-1.552880	0.000000	-10.000000	-0.591667	30.600000	159.833328	1023.000000	1023.000000	2046.000000
8.860000	-0.039197	-23.165298	-4.668980	-4.893981	-12.444498	-1.157839	0.000000	-10.000000	-0.608333	30.799999	166.500000	1023.000000	1023.000000	2046.000000
8.880000	-0.037079	-21.913509	-4.417599	-4.708410	-12.213969	-0.573531	0.000000	-10.000000	-0.625000	31.083334	176.500000	1023.000000	1023.000000	2046.000000
8.900000	-0.034828	-20.583294	-4.014955	-4.560066	-11.909650	-0.098624	0.000000	-10.000000	-0.650000	31.566668	190.166672	1023.000000	1023.000000	2046.000000
8.920000	-0.032960	-19.479271	-3.632172	-4.536973	-11.640592	0.330466	0.000000	-10.000000	-0.650000	31.666668	204.166672	1023.000000	1023.000000	2046.000000
8.940000	-0.031319	-18.509418	-3.204790	-4.639999	-11.416920	0.752289	0.000000	-10.000000	-0.650000	31.683334	214.833328	1023.000000	1023.000000	2046.000000
8.960000	-0.030006	-17.733353	-2.770034	-4.888983	-11.145839	1.071504	0.000000	-10.000000	-0.633333	31.333334	221.833328	1023.000000	1023.000000	2046.000000
8.980000	-0.029231	-17.275606	-2.528727	-4.983007	-10.888755	1.124882	0.000000	-10.000000	-0.608333	31.050001	232.166672	1023.000000	1023.000000	2046.000000
9.000000	-0.028590	-16.896820	-2.224867	-5.108315	-10.750327	1.186688	0.000000	-10.000000	-0.583333	30.766666	242.500000	1023.000000	1023.000000	2046.000000
9.020000	-0.028497	-16.841850	-2.184305	-5.240710	-10.626288	1.209453	0.000000	-10.000000	-0.575000	30.433334	253.000000	1023.000000	1023.000000	2046.000000
9.040000	-0.028054	-16.579865	-2.123776	-5.221903	-10.509305	1.275120	0.000000	-10.000000	-0.591667	30.283333	260.000000	1023.000000	1023.000000	2046.000000
9.060000	-0.027262	-16.112005	-1.919393	-5.139215	-10.400024	1.346628	0.000000	-10.000000	-0.616667	30.116667	270.333344	1023.000000	1023.000000	2046.000000
9.080000	-0.026337	-15.565022	-1.761745	-4.930948	-10.314324	1.441995	0.000000	-10.000000	-0.633333	30.283333	280.500000	1023.000000	1023.000000	2046.000000
9.100000	-0.025011	-14.781681	-1.487225	-4.732615	-10.296381	1.734540	0.000000	-10.000000	-0.625000	30.250000	290.500000	1023.000000	1023.000000	2046.000000
9.120000	-0.023235	-13.731926	-1.284587	-4.377044	-10.079372	2.009079	0.000000	-10.000000	-0.625000	30.250000	300.500000	1023.000000	1023.000000	2046.000000
9.140000	-0.021100	-12.470238	-0.926698	-4.054783	-9.994326	2.505569	0.000000	-10.000000	-0.633333	30.133333	310.500000	1023.000000	1023.000000	2046.000000
9.160000	-0.018597	-10.991028	-0.605576	-3.626118	-9.690402	2.931068	0.000000	-10.000000	-0.641667	30.150002	323.833344	1023.000000	1023.000000	2046.000000
9.180000	-0.016032	-9.474778	-0.236485	-3.185846	-9.462819	3.410371	0.000000	-10.000000	-0.633333	30.150002	333.833344	1023.000000	1023.000000	2046.000000
9.200000	-0.013576	-8.023580	0.087112	-2.731508	-9.211228	3.832045	0.000000	-10.000000	-0.616667	30.350000	343.833344	1023.000000	1023.000000	2046.000000
9.220000	-0.011068	-6.541047	0.383900	-2.194476	-8.932270	4.201799	0.000000	-10.000000	-0.608333	30.350000	350.500000	1023.000000	1023.000000	2046.000000
9.240000	-0.008761	-5.177847	0.725640	-1.770977	-8.809239	4.676729	0.000000	-10.000000	-0.608333	30.216667	363.833344	1023.000000	1023.000000	2046.000000
9.260000	-0.006364	-3.761407	0.954839	-1.279927	-8.496405	5.060085	0.000000	-10.000000	-0.616667	29.933334	373.833344	1023.000000	1023.000000	2046.000000
9.280000	-0.004122	-2.436384	1.222327	-0.804464	-8.344007	5.489761	0.000000	-10.000000	-0.625000	29.916668	383.833344	1023.000000	1023.000000	2046.000000
9.300000	-0.002022	-1.195265	1.448195	-0.352096	-8.144398	5.853033	0.000000	-10.000000	-0.625000	30.050001	390.500000	1023.000000	1023.000000	2046.000000
9.320000	0.000093	0.054798	1.625203	0.055349	-7.897092	6.271338	0.000000	-10.000000	-0.616667	30.333334	400.666656	1023.000000	1023.000000	2046.000000
9.340000	0.001964	1.160776	1.860388	0.448548	-7.826564	6.678405	0.000000	-10.000000	-0.600000	30.366667	411.000000	1023.000000	1023.000000	2046.000000
9.360000	0.003817	2.255940	1.984715	0.876656	-7.603959	6.998527	0.000000	-10.000000	-0.600000	30.283333	421.333344	1023.000000	1023.000000	2046.000000
9.380000	0.005657	3.343245	2.178460	1.271385	-7.494892	7.388292	0.000000	-10.000000	-0.583333	29.933334	434.833344	1023.000000	1023.000000	2046.000000
9.400000	0.007292	4.309377	2.292242	1.643501	-7.328978	7.702612	0.000000	-10.000000	-0.575000	29.716667	444.833344	1023.000000	1023.000000	2046.000000
9.420000	0.009080	5.366325	2.442027	2.096264	-7.165395	7.993429	0.000000	-10.000000	-0.566667	29.550001	454.833344	1023.000000	1023.000000	2046.000000
9.440000	0.010649	6.293565	2.600775	2.406104	-7.084870	8.371556	0.000000	-10.000000	-0.591667	29.600000	461.500000	1023.000000	1023.000000	2046.000000
9.460000	0.012292	7.264760	2.698708	2.824240	-6.890188	8.632001	0.000000	-10.000000	-0.608333	29.533333	471.500000	1023.000000	1023.000000	2046.000000
9.480000	0.014014	8.282089	2.897971	3.202041	-6.786791	8.968868	0.000000	-10.000000	-0.591667	29.450001	481.333344	1023.000000	1023.000000	2046.000000
9.500000	0.015000	8.865214	2.970798	3.449114	-6.724531	9.169832	0.000000	-10.000000	-0.566667	29.200001	491.000000	1023.000000	1023.000000	2046.000000
9.520000	0.016030	9.473869	2.971958	3.760091	-6.528508	9.270329	0.000000	-10.000000	-0.558333	28.966667	500.666656	1023.000000	1023.000000	2046.000000
9.540000	0.016359	9.668370	2.937082	3.914008	-6.579349	9.396629	0.000000	-10.000000	-0.558333	28.700001	510.333344	1023.000000	1023.000000	2046.000000
9.560000	0.017310	10.230189	2.918905	4.280999	-6.488647	9.518933	0.000000	-10.000000	-0.550000	28.350000	520.000000	1023.000000	1023.000000	2046.000000
9.580000	0.019116	11.297584	3.057496	4.678476	-6.354959	9.916571	0.000000	-10.000000	-0.525000	28.116667	529.500000	1023.000000	1023.000000	2046.000000
9.600000	0.020666	12.213434	3.111925	4.997240	-6.208652	10.312921	0.000000	-10.000000	-0.500000	27.716667	539.000000	1023.000000	1023.000000	2046.000000
9.620000	0.022858	13.509259	3.342838	5.587069	-5.999236	10.578588	0.000000	-10.000000	-0.483333	27.400000	548.333313	1023.000000	1023.000000	2046.000000
9.640000	0.024253	14.333592	3.460639	5.911216	-5.970520	10.932257	0.000000	-10.000000	-0.466667	26.766666	557.500000	1023.000000	1023.000000	2046.000000
9.660000	0.025871	15.289756	3.516465	6.472193	-5.733350	11.034448	0.000000	-10.000000	-0.458333	26.150000	566.500000	1023.000000	1023.000000	2046.000000
9.680000	0.026364	15.580901	3.557930	6.844928	-5.763556	10.941599	0.000000	-10.000000	-0.450000	25.633333	575.333313	1023.000000	1023.000000	2046.000000
9.700000	0.026307	15.547286	3.339456	7.277031	-5.713732	10.644530	0.000000	-10.000000	-0.450000	25.133333	584.000000	1023.000000	1023.000000	2046.000000
9.720000	0.025660	15.165271	3.070987	7.660268	-5.858685	10.292701	0.000000	-10.000000	-0.433333	24.983334	592.500000	1023.000000	1023.000000	2046.000000
9.740000	0.023845	14.092299	2.449422	7.916965	-6.062129	9.788040	0.000000	-10.000000	-0.400000	24.400000	600.833313	1023.000000	1023.000000	2046.000000
9.760000	0.022678	13.402907	2.013619	8.123918	-6.227052	9.492423	0.000000	-10.000000	-0.350000	23.766666	609.000000	1023.000000	1023.000000	2046.000000
9.780000	0.021523	12.720048	1.564817	8.158948	-6.378036	9.374321	0.000000	-10.000000	-0.291667	22.683334	617.000000	1023.000000	1023.000000	2046.000000
9.800000	0.021832	12.902652	1.294851	8.493633	-6.285200	9.399367	0.000000	-10.000000	-0.275000	21.566668	624.833313	1023.000000	1023.000000	2046.000000
9.820000	0.021950	12.972200	1.145240	8.706430	-6.377819	9.498348	0.000000	-10.000000	-0.275000	20.650000	632.333313	1023.000000	1023.000000	2046.000000
9.840000	0.022488	13.290537	0.931335	9.130807	-6.301590	9.529985	0.000000	-10.000000	-0.283333	20.200001	639.333313	1023.000000	1023.000000	2046.000000
9.860000	0.023275	13.755385	0.935948	9.443205	-6.329748	9.705979	0.000000	-10.000000	-0.250000	19.750000	646.166687	1023.000000	1023.000000	2046.000000
9.880000	0.023755	14.039229	0.780217	9.750671	-6.354956	9.863297	0.000000	-10.000000	-0.216667	19.350000	652.833313	1023.000000	1023.000000	2046.000000
9.900000	0.025052	14.805452	0.793508	10.167892	-6.281104	10.125157	0.000000	-10.000000	-0.200000	18.566668	659.333313	1023.000000	1023.000000	2046.000000
9.920000	0.025614	15.137690	0.754293	10.448821	-6.389807	10.324383	0.000000	-10.000000	-0.200000	18.100000	665.500000	1023.000000	1023.000000	2046.000000
9.940000	0.027225	16.090084	0.747340	10.942005	-6.237473	10.638212	0.000000	-10.000000	-0.200000	17.650000	671.500000	1023.000000	1023.000000	2046.000000
9.960000	0.027902	16.490139	0.817346	11.145366	-6.390887	10.918314	0.000000	-10.000000	-0.200000	17.333334	677.500000	1023.000000	1023.000000	2046.000000
9.980000	0.029428	17.391695	0.827617	11.413979	-6.102605	11.252704	0.000000	-10.000000	-0.200000	17.283333	683.500000	1023.000000	1023.000000	2046.000000
10.000000	0.030298	17.905918	0.999854	11.300322	-6.136785	11.742527	0.000000	-10.000000	-0.191667	17.016666	689.500000	1023.000000	1023.000000	2046.000000
10.020000	0.031917	18.863081	1.121694	11.501821	-5.808271	12.047838	0.000000	-10.000000	-0.191667	17.083334	695.166687	1023.000000	1023.000000	2046.000000
10.040000	0.033093	19.558039	1.466265	11.378906	-5.767855	12.480721	0.000000	-10.000000	-0.191667	17.150000	700.833313	1023.000000	1023.000000	2046.000000
10.060000	0.034213	20.219828	1.571783	11.342525	-5.437762	12.743281	0.000000	-10.000000	-0.200000	17.583334	706.500000	1023.000000	1023.000000	2046.000000
10.080000	0.034734	20.527821	1.896111	10.898020	-5.345609	13.079298	0.000000	-10.000000	-0.200000	17.650000	712.500000	1023.000000	1023.000000	2046.000000
10.100000	0.034706	20.511513	1.968710	10.642645	-5.146108	13.046265	0.000000	-10.000000	-0.200000	17.400000	718.500000	1023.000000	1023.000000	2046.000000
10.120000	0.034939	20.649109	2.190549	10.352164	-5.031879	13.138274	0.000000	-10.000000	-0.216667	17.150000	724.166687	1023.000000	1023.000000	2046.000000
10.140000	0.034268	20.252508	2.102001	10.035234	-4.987168	13.102440	0.000000	-10.000000	-0.233333	17.066666	729.833313	1023.000000	1023.000000	2046.000000
10.160000	0.034471	20.372326	2.187561	9.853150	-4.898089	13.229704	0.000000	-10.000000	-0.233333	17.350000	735.500000	1023.000000	1023.000000	2046.000000
10.180000	0.034133	20.172581	2.200055	9.713315	-4.951864	13.211075	0.000000	-10.000000	-0.216667	17.433332	741.500000	1023.000000	1023.000000	2046.000000
10.200000	0.035176	20.789261	2.394149	9.804031	-4.770341	13.361421	0.000000	-10.000000	-0.200000	17.450001	747.166687	1023.000000	1023.000000	2046.000000
10.220000	0.035590	21.033407	2.539413	9.818479	-4.877722	13.553238	0.000000	-10.000000	-0.200000	17.200001	752.833313	1023.000000	1023.000000	2046.000000
10.240000	0.037481	22.151339	2.751606	10.191440	-4.578777	13.787069	0.000000	-10.000000	-0.200000	17.200001	758.500000	1023.000000	1023.000000	2046.000000
10.260000	0.038689	22.865196	3.085548	10.297875	-4.612982	14.094756	0.000000	-10.000000	-0.191667	17.299999	764.500000	1023.000000	1023.000000	2046.000000
10.280000	0.040937	24.193993	3.371631	10.748136	-4.311080	14.385304	0.000000	-10.000000	-0.175000	17.233334	770.333313	1023.000000	1023.000000	2046.000000
10.300000	0.042575	25.161596	3.704359	10.906426	-4.241675	14.792486	0.000000	-10.000000	-0.158333	17.000000	776.000000	1023.000000	1023.000000	2046.000000
10.320000	0.044674	26.402193	3.917852	11.374549	-3.908250	15.018042	0.000000	-10.000000	-0.141667	16.466667	781.666687	1023.000000	1023.000000	2046.000000
10.340000	0.046491	27.476406	4.302282	11.558685	-3.827363	15.442802	0.000000	-10.000000	-0.141667	16.233334	787.166687	1023.000000	1023.000000	2046.000000
10.360000	0.048049	28.397039	4.396582	11.975273	-3.562043	15.587228	0.000000	-10.000000	-0.133333	15.700001	792.666687	1023.000000	1023.000000	2046.000000
10.380000	0.049619	29.325079	4.742803	12.173545	-3.490893	15.899624	0.000000	-10.000000	-0.141667	15.483334	798.000000	1023.000000	1023.000000	2046.000000
10.400000	0.050941	30.106016	4.866127	12.493855	-3.314521	16.060556	0.000000	-10.000000	-0.141667	14.900001	803.333313	1023.000000	1023.000000	2046.000000
10.420000	0.052215	30.859020	5.136311	12.605784	-3.264819	16.381742	0.000000	-10.000000	-0.141667	14.516666	808.500000	1023.000000	1023.000000	2046.000000
10.440000	0.053235	31.461603	5.182570	12.889552	-3.098482	16.487963	0.000000	-10.000000	-0.133333	13.866667	813.333313	1023.000000	1023.000000	2046.000000
10.460000	0.054359	32.125961	5.407372	13.030557	-3.045724	16.733755	0.000000	-10.000000	-0.116667	13.433333	818.166687	1023.000000	1023.000000	2046.000000
10.480000	0.055251	32.653545	5.435828	13.262798	-2.933657	16.888577	0.000000	-10.000000	-0.108333	12.800000	822.666687	1023.000000	1023.000000	2046.000000
10.500000	0.056327	33.289520	5.623774	13.358919	-2.849325	17.156153	0.000000	-10.000000	-0.091667	12.300000	827.000000	1023.000000	1023.000000	2046.000000
10.520000	0.057070	33.728333	5.663934	13.592758	-2.763983	17.235622	0.000000	-10.000000	-0.075000	11.766666	831.000000	1023.000000	1023.000000	2046.000000
10.540000	0.057927	34.235004	5.804889	13.678443	-2.614779	17.366451	0.000000	-10.000000	-0.058333	11.500000	835.000000	1023.000000	1023.000000	2046.000000
10.560000	0.057850	34.189159	5.815212	13.743014	-2.669256	17.300186	0.000000	-10.000000	-0.058333	11.200000	839.000000	1023.000000	1023.000000	2046.000000
10.580000	0.057986	34.269741	5.775715	13.793257	-2.577498	17.278267	0.000000	-10.000000	-0.050000	10.933333	843.000000	1023.000000	1023.000000	2046.000000
10.600000	0.057964	34.256756	5.785928	13.906765	-2.696584	17.260649	0.000000	-10.000000	-0.050000	10.650001	846.666687	1023.000000	1023.000000	2046.000000
10.620000	0.058989	34.862213	5.816480	14.082106	-2.470830	17.434458	0.000000	-10.000000	-0.041667	10.250000	850.333313	1023.000000	1023.000000	2046.000000
10.640000	0.059353	35.077904	5.916925	14.205770	-2.575574	17.530781	0.000000	-10.000000	-0.033333	9.683333	853.666687	1023.000000	1023.000000	2046.000000
10.660000	0.060713	35.881603	6.036072	14.480225	-2.373796	17.739103	0.000000	-10.000000	-0.016667	8.816667	857.166687	1023.000000	1023.000000	2046.000000
10.680000	0.061271	36.211052	6.183856	14.604174	-2.457180	17.880203	0.000000	-10.000000	0.000000	7.950000	860.166687	1023.000000	1023.000000	2046.000000
10.700000	0.061885	36.573765	6.128840	14.849453	-2.243080	17.838551	0.000000	-10.000000	0.000000	7.016667	863.000000	1023.000000	1023.000000	2046.000000
10.720000	0.061544	36.372326	6.132380	14.981616	-2.403350	17.661680	0.000000	-10.000000	0.000000	6.116667	865.333313	1023.000000	1023.000000	2046.000000
10.740000	0.060821	35.945400	5.930161	15.194730	-2.365427	17.185940	0.000000	-10.000000	0.000000	5.283333	867.500000	1023.000000	1023.000000	2046.000000
10.760000	0.058604	34.635139	5.676328	15.132367	-2.671971	16.498415	0.000000	-10.000000	0.000000	4.466667	869.500000	1023.000000	1023.000000	2046.000000
10.780000	0.055273	32.666534	4.962714	15.021777	-2.919595	15.601639	0.000000	-10.000000	0.008333	3.083333	871.166687	1023.000000	1023.000000	2046.000000
10.800000	0.052552	31.058470	4.434078	14.806677	-3.281925	15.099638	0.000000	-10.000000	0.025000	1.283333	872.333313	1023.000000	1023.000000	2046.000000
10.820000	0.050581	29.893362	3.940437	14.737146	-3.503050	14.718828	0.000000	-10.000000	0.025000	-0.700000	872.833313	1023.000000	1023.000000	2046.000000
10.840000	0.049737	29.394585	3.573824	14.795022	-3.520164	14.545903	0.000000	-10.000000	0.016667	-1.833333	873.000000	1023.000000	1023.000000	2046.000000
10.860000	0.048987	28.951309	3.392951	14.823867	-3.757812	14.492302	0.000000	-10.000000	0.000000	-2.433333	873.000000	1023.000000	1023.000000	2046.000000
10.880000	0.048635	28.743435	3.099293	15.068516	-3.718520	14.294147	0.000000	-10.000000	0.000000	-2.666667	873.000000	1023.000000	1023.000000	2046.000000
10.900000	0.048282	28.534765	3.094667	15.121422	-4.013189	14.331865	0.000000	-10.000000	0.008333	-2.883333	873.000000	1023.000000	1023.000000	2046.000000
10.920000	0.048147	28.454865	2.837864	15.302511	-3.936832	14.251321	0.000000	-10.000000	0.008333	-3.183333	873.000000	1023.000000	1023.000000	2046.000000
10.940000	0.048296	28.543144	2.912771	15.452491	-4.150828	14.328712	0.000000	-10.000000	0.016667	-3.600000	873.000000	1023.000000	1023.000000	2046.000000
10.960000	0.048235	28.506651	2.742089	15.620313	-4.167819	14.312070	0.000000	-10.000000	0.008333	-4.150000	873.000000	1023.000000	1023.000000	2046.000000
10.980000	0.048768	28.821646	2.691567	15.856287	-4.130661	14.404454	0.000000	-10.000000	0.016667	-4.616667	873.000000	1023.000000	1023.000000	2046.000000
11.000000	0.048755	28.814180	2.759356	15.838633	-4.334258	14.550448	0.000000	-10.000000	0.008333	-4.716667	873.000000	1023.000000	1023.000000	2046.000000
11.020000	0.048926	28.915148	2.600472	15.780046	-4.137077	14.671708	0.000000	-10.000000	0.008333	-4.450000	873.000000	1023.000000	1023.000000	2046.000000
11.040000	0.049298	29.135159	2.826317	15.558937	-4.221948	14.971852	0.000000	-10.000000	0.000000	-4.033333	873.000000	1023.000000	1023.000000	2046.000000
11.060000	0.049562	29.290884	2.827172	15.308711	-4.040172	15.195173	0.000000	-10.000000	0.016667	-3.733333	873.000000	1023.000000	1023.000000	2046.000000
11.080000	0.050227	29.684130	3.113225	15.128917	-3.938740	15.380728	0.000000	-10.000000	0.016667	-3.583333	873.000000	1023.000000	1023.000000	2046.000000
11.100000	0.049819	29.442806	3.263864	14.581046	-3.909783	15.507679	0.000000	-10.000000	0.025000	-3.650000	873.000000	1023.000000	1023.000000	2046.000000
11.120000	0.049299	29.135664	3.281720	14.107217	-3.676533	15.423262	0.000000	-10.000000	0.025000	-4.350000	873.000000	1023.000000	1023.000000	2046.000000
11.140000	0.048266	28.525402	3.522630	13.470953	-3.803169	15.334989	0.000000	-10.000000	0.033333	-5.433333	869.500000	1023.000000	1023.000000	2046.000000
11.160000	0.046767	27.639009	3.276807	12.941624	-3.607208	15.027786	0.000000	-10.000000	0.041667	-6.683333	860.333313	1023.000000	1023.000000	2046.000000
11.180000	0.045448	26.859842	3.368299	12.356026	-3.796790	14.932307	0.000000	-10.000000	0.041667	-7.316667	851.166687	1023.000000	1023.000000	2046.000000
11.200000	0.043725	25.841415	3.221479	11.810635	-3.834240	14.643543	0.000000	-10.000000	0.050000	-7.600000	845.500000	1023.000000	1023.000000	2046.000000
11.220000	0.043081	25.460989	3.346449	11.444020	-3.843622	14.514142	0.000000	-10.000000	0.058333	-7.916667	844.666687	1023.000000	1023.000000	2046.000000
11.240000	0.042108	24.885923	3.429176	11.011643	-3.931703	14.376806	0.000000	-10.000000	0.058333	-8.416667	843.000000	1023.000000	1023.000000	2046.000000
11.260000	0.042231	24.958399	3.575371	10.964911	-3.859800	14.277917	0.000000	-10.000000	0.066667	-8.983334	840.166687	1023.000000	1023.000000	2046.000000
11.280000	0.042182	24.929617	3.839655	10.748020	-3.966912	14.308852	0.000000	-10.000000	0.058333	-9.300000	837.166687	1023.000000	1023.000000	2046.000000
11.300000	0.042997	25.411402	4.052608	10.805124	-3.756105	14.309774	0.000000	-10.000000	0.058333	-9.283334	833.000000	1023.000000	1023.000000	2046.000000
11.320000	0.043457	25.683306	4.449738	10.664911	-3.858202	14.426858	0.000000	-10.000000	0.050000	-9.233334	828.833313	1023.000000	1023.000000	2046.000000
11.340000	0.044268	26.162233	4.540598	10.815541	-3.544772	14.350867	0.000000	-10.000000	0.050000	-9.116667	825.666687	1023.000000	1023.000000	2046.000000
11.360000	0.044880	26.524290	4.936882	10.663519	-3.605978	14.529868	0.000000	-10.000000	0.058333	-9.166667	823.500000	1023.000000	1023.000000	2046.000000
11.380000	0.045499	26.889797	5.007488	10.758601	-3.325654	14.449362	0.000000	-10.000000	0.075000	-9.166667	821.500000	1023.000000	1023.000000	2046.000000
11.400000	0.045877	27.113224	5.405234	10.656670	-3.455707	14.507030	0.000000	-10.000000	0.091667	-9.233334	818.500000	1023.000000	1023.000000	2046.000000
11.420000	0.045949	27.155582	5.361112	10.666615	-3.208257	14.336113	0.000000	-10.000000	0.091667	-9.333334	815.500000	1023.000000	1023.000000	2046.000000
11.440000	0.046322	27.376297	5.703942	10.578645	-3.301892	14.395604	0.000000	-10.000000	0.091667	-9.566667	812.333313	1023.000000	1023.000000	2046.000000
11.460000	0.046000	27.186131	5.645778	10.465517	-3.209281	14.284116	0.000000	-10.000000	0.091667	-9.950000	809.166687	1023.000000	1023.000000	2046.000000
11.480000	0.046061	27.222151	5.788310	10.427795	-3.224797	14.230843	0.000000	-10.000000	0.100000	-10.466667	805.666687	1023.000000	1023.000000	2046.000000
11.500000	0.045544	26.916365	5.837893	10.188786	-3.294533	14.184218	0.000000	-10.000000	0.091667	-11.083333	802.333313	1023.000000	1023.000000	2046.000000
11.520000	0.045364	26.810234	5.834293	10.175611	-3.208652	14.008984	0.000000	-10.000000	0.091667	-11.650000	798.666687	1023.000000	1023.000000	2046.000000
11.540000	0.045251	26.743109	6.165749	9.952984	-3.393695	14.018072	0.000000	-10.000000	0.091667	-12.216666	795.000000	1023.000000	1023.000000	2046.000000
11.560000	0.045380	26.819336	6.141598	9.945623	-3.197546	13.929660	0.000000	-10.000000	0.108333	-12.900000	790.833313	1023.000000	1023.000000	2046.000000
11.580000	0.045468	26.871832	6.432948	9.763214	-3.380180	14.055849	0.000000	-10.000000	0.125000	-13.683333	786.500000	1023.000000	1023.000000	2046.000000
11.600000	0.044810	26.482615	6.247737	9.678026	-3.266276	13.823128	0.000000	-10.000000	0.175000	-14.600000	781.833313	1023.000000	1023.000000	2046.000000
11.620000	0.044287	26.173479	6.427759	9.407400	-3.480514	13.818834	0.000000	-10.000000	0.208333	-15.633333	776.833313	1023.000000	1023.000000	2046.000000
11.640000	0.043452	25.680279	6.272009	9.086862	-3.398547	13.719954	0.000000	-10.000000	0.250000	-16.966667	771.666687	1023.000000	1023.000000	2046.000000
11.660000	0.042625	25.191231	6.411316	8.872271	-3.637305	13.544949	0.000000	-10.000000	0.283333	-18.466667	766.000000	1023.000000	1023.000000	2046.000000
11.680000	0.042264	24.977905	6.457130	8.694632	-3.608096	13.434237	0.000000	-10.000000	0.341667	-20.016666	759.833313	1023.000000	1023.000000	2046.000000
11.700000	0.041711	24.651161	6.527971	8.534277	-3.678877	13.267791	0.000000	-10.000000	0.383333	-21.400000	753.000000	1023.000000	1023.000000	2046.000000
11.720000	0.040143	23.724550	6.382296	8.260841	-3.804446	12.885859	0.000000	-10.000000	0.408333	-22.716667	745.833313	1023.000000	1023.000000	2046.000000
11.740000	0.038654	22.844503	6.168428	8.273655	-3.987768	12.390190	0.000000	-10.000000	0.441667	-23.600000	738.333313	1023.000000	1023.000000	2046.000000
11.760000	0.036666	21.669376	5.872876	8.205812	-4.268229	11.858919	0.000000	-10.000000	0.466667	-23.966667	730.333313	1023.000000	1023.000000	2046.000000
11.780000	0.033692	19.911949	5.280800	8.219746	-4.561829	10.973231	0.000000	-10.000000	0.491667	-24.066668	722.166687	1023.000000	1023.000000	2046.000000
11.800000	0.029977	17.716673	4.652366	7.875923	-5.070513	10.258898	0.000000	-10.000000	0.491667	-24.250000	714.000000	1023.000000	1023.000000	2046.000000
11.820000	0.026751	15.809794	3.923018	7.736870	-5.380782	9.530688	0.000000	-10.000000	0.500000	-24.550001	706.000000	1023.000000	1023.000000	2046.000000
11.840000	0.024442	14.444959	3.492353	7.433758	-5.711385	9.230233	0.000000	-10.000000	0.500000	-24.633333	698.000000	1023.000000	1023.000000	2046.000000
11.860000	0.022491	13.292171	3.011286	7.434660	-5.898550	8.744774	0.000000	-10.000000	0.491667	-24.500000	690.000000	1023.000000	1023.000000	2046.000000
11.880000	0.021117	12.479916	2.764615	7.292021	-6.175829	8.599110	0.000000	-10.000000	0.475000	-24.250000	682.000000	1023.000000	1023.000000	2046.000000
11.900000	0.019778	11.688526	2.446475	7.370661	-6.334962	8.206352	0.000000	-10.000000	0.458333	-24.233334	674.000000	1023.000000	1023.000000	2046.000000
11.920000	0.018780	11.099120	2.322513	7.268131	-6.638906	8.147383	0.000000	-10.000000	0.458333	-24.133333	665.666687	1023.000000	1023.000000	2046.000000
11.940000	0.017855	10.552063	2.081307	7.309829	-6.761359	7.922285	0.000000	-10.000000	0.466667	-24.300001	657.333313	1023.000000	1023.000000	2046.000000
11.960000	0.017197	10.163223	2.018426	7.205871	-7.029601	7.968526	0.000000	-10.000000	0.475000	-24.316668	649.000000	1023.000000	1023.000000	2046.000000
11.980000	0.016410	9.698446	1.776676	7.252280	-7.083036	7.752526	0.000000	-10.000000	0.483333	-24.533333	641.000000	1023.000000	1023.000000	2046.000000
12.000000	0.015868	9.377865	1.706471	7.156515	-7.279705	7.794583	0.000000	-10.000000	0.491667	-24.783333	633.000000	1023.000000	1023.000000	2046.000000
12.020000	0.015014	8.873114	1.605780	6.921318	-7.372769	7.718784	0.000000	-10.000000	0.500000	-25.000000	624.833313	1023.000000	1023.000000	2046.000000
12.040000	0.014195	8.389467	1.610562	6.497850	-7.477772	7.758827	0.000000	-10.000000	0.500000	-25.316668	616.500000	1023.000000	1023.000000	2046.000000
12.060000	0.013459	7.954474	1.736538	5.844285	-7.492374	7.866025	0.000000	-10.000000	0.508333	-25.716667	608.000000	1023.000000	1023.000000	2046.000000
12.080000	0.013091	7.737076	1.902661	5.361911	-7.412401	7.884904	0.000000	-10.000000	0.525000	-26.333334	599.333313	1023.000000	1023.000000	2046.000000
12.100000	0.012110	7.157177	2.153097	4.620663	-7.406205	7.789621	0.000000	-10.000000	0.541667	-26.966667	590.500000	1023.000000	1023.000000	2046.000000
12.120000	0.010625	6.279128	2.250231	3.849553	-7.386121	7.565464	0.000000	-10.000000	0.566667	-27.333334	581.500000	1023.000000	1023.000000	2046.000000
12.140000	0.008856	5.233608	2.469287	2.876975	-7.442454	7.329800	0.000000	-10.000000	0.566667	-27.700001	572.500000	1023.000000	1023.000000	2046.000000
12.160000	0.006766	3.998656	2.563909	1.937932	-7.476266	6.973080	0.000000	-10.000000	0.566667	-27.783333	563.333313	1023.000000	1023.000000	2046.000000
12.180000	0.004760	2.813337	2.724539	1.032750	-7.552266	6.608314	0.000000	-10.000000	0.583333	-28.083334	554.000000	1023.000000	1023.000000	2046.000000
12.200000	0.002660	1.572291	2.690466	0.250454	-7.584117	6.215488	0.000000	-10.000000	0.608333	-27.866667	544.500000	1023.000000	1023.000000	2046.000000
12.220000	0.000832	0.491891	2.824809	-0.560023	-7.664948	5.892054	0.000000	-10.000000	0.633333	-28.000000	535.166687	1023.000000	1023.000000	2046.000000
12.240000	-0.000987	-0.583554	2.831672	-1.196385	-7.743776	5.524934	0.000000	-10.000000	0.616667	-27.866667	525.833313	1023.000000	1023.000000	2046.000000
12.260000	-0.002453	-1.449784	2.969930	-1.775787	-7.871540	5.227613	0.000000	-10.000000	0.608333	-27.883333	516.666687	1023.000000	1023.000000	2046.000000
12.280000	-0.003416	-2.018853	3.013558	-2.101356	-7.941058	5.010003	0.000000	-10.000000	0.583333	-27.683334	507.333344	1023.000000	1023.000000	2046.000000
12.300000	-0.004252	-2.512830	3.191242	-2.467191	-8.011580	4.774700	0.000000	-10.000000	0.583333	-27.666668	498.166656	1023.000000	1023.000000	2046.000000
12.320000	-0.004630	-2.736441	3.327043	-2.713323	-8.022700	4.672539	0.000000	-10.000000	0.583333	-27.650002	488.833344	1023.000000	1023.000000	2046.000000
12.340000	-0.005076	-3.000038	3.517763	-2.945655	-8.056228	4.484082	0.000000	-10.000000	0.583333	-27.516666	479.666656	1023.000000	1023.000000	2046.000000
12.360000	-0.005187	-3.065287	3.653693	-3.091741	-8.058508	4.431269	0.000000	-10.000000	0.566667	-26.966667	470.500000	1023.000000	1023.000000	2046.000000
12.380000	-0.005549	-3.279703	3.770989	-3.277479	-8.016981	4.243767	0.000000	-10.000000	0.550000	-26.850000	461.500000	1023.000000	1023.000000	2046.000000
12.400000	-0.005708	-3.373365	3.944433	-3.433426	-8.074596	4.190225	0.000000	-10.000000	0.533333	-26.550001	452.500000	1023.000000	1023.000000	2046.000000
12.420000	-0.006209	-3.669337	4.012420	-3.571858	-8.019121	3.909221	0.000000	-10.000000	0.533333	-26.416666	443.666656	1023.000000	1023.000000	2046.000000
12.440000	-0.006540	-3.864874	4.103788	-3.673183	-8.069349	3.773871	0.000000	-10.000000	0.533333	-26.033333	434.833344	1023.000000	1023.000000	2046.000000
12.460000	-0.007097	-4.194573	4.177447	-3.854048	-8.086596	3.568624	0.000000	-10.000000	0.541667	-25.933334	426.166656	1023.000000	1023.000000	2046.000000
12.480000	-0.007624	-4.506059	4.131881	-3.940094	-8.075893	3.378048	0.000000	-10.000000	0.533333	-25.866667	417.500000	1023.000000	1023.000000	2046.000000
12.500000	-0.008220	-4.857839	4.251864	-4.149270	-8.154224	3.193791	0.000000	-10.000000	0.525000	-25.750000	408.833344	1023.000000	1023.000000	2046.000000
12.520000	-0.009145	-5.404868	4.060717	-4.274005	-8.138795	2.947215	0.000000	-10.000000	0.516667	-25.566668	400.166656	1023.000000	1023.000000	2046.000000
12.540000	-0.009786	-5.783294	4.209447	-4.483031	-8.266191	2.756482	0.000000	-10.000000	0.508333	-25.450001	391.500000	1023.000000	1023.000000	2046.000000
12.560000	-0.010825	-6.397462	4.037179	-4.602105	-8.253599	2.421064	0.000000	-10.000000	0.491667	-25.216667	383.166656	1023.000000	1023.000000	2046.000000
12.580000	-0.011288	-6.670937	4.193234	-4.772837	-8.360617	2.269283	0.000000	-10.000000	0.491667	-25.200001	374.666656	1023.000000	1023.000000	2046.000000
12.600000	-0.012369	-7.309846	4.057518	-4.907218	-8.363206	1.903060	0.000000	-10.000000	0.491667	-25.116667	366.333344	1023.000000	1023.000000	2046.000000
12.620000	-0.012623	-7.460236	4.272179	-5.025333	-8.472874	1.765791	0.000000	-10.000000	0.500000	-25.183334	357.833344	1023.000000	1023.000000	2046.000000
12.640000	-0.013489	-7.972013	4.068151	-5.101029	-8.439124	1.499990	0.000000	-10.000000	0.500000	-25.066668	349.500000	1023.000000	1023.000000	2046.000000
12.660000	-0.014218	-8.402793	4.058449	-5.238986	-8.635456	1.413199	0.000000	-10.000000	0.500000	-25.016666	341.166656	1023.000000	1023.000000	2046.000000
12.680000	-0.015918	-9.407548	3.743395	-5.419481	-8.707868	0.976406	0.000000	-10.000000	0.500000	-24.916668	332.666656	1023.000000	1023.000000	2046.000000
12.700000	-0.017300	-10.224081	3.598925	-5.529373	-8.898276	0.604643	0.000000	-10.000000	0.500000	-24.866667	324.333344	1023.000000	1023.000000	2046.000000
12.720000	-0.019139	-11.311113	3.305649	-5.925205	-9.017041	0.325483	0.000000	-10.000000	0.491667	-24.766666	316.000000	1023.000000	1023.000000	2046.000000
12.740000	-0.020498	-12.114224	3.209340	-5.983343	-9.264318	-0.075903	0.000000	-10.000000	0.483333	-24.633333	308.000000	1023.000000	1023.000000	2046.000000
12.760000	-0.021124	-12.484412	3.068620	-6.091495	-9.245090	-0.216448	0.000000	-10.000000	0.483333	-24.450001	299.666656	1023.000000	1023.000000	2046.000000
12.780000	-0.021182	-12.518781	2.994197	-5.971498	-9.303819	-0.237661	0.000000	-10.000000	0.475000	-24.083334	291.333344	1023.000000	1023.000000	2046.000000
12.800000	-0.021867	-12.923416	2.843816	-5.994470	-9.298220	-0.474542	0.000000	-10.000000	0.483333	-23.833334	283.166656	1023.000000	1023.000000	2046.000000
12.820000	-0.022397	-13.236737	2.708761	-5.775015	-9.358131	-0.812352	0.000000	-10.000000	0.466667	-23.550001	275.500000	1023.000000	1023.000000	2046.000000
12.840000	-0.024133	-14.262584	2.341407	-5.616265	-9.472314	-1.515412	0.000000	-10.000000	0.450000	-23.350000	267.833344	1023.000000	1023.000000	2046.000000
12.860000	-0.026489	-15.654973	1.836631	-5.416912	-9.817511	-2.257181	0.000000	-10.000000	0.408333	-22.916668	260.000000	1023.000000	1023.000000	2046.000000
12.880000	-0.029929	-17.688248	1.057180	-5.563350	-10.134346	-3.047731	0.000000	-10.000000	0.375000	-22.100000	252.166672	1023.000000	1023.000000	2046.000000
12.900000	-0.032900	-19.443678	0.341744	-5.642036	-10.548286	-3.595099	0.000000	-10.000000	0.358333	-21.466667	244.666672	1023.000000	1023.000000	2046.000000
12.920000	-0.035369	-20.902884	-0.277268	-5.821868	-10.774153	-4.029594	0.000000	-10.000000	0.350000	-20.766666	237.500000	1023.000000	1023.000000	2046.000000
12.940000	-0.036935	-21.828348	-0.677588	-5.787588	-11.092033	-4.271138	0.000000	-10.000000	0.350000	-20.400000	230.500000	1023.000000	1023.000000	2046.000000
12.960000	-0.038433	-22.714144	-1.070192	-5.767042	-11.248616	-4.628295	0.000000	-10.000000	0.341667	-19.900000	223.666672	1023.000000	1023.000000	2046.000000
12.980000	-0.039280	-23.214628	-1.341818	-5.664049	-11.467136	-4.741626	0.000000	-10.000000	0.308333	-19.450001	217.000000	1023.000000	1023.000000	2046.000000
13.000000	-0.040218	-23.769012	-1.623381	-5.637961	-11.588102	-4.919569	0.000000	-10.000000	0.275000	-18.983334	210.666672	1023.000000	1023.000000	2046.000000
13.020000	-0.040760	-24.089319	-1.832512	-5.580101	-11.782387	-4.894320	0.000000	-10.000000	0.266667	-18.516666	204.500000	1023.000000	1023.000000	2046.000000
13.040000	-0.041352	-24.439011	-2.040573	-5.586815	-11.858509	-4.953113	0.000000	-10.000000	0.250000	-18.016666	198.500000	1023.000000	1023.000000	2046.000000
13.060000	-0.041691	-24.639359	-2.202734	-5.457747	-12.030895	-4.947981	0.000000	-10.000000	0.250000	-17.533333	192.500000	1023.000000	1023.000000	2046.000000
13.080000	-0.041765	-24.683062	-2.310912	-5.446131	-12.044966	-4.881052	0.000000	-10.000000	0.216667	-16.750000	186.500000	1023.000000	1023.000000	2046.000000
13.100000	-0.041929	-24.780201	-2.473266	-5.472731	-12.105456	-4.728748	0.000000	-10.000000	0.208333	-15.783334	180.833328	1023.000000	1023.000000	2046.000000
13.120000	-0.041819	-24.715090	-2.361021	-5.785140	-12.117183	-4.451746	0.000000	-10.000000	0.166667	-14.433333	175.500000	1023.000000	1023.000000	2046.000000
13.140000	-0.041551	-24.556564	-2.258867	-5.999074	-12.104353	-4.194269	0.000000	-10.000000	0.133333	-12.966667	170.666672	1023.000000	1023.000000	2046.000000
13.160000	-0.040944	-24.197962	-2.009000	-6.366552	-11.960550	-3.861859	0.000000	-10.000000	0.100000	-11.300000	166.166672	1023.000000	1023.000000	2046.000000
13.180000	-0.041009	-24.236574	-1.793945	-6.834413	-11.957879	-3.650337	0.000000	-10.000000	0.058333	-9.366667	162.333328	1023.000000	1023.000000	2046.000000
13.200000	-0.041307	-24.412636	-1.568627	-7.415284	-11.897516	-3.531208	0.000000	-10.000000	0.025000	-6.966667	159.166672	1023.000000	1023.000000	2046.000000
13.220000	-0.041894	-24.759562	-1.487512	-7.986867	-11.795971	-3.489211	0.000000	-10.000000	0.000000	-3.866667	157.166672	1023.000000	1023.000000	2046.000000
13.240000	-0.042568	-25.157797	-1.332511	-8.486421	-11.746692	-3.592174	0.000000	-10.000000	-0.008333	-0.400000	156.166672	1023.000000	1023.000000	2046.000000
13.260000	-0.043228	-25.547522	-1.305697	-8.902066	-11.687901	-3.651855	0.000000	-10.000000	-0.025000	2.750000	156.000000	1023.000000	1023.000000	2046.000000
13.280000	-0.043679	-25.814022	-1.280285	-9.232856	-11.691274	-3.609608	0.000000	-10.000000	-0.025000	5.733334	156.000000	1023.000000	1023.000000	2046.000000
13.300000	-0.043865	-25.924397	-1.285001	-9.419159	-11.603150	-3.617086	0.000000	-10.000000	-0.050000	8.350000	156.000000	1023.000000	1023.000000	2046.000000
13.320000	-0.043902	-25.946106	-1.151841	-9.582232	-11.753325	-3.458709	0.000000	-10.000000	-0.075000	10.983334	156.000000	1023.000000	1023.000000	2046.000000
13.340000	-0.043267	-25.570660	-1.099464	-9.555717	-11.563057	-3.352421	0.000000	-10.000000	-0.133333	12.966667	156.000000	1023.000000	1023.000000	2046.000000
13.360000	-0.042435	-25.078993	-0.937555	-9.469851	-11.612781	-3.058806	0.000000	-10.000000	-0.150000	14.550000	156.000000	1023.000000	1023.000000	2046.000000
13.380000	-0.041105	-24.292873	-0.759942	-9.294781	-11.498660	-2.739492	0.000000	-10.000000	-0.175000	15.883333	111.333336	1023.000000	1023.000000	2046.000000
13.400000	-0.039353	-23.257341	-0.531012	-9.013575	-11.320758	-2.391998	0.000000	-10.000000	-0.191667	17.016666	68.166664	1023.000000	1023.000000	2046.000000
13.420000	-0.037644	-22.247446	-0.246339	-8.802733	-11.218349	-1.980025	0.000000	-10.000000	-0.225000	18.133333	27.000000	1023.000000	1023.000000	2046.000000
13.440000	-0.035791	-21.152363	-0.022590	-8.483745	-11.021940	-1.624088	0.000000	-10.000000	-0.241667	18.950001	32.500000	1023.000000	1023.000000	2046.000000
13.460000	-0.033927	-20.051046	0.270374	-8.212164	-10.914788	-1.194469	0.000000	-10.000000	-0.266667	19.700001	38.666668	1023.000000	1023.000000	2046.000000
13.480000	-0.031950	-18.882318	0.431094	-7.864611	-10.615639	-0.833163	0.000000	-10.000000	-0.291667	20.383333	45.000000	1023.000000	1023.000000	2046.000000
13.500000	-0.030181	-17.837179	0.707136	-7.555339	-10.524381	-0.464596	0.000000	-10.000000	-0.308333	20.800001	51.666668	1023.000000	1023.000000	2046.000000
13.520000	-0.028407	-16.788263	0.818514	-7.219216	-10.239079	-0.148480	0.000000	-10.000000	-0.316667	21.100000	58.500000	1023.000000	1023.000000	2046.000000
13.540000	-0.026833	-15.858565	1.073044	-6.945865	-10.188409	0.202664	0.000000	-10.000000	-0.308333	21.100000	65.666664	1023.000000	1023.000000	2046.000000
13.560000	-0.025425	-15.026239	1.161678	-6.676692	-9.966485	0.455260	0.000000	-10.000000	-0.275000	21.100000	72.833336	1023.000000	1023.000000	2046.000000
13.580000	-0.024047	-14.211615	1.378407	-6.455147	-9.913828	0.778953	0.000000	-10.000000	-0.241667	20.733334	80.000000	1023.000000	1023.000000	2046.000000
13.600000	-0.022871	-13.516551	1.455197	-6.251750	-9.736016	1.016019	0.000000	-10.000000	-0.208333	19.866667	86.833336	1023.000000	1023.000000	2046.000000
13.620000	-0.021772	-12.867298	1.629261	-6.064095	-9.673333	1.240869	0.000000	-10.000000	-0.200000	18.933334	93.666664	1023.000000	1023.000000	2046.000000
13.640000	-0.020929	-12.368974	1.718686	-5.902468	-9.590707	1.405515	0.000000	-10.000000	-0.166667	17.700001	100.166664	1023.000000	1023.000000	2046.000000
13.660000	-0.020000	-11.820213	1.873867	-5.756115	-9.543681	1.605715	0.000000	-10.000000	-0.133333	16.583334	106.500000	1023.000000	1023.000000	2046.000000
13.680000	-0.019435	-11.485840	1.909514	-5.641819	-9.484152	1.730617	0.000000	-10.000000	-0.116667	15.183333	112.166664	1023.000000	1023.000000	2046.000000
13.700000	-0.018391	-10.869066	2.095888	-5.469627	-9.378976	1.883650	0.000000	-10.000000	-0.100000	13.883333	117.333336	1023.000000	1023.000000	2046.000000
13.720000	-0.017921	-10.591144	2.248240	-5.381874	-9.416015	1.958505	0.000000	-10.000000	-0.075000	12.333334	122.166664	1023.000000	1023.000000	2046.000000
13.740000	-0.017109	-10.111267	2.342160	-5.235937	-9.247750	2.030261	0.000000	-10.000000	-0.033333	10.716667	126.666664	1023.000000	1023.000000	2046.000000
13.760000	-0.017505	-10.345738	2.330041	-5.309469	-9.362482	1.996171	0.000000	-10.000000	-0.008333	8.800000	130.666672	1023.000000	1023.000000	2046.000000
13.780000	-0.017753	-10.492102	2.210455	-5.222348	-9.323464	1.843255	0.000000	-10.000000	0.008333	6.666667	133.833328	1023.000000	1023.000000	2046.000000
13.800000	-0.018448	-10.902499	2.166194	-5.353011	-9.494370	1.778686	0.000000	-10.000000	0.025000	3.783334	136.333328	1023.000000	1023.000000	2046.000000
13.820000	-0.018517	-10.943612	2.109134	-5.319500	-9.459232	1.725986	0.000000	-10.000000	0.041667	0.566667	138.000000	1023.000000	1023.000000	2046.000000
13.840000	-0.019185	-11.338055	2.215228	-5.408453	-9.710900	1.566071	0.000000	-10.000000	0.050000	-2.566667	138.833328	1023.000000	1023.000000	2046.000000
13.860000	-0.018590	-10.986976	2.239765	-5.268108	-9.537683	1.579051	0.000000	-10.000000	0.066667	-5.600000	139.000000	1023.000000	1023.000000	2046.000000
13.880000	-0.018454	-10.906136	2.341997	-5.254741	-9.538754	1.545363	0.000000	-10.000000	0.083333	-8.266666	139.000000	1023.000000	1023.000000	2046.000000
13.900000	-0.019266	-11.386272	2.166180	-5.251458	-9.514240	1.213245	0.000000	-10.000000	0.108333	-10.766666	139.000000	1023.000000	1023.000000	2046.000000
13.920000	-0.020273	-11.981058	2.012176	-5.137238	-9.622446	0.766450	0.000000	-10.000000	0.116667	-12.483334	139.000000	1023.000000	1023.000000	2046.000000
13.940000	-0.022492	-13.292556	1.571677	-5.048500	-9.896257	0.080525	0.000000	-10.000000	0.133333	-13.666667	139.000000	1023.000000	1023.000000	2046.000000
13.960000	-0.024814	-14.665161	1.081256	-4.836822	-10.137238	-0.772359	0.000000	-10.000000	0.158333	-14.500000	131.166672	1023.000000	1023.000000	2046.000000
13.980000	-0.028098	-16.605745	0.442571	-4.956533	-10.517766	-1.574018	0.000000	-10.000000	0.191667	-14.883333	121.666664	1023.000000	1023.000000	2046.000000
14.000000	-0.030936	-18.282980	-0.271057	-5.023011	-10.730449	-2.258464	0.000000	-10.000000	0.216667	-15.416667	110.500000	1023.000000	1023.000000	2046.000000
14.020000	-0.032774	-19.369537	-0.622716	-5.139347	-10.956678	-2.650796	0.000000	-10.000000	0.225000	-15.700001	105.500000	1023.000000	1023.000000	2046.000000
14.040000	-0.034635	-20.469021	-1.057170	-5.179294	-11.178124	-3.054433	0.000000	-10.000000	0.216667	-16.133333	100.333336	1023.000000	1023.000000	2046.000000
14.060000	-0.035465	-20.959753	-1.254607	-5.076558	-11.275385	-3.353203	0.000000	-10.000000	0.216667	-16.250000	95.000000	1023.000000	1023.000000	2046.000000
14.080000	-0.036908	-21.812576	-1.540565	-5.128709	-11.521385	-3.621916	0.000000	-10.000000	0.225000	-16.616667	89.500000	1023.000000	1023.000000	2046.000000
14.100000	-0.037240	-22.008995	-1.682245	-4.964297	-11.568731	-3.793722	0.000000	-10.000000	0.241667	-16.950001	84.000000	1023.000000	1023.000000	2046.000000
14.120000	-0.038345	-22.661674	-1.875991	-5.102993	-11.791405	-3.891285	0.000000	-10.000000	0.241667	-17.333334	78.333336	1023.000000	1023.000000	2046.000000
14.140000	-0.038584	-22.803013	-2.110439	-4.861212	-11.737739	-4.093622	0.000000	-10.000000	0.225000	-17.533333	72.500000	1023.000000	1023.000000	2046.000000
14.160000	-0.039132	-23.127260	-2.160041	-4.990457	-11.936880	-4.039883	0.000000	-10.000000	0.225000	-17.600000	66.500000	1023.000000	1023.000000	2046.000000
14.180000	-0.039485	-23.335651	-2.325631	-4.885798	-11.967406	-4.156816	0.000000	-10.000000	0.233333	-17.716667	60.500000	1023.000000	1023.000000	2046.000000
14.200000	-0.039642	-23.428190	-2.294032	-4.991709	-11.995700	-4.146750	0.000000	-10.000000	0.250000	-17.766666	54.500000	1023.000000	1023.000000	2046.000000
14.220000	-0.040397	-23.874701	-2.300947	-5.428079	-12.104591	-4.041085	0.000000	-10.000000	0.250000	-17.816668	48.500000	1023.000000	1023.000000	2046.000000
14.240000	-0.040226	-23.773590	-2.058290	-5.786689	-12.012847	-3.915765	0.000000	-10.000000	0.250000	-17.733334	42.500000	1023.000000	1023.000000	2046.000000
14.260000	-0.040719	-24.064850	-1.894450	-6.340900	-12.046537	-3.782961	0.000000	-10.000000	0.250000	-17.716667	36.833332	1023.000000	1023.000000	2046.000000
14.280000	-0.040753	-24.085039	-1.647120	-6.688071	-11.889835	-3.860012	0.000000	-10.000000	0.250000	-17.700001	31.166666	1023.000000	1023.000000	2046.000000
14.300000	-0.041608	-24.590216	-1.381342	-7.412925	-11.906295	-3.889653	0.000000	-10.000000	0.241667	-17.666666	25.500000	1023.000000	1023.000000	2046.000000
14.320000	-0.042870	-25.336006	-1.287258	-8.030035	-11.884348	-4.134365	0.000000	-10.000000	0.241667	-17.566668	19.500000	1023.000000	1023.000000	2046.000000
14.340000	-0.043744	-25.852762	-1.031227	-8.634505	-11.852339	-4.334691	0.000000	-10.000000	0.241667	-17.416668	13.500000	1023.000000	1023.000000	2046.000000
14.360000	-0.045501	-26.890919	-1.009726	-9.357327	-11.968559	-4.555305	0.000000	-10.000000	0.241667	-17.233334	7.500000	1023.000000	1023.000000	2046.000000
14.380000	-0.046302	-27.364277	-0.919215	-9.753747	-11.894728	-4.796587	0.000000	-10.000000	0.233333	-17.033335	2.000000	1023.000000	1023.000000	2046.000000
14.400000	-0.047916	-28.318434	-0.898964	-10.387286	-12.043465	-4.988719	0.000000	-10.000000	0.233333	-16.783335	-3.333333	1023.000000	1023.000000	2046.000000
14.420000	-0.048853	-28.871883	-0.859311	-10.640800	-12.105635	-5.266138	0.000000	-10.000000	0.233333	-16.516666	-8.500000	1023.000000	1023.000000	2046.000000
14.440000	-0.049734	-29.392664	-0.779119	-11.076375	-12.211290	-5.325880	0.000000	-10.000000	0.225000	-16.166668	-14.000000	1023.000000	1023.000000	2046.000000
14.460000	-0.050443	-29.811846	-0.821638	-11.174677	-12.307863	-5.507668	0.000000	-10.000000	0.225000	-15.850000	-19.500000	1023.000000	1023.000000	2046.000000
14.480000	-0.050184	-29.658703	-0.684033	-11.307898	-12.251060	-5.415713	0.000000	-10.000000	0.216667	-15.666667	-24.833334	1023.000000	1023.000000	2046.000000
14.500000	-0.050440	-29.810219	-0.530566	-11.441122	-12.401445	-5.437086	0.000000	-10.000000	0.208333	-15.433333	-30.000000	1023.000000	1023.000000	2046.000000
14.520000	-0.049812	-29.438744	-0.393883	-11.296762	-12.282781	-5.465318	0.000000	-10.000000	0.183333	-15.200000	-35.166668	1023.000000	1023.000000	2046.000000
14.540000	-0.049759	-29.407764	-0.240529	-11.442721	-12.386732	-5.337781	0.000000	-10.000000	0.166667	-14.850000	-40.166668	1023.000000	1023.000000	2046.000000
14.560000	-0.049128	-29.034912	-0.136346	-11.284555	-12.305142	-5.308868	0.000000	-10.000000	0.175000	-14.483334	-45.166668	1023.000000	1023.000000	2046.000000
14.580000	-0.048791	-28.835318	0.057839	-11.366076	-12.326718	-5.200363	0.000000	-10.000000	0.166667	-14.150001	-50.000000	1023.000000	1023.000000	2046.000000
14.600000	-0.048562	-28.699923	0.098187	-11.221631	-12.298421	-5.278058	0.000000	-10.000000	0.166667	-13.716667	-54.833332	1023.000000	1023.000000	2046.000000
14.620000	-0.048128	-28.443628	0.236067	-11.276677	-12.273346	-5.129672	0.000000	-10.000000	0.150000	-13.266666	-59.500000	1023.000000	1023.000000	2046.000000
14.640000	-0.048042	-28.392614	0.238073	-11.187504	-12.269608	-5.173576	0.000000	-10.000000	0.125000	-12.633333	-63.833332	1023.000000	1023.000000	2046.000000
14.660000	-0.047671	-28.173456	0.321484	-11.207911	-12.224168	-5.062860	0.000000	-10.000000	0.100000	-11.650001	-68.000000	1023.000000	1023.000000	2046.000000
14.680000	-0.047731	-28.209208	0.267028	-11.165855	-12.278139	-5.032241	0.000000	-10.000000	0.058333	-10.116667	-71.833336	1023.000000	1023.000000	2046.000000
14.700000	-0.047164	-27.874048	0.281611	-11.086432	-12.158591	-4.910636	0.000000	-10.000000	0.041667	-7.766667	-75.333336	1023.000000	1023.000000	2046.000000
14.720000	-0.046999	-27.776432	0.283666	-10.981633	-12.233716	-4.844749	0.000000	-10.000000	0.016667	-4.150000	-78.000000	1023.000000	1023.000000	2046.000000
14.740000	-0.046168	-27.285320	0.321124	-10.885052	-12.130022	-4.591371	0.000000	-10.000000	-0.008333	0.083333	-79.500000	1023.000000	1023.000000	2046.000000
14.760000	-0.045625	-26.964396	0.395929	-10.715045	-12.216970	-4.428310	0.000000	-10.000000	-0.033333	4.583333	-80.000000	1023.000000	1023.000000	2046.000000
14.780000	-0.044427	-26.256615	0.373069	-10.523519	-11.933178	-4.172987	0.000000	-10.000000	-0.075000	8.533334	-80.000000	1023.000000	1023.000000	2046.000000
14.800000	-0.043625	-25.782528	0.526238	-10.337028	-12.077348	-3.894390	0.000000	-10.000000	-0.133333	11.966667	-80.000000	1023.000000	1023.000000	2046.000000
14.820000	-0.042095	-24.878124	0.508648	-10.040586	-11.749995	-3.596192	0.000000	-10.000000	-0.200000	14.766667	-80.000000	1023.000000	1023.000000	2046.000000
14.840000	-0.041430	-24.485132	0.597865	-9.906964	-11.918239	-3.257794	0.000000	-10.000000	-0.258333	17.050001	-80.000000	1023.000000	1023.000000	2046.000000
14.860000	-0.040423	-23.890158	0.364333	-9.653236	-11.633621	-2.967633	0.000000	-10.000000	-0.325000	19.350000	-45.333332	1023.000000	1023.000000	2046.000000
14.880000	-0.040284	-23.807905	0.248108	-9.524164	-11.847527	-2.684322	0.000000	-10.000000	-0.391667	21.716667	-9.000000	1023.000000	1023.000000	2046.000000
14.900000	-0.039650	-23.433414	-0.019712	-9.283310	-11.719177	-2.411215	0.000000	-10.000000	-0.466667	24.083334	30.000000	1023.000000	1023.000000	2046.000000
14.920000	-0.038747	-22.899733	-0.090193	-9.066220	-11.729323	-2.013997	0.000000	-10.000000	-0.508333	26.233334	37.000000	1023.000000	1023.000000	2046.000000
14.940000	-0.038194	-22.572849	-0.312208	-8.847070	-11.688978	-1.724592	0.000000	-10.000000	-0.558333	28.100000	45.500000	1023.000000	1023.000000	2046.000000
14.960000	-0.036450	-21.541708	-0.200535	-8.451779	-11.648252	-1.241143	0.000000	-10.000000	-0.600000	29.650000	54.333332	1023.000000	1023.000000	2046.000000
14.980000	-0.034443	-20.355959	-0.207539	-7.894986	-11.468888	-0.784546	0.000000	-10.000000	-0.633333	30.900000	64.166664	1023.000000	1023.000000	2046.000000
15.000000	-0.031889	-18.846630	-0.124367	-7.322668	-11.178110	-0.221486	0.000000	-10.000000	-0.658333	31.716667	74.166664	1023.000000	1023.000000	2046.000000
15.020000	-0.029903	-17.672619	-0.083170	-6.738192	-11.017591	0.166335	0.000000	-10.000000	-0.691667	32.366669	84.833336	1023.000000	1023.000000	2046.000000
15.040000	-0.028052	-16.578732	-0.155640	-5.991123	-10.721231	0.289263	0.000000	-10.000000	-0.733333	33.016666	95.333336	1023.000000	1023.000000	2046.000000
15.060000	-0.028072	-16.590263	-0.340148	-5.605456	-10.835358	0.190699	0.000000	-10.000000	-0.758333	33.549999	106.333336	1023.000000	1023.000000	2046.000000
15.080000	-0.029303	-17.317806	-0.997595	-5.251623	-10.780585	-0.288003	0.000000	-10.000000	-0.766667	34.066666	117.500000	1023.000000	1023.000000	2046.000000
15.100000	-0.030542	-18.050329	-1.574714	-5.154789	-10.948092	-0.372734	0.000000	-10.000000	-0.758333	34.250000	128.833328	1023.000000	1023.000000	2046.000000
15.120000	-0.031282	-18.487621	-2.142278	-4.964414	-11.016972	-0.363958	0.000000	-10.000000	-0.766667	34.416668	140.166672	1023.000000	1023.000000	2046.000000
15.140000	-0.030627	-18.100418	-2.433645	-4.543930	-10.932261	-0.190583	0.000000	-10.000000	-0.783333	34.466667	151.500000	1023.000000	1023.000000	2046.000000
15.160000	-0.029943	-17.696367	-2.543561	-4.189391	-11.078308	0.114893	0.000000	-10.000000	-0.800000	34.666668	163.000000	1023.000000	1023.000000	2046.000000
15.180000	-0.028590	-16.896961	-2.808158	-3.572171	-10.812683	0.296051	0.000000	-10.000000	-0.808333	34.933334	174.500000	1023.000000	1023.000000	2046.000000
15.200000	-0.027332	-16.152966	-2.740990	-3.148138	-10.955848	0.692010	0.000000	-10.000000	-0.800000	34.816666	186.166672	1023.000000	1023.000000	2046.000000
15.220000	-0.026123	-15.438488	-2.949143	-2.649410	-10.809813	0.969878	0.000000	-10.000000	-0.783333	34.600002	197.833328	1023.000000	1023.000000	2046.000000
15.240000	-0.024360	-14.396604	-2.864026	-2.176478	-10.804740	1.448640	0.000000	-10.000000	-0.766667	34.233334	209.500000	1023.000000	1023.000000	2046.000000
15.260000	-0.022819	-13.485779	-3.006438	-1.662885	-10.621564	1.805108	0.000000	-10.000000	-0.750000	34.216667	221.000000	1023.000000	1023.000000	2046.000000
15.280000	-0.020715	-12.242620	-2.875221	-1.088619	-10.546937	2.268156	0.000000	-10.000000	-0.750000	34.133335	232.500000	1023.000000	1023.000000	2046.000000
15.300000	-0.019016	-11.238162	-2.771514	-0.663815	-10.520482	2.717649	0.000000	-10.000000	-0.750000	34.216667	243.833328	1023.000000	1023.000000	2046.000000
15.320000	-0.016654	-9.842566	-2.615218	-0.110836	-10.216989	3.100477	0.000000	-10.000000	-0.750000	34.100002	255.166672	1023.000000	1023.000000	2046.000000
15.340000	-0.014781	-8.735342	-2.202828	-0.037431	-10.202773	3.707689	0.000000	-10.000000	-0.741667	33.866669	266.500000	1023.000000	1023.000000	2046.000000
15.360000	-0.012283	-7.259254	-1.911398	0.300011	-9.811371	4.163504	0.000000	-10.000000	-0.708333	33.583336	277.833344	1023.000000	1023.000000	2046.000000
15.380000	-0.010359	-6.122214	-1.381723	0.244140	-9.702793	4.718162	0.000000	-10.000000	-0.691667	33.333336	289.166656	1023.000000	1023.000000	2046.000000
15.400000	-0.008707	-5.145724	-1.197751	0.272780	-9.255328	5.034575	0.000000	-10.000000	-0.675000	32.983334	300.333344	1023.000000	1023.000000	2046.000000
15.420000	-0.007483	-4.422461	-0.656759	-0.003600	-9.222720	5.460618	0.000000	-10.000000	-0.675000	32.400002	311.500000	1023.000000	1023.000000	2046.000000
15.440000	-0.006688	-3.952435	-0.540729	-0.058805	-8.841307	5.488406	0.000000	-10.000000	-0.650000	31.833334	322.333344	1023.000000	1023.000000	2046.000000
15.460000	-0.005816	-3.437349	-0.095718	-0.222450	-8.820937	5.701756	0.000000	-10.000000	-0.633333	31.450001	333.000000	1023.000000	1023.000000	2046.000000
15.480000	-0.005600	-3.309858	-0.234604	-0.223695	-8.530588	5.679030	0.000000	-10.000000	-0.625000	31.283333	343.500000	1023.000000	1023.000000	2046.000000
15.500000	-0.004919	-2.907119	0.133453	-0.348437	-8.673405	5.981269	0.000000	-10.000000	-0.625000	31.116667	354.000000	1023.000000	1023.000000	2046.000000
15.520000	-0.004123	-2.436841	0.041318	-0.087730	-8.344741	5.954313	0.000000	-10.000000	-0.616667	30.900000	364.333344	1023.000000	1023.000000	2046.000000
15.540000	-0.002835	-1.675521	0.495773	0.035352	-8.495128	6.288482	0.000000	-10.000000	-0.625000	30.816668	374.833344	1023.000000	1023.000000	2046.000000
15.560000	-0.001446	-0.854629	0.492165	0.366356	-8.194482	6.481332	0.000000	-10.000000	-0.633333	30.600000	385.166656	1023.000000	1023.000000	2046.000000
15.580000	0.000815	0.481397	0.950232	0.760263	-8.186897	6.957799	0.000000	-10.000000	-0.650000	30.700001	395.500000	1023.000000	1023.000000	2046.000000
15.600000	0.002996	1.770533	1.078535	1.237573	-7.865134	7.319560	0.000000	-10.000000	-0.641667	30.650000	405.500000	1023.000000	1023.000000	2046.000000
15.620000	0.005785	3.418843	1.648446	1.675859	-7.807707	7.902246	0.000000	-10.000000	-0.658333	30.750000	415.833344	1023.000000	1023.000000	2046.000000
15.640000	0.008232	4.864869	1.791252	2.229618	-7.405953	8.249951	0.000000	-10.000000	-0.658333	30.583334	426.166656	1023.000000	1023.000000	2046.000000
15.660000	0.010949	6.470881	2.292969	2.708428	-7.287143	8.756626	0.000000	-10.000000	-0.658333	30.566668	436.500000	1023.000000	1023.000000	2046.000000
15.680000	0.013274	7.844764	2.406030	3.240216	-6.922612	9.121129	0.000000	-10.000000	-0.633333	30.683334	446.500000	1023.000000	1023.000000	2046.000000
15.700000	0.015875	9.382154	2.862806	3.708883	-6.802669	9.613134	0.000000	-10.000000	-0.591667	30.650002	456.666656	1023.000000	1023.000000	2046.000000
15.720000	0.018010	10.643904	2.926319	4.265879	-6.448245	9.899949	0.000000	-10.000000	-0.566667	30.466667	467.000000	1023.000000	1023.000000	2046.000000
15.740000	0.020312	12.004689	3.362782	4.623454	-6.408615	10.427069	0.000000	-10.000000	-0.533333	29.950001	477.333344	1023.000000	1023.000000	2046.000000
15.760000	0.022150	13.090408	3.439858	5.148360	-6.138079	10.640269	0.000000	-10.000000	-0.541667	29.500000	487.500000	1023.000000	1023.000000	2046.000000
15.780000	0.024166	14.281941	3.779557	5.433159	-6.071052	11.140277	0.000000	-10.000000	-0.525000	28.966667	497.333344	1023.000000	1023.000000	2046.000000
15.800000	0.025798	15.246561	3.797019	5.933385	-5.783934	11.300092	0.000000	-10.000000	-0.508333	28.516668	507.000000	1023.000000	1023.000000	2046.000000
15.820000	0.027468	16.233309	4.103078	6.139952	-5.799240	11.789518	0.000000	-10.000000	-0.466667	27.950001	516.500000	1023.000000	1023.000000	2046.000000
15.840000	0.028935	17.100397	4.071434	6.597016	-5.494934	11.926881	0.000000	-10.000000	-0.425000	27.283335	526.000000	1023.000000	1023.000000	2046.000000
15.860000	0.030537	18.047577	4.381636	6.820980	-5.492660	12.337621	0.000000	-10.000000	-0.391667	26.283335	535.333313	1023.000000	1023.000000	2046.000000
15.880000	0.031664	18.713491	4.379814	7.176134	-5.271896	12.429440	0.000000	-10.000000	-0.383333	25.500000	544.333313	1023.000000	1023.000000	2046.000000
15.900000	0.032565	19.245682	4.591482	7.294017	-5.283452	12.643634	0.000000	-10.000000	-0.383333	24.750000	552.833313	1023.000000	1023.000000	2046.000000
15.920000	0.032648	19.294704	4.444305	7.528398	-5.158521	12.480524	0.000000	-10.000000	-0.375000	24.150000	561.166687	1023.000000	1023.000000	2046.000000
15.940000	0.033357	19.713888	4.504612	7.708426	-5.124480	12.625330	0.000000	-10.000000	-0.358333	23.616667	569.166687	1023.000000	1023.000000	2046.000000
15.960000	0.034386	20.322376	4.478608	8.068722	-4.949837	12.724882	0.000000	-10.000000	-0.341667	23.266666	577.166687	1023.000000	1023.000000	2046.000000
15.980000	0.035980	21.264254	4.692766	8.292131	-4.893780	13.173135	0.000000	-10.000000	-0.325000	22.983334	585.000000	1023.000000	1023.000000	2046.000000
16.000000	0.037642	22.246521	4.822017	8.775065	-4.729021	13.378459	0.000000	-10.000000	-0.316667	22.533333	592.833313	1023.000000	1023.000000	2046.000000
16.020000	0.039559	23.379284	5.002317	9.213734	-4.628497	13.791731	0.000000	-10.000000	-0.316667	22.100000	598.000000	1023.000000	1023.000000	2046.000000
16.040001	0.040966	24.211203	5.055907	9.664864	-4.491317	13.981750	0.000000	-10.000000	-0.325000	21.733334	605.333313	1023.000000	1023.000000	2046.000000
16.059999	0.041826	24.719439	5.016574	10.122003	-4.374971	13.955834	0.000000	-10.000000	-0.325000	21.583334	612.500000	1023.000000	1023.000000	2046.000000
16.080000	0.042191	24.935163	5.029955	10.484641	-4.394654	13.815221	0.000000	-10.000000	-0.316667	21.233334	622.166687	1023.000000	1023.000000	2046.000000
16.100000	0.041337	24.429897	4.743694	10.889222	-4.447975	13.244957	0.000000	-10.000000	-0.275000	21.150000	629.333313	1023.000000	1023.000000	2046.000000
16.120001	0.039595	23.400436	4.324907	10.995512	-4.702278	12.782296	0.000000	-10.000000	-0.241667	20.816668	636.500000	1023.000000	1023.000000	2046.000000
16.139999	0.037624	22.235950	3.698670	11.119096	-4.901844	12.320029	0.000000	-10.000000	-0.216667	20.283335	643.500000	1023.000000	1023.000000	2046.000000
16.160000	0.036676	21.675695	3.287506	11.182892	-5.048275	12.253572	0.000000	-10.000000	-0.216667	19.433334	650.500000	1023.000000	1023.000000	2046.000000
16.180000	0.036327	21.469261	2.888394	11.468588	-5.014218	12.126497	0.000000	-10.000000	-0.208333	18.816668	657.166687	1023.000000	1023.000000	2046.000000
16.200001	0.036600	21.630396	2.731097	11.758625	-5.117526	12.258201	0.000000	-10.000000	-0.200000	18.466667	663.500000	1023.000000	1023.000000	2046.000000
16.219999	0.037087	21.918583	2.570131	12.086501	-5.061896	12.323847	0.000000	-10.000000	-0.200000	18.416666	669.500000	1023.000000	1023.000000	2046.000000
16.240000	0.037771	22.322651	2.501479	12.460485	-5.123950	12.484636	0.000000	-10.000000	-0.191667	18.200001	675.500000	1023.000000	1023.000000	2046.000000
16.260000	0.038528	22.770264	2.443879	12.816483	-5.153918	12.663820	0.000000	-10.000000	-0.183333	17.816668	681.500000	1023.000000	1023.000000	2046.000000
16.280001	0.039368	23.266394	2.363526	13.245625	-5.129862	12.787105	0.000000	-10.000000	-0.158333	17.166666	687.500000	1023.000000	1023.000000	2046.000000
16.299999	0.040400	23.876556	2.362590	13.614525	-5.164010	13.063450	0.000000	-10.000000	-0.141667	16.633333	693.500000	1023.000000	1023.000000	2046.000000
16.320000	0.041554	24.558439	2.377712	13.961778	-5.097946	13.316896	0.000000	-10.000000	-0.116667	16.183332	699.333313	1023.000000	1023.000000	2046.000000
16.340000	0.042545	25.143982	2.404879	14.257445	-5.085567	13.567225	0.000000	-10.000000	-0.125000	15.900000	705.000000	1023.000000	1023.000000	2046.000000
16.360001	0.043686	25.818138	2.515463	14.394176	-4.988816	13.897314	0.000000	-10.000000	-0.116667	15.566667	710.333313	1023.000000	1023.000000	2046.000000
16.379999	0.044372	26.224028	2.599378	14.353998	-4.903138	14.173790	0.000000	-10.000000	-0.116667	15.233334	715.500000	1023.000000	1023.000000	2046.000000
16.400000	0.045706	27.012421	2.792734	14.350281	-4.761239	14.630646	0.000000	-10.000000	-0.116667	14.950000	720.500000	1023.000000	1023.000000	2046.000000
16.420000	0.046715	27.608484	3.058392	14.228434	-4.590484	14.912144	0.000000	-10.000000	-0.125000	14.300000	725.500000	1023.000000	1023.000000	2046.000000
16.440001	0.047409	28.018660	3.186776	13.997201	-4.362218	15.196901	0.000000	-10.000000	-0.116667	13.650000	730.500000	1023.000000	1023.000000	2046.000000
16.459999	0.047583	28.121716	3.479466	13.556797	-4.257324	15.342775	0.000000	-10.000000	-0.083333	12.183333	735.333313	1023.000000	1023.000000	2046.000000
16.480000	0.047238	27.917805	3.610212	13.155980	-4.099106	15.250718	0.000000	-10.000000	-0.041667	10.833334	739.833313	1023.000000	1023.000000	2046.000000
16.500000	0.046618	27.551268	3.700591	12.741167	-4.061703	15.171214	0.000000	-10.000000	-0.016667	9.266667	743.666687	1023.000000	1023.000000	2046.000000
16.520000	0.045756	27.041502	3.711625	12.238711	-4.025040	15.116205	0.000000	-10.000000	0.000000	8.066668	747.000000	1023.000000	1023.000000	2046.000000
16.540001	0.044826	26.492434	3.608931	11.872446	-3.996762	15.007819	0.000000	-10.000000	0.008333	6.516667	749.833313	1023.000000	1023.000000	2046.000000
16.559999	0.044397	26.238379	3.720750	11.582226	-4.020679	14.956082	0.000000	-10.000000	0.008333	4.700000	752.333313	1023.000000	1023.000000	2046.000000
16.580000	0.043993	25.999981	3.790830	11.379855	-4.011545	14.840840	0.000000	-10.000000	0.008333	2.466667	754.000000	1023.000000	1023.000000	2046.000000
16.600000	0.044225	26.136883	3.882191	11.350477	-3.976454	14.880668	0.000000	-10.000000	0.016667	0.583333	754.833313	1023.000000	1023.000000	2046.000000
16.620001	0.044610	26.364754	4.182150	11.314587	-4.018815	14.886832	0.000000	-10.000000	0.033333	-0.983333	755.000000	1023.000000	1023.000000	2046.000000
16.639999	0.045211	26.719702	4.308422	11.379614	-3.924341	14.956006	0.000000	-10.000000	0.050000	-1.850000	755.000000	1023.000000	1023.000000	2046.000000
16.660000	0.046234	27.324287	4.724123	11.386152	-3.904282	15.118294	0.000000	-10.000000	0.050000	-2.500000	755.000000	1023.000000	1023.000000	2046.000000
16.680000	0.046870	27.700130	4.796107	11.452877	-3.721687	15.172832	0.000000	-10.000000	0.033333	-2.850000	755.000000	1023.000000	1023.000000	2046.000000
16.700001	0.048081	28.416002	5.126084	11.544896	-3.593997	15.339019	0.000000	-10.000000	0.033333	-3.033334	755.000000	1023.000000	1023.000000	2046.000000
16.719999	0.048666	28.761339	5.278884	11.601750	-3.467201	15.347905	0.000000	-10.000000	0.025000	-3.150000	755.000000	1023.000000	1023.000000	2046.000000
16.740000	0.049662	29.350382	5.536183	11.739515	-3.380277	15.454961	0.000000	-10.000000	0.025000	-3.316667	755.000000	1023.000000	1023.000000	2046.000000
16.760000	0.049975	29.535374	5.738178	11.698677	-3.315850	15.414369	0.000000	-10.000000	0.025000	-3.700000	755.000000	1023.000000	1023.000000	2046.000000
16.780001	0.050442	29.811398	5.921443	11.714406	-3.283456	15.459003	0.000000	-10.000000	0.033333	-4.333333	755.000000	1023.000000	1023.000000	2046.000000
16.799999	0.050583	29.894276	6.022805	11.628303	-3.137944	15.381113	0.000000	-10.000000	0.050000	-5.100000	755.000000	1023.000000	1023.000000	2046.000000
16.820000	0.050510	29.851171	6.075687	11.580222	-3.129770	15.325031	0.000000	-10.000000	0.050000	-5.983334	755.000000	1023.000000	1023.000000	2046.000000
16.840000	0.050561	29.881399	6.354162	11.403038	-3.177109	15.301307	0.000000	-10.000000	0.058333	-7.033333	755.000000	1023.000000	1023.000000	2046.000000
16.860001	0.050591	29.899036	6.436541	11.307177	-3.083741	15.239060	0.000000	-10.000000	0.066667	-8.200001	755.000000	1023.000000	1023.000000	2046.000000
16.879999	0.050904	30.084244	6.639760	11.215753	-3.084768	15.313500	0.000000	-10.000000	0.083333	-9.366667	751.500000	1023.000000	1023.000000	2046.000000
16.900000	0.050538	29.867718	6.631763	11.058496	-3.091146	15.268605	0.000000	-10.000000	0.091667	-10.416667	743.833313	1023.000000	1023.000000	2046.000000
16.920000	0.050403	29.788349	6.739854	10.949423	-3.125763	15.224835	0.000000	-10.000000	0.100000	-11.500000	734.833313	1023.000000	1023.000000	2046.000000
16.940001	0.049931	29.509317	6.745087	10.737135	-3.076752	15.103848	0.000000	-10.000000	0.116667	-12.650001	727.833313	1023.000000	1023.000000	2046.000000
16.959999	0.049500	29.254442	6.835016	10.560905	-3.141224	14.999744	0.000000	-10.000000	0.150000	-13.950001	723.500000	1023.000000	1023.000000	2046.000000
16.980000	0.048866	28.879681	6.955118	10.319827	-3.202068	14.806805	0.000000	-10.000000	0.191667	-15.233334	718.666687	1023.000000	1023.000000	2046.000000
17.000000	0.048092	28.422138	6.906277	10.118624	-3.209705	14.606943	0.000000	-10.000000	0.225000	-16.516666	713.666687	1023.000000	1023.000000	2046.000000
17.020000	0.046660	27.576275	6.835386	9.866445	-3.306747	14.181192	0.000000	-10.000000	0.241667	-17.333334	710.166687	1023.000000	1023.000000	2046.000000
17.040001	0.045278	26.759449	6.688283	9.755908	-3.466460	13.781718	0.000000	-10.000000	0.283333	-18.616667	704.333313	1023.000000	1023.000000	2046.000000
17.059999	0.043457	25.682890	6.536870	9.663968	-3.666486	13.148538	0.000000	-10.000000	0.325000	-19.700001	698.000000	1023.000000	1023.000000	2046.000000
17.080000	0.040831	24.131304	6.112124	9.656502	-3.969527	12.332204	0.000000	-10.000000	0.375000	-21.083334	689.166687	1023.000000	1023.000000	2046.000000
17.100000	0.037229	22.002216	5.594543	9.392006	-4.391119	11.406786	0.000000	-10.000000	0.391667	-21.933332	682.166687	1023.000000	1023.000000	2046.000000
17.120001	0.033557	19.832466	4.881917	9.073848	-4.777730	10.654433	0.000000	-10.000000	0.408333	-22.750000	674.666687	1023.000000	1023.000000	2046.000000
17.139999	0.030847	18.230515	4.433718	8.810199	-5.078642	10.065239	0.000000	-10.000000	0.441667	-23.533333	667.000000	1023.000000	1023.000000	2046.000000
17.160000	0.028662	16.939512	3.947982	8.655613	-5.294895	9.630813	0.000000	-10.000000	0.475000	-24.200001	659.000000	1023.000000	1023.000000	2046.000000
17.180000	0.027108	16.020723	3.698170	8.546777	-5.538886	9.314662	0.000000	-10.000000	0.500000	-24.700001	651.000000	1023.000000	1023.000000	2046.000000
17.200001	0.025579	15.117027	3.393601	8.509468	-5.730475	8.944433	0.000000	-10.000000	0.508333	-25.116667	643.000000	1023.000000	1023.000000	2046.000000
17.219999	0.024412	14.427740	3.245848	8.458220	-6.031719	8.755391	0.000000	-10.000000	0.516667	-25.466667	634.666687	1023.000000	1023.000000	2046.000000
17.240000	0.023359	13.805065	3.103051	8.359009	-6.227467	8.570472	0.000000	-10.000000	0.533333	-26.083334	626.166687	1023.000000	1023.000000	2046.000000
17.260000	0.022448	13.266635	2.898220	8.397312	-6.428816	8.399920	0.000000	-10.000000	0.541667	-26.550001	617.333313	1023.000000	1023.000000	2046.000000
17.280001	0.021693	12.820508	2.790580	8.331833	-6.573618	8.271712	0.000000	-10.000000	0.550000	-27.000000	608.500000	1023.000000	1023.000000	2046.000000
17.299999	0.020860	12.328045	2.667348	8.280415	-6.788725	8.169007	0.000000	-10.000000	0.550000	-27.283333	596.500000	1023.000000	1023.000000	2046.000000
17.320000	0.020139	11.902143	2.617489	8.053444	-6.933916	8.165126	0.000000	-10.000000	0.550000	-27.533333	587.500000	1023.000000	1023.000000	2046.000000
17.340000	0.019198	11.345896	2.555895	7.597405	-6.956511	8.149107	0.000000	-10.000000	0.575000	-27.750000	578.333313	1023.000000	1023.000000	2046.000000
17.360001	0.018104	10.699449	2.681360	6.942281	-7.141595	8.217403	0.000000	-10.000000	0.600000	-27.850000	572.000000	1023.000000	1023.000000	2046.000000
17.379999	0.017629	10.418879	2.816178	6.377767	-7.028337	8.253270	0.000000	-10.000000	0.633333	-27.983334	562.666687	1023.000000	1023.000000	2046.000000
17.400000	0.016838	9.951280	2.991421	5.722879	-6.983121	8.220099	0.000000	-10.000000	0.641667	-28.216667	553.333313	1023.000000	1023.000000	2046.000000
17.420000	0.015405	9.104330	3.182357	4.908925	-7.024923	8.037971	0.000000	-10.000000	0.650000	-28.683334	544.000000	1023.000000	1023.000000	2046.000000
17.440001	0.013799	8.155125	3.325979	4.029191	-6.961100	7.761055	0.000000	-10.000000	0.641667	-28.883333	534.333313	1023.000000	1023.000000	2046.000000
17.459999	0.011857	7.007223	3.510880	3.047951	-7.057624	7.506014	0.000000	-10.000000	0.641667	-29.066668	524.833313	1023.000000	1023.000000	2046.000000
17.480000	0.009911	5.857584	3.625507	2.134458	-7.033821	7.131440	0.000000	-10.000000	0.650000	-28.900000	515.166687	1023.000000	1023.000000	2046.000000
17.500000	0.007922	4.681934	3.732226	1.264477	-7.117467	6.802699	0.000000	-10.000000	0.666667	-29.100000	505.500000	1023.000000	1023.000000	2046.000000
17.520000	0.005730	3.386173	3.826420	0.378288	-7.225042	6.406507	0.000000	-10.000000	0.666667	-29.133333	495.666656	1023.000000	1023.000000	2046.000000
17.540001	0.003977	2.350681	3.881030	-0.314234	-7.197050	5.980935	0.000000	-10.000000	0.666667	-29.233334	486.000000	1023.000000	1023.000000	2046.000000
17.559999	0.002257	1.333591	4.010424	-0.966780	-7.392621	5.682567	0.000000	-10.000000	0.666667	-29.200001	476.333344	1023.000000	1023.000000	2046.000000
17.580000	0.001009	0.596139	4.044732	-1.404296	-7.426181	5.381885	0.000000	-10.000000	0.666667	-29.100000	466.500000	1023.000000	1023.000000	2046.000000
17.600000	0.000211	0.124661	4.154109	-1.775188	-7.420179	5.165919	0.000000	-10.000000	0.666667	-29.016666	456.666656	1023.000000	1023.000000	2046.000000
17.620001	-0.000633	-0.373858	4.350045	-2.158086	-7.512115	4.946299	0.000000	-10.000000	0.658333	-28.983334	447.000000	1023.000000	1023.000000	2046.000000
17.639999	-0.001023	-0.604539	4.505352	-2.308051	-7.460444	4.658604	0.000000	-10.000000	0.658333	-29.100000	437.333344	1023.000000	1023.000000	2046.000000
17.660000	-0.001490	-0.880637	4.703807	-2.598531	-7.569073	4.583161	0.000000	-10.000000	0.641667	-28.900002	427.666656	1023.000000	1023.000000	2046.000000
17.680000	-0.001856	-1.097174	4.819927	-2.726449	-7.537003	4.346351	0.000000	-10.000000	0.641667	-28.800001	418.000000	1023.000000	1023.000000	2046.000000
17.700001	-0.002110	-1.246908	4.968359	-2.860910	-7.516263	4.161907	0.000000	-10.000000	0.641667	-28.300001	408.500000	1023.000000	1023.000000	2046.000000
17.719999	-0.002649	-1.565824	5.014785	-3.098902	-7.531846	4.050140	0.000000	-10.000000	0.641667	-28.183334	399.000000	1023.000000	1023.000000	2046.000000
17.740000	-0.002845	-1.681385	5.116126	-3.117379	-7.485063	3.804930	0.000000	-10.000000	0.625000	-27.916668	389.666656	1023.000000	1023.000000	2046.000000
17.760000	-0.003398	-2.008244	5.203709	-3.270868	-7.571991	3.630905	0.000000	-10.000000	0.608333	-27.700001	380.333344	1023.000000	1023.000000	2046.000000
17.780001	-0.003956	-2.337929	5.166146	-3.411062	-7.526835	3.433821	0.000000	-10.000000	0.583333	-27.516666	371.166656	1023.000000	1023.000000	2046.000000
17.799999	-0.004436	-2.621401	5.233189	-3.499627	-7.535280	3.180317	0.000000	-10.000000	0.566667	-27.033333	362.000000	1023.000000	1023.000000	2046.000000
17.820000	-0.005410	-3.197550	5.235799	-3.766229	-7.681206	3.014087	0.000000	-10.000000	0.550000	-27.183332	353.000000	1023.000000	1023.000000	2046.000000
17.840000	-0.005964	-3.524902	5.182284	-3.833596	-7.592529	2.718939	0.000000	-10.000000	0.550000	-26.916666	343.833344	1023.000000	1023.000000	2046.000000
17.860001	-0.006794	-4.015256	5.272960	-4.071333	-7.731672	2.514789	0.000000	-10.000000	0.550000	-27.250000	334.666656	1023.000000	1023.000000	2046.000000
17.879999	-0.007464	-4.411276	5.228249	-4.180777	-7.730959	2.272211	0.000000	-10.000000	0.550000	-27.033333	325.500000	1023.000000	1023.000000	2046.000000
17.900000	-0.007778	-4.596960	5.290699	-4.265158	-7.827205	2.204704	0.000000	-10.000000	0.550000	-27.033333	316.500000	1023.000000	1023.000000	2046.000000
17.920000	-0.009141	-5.402132	5.056233	-4.421608	-8.011971	1.975214	0.000000	-10.000000	0.550000	-26.766666	307.500000	1023.000000	1023.000000	2046.000000
17.940001	-0.009755	-5.765146	4.898177	-4.473707	-7.993276	1.803659	0.000000	-10.000000	0.550000	-26.733334	298.666656	1023.000000	1023.000000	2046.000000
17.959999	-0.011507	-6.800470	4.724044	-4.730129	-8.288467	1.494082	0.000000	-10.000000	0.541667	-26.766666	289.833344	1023.000000	1023.000000	2046.000000
17.980000	-0.012350	-7.298635	4.501241	-4.864015	-8.266927	1.331066	0.000000	-10.000000	0.541667	-26.683334	281.000000	1023.000000	1023.000000	2046.000000
18.000000	-0.013987	-8.266158	4.442451	-5.112037	-8.620144	1.023571	0.000000	-10.000000	0.533333	-26.583334	272.000000	1023.000000	1023.000000	2046.000000
18.020000	-0.014051	-8.304083	4.335371	-4.968037	-8.539117	0.867700	0.000000	-10.000000	0.533333	-26.550001	266.000000	1023.000000	1023.000000	2046.000000
18.040001	-0.014382	-8.499535	4.343342	-5.049938	-8.649107	0.856168	0.000000	-10.000000	0.525000	-26.483334	257.166656	1023.000000	1023.000000	2046.000000
18.059999	-0.015166	-8.962827	4.119186	-4.947296	-8.651423	0.516707	0.000000	-10.000000	0.516667	-26.200001	248.500000	1023.000000	1023.000000	2046.000000
18.080000	-0.015970	-9.438395	4.007825	-4.884048	-8.747920	0.185748	0.000000	-10.000000	0.508333	-25.983334	236.833328	1023.000000	1023.000000	2046.000000
18.100000	-0.018136	-10.718294	3.515396	-4.676163	-8.992190	-0.565337	0.000000	-10.000000	0.500000	-25.550001	228.166672	1023.000000	1023.000000	2046.000000
18.120001	-0.020306	-12.000864	3.001617	-4.435280	-9.222259	-1.344943	0.000000	-10.000000	0.500000	-25.233334	219.500000	1023.000000	1023.000000	2046.000000
18.139999	-0.024058	-14.218317	2.185144	-4.619588	-9.675007	-2.108866	0.000000	-10.000000	0.483333	-24.633333	211.166672	1023.000000	1023.000000	2046.000000
18.160000	-0.026736	-15.801082	1.425457	-4.602028	-9.880680	-2.743830	0.000000	-10.000000	0.466667	-24.166668	203.000000	1023.000000	1023.000000	2046.000000
18.180000	-0.029622	-17.506559	0.919490	-4.889069	-10.399130	-3.137851	0.000000	-10.000000	0.433333	-23.450001	195.000000	1023.000000	1023.000000	2046.000000
18.200001	-0.031074	-18.364601	0.365019	-4.746382	-10.440271	-3.542967	0.000000	-10.000000	0.416667	-23.033333	187.166672	1023.000000	1023.000000	2046.000000
18.219999	-0.032665	-19.304834	0.121683	-4.884510	-10.829180	-3.712829	0.000000	-10.000000	0.391667	-22.616667	179.500000	1023.000000	1023.000000	2046.000000
18.240000	-0.033887	-20.027487	-0.311794	-4.713859	-10.927125	-4.074709	0.000000	-10.000000	0.391667	-22.466667	172.000000	1023.000000	1023.000000	2046.000000
18.260000	-0.034511	-20.395798	-0.473298	-4.743487	-11.130182	-4.048830	0.000000	-10.000000	0.383333	-22.100000	164.500000	1023.000000	1023.000000	2046.000000
18.280001	-0.035610	-21.045656	-0.787988	-4.678602	-11.319425	-4.259641	0.000000	-10.000000	0.375000	-21.800001	157.166672	1023.000000	1023.000000	2046.000000
18.299999	-0.035892	-21.212168	-0.915905	-4.607080	-11.429833	-4.259350	0.000000	-10.000000	0.358333	-21.533333	149.833328	1023.000000	1023.000000	2046.000000
18.320000	-0.036939	-21.830904	-1.151267	-4.688775	-11.692102	-4.298760	0.000000	-10.000000	0.350000	-21.250000	142.666672	1023.000000	1023.000000	2046.000000
18.340000	-0.036896	-21.805511	-1.263977	-4.548922	-11.690997	-4.301615	0.000000	-10.000000	0.350000	-21.100000	135.500000	1023.000000	1023.000000	2046.000000
18.360001	-0.037778	-22.326670	-1.380145	-4.856699	-11.891562	-4.198262	0.000000	-10.000000	0.341667	-20.850000	128.500000	1023.000000	1023.000000	2046.000000
18.379999	-0.037656	-22.254467	-1.342891	-5.021283	-11.794140	-4.096153	0.000000	-10.000000	0.341667	-20.550001	121.500000	1023.000000	1023.000000	2046.000000
18.400000	-0.038081	-22.506132	-1.129258	-5.608313	-11.961203	-3.807359	0.000000	-10.000000	0.341667	-20.316668	114.666664	1023.000000	1023.000000	2046.000000
18.420000	-0.037963	-22.436316	-1.001254	-5.889549	-11.773849	-3.771662	0.000000	-10.000000	0.341667	-19.983334	107.833336	1023.000000	1023.000000	2046.000000
18.440001	-0.038490	-22.747707	-0.690083	-6.540376	-11.788158	-3.729092	0.000000	-10.000000	0.325000	-19.900000	101.166664	1023.000000	1023.000000	2046.000000
18.459999	-0.039583	-23.393721	-0.566438	-7.218966	-11.779451	-3.828865	0.000000	-10.000000	0.300000	-19.616667	94.500000	1023.000000	1023.000000	2046.000000
18.480000	-0.040500	-23.935743	-0.386967	-7.843287	-11.713577	-3.991913	0.000000	-10.000000	0.275000	-19.500000	88.000000	1023.000000	1023.000000	2046.000000
18.500000	-0.042273	-24.983101	-0.249135	-8.704164	-11.877525	-4.152277	0.000000	-10.000000	0.275000	-19.383333	81.500000	1023.000000	1023.000000	2046.000000
18.520000	-0.043504	-25.711046	-0.252430	-9.210404	-11.806125	-4.442087	0.000000	-10.000000	0.266667	-19.283335	75.000000	1023.000000	1023.000000	2046.000000
18.540001	-0.045042	-26.619864	-0.190024	-9.868431	-11.941204	-4.620203	0.000000	-10.000000	0.266667	-19.016666	68.666664	1023.000000	1023.000000	2046.000000
18.559999	-0.046599	-27.540194	-0.266199	-10.331138	-12.057187	-4.885670	0.000000	-10.000000	0.250000	-18.533333	62.166668	1023.000000	1023.000000	2046.000000
18.580000	-0.047667	-28.171286	-0.277988	-10.753745	-12.070956	-5.068596	0.000000	-10.000000	0.250000	-18.083334	55.833332	1023.000000	1023.000000	2046.000000
18.600000	-0.048864	-28.878368	-0.280988	-11.109938	-12.271758	-5.215685	0.000000	-10.000000	0.250000	-17.666666	49.666668	1023.000000	1023.000000	2046.000000
18.620001	-0.049087	-29.010347	-0.272941	-11.175777	-12.233253	-5.328377	0.000000	-10.000000	0.241667	-17.049999	44.000000	1023.000000	1023.000000	2046.000000
18.639999	-0.049398	-29.193943	-0.141225	-11.417728	-12.357665	-5.277325	0.000000	-10.000000	0.225000	-16.483334	38.500000	1023.000000	1023.000000	2046.000000
18.660000	-0.049380	-29.183487	-0.035996	-11.416450	-12.405658	-5.325384	0.000000	-10.000000	0.200000	-15.833334	33.000000	1023.000000	1023.000000	2046.000000
18.680000	-0.049026	-28.974165	0.087345	-11.441283	-12.328271	-5.291955	0.000000	-10.000000	0.183333	-15.033334	27.666666	1023.000000	1023.000000	2046.000000
18.700001	-0.048888	-28.893061	0.230237	-11.488854	-12.438693	-5.195750	0.000000	-10.000000	0.141667	-13.766666	22.666666	1023.000000	1023.000000	2046.000000
18.719999	-0.048309	-28.550829	0.252397	-11.383930	-12.259368	-5.159926	0.000000	-10.000000	0.100000	-12.116667	18.166666	1023.000000	1023.000000	2046.000000
18.740000	-0.047817	-28.259979	0.450058	-11.391534	-12.327329	-4.991174	0.000000	-10.000000	0.058333	-10.016666	14.166667	1023.000000	1023.000000	2046.000000
18.760000	-0.047279	-27.942173	0.475548	-11.224191	-12.251371	-4.942160	0.000000	-10.000000	0.033333	-7.383334	10.666667	1023.000000	1023.000000	2046.000000
18.780001	-0.046508	-27.485931	0.576914	-11.100275	-12.190372	-4.772198	0.000000	-10.000000	0.000000	-3.566667	8.333333	1023.000000	1023.000000	2046.000000
18.799999	-0.046039	-27.209206	0.635900	-11.005658	-12.239673	-4.599774	0.000000	-10.000000	-0.033333	0.083333	7.166667	1023.000000	1023.000000	2046.000000
18.820000	-0.044938	-26.558603	0.629981	-10.773053	-12.007707	-4.407825	0.000000	-10.000000	-0.058333	3.683333	7.000000	1023.000000	1023.000000	2046.000000
18.840000	-0.044260	-26.157734	0.775587	-10.687184	-12.132778	-4.113358	0.000000	-10.000000	-0.058333	6.533334	7.000000	1023.000000	1023.000000	2046.000000
18.860001	-0.043194	-25.527544	0.702278	-10.413740	-11.881018	-3.935064	0.000000	-10.000000	-0.083333	9.100000	7.000000	1023.000000	1023.000000	2046.000000
18.879999	-0.042104	-24.883636	0.891699	-10.258239	-11.912525	-3.604572	0.000000	-10.000000	-0.108333	11.283334	7.000000	1023.000000	1023.000000	2046.000000
18.900000	-0.041195	-24.346022	0.949192	-10.086654	-11.883314	-3.325246	0.000000	-10.000000	-0.141667	12.800000	7.000000	1023.000000	1023.000000	2046.000000
18.920000	-0.039950	-23.610666	0.967384	-9.798555	-11.694359	-3.085136	0.000000	-10.000000	-0.166667	14.350000	7.000000	1023.000000	1023.000000	2046.000000
18.940001	-0.038847	-22.958815	1.151070	-9.646782	-11.712015	-2.751087	0.000000	-10.000000	-0.183333	15.733334	12.333333	1023.000000	1023.000000	2046.000000
18.959999	-0.037749	-22.309603	1.177077	-9.392756	-11.579052	-2.514872	0.000000	-10.000000	-0.200000	16.950001	19.166666	1023.000000	1023.000000	2046.000000
18.980000	-0.036348	-21.481886	1.258308	-9.112394	-11.408149	-2.219651	0.000000	-10.000000	-0.216667	18.083334	28.000000	1023.000000	1023.000000	2046.000000
19.000000	-0.035550	-21.010221	1.362410	-9.020870	-11.461932	-1.889828	0.000000	-10.000000	-0.258333	19.383333	33.500000	1023.000000	1023.000000	2046.000000
19.020000	-0.034843	-20.592020	1.134750	-8.766090	-11.245432	-1.715249	0.000000	-10.000000	-0.308333	20.616667	39.666668	1023.000000	1023.000000	2046.000000
19.040001	-0.034450	-20.360096	1.140376	-8.685699	-11.387349	-1.427424	0.000000	-10.000000	-0.358333	21.816668	46.333332	1023.000000	1023.000000	2046.000000
19.059999	-0.034503	-20.391542	0.852930	-8.535776	-11.381916	-1.326781	0.000000	-10.000000	-0.391667	22.766666	53.500000	1023.000000	1023.000000	2046.000000
19.080000	-0.033647	-19.885578	0.680204	-8.187946	-11.257625	-1.120211	0.000000	-10.000000	-0.425000	23.916666	61.166668	1023.000000	1023.000000	2046.000000
19.100000	-0.032985	-19.493998	0.760966	-8.164904	-11.452360	-0.637701	0.000000	-10.000000	-0.441667	24.866667	69.000000	1023.000000	1023.000000	2046.000000
19.120001	-0.032149	-18.999842	0.507360	-7.750100	-11.244143	-0.512960	0.000000	-10.000000	-0.450000	25.500000	77.000000	1023.000000	1023.000000	2046.000000
19.139999	-0.029933	-17.690109	0.815667	-7.277012	-11.271338	0.042573	0.000000	-10.000000	-0.458333	25.750000	85.333336	1023.000000	1023.000000	2046.000000
19.160000	-0.027903	-16.490490	0.764762	-6.762575	-10.953577	0.460900	0.000000	-10.000000	-0.475000	25.883333	93.833336	1023.000000	1023.000000	2046.000000
19.180000	-0.025840	-15.271267	0.863301	-6.157761	-10.791776	0.814969	0.000000	-10.000000	-0.491667	25.983334	102.500000	1023.000000	1023.000000	2046.000000
19.200001	-0.024423	-14.433815	0.828760	-5.634693	-10.678806	1.050925	0.000000	-10.000000	-0.508333	26.450001	111.166664	1023.000000	1023.000000	2046.000000
19.219999	-0.023740	-14.030307	0.556646	-4.948582	-10.483644	0.845273	0.000000	-10.000000	-0.516667	26.966667	119.833336	1023.000000	1023.000000	2046.000000
19.240000	-0.024737	-14.619289	0.251092	-4.648890	-10.718204	0.496712	0.000000	-10.000000	-0.516667	27.616667	128.666672	1023.000000	1023.000000	2046.000000
19.260000	-0.026767	-15.819592	-0.574585	-4.508382	-10.815081	0.078457	0.000000	-10.000000	-0.508333	27.866667	137.666672	1023.000000	1023.000000	2046.000000
19.280001	-0.027556	-16.285397	-1.089326	-4.248438	-10.924780	-0.022854	0.000000	-10.000000	-0.508333	27.866667	147.000000	1023.000000	1023.000000	2046.000000
19.299999	-0.027969	-16.529810	-1.443125	-4.137480	-11.078578	0.129374	0.000000	-10.000000	-0.525000	28.016666	156.333328	1023.000000	1023.000000	2046.000000
19.320000	-0.027302	-16.135443	-1.855799	-3.576585	-10.885149	0.182090	0.000000	-10.000000	-0.541667	28.216667	165.666672	1023.000000	1023.000000	2046.000000
19.340000	-0.026279	-15.530970	-1.842568	-3.199676	-11.016942	0.528217	0.000000	-10.000000	-0.558333	28.500000	175.000000	1023.000000	1023.000000	2046.000000
19.360001	-0.025494	-15.067039	-2.163459	-2.688999	-10.857882	0.643303	0.000000	-10.000000	-0.575000	28.616667	184.500000	1023.000000	1023.000000	2046.000000
19.379999	-0.024047	-14.212060	-2.120259	-2.227054	-10.908090	1.043342	0.000000	-10.000000	-0.591667	28.883333	194.000000	1023.000000	1023.000000	2046.000000
19.400000	-0.023007	-13.597405	-2.218801	-1.867288	-10.897531	1.386214	0.000000	-10.000000	-0.591667	28.916668	203.666672	1023.000000	1023.000000	2046.000000
19.420000	-0.021448	-12.675980	-2.378118	-1.297596	-10.692700	1.692435	0.000000	-10.000000	-0.591667	28.950001	213.333328	1023.000000	1023.000000	2046.000000
19.440001	-0.019985	-11.810997	-2.237207	-0.902676	-10.810143	2.139030	0.000000	-10.000000	-0.591667	28.900000	223.000000	1023.000000	1023.000000	2046.000000
19.459999	-0.018544	-10.959456	-2.398532	-0.398620	-10.570747	2.408443	0.000000	-10.000000	-0.600000	28.900000	232.666672	1023.000000	1023.000000	2046.000000
19.480000	-0.016579	-9.797910	-2.201516	-0.027359	-10.468051	2.899017	0.000000	-10.000000	-0.600000	29.066668	242.333328	1023.000000	1023.000000	2046.000000
19.500000	-0.014908	-8.810841	-1.925858	0.093920	-10.383899	3.404996	0.000000	-10.000000	-0.591667	29.000000	252.000000	1023.000000	1023.000000	2046.000000
19.520000	-0.012907	-7.628174	-1.769838	0.304477	-10.013552	3.850739	0.000000	-10.000000	-0.591667	29.333334	261.666656	1023.000000	1023.000000	2046.000000
19.540001	-0.010690	-6.317943	-1.159643	0.412212	-9.968176	4.397664	0.000000	-10.000000	-0.591667	29.316668	271.500000	1023.000000	1023.000000	2046.000000
19.559999	-0.009303	-5.497841	-0.953356	0.328775	-9.597774	4.724513	0.000000	-10.000000	-0.591667	29.549999	281.500000	1023.000000	1023.000000	2046.000000
19.580000	-0.007849	-4.638856	-0.541936	0.146580	-9.399202	5.155701	0.000000	-10.000000	-0.566667	29.183332	291.166656	1023.000000	1023.000000	2046.000000
19.600000	-0.007207	-4.259292	-0.248260	-0.148613	-9.206232	5.343813	0.000000	-10.000000	-0.541667	28.816668	300.833344	1023.000000	1023.000000	2046.000000
19.620001	-0.006504	-3.844096	-0.107062	-0.149894	-8.906560	5.319420	0.000000	-10.000000	-0.516667	28.250000	310.500000	1023.000000	1023.000000	2046.000000
19.639999	-0.006013	-3.553828	0.203270	-0.392239	-8.907669	5.542809	0.000000	-10.000000	-0.508333	28.083334	320.166656	1023.000000	1023.000000	2046.000000
19.660000	-0.005876	-3.472804	0.123127	-0.362168	-8.732306	5.498542	0.000000	-10.000000	-0.508333	28.066668	329.666656	1023.000000	1023.000000	2046.000000
19.680000	-0.005200	-3.073143	0.321742	-0.333291	-8.723493	5.661898	0.000000	-10.000000	-0.508333	28.016666	339.000000	1023.000000	1023.000000	2046.000000
19.700001	-0.004334	-2.561610	0.565258	-0.257079	-8.711000	5.841212	0.000000	-10.000000	-0.500000	27.766666	348.333344	1023.000000	1023.000000	2046.000000
19.719999	-0.003218	-1.901733	0.624976	0.059905	-8.482616	5.896003	0.000000	-10.000000	-0.491667	27.450001	357.666656	1023.000000	1023.000000	2046.000000
19.740000	-0.001415	-0.836512	1.020208	0.296752	-8.472062	6.318591	0.000000	-10.000000	-0.475000	27.183334	366.833344	1023.000000	1023.000000	2046.000000
19.760000	0.000344	0.203590	1.269270	0.608399	-8.299837	6.625760	0.000000	-10.000000	-0.466667	27.016666	376.000000	1023.000000	1023.000000	2046.000000
19.780001	0.002436	1.439437	1.547827	1.031860	-8.094654	6.954404	0.000000	-10.000000	-0.441667	26.500000	385.000000	1023.000000	1023.000000	2046.000000
19.799999	0.004711	2.784468	2.009200	1.305689	-7.964313	7.433893	0.000000	-10.000000	-0.425000	25.766666	394.000000	1023.000000	1023.000000	2046.000000
19.820000	0.006582	3.890198	2.265985	1.660030	-7.743050	7.707232	0.000000	-10.000000	-0.391667	24.816668	402.666656	1023.000000	1023.000000	2046.000000
19.840000	0.008612	5.089929	2.605633	2.051246	-7.563999	7.997049	0.000000	-10.000000	-0.350000	23.633333	411.000000	1023.000000	1023.000000	2046.000000
19.860001	0.010223	6.041526	2.886116	2.259826	-7.435654	8.331238	0.000000	-10.000000	-0.291667	22.100000	419.000000	1023.000000	1023.000000	2046.000000
19.879999	0.011711	6.921393	3.079170	2.547604	-7.196046	8.490665	0.000000	-10.000000	-0.241667	20.183334	426.666656	1023.000000	1023.000000	2046.000000
19.900000	0.012902	7.625341	3.370873	2.659991	-7.150684	8.745161	0.000000	-10.000000	-0.183333	18.233334	433.833344	1023.000000	1023.000000	2046.000000
19.920000	0.013738	8.118986	3.532666	2.784916	-7.026071	8.827476	0.000000	-10.000000	-0.133333	16.049999	440.333344	1023.000000	1023.000000	2046.000000
19.940001	0.014419	8.521385	3.671574	2.865466	-6.917005	8.901350	0.000000	-10.000000	-0.075000	13.700001	446.000000	1023.000000	1023.000000	2046.000000
19.959999	0.014926	8.821164	3.860920	2.830044	-6.902514	9.032714	0.000000	-10.000000	-0.033333	10.916667	451.000000	1023.000000	1023.000000	2046.000000
19.980000	0.014988	8.857759	3.901979	2.808987	-6.837528	8.984321	0.000000	-10.000000	-0.008333	8.100000	455.000000	1023.000000	1023.000000	2046.000000
20.000000	0.015101	8.924937	4.051580	2.707621	-6.848399	9.014135	0.000000	-10.000000	0.008333	4.316667	458.166656	1023.000000	1023.000000	2046.000000
20.020000	0.014739	8.710609	4.101794	2.569845	-6.807697	8.846668	0.000000	-10.000000	0.033333	0.516667	460.000000	1023.000000	1023.000000	2046.000000
20.040001	0.014484	8.559937	4.222819	2.386589	-6.835314	8.785844	0.000000	-10.000000	0.066667	-3.400000	460.833344	1023.000000	1023.000000	2046.000000
20.059999	0.013864	8.193427	4.286528	2.193064	-6.830092	8.543927	0.000000	-10.000000	0.091667	-6.683333	461.000000	1023.000000	1023.000000	2046.000000
20.080000	0.013251	7.831612	4.345909	2.033736	-6.834319	8.286286	0.000000	-10.000000	0.100000	-9.533334	461.000000	1023.000000	1023.000000	2046.000000
20.100000	0.013019	7.694013	4.542981	1.820431	-6.850665	8.181267	0.000000	-10.000000	0.116667	-11.950000	461.000000	1023.000000	1023.000000	2046.000000
20.120001	0.012941	7.647954	4.648022	1.733319	-6.777143	8.043756	0.000000	-10.000000	0.150000	-13.700000	461.000000	1023.000000	1023.000000	2046.000000
20.139999	0.012944	7.650162	4.802408	1.571288	-6.777410	8.053876	0.000000	-10.000000	0.191667	-15.266666	457.333344	1023.000000	1023.000000	2046.000000
20.160000	0.012702	7.506849	4.884194	1.462133	-6.736111	7.896634	0.000000	-10.000000	0.216667	-16.416666	448.666656	1023.000000	1023.000000	2046.000000
20.180000	0.012478	7.374298	4.940030	1.391750	-6.724289	7.766807	0.000000	-10.000000	0.241667	-17.466667	438.166656	1023.000000	1023.000000	2046.000000
20.200001	0.012199	7.209757	5.073002	1.067867	-6.715622	7.784511	0.000000	-10.000000	0.283333	-18.383333	429.333344	1023.000000	1023.000000	2046.000000
20.219999	0.011324	6.692631	5.059682	1.033088	-6.769312	7.369173	0.000000	-10.000000	0.333333	-19.250000	423.166656	1023.000000	1023.000000	2046.000000
20.240000	0.010959	6.476944	5.126783	0.889759	-6.788846	7.249248	0.000000	-10.000000	0.366667	-20.116667	416.666656	1023.000000	1023.000000	2046.000000
20.260000	0.009690	5.726543	5.040935	0.711251	-6.845153	6.819511	0.000000	-10.000000	0.375000	-20.750000	409.833344	1023.000000	1023.000000	2046.000000
20.280001	0.008115	4.796044	4.824434	0.611952	-6.979519	6.339178	0.000000	-10.000000	0.383333	-21.616667	403.000000	1023.000000	1023.000000	2046.000000
20.299999	0.006741	3.983984	4.731226	0.580066	-7.180252	5.852943	0.000000	-10.000000	0.391667	-22.183334	395.666656	1023.000000	1023.000000	2046.000000
20.320000	0.004768	2.818125	4.340827	0.756201	-7.338816	5.059913	0.000000	-10.000000	0.400000	-22.716667	388.333344	1023.000000	1023.000000	2046.000000
20.340000	0.002074	1.226001	3.908048	0.823350	-7.740936	4.235539	0.000000	-10.000000	0.400000	-23.116667	380.666656	1023.000000	1023.000000	2046.000000
20.360001	-0.001270	-0.750710	3.297150	0.670797	-8.082430	3.363774	0.000000	-10.000000	0.416667	-23.450001	373.000000	1023.000000	1023.000000	2046.000000
20.379999	-0.004294	-2.537743	2.622315	0.517869	-8.398214	2.720287	0.000000	-10.000000	0.433333	-23.716667	365.000000	1023.000000	1023.000000	2046.000000
20.400000	-0.006446	-3.809782	2.296638	0.316204	-8.684513	2.261889	0.000000	-10.000000	0.450000	-23.816668	357.000000	1023.000000	1023.000000	2046.000000
20.420000	-0.008411	-4.970636	1.780412	0.280408	-8.828499	1.797043	0.000000	-10.000000	0.441667	-23.766666	349.000000	1023.000000	1023.000000	2046.000000
20.440001	-0.009721	-5.745172	1.643624	0.217815	-9.117681	1.511070	0.000000	-10.000000	0.450000	-23.933334	341.000000	1023.000000	1023.000000	2046.000000
20.459999	-0.011215	-6.627924	1.279675	0.272624	-9.291654	1.111431	0.000000	-10.000000	0.458333	-23.933334	333.000000	1023.000000	1023.000000	2046.000000
20.480000	-0.011949	-7.061602	1.184089	0.221140	-9.490559	1.023727	0.000000	-10.000000	0.483333	-24.283335	325.000000	1023.000000	1023.000000	2046.000000
20.500000	-0.013235	-7.822140	0.873869	0.166220	-9.637619	0.775392	0.000000	-10.000000	0.491667	-24.300001	317.000000	1023.000000	1023.000000	2046.000000
20.520000	-0.013845	-8.182202	0.786092	0.166187	-9.821779	0.687298	0.000000	-10.000000	0.500000	-24.533333	309.000000	1023.000000	1023.000000	2046.000000
20.540001	-0.014807	-8.751025	0.585090	0.117280	-9.917479	0.464083	0.000000	-10.000000	0.500000	-24.566668	301.000000	1023.000000	1023.000000	2046.000000
20.559999	-0.015406	-9.104733	0.442917	0.086947	-10.010071	0.375473	0.000000	-10.000000	0.500000	-24.600000	292.833344	1023.000000	1023.000000	2046.000000
20.580000	-0.016323	-9.646734	0.477574	-0.302191	-10.164826	0.342709	0.000000	-10.000000	0.500000	-24.500000	284.500000	1023.000000	1023.000000	2046.000000
20.600000	-0.017383	-10.273574	0.388870	-0.809481	-10.179960	0.326997	0.000000	-10.000000	0.508333	-24.383333	276.166656	1023.000000	1023.000000	2046.000000
20.620001	-0.017763	-10.498219	0.599667	-1.388871	-10.195819	0.486805	0.000000	-10.000000	0.508333	-24.366667	268.000000	1023.000000	1023.000000	2046.000000
20.639999	-0.018347	-10.843239	0.810726	-1.959359	-10.136548	0.441942	0.000000	-10.000000	0.516667	-24.300001	260.000000	1023.000000	1023.000000	2046.000000
20.660000	-0.019155	-11.320500	0.980022	-2.510757	-10.106705	0.316940	0.000000	-10.000000	0.508333	-24.366667	252.000000	1023.000000	1023.000000	2046.000000
20.680000	-0.020143	-11.904501	1.270587	-3.308944	-10.070657	0.204513	0.000000	-10.000000	0.525000	-24.400000	244.000000	1023.000000	1023.000000	2046.000000
20.700001	-0.021727	-12.840750	1.338584	-4.046903	-10.044213	-0.088217	0.000000	-10.000000	0.525000	-24.466667	236.000000	1023.000000	1023.000000	2046.000000
20.719999	-0.023135	-13.672554	1.614648	-4.835477	-10.133097	-0.318628	0.000000	-10.000000	0.525000	-24.233334	227.666672	1023.000000	1023.000000	2046.000000
20.740000	-0.025095	-14.830961	1.579764	-5.614574	-10.129303	-0.666848	0.000000	-10.000000	0.508333	-24.183334	219.333328	1023.000000	1023.000000	2046.000000
20.760000	-0.026670	-15.761694	1.645610	-6.201988	-10.247838	-0.957478	0.000000	-10.000000	0.491667	-23.983334	211.000000	1023.000000	1023.000000	2046.000000
20.780001	-0.028369	-16.766195	1.720663	-6.890096	-10.314048	-1.282715	0.000000	-10.000000	0.475000	-23.783333	203.000000	1023.000000	1023.000000	2046.000000
20.799999	-0.029970	-17.712357	1.635574	-7.377148	-10.374910	-1.595872	0.000000	-10.000000	0.466667	-23.550001	195.333328	1023.000000	1023.000000	2046.000000
20.820000	-0.031036	-18.342052	1.739955	-7.847708	-10.491982	-1.742317	0.000000	-10.000000	0.450000	-23.350000	187.666672	1023.000000	1023.000000	2046.000000
20.840000	-0.032029	-18.929399	1.647364	-8.083212	-10.472224	-2.021329	0.000000	-10.000000	0.433333	-23.133333	180.000000	1023.000000	1023.000000	2046.000000
20.860001	-0.032419	-19.159815	1.849789	-8.295914	-10.628363	-2.085328	0.000000	-10.000000	0.408333	-22.750000	172.166672	1023.000000	1023.000000	2046.000000
20.879999	-0.032797	-19.382780	1.952994	-8.506227	-10.604663	-2.224886	0.000000	-10.000000	0.400000	-22.366667	164.500000	1023.000000	1023.000000	2046.000000
20.900000	-0.032887	-19.436169	2.078116	-8.599516	-10.644881	-2.269887	0.000000	-10.000000	0.400000	-22.049999	157.000000	1023.000000	1023.000000	2046.000000
20.920000	-0.032914	-19.452023	2.244232	-8.753551	-10.628384	-2.314322	0.000000	-10.000000	0.383333	-21.833334	149.666672	1023.000000	1023.000000	2046.000000
20.940001	-0.033042	-19.527939	2.294749	-8.787792	-10.647387	-2.387510	0.000000	-10.000000	0.375000	-21.633333	142.333328	1023.000000	1023.000000	2046.000000
20.959999	-0.032969	-19.484394	2.485542	-8.856156	-10.664229	-2.449550	0.000000	-10.000000	0.358333	-21.400000	135.166672	1023.000000	1023.000000	2046.000000
20.980000	-0.033096	-19.559973	2.464975	-8.858965	-10.593678	-2.572305	0.000000	-10.000000	0.358333	-20.983334	128.000000	1023.000000	1023.000000	2046.000000
21.000000	-0.033029	-19.519976	2.609818	-8.911700	-10.638483	-2.579610	0.000000	-10.000000	0.350000	-20.666668	121.000000	1023.000000	1023.000000	2046.000000
21.020000	-0.033248	-19.649546	2.569494	-8.933661	-10.610396	-2.674981	0.000000	-10.000000	0.350000	-20.466667	116.333336	1023.000000	1023.000000	2046.000000
21.040001	-0.033447	-19.767159	2.658989	-9.003524	-10.759428	-2.663197	0.000000	-10.000000	0.333333	-20.250000	109.500000	1023.000000	1023.000000	2046.000000
21.059999	-0.033737	-19.938618	2.577667	-9.043014	-10.698442	-2.774829	0.000000	-10.000000	0.333333	-20.016666	102.666664	1023.000000	1023.000000	2046.000000
21.080000	-0.034040	-20.117508	2.576560	-9.112188	-10.800398	-2.781483	0.000000	-10.000000	0.308333	-19.650000	93.833336	1023.000000	1023.000000	2046.000000
21.100000	-0.034309	-20.276386	2.576651	-9.197088	-10.828517	-2.827431	0.000000	-10.000000	0.291667	-19.283333	87.166664	1023.000000	1023.000000	2046.000000
21.120001	-0.034680	-20.496029	2.522343	-9.205385	-10.907130	-2.905856	0.000000	-10.000000	0.258333	-18.900000	80.833336	1023.000000	1023.000000	2046.000000
21.139999	-0.035016	-20.694309	2.503960	-9.283348	-10.970571	-2.944351	0.000000	-10.000000	0.250000	-18.583334	74.500000	1023.000000	1023.000000	2046.000000
21.160000	-0.035294	-20.858458	2.474735	-9.295424	-11.037608	-3.000160	0.000000	-10.000000	0.241667	-18.299999	68.500000	1023.000000	1023.000000	2046.000000
21.180000	-0.035699	-21.098209	2.480779	-9.359636	-11.174249	-3.045104	0.000000	-10.000000	0.233333	-17.950001	62.500000	1023.000000	1023.000000	2046.000000
21.200001	-0.035873	-21.200918	2.411953	-9.391422	-11.166595	-3.054854	0.000000	-10.000000	0.216667	-17.633333	56.500000	1023.000000	1023.000000	2046.000000
21.219999	-0.036228	-21.410633	2.458942	-9.468147	-11.316823	-3.084604	0.000000	-10.000000	0.208333	-17.266668	50.500000	1023.000000	1023.000000	2046.000000
21.240000	-0.036351	-21.483664	2.408282	-9.441848	-11.285554	-3.164545	0.000000	-10.000000	0.200000	-17.033335	44.500000	1023.000000	1023.000000	2046.000000
21.260000	-0.036718	-21.700176	2.380909	-9.529842	-11.445556	-3.105688	0.000000	-10.000000	0.200000	-16.683334	38.833332	1023.000000	1023.000000	2046.000000
21.280001	-0.037400	-22.103168	2.149915	-9.579833	-11.469644	-3.203606	0.000000	-10.000000	0.208333	-16.450001	33.166668	1023.000000	1023.000000	2046.000000
21.299999	-0.038647	-22.840231	1.976896	-9.705483	-11.809704	-3.301939	0.000000	-10.000000	0.208333	-16.066666	27.833334	1023.000000	1023.000000	2046.000000
21.320000	-0.039641	-23.427990	1.683023	-9.722608	-11.845555	-3.542849	0.000000	-10.000000	0.208333	-15.683333	22.333334	1023.000000	1023.000000	2046.000000
21.340000	-0.040585	-23.985865	1.555231	-9.907972	-12.100935	-3.532188	0.000000	-10.000000	0.191667	-15.333333	17.166666	1023.000000	1023.000000	2046.000000
21.360001	-0.041870	-24.745068	1.241554	-10.066607	-12.219702	-3.700314	0.000000	-10.000000	0.191667	-14.950000	12.000000	1023.000000	1023.000000	2046.000000
21.379999	-0.041851	-24.733749	1.284533	-10.058315	-12.355992	-3.603974	0.000000	-10.000000	0.191667	-14.716667	7.000000	1023.000000	1023.000000	2046.000000
21.400000	-0.041635	-24.606447	1.093054	-9.882287	-12.242411	-3.574803	0.000000	-10.000000	0.191667	-14.566667	2.333333	1023.000000	1023.000000	2046.000000
21.420000	-0.041718	-24.655136	1.056845	-9.804756	-12.370964	-3.536260	0.000000	-10.000000	0.183333	-14.433333	-2.166667	1023.000000	1023.000000	2046.000000
21.440001	-0.042182	-24.929461	0.846628	-9.680719	-12.363099	-3.732271	0.000000	-10.000000	0.166667	-14.150001	-6.666667	1023.000000	1023.000000	2046.000000
21.459999	-0.042924	-25.367937	0.613294	-9.467746	-12.468835	-4.044651	0.000000	-10.000000	0.158333	-13.533334	-11.333333	1023.000000	1023.000000	2046.000000
21.480000	-0.044951	-26.565805	0.103274	-9.273388	-12.716720	-4.678971	0.000000	-10.000000	0.125000	-12.833333	-15.833333	1023.000000	1023.000000	2046.000000
21.500000	-0.047378	-28.000111	-0.531881	-9.179604	-12.953007	-5.335619	0.000000	-10.000000	0.100000	-11.933333	-20.000000	1023.000000	1023.000000	2046.000000
21.520000	-0.050411	-29.793100	-1.280034	-9.316006	-13.327161	-5.869900	0.000000	-10.000000	0.066667	-11.033334	-24.000000	1023.000000	1023.000000	2046.000000
21.540001	-0.052189	-30.843649	-1.823365	-9.287479	-13.559731	-6.173074	0.000000	-10.000000	0.050000	-9.700000	-27.666666	1023.000000	1023.000000	2046.000000
21.559999	-0.053785	-31.786980	-2.288127	-9.352738	-13.845572	-6.300541	0.000000	-10.000000	0.025000	-7.716667	-30.833334	1023.000000	1023.000000	2046.000000
21.580000	-0.054315	-32.100090	-2.692131	-9.086936	-13.883704	-6.437319	0.000000	-10.000000	0.000000	-4.400000	-33.333332	1023.000000	1023.000000	2046.000000
21.600000	-0.054959	-32.481037	-2.957305	-9.051214	-14.106026	-6.366492	0.000000	-10.000000	-0.025000	-0.550000	-35.000000	1023.000000	1023.000000	2046.000000
21.620001	-0.054630	-32.286312	-3.201814	-8.741211	-14.079616	-6.263671	0.000000	-10.000000	-0.050000	3.200000	-35.833332	1023.000000	1023.000000	2046.000000
21.639999	-0.054765	-32.365913	-3.388024	-8.638749	-14.254834	-6.084308	0.000000	-10.000000	-0.066667	5.300000	-36.000000	1023.000000	1023.000000	2046.000000
21.660000	-0.054054	-31.946142	-3.616168	-8.284955	-14.155870	-5.889150	0.000000	-10.000000	-0.091667	8.116667	-36.000000	1023.000000	1023.000000	2046.000000
21.680000	-0.053783	-31.785788	-3.732574	-8.198431	-14.305041	-5.549740	0.000000	-10.000000	-0.116667	10.666667	-36.000000	1023.000000	1023.000000	2046.000000
21.700001	-0.052779	-31.192471	-3.917507	-7.763561	-14.160373	-5.351028	0.000000	-10.000000	-0.158333	13.683333	-36.000000	1023.000000	1023.000000	2046.000000
21.719999	-0.052036	-30.753395	-3.916254	-7.716216	-14.208022	-4.912903	0.000000	-10.000000	-0.200000	15.266667	-36.000000	1023.000000	1023.000000	2046.000000
21.740000	-0.050723	-29.977266	-3.887307	-7.534344	-14.025957	-4.529659	0.000000	-10.000000	-0.233333	16.766666	-16.000000	1023.000000	1023.000000	2046.000000
21.760000	-0.049639	-29.336920	-3.605927	-7.763659	-14.034265	-3.933069	0.000000	-10.000000	-0.266667	18.250000	5.500000	1023.000000	1023.000000	2046.000000
21.780001	-0.047631	-28.150093	-3.361048	-7.627516	-13.686721	-3.474809	0.000000	-10.000000	-0.283333	19.683334	29.166666	1023.000000	1023.000000	2046.000000
21.799999	-0.046664	-27.578333	-3.012538	-7.945041	-13.568070	-3.052685	0.000000	-10.000000	-0.316667	20.883333	35.000000	1023.000000	1023.000000	2046.000000
21.820000	-0.045192	-26.708397	-2.684948	-8.112222	-13.219715	-2.691511	0.000000	-10.000000	-0.341667	21.850000	41.833332	1023.000000	1023.000000	2046.000000
21.840000	-0.044871	-26.518831	-2.402274	-8.570667	-13.122959	-2.422931	0.000000	-10.000000	-0.366667	22.383333	46.500000	1023.000000	1023.000000	2046.000000
21.860001	-0.043934	-25.965054	-2.087003	-8.724678	-12.829723	-2.323649	0.000000	-10.000000	-0.383333	22.883333	54.000000	1023.000000	1023.000000	2046.000000
21.879999	-0.044229	-26.139053	-2.042154	-9.052155	-12.744832	-2.299911	0.000000	-10.000000	-0.391667	23.450001	61.666668	1023.000000	1023.000000	2046.000000
21.900000	-0.043470	-25.691019	-1.869939	-9.131215	-12.548131	-2.141735	0.000000	-10.000000	-0.416667	24.350000	72.000000	1023.000000	1023.000000	2046.000000
21.920000	-0.043746	-25.853933	-1.914966	-9.268628	-12.542449	-2.127890	0.000000	-10.000000	-0.433333	24.966667	77.333336	1023.000000	1023.000000	2046.000000
21.940001	-0.042579	-25.164339	-1.691173	-9.213065	-12.374601	-1.885499	0.000000	-10.000000	-0.450000	25.683334	85.500000	1023.000000	1023.000000	2046.000000
21.959999	-0.042037	-24.844034	-1.637330	-9.144212	-12.289278	-1.773215	0.000000	-10.000000	-0.458333	26.166668	93.833336	1023.000000	1023.000000	2046.000000
21.980000	-0.040559	-23.970211	-1.336996	-8.963433	-12.210684	-1.459098	0.000000	-10.000000	-0.483333	26.816668	105.166664	1023.000000	1023.000000	2046.000000
22.000000	-0.039286	-23.217926	-1.225574	-8.720738	-12.078023	-1.193592	0.000000	-10.000000	-0.491667	27.150000	114.000000	1023.000000	1023.000000	2046.000000
22.020000	-0.036987	-21.859522	-0.823329	-8.446362	-11.897600	-0.692231	0.000000	-10.000000	-0.491667	27.383333	120.000000	1023.000000	1023.000000	2046.000000
22.040001	-0.035030	-20.702648	-0.654748	-8.071954	-11.622831	-0.353115	0.000000	-10.000000	-0.500000	27.816668	129.166672	1023.000000	1023.000000	2046.000000
22.059999	-0.032566	-19.246386	-0.208502	-7.801722	-11.432824	0.196663	0.000000	-10.000000	-0.525000	28.183334	135.333328	1023.000000	1023.000000	2046.000000
22.080000	-0.030367	-17.946686	-0.009113	-7.347606	-11.143064	0.553097	0.000000	-10.000000	-0.558333	28.883335	147.833328	1023.000000	1023.000000	2046.000000
22.100000	-0.027910	-16.494837	0.340178	-7.012439	-10.870503	1.047927	0.000000	-10.000000	-0.583333	29.350000	157.500000	1023.000000	1023.000000	2046.000000
22.120001	-0.025632	-15.148456	0.536544	-6.456848	-10.602360	1.374208	0.000000	-10.000000	-0.600000	29.766668	170.500000	1023.000000	1023.000000	2046.000000
22.139999	-0.023454	-13.861292	0.874404	-6.155490	-10.436767	1.856561	0.000000	-10.000000	-0.608333	29.850000	177.166672	1023.000000	1023.000000	2046.000000
22.160000	-0.021290	-12.582174	1.013568	-5.597226	-10.161709	2.163192	0.000000	-10.000000	-0.600000	30.216667	187.166672	1023.000000	1023.000000	2046.000000
22.180000	-0.019317	-11.416206	1.281724	-5.332570	-10.006166	2.640806	0.000000	-10.000000	-0.616667	30.483334	197.166672	1023.000000	1023.000000	2046.000000
22.200001	-0.017145	-10.132680	1.439145	-4.796723	-9.742561	2.967459	0.000000	-10.000000	-0.625000	30.883333	210.500000	1023.000000	1023.000000	2046.000000
22.219999	-0.015434	-9.121695	1.631498	-4.556128	-9.618486	3.421421	0.000000	-10.000000	-0.633333	30.866667	217.166672	1023.000000	1023.000000	2046.000000
22.240000	-0.013395	-7.916635	1.769086	-4.054883	-9.365871	3.735034	0.000000	-10.000000	-0.633333	31.150000	227.500000	1023.000000	1023.000000	2046.000000
22.260000	-0.011791	-6.968690	1.990177	-3.855622	-9.288862	4.185616	0.000000	-10.000000	-0.641667	31.216667	237.833328	1023.000000	1023.000000	2046.000000
22.280001	-0.009779	-5.779356	2.054101	-3.310108	-8.961020	4.437672	0.000000	-10.000000	-0.641667	31.366667	251.833328	1023.000000	1023.000000	2046.000000
22.299999	-0.008343	-4.930474	2.253075	-3.072281	-8.912465	4.801198	0.000000	-10.000000	-0.633333	31.366667	258.833344	1023.000000	1023.000000	2046.000000
22.320000	-0.006451	-3.812631	2.355498	-2.559012	-8.659426	5.050308	0.000000	-10.000000	-0.625000	31.233334	265.833344	1023.000000	1023.000000	2046.000000
22.340000	-0.005058	-2.989470	2.509757	-2.338888	-8.613409	5.453071	0.000000	-10.000000	-0.633333	31.200001	272.666656	1023.000000	1023.000000	2046.000000
22.360001	-0.003147	-1.859872	2.606519	-1.814133	-8.330530	5.678272	0.000000	-10.000000	-0.633333	31.266666	283.000000	1023.000000	1023.000000	2046.000000
22.379999	-0.001956	-1.155739	2.747694	-1.558091	-8.343126	5.997784	0.000000	-10.000000	-0.641667	31.466667	297.000000	1023.000000	1023.000000	2046.000000
22.400000	-0.000595	-0.351359	2.746754	-1.198401	-8.118809	6.219097	0.000000	-10.000000	-0.633333	31.383333	311.000000	1023.000000	1023.000000	2046.000000
22.420000	-0.000305	-0.179963	2.752987	-1.067914	-8.244204	6.379168	0.000000	-10.000000	-0.633333	31.450001	325.000000	1023.000000	1023.000000	2046.000000
22.440001	0.000362	0.214010	2.561885	-0.719378	-8.047116	6.418620	0.000000	-10.000000	-0.625000	31.600000	332.000000	1023.000000	1023.000000	2046.000000
22.459999	0.000954	0.563598	2.564326	-0.495998	-8.196038	6.691309	0.000000	-10.000000	-0.625000	31.533333	339.000000	1023.000000	1023.000000	2046.000000
22.480000	0.002897	1.712348	2.580596	0.082561	-7.927985	6.977176	0.000000	-10.000000	-0.616667	31.299999	349.333344	1023.000000	1023.000000	2046.000000
22.500000	0.004490	2.653888	2.764446	0.370739	-7.979169	7.497872	0.000000	-10.000000	-0.600000	30.916666	363.333344	1023.000000	1023.000000	2046.000000
22.520000	0.007077	4.182306	2.886647	1.101289	-7.616939	7.811308	0.000000	-10.000000	-0.583333	30.850000	373.833344	1023.000000	1023.000000	2046.000000
22.540001	0.009360	5.531497	3.209151	1.610120	-7.601841	8.314068	0.000000	-10.000000	-0.583333	30.566668	384.166656	1023.000000	1023.000000	2046.000000
22.559999	0.011862	7.010396	3.242171	2.339317	-7.175880	8.604789	0.000000	-10.000000	-0.591667	30.433334	394.333344	1023.000000	1023.000000	2046.000000
22.580000	0.012922	7.636819	3.357847	2.861254	-7.277784	8.695502	0.000000	-10.000000	-0.600000	30.283335	408.000000	1023.000000	1023.000000	2046.000000
22.600000	0.013740	8.120203	3.144231	3.502554	-7.063665	8.537084	0.000000	-10.000000	-0.600000	30.266666	415.000000	1023.000000	1023.000000	2046.000000
22.620001	0.012876	7.609954	2.808674	3.969689	-7.296600	8.128190	0.000000	-10.000000	-0.600000	30.166666	421.833344	1023.000000	1023.000000	2046.000000
22.639999	0.011597	6.853686	2.230232	4.358950	-7.449612	7.714116	0.000000	-10.000000	-0.566667	29.583334	431.666656	1023.000000	1023.000000	2046.000000
22.660000	0.010089	5.962618	1.655701	4.550281	-7.733548	7.490184	0.000000	-10.000000	-0.533333	29.000000	441.500000	1023.000000	1023.000000	2046.000000
22.680000	0.010010	5.916122	1.258172	4.923944	-7.696548	7.430555	0.000000	-10.000000	-0.500000	28.283333	451.166656	1023.000000	1023.000000	2046.000000
22.700001	0.009793	5.787475	0.915805	5.191415	-7.783983	7.464239	0.000000	-10.000000	-0.483333	27.866667	457.500000	1023.000000	1023.000000	2046.000000
22.719999	0.010795	6.379979	0.801538	5.678677	-7.691119	7.590883	0.000000	-10.000000	-0.458333	27.216667	466.833344	1023.000000	1023.000000	2046.000000
22.740000	0.011259	6.653836	0.726780	5.995084	-7.809547	7.741518	0.000000	-10.000000	-0.425000	26.050001	479.000000	1023.000000	1023.000000	2046.000000
22.760000	0.012337	7.290970	0.680873	6.521640	-7.761093	7.849551	0.000000	-10.000000	-0.391667	24.766666	490.666656	1023.000000	1023.000000	2046.000000
22.780001	0.012847	7.592592	0.636971	6.809569	-7.915634	8.061686	0.000000	-10.000000	-0.366667	23.716667	499.333344	1023.000000	1023.000000	2046.000000
22.799999	0.013897	8.213109	0.630369	7.204827	-7.894992	8.272906	0.000000	-10.000000	-0.325000	22.799999	504.666656	1023.000000	1023.000000	2046.000000
22.820000	0.014511	8.576115	0.491408	7.547255	-7.839440	8.376892	0.000000	-10.000000	-0.275000	21.333334	512.166687	1023.000000	1023.000000	2046.000000
22.840000	0.015562	9.197185	0.653522	7.805383	-7.933657	8.671937	0.000000	-10.000000	-0.225000	19.866667	519.666687	1023.000000	1023.000000	2046.000000
22.860001	0.016177	9.560379	0.505949	8.042614	-7.736593	8.748408	0.000000	-10.000000	-0.183333	18.183334	526.833313	1023.000000	1023.000000	2046.000000
22.879999	0.016726	9.884998	0.778885	7.935751	-7.853660	9.024021	0.000000	-10.000000	-0.141667	16.666668	531.166687	1023.000000	1023.000000	2046.000000
22.900000	0.017403	10.285035	0.773070	7.890007	-7.532597	9.154554	0.000000	-10.000000	-0.108333	14.666667	537.166687	1023.000000	1023.000000	2046.000000
22.920000	0.018128	10.713810	1.229990	7.576870	-7.580012	9.486962	0.000000	-10.000000	-0.066667	12.750000	542.333313	1023.000000	1023.000000	2046.000000
22.940001	0.018794	11.107189	1.378269	7.492182	-7.231416	9.468154	0.000000	-10.000000	-0.041667	10.483334	546.833313	1023.000000	1023.000000	2046.000000
22.959999	0.018598	10.991498	1.708716	6.869730	-7.224647	9.637698	0.000000	-10.000000	0.008333	5.700000	551.500000	1023.000000	1023.000000	2046.000000
22.980000	0.018399	10.874100	1.934362	6.361538	-6.961644	9.539845	0.000000	-10.000000	0.033333	1.650000	554.666687	1023.000000	1023.000000	2046.000000
23.000000	0.017124	10.120317	2.192450	5.496159	-6.953906	9.385613	0.000000	-10.000000	0.050000	-2.116667	556.666687	1023.000000	1023.000000	2046.000000
23.020000	0.016297	9.631605	2.406740	4.923957	-6.849354	9.150262	0.000000	-10.000000	0.050000	-3.716667	556.833313	1023.000000	1023.000000	2046.000000
23.040001	0.014365	8.489997	2.382975	4.157478	-6.813981	8.763525	0.000000	-10.000000	0.058333	-6.100000	557.000000	1023.000000	1023.000000	2046.000000
23.059999	0.013208	7.805928	2.619071	3.522205	-6.867359	8.532011	0.000000	-10.000000	0.066667	-8.083334	557.000000	1023.000000	1023.000000	2046.000000
23.080000	0.011645	6.882130	2.538358	2.933961	-6.754277	8.164088	0.000000	-10.000000	0.075000	-9.683333	557.000000	1023.000000	1023.000000	2046.000000
23.100000	0.010787	6.375047	2.883722	2.447173	-6.949673	7.993825	0.000000	-10.000000	0.083333	-10.916667	557.000000	1023.000000	1023.000000	2046.000000
23.120001	0.009774	5.776340	2.804130	2.161955	-6.805750	7.616004	0.000000	-10.000000	0.091667	-12.083333	557.000000	1023.000000	1023.000000	2046.000000
23.139999	0.009839	5.815116	3.200243	1.936369	-6.902021	7.580525	0.000000	-10.000000	0.100000	-12.983334	549.666687	1023.000000	1023.000000	2046.000000
23.160000	0.009544	5.640478	3.279551	1.766230	-6.735239	7.329936	0.000000	-10.000000	0.108333	-13.783334	540.666687	1023.000000	1023.000000	2046.000000
23.180000	0.009916	5.860485	3.786731	1.625294	-6.855560	7.304020	0.000000	-10.000000	0.141667	-14.350000	530.166687	1023.000000	1023.000000	2046.000000
23.200001	0.009937	5.872600	3.781063	1.579462	-6.590847	7.102921	0.000000	-10.000000	0.175000	-14.866667	525.333313	1023.000000	1023.000000	2046.000000
23.219999	0.010223	6.041956	4.186054	1.377530	-6.698272	7.176644	0.000000	-10.000000	0.191667	-15.116667	520.500000	1023.000000	1023.000000	2046.000000
23.240000	0.010305	6.090482	4.183132	1.416410	-6.457868	6.948808	0.000000	-10.000000	0.191667	-15.450000	515.333313	1023.000000	1023.000000	2046.000000
23.260000	0.010487	6.197903	4.544168	1.223468	-6.546435	6.976702	0.000000	-10.000000	0.191667	-15.600000	510.166656	1023.000000	1023.000000	2046.000000
23.280001	0.010393	6.142480	4.512863	1.247404	-6.346716	6.728930	0.000000	-10.000000	0.200000	-15.800000	504.833344	1023.000000	1023.000000	2046.000000
23.299999	0.010369	6.128116	4.825222	1.046437	-6.472383	6.728839	0.000000	-10.000000	0.200000	-16.116667	497.666656	1023.000000	1023.000000	2046.000000
23.320000	0.010001	5.910757	4.727862	1.042425	-6.328592	6.469061	0.000000	-10.000000	0.208333	-16.666668	490.500000	1023.000000	1023.000000	2046.000000
23.340000	0.009649	5.702585	4.985144	0.797287	-6.530098	6.450253	0.000000	-10.000000	0.216667	-17.116667	485.166656	1023.000000	1023.000000	2046.000000
23.360001	0.009100	5.378230	4.844044	0.745333	-6.428011	6.216865	0.000000	-10.000000	0.233333	-17.450001	481.500000	1023.000000	1023.000000	2046.000000
23.379999	0.008479	5.011286	5.008620	0.446388	-6.605045	6.161324	0.000000	-10.000000	0.241667	-17.816668	477.500000	1023.000000	1023.000000	2046.000000
23.400000	0.007801	4.610193	4.968723	0.364120	-6.646029	5.923378	0.000000	-10.000000	0.250000	-18.250000	471.500000	1023.000000	1023.000000	2046.000000
23.420000	0.007204	4.257531	5.080559	0.091561	-6.770694	5.856105	0.000000	-10.000000	0.275000	-18.783333	465.500000	1023.000000	1023.000000	2046.000000
23.440001	0.006484	3.832188	5.063522	0.010111	-6.777512	5.536067	0.000000	-10.000000	0.308333	-19.283333	459.166656	1023.000000	1023.000000	2046.000000
23.459999	0.006131	3.623377	5.243233	-0.213800	-6.854221	5.448165	0.000000	-10.000000	0.341667	-19.900000	452.666656	1023.000000	1023.000000	2046.000000
23.480000	0.006041	3.570332	5.348396	-0.233930	-6.849406	5.305272	0.000000	-10.000000	0.350000	-20.500000	446.000000	1023.000000	1023.000000	2046.000000
23.500000	0.005613	3.317563	5.365445	-0.370929	-6.877733	5.200781	0.000000	-10.000000	0.350000	-21.000000	439.166656	1023.000000	1023.000000	2046.000000
23.520000	0.005012	2.961828	5.381670	-0.473418	-7.006740	5.060316	0.000000	-10.000000	0.366667	-21.433332	432.166656	1023.000000	1023.000000	2046.000000
23.540001	0.004212	2.489575	5.257178	-0.611290	-7.008399	4.852086	0.000000	-10.000000	0.383333	-21.750000	425.000000	1023.000000	1023.000000	2046.000000
23.559999	0.003431	2.027492	5.279940	-0.904302	-7.173226	4.825079	0.000000	-10.000000	0.400000	-22.150000	417.833344	1023.000000	1023.000000	2046.000000
23.580000	0.002505	1.480232	5.190680	-0.906102	-7.249546	4.445199	0.000000	-10.000000	0.400000	-22.550001	410.500000	1023.000000	1023.000000	2046.000000
23.600000	0.002531	1.495733	5.317745	-1.020242	-7.335007	4.533237	0.000000	-10.000000	0.400000	-22.850000	402.833344	1023.000000	1023.000000	2046.000000
23.620001	0.002079	1.228714	5.179269	-1.015707	-7.240618	4.305769	0.000000	-10.000000	0.400000	-22.916668	395.166656	1023.000000	1023.000000	2046.000000
23.639999	0.001218	0.719680	5.150988	-1.068890	-7.340288	3.977870	0.000000	-10.000000	0.391667	-22.833334	387.500000	1023.000000	1023.000000	2046.000000
23.660000	-0.000080	-0.047035	4.824458	-0.936356	-7.419882	3.484746	0.000000	-10.000000	0.383333	-22.750000	379.833344	1023.000000	1023.000000	2046.000000
23.680000	-0.001891	-1.117597	4.444443	-0.797469	-7.704934	2.940362	0.000000	-10.000000	0.366667	-22.500000	372.333344	1023.000000	1023.000000	2046.000000
23.700001	-0.004731	-2.796032	3.772598	-0.653638	-8.027327	2.112334	0.000000	-10.000000	0.366667	-22.100000	364.666656	1023.000000	1023.000000	2046.000000
23.719999	-0.008070	-4.769382	3.056036	-0.805650	-8.417630	1.397863	0.000000	-10.000000	0.358333	-21.533335	357.333344	1023.000000	1023.000000	2046.000000
23.740000	-0.011013	-6.508716	2.373692	-0.945601	-8.756297	0.819489	0.000000	-10.000000	0.358333	-21.266666	350.000000	1023.000000	1023.000000	2046.000000
23.760000	-0.013262	-7.837743	1.884135	-1.093841	-9.020744	0.392708	0.000000	-10.000000	0.350000	-21.083334	343.000000	1023.000000	1023.000000	2046.000000
23.780001	-0.015021	-8.877428	1.462810	-1.142126	-9.310213	0.112101	0.000000	-10.000000	0.350000	-21.066668	336.000000	1023.000000	1023.000000	2046.000000
23.799999	-0.016240	-9.597980	1.167449	-1.114049	-9.503262	-0.148119	0.000000	-10.000000	0.350000	-20.850000	329.000000	1023.000000	1023.000000	2046.000000
23.820000	-0.017399	-10.282580	0.837562	-1.038510	-9.691445	-0.390188	0.000000	-10.000000	0.350000	-20.666666	322.000000	1023.000000	1023.000000	2046.000000
23.840000	-0.018404	-10.876529	0.630533	-1.072483	-9.877005	-0.557574	0.000000	-10.000000	0.350000	-20.533333	315.166656	1023.000000	1023.000000	2046.000000
23.860001	-0.019004	-11.231376	0.461209	-1.042253	-10.078056	-0.572275	0.000000	-10.000000	0.358333	-20.666666	308.333344	1023.000000	1023.000000	2046.000000
23.879999	-0.019947	-11.788819	0.170544	-1.025168	-10.187326	-0.746869	0.000000	-10.000000	0.366667	-20.800001	301.500000	1023.000000	1023.000000	2046.000000
23.900000	-0.020387	-12.048800	0.172485	-1.085611	-10.442400	-0.693274	0.000000	-10.000000	0.366667	-20.983334	294.500000	1023.000000	1023.000000	2046.000000
23.920000	-0.021090	-12.464128	-0.039812	-1.106052	-10.548312	-0.769953	0.000000	-10.000000	0.358333	-21.133333	287.500000	1023.000000	1023.000000	2046.000000
23.940001	-0.021744	-12.850663	-0.070056	-1.354616	-10.667047	-0.758945	0.000000	-10.000000	0.350000	-21.233334	280.333344	1023.000000	1023.000000	2046.000000
23.959999	-0.022235	-13.141080	-0.065336	-1.769739	-10.671920	-0.634085	0.000000	-10.000000	0.350000	-21.316668	273.166656	1023.000000	1023.000000	2046.000000
23.980000	-0.022660	-13.391851	0.087994	-2.336085	-10.638580	-0.505180	0.000000	-10.000000	0.350000	-21.116667	266.000000	1023.000000	1023.000000	2046.000000
24.000000	-0.022893	-13.529678	0.319029	-2.730404	-10.655190	-0.463114	0.000000	-10.000000	0.358333	-21.233334	259.000000	1023.000000	1023.000000	2046.000000
24.020000	-0.023693	-14.002694	0.557383	-3.356307	-10.600847	-0.602923	0.000000	-10.000000	0.358333	-21.266666	252.000000	1023.000000	1023.000000	2046.000000
24.040001	-0.024617	-14.548353	0.796801	-4.055089	-10.606816	-0.683250	0.000000	-10.000000	0.358333	-21.533333	244.833328	1023.000000	1023.000000	2046.000000
24.059999	-0.026079	-15.412745	0.916008	-4.857999	-10.552399	-0.918355	0.000000	-10.000000	0.366667	-21.666666	237.666672	1023.000000	1023.000000	2046.000000
24.080000	-0.027431	-16.211493	1.197514	-5.581747	-10.653793	-1.173468	0.000000	-10.000000	0.366667	-21.683334	230.333328	1023.000000	1023.000000	2046.000000
24.100000	-0.029238	-17.279661	1.132045	-6.264325	-10.639876	-1.507505	0.000000	-10.000000	0.375000	-21.716667	223.166672	1023.000000	1023.000000	2046.000000
24.120001	-0.030740	-18.167633	1.285493	-6.944683	-10.736688	-1.771756	0.000000	-10.000000	0.358333	-21.683334	215.833328	1023.000000	1023.000000	2046.000000
24.139999	-0.032303	-19.091057	1.208989	-7.457133	-10.797792	-2.045119	0.000000	-10.000000	0.358333	-21.633333	208.666672	1023.000000	1023.000000	2046.000000
24.160000	-0.033847	-20.003674	1.243714	-7.986930	-10.865703	-2.394756	0.000000	-10.000000	0.358333	-21.483334	201.333328	1023.000000	1023.000000	2046.000000
24.180000	-0.034797	-20.565287	1.305116	-8.367899	-11.002631	-2.499872	0.000000	-10.000000	0.358333	-21.283333	194.166672	1023.000000	1023.000000	2046.000000
24.200001	-0.035767	-21.138210	1.259130	-8.618218	-11.025266	-2.753855	0.000000	-10.000000	0.358333	-21.083334	187.000000	1023.000000	1023.000000	2046.000000
24.219999	-0.035912	-21.224182	1.487742	-8.797593	-11.152748	-2.761583	0.000000	-10.000000	0.341667	-20.716667	180.000000	1023.000000	1023.000000	2046.000000
24.240000	-0.036273	-21.437338	1.485388	-8.909686	-11.095872	-2.917168	0.000000	-10.000000	0.341667	-20.516668	173.166672	1023.000000	1023.000000	2046.000000
24.260000	-0.036068	-21.315962	1.756438	-9.048316	-11.174447	-2.849636	0.000000	-10.000000	0.333333	-20.183334	166.333328	1023.000000	1023.000000	2046.000000
24.280001	-0.036235	-21.415152	1.742994	-9.091618	-11.138606	-2.927922	0.000000	-10.000000	0.333333	-20.016668	159.666672	1023.000000	1023.000000	2046.000000
24.299999	-0.035946	-21.244087	1.970412	-9.176307	-11.144892	-2.893301	0.000000	-10.000000	0.333333	-19.650002	153.000000	1023.000000	1023.000000	2046.000000
24.320000	-0.035986	-21.267967	1.986274	-9.187636	-11.121586	-2.945019	0.000000	-10.000000	0.308333	-19.316668	146.333328	1023.000000	1023.000000	2046.000000
24.340000	-0.035810	-21.163971	2.186678	-9.242777	-11.137177	-2.970696	0.000000	-10.000000	0.283333	-18.916668	139.833328	1023.000000	1023.000000	2046.000000
24.360001	-0.035839	-21.180830	2.167856	-9.225506	-11.144923	-2.978258	0.000000	-10.000000	0.250000	-18.500000	133.500000	1023.000000	1023.000000	2046.000000
24.379999	-0.035941	-21.241282	2.250468	-9.317674	-11.151051	-3.023025	0.000000	-10.000000	0.250000	-18.200001	127.500000	1023.000000	1023.000000	2046.000000
24.400000	-0.036137	-21.357059	2.216164	-9.299061	-11.219162	-3.055001	0.000000	-10.000000	0.241667	-17.883333	121.500000	1023.000000	1023.000000	2046.000000
24.420000	-0.036401	-21.512978	2.281706	-9.418594	-11.261404	-3.114685	0.000000	-10.000000	0.241667	-17.483334	115.500000	1023.000000	1023.000000	2046.000000
24.440001	-0.036587	-21.623112	2.221879	-9.390807	-11.312602	-3.141582	0.000000	-10.000000	0.233333	-17.233334	109.500000	1023.000000	1023.000000	2046.000000
24.459999	-0.037010	-21.872913	2.198817	-9.496760	-11.369695	-3.205276	0.000000	-10.000000	0.225000	-16.966667	103.666664	1023.000000	1023.000000	2046.000000
24.480000	-0.037207	-21.989477	2.175752	-9.518436	-11.458840	-3.187954	0.000000	-10.000000	0.216667	-16.950001	98.000000	1023.000000	1023.000000	2046.000000
24.500000	-0.037574	-22.206053	2.114935	-9.593761	-11.485147	-3.242079	0.000000	-10.000000	0.208333	-16.666668	92.333336	1023.000000	1023.000000	2046.000000
24.520000	-0.037643	-22.246895	2.147444	-9.583870	-11.572825	-3.237643	0.000000	-10.000000	0.208333	-16.483334	86.833336	1023.000000	1023.000000	2046.000000
24.540001	-0.037967	-22.438580	2.091657	-9.620424	-11.602274	-3.307539	0.000000	-10.000000	0.191667	-16.200001	81.333336	1023.000000	1023.000000	2046.000000
24.559999	-0.037957	-22.432356	2.168912	-9.635703	-11.663816	-3.301749	0.000000	-10.000000	0.191667	-15.883334	76.000000	1023.000000	1023.000000	2046.000000
24.580000	-0.038177	-22.562523	2.084367	-9.605560	-11.704987	-3.336344	0.000000	-10.000000	0.183333	-15.666667	70.666664	1023.000000	1023.000000	2046.000000
24.600000	-0.038548	-22.782103	1.991873	-9.665790	-11.766549	-3.341637	0.000000	-10.000000	0.183333	-15.383333	65.333336	1023.000000	1023.000000	2046.000000
24.620001	-0.039509	-23.349976	1.764118	-9.705847	-11.986386	-3.421861	0.000000	-10.000000	0.166667	-15.150001	60.166668	1023.000000	1023.000000	2046.000000
24.639999	-0.040444	-23.902536	1.592414	-9.829540	-12.123240	-3.542171	0.000000	-10.000000	0.166667	-14.816667	55.000000	1023.000000	1023.000000	2046.000000
24.660000	-0.041118	-24.300819	1.416519	-9.899953	-12.248737	-3.568648	0.000000	-10.000000	0.166667	-14.383333	50.166668	1023.000000	1023.000000	2046.000000
24.680000	-0.042271	-24.982052	1.119272	-10.022021	-12.317330	-3.761974	0.000000	-10.000000	0.166667	-14.133333	45.500000	1023.000000	1023.000000	2046.000000
24.700001	-0.042415	-25.067307	1.174796	-10.025719	-12.521241	-3.695142	0.000000	-10.000000	0.158333	-13.833334	40.833332	1023.000000	1023.000000	2046.000000
24.719999	-0.042159	-24.916063	1.076086	-9.915528	-12.499104	-3.577518	0.000000	-10.000000	0.150000	-13.583334	36.166668	1023.000000	1023.000000	2046.000000
24.740000	-0.042164	-24.918676	1.025249	-9.820032	-12.518702	-3.605192	0.000000	-10.000000	0.150000	-13.400001	31.500000	1023.000000	1023.000000	2046.000000
24.760000	-0.042542	-25.142506	0.885617	-9.693808	-12.642121	-3.692193	0.000000	-10.000000	0.150000	-13.266666	27.000000	1023.000000	1023.000000	2046.000000
24.780001	-0.043308	-25.595123	0.531126	-9.484951	-12.566156	-4.075141	0.000000	-10.000000	0.150000	-13.116667	22.500000	1023.000000	1023.000000	2046.000000
24.799999	-0.044976	-26.580547	0.177508	-9.265531	-12.910540	-4.581985	0.000000	-10.000000	0.133333	-12.683333	18.166666	1023.000000	1023.000000	2046.000000
24.820000	-0.047501	-28.073128	-0.513838	-9.186793	-13.068644	-5.303854	0.000000	-10.000000	0.100000	-12.083333	14.000000	1023.000000	1023.000000	2046.000000
24.840000	-0.050415	-29.795509	-1.220667	-9.264643	-13.459329	-5.850871	0.000000	-10.000000	0.075000	-11.466667	10.000000	1023.000000	1023.000000	2046.000000
24.860001	-0.052560	-31.063078	-1.831720	-9.320387	-13.704650	-6.206322	0.000000	-10.000000	0.066667	-10.966667	6.166667	1023.000000	1023.000000	2046.000000
24.879999	-0.054226	-32.047840	-2.288915	-9.349756	-13.958265	-6.450905	0.000000	-10.000000	0.075000	-10.500000	2.666667	1023.000000	1023.000000	2046.000000
24.900000	-0.055251	-32.653397	-2.639524	-9.218866	-14.176148	-6.618857	0.000000	-10.000000	0.066667	-10.050000	-0.500000	1023.000000	1023.000000	2046.000000
24.920000	-0.056076	-33.140953	-3.000505	-9.104836	-14.246202	-6.789411	0.000000	-10.000000	0.058333	-9.416667	-3.500000	1023.000000	1023.000000	2046.000000
24.940001	-0.056517	-33.401276	-3.149709	-8.991484	-14.458974	-6.801106	0.000000	-10.000000	0.041667	-8.900001	-6.500000	1023.000000	1023.000000	2046.000000
24.959999	-0.056743	-33.535282	-3.447933	-8.839073	-14.421840	-6.826437	0.000000	-10.000000	0.041667	-8.383333	-9.500000	1023.000000	1023.000000	2046.000000
24.980000	-0.057200	-33.805172	-3.582072	-8.826221	-14.651885	-6.744997	0.000000	-10.000000	0.041667	-8.100000	-12.333333	1023.000000	1023.000000	2046.000000
25.000000	-0.057133	-33.765812	-3.753226	-8.650792	-14.662241	-6.699553	0.000000	-10.000000	0.050000	-7.850000	-15.000000	1023.000000	1023.000000	2046.000000
25.020000	-0.057401	-33.923733	-3.895633	-8.595810	-14.787193	-6.645097	0.000000	-10.000000	0.050000	-7.650000	-17.666666	1023.000000	1023.000000	2046.000000
25.040001	-0.057295	-33.861328	-3.950002	-8.537731	-14.835228	-6.538367	0.000000	-10.000000	0.050000	-7.500000	-20.166666	1023.000000	1023.000000	2046.000000
25.059999	-0.057073	-33.730354	-3.928729	-8.642270	-14.767445	-6.391911	0.000000	-10.000000	0.050000	-7.316667	-22.833334	1023.000000	1023.000000	2046.000000
25.080000	-0.057105	-33.749340	-3.746822	-8.989776	-14.876819	-6.135926	0.000000	-10.000000	0.050000	-7.166667	-25.166666	1023.000000	1023.000000	2046.000000
25.100000	-0.056538	-33.413780	-3.584455	-9.208180	-14.661504	-5.959641	0.000000	-10.000000	0.050000	-7.066667	-27.666666	1023.000000	1023.000000	2046.000000
25.120001	-0.056527	-33.407722	-3.238932	-9.639903	-14.718737	-5.810151	0.000000	-10.000000	0.041667	-7.100000	-30.000000	1023.000000	1023.000000	2046.000000
25.139999	-0.056344	-33.299526	-2.951101	-10.060535	-14.515283	-5.772605	0.000000	-10.000000	0.033333	-7.150000	-32.333332	1023.000000	1023.000000	2046.000000
25.160000	-0.057070	-33.728386	-2.737514	-10.668493	-14.521626	-5.800753	0.000000	-10.000000	0.033333	-7.150000	-34.833332	1023.000000	1023.000000	2046.000000
25.180000	-0.057607	-34.045696	-2.496994	-11.211221	-14.437039	-5.900441	0.000000	-10.000000	0.033333	-7.100000	-37.166668	1023.000000	1023.000000	2046.000000
25.200001	-0.058856	-34.783821	-2.420007	-11.797661	-14.452023	-6.114131	0.000000	-10.000000	0.033333	-6.983334	-39.666668	1023.000000	1023.000000	2046.000000
25.219999	-0.059661	-35.259697	-2.324506	-12.238068	-14.431691	-6.265433	0.000000	-10.000000	0.016667	-6.566667	-42.000000	1023.000000	1023.000000	2046.000000
25.240000	-0.060854	-35.964443	-2.379325	-12.673267	-14.476068	-6.435784	0.000000	-10.000000	0.008333	-5.416667	-44.333332	1023.000000	1023.000000	2046.000000
25.260000	-0.061311	-36.234695	-2.311036	-12.936517	-14.450376	-6.536768	0.000000	-10.000000	-0.008333	-3.000000	-46.000000	1023.000000	1023.000000	2046.000000
25.280001	-0.061965	-36.621033	-2.317728	-13.185325	-14.486407	-6.631572	0.000000	-10.000000	-0.025000	-0.066667	-46.833332	1023.000000	1023.000000	2046.000000
25.299999	-0.061494	-36.343243	-2.166987	-13.217384	-14.428715	-6.530157	0.000000	-10.000000	-0.041667	2.950000	-47.000000	1023.000000	1023.000000	2046.000000
25.320000	-0.061112	-36.116962	-2.138870	-13.133205	-14.361098	-6.483789	0.000000	-10.000000	-0.066667	5.633333	-47.000000	1023.000000	1023.000000	2046.000000
25.340000	-0.060066	-35.498798	-1.826015	-13.087976	-14.399739	-6.185068	0.000000	-10.000000	-0.083333	8.183333	-47.000000	1023.000000	1023.000000	2046.000000
25.360001	-0.058743	-34.716911	-1.742807	-12.822186	-14.120390	-6.031528	0.000000	-10.000000	-0.116667	10.533334	-47.000000	1023.000000	1023.000000	2046.000000
25.379999	-0.057496	-33.980175	-1.395569	-12.755680	-14.172432	-5.656493	0.000000	-10.000000	-0.150000	12.466667	-47.000000	1023.000000	1023.000000	2046.000000
25.400000	-0.055686	-32.910709	-1.269204	-12.380962	-13.879071	-5.381473	0.000000	-10.000000	-0.191667	14.266667	-47.000000	1023.000000	1023.000000	2046.000000
25.420000	-0.054481	-32.198212	-1.046650	-12.263142	-13.849392	-5.039030	0.000000	-10.000000	-0.225000	15.883334	-35.000000	1023.000000	1023.000000	2046.000000
25.440001	-0.052263	-30.887644	-0.797955	-11.886978	-13.555917	-4.646794	0.000000	-10.000000	-0.250000	17.433334	-10.500000	1023.000000	1023.000000	2046.000000
25.459999	-0.050758	-29.997696	-0.731792	-11.546190	-13.303433	-4.416280	0.000000	-10.000000	-0.300000	19.083334	16.000000	1023.000000	1023.000000	2046.000000
25.480000	-0.049079	-29.005947	-0.459688	-11.335061	-13.263004	-3.948194	0.000000	-10.000000	-0.358333	20.783333	32.666668	1023.000000	1023.000000	2046.000000
25.500000	-0.046961	-27.754133	-0.369974	-10.866476	-12.909066	-3.608617	0.000000	-10.000000	-0.425000	22.366667	39.166668	1023.000000	1023.000000	2046.000000
25.520000	-0.045652	-26.980274	-0.230663	-10.661272	-12.858178	-3.230162	0.000000	-10.000000	-0.458333	23.816668	46.333332	1023.000000	1023.000000	2046.000000
25.540001	-0.043356	-25.623327	-0.033459	-10.271235	-12.582894	-2.735739	0.000000	-10.000000	-0.491667	25.183334	54.000000	1023.000000	1023.000000	2046.000000
25.559999	-0.041644	-24.611427	-0.016081	-9.909434	-12.309057	-2.376855	0.000000	-10.000000	-0.541667	26.450001	62.166668	1023.000000	1023.000000	2046.000000
25.580000	-0.040037	-23.661777	0.205094	-9.714642	-12.282434	-1.869795	0.000000	-10.000000	-0.583333	27.716667	70.666664	1023.000000	1023.000000	2046.000000
25.600000	-0.037892	-22.393967	0.287422	-9.217031	-11.924261	-1.540096	0.000000	-10.000000	-0.633333	28.900000	79.833336	1023.000000	1023.000000	2046.000000
25.620001	-0.036725	-21.704456	0.434201	-9.070001	-11.947238	-1.121419	0.000000	-10.000000	-0.641667	29.966667	89.500000	1023.000000	1023.000000	2046.000000
25.639999	-0.034444	-20.356386	0.619735	-8.628717	-11.610290	-0.737114	0.000000	-10.000000	-0.658333	30.500000	99.500000	1023.000000	1023.000000	2046.000000
25.660000	-0.033211	-19.627993	0.646562	-8.301479	-11.465009	-0.508067	0.000000	-10.000000	-0.650000	30.950001	109.500000	1023.000000	1023.000000	2046.000000
25.680000	-0.031500	-18.616516	0.875932	-8.048748	-11.353793	-0.089906	0.000000	-10.000000	-0.658333	31.200001	119.500000	1023.000000	1023.000000	2046.000000
25.700001	-0.029996	-17.727398	0.865633	-7.614693	-11.078522	0.100184	0.000000	-10.000000	-0.675000	31.566668	129.833328	1023.000000	1023.000000	2046.000000
25.719999	-0.029452	-17.406282	0.883563	-7.540080	-11.147896	0.398132	0.000000	-10.000000	-0.700000	31.866667	140.333328	1023.000000	1023.000000	2046.000000
25.740000	-0.028465	-16.822855	0.756698	-7.227480	-10.900879	0.548804	0.000000	-10.000000	-0.725000	32.116669	151.000000	1023.000000	1023.000000	2046.000000
25.760000	-0.028638	-16.924778	0.632474	-7.141941	-11.069797	0.654486	0.000000	-10.000000	-0.741667	32.433334	161.666672	1023.000000	1023.000000	2046.000000
25.780001	-0.027342	-16.159340	0.559830	-6.770820	-10.827379	0.879029	0.000000	-10.000000	-0.750000	32.650002	172.333328	1023.000000	1023.000000	2046.000000
25.799999	-0.026149	-15.454247	0.539918	-6.390340	-10.762241	1.158417	0.000000	-10.000000	-0.741667	32.799999	183.166672	1023.000000	1023.000000	2046.000000
25.820000	-0.024521	-14.491983	0.645575	-6.098618	-10.642186	1.603245	0.000000	-10.000000	-0.733333	32.750000	194.000000	1023.000000	1023.000000	2046.000000
25.840000	-0.022113	-13.068745	0.793717	-5.432072	-10.393003	1.962613	0.000000	-10.000000	-0.725000	32.716667	205.000000	1023.000000	1023.000000	2046.000000
25.860001	-0.019527	-11.540513	1.133290	-4.954144	-10.285757	2.566098	0.000000	-10.000000	-0.716667	32.600002	216.000000	1023.000000	1023.000000	2046.000000
25.879999	-0.016805	-9.931813	1.195930	-4.169033	-9.811606	2.852895	0.000000	-10.000000	-0.708333	32.533333	226.833328	1023.000000	1023.000000	2046.000000
25.900000	-0.015398	-9.100255	1.292092	-3.672908	-9.798838	3.079399	0.000000	-10.000000	-0.700000	32.383335	237.666672	1023.000000	1023.000000	2046.000000
25.920000	-0.014367	-8.490664	1.119836	-3.050407	-9.596119	3.036026	0.000000	-10.000000	-0.700000	32.416668	248.500000	1023.000000	1023.000000	2046.000000
25.940001	-0.015368	-9.082685	0.709684	-2.578001	-9.777617	2.563249	0.000000	-10.000000	-0.691667	32.433334	259.333344	1023.000000	1023.000000	2046.000000
25.959999	-0.016987	-10.039319	0.035599	-2.338642	-9.882250	2.145973	0.000000	-10.000000	-0.675000	32.266666	270.166656	1023.000000	1023.000000	2046.000000
25.980000	-0.018222	-10.769074	-0.600499	-2.063517	-10.059910	1.954851	0.000000	-10.000000	-0.658333	31.883333	280.833344	1023.000000	1023.000000	2046.000000
26.000000	-0.018514	-10.941519	-0.956768	-1.896458	-10.162289	2.073996	0.000000	-10.000000	-0.641667	31.416668	291.666656	1023.000000	1023.000000	2046.000000
26.020000	-0.017728	-10.477051	-1.297215	-1.451279	-9.967318	2.238760	0.000000	-10.000000	-0.641667	31.266666	302.166656	1023.000000	1023.000000	2046.000000
26.040001	-0.017038	-10.069558	-1.323520	-0.990014	-10.147232	2.391209	0.000000	-10.000000	-0.633333	31.200001	312.833344	1023.000000	1023.000000	2046.000000
26.059999	-0.015602	-9.220974	-1.496464	-0.457659	-9.943464	2.676614	0.000000	-10.000000	-0.641667	31.250000	323.166656	1023.000000	1023.000000	2046.000000
26.080000	-0.014657	-8.662148	-1.552433	0.047820	-10.040267	2.882733	0.000000	-10.000000	-0.633333	31.083334	333.666656	1023.000000	1023.000000	2046.000000
26.100000	-0.013094	-7.738609	-1.570533	0.521729	-9.985847	3.296041	0.000000	-10.000000	-0.633333	30.950001	344.000000	1023.000000	1023.000000	2046.000000
26.120001	-0.011588	-6.848243	-1.673943	1.099800	-9.872576	3.598475	0.000000	-10.000000	-0.625000	30.516666	354.333344	1023.000000	1023.000000	2046.000000
26.139999	-0.009968	-5.891350	-1.583893	1.564780	-9.891350	4.019112	0.000000	-10.000000	-0.625000	30.150002	364.500000	1023.000000	1023.000000	2046.000000
26.160000	-0.008087	-4.779423	-1.704831	2.194643	-9.631622	4.362387	0.000000	-10.000000	-0.616667	29.783335	374.500000	1023.000000	1023.000000	2046.000000
26.180000	-0.006595	-3.897351	-1.459216	2.523014	-9.768822	4.807672	0.000000	-10.000000	-0.625000	29.850000	384.500000	1023.000000	1023.000000	2046.000000
26.200001	-0.004821	-2.849268	-1.464520	2.855428	-9.427835	5.187658	0.000000	-10.000000	-0.616667	29.783333	394.500000	1023.000000	1023.000000	2046.000000
26.219999	-0.003229	-1.908546	-1.110613	2.955590	-9.463453	5.709930	0.000000	-10.000000	-0.616667	29.566668	404.500000	1023.000000	1023.000000	2046.000000
26.240000	-0.001073	-0.634145	-0.913686	3.132708	-9.055079	6.201911	0.000000	-10.000000	-0.575000	29.216667	414.500000	1023.000000	1023.000000	2046.000000
26.260000	0.000491	0.290203	-0.457716	3.140949	-8.992635	6.599604	0.000000	-10.000000	-0.558333	28.800001	424.500000	1023.000000	1023.000000	2046.000000
26.280001	0.002015	1.190976	-0.267399	3.061561	-8.568069	6.964883	0.000000	-10.000000	-0.516667	28.483334	434.166656	1023.000000	1023.000000	2046.000000
26.299999	0.002850	1.684237	0.174030	2.781939	-8.534007	7.262274	0.000000	-10.000000	-0.491667	27.700001	443.666656	1023.000000	1023.000000	2046.000000
26.320000	0.003641	2.152098	0.280928	2.723033	-8.127500	7.275638	0.000000	-10.000000	-0.441667	27.133333	452.833344	1023.000000	1023.000000	2046.000000
26.340000	0.004006	2.367591	0.668312	2.489626	-8.260411	7.470064	0.000000	-10.000000	-0.425000	26.633333	462.000000	1023.000000	1023.000000	2046.000000
26.360001	0.004281	2.530112	0.488701	2.497222	-7.890882	7.435071	0.000000	-10.000000	-0.441667	26.350000	471.000000	1023.000000	1023.000000	2046.000000
26.379999	0.004805	2.840040	0.796689	2.444165	-8.019306	7.618492	0.000000	-10.000000	-0.441667	26.283333	479.833344	1023.000000	1023.000000	2046.000000
26.400000	0.005597	3.307726	0.769417	2.605813	-7.743470	7.675967	0.000000	-10.000000	-0.458333	26.166666	488.666656	1023.000000	1023.000000	2046.000000
26.420000	0.006649	3.929428	1.174550	2.716728	-7.917036	7.955185	0.000000	-10.000000	-0.425000	26.450001	497.333344	1023.000000	1023.000000	2046.000000
26.440001	0.008233	4.865692	1.192984	3.075314	-7.580460	8.177854	0.000000	-10.000000	-0.458333	26.266666	506.166656	1023.000000	1023.000000	2046.000000
26.459999	0.010128	5.985919	1.652478	3.371034	-7.633235	8.595641	0.000000	-10.000000	-0.450000	26.366667	515.000000	1023.000000	1023.000000	2046.000000
26.480000	0.012497	7.385759	1.801020	3.878698	-7.251599	8.957640	0.000000	-10.000000	-0.458333	26.133333	523.833313	1023.000000	1023.000000	2046.000000
26.500000	0.014746	8.714816	2.308186	4.190310	-7.213771	9.430092	0.000000	-10.000000	-0.450000	26.116667	532.666687	1023.000000	1023.000000	2046.000000
26.520000	0.017270	10.206629	2.478066	4.777563	-6.793465	9.744464	0.000000	-10.000000	-0.433333	26.183334	541.333313	1023.000000	1023.000000	2046.000000
26.540001	0.019505	11.527425	2.933733	5.113187	-6.763068	10.243572	0.000000	-10.000000	-0.441667	26.033333	550.166687	1023.000000	1023.000000	2046.000000
26.559999	0.021977	12.988172	3.071147	5.711194	-6.335905	10.541737	0.000000	-10.000000	-0.433333	25.966667	558.833313	1023.000000	1023.000000	2046.000000
26.580000	0.023814	14.074306	3.421573	5.998188	-6.341744	10.996289	0.000000	-10.000000	-0.441667	25.366667	567.500000	1023.000000	1023.000000	2046.000000
26.600000	0.026053	15.397083	3.572080	6.587266	-6.012804	11.250542	0.000000	-10.000000	-0.416667	24.983334	576.000000	1023.000000	1023.000000	2046.000000
26.620001	0.027659	16.346430	3.872951	6.822080	-5.990011	11.641411	0.000000	-10.000000	-0.400000	24.566668	584.500000	1023.000000	1023.000000	2046.000000
26.639999	0.029530	17.452124	3.975416	7.289386	-5.711904	11.899224	0.000000	-10.000000	-0.375000	24.133333	592.833313	1023.000000	1023.000000	2046.000000
26.660000	0.031030	18.338923	4.275118	7.524619	-5.754847	12.294032	0.000000	-10.000000	-0.366667	23.783333	601.000000	1023.000000	1023.000000	2046.000000
26.680000	0.032784	19.375368	4.277570	7.959675	-5.399837	12.537961	0.000000	-10.000000	-0.341667	23.150000	609.000000	1023.000000	1023.000000	2046.000000
26.700001	0.034122	20.165932	4.558582	8.161122	-5.464718	12.910946	0.000000	-10.000000	-0.325000	22.700001	616.833313	1023.000000	1023.000000	2046.000000
26.719999	0.035676	21.084715	4.534285	8.580482	-5.170531	13.140479	0.000000	-10.000000	-0.308333	22.433334	624.500000	1023.000000	1023.000000	2046.000000
26.740000	0.036909	21.812933	4.761858	8.749459	-5.197260	13.498875	0.000000	-10.000000	-0.300000	22.233334	631.833313	1023.000000	1023.000000	2046.000000
26.760000	0.038183	22.565933	4.786033	9.101060	-4.970058	13.648897	0.000000	-10.000000	-0.291667	22.083334	639.333313	1023.000000	1023.000000	2046.000000
26.780001	0.038620	22.824547	4.941955	9.117075	-5.058701	13.824219	0.000000	-10.000000	-0.291667	21.366667	646.666687	1023.000000	1023.000000	2046.000000
26.799999	0.039012	23.056204	4.882005	9.325657	-4.942037	13.790580	0.000000	-10.000000	-0.275000	21.050001	654.000000	1023.000000	1023.000000	2046.000000
26.820000	0.038948	23.017971	4.795167	9.372237	-4.965853	13.816421	0.000000	-10.000000	-0.258333	20.550001	661.000000	1023.000000	1023.000000	2046.000000
26.840000	0.040254	23.790207	4.915665	9.763703	-4.874236	13.985074	0.000000	-10.000000	-0.241667	20.100000	668.000000	1023.000000	1023.000000	2046.000000
26.860001	0.041297	24.406403	4.864043	9.901835	-4.693515	14.334040	0.000000	-10.000000	-0.233333	19.400000	674.833313	1023.000000	1023.000000	2046.000000
26.879999	0.043042	25.437851	5.205772	10.335597	-4.705243	14.601725	0.000000	-10.000000	-0.225000	18.850000	681.333313	1023.000000	1023.000000	2046.000000
26.900000	0.044491	26.294168	5.170167	10.708251	-4.417782	14.833533	0.000000	-10.000000	-0.208333	18.416668	687.833313	1023.000000	1023.000000	2046.000000
26.920000	0.045874	27.111435	5.408755	10.996214	-4.456806	15.163272	0.000000	-10.000000	-0.200000	18.183334	694.166687	1023.000000	1023.000000	2046.000000
26.940001	0.046293	27.359241	5.236654	11.451466	-4.258983	14.930103	0.000000	-10.000000	-0.200000	17.750000	700.500000	1023.000000	1023.000000	2046.000000
26.959999	0.046362	27.399714	5.310686	11.631249	-4.387205	14.844984	0.000000	-10.000000	-0.183333	17.633333	706.500000	1023.000000	1023.000000	2046.000000
26.980000	0.045506	26.893990	5.031690	11.983438	-4.379861	14.258722	0.000000	-10.000000	-0.166667	17.066668	712.166687	1023.000000	1023.000000	2046.000000
27.000000	0.043319	25.601704	4.559545	12.029825	-4.635332	13.647666	0.000000	-10.000000	-0.133333	16.433334	717.833313	1023.000000	1023.000000	2046.000000
27.020000	0.041297	24.406767	4.058075	12.107379	-4.913745	13.155058	0.000000	-10.000000	-0.133333	15.533334	723.333313	1023.000000	1023.000000	2046.000000
27.040001	0.039625	23.418564	3.494254	12.111145	-5.001701	12.814865	0.000000	-10.000000	-0.108333	14.666667	728.833313	1023.000000	1023.000000	2046.000000
27.059999	0.039158	23.142509	3.239977	12.258128	-5.123034	12.767439	0.000000	-10.000000	-0.108333	13.716667	734.000000	1023.000000	1023.000000	2046.000000
27.080000	0.038795	22.927860	2.925979	12.468356	-5.145954	12.679480	0.000000	-10.000000	-0.091667	13.000000	738.666687	1023.000000	1023.000000	2046.000000
27.100000	0.039070	23.090309	2.864190	12.691053	-5.262517	12.797583	0.000000	-10.000000	-0.083333	12.183333	743.000000	1023.000000	1023.000000	2046.000000
27.120001	0.039215	23.175821	2.663984	13.053681	-5.257536	12.715693	0.000000	-10.000000	-0.083333	11.650001	747.000000	1023.000000	1023.000000	2046.000000
27.139999	0.039618	23.414446	2.626166	13.245811	-5.356868	12.899336	0.000000	-10.000000	-0.066667	10.783334	751.000000	1023.000000	1023.000000	2046.000000
27.160000	0.040010	23.645626	2.518678	13.624874	-5.377538	12.879610	0.000000	-10.000000	-0.066667	9.966666	754.833313	1023.000000	1023.000000	2046.000000
27.180000	0.040833	24.132551	2.537720	13.840821	-5.405320	13.159331	0.000000	-10.000000	-0.041667	8.950000	758.500000	1023.000000	1023.000000	2046.000000
27.200001	0.041366	24.447262	2.427742	14.230640	-5.354342	13.143222	0.000000	-10.000000	-0.025000	8.083333	761.666687	1023.000000	1023.000000	2046.000000
27.219999	0.042164	24.918736	2.504133	14.379210	-5.379722	13.415114	0.000000	-10.000000	-0.008333	7.416667	764.500000	1023.000000	1023.000000	2046.000000
27.240000	0.042347	25.027121	2.498550	14.438633	-5.378422	13.468360	0.000000	-10.000000	0.000000	6.800000	767.000000	1023.000000	1023.000000	2046.000000
27.260000	0.042887	25.346397	2.594450	14.231332	-5.287868	13.808484	0.000000	-10.000000	0.000000	5.933333	769.333313	1023.000000	1023.000000	2046.000000
27.280001	0.043408	25.654137	2.681087	14.112767	-5.148654	14.008936	0.000000	-10.000000	-0.016667	4.816667	771.500000	1023.000000	1023.000000	2046.000000
27.299999	0.044101	26.063438	2.956257	13.916706	-5.080736	14.271211	0.000000	-10.000000	-0.016667	3.533334	773.333313	1023.000000	1023.000000	2046.000000
27.320000	0.044258	26.156746	3.075159	13.595507	-4.908255	14.394335	0.000000	-10.000000	-0.016667	1.983333	774.833313	1023.000000	1023.000000	2046.000000
27.340000	0.044029	26.020979	3.286421	13.037365	-4.795541	14.492734	0.000000	-10.000000	0.000000	-0.033333	775.666687	1023.000000	1023.000000	2046.000000
27.360001	0.043310	25.596180	3.385643	12.564464	-4.696944	14.343018	0.000000	-10.000000	0.000000	-1.916667	776.000000	1023.000000	1023.000000	2046.000000
27.379999	0.042394	25.054781	3.477625	11.998256	-4.672687	14.251588	0.000000	-10.000000	0.016667	-3.616667	776.000000	1023.000000	1023.000000	2046.000000
27.400000	0.040978	24.217937	3.380790	11.499206	-4.676247	14.014189	0.000000	-10.000000	0.016667	-4.500000	776.000000	1023.000000	1023.000000	2046.000000
27.420000	0.039886	23.572630	3.372576	11.016521	-4.725281	13.908814	0.000000	-10.000000	0.025000	-5.116667	776.000000	1023.000000	1023.000000	2046.000000
27.440001	0.038644	22.838608	3.246718	10.577064	-4.701212	13.716038	0.000000	-10.000000	0.016667	-5.416667	776.000000	1023.000000	1023.000000	2046.000000
27.459999	0.038166	22.555988	3.430580	10.193834	-4.764559	13.696132	0.000000	-10.000000	0.033333	-5.900000	776.000000	1023.000000	1023.000000	2046.000000
27.480000	0.037662	22.258356	3.454737	10.008600	-4.735906	13.530925	0.000000	-10.000000	0.041667	-6.466667	776.000000	1023.000000	1023.000000	2046.000000
27.500000	0.037963	22.435846	3.788302	9.853806	-4.805588	13.599325	0.000000	-10.000000	0.050000	-6.850000	776.000000	1023.000000	1023.000000	2046.000000
27.520000	0.038154	22.549252	3.949909	9.762869	-4.726105	13.562579	0.000000	-10.000000	0.050000	-7.016667	776.000000	1023.000000	1023.000000	2046.000000
27.540001	0.038967	23.029324	4.319171	9.687063	-4.692912	13.716002	0.000000	-10.000000	0.050000	-6.983334	776.000000	1023.000000	1023.000000	2046.000000
27.559999	0.039404	23.287539	4.470968	9.621272	-4.566112	13.761410	0.000000	-10.000000	0.041667	-6.850000	769.166687	1023.000000	1023.000000	2046.000000
27.580000	0.040413	23.884228	4.832474	9.638348	-4.479080	13.892487	0.000000	-10.000000	0.041667	-6.683333	761.666687	1023.000000	1023.000000	2046.000000
27.600000	0.040852	24.143431	4.914424	9.674599	-4.317696	13.872104	0.000000	-10.000000	0.033333	-6.500000	753.333313	1023.000000	1023.000000	2046.000000
27.620001	0.041752	24.675678	5.272312	9.651505	-4.247550	13.999411	0.000000	-10.000000	0.033333	-6.350000	751.000000	1023.000000	1023.000000	2046.000000
27.639999	0.042060	24.857380	5.345809	9.710988	-4.149494	13.950077	0.000000	-10.000000	0.025000	-6.266667	748.666687	1023.000000	1023.000000	2046.000000
27.660000	0.042518	25.128372	5.645158	9.658697	-4.136978	13.961494	0.000000	-10.000000	0.033333	-6.383334	746.500000	1023.000000	1023.000000	2046.000000
27.680000	0.042490	25.111547	5.604012	9.632865	-4.011830	13.886501	0.000000	-10.000000	0.041667	-6.783333	744.500000	1023.000000	1023.000000	2046.000000
27.700001	0.042519	25.128490	5.844288	9.490360	-4.053925	13.847767	0.000000	-10.000000	0.050000	-7.400000	742.333313	1023.000000	1023.000000	2046.000000
27.719999	0.042267	24.979799	5.792677	9.406368	-4.004948	13.785702	0.000000	-10.000000	0.066667	-8.200001	739.833313	1023.000000	1023.000000	2046.000000
27.740000	0.041916	24.772583	5.943021	9.178840	-4.050623	13.701345	0.000000	-10.000000	0.075000	-9.133334	737.000000	1023.000000	1023.000000	2046.000000
27.760000	0.041640	24.609478	6.014825	9.023543	-4.072124	13.643234	0.000000	-10.000000	0.091667	-10.300000	734.000000	1023.000000	1023.000000	2046.000000
27.780001	0.041436	24.488401	6.224805	8.807527	-4.079622	13.535690	0.000000	-10.000000	0.091667	-11.783334	730.666687	1023.000000	1023.000000	2046.000000
27.799999	0.041488	24.519115	6.375996	8.677413	-4.129555	13.595261	0.000000	-10.000000	0.133333	-13.450001	726.833313	1023.000000	1023.000000	2046.000000
27.820000	0.040949	24.201088	6.420272	8.437168	-4.102499	13.446148	0.000000	-10.000000	0.166667	-15.150001	722.333313	1023.000000	1023.000000	2046.000000
27.840000	0.040351	23.847195	6.499842	8.241834	-4.226643	13.332163	0.000000	-10.000000	0.216667	-16.716667	717.166687	1023.000000	1023.000000	2046.000000
27.860001	0.039574	23.388031	6.562004	7.916602	-4.245456	13.154881	0.000000	-10.000000	0.266667	-18.466667	711.500000	1023.000000	1023.000000	2046.000000
27.879999	0.038712	22.878931	6.654590	7.550403	-4.434769	13.108706	0.000000	-10.000000	0.333333	-20.216667	705.333313	1023.000000	1023.000000	2046.000000
27.900000	0.037759	22.315445	6.686111	7.280982	-4.409900	12.758252	0.000000	-10.000000	0.383333	-21.816668	698.666687	1023.000000	1023.000000	2046.000000
27.920000	0.036899	21.807165	6.748948	6.990895	-4.494136	12.561458	0.000000	-10.000000	0.433333	-23.116667	691.500000	1023.000000	1023.000000	2046.000000
27.940001	0.035083	20.734243	6.524058	6.650500	-4.537320	12.097004	0.000000	-10.000000	0.466667	-24.250000	683.833313	1023.000000	1023.000000	2046.000000
27.959999	0.033443	19.764685	6.474323	6.429047	-4.836843	11.698159	0.000000	-10.000000	0.508333	-25.450001	675.666687	1023.000000	1023.000000	2046.000000
27.980000	0.031569	18.657530	6.144166	6.457381	-4.995161	11.051144	0.000000	-10.000000	0.525000	-26.333334	667.000000	1023.000000	1023.000000	2046.000000
28.000000	0.029465	17.413759	5.875905	6.414241	-5.317677	10.441291	0.000000	-10.000000	0.541667	-27.000000	658.000000	1023.000000	1023.000000	2046.000000
28.020000	0.026138	15.447536	5.160459	6.394522	-5.672254	9.564811	0.000000	-10.000000	0.550000	-27.183334	649.000000	1023.000000	1023.000000	2046.000000
28.040001	0.022535	13.318127	4.500503	6.114237	-6.097185	8.800572	0.000000	-10.000000	0.566667	-27.200001	640.000000	1023.000000	1023.000000	2046.000000
28.059999	0.019791	11.696721	3.976031	5.929160	-6.540874	8.332405	0.000000	-10.000000	0.583333	-27.316668	631.000000	1023.000000	1023.000000	2046.000000
28.080000	0.017486	10.333957	3.478671	5.772695	-6.772507	7.855098	0.000000	-10.000000	0.600000	-27.450001	621.833313	1023.000000	1023.000000	2046.000000
28.100000	0.015957	9.430736	3.193300	5.738353	-7.036708	7.535792	0.000000	-10.000000	0.583333	-27.566668	612.666687	1023.000000	1023.000000	2046.000000
28.120001	0.014471	8.552307	2.861834	5.693448	-7.230625	7.227651	0.000000	-10.000000	0.566667	-27.500000	603.500000	1023.000000	1023.000000	2046.000000
28.139999	0.013366	7.899428	2.698085	5.688336	-7.473203	6.986211	0.000000	-10.000000	0.550000	-27.566668	594.500000	1023.000000	1023.000000	2046.000000
28.160000	0.011961	7.069131	2.421331	5.639192	-7.722877	6.731485	0.000000	-10.000000	0.550000	-27.566668	585.333313	1023.000000	1023.000000	2046.000000
28.180000	0.011021	6.513169	2.295583	5.557809	-7.880826	6.540602	0.000000	-10.000000	0.566667	-27.800001	576.000000	1023.000000	1023.000000	2046.000000
28.200001	0.010065	5.948537	2.110003	5.545290	-8.041515	6.334760	0.000000	-10.000000	0.583333	-27.883333	566.666687	1023.000000	1023.000000	2046.000000
28.219999	0.009213	5.445005	1.979559	5.422830	-8.138238	6.180855	0.000000	-10.000000	0.608333	-28.400000	557.333313	1023.000000	1023.000000	2046.000000
28.240000	0.008273	4.889349	1.943876	5.271904	-8.377605	6.051174	0.000000	-10.000000	0.608333	-28.466667	548.000000	1023.000000	1023.000000	2046.000000
28.260000	0.007218	4.265803	1.820263	4.841679	-8.305004	5.908865	0.000000	-10.000000	0.616667	-28.716667	538.333313	1023.000000	1023.000000	2046.000000
28.280001	0.006129	3.622011	2.008610	4.156115	-8.444372	5.901657	0.000000	-10.000000	0.633333	-28.816668	528.833313	1023.000000	1023.000000	2046.000000
28.299999	0.005406	3.195179	2.088170	3.581353	-8.286763	5.812419	0.000000	-10.000000	0.666667	-29.233334	519.166687	1023.000000	1023.000000	2046.000000
28.320000	0.004348	2.569867	2.323444	2.892273	-8.254125	5.608274	0.000000	-10.000000	0.691667	-29.683334	509.500000	1023.000000	1023.000000	2046.000000
28.340000	0.002994	1.769466	2.556639	2.077180	-8.228797	5.364443	0.000000	-10.000000	0.700000	-30.066668	499.500000	1023.000000	1023.000000	2046.000000
28.360001	0.001208	0.713881	2.701380	1.166689	-8.160805	5.006616	0.000000	-10.000000	0.700000	-30.283333	489.500000	1023.000000	1023.000000	2046.000000
28.379999	-0.000945	-0.558349	2.888578	0.224116	-8.258329	4.587286	0.000000	-10.000000	0.708333	-30.466667	479.500000	1023.000000	1023.000000	2046.000000
28.400000	-0.003036	-1.794028	2.927545	-0.684895	-8.153192	4.116513	0.000000	-10.000000	0.691667	-30.416668	469.500000	1023.000000	1023.000000	2046.000000
28.420000	-0.005327	-3.148545	3.057155	-1.561219	-8.302336	3.657855	0.000000	-10.000000	0.708333	-30.600000	459.166656	1023.000000	1023.000000	2046.000000
28.440001	-0.007236	-4.276251	3.067926	-2.296691	-8.242760	3.195274	0.000000	-10.000000	0.683333	-30.550001	448.833344	1023.000000	1023.000000	2046.000000
28.459999	-0.009234	-5.457319	3.147813	-3.038240	-8.374661	2.807770	0.000000	-10.000000	0.683333	-30.450001	438.500000	1023.000000	1023.000000	2046.000000
28.480000	-0.010791	-6.377419	3.176174	-3.600294	-8.466105	2.512806	0.000000	-10.000000	0.650000	-29.983334	428.500000	1023.000000	1023.000000	2046.000000
28.500000	-0.012089	-7.144845	3.163783	-4.053800	-8.506536	2.251709	0.000000	-10.000000	0.641667	-29.416666	418.500000	1023.000000	1023.000000	2046.000000
28.520000	-0.012893	-7.620002	3.308503	-4.377550	-8.622785	2.071829	0.000000	-10.000000	0.641667	-28.966667	408.666656	1023.000000	1023.000000	2046.000000
28.540001	-0.013500	-7.978731	3.350892	-4.576866	-8.535460	1.782702	0.000000	-10.000000	0.625000	-28.733334	399.000000	1023.000000	1023.000000	2046.000000
28.559999	-0.014024	-8.288098	3.621943	-4.828564	-8.731165	1.649687	0.000000	-10.000000	0.616667	-28.483334	389.500000	1023.000000	1023.000000	2046.000000
28.580000	-0.014316	-8.460671	3.661428	-5.016664	-8.600164	1.494729	0.000000	-10.000000	0.600000	-28.116667	380.000000	1023.000000	1023.000000	2046.000000
28.600000	-0.015025	-8.879823	3.800322	-5.268076	-8.704237	1.292169	0.000000	-10.000000	0.600000	-27.833334	370.666656	1023.000000	1023.000000	2046.000000
28.620001	-0.015239	-9.005985	3.904885	-5.381277	-8.602288	1.072695	0.000000	-10.000000	0.575000	-27.516666	361.333344	1023.000000	1023.000000	2046.000000
28.639999	-0.015877	-9.383195	4.021387	-5.570600	-8.690564	0.856582	0.000000	-10.000000	0.541667	-27.350000	352.166656	1023.000000	1023.000000	2046.000000
28.660000	-0.016074	-9.499625	4.140065	-5.655311	-8.638062	0.653682	0.000000	-10.000000	0.508333	-26.966667	343.000000	1023.000000	1023.000000	2046.000000
28.680000	-0.016826	-9.943926	4.129902	-5.815826	-8.653778	0.395777	0.000000	-10.000000	0.500000	-26.716667	334.000000	1023.000000	1023.000000	2046.000000
28.700001	-0.017149	-10.134827	4.252299	-5.930000	-8.690029	0.232903	0.000000	-10.000000	0.500000	-26.550001	325.000000	1023.000000	1023.000000	2046.000000
28.719999	-0.017705	-10.463814	4.174769	-6.019822	-8.608054	-0.010707	0.000000	-10.000000	0.500000	-26.266666	316.166656	1023.000000	1023.000000	2046.000000
28.740000	-0.018506	-10.937333	4.252921	-6.262037	-8.772510	-0.155707	0.000000	-10.000000	0.491667	-25.983334	307.500000	1023.000000	1023.000000	2046.000000
28.760000	-0.018810	-11.116734	4.167915	-6.265765	-8.674114	-0.344769	0.000000	-10.000000	0.483333	-25.716667	298.833344	1023.000000	1023.000000	2046.000000
28.780001	-0.019836	-11.722934	4.152875	-6.516260	-8.856156	-0.503392	0.000000	-10.000000	0.466667	-25.366667	290.166656	1023.000000	1023.000000	2046.000000
28.799999	-0.020095	-11.876052	4.132944	-6.557178	-8.813707	-0.638111	0.000000	-10.000000	0.466667	-25.033333	281.500000	1023.000000	1023.000000	2046.000000
28.820000	-0.021050	-12.440347	4.055610	-6.695870	-8.973686	-0.826400	0.000000	-10.000000	0.458333	-24.616667	273.166656	1023.000000	1023.000000	2046.000000
28.840000	-0.021446	-12.674651	4.124631	-6.832887	-9.064296	-0.902100	0.000000	-10.000000	0.458333	-24.333334	265.000000	1023.000000	1023.000000	2046.000000
28.860001	-0.021892	-12.938381	3.987372	-6.789004	-9.040164	-1.096586	0.000000	-10.000000	0.450000	-24.133333	257.000000	1023.000000	1023.000000	2046.000000
28.879999	-0.022688	-13.408711	3.931336	-7.011745	-9.260523	-1.067779	0.000000	-10.000000	0.433333	-23.766668	249.000000	1023.000000	1023.000000	2046.000000
28.900000	-0.023402	-13.830544	3.667583	-6.929528	-9.308366	-1.260234	0.000000	-10.000000	0.425000	-23.383333	241.000000	1023.000000	1023.000000	2046.000000
28.920000	-0.024982	-14.764287	3.459536	-7.188677	-9.591192	-1.443954	0.000000	-10.000000	0.391667	-23.000000	233.166672	1023.000000	1023.000000	2046.000000
28.940001	-0.025929	-15.323899	3.183806	-7.169179	-9.616591	-1.721935	0.000000	-10.000000	0.375000	-22.533333	225.500000	1023.000000	1023.000000	2046.000000
28.959999	-0.027772	-16.413193	2.963608	-7.547364	-10.005082	-1.824356	0.000000	-10.000000	0.350000	-22.150000	218.000000	1023.000000	1023.000000	2046.000000
28.980000	-0.028586	-16.894356	2.858848	-7.549432	-10.168241	-2.035531	0.000000	-10.000000	0.350000	-21.733334	210.500000	1023.000000	1023.000000	2046.000000
29.000000	-0.029067	-17.178478	2.662087	-7.585354	-10.224221	-2.030989	0.000000	-10.000000	0.350000	-21.500000	203.166672	1023.000000	1023.000000	2046.000000
29.020000	-0.028524	-16.857443	2.696011	-7.440700	-10.216541	-1.896213	0.000000	-10.000000	0.341667	-21.233334	196.000000	1023.000000	1023.000000	2046.000000
29.040001	-0.029287	-17.308783	2.430826	-7.362751	-10.284228	-2.092630	0.000000	-10.000000	0.341667	-20.883333	189.000000	1023.000000	1023.000000	2046.000000
29.059999	-0.029385	-17.366650	2.365689	-7.196733	-10.289603	-2.246002	0.000000	-10.000000	0.333333	-20.633333	182.000000	1023.000000	1023.000000	2046.000000
29.080000	-0.030836	-18.224043	1.899710	-6.924624	-10.437958	-2.761171	0.000000	-10.000000	0.333333	-20.283333	175.166672	1023.000000	1023.000000	2046.000000
29.100000	-0.032794	-19.381420	1.461629	-6.698780	-10.707506	-3.436763	0.000000	-10.000000	0.291667	-19.833334	168.333328	1023.000000	1023.000000	2046.000000
29.120001	-0.036108	-21.340101	0.619665	-6.690062	-11.069904	-4.199800	0.000000	-10.000000	0.258333	-19.049999	161.833328	1023.000000	1023.000000	2046.000000
29.139999	-0.038949	-23.018925	-0.006323	-6.887449	-11.499104	-4.626049	0.000000	-10.000000	0.225000	-18.433334	155.500000	1023.000000	1023.000000	2046.000000
29.160000	-0.041340	-24.432161	-0.712029	-6.854876	-11.763574	-5.101683	0.000000	-10.000000	0.225000	-17.916668	149.500000	1023.000000	1023.000000	2046.000000
29.180000	-0.042844	-25.320930	-1.068150	-6.928232	-12.076874	-5.247674	0.000000	-10.000000	0.216667	-17.516666	143.500000	1023.000000	1023.000000	2046.000000
29.200001	-0.044197	-26.120390	-1.529009	-6.817406	-12.267221	-5.506753	0.000000	-10.000000	0.208333	-17.066668	137.500000	1023.000000	1023.000000	2046.000000
29.219999	-0.044882	-26.524981	-1.712825	-6.794167	-12.475906	-5.542082	0.000000	-10.000000	0.200000	-16.683334	131.666672	1023.000000	1023.000000	2046.000000
29.240000	-0.045591	-26.944473	-2.081760	-6.628977	-12.559162	-5.674573	0.000000	-10.000000	0.200000	-16.450001	126.000000	1023.000000	1023.000000	2046.000000
29.260000	-0.046239	-27.327000	-2.193400	-6.687449	-12.817554	-5.628596	0.000000	-10.000000	0.200000	-16.150002	120.500000	1023.000000	1023.000000	2046.000000
29.280001	-0.046556	-27.514629	-2.462389	-6.494917	-12.872198	-5.685125	0.000000	-10.000000	0.191667	-15.750000	115.166664	1023.000000	1023.000000	2046.000000
29.299999	-0.046861	-27.694836	-2.611425	-6.534040	-12.982538	-5.566833	0.000000	-10.000000	0.191667	-15.450000	110.000000	1023.000000	1023.000000	2046.000000
29.320000	-0.046974	-27.761555	-2.790832	-6.362531	-13.017941	-5.590251	0.000000	-10.000000	0.183333	-15.250000	103.166664	1023.000000	1023.000000	2046.000000
29.340000	-0.047331	-27.972719	-2.806493	-6.578387	-13.171298	-5.416541	0.000000	-10.000000	0.183333	-15.233334	98.000000	1023.000000	1023.000000	2046.000000
29.360001	-0.047057	-27.810658	-2.789908	-6.683046	-13.082103	-5.255601	0.000000	-10.000000	0.183333	-15.300000	92.833336	1023.000000	1023.000000	2046.000000
29.379999	-0.047204	-27.897799	-2.614850	-7.135199	-13.190028	-4.957719	0.000000	-10.000000	0.183333	-15.400000	89.500000	1023.000000	1023.000000	2046.000000
29.400000	-0.046533	-27.501047	-2.405542	-7.421964	-12.957593	-4.715948	0.000000	-10.000000	0.191667	-15.516666	84.333336	1023.000000	1023.000000	2046.000000
29.420000	-0.047179	-27.882942	-2.119073	-7.941320	-13.063043	-4.759506	0.000000	-10.000000	0.183333	-15.300000	79.166664	1023.000000	1023.000000	2046.000000
29.440001	-0.047731	-28.209284	-1.837590	-8.660794	-13.026448	-4.684452	0.000000	-10.000000	0.175000	-14.783334	74.000000	1023.000000	1023.000000	2046.000000
29.459999	-0.048562	-28.700317	-1.733111	-9.233188	-12.888133	-4.845885	0.000000	-10.000000	0.158333	-14.200000	69.000000	1023.000000	1023.000000	2046.000000
29.480000	-0.050210	-29.674360	-1.579191	-10.036160	-13.047364	-5.011645	0.000000	-10.000000	0.150000	-13.933333	64.333336	1023.000000	1023.000000	2046.000000
29.500000	-0.051443	-30.403009	-1.588278	-10.622167	-12.951253	-5.241312	0.000000	-10.000000	0.150000	-13.866667	59.666668	1023.000000	1023.000000	2046.000000
29.520000	-0.053073	-31.366016	-1.591224	-11.123614	-13.131354	-5.519823	0.000000	-10.000000	0.150000	-13.833333	55.166668	1023.000000	1023.000000	2046.000000
29.540001	-0.054204	-32.034519	-1.564124	-11.638052	-13.197789	-5.634554	0.000000	-10.000000	0.150000	-13.633333	50.500000	1023.000000	1023.000000	2046.000000
29.559999	-0.055333	-32.702030	-1.644128	-11.891582	-13.237996	-5.928325	0.000000	-10.000000	0.150000	-13.483334	45.833332	1023.000000	1023.000000	2046.000000
29.580000	-0.056067	-33.135410	-1.540995	-12.218252	-13.372624	-6.003539	0.000000	-10.000000	0.141667	-13.150000	41.333332	1023.000000	1023.000000	2046.000000
29.600000	-0.056464	-33.370296	-1.549807	-12.295164	-13.408941	-6.116383	0.000000	-10.000000	0.116667	-12.733334	37.000000	1023.000000	1023.000000	2046.000000
29.620001	-0.056458	-33.366405	-1.415137	-12.445738	-13.472434	-6.033096	0.000000	-10.000000	0.091667	-12.216666	33.000000	1023.000000	1023.000000	2046.000000
29.639999	-0.056278	-33.260273	-1.357439	-12.387440	-13.410695	-6.104700	0.000000	-10.000000	0.075000	-11.883333	29.000000	1023.000000	1023.000000	2046.000000
29.660000	-0.055913	-33.044579	-1.108379	-12.518801	-13.531362	-5.886037	0.000000	-10.000000	0.075000	-11.500000	25.000000	1023.000000	1023.000000	2046.000000
29.680000	-0.055258	-32.657242	-1.076297	-12.351026	-13.345166	-5.884753	0.000000	-10.000000	0.075000	-11.100000	21.000000	1023.000000	1023.000000	2046.000000
29.700001	-0.054941	-32.469971	-0.821074	-12.407613	-13.502272	-5.739011	0.000000	-10.000000	0.075000	-10.400001	17.166666	1023.000000	1023.000000	2046.000000
29.719999	-0.054190	-32.026348	-0.746442	-12.284716	-13.316232	-5.678960	0.000000	-10.000000	0.066667	-9.666667	13.666667	1023.000000	1023.000000	2046.000000
29.740000	-0.053861	-31.831676	-0.553897	-12.262590	-13.427652	-5.587537	0.000000	-10.000000	0.058333	-8.766666	10.500000	1023.000000	1023.000000	2046.000000
29.760000	-0.053197	-31.439402	-0.561557	-12.136371	-13.186567	-5.554906	0.000000	-10.000000	0.033333	-7.866667	7.500000	1023.000000	1023.000000	2046.000000
29.780001	-0.053018	-31.333551	-0.364326	-12.127532	-13.367611	-5.474082	0.000000	-10.000000	0.025000	-7.066667	4.833333	1023.000000	1023.000000	2046.000000
29.799999	-0.052394	-30.964979	-0.416830	-11.992519	-13.132656	-5.422974	0.000000	-10.000000	0.016667	-6.466667	2.500000	1023.000000	1023.000000	2046.000000
29.820000	-0.052351	-30.939596	-0.258114	-12.011243	-13.344691	-5.325548	0.000000	-10.000000	0.025000	-6.116667	0.833333	1023.000000	1023.000000	2046.000000
29.840000	-0.052048	-30.760605	-0.338349	-11.919477	-13.208745	-5.294034	0.000000	-10.000000	0.025000	-5.816667	-0.833333	1023.000000	1023.000000	2046.000000
29.860001	-0.051882	-30.662323	-0.204577	-11.930337	-13.356086	-5.171325	0.000000	-10.000000	0.016667	-5.650000	-2.500000	1023.000000	1023.000000	2046.000000
29.879999	-0.051622	-30.508562	-0.345481	-11.764445	-13.183352	-5.215285	0.000000	-10.000000	0.016667	-5.583333	-4.500000	1023.000000	1023.000000	2046.000000
29.900000	-0.051486	-30.427937	-0.135530	-11.863045	-13.404271	-5.025091	0.000000	-10.000000	0.025000	-5.666667	-6.500000	1023.000000	1023.000000	2046.000000
29.920000	-0.051251	-30.289627	-0.317888	-11.714160	-13.191665	-5.065916	0.000000	-10.000000	0.025000	-5.766667	-8.500000	1023.000000	1023.000000	2046.000000
29.940001	-0.051038	-30.163464	-0.113369	-11.734221	-13.388600	-4.927272	0.000000	-10.000000	0.016667	-5.683333	-10.500000	1023.000000	1023.000000	2046.000000
29.959999	-0.050776	-30.008615	-0.226209	-11.601373	-13.232609	-4.948424	0.000000	-10.000000	0.000000	-5.116667	-12.500000	1023.000000	1023.000000	2046.000000
29.980000	-0.050434	-29.806353	-0.019464	-11.582444	-13.362130	-4.842314	0.000000	-10.000000	0.000000	-4.216667	-14.166667	1023.000000	1023.000000	2046.000000
30.000000	-0.049984	-29.540388	-0.104504	-11.450988	-13.135371	-4.849526	0.000000	-10.000000	0.000000	-3.450000	-15.500000	1023.000000	1023.000000	2046.000000
30.020000	-0.049790	-29.425838	0.133158	-11.449831	-13.379625	-4.729541	0.000000	-10.000000	0.000000	-3.266667	-16.500000	1023.000000	1023.000000	2046.000000
30.040001	-0.049863	-29.468761	-0.062014	-11.360769	-13.238297	-4.807682	0.000000	-10.000000	0.000000	-3.400000	-17.166666	1023.000000	1023.000000	2046.000000
30.059999	-0.050419	-29.797747	-0.124121	-11.472073	-13.457978	-4.743575	0.000000	-10.000000	0.016667	-3.916667	-18.500000	1023.000000	1023.000000	2046.000000
30.080000	-0.051259	-30.294291	-0.493850	-11.445895	-13.434231	-4.920315	0.000000	-10.000000	0.025000	-4.400000	-19.833334	1023.000000	1023.000000	2046.000000
30.100000	-0.052028	-30.748266	-0.468735	-11.524884	-13.776459	-4.978189	0.000000	-10.000000	0.033333	-5.000000	-21.833334	1023.000000	1023.000000	2046.000000
30.120001	-0.052577	-31.073225	-0.810430	-11.590655	-13.684379	-4.987761	0.000000	-10.000000	0.025000	-5.350000	-23.500000	1023.000000	1023.000000	2046.000000
30.139999	-0.053409	-31.564442	-0.780634	-11.717578	-14.038427	-5.027802	0.000000	-10.000000	0.033333	-5.683333	-25.500000	1023.000000	1023.000000	2046.000000
30.160000	-0.052683	-31.135773	-0.860296	-11.441730	-13.885739	-4.948007	0.000000	-10.000000	0.041667	-6.000000	-27.500000	1023.000000	1023.000000	2046.000000
30.180000	-0.052460	-31.004005	-0.905841	-11.387242	-13.924126	-4.786796	0.000000	-10.000000	0.050000	-6.300000	-29.500000	1023.000000	1023.000000	2046.000000
30.200001	-0.052028	-30.748581	-0.943025	-11.124853	-13.873963	-4.806740	0.000000	-10.000000	0.050000	-6.583333	-31.500000	1023.000000	1023.000000	2046.000000
30.219999	-0.052633	-31.106392	-1.255208	-11.004327	-13.858603	-4.988254	0.000000	-10.000000	0.050000	-6.733333	-33.500000	1023.000000	1023.000000	2046.000000
30.240000	-0.053386	-31.551220	-1.406515	-10.763306	-14.101518	-5.279881	0.000000	-10.000000	0.041667	-6.650000	-35.833332	1023.000000	1023.000000	2046.000000
30.260000	-0.055535	-32.821156	-2.157141	-10.510149	-14.142463	-6.011402	0.000000	-10.000000	0.033333	-6.450000	-38.166668	1023.000000	1023.000000	2046.000000
30.280001	-0.058103	-34.338634	-2.634813	-10.551270	-14.610815	-6.541735	0.000000	-10.000000	0.025000	-6.233333	-40.500000	1023.000000	1023.000000	2046.000000
30.299999	-0.060689	-35.867054	-3.502435	-10.539483	-14.749853	-7.075282	0.000000	-10.000000	0.033333	-6.166667	-42.500000	1023.000000	1023.000000	2046.000000
30.320000	-0.062003	-36.643517	-3.784431	-10.579927	-15.115724	-7.163433	0.000000	-10.000000	0.033333	-6.000000	-44.500000	1023.000000	1023.000000	2046.000000
30.340000	-0.063267	-37.391029	-4.364256	-10.446888	-15.142576	-7.437308	0.000000	-10.000000	0.033333	-5.783333	-46.500000	1023.000000	1023.000000	2046.000000
30.360001	-0.063953	-37.796253	-4.480516	-10.409400	-15.453507	-7.452830	0.000000	-10.000000	0.033333	-5.416667	-48.500000	1023.000000	1023.000000	2046.000000
30.379999	-0.064460	-38.095676	-4.939807	-10.171270	-15.385763	-7.598835	0.000000	-10.000000	0.033333	-5.033333	-50.166668	1023.000000	1023.000000	2046.000000
30.400000	-0.064668	-38.218655	-4.937795	-10.168911	-15.650384	-7.461566	0.000000	-10.000000	0.033333	-4.633333	-51.833332	1023.000000	1023.000000	2046.000000
30.420000	-0.064968	-38.396206	-5.306259	-9.919733	-15.571752	-7.598463	0.000000	-10.000000	0.016667	-4.200000	-53.333332	1023.000000	1023.000000	2046.000000
30.440001	-0.065011	-38.421539	-5.280550	-9.962397	-15.828938	-7.349653	0.000000	-10.000000	0.000000	-3.800000	-54.833332	1023.000000	1023.000000	2046.000000
30.459999	-0.064932	-38.374924	-5.562466	-9.692017	-15.704113	-7.416327	0.000000	-10.000000	-0.008333	-3.416667	-56.166668	1023.000000	1023.000000	2046.000000
30.480000	-0.064847	-38.324577	-5.531033	-9.736992	-15.857317	-7.199234	0.000000	-10.000000	-0.008333	-3.150000	-57.333332	1023.000000	1023.000000	2046.000000
30.500000	-0.064505	-38.122288	-5.614297	-9.639016	-15.745834	-7.123140	0.000000	-10.000000	0.000000	-3.016667	-58.500000	1023.000000	1023.000000	2046.000000
30.520000	-0.064223	-37.955811	-5.402736	-9.924063	-15.807642	-6.821371	0.000000	-10.000000	0.000000	-2.933333	-59.500000	1023.000000	1023.000000	2046.000000
30.540001	-0.063591	-37.582462	-5.281886	-10.091495	-15.591822	-6.617260	0.000000	-10.000000	-0.008333	-2.933333	-60.500000	1023.000000	1023.000000	2046.000000
30.559999	-0.062922	-37.186882	-4.867206	-10.442883	-15.567667	-6.309127	0.000000	-10.000000	-0.008333	-2.950000	-61.500000	1023.000000	1023.000000	2046.000000
30.580000	-0.062656	-37.029926	-4.609741	-10.739420	-15.353941	-6.326824	0.000000	-10.000000	-0.008333	-2.950000	-62.500000	1023.000000	1023.000000	2046.000000
30.600000	-0.062616	-37.006145	-4.187019	-11.292897	-15.304545	-6.221686	0.000000	-10.000000	0.000000	-2.866667	-63.333332	1023.000000	1023.000000	2046.000000
30.620001	-0.063242	-37.375923	-4.054033	-11.796679	-15.167137	-6.358075	0.000000	-10.000000	0.000000	-2.766667	-64.166664	1023.000000	1023.000000	2046.000000
30.639999	-0.063899	-37.764400	-3.760505	-12.373724	-15.191103	-6.439067	0.000000	-10.000000	0.008333	-2.750000	-65.000000	1023.000000	1023.000000	2046.000000
30.660000	-0.064926	-38.371437	-3.808263	-12.782527	-15.071311	-6.709335	0.000000	-10.000000	0.008333	-2.716667	-66.000000	1023.000000	1023.000000	2046.000000
30.680000	-0.065726	-38.843964	-3.656002	-13.224996	-15.191245	-6.771719	0.000000	-10.000000	0.016667	-2.550000	-67.000000	1023.000000	1023.000000	2046.000000
30.700001	-0.066684	-39.410278	-3.697268	-13.522264	-15.199450	-6.991297	0.000000	-10.000000	0.008333	-2.316667	-68.000000	1023.000000	1023.000000	2046.000000
30.719999	-0.067140	-39.679516	-3.532518	-13.792198	-15.301836	-7.052963	0.000000	-10.000000	0.008333	-2.116667	-68.833336	1023.000000	1023.000000	2046.000000
30.740000	-0.067725	-40.025757	-3.542502	-13.967680	-15.277218	-7.238358	0.000000	-10.000000	0.000000	-1.950000	-69.500000	1023.000000	1023.000000	2046.000000
30.760000	-0.067524	-39.906914	-3.405259	-14.037089	-15.288335	-7.176229	0.000000	-10.000000	0.000000	-1.866667	-69.833336	1023.000000	1023.000000	2046.000000
30.780001	-0.067351	-39.804558	-3.331980	-14.057427	-15.251101	-7.164049	0.000000	-10.000000	0.000000	-1.916667	-70.000000	1023.000000	1023.000000	2046.000000
30.799999	-0.066743	-39.445358	-3.140055	-14.010468	-15.227835	-7.067002	0.000000	-10.000000	0.000000	-2.100000	-70.000000	1023.000000	1023.000000	2046.000000
30.820000	-0.066129	-39.082005	-2.934113	-14.008588	-15.212594	-6.926710	0.000000	-10.000000	0.000000	-2.266667	-70.333336	1023.000000	1023.000000	2046.000000
30.840000	-0.065509	-38.715824	-2.759679	-13.901888	-15.184380	-6.869876	0.000000	-10.000000	0.000000	-2.350000	-71.000000	1023.000000	1023.000000	2046.000000
30.860001	-0.064762	-38.274586	-2.567053	-13.891099	-15.119111	-6.697324	0.000000	-10.000000	0.000000	-2.366667	-71.833336	1023.000000	1023.000000	2046.000000
30.879999	-0.064125	-37.897919	-2.449822	-13.730601	-15.031267	-6.686228	0.000000	-10.000000	0.000000	-2.316667	-72.666664	1023.000000	1023.000000	2046.000000
30.900000	-0.063296	-37.407780	-2.277336	-13.655746	-14.945718	-6.528983	0.000000	-10.000000	0.000000	-2.150000	-73.333336	1023.000000	1023.000000	2046.000000
30.920000	-0.062746	-37.083012	-2.155779	-13.541524	-14.872271	-6.513437	0.000000	-10.000000	0.000000	-1.966667	-73.833336	1023.000000	1023.000000	2046.000000
30.940001	-0.062205	-36.763096	-2.042469	-13.489606	-14.847826	-6.383193	0.000000	-10.000000	0.000000	-1.816667	-74.000000	1023.000000	1023.000000	2046.000000
30.959999	-0.061857	-36.557663	-2.010997	-13.368328	-14.773107	-6.405231	0.000000	-10.000000	0.000000	-1.750000	-74.000000	1023.000000	1023.000000	2046.000000
30.980000	-0.061456	-36.320225	-1.920134	-13.314314	-14.795193	-6.290585	0.000000	-10.000000	0.000000	-1.700000	-74.000000	1023.000000	1023.000000	2046.000000
31.000000	-0.061275	-36.213528	-1.914870	-13.257658	-14.752431	-6.288569	0.000000	-10.000000	0.000000	-1.650000	-74.000000	1023.000000	1023.000000	2046.000000
31.020000	-0.060939	-36.014957	-1.875087	-13.227563	-14.781183	-6.131125	0.000000	-10.000000	0.000000	-1.666667	-74.000000	1023.000000	1023.000000	2046.000000
31.040001	-0.060805	-35.935871	-1.846533	-13.199693	-14.763432	-6.126215	0.000000	-10.000000	0.000000	-1.700000	-74.000000	1023.000000	1023.000000	2046.000000
31.059999	-0.060301	-35.637806	-1.833439	-13.118868	-14.721106	-5.964394	0.000000	-10.000000	0.000000	-1.783333	-74.000000	1023.000000	1023.000000	2046.000000
31.080000	-0.060223	-35.591515	-1.773667	-13.082430	-14.744203	-5.991217	0.000000	-10.000000	0.000000	-1.816667	-74.000000	1023.000000	1023.000000	2046.000000
31.100000	-0.059889	-35.394611	-1.754524	-13.017971	-14.733950	-5.888168	0.000000	-10.000000	-0.008333	-1.850000	-74.000000	1023.000000	1023.000000	2046.000000
31.120001	-0.059597	-35.221558	-1.655720	-12.987908	-14.726417	-5.851514	0.000000	-10.000000	-0.008333	-1.850000	-74.000000	1023.000000	1023.000000	2046.000000
31.139999	-0.059290	-35.040680	-1.636087	-12.874221	-14.700008	-5.830365	0.000000	-10.000000	-0.008333	-1.783333	-74.000000	1023.000000	1023.000000	2046.000000
31.160000	-0.058840	-34.774521	-1.491014	-12.826874	-14.686410	-5.770225	0.000000	-10.000000	0.000000	-1.666667	-74.000000	1023.000000	1023.000000	2046.000000
31.180000	-0.058725	-34.706200	-1.527193	-12.779912	-14.691148	-5.707946	0.000000	-10.000000	0.000000	-1.050000	-74.000000	1023.000000	1023.000000	2046.000000
31.200001	-0.058875	-34.795341	-1.518744	-12.740680	-14.788730	-5.747187	0.000000	-10.000000	0.000000	-0.500000	-74.000000	1023.000000	1023.000000	2046.000000
31.219999	-0.059529	-35.181896	-1.765844	-12.787197	-14.847316	-5.781540	0.000000	-10.000000	-0.008333	0.000000	-74.000000	1023.000000	1023.000000	2046.000000
31.240000	-0.059706	-35.286167	-1.875884	-12.719477	-14.892017	-5.798788	0.000000	-10.000000	-0.016667	0.800000	-74.000000	1023.000000	1023.000000	2046.000000
31.260000	-0.060202	-35.579121	-2.026508	-12.866980	-14.955149	-5.730485	0.000000	-10.000000	-0.033333	2.200000	-74.000000	1023.000000	1023.000000	2046.000000
31.280001	-0.060253	-35.609814	-2.046723	-12.789797	-15.071755	-5.701537	0.000000	-10.000000	-0.058333	4.516667	-74.000000	1023.000000	1023.000000	2046.000000
31.299999	-0.059492	-35.159538	-1.966240	-12.645541	-14.997005	-5.550752	0.000000	-10.000000	-0.075000	6.850000	-74.000000	1023.000000	1023.000000	2046.000000
31.320000	-0.058126	-34.352509	-1.940695	-12.316701	-14.866368	-5.228745	0.000000	-10.000000	-0.091667	9.166667	-74.000000	1023.000000	1023.000000	2046.000000
31.340000	-0.057573	-34.025684	-1.994745	-12.072335	-14.750582	-5.208022	0.000000	-10.000000	-0.108333	11.316668	-74.000000	1023.000000	1023.000000	2046.000000
31.360001	-0.056922	-33.640800	-2.113715	-11.750865	-14.699049	-5.077174	0.000000	-10.000000	-0.150000	13.250000	-74.000000	1023.000000	1023.000000	2046.000000
31.379999	-0.057181	-33.794170	-2.356976	-11.412852	-14.697406	-5.326938	0.000000	-10.000000	-0.200000	15.283334	-74.000000	1023.000000	1023.000000	2046.000000
31.400000	-0.058274	-34.440094	-2.852886	-11.069089	-14.816595	-5.701524	0.000000	-10.000000	-0.250000	17.200001	-41.000000	1023.000000	1023.000000	2046.000000
31.420000	-0.059891	-35.395321	-3.409987	-10.917362	-14.960830	-6.107142	0.000000	-10.000000	-0.300000	19.049999	-6.500000	1023.000000	1023.000000	2046.000000
31.440001	-0.061396	-36.284771	-4.085860	-10.819382	-15.100191	-6.279339	0.000000	-10.000000	-0.333333	20.333334	30.166666	1023.000000	1023.000000	2046.000000
31.459999	-0.061961	-36.619057	-4.437436	-10.707422	-15.229565	-6.244634	0.000000	-10.000000	-0.375000	21.616667	36.166668	1023.000000	1023.000000	2046.000000
31.480000	-0.062180	-36.748169	-4.895587	-10.459614	-15.223056	-6.169910	0.000000	-10.000000	-0.400000	22.783333	43.166668	1023.000000	1023.000000	2046.000000
31.500000	-0.061545	-36.373363	-5.067137	-10.176249	-15.214128	-5.915850	0.000000	-10.000000	-0.441667	24.033333	50.500000	1023.000000	1023.000000	2046.000000
31.520000	-0.061156	-36.143280	-5.360556	-9.823475	-15.151399	-5.807849	0.000000	-10.000000	-0.466667	25.183334	58.333332	1023.000000	1023.000000	2046.000000
31.540001	-0.060014	-35.468208	-5.374012	-9.470534	-15.166503	-5.457160	0.000000	-10.000000	-0.500000	25.883333	66.500000	1023.000000	1023.000000	2046.000000
31.559999	-0.059232	-35.005955	-5.593580	-9.130293	-15.052822	-5.229262	0.000000	-10.000000	-0.525000	26.616667	75.166664	1023.000000	1023.000000	2046.000000
31.580000	-0.057791	-34.154366	-5.573504	-8.769570	-15.007136	-4.804156	0.000000	-10.000000	-0.533333	27.116667	84.000000	1023.000000	1023.000000	2046.000000
31.600000	-0.056741	-33.534046	-5.714109	-8.436301	-14.849018	-4.534619	0.000000	-10.000000	-0.575000	28.016668	93.000000	1023.000000	1023.000000	2046.000000
31.620001	-0.055138	-32.586708	-5.641826	-8.071060	-14.768750	-4.105070	0.000000	-10.000000	-0.591667	28.683334	102.166664	1023.000000	1023.000000	2046.000000
31.639999	-0.053750	-31.766085	-5.565662	-7.809122	-14.600795	-3.790507	0.000000	-10.000000	-0.633333	29.350000	111.666664	1023.000000	1023.000000	2046.000000
31.660000	-0.051776	-30.599716	-5.306000	-7.651598	-14.386167	-3.255953	0.000000	-10.000000	-0.633333	29.683334	121.500000	1023.000000	1023.000000	2046.000000
31.680000	-0.049830	-29.449245	-4.989667	-7.599586	-14.067319	-2.792673	0.000000	-10.000000	-0.666667	30.250000	131.500000	1023.000000	1023.000000	2046.000000
31.700001	-0.047710	-28.196676	-4.594109	-7.484301	-13.784603	-2.333664	0.000000	-10.000000	-0.675000	30.550001	141.500000	1023.000000	1023.000000	2046.000000
31.719999	-0.045962	-27.163389	-4.065989	-7.615463	-13.507994	-1.973944	0.000000	-10.000000	-0.666667	30.866667	151.500000	1023.000000	1023.000000	2046.000000
31.740000	-0.044596	-26.355970	-3.680863	-7.805906	-13.261897	-1.607304	0.000000	-10.000000	-0.650000	31.000000	161.500000	1023.000000	1023.000000	2046.000000
31.760000	-0.043326	-25.605574	-3.248574	-8.034154	-12.953229	-1.369616	0.000000	-10.000000	-0.625000	30.933332	171.833328	1023.000000	1023.000000	2046.000000
31.780001	-0.042629	-25.193829	-2.962083	-8.141505	-12.791403	-1.298838	0.000000	-10.000000	-0.616667	30.700001	182.166672	1023.000000	1023.000000	2046.000000
31.799999	-0.042048	-24.850628	-2.732945	-8.256362	-12.603856	-1.257465	0.000000	-10.000000	-0.625000	30.650000	192.500000	1023.000000	1023.000000	2046.000000
31.820000	-0.041916	-24.772299	-2.777941	-8.324064	-12.463487	-1.206807	0.000000	-10.000000	-0.633333	30.666668	202.666672	1023.000000	1023.000000	2046.000000
31.840000	-0.041342	-24.433201	-2.603809	-8.336582	-12.410179	-1.082630	0.000000	-10.000000	-0.650000	30.933334	213.000000	1023.000000	1023.000000	2046.000000
31.860001	-0.040525	-23.950525	-2.516294	-8.188358	-12.249265	-0.996608	0.000000	-10.000000	-0.641667	30.933334	223.333328	1023.000000	1023.000000	2046.000000
31.879999	-0.039345	-23.252970	-2.217044	-8.021271	-12.220151	-0.794504	0.000000	-10.000000	-0.650000	31.216667	233.666672	1023.000000	1023.000000	2046.000000
31.900000	-0.037862	-22.376650	-2.057521	-7.776971	-12.018096	-0.524062	0.000000	-10.000000	-0.650000	31.383333	244.000000	1023.000000	1023.000000	2046.000000
31.920000	-0.035939	-21.240240	-1.674265	-7.480493	-11.958661	-0.126821	0.000000	-10.000000	-0.650000	31.583334	254.500000	1023.000000	1023.000000	2046.000000
31.940001	-0.033684	-19.907013	-1.419171	-7.109148	-11.641065	0.262371	0.000000	-10.000000	-0.641667	31.566668	265.000000	1023.000000	1023.000000	2046.000000
31.959999	-0.031430	-18.575012	-1.033535	-6.755598	-11.479337	0.693457	0.000000	-10.000000	-0.641667	31.450001	275.500000	1023.000000	1023.000000	2046.000000
31.980000	-0.029066	-17.177902	-0.781420	-6.341005	-11.117892	1.062416	0.000000	-10.000000	-0.641667	31.366667	286.000000	1023.000000	1023.000000	2046.000000
32.000000	-0.026762	-15.816582	-0.427978	-5.973244	-10.920305	1.504945	0.000000	-10.000000	-0.633333	31.233334	296.500000	1023.000000	1023.000000	2046.000000
32.020000	-0.024407	-14.424402	-0.148609	-5.502206	-10.599562	1.825975	0.000000	-10.000000	-0.625000	31.233334	307.000000	1023.000000	1023.000000	2046.000000
32.040001	-0.022282	-13.168556	0.179978	-5.149601	-10.458596	2.259664	0.000000	-10.000000	-0.608333	30.950001	317.333344	1023.000000	1023.000000	2046.000000
32.060001	-0.020198	-11.936959	0.390372	-4.706160	-10.143213	2.522042	0.000000	-10.000000	-0.616667	30.750000	327.833344	1023.000000	1023.000000	2046.000000
32.080002	-0.018307	-10.819703	0.674916	-4.368546	-10.048713	2.922638	0.000000	-10.000000	-0.608333	30.266666	338.166656	1023.000000	1023.000000	2046.000000
32.099998	-0.016427	-9.708611	0.840752	-4.005699	-9.754765	3.211102	0.000000	-10.000000	-0.591667	29.916668	348.500000	1023.000000	1023.000000	2046.000000
32.119999	-0.014619	-8.639713	1.108585	-3.679853	-9.658268	3.589823	0.000000	-10.000000	-0.575000	29.516668	358.500000	1023.000000	1023.000000	2046.000000
32.139999	-0.012924	-7.637809	1.227404	-3.342093	-9.427117	3.903998	0.000000	-10.000000	-0.558333	29.316668	368.333344	1023.000000	1023.000000	2046.000000
32.160000	-0.011216	-6.628565	1.442845	-2.990342	-9.298399	4.217331	0.000000	-10.000000	-0.550000	29.000000	378.000000	1023.000000	1023.000000	2046.000000
32.180000	-0.009720	-5.744225	1.583355	-2.694994	-9.143687	4.511101	0.000000	-10.000000	-0.533333	28.733334	387.666656	1023.000000	1023.000000	2046.000000
32.200001	-0.008060	-4.763319	1.754009	-2.340110	-8.974100	4.796883	0.000000	-10.000000	-0.516667	28.316668	397.333344	1023.000000	1023.000000	2046.000000
32.220001	-0.006668	-3.940778	1.853750	-2.076628	-8.841955	5.124055	0.000000	-10.000000	-0.508333	28.100000	407.000000	1023.000000	1023.000000	2046.000000
32.240002	-0.005161	-3.050200	2.028166	-1.709489	-8.699210	5.330333	0.000000	-10.000000	-0.508333	27.850000	416.333344	1023.000000	1023.000000	2046.000000
32.259998	-0.003831	-2.264282	2.119937	-1.397828	-8.538753	5.552361	0.000000	-10.000000	-0.491667	27.716667	425.666656	1023.000000	1023.000000	2046.000000
32.279999	-0.002500	-1.477420	2.288920	-1.095472	-8.406512	5.735645	0.000000	-10.000000	-0.491667	27.666668	434.833344	1023.000000	1023.000000	2046.000000
32.299999	-0.001928	-1.139657	2.311042	-0.954279	-8.381142	5.884722	0.000000	-10.000000	-0.483333	27.683334	444.166656	1023.000000	1023.000000	2046.000000
32.320000	-0.001177	-0.695764	2.244631	-0.667799	-8.221725	5.949129	0.000000	-10.000000	-0.500000	27.750000	453.333344	1023.000000	1023.000000	2046.000000
32.340000	-0.000643	-0.380224	2.264847	-0.465556	-8.326289	6.146774	0.000000	-10.000000	-0.500000	27.683334	462.666656	1023.000000	1023.000000	2046.000000
32.360001	0.001250	0.739017	2.343574	0.049819	-8.117632	6.463256	0.000000	-10.000000	-0.500000	27.583334	471.833344	1023.000000	1023.000000	2046.000000
32.380001	0.002745	1.622423	2.433856	0.295992	-8.039827	6.932402	0.000000	-10.000000	-0.500000	27.566668	481.166656	1023.000000	1023.000000	2046.000000
32.400002	0.004987	2.947547	2.631176	0.944015	-7.847709	7.220066	0.000000	-10.000000	-0.483333	27.466667	490.333344	1023.000000	1023.000000	2046.000000
32.419998	0.007284	4.304583	2.868799	1.424702	-7.727989	7.739071	0.000000	-10.000000	-0.475000	27.450001	499.500000	1023.000000	1023.000000	2046.000000
32.439999	0.009221	5.449468	2.890556	2.127299	-7.506150	7.937763	0.000000	-10.000000	-0.466667	27.250000	508.666656	1023.000000	1023.000000	2046.000000
32.459999	0.010556	6.238432	2.960650	2.616642	-7.440756	8.101897	0.000000	-10.000000	-0.475000	27.133333	517.833313	1023.000000	1023.000000	2046.000000
32.480000	0.010813	6.390604	2.754582	3.154178	-7.424920	7.906764	0.000000	-10.000000	-0.500000	27.233334	527.000000	1023.000000	1023.000000	2046.000000
32.500000	0.010634	6.284956	2.514098	3.669076	-7.452434	7.554215	0.000000	-10.000000	-0.516667	27.333334	536.000000	1023.000000	1023.000000	2046.000000
32.520000	0.008943	5.285063	1.956892	3.954018	-7.760173	7.134326	0.000000	-10.000000	-0.516667	27.383333	545.166687	1023.000000	1023.000000	2046.000000
32.540001	0.008193	4.841969	1.392823	4.350864	-7.792505	6.890787	0.000000	-10.000000	-0.475000	26.900000	554.333313	1023.000000	1023.000000	2046.000000
32.560001	0.007381	4.362255	0.978761	4.495866	-7.983366	6.870995	0.000000	-10.000000	-0.466667	26.316668	563.500000	1023.000000	1023.000000	2046.000000
32.580002	0.007704	4.552994	0.603543	4.935434	-7.882402	6.896419	0.000000	-10.000000	-0.466667	25.950001	572.333313	1023.000000	1023.000000	2046.000000
32.599998	0.008295	4.902147	0.463029	5.243589	-7.918121	7.113649	0.000000	-10.000000	-0.475000	25.900000	581.000000	1023.000000	1023.000000	2046.000000
32.619999	0.009267	5.477007	0.274776	5.780248	-7.847011	7.268995	0.000000	-10.000000	-0.475000	25.900000	589.500000	1023.000000	1023.000000	2046.000000
32.639999	0.010432	6.165177	0.271470	6.228805	-7.875571	7.540474	0.000000	-10.000000	-0.450000	25.966667	598.166687	1023.000000	1023.000000	2046.000000
32.660000	0.011216	6.628803	0.067451	6.687185	-7.860559	7.734725	0.000000	-10.000000	-0.450000	25.700001	606.833313	1023.000000	1023.000000	2046.000000
32.680000	0.012787	7.557398	0.126961	7.103024	-7.813309	8.140722	0.000000	-10.000000	-0.416667	25.400000	615.500000	1023.000000	1023.000000	2046.000000
32.700001	0.013525	7.993311	-0.020985	7.532260	-7.841884	8.323919	0.000000	-10.000000	-0.416667	24.966667	624.000000	1023.000000	1023.000000	2046.000000
32.720001	0.015403	9.103076	0.049566	8.036374	-7.684407	8.701543	0.000000	-10.000000	-0.391667	24.566668	632.500000	1023.000000	1023.000000	2046.000000
32.740002	0.016100	9.514954	0.031704	8.318718	-7.766109	8.930641	0.000000	-10.000000	-0.383333	24.166668	640.833313	1023.000000	1023.000000	2046.000000
32.759998	0.017888	10.571940	0.210560	8.562960	-7.554095	9.352515	0.000000	-10.000000	-0.366667	23.550001	649.000000	1023.000000	1023.000000	2046.000000
32.779999	0.018693	11.047544	0.307980	8.576322	-7.530835	9.694078	0.000000	-10.000000	-0.341667	22.850000	657.000000	1023.000000	1023.000000	2046.000000
32.799999	0.020677	12.219888	0.579815	8.699262	-7.186069	10.126879	0.000000	-10.000000	-0.308333	22.266668	664.666687	1023.000000	1023.000000	2046.000000
32.820000	0.021436	12.668736	0.842112	8.600156	-7.162890	10.389359	0.000000	-10.000000	-0.300000	21.666668	672.166687	1023.000000	1023.000000	2046.000000
32.840000	0.023175	13.696211	1.163789	8.503007	-6.768661	10.798076	0.000000	-10.000000	-0.283333	20.766666	679.333313	1023.000000	1023.000000	2046.000000
32.860001	0.023241	13.735369	1.444435	8.063906	-6.741675	10.968703	0.000000	-10.000000	-0.275000	19.883333	686.500000	1023.000000	1023.000000	2046.000000
32.880001	0.024145	14.269692	1.656683	7.919902	-6.379897	11.073004	0.000000	-10.000000	-0.250000	18.950001	693.333313	1023.000000	1023.000000	2046.000000
32.900002	0.023675	13.991729	1.807461	7.484354	-6.439390	11.139303	0.000000	-10.000000	-0.250000	18.766666	700.000000	1023.000000	1023.000000	2046.000000
32.919998	0.023836	14.086932	1.768824	7.435708	-6.211744	11.094145	0.000000	-10.000000	-0.250000	18.633333	706.333313	1023.000000	1023.000000	2046.000000
32.939999	0.023557	13.922037	1.858418	7.134126	-6.318992	11.248485	0.000000	-10.000000	-0.233333	18.733334	712.500000	1023.000000	1023.000000	2046.000000
32.959999	0.023919	14.135831	1.798128	7.193712	-6.135035	11.279026	0.000000	-10.000000	-0.225000	18.500000	718.500000	1023.000000	1023.000000	2046.000000
32.980000	0.024463	14.457867	2.080656	7.121865	-6.237602	11.492948	0.000000	-10.000000	-0.208333	18.183334	724.666687	1023.000000	1023.000000	2046.000000
33.000000	0.025534	15.090491	2.179608	7.406632	-6.096082	11.600332	0.000000	-10.000000	-0.208333	17.750000	731.000000	1023.000000	1023.000000	2046.000000
33.020000	0.026988	15.949746	2.518633	7.536702	-6.063539	11.957950	0.000000	-10.000000	-0.200000	17.566668	737.000000	1023.000000	1023.000000	2046.000000
33.040001	0.028521	16.856152	2.751484	7.886793	-5.958238	12.176112	0.000000	-10.000000	-0.191667	17.300001	742.833313	1023.000000	1023.000000	2046.000000
33.060001	0.030423	17.980143	3.091074	8.081293	-5.759276	12.567050	0.000000	-10.000000	-0.191667	16.933334	748.500000	1023.000000	1023.000000	2046.000000
33.080002	0.031963	18.889910	3.362902	8.319606	-5.671323	12.878726	0.000000	-10.000000	-0.175000	16.483334	754.333313	1023.000000	1023.000000	2046.000000
33.099998	0.034307	20.275343	3.604964	8.739666	-5.280666	13.211379	0.000000	-10.000000	-0.183333	16.083334	760.000000	1023.000000	1023.000000	2046.000000
33.119999	0.035704	21.101357	3.918967	8.933270	-5.258026	13.507144	0.000000	-10.000000	-0.183333	15.983334	765.500000	1023.000000	1023.000000	2046.000000
33.139999	0.037720	22.292284	4.065527	9.359150	-4.886832	13.754439	0.000000	-10.000000	-0.200000	15.866667	770.833313	1023.000000	1023.000000	2046.000000
33.160000	0.039056	23.081841	4.377460	9.538793	-4.881184	14.046772	0.000000	-10.000000	-0.200000	15.850000	776.166687	1023.000000	1023.000000	2046.000000
33.180000	0.040712	24.060637	4.503198	9.902980	-4.595392	14.249852	0.000000	-10.000000	-0.208333	15.966667	781.333313	1023.000000	1023.000000	2046.000000
33.200001	0.041947	24.790413	4.768983	10.063117	-4.600521	14.558834	0.000000	-10.000000	-0.208333	16.133333	786.666687	1023.000000	1023.000000	2046.000000
33.220001	0.043254	25.563391	4.818338	10.368557	-4.394702	14.771198	0.000000	-10.000000	-0.208333	16.350000	792.000000	1023.000000	1023.000000	2046.000000
33.240002	0.044611	26.365080	5.014709	10.525795	-4.297328	15.121903	0.000000	-10.000000	-0.191667	16.383333	797.500000	1023.000000	1023.000000	2046.000000
33.259998	0.045549	26.919683	5.112714	10.736392	-4.258418	15.328995	0.000000	-10.000000	-0.183333	16.299999	803.000000	1023.000000	1023.000000	2046.000000
33.279999	0.046916	27.727224	5.211763	10.968387	-4.046698	15.593773	0.000000	-10.000000	-0.175000	15.766666	808.500000	1023.000000	1023.000000	2046.000000
33.299999	0.047686	28.182392	5.365780	11.121334	-4.108658	15.803936	0.000000	-10.000000	-0.166667	15.166667	813.833313	1023.000000	1023.000000	2046.000000
33.320000	0.048700	28.781647	5.420519	11.315162	-3.901101	15.947067	0.000000	-10.000000	-0.141667	14.683333	819.000000	1023.000000	1023.000000	2046.000000
33.340000	0.048687	28.774303	5.502377	11.293823	-4.018366	15.996469	0.000000	-10.000000	-0.133333	14.500000	824.000000	1023.000000	1023.000000	2046.000000
33.360001	0.048736	28.802904	5.356923	11.379045	-3.825233	15.892170	0.000000	-10.000000	-0.133333	14.050000	829.000000	1023.000000	1023.000000	2046.000000
33.380001	0.048321	28.557611	5.391761	11.356934	-4.027178	15.836094	0.000000	-10.000000	-0.133333	13.350000	833.666687	1023.000000	1023.000000	2046.000000
33.400002	0.048893	28.895754	5.260325	11.576186	-3.790212	15.849455	0.000000	-10.000000	-0.108333	12.566667	838.333313	1023.000000	1023.000000	2046.000000
33.419998	0.049750	29.402073	5.509472	11.597265	-3.876669	16.172005	0.000000	-10.000000	-0.083333	11.783334	842.666687	1023.000000	1023.000000	2046.000000
33.439999	0.050726	29.978922	5.507395	11.930457	-3.665281	16.206350	0.000000	-10.000000	-0.066667	10.916667	846.833313	1023.000000	1023.000000	2046.000000
33.459999	0.051982	30.721115	5.824761	12.081819	-3.670994	16.485529	0.000000	-10.000000	-0.050000	9.833334	850.500000	1023.000000	1023.000000	2046.000000
33.480000	0.052676	31.131792	5.805983	12.383172	-3.512822	16.455460	0.000000	-10.000000	-0.033333	8.866667	853.833313	1023.000000	1023.000000	2046.000000
33.500000	0.052983	31.312956	5.820072	12.575724	-3.458375	16.375534	0.000000	-10.000000	-0.016667	7.850000	857.000000	1023.000000	1023.000000	2046.000000
33.520000	0.052557	31.061039	5.843418	12.718366	-3.645421	16.144678	0.000000	-10.000000	-0.008333	6.983334	859.833313	1023.000000	1023.000000	2046.000000
33.540001	0.051742	30.579668	5.552517	12.952149	-3.523312	15.598314	0.000000	-10.000000	0.000000	6.183333	862.333313	1023.000000	1023.000000	2046.000000
33.560001	0.049188	29.069881	5.243388	12.939431	-3.951077	14.838139	0.000000	-10.000000	-0.008333	5.050000	864.500000	1023.000000	1023.000000	2046.000000
33.580002	0.046183	27.294380	4.459068	12.868636	-4.110424	14.077100	0.000000	-10.000000	-0.016667	3.633333	866.333313	1023.000000	1023.000000	2046.000000
33.599998	0.044063	26.041513	4.063059	12.743734	-4.473350	13.708071	0.000000	-10.000000	-0.016667	1.766667	867.833313	1023.000000	1023.000000	2046.000000
33.619999	0.042495	25.114288	3.533055	12.702362	-4.554768	13.433640	0.000000	-10.000000	-0.008333	0.600000	868.666687	1023.000000	1023.000000	2046.000000
33.639999	0.042010	24.827921	3.331578	12.849119	-4.694648	13.341873	0.000000	-10.000000	0.000000	0.000000	869.000000	1023.000000	1023.000000	2046.000000
33.660000	0.041168	24.330351	3.087704	12.884948	-4.882812	13.240512	0.000000	-10.000000	0.000000	-0.283333	869.000000	1023.000000	1023.000000	2046.000000
33.680000	0.041082	24.279423	2.812312	13.139416	-4.816726	13.144420	0.000000	-10.000000	0.000000	-1.016667	869.000000	1023.000000	1023.000000	2046.000000
33.700001	0.040794	24.109356	2.854087	13.181086	-5.131097	13.205281	0.000000	-10.000000	0.000000	-2.100000	869.000000	1023.000000	1023.000000	2046.000000
33.720001	0.040617	24.004656	2.541622	13.386734	-5.049237	13.125537	0.000000	-10.000000	0.000000	-3.266667	869.000000	1023.000000	1023.000000	2046.000000
33.740002	0.040774	24.097307	2.615539	13.490429	-5.249804	13.241145	0.000000	-10.000000	0.008333	-4.266667	869.000000	1023.000000	1023.000000	2046.000000
33.759998	0.040594	23.990803	2.385162	13.629399	-5.212811	13.189052	0.000000	-10.000000	0.016667	-5.133333	869.000000	1023.000000	1023.000000	2046.000000
33.779999	0.040974	24.215406	2.439147	13.778630	-5.297230	13.294859	0.000000	-10.000000	0.016667	-5.716667	869.000000	1023.000000	1023.000000	2046.000000
33.799999	0.040685	24.044859	2.324443	13.652711	-5.287341	13.355046	0.000000	-10.000000	0.008333	-6.050000	869.000000	1023.000000	1023.000000	2046.000000
33.820000	0.041021	24.243568	2.424610	13.488009	-5.261643	13.592592	0.000000	-10.000000	0.000000	-6.200000	869.000000	1023.000000	1023.000000	2046.000000
33.840000	0.040795	24.109787	2.444613	13.122601	-5.230584	13.773156	0.000000	-10.000000	0.008333	-6.366667	869.000000	1023.000000	1023.000000	2046.000000
33.860001	0.041396	24.464813	2.647804	12.988084	-5.101690	13.930614	0.000000	-10.000000	0.016667	-6.483334	869.000000	1023.000000	1023.000000	2046.000000
33.880001	0.041234	24.369017	2.837502	12.510855	-5.075384	14.096043	0.000000	-10.000000	0.033333	-6.816667	869.000000	1023.000000	1023.000000	2046.000000
33.900002	0.040951	24.201874	2.883433	12.088375	-4.826619	14.056685	0.000000	-10.000000	0.041667	-7.416667	865.500000	1023.000000	1023.000000	2046.000000
33.919998	0.039932	23.599606	3.205818	11.355633	-5.001719	14.039875	0.000000	-10.000000	0.050000	-8.116667	857.833313	1023.000000	1023.000000	2046.000000
33.939999	0.038922	23.002771	3.087895	10.887555	-4.723275	13.750596	0.000000	-10.000000	0.050000	-8.700001	849.166687	1023.000000	1023.000000	2046.000000
33.959999	0.037396	22.101315	3.238661	10.151259	-4.920274	13.631667	0.000000	-10.000000	0.058333	-8.933333	843.000000	1023.000000	1023.000000	2046.000000
33.980000	0.035628	21.056044	2.942019	9.595164	-4.760315	13.279177	0.000000	-10.000000	0.058333	-9.200000	840.000000	1023.000000	1023.000000	2046.000000
34.000000	0.034570	20.431114	3.198141	9.018954	-4.972301	13.186320	0.000000	-10.000000	0.058333	-9.700000	837.000000	1023.000000	1023.000000	2046.000000
34.020000	0.033327	19.696213	3.172203	8.560296	-4.945444	12.909157	0.000000	-10.000000	0.058333	-10.350000	833.666687	1023.000000	1023.000000	2046.000000
34.040001	0.032948	19.472353	3.385344	8.313970	-5.007530	12.780569	0.000000	-10.000000	0.066667	-10.883333	831.333313	1023.000000	1023.000000	2046.000000
34.060001	0.032426	19.163923	3.543460	7.980162	-5.066602	12.706903	0.000000	-10.000000	0.083333	-11.283334	827.666687	1023.000000	1023.000000	2046.000000
34.080002	0.032871	19.426964	3.810087	7.934443	-4.960095	12.642529	0.000000	-10.000000	0.091667	-11.683333	824.000000	1023.000000	1023.000000	2046.000000
34.099998	0.032861	19.420748	4.153913	7.611107	-5.008721	12.664449	0.000000	-10.000000	0.100000	-12.283334	819.000000	1023.000000	1023.000000	2046.000000
34.119999	0.033341	19.704386	4.367130	7.599020	-4.840721	12.578957	0.000000	-10.000000	0.100000	-12.816667	814.833313	1023.000000	1023.000000	2046.000000
34.139999	0.033423	19.752815	4.712647	7.300238	-4.898162	12.638093	0.000000	-10.000000	0.116667	-13.283334	810.500000	1023.000000	1023.000000	2046.000000
34.160000	0.033821	19.988173	4.858894	7.330133	-4.707259	12.506404	0.000000	-10.000000	0.133333	-13.916667	806.000000	1023.000000	1023.000000	2046.000000
34.180000	0.033734	19.936844	5.183581	7.022010	-4.790443	12.521695	0.000000	-10.000000	0.166667	-14.616667	801.333313	1023.000000	1023.000000	2046.000000
34.200001	0.033828	19.992468	5.272760	7.014220	-4.624969	12.330458	0.000000	-10.000000	0.191667	-15.650000	796.500000	1023.000000	1023.000000	2046.000000
34.220001	0.033590	19.851984	5.559564	6.680469	-4.747239	12.359190	0.000000	-10.000000	0.225000	-16.633333	791.166687	1023.000000	1023.000000	2046.000000
34.240002	0.033122	19.575283	5.523779	6.609231	-4.663246	12.105517	0.000000	-10.000000	0.241667	-17.666668	785.500000	1023.000000	1023.000000	2046.000000
34.259998	0.032633	19.286201	5.727988	6.247867	-4.822659	12.133005	0.000000	-10.000000	0.250000	-18.466667	779.500000	1023.000000	1023.000000	2046.000000
34.279999	0.031894	18.849226	5.623425	6.129696	-4.775868	11.871973	0.000000	-10.000000	0.266667	-19.150000	773.500000	1023.000000	1023.000000	2046.000000
34.299999	0.031344	18.524246	5.798126	5.782740	-4.958765	11.902145	0.000000	-10.000000	0.300000	-19.816668	767.166687	1023.000000	1023.000000	2046.000000
34.320000	0.030408	17.971273	5.698865	5.596622	-4.955054	11.630839	0.000000	-10.000000	0.333333	-20.566668	760.666687	1023.000000	1023.000000	2046.000000
34.340000	0.029843	17.637196	5.823214	5.351825	-5.095808	11.557964	0.000000	-10.000000	0.350000	-21.333334	753.833313	1023.000000	1023.000000	2046.000000
34.360001	0.028899	17.079386	5.855082	5.028667	-5.210949	11.406586	0.000000	-10.000000	0.358333	-22.100000	746.666687	1023.000000	1023.000000	2046.000000
34.380001	0.028252	16.697145	5.902854	4.885841	-5.263472	11.171922	0.000000	-10.000000	0.366667	-22.616667	739.333313	1023.000000	1023.000000	2046.000000
34.400002	0.027916	16.498455	6.112288	4.528633	-5.387738	11.245272	0.000000	-10.000000	0.383333	-23.050001	731.666687	1023.000000	1023.000000	2046.000000
34.419998	0.027647	16.339582	6.108941	4.458045	-5.295190	11.067786	0.000000	-10.000000	0.391667	-23.383333	724.000000	1023.000000	1023.000000	2046.000000
34.439999	0.027444	16.219124	6.244126	4.233525	-5.411117	11.152590	0.000000	-10.000000	0.408333	-23.750000	716.000000	1023.000000	1023.000000	2046.000000
34.459999	0.026522	15.674774	6.135199	4.066105	-5.474550	10.948020	0.000000	-10.000000	0.433333	-24.050001	708.000000	1023.000000	1023.000000	2046.000000
34.480000	0.025846	15.274933	6.111720	3.888068	-5.556404	10.831549	0.000000	-10.000000	0.458333	-24.400000	700.000000	1023.000000	1023.000000	2046.000000
34.500000	0.024774	14.641266	6.046407	3.465165	-5.675175	10.804870	0.000000	-10.000000	0.475000	-24.700001	692.000000	1023.000000	1023.000000	2046.000000
34.520000	0.023837	14.087652	6.035239	3.414464	-5.887063	10.525013	0.000000	-10.000000	0.475000	-24.983334	683.833313	1023.000000	1023.000000	2046.000000
34.540001	0.023673	13.990583	6.127251	3.237163	-5.922009	10.548179	0.000000	-10.000000	0.483333	-25.233334	675.500000	1023.000000	1023.000000	2046.000000
34.560001	0.022997	13.591062	6.047893	3.163459	-5.930262	10.309973	0.000000	-10.000000	0.491667	-25.483334	667.000000	1023.000000	1023.000000	2046.000000
34.580002	0.021824	12.898166	5.990109	2.969379	-6.071037	10.009715	0.000000	-10.000000	0.500000	-25.800001	658.500000	1023.000000	1023.000000	2046.000000
34.599998	0.019958	11.794957	5.686492	2.959266	-6.221705	9.370904	0.000000	-10.000000	0.500000	-25.800001	649.833313	1023.000000	1023.000000	2046.000000
34.619999	0.017845	10.546456	5.243845	3.044739	-6.490937	8.748810	0.000000	-10.000000	0.500000	-25.750000	641.333313	1023.000000	1023.000000	2046.000000
34.639999	0.014444	8.536359	4.624418	3.019753	-6.891257	7.783445	0.000000	-10.000000	0.500000	-25.516666	632.666687	1023.000000	1023.000000	2046.000000
34.660000	0.010829	6.399788	3.860060	2.843582	-7.302941	6.999086	0.000000	-10.000000	0.500000	-25.500000	624.333313	1023.000000	1023.000000	2046.000000
34.680000	0.007651	4.521876	3.216822	2.588169	-7.664478	6.381363	0.000000	-10.000000	0.483333	-25.450001	615.666687	1023.000000	1023.000000	2046.000000
34.700001	0.005191	3.067897	2.695426	2.429884	-7.949808	5.892394	0.000000	-10.000000	0.483333	-25.316668	607.333313	1023.000000	1023.000000	2046.000000
34.720001	0.003330	1.967889	2.314164	2.354637	-8.195745	5.494833	0.000000	-10.000000	0.475000	-25.083334	598.666687	1023.000000	1023.000000	2046.000000
34.740002	0.001771	1.046831	1.959004	2.387324	-8.412079	5.112582	0.000000	-10.000000	0.483333	-24.916666	590.333313	1023.000000	1023.000000	2046.000000
34.759998	0.000655	0.387056	1.788437	2.391122	-8.646831	4.854328	0.000000	-10.000000	0.483333	-24.833334	582.000000	1023.000000	1023.000000	2046.000000
34.779999	-0.000662	-0.391468	1.431902	2.423775	-8.765457	4.518312	0.000000	-10.000000	0.491667	-24.816668	573.833313	1023.000000	1023.000000	2046.000000
34.799999	-0.001447	-0.855322	1.312945	2.393273	-8.962868	4.401328	0.000000	-10.000000	0.491667	-24.833334	565.500000	1023.000000	1023.000000	2046.000000
34.820000	-0.002538	-1.499985	1.091336	2.390539	-9.094945	4.113085	0.000000	-10.000000	0.483333	-24.966667	557.166687	1023.000000	1023.000000	2046.000000
34.840000	-0.003235	-1.911751	0.909571	2.395682	-9.211757	3.994752	0.000000	-10.000000	0.466667	-24.933334	548.833313	1023.000000	1023.000000	2046.000000
34.860001	-0.003965	-2.343230	0.834629	2.277148	-9.326101	3.871094	0.000000	-10.000000	0.475000	-24.950001	540.500000	1023.000000	1023.000000	2046.000000
34.880001	-0.004890	-2.890120	0.680079	2.045845	-9.370033	3.753989	0.000000	-10.000000	0.475000	-24.916666	532.166687	1023.000000	1023.000000	2046.000000
34.900002	-0.005623	-3.323468	0.808694	1.518345	-9.474447	3.823940	0.000000	-10.000000	0.483333	-25.100000	523.833313	1023.000000	1023.000000	2046.000000
34.919998	-0.006270	-3.705476	0.837427	1.044374	-9.353592	3.766316	0.000000	-10.000000	0.483333	-25.150000	515.500000	1023.000000	1023.000000	2046.000000
34.939999	-0.006675	-3.945128	1.113590	0.500506	-9.367342	3.808117	0.000000	-10.000000	0.491667	-25.183334	507.166656	1023.000000	1023.000000	2046.000000
34.959999	-0.007755	-4.583191	1.340661	-0.231115	-9.308348	3.615611	0.000000	-10.000000	0.491667	-25.083334	498.666656	1023.000000	1023.000000	2046.000000
34.980000	-0.009122	-5.391186	1.523445	-0.986489	-9.308570	3.380429	0.000000	-10.000000	0.483333	-25.033333	490.333344	1023.000000	1023.000000	2046.000000
35.000000	-0.010726	-6.338885	1.741857	-1.857746	-9.286934	3.063938	0.000000	-10.000000	0.483333	-25.150000	481.833344	1023.000000	1023.000000	2046.000000
35.020000	-0.012750	-7.535133	1.743266	-2.642341	-9.222085	2.586027	0.000000	-10.000000	0.491667	-25.183334	473.500000	1023.000000	1023.000000	2046.000000
35.040001	-0.014482	-8.558642	1.934903	-3.453741	-9.316672	2.276868	0.000000	-10.000000	0.500000	-25.216667	467.833344	1023.000000	1023.000000	2046.000000
35.060001	-0.016547	-9.779179	1.974369	-4.215837	-9.316683	1.778972	0.000000	-10.000000	0.491667	-24.966667	459.333344	1023.000000	1023.000000	2046.000000
35.080002	-0.018326	-10.830528	1.993267	-4.812862	-9.359450	1.348517	0.000000	-10.000000	0.491667	-24.933334	451.000000	1023.000000	1023.000000	2046.000000
35.099998	-0.020027	-11.835939	2.136962	-5.439894	-9.458076	0.925068	0.000000	-10.000000	0.491667	-24.900000	442.666656	1023.000000	1023.000000	2046.000000
35.119999	-0.021501	-12.707236	2.023331	-5.833100	-9.435382	0.537913	0.000000	-10.000000	0.500000	-24.833334	437.333344	1023.000000	1023.000000	2046.000000
35.139999	-0.022352	-13.210076	2.209528	-6.194421	-9.540950	0.315766	0.000000	-10.000000	0.491667	-24.616667	429.000000	1023.000000	1023.000000	2046.000000
35.160000	-0.023210	-13.717271	2.237298	-6.448442	-9.459724	-0.046403	0.000000	-10.000000	0.491667	-24.583334	418.000000	1023.000000	1023.000000	2046.000000
35.180000	-0.023497	-13.886796	2.417159	-6.603508	-9.495553	-0.204894	0.000000	-10.000000	0.491667	-24.716667	409.666656	1023.000000	1023.000000	2046.000000
35.200001	-0.023762	-14.043257	2.672769	-6.812109	-9.535310	-0.368608	0.000000	-10.000000	0.491667	-24.766666	401.500000	1023.000000	1023.000000	2046.000000
35.220001	-0.024080	-14.231472	2.736296	-6.910580	-9.446661	-0.610527	0.000000	-10.000000	0.475000	-24.350000	393.166656	1023.000000	1023.000000	2046.000000
35.240002	-0.024135	-14.264060	2.867407	-6.999985	-9.427318	-0.704165	0.000000	-10.000000	0.458333	-23.850000	382.166656	1023.000000	1023.000000	2046.000000
35.259998	-0.024334	-14.381621	3.061735	-7.131926	-9.391512	-0.919919	0.000000	-10.000000	0.450000	-23.583334	374.333344	1023.000000	1023.000000	2046.000000
35.279999	-0.024722	-14.610552	3.006576	-7.197094	-9.338664	-1.081370	0.000000	-10.000000	0.433333	-23.316668	366.666656	1023.000000	1023.000000	2046.000000
35.299999	-0.024633	-14.557807	3.223773	-7.268883	-9.386745	-1.125952	0.000000	-10.000000	0.408333	-23.033335	356.666656	1023.000000	1023.000000	2046.000000
35.320000	-0.025127	-14.850209	3.162540	-7.330739	-9.330091	-1.351921	0.000000	-10.000000	0.383333	-22.650002	349.000000	1023.000000	1023.000000	2046.000000
35.340000	-0.025232	-14.911860	3.199062	-7.368747	-9.352328	-1.389847	0.000000	-10.000000	0.366667	-22.383335	341.333344	1023.000000	1023.000000	2046.000000
35.360001	-0.025735	-15.209417	3.244258	-7.481880	-9.410182	-1.561614	0.000000	-10.000000	0.358333	-22.150002	336.333344	1023.000000	1023.000000	2046.000000
35.380001	-0.026145	-15.451674	3.167850	-7.501306	-9.480219	-1.638000	0.000000	-10.000000	0.350000	-21.733334	328.833344	1023.000000	1023.000000	2046.000000
35.400002	-0.026442	-15.627094	3.245135	-7.616597	-9.559865	-1.695767	0.000000	-10.000000	0.350000	-21.400002	321.666656	1023.000000	1023.000000	2046.000000
35.419998	-0.026893	-15.893937	3.107692	-7.637949	-9.561547	-1.802133	0.000000	-10.000000	0.350000	-21.133335	316.833344	1023.000000	1023.000000	2046.000000
35.439999	-0.027096	-16.014023	3.165851	-7.690486	-9.660353	-1.829036	0.000000	-10.000000	0.341667	-20.866667	309.833344	1023.000000	1023.000000	2046.000000
35.459999	-0.027562	-16.289408	3.049642	-7.739244	-9.651747	-1.948059	0.000000	-10.000000	0.341667	-20.766666	302.833344	1023.000000	1023.000000	2046.000000
35.480000	-0.027791	-16.424295	3.105112	-7.791499	-9.813142	-1.924767	0.000000	-10.000000	0.325000	-20.366667	293.500000	1023.000000	1023.000000	2046.000000
35.500000	-0.028220	-16.678299	3.063485	-7.906496	-9.832033	-2.003254	0.000000	-10.000000	0.316667	-20.083334	286.666656	1023.000000	1023.000000	2046.000000
35.520000	-0.028542	-16.868345	2.993203	-7.892375	-9.896930	-2.072244	0.000000	-10.000000	0.300000	-19.616667	280.000000	1023.000000	1023.000000	2046.000000
35.540001	-0.028760	-16.997055	3.071207	-7.963393	-9.993294	-2.111575	0.000000	-10.000000	0.283333	-19.250000	273.500000	1023.000000	1023.000000	2046.000000
35.560001	-0.029169	-17.239080	2.975652	-8.040916	-10.033665	-2.140152	0.000000	-10.000000	0.266667	-18.933334	267.000000	1023.000000	1023.000000	2046.000000
35.580002	-0.029277	-17.302843	3.011568	-8.034136	-10.102064	-2.178211	0.000000	-10.000000	0.250000	-18.600000	260.666656	1023.000000	1023.000000	2046.000000
35.599998	-0.029906	-17.674717	2.830785	-8.131959	-10.162924	-2.210618	0.000000	-10.000000	0.250000	-18.466667	256.500000	1023.000000	1023.000000	2046.000000
35.619999	-0.030920	-18.273666	2.654330	-8.230566	-10.402675	-2.294755	0.000000	-10.000000	0.241667	-18.150000	252.500000	1023.000000	1023.000000	2046.000000
35.639999	-0.032263	-19.067419	2.393207	-8.410394	-10.556123	-2.494110	0.000000	-10.000000	0.225000	-17.766666	246.500000	1023.000000	1023.000000	2046.000000
35.660000	-0.033759	-19.951767	2.091012	-8.517843	-10.785671	-2.739264	0.000000	-10.000000	0.208333	-17.250000	238.500000	1023.000000	1023.000000	2046.000000
35.680000	-0.034814	-20.574839	1.900471	-8.657248	-10.962900	-2.855160	0.000000	-10.000000	0.200000	-16.816668	230.833328	1023.000000	1023.000000	2046.000000
35.700001	-0.036312	-21.460670	1.574055	-8.898758	-11.166051	-2.969918	0.000000	-10.000000	0.200000	-16.516668	225.166672	1023.000000	1023.000000	2046.000000
35.720001	-0.036885	-21.799107	1.523705	-8.889520	-11.395207	-3.038084	0.000000	-10.000000	0.200000	-16.200001	219.833328	1023.000000	1023.000000	2046.000000
35.740002	-0.036718	-21.700346	1.320288	-8.792602	-11.263262	-2.964772	0.000000	-10.000000	0.200000	-16.000000	214.333328	1023.000000	1023.000000	2046.000000
35.759998	-0.036679	-21.677158	1.255692	-8.705267	-11.376728	-2.850856	0.000000	-10.000000	0.200000	-15.850000	210.833328	1023.000000	1023.000000	2046.000000
35.779999	-0.036670	-21.671885	1.132960	-8.571460	-11.327102	-2.906283	0.000000	-10.000000	0.191667	-15.650001	205.500000	1023.000000	1023.000000	2046.000000
35.799999	-0.037092	-21.921444	0.929965	-8.295795	-11.370650	-3.184964	0.000000	-10.000000	0.175000	-15.133333	200.333328	1023.000000	1023.000000	2046.000000
35.820000	-0.038598	-22.811422	0.564520	-8.077045	-11.581735	-3.717163	0.000000	-10.000000	0.158333	-14.450000	193.666672	1023.000000	1023.000000	2046.000000
35.840000	-0.041206	-24.352619	-0.081536	-8.010082	-11.830544	-4.430458	0.000000	-10.000000	0.150000	-13.966667	190.500000	1023.000000	1023.000000	2046.000000
35.860001	-0.044377	-26.226791	-0.819223	-8.114738	-12.243632	-5.049198	0.000000	-10.000000	0.150000	-13.483334	187.333328	1023.000000	1023.000000	2046.000000
35.880001	-0.046841	-27.683285	-1.486750	-8.205788	-12.514771	-5.475975	0.000000	-10.000000	0.133333	-12.900001	183.000000	1023.000000	1023.000000	2046.000000
35.900002	-0.048665	-28.760834	-1.989663	-8.251904	-12.798443	-5.720822	0.000000	-10.000000	0.116667	-12.133333	177.333328	1023.000000	1023.000000	2046.000000
35.919998	-0.049880	-29.479240	-2.397732	-8.189861	-12.982502	-5.909144	0.000000	-10.000000	0.091667	-11.733334	172.000000	1023.000000	1023.000000	2046.000000
35.939999	-0.050615	-29.913397	-2.709456	-8.045744	-13.112230	-6.045965	0.000000	-10.000000	0.083333	-11.600000	169.333328	1023.000000	1023.000000	2046.000000
35.959999	-0.051409	-30.382812	-2.922346	-7.949172	-13.363866	-6.147429	0.000000	-10.000000	0.075000	-11.616667	166.666672	1023.000000	1023.000000	2046.000000
35.980000	-0.051796	-30.611288	-3.181748	-7.777263	-13.442164	-6.210114	0.000000	-10.000000	0.066667	-11.400001	162.666672	1023.000000	1023.000000	2046.000000
36.000000	-0.052155	-30.823668	-3.347696	-7.786003	-13.621309	-6.068658	0.000000	-10.000000	0.058333	-11.183333	158.666672	1023.000000	1023.000000	2046.000000
36.020000	-0.052406	-30.971786	-3.587450	-7.651621	-13.648560	-6.084156	0.000000	-10.000000	0.050000	-10.850000	155.000000	1023.000000	1023.000000	2046.000000
36.040001	-0.052429	-30.985472	-3.711810	-7.551312	-13.733647	-5.988703	0.000000	-10.000000	0.050000	-10.633333	152.666672	1023.000000	1023.000000	2046.000000
36.060001	-0.052545	-31.054005	-3.846355	-7.528332	-13.805724	-5.873592	0.000000	-10.000000	0.050000	-10.166667	148.000000	1023.000000	1023.000000	2046.000000
36.080002	-0.052307	-30.913542	-3.802256	-7.571244	-13.799245	-5.740797	0.000000	-10.000000	0.050000	-9.733334	143.333328	1023.000000	1023.000000	2046.000000
36.099998	-0.052284	-30.899933	-3.661622	-7.882834	-13.869644	-5.485832	0.000000	-10.000000	0.050000	-9.366667	140.000000	1023.000000	1023.000000	2046.000000
36.119999	-0.051622	-30.508499	-3.445590	-8.070539	-13.703946	-5.288424	0.000000	-10.000000	0.050000	-9.116667	138.000000	1023.000000	1023.000000	2046.000000
36.139999	-0.051531	-30.454954	-3.133893	-8.487913	-13.723040	-5.110107	0.000000	-10.000000	0.050000	-8.916667	136.000000	1023.000000	1023.000000	2046.000000
36.160000	-0.051565	-30.475117	-2.904293	-8.923452	-13.540105	-5.107266	0.000000	-10.000000	0.050000	-8.566667	132.166672	1023.000000	1023.000000	2046.000000
36.180000	-0.052224	-30.864292	-2.622955	-9.612901	-13.567556	-5.060878	0.000000	-10.000000	0.050000	-8.350000	129.333328	1023.000000	1023.000000	2046.000000
36.200001	-0.053215	-31.449945	-2.510248	-10.183690	-13.479000	-5.277006	0.000000	-10.000000	0.050000	-8.183333	126.500000	1023.000000	1023.000000	2046.000000
36.220001	-0.054136	-31.994192	-2.243870	-10.858786	-13.533336	-5.358200	0.000000	-10.000000	0.041667	-8.116667	124.500000	1023.000000	1023.000000	2046.000000
36.240002	-0.055399	-32.741020	-2.265579	-11.349137	-13.508815	-5.617490	0.000000	-10.000000	0.041667	-8.050000	121.666664	1023.000000	1023.000000	2046.000000
36.259998	-0.056263	-33.251278	-2.153137	-11.769873	-13.556775	-5.771495	0.000000	-10.000000	0.033333	-7.700000	118.166664	1023.000000	1023.000000	2046.000000
36.279999	-0.057466	-33.962250	-2.216136	-12.201307	-13.603026	-5.941780	0.000000	-10.000000	0.041667	-7.250000	114.833336	1023.000000	1023.000000	2046.000000
36.299999	-0.057987	-34.270176	-2.145358	-12.416878	-13.578934	-6.129006	0.000000	-10.000000	0.041667	-6.800000	112.333336	1023.000000	1023.000000	2046.000000
36.320000	-0.058591	-34.627048	-2.041650	-12.682668	-13.723132	-6.179601	0.000000	-10.000000	0.033333	-6.466667	110.833336	1023.000000	1023.000000	2046.000000
36.340000	-0.058687	-34.684025	-2.055756	-12.722353	-13.709832	-6.196083	0.000000	-10.000000	0.016667	-6.200000	109.500000	1023.000000	1023.000000	2046.000000
36.360001	-0.058147	-34.364605	-1.812111	-12.717810	-13.727180	-6.107503	0.000000	-10.000000	0.000000	-5.933333	107.500000	1023.000000	1023.000000	2046.000000
36.380001	-0.057826	-34.175388	-1.705184	-12.725641	-13.698819	-6.045743	0.000000	-10.000000	0.000000	-5.833333	105.500000	1023.000000	1023.000000	2046.000000
36.400002	-0.056947	-33.655518	-1.449511	-12.622526	-13.659768	-5.923713	0.000000	-10.000000	0.008333	-5.683333	103.500000	1023.000000	1023.000000	2046.000000
36.419998	-0.056629	-33.468025	-1.312288	-12.676970	-13.699894	-5.778873	0.000000	-10.000000	0.008333	-5.250000	101.500000	1023.000000	1023.000000	2046.000000
36.439999	-0.055631	-32.877663	-1.171104	-12.455135	-13.529776	-5.721648	0.000000	-10.000000	0.008333	-4.633333	99.666664	1023.000000	1023.000000	2046.000000
36.459999	-0.055083	-32.553959	-0.952270	-12.517837	-13.559604	-5.524251	0.000000	-10.000000	0.016667	-3.983333	98.000000	1023.000000	1023.000000	2046.000000
36.480000	-0.054451	-32.180462	-0.909412	-12.281832	-13.403034	-5.586183	0.000000	-10.000000	0.016667	-3.566667	96.666664	1023.000000	1023.000000	2046.000000
36.500000	-0.053620	-31.689627	-0.679322	-12.225784	-13.380722	-5.403799	0.000000	-10.000000	0.016667	-3.316667	95.500000	1023.000000	1023.000000	2046.000000
36.520000	-0.053586	-31.669523	-0.727074	-12.220542	-13.338036	-5.383871	0.000000	-10.000000	0.000000	-3.183333	94.500000	1023.000000	1023.000000	2046.000000
36.540001	-0.052724	-31.159660	-0.591866	-12.021595	-13.255424	-5.290776	0.000000	-10.000000	0.000000	-3.016667	93.500000	1023.000000	1023.000000	2046.000000
36.560001	-0.052772	-31.188549	-0.528172	-12.149666	-13.349208	-5.161503	0.000000	-10.000000	0.000000	-2.916667	92.500000	1023.000000	1023.000000	2046.000000
36.580002	-0.052217	-30.860079	-0.541342	-11.932226	-13.247712	-5.138799	0.000000	-10.000000	0.008333	-2.900000	91.500000	1023.000000	1023.000000	2046.000000
36.599998	-0.052017	-30.742334	-0.435225	-12.007207	-13.303365	-4.996539	0.000000	-10.000000	0.008333	-3.000000	90.500000	1023.000000	1023.000000	2046.000000
36.619999	-0.051900	-30.673096	-0.547155	-11.890064	-13.247684	-4.988191	0.000000	-10.000000	0.008333	-3.066667	89.500000	1023.000000	1023.000000	2046.000000
36.639999	-0.051273	-30.302610	-0.356236	-11.807969	-13.256797	-4.881608	0.000000	-10.000000	0.008333	-3.116667	88.500000	1023.000000	1023.000000	2046.000000
36.660000	-0.051536	-30.457485	-0.427681	-11.828032	-13.312936	-4.888836	0.000000	-10.000000	0.008333	-3.166667	87.500000	1023.000000	1023.000000	2046.000000
36.680000	-0.050873	-30.065882	-0.332580	-11.654649	-13.245114	-4.833539	0.000000	-10.000000	0.016667	-3.183333	86.333336	1023.000000	1023.000000	2046.000000
36.700001	-0.051038	-30.163588	-0.277860	-11.789238	-13.369804	-4.726684	0.000000	-10.000000	0.008333	-3.200000	84.833336	1023.000000	1023.000000	2046.000000
36.720001	-0.050507	-29.849869	-0.329559	-11.586376	-13.187835	-4.746099	0.000000	-10.000000	0.008333	-3.183333	83.666664	1023.000000	1023.000000	2046.000000
36.740002	-0.050334	-29.747686	-0.150098	-11.666016	-13.314732	-4.616841	0.000000	-10.000000	0.008333	-3.166667	82.666664	1023.000000	1023.000000	2046.000000
36.759998	-0.050101	-29.609421	-0.181674	-11.500962	-13.239889	-4.686896	0.000000	-10.000000	0.008333	-3.083333	82.000000	1023.000000	1023.000000	2046.000000
36.779999	-0.049670	-29.354889	-0.058014	-11.494912	-13.244269	-4.557694	0.000000	-10.000000	0.008333	-2.983333	81.000000	1023.000000	1023.000000	2046.000000
36.799999	-0.050317	-29.737637	-0.219650	-11.527165	-13.347432	-4.643389	0.000000	-10.000000	0.000000	-2.866667	80.000000	1023.000000	1023.000000	2046.000000
36.820000	-0.050640	-29.928352	-0.323260	-11.448798	-13.429162	-4.727132	0.000000	-10.000000	0.000000	-2.733333	79.000000	1023.000000	1023.000000	2046.000000
36.840000	-0.051767	-30.594444	-0.544066	-11.642922	-13.633149	-4.774306	0.000000	-10.000000	0.000000	-2.566667	78.000000	1023.000000	1023.000000	2046.000000
36.860001	-0.052069	-30.772976	-0.704773	-11.554090	-13.660213	-4.853899	0.000000	-10.000000	0.000000	-2.483333	77.166664	1023.000000	1023.000000	2046.000000
36.880001	-0.052856	-31.238173	-0.811248	-11.780875	-13.816406	-4.829644	0.000000	-10.000000	0.000000	-2.583333	76.333336	1023.000000	1023.000000	2046.000000
36.900002	-0.052664	-31.124384	-0.852912	-11.598550	-13.850264	-4.822658	0.000000	-10.000000	0.008333	-2.850000	75.500000	1023.000000	1023.000000	2046.000000
36.919998	-0.051827	-30.629545	-0.752941	-11.450142	-13.763976	-4.662486	0.000000	-10.000000	0.016667	-3.216667	74.500000	1023.000000	1023.000000	2046.000000
36.939999	-0.051614	-30.503912	-0.840084	-11.300704	-13.790564	-4.572559	0.000000	-10.000000	0.025000	-3.566667	73.500000	1023.000000	1023.000000	2046.000000
36.959999	-0.051225	-30.274057	-0.913430	-11.050804	-13.669153	-4.640669	0.000000	-10.000000	0.025000	-3.883333	72.333336	1023.000000	1023.000000	2046.000000
36.980000	-0.052165	-30.829582	-1.158570	-10.939078	-13.829855	-4.902080	0.000000	-10.000000	0.016667	-3.966667	71.000000	1023.000000	1023.000000	2046.000000
37.000000	-0.053356	-31.533686	-1.576514	-10.598863	-13.874421	-5.483888	0.000000	-10.000000	0.016667	-3.683333	69.666664	1023.000000	1023.000000	2046.000000
37.020000	-0.055854	-33.009594	-2.117516	-10.682124	-14.189428	-6.020524	0.000000	-10.000000	0.008333	-3.116667	68.333336	1023.000000	1023.000000	2046.000000
37.040001	-0.058460	-34.549603	-2.847448	-10.635035	-14.463880	-6.603240	0.000000	-10.000000	0.016667	-2.433333	67.500000	1023.000000	1023.000000	2046.000000
37.060001	-0.060205	-35.581188	-3.355526	-10.676731	-14.663775	-6.885154	0.000000	-10.000000	0.008333	-2.083333	67.000000	1023.000000	1023.000000	2046.000000
37.080002	-0.061638	-36.427963	-3.828541	-10.654917	-14.892671	-7.051835	0.000000	-10.000000	0.008333	-1.683333	66.666664	1023.000000	1023.000000	2046.000000
37.099998	-0.062177	-36.746449	-4.147710	-10.433987	-14.945053	-7.219699	0.000000	-10.000000	0.000000	-1.083333	66.333336	1023.000000	1023.000000	2046.000000
37.119999	-0.062846	-37.141945	-4.371097	-10.382256	-15.149381	-7.239214	0.000000	-10.000000	-0.008333	-0.100000	66.000000	1023.000000	1023.000000	2046.000000
37.139999	-0.062906	-37.177250	-4.606294	-10.080620	-15.156047	-7.334288	0.000000	-10.000000	-0.008333	1.083333	66.000000	1023.000000	1023.000000	2046.000000
37.160000	-0.063050	-37.262325	-4.790339	-10.007326	-15.246583	-7.218077	0.000000	-10.000000	-0.016667	2.183333	66.000000	1023.000000	1023.000000	2046.000000
37.180000	-0.063031	-37.251568	-4.903291	-9.826331	-15.380019	-7.141927	0.000000	-10.000000	-0.016667	3.316667	66.000000	1023.000000	1023.000000	2046.000000
37.200001	-0.062470	-36.919804	-5.088172	-9.592214	-15.233207	-7.006209	0.000000	-10.000000	-0.033333	4.250000	66.000000	1023.000000	1023.000000	2046.000000
37.220001	-0.062090	-36.694901	-5.121382	-9.485150	-15.342908	-6.745460	0.000000	-10.000000	-0.041667	5.016666	66.000000	1023.000000	1023.000000	2046.000000
37.240002	-0.061269	-36.209980	-5.194063	-9.231268	-15.195613	-6.589036	0.000000	-10.000000	-0.050000	5.550000	66.000000	1023.000000	1023.000000	2046.000000
37.259998	-0.060594	-35.810993	-5.043412	-9.329836	-15.223214	-6.214532	0.000000	-10.000000	-0.050000	6.066667	66.000000	1023.000000	1023.000000	2046.000000
37.279999	-0.059769	-35.323498	-4.889567	-9.379025	-15.133821	-5.921082	0.000000	-10.000000	-0.033333	6.716667	66.000000	1023.000000	1023.000000	2046.000000
37.299999	-0.058470	-34.555717	-4.594897	-9.547506	-14.916466	-5.496847	0.000000	-10.000000	-0.041667	7.650000	66.000000	1023.000000	1023.000000	2046.000000
37.320000	-0.057627	-34.057564	-4.224802	-9.810215	-14.867213	-5.155334	0.000000	-10.000000	-0.050000	8.666667	66.000000	1023.000000	1023.000000	2046.000000
37.340000	-0.056593	-33.446362	-3.920786	-10.028579	-14.532139	-4.964856	0.000000	-10.000000	-0.083333	9.866667	66.000000	1023.000000	1023.000000	2046.000000
37.360001	-0.056296	-33.271004	-3.566403	-10.540068	-14.458832	-4.705702	0.000000	-10.000000	-0.125000	12.200000	54.000000	1023.000000	1023.000000	2046.000000
37.380001	-0.056205	-33.217262	-3.373111	-10.895636	-14.256710	-4.691805	0.000000	-10.000000	-0.166667	14.216667	42.000000	1023.000000	1023.000000	2046.000000
37.400002	-0.056082	-33.144276	-3.126253	-11.230997	-14.144528	-4.642497	0.000000	-10.000000	-0.200000	15.750000	30.000000	1023.000000	1023.000000	2046.000000
37.419998	-0.056369	-33.314022	-3.014201	-11.551938	-14.148552	-4.599331	0.000000	-10.000000	-0.216667	16.350000	31.500000	1023.000000	1023.000000	2046.000000
37.439999	-0.056167	-33.194698	-3.031471	-11.628204	-13.917324	-4.617698	0.000000	-10.000000	-0.250000	17.666668	35.000000	1023.000000	1023.000000	2046.000000
37.459999	-0.056014	-33.104393	-2.866374	-11.840261	-13.961195	-4.436565	0.000000	-10.000000	-0.291667	19.433334	40.500000	1023.000000	1023.000000	2046.000000
37.480000	-0.055419	-32.752563	-2.777340	-11.815511	-13.780985	-4.378727	0.000000	-10.000000	-0.341667	21.183334	46.833332	1023.000000	1023.000000	2046.000000
37.500000	-0.054404	-32.152599	-2.550334	-11.722304	-13.752341	-4.127619	0.000000	-10.000000	-0.383333	22.683334	53.666668	1023.000000	1023.000000	2046.000000
37.520000	-0.053373	-31.543736	-2.468433	-11.563463	-13.640069	-3.871769	0.000000	-10.000000	-0.433333	24.166668	60.833332	1023.000000	1023.000000	2046.000000
37.540001	-0.051206	-30.262547	-2.186857	-11.191391	-13.355190	-3.529108	0.000000	-10.000000	-0.466667	25.233334	68.666664	1023.000000	1023.000000	2046.000000
37.560001	-0.049479	-29.241911	-1.853090	-10.959115	-13.284858	-3.144847	0.000000	-10.000000	-0.491667	26.049999	76.833336	1023.000000	1023.000000	2046.000000
37.580002	-0.046977	-27.763351	-1.642878	-10.514657	-12.859036	-2.746779	0.000000	-10.000000	-0.508333	27.016666	85.500000	1023.000000	1023.000000	2046.000000
37.599998	-0.045008	-26.599657	-1.238688	-10.302614	-12.836913	-2.221441	0.000000	-10.000000	-0.541667	27.883333	94.333336	1023.000000	1023.000000	2046.000000
37.619999	-0.042585	-25.167852	-1.079427	-9.821367	-12.401442	-1.865617	0.000000	-10.000000	-0.583333	28.950001	106.666664	1023.000000	1023.000000	2046.000000
37.639999	-0.040371	-23.859365	-0.641308	-9.555566	-12.338418	-1.324074	0.000000	-10.000000	-0.616667	29.433334	116.166664	1023.000000	1023.000000	2046.000000
37.660000	-0.038259	-22.610796	-0.598083	-9.051587	-11.913622	-1.047504	0.000000	-10.000000	-0.641667	30.166668	125.833336	1023.000000	1023.000000	2046.000000
37.680000	-0.035860	-21.193390	-0.262191	-8.669828	-11.752348	-0.509022	0.000000	-10.000000	-0.650000	30.700001	132.500000	1023.000000	1023.000000	2046.000000
37.700001	-0.034005	-20.097029	-0.044602	-8.308122	-11.594705	-0.149601	0.000000	-10.000000	-0.658333	31.333334	142.833328	1023.000000	1023.000000	2046.000000
37.720001	-0.031699	-18.734133	0.103393	-7.851822	-11.286094	0.300391	0.000000	-10.000000	-0.650000	31.716667	153.166672	1023.000000	1023.000000	2046.000000
37.740002	-0.029869	-17.652636	0.445329	-7.572638	-11.254539	0.729213	0.000000	-10.000000	-0.650000	31.783333	163.833328	1023.000000	1023.000000	2046.000000
37.759998	-0.027844	-16.455765	0.478143	-7.078944	-10.901340	1.046377	0.000000	-10.000000	-0.650000	31.916668	174.333328	1023.000000	1023.000000	2046.000000
37.779999	-0.025978	-15.353188	0.835385	-6.818568	-10.899361	1.529357	0.000000	-10.000000	-0.666667	32.016666	185.000000	1023.000000	1023.000000	2046.000000
37.799999	-0.024197	-14.300346	0.780381	-6.371540	-10.496451	1.787264	0.000000	-10.000000	-0.675000	32.233334	195.666672	1023.000000	1023.000000	2046.000000
37.820000	-0.022317	-13.189212	1.153026	-6.096811	-10.495508	2.250081	0.000000	-10.000000	-0.691667	32.316666	206.333328	1023.000000	1023.000000	2046.000000
37.840000	-0.020939	-12.374820	1.125708	-5.788641	-10.212525	2.500639	0.000000	-10.000000	-0.675000	32.450001	217.166672	1023.000000	1023.000000	2046.000000
37.860001	-0.018955	-11.202675	1.427305	-5.375896	-10.075769	2.821686	0.000000	-10.000000	-0.683333	32.516666	228.000000	1023.000000	1023.000000	2046.000000
37.880001	-0.017686	-10.452487	1.505772	-5.137383	-9.927980	3.107104	0.000000	-10.000000	-0.675000	32.633335	238.833328	1023.000000	1023.000000	2046.000000
37.900002	-0.016110	-9.520814	1.531421	-4.706047	-9.643649	3.297461	0.000000	-10.000000	-0.675000	32.533333	249.666672	1023.000000	1023.000000	2046.000000
37.919998	-0.015369	-9.083019	1.680228	-4.566396	-9.741399	3.544547	0.000000	-10.000000	-0.675000	32.616669	260.500000	1023.000000	1023.000000	2046.000000
37.939999	-0.015007	-8.868882	1.329023	-4.247715	-9.470793	3.520603	0.000000	-10.000000	-0.666667	32.433334	271.500000	1023.000000	1023.000000	2046.000000
37.959999	-0.014372	-8.493671	1.482533	-4.078355	-9.685225	3.787377	0.000000	-10.000000	-0.675000	32.299999	282.333344	1023.000000	1023.000000	2046.000000
37.980000	-0.013281	-7.849065	1.237286	-3.611098	-9.390562	3.915309	0.000000	-10.000000	-0.666667	32.216667	293.000000	1023.000000	1023.000000	2046.000000
38.000000	-0.011262	-6.655647	1.540610	-3.243587	-9.418026	4.465356	0.000000	-10.000000	-0.666667	32.049999	303.666656	1023.000000	1023.000000	2046.000000
38.020000	-0.009717	-5.742489	1.540514	-2.777441	-9.257226	4.751664	0.000000	-10.000000	-0.658333	32.000000	314.500000	1023.000000	1023.000000	2046.000000
38.040001	-0.006533	-3.860775	1.944708	-2.110314	-9.041185	5.346016	0.000000	-10.000000	-0.641667	31.716667	325.333344	1023.000000	1023.000000	2046.000000
38.060001	-0.004187	-2.474287	2.009233	-1.498904	-8.711761	5.727144	0.000000	-10.000000	-0.641667	31.633333	336.000000	1023.000000	1023.000000	2046.000000
38.080002	-0.002032	-1.200875	2.185906	-0.834264	-8.546076	5.993559	0.000000	-10.000000	-0.641667	31.500000	346.500000	1023.000000	1023.000000	2046.000000
38.099998	-0.001075	-0.635324	2.129194	-0.311390	-8.477122	6.023993	0.000000	-10.000000	-0.650000	31.350000	357.000000	1023.000000	1023.000000	2046.000000
38.119999	-0.000909	-0.537384	1.813509	0.333210	-8.365629	5.681526	0.000000	-10.000000	-0.633333	31.233334	367.500000	1023.000000	1023.000000	2046.000000
38.139999	-0.002241	-1.324594	1.460581	0.589808	-8.679106	5.304122	0.000000	-10.000000	-0.625000	31.050001	378.000000	1023.000000	1023.000000	2046.000000
38.160000	-0.003769	-2.227724	0.696196	0.991099	-8.763983	4.848963	0.000000	-10.000000	-0.608333	31.016666	388.333344	1023.000000	1023.000000	2046.000000
38.180000	-0.004434	-2.620229	0.364237	1.162897	-9.020620	4.873256	0.000000	-10.000000	-0.600000	30.566668	398.666656	1023.000000	1023.000000	2046.000000
38.200001	-0.004499	-2.658720	-0.158672	1.605219	-8.901440	4.796172	0.000000	-10.000000	-0.591667	30.200001	409.000000	1023.000000	1023.000000	2046.000000
38.220001	-0.003709	-2.192135	-0.187696	1.977360	-9.037819	5.056019	0.000000	-10.000000	-0.591667	29.716667	419.333344	1023.000000	1023.000000	2046.000000
38.240002	-0.002668	-1.576555	-0.462679	2.525796	-8.829646	5.189975	0.000000	-10.000000	-0.583333	29.466667	429.500000	1023.000000	1023.000000	2046.000000
38.259998	-0.001406	-0.830771	-0.399790	3.055571	-8.927133	5.440580	0.000000	-10.000000	-0.575000	29.200001	439.166656	1023.000000	1023.000000	2046.000000
38.279999	-0.000437	-0.258287	-0.571511	3.521622	-8.862704	5.654306	0.000000	-10.000000	-0.550000	28.866667	448.833344	1023.000000	1023.000000	2046.000000
38.299999	0.001063	0.628181	-0.521739	4.076567	-8.907692	5.981045	0.000000	-10.000000	-0.541667	28.550001	458.500000	1023.000000	1023.000000	2046.000000
38.320000	0.002260	1.335688	-0.607416	4.479661	-8.852277	6.315720	0.000000	-10.000000	-0.516667	27.933334	468.166656	1023.000000	1023.000000	2046.000000
38.340000	0.003787	2.238020	-0.572466	5.008250	-8.835816	6.638052	0.000000	-10.000000	-0.483333	27.150002	477.666656	1023.000000	1023.000000	2046.000000
38.360001	0.005213	3.081040	-0.527590	5.397096	-8.759113	6.970647	0.000000	-10.000000	-0.441667	26.483334	486.833344	1023.000000	1023.000000	2046.000000
38.380001	0.006622	3.913337	-0.448865	5.728480	-8.659313	7.293035	0.000000	-10.000000	-0.425000	25.750000	495.833344	1023.000000	1023.000000	2046.000000
38.400002	0.007960	4.704327	-0.263338	5.790499	-8.560076	7.737243	0.000000	-10.000000	-0.425000	25.250000	504.500000	1023.000000	1023.000000	2046.000000
38.419998	0.009369	5.537314	-0.099263	5.900178	-8.349373	8.085772	0.000000	-10.000000	-0.400000	24.416668	512.833313	1023.000000	1023.000000	2046.000000
38.439999	0.010897	6.439844	0.287754	5.831159	-8.221413	8.542344	0.000000	-10.000000	-0.366667	23.716667	521.000000	1023.000000	1023.000000	2046.000000
38.459999	0.012081	7.139683	0.491492	5.837793	-7.928069	8.738467	0.000000	-10.000000	-0.325000	22.833334	529.000000	1023.000000	1023.000000	2046.000000
38.480000	0.012926	7.639279	0.850448	5.422940	-7.778419	9.144310	0.000000	-10.000000	-0.325000	22.066668	536.833313	1023.000000	1023.000000	2046.000000
38.500000	0.013213	7.809095	1.053333	5.114322	-7.541028	9.182467	0.000000	-10.000000	-0.291667	21.100000	544.500000	1023.000000	1023.000000	2046.000000
38.520000	0.013468	7.959695	1.351578	4.729468	-7.448923	9.327571	0.000000	-10.000000	-0.275000	20.233334	551.666687	1023.000000	1023.000000	2046.000000
38.540001	0.013167	7.781561	1.382713	4.448193	-7.250371	9.201026	0.000000	-10.000000	-0.250000	19.433334	558.666687	1023.000000	1023.000000	2046.000000
38.560001	0.013219	7.812531	1.529702	4.164965	-7.255860	9.373725	0.000000	-10.000000	-0.233333	18.900002	565.166687	1023.000000	1023.000000	2046.000000
38.580002	0.013042	7.708054	1.567410	3.993857	-7.209356	9.356142	0.000000	-10.000000	-0.216667	18.250000	571.500000	1023.000000	1023.000000	2046.000000
38.599998	0.013497	7.976750	1.726246	3.909728	-7.182168	9.522944	0.000000	-10.000000	-0.200000	17.750000	577.500000	1023.000000	1023.000000	2046.000000
38.619999	0.014058	8.308455	1.821746	3.940523	-7.092300	9.638487	0.000000	-10.000000	-0.200000	17.250000	583.500000	1023.000000	1023.000000	2046.000000
38.639999	0.015310	9.048310	2.058928	4.126134	-7.038343	9.901592	0.000000	-10.000000	-0.200000	16.933334	589.500000	1023.000000	1023.000000	2046.000000
38.660000	0.016755	9.902055	2.332344	4.299542	-6.930609	10.200778	0.000000	-10.000000	-0.216667	16.916668	595.333313	1023.000000	1023.000000	2046.000000
38.680000	0.018619	11.004075	2.650274	4.622334	-6.772073	10.503540	0.000000	-10.000000	-0.216667	16.816668	601.000000	1023.000000	1023.000000	2046.000000
38.700001	0.020458	12.090424	2.945462	4.876622	-6.581340	10.849680	0.000000	-10.000000	-0.233333	16.950001	606.666687	1023.000000	1023.000000	2046.000000
38.720001	0.022293	13.174937	3.209391	5.191455	-6.395919	11.170012	0.000000	-10.000000	-0.233333	16.883333	612.166687	1023.000000	1023.000000	2046.000000
38.740002	0.024312	14.368225	3.525269	5.483458	-6.211446	11.570946	0.000000	-10.000000	-0.250000	17.066668	617.833313	1023.000000	1023.000000	2046.000000
38.759998	0.025990	15.360328	3.708395	5.811846	-6.000246	11.840334	0.000000	-10.000000	-0.241667	17.150002	623.500000	1023.000000	1023.000000	2046.000000
38.779999	0.027865	16.468245	3.991476	6.132493	-5.823962	12.168238	0.000000	-10.000000	-0.225000	17.266668	629.333313	1023.000000	1023.000000	2046.000000
38.799999	0.029326	17.331629	4.164856	6.433693	-5.651754	12.384833	0.000000	-10.000000	-0.208333	17.250000	635.000000	1023.000000	1023.000000	2046.000000
38.820000	0.030844	18.228815	4.356265	6.717517	-5.520459	12.675491	0.000000	-10.000000	-0.183333	17.066668	640.666687	1023.000000	1023.000000	2046.000000
38.840000	0.032089	18.964787	4.569037	6.903500	-5.398210	12.890460	0.000000	-10.000000	-0.166667	16.616667	646.500000	1023.000000	1023.000000	2046.000000
38.860001	0.033223	19.634579	4.654468	7.155416	-5.262444	13.087138	0.000000	-10.000000	-0.158333	16.200001	652.166687	1023.000000	1023.000000	2046.000000
38.880001	0.034339	20.294466	4.874664	7.302247	-5.176545	13.294101	0.000000	-10.000000	-0.158333	15.700000	657.666687	1023.000000	1023.000000	2046.000000
38.900002	0.035317	20.872223	4.935151	7.519384	-5.047714	13.465401	0.000000	-10.000000	-0.158333	15.183333	663.000000	1023.000000	1023.000000	2046.000000
38.919998	0.036400	21.512585	5.177817	7.670133	-4.976085	13.640720	0.000000	-10.000000	-0.133333	14.683333	668.166687	1023.000000	1023.000000	2046.000000
38.939999	0.037097	21.924355	5.225442	7.840794	-4.867013	13.725130	0.000000	-10.000000	-0.116667	13.950000	673.166687	1023.000000	1023.000000	2046.000000
38.959999	0.037850	22.369167	5.355611	7.930669	-4.802634	13.885519	0.000000	-10.000000	-0.091667	13.233334	678.000000	1023.000000	1023.000000	2046.000000
38.980000	0.037877	22.385138	5.329181	8.014444	-4.717650	13.759162	0.000000	-10.000000	-0.075000	12.283334	682.666687	1023.000000	1023.000000	2046.000000
39.000000	0.038008	22.462557	5.271010	8.157960	-4.734456	13.768043	0.000000	-10.000000	-0.066667	11.900001	687.000000	1023.000000	1023.000000	2046.000000
39.020000	0.038842	22.955896	5.373474	8.334164	-4.649948	13.898207	0.000000	-10.000000	-0.058333	11.466667	691.000000	1023.000000	1023.000000	2046.000000
39.040001	0.039393	23.281008	5.343221	8.501473	-4.580880	14.017193	0.000000	-10.000000	-0.058333	11.183333	695.000000	1023.000000	1023.000000	2046.000000
39.060001	0.040835	24.133219	5.646333	8.784708	-4.562589	14.264768	0.000000	-10.000000	-0.050000	10.700000	698.666687	1023.000000	1023.000000	2046.000000
39.080002	0.041780	24.691759	5.603553	9.042958	-4.424197	14.469443	0.000000	-10.000000	-0.050000	10.483334	702.333313	1023.000000	1023.000000	2046.000000
39.099998	0.042814	25.303207	5.636183	9.426889	-4.369527	14.609661	0.000000	-10.000000	-0.050000	10.416667	705.666687	1023.000000	1023.000000	2046.000000
39.119999	0.042858	25.329279	5.549038	9.705649	-4.351599	14.426190	0.000000	-10.000000	-0.041667	10.333333	709.333313	1023.000000	1023.000000	2046.000000
39.139999	0.042647	25.204672	5.397332	10.075679	-4.430793	14.162455	0.000000	-10.000000	-0.041667	10.216667	712.666687	1023.000000	1023.000000	2046.000000
39.160000	0.041408	24.472031	5.257234	10.231407	-4.628223	13.611613	0.000000	-10.000000	-0.041667	10.283334	716.166687	1023.000000	1023.000000	2046.000000
39.180000	0.038533	22.773163	4.540098	10.279718	-4.825539	12.778887	0.000000	-10.000000	-0.041667	9.900001	719.500000	1023.000000	1023.000000	2046.000000
39.200001	0.036232	21.413378	4.010372	10.226504	-5.130177	12.306678	0.000000	-10.000000	-0.025000	9.316667	723.000000	1023.000000	1023.000000	2046.000000
39.220001	0.034404	20.332626	3.473802	10.173527	-5.253580	11.938876	0.000000	-10.000000	-0.008333	7.933333	726.333313	1023.000000	1023.000000	2046.000000
39.240002	0.033588	19.850739	3.085631	10.323396	-5.362121	11.803832	0.000000	-10.000000	0.000000	6.883334	729.166687	1023.000000	1023.000000	2046.000000
39.259998	0.033239	19.644323	2.980762	10.444227	-5.491335	11.710670	0.000000	-10.000000	0.000000	5.900000	731.500000	1023.000000	1023.000000	2046.000000
39.279999	0.032829	19.401678	2.688602	10.643183	-5.502971	11.572864	0.000000	-10.000000	0.000000	5.150000	733.500000	1023.000000	1023.000000	2046.000000
39.299999	0.032805	19.388052	2.651570	10.829297	-5.642056	11.549240	0.000000	-10.000000	0.000000	4.233334	735.500000	1023.000000	1023.000000	2046.000000
39.320000	0.032712	19.332516	2.511030	10.956871	-5.663640	11.528254	0.000000	-10.000000	0.008333	2.766667	737.166687	1023.000000	1023.000000	2046.000000
39.340000	0.032768	19.365627	2.345738	11.199069	-5.723598	11.544417	0.000000	-10.000000	0.016667	1.383333	738.333313	1023.000000	1023.000000	2046.000000
39.360001	0.032960	19.479076	2.359504	11.338704	-5.825547	11.606416	0.000000	-10.000000	0.025000	-0.283333	738.833313	1023.000000	1023.000000	2046.000000
39.380001	0.033036	19.524099	2.228771	11.494864	-5.834339	11.634803	0.000000	-10.000000	0.016667	-1.450000	739.000000	1023.000000	1023.000000	2046.000000
39.400002	0.033421	19.752073	2.209649	11.631272	-5.838528	11.749680	0.000000	-10.000000	0.016667	-2.516667	739.000000	1023.000000	1023.000000	2046.000000
39.419998	0.033343	19.705900	2.241770	11.457200	-5.857906	11.864837	0.000000	-10.000000	0.008333	-3.150000	739.000000	1023.000000	1023.000000	2046.000000
39.439999	0.033517	19.808285	2.256779	11.307730	-5.799585	12.043361	0.000000	-10.000000	0.008333	-3.650000	739.000000	1023.000000	1023.000000	2046.000000
39.459999	0.034002	20.095350	2.495863	11.020124	-5.749141	12.328505	0.000000	-10.000000	0.000000	-4.050000	739.000000	1023.000000	1023.000000	2046.000000
39.480000	0.034067	20.133312	2.590305	10.777126	-5.642828	12.408708	0.000000	-10.000000	0.008333	-4.333333	739.000000	1023.000000	1023.000000	2046.000000
39.500000	0.034140	20.176836	2.783499	10.337776	-5.514148	12.569708	0.000000	-10.000000	0.025000	-4.683333	739.000000	1023.000000	1023.000000	2046.000000
39.520000	0.033525	19.813311	2.998900	9.713072	-5.396002	12.497341	0.000000	-10.000000	0.041667	-5.450000	739.000000	1023.000000	1023.000000	2046.000000
39.540001	0.032643	19.291964	3.040865	9.251065	-5.283840	12.283873	0.000000	-10.000000	0.050000	-6.383334	739.000000	1023.000000	1023.000000	2046.000000
39.560001	0.031472	18.600000	3.210853	8.630930	-5.345059	12.103277	0.000000	-10.000000	0.050000	-7.333333	739.000000	1023.000000	1023.000000	2046.000000
39.580002	0.029886	17.662514	3.051519	8.070949	-5.265251	11.805296	0.000000	-10.000000	0.050000	-7.733334	739.000000	1023.000000	1023.000000	2046.000000
39.599998	0.028602	16.904068	3.065053	7.552067	-5.351141	11.638089	0.000000	-10.000000	0.050000	-7.966667	735.666687	1023.000000	1023.000000	2046.000000
39.619999	0.027380	16.181673	3.078377	7.065570	-5.370796	11.408523	0.000000	-10.000000	0.050000	-8.416667	727.333313	1023.000000	1023.000000	2046.000000
39.639999	0.026686	15.771380	3.151750	6.747626	-5.386586	11.258591	0.000000	-10.000000	0.050000	-8.866667	719.000000	1023.000000	1023.000000	2046.000000
39.660000	0.026297	15.541276	3.343413	6.489045	-5.393265	11.102082	0.000000	-10.000000	0.050000	-9.383333	713.000000	1023.000000	1023.000000	2046.000000
39.680000	0.026304	15.545381	3.493164	6.379299	-5.370512	11.043430	0.000000	-10.000000	0.050000	-9.633333	711.000000	1023.000000	1023.000000	2046.000000
39.700001	0.026634	15.740417	3.813139	6.266836	-5.330295	10.990735	0.000000	-10.000000	0.058333	-9.916667	707.833313	1023.000000	1023.000000	2046.000000
39.720001	0.026993	15.952971	4.044579	6.237988	-5.295156	10.965561	0.000000	-10.000000	0.058333	-10.016666	704.500000	1023.000000	1023.000000	2046.000000
39.740002	0.027691	16.365643	4.321785	6.203935	-5.180117	11.020040	0.000000	-10.000000	0.058333	-9.933333	701.166687	1023.000000	1023.000000	2046.000000
39.759998	0.028176	16.651966	4.523774	6.195244	-5.094397	11.027345	0.000000	-10.000000	0.050000	-9.700000	697.833313	1023.000000	1023.000000	2046.000000
39.779999	0.028940	17.103806	4.763916	6.212570	-4.969147	11.096466	0.000000	-10.000000	0.050000	-9.350000	694.666687	1023.000000	1023.000000	2046.000000
39.799999	0.029309	17.321381	4.938090	6.198794	-4.883432	11.067928	0.000000	-10.000000	0.050000	-9.066668	691.500000	1023.000000	1023.000000	2046.000000
39.820000	0.029697	17.550945	5.127590	6.197583	-4.831970	11.057742	0.000000	-10.000000	0.050000	-8.833334	688.500000	1023.000000	1023.000000	2046.000000
39.840000	0.029853	17.643381	5.233070	6.157993	-4.697137	10.949455	0.000000	-10.000000	0.058333	-8.800000	685.500000	1023.000000	1023.000000	2046.000000
39.860001	0.029740	17.576418	5.372737	6.081527	-4.788655	10.910810	0.000000	-10.000000	0.058333	-8.950000	682.500000	1023.000000	1023.000000	2046.000000
39.880001	0.029601	17.494261	5.455210	5.913034	-4.713556	10.839571	0.000000	-10.000000	0.058333	-9.333334	679.500000	1023.000000	1023.000000	2046.000000
39.900002	0.029213	17.264673	5.493993	5.788019	-4.763368	10.746029	0.000000	-10.000000	0.066667	-10.016667	676.333313	1023.000000	1023.000000	2046.000000
39.919998	0.028719	16.972763	5.563010	5.569337	-4.796353	10.636769	0.000000	-10.000000	0.083333	-10.850000	672.833313	1023.000000	1023.000000	2046.000000
39.939999	0.028297	16.723473	5.578092	5.392385	-4.800185	10.553182	0.000000	-10.000000	0.100000	-11.933333	669.000000	1023.000000	1023.000000	2046.000000
39.959999	0.027682	16.359932	5.669284	5.130583	-4.898331	10.458396	0.000000	-10.000000	0.100000	-12.966667	665.000000	1023.000000	1023.000000	2046.000000
39.980000	0.027300	16.134401	5.742002	4.931894	-4.865414	10.325921	0.000000	-10.000000	0.133333	-14.050000	660.833313	1023.000000	1023.000000	2046.000000
40.000000	0.027044	15.982801	5.938812	4.702229	-5.012158	10.353919	0.000000	-10.000000	0.166667	-15.116667	656.333313	1023.000000	1023.000000	2046.000000
40.020000	0.026877	15.884034	5.985891	4.541846	-4.927476	10.283772	0.000000	-10.000000	0.208333	-16.233334	651.333313	1023.000000	1023.000000	2046.000000
40.040001	0.026319	15.554438	6.023435	4.350644	-4.990667	10.171025	0.000000	-10.000000	0.225000	-17.316668	646.000000	1023.000000	1023.000000	2046.000000
40.060001	0.025475	15.055861	6.016585	4.052869	-5.100303	10.086709	0.000000	-10.000000	0.266667	-18.266666	640.166687	1023.000000	1023.000000	2046.000000
40.080002	0.024906	14.719561	6.009108	3.854017	-5.090328	9.946765	0.000000	-10.000000	0.308333	-19.283333	634.000000	1023.000000	1023.000000	2046.000000
40.099998	0.023806	14.069308	6.023337	3.515526	-5.281597	9.812042	0.000000	-10.000000	0.341667	-20.299999	627.500000	1023.000000	1023.000000	2046.000000
40.119999	0.023410	13.835587	6.110394	3.417621	-5.287023	9.594594	0.000000	-10.000000	0.358333	-21.266666	620.666687	1023.000000	1023.000000	2046.000000
40.139999	0.022859	13.509939	6.261634	3.206131	-5.448308	9.490481	0.000000	-10.000000	0.375000	-22.033333	613.500000	1023.000000	1023.000000	2046.000000
40.160000	0.021666	12.804797	6.081398	3.090289	-5.357056	8.990166	0.000000	-10.000000	0.391667	-22.666668	606.166687	1023.000000	1023.000000	2046.000000
40.180000	0.020024	11.834391	5.964071	2.899557	-5.654830	8.625593	0.000000	-10.000000	0.408333	-23.133333	598.666687	1023.000000	1023.000000	2046.000000
40.200001	0.018126	10.712491	5.572190	2.970345	-5.742615	7.912571	0.000000	-10.000000	0.408333	-23.450001	591.000000	1023.000000	1023.000000	2046.000000
40.220001	0.015560	9.195708	5.210748	3.027334	-6.160261	7.117887	0.000000	-10.000000	0.416667	-23.683334	583.000000	1023.000000	1023.000000	2046.000000
40.240002	0.012010	7.097793	4.487707	2.951208	-6.498401	6.157279	0.000000	-10.000000	0.433333	-23.933334	575.000000	1023.000000	1023.000000	2046.000000
40.259998	0.008689	5.135323	3.870155	2.758236	-6.917613	5.424544	0.000000	-10.000000	0.466667	-24.183334	567.000000	1023.000000	1023.000000	2046.000000
40.279999	0.005888	3.479803	3.279076	2.573721	-7.225860	4.852866	0.000000	-10.000000	0.491667	-24.400000	559.000000	1023.000000	1023.000000	2046.000000
40.299999	0.004003	2.365738	2.877158	2.515099	-7.429686	4.403167	0.000000	-10.000000	0.483333	-24.400000	551.000000	1023.000000	1023.000000	2046.000000
40.320000	0.002064	1.219784	2.506205	2.438775	-7.734776	4.009581	0.000000	-10.000000	0.475000	-24.250000	543.000000	1023.000000	1023.000000	2046.000000
40.340000	0.001054	0.623177	2.264428	2.512830	-7.866868	3.712787	0.000000	-10.000000	0.466667	-24.200001	535.000000	1023.000000	1023.000000	2046.000000
40.360001	-0.000387	-0.228883	2.036620	2.471209	-8.169430	3.432718	0.000000	-10.000000	0.466667	-24.316668	526.833313	1023.000000	1023.000000	2046.000000
40.380001	-0.001188	-0.701992	1.776439	2.567004	-8.230658	3.185223	0.000000	-10.000000	0.458333	-24.616667	518.500000	1023.000000	1023.000000	2046.000000
40.400002	-0.002196	-1.297895	1.665981	2.474241	-8.497875	3.059758	0.000000	-10.000000	0.466667	-24.750000	510.166656	1023.000000	1023.000000	2046.000000
40.419998	-0.003092	-1.827130	1.473179	2.495772	-8.633243	2.837162	0.000000	-10.000000	0.483333	-25.016666	502.000000	1023.000000	1023.000000	2046.000000
40.439999	-0.003536	-2.089537	1.361681	2.528676	-8.673771	2.693877	0.000000	-10.000000	0.491667	-25.083334	493.666656	1023.000000	1023.000000	2046.000000
40.459999	-0.004589	-2.711826	1.287669	2.344182	-8.897019	2.553342	0.000000	-10.000000	0.491667	-25.316668	485.333344	1023.000000	1023.000000	2046.000000
40.480000	-0.005168	-3.054102	1.229165	2.088292	-8.816511	2.444952	0.000000	-10.000000	0.491667	-25.333334	476.833344	1023.000000	1023.000000	2046.000000
40.500000	-0.006222	-3.677142	1.335204	1.425214	-8.931174	2.493615	0.000000	-10.000000	0.491667	-25.650000	468.500000	1023.000000	1023.000000	2046.000000
40.520000	-0.006480	-3.829531	1.468006	0.994547	-8.769801	2.477717	0.000000	-10.000000	0.491667	-25.583334	459.833344	1023.000000	1023.000000	2046.000000
40.540001	-0.007354	-4.346117	1.756321	0.306126	-8.834420	2.425857	0.000000	-10.000000	0.491667	-25.750000	451.333344	1023.000000	1023.000000	2046.000000
40.560001	-0.008392	-4.959959	1.894404	-0.349227	-8.688186	2.183049	0.000000	-10.000000	0.491667	-25.600000	442.666656	1023.000000	1023.000000	2046.000000
40.580002	-0.010025	-5.924684	2.124244	-1.230840	-8.770068	1.951980	0.000000	-10.000000	0.483333	-25.816668	434.166656	1023.000000	1023.000000	2046.000000
40.599998	-0.011710	-6.920680	2.183139	-1.994907	-8.632160	1.523248	0.000000	-10.000000	0.483333	-25.650000	425.500000	1023.000000	1023.000000	2046.000000
40.619999	-0.013699	-8.095946	2.370100	-2.947495	-8.770233	1.251682	0.000000	-10.000000	0.483333	-25.850000	417.000000	1023.000000	1023.000000	2046.000000
40.639999	-0.015654	-9.251357	2.306368	-3.603300	-8.732618	0.778193	0.000000	-10.000000	0.500000	-25.816668	408.500000	1023.000000	1023.000000	2046.000000
40.660000	-0.017264	-10.202773	2.431472	-4.327655	-8.826184	0.519595	0.000000	-10.000000	0.500000	-26.133333	399.833344	1023.000000	1023.000000	2046.000000
40.680000	-0.019322	-11.419530	2.382331	-4.985137	-8.933431	0.116708	0.000000	-10.000000	0.508333	-26.200001	391.000000	1023.000000	1023.000000	2046.000000
40.700001	-0.020438	-12.079110	2.530804	-5.508336	-8.983665	-0.117912	0.000000	-10.000000	0.508333	-26.216667	382.166656	1023.000000	1023.000000	2046.000000
40.720001	-0.021917	-12.953050	2.500305	-5.926580	-9.113424	-0.413349	0.000000	-10.000000	0.508333	-26.133333	373.500000	1023.000000	1023.000000	2046.000000
40.740002	-0.022333	-13.198632	2.648334	-6.197457	-9.135489	-0.514021	0.000000	-10.000000	0.508333	-26.050001	364.833344	1023.000000	1023.000000	2046.000000
40.759998	-0.023303	-13.771797	2.688832	-6.493985	-9.209735	-0.756909	0.000000	-10.000000	0.491667	-26.016666	356.166656	1023.000000	1023.000000	2046.000000
40.779999	-0.023209	-13.716245	2.911259	-6.654163	-9.163870	-0.809471	0.000000	-10.000000	0.491667	-25.833334	347.500000	1023.000000	1023.000000	2046.000000
40.799999	-0.023925	-14.139758	2.984009	-6.925402	-9.286720	-0.911645	0.000000	-10.000000	0.483333	-25.550001	338.833344	1023.000000	1023.000000	2046.000000
40.820000	-0.023647	-13.975350	3.143877	-6.960343	-9.172422	-0.986462	0.000000	-10.000000	0.475000	-25.233334	330.333344	1023.000000	1023.000000	2046.000000
40.840000	-0.024193	-14.298141	3.293460	-7.193666	-9.327045	-1.070890	0.000000	-10.000000	0.466667	-25.033335	321.833344	1023.000000	1023.000000	2046.000000
40.860001	-0.023901	-14.125251	3.321104	-7.103432	-9.132579	-1.210344	0.000000	-10.000000	0.458333	-24.633333	313.500000	1023.000000	1023.000000	2046.000000
40.880001	-0.024279	-14.348766	3.503477	-7.313581	-9.300695	-1.237967	0.000000	-10.000000	0.458333	-24.183334	305.166656	1023.000000	1023.000000	2046.000000
40.900002	-0.024344	-14.387382	3.463738	-7.229114	-9.182959	-1.439047	0.000000	-10.000000	0.450000	-23.633333	297.000000	1023.000000	1023.000000	2046.000000
40.919998	-0.024712	-14.605068	3.627297	-7.465545	-9.360574	-1.406247	0.000000	-10.000000	0.425000	-23.100000	289.166656	1023.000000	1023.000000	2046.000000
40.939999	-0.024902	-14.717248	3.488091	-7.383494	-9.232019	-1.589826	0.000000	-10.000000	0.383333	-22.716667	281.500000	1023.000000	1023.000000	2046.000000
40.959999	-0.025300	-14.952253	3.607902	-7.577303	-9.405972	-1.576881	0.000000	-10.000000	0.350000	-22.083334	274.000000	1023.000000	1023.000000	2046.000000
40.980000	-0.025831	-15.265842	3.454289	-7.536650	-9.394341	-1.789142	0.000000	-10.000000	0.341667	-21.666666	266.666656	1023.000000	1023.000000	2046.000000
41.000000	-0.026068	-15.405971	3.536696	-7.704149	-9.507036	-1.731481	0.000000	-10.000000	0.341667	-21.233334	259.333344	1023.000000	1023.000000	2046.000000
41.020000	-0.026625	-15.735521	3.395522	-7.694240	-9.535430	-1.901374	0.000000	-10.000000	0.333333	-21.066666	252.166672	1023.000000	1023.000000	2046.000000
41.040001	-0.026934	-15.918005	3.495343	-7.836195	-9.684382	-1.892771	0.000000	-10.000000	0.325000	-20.883333	245.000000	1023.000000	1023.000000	2046.000000
41.060001	-0.027379	-16.181114	3.366018	-7.805723	-9.698731	-2.042677	0.000000	-10.000000	0.316667	-20.500000	238.166672	1023.000000	1023.000000	2046.000000
41.080002	-0.027886	-16.480656	3.371603	-7.998153	-9.833384	-2.020722	0.000000	-10.000000	0.316667	-20.166666	231.333328	1023.000000	1023.000000	2046.000000
41.099998	-0.027927	-16.504925	3.255093	-7.890174	-9.724523	-2.145321	0.000000	-10.000000	0.308333	-19.883333	224.666672	1023.000000	1023.000000	2046.000000
41.119999	-0.028530	-16.861235	3.341456	-8.087850	-9.999336	-2.115506	0.000000	-10.000000	0.283333	-19.466667	218.000000	1023.000000	1023.000000	2046.000000
41.139999	-0.028542	-16.868334	3.235198	-7.994247	-9.881678	-2.227607	0.000000	-10.000000	0.258333	-19.083334	211.666672	1023.000000	1023.000000	2046.000000
41.160000	-0.029275	-17.301645	3.277953	-8.199230	-10.150147	-2.230221	0.000000	-10.000000	0.233333	-18.450001	205.166672	1023.000000	1023.000000	2046.000000
41.180000	-0.029142	-17.222847	3.195132	-8.058425	-10.025143	-2.334411	0.000000	-10.000000	0.225000	-18.100000	198.833328	1023.000000	1023.000000	2046.000000
41.200001	-0.030176	-17.833748	3.121021	-8.292406	-10.319695	-2.342668	0.000000	-10.000000	0.208333	-17.533335	192.666672	1023.000000	1023.000000	2046.000000
41.220001	-0.030904	-18.264042	2.839302	-8.285892	-10.346160	-2.471292	0.000000	-10.000000	0.200000	-17.283335	187.000000	1023.000000	1023.000000	2046.000000
41.240002	-0.032587	-19.259163	2.612834	-8.578588	-10.676311	-2.617098	0.000000	-10.000000	0.200000	-16.833334	181.333328	1023.000000	1023.000000	2046.000000
41.259998	-0.033710	-19.922434	2.230977	-8.569238	-10.673230	-2.910943	0.000000	-10.000000	0.191667	-16.600000	175.666672	1023.000000	1023.000000	2046.000000
41.279999	-0.035103	-20.745588	2.077227	-8.862184	-10.995961	-2.964672	0.000000	-10.000000	0.183333	-16.183334	170.000000	1023.000000	1023.000000	2046.000000
41.299999	-0.036149	-21.363955	1.736470	-8.924916	-11.026356	-3.149154	0.000000	-10.000000	0.183333	-15.966667	162.833328	1023.000000	1023.000000	2046.000000
41.320000	-0.036971	-21.849850	1.743635	-9.043159	-11.401184	-3.149142	0.000000	-10.000000	0.191667	-15.633333	155.833328	1023.000000	1023.000000	2046.000000
41.340000	-0.036504	-21.573952	1.546810	-8.796073	-11.220516	-3.104171	0.000000	-10.000000	0.200000	-15.466667	150.666672	1023.000000	1023.000000	2046.000000
41.360001	-0.036664	-21.668530	1.540041	-8.849259	-11.413035	-2.946275	0.000000	-10.000000	0.200000	-15.366667	147.166672	1023.000000	1023.000000	2046.000000
41.380001	-0.036474	-21.556044	1.324035	-8.600610	-11.268920	-3.010549	0.000000	-10.000000	0.191667	-15.333334	143.666672	1023.000000	1023.000000	2046.000000
41.400002	-0.037172	-21.968647	1.213128	-8.442776	-11.462068	-3.276932	0.000000	-10.000000	0.175000	-15.033334	138.500000	1023.000000	1023.000000	2046.000000
41.419998	-0.038572	-22.796211	0.731728	-8.090572	-11.543208	-3.894158	0.000000	-10.000000	0.158333	-14.466666	133.666672	1023.000000	1023.000000	2046.000000
41.439999	-0.041361	-24.444628	0.170908	-8.131352	-11.936523	-4.547659	0.000000	-10.000000	0.125000	-13.683333	128.833328	1023.000000	1023.000000	2046.000000
41.459999	-0.044376	-26.225943	-0.689809	-8.132644	-12.174231	-5.229258	0.000000	-10.000000	0.100000	-12.916667	124.333336	1023.000000	1023.000000	2046.000000
41.480000	-0.046832	-27.677984	-1.210320	-8.324951	-12.610447	-5.532265	0.000000	-10.000000	0.066667	-12.300000	120.000000	1023.000000	1023.000000	2046.000000
41.500000	-0.048519	-28.675005	-1.777192	-8.238929	-12.791600	-5.867283	0.000000	-10.000000	0.058333	-11.833334	116.000000	1023.000000	1023.000000	2046.000000
41.520000	-0.049625	-29.328388	-2.093906	-8.224745	-13.022141	-5.987597	0.000000	-10.000000	0.050000	-11.483334	112.000000	1023.000000	1023.000000	2046.000000
41.540001	-0.050454	-29.818129	-2.488412	-8.054209	-13.098343	-6.177165	0.000000	-10.000000	0.058333	-11.200000	108.000000	1023.000000	1023.000000	2046.000000
41.560001	-0.050963	-30.119429	-2.667943	-7.982430	-13.294380	-6.174675	0.000000	-10.000000	0.058333	-10.966667	104.166664	1023.000000	1023.000000	2046.000000
41.580002	-0.051521	-30.448896	-2.930647	-7.850873	-13.429486	-6.237890	0.000000	-10.000000	0.066667	-10.566667	100.500000	1023.000000	1023.000000	2046.000000
41.599998	-0.051739	-30.577507	-3.070487	-7.806525	-13.542710	-6.157784	0.000000	-10.000000	0.050000	-10.116667	97.000000	1023.000000	1023.000000	2046.000000
41.619999	-0.052098	-30.789688	-3.343310	-7.657054	-13.615490	-6.173834	0.000000	-10.000000	0.041667	-9.316668	93.666664	1023.000000	1023.000000	2046.000000
41.639999	-0.052024	-30.746439	-3.384088	-7.589228	-13.732501	-6.040622	0.000000	-10.000000	0.025000	-8.516667	90.500000	1023.000000	1023.000000	2046.000000
41.660000	-0.052018	-30.742540	-3.609066	-7.503093	-13.671247	-5.959135	0.000000	-10.000000	0.025000	-7.283334	87.833336	1023.000000	1023.000000	2046.000000
41.680000	-0.051723	-30.568190	-3.486278	-7.605159	-13.769666	-5.707088	0.000000	-10.000000	0.016667	-5.883334	85.500000	1023.000000	1023.000000	2046.000000
41.700001	-0.051341	-30.342478	-3.492179	-7.764050	-13.604301	-5.481948	0.000000	-10.000000	0.000000	-3.716667	83.500000	1023.000000	1023.000000	2046.000000
41.720001	-0.050615	-29.913561	-3.127204	-8.070906	-13.634265	-5.081187	0.000000	-10.000000	-0.025000	-1.000000	82.000000	1023.000000	1023.000000	2046.000000
41.740002	-0.049781	-29.420450	-2.960934	-8.261821	-13.334029	-4.863667	0.000000	-10.000000	-0.041667	1.500000	81.166664	1023.000000	1023.000000	2046.000000
41.759998	-0.049505	-29.257208	-2.502879	-8.737916	-13.390730	-4.625682	0.000000	-10.000000	-0.058333	3.866667	81.000000	1023.000000	1023.000000	2046.000000
41.779999	-0.049418	-29.205862	-2.381386	-9.161492	-13.097604	-4.565381	0.000000	-10.000000	-0.058333	5.983334	81.000000	1023.000000	1023.000000	2046.000000
41.799999	-0.049612	-29.320818	-2.021921	-9.717600	-13.146755	-4.434542	0.000000	-10.000000	-0.075000	8.200000	81.000000	1023.000000	1023.000000	2046.000000
41.820000	-0.050078	-29.596333	-2.011499	-10.123135	-12.931190	-4.530509	0.000000	-10.000000	-0.091667	10.000000	81.000000	1023.000000	1023.000000	2046.000000
41.840000	-0.050173	-29.652105	-1.774294	-10.448407	-12.971769	-4.457633	0.000000	-10.000000	-0.125000	11.550000	81.000000	1023.000000	1023.000000	2046.000000
41.860001	-0.050491	-29.840128	-1.899028	-10.627862	-12.796909	-4.516329	0.000000	-10.000000	-0.166667	13.266666	81.000000	1023.000000	1023.000000	2046.000000
41.880001	-0.050085	-29.600021	-1.699283	-10.717381	-12.833287	-4.350069	0.000000	-10.000000	-0.216667	15.200001	71.500000	1023.000000	1023.000000	2046.000000
41.900002	-0.049919	-29.502239	-1.707678	-10.797279	-12.732137	-4.265145	0.000000	-10.000000	-0.275000	17.166668	53.000000	1023.000000	1023.000000	2046.000000
41.919998	-0.048702	-28.783171	-1.537263	-10.624930	-12.587280	-4.033697	0.000000	-10.000000	-0.316667	19.150002	36.500000	1023.000000	1023.000000	2046.000000
41.939999	-0.047709	-28.196230	-1.306358	-10.616444	-12.625999	-3.647429	0.000000	-10.000000	-0.358333	20.750000	31.833334	1023.000000	1023.000000	2046.000000
41.959999	-0.045907	-27.131197	-1.265644	-10.237749	-12.263166	-3.364637	0.000000	-10.000000	-0.400000	22.166668	38.666668	1023.000000	1023.000000	2046.000000
41.980000	-0.044145	-26.089891	-0.817621	-10.127083	-12.344236	-2.800951	0.000000	-10.000000	-0.433333	23.333334	45.833332	1023.000000	1023.000000	2046.000000
42.000000	-0.041932	-24.781567	-0.788046	-9.750678	-11.846852	-2.395990	0.000000	-10.000000	-0.466667	24.416668	53.333332	1023.000000	1023.000000	2046.000000
42.020000	-0.039736	-23.483805	-0.323790	-9.439556	-11.826921	-1.893538	0.000000	-10.000000	-0.483333	25.416668	61.333332	1023.000000	1023.000000	2046.000000
42.040001	-0.037660	-22.257118	-0.214769	-9.096883	-11.473737	-1.471730	0.000000	-10.000000	-0.525000	26.366667	69.833336	1023.000000	1023.000000	2046.000000
42.060001	-0.035145	-20.770956	0.165016	-8.636333	-11.293917	-1.005722	0.000000	-10.000000	-0.541667	27.433334	78.666664	1023.000000	1023.000000	2046.000000
42.080002	-0.033236	-19.642200	0.298867	-8.319942	-11.031246	-0.589879	0.000000	-10.000000	-0.566667	28.283333	87.500000	1023.000000	1023.000000	2046.000000
42.099998	-0.030782	-18.192434	0.552516	-7.819456	-10.750440	-0.175056	0.000000	-10.000000	-0.566667	28.666668	96.833336	1023.000000	1023.000000	2046.000000
42.119999	-0.028978	-17.126013	0.821695	-7.534171	-10.662046	0.248510	0.000000	-10.000000	-0.583333	28.883333	106.166664	1023.000000	1023.000000	2046.000000
42.139999	-0.026814	-15.847300	0.906557	-7.013441	-10.327208	0.586791	0.000000	-10.000000	-0.591667	29.233334	115.833336	1023.000000	1023.000000	2046.000000
42.160000	-0.025013	-14.782865	1.234828	-6.778363	-10.304474	1.065145	0.000000	-10.000000	-0.600000	29.766666	125.500000	1023.000000	1023.000000	2046.000000
42.180000	-0.023095	-13.649261	1.211195	-6.309513	-9.903959	1.353015	0.000000	-10.000000	-0.608333	29.850000	135.500000	1023.000000	1023.000000	2046.000000
42.200001	-0.021201	-12.529803	1.601031	-6.047502	-9.932313	1.848980	0.000000	-10.000000	-0.616667	30.000000	145.500000	1023.000000	1023.000000	2046.000000
42.220001	-0.019641	-11.607835	1.531242	-5.666631	-9.588099	2.115654	0.000000	-10.000000	-0.600000	30.100000	155.500000	1023.000000	1023.000000	2046.000000
42.240002	-0.017762	-10.497226	1.893650	-5.386290	-9.569302	2.564716	0.000000	-10.000000	-0.591667	30.316668	165.500000	1023.000000	1023.000000	2046.000000
42.259998	-0.016312	-9.640533	1.790776	-5.009127	-9.210371	2.788188	0.000000	-10.000000	-0.591667	30.350000	175.500000	1023.000000	1023.000000	2046.000000
42.279999	-0.014546	-8.596608	2.167011	-4.740202	-9.253710	3.230293	0.000000	-10.000000	-0.600000	30.416666	185.500000	1023.000000	1023.000000	2046.000000
42.299999	-0.013139	-7.765029	2.035042	-4.293414	-8.863332	3.356674	0.000000	-10.000000	-0.583333	30.466667	195.500000	1023.000000	1023.000000	2046.000000
42.320000	-0.011548	-6.824638	2.423393	-4.064547	-8.961960	3.778476	0.000000	-10.000000	-0.575000	30.233334	205.833328	1023.000000	1023.000000	2046.000000
42.340000	-0.010108	-5.973901	2.287562	-3.667151	-8.582685	3.988373	0.000000	-10.000000	-0.575000	29.916668	216.166672	1023.000000	1023.000000	2046.000000
42.360001	-0.008551	-5.053612	2.638687	-3.410965	-8.674777	4.393443	0.000000	-10.000000	-0.600000	29.766668	226.500000	1023.000000	1023.000000	2046.000000
42.380001	-0.007306	-4.317569	2.540313	-3.035370	-8.376606	4.554093	0.000000	-10.000000	-0.600000	29.800001	236.166672	1023.000000	1023.000000	2046.000000
42.400002	-0.005742	-3.393522	2.859962	-2.750461	-8.448859	4.945837	0.000000	-10.000000	-0.608333	29.833334	245.833328	1023.000000	1023.000000	2046.000000
42.419998	-0.004684	-2.768315	2.741376	-2.462855	-8.165628	5.118793	0.000000	-10.000000	-0.600000	29.866667	255.500000	1023.000000	1023.000000	2046.000000
42.439999	-0.003702	-2.188078	2.870606	-2.170915	-8.198639	5.310870	0.000000	-10.000000	-0.591667	29.466667	265.500000	1023.000000	1023.000000	2046.000000
42.459999	-0.003755	-2.219357	2.662446	-2.097484	-8.149145	5.364826	0.000000	-10.000000	-0.591667	29.283333	275.500000	1023.000000	1023.000000	2046.000000
42.480000	-0.003442	-2.034038	2.569891	-1.877223	-8.161584	5.434878	0.000000	-10.000000	-0.575000	28.950001	285.500000	1023.000000	1023.000000	2046.000000
42.500000	-0.003187	-1.883693	2.461404	-1.733789	-8.209103	5.597794	0.000000	-10.000000	-0.566667	28.866667	295.333344	1023.000000	1023.000000	2046.000000
42.520000	-0.001798	-1.062559	2.431668	-1.256746	-8.070724	5.833243	0.000000	-10.000000	-0.550000	28.683334	305.000000	1023.000000	1023.000000	2046.000000
42.540001	-0.000356	-0.210424	2.608688	-1.105203	-8.073380	6.359472	0.000000	-10.000000	-0.541667	28.550001	314.666656	1023.000000	1023.000000	2046.000000
42.560001	0.001801	1.064312	2.675455	-0.385031	-7.803623	6.577512	0.000000	-10.000000	-0.525000	28.400000	324.166656	1023.000000	1023.000000	2046.000000
42.580002	0.004358	2.575291	3.078514	0.061839	-7.762180	7.197118	0.000000	-10.000000	-0.508333	28.150000	333.666656	1023.000000	1023.000000	2046.000000
42.599998	0.006774	4.003144	3.098573	0.863967	-7.396539	7.437144	0.000000	-10.000000	-0.508333	27.833334	343.000000	1023.000000	1023.000000	2046.000000
42.619999	0.008499	5.022998	3.312752	1.321156	-7.436215	7.825305	0.000000	-10.000000	-0.508333	27.666668	352.333344	1023.000000	1023.000000	2046.000000
42.639999	0.009388	5.548388	3.024850	2.071851	-7.221154	7.672840	0.000000	-10.000000	-0.500000	27.600000	361.666656	1023.000000	1023.000000	2046.000000
42.660000	0.008969	5.300468	2.865240	2.436782	-7.440163	7.438610	0.000000	-10.000000	-0.483333	27.533333	370.833344	1023.000000	1023.000000	2046.000000
42.680000	0.007130	4.213770	2.151304	2.873504	-7.489139	6.678102	0.000000	-10.000000	-0.466667	27.350000	380.166656	1023.000000	1023.000000	2046.000000
42.700001	0.005428	3.207668	1.653360	2.945369	-7.847242	6.456182	0.000000	-10.000000	-0.466667	26.850000	389.333344	1023.000000	1023.000000	2046.000000
42.720001	0.004621	2.731282	1.042983	3.305567	-7.875344	6.258077	0.000000	-10.000000	-0.458333	26.200001	398.333344	1023.000000	1023.000000	2046.000000
42.740002	0.004698	2.776402	0.848787	3.521336	-8.058035	6.464315	0.000000	-10.000000	-0.458333	25.850000	407.166656	1023.000000	1023.000000	2046.000000
42.759998	0.005359	3.166895	0.502857	4.057251	-7.905439	6.512227	0.000000	-10.000000	-0.450000	25.650000	415.833344	1023.000000	1023.000000	2046.000000
42.779999	0.006394	3.779134	0.507680	4.454409	-8.017117	6.834161	0.000000	-10.000000	-0.450000	25.750000	424.500000	1023.000000	1023.000000	2046.000000
42.799999	0.007360	4.350014	0.306899	5.058717	-7.919087	6.903485	0.000000	-10.000000	-0.450000	25.500000	433.000000	1023.000000	1023.000000	2046.000000
42.820000	0.008480	5.011568	0.338749	5.413174	-8.033475	7.293120	0.000000	-10.000000	-0.433333	25.200001	441.500000	1023.000000	1023.000000	2046.000000
42.840000	0.009631	5.692087	0.206836	5.974565	-7.948521	7.459207	0.000000	-10.000000	-0.416667	24.683332	449.833344	1023.000000	1023.000000	2046.000000
42.860001	0.010967	6.481311	0.260124	6.368213	-8.028061	7.881036	0.000000	-10.000000	-0.383333	24.166666	458.333344	1023.000000	1023.000000	2046.000000
42.880001	0.012302	7.270329	0.195899	6.901513	-7.952003	8.124919	0.000000	-10.000000	-0.366667	23.616667	466.500000	1023.000000	1023.000000	2046.000000
42.900002	0.013759	8.131661	0.204477	7.252938	-7.863272	8.537519	0.000000	-10.000000	-0.350000	23.200001	474.500000	1023.000000	1023.000000	2046.000000
42.919998	0.015010	8.870679	0.236463	7.588322	-7.730608	8.776503	0.000000	-10.000000	-0.333333	22.866667	482.166656	1023.000000	1023.000000	2046.000000
42.939999	0.016492	9.746811	0.460114	7.641513	-7.638390	9.283574	0.000000	-10.000000	-0.316667	22.500000	489.833344	1023.000000	1023.000000	2046.000000
42.959999	0.017964	10.616722	0.589594	7.763852	-7.407609	9.670886	0.000000	-10.000000	-0.300000	22.050001	497.500000	1023.000000	1023.000000	2046.000000
42.980000	0.019638	11.605781	0.974838	7.738776	-7.285723	10.177891	0.000000	-10.000000	-0.316667	21.616667	505.000000	1023.000000	1023.000000	2046.000000
43.000000	0.020742	12.258361	1.157694	7.722215	-7.005304	10.383756	0.000000	-10.000000	-0.316667	21.100000	512.333313	1023.000000	1023.000000	2046.000000
43.020000	0.021668	12.805522	1.460622	7.341475	-6.793889	10.797314	0.000000	-10.000000	-0.300000	20.450001	519.500000	1023.000000	1023.000000	2046.000000
43.040001	0.021854	12.915933	1.678438	7.117188	-6.631081	10.751388	0.000000	-10.000000	-0.275000	19.766666	526.500000	1023.000000	1023.000000	2046.000000
43.060001	0.022164	13.098838	1.909915	6.822910	-6.490465	10.856477	0.000000	-10.000000	-0.266667	19.366667	531.166687	1023.000000	1023.000000	2046.000000
43.080002	0.021806	12.887613	1.915831	6.582378	-6.388399	10.777804	0.000000	-10.000000	-0.275000	19.200001	537.666687	1023.000000	1023.000000	2046.000000
43.099998	0.021804	12.886203	1.988743	6.324623	-6.375365	10.948203	0.000000	-10.000000	-0.250000	18.850000	544.000000	1023.000000	1023.000000	2046.000000
43.119999	0.021802	12.885092	2.024163	6.291453	-6.300121	10.869598	0.000000	-10.000000	-0.225000	18.266666	552.333313	1023.000000	1023.000000	2046.000000
43.139999	0.022345	13.205859	2.204978	6.200343	-6.268473	11.069011	0.000000	-10.000000	-0.191667	17.800001	558.500000	1023.000000	1023.000000	2046.000000
43.160000	0.023048	13.621291	2.321557	6.369457	-6.164608	11.094885	0.000000	-10.000000	-0.175000	17.200001	564.500000	1023.000000	1023.000000	2046.000000
43.180000	0.024257	14.335619	2.631196	6.506037	-6.174795	11.373180	0.000000	-10.000000	-0.158333	16.750000	570.500000	1023.000000	1023.000000	2046.000000
43.200001	0.025572	15.113223	2.800241	6.730715	-5.998260	11.580527	0.000000	-10.000000	-0.166667	16.100000	576.166687	1023.000000	1023.000000	2046.000000
43.220001	0.027083	16.006197	3.171445	6.917792	-5.916136	11.833096	0.000000	-10.000000	-0.158333	15.483334	581.666687	1023.000000	1023.000000	2046.000000
43.240002	0.028579	16.890141	3.384764	7.114926	-5.753374	12.143825	0.000000	-10.000000	-0.141667	14.450000	586.833313	1023.000000	1023.000000	2046.000000
43.259998	0.030184	17.838987	3.730829	7.336391	-5.610223	12.381991	0.000000	-10.000000	-0.100000	13.366667	592.000000	1023.000000	1023.000000	2046.000000
43.279999	0.031636	18.697140	3.937310	7.587940	-5.421070	12.592960	0.000000	-10.000000	-0.075000	12.200000	596.666687	1023.000000	1023.000000	2046.000000
43.299999	0.032918	19.454683	4.209509	7.784822	-5.274755	12.735106	0.000000	-10.000000	-0.058333	11.183333	601.000000	1023.000000	1023.000000	2046.000000
43.320000	0.034160	20.188593	4.414778	8.028266	-5.152889	12.898437	0.000000	-10.000000	-0.050000	10.233334	604.833313	1023.000000	1023.000000	2046.000000
43.340000	0.035132	20.763298	4.642666	8.161057	-5.020725	12.980301	0.000000	-10.000000	-0.033333	9.466667	608.500000	1023.000000	1023.000000	2046.000000
43.360001	0.036116	21.344555	4.756085	8.322067	-4.882247	13.148650	0.000000	-10.000000	-0.016667	8.616667	611.833313	1023.000000	1023.000000	2046.000000
43.380001	0.036665	21.668945	4.927439	8.363152	-4.821011	13.199366	0.000000	-10.000000	-0.008333	7.783333	614.833313	1023.000000	1023.000000	2046.000000
43.400002	0.037372	22.086693	5.002618	8.459938	-4.754757	13.378893	0.000000	-10.000000	-0.008333	7.050000	617.500000	1023.000000	1023.000000	2046.000000
43.419998	0.037792	22.334951	5.103494	8.512777	-4.688971	13.407650	0.000000	-10.000000	-0.008333	6.416667	620.000000	1023.000000	1023.000000	2046.000000
43.439999	0.038202	22.577639	5.130877	8.613823	-4.649940	13.482879	0.000000	-10.000000	-0.008333	5.583333	622.333313	1023.000000	1023.000000	2046.000000
43.459999	0.038637	22.834461	5.253592	8.595284	-4.574280	13.559865	0.000000	-10.000000	-0.008333	4.633333	624.333313	1023.000000	1023.000000	2046.000000
43.480000	0.038864	22.968601	5.337835	8.656534	-4.622354	13.596586	0.000000	-10.000000	-0.016667	3.550000	626.000000	1023.000000	1023.000000	2046.000000
43.500000	0.039023	23.062483	5.396914	8.661801	-4.539537	13.543304	0.000000	-10.000000	-0.008333	2.000000	627.166687	1023.000000	1023.000000	2046.000000
43.520000	0.039200	23.167107	5.439288	8.665253	-4.522391	13.584957	0.000000	-10.000000	0.000000	0.450000	627.833313	1023.000000	1023.000000	2046.000000
43.540001	0.039354	23.258181	5.579377	8.629113	-4.449293	13.498984	0.000000	-10.000000	0.008333	-1.300000	628.000000	1023.000000	1023.000000	2046.000000
43.560001	0.039622	23.416746	5.727487	8.646443	-4.468701	13.511516	0.000000	-10.000000	0.016667	-2.850000	628.000000	1023.000000	1023.000000	2046.000000
43.580002	0.039696	23.460627	5.767042	8.544352	-4.339089	13.488323	0.000000	-10.000000	0.016667	-4.550000	628.000000	1023.000000	1023.000000	2046.000000
43.599998	0.039875	23.566166	5.957326	8.451958	-4.394395	13.551278	0.000000	-10.000000	0.033333	-5.800000	628.000000	1023.000000	1023.000000	2046.000000
43.619999	0.039108	23.112892	5.846924	8.338817	-4.393898	13.321049	0.000000	-10.000000	0.041667	-6.733334	628.000000	1023.000000	1023.000000	2046.000000
43.639999	0.038785	22.921801	5.962021	8.153785	-4.452849	13.258843	0.000000	-10.000000	0.041667	-7.433334	628.000000	1023.000000	1023.000000	2046.000000
43.660000	0.038328	22.651876	5.815083	8.016556	-4.366696	13.186934	0.000000	-10.000000	0.041667	-8.166667	628.000000	1023.000000	1023.000000	2046.000000
43.680000	0.037618	22.232489	5.998279	7.777406	-4.567618	13.024423	0.000000	-10.000000	0.050000	-8.866667	628.000000	1023.000000	1023.000000	2046.000000
43.700001	0.037925	22.413620	6.073329	7.781005	-4.497394	13.056680	0.000000	-10.000000	0.066667	-9.616667	628.000000	1023.000000	1023.000000	2046.000000
43.720001	0.037628	22.238317	6.094323	7.614076	-4.387491	12.917409	0.000000	-10.000000	0.075000	-10.516667	620.666687	1023.000000	1023.000000	2046.000000
43.740002	0.036976	21.853077	6.082592	7.532477	-4.472877	12.710883	0.000000	-10.000000	0.083333	-11.583334	612.166687	1023.000000	1023.000000	2046.000000
43.759998	0.035568	21.020464	5.901456	7.440532	-4.536890	12.215365	0.000000	-10.000000	0.091667	-12.700000	602.166687	1023.000000	1023.000000	2046.000000
43.779999	0.033881	20.023470	5.717594	7.440502	-4.816640	11.682014	0.000000	-10.000000	0.133333	-13.916667	598.000000	1023.000000	1023.000000	2046.000000
43.799999	0.030484	18.015959	5.173314	7.254362	-5.122886	10.711167	0.000000	-10.000000	0.183333	-15.550000	593.333313	1023.000000	1023.000000	2046.000000
43.820000	0.026685	15.770551	4.630514	6.980040	-5.668680	9.828677	0.000000	-10.000000	0.250000	-17.650000	588.166687	1023.000000	1023.000000	2046.000000
43.840000	0.022891	13.528589	3.843716	6.573113	-5.949136	9.060896	0.000000	-10.000000	0.316667	-20.100000	582.333313	1023.000000	1023.000000	2046.000000
43.860001	0.020351	12.027732	3.553653	6.281164	-6.358802	8.551718	0.000000	-10.000000	0.391667	-22.216667	575.500000	1023.000000	1023.000000	2046.000000
43.880001	0.018075	10.682334	3.039443	6.096948	-6.522053	8.067996	0.000000	-10.000000	0.458333	-24.033333	568.000000	1023.000000	1023.000000	2046.000000
43.900002	0.016438	9.715098	2.878991	5.904786	-6.740304	7.671626	0.000000	-10.000000	0.500000	-25.366667	560.000000	1023.000000	1023.000000	2046.000000
43.919998	0.014825	8.761786	2.618771	5.881771	-6.998654	7.259897	0.000000	-10.000000	0.550000	-26.766666	551.666687	1023.000000	1023.000000	2046.000000
43.939999	0.013382	7.908991	2.499381	5.713219	-7.213438	6.909830	0.000000	-10.000000	0.600000	-27.866667	542.833313	1023.000000	1023.000000	2046.000000
43.959999	0.012350	7.298757	2.367137	5.691699	-7.470373	6.710293	0.000000	-10.000000	0.650000	-28.750000	533.500000	1023.000000	1023.000000	2046.000000
43.980000	0.011040	6.524834	2.147704	5.611685	-7.613824	6.379268	0.000000	-10.000000	0.675000	-29.416668	524.000000	1023.000000	1023.000000	2046.000000
44.000000	0.010471	6.188144	2.128982	5.511855	-7.781033	6.328341	0.000000	-10.000000	0.675000	-29.850000	514.333313	1023.000000	1023.000000	2046.000000
44.020000	0.009555	5.647152	1.897451	5.487078	-7.881375	6.143998	0.000000	-10.000000	0.666667	-29.983334	504.500000	1023.000000	1023.000000	2046.000000
44.040001	0.008730	5.159693	1.900568	5.244242	-8.055072	6.069955	0.000000	-10.000000	0.666667	-29.950001	494.500000	1023.000000	1023.000000	2046.000000
44.060001	0.007971	4.710949	1.891028	4.818533	-8.166757	6.168144	0.000000	-10.000000	0.683333	-29.950001	487.833344	1023.000000	1023.000000	2046.000000
44.080002	0.006811	4.025246	1.898394	4.143242	-8.165083	6.148693	0.000000	-10.000000	0.683333	-29.966667	477.833344	1023.000000	1023.000000	2046.000000
44.099998	0.006318	3.734168	2.167403	3.574046	-8.269762	6.262481	0.000000	-10.000000	0.683333	-29.716667	467.833344	1023.000000	1023.000000	2046.000000
44.119999	0.005376	3.177462	2.226684	2.956547	-8.145464	6.139694	0.000000	-10.000000	0.675000	-29.533335	454.500000	1023.000000	1023.000000	2046.000000
44.139999	0.004348	2.569439	2.508002	2.177024	-8.194402	6.078814	0.000000	-10.000000	0.683333	-29.566668	444.500000	1023.000000	1023.000000	2046.000000
44.160000	0.002699	1.594999	2.647965	1.332611	-8.209208	5.823632	0.000000	-10.000000	0.658333	-29.733334	434.500000	1023.000000	1023.000000	2046.000000
44.180000	0.000912	0.538821	2.786866	0.402745	-8.135044	5.484254	0.000000	-10.000000	0.658333	-29.716667	424.500000	1023.000000	1023.000000	2046.000000
44.200001	-0.001028	-0.607297	3.016262	-0.451197	-8.300815	5.128453	0.000000	-10.000000	0.666667	-29.683334	414.500000	1023.000000	1023.000000	2046.000000
44.220001	-0.003158	-1.866541	3.012157	-1.285811	-8.301771	4.708885	0.000000	-10.000000	0.675000	-29.366667	404.666656	1023.000000	1023.000000	2046.000000
44.240002	-0.004973	-2.938930	3.186282	-2.086346	-8.372001	4.333135	0.000000	-10.000000	0.666667	-29.133333	395.000000	1023.000000	1023.000000	2046.000000
44.259998	-0.006921	-4.090204	3.185889	-2.796607	-8.438398	3.958913	0.000000	-10.000000	0.650000	-28.966667	385.333344	1023.000000	1023.000000	2046.000000
44.279999	-0.008707	-5.145947	3.227807	-3.437101	-8.475872	3.539218	0.000000	-10.000000	0.650000	-29.100000	375.666656	1023.000000	1023.000000	2046.000000
44.299999	-0.009868	-5.831789	3.313554	-3.834889	-8.594265	3.283811	0.000000	-10.000000	0.650000	-28.983334	366.000000	1023.000000	1023.000000	2046.000000
44.320000	-0.010948	-6.470142	3.314695	-4.186075	-8.525588	2.926826	0.000000	-10.000000	0.650000	-28.683334	356.333344	1023.000000	1023.000000	2046.000000
44.340000	-0.011580	-6.844002	3.560777	-4.476192	-8.614307	2.685719	0.000000	-10.000000	0.641667	-28.400002	346.833344	1023.000000	1023.000000	2046.000000
44.360001	-0.012181	-7.199083	3.686052	-4.685506	-8.639650	2.440021	0.000000	-10.000000	0.625000	-28.283335	337.166656	1023.000000	1023.000000	2046.000000
44.380001	-0.012585	-7.437987	3.826461	-4.956087	-8.615223	2.306861	0.000000	-10.000000	0.591667	-28.016666	327.833344	1023.000000	1023.000000	2046.000000
44.400002	-0.013020	-7.694625	3.989473	-5.118824	-8.682932	2.117658	0.000000	-10.000000	0.575000	-27.600000	318.333344	1023.000000	1023.000000	2046.000000
44.419998	-0.013421	-7.931539	4.037066	-5.264069	-8.577304	1.872767	0.000000	-10.000000	0.558333	-27.250000	309.166656	1023.000000	1023.000000	2046.000000
44.439999	-0.013827	-8.171568	4.169752	-5.404640	-8.598967	1.662287	0.000000	-10.000000	0.541667	-27.016668	300.000000	1023.000000	1023.000000	2046.000000
44.459999	-0.014166	-8.372077	4.227369	-5.505282	-8.569055	1.474892	0.000000	-10.000000	0.516667	-26.816668	291.000000	1023.000000	1023.000000	2046.000000
44.480000	-0.014646	-8.655635	4.260157	-5.653514	-8.538002	1.275724	0.000000	-10.000000	0.500000	-26.466667	282.000000	1023.000000	1023.000000	2046.000000
44.500000	-0.015151	-8.954268	4.348542	-5.761049	-8.676128	1.134366	0.000000	-10.000000	0.500000	-26.066668	273.166656	1023.000000	1023.000000	2046.000000
44.520000	-0.015587	-9.211767	4.289663	-5.854496	-8.550429	0.903497	0.000000	-10.000000	0.500000	-25.716667	264.500000	1023.000000	1023.000000	2046.000000
44.540001	-0.016197	-9.572596	4.358253	-5.976478	-8.683849	0.729479	0.000000	-10.000000	0.491667	-25.316668	256.000000	1023.000000	1023.000000	2046.000000
44.560001	-0.016667	-9.850306	4.302141	-6.054217	-8.629337	0.531107	0.000000	-10.000000	0.483333	-25.033335	247.500000	1023.000000	1023.000000	2046.000000
44.580002	-0.017368	-10.264552	4.307876	-6.238081	-8.736149	0.401801	0.000000	-10.000000	0.466667	-24.666668	239.166672	1023.000000	1023.000000	2046.000000
44.599998	-0.017934	-10.599124	4.276169	-6.309561	-8.773275	0.207544	0.000000	-10.000000	0.458333	-24.533333	231.000000	1023.000000	1023.000000	2046.000000
44.619999	-0.018711	-11.058064	4.220009	-6.468264	-8.834641	0.024832	0.000000	-10.000000	0.458333	-24.383333	223.000000	1023.000000	1023.000000	2046.000000
44.639999	-0.019310	-11.412187	4.239810	-6.576793	-8.974864	-0.100339	0.000000	-10.000000	0.458333	-24.183334	214.833328	1023.000000	1023.000000	2046.000000
44.660000	-0.019884	-11.751532	4.118400	-6.636780	-8.921411	-0.311741	0.000000	-10.000000	0.458333	-23.966667	206.666672	1023.000000	1023.000000	2046.000000
44.680000	-0.020488	-12.108217	4.185788	-6.781847	-9.091156	-0.421002	0.000000	-10.000000	0.441667	-23.750000	198.666672	1023.000000	1023.000000	2046.000000
44.700001	-0.020916	-12.361089	4.123862	-6.789549	-9.079370	-0.616032	0.000000	-10.000000	0.416667	-23.299999	190.833328	1023.000000	1023.000000	2046.000000
44.720001	-0.021566	-12.745453	4.044800	-6.941780	-9.175704	-0.672769	0.000000	-10.000000	0.391667	-23.049999	183.000000	1023.000000	1023.000000	2046.000000
44.740002	-0.022265	-13.158645	3.946278	-6.985836	-9.317217	-0.801870	0.000000	-10.000000	0.375000	-22.549999	175.166672	1023.000000	1023.000000	2046.000000
44.759998	-0.023715	-14.015480	3.629661	-7.183826	-9.477742	-0.983573	0.000000	-10.000000	0.366667	-22.283333	167.500000	1023.000000	1023.000000	2046.000000
44.779999	-0.025032	-14.793792	3.479305	-7.326036	-9.713076	-1.233985	0.000000	-10.000000	0.358333	-21.900000	160.166672	1023.000000	1023.000000	2046.000000
44.799999	-0.026602	-15.721621	3.176373	-7.478247	-9.911844	-1.507903	0.000000	-10.000000	0.350000	-21.633333	152.833328	1023.000000	1023.000000	2046.000000
44.820000	-0.027933	-16.508488	2.954156	-7.787653	-10.097053	-1.577938	0.000000	-10.000000	0.341667	-21.450001	145.666672	1023.000000	1023.000000	2046.000000
44.840000	-0.028962	-17.116703	2.741274	-7.739996	-10.233064	-1.884917	0.000000	-10.000000	0.333333	-21.000000	138.500000	1023.000000	1023.000000	2046.000000
44.860001	-0.028964	-17.117912	2.711668	-7.776450	-10.328166	-1.724963	0.000000	-10.000000	0.316667	-20.783333	131.500000	1023.000000	1023.000000	2046.000000
44.880001	-0.028991	-17.133839	2.511060	-7.593627	-10.264830	-1.786443	0.000000	-10.000000	0.316667	-20.483334	124.500000	1023.000000	1023.000000	2046.000000
44.900002	-0.029324	-17.330309	2.475754	-7.585889	-10.404592	-1.815582	0.000000	-10.000000	0.308333	-20.433334	117.500000	1023.000000	1023.000000	2046.000000
44.919998	-0.029741	-17.576725	2.186979	-7.304037	-10.309155	-2.150511	0.000000	-10.000000	0.300000	-20.016666	110.666664	1023.000000	1023.000000	2046.000000
44.939999	-0.031137	-18.401785	1.940295	-7.163503	-10.590372	-2.588205	0.000000	-10.000000	0.275000	-19.583334	104.000000	1023.000000	1023.000000	2046.000000
44.959999	-0.033503	-19.800453	1.319052	-6.957673	-10.791352	-3.370480	0.000000	-10.000000	0.250000	-18.833334	97.666664	1023.000000	1023.000000	2046.000000
44.980000	-0.036809	-21.754147	0.643072	-7.152888	-11.265980	-3.978352	0.000000	-10.000000	0.233333	-18.233334	91.500000	1023.000000	1023.000000	2046.000000
45.000000	-0.039665	-23.441889	-0.149154	-7.217977	-11.528348	-4.546409	0.000000	-10.000000	0.216667	-17.616667	85.500000	1023.000000	1023.000000	2046.000000
45.020000	-0.041932	-24.781981	-0.639654	-7.393360	-11.914494	-4.834471	0.000000	-10.000000	0.216667	-17.150000	79.500000	1023.000000	1023.000000	2046.000000
45.040001	-0.043231	-25.549593	-1.143175	-7.231319	-12.038980	-5.136118	0.000000	-10.000000	0.208333	-16.666668	73.666664	1023.000000	1023.000000	2046.000000
45.060001	-0.044583	-26.348587	-1.447415	-7.308768	-12.317581	-5.274822	0.000000	-10.000000	0.208333	-16.366667	69.833336	1023.000000	1023.000000	2046.000000
45.080002	-0.045080	-26.642229	-1.747437	-7.070198	-12.397141	-5.427454	0.000000	-10.000000	0.191667	-16.000000	64.333336	1023.000000	1023.000000	2046.000000
45.099998	-0.046209	-27.309240	-1.947700	-7.154289	-12.718894	-5.488358	0.000000	-10.000000	0.191667	-15.616667	59.000000	1023.000000	1023.000000	2046.000000
45.119999	-0.046351	-27.393528	-2.164355	-6.975194	-12.744599	-5.509379	0.000000	-10.000000	0.183333	-15.116667	52.000000	1023.000000	1023.000000	2046.000000
45.139999	-0.047180	-27.883507	-2.422745	-7.022073	-12.930389	-5.508300	0.000000	-10.000000	0.183333	-14.733334	47.000000	1023.000000	1023.000000	2046.000000
45.160000	-0.047120	-27.847813	-2.549444	-6.865099	-12.961968	-5.471300	0.000000	-10.000000	0.166667	-14.466666	42.000000	1023.000000	1023.000000	2046.000000
45.180000	-0.047511	-28.079002	-2.775259	-6.840195	-13.031704	-5.431843	0.000000	-10.000000	0.158333	-14.166667	37.166668	1023.000000	1023.000000	2046.000000
45.200001	-0.047450	-28.043159	-2.701027	-6.907366	-13.144580	-5.290187	0.000000	-10.000000	0.150000	-13.816667	32.500000	1023.000000	1023.000000	2046.000000
45.220001	-0.047563	-28.109968	-2.748141	-7.102907	-13.095472	-5.163447	0.000000	-10.000000	0.150000	-13.466667	27.833334	1023.000000	1023.000000	2046.000000
45.240002	-0.047426	-28.029005	-2.535006	-7.518396	-13.093699	-4.881904	0.000000	-10.000000	0.150000	-13.183333	23.333334	1023.000000	1023.000000	2046.000000
45.259998	-0.047038	-27.799265	-2.366301	-7.736470	-12.904626	-4.791867	0.000000	-10.000000	0.150000	-13.083333	18.833334	1023.000000	1023.000000	2046.000000
45.279999	-0.047447	-28.041143	-2.011514	-8.383850	-13.001773	-4.644007	0.000000	-10.000000	0.141667	-12.883333	14.500000	1023.000000	1023.000000	2046.000000
45.299999	-0.047649	-28.160604	-1.802843	-8.801105	-12.861985	-4.694672	0.000000	-10.000000	0.125000	-12.616667	10.166667	1023.000000	1023.000000	2046.000000
45.320000	-0.048948	-28.928104	-1.613650	-9.586230	-12.941396	-4.786829	0.000000	-10.000000	0.100000	-11.816667	6.000000	1023.000000	1023.000000	2046.000000
45.340000	-0.049502	-29.255470	-1.435743	-10.056215	-12.805404	-4.958108	0.000000	-10.000000	0.075000	-10.416667	2.500000	1023.000000	1023.000000	2046.000000
45.360001	-0.051053	-30.172398	-1.386526	-10.731037	-12.917576	-5.137258	0.000000	-10.000000	0.041667	-8.383333	-0.666667	1023.000000	1023.000000	2046.000000
45.380001	-0.051620	-30.507357	-1.326483	-11.053280	-12.803816	-5.323777	0.000000	-10.000000	0.025000	-6.583333	-3.166667	1023.000000	1023.000000	2046.000000
45.400002	-0.053092	-31.377539	-1.318432	-11.556287	-12.968427	-5.534392	0.000000	-10.000000	0.008333	-5.533333	-5.500000	1023.000000	1023.000000	2046.000000
45.419998	-0.053377	-31.545961	-1.229014	-11.785933	-12.900341	-5.630674	0.000000	-10.000000	0.016667	-5.400000	-7.500000	1023.000000	1023.000000	2046.000000
45.439999	-0.054482	-32.199047	-1.250852	-12.076801	-13.037621	-5.833774	0.000000	-10.000000	0.016667	-5.750000	-9.166667	1023.000000	1023.000000	2046.000000
45.459999	-0.054264	-32.070301	-1.109426	-12.133176	-12.996372	-5.831326	0.000000	-10.000000	0.033333	-6.366667	-11.166667	1023.000000	1023.000000	2046.000000
45.480000	-0.054481	-32.198170	-1.093842	-12.220755	-13.047565	-5.836008	0.000000	-10.000000	0.033333	-7.233333	-13.166667	1023.000000	1023.000000	2046.000000
45.500000	-0.053945	-31.881428	-0.853913	-12.284405	-13.035527	-5.707583	0.000000	-10.000000	0.041667	-8.150000	-15.666667	1023.000000	1023.000000	2046.000000
45.520000	-0.053620	-31.689676	-0.789897	-12.202637	-12.970338	-5.726804	0.000000	-10.000000	0.041667	-9.016666	-18.166666	1023.000000	1023.000000	2046.000000
45.540001	-0.053113	-31.390059	-0.536843	-12.285491	-13.035110	-5.532614	0.000000	-10.000000	0.050000	-9.400001	-21.166666	1023.000000	1023.000000	2046.000000
45.560001	-0.052490	-31.021742	-0.495137	-12.068997	-12.899166	-5.558442	0.000000	-10.000000	0.050000	-9.450000	-24.333334	1023.000000	1023.000000	2046.000000
45.580002	-0.052267	-30.889627	-0.297598	-12.200659	-12.983105	-5.408266	0.000000	-10.000000	0.050000	-9.166667	-27.500000	1023.000000	1023.000000	2046.000000
45.599998	-0.051306	-30.322023	-0.183466	-11.950793	-12.802206	-5.385558	0.000000	-10.000000	0.050000	-8.766666	-30.500000	1023.000000	1023.000000	2046.000000
45.619999	-0.051423	-30.390717	-0.118091	-12.044165	-12.897369	-5.331091	0.000000	-10.000000	0.050000	-8.366667	-33.500000	1023.000000	1023.000000	2046.000000
45.639999	-0.050528	-29.862020	-0.015889	-11.820786	-12.743041	-5.282305	0.000000	-10.000000	0.050000	-7.933333	-36.333332	1023.000000	1023.000000	2046.000000
45.660000	-0.050782	-30.012453	0.000470	-11.914383	-12.864920	-5.233620	0.000000	-10.000000	0.050000	-7.583333	-39.000000	1023.000000	1023.000000	2046.000000
45.680000	-0.049931	-29.509132	0.110347	-11.744593	-12.740293	-5.134595	0.000000	-10.000000	0.041667	-7.266667	-41.500000	1023.000000	1023.000000	2046.000000
45.700001	-0.050287	-29.719574	0.082294	-11.792141	-12.855784	-5.153941	0.000000	-10.000000	0.041667	-7.000000	-44.000000	1023.000000	1023.000000	2046.000000
45.720001	-0.049693	-29.368277	0.114890	-11.705966	-12.738621	-5.038580	0.000000	-10.000000	0.025000	-6.750000	-46.333332	1023.000000	1023.000000	2046.000000
45.740002	-0.049951	-29.521235	0.107811	-11.724472	-12.892814	-5.011760	0.000000	-10.000000	0.025000	-6.466667	-48.500000	1023.000000	1023.000000	2046.000000
45.759998	-0.049429	-29.212467	0.155094	-11.682945	-12.797155	-4.887460	0.000000	-10.000000	0.025000	-6.183333	-50.500000	1023.000000	1023.000000	2046.000000
45.779999	-0.049554	-29.286190	0.136719	-11.626856	-12.886698	-4.909355	0.000000	-10.000000	0.033333	-5.966667	-52.500000	1023.000000	1023.000000	2046.000000
45.799999	-0.049206	-29.080454	0.216863	-11.620153	-12.858752	-4.818410	0.000000	-10.000000	0.025000	-5.733334	-54.500000	1023.000000	1023.000000	2046.000000
45.820000	-0.049194	-29.073734	0.182817	-11.502471	-12.904127	-4.849954	0.000000	-10.000000	0.016667	-5.533333	-56.500000	1023.000000	1023.000000	2046.000000
45.840000	-0.048882	-28.889311	0.273710	-11.539628	-12.912457	-4.710937	0.000000	-10.000000	0.016667	-5.300000	-58.500000	1023.000000	1023.000000	2046.000000
45.860001	-0.048766	-28.820444	0.258984	-11.394757	-12.899132	-4.785541	0.000000	-10.000000	0.025000	-4.883334	-60.500000	1023.000000	1023.000000	2046.000000
45.880001	-0.048334	-28.565231	0.390503	-11.426972	-12.884763	-4.643999	0.000000	-10.000000	0.016667	-4.083333	-62.166668	1023.000000	1023.000000	2046.000000
45.900002	-0.048059	-28.402817	0.386032	-11.270462	-12.847514	-4.670871	0.000000	-10.000000	0.008333	-2.966667	-63.500000	1023.000000	1023.000000	2046.000000
45.919998	-0.048292	-28.540560	0.374824	-11.384355	-12.945578	-4.585452	0.000000	-10.000000	0.000000	-1.750000	-64.333336	1023.000000	1023.000000	2046.000000
45.939999	-0.048646	-28.749676	0.123794	-11.291070	-12.902808	-4.679592	0.000000	-10.000000	0.000000	-0.783333	-64.833336	1023.000000	1023.000000	2046.000000
45.959999	-0.049790	-29.425722	-0.012986	-11.463842	-13.206487	-4.742406	0.000000	-10.000000	0.000000	-0.216667	-65.000000	1023.000000	1023.000000	2046.000000
45.980000	-0.050078	-29.596291	-0.209603	-11.417130	-13.135187	-4.834371	0.000000	-10.000000	0.000000	0.000000	-65.000000	1023.000000	1023.000000	2046.000000
46.000000	-0.050942	-30.106920	-0.320052	-11.581143	-13.402055	-4.803670	0.000000	-10.000000	0.000000	0.000000	-65.000000	1023.000000	1023.000000	2046.000000
46.020000	-0.050952	-30.112717	-0.374368	-11.538078	-13.389430	-4.810839	0.000000	-10.000000	-0.008333	-0.633333	-65.000000	1023.000000	1023.000000	2046.000000
46.040001	-0.050588	-29.897373	-0.369117	-11.374627	-13.430231	-4.723397	0.000000	-10.000000	0.000000	-1.500000	-65.000000	1023.000000	1023.000000	2046.000000
46.060001	-0.049785	-29.423126	-0.350328	-11.211801	-13.329724	-4.531273	0.000000	-10.000000	0.008333	-2.366667	-65.000000	1023.000000	1023.000000	2046.000000
46.080002	-0.049696	-29.370132	-0.480138	-10.970925	-13.271221	-4.647848	0.000000	-10.000000	0.025000	-3.166667	-65.833336	1023.000000	1023.000000	2046.000000
46.099998	-0.049922	-29.503723	-0.578767	-10.839529	-13.368208	-4.717219	0.000000	-10.000000	0.016667	-3.650000	-67.000000	1023.000000	1023.000000	2046.000000
46.119999	-0.050798	-30.021664	-0.998019	-10.535213	-13.334032	-5.154398	0.000000	-10.000000	0.016667	-3.800000	-68.666664	1023.000000	1023.000000	2046.000000
46.139999	-0.053060	-31.358381	-1.420901	-10.464622	-13.741414	-5.731445	0.000000	-10.000000	0.008333	-2.950000	-69.833336	1023.000000	1023.000000	2046.000000
46.160000	-0.055421	-32.753803	-2.185061	-10.399577	-13.853171	-6.315995	0.000000	-10.000000	0.008333	-1.600000	-70.666664	1023.000000	1023.000000	2046.000000
46.180000	-0.057940	-34.242489	-2.740725	-10.510691	-14.292360	-6.698712	0.000000	-10.000000	0.000000	-0.583333	-71.000000	1023.000000	1023.000000	2046.000000
46.200001	-0.059084	-34.918549	-3.268334	-10.437737	-14.337903	-6.874574	0.000000	-10.000000	0.000000	0.366667	-71.000000	1023.000000	1023.000000	2046.000000
46.220001	-0.060121	-35.531246	-3.662306	-10.275957	-14.530739	-7.062242	0.000000	-10.000000	0.000000	1.283333	-71.000000	1023.000000	1023.000000	2046.000000
46.240002	-0.060325	-35.651947	-3.904553	-10.113550	-14.580184	-7.053661	0.000000	-10.000000	-0.008333	2.650000	-71.000000	1023.000000	1023.000000	2046.000000
46.259998	-0.060624	-35.828575	-4.199758	-9.859427	-14.633881	-7.135509	0.000000	-10.000000	-0.016667	3.966667	-71.000000	1023.000000	1023.000000	2046.000000
46.279999	-0.060417	-35.706238	-4.261357	-9.721407	-14.735739	-6.987736	0.000000	-10.000000	-0.033333	4.850000	-71.000000	1023.000000	1023.000000	2046.000000
46.299999	-0.060350	-35.666779	-4.489630	-9.471804	-14.752530	-6.952815	0.000000	-10.000000	-0.041667	5.266667	-71.000000	1023.000000	1023.000000	2046.000000
46.320000	-0.060137	-35.541195	-4.502729	-9.381876	-14.915881	-6.740708	0.000000	-10.000000	-0.033333	5.233334	-71.000000	1023.000000	1023.000000	2046.000000
46.340000	-0.059671	-35.265369	-4.767237	-9.101794	-14.710832	-6.685508	0.000000	-10.000000	-0.025000	4.883333	-71.000000	1023.000000	1023.000000	2046.000000
46.360001	-0.059232	-35.005966	-4.665727	-8.975262	-14.904494	-6.460483	0.000000	-10.000000	-0.008333	4.316667	-71.000000	1023.000000	1023.000000	2046.000000
46.380001	-0.058755	-34.724060	-4.798242	-8.880246	-14.710520	-6.335051	0.000000	-10.000000	-0.016667	3.583333	-71.000000	1023.000000	1023.000000	2046.000000
46.400002	-0.058351	-34.485245	-4.488418	-9.073197	-14.911170	-6.012459	0.000000	-10.000000	-0.008333	2.716667	-71.000000	1023.000000	1023.000000	2046.000000
46.419998	-0.057460	-33.958931	-4.463027	-9.173751	-14.511066	-5.811088	0.000000	-10.000000	-0.008333	1.500000	-71.000000	1023.000000	1023.000000	2046.000000
46.439999	-0.056943	-33.653301	-3.994152	-9.522532	-14.630722	-5.505897	0.000000	-10.000000	0.008333	0.583333	-71.000000	1023.000000	1023.000000	2046.000000
46.459999	-0.056251	-33.244530	-3.731061	-9.748943	-14.324904	-5.439622	0.000000	-10.000000	0.016667	0.000000	-71.000000	1023.000000	1023.000000	2046.000000
46.480000	-0.056645	-33.477440	-3.399543	-10.326336	-14.361570	-5.389991	0.000000	-10.000000	0.025000	0.000000	-71.000000	1023.000000	1023.000000	2046.000000
46.500000	-0.056718	-33.520615	-3.133128	-10.768634	-14.193732	-5.425120	0.000000	-10.000000	0.025000	-0.750000	-71.000000	1023.000000	1023.000000	2046.000000
46.520000	-0.057766	-34.139576	-2.995344	-11.368289	-14.152738	-5.623206	0.000000	-10.000000	0.016667	-1.783333	-71.333336	1023.000000	1023.000000	2046.000000
46.540001	-0.058455	-34.546825	-2.772960	-11.841766	-14.166344	-5.765757	0.000000	-10.000000	0.008333	-2.983333	-72.000000	1023.000000	1023.000000	2046.000000
46.560001	-0.059706	-35.286388	-2.837892	-12.342834	-14.141166	-5.964498	0.000000	-10.000000	0.000000	-3.450000	-73.166664	1023.000000	1023.000000	2046.000000
46.580002	-0.060428	-35.712833	-2.676347	-12.675150	-14.245835	-6.115502	0.000000	-10.000000	0.016667	-3.733333	-74.333336	1023.000000	1023.000000	2046.000000
46.599998	-0.061328	-36.244915	-2.753454	-12.994373	-14.187113	-6.309976	0.000000	-10.000000	0.033333	-3.933333	-75.666664	1023.000000	1023.000000	2046.000000
46.619999	-0.061704	-36.466778	-2.499568	-13.245528	-14.355085	-6.366597	0.000000	-10.000000	0.033333	-4.066667	-77.000000	1023.000000	1023.000000	2046.000000
46.639999	-0.061973	-36.626160	-2.627294	-13.296786	-14.193886	-6.508192	0.000000	-10.000000	0.025000	-4.083333	-78.333336	1023.000000	1023.000000	2046.000000
46.660000	-0.061813	-36.531559	-2.315892	-13.400124	-14.385251	-6.430294	0.000000	-10.000000	0.008333	-4.133333	-79.666664	1023.000000	1023.000000	2046.000000
46.680000	-0.061320	-36.240139	-2.294569	-13.273304	-14.191979	-6.480288	0.000000	-10.000000	0.016667	-4.283333	-81.000000	1023.000000	1023.000000	2046.000000
46.700001	-0.060782	-35.922272	-1.916569	-13.388386	-14.350423	-6.266893	0.000000	-10.000000	0.025000	-4.416667	-82.500000	1023.000000	1023.000000	2046.000000
46.720001	-0.059887	-35.393131	-1.837768	-13.187358	-14.136436	-6.231569	0.000000	-10.000000	0.025000	-4.383333	-84.000000	1023.000000	1023.000000	2046.000000
46.740002	-0.059469	-35.146420	-1.569761	-13.271030	-14.230920	-6.074709	0.000000	-10.000000	0.025000	-4.250000	-85.500000	1023.000000	1023.000000	2046.000000
46.759998	-0.058465	-34.552616	-1.456493	-13.045946	-14.017758	-6.032417	0.000000	-10.000000	0.016667	-4.116667	-87.000000	1023.000000	1023.000000	2046.000000
46.779999	-0.058129	-34.354172	-1.342799	-13.076973	-13.993664	-5.940735	0.000000	-10.000000	0.025000	-3.950000	-88.333336	1023.000000	1023.000000	2046.000000
46.799999	-0.057262	-33.841854	-1.197701	-12.854167	-13.880889	-5.909095	0.000000	-10.000000	0.016667	-3.850000	-89.666664	1023.000000	1023.000000	2046.000000
46.820000	-0.057146	-33.773457	-1.099997	-12.918324	-13.912670	-5.842467	0.000000	-10.000000	0.016667	-3.800000	-91.000000	1023.000000	1023.000000	2046.000000
46.840000	-0.056476	-33.377438	-1.050167	-12.729372	-13.780284	-5.817616	0.000000	-10.000000	0.008333	-3.933333	-92.333336	1023.000000	1023.000000	2046.000000
46.860001	-0.056442	-33.357204	-0.909365	-12.844064	-13.916531	-5.687244	0.000000	-10.000000	0.025000	-4.133333	-93.666664	1023.000000	1023.000000	2046.000000
46.880001	-0.055913	-33.044746	-0.960670	-12.630802	-13.751441	-5.701835	0.000000	-10.000000	0.025000	-4.383333	-95.000000	1023.000000	1023.000000	2046.000000
46.900002	-0.055955	-33.069157	-0.892085	-12.700366	-13.842330	-5.634375	0.000000	-10.000000	0.033333	-4.550000	-96.500000	1023.000000	1023.000000	2046.000000
46.919998	-0.055528	-32.816830	-0.900264	-12.557096	-13.755340	-5.604129	0.000000	-10.000000	0.033333	-4.616667	-98.000000	1023.000000	1023.000000	2046.000000
46.939999	-0.055611	-32.866131	-0.851543	-12.625442	-13.837650	-5.551497	0.000000	-10.000000	0.033333	-4.616667	-99.500000	1023.000000	1023.000000	2046.000000
46.959999	-0.055239	-32.646538	-0.883585	-12.458138	-13.747954	-5.556860	0.000000	-10.000000	0.033333	-4.550000	-101.000000	1023.000000	1023.000000	2046.000000
46.980000	-0.055116	-32.573780	-0.719585	-12.546076	-13.876616	-5.431503	0.000000	-10.000000	0.025000	-4.433333	-102.500000	1023.000000	1023.000000	2046.000000
47.000000	-0.054877	-32.432320	-0.817478	-12.393872	-13.746483	-5.474486	0.000000	-10.000000	0.016667	-4.233334	-104.000000	1023.000000	1023.000000	2046.000000
47.020000	-0.054551	-32.239853	-0.575949	-12.453279	-13.873101	-5.337524	0.000000	-10.000000	0.016667	-3.933333	-105.500000	1023.000000	1023.000000	2046.000000
47.040001	-0.054280	-32.079510	-0.691315	-12.287228	-13.683742	-5.417227	0.000000	-10.000000	0.008333	-3.350000	-106.833336	1023.000000	1023.000000	2046.000000
47.060001	-0.053865	-31.833963	-0.479533	-12.304131	-13.818454	-5.231846	0.000000	-10.000000	0.008333	-2.850000	-107.666664	1023.000000	1023.000000	2046.000000
47.080002	-0.054166	-32.012123	-0.743171	-12.252304	-13.705270	-5.311377	0.000000	-10.000000	-0.008333	-0.800000	-108.333336	1023.000000	1023.000000	2046.000000
47.099998	-0.054237	-32.054226	-0.685544	-12.227250	-13.892467	-5.248965	0.000000	-10.000000	-0.025000	1.366667	-108.666664	1023.000000	1023.000000	2046.000000
47.119999	-0.054777	-32.373260	-0.996177	-12.173781	-13.851593	-5.351709	0.000000	-10.000000	-0.041667	4.283333	-109.000000	1023.000000	1023.000000	2046.000000
47.139999	-0.054550	-32.239201	-0.976418	-12.212731	-13.910670	-5.139379	0.000000	-10.000000	-0.050000	6.000000	-109.000000	1023.000000	1023.000000	2046.000000
47.160000	-0.055015	-32.514095	-1.071603	-12.255720	-14.047859	-5.138911	0.000000	-10.000000	-0.050000	7.583333	-109.000000	1023.000000	1023.000000	2046.000000
47.180000	-0.053671	-31.719488	-0.960446	-11.960703	-13.906587	-4.891752	0.000000	-10.000000	-0.050000	8.700000	-109.000000	1023.000000	1023.000000	2046.000000
47.200001	-0.052667	-31.126181	-0.997585	-11.682638	-13.757690	-4.688266	0.000000	-10.000000	-0.066667	9.666667	-109.000000	1023.000000	1023.000000	2046.000000
47.220001	-0.051760	-30.590246	-0.983409	-11.381867	-13.677613	-4.547357	0.000000	-10.000000	-0.083333	10.733334	-109.000000	1023.000000	1023.000000	2046.000000
47.240002	-0.051479	-30.424101	-1.172114	-11.097780	-13.587489	-4.566719	0.000000	-10.000000	-0.116667	11.966667	-109.000000	1023.000000	1023.000000	2046.000000
47.259998	-0.051533	-30.455738	-1.385666	-10.671726	-13.614896	-4.783450	0.000000	-10.000000	-0.150000	13.416667	-64.666664	1023.000000	1023.000000	2046.000000
47.279999	-0.052900	-31.263969	-1.871569	-10.469975	-13.727731	-5.194695	0.000000	-10.000000	-0.200000	14.850000	-19.333334	1023.000000	1023.000000	2046.000000
47.299999	-0.054561	-32.245441	-2.436696	-10.250977	-13.929526	-5.628243	0.000000	-10.000000	-0.225000	16.250000	27.833334	1023.000000	1023.000000	2046.000000
47.320000	-0.056375	-33.317814	-3.113674	-10.254506	-14.093871	-5.855763	0.000000	-10.000000	-0.241667	17.200001	32.500000	1023.000000	1023.000000	2046.000000
47.340000	-0.057019	-33.698490	-3.555110	-10.066797	-14.217238	-5.859345	0.000000	-10.000000	-0.258333	18.266666	38.000000	1023.000000	1023.000000	2046.000000
47.360001	-0.057408	-33.927925	-3.931405	-9.896891	-14.257577	-5.842052	0.000000	-10.000000	-0.283333	19.166668	44.000000	1023.000000	1023.000000	2046.000000
47.380001	-0.057104	-33.748463	-4.155066	-9.586822	-14.302876	-5.703700	0.000000	-10.000000	-0.325000	20.333334	50.166668	1023.000000	1023.000000	2046.000000
47.400002	-0.056852	-33.599373	-4.423955	-9.274911	-14.271044	-5.629463	0.000000	-10.000000	-0.358333	21.400000	56.833332	1023.000000	1023.000000	2046.000000
47.419998	-0.056082	-33.144459	-4.488123	-9.005530	-14.317721	-5.333085	0.000000	-10.000000	-0.391667	22.233334	63.666668	1023.000000	1023.000000	2046.000000
47.439999	-0.055352	-32.713306	-4.709935	-8.640790	-14.194044	-5.168539	0.000000	-10.000000	-0.391667	22.966667	71.166664	1023.000000	1023.000000	2046.000000
47.459999	-0.054355	-32.123718	-4.685245	-8.421818	-14.260818	-4.755838	0.000000	-10.000000	-0.391667	23.483334	78.666664	1023.000000	1023.000000	2046.000000
47.480000	-0.053418	-31.569828	-4.842845	-8.015440	-14.119248	-4.592295	0.000000	-10.000000	-0.408333	24.216667	86.333336	1023.000000	1023.000000	2046.000000
47.500000	-0.052204	-30.852396	-4.857915	-7.755596	-14.054242	-4.184643	0.000000	-10.000000	-0.433333	24.716667	94.166664	1023.000000	1023.000000	2046.000000
47.520000	-0.050903	-30.083443	-4.827329	-7.425779	-13.898888	-3.931446	0.000000	-10.000000	-0.458333	25.216667	102.500000	1023.000000	1023.000000	2046.000000
47.540001	-0.049271	-29.119095	-4.611891	-7.290580	-13.752848	-3.463777	0.000000	-10.000000	-0.475000	25.550001	110.833336	1023.000000	1023.000000	2046.000000
47.560001	-0.047524	-28.086399	-4.331834	-7.141326	-13.536838	-3.076401	0.000000	-10.000000	-0.500000	26.283333	119.333336	1023.000000	1023.000000	2046.000000
47.580002	-0.045424	-26.845795	-3.959282	-7.144437	-13.213491	-2.528584	0.000000	-10.000000	-0.525000	26.983334	128.000000	1023.000000	1023.000000	2046.000000
47.599998	-0.043669	-25.808193	-3.569506	-7.144334	-12.962728	-2.131625	0.000000	-10.000000	-0.541667	27.916668	137.000000	1023.000000	1023.000000	2046.000000
47.619999	-0.042204	-24.942289	-3.122939	-7.351259	-12.711901	-1.756190	0.000000	-10.000000	-0.533333	28.216667	146.166672	1023.000000	1023.000000	2046.000000
47.639999	-0.040945	-24.198254	-2.793055	-7.539133	-12.414868	-1.451198	0.000000	-10.000000	-0.533333	28.500000	155.500000	1023.000000	1023.000000	2046.000000
47.660000	-0.040155	-23.731318	-2.483109	-7.750144	-12.184059	-1.314005	0.000000	-10.000000	-0.525000	28.299999	165.000000	1023.000000	1023.000000	2046.000000
47.680000	-0.039662	-23.440216	-2.286897	-7.858562	-12.038124	-1.256634	0.000000	-10.000000	-0.550000	28.566668	174.500000	1023.000000	1023.000000	2046.000000
47.700001	-0.039502	-23.345503	-2.222524	-8.022570	-11.904995	-1.195414	0.000000	-10.000000	-0.566667	28.683334	184.000000	1023.000000	1023.000000	2046.000000
47.720001	-0.038958	-23.024458	-2.110058	-8.022935	-11.853723	-1.037742	0.000000	-10.000000	-0.591667	29.200001	193.666672	1023.000000	1023.000000	2046.000000
47.740002	-0.038248	-22.604315	-2.021403	-7.908422	-11.681689	-0.992801	0.000000	-10.000000	-0.608333	29.600000	203.166672	1023.000000	1023.000000	2046.000000
47.759998	-0.037023	-21.880636	-1.807378	-7.738238	-11.586132	-0.748889	0.000000	-10.000000	-0.616667	30.033333	212.833328	1023.000000	1023.000000	2046.000000
47.779999	-0.035785	-21.149111	-1.663379	-7.536005	-11.446293	-0.503433	0.000000	-10.000000	-0.616667	30.333334	222.666672	1023.000000	1023.000000	2046.000000
47.799999	-0.033750	-19.946339	-1.295352	-7.234804	-11.324540	-0.091643	0.000000	-10.000000	-0.608333	30.433334	233.000000	1023.000000	1023.000000	2046.000000
47.820000	-0.031665	-18.713932	-1.077630	-6.839625	-11.102003	0.305327	0.000000	-10.000000	-0.616667	30.550001	243.333328	1023.000000	1023.000000	2046.000000
47.840000	-0.029355	-17.348911	-0.710203	-6.504811	-10.861456	0.727558	0.000000	-10.000000	-0.633333	30.583334	253.500000	1023.000000	1023.000000	2046.000000
47.860001	-0.026706	-15.783212	-0.337843	-6.068833	-10.604504	1.227969	0.000000	-10.000000	-0.633333	30.700001	263.500000	1023.000000	1023.000000	2046.000000
47.880001	-0.024493	-14.475603	-0.088536	-5.649171	-10.295287	1.557391	0.000000	-10.000000	-0.633333	30.800001	273.666656	1023.000000	1023.000000	2046.000000
47.900002	-0.021888	-12.935921	0.293049	-5.218408	-10.062198	2.051636	0.000000	-10.000000	-0.625000	30.883333	284.000000	1023.000000	1023.000000	2046.000000
47.919998	-0.019705	-11.645435	0.477630	-4.756730	-9.783894	2.417558	0.000000	-10.000000	-0.625000	30.933334	294.333344	1023.000000	1023.000000	2046.000000
47.939999	-0.017518	-10.353281	0.828085	-4.350441	-9.612366	2.781441	0.000000	-10.000000	-0.616667	30.916666	304.666656	1023.000000	1023.000000	2046.000000
47.959999	-0.015178	-8.970410	1.008205	-3.873676	-9.334802	3.229863	0.000000	-10.000000	-0.616667	31.033333	315.000000	1023.000000	1023.000000	2046.000000
47.980000	-0.013240	-7.825081	1.235240	-3.456680	-9.128641	3.525000	0.000000	-10.000000	-0.616667	30.866667	325.333344	1023.000000	1023.000000	2046.000000
48.000000	-0.011082	-6.549570	1.495357	-3.057248	-8.990775	4.003097	0.000000	-10.000000	-0.616667	30.883333	335.500000	1023.000000	1023.000000	2046.000000
48.020000	-0.009379	-5.543108	1.634335	-2.677773	-8.807091	4.307420	0.000000	-10.000000	-0.608333	30.583334	345.833344	1023.000000	1023.000000	2046.000000
48.040001	-0.007356	-4.347441	1.890018	-2.302824	-8.670511	4.735876	0.000000	-10.000000	-0.600000	30.566668	356.166656	1023.000000	1023.000000	2046.000000
48.060001	-0.005713	-3.376116	1.934106	-1.874485	-8.464499	5.028763	0.000000	-10.000000	-0.583333	30.383333	363.166656	1023.000000	1023.000000	2046.000000
48.080002	-0.003986	-2.355678	2.165576	-1.577491	-8.324448	5.380685	0.000000	-10.000000	-0.575000	30.266666	373.166656	1023.000000	1023.000000	2046.000000
48.099998	-0.002262	-1.337083	2.259600	-1.152691	-8.154479	5.710486	0.000000	-10.000000	-0.583333	29.950001	383.166656	1023.000000	1023.000000	2046.000000
48.119999	-0.000866	-0.511944	2.344768	-0.827787	-7.997954	5.969029	0.000000	-10.000000	-0.583333	29.650000	396.500000	1023.000000	1023.000000	2046.000000
48.139999	0.000888	0.524839	2.601083	-0.455430	-7.947465	6.326652	0.000000	-10.000000	-0.583333	29.383333	406.500000	1023.000000	1023.000000	2046.000000
48.160000	0.002068	1.222157	2.597568	-0.099269	-7.766373	6.490231	0.000000	-10.000000	-0.566667	29.233334	416.500000	1023.000000	1023.000000	2046.000000
48.180000	0.003459	2.044529	2.834192	0.126460	-7.720483	6.804360	0.000000	-10.000000	-0.558333	28.983334	426.333344	1023.000000	1023.000000	2046.000000
48.200001	0.004067	2.403872	2.717920	0.376891	-7.592091	6.901151	0.000000	-10.000000	-0.541667	28.883333	436.000000	1023.000000	1023.000000	2046.000000
48.220001	0.004783	2.826876	2.804598	0.583104	-7.599610	7.038785	0.000000	-10.000000	-0.533333	28.549999	445.666656	1023.000000	1023.000000	2046.000000
48.240002	0.005817	3.437923	2.707260	0.983817	-7.498535	7.245381	0.000000	-10.000000	-0.516667	28.216667	455.166656	1023.000000	1023.000000	2046.000000
48.259998	0.007553	4.463984	2.855004	1.359398	-7.336349	7.585931	0.000000	-10.000000	-0.491667	27.600000	464.666656	1023.000000	1023.000000	2046.000000
48.279999	0.009336	5.517837	3.039527	1.726236	-7.260665	8.012739	0.000000	-10.000000	-0.458333	27.016666	474.000000	1023.000000	1023.000000	2046.000000
48.299999	0.011031	6.519460	3.257611	2.143232	-7.145866	8.264483	0.000000	-10.000000	-0.425000	26.383333	483.166656	1023.000000	1023.000000	2046.000000
48.320000	0.012598	7.445528	3.345412	2.535345	-7.042382	8.607154	0.000000	-10.000000	-0.416667	25.733334	492.166656	1023.000000	1023.000000	2046.000000
48.340000	0.013543	8.004075	3.319266	2.946112	-6.890602	8.629299	0.000000	-10.000000	-0.408333	25.350000	500.666656	1023.000000	1023.000000	2046.000000
48.360001	0.014355	8.483723	3.320933	3.383645	-6.830184	8.609327	0.000000	-10.000000	-0.400000	24.916668	509.333344	1023.000000	1023.000000	2046.000000
48.380001	0.014298	8.449954	3.184575	3.806840	-6.858117	8.316656	0.000000	-10.000000	-0.383333	24.483334	517.666687	1023.000000	1023.000000	2046.000000
48.400002	0.014007	8.278412	2.876829	4.309390	-6.970835	8.063028	0.000000	-10.000000	-0.366667	24.000000	526.000000	1023.000000	1023.000000	2046.000000
48.419998	0.012356	7.302182	2.312969	4.611530	-7.179210	7.556893	0.000000	-10.000000	-0.341667	23.450001	534.000000	1023.000000	1023.000000	2046.000000
48.439999	0.011363	6.715507	1.904724	4.843445	-7.391485	7.358822	0.000000	-10.000000	-0.308333	22.816666	542.000000	1023.000000	1023.000000	2046.000000
48.459999	0.010493	6.201479	1.381801	5.040236	-7.404879	7.184321	0.000000	-10.000000	-0.291667	21.900000	549.666687	1023.000000	1023.000000	2046.000000
48.480000	0.010799	6.382498	1.213474	5.301876	-7.436996	7.304144	0.000000	-10.000000	-0.275000	21.266666	557.166687	1023.000000	1023.000000	2046.000000
48.500000	0.010884	6.432673	0.892028	5.623476	-7.402284	7.319453	0.000000	-10.000000	-0.275000	20.600000	564.333313	1023.000000	1023.000000	2046.000000
48.520000	0.011801	6.974122	0.853980	6.037549	-7.406423	7.489016	0.000000	-10.000000	-0.258333	20.166666	571.500000	1023.000000	1023.000000	2046.000000
48.540001	0.012270	7.251471	0.673653	6.429598	-7.424479	7.572698	0.000000	-10.000000	-0.258333	19.500000	578.166687	1023.000000	1023.000000	2046.000000
48.560001	0.013286	7.851959	0.671946	6.785456	-7.456697	7.851254	0.000000	-10.000000	-0.241667	19.150000	584.833313	1023.000000	1023.000000	2046.000000
48.580002	0.014020	8.285947	0.497174	7.224419	-7.382095	7.946450	0.000000	-10.000000	-0.225000	18.716667	591.166687	1023.000000	1023.000000	2046.000000
48.599998	0.015323	9.056055	0.587739	7.594062	-7.427994	8.302248	0.000000	-10.000000	-0.208333	18.383333	597.500000	1023.000000	1023.000000	2046.000000
48.619999	0.016291	9.627723	0.457394	8.031663	-7.364028	8.502693	0.000000	-10.000000	-0.200000	18.083334	603.500000	1023.000000	1023.000000	2046.000000
48.639999	0.017673	10.444799	0.551038	8.317951	-7.298519	8.874330	0.000000	-10.000000	-0.200000	17.950001	609.500000	1023.000000	1023.000000	2046.000000
48.660000	0.018646	11.019855	0.540226	8.485570	-7.212727	9.206786	0.000000	-10.000000	-0.200000	17.900000	615.500000	1023.000000	1023.000000	2046.000000
48.680000	0.020060	11.855699	0.740984	8.534017	-7.048098	9.628795	0.000000	-10.000000	-0.208333	17.966667	621.500000	1023.000000	1023.000000	2046.000000
48.700001	0.021391	12.642243	0.905828	8.626717	-6.945282	10.054981	0.000000	-10.000000	-0.225000	17.950001	627.500000	1023.000000	1023.000000	2046.000000
48.720001	0.022628	13.373194	1.155490	8.567722	-6.751250	10.401232	0.000000	-10.000000	-0.225000	17.883333	633.500000	1023.000000	1023.000000	2046.000000
48.740002	0.023521	13.901125	1.393567	8.403028	-6.621562	10.726090	0.000000	-10.000000	-0.200000	17.466667	639.500000	1023.000000	1023.000000	2046.000000
48.759998	0.024062	14.220729	1.597696	8.052177	-6.367465	10.938319	0.000000	-10.000000	-0.158333	16.966667	645.500000	1023.000000	1023.000000	2046.000000
48.779999	0.024403	14.422226	1.909872	7.762768	-6.264319	11.013906	0.000000	-10.000000	-0.158333	16.200001	651.333313	1023.000000	1023.000000	2046.000000
48.799999	0.024110	14.248827	1.965547	7.465218	-6.132514	10.950577	0.000000	-10.000000	-0.150000	15.466667	657.000000	1023.000000	1023.000000	2046.000000
48.820000	0.023730	14.024302	2.010721	7.100088	-6.043384	10.956876	0.000000	-10.000000	-0.166667	14.583333	662.333313	1023.000000	1023.000000	2046.000000
48.840000	0.023265	13.749325	2.033693	6.891172	-6.097932	10.922391	0.000000	-10.000000	-0.133333	13.833333	667.333313	1023.000000	1023.000000	2046.000000
48.860001	0.023137	13.673742	2.116319	6.631574	-6.027142	10.952991	0.000000	-10.000000	-0.108333	12.950000	672.166687	1023.000000	1023.000000	2046.000000
48.880001	0.023327	13.786304	2.324348	6.572232	-6.102007	10.991732	0.000000	-10.000000	-0.066667	12.400001	675.333313	1023.000000	1023.000000	2046.000000
48.900002	0.023847	14.093822	2.412655	6.606924	-5.969779	11.044022	0.000000	-10.000000	-0.058333	11.650001	679.666687	1023.000000	1023.000000	2046.000000
48.919998	0.024777	14.643356	2.691284	6.680649	-5.968622	11.240044	0.000000	-10.000000	-0.050000	10.833334	683.500000	1023.000000	1023.000000	2046.000000
48.939999	0.026042	15.390645	2.918676	6.831994	-5.772791	11.412767	0.000000	-10.000000	-0.041667	10.000000	688.500000	1023.000000	1023.000000	2046.000000
48.959999	0.027333	16.153830	3.241755	6.969667	-5.725832	11.668239	0.000000	-10.000000	-0.025000	9.333334	691.833313	1023.000000	1023.000000	2046.000000
48.980000	0.028826	17.035929	3.464768	7.175584	-5.468743	11.864319	0.000000	-10.000000	-0.033333	9.083334	695.166687	1023.000000	1023.000000	2046.000000
49.000000	0.030221	17.860533	3.754926	7.384824	-5.380304	12.101087	0.000000	-10.000000	-0.033333	8.700001	698.166687	1023.000000	1023.000000	2046.000000
49.020000	0.031636	18.697006	3.949325	7.621359	-5.146172	12.272494	0.000000	-10.000000	-0.041667	8.533334	701.166687	1023.000000	1023.000000	2046.000000
49.040001	0.032918	19.454531	4.222283	7.811784	-5.061111	12.481575	0.000000	-10.000000	-0.041667	8.333334	704.000000	1023.000000	1023.000000	2046.000000
49.060001	0.034090	20.147245	4.409021	8.030066	-4.913568	12.621726	0.000000	-10.000000	-0.050000	8.283334	706.000000	1023.000000	1023.000000	2046.000000
49.080002	0.035079	20.731646	4.610885	8.154537	-4.825631	12.791854	0.000000	-10.000000	-0.033333	8.083333	708.833313	1023.000000	1023.000000	2046.000000
49.099998	0.036088	21.327942	4.762714	8.336432	-4.703728	12.932525	0.000000	-10.000000	-0.016667	7.916667	710.666687	1023.000000	1023.000000	2046.000000
49.119999	0.036736	21.710958	4.910062	8.423671	-4.680500	13.057725	0.000000	-10.000000	0.000000	7.500000	714.166687	1023.000000	1023.000000	2046.000000
49.139999	0.037572	22.205338	4.987991	8.592747	-4.534318	13.158919	0.000000	-10.000000	0.000000	7.083333	716.500000	1023.000000	1023.000000	2046.000000
49.160000	0.038002	22.458893	5.114059	8.622289	-4.562693	13.285238	0.000000	-10.000000	0.000000	6.516667	719.833313	1023.000000	1023.000000	2046.000000
49.180000	0.038662	22.849180	5.167856	8.780416	-4.439586	13.340493	0.000000	-10.000000	0.000000	5.983334	722.166687	1023.000000	1023.000000	2046.000000
49.200001	0.038993	23.044600	5.265135	8.752336	-4.468407	13.495536	0.000000	-10.000000	-0.008333	5.483334	724.500000	1023.000000	1023.000000	2046.000000
49.220001	0.039745	23.489239	5.342489	8.927829	-4.328966	13.547887	0.000000	-10.000000	-0.016667	4.933333	726.166687	1023.000000	1023.000000	2046.000000
49.240002	0.040157	23.733044	5.476493	8.953423	-4.362945	13.666074	0.000000	-10.000000	-0.025000	4.383333	727.833313	1023.000000	1023.000000	2046.000000
49.259998	0.041208	24.353718	5.574558	9.195383	-4.151935	13.735713	0.000000	-10.000000	-0.025000	3.966667	728.833313	1023.000000	1023.000000	2046.000000
49.279999	0.041238	24.371748	5.690771	9.133077	-4.302503	13.850404	0.000000	-10.000000	-0.025000	3.500000	730.333313	1023.000000	1023.000000	2046.000000
49.299999	0.041382	24.456711	5.624063	9.222968	-4.187445	13.797125	0.000000	-10.000000	-0.016667	3.066667	731.500000	1023.000000	1023.000000	2046.000000
49.320000	0.040818	24.123299	5.569148	9.144754	-4.312291	13.721687	0.000000	-10.000000	-0.008333	2.350000	733.000000	1023.000000	1023.000000	2046.000000
49.340000	0.041276	24.393837	5.592371	9.209362	-4.187888	13.779992	0.000000	-10.000000	0.000000	1.350000	733.666687	1023.000000	1023.000000	2046.000000
49.360001	0.040918	24.182514	5.584739	9.112066	-4.292654	13.778362	0.000000	-10.000000	0.000000	0.533333	734.000000	1023.000000	1023.000000	2046.000000
49.380001	0.041751	24.674702	5.771617	9.326238	-4.234141	13.810988	0.000000	-10.000000	0.000000	0.000000	734.000000	1023.000000	1023.000000	2046.000000
49.400002	0.041996	24.819750	5.832127	9.332142	-4.233603	13.889084	0.000000	-10.000000	0.000000	-0.283333	734.000000	1023.000000	1023.000000	2046.000000
49.419998	0.042407	25.062588	5.844107	9.508247	-4.104414	13.814649	0.000000	-10.000000	0.000000	-1.366667	734.000000	1023.000000	1023.000000	2046.000000
49.439999	0.041614	24.593801	5.674834	9.569241	-4.183771	13.533498	0.000000	-10.000000	0.000000	-2.550000	734.000000	1023.000000	1023.000000	2046.000000
49.459999	0.040960	24.207319	5.567683	9.717975	-4.253641	13.175302	0.000000	-10.000000	0.008333	-3.433333	734.000000	1023.000000	1023.000000	2046.000000
49.480000	0.038739	22.894669	5.149300	9.771846	-4.450958	12.424481	0.000000	-10.000000	0.016667	-3.516667	734.000000	1023.000000	1023.000000	2046.000000
49.500000	0.035508	20.985250	4.597364	9.565722	-4.775792	11.597956	0.000000	-10.000000	0.016667	-4.033333	734.000000	1023.000000	1023.000000	2046.000000
49.520000	0.032039	18.934841	3.844233	9.322090	-5.093030	10.861548	0.000000	-10.000000	0.016667	-5.533333	734.000000	1023.000000	1023.000000	2046.000000
49.540001	0.029880	17.658960	3.433311	9.105083	-5.375641	10.496207	0.000000	-10.000000	0.025000	-7.233334	734.000000	1023.000000	1023.000000	2046.000000
49.560001	0.028399	16.783997	2.949093	9.123362	-5.422071	10.133614	0.000000	-10.000000	0.041667	-8.400001	734.000000	1023.000000	1023.000000	2046.000000
49.580002	0.027152	16.046770	2.743802	9.007843	-5.674154	9.969280	0.000000	-10.000000	0.050000	-8.600000	734.000000	1023.000000	1023.000000	2046.000000
49.599998	0.026421	15.615016	2.460423	9.116184	-5.679749	9.718159	0.000000	-10.000000	0.058333	-8.933333	734.000000	1023.000000	1023.000000	2046.000000
49.619999	0.025354	14.984455	2.385380	8.995423	-5.996390	9.600042	0.000000	-10.000000	0.075000	-10.066667	726.166687	1023.000000	1023.000000	2046.000000
49.639999	0.024833	14.676537	2.135503	9.133885	-5.983608	9.390757	0.000000	-10.000000	0.091667	-11.200000	718.333313	1023.000000	1023.000000	2046.000000
49.660000	0.023869	14.106544	2.086963	9.004441	-6.303890	9.319029	0.000000	-10.000000	0.116667	-12.566667	709.166687	1023.000000	1023.000000	2046.000000
49.680000	0.023631	13.965761	1.911550	9.130252	-6.262673	9.186632	0.000000	-10.000000	0.150000	-14.033333	704.666687	1023.000000	1023.000000	2046.000000
49.700001	0.022561	13.333463	1.871754	8.956138	-6.579730	9.085301	0.000000	-10.000000	0.191667	-16.016666	698.333313	1023.000000	1023.000000	2046.000000
49.720001	0.022474	13.281926	1.797010	8.995764	-6.520258	9.009411	0.000000	-10.000000	0.216667	-17.433334	693.333313	1023.000000	1023.000000	2046.000000
49.740002	0.021228	12.545563	1.807004	8.553723	-6.776162	8.960997	0.000000	-10.000000	0.241667	-18.333334	689.500000	1023.000000	1023.000000	2046.000000
49.759998	0.020979	12.398671	1.868090	8.177098	-6.655488	9.008970	0.000000	-10.000000	0.266667	-19.000000	685.500000	1023.000000	1023.000000	2046.000000
49.779999	0.019965	11.799129	2.042619	7.592737	-6.830733	8.994506	0.000000	-10.000000	0.308333	-20.066668	679.166687	1023.000000	1023.000000	2046.000000
49.799999	0.020068	11.860144	2.250057	7.202404	-6.567001	8.974684	0.000000	-10.000000	0.350000	-21.066668	672.500000	1023.000000	1023.000000	2046.000000
49.820000	0.018642	11.017355	2.457819	6.362390	-6.705996	8.903142	0.000000	-10.000000	0.408333	-22.466667	662.666687	1023.000000	1023.000000	2046.000000
49.840000	0.017918	10.589693	2.686642	5.686459	-6.514479	8.731071	0.000000	-10.000000	0.450000	-23.466667	655.166687	1023.000000	1023.000000	2046.000000
49.860001	0.015769	9.319654	2.912076	4.706556	-6.713931	8.414953	0.000000	-10.000000	0.483333	-24.366667	647.333313	1023.000000	1023.000000	2046.000000
49.880001	0.014539	8.592754	3.098454	3.963534	-6.548025	8.078791	0.000000	-10.000000	0.491667	-24.633333	642.000000	1023.000000	1023.000000	2046.000000
49.900002	0.012043	7.117616	3.220448	2.987422	-6.800759	7.710505	0.000000	-10.000000	0.500000	-25.000000	633.833313	1023.000000	1023.000000	2046.000000
49.919998	0.010737	6.345312	3.305721	2.325462	-6.659538	7.373666	0.000000	-10.000000	0.491667	-25.083334	625.500000	1023.000000	1023.000000	2046.000000
49.939999	0.008351	4.935392	3.412856	1.436557	-6.941450	7.027429	0.000000	-10.000000	0.491667	-25.200001	617.166687	1023.000000	1023.000000	2046.000000
49.959999	0.007309	4.319534	3.519797	0.948866	-6.841462	6.692333	0.000000	-10.000000	0.491667	-25.433334	608.666687	1023.000000	1023.000000	2046.000000
49.980000	0.005502	3.251599	3.627516	0.275192	-7.095220	6.444112	0.000000	-10.000000	0.500000	-25.600000	600.333313	1023.000000	1023.000000	2046.000000
50.000000	0.005097	3.012201	3.740318	0.021330	-6.972450	6.223004	0.000000	-10.000000	0.500000	-25.766668	591.666687	1023.000000	1023.000000	2046.000000
50.020000	0.003924	2.318984	3.947060	-0.485745	-7.168133	6.025801	0.000000	-10.000000	0.500000	-25.900002	583.166687	1023.000000	1023.000000	2046.000000
50.040001	0.003939	2.327764	4.187905	-0.647560	-7.040264	5.827682	0.000000	-10.000000	0.508333	-26.250000	574.500000	1023.000000	1023.000000	2046.000000
50.060001	0.003056	1.806082	4.402498	-1.068516	-7.197958	5.670057	0.000000	-10.000000	0.508333	-26.466667	565.833313	1023.000000	1023.000000	2046.000000
50.080002	0.003199	1.890779	4.569961	-1.170458	-7.057404	5.548680	0.000000	-10.000000	0.508333	-26.666668	557.000000	1023.000000	1023.000000	2046.000000
50.099998	0.002339	1.382121	4.776169	-1.541093	-7.196550	5.343595	0.000000	-10.000000	0.516667	-26.850000	548.000000	1023.000000	1023.000000	2046.000000
50.119999	0.002412	1.425441	4.938581	-1.593636	-7.027982	5.108477	0.000000	-10.000000	0.525000	-27.083334	539.000000	1023.000000	1023.000000	2046.000000
50.139999	0.001400	0.827131	5.104326	-1.967604	-7.213184	4.903594	0.000000	-10.000000	0.541667	-27.200001	530.000000	1023.000000	1023.000000	2046.000000
50.160000	0.001138	0.672735	5.130251	-1.983512	-7.022173	4.548168	0.000000	-10.000000	0.533333	-27.183334	521.000000	1023.000000	1023.000000	2046.000000
50.180000	0.000205	0.121044	5.289253	-2.358301	-7.189552	4.379644	0.000000	-10.000000	0.541667	-27.166668	512.000000	1023.000000	1023.000000	2046.000000
50.200001	-0.000479	-0.282869	5.231747	-2.441328	-7.077133	4.003845	0.000000	-10.000000	0.541667	-27.416668	502.833344	1023.000000	1023.000000	2046.000000
50.220001	-0.001395	-0.824710	5.379315	-2.798458	-7.218853	3.813286	0.000000	-10.000000	0.566667	-27.700001	493.666656	1023.000000	1023.000000	2046.000000
50.240002	-0.002311	-1.366075	5.263317	-2.890221	-7.167994	3.428824	0.000000	-10.000000	0.566667	-28.000000	484.333344	1023.000000	1023.000000	2046.000000
50.259998	-0.003129	-1.849227	5.377033	-3.186582	-7.310683	3.271005	0.000000	-10.000000	0.591667	-27.900000	475.000000	1023.000000	1023.000000	2046.000000
50.279999	-0.004086	-2.414629	5.297958	-3.297346	-7.345114	2.929873	0.000000	-10.000000	0.591667	-27.900000	465.666656	1023.000000	1023.000000	2046.000000
50.299999	-0.004734	-2.797653	5.374139	-3.518161	-7.408564	2.754932	0.000000	-10.000000	0.608333	-27.883333	456.333344	1023.000000	1023.000000	2046.000000
50.320000	-0.005792	-3.423061	5.302469	-3.677758	-7.498613	2.450842	0.000000	-10.000000	0.583333	-27.866667	447.000000	1023.000000	1023.000000	2046.000000
50.340000	-0.006436	-3.803385	5.321332	-3.875762	-7.513088	2.264133	0.000000	-10.000000	0.583333	-27.866667	437.666656	1023.000000	1023.000000	2046.000000
50.360001	-0.007430	-4.391283	5.331596	-4.030680	-7.660519	1.968320	0.000000	-10.000000	0.583333	-27.750000	428.500000	1023.000000	1023.000000	2046.000000
50.380001	-0.007864	-4.647570	5.371117	-4.190641	-7.629877	1.801832	0.000000	-10.000000	0.600000	-27.650000	419.333344	1023.000000	1023.000000	2046.000000
50.400002	-0.008662	-5.119516	5.367698	-4.327784	-7.770908	1.611478	0.000000	-10.000000	0.566667	-27.400000	410.166656	1023.000000	1023.000000	2046.000000
50.419998	-0.009226	-5.452325	5.270871	-4.421345	-7.750932	1.449081	0.000000	-10.000000	0.550000	-27.250000	400.833344	1023.000000	1023.000000	2046.000000
50.439999	-0.010625	-6.279604	5.106139	-4.620861	-8.027189	1.262307	0.000000	-10.000000	0.525000	-27.100000	391.666656	1023.000000	1023.000000	2046.000000
50.459999	-0.011874	-7.017591	4.830654	-4.736485	-8.043194	0.931434	0.000000	-10.000000	0.525000	-26.983334	382.500000	1023.000000	1023.000000	2046.000000
50.480000	-0.013415	-7.928190	4.723881	-4.954010	-8.367539	0.669479	0.000000	-10.000000	0.508333	-26.750000	373.500000	1023.000000	1023.000000	2046.000000
50.500000	-0.014769	-8.728506	4.375653	-5.259154	-8.352081	0.507077	0.000000	-10.000000	0.500000	-26.550001	364.666656	1023.000000	1023.000000	2046.000000
50.520000	-0.016046	-9.483355	4.389070	-5.365194	-8.761932	0.254701	0.000000	-10.000000	0.491667	-26.150000	355.833344	1023.000000	1023.000000	2046.000000
50.540001	-0.016207	-9.578197	4.192147	-5.322274	-8.655558	0.207487	0.000000	-10.000000	0.491667	-25.966667	347.166656	1023.000000	1023.000000	2046.000000
50.560001	-0.016650	-9.840199	4.157125	-5.340074	-8.829191	0.171942	0.000000	-10.000000	0.491667	-25.666666	338.500000	1023.000000	1023.000000	2046.000000
50.580002	-0.017098	-10.104802	3.928823	-5.217382	-8.747952	-0.068290	0.000000	-10.000000	0.500000	-25.683334	329.833344	1023.000000	1023.000000	2046.000000
50.599998	-0.018203	-10.757875	3.806111	-5.158501	-8.990549	-0.414936	0.000000	-10.000000	0.500000	-25.350000	321.333344	1023.000000	1023.000000	2046.000000
50.619999	-0.019716	-11.651870	3.359844	-4.853693	-9.085207	-1.072814	0.000000	-10.000000	0.491667	-25.216667	312.833344	1023.000000	1023.000000	2046.000000
50.639999	-0.022668	-13.396833	2.846670	-4.870573	-9.576311	-1.796620	0.000000	-10.000000	0.475000	-24.533333	304.500000	1023.000000	1023.000000	2046.000000
50.660000	-0.026012	-15.373287	1.933105	-4.919758	-9.814030	-2.572605	0.000000	-10.000000	0.441667	-24.100000	296.166656	1023.000000	1023.000000	2046.000000
50.680000	-0.029036	-17.160440	1.383437	-5.173265	-10.331555	-3.039058	0.000000	-10.000000	0.416667	-23.500000	288.000000	1023.000000	1023.000000	2046.000000
50.700001	-0.031288	-18.491329	0.695185	-5.190450	-10.507401	-3.488663	0.000000	-10.000000	0.391667	-23.200001	280.333344	1023.000000	1023.000000	2046.000000
50.720001	-0.032955	-19.476526	0.396939	-5.239127	-10.893502	-3.740837	0.000000	-10.000000	0.375000	-22.700001	272.666656	1023.000000	1023.000000	2046.000000
50.740002	-0.034264	-20.250296	-0.107476	-5.165004	-10.950185	-4.027631	0.000000	-10.000000	0.358333	-22.150000	265.166656	1023.000000	1023.000000	2046.000000
50.759998	-0.035273	-20.846123	-0.233810	-5.154918	-11.321003	-4.136393	0.000000	-10.000000	0.350000	-21.633333	257.666656	1023.000000	1023.000000	2046.000000
50.779999	-0.036175	-21.379620	-0.648279	-5.079334	-11.355432	-4.296574	0.000000	-10.000000	0.341667	-21.300001	250.500000	1023.000000	1023.000000	2046.000000
50.799999	-0.036848	-21.777212	-0.674271	-5.133132	-11.711884	-4.257925	0.000000	-10.000000	0.325000	-21.166668	243.333328	1023.000000	1023.000000	2046.000000
50.820000	-0.037350	-22.073723	-1.075457	-5.024606	-11.621802	-4.351858	0.000000	-10.000000	0.308333	-20.800001	236.166672	1023.000000	1023.000000	2046.000000
50.840000	-0.037900	-22.398705	-1.076005	-5.048353	-11.966976	-4.307369	0.000000	-10.000000	0.300000	-20.350000	229.166672	1023.000000	1023.000000	2046.000000
50.860001	-0.038233	-22.595613	-1.449530	-4.964903	-11.826548	-4.354634	0.000000	-10.000000	0.300000	-19.866667	222.500000	1023.000000	1023.000000	2046.000000
50.880001	-0.038760	-22.906919	-1.335239	-5.216834	-12.151571	-4.203274	0.000000	-10.000000	0.283333	-19.549999	216.000000	1023.000000	1023.000000	2046.000000
50.900002	-0.038885	-22.980915	-1.400720	-5.451616	-12.029168	-4.099412	0.000000	-10.000000	0.266667	-19.216667	209.333328	1023.000000	1023.000000	2046.000000
50.919998	-0.039147	-23.135817	-1.200799	-5.925206	-12.137470	-3.872342	0.000000	-10.000000	0.250000	-18.950001	202.833328	1023.000000	1023.000000	2046.000000
50.939999	-0.038823	-22.944561	-1.006984	-6.236213	-11.957348	-3.744015	0.000000	-10.000000	0.250000	-18.816668	196.500000	1023.000000	1023.000000	2046.000000
50.959999	-0.039662	-23.440201	-0.753658	-6.883126	-12.038832	-3.764585	0.000000	-10.000000	0.250000	-18.850000	190.333328	1023.000000	1023.000000	2046.000000
50.980000	-0.040340	-23.841190	-0.494381	-7.509252	-12.036483	-3.801075	0.000000	-10.000000	0.250000	-18.600000	184.000000	1023.000000	1023.000000	2046.000000
51.000000	-0.041697	-24.643103	-0.494822	-8.211253	-11.908219	-4.028807	0.000000	-10.000000	0.233333	-18.200001	177.666672	1023.000000	1023.000000	2046.000000
51.020000	-0.042948	-25.382446	-0.197782	-8.919137	-12.119183	-4.146346	0.000000	-10.000000	0.216667	-17.716667	171.500000	1023.000000	1023.000000	2046.000000
51.040001	-0.044597	-26.356628	-0.337513	-9.505548	-12.020576	-4.492990	0.000000	-10.000000	0.200000	-17.516666	165.666672	1023.000000	1023.000000	2046.000000
51.060001	-0.045900	-27.126860	-0.158147	-10.096791	-12.249485	-4.622436	0.000000	-10.000000	0.200000	-17.283333	160.000000	1023.000000	1023.000000	2046.000000
51.080002	-0.047468	-28.053680	-0.388719	-10.542649	-12.176108	-4.946203	0.000000	-10.000000	0.200000	-17.050001	154.333328	1023.000000	1023.000000	2046.000000
51.099998	-0.048492	-28.658566	-0.173270	-11.026108	-12.456774	-5.002415	0.000000	-10.000000	0.200000	-16.566668	148.666672	1023.000000	1023.000000	2046.000000
51.119999	-0.049571	-29.296726	-0.423941	-11.262100	-12.344805	-5.265881	0.000000	-10.000000	0.200000	-16.266666	143.000000	1023.000000	1023.000000	2046.000000
51.139999	-0.049953	-29.522446	-0.155999	-11.481012	-12.616814	-5.268620	0.000000	-10.000000	0.200000	-15.716666	137.500000	1023.000000	1023.000000	2046.000000
51.160000	-0.050250	-29.697609	-0.317353	-11.538603	-12.455299	-5.386353	0.000000	-10.000000	0.200000	-15.316667	132.166672	1023.000000	1023.000000	2046.000000
51.180000	-0.050025	-29.564735	0.063690	-11.641174	-12.684305	-5.302945	0.000000	-10.000000	0.191667	-14.933333	127.000000	1023.000000	1023.000000	2046.000000
51.200001	-0.049949	-29.520075	-0.020677	-11.634224	-12.517601	-5.347574	0.000000	-10.000000	0.183333	-14.750000	122.000000	1023.000000	1023.000000	2046.000000
51.220001	-0.049327	-29.152077	0.347499	-11.661580	-12.683684	-5.154312	0.000000	-10.000000	0.166667	-14.383333	117.166664	1023.000000	1023.000000	2046.000000
51.240002	-0.049287	-29.128370	0.243778	-11.641411	-12.544744	-5.185994	0.000000	-10.000000	0.158333	-14.083334	112.500000	1023.000000	1023.000000	2046.000000
51.259998	-0.048566	-28.702562	0.530598	-11.605037	-12.592109	-5.036016	0.000000	-10.000000	0.158333	-13.700001	107.833336	1023.000000	1023.000000	2046.000000
51.279999	-0.048472	-28.647146	0.493089	-11.589544	-12.497396	-5.053294	0.000000	-10.000000	0.158333	-13.450001	103.333336	1023.000000	1023.000000	2046.000000
51.299999	-0.047904	-28.311356	0.648187	-11.479633	-12.481289	-4.998621	0.000000	-10.000000	0.133333	-12.866667	98.666664	1023.000000	1023.000000	2046.000000
51.320000	-0.047891	-28.303780	0.655191	-11.477705	-12.468857	-5.012408	0.000000	-10.000000	0.091667	-11.966667	94.333336	1023.000000	1023.000000	2046.000000
[truncated: 1,129,920 more chars]
