# Supplementary material for: Effect of Electrode Belt and Body Positions on Regional Pulmonary Ventilation- and Perfusion-Related Impedance Changes Measured by Electric Impedance Tomography
Source: PLoS One. 2016 Jun 2;11(6):e0155913. doi: 10.1371/journal.pone.0155913 (PMC4890811; doi:10.1371/journal.pone.0155913)
Supplement: S1 Dataset — (ZIP) [file pone.0155913.s001.zip › Dataset/Fp10-left-6i.txt]

Patient Name:	Fp10
Registry:	Fp10
Investigator:	 
Diagnosys:	 
Notes:	v�nster6i           
Sample Rate [Hz]:	50.08
Time Base 	Pixels Mean 	Pixels Sum 	UPPER RIGHT		UPPER LEFT		LOWER RIGHT		LOWER LEFT		QRS	ETCO2	Paw	Flow (L/min)	Volume	Analog1	Analog2	AnalogSum
0.000000	0.044346	26.208614	6.585670	6.518075	2.215040	10.889829	0.000000	-10.000000	-0.516667	28.500000	482.833344	1023.000000	1023.000000	2046.000000
0.020000	0.045434	26.851400	6.728582	6.725267	2.165432	11.232119	0.000000	-10.000000	-0.483333	28.183332	492.166656	1023.000000	1023.000000	2046.000000
0.040000	0.047047	27.804682	6.869044	7.052262	2.220417	11.662958	0.000000	-10.000000	-0.466667	27.666666	501.833344	1023.000000	1023.000000	2046.000000
0.060000	0.049175	29.062540	7.045664	7.415400	2.471831	12.129644	0.000000	-10.000000	-0.425000	26.883333	511.166656	1023.000000	1023.000000	2046.000000
0.080000	0.050380	29.774723	7.323341	7.566149	2.462003	12.423229	0.000000	-10.000000	-0.366667	25.799999	520.333313	1023.000000	1023.000000	2046.000000
0.100000	0.051229	30.276407	7.379721	7.648437	2.509378	12.738872	0.000000	-10.000000	-0.325000	24.683332	529.166687	1023.000000	1023.000000	2046.000000
0.120000	0.051815	30.622467	7.319845	7.780704	2.640401	12.881517	0.000000	-10.000000	-0.308333	23.250000	537.666687	1023.000000	1023.000000	2046.000000
0.140000	0.052122	30.804001	7.321757	7.938409	2.654329	12.889503	0.000000	-10.000000	-0.291667	22.183334	545.666687	1023.000000	1023.000000	2046.000000
0.160000	0.052099	30.790707	7.162930	8.122190	2.556830	12.948756	0.000000	-10.000000	-0.258333	21.166668	553.166687	1023.000000	1023.000000	2046.000000
0.180000	0.052027	30.747696	6.761094	8.380077	2.627234	12.979289	0.000000	-10.000000	-0.216667	20.366667	560.333313	1023.000000	1023.000000	2046.000000
0.200000	0.051596	30.493456	6.388024	8.668335	2.629231	12.807865	0.000000	-10.000000	-0.183333	19.200001	567.333313	1023.000000	1023.000000	2046.000000
0.220000	0.050308	29.731781	5.966075	8.682242	2.460623	12.622840	0.000000	-10.000000	-0.150000	17.716667	574.000000	1023.000000	1023.000000	2046.000000
0.240000	0.049624	29.327490	5.507127	8.713228	2.508308	12.598825	0.000000	-10.000000	-0.100000	16.016666	580.166687	1023.000000	1023.000000	2046.000000
0.260000	0.049631	29.331837	5.251425	8.925767	2.631598	12.523046	0.000000	-10.000000	-0.083333	14.400001	585.833313	1023.000000	1023.000000	2046.000000
0.280000	0.049617	29.323498	5.102528	9.090669	2.557785	12.572516	0.000000	-10.000000	-0.058333	13.033334	590.833313	1023.000000	1023.000000	2046.000000
0.300000	0.049740	29.396091	4.837216	9.360077	2.553827	12.644970	0.000000	-10.000000	-0.050000	11.950001	595.500000	1023.000000	1023.000000	2046.000000
0.320000	0.050272	29.710554	4.711347	9.716022	2.635769	12.647417	0.000000	-10.000000	-0.025000	10.683333	599.500000	1023.000000	1023.000000	2046.000000
0.340000	0.050414	29.794949	4.679206	9.892419	2.479434	12.743890	0.000000	-10.000000	-0.008333	9.350000	603.333313	1023.000000	1023.000000	2046.000000
0.360000	0.050723	29.977438	4.524080	10.138035	2.461811	12.853512	0.000000	-10.000000	0.000000	7.600000	606.500000	1023.000000	1023.000000	2046.000000
0.380000	0.051550	30.465837	4.579803	10.485306	2.494527	12.906200	0.000000	-10.000000	0.000000	5.800000	609.333313	1023.000000	1023.000000	2046.000000
0.400000	0.051807	30.617941	4.563962	10.599406	2.461007	12.993565	0.000000	-10.000000	0.000000	3.933333	611.500000	1023.000000	1023.000000	2046.000000
0.420000	0.051990	30.725822	4.492071	10.630572	2.470571	13.132608	0.000000	-10.000000	0.008333	2.266667	613.000000	1023.000000	1023.000000	2046.000000
0.440000	0.052408	30.973246	4.589256	10.643286	2.626702	13.114003	0.000000	-10.000000	0.016667	0.966667	613.833313	1023.000000	1023.000000	2046.000000
0.460000	0.052534	31.047556	4.886229	10.384755	2.599042	13.177529	0.000000	-10.000000	0.025000	0.200000	614.000000	1023.000000	1023.000000	2046.000000
0.480000	0.052656	31.119661	5.050052	10.141283	2.684283	13.244043	0.000000	-10.000000	0.033333	-0.733333	614.000000	1023.000000	1023.000000	2046.000000
0.500000	0.053258	31.475307	5.284056	10.068518	2.964759	13.157974	0.000000	-10.000000	0.041667	-1.783333	614.000000	1023.000000	1023.000000	2046.000000
0.520000	0.053320	31.512072	5.780106	9.626383	2.951301	13.154282	0.000000	-10.000000	0.050000	-3.333333	614.000000	1023.000000	1023.000000	2046.000000
0.540000	0.052722	31.158510	6.057929	8.980952	3.003324	13.116305	0.000000	-10.000000	0.050000	-4.716667	614.000000	1023.000000	1023.000000	2046.000000
0.560000	0.052389	30.961954	6.242506	8.565624	3.170097	12.983727	0.000000	-10.000000	0.058333	-6.016667	614.000000	1023.000000	1023.000000	2046.000000
0.580000	0.051671	30.537786	6.487706	8.141742	3.168411	12.739927	0.000000	-10.000000	0.058333	-7.050000	614.000000	1023.000000	1023.000000	2046.000000
0.600000	0.050017	29.559841	6.535993	7.493643	3.045640	12.484566	0.000000	-10.000000	0.075000	-7.616667	614.000000	1023.000000	1023.000000	2046.000000
0.620000	0.048718	28.792315	6.488404	7.080607	3.116321	12.106981	0.000000	-10.000000	0.083333	-8.166667	614.000000	1023.000000	1023.000000	2046.000000
0.640000	0.047980	28.356243	6.722024	6.781418	3.102717	11.750085	0.000000	-10.000000	0.091667	-8.783334	614.000000	1023.000000	1023.000000	2046.000000
0.660000	0.046925	27.732510	6.886959	6.364697	2.961001	11.519853	0.000000	-10.000000	0.091667	-9.550000	610.666687	1023.000000	1023.000000	2046.000000
0.680000	0.046046	27.213213	6.928849	6.106174	2.879724	11.298467	0.000000	-10.000000	0.091667	-10.216667	603.166687	1023.000000	1023.000000	2046.000000
0.700000	0.045855	27.100313	7.045199	6.002205	3.002418	11.050490	0.000000	-10.000000	0.100000	-10.716667	594.500000	1023.000000	1023.000000	2046.000000
0.720000	0.045734	27.029085	7.422598	5.761622	2.960571	10.884295	0.000000	-10.000000	0.100000	-11.116667	587.833313	1023.000000	1023.000000	2046.000000
0.740000	0.045206	26.716831	7.599961	5.478367	2.956861	10.681642	0.000000	-10.000000	0.100000	-11.400001	584.166687	1023.000000	1023.000000	2046.000000
0.760000	0.045388	26.824060	7.720148	5.469543	3.167487	10.466883	0.000000	-10.000000	0.100000	-11.600000	580.500000	1023.000000	1023.000000	2046.000000
0.780000	0.045534	26.910742	8.061470	5.383049	3.223930	10.242293	0.000000	-10.000000	0.100000	-11.716667	576.833313	1023.000000	1023.000000	2046.000000
0.800000	0.045052	26.625471	8.203107	5.173373	3.210280	10.038710	0.000000	-10.000000	0.100000	-11.816667	573.000000	1023.000000	1023.000000	2046.000000
0.820000	0.044897	26.534376	8.184052	5.168621	3.348325	9.833379	0.000000	-10.000000	0.108333	-12.000000	569.000000	1023.000000	1023.000000	2046.000000
0.840000	0.044997	26.592976	8.383927	5.133767	3.474852	9.600430	0.000000	-10.000000	0.108333	-12.183333	565.000000	1023.000000	1023.000000	2046.000000
0.860000	0.044360	26.216728	8.481811	4.963356	3.422468	9.349092	0.000000	-10.000000	0.108333	-12.450000	560.833313	1023.000000	1023.000000	2046.000000
0.880000	0.043529	25.725597	8.332719	4.791700	3.458155	9.143023	0.000000	-10.000000	0.116667	-12.783334	556.500000	1023.000000	1023.000000	2046.000000
0.900000	0.043244	25.557438	8.356208	4.753722	3.591682	8.855825	0.000000	-10.000000	0.133333	-13.216667	552.166687	1023.000000	1023.000000	2046.000000
0.920000	0.042762	25.272196	8.497904	4.632357	3.555500	8.586434	0.000000	-10.000000	0.150000	-13.666667	547.666687	1023.000000	1023.000000	2046.000000
0.940000	0.041587	24.577751	8.464041	4.384518	3.401921	8.327271	0.000000	-10.000000	0.158333	-14.150000	543.166687	1023.000000	1023.000000	2046.000000
0.960000	0.041102	24.291254	8.258336	4.347900	3.599238	8.085780	0.000000	-10.000000	0.175000	-14.550000	538.333313	1023.000000	1023.000000	2046.000000
0.980000	0.040714	24.061817	8.457438	4.224866	3.525956	7.853556	0.000000	-10.000000	0.191667	-15.033333	533.500000	1023.000000	1023.000000	2046.000000
1.000000	0.039613	23.411192	8.434278	4.017513	3.396055	7.563346	0.000000	-10.000000	0.208333	-15.466666	528.500000	1023.000000	1023.000000	2046.000000
1.020000	0.038985	23.040010	8.267117	3.916377	3.484194	7.372322	0.000000	-10.000000	0.216667	-15.866667	523.333313	1023.000000	1023.000000	2046.000000
1.040000	0.039081	23.096590	8.435282	3.953664	3.553032	7.154612	0.000000	-10.000000	0.225000	-16.100000	518.000000	1023.000000	1023.000000	2046.000000
1.060000	0.038507	22.757339	8.467853	3.829540	3.465808	6.994140	0.000000	-10.000000	0.225000	-16.216667	512.666687	1023.000000	1023.000000	2046.000000
1.080000	0.037389	22.097025	8.317621	3.616409	3.322645	6.840349	0.000000	-10.000000	0.216667	-16.299999	507.166656	1023.000000	1023.000000	2046.000000
1.100000	0.036831	21.767418	8.092864	3.670028	3.374996	6.629531	0.000000	-10.000000	0.225000	-16.283333	501.833344	1023.000000	1023.000000	2046.000000
1.120000	0.036497	21.569979	8.168503	3.591141	3.283702	6.526632	0.000000	-10.000000	0.216667	-16.283333	496.333344	1023.000000	1023.000000	2046.000000
1.140000	0.035358	20.896347	8.066805	3.372341	3.156986	6.300216	0.000000	-10.000000	0.233333	-16.433334	491.000000	1023.000000	1023.000000	2046.000000
1.160000	0.034624	20.462923	7.910694	3.215375	3.218284	6.118571	0.000000	-10.000000	0.233333	-16.716667	485.333344	1023.000000	1023.000000	2046.000000
1.180000	0.034724	20.521894	8.015702	3.228072	3.331791	5.946329	0.000000	-10.000000	0.250000	-17.133333	479.833344	1023.000000	1023.000000	2046.000000
1.200000	0.033302	19.681522	7.961681	2.958881	3.227547	5.533414	0.000000	-10.000000	0.250000	-17.400000	474.166656	1023.000000	1023.000000	2046.000000
1.220000	0.031537	18.638178	7.531064	2.852472	3.173169	5.081473	0.000000	-10.000000	0.250000	-17.883333	468.500000	1023.000000	1023.000000	2046.000000
1.240000	0.029907	17.674984	7.155283	2.798057	3.119083	4.602561	0.000000	-10.000000	0.250000	-17.950001	462.500000	1023.000000	1023.000000	2046.000000
1.260000	0.027866	16.468523	6.701158	2.733438	2.920146	4.113781	0.000000	-10.000000	0.250000	-18.066668	456.500000	1023.000000	1023.000000	2046.000000
1.280000	0.024942	14.740564	5.936698	2.655431	2.653611	3.494823	0.000000	-10.000000	0.258333	-18.050001	450.500000	1023.000000	1023.000000	2046.000000
1.300000	0.022524	13.311877	5.233283	2.634215	2.598430	2.845949	0.000000	-10.000000	0.258333	-18.266666	444.500000	1023.000000	1023.000000	2046.000000
1.320000	0.020005	11.822700	4.743053	2.442302	2.396241	2.241104	0.000000	-10.000000	0.275000	-18.350000	438.500000	1023.000000	1023.000000	2046.000000
1.340000	0.017640	10.425315	4.076343	2.342962	2.267659	1.738351	0.000000	-10.000000	0.266667	-18.300001	432.166656	1023.000000	1023.000000	2046.000000
1.360000	0.016322	9.646498	3.650111	2.447412	2.311464	1.237510	0.000000	-10.000000	0.266667	-18.183334	425.833344	1023.000000	1023.000000	2046.000000
1.380000	0.014638	8.650798	3.390232	2.382265	2.082887	0.795415	0.000000	-10.000000	0.250000	-18.100000	419.500000	1023.000000	1023.000000	2046.000000
1.400000	0.013137	7.764037	3.013957	2.371148	1.926917	0.452015	0.000000	-10.000000	0.258333	-18.166666	413.500000	1023.000000	1023.000000	2046.000000
1.420000	0.012313	7.276943	2.766552	2.482103	1.932733	0.095555	0.000000	-10.000000	0.266667	-18.366667	407.500000	1023.000000	1023.000000	2046.000000
1.440000	0.011666	6.894730	2.671010	2.546079	1.852078	-0.174436	0.000000	-10.000000	0.275000	-18.750000	401.500000	1023.000000	1023.000000	2046.000000
1.460000	0.010590	6.258763	2.505283	2.533115	1.697751	-0.477386	0.000000	-10.000000	0.300000	-19.133333	395.333344	1023.000000	1023.000000	2046.000000
1.480000	0.010137	5.991116	2.301875	2.643121	1.816999	-0.770880	0.000000	-10.000000	0.308333	-19.500000	389.000000	1023.000000	1023.000000	2046.000000
1.500000	0.009564	5.652590	2.345977	2.560029	1.768712	-1.022129	0.000000	-10.000000	0.333333	-19.833334	382.500000	1023.000000	1023.000000	2046.000000
1.520000	0.008338	4.927866	2.393784	2.200707	1.579235	-1.245860	0.000000	-10.000000	0.333333	-20.150000	375.833344	1023.000000	1023.000000	2046.000000
1.540000	0.007662	4.528217	2.477971	1.752700	1.727965	-1.430420	0.000000	-10.000000	0.350000	-20.466667	369.166656	1023.000000	1023.000000	2046.000000
1.560000	0.006799	4.018493	2.766472	1.158461	1.727799	-1.634240	0.000000	-10.000000	0.358333	-20.816668	362.333344	1023.000000	1023.000000	2046.000000
1.580000	0.005434	3.211606	2.880316	0.494467	1.760716	-1.923893	0.000000	-10.000000	0.375000	-21.200001	355.333344	1023.000000	1023.000000	2046.000000
1.600000	0.004770	2.819330	3.178743	0.031755	1.978036	-2.369204	0.000000	-10.000000	0.391667	-21.500000	348.166656	1023.000000	1023.000000	2046.000000
1.620000	0.003238	1.913442	3.478697	-0.771449	1.917882	-2.711688	0.000000	-10.000000	0.400000	-21.916666	341.000000	1023.000000	1023.000000	2046.000000
1.640000	0.001453	0.858587	3.534758	-1.568156	1.917325	-3.025339	0.000000	-10.000000	0.400000	-22.133333	333.666656	1023.000000	1023.000000	2046.000000
1.660000	-0.000044	-0.025798	3.665796	-2.184096	1.936421	-3.443919	0.000000	-10.000000	0.400000	-22.466667	326.333344	1023.000000	1023.000000	2046.000000
1.680000	-0.002404	-1.420543	3.668279	-2.891215	1.771486	-3.969093	0.000000	-10.000000	0.400000	-22.466667	318.666656	1023.000000	1023.000000	2046.000000
1.700000	-0.004574	-2.703318	3.519068	-3.521526	1.762319	-4.463179	0.000000	-10.000000	0.400000	-22.550001	311.333344	1023.000000	1023.000000	2046.000000
1.720000	-0.006190	-3.658335	3.578979	-3.940853	1.695259	-4.991719	0.000000	-10.000000	0.400000	-22.616667	303.666656	1023.000000	1023.000000	2046.000000
1.740000	-0.008042	-4.752661	3.465505	-4.336968	1.594405	-5.475603	0.000000	-10.000000	0.408333	-22.900002	296.333344	1023.000000	1023.000000	2046.000000
1.760000	-0.009495	-5.611248	3.371591	-4.640176	1.487706	-5.830369	0.000000	-10.000000	0.408333	-23.083334	288.666656	1023.000000	1023.000000	2046.000000
1.780000	-0.010424	-6.160330	3.322459	-4.805040	1.541667	-6.219417	0.000000	-10.000000	0.416667	-23.150002	281.000000	1023.000000	1023.000000	2046.000000
1.800000	-0.011546	-6.823941	3.409126	-5.018569	1.409066	-6.623564	0.000000	-10.000000	0.408333	-23.300001	273.166656	1023.000000	1023.000000	2046.000000
1.820000	-0.012486	-7.379442	3.435098	-5.250814	1.335582	-6.899308	0.000000	-10.000000	0.408333	-23.450001	265.500000	1023.000000	1023.000000	2046.000000
1.840000	-0.013065	-7.721310	3.436934	-5.355797	1.436091	-7.238538	0.000000	-10.000000	0.400000	-23.433334	257.833344	1023.000000	1023.000000	2046.000000
1.860000	-0.013924	-8.229104	3.527072	-5.519018	1.302907	-7.540065	0.000000	-10.000000	0.400000	-23.216667	250.000000	1023.000000	1023.000000	2046.000000
1.880000	-0.014615	-8.637623	3.495590	-5.662510	1.288831	-7.759533	0.000000	-10.000000	0.400000	-23.083334	242.000000	1023.000000	1023.000000	2046.000000
1.900000	-0.015061	-8.900834	3.377966	-5.668822	1.443342	-8.053320	0.000000	-10.000000	0.400000	-23.066668	234.333328	1023.000000	1023.000000	2046.000000
1.920000	-0.015709	-9.283921	3.355857	-5.668284	1.384965	-8.356459	0.000000	-10.000000	0.400000	-22.916666	226.666672	1023.000000	1023.000000	2046.000000
1.940000	-0.016587	-9.803037	3.251451	-5.786581	1.286674	-8.554581	0.000000	-10.000000	0.400000	-22.683334	219.166672	1023.000000	1023.000000	2046.000000
1.960000	-0.017168	-10.146186	3.105435	-5.839294	1.311582	-8.723909	0.000000	-10.000000	0.391667	-22.450001	211.500000	1023.000000	1023.000000	2046.000000
1.980000	-0.017853	-10.551308	2.992344	-5.808221	1.242525	-8.977957	0.000000	-10.000000	0.383333	-22.116667	204.000000	1023.000000	1023.000000	2046.000000
2.000000	-0.018634	-11.012724	2.864994	-5.896380	1.099440	-9.080777	0.000000	-10.000000	0.366667	-21.683332	196.500000	1023.000000	1023.000000	2046.000000
2.020000	-0.019229	-11.364462	2.698244	-5.976356	1.090287	-9.176638	0.000000	-10.000000	0.358333	-21.283333	189.166672	1023.000000	1023.000000	2046.000000
2.040000	-0.019898	-11.759832	2.550203	-5.925038	1.025188	-9.410186	0.000000	-10.000000	0.350000	-20.933334	182.000000	1023.000000	1023.000000	2046.000000
2.060000	-0.020651	-12.205016	2.431382	-6.023054	0.864519	-9.477864	0.000000	-10.000000	0.350000	-20.700001	175.166672	1023.000000	1023.000000	2046.000000
2.080000	-0.021182	-12.518579	2.278655	-6.050508	0.814272	-9.560998	0.000000	-10.000000	0.350000	-20.400000	168.333328	1023.000000	1023.000000	2046.000000
2.100000	-0.021627	-12.781786	2.187554	-6.024415	0.735093	-9.680017	0.000000	-10.000000	0.333333	-19.983334	161.500000	1023.000000	1023.000000	2046.000000
2.120000	-0.022266	-13.159266	2.054219	-6.037947	0.611814	-9.787353	0.000000	-10.000000	0.300000	-19.583334	154.833328	1023.000000	1023.000000	2046.000000
2.140000	-0.022742	-13.440635	1.968270	-6.092904	0.477441	-9.793442	0.000000	-10.000000	0.266667	-19.116667	148.166672	1023.000000	1023.000000	2046.000000
2.160000	-0.023194	-13.707915	1.787677	-6.088820	0.485867	-9.892639	0.000000	-10.000000	0.250000	-18.850000	141.833328	1023.000000	1023.000000	2046.000000
2.180000	-0.023710	-14.012887	1.633955	-6.057967	0.393277	-9.982152	0.000000	-10.000000	0.250000	-18.533335	135.500000	1023.000000	1023.000000	2046.000000
2.200000	-0.024262	-14.338621	1.585012	-6.107656	0.227867	-10.043845	0.000000	-10.000000	0.250000	-18.083334	129.500000	1023.000000	1023.000000	2046.000000
2.220000	-0.024687	-14.589724	1.509023	-6.130192	0.110806	-10.079360	0.000000	-10.000000	0.241667	-17.616667	123.500000	1023.000000	1023.000000	2046.000000
2.240000	-0.025214	-14.901704	1.343507	-6.154782	0.082219	-10.172647	0.000000	-10.000000	0.241667	-17.150000	117.500000	1023.000000	1023.000000	2046.000000
2.260000	-0.025616	-15.138928	1.206300	-6.102386	0.001790	-10.244633	0.000000	-10.000000	0.241667	-16.933332	111.666664	1023.000000	1023.000000	2046.000000
2.280000	-0.026305	-15.546450	1.171705	-6.206197	-0.263000	-10.248958	0.000000	-10.000000	0.233333	-16.583334	106.000000	1023.000000	1023.000000	2046.000000
2.300000	-0.027222	-16.088087	0.805431	-6.267482	-0.337844	-10.288191	0.000000	-10.000000	0.225000	-16.333334	100.500000	1023.000000	1023.000000	2046.000000
2.320000	-0.028348	-16.753851	0.515012	-6.286485	-0.523817	-10.458561	0.000000	-10.000000	0.216667	-15.966667	95.000000	1023.000000	1023.000000	2046.000000
2.340000	-0.029761	-17.588903	0.214522	-6.417228	-0.833949	-10.552249	0.000000	-10.000000	0.216667	-15.766666	89.666664	1023.000000	1023.000000	2046.000000
2.360000	-0.031155	-18.412794	-0.107349	-6.563669	-1.083081	-10.658694	0.000000	-10.000000	0.216667	-15.633333	84.500000	1023.000000	1023.000000	2046.000000
2.380000	-0.032163	-19.008251	-0.453307	-6.527020	-1.171245	-10.856679	0.000000	-10.000000	0.216667	-15.683333	79.333336	1023.000000	1023.000000	2046.000000
2.400000	-0.033020	-19.514914	-0.709249	-6.578871	-1.298811	-10.927983	0.000000	-10.000000	0.225000	-15.566667	74.000000	1023.000000	1023.000000	2046.000000
2.420000	-0.033862	-20.012648	-0.690459	-6.737837	-1.593400	-10.990952	0.000000	-10.000000	0.208333	-15.316667	68.666664	1023.000000	1023.000000	2046.000000
2.440000	-0.033909	-20.040417	-0.907741	-6.674363	-1.554560	-10.903752	0.000000	-10.000000	0.200000	-14.816667	63.500000	1023.000000	1023.000000	2046.000000
2.460000	-0.033856	-20.008749	-1.145902	-6.464383	-1.430725	-10.967739	0.000000	-10.000000	0.183333	-14.366667	58.666668	1023.000000	1023.000000	2046.000000
2.480000	-0.034141	-20.177095	-1.213286	-6.386987	-1.538113	-11.038710	0.000000	-10.000000	0.175000	-13.800000	53.833332	1023.000000	1023.000000	2046.000000
2.500000	-0.035027	-20.700893	-1.513402	-6.409202	-1.577496	-11.200795	0.000000	-10.000000	0.150000	-13.216667	49.333332	1023.000000	1023.000000	2046.000000
2.520000	-0.036629	-21.647507	-2.111112	-6.337835	-1.629874	-11.568686	0.000000	-10.000000	0.125000	-12.483334	45.000000	1023.000000	1023.000000	2046.000000
2.540000	-0.038613	-22.820391	-2.829910	-6.168034	-1.783465	-12.038980	0.000000	-10.000000	0.091667	-11.383333	41.000000	1023.000000	1023.000000	2046.000000
2.560000	-0.040815	-24.121956	-3.390981	-6.191965	-2.152243	-12.386766	0.000000	-10.000000	0.066667	-9.766666	37.166668	1023.000000	1023.000000	2046.000000
2.580000	-0.042798	-25.293848	-4.181216	-6.192784	-2.234437	-12.685412	0.000000	-10.000000	0.041667	-7.550000	33.666668	1023.000000	1023.000000	2046.000000
2.600000	-0.044231	-26.140324	-4.926269	-6.031759	-2.251596	-12.930701	0.000000	-10.000000	0.025000	-4.600000	31.000000	1023.000000	1023.000000	2046.000000
2.620000	-0.045011	-26.601715	-5.326622	-5.823168	-2.385171	-13.066753	0.000000	-10.000000	0.008333	-1.633333	29.500000	1023.000000	1023.000000	2046.000000
2.640000	-0.045322	-26.785559	-5.573984	-5.630052	-2.517829	-13.063694	0.000000	-10.000000	-0.008333	1.183333	29.000000	1023.000000	1023.000000	2046.000000
2.660000	-0.045549	-26.919199	-5.937593	-5.478097	-2.519367	-12.984141	0.000000	-10.000000	-0.025000	3.666667	29.000000	1023.000000	1023.000000	2046.000000
2.680000	-0.045128	-26.670767	-6.166326	-5.122622	-2.523677	-12.858141	0.000000	-10.000000	-0.041667	6.216667	29.000000	1023.000000	1023.000000	2046.000000
2.700000	-0.044241	-26.146172	-6.211421	-4.738584	-2.548381	-12.647786	0.000000	-10.000000	-0.050000	8.533334	29.000000	1023.000000	1023.000000	2046.000000
2.720000	-0.043301	-25.591028	-6.142054	-4.506675	-2.617633	-12.324668	0.000000	-10.000000	-0.058333	10.466667	29.000000	1023.000000	1023.000000	2046.000000
2.740000	-0.042394	-25.054712	-6.270615	-4.209584	-2.497806	-12.076709	0.000000	-10.000000	-0.116667	13.083334	26.666666	1023.000000	1023.000000	2046.000000
2.760000	-0.041245	-24.375717	-6.343211	-3.899190	-2.350667	-11.782649	0.000000	-10.000000	-0.175000	15.666667	27.500000	1023.000000	1023.000000	2046.000000
2.780000	-0.039885	-23.571995	-6.037923	-3.763368	-2.354264	-11.416439	0.000000	-10.000000	-0.225000	17.700001	28.333334	1023.000000	1023.000000	2046.000000
2.800000	-0.038535	-22.774397	-5.669818	-3.871065	-2.276709	-10.956805	0.000000	-10.000000	-0.225000	18.200001	31.500000	1023.000000	1023.000000	2046.000000
2.820000	-0.037333	-22.063606	-5.477428	-4.066485	-2.003826	-10.515867	0.000000	-10.000000	-0.225000	18.200001	31.500000	1023.000000	1023.000000	2046.000000
2.840000	-0.035923	-21.230310	-5.085471	-4.179677	-1.816246	-10.148917	0.000000	-10.000000	-0.250000	18.683334	33.500000	1023.000000	1023.000000	2046.000000
2.860000	-0.034319	-20.282391	-4.360298	-4.461215	-1.734559	-9.726320	0.000000	-10.000000	-0.283333	19.750000	37.833332	1023.000000	1023.000000	2046.000000
2.880000	-0.033289	-19.673586	-3.974353	-4.952983	-1.443936	-9.302315	0.000000	-10.000000	-0.316667	20.850000	44.333332	1023.000000	1023.000000	2046.000000
2.900000	-0.032257	-19.063728	-3.586531	-5.201633	-1.182315	-9.093248	0.000000	-10.000000	-0.325000	21.850000	51.333332	1023.000000	1023.000000	2046.000000
2.920000	-0.031047	-18.348820	-3.111417	-5.365493	-1.054066	-8.817845	0.000000	-10.000000	-0.350000	22.433332	58.500000	1023.000000	1023.000000	2046.000000
2.940000	-0.030185	-17.839300	-2.735672	-5.584787	-1.047839	-8.471003	0.000000	-10.000000	-0.366667	23.366667	65.833336	1023.000000	1023.000000	2046.000000
2.960000	-0.029421	-17.387604	-2.615550	-5.622497	-0.890228	-8.259329	0.000000	-10.000000	-0.408333	24.216667	73.333336	1023.000000	1023.000000	2046.000000
2.980000	-0.028208	-16.671103	-2.448791	-5.490657	-0.775168	-7.956486	0.000000	-10.000000	-0.425000	25.100000	81.166664	1023.000000	1023.000000	2046.000000
3.000000	-0.026711	-15.786381	-2.064104	-5.304097	-0.857626	-7.560555	0.000000	-10.000000	-0.466667	25.833334	89.500000	1023.000000	1023.000000	2046.000000
3.020000	-0.024979	-14.762322	-1.733946	-5.142676	-0.868059	-7.017642	0.000000	-10.000000	-0.466667	26.483334	98.166664	1023.000000	1023.000000	2046.000000
3.040000	-0.023207	-13.715539	-1.590132	-4.852405	-0.713165	-6.559837	0.000000	-10.000000	-0.483333	26.866667	106.833336	1023.000000	1023.000000	2046.000000
3.060000	-0.020920	-12.363586	-1.164921	-4.532034	-0.630483	-6.036148	0.000000	-10.000000	-0.483333	27.350000	115.833336	1023.000000	1023.000000	2046.000000
3.080000	-0.018337	-10.837175	-0.624692	-4.281770	-0.519731	-5.410983	0.000000	-10.000000	-0.500000	27.750000	124.833336	1023.000000	1023.000000	2046.000000
3.100000	-0.016084	-9.505864	-0.190708	-4.043899	-0.401759	-4.869498	0.000000	-10.000000	-0.500000	28.400000	134.166672	1023.000000	1023.000000	2046.000000
3.120000	-0.013710	-8.102851	0.079925	-3.625811	-0.141864	-4.415102	0.000000	-10.000000	-0.516667	28.799999	143.333328	1023.000000	1023.000000	2046.000000
3.140000	-0.010917	-6.452160	0.679132	-3.288617	-0.079091	-3.763584	0.000000	-10.000000	-0.541667	29.133333	152.833328	1023.000000	1023.000000	2046.000000
3.160000	-0.008732	-5.160619	0.951160	-3.036443	0.101278	-3.176615	0.000000	-10.000000	-0.566667	29.350000	162.500000	1023.000000	1023.000000	2046.000000
3.180000	-0.006403	-3.784024	1.093196	-2.566327	0.391255	-2.702149	0.000000	-10.000000	-0.583333	29.650002	172.500000	1023.000000	1023.000000	2046.000000
3.200000	-0.003745	-2.213333	1.550037	-2.143945	0.477458	-2.096884	0.000000	-10.000000	-0.583333	29.966667	182.500000	1023.000000	1023.000000	2046.000000
3.220000	-0.001463	-0.864789	1.897202	-1.906026	0.553541	-1.409507	0.000000	-10.000000	-0.583333	30.266668	192.500000	1023.000000	1023.000000	2046.000000
3.240000	0.000970	0.573469	2.033879	-1.434098	0.810192	-0.836504	0.000000	-10.000000	-0.583333	30.600000	202.500000	1023.000000	1023.000000	2046.000000
3.260000	0.003582	2.117143	2.462626	-0.972416	0.879449	-0.252516	0.000000	-10.000000	-0.608333	30.933334	212.500000	1023.000000	1023.000000	2046.000000
3.280000	0.005847	3.455621	2.816211	-0.714536	0.872672	0.481274	0.000000	-10.000000	-0.625000	31.433334	222.666672	1023.000000	1023.000000	2046.000000
3.300000	0.008019	4.739488	2.916851	-0.285273	1.068049	1.039861	0.000000	-10.000000	-0.633333	31.483334	233.000000	1023.000000	1023.000000	2046.000000
3.320000	0.010413	6.153833	3.294020	0.146866	1.067932	1.645015	0.000000	-10.000000	-0.633333	31.550001	243.500000	1023.000000	1023.000000	2046.000000
3.340000	0.012583	7.436814	3.584127	0.452039	1.099785	2.300863	0.000000	-10.000000	-0.633333	31.466667	254.000000	1023.000000	1023.000000	2046.000000
3.360000	0.014526	8.584897	3.695402	0.848275	1.236348	2.804872	0.000000	-10.000000	-0.633333	31.450001	264.500000	1023.000000	1023.000000	2046.000000
3.380000	0.016576	9.796679	3.904794	1.301063	1.295318	3.295503	0.000000	-10.000000	-0.616667	31.316668	275.000000	1023.000000	1023.000000	2046.000000
3.400000	0.018762	11.088325	4.239576	1.617628	1.299160	3.931961	0.000000	-10.000000	-0.600000	30.983334	285.500000	1023.000000	1023.000000	2046.000000
3.420000	0.020490	12.109392	4.306312	1.943541	1.408192	4.451347	0.000000	-10.000000	-0.575000	30.800001	296.000000	1023.000000	1023.000000	2046.000000
3.440000	0.022375	13.223871	4.507493	2.391222	1.416275	4.908881	0.000000	-10.000000	-0.566667	30.400000	306.333344	1023.000000	1023.000000	2046.000000
3.460000	0.024429	14.437684	4.733793	2.698237	1.488953	5.516700	0.000000	-10.000000	-0.550000	30.316668	316.500000	1023.000000	1023.000000	2046.000000
3.480000	0.026015	15.374907	4.880386	2.969920	1.524116	6.000485	0.000000	-10.000000	-0.541667	29.900000	326.500000	1023.000000	1023.000000	2046.000000
3.500000	0.027649	16.340427	4.994025	3.333091	1.592915	6.420395	0.000000	-10.000000	-0.525000	29.883333	336.500000	1023.000000	1023.000000	2046.000000
3.520000	0.029433	17.394941	5.213138	3.685259	1.619269	6.877275	0.000000	-10.000000	-0.533333	29.433334	346.500000	1023.000000	1023.000000	2046.000000
3.540000	0.030930	18.279503	5.425362	3.906478	1.585728	7.361936	0.000000	-10.000000	-0.516667	28.983334	356.500000	1023.000000	1023.000000	2046.000000
3.560000	0.032121	18.983686	5.398364	4.210696	1.672509	7.702117	0.000000	-10.000000	-0.508333	28.283333	366.333344	1023.000000	1023.000000	2046.000000
3.580000	0.033082	19.551394	5.568916	4.443047	1.540064	7.999366	0.000000	-10.000000	-0.483333	28.150000	376.000000	1023.000000	1023.000000	2046.000000
3.600000	0.033569	19.839010	5.526412	4.521370	1.460803	8.330426	0.000000	-10.000000	-0.475000	27.866667	385.333344	1023.000000	1023.000000	2046.000000
3.620000	0.033817	19.985853	5.332954	4.720625	1.414120	8.518152	0.000000	-10.000000	-0.458333	27.483334	394.666656	1023.000000	1023.000000	2046.000000
3.640000	0.034738	20.529955	5.290119	5.052516	1.407709	8.779612	0.000000	-10.000000	-0.450000	26.866667	403.833344	1023.000000	1023.000000	2046.000000
3.660000	0.036575	21.615768	5.497384	5.399955	1.386445	9.331985	0.000000	-10.000000	-0.433333	26.666668	413.000000	1023.000000	1023.000000	2046.000000
3.680000	0.038442	22.719486	5.615059	5.722731	1.524383	9.857313	0.000000	-10.000000	-0.433333	26.633333	422.000000	1023.000000	1023.000000	2046.000000
3.700000	0.040647	24.022213	5.957413	6.099564	1.579939	10.385298	0.000000	-10.000000	-0.416667	26.100000	430.833344	1023.000000	1023.000000	2046.000000
3.720000	0.043163	25.509285	6.311580	6.384184	1.665656	11.147864	0.000000	-10.000000	-0.433333	25.650000	439.500000	1023.000000	1023.000000	2046.000000
3.740000	0.044845	26.503551	6.378212	6.647440	1.878311	11.599588	0.000000	-10.000000	-0.416667	25.250000	448.166656	1023.000000	1023.000000	2046.000000
3.760000	0.046017	27.195896	6.427229	6.984776	1.903734	11.880157	0.000000	-10.000000	-0.425000	25.266668	456.666656	1023.000000	1023.000000	2046.000000
3.780000	0.046737	27.621681	6.261431	7.233186	1.953437	12.173628	0.000000	-10.000000	-0.408333	25.200001	465.166656	1023.000000	1023.000000	2046.000000
3.800000	0.046384	27.413076	5.797767	7.466969	1.915221	12.233119	0.000000	-10.000000	-0.400000	24.950001	473.500000	1023.000000	1023.000000	2046.000000
3.820000	0.045311	26.778683	5.258132	7.667473	1.836621	12.016456	0.000000	-10.000000	-0.375000	24.433334	481.833344	1023.000000	1023.000000	2046.000000
3.840000	0.044524	26.313868	4.809320	7.753654	1.722693	12.028199	0.000000	-10.000000	-0.341667	23.833334	490.000000	1023.000000	1023.000000	2046.000000
3.860000	0.044287	26.173508	4.451592	7.886602	1.706951	12.128362	0.000000	-10.000000	-0.316667	23.016666	498.000000	1023.000000	1023.000000	2046.000000
3.880000	0.044581	26.347153	4.191895	8.145045	1.752214	12.257998	0.000000	-10.000000	-0.291667	22.066668	506.000000	1023.000000	1023.000000	2046.000000
3.900000	0.045627	26.965441	4.049191	8.563437	1.872716	12.480096	0.000000	-10.000000	-0.291667	21.333334	513.666687	1023.000000	1023.000000	2046.000000
3.920000	0.046667	27.580132	4.017842	8.951714	1.794011	12.816565	0.000000	-10.000000	-0.275000	20.650000	521.000000	1023.000000	1023.000000	2046.000000
3.940000	0.047567	28.111996	3.901908	9.325089	1.832074	13.052925	0.000000	-10.000000	-0.250000	19.950001	527.833313	1023.000000	1023.000000	2046.000000
3.960000	0.048619	28.733671	3.905904	9.739269	1.793950	13.294549	0.000000	-10.000000	-0.208333	19.016668	534.666687	1023.000000	1023.000000	2046.000000
3.980000	0.049839	29.455032	3.967818	10.107410	1.726138	13.653666	0.000000	-10.000000	-0.175000	18.050001	541.166687	1023.000000	1023.000000	2046.000000
4.000000	0.051159	30.235224	3.900000	10.519567	1.835453	13.980206	0.000000	-10.000000	-0.150000	17.266666	547.500000	1023.000000	1023.000000	2046.000000
4.020000	0.052340	30.932713	4.025291	10.917599	1.795825	14.193997	0.000000	-10.000000	-0.125000	16.416668	553.333313	1023.000000	1023.000000	2046.000000
4.040000	0.053580	31.665545	4.119170	11.148012	1.810041	14.588322	0.000000	-10.000000	-0.108333	15.750001	559.000000	1023.000000	1023.000000	2046.000000
4.060000	0.054689	32.321163	4.292800	11.241297	1.896666	14.890400	0.000000	-10.000000	-0.116667	15.200001	564.333313	1023.000000	1023.000000	2046.000000
4.080000	0.055944	33.063110	4.621445	11.240234	2.023174	15.178258	0.000000	-10.000000	-0.100000	14.666667	569.500000	1023.000000	1023.000000	2046.000000
4.100000	0.057226	33.820564	4.973480	11.205247	2.122936	15.518902	0.000000	-10.000000	-0.100000	14.000000	574.333313	1023.000000	1023.000000	2046.000000
4.120000	0.058515	34.582451	5.404952	11.132559	2.305278	15.739661	0.000000	-10.000000	-0.075000	13.000000	579.166687	1023.000000	1023.000000	2046.000000
4.140000	0.059387	35.097809	5.895560	10.889640	2.477821	15.834788	0.000000	-10.000000	-0.066667	11.966667	583.666687	1023.000000	1023.000000	2046.000000
4.160000	0.059971	35.443115	6.416430	10.392254	2.521213	16.113218	0.000000	-10.000000	-0.033333	10.483334	588.000000	1023.000000	1023.000000	2046.000000
4.180000	0.060290	35.631279	6.738052	10.086634	2.673423	16.133171	0.000000	-10.000000	-0.008333	9.200000	591.666687	1023.000000	1023.000000	2046.000000
4.200000	0.060072	35.502377	6.886858	9.770318	2.733233	16.111967	0.000000	-10.000000	0.000000	7.716667	595.000000	1023.000000	1023.000000	2046.000000
4.220000	0.059690	35.276966	7.015250	9.440781	2.708002	16.112934	0.000000	-10.000000	0.000000	6.850000	597.833313	1023.000000	1023.000000	2046.000000
4.240000	0.059404	35.107861	7.151280	9.225714	2.714639	16.016228	0.000000	-10.000000	0.000000	5.650000	600.333313	1023.000000	1023.000000	2046.000000
4.260000	0.058943	34.835495	7.249644	9.058508	2.682743	15.844599	0.000000	-10.000000	0.008333	4.233333	602.500000	1023.000000	1023.000000	2046.000000
4.280000	0.058900	34.810139	7.428921	8.982347	2.531137	15.867734	0.000000	-10.000000	0.016667	2.200000	604.000000	1023.000000	1023.000000	2046.000000
4.300000	0.059109	34.933205	7.563016	8.950600	2.495445	15.924144	0.000000	-10.000000	0.025000	0.466667	604.833313	1023.000000	1023.000000	2046.000000
4.320000	0.059302	35.047485	7.781919	8.910242	2.438722	15.916602	0.000000	-10.000000	0.033333	-1.000000	605.000000	1023.000000	1023.000000	2046.000000
4.340000	0.059638	35.245895	7.976007	8.847760	2.437917	15.984211	0.000000	-10.000000	0.033333	-1.866667	605.000000	1023.000000	1023.000000	2046.000000
4.360000	0.060439	35.719372	8.206281	8.901821	2.522096	16.089174	0.000000	-10.000000	0.041667	-2.583333	605.000000	1023.000000	1023.000000	2046.000000
4.380000	0.061106	36.113491	8.533692	8.925247	2.626511	16.028044	0.000000	-10.000000	0.033333	-2.900000	605.000000	1023.000000	1023.000000	2046.000000
4.400000	0.061435	36.308205	8.707808	8.878336	2.652723	16.069336	0.000000	-10.000000	0.033333	-3.000000	605.000000	1023.000000	1023.000000	2046.000000
4.420000	0.062070	36.683231	8.857328	8.987267	2.763783	16.074850	0.000000	-10.000000	0.016667	-2.866667	605.000000	1023.000000	1023.000000	2046.000000
4.440000	0.062655	37.028976	9.054738	9.047640	2.864081	16.062517	0.000000	-10.000000	0.016667	-2.716667	605.000000	1023.000000	1023.000000	2046.000000
4.460000	0.062863	37.151794	9.124722	9.055561	2.955555	16.015957	0.000000	-10.000000	0.016667	-2.716667	605.000000	1023.000000	1023.000000	2046.000000
4.480000	0.063109	37.297386	9.173898	9.081549	2.954376	16.087564	0.000000	-10.000000	0.025000	-2.883333	605.000000	1023.000000	1023.000000	2046.000000
4.500000	0.063487	37.521038	9.233686	9.147047	3.014455	16.125851	0.000000	-10.000000	0.016667	-3.000000	605.000000	1023.000000	1023.000000	2046.000000
4.520000	0.063609	37.593113	9.359762	9.113429	3.015296	16.104626	0.000000	-10.000000	0.025000	-3.050000	605.000000	1023.000000	1023.000000	2046.000000
4.540000	0.063474	37.513168	9.381575	9.008724	3.044015	16.078854	0.000000	-10.000000	0.025000	-3.166667	605.000000	1023.000000	1023.000000	2046.000000
4.560000	0.063492	37.523956	9.365299	9.080583	3.005508	16.072565	0.000000	-10.000000	0.041667	-3.550000	605.000000	1023.000000	1023.000000	2046.000000
4.580000	0.063654	37.619228	9.504063	9.029404	2.999664	16.086098	0.000000	-10.000000	0.041667	-4.216667	605.000000	1023.000000	1023.000000	2046.000000
4.600000	0.063427	37.485592	9.513675	8.948843	3.022034	16.001041	0.000000	-10.000000	0.050000	-5.016667	605.000000	1023.000000	1023.000000	2046.000000
4.620000	0.063233	37.370659	9.486398	8.889419	2.991828	16.003014	0.000000	-10.000000	0.050000	-5.733334	605.000000	1023.000000	1023.000000	2046.000000
4.640000	0.063320	37.422386	9.515637	8.911437	2.999356	15.995955	0.000000	-10.000000	0.050000	-6.300000	605.000000	1023.000000	1023.000000	2046.000000
4.660000	0.063148	37.320686	9.547869	8.858587	3.034346	15.879884	0.000000	-10.000000	0.050000	-6.700000	597.833313	1023.000000	1023.000000	2046.000000
4.680000	0.062746	37.082935	9.517298	8.800416	3.014504	15.750715	0.000000	-10.000000	0.058333	-7.100000	590.000000	1023.000000	1023.000000	2046.000000
4.700000	0.062770	37.096935	9.624352	8.784341	2.998278	15.689962	0.000000	-10.000000	0.075000	-7.516667	581.333313	1023.000000	1023.000000	2046.000000
4.720000	0.062579	36.984077	9.700980	8.716560	2.996257	15.570281	0.000000	-10.000000	0.091667	-7.933333	579.000000	1023.000000	1023.000000	2046.000000
4.740000	0.061982	36.631542	9.645756	8.557210	2.938351	15.490224	0.000000	-10.000000	0.091667	-8.366667	576.333313	1023.000000	1023.000000	2046.000000
4.760000	0.061306	36.232071	9.500971	8.486616	2.844931	15.399552	0.000000	-10.000000	0.091667	-8.800000	573.500000	1023.000000	1023.000000	2046.000000
4.780000	0.060578	35.801895	9.372924	8.369155	2.883202	15.176616	0.000000	-10.000000	0.083333	-9.416667	570.500000	1023.000000	1023.000000	2046.000000
4.800000	0.059739	35.305935	9.231415	8.219840	2.839234	15.015446	0.000000	-10.000000	0.091667	-10.116667	567.333313	1023.000000	1023.000000	2046.000000
4.820000	0.059090	34.921913	9.084634	8.178699	2.811127	14.847452	0.000000	-10.000000	0.091667	-10.850000	564.000000	1023.000000	1023.000000	2046.000000
4.840000	0.058739	34.714790	9.184380	8.003595	2.776041	14.750774	0.000000	-10.000000	0.108333	-11.516667	560.500000	1023.000000	1023.000000	2046.000000
4.860000	0.058215	34.404778	9.150807	7.860260	2.801690	14.592020	0.000000	-10.000000	0.116667	-12.200000	556.666687	1023.000000	1023.000000	2046.000000
4.880000	0.057159	33.781013	8.946367	7.681602	2.783707	14.369337	0.000000	-10.000000	0.133333	-12.883333	552.500000	1023.000000	1023.000000	2046.000000
4.900000	0.055839	33.001102	8.763102	7.519534	2.668998	14.049471	0.000000	-10.000000	0.141667	-13.516666	548.166687	1023.000000	1023.000000	2046.000000
4.920000	0.053777	31.781990	8.212623	7.318717	2.668197	13.582454	0.000000	-10.000000	0.150000	-13.916667	543.666687	1023.000000	1023.000000	2046.000000
4.940000	0.051275	30.303614	7.499743	7.223560	2.490954	13.089356	0.000000	-10.000000	0.175000	-14.383333	539.000000	1023.000000	1023.000000	2046.000000
4.960000	0.048508	28.668188	6.858014	7.100908	2.269715	12.439550	0.000000	-10.000000	0.191667	-14.883333	534.166687	1023.000000	1023.000000	2046.000000
4.980000	0.045312	26.779551	6.176263	6.790249	2.073896	11.739143	0.000000	-10.000000	0.208333	-15.500000	529.166687	1023.000000	1023.000000	2046.000000
5.000000	0.042482	25.106871	5.482733	6.572284	1.952424	11.099431	0.000000	-10.000000	0.216667	-16.049999	524.000000	1023.000000	1023.000000	2046.000000
5.020000	0.040638	24.017204	4.988465	6.556042	1.875096	10.597601	0.000000	-10.000000	0.233333	-16.466667	518.666687	1023.000000	1023.000000	2046.000000
5.040000	0.038994	23.045746	4.644701	6.504169	1.753894	10.142982	0.000000	-10.000000	0.250000	-16.783335	513.166687	1023.000000	1023.000000	2046.000000
5.060000	0.037366	22.083553	4.199896	6.494095	1.659639	9.729924	0.000000	-10.000000	0.250000	-17.100000	507.500000	1023.000000	1023.000000	2046.000000
5.080000	0.036116	21.344261	3.911220	6.547795	1.510536	9.374711	0.000000	-10.000000	0.250000	-17.650002	501.833344	1023.000000	1023.000000	2046.000000
5.100000	0.035016	20.694162	3.742322	6.587236	1.341320	9.023285	0.000000	-10.000000	0.275000	-18.483334	495.833344	1023.000000	1023.000000	2046.000000
5.120000	0.033822	19.988810	3.535329	6.530303	1.309899	8.613279	0.000000	-10.000000	0.308333	-19.450001	489.833344	1023.000000	1023.000000	2046.000000
5.140000	0.032841	19.409159	3.317787	6.581773	1.203855	8.305742	0.000000	-10.000000	0.358333	-20.466667	483.166656	1023.000000	1023.000000	2046.000000
5.160000	0.031975	18.897089	3.266362	6.592813	1.031300	8.006615	0.000000	-10.000000	0.383333	-21.383333	476.500000	1023.000000	1023.000000	2046.000000
5.180000	0.031115	18.388807	3.187015	6.486762	1.028798	7.686233	0.000000	-10.000000	0.408333	-22.266666	469.333344	1023.000000	1023.000000	2046.000000
5.200000	0.029912	17.678205	3.173026	6.113692	0.946315	7.445172	0.000000	-10.000000	0.416667	-23.033335	461.833344	1023.000000	1023.000000	2046.000000
5.220000	0.028769	17.002258	3.162097	5.629031	0.915557	7.295574	0.000000	-10.000000	0.425000	-23.650002	454.000000	1023.000000	1023.000000	2046.000000
5.240000	0.027829	16.446812	3.344671	5.112785	0.868655	7.120701	0.000000	-10.000000	0.450000	-24.050001	446.000000	1023.000000	1023.000000	2046.000000
5.260000	0.026705	15.782710	3.495821	4.530758	0.894124	6.862007	0.000000	-10.000000	0.475000	-24.383335	438.000000	1023.000000	1023.000000	2046.000000
5.280000	0.025330	14.970273	3.658166	3.852337	0.908904	6.550866	0.000000	-10.000000	0.500000	-24.783335	430.000000	1023.000000	1023.000000	2046.000000
5.300000	0.023719	14.018174	3.797955	3.050210	0.893744	6.276266	0.000000	-10.000000	0.500000	-25.083334	421.833344	1023.000000	1023.000000	2046.000000
5.320000	0.021919	12.954299	3.939004	2.257228	0.758169	5.999898	0.000000	-10.000000	0.500000	-25.216667	413.500000	1023.000000	1023.000000	2046.000000
5.340000	0.020122	11.892316	3.973720	1.510809	0.747885	5.659903	0.000000	-10.000000	0.516667	-25.266666	405.166656	1023.000000	1023.000000	2046.000000
5.360000	0.017730	10.478181	3.960917	0.650329	0.654574	5.212362	0.000000	-10.000000	0.516667	-25.250000	396.666656	1023.000000	1023.000000	2046.000000
5.380000	0.015614	9.227925	3.887722	0.037434	0.597920	4.704850	0.000000	-10.000000	0.516667	-25.066666	388.333344	1023.000000	1023.000000	2046.000000
5.400000	0.013940	8.238514	3.971325	-0.473849	0.371334	4.369705	0.000000	-10.000000	0.500000	-24.633333	380.000000	1023.000000	1023.000000	2046.000000
5.420000	0.012487	7.379615	3.926868	-0.825585	0.234384	4.043947	0.000000	-10.000000	0.500000	-24.366667	371.833344	1023.000000	1023.000000	2046.000000
5.440000	0.011058	6.535254	3.775259	-1.141141	0.123061	3.778075	0.000000	-10.000000	0.491667	-23.983334	363.500000	1023.000000	1023.000000	2046.000000
5.460000	0.010000	5.910226	3.787935	-1.401124	-0.063602	3.587018	0.000000	-10.000000	0.491667	-23.883333	355.333344	1023.000000	1023.000000	2046.000000
5.480000	0.009149	5.407084	3.814245	-1.623422	-0.101450	3.317710	0.000000	-10.000000	0.483333	-23.666668	347.500000	1023.000000	1023.000000	2046.000000
5.500000	0.008358	4.939615	3.809131	-1.816398	-0.142962	3.089844	0.000000	-10.000000	0.466667	-23.466667	339.833344	1023.000000	1023.000000	2046.000000
5.520000	0.007674	4.535272	3.851727	-1.948738	-0.296329	2.928612	0.000000	-10.000000	0.433333	-23.050001	332.000000	1023.000000	1023.000000	2046.000000
5.540000	0.007188	4.248099	3.848993	-2.046303	-0.284630	2.730040	0.000000	-10.000000	0.408333	-22.616667	324.166656	1023.000000	1023.000000	2046.000000
5.560000	0.006696	3.957455	3.829265	-2.145399	-0.226071	2.499660	0.000000	-10.000000	0.391667	-22.233334	316.500000	1023.000000	1023.000000	2046.000000
5.580000	0.006004	3.548102	3.795658	-2.191680	-0.279404	2.223528	0.000000	-10.000000	0.375000	-21.883333	309.166656	1023.000000	1023.000000	2046.000000
5.600000	0.005385	3.182827	3.787336	-2.317947	-0.309351	2.022789	0.000000	-10.000000	0.366667	-21.366667	301.833344	1023.000000	1023.000000	2046.000000
5.620000	0.004621	2.731032	3.704694	-2.403576	-0.228400	1.658314	0.000000	-10.000000	0.358333	-21.100000	294.666656	1023.000000	1023.000000	2046.000000
5.640000	0.003627	2.143759	3.645500	-2.564587	-0.263030	1.325877	0.000000	-10.000000	0.358333	-20.916668	287.500000	1023.000000	1023.000000	2046.000000
5.660000	0.002711	1.602142	3.561267	-2.666073	-0.221866	0.928814	0.000000	-10.000000	0.350000	-20.883333	280.500000	1023.000000	1023.000000	2046.000000
5.680000	0.001702	1.005873	3.504254	-2.848758	-0.165440	0.515818	0.000000	-10.000000	0.358333	-20.850000	273.500000	1023.000000	1023.000000	2046.000000
5.700000	0.000562	0.332324	3.449300	-3.024496	-0.190223	0.097743	0.000000	-10.000000	0.358333	-20.850000	266.500000	1023.000000	1023.000000	2046.000000
5.720000	-0.000547	-0.323366	3.389095	-3.161106	-0.218611	-0.332743	0.000000	-10.000000	0.366667	-20.966667	259.500000	1023.000000	1023.000000	2046.000000
5.740000	-0.001667	-0.985051	3.324690	-3.342345	-0.161758	-0.805637	0.000000	-10.000000	0.358333	-21.050001	252.500000	1023.000000	1023.000000	2046.000000
5.760000	-0.002767	-1.635339	3.277907	-3.456634	-0.110856	-1.345757	0.000000	-10.000000	0.366667	-21.133333	245.500000	1023.000000	1023.000000	2046.000000
5.780000	-0.003822	-2.259077	3.264871	-3.621203	-0.117348	-1.785396	0.000000	-10.000000	0.366667	-21.200001	238.500000	1023.000000	1023.000000	2046.000000
5.800000	-0.004870	-2.878220	3.157362	-3.731710	0.036973	-2.340845	0.000000	-10.000000	0.375000	-21.316668	231.500000	1023.000000	1023.000000	2046.000000
5.820000	-0.005856	-3.461053	3.144612	-3.855896	0.106190	-2.855959	0.000000	-10.000000	0.383333	-21.483334	224.333328	1023.000000	1023.000000	2046.000000
5.840000	-0.006988	-4.129869	3.157483	-4.043835	0.075626	-3.319144	0.000000	-10.000000	0.375000	-21.533335	217.166672	1023.000000	1023.000000	2046.000000
5.860000	-0.008048	-4.756547	3.052853	-4.145667	0.180041	-3.843774	0.000000	-10.000000	0.375000	-21.466667	210.000000	1023.000000	1023.000000	2046.000000
5.880000	-0.008949	-5.288871	3.073519	-4.265234	0.223886	-4.321042	0.000000	-10.000000	0.358333	-21.316668	202.833328	1023.000000	1023.000000	2046.000000
5.900000	-0.010084	-5.959557	3.050508	-4.419172	0.182935	-4.773829	0.000000	-10.000000	0.366667	-21.183334	195.666672	1023.000000	1023.000000	2046.000000
5.920000	-0.010914	-6.450071	2.907825	-4.479524	0.285158	-5.163530	0.000000	-10.000000	0.358333	-20.933334	188.500000	1023.000000	1023.000000	2046.000000
5.940000	-0.011659	-6.890280	2.834653	-4.508317	0.245913	-5.462529	0.000000	-10.000000	0.350000	-20.516666	181.500000	1023.000000	1023.000000	2046.000000
5.960000	-0.013104	-7.744452	2.580495	-4.644598	-0.005638	-5.674711	0.000000	-10.000000	0.308333	-19.816668	174.666672	1023.000000	1023.000000	2046.000000
5.980000	-0.014239	-8.414988	2.173398	-4.652329	-0.023539	-5.912517	0.000000	-10.000000	0.275000	-18.900000	168.000000	1023.000000	1023.000000	2046.000000
6.000000	-0.015683	-9.268812	1.977127	-4.751745	-0.286705	-6.207489	0.000000	-10.000000	0.250000	-17.716667	161.666672	1023.000000	1023.000000	2046.000000
6.020000	-0.017010	-10.053157	1.613147	-4.896420	-0.434204	-6.335680	0.000000	-10.000000	0.250000	-16.733334	155.833328	1023.000000	1023.000000	2046.000000
6.040000	-0.017887	-10.571457	1.267661	-4.862658	-0.354682	-6.621777	0.000000	-10.000000	0.241667	-16.150000	150.333328	1023.000000	1023.000000	2046.000000
6.060000	-0.018636	-11.013833	1.301669	-5.011814	-0.608441	-6.695246	0.000000	-10.000000	0.241667	-15.916667	145.000000	1023.000000	1023.000000	2046.000000
6.080000	-0.018829	-11.127742	1.117694	-4.918787	-0.608017	-6.718631	0.000000	-10.000000	0.233333	-15.833333	139.666672	1023.000000	1023.000000	2046.000000
6.100000	-0.018945	-11.196677	0.978048	-4.804020	-0.529991	-6.840714	0.000000	-10.000000	0.233333	-15.650000	134.333328	1023.000000	1023.000000	2046.000000
6.120000	-0.019632	-11.602660	0.833853	-4.802442	-0.576192	-7.057879	0.000000	-10.000000	0.225000	-15.516666	129.166672	1023.000000	1023.000000	2046.000000
6.140000	-0.020930	-12.369533	0.497589	-4.846044	-0.633176	-7.387903	0.000000	-10.000000	0.233333	-15.366667	123.833336	1023.000000	1023.000000	2046.000000
6.160000	-0.022547	-13.325181	-0.010356	-4.735440	-0.636219	-7.943166	0.000000	-10.000000	0.225000	-15.266667	118.666664	1023.000000	1023.000000	2046.000000
6.180000	-0.024977	-14.761209	-0.565142	-4.743619	-0.941362	-8.511086	0.000000	-10.000000	0.225000	-15.133333	113.500000	1023.000000	1023.000000	2046.000000
6.200000	-0.027551	-16.282724	-1.325963	-4.743665	-1.119748	-9.093349	0.000000	-10.000000	0.208333	-14.783334	108.500000	1023.000000	1023.000000	2046.000000
6.220000	-0.029425	-17.390055	-1.990159	-4.643648	-1.173329	-9.582919	0.000000	-10.000000	0.208333	-14.416667	103.666664	1023.000000	1023.000000	2046.000000
6.240000	-0.031312	-18.505148	-2.449992	-4.659147	-1.424133	-9.971876	0.000000	-10.000000	0.200000	-14.116667	100.500000	1023.000000	1023.000000	2046.000000
6.260000	-0.032824	-19.398983	-2.952473	-4.594981	-1.515941	-10.335588	0.000000	-10.000000	0.200000	-13.933333	95.833336	1023.000000	1023.000000	2046.000000
6.280000	-0.033676	-19.902439	-3.381895	-4.387196	-1.558313	-10.575037	0.000000	-10.000000	0.200000	-13.783334	91.166664	1023.000000	1023.000000	2046.000000
6.300000	-0.034299	-20.270729	-3.572542	-4.212080	-1.644579	-10.841528	0.000000	-10.000000	0.200000	-13.700000	85.000000	1023.000000	1023.000000	2046.000000
6.320000	-0.035073	-20.728426	-3.844944	-4.133367	-1.787143	-10.962973	0.000000	-10.000000	0.200000	-13.600000	80.500000	1023.000000	1023.000000	2046.000000
6.340000	-0.035102	-20.745525	-4.092314	-3.857622	-1.769959	-11.025630	0.000000	-10.000000	0.200000	-13.566667	75.833336	1023.000000	1023.000000	2046.000000
6.360000	-0.035034	-20.705111	-4.124591	-3.666382	-1.820012	-11.094125	0.000000	-10.000000	0.191667	-13.316667	71.333336	1023.000000	1023.000000	2046.000000
6.380000	-0.035563	-21.017605	-4.276678	-3.628618	-1.975630	-11.136680	0.000000	-10.000000	0.183333	-13.116667	66.833336	1023.000000	1023.000000	2046.000000
6.400000	-0.035408	-20.926308	-4.438035	-3.481482	-1.839023	-11.167768	0.000000	-10.000000	0.183333	-12.916667	62.500000	1023.000000	1023.000000	2046.000000
6.420000	-0.035604	-21.041758	-4.271022	-3.643609	-1.971478	-11.155647	0.000000	-10.000000	0.166667	-12.766667	58.166668	1023.000000	1023.000000	2046.000000
6.440000	-0.036071	-21.318243	-4.266490	-4.010738	-1.937016	-11.103998	0.000000	-10.000000	0.150000	-12.566667	54.000000	1023.000000	1023.000000	2046.000000
6.460000	-0.035816	-21.167395	-4.059772	-4.298622	-1.769710	-11.039290	0.000000	-10.000000	0.116667	-12.183333	50.000000	1023.000000	1023.000000	2046.000000
6.480000	-0.036222	-21.407476	-3.697030	-4.804984	-1.817005	-11.088457	0.000000	-10.000000	0.116667	-11.716666	46.000000	1023.000000	1023.000000	2046.000000
6.500000	-0.036974	-21.851391	-3.512742	-5.409840	-1.744940	-11.183868	0.000000	-10.000000	0.100000	-10.916667	42.000000	1023.000000	1023.000000	2046.000000
6.520000	-0.037305	-22.047506	-3.265075	-5.900166	-1.567337	-11.314928	0.000000	-10.000000	0.091667	-9.983334	38.166668	1023.000000	1023.000000	2046.000000
6.540000	-0.038368	-22.675682	-2.909105	-6.659053	-1.661156	-11.446368	0.000000	-10.000000	0.075000	-8.983334	34.666668	1023.000000	1023.000000	2046.000000
6.560000	-0.039590	-23.397421	-2.967050	-7.228622	-1.600781	-11.600967	0.000000	-10.000000	0.083333	-8.433333	31.666666	1023.000000	1023.000000	2046.000000
6.580000	-0.040324	-23.831676	-2.801358	-7.625815	-1.547124	-11.857380	0.000000	-10.000000	0.083333	-8.133333	28.833334	1023.000000	1023.000000	2046.000000
6.600000	-0.041815	-24.712519	-2.710799	-8.160986	-1.704829	-12.135904	0.000000	-10.000000	0.091667	-8.000000	26.166666	1023.000000	1023.000000	2046.000000
6.620000	-0.042843	-25.320509	-2.812585	-8.422345	-1.760341	-12.325237	0.000000	-10.000000	0.091667	-7.950000	23.333334	1023.000000	1023.000000	2046.000000
6.640000	-0.043020	-25.425013	-2.736718	-8.472551	-1.745473	-12.470271	0.000000	-10.000000	0.100000	-7.833333	20.666666	1023.000000	1023.000000	2046.000000
6.660000	-0.043808	-25.890299	-2.710888	-8.700697	-1.941964	-12.536750	0.000000	-10.000000	0.100000	-7.766667	18.000000	1023.000000	1023.000000	2046.000000
6.680000	-0.044088	-26.056004	-2.798826	-8.699401	-1.968269	-12.589508	0.000000	-10.000000	0.091667	-7.683333	15.500000	1023.000000	1023.000000	2046.000000
6.700000	-0.043633	-25.787161	-2.633441	-8.576449	-1.925925	-12.651345	0.000000	-10.000000	0.091667	-7.733333	13.000000	1023.000000	1023.000000	2046.000000
6.720000	-0.043582	-25.757013	-2.465709	-8.599606	-1.983460	-12.708240	0.000000	-10.000000	0.091667	-7.833333	10.333333	1023.000000	1023.000000	2046.000000
6.740000	-0.043645	-25.794359	-2.465386	-8.631109	-2.119462	-12.578403	0.000000	-10.000000	0.091667	-7.866667	7.666667	1023.000000	1023.000000	2046.000000
6.760000	-0.042993	-25.408920	-2.401172	-8.469117	-1.941805	-12.596825	0.000000	-10.000000	0.091667	-7.750000	5.000000	1023.000000	1023.000000	2046.000000
6.780000	-0.042762	-25.272360	-2.225311	-8.459020	-1.982341	-12.605687	0.000000	-10.000000	0.091667	-7.466667	2.666667	1023.000000	1023.000000	2046.000000
6.800000	-0.042805	-25.297728	-2.296633	-8.420341	-1.990075	-12.590679	0.000000	-10.000000	0.100000	-7.150000	0.500000	1023.000000	1023.000000	2046.000000
6.820000	-0.042150	-24.910671	-2.198251	-8.255344	-1.879217	-12.577860	0.000000	-10.000000	0.091667	-6.800000	-1.500000	1023.000000	1023.000000	2046.000000
6.840000	-0.042209	-24.945377	-2.131081	-8.251377	-1.956274	-12.606645	0.000000	-10.000000	0.083333	-6.466667	-3.500000	1023.000000	1023.000000	2046.000000
6.860000	-0.042310	-25.005400	-2.318640	-8.172105	-1.921756	-12.592898	0.000000	-10.000000	0.075000	-6.116667	-5.500000	1023.000000	1023.000000	2046.000000
6.880000	-0.041784	-24.694149	-2.174638	-8.056871	-1.910435	-12.552203	0.000000	-10.000000	0.075000	-5.833333	-7.500000	1023.000000	1023.000000	2046.000000
6.900000	-0.042230	-24.957687	-2.226425	-8.114379	-2.033323	-12.583562	0.000000	-10.000000	0.066667	-5.633333	-9.500000	1023.000000	1023.000000	2046.000000
6.920000	-0.042018	-24.832397	-2.371905	-7.988310	-1.936503	-12.535678	0.000000	-10.000000	0.058333	-5.450000	-11.500000	1023.000000	1023.000000	2046.000000
6.940000	-0.041805	-24.707020	-2.266909	-7.893004	-1.965776	-12.581331	0.000000	-10.000000	0.050000	-5.316667	-13.500000	1023.000000	1023.000000	2046.000000
6.960000	-0.042201	-24.940851	-2.348672	-8.007220	-2.100695	-12.484263	0.000000	-10.000000	0.050000	-5.183333	-15.500000	1023.000000	1023.000000	2046.000000
6.980000	-0.041686	-24.636431	-2.400846	-7.769787	-1.953120	-12.512676	0.000000	-10.000000	0.050000	-4.983334	-17.166666	1023.000000	1023.000000	2046.000000
7.000000	-0.041738	-24.667124	-2.287174	-7.785966	-2.082565	-12.511418	0.000000	-10.000000	0.050000	-4.666667	-18.833334	1023.000000	1023.000000	2046.000000
7.020000	-0.041930	-24.780416	-2.480773	-7.766134	-2.081492	-12.452018	0.000000	-10.000000	0.050000	-4.350000	-20.166666	1023.000000	1023.000000	2046.000000
7.040000	-0.041491	-24.521469	-2.367998	-7.645778	-2.091936	-12.415757	0.000000	-10.000000	0.050000	-4.183333	-21.833334	1023.000000	1023.000000	2046.000000
7.060000	-0.041524	-24.540482	-2.297738	-7.691163	-2.139116	-12.412464	0.000000	-10.000000	0.050000	-4.200000	-23.166666	1023.000000	1023.000000	2046.000000
7.080000	-0.041650	-24.614977	-2.451614	-7.653198	-2.155850	-12.354315	0.000000	-10.000000	0.050000	-4.300000	-24.666666	1023.000000	1023.000000	2046.000000
7.100000	-0.041313	-24.415827	-2.367471	-7.546615	-2.170899	-12.330842	0.000000	-10.000000	0.050000	-4.416667	-26.000000	1023.000000	1023.000000	2046.000000
7.120000	-0.041279	-24.395636	-2.328211	-7.576538	-2.187622	-12.303265	0.000000	-10.000000	0.050000	-4.466667	-27.500000	1023.000000	1023.000000	2046.000000
7.140000	-0.041490	-24.520363	-2.450173	-7.550859	-2.235242	-12.284088	0.000000	-10.000000	0.050000	-4.133334	-29.000000	1023.000000	1023.000000	2046.000000
7.160000	-0.041235	-24.370016	-2.463293	-7.445920	-2.180141	-12.280663	0.000000	-10.000000	0.050000	-3.166667	-30.333334	1023.000000	1023.000000	2046.000000
7.180000	-0.041266	-24.388313	-2.461852	-7.429107	-2.147569	-12.349785	0.000000	-10.000000	0.050000	-1.683333	-31.333334	1023.000000	1023.000000	2046.000000
7.200000	-0.041843	-24.729223	-2.673007	-7.415959	-2.267032	-12.373224	0.000000	-10.000000	0.033333	0.233333	-31.833334	1023.000000	1023.000000	2046.000000
7.220000	-0.042169	-24.921700	-2.888287	-7.430874	-2.258320	-12.344219	0.000000	-10.000000	0.016667	2.066667	-32.000000	1023.000000	1023.000000	2046.000000
7.240000	-0.042815	-25.303507	-3.063643	-7.464168	-2.340370	-12.435327	0.000000	-10.000000	0.000000	3.816667	-32.000000	1023.000000	1023.000000	2046.000000
7.260000	-0.043698	-25.825645	-3.295639	-7.495707	-2.538293	-12.496007	0.000000	-10.000000	0.000000	4.933333	-32.000000	1023.000000	1023.000000	2046.000000
7.280000	-0.043884	-25.935726	-3.468014	-7.464035	-2.597293	-12.406386	0.000000	-10.000000	0.000000	5.500000	-32.000000	1023.000000	1023.000000	2046.000000
7.300000	-0.043795	-25.882618	-3.498271	-7.394362	-2.591633	-12.398351	0.000000	-10.000000	0.000000	5.416667	-32.000000	1023.000000	1023.000000	2046.000000
7.320000	-0.043883	-25.934763	-3.451779	-7.462893	-2.678505	-12.341587	0.000000	-10.000000	0.000000	5.000000	-32.000000	1023.000000	1023.000000	2046.000000
7.340000	-0.042945	-25.380384	-3.428199	-7.252698	-2.593312	-12.106175	0.000000	-10.000000	0.000000	4.566667	-32.000000	1023.000000	1023.000000	2046.000000
7.360000	-0.042145	-24.907862	-3.380720	-7.037258	-2.466146	-12.023737	0.000000	-10.000000	0.000000	4.183333	-32.000000	1023.000000	1023.000000	2046.000000
7.380000	-0.041783	-24.693750	-3.428819	-6.928758	-2.469970	-11.866202	0.000000	-10.000000	0.000000	3.883333	-32.000000	1023.000000	1023.000000	2046.000000
7.400000	-0.041986	-24.813972	-3.670217	-6.834175	-2.441687	-11.867893	0.000000	-10.000000	0.000000	3.750000	-32.000000	1023.000000	1023.000000	2046.000000
7.420000	-0.042519	-25.128611	-3.997834	-6.647069	-2.420816	-12.062892	0.000000	-10.000000	0.000000	3.766667	-32.000000	1023.000000	1023.000000	2046.000000
7.440000	-0.044035	-26.024693	-4.516959	-6.581606	-2.586249	-12.339877	0.000000	-10.000000	0.008333	3.900000	-32.000000	1023.000000	1023.000000	2046.000000
7.460000	-0.045731	-27.026762	-5.122419	-6.511690	-2.799887	-12.592768	0.000000	-10.000000	0.016667	3.900000	-32.000000	1023.000000	1023.000000	2046.000000
7.480000	-0.046950	-27.747297	-5.633215	-6.458230	-2.871192	-12.784660	0.000000	-10.000000	0.025000	3.800000	-32.000000	1023.000000	1023.000000	2046.000000
7.500000	-0.047975	-28.353300	-6.089937	-6.368417	-2.963158	-12.931788	0.000000	-10.000000	0.025000	3.716667	-14.666667	1023.000000	1023.000000	2046.000000
7.520000	-0.048613	-28.730471	-6.427845	-6.313361	-3.073975	-12.915290	0.000000	-10.000000	0.025000	3.216667	3.500000	1023.000000	1023.000000	2046.000000
7.540000	-0.048677	-28.768135	-6.701001	-6.019557	-2.992703	-13.054875	0.000000	-10.000000	0.025000	2.800000	21.666666	1023.000000	1023.000000	2046.000000
7.560000	-0.048645	-28.748930	-6.885411	-5.791600	-2.995981	-13.075938	0.000000	-10.000000	0.025000	2.100000	22.833334	1023.000000	1023.000000	2046.000000
7.580000	-0.048514	-28.671581	-6.948811	-5.628686	-3.155276	-12.938807	0.000000	-10.000000	0.033333	1.316667	23.333334	1023.000000	1023.000000	2046.000000
7.600000	-0.047905	-28.311905	-6.998180	-5.318225	-3.099573	-12.895927	0.000000	-10.000000	0.041667	0.533333	23.833334	1023.000000	1023.000000	2046.000000
7.620000	-0.047438	-28.035639	-7.001726	-5.067379	-3.146544	-12.819991	0.000000	-10.000000	0.041667	0.000000	24.000000	1023.000000	1023.000000	2046.000000
7.640000	-0.047046	-27.804058	-7.033976	-4.936087	-3.158633	-12.675362	0.000000	-10.000000	0.033333	0.000000	24.000000	1023.000000	1023.000000	2046.000000
7.660000	-0.046340	-27.386665	-6.991819	-4.725731	-3.056860	-12.612255	0.000000	-10.000000	0.033333	0.000000	24.000000	1023.000000	1023.000000	2046.000000
7.680000	-0.045834	-27.088133	-6.898324	-4.717294	-3.013528	-12.458987	0.000000	-10.000000	0.033333	0.000000	24.000000	1023.000000	1023.000000	2046.000000
7.700000	-0.045352	-26.802864	-6.613056	-4.925564	-3.038334	-12.225910	0.000000	-10.000000	0.041667	0.000000	24.000000	1023.000000	1023.000000	2046.000000
7.720000	-0.044651	-26.388529	-6.379116	-5.103361	-2.835170	-12.070881	0.000000	-10.000000	0.041667	0.000000	24.000000	1023.000000	1023.000000	2046.000000
7.740000	-0.044408	-26.245327	-6.049722	-5.382936	-2.808862	-12.003807	0.000000	-10.000000	0.050000	0.000000	24.000000	1023.000000	1023.000000	2046.000000
7.760000	-0.044206	-26.125717	-5.599099	-5.822202	-2.832445	-11.871972	0.000000	-10.000000	0.041667	0.000000	24.000000	1023.000000	1023.000000	2046.000000
7.780000	-0.044066	-26.042776	-5.287064	-6.292800	-2.602906	-11.860006	0.000000	-10.000000	0.033333	0.000000	24.000000	1023.000000	1023.000000	2046.000000
7.800000	-0.044172	-26.105499	-4.951355	-6.795100	-2.504278	-11.854767	0.000000	-10.000000	0.025000	0.000000	24.000000	1023.000000	1023.000000	2046.000000
7.820000	-0.044407	-26.244423	-4.594296	-7.281301	-2.564400	-11.804427	0.000000	-10.000000	0.016667	0.300000	24.000000	1023.000000	1023.000000	2046.000000
7.840000	-0.044741	-26.442127	-4.474340	-7.650426	-2.433347	-11.884015	0.000000	-10.000000	0.008333	1.266667	24.000000	1023.000000	1023.000000	2046.000000
7.860000	-0.045033	-26.614729	-4.372731	-7.884920	-2.348925	-12.008153	0.000000	-10.000000	0.000000	2.700000	24.000000	1023.000000	1023.000000	2046.000000
7.880000	-0.045220	-26.724768	-4.060273	-8.124544	-2.519921	-12.020028	0.000000	-10.000000	-0.008333	4.250000	24.500000	1023.000000	1023.000000	2046.000000
7.900000	-0.045351	-26.802629	-4.048177	-8.213177	-2.498843	-12.042433	0.000000	-10.000000	0.000000	5.300000	25.666666	1023.000000	1023.000000	2046.000000
7.920000	-0.044984	-26.585386	-4.015501	-8.059299	-2.457116	-12.053471	0.000000	-10.000000	0.000000	5.583333	27.500000	1023.000000	1023.000000	2046.000000
7.940000	-0.044572	-26.341887	-3.731426	-8.085122	-2.622620	-11.902719	0.000000	-10.000000	0.008333	4.933333	29.333334	1023.000000	1023.000000	2046.000000
7.960000	-0.044170	-26.104246	-3.626003	-8.078389	-2.588056	-11.811798	0.000000	-10.000000	0.000000	4.233334	31.000000	1023.000000	1023.000000	2046.000000
7.980000	-0.043556	-25.741657	-3.474478	-7.879540	-2.550515	-11.837123	0.000000	-10.000000	0.008333	3.916667	32.333332	1023.000000	1023.000000	2046.000000
8.000000	-0.042970	-25.395107	-3.137902	-7.865343	-2.699062	-11.692801	0.000000	-10.000000	0.008333	3.850000	33.666668	1023.000000	1023.000000	2046.000000
8.020000	-0.042435	-25.078880	-3.085028	-7.821478	-2.549605	-11.622770	0.000000	-10.000000	0.025000	3.350000	35.000000	1023.000000	1023.000000	2046.000000
8.040000	-0.041651	-24.615858	-2.930013	-7.611951	-2.468345	-11.605549	0.000000	-10.000000	0.033333	2.216667	36.333332	1023.000000	1023.000000	2046.000000
8.060000	-0.041261	-24.385136	-2.674001	-7.659889	-2.616198	-11.435047	0.000000	-10.000000	0.050000	1.083333	37.333332	1023.000000	1023.000000	2046.000000
8.080000	-0.040854	-24.145012	-2.640856	-7.622396	-2.487684	-11.394075	0.000000	-10.000000	0.050000	0.266667	37.833332	1023.000000	1023.000000	2046.000000
8.100000	-0.040464	-23.914139	-2.630682	-7.424717	-2.386893	-11.471848	0.000000	-10.000000	0.050000	-0.266667	38.000000	1023.000000	1023.000000	2046.000000
8.120000	-0.040402	-23.877548	-2.495813	-7.512097	-2.518239	-11.351400	0.000000	-10.000000	0.050000	-1.033333	38.000000	1023.000000	1023.000000	2046.000000
8.140000	-0.040370	-23.858458	-2.609488	-7.435162	-2.410244	-11.403563	0.000000	-10.000000	0.050000	-2.166667	38.000000	1023.000000	1023.000000	2046.000000
8.160000	-0.040212	-23.765526	-2.526931	-7.361291	-2.425665	-11.451639	0.000000	-10.000000	0.050000	-3.366667	38.000000	1023.000000	1023.000000	2046.000000
8.180000	-0.040410	-23.882296	-2.468961	-7.465985	-2.552455	-11.394895	0.000000	-10.000000	0.050000	-4.233334	38.000000	1023.000000	1023.000000	2046.000000
8.200000	-0.040696	-24.051130	-2.640990	-7.460745	-2.478115	-11.471280	0.000000	-10.000000	0.058333	-4.933333	38.000000	1023.000000	1023.000000	2046.000000
8.220000	-0.040721	-24.066004	-2.606653	-7.355957	-2.568257	-11.535137	0.000000	-10.000000	0.066667	-5.550000	38.000000	1023.000000	1023.000000	2046.000000
8.240000	-0.040900	-24.172058	-2.651208	-7.438450	-2.576043	-11.506358	0.000000	-10.000000	0.075000	-6.000000	38.000000	1023.000000	1023.000000	2046.000000
8.260000	-0.041215	-24.358334	-2.782327	-7.437722	-2.565075	-11.573209	0.000000	-10.000000	0.066667	-6.483334	38.000000	1023.000000	1023.000000	2046.000000
8.280000	-0.041263	-24.386307	-2.821441	-7.374691	-2.538398	-11.651776	0.000000	-10.000000	0.066667	-6.666667	38.000000	1023.000000	1023.000000	2046.000000
8.300000	-0.041373	-24.451290	-2.738430	-7.406140	-2.653940	-11.652781	0.000000	-10.000000	0.066667	-6.933333	38.000000	1023.000000	1023.000000	2046.000000
8.320000	-0.041705	-24.647846	-2.824417	-7.483884	-2.639216	-11.700329	0.000000	-10.000000	0.066667	-7.066667	38.000000	1023.000000	1023.000000	2046.000000
8.340000	-0.041790	-24.697838	-2.961796	-7.384017	-2.554308	-11.797717	0.000000	-10.000000	0.058333	-7.266667	30.833334	1023.000000	1023.000000	2046.000000
8.360000	-0.041902	-24.764172	-2.887267	-7.390412	-2.629849	-11.856645	0.000000	-10.000000	0.050000	-7.333333	23.000000	1023.000000	1023.000000	2046.000000
8.380000	-0.042049	-24.850838	-2.817268	-7.476622	-2.694036	-11.862911	0.000000	-10.000000	0.058333	-7.333333	14.166667	1023.000000	1023.000000	2046.000000
8.400000	-0.042362	-25.035734	-2.992608	-7.474520	-2.616634	-11.951971	0.000000	-10.000000	0.058333	-7.300000	11.833333	1023.000000	1023.000000	2046.000000
8.420000	-0.042435	-25.079281	-3.039401	-7.383166	-2.572281	-12.084433	0.000000	-10.000000	0.075000	-7.350000	9.333333	1023.000000	1023.000000	2046.000000
8.440000	-0.042498	-25.116396	-2.915797	-7.422524	-2.743337	-12.034739	0.000000	-10.000000	0.083333	-7.400000	7.000000	1023.000000	1023.000000	2046.000000
8.460000	-0.043118	-25.482891	-3.062241	-7.520090	-2.832115	-12.068445	0.000000	-10.000000	0.083333	-7.416667	4.500000	1023.000000	1023.000000	2046.000000
8.480000	-0.044006	-26.007465	-3.433311	-7.566729	-2.840355	-12.167070	0.000000	-10.000000	0.075000	-7.316667	2.166667	1023.000000	1023.000000	2046.000000
8.500000	-0.044717	-26.427988	-3.616845	-7.531171	-2.957644	-12.322327	0.000000	-10.000000	0.066667	-7.166667	0.166667	1023.000000	1023.000000	2046.000000
8.520000	-0.045187	-26.705524	-3.584193	-7.638858	-3.227767	-12.254707	0.000000	-10.000000	0.075000	-7.066667	-2.000000	1023.000000	1023.000000	2046.000000
8.540000	-0.045792	-27.063112	-3.857496	-7.693114	-3.158050	-12.354452	0.000000	-10.000000	0.075000	-7.100000	-4.166667	1023.000000	1023.000000	2046.000000
8.560000	-0.046138	-27.267393	-3.982365	-7.686253	-3.129533	-12.469241	0.000000	-10.000000	0.066667	-7.183333	-6.666667	1023.000000	1023.000000	2046.000000
8.580000	-0.045397	-26.829914	-3.751623	-7.538666	-3.234368	-12.305258	0.000000	-10.000000	0.066667	-7.216667	-9.000000	1023.000000	1023.000000	2046.000000
8.600000	-0.045592	-26.944658	-3.843061	-7.546883	-3.251176	-12.303537	0.000000	-10.000000	0.058333	-7.166667	-11.333333	1023.000000	1023.000000	2046.000000
8.620000	-0.045910	-27.132612	-4.199870	-7.381614	-3.138640	-12.412490	0.000000	-10.000000	0.058333	-6.883334	-13.833333	1023.000000	1023.000000	2046.000000
8.640000	-0.046456	-27.455732	-4.341827	-7.281267	-3.227302	-12.605336	0.000000	-10.000000	0.058333	-6.416667	-16.166666	1023.000000	1023.000000	2046.000000
8.660000	-0.047818	-28.260542	-4.778602	-7.299377	-3.377674	-12.804889	0.000000	-10.000000	0.058333	-5.766667	-18.500000	1023.000000	1023.000000	2046.000000
8.680000	-0.049876	-29.476980	-5.536749	-7.266681	-3.483537	-13.190013	0.000000	-10.000000	0.058333	-4.950000	-20.333334	1023.000000	1023.000000	2046.000000
8.700000	-0.051653	-30.526693	-6.162226	-7.118898	-3.622491	-13.623078	0.000000	-10.000000	0.050000	-3.950000	-22.000000	1023.000000	1023.000000	2046.000000
8.720000	-0.053198	-31.439846	-6.616424	-7.174590	-3.854701	-13.794131	0.000000	-10.000000	0.041667	-2.583333	-23.333334	1023.000000	1023.000000	2046.000000
8.740000	-0.054528	-32.225952	-7.189570	-7.154387	-3.914962	-13.967033	0.000000	-10.000000	0.033333	-0.500000	-24.333334	1023.000000	1023.000000	2046.000000
8.760000	-0.055346	-32.709240	-7.691509	-6.921690	-3.909384	-14.186655	0.000000	-10.000000	0.008333	1.933333	-24.833334	1023.000000	1023.000000	2046.000000
8.780000	-0.055438	-32.764122	-7.840086	-6.769513	-4.000713	-14.153811	0.000000	-10.000000	-0.008333	3.783334	-25.000000	1023.000000	1023.000000	2046.000000
8.800000	-0.055367	-32.721622	-8.091602	-6.611617	-3.989058	-14.029345	0.000000	-10.000000	-0.025000	5.566667	-25.000000	1023.000000	1023.000000	2046.000000
8.820000	-0.054926	-32.460976	-8.306213	-6.269062	-3.930528	-13.955171	0.000000	-10.000000	-0.041667	7.466667	-25.000000	1023.000000	1023.000000	2046.000000
8.840000	-0.053896	-31.852314	-8.233335	-6.004089	-3.999561	-13.615330	0.000000	-10.000000	-0.066667	10.016666	-25.000000	1023.000000	1023.000000	2046.000000
8.860000	-0.052930	-31.281464	-8.252257	-5.740234	-3.918643	-13.370329	0.000000	-10.000000	-0.100000	12.066667	-25.000000	1023.000000	1023.000000	2046.000000
8.880000	-0.051867	-30.653635	-8.361374	-5.360857	-3.741332	-13.190072	0.000000	-10.000000	-0.116667	13.800000	-25.000000	1023.000000	1023.000000	2046.000000
8.900000	-0.050356	-29.760330	-8.125138	-5.093222	-3.711243	-12.830726	0.000000	-10.000000	-0.133333	15.500000	-17.000000	1023.000000	1023.000000	2046.000000
8.920000	-0.049129	-29.035051	-7.928449	-5.053845	-3.622069	-12.430687	0.000000	-10.000000	-0.158333	17.150002	-0.500000	1023.000000	1023.000000	2046.000000
8.940000	-0.047827	-28.265930	-7.719388	-5.092832	-3.415957	-12.037754	0.000000	-10.000000	-0.200000	18.616667	18.000000	1023.000000	1023.000000	2046.000000
8.960000	-0.046164	-27.282967	-7.276595	-5.147434	-3.254507	-11.604432	0.000000	-10.000000	-0.250000	19.850000	30.500000	1023.000000	1023.000000	2046.000000
8.980000	-0.044538	-26.321917	-6.759279	-5.336334	-3.048646	-11.177658	0.000000	-10.000000	-0.300000	21.066668	36.833332	1023.000000	1023.000000	2046.000000
9.000000	-0.043088	-25.464914	-6.390818	-5.506078	-2.720670	-10.847349	0.000000	-10.000000	-0.333333	22.250000	43.666668	1023.000000	1023.000000	2046.000000
9.020000	-0.041368	-24.448734	-5.710804	-5.789331	-2.512664	-10.435934	0.000000	-10.000000	-0.366667	23.466667	50.833332	1023.000000	1023.000000	2046.000000
9.040000	-0.039988	-23.632847	-5.140812	-6.162630	-2.290693	-10.038712	0.000000	-10.000000	-0.391667	24.650000	58.333332	1023.000000	1023.000000	2046.000000
9.060000	-0.038929	-23.007294	-4.840309	-6.205472	-2.037799	-9.923715	0.000000	-10.000000	-0.433333	25.816666	66.333336	1023.000000	1023.000000	2046.000000
9.080000	-0.037836	-22.360964	-4.443998	-6.390871	-2.035089	-9.491008	0.000000	-10.000000	-0.458333	26.683332	74.833336	1023.000000	1023.000000	2046.000000
9.100000	-0.036970	-21.849129	-4.377951	-6.396935	-1.854695	-9.219548	0.000000	-10.000000	-0.491667	27.683332	83.666664	1023.000000	1023.000000	2046.000000
9.120000	-0.035678	-21.085587	-4.047876	-6.275138	-1.890376	-8.872197	0.000000	-10.000000	-0.491667	28.549999	92.833336	1023.000000	1023.000000	2046.000000
9.140000	-0.034221	-20.224527	-3.809868	-6.162257	-1.842483	-8.409921	0.000000	-10.000000	-0.516667	29.549999	102.166664	1023.000000	1023.000000	2046.000000
9.160000	-0.032597	-19.264627	-3.659788	-5.822166	-1.717498	-8.065175	0.000000	-10.000000	-0.525000	30.066668	111.833336	1023.000000	1023.000000	2046.000000
9.180000	-0.030393	-17.962431	-3.278398	-5.507286	-1.674755	-7.501993	0.000000	-10.000000	-0.566667	30.716667	121.666664	1023.000000	1023.000000	2046.000000
9.200000	-0.028003	-16.549839	-2.897636	-5.220748	-1.558873	-6.872581	0.000000	-10.000000	-0.591667	31.066668	132.000000	1023.000000	1023.000000	2046.000000
9.220000	-0.025547	-15.098056	-2.483513	-4.878785	-1.372527	-6.363231	0.000000	-10.000000	-0.625000	31.633335	142.333328	1023.000000	1023.000000	2046.000000
9.240000	-0.022707	-13.419840	-1.960528	-4.609382	-1.226861	-5.623068	0.000000	-10.000000	-0.633333	31.766668	152.833328	1023.000000	1023.000000	2046.000000
9.260000	-0.020259	-11.973061	-1.653621	-4.217381	-0.932231	-5.169827	0.000000	-10.000000	-0.658333	32.250000	163.333328	1023.000000	1023.000000	2046.000000
9.280000	-0.017504	-10.345084	-1.197807	-3.837153	-0.823091	-4.487033	0.000000	-10.000000	-0.675000	32.549999	174.166672	1023.000000	1023.000000	2046.000000
9.300000	-0.014890	-8.799819	-0.889976	-3.404605	-0.559764	-3.945474	0.000000	-10.000000	-0.700000	32.950001	185.000000	1023.000000	1023.000000	2046.000000
9.320000	-0.012388	-7.321223	-0.487879	-2.980916	-0.463951	-3.388477	0.000000	-10.000000	-0.700000	33.049999	196.000000	1023.000000	1023.000000	2046.000000
9.340000	-0.009830	-5.809635	-0.075419	-2.656498	-0.382838	-2.694880	0.000000	-10.000000	-0.700000	33.016666	207.000000	1023.000000	1023.000000	2046.000000
9.360000	-0.007486	-4.423940	0.189578	-2.214166	-0.169876	-2.229477	0.000000	-10.000000	-0.700000	33.049999	218.000000	1023.000000	1023.000000	2046.000000
9.380000	-0.005120	-3.025883	0.516949	-1.847072	-0.017473	-1.678286	0.000000	-10.000000	-0.691667	33.100002	229.000000	1023.000000	1023.000000	2046.000000
9.400000	-0.002683	-1.585785	0.892341	-1.551286	0.053253	-0.980094	0.000000	-10.000000	-0.675000	33.033333	240.000000	1023.000000	1023.000000	2046.000000
9.420000	-0.000534	-0.315752	1.078419	-1.152545	0.245419	-0.487046	0.000000	-10.000000	-0.658333	32.950001	251.000000	1023.000000	1023.000000	2046.000000
9.440000	0.001610	0.951237	1.380219	-0.797925	0.311948	0.056994	0.000000	-10.000000	-0.650000	32.583336	262.000000	1023.000000	1023.000000	2046.000000
9.460000	0.003883	2.295017	1.660483	-0.473359	0.399467	0.708425	0.000000	-10.000000	-0.641667	32.350002	272.833344	1023.000000	1023.000000	2046.000000
9.480000	0.005954	3.518855	1.865260	-0.086383	0.525693	1.214283	0.000000	-10.000000	-0.625000	31.950001	283.666656	1023.000000	1023.000000	2046.000000
9.500000	0.007954	4.700989	2.138586	0.237336	0.577914	1.747153	0.000000	-10.000000	-0.608333	31.716667	294.500000	1023.000000	1023.000000	2046.000000
9.520000	0.009814	5.800174	2.361904	0.534279	0.600648	2.303342	0.000000	-10.000000	-0.591667	31.533333	305.166656	1023.000000	1023.000000	2046.000000
9.540000	0.011964	7.070971	2.546745	0.940254	0.751360	2.832611	0.000000	-10.000000	-0.583333	31.250000	315.833344	1023.000000	1023.000000	2046.000000
9.560000	0.013794	8.152120	2.809823	1.249253	0.801000	3.292043	0.000000	-10.000000	-0.550000	31.100000	326.166656	1023.000000	1023.000000	2046.000000
9.580000	0.015589	9.213378	3.007819	1.608702	0.844337	3.752519	0.000000	-10.000000	-0.541667	30.750000	336.666656	1023.000000	1023.000000	2046.000000
9.600000	0.017536	10.363637	3.221970	1.903437	0.889034	4.349196	0.000000	-10.000000	-0.525000	30.750000	347.000000	1023.000000	1023.000000	2046.000000
9.620000	0.019379	11.452995	3.455036	2.257605	1.006383	4.733971	0.000000	-10.000000	-0.516667	30.283335	357.333344	1023.000000	1023.000000	2046.000000
9.640000	0.020969	12.392925	3.619882	2.574970	1.081057	5.117017	0.000000	-10.000000	-0.500000	30.016666	367.500000	1023.000000	1023.000000	2046.000000
9.660000	0.022865	13.513240	3.868511	2.861239	1.089342	5.694147	0.000000	-10.000000	-0.475000	29.566668	377.500000	1023.000000	1023.000000	2046.000000
9.680000	0.024593	14.534384	4.116929	3.184282	1.196520	6.036654	0.000000	-10.000000	-0.483333	29.250000	387.500000	1023.000000	1023.000000	2046.000000
9.700000	0.025985	15.356904	4.277202	3.394117	1.239772	6.445812	0.000000	-10.000000	-0.466667	28.783333	397.333344	1023.000000	1023.000000	2046.000000
9.720000	0.027237	16.097361	4.413525	3.617458	1.231620	6.834758	0.000000	-10.000000	-0.466667	28.433334	407.000000	1023.000000	1023.000000	2046.000000
9.740000	0.027820	16.441561	4.489005	3.749120	1.215442	6.987994	0.000000	-10.000000	-0.450000	28.166668	416.500000	1023.000000	1023.000000	2046.000000
9.760000	0.028398	16.783117	4.482992	3.864435	1.149060	7.286630	0.000000	-10.000000	-0.450000	28.100000	426.000000	1023.000000	1023.000000	2046.000000
9.780000	0.029844	17.637978	4.508390	4.253005	1.184897	7.691686	0.000000	-10.000000	-0.441667	27.683334	435.333344	1023.000000	1023.000000	2046.000000
9.800000	0.031863	18.830883	4.755117	4.641849	1.320380	8.113537	0.000000	-10.000000	-0.425000	27.150002	444.666656	1023.000000	1023.000000	2046.000000
9.820000	0.033743	19.941900	4.931858	4.914304	1.446191	8.649547	0.000000	-10.000000	-0.408333	26.783335	453.833344	1023.000000	1023.000000	2046.000000
9.840000	0.035760	21.133924	5.210519	5.216199	1.503113	9.204092	0.000000	-10.000000	-0.383333	26.150002	462.833344	1023.000000	1023.000000	2046.000000
9.860000	0.037568	22.202780	5.496726	5.407400	1.627197	9.671457	0.000000	-10.000000	-0.375000	25.816668	471.500000	1023.000000	1023.000000	2046.000000
9.880000	0.038240	22.600075	5.473920	5.493635	1.685934	9.946585	0.000000	-10.000000	-0.375000	25.350000	480.166656	1023.000000	1023.000000	2046.000000
9.900000	0.039061	23.085066	5.396472	5.837227	1.667886	10.183482	0.000000	-10.000000	-0.383333	25.200001	488.666656	1023.000000	1023.000000	2046.000000
9.920000	0.039335	23.246780	5.291342	6.075946	1.645800	10.233692	0.000000	-10.000000	-0.375000	24.916668	497.333344	1023.000000	1023.000000	2046.000000
9.940000	0.038991	23.043587	4.841187	6.337321	1.643247	10.221833	0.000000	-10.000000	-0.316667	23.950001	505.666656	1023.000000	1023.000000	2046.000000
9.960000	0.038586	22.804508	4.418923	6.548743	1.569955	10.266888	0.000000	-10.000000	-0.266667	23.116667	514.000000	1023.000000	1023.000000	2046.000000
9.980000	0.038276	22.621359	4.079305	6.666774	1.666673	10.208607	0.000000	-10.000000	-0.216667	21.850000	521.666687	1023.000000	1023.000000	2046.000000
10.000000	0.038247	22.604107	3.766429	6.798547	1.686878	10.352252	0.000000	-10.000000	-0.208333	21.166668	529.166687	1023.000000	1023.000000	2046.000000
10.020000	0.039148	23.136574	3.652915	7.129754	1.825667	10.528239	0.000000	-10.000000	-0.208333	20.416668	536.333313	1023.000000	1023.000000	2046.000000
10.040000	0.039889	23.574295	3.574718	7.490155	1.887841	10.621580	0.000000	-10.000000	-0.208333	20.216667	543.333313	1023.000000	1023.000000	2046.000000
10.060000	0.040795	24.109852	3.466463	7.866928	1.905879	10.870583	0.000000	-10.000000	-0.191667	19.433334	550.000000	1023.000000	1023.000000	2046.000000
10.080000	0.041874	24.747715	3.466615	8.218004	1.882132	11.180964	0.000000	-10.000000	-0.158333	18.700001	556.666687	1023.000000	1023.000000	2046.000000
10.100000	0.043060	25.448713	3.590690	8.589289	1.866488	11.402246	0.000000	-10.000000	-0.125000	17.633333	563.166687	1023.000000	1023.000000	2046.000000
10.120000	0.044139	26.086222	3.630149	8.875506	1.916930	11.663635	0.000000	-10.000000	-0.100000	16.933332	569.333313	1023.000000	1023.000000	2046.000000
10.140000	0.045448	26.860044	3.644295	9.291752	1.960172	11.963826	0.000000	-10.000000	-0.075000	16.033333	575.000000	1023.000000	1023.000000	2046.000000
10.160000	0.046993	27.773144	3.844484	9.680351	2.040803	12.207505	0.000000	-10.000000	-0.058333	15.266666	580.333313	1023.000000	1023.000000	2046.000000
10.180000	0.047865	28.288242	4.001599	9.777927	2.055107	12.453609	0.000000	-10.000000	-0.066667	14.616667	585.500000	1023.000000	1023.000000	2046.000000
10.200000	0.049078	29.005226	4.171502	9.864158	2.156943	12.812623	0.000000	-10.000000	-0.075000	14.216666	590.500000	1023.000000	1023.000000	2046.000000
10.220000	0.050602	29.905785	4.596774	9.902015	2.291078	13.115918	0.000000	-10.000000	-0.083333	13.716666	595.333313	1023.000000	1023.000000	2046.000000
10.240000	0.051580	30.483719	4.931405	9.777261	2.343872	13.431182	0.000000	-10.000000	-0.075000	13.300000	598.500000	1023.000000	1023.000000	2046.000000
10.260000	0.052971	31.305807	5.323860	9.799738	2.482792	13.699416	0.000000	-10.000000	-0.050000	12.566667	603.000000	1023.000000	1023.000000	2046.000000
10.280000	0.054248	32.060646	5.886246	9.566107	2.697955	13.910340	0.000000	-10.000000	-0.025000	11.466667	607.333313	1023.000000	1023.000000	2046.000000
10.300000	0.054701	32.328529	6.298868	9.118907	2.797906	14.112846	0.000000	-10.000000	0.000000	10.083334	612.833313	1023.000000	1023.000000	2046.000000
10.320000	0.055190	32.617062	6.606456	8.886393	2.905632	14.218580	0.000000	-10.000000	0.000000	8.383333	616.333313	1023.000000	1023.000000	2046.000000
10.340000	0.054952	32.476662	6.845565	8.559326	2.839794	14.231976	0.000000	-10.000000	0.000000	7.166667	619.500000	1023.000000	1023.000000	2046.000000
10.360000	0.054292	32.086346	6.846307	8.202816	2.831559	14.205666	0.000000	-10.000000	0.008333	5.883334	622.166687	1023.000000	1023.000000	2046.000000
10.380000	0.054224	32.046249	7.000664	8.068686	2.845824	14.131075	0.000000	-10.000000	0.016667	4.750000	624.500000	1023.000000	1023.000000	2046.000000
10.400000	0.053979	31.901823	7.214420	7.884268	2.752345	14.050790	0.000000	-10.000000	0.033333	3.466667	626.166687	1023.000000	1023.000000	2046.000000
10.420000	0.053857	31.829584	7.237183	7.850156	2.718071	14.024175	0.000000	-10.000000	0.041667	2.050000	627.333313	1023.000000	1023.000000	2046.000000
10.440000	0.054263	32.069229	7.394253	7.917064	2.637483	14.120429	0.000000	-10.000000	0.050000	0.950000	627.833313	1023.000000	1023.000000	2046.000000
10.460000	0.054774	32.371689	7.642173	7.868662	2.639165	14.221687	0.000000	-10.000000	0.050000	0.233333	628.000000	1023.000000	1023.000000	2046.000000
10.480000	0.055337	32.704422	7.795898	7.926531	2.646809	14.335185	0.000000	-10.000000	0.041667	0.000000	628.000000	1023.000000	1023.000000	2046.000000
10.500000	0.056380	33.320534	8.109836	8.057962	2.689788	14.462949	0.000000	-10.000000	0.041667	0.000000	628.000000	1023.000000	1023.000000	2046.000000
10.520000	0.057211	33.811947	8.419930	8.072892	2.772041	14.547083	0.000000	-10.000000	0.033333	0.000000	628.000000	1023.000000	1023.000000	2046.000000
10.540000	0.057944	34.245125	8.573696	8.198238	2.856114	14.617077	0.000000	-10.000000	0.041667	0.000000	628.000000	1023.000000	1023.000000	2046.000000
10.560000	0.058769	34.732620	8.786319	8.310200	2.932991	14.703112	0.000000	-10.000000	0.041667	0.000000	628.000000	1023.000000	1023.000000	2046.000000
10.580000	0.059419	35.116749	8.939334	8.363697	3.125226	14.688490	0.000000	-10.000000	0.050000	0.000000	628.000000	1023.000000	1023.000000	2046.000000
10.600000	0.059791	35.336601	9.008453	8.464168	3.114318	14.749662	0.000000	-10.000000	0.050000	0.000000	628.000000	1023.000000	1023.000000	2046.000000
10.620000	0.060443	35.722088	9.195415	8.551269	3.178377	14.797025	0.000000	-10.000000	0.050000	0.000000	628.000000	1023.000000	1023.000000	2046.000000
10.640000	0.060639	35.837494	9.285640	8.520854	3.245889	14.785109	0.000000	-10.000000	0.050000	0.000000	628.000000	1023.000000	1023.000000	2046.000000
10.660000	0.060756	35.906898	9.286803	8.572946	3.241917	14.805231	0.000000	-10.000000	0.050000	-0.566667	628.000000	1023.000000	1023.000000	2046.000000
10.680000	0.061081	36.098694	9.445546	8.624626	3.203991	14.824533	0.000000	-10.000000	0.050000	-1.300000	628.000000	1023.000000	1023.000000	2046.000000
10.700000	0.061220	36.181149	9.513737	8.592857	3.283244	14.791310	0.000000	-10.000000	0.058333	-2.233333	628.000000	1023.000000	1023.000000	2046.000000
10.720000	0.061259	36.204201	9.481474	8.674007	3.308417	14.740303	0.000000	-10.000000	0.066667	-2.766667	628.000000	1023.000000	1023.000000	2046.000000
10.740000	0.061397	36.285896	9.595926	8.686944	3.234582	14.768446	0.000000	-10.000000	0.066667	-3.233333	628.000000	1023.000000	1023.000000	2046.000000
10.760000	0.061520	36.358513	9.636362	8.675693	3.315832	14.730625	0.000000	-10.000000	0.058333	-3.633333	628.000000	1023.000000	1023.000000	2046.000000
10.780000	0.061462	36.324017	9.605966	8.712223	3.340106	14.665724	0.000000	-10.000000	0.058333	-4.016667	628.000000	1023.000000	1023.000000	2046.000000
10.800000	0.061509	36.351566	9.714023	8.730288	3.244340	14.662913	0.000000	-10.000000	0.058333	-4.483334	628.000000	1023.000000	1023.000000	2046.000000
10.820000	0.061455	36.319874	9.694710	8.682626	3.330849	14.611691	0.000000	-10.000000	0.066667	-4.950000	628.000000	1023.000000	1023.000000	2046.000000
10.840000	0.061290	36.222252	9.734660	8.658230	3.356655	14.472706	0.000000	-10.000000	0.066667	-5.466667	628.000000	1023.000000	1023.000000	2046.000000
10.860000	0.061083	36.099869	9.805236	8.591516	3.304866	14.398252	0.000000	-10.000000	0.075000	-6.083333	628.000000	1023.000000	1023.000000	2046.000000
10.880000	0.060888	35.984928	9.831042	8.536363	3.293616	14.323908	0.000000	-10.000000	0.083333	-6.866667	628.000000	1023.000000	1023.000000	2046.000000
10.900000	0.060528	35.772148	9.816738	8.486842	3.340514	14.128052	0.000000	-10.000000	0.100000	-7.650000	628.000000	1023.000000	1023.000000	2046.000000
10.920000	0.059526	35.179604	9.706108	8.269721	3.246234	13.957540	0.000000	-10.000000	0.108333	-8.416667	624.500000	1023.000000	1023.000000	2046.000000
10.940000	0.058344	34.481182	9.615388	8.093635	3.136599	13.635558	0.000000	-10.000000	0.125000	-9.250000	616.833313	1023.000000	1023.000000	2046.000000
10.960000	0.057492	33.977974	9.522516	7.931428	3.168374	13.355655	0.000000	-10.000000	0.141667	-10.400001	608.166687	1023.000000	1023.000000	2046.000000
10.980000	0.056526	33.407108	9.437250	7.705975	3.197314	13.066570	0.000000	-10.000000	0.191667	-11.916667	601.666687	1023.000000	1023.000000	2046.000000
11.000000	0.055408	32.746365	9.475885	7.471753	3.115756	12.682968	0.000000	-10.000000	0.225000	-13.716667	597.666687	1023.000000	1023.000000	2046.000000
11.020000	0.054615	32.277592	9.491486	7.172658	3.155938	12.457510	0.000000	-10.000000	0.258333	-15.650001	593.000000	1023.000000	1023.000000	2046.000000
11.040000	0.053280	31.488596	9.345523	6.902623	3.295517	11.944932	0.000000	-10.000000	0.275000	-17.183334	587.833313	1023.000000	1023.000000	2046.000000
11.060000	0.051425	30.391949	9.223292	6.604532	3.124778	11.439346	0.000000	-10.000000	0.308333	-18.450001	582.166687	1023.000000	1023.000000	2046.000000
11.080000	0.049335	29.157162	8.853726	6.330562	3.091277	10.881596	0.000000	-10.000000	0.341667	-19.150002	576.000000	1023.000000	1023.000000	2046.000000
11.100000	0.047122	27.849159	8.330839	6.209035	3.078229	10.231056	0.000000	-10.000000	0.375000	-19.866667	569.500000	1023.000000	1023.000000	2046.000000
11.120000	0.044131	26.081381	7.709710	6.011109	2.867896	9.492666	0.000000	-10.000000	0.391667	-20.383333	562.833313	1023.000000	1023.000000	2046.000000
11.140000	0.040852	24.143766	6.967599	5.760184	2.745662	8.670321	0.000000	-10.000000	0.400000	-21.033333	556.000000	1023.000000	1023.000000	2046.000000
11.160000	0.038151	22.547064	6.304167	5.573931	2.723455	7.945511	0.000000	-10.000000	0.400000	-21.450001	549.000000	1023.000000	1023.000000	2046.000000
11.180000	0.035924	21.230843	5.882681	5.411863	2.542692	7.393606	0.000000	-10.000000	0.391667	-21.433334	541.833313	1023.000000	1023.000000	2046.000000
11.200000	0.034147	20.181141	5.426018	5.346957	2.490991	6.917176	0.000000	-10.000000	0.391667	-21.183334	534.666687	1023.000000	1023.000000	2046.000000
11.220000	0.032922	19.456644	5.105583	5.410507	2.459848	6.480706	0.000000	-10.000000	0.375000	-20.933334	527.500000	1023.000000	1023.000000	2046.000000
11.240000	0.031586	18.667273	4.914413	5.338187	2.264680	6.149993	0.000000	-10.000000	0.366667	-20.933334	522.833313	1023.000000	1023.000000	2046.000000
11.260000	0.030362	17.944023	4.642595	5.330599	2.151334	5.819496	0.000000	-10.000000	0.366667	-21.183334	515.833313	1023.000000	1023.000000	2046.000000
11.280000	0.029685	17.543976	4.430289	5.422728	2.185323	5.505637	0.000000	-10.000000	0.383333	-21.366667	508.833344	1023.000000	1023.000000	2046.000000
11.300000	0.028946	17.107311	4.424239	5.469272	2.032898	5.180902	0.000000	-10.000000	0.400000	-21.683332	499.333344	1023.000000	1023.000000	2046.000000
11.320000	0.027979	16.535393	4.211011	5.426539	1.947639	4.950202	0.000000	-10.000000	0.400000	-21.816668	492.166656	1023.000000	1023.000000	2046.000000
11.340000	0.027541	16.276682	4.071691	5.469254	2.042934	4.692803	0.000000	-10.000000	0.400000	-22.016666	484.833344	1023.000000	1023.000000	2046.000000
11.360000	0.026764	15.817527	4.192373	5.234408	1.911001	4.479745	0.000000	-10.000000	0.408333	-22.083334	477.500000	1023.000000	1023.000000	2046.000000
11.380000	0.025680	15.177105	4.216475	4.736742	1.851068	4.372820	0.000000	-10.000000	0.408333	-22.000000	470.166656	1023.000000	1023.000000	2046.000000
11.400000	0.025197	14.891164	4.346848	4.369898	1.967156	4.207262	0.000000	-10.000000	0.408333	-22.033335	462.833344	1023.000000	1023.000000	2046.000000
11.420000	0.024492	14.474689	4.664213	3.858276	1.966631	3.985569	0.000000	-10.000000	0.400000	-22.100000	455.500000	1023.000000	1023.000000	2046.000000
11.440000	0.023463	13.866366	4.868602	3.283446	1.961887	3.752431	0.000000	-10.000000	0.391667	-22.200001	448.000000	1023.000000	1023.000000	2046.000000
11.460000	0.022457	13.271955	5.038529	2.673046	2.143278	3.417103	0.000000	-10.000000	0.391667	-22.283335	440.500000	1023.000000	1023.000000	2046.000000
11.480000	0.021085	12.461046	5.334805	1.929488	2.149929	3.046824	0.000000	-10.000000	0.400000	-22.250000	433.166656	1023.000000	1023.000000	2046.000000
11.500000	0.019016	11.238310	5.421368	1.135260	2.034938	2.646743	0.000000	-10.000000	0.416667	-22.400002	425.666656	1023.000000	1023.000000	2046.000000
11.520000	0.017124	10.120510	5.352667	0.496606	2.048754	2.222483	0.000000	-10.000000	0.416667	-22.216667	418.333344	1023.000000	1023.000000	2046.000000
11.540000	0.015184	8.974000	5.464106	-0.196660	2.019799	1.686755	0.000000	-10.000000	0.408333	-22.150000	410.833344	1023.000000	1023.000000	2046.000000
11.560000	0.012995	7.680005	5.525793	-0.806676	1.812618	1.148270	0.000000	-10.000000	0.408333	-22.016666	403.500000	1023.000000	1023.000000	2046.000000
11.580000	0.011290	6.672183	5.405699	-1.197358	1.732387	0.731456	0.000000	-10.000000	0.408333	-22.150000	396.166656	1023.000000	1023.000000	2046.000000
11.600000	0.010366	6.126464	5.434437	-1.363989	1.790518	0.265497	0.000000	-10.000000	0.408333	-22.250000	388.666656	1023.000000	1023.000000	2046.000000
11.620000	0.008889	5.253135	5.494607	-1.740308	1.657180	-0.158344	0.000000	-10.000000	0.408333	-22.433334	381.333344	1023.000000	1023.000000	2046.000000
11.640000	0.007491	4.427216	5.420326	-2.055815	1.636391	-0.573687	0.000000	-10.000000	0.416667	-22.700001	373.666656	1023.000000	1023.000000	2046.000000
11.660000	0.006699	3.959024	5.553941	-2.244570	1.716390	-1.066736	0.000000	-10.000000	0.433333	-23.016666	366.166656	1023.000000	1023.000000	2046.000000
11.680000	0.005630	3.327469	5.719161	-2.532776	1.661298	-1.520214	0.000000	-10.000000	0.441667	-23.333334	358.500000	1023.000000	1023.000000	2046.000000
11.700000	0.004477	2.645772	5.707389	-2.842976	1.670913	-1.889554	0.000000	-10.000000	0.458333	-23.683332	350.833344	1023.000000	1023.000000	2046.000000
11.720000	0.003871	2.288034	5.726862	-2.921213	1.861829	-2.379444	0.000000	-10.000000	0.475000	-23.983334	343.000000	1023.000000	1023.000000	2046.000000
11.740000	0.002766	1.634833	5.893551	-3.165757	1.799287	-2.892249	0.000000	-10.000000	0.491667	-24.450001	335.000000	1023.000000	1023.000000	2046.000000
11.760000	0.001276	0.754111	5.697433	-3.421721	1.876734	-3.398336	0.000000	-10.000000	0.516667	-24.816668	326.666656	1023.000000	1023.000000	2046.000000
11.780000	0.000352	0.207788	5.593554	-3.534670	2.034611	-3.885706	0.000000	-10.000000	0.533333	-25.266666	318.333344	1023.000000	1023.000000	2046.000000
11.800000	-0.000891	-0.526668	5.658259	-3.774208	1.962067	-4.372786	0.000000	-10.000000	0.550000	-25.583334	309.833344	1023.000000	1023.000000	2046.000000
11.820000	-0.002677	-1.582386	5.457137	-4.113899	1.900013	-4.825637	0.000000	-10.000000	0.550000	-25.683334	301.500000	1023.000000	1023.000000	2046.000000
11.840000	-0.003830	-2.263238	5.205887	-4.198301	2.022953	-5.293777	0.000000	-10.000000	0.541667	-25.666668	292.833344	1023.000000	1023.000000	2046.000000
11.860000	-0.004976	-2.940542	5.185690	-4.376185	2.021922	-5.771968	0.000000	-10.000000	0.533333	-25.500000	284.333344	1023.000000	1023.000000	2046.000000
11.880000	-0.006663	-3.937845	5.013249	-4.610572	1.908796	-6.249318	0.000000	-10.000000	0.525000	-25.416668	275.666656	1023.000000	1023.000000	2046.000000
11.900000	-0.008034	-4.747891	4.688165	-4.721984	1.902582	-6.616654	0.000000	-10.000000	0.533333	-25.450001	267.333344	1023.000000	1023.000000	2046.000000
11.920000	-0.008872	-5.243648	4.602142	-4.792307	1.924322	-6.977806	0.000000	-10.000000	0.525000	-25.250000	258.666656	1023.000000	1023.000000	2046.000000
11.940000	-0.010222	-6.041243	4.522808	-4.975514	1.731066	-7.319602	0.000000	-10.000000	0.516667	-25.033333	250.333328	1023.000000	1023.000000	2046.000000
11.960000	-0.011605	-6.858336	4.205406	-5.145092	1.645048	-7.563699	0.000000	-10.000000	0.500000	-24.633333	242.000000	1023.000000	1023.000000	2046.000000
11.980000	-0.012107	-7.155347	4.088908	-5.120126	1.719491	-7.843619	0.000000	-10.000000	0.491667	-24.250000	233.666672	1023.000000	1023.000000	2046.000000
12.000000	-0.013351	-7.890707	4.047908	-5.315944	1.448364	-8.071035	0.000000	-10.000000	0.475000	-23.666666	225.666672	1023.000000	1023.000000	2046.000000
12.020000	-0.014287	-8.443761	3.702471	-5.357131	1.479288	-8.268388	0.000000	-10.000000	0.441667	-23.166666	217.666672	1023.000000	1023.000000	2046.000000
12.040000	-0.014722	-8.700627	3.623762	-5.329080	1.486549	-8.481858	0.000000	-10.000000	0.416667	-22.616667	210.000000	1023.000000	1023.000000	2046.000000
12.060000	-0.015773	-9.321618	3.578596	-5.505549	1.280787	-8.675452	0.000000	-10.000000	0.400000	-22.250000	202.333328	1023.000000	1023.000000	2046.000000
12.080000	-0.016730	-9.887321	3.301860	-5.577120	1.183647	-8.795708	0.000000	-10.000000	0.391667	-21.700001	194.833328	1023.000000	1023.000000	2046.000000
12.100000	-0.017128	-10.122569	3.171976	-5.560013	1.217327	-8.951859	0.000000	-10.000000	0.375000	-21.216667	187.666672	1023.000000	1023.000000	2046.000000
12.120000	-0.017960	-10.614465	3.134227	-5.665208	1.048220	-9.131704	0.000000	-10.000000	0.366667	-20.700001	180.500000	1023.000000	1023.000000	2046.000000
12.140000	-0.019223	-11.360722	2.803071	-5.767602	0.880369	-9.276560	0.000000	-10.000000	0.358333	-20.283333	173.666672	1023.000000	1023.000000	2046.000000
12.160000	-0.019595	-11.580902	2.598017	-5.700596	0.877586	-9.355908	0.000000	-10.000000	0.358333	-19.933334	167.000000	1023.000000	1023.000000	2046.000000
12.180000	-0.021057	-12.444863	2.380704	-5.857107	0.540588	-9.509048	0.000000	-10.000000	0.333333	-19.500000	160.333328	1023.000000	1023.000000	2046.000000
12.200000	-0.022892	-13.528995	1.833234	-5.995794	0.315754	-9.682188	0.000000	-10.000000	0.333333	-19.033335	153.833328	1023.000000	1023.000000	2046.000000
12.220000	-0.024157	-14.276508	1.443627	-6.054419	0.192703	-9.858420	0.000000	-10.000000	0.316667	-18.566668	147.500000	1023.000000	1023.000000	2046.000000
12.240000	-0.025661	-15.165764	1.215846	-6.161465	-0.104084	-10.116061	0.000000	-10.000000	0.316667	-18.316668	143.500000	1023.000000	1023.000000	2046.000000
12.260000	-0.027267	-16.114737	0.860235	-6.409222	-0.401524	-10.164226	0.000000	-10.000000	0.291667	-17.916668	137.500000	1023.000000	1023.000000	2046.000000
12.280000	-0.028229	-16.683367	0.479818	-6.445724	-0.408691	-10.308770	0.000000	-10.000000	0.283333	-17.616667	131.500000	1023.000000	1023.000000	2046.000000
12.300000	-0.028339	-16.748484	0.446382	-6.354441	-0.456239	-10.384186	0.000000	-10.000000	0.266667	-17.166668	123.500000	1023.000000	1023.000000	2046.000000
12.320000	-0.028867	-17.060127	0.305916	-6.391147	-0.654565	-10.320332	0.000000	-10.000000	0.258333	-16.883333	117.666664	1023.000000	1023.000000	2046.000000
12.340000	-0.028935	-17.100368	-0.006863	-6.214212	-0.497189	-10.382105	0.000000	-10.000000	0.241667	-16.533333	112.000000	1023.000000	1023.000000	2046.000000
12.360000	-0.029200	-17.257294	-0.166215	-6.071979	-0.472756	-10.546344	0.000000	-10.000000	0.233333	-16.116667	106.500000	1023.000000	1023.000000	2046.000000
12.380000	-0.030613	-18.092272	-0.479545	-6.133475	-0.697981	-10.781270	0.000000	-10.000000	0.233333	-15.550000	101.166664	1023.000000	1023.000000	2046.000000
12.400000	-0.032614	-19.275011	-1.204597	-6.055764	-0.837617	-11.177032	0.000000	-10.000000	0.225000	-14.916667	96.000000	1023.000000	1023.000000	2046.000000
12.420000	-0.034598	-20.447689	-1.877909	-5.912997	-1.038988	-11.617793	0.000000	-10.000000	0.216667	-14.183333	91.000000	1023.000000	1023.000000	2046.000000
12.440000	-0.036754	-21.721901	-2.523560	-5.885311	-1.240292	-12.072739	0.000000	-10.000000	0.200000	-13.716667	87.666664	1023.000000	1023.000000	2046.000000
12.460000	-0.039035	-23.069813	-3.243881	-5.965769	-1.507075	-12.353088	0.000000	-10.000000	0.175000	-12.933333	83.000000	1023.000000	1023.000000	2046.000000
12.480000	-0.040456	-23.909357	-3.797454	-5.888093	-1.670897	-12.552912	0.000000	-10.000000	0.150000	-12.483334	78.666664	1023.000000	1023.000000	2046.000000
12.500000	-0.041291	-24.403048	-4.199799	-5.699974	-1.729122	-12.774153	0.000000	-10.000000	0.133333	-11.983334	73.000000	1023.000000	1023.000000	2046.000000
12.520000	-0.042350	-25.028845	-4.510437	-5.619659	-1.949857	-12.948891	0.000000	-10.000000	0.133333	-11.883333	69.000000	1023.000000	1023.000000	2046.000000
12.540000	-0.043022	-25.426271	-4.853549	-5.470970	-2.116234	-12.985518	0.000000	-10.000000	0.133333	-11.600000	65.166664	1023.000000	1023.000000	2046.000000
12.560000	-0.042999	-25.412167	-5.081863	-5.274944	-2.089487	-12.965873	0.000000	-10.000000	0.125000	-11.366667	62.666668	1023.000000	1023.000000	2046.000000
12.580000	-0.043095	-25.469336	-5.199706	-5.079545	-2.177992	-13.012094	0.000000	-10.000000	0.116667	-11.066667	59.000000	1023.000000	1023.000000	2046.000000
12.600000	-0.043287	-25.582481	-5.374262	-4.903846	-2.312107	-12.992266	0.000000	-10.000000	0.116667	-10.766666	55.333332	1023.000000	1023.000000	2046.000000
12.620000	-0.043096	-25.469765	-5.520458	-4.738383	-2.256285	-12.954638	0.000000	-10.000000	0.108333	-10.366667	50.500000	1023.000000	1023.000000	2046.000000
12.640000	-0.043256	-25.564030	-5.562825	-4.702679	-2.324710	-12.973816	0.000000	-10.000000	0.108333	-10.100000	48.166668	1023.000000	1023.000000	2046.000000
12.660000	-0.043466	-25.688215	-5.552609	-4.885459	-2.376894	-12.873254	0.000000	-10.000000	0.100000	-9.700000	45.833332	1023.000000	1023.000000	2046.000000
12.680000	-0.043425	-25.663965	-5.438096	-5.183202	-2.302658	-12.740009	0.000000	-10.000000	0.091667	-8.750000	42.666668	1023.000000	1023.000000	2046.000000
12.700000	-0.043439	-25.672617	-5.280579	-5.528715	-2.212151	-12.651172	0.000000	-10.000000	0.075000	-7.400000	38.833332	1023.000000	1023.000000	2046.000000
12.720000	-0.043899	-25.944118	-5.061338	-5.973085	-2.227334	-12.682360	0.000000	-10.000000	0.058333	-6.350000	36.166668	1023.000000	1023.000000	2046.000000
12.740000	-0.044081	-26.051973	-4.816604	-6.484128	-2.109748	-12.641494	0.000000	-10.000000	0.041667	-5.133334	34.833332	1023.000000	1023.000000	2046.000000
12.760000	-0.044303	-26.182850	-4.500255	-7.015218	-1.999684	-12.667693	0.000000	-10.000000	0.025000	-2.250000	33.666668	1023.000000	1023.000000	2046.000000
12.780000	-0.044901	-26.536730	-4.290122	-7.536764	-2.003692	-12.706152	0.000000	-10.000000	0.008333	1.350000	32.500000	1023.000000	1023.000000	2046.000000
12.800000	-0.045274	-26.756821	-4.120399	-7.972454	-2.037637	-12.626332	0.000000	-10.000000	0.000000	5.266666	32.000000	1023.000000	1023.000000	2046.000000
12.820000	-0.045615	-26.958521	-4.100314	-8.224804	-1.918091	-12.715310	0.000000	-10.000000	0.000000	7.116667	32.000000	1023.000000	1023.000000	2046.000000
12.840000	-0.045793	-27.063900	-3.966830	-8.388035	-1.978529	-12.730504	0.000000	-10.000000	-0.041667	9.800000	32.000000	1023.000000	1023.000000	2046.000000
12.860000	-0.045464	-26.869104	-3.845376	-8.460135	-2.004682	-12.558912	0.000000	-10.000000	-0.091667	12.133333	32.000000	1023.000000	1023.000000	2046.000000
12.880000	-0.044742	-26.442635	-3.736854	-8.365338	-1.962414	-12.378028	0.000000	-10.000000	-0.150000	14.666667	32.000000	1023.000000	1023.000000	2046.000000
12.900000	-0.043744	-25.852577	-3.588547	-8.157495	-1.960344	-12.146192	0.000000	-10.000000	-0.166667	15.650001	32.000000	1023.000000	1023.000000	2046.000000
12.920000	-0.042581	-25.165216	-3.306139	-8.033485	-2.022573	-11.803019	0.000000	-10.000000	-0.175000	16.416668	30.833334	1023.000000	1023.000000	2046.000000
12.940000	-0.041086	-24.281694	-3.120275	-7.825858	-1.874577	-11.460985	0.000000	-10.000000	-0.183333	17.183334	29.000000	1023.000000	1023.000000	2046.000000
12.960000	-0.039477	-23.330679	-2.818027	-7.588407	-1.808761	-11.115484	0.000000	-10.000000	-0.200000	18.283333	29.166666	1023.000000	1023.000000	2046.000000
12.980000	-0.037780	-22.327988	-2.472377	-7.376534	-1.758869	-10.720206	0.000000	-10.000000	-0.225000	18.883333	32.500000	1023.000000	1023.000000	2046.000000
13.000000	-0.035981	-21.264814	-2.183264	-7.199569	-1.624793	-10.257188	0.000000	-10.000000	-0.241667	19.549999	38.500000	1023.000000	1023.000000	2046.000000
13.020000	-0.034159	-20.188126	-1.995723	-6.914388	-1.355552	-9.922463	0.000000	-10.000000	-0.250000	20.116667	44.833332	1023.000000	1023.000000	2046.000000
13.040000	-0.032237	-19.052261	-1.689500	-6.588078	-1.211073	-9.563610	0.000000	-10.000000	-0.266667	20.850000	53.833332	1023.000000	1023.000000	2046.000000
13.060000	-0.030574	-18.069063	-1.431804	-6.419438	-1.107191	-9.110631	0.000000	-10.000000	-0.283333	21.316668	60.833332	1023.000000	1023.000000	2046.000000
13.080000	-0.028944	-17.106195	-1.284951	-6.152332	-0.878115	-8.790797	0.000000	-10.000000	-0.283333	21.516668	70.333336	1023.000000	1023.000000	2046.000000
13.100000	-0.027133	-16.035830	-1.034015	-5.814999	-0.729359	-8.457456	0.000000	-10.000000	-0.266667	21.483334	75.166664	1023.000000	1023.000000	2046.000000
13.120000	-0.025620	-15.141308	-0.722990	-5.671940	-0.727231	-8.019146	0.000000	-10.000000	-0.250000	21.516666	84.666664	1023.000000	1023.000000	2046.000000
13.140000	-0.024075	-14.228545	-0.643529	-5.467164	-0.507793	-7.610058	0.000000	-10.000000	-0.266667	21.683334	91.833336	1023.000000	1023.000000	2046.000000
13.160000	-0.022335	-13.200058	-0.469275	-5.145430	-0.329736	-7.255619	0.000000	-10.000000	-0.283333	21.850000	99.000000	1023.000000	1023.000000	2046.000000
13.180000	-0.020596	-12.172167	-0.175670	-4.880716	-0.301778	-6.814003	0.000000	-10.000000	-0.316667	22.033335	103.833336	1023.000000	1023.000000	2046.000000
13.200000	-0.018924	-11.184290	0.014501	-4.653080	-0.221085	-6.324627	0.000000	-10.000000	-0.333333	22.816668	111.166664	1023.000000	1023.000000	2046.000000
13.220000	-0.017149	-10.134814	0.129283	-4.351274	-0.046687	-5.866137	0.000000	-10.000000	-0.350000	23.600000	118.500000	1023.000000	1023.000000	2046.000000
13.240000	-0.015216	-8.992875	0.307841	-3.986375	0.070292	-5.384633	0.000000	-10.000000	-0.366667	24.516668	126.000000	1023.000000	1023.000000	2046.000000
13.260000	-0.013343	-7.885451	0.625052	-3.718762	0.057896	-4.849637	0.000000	-10.000000	-0.383333	24.766668	131.500000	1023.000000	1023.000000	2046.000000
13.280000	-0.011578	-6.842409	0.795660	-3.499381	0.177326	-4.316014	0.000000	-10.000000	-0.408333	25.400002	139.666672	1023.000000	1023.000000	2046.000000
13.300000	-0.009843	-5.816976	0.836492	-3.174349	0.388623	-3.867742	0.000000	-10.000000	-0.441667	26.300001	151.166672	1023.000000	1023.000000	2046.000000
13.320000	-0.007752	-4.581533	1.095675	-2.787349	0.475705	-3.365564	0.000000	-10.000000	-0.475000	27.166666	159.666672	1023.000000	1023.000000	2046.000000
13.340000	-0.005780	-3.415710	1.434732	-2.548279	0.481891	-2.784054	0.000000	-10.000000	-0.500000	27.966667	168.500000	1023.000000	1023.000000	2046.000000
13.360000	-0.004062	-2.400714	1.493152	-2.259272	0.676080	-2.310674	0.000000	-10.000000	-0.500000	28.233334	174.500000	1023.000000	1023.000000	2046.000000
13.380000	-0.002154	-1.273292	1.604637	-1.848157	0.850630	-1.880401	0.000000	-10.000000	-0.516667	28.950001	183.833328	1023.000000	1023.000000	2046.000000
13.400000	-0.000137	-0.080895	1.963346	-1.563751	0.830534	-1.311024	0.000000	-10.000000	-0.525000	29.333334	193.500000	1023.000000	1023.000000	2046.000000
13.420000	0.001612	0.952899	2.209880	-1.312272	0.815331	-0.760040	0.000000	-10.000000	-0.550000	30.000000	203.500000	1023.000000	1023.000000	2046.000000
13.440000	0.003163	1.869609	2.129381	-0.998298	0.999474	-0.260948	0.000000	-10.000000	-0.550000	30.250000	213.500000	1023.000000	1023.000000	2046.000000
13.460000	0.004626	2.733979	2.292701	-0.638632	0.923450	0.156460	0.000000	-10.000000	-0.558333	30.550001	223.500000	1023.000000	1023.000000	2046.000000
13.480000	0.005472	3.233669	2.323802	-0.467182	0.802375	0.574673	0.000000	-10.000000	-0.550000	30.483334	233.500000	1023.000000	1023.000000	2046.000000
13.500000	0.006042	3.570985	2.114467	-0.280495	0.828033	0.908979	0.000000	-10.000000	-0.566667	30.583334	243.500000	1023.000000	1023.000000	2046.000000
13.520000	0.007044	4.163068	2.115178	0.068695	0.756394	1.222802	0.000000	-10.000000	-0.583333	30.750000	253.500000	1023.000000	1023.000000	2046.000000
13.540000	0.008681	5.130290	2.307808	0.423705	0.677588	1.721189	0.000000	-10.000000	-0.600000	31.150000	263.833344	1023.000000	1023.000000	2046.000000
13.560000	0.010444	6.172219	2.397642	0.680332	0.696732	2.397512	0.000000	-10.000000	-0.600000	31.316668	274.166656	1023.000000	1023.000000	2046.000000
13.580000	0.012731	7.523748	2.521772	1.213670	0.876814	2.911492	0.000000	-10.000000	-0.591667	31.300001	284.666656	1023.000000	1023.000000	2046.000000
13.600000	0.015910	9.402996	3.054549	1.736491	0.939149	3.672808	0.000000	-10.000000	-0.583333	31.366667	295.000000	1023.000000	1023.000000	2046.000000
13.620000	0.018647	11.020307	3.309963	2.142840	1.100711	4.466793	0.000000	-10.000000	-0.583333	31.299999	305.500000	1023.000000	1023.000000	2046.000000
13.640000	0.020690	12.227758	3.415909	2.591679	1.227262	4.992908	0.000000	-10.000000	-0.591667	31.500000	316.000000	1023.000000	1023.000000	2046.000000
13.660000	0.022776	13.460643	3.689850	3.030735	1.159751	5.580307	0.000000	-10.000000	-0.591667	31.450001	326.500000	1023.000000	1023.000000	2046.000000
13.680000	0.023503	13.890019	3.381765	3.364394	1.244095	5.899765	0.000000	-10.000000	-0.583333	31.350000	337.000000	1023.000000	1023.000000	2046.000000
13.700000	0.023572	13.931149	2.963314	3.763079	1.200584	6.004171	0.000000	-10.000000	-0.575000	31.216667	347.500000	1023.000000	1023.000000	2046.000000
13.720000	0.022722	13.428848	2.571037	3.846544	0.960559	6.050708	0.000000	-10.000000	-0.558333	30.883333	358.000000	1023.000000	1023.000000	2046.000000
13.740000	0.022150	13.090798	2.002054	3.969105	0.981491	6.138149	0.000000	-10.000000	-0.516667	30.516666	368.333344	1023.000000	1023.000000	2046.000000
13.760000	0.022715	13.424824	1.779481	4.314219	0.995417	6.335707	0.000000	-10.000000	-0.491667	29.966667	378.500000	1023.000000	1023.000000	2046.000000
13.780000	0.023815	14.074530	1.735706	4.579227	0.965134	6.794463	0.000000	-10.000000	-0.483333	29.716667	388.500000	1023.000000	1023.000000	2046.000000
13.800000	0.024950	14.745611	1.512529	5.055194	1.078284	7.099604	0.000000	-10.000000	-0.500000	29.416666	398.500000	1023.000000	1023.000000	2046.000000
13.820000	0.026605	15.723505	1.530954	5.656721	1.114270	7.421560	0.000000	-10.000000	-0.483333	29.250000	408.500000	1023.000000	1023.000000	2046.000000
13.840000	0.028126	16.622738	1.721990	6.006540	0.966918	7.927290	0.000000	-10.000000	-0.466667	28.700001	418.333344	1023.000000	1023.000000	2046.000000
13.860000	0.029533	17.454140	1.620979	6.460780	1.037622	8.334759	0.000000	-10.000000	-0.450000	28.366667	428.000000	1023.000000	1023.000000	2046.000000
13.880000	0.031483	18.606421	1.761111	6.993127	1.078740	8.773442	0.000000	-10.000000	-0.441667	27.550001	437.500000	1023.000000	1023.000000	2046.000000
13.900000	0.033441	19.763594	1.962771	7.405226	1.089497	9.306098	0.000000	-10.000000	-0.425000	27.066668	446.833344	1023.000000	1023.000000	2046.000000
13.920000	0.035038	20.707691	1.930802	7.877845	1.212269	9.686774	0.000000	-10.000000	-0.391667	26.400000	456.000000	1023.000000	1023.000000	2046.000000
13.940000	0.036885	21.799303	2.155735	8.251627	1.290993	10.100948	0.000000	-10.000000	-0.358333	25.983334	464.833344	1023.000000	1023.000000	2046.000000
13.960000	0.038602	22.813944	2.538638	8.340663	1.305324	10.629319	0.000000	-10.000000	-0.333333	25.083334	473.500000	1023.000000	1023.000000	2046.000000
13.980000	0.040491	23.930046	2.903093	8.467074	1.480792	11.079086	0.000000	-10.000000	-0.316667	24.200001	482.000000	1023.000000	1023.000000	2046.000000
14.000000	0.042233	24.959768	3.288461	8.569453	1.665448	11.436406	0.000000	-10.000000	-0.291667	23.266666	490.166656	1023.000000	1023.000000	2046.000000
14.020000	0.044128	26.079575	3.883149	8.559152	1.755217	11.882056	0.000000	-10.000000	-0.258333	22.300001	498.166656	1023.000000	1023.000000	2046.000000
14.040000	0.045446	26.858738	4.390760	8.244458	1.963764	12.259755	0.000000	-10.000000	-0.216667	21.133333	505.833344	1023.000000	1023.000000	2046.000000
14.060000	0.046219	27.315517	4.781159	7.973137	2.167446	12.393774	0.000000	-10.000000	-0.183333	19.533335	513.333313	1023.000000	1023.000000	2046.000000
14.080000	0.047136	27.857166	5.298348	7.704112	2.221624	12.633081	0.000000	-10.000000	-0.141667	18.183334	520.166687	1023.000000	1023.000000	2046.000000
14.100000	0.047517	28.082602	5.554583	7.458753	2.235334	12.833932	0.000000	-10.000000	-0.116667	17.033333	526.500000	1023.000000	1023.000000	2046.000000
14.120000	0.047414	28.021931	5.626821	7.282342	2.316103	12.796665	0.000000	-10.000000	-0.083333	16.100000	532.166687	1023.000000	1023.000000	2046.000000
14.140000	0.047867	28.289680	5.943217	7.233218	2.221991	12.891254	0.000000	-10.000000	-0.075000	15.116667	537.666687	1023.000000	1023.000000	2046.000000
14.160000	0.048257	28.520174	6.123340	7.171351	2.159363	13.066120	0.000000	-10.000000	-0.058333	14.083334	542.833313	1023.000000	1023.000000	2046.000000
14.180000	0.048712	28.788719	6.209632	7.242779	2.153398	13.182910	0.000000	-10.000000	-0.058333	12.950001	547.833313	1023.000000	1023.000000	2046.000000
14.200000	0.049562	29.290983	6.445749	7.375103	2.102392	13.367739	0.000000	-10.000000	-0.041667	11.766667	552.500000	1023.000000	1023.000000	2046.000000
14.220000	0.050632	29.923248	6.757339	7.415384	2.100537	13.649987	0.000000	-10.000000	-0.025000	10.633333	556.500000	1023.000000	1023.000000	2046.000000
14.240000	0.051623	30.508951	6.962922	7.556274	2.246596	13.743160	0.000000	-10.000000	-0.008333	9.650000	560.333313	1023.000000	1023.000000	2046.000000
14.260000	0.052749	31.174709	7.374212	7.637444	2.217436	13.945617	0.000000	-10.000000	0.000000	8.633333	563.500000	1023.000000	1023.000000	2046.000000
14.280000	0.053997	31.912073	7.732748	7.713446	2.291356	14.174523	0.000000	-10.000000	0.000000	7.516667	566.666687	1023.000000	1023.000000	2046.000000
14.300000	0.054971	32.487812	7.900651	7.880739	2.485218	14.221203	0.000000	-10.000000	0.000000	6.616667	569.166687	1023.000000	1023.000000	2046.000000
14.320000	0.055935	33.057667	8.099607	8.039351	2.615044	14.303662	0.000000	-10.000000	0.000000	5.850000	571.500000	1023.000000	1023.000000	2046.000000
14.340000	0.056799	33.568409	8.353007	8.078486	2.666021	14.470893	0.000000	-10.000000	0.000000	5.216667	573.500000	1023.000000	1023.000000	2046.000000
14.360000	0.057510	33.988297	8.390155	8.228121	2.881722	14.488297	0.000000	-10.000000	0.008333	4.516667	575.500000	1023.000000	1023.000000	2046.000000
14.380000	0.058007	34.282314	8.598985	8.334802	2.845081	14.503446	0.000000	-10.000000	0.016667	3.950000	577.166687	1023.000000	1023.000000	2046.000000
14.400000	0.058655	34.664970	8.751197	8.365690	2.886616	14.661466	0.000000	-10.000000	0.033333	3.416667	578.666687	1023.000000	1023.000000	2046.000000
14.420000	0.059067	34.908817	8.770161	8.456236	2.991258	14.691164	0.000000	-10.000000	0.033333	3.000000	579.833313	1023.000000	1023.000000	2046.000000
14.440000	0.059547	35.192356	8.924410	8.550823	2.945111	14.772012	0.000000	-10.000000	0.041667	2.683333	581.000000	1023.000000	1023.000000	2046.000000
14.460000	0.060095	35.516068	8.996556	8.579257	2.998501	14.941752	0.000000	-10.000000	0.041667	2.433333	582.000000	1023.000000	1023.000000	2046.000000
14.480000	0.060564	35.793350	9.031377	8.680311	3.023175	15.058487	0.000000	-10.000000	0.050000	2.166667	583.000000	1023.000000	1023.000000	2046.000000
14.500000	0.060960	36.027649	9.141194	8.761953	3.035450	15.089050	0.000000	-10.000000	0.050000	1.833333	583.666687	1023.000000	1023.000000	2046.000000
14.520000	0.061396	36.284931	9.174894	8.877645	3.078757	15.153634	0.000000	-10.000000	0.050000	1.300000	584.000000	1023.000000	1023.000000	2046.000000
14.540000	0.061890	36.577175	9.317934	8.913349	3.038858	15.307035	0.000000	-10.000000	0.050000	0.683333	584.000000	1023.000000	1023.000000	2046.000000
14.560000	0.062255	36.792717	9.370027	9.016236	3.117340	15.289113	0.000000	-10.000000	0.050000	0.183333	584.000000	1023.000000	1023.000000	2046.000000
14.580000	0.062520	36.949406	9.461770	9.090559	3.104294	15.292782	0.000000	-10.000000	0.050000	0.000000	584.000000	1023.000000	1023.000000	2046.000000
14.600000	0.062998	37.232044	9.573315	9.099481	3.067359	15.491891	0.000000	-10.000000	0.050000	0.000000	584.000000	1023.000000	1023.000000	2046.000000
14.620000	0.063096	37.289654	9.557817	9.134812	3.152228	15.444795	0.000000	-10.000000	0.050000	0.000000	584.000000	1023.000000	1023.000000	2046.000000
14.640000	0.062716	37.064949	9.476247	9.087621	3.118688	15.382393	0.000000	-10.000000	0.050000	-0.283333	584.000000	1023.000000	1023.000000	2046.000000
14.660000	0.062329	36.836288	9.439349	9.063617	2.970839	15.362483	0.000000	-10.000000	0.058333	-1.016667	584.000000	1023.000000	1023.000000	2046.000000
14.680000	0.062097	36.699184	9.345614	9.111762	3.038357	15.203451	0.000000	-10.000000	0.058333	-2.133333	584.000000	1023.000000	1023.000000	2046.000000
14.700000	0.061552	36.376991	9.262274	8.982578	3.029279	15.102859	0.000000	-10.000000	0.058333	-3.366667	584.000000	1023.000000	1023.000000	2046.000000
14.720000	0.061301	36.229076	9.339882	8.872876	2.897413	15.118906	0.000000	-10.000000	0.066667	-4.500000	584.000000	1023.000000	1023.000000	2046.000000
14.740000	0.061683	36.454899	9.375713	8.909709	3.056771	15.112705	0.000000	-10.000000	0.075000	-5.750000	584.000000	1023.000000	1023.000000	2046.000000
14.760000	0.061194	36.165688	9.343684	8.793115	3.064466	14.964420	0.000000	-10.000000	0.083333	-6.850000	584.000000	1023.000000	1023.000000	2046.000000
14.780000	0.060265	35.616814	9.158009	8.659087	3.050014	14.749703	0.000000	-10.000000	0.075000	-7.600000	584.000000	1023.000000	1023.000000	2046.000000
14.800000	0.059146	34.955482	8.812000	8.638664	3.023345	14.481471	0.000000	-10.000000	0.083333	-7.950000	584.000000	1023.000000	1023.000000	2046.000000
14.820000	0.057217	33.815346	8.305292	8.553370	2.952334	14.004347	0.000000	-10.000000	0.091667	-8.150000	584.000000	1023.000000	1023.000000	2046.000000
14.840000	0.054347	32.119141	7.611724	8.337210	2.853106	13.317101	0.000000	-10.000000	0.116667	-8.783334	584.000000	1023.000000	1023.000000	2046.000000
14.860000	0.051341	30.342554	6.902335	8.066676	2.666641	12.706903	0.000000	-10.000000	0.125000	-9.833333	575.833313	1023.000000	1023.000000	2046.000000
14.880000	0.048807	28.844694	6.287970	7.814324	2.625130	12.117270	0.000000	-10.000000	0.133333	-10.783334	567.666687	1023.000000	1023.000000	2046.000000
14.900000	0.046687	27.591749	5.774843	7.633575	2.575175	11.608155	0.000000	-10.000000	0.133333	-11.450000	558.333313	1023.000000	1023.000000	2046.000000
14.920000	0.045159	26.688971	5.331686	7.609691	2.456164	11.291428	0.000000	-10.000000	0.141667	-11.633333	555.833313	1023.000000	1023.000000	2046.000000
14.940000	0.044173	26.106483	5.032240	7.659119	2.452669	10.962455	0.000000	-10.000000	0.150000	-12.033334	552.000000	1023.000000	1023.000000	2046.000000
14.960000	0.042925	25.368774	4.769992	7.693653	2.405192	10.499937	0.000000	-10.000000	0.150000	-12.383333	548.000000	1023.000000	1023.000000	2046.000000
14.980000	0.041782	24.693033	4.556568	7.665367	2.195591	10.275509	0.000000	-10.000000	0.166667	-13.050000	543.833313	1023.000000	1023.000000	2046.000000
15.000000	0.041215	24.358309	4.447341	7.711138	2.159656	10.040174	0.000000	-10.000000	0.183333	-13.716667	539.500000	1023.000000	1023.000000	2046.000000
15.020000	0.040299	23.816586	4.344525	7.734633	2.075579	9.661848	0.000000	-10.000000	0.216667	-14.583334	534.833313	1023.000000	1023.000000	2046.000000
15.040000	0.039586	23.395153	4.181273	7.714627	2.032359	9.466894	0.000000	-10.000000	0.241667	-15.350000	529.833313	1023.000000	1023.000000	2046.000000
15.060000	0.039108	23.112614	4.152409	7.719548	2.021154	9.219503	0.000000	-10.000000	0.266667	-16.216667	524.666687	1023.000000	1023.000000	2046.000000
15.080000	0.038194	22.572735	4.137960	7.489809	2.028575	8.916390	0.000000	-10.000000	0.283333	-16.950001	519.166687	1023.000000	1023.000000	2046.000000
15.100000	0.037285	22.035275	4.206374	7.066758	2.008523	8.753621	0.000000	-10.000000	0.291667	-17.733334	513.500000	1023.000000	1023.000000	2046.000000
15.120000	0.036946	21.835051	4.464664	6.697260	2.026757	8.646369	0.000000	-10.000000	0.300000	-18.333334	507.500000	1023.000000	1023.000000	2046.000000
15.140000	0.036201	21.394640	4.702090	6.204286	2.111132	8.377131	0.000000	-10.000000	0.325000	-18.966667	501.500000	1023.000000	1023.000000	2046.000000
15.160000	0.035184	20.793592	4.974005	5.599599	2.076927	8.143063	0.000000	-10.000000	0.350000	-19.416666	495.166656	1023.000000	1023.000000	2046.000000
15.180000	0.034220	20.224236	5.198119	5.010167	2.121199	7.894750	0.000000	-10.000000	0.375000	-19.900000	488.833344	1023.000000	1023.000000	2046.000000
15.200000	0.032900	19.443970	5.442592	4.249910	2.183742	7.567726	0.000000	-10.000000	0.375000	-20.250000	482.166656	1023.000000	1023.000000	2046.000000
15.220000	0.031078	18.366941	5.548761	3.456316	2.160086	7.201778	0.000000	-10.000000	0.383333	-20.466667	475.500000	1023.000000	1023.000000	2046.000000
15.240000	0.029218	17.267569	5.474946	2.838077	2.127538	6.827009	0.000000	-10.000000	0.375000	-20.566668	468.500000	1023.000000	1023.000000	2046.000000
15.260000	0.027487	16.244755	5.667861	2.215281	2.027499	6.334115	0.000000	-10.000000	0.366667	-20.416666	461.666656	1023.000000	1023.000000	2046.000000
15.280000	0.025612	15.136798	5.675543	1.629671	1.899876	5.931708	0.000000	-10.000000	0.358333	-20.150000	454.833344	1023.000000	1023.000000	2046.000000
15.300000	0.024275	14.346680	5.597285	1.322342	1.820713	5.606339	0.000000	-10.000000	0.366667	-19.916668	448.166656	1023.000000	1023.000000	2046.000000
15.320000	0.023555	13.920885	5.730014	1.098914	1.725613	5.366345	0.000000	-10.000000	0.366667	-19.683334	441.500000	1023.000000	1023.000000	2046.000000
15.340000	0.022528	13.313761	5.749119	0.763996	1.689800	5.110845	0.000000	-10.000000	0.358333	-19.600000	435.000000	1023.000000	1023.000000	2046.000000
15.360000	0.022068	13.042041	5.838605	0.677409	1.619767	4.906260	0.000000	-10.000000	0.350000	-19.366667	428.333344	1023.000000	1023.000000	2046.000000
15.380000	0.021696	12.822503	6.043065	0.508952	1.583571	4.686915	0.000000	-10.000000	0.350000	-19.200001	421.833344	1023.000000	1023.000000	2046.000000
15.400000	0.020945	12.378710	6.112649	0.286199	1.559133	4.420729	0.000000	-10.000000	0.350000	-18.933332	415.500000	1023.000000	1023.000000	2046.000000
15.420000	0.020694	12.230371	6.139775	0.191665	1.602314	4.296617	0.000000	-10.000000	0.350000	-18.633333	409.166656	1023.000000	1023.000000	2046.000000
15.440000	0.020485	12.106410	6.347403	0.091855	1.565878	4.101274	0.000000	-10.000000	0.350000	-18.466667	402.833344	1023.000000	1023.000000	2046.000000
15.460000	0.019846	11.728882	6.331121	-0.092486	1.627658	3.862589	0.000000	-10.000000	0.333333	-18.350000	396.500000	1023.000000	1023.000000	2046.000000
15.480000	0.019418	11.475869	6.238437	-0.123343	1.653993	3.706781	0.000000	-10.000000	0.300000	-18.333334	390.500000	1023.000000	1023.000000	2046.000000
15.500000	0.019142	11.313114	6.283864	-0.163428	1.633670	3.559009	0.000000	-10.000000	0.300000	-18.316668	384.500000	1023.000000	1023.000000	2046.000000
15.520000	0.018513	10.941277	6.238301	-0.301604	1.647042	3.357538	0.000000	-10.000000	0.316667	-18.266666	378.500000	1023.000000	1023.000000	2046.000000
15.540000	0.017787	10.512042	6.099596	-0.367360	1.621851	3.157955	0.000000	-10.000000	0.333333	-18.183334	372.500000	1023.000000	1023.000000	2046.000000
15.560000	0.017214	10.173531	6.079375	-0.404911	1.512533	2.986534	0.000000	-10.000000	0.300000	-18.000000	366.500000	1023.000000	1023.000000	2046.000000
15.580000	0.016518	9.761977	6.001141	-0.538546	1.508519	2.790863	0.000000	-10.000000	0.275000	-17.866667	360.500000	1023.000000	1023.000000	2046.000000
15.600000	0.015658	9.253589	5.885536	-0.692938	1.462843	2.598147	0.000000	-10.000000	0.266667	-17.700001	354.500000	1023.000000	1023.000000	2046.000000
15.620000	0.014839	8.769998	5.746324	-0.787382	1.346381	2.464674	0.000000	-10.000000	0.275000	-17.716667	348.500000	1023.000000	1023.000000	2046.000000
15.640000	0.014221	8.404323	5.690199	-0.853445	1.314194	2.253374	0.000000	-10.000000	0.283333	-17.750000	342.500000	1023.000000	1023.000000	2046.000000
15.660000	0.013434	7.939230	5.672982	-1.058027	1.243240	2.081035	0.000000	-10.000000	0.283333	-17.866667	336.500000	1023.000000	1023.000000	2046.000000
15.680000	0.012592	7.442063	5.472051	-1.106762	1.236999	1.839775	0.000000	-10.000000	0.275000	-17.816668	330.500000	1023.000000	1023.000000	2046.000000
15.700000	0.011969	7.073895	5.436298	-1.175599	1.118522	1.694674	0.000000	-10.000000	0.258333	-17.766666	324.500000	1023.000000	1023.000000	2046.000000
15.720000	0.011350	6.707860	5.391259	-1.307167	1.139425	1.484343	0.000000	-10.000000	0.258333	-17.716667	318.500000	1023.000000	1023.000000	2046.000000
15.740000	0.010448	6.174522	5.232404	-1.455491	1.118594	1.279016	0.000000	-10.000000	0.266667	-17.716667	312.500000	1023.000000	1023.000000	2046.000000
15.760000	0.009825	5.806279	5.198720	-1.514750	1.011920	1.110390	0.000000	-10.000000	0.275000	-17.633333	306.500000	1023.000000	1023.000000	2046.000000
15.780000	0.009252	5.468131	5.124968	-1.596054	0.993248	0.945968	0.000000	-10.000000	0.275000	-17.516666	300.500000	1023.000000	1023.000000	2046.000000
15.800000	0.008143	4.812758	4.896647	-1.741002	0.888666	0.768446	0.000000	-10.000000	0.275000	-17.433334	294.833344	1023.000000	1023.000000	2046.000000
15.820000	0.006823	4.032155	4.627106	-1.865797	0.669626	0.601219	0.000000	-10.000000	0.275000	-17.466667	289.166656	1023.000000	1023.000000	2046.000000
15.840000	0.005291	3.126793	4.361425	-2.055901	0.561855	0.259414	0.000000	-10.000000	0.266667	-17.450001	283.500000	1023.000000	1023.000000	2046.000000
15.860000	0.003664	2.165672	4.058884	-2.219618	0.431185	-0.104779	0.000000	-10.000000	0.266667	-17.433334	277.500000	1023.000000	1023.000000	2046.000000
15.880000	0.002196	1.298118	3.858810	-2.437461	0.280025	-0.403256	0.000000	-10.000000	0.266667	-17.533333	271.500000	1023.000000	1023.000000	2046.000000
15.900000	0.000568	0.335976	3.629035	-2.653034	0.193202	-0.833227	0.000000	-10.000000	0.283333	-17.683334	265.500000	1023.000000	1023.000000	2046.000000
15.920000	0.000156	0.092219	3.520346	-2.666733	0.327302	-1.088696	0.000000	-10.000000	0.291667	-18.083334	259.500000	1023.000000	1023.000000	2046.000000
15.940000	-0.000424	-0.250320	3.493569	-2.706511	0.231494	-1.268872	0.000000	-10.000000	0.300000	-18.283335	253.500000	1023.000000	1023.000000	2046.000000
15.960000	-0.001323	-0.781738	3.300018	-2.759765	0.340933	-1.662924	0.000000	-10.000000	0.308333	-18.750000	247.500000	1023.000000	1023.000000	2046.000000
15.980000	-0.002848	-1.683119	3.012672	-2.867075	0.409945	-2.238662	0.000000	-10.000000	0.333333	-18.983334	241.333328	1023.000000	1023.000000	2046.000000
16.000000	-0.004932	-2.914753	2.606041	-2.932508	0.246560	-2.834846	0.000000	-10.000000	0.358333	-19.133333	235.000000	1023.000000	1023.000000	2046.000000
16.020000	-0.007467	-4.413215	1.992930	-2.911300	0.072139	-3.566983	0.000000	-10.000000	0.366667	-19.050001	228.666672	1023.000000	1023.000000	2046.000000
16.040001	-0.010079	-5.956915	1.227909	-2.883108	-0.105252	-4.196464	0.000000	-10.000000	0.358333	-18.883333	222.333328	1023.000000	1023.000000	2046.000000
16.059999	-0.012470	-7.369625	0.525143	-2.874197	-0.331912	-4.688658	0.000000	-10.000000	0.350000	-18.700001	216.000000	1023.000000	1023.000000	2046.000000
16.080000	-0.014438	-8.532764	-0.165295	-2.812270	-0.601858	-4.953341	0.000000	-10.000000	0.325000	-18.250000	209.666672	1023.000000	1023.000000	2046.000000
16.100000	-0.015815	-9.346859	-0.728138	-2.710357	-0.768235	-5.140129	0.000000	-10.000000	0.291667	-17.633333	203.500000	1023.000000	1023.000000	2046.000000
16.120001	-0.016851	-9.959135	-1.237738	-2.515410	-0.894557	-5.311430	0.000000	-10.000000	0.258333	-16.983334	197.666672	1023.000000	1023.000000	2046.000000
16.139999	-0.017895	-10.576200	-1.670309	-2.330131	-1.117510	-5.458251	0.000000	-10.000000	0.250000	-16.433334	192.000000	1023.000000	1023.000000	2046.000000
16.160000	-0.018598	-10.991480	-1.939276	-2.195277	-1.379364	-5.477564	0.000000	-10.000000	0.250000	-15.800000	186.666672	1023.000000	1023.000000	2046.000000
16.180000	-0.019133	-11.307803	-2.297640	-2.035608	-1.422377	-5.552177	0.000000	-10.000000	0.233333	-15.383333	181.333328	1023.000000	1023.000000	2046.000000
16.200001	-0.019480	-11.512821	-2.448354	-1.863463	-1.559477	-5.641528	0.000000	-10.000000	0.233333	-15.033334	176.166672	1023.000000	1023.000000	2046.000000
16.219999	-0.019848	-11.730257	-2.625185	-1.785892	-1.669908	-5.649271	0.000000	-10.000000	0.216667	-15.000000	171.000000	1023.000000	1023.000000	2046.000000
16.240000	-0.020191	-11.932794	-2.783958	-1.718937	-1.655048	-5.774850	0.000000	-10.000000	0.225000	-14.966667	166.000000	1023.000000	1023.000000	2046.000000
16.260000	-0.020615	-12.183307	-2.801947	-1.754923	-1.677918	-5.948518	0.000000	-10.000000	0.216667	-15.083333	161.000000	1023.000000	1023.000000	2046.000000
16.280001	-0.021267	-12.569075	-2.735232	-2.138947	-1.697198	-5.997697	0.000000	-10.000000	0.233333	-15.266666	156.000000	1023.000000	1023.000000	2046.000000
16.299999	-0.021842	-12.908820	-2.566221	-2.577034	-1.595893	-6.169672	0.000000	-10.000000	0.241667	-15.550000	151.000000	1023.000000	1023.000000	2046.000000
16.320000	-0.022385	-13.229759	-2.267653	-3.064051	-1.436482	-6.461573	0.000000	-10.000000	0.250000	-15.966667	145.833328	1023.000000	1023.000000	2046.000000
16.340000	-0.023505	-13.891549	-1.926107	-3.730298	-1.378746	-6.856398	0.000000	-10.000000	0.258333	-16.500000	140.500000	1023.000000	1023.000000	2046.000000
16.360001	-0.024479	-14.466950	-1.662971	-4.392952	-1.164873	-7.246154	0.000000	-10.000000	0.258333	-16.866667	135.000000	1023.000000	1023.000000	2046.000000
16.379999	-0.025689	-15.182115	-1.346832	-5.155809	-1.009598	-7.669876	0.000000	-10.000000	0.258333	-17.216667	129.333328	1023.000000	1023.000000	2046.000000
16.400000	-0.027348	-16.162901	-1.102157	-5.933812	-1.028062	-8.098869	0.000000	-10.000000	0.250000	-17.216667	123.500000	1023.000000	1023.000000	2046.000000
16.420000	-0.028884	-17.070440	-1.121452	-6.486761	-0.892437	-8.569792	0.000000	-10.000000	0.250000	-17.166668	117.833336	1023.000000	1023.000000	2046.000000
16.440001	-0.030480	-18.013489	-0.939091	-7.021289	-0.870272	-9.182837	0.000000	-10.000000	0.250000	-16.750000	112.166664	1023.000000	1023.000000	2046.000000
16.459999	-0.032164	-19.009014	-0.854772	-7.563450	-0.987639	-9.603152	0.000000	-10.000000	0.241667	-16.233334	106.666664	1023.000000	1023.000000	2046.000000
16.480000	-0.033217	-19.631504	-0.934568	-7.784626	-0.881418	-10.030892	0.000000	-10.000000	0.225000	-15.566668	101.166664	1023.000000	1023.000000	2046.000000
16.500000	-0.034025	-20.108681	-0.813842	-7.937716	-0.991825	-10.365298	0.000000	-10.000000	0.208333	-14.833334	96.000000	1023.000000	1023.000000	2046.000000
16.520000	-0.034870	-20.608213	-0.916343	-8.095893	-1.013255	-10.582723	0.000000	-10.000000	0.200000	-14.166667	91.000000	1023.000000	1023.000000	2046.000000
16.540001	-0.034870	-20.608278	-0.899620	-8.035100	-0.871510	-10.802049	0.000000	-10.000000	0.200000	-13.783334	86.166664	1023.000000	1023.000000	2046.000000
16.559999	-0.035174	-20.787907	-0.653290	-8.152117	-1.072585	-10.909915	0.000000	-10.000000	0.200000	-13.466667	81.500000	1023.000000	1023.000000	2046.000000
16.580000	-0.035372	-20.904631	-0.671968	-8.135594	-1.061847	-11.035222	0.000000	-10.000000	0.200000	-13.200000	77.166664	1023.000000	1023.000000	2046.000000
16.600000	-0.035033	-20.704502	-0.547235	-8.059789	-0.950964	-11.146514	0.000000	-10.000000	0.183333	-12.666667	72.666664	1023.000000	1023.000000	2046.000000
16.620001	-0.035268	-20.843660	-0.431723	-8.151491	-1.033758	-11.226687	0.000000	-10.000000	0.150000	-12.266666	68.333336	1023.000000	1023.000000	2046.000000
16.639999	-0.035200	-20.803068	-0.495940	-8.086972	-0.949183	-11.270973	0.000000	-10.000000	0.125000	-11.916667	64.000000	1023.000000	1023.000000	2046.000000
16.660000	-0.034985	-20.675928	-0.398901	-7.976616	-0.881847	-11.418564	0.000000	-10.000000	0.116667	-11.700000	60.000000	1023.000000	1023.000000	2046.000000
16.680000	-0.035280	-20.850758	-0.413425	-8.047451	-0.942448	-11.447434	0.000000	-10.000000	0.116667	-11.483334	56.333332	1023.000000	1023.000000	2046.000000
16.700001	-0.035173	-20.786991	-0.540969	-7.886631	-0.830392	-11.528998	0.000000	-10.000000	0.125000	-11.266666	52.666668	1023.000000	1023.000000	2046.000000
16.719999	-0.035158	-20.778656	-0.421359	-7.878463	-0.890116	-11.588718	0.000000	-10.000000	0.125000	-11.133333	49.000000	1023.000000	1023.000000	2046.000000
16.740000	-0.035712	-21.105991	-0.541737	-7.931774	-0.977570	-11.654911	0.000000	-10.000000	0.133333	-10.983334	45.000000	1023.000000	1023.000000	2046.000000
16.760000	-0.035682	-21.087961	-0.713471	-7.854135	-0.890438	-11.629917	0.000000	-10.000000	0.116667	-10.833334	41.333332	1023.000000	1023.000000	2046.000000
16.780001	-0.035814	-21.165998	-0.606049	-7.801446	-1.019928	-11.738576	0.000000	-10.000000	0.108333	-10.733334	37.666668	1023.000000	1023.000000	2046.000000
16.799999	-0.036293	-21.449444	-0.772557	-7.890961	-1.075469	-11.710458	0.000000	-10.000000	0.100000	-10.650001	34.333332	1023.000000	1023.000000	2046.000000
16.820000	-0.036018	-21.286886	-0.824608	-7.727903	-1.002688	-11.731688	0.000000	-10.000000	0.108333	-10.633333	30.666666	1023.000000	1023.000000	2046.000000
16.840000	-0.036305	-21.456076	-0.788294	-7.721236	-1.122002	-11.824545	0.000000	-10.000000	0.108333	-10.500000	27.166666	1023.000000	1023.000000	2046.000000
16.860001	-0.036789	-21.742384	-0.980575	-7.772666	-1.214398	-11.774745	0.000000	-10.000000	0.116667	-10.416667	23.500000	1023.000000	1023.000000	2046.000000
16.879999	-0.036521	-21.583727	-0.973811	-7.609723	-1.187150	-11.813043	0.000000	-10.000000	0.108333	-10.216667	20.166666	1023.000000	1023.000000	2046.000000
16.900000	-0.036854	-21.780565	-0.959108	-7.645601	-1.299336	-11.876520	0.000000	-10.000000	0.108333	-9.966667	16.833334	1023.000000	1023.000000	2046.000000
16.920000	-0.037027	-21.882805	-1.153700	-7.608860	-1.265468	-11.854775	0.000000	-10.000000	0.100000	-9.750000	13.500000	1023.000000	1023.000000	2046.000000
16.940001	-0.036652	-21.661125	-1.037166	-7.481313	-1.256603	-11.886045	0.000000	-10.000000	0.100000	-9.583333	10.166667	1023.000000	1023.000000	2046.000000
16.959999	-0.037305	-22.047203	-1.099372	-7.636721	-1.429408	-11.881702	0.000000	-10.000000	0.100000	-9.500000	6.833333	1023.000000	1023.000000	2046.000000
16.980000	-0.037294	-22.040815	-1.308422	-7.480951	-1.320252	-11.931190	0.000000	-10.000000	0.091667	-9.000000	3.666667	1023.000000	1023.000000	2046.000000
17.000000	-0.037576	-22.207180	-1.246658	-7.470982	-1.506063	-11.983476	0.000000	-10.000000	0.075000	-8.100000	0.833333	1023.000000	1023.000000	2046.000000
17.020000	-0.038665	-22.850895	-1.669481	-7.566212	-1.646600	-11.968603	0.000000	-10.000000	0.058333	-6.683333	-1.500000	1023.000000	1023.000000	2046.000000
17.040001	-0.039121	-23.120495	-1.985210	-7.455908	-1.661282	-12.018095	0.000000	-10.000000	0.050000	-5.266666	-3.500000	1023.000000	1023.000000	2046.000000
17.059999	-0.040477	-23.922043	-2.245374	-7.623819	-1.981916	-12.070934	0.000000	-10.000000	0.033333	-3.850000	-5.166667	1023.000000	1023.000000	2046.000000
17.080000	-0.041271	-24.391293	-2.677169	-7.559819	-2.100066	-12.054239	0.000000	-10.000000	0.025000	-2.316667	-6.333333	1023.000000	1023.000000	2046.000000
17.100000	-0.041435	-24.487890	-2.756341	-7.561346	-2.229681	-11.940522	0.000000	-10.000000	0.025000	-0.700000	-6.833333	1023.000000	1023.000000	2046.000000
17.120001	-0.041963	-24.800179	-2.877797	-7.608175	-2.353720	-11.960486	0.000000	-10.000000	0.033333	0.966667	-7.000000	1023.000000	1023.000000	2046.000000
17.139999	-0.041596	-24.583506	-3.038179	-7.454997	-2.255925	-11.834405	0.000000	-10.000000	0.033333	2.350000	-7.000000	1023.000000	1023.000000	2046.000000
17.160000	-0.040434	-23.896729	-2.995899	-7.133112	-2.149383	-11.618335	0.000000	-10.000000	0.025000	3.416667	-7.000000	1023.000000	1023.000000	2046.000000
17.180000	-0.039650	-23.433413	-2.865559	-6.959762	-2.146748	-11.461345	0.000000	-10.000000	0.025000	3.883333	-7.000000	1023.000000	1023.000000	2046.000000
17.200001	-0.039610	-23.409700	-2.966451	-6.941955	-2.181003	-11.320292	0.000000	-10.000000	0.025000	3.950000	-7.000000	1023.000000	1023.000000	2046.000000
17.219999	-0.039931	-23.599123	-3.405540	-6.728530	-2.059599	-11.405454	0.000000	-10.000000	0.025000	3.983334	-7.000000	1023.000000	1023.000000	2046.000000
17.240000	-0.040393	-23.872112	-3.617893	-6.574372	-2.158952	-11.520896	0.000000	-10.000000	0.025000	4.133333	-7.000000	1023.000000	1023.000000	2046.000000
17.260000	-0.042256	-24.973488	-4.164771	-6.567382	-2.357221	-11.884114	0.000000	-10.000000	0.016667	4.333333	-7.000000	1023.000000	1023.000000	2046.000000
17.280001	-0.043688	-25.819780	-4.883413	-6.448924	-2.393760	-12.093683	0.000000	-10.000000	0.008333	4.383333	-7.000000	1023.000000	1023.000000	2046.000000
17.299999	-0.044476	-26.285028	-5.244733	-6.304220	-2.528264	-12.207811	0.000000	-10.000000	0.016667	4.150000	-7.000000	1023.000000	1023.000000	2046.000000
17.320000	-0.045545	-26.917223	-5.597575	-6.277781	-2.711632	-12.330236	0.000000	-10.000000	0.025000	3.666667	-7.000000	1023.000000	1023.000000	2046.000000
17.340000	-0.045950	-27.156359	-6.067997	-6.051706	-2.681937	-12.354717	0.000000	-10.000000	0.041667	2.750000	-7.000000	1023.000000	1023.000000	2046.000000
17.360001	-0.045843	-27.093472	-6.198114	-5.795571	-2.714744	-12.385042	0.000000	-10.000000	0.041667	1.533333	-7.000000	1023.000000	1023.000000	2046.000000
17.379999	-0.046113	-27.252726	-6.364567	-5.657503	-2.841888	-12.388766	0.000000	-10.000000	0.050000	0.266667	-7.000000	1023.000000	1023.000000	2046.000000
17.400000	-0.045930	-27.144640	-6.604551	-5.380023	-2.855033	-12.305032	0.000000	-10.000000	0.050000	-0.916667	-7.000000	1023.000000	1023.000000	2046.000000
17.420000	-0.045147	-26.681976	-6.564305	-5.070103	-2.842356	-12.205212	0.000000	-10.000000	0.050000	-1.733333	-7.166667	1023.000000	1023.000000	2046.000000
17.440001	-0.044794	-26.473045	-6.539929	-4.885204	-2.905175	-12.142737	0.000000	-10.000000	0.050000	-2.366667	-7.666667	1023.000000	1023.000000	2046.000000
17.459999	-0.044510	-26.305355	-6.667275	-4.710448	-2.935789	-11.991842	0.000000	-10.000000	0.033333	-2.033333	-8.333333	1023.000000	1023.000000	2046.000000
17.480000	-0.043287	-25.582907	-6.555928	-4.453012	-2.817319	-11.756648	0.000000	-10.000000	0.025000	-0.483333	-8.833333	1023.000000	1023.000000	2046.000000
17.500000	-0.042294	-24.996048	-6.371242	-4.494210	-2.773107	-11.357489	0.000000	-10.000000	-0.008333	2.116667	-9.000000	1023.000000	1023.000000	2046.000000
17.520000	-0.041142	-24.315041	-6.242605	-4.594075	-2.641210	-10.837151	0.000000	-10.000000	-0.033333	5.850000	-9.000000	1023.000000	1023.000000	2046.000000
17.540001	-0.039675	-23.447752	-5.914175	-4.708559	-2.536663	-10.288355	0.000000	-10.000000	-0.083333	9.633333	-9.000000	1023.000000	1023.000000	2046.000000
17.559999	-0.038326	-22.650507	-5.501639	-4.892537	-2.368803	-9.887527	0.000000	-10.000000	-0.133333	13.150001	-9.000000	1023.000000	1023.000000	2046.000000
17.580000	-0.037543	-22.188164	-5.196749	-5.196895	-2.225299	-9.569221	0.000000	-10.000000	-0.150000	15.333334	-9.000000	1023.000000	1023.000000	2046.000000
17.600000	-0.036648	-21.659132	-4.691467	-5.646712	-2.173850	-9.147103	0.000000	-10.000000	-0.175000	16.816668	-9.000000	1023.000000	1023.000000	2046.000000
17.620001	-0.036050	-21.305506	-4.314243	-5.986628	-1.968858	-9.035778	0.000000	-10.000000	-0.175000	17.850000	2.333333	1023.000000	1023.000000	2046.000000
17.639999	-0.035979	-21.263792	-4.114480	-6.312841	-1.957438	-8.879033	0.000000	-10.000000	-0.200000	18.600000	15.166667	1023.000000	1023.000000	2046.000000
17.660000	-0.035531	-20.999096	-3.967918	-6.524193	-1.818061	-8.688923	0.000000	-10.000000	-0.208333	19.266666	30.166666	1023.000000	1023.000000	2046.000000
17.680000	-0.035083	-20.734264	-3.711507	-6.613611	-1.772023	-8.637122	0.000000	-10.000000	-0.225000	19.950001	36.000000	1023.000000	1023.000000	2046.000000
17.700001	-0.034572	-20.431843	-3.549327	-6.619048	-1.829320	-8.434147	0.000000	-10.000000	-0.258333	20.700001	42.666668	1023.000000	1023.000000	2046.000000
17.719999	-0.033299	-19.679876	-3.359498	-6.401800	-1.757709	-8.160869	0.000000	-10.000000	-0.283333	21.600000	49.500000	1023.000000	1023.000000	2046.000000
17.740000	-0.031868	-18.834024	-3.126268	-6.220949	-1.679198	-7.807610	0.000000	-10.000000	-0.300000	22.266668	56.666668	1023.000000	1023.000000	2046.000000
17.760000	-0.030370	-17.948729	-2.885342	-6.035484	-1.676900	-7.351003	0.000000	-10.000000	-0.308333	22.900002	63.833332	1023.000000	1023.000000	2046.000000
17.780001	-0.028241	-16.690441	-2.495191	-5.760534	-1.581269	-6.853448	0.000000	-10.000000	-0.333333	23.500000	71.333336	1023.000000	1023.000000	2046.000000
17.799999	-0.025939	-15.330052	-2.102744	-5.444107	-1.376441	-6.406761	0.000000	-10.000000	-0.375000	24.250000	79.000000	1023.000000	1023.000000	2046.000000
17.820000	-0.023738	-14.028866	-1.796532	-5.136615	-1.193123	-5.902595	0.000000	-10.000000	-0.408333	25.366667	87.000000	1023.000000	1023.000000	2046.000000
17.840000	-0.021305	-12.591432	-1.355417	-4.829149	-1.062043	-5.344822	0.000000	-10.000000	-0.416667	26.050001	95.333336	1023.000000	1023.000000	2046.000000
17.860001	-0.018908	-11.174669	-1.094660	-4.410962	-0.763543	-4.905505	0.000000	-10.000000	-0.433333	26.616667	104.000000	1023.000000	1023.000000	2046.000000
17.879999	-0.016787	-9.921401	-0.831432	-4.088005	-0.635067	-4.366898	0.000000	-10.000000	-0.441667	27.166668	112.833336	1023.000000	1023.000000	2046.000000
17.900000	-0.014481	-8.558035	-0.511372	-3.759551	-0.523276	-3.763836	0.000000	-10.000000	-0.466667	27.700001	121.666664	1023.000000	1023.000000	2046.000000
17.920000	-0.012031	-7.110281	-0.223501	-3.350129	-0.248164	-3.288487	0.000000	-10.000000	-0.475000	28.500000	130.833328	1023.000000	1023.000000	2046.000000
17.940001	-0.009973	-5.893966	0.055048	-3.065094	-0.178414	-2.705506	0.000000	-10.000000	-0.508333	28.900000	140.166672	1023.000000	1023.000000	2046.000000
17.959999	-0.007485	-4.423904	0.390825	-2.728648	0.015651	-2.101732	0.000000	-10.000000	-0.541667	29.416666	149.833328	1023.000000	1023.000000	2046.000000
17.980000	-0.005110	-3.019721	0.679028	-2.305897	0.180318	-1.573170	0.000000	-10.000000	-0.550000	29.766666	159.500000	1023.000000	1023.000000	2046.000000
18.000000	-0.003039	-1.796334	1.011866	-2.033963	0.157173	-0.931409	0.000000	-10.000000	-0.566667	30.100000	169.500000	1023.000000	1023.000000	2046.000000
18.020000	-0.000587	-0.347124	1.275621	-1.618463	0.379954	-0.384237	0.000000	-10.000000	-0.575000	30.483334	179.500000	1023.000000	1023.000000	2046.000000
18.040001	0.001470	0.868932	1.511220	-1.237878	0.457017	0.138572	0.000000	-10.000000	-0.583333	30.833334	189.500000	1023.000000	1023.000000	2046.000000
18.059999	0.003492	2.063607	1.835747	-0.986065	0.438348	0.775578	0.000000	-10.000000	-0.566667	30.900000	199.833328	1023.000000	1023.000000	2046.000000
18.080000	0.005568	3.290749	1.998045	-0.592298	0.628245	1.256757	0.000000	-10.000000	-0.550000	30.850000	210.166672	1023.000000	1023.000000	2046.000000
18.100000	0.007552	4.463101	2.188192	-0.198712	0.725047	1.748574	0.000000	-10.000000	-0.550000	30.700001	220.500000	1023.000000	1023.000000	2046.000000
18.120001	0.009478	5.601431	2.472631	0.096796	0.716491	2.315513	0.000000	-10.000000	-0.550000	30.683334	230.500000	1023.000000	1023.000000	2046.000000
18.139999	0.011350	6.707801	2.623949	0.493017	0.859886	2.730948	0.000000	-10.000000	-0.558333	30.916668	240.833328	1023.000000	1023.000000	2046.000000
18.160000	0.012878	7.611162	2.776029	0.818422	0.890664	3.126046	0.000000	-10.000000	-0.550000	30.850000	251.166672	1023.000000	1023.000000	2046.000000
18.180000	0.013894	8.211471	2.902982	0.966756	0.788956	3.552778	0.000000	-10.000000	-0.550000	30.866667	261.500000	1023.000000	1023.000000	2046.000000
18.200001	0.014709	8.692882	2.837731	1.229553	0.812084	3.813514	0.000000	-10.000000	-0.541667	30.566668	271.833344	1023.000000	1023.000000	2046.000000
18.219999	0.015579	9.207107	2.886790	1.466293	0.719214	4.134810	0.000000	-10.000000	-0.533333	30.500000	282.166656	1023.000000	1023.000000	2046.000000
18.240000	0.016715	9.878420	2.908613	1.705989	0.699113	4.564704	0.000000	-10.000000	-0.516667	30.350000	292.500000	1023.000000	1023.000000	2046.000000
18.260000	0.018898	11.168846	2.978859	2.275182	0.904317	5.010488	0.000000	-10.000000	-0.500000	30.216667	302.500000	1023.000000	1023.000000	2046.000000
18.280001	0.020924	12.366358	3.327351	2.559518	0.842285	5.637205	0.000000	-10.000000	-0.500000	29.816668	312.500000	1023.000000	1023.000000	2046.000000
18.299999	0.023275	13.755788	3.549160	2.889791	1.096895	6.219941	0.000000	-10.000000	-0.500000	29.300001	322.500000	1023.000000	1023.000000	2046.000000
18.320000	0.025707	15.193115	3.961559	3.328419	1.102636	6.800501	0.000000	-10.000000	-0.500000	28.800001	332.500000	1023.000000	1023.000000	2046.000000
18.340000	0.027119	16.027164	4.057217	3.414533	1.173910	7.381504	0.000000	-10.000000	-0.483333	28.583334	342.166656	1023.000000	1023.000000	2046.000000
18.360001	0.028575	16.887554	4.060960	3.933734	1.269880	7.622980	0.000000	-10.000000	-0.466667	28.350000	351.833344	1023.000000	1023.000000	2046.000000
18.379999	0.028893	17.075830	3.878042	4.098183	1.191632	7.907974	0.000000	-10.000000	-0.450000	27.950001	361.166656	1023.000000	1023.000000	2046.000000
18.400000	0.028867	17.060160	3.372704	4.485645	1.298556	7.903254	0.000000	-10.000000	-0.441667	27.416666	370.666656	1023.000000	1023.000000	2046.000000
18.420000	0.028050	16.577579	3.060108	4.590885	1.027208	7.899378	0.000000	-10.000000	-0.416667	26.916666	379.833344	1023.000000	1023.000000	2046.000000
18.440001	0.027394	16.189850	2.510234	4.736338	1.076538	7.866740	0.000000	-10.000000	-0.408333	26.333334	389.000000	1023.000000	1023.000000	2046.000000
18.459999	0.027710	16.376780	2.299877	4.994476	1.090611	7.991815	0.000000	-10.000000	-0.391667	26.116667	397.833344	1023.000000	1023.000000	2046.000000
18.480000	0.028381	16.773355	2.206634	5.215948	1.060973	8.289800	0.000000	-10.000000	-0.400000	25.750000	406.500000	1023.000000	1023.000000	2046.000000
18.500000	0.029387	17.367886	1.988226	5.622105	1.226776	8.530779	0.000000	-10.000000	-0.391667	25.516668	415.166656	1023.000000	1023.000000	2046.000000
18.520000	0.030807	18.206783	2.027656	6.117163	1.258125	8.803840	0.000000	-10.000000	-0.400000	24.900002	423.666656	1023.000000	1023.000000	2046.000000
18.540001	0.031761	18.770525	2.027027	6.400245	1.187676	9.155577	0.000000	-10.000000	-0.375000	24.483334	432.166656	1023.000000	1023.000000	2046.000000
18.559999	0.033210	19.626860	1.985007	6.918698	1.282776	9.440379	0.000000	-10.000000	-0.341667	23.766668	440.500000	1023.000000	1023.000000	2046.000000
18.580000	0.034881	20.614847	2.265861	7.330977	1.175123	9.842886	0.000000	-10.000000	-0.300000	23.066668	448.666656	1023.000000	1023.000000	2046.000000
18.600000	0.036186	21.385906	2.264325	7.623556	1.265685	10.232340	0.000000	-10.000000	-0.266667	22.050001	456.500000	1023.000000	1023.000000	2046.000000
18.620001	0.037948	22.427006	2.305646	8.146447	1.378235	10.596678	0.000000	-10.000000	-0.266667	21.350000	463.833344	1023.000000	1023.000000	2046.000000
18.639999	0.039714	23.470772	2.690046	8.418284	1.312438	11.050003	0.000000	-10.000000	-0.258333	20.850000	471.000000	1023.000000	1023.000000	2046.000000
18.660000	0.041086	24.281910	2.818946	8.479788	1.504870	11.478306	0.000000	-10.000000	-0.258333	20.400000	478.000000	1023.000000	1023.000000	2046.000000
18.680000	0.042902	25.354984	3.117008	8.685826	1.721950	11.830200	0.000000	-10.000000	-0.233333	20.133333	485.000000	1023.000000	1023.000000	2046.000000
18.700001	0.044825	26.491770	3.729442	8.739248	1.772022	12.251058	0.000000	-10.000000	-0.216667	19.450001	491.833344	1023.000000	1023.000000	2046.000000
18.719999	0.046147	27.272650	4.113433	8.629661	1.939226	12.590329	0.000000	-10.000000	-0.200000	19.166668	498.500000	1023.000000	1023.000000	2046.000000
18.740000	0.047583	28.121284	4.554625	8.540699	2.191623	12.834338	0.000000	-10.000000	-0.166667	18.300001	505.000000	1023.000000	1023.000000	2046.000000
18.760000	0.048774	28.825228	5.276982	8.220984	2.208998	13.118266	0.000000	-10.000000	-0.133333	17.466667	511.333344	1023.000000	1023.000000	2046.000000
18.780001	0.049266	29.116272	5.613983	7.875337	2.313343	13.313608	0.000000	-10.000000	-0.100000	16.333334	517.333313	1023.000000	1023.000000	2046.000000
18.799999	0.049633	29.333315	5.737309	7.722566	2.433441	13.439999	0.000000	-10.000000	-0.075000	15.500001	522.833313	1023.000000	1023.000000	2046.000000
18.820000	0.049929	29.508158	6.000153	7.538711	2.381066	13.588227	0.000000	-10.000000	-0.066667	14.783334	528.000000	1023.000000	1023.000000	2046.000000
18.840000	0.050298	29.725925	6.261419	7.411613	2.322704	13.730189	0.000000	-10.000000	-0.075000	14.283334	533.000000	1023.000000	1023.000000	2046.000000
18.860001	0.050547	29.873407	6.335224	7.384082	2.299947	13.854156	0.000000	-10.000000	-0.083333	13.533334	538.000000	1023.000000	1023.000000	2046.000000
18.879999	0.051302	30.319662	6.462255	7.585505	2.287007	13.984895	0.000000	-10.000000	-0.075000	12.833334	542.666687	1023.000000	1023.000000	2046.000000
18.900000	0.052462	31.004902	6.824471	7.651156	2.173036	14.356239	0.000000	-10.000000	-0.058333	11.983334	547.000000	1023.000000	1023.000000	2046.000000
18.920000	0.053389	31.552792	7.066839	7.695349	2.140032	14.650572	0.000000	-10.000000	-0.050000	11.583334	551.000000	1023.000000	1023.000000	2046.000000
18.940001	0.054669	32.309593	7.257972	7.886580	2.276090	14.888950	0.000000	-10.000000	-0.041667	11.116667	555.000000	1023.000000	1023.000000	2046.000000
18.959999	0.056108	33.159588	7.663922	8.047346	2.292307	15.156013	0.000000	-10.000000	-0.033333	10.783334	559.000000	1023.000000	1023.000000	2046.000000
18.980000	0.057556	34.015568	8.086152	8.150541	2.367055	15.411819	0.000000	-10.000000	-0.016667	10.166667	562.666687	1023.000000	1023.000000	2046.000000
19.000000	0.058573	34.616817	8.214309	8.295857	2.556394	15.550257	0.000000	-10.000000	-0.008333	9.500000	566.166687	1023.000000	1023.000000	2046.000000
19.020000	0.059691	35.277252	8.419820	8.543005	2.689503	15.624924	0.000000	-10.000000	0.000000	8.700001	569.333313	1023.000000	1023.000000	2046.000000
19.040001	0.060788	35.925900	8.757076	8.640925	2.678109	15.849788	0.000000	-10.000000	0.000000	7.883334	572.500000	1023.000000	1023.000000	2046.000000
19.059999	0.061684	36.455269	8.909805	8.768279	2.806201	15.970983	0.000000	-10.000000	0.000000	7.233334	575.166687	1023.000000	1023.000000	2046.000000
19.080000	0.062403	36.879902	8.883401	8.962783	2.975337	16.058380	0.000000	-10.000000	0.000000	6.650000	577.833313	1023.000000	1023.000000	2046.000000
19.100000	0.063276	37.396214	9.104852	9.093319	2.957152	16.240892	0.000000	-10.000000	0.000000	6.333333	580.166687	1023.000000	1023.000000	2046.000000
19.120001	0.064054	37.856102	9.262954	9.160091	3.029807	16.403252	0.000000	-10.000000	0.000000	6.066667	582.500000	1023.000000	1023.000000	2046.000000
19.139999	0.064466	38.099380	9.273447	9.205490	3.058815	16.561626	0.000000	-10.000000	0.000000	5.883333	584.500000	1023.000000	1023.000000	2046.000000
19.160000	0.065035	38.435848	9.306785	9.397160	3.132369	16.599535	0.000000	-10.000000	0.008333	5.533333	586.500000	1023.000000	1023.000000	2046.000000
19.180000	0.065719	38.839680	9.553485	9.434418	3.051309	16.800468	0.000000	-10.000000	0.008333	5.033333	588.500000	1023.000000	1023.000000	2046.000000
19.200001	0.066064	39.043541	9.635557	9.450689	3.057432	16.899860	0.000000	-10.000000	0.008333	4.416667	590.166687	1023.000000	1023.000000	2046.000000
19.219999	0.066518	39.312336	9.587540	9.608643	3.208893	16.907259	0.000000	-10.000000	0.008333	3.800000	591.666687	1023.000000	1023.000000	2046.000000
19.240000	0.067396	39.830822	9.823625	9.766047	3.191286	17.049862	0.000000	-10.000000	0.008333	3.200000	593.000000	1023.000000	1023.000000	2046.000000
19.260000	0.068088	40.240143	9.990394	9.845614	3.195137	17.209000	0.000000	-10.000000	0.016667	2.700000	594.333313	1023.000000	1023.000000	2046.000000
19.280001	0.068271	40.348412	9.844730	9.987805	3.301279	17.214598	0.000000	-10.000000	0.016667	2.333333	595.333313	1023.000000	1023.000000	2046.000000
19.299999	0.068490	40.477409	9.885963	10.105824	3.222861	17.262760	0.000000	-10.000000	0.033333	2.133333	596.166687	1023.000000	1023.000000	2046.000000
19.320000	0.068687	40.594120	9.938750	10.121319	3.142950	17.391104	0.000000	-10.000000	0.033333	1.933333	596.666687	1023.000000	1023.000000	2046.000000
19.340000	0.068690	40.595512	9.819486	10.109311	3.205143	17.461573	0.000000	-10.000000	0.041667	1.450000	597.000000	1023.000000	1023.000000	2046.000000
19.360001	0.068722	40.614796	9.918905	10.175589	3.121830	17.398472	0.000000	-10.000000	0.041667	0.783333	597.000000	1023.000000	1023.000000	2046.000000
19.379999	0.069590	41.127636	10.095153	10.176242	3.210504	17.645739	0.000000	-10.000000	0.050000	0.216667	597.000000	1023.000000	1023.000000	2046.000000
19.400000	0.069678	41.179661	9.997952	10.219141	3.312088	17.650480	0.000000	-10.000000	0.050000	0.000000	597.000000	1023.000000	1023.000000	2046.000000
19.420000	0.069216	40.906719	9.771841	10.285592	3.357889	17.491396	0.000000	-10.000000	0.050000	0.000000	597.000000	1023.000000	1023.000000	2046.000000
19.440001	0.068640	40.566448	9.575511	10.291321	3.224598	17.475016	0.000000	-10.000000	0.050000	0.000000	597.000000	1023.000000	1023.000000	2046.000000
19.459999	0.067644	39.977406	9.099321	10.376367	3.216276	17.285440	0.000000	-10.000000	0.050000	0.000000	597.000000	1023.000000	1023.000000	2046.000000
19.480000	0.065530	38.728062	8.469016	10.330351	3.166472	16.762224	0.000000	-10.000000	0.050000	-0.600000	597.000000	1023.000000	1023.000000	2046.000000
19.500000	0.062952	37.204872	7.881788	10.148674	2.971066	16.203344	0.000000	-10.000000	0.050000	-1.400000	597.000000	1023.000000	1023.000000	2046.000000
19.520000	0.060719	35.884697	7.263552	9.906610	2.908380	15.806153	0.000000	-10.000000	0.041667	-2.516667	597.000000	1023.000000	1023.000000	2046.000000
19.540001	0.058966	34.849102	6.702978	9.878028	2.888313	15.379785	0.000000	-10.000000	0.041667	-3.050000	597.000000	1023.000000	1023.000000	2046.000000
19.559999	0.058085	34.328171	6.341879	9.972623	2.828998	15.184670	0.000000	-10.000000	0.050000	-3.366667	597.000000	1023.000000	1023.000000	2046.000000
19.580000	0.057499	33.982101	6.139335	10.026926	2.736980	15.078861	0.000000	-10.000000	0.058333	-3.633333	597.000000	1023.000000	1023.000000	2046.000000
19.600000	0.056768	33.549675	5.802637	10.186576	2.732783	14.827678	0.000000	-10.000000	0.066667	-4.083333	597.000000	1023.000000	1023.000000	2046.000000
19.620001	0.056305	33.276356	5.650571	10.281751	2.588801	14.755234	0.000000	-10.000000	0.058333	-4.783333	597.000000	1023.000000	1023.000000	2046.000000
19.639999	0.056190	33.208519	5.571393	10.382582	2.507082	14.747463	0.000000	-10.000000	0.058333	-5.516667	597.000000	1023.000000	1023.000000	2046.000000
19.660000	0.056018	33.106632	5.458020	10.478755	2.477949	14.691906	0.000000	-10.000000	0.058333	-6.316667	597.000000	1023.000000	1023.000000	2046.000000
19.680000	0.055960	33.072453	5.308860	10.647182	2.491940	14.624472	0.000000	-10.000000	0.075000	-7.066667	597.000000	1023.000000	1023.000000	2046.000000
19.700001	0.055923	33.050732	5.310817	10.651530	2.407278	14.681106	0.000000	-10.000000	0.083333	-7.616667	597.000000	1023.000000	1023.000000	2046.000000
19.719999	0.055838	33.000523	5.228544	10.596351	2.513139	14.662491	0.000000	-10.000000	0.083333	-7.983334	597.000000	1023.000000	1023.000000	2046.000000
19.740000	0.055616	32.869114	5.407648	10.341721	2.512286	14.607461	0.000000	-10.000000	0.083333	-8.200000	589.833313	1023.000000	1023.000000	2046.000000
19.760000	0.055664	32.897484	5.652830	10.009199	2.521104	14.714349	0.000000	-10.000000	0.091667	-8.466667	581.666687	1023.000000	1023.000000	2046.000000
19.780001	0.055749	32.947899	5.900169	9.716305	2.601990	14.729435	0.000000	-10.000000	0.091667	-8.833334	572.500000	1023.000000	1023.000000	2046.000000
19.799999	0.055585	32.850437	6.210899	9.330060	2.725851	14.583627	0.000000	-10.000000	0.100000	-9.416667	569.500000	1023.000000	1023.000000	2046.000000
19.820000	0.054927	32.462006	6.507005	8.726897	2.794979	14.433124	0.000000	-10.000000	0.108333	-10.300000	566.333313	1023.000000	1023.000000	2046.000000
19.840000	0.054042	31.938684	6.750464	8.107170	2.863591	14.217459	0.000000	-10.000000	0.125000	-11.250000	562.833313	1023.000000	1023.000000	2046.000000
19.860001	0.052551	31.057358	6.888047	7.489604	2.825229	13.854478	0.000000	-10.000000	0.133333	-12.383333	559.000000	1023.000000	1023.000000	2046.000000
19.879999	0.050351	29.757475	6.889796	6.773367	2.734736	13.359576	0.000000	-10.000000	0.158333	-13.516666	554.833313	1023.000000	1023.000000	2046.000000
19.900000	0.047888	28.302050	6.900582	6.005026	2.651138	12.745303	0.000000	-10.000000	0.208333	-14.983334	550.333313	1023.000000	1023.000000	2046.000000
19.920000	0.045810	27.073870	6.992139	5.416744	2.586072	12.078915	0.000000	-10.000000	0.275000	-16.716667	545.500000	1023.000000	1023.000000	2046.000000
19.940001	0.043447	25.677307	7.066962	4.774134	2.462231	11.373981	0.000000	-10.000000	0.341667	-18.733334	539.833313	1023.000000	1023.000000	2046.000000
19.959999	0.041368	24.448698	7.118858	4.225119	2.424447	10.680274	0.000000	-10.000000	0.391667	-20.900000	533.666687	1023.000000	1023.000000	2046.000000
19.980000	0.039486	23.336498	7.164772	3.708980	2.414563	10.048183	0.000000	-10.000000	0.458333	-23.016666	526.500000	1023.000000	1023.000000	2046.000000
20.000000	0.037609	22.226788	7.338048	3.127163	2.385729	9.375848	0.000000	-10.000000	0.516667	-24.866667	519.000000	1023.000000	1023.000000	2046.000000
20.020000	0.035687	21.091042	7.413233	2.560308	2.436592	8.680908	0.000000	-10.000000	0.591667	-26.383333	510.666656	1023.000000	1023.000000	2046.000000
20.040001	0.034037	20.116022	7.557581	1.989188	2.371433	8.197821	0.000000	-10.000000	0.641667	-27.683334	501.833344	1023.000000	1023.000000	2046.000000
20.059999	0.032568	19.247574	7.664497	1.562532	2.459123	7.561422	0.000000	-10.000000	0.683333	-28.683334	492.500000	1023.000000	1023.000000	2046.000000
20.080000	0.031037	18.342669	7.741268	1.152883	2.550867	6.897651	0.000000	-10.000000	0.708333	-29.400002	483.000000	1023.000000	1023.000000	2046.000000
20.100000	0.029353	17.347454	7.759001	0.744862	2.629709	6.213881	0.000000	-10.000000	0.725000	-29.833334	473.333344	1023.000000	1023.000000	2046.000000
20.120001	0.027838	16.452417	7.694487	0.442748	2.684044	5.631139	0.000000	-10.000000	0.758333	-30.100000	463.500000	1023.000000	1023.000000	2046.000000
20.139999	0.026309	15.548349	7.740387	0.128612	2.736160	4.943191	0.000000	-10.000000	0.750000	-30.383333	453.500000	1023.000000	1023.000000	2046.000000
20.160000	0.024676	14.583410	7.645861	-0.165713	2.753298	4.349964	0.000000	-10.000000	0.750000	-30.383333	443.166656	1023.000000	1023.000000	2046.000000
20.180000	0.023259	13.746191	7.534101	-0.412791	2.732628	3.892254	0.000000	-10.000000	0.716667	-30.500000	432.833344	1023.000000	1023.000000	2046.000000
20.200001	0.022073	13.045108	7.487515	-0.593170	2.785684	3.365079	0.000000	-10.000000	0.716667	-30.200001	422.500000	1023.000000	1023.000000	2046.000000
20.219999	0.020452	12.087025	7.393555	-0.885408	2.675799	2.903079	0.000000	-10.000000	0.683333	-29.783333	412.500000	1023.000000	1023.000000	2046.000000
20.240000	0.019072	11.271781	7.194925	-1.109383	2.647241	2.538998	0.000000	-10.000000	0.666667	-29.066668	402.666656	1023.000000	1023.000000	2046.000000
20.260000	0.017940	10.602401	7.048701	-1.201496	2.660033	2.095162	0.000000	-10.000000	0.650000	-28.650000	393.000000	1023.000000	1023.000000	2046.000000
20.280001	0.016552	9.781993	6.950500	-1.426692	2.610326	1.647859	0.000000	-10.000000	0.650000	-28.366667	383.500000	1023.000000	1023.000000	2046.000000
20.299999	0.015244	9.009124	6.773943	-1.650785	2.525278	1.360687	0.000000	-10.000000	0.641667	-28.150000	374.000000	1023.000000	1023.000000	2046.000000
20.320000	0.014277	8.437628	6.729128	-1.727816	2.497799	0.938517	0.000000	-10.000000	0.633333	-27.916668	364.666656	1023.000000	1023.000000	2046.000000
20.340000	0.012915	7.632583	6.621097	-1.940684	2.472545	0.479625	0.000000	-10.000000	0.625000	-27.633335	355.333344	1023.000000	1023.000000	2046.000000
20.360001	0.011771	6.956910	6.474027	-2.100853	2.442182	0.141554	0.000000	-10.000000	0.600000	-27.366667	346.166656	1023.000000	1023.000000	2046.000000
20.379999	0.010816	6.392176	6.450022	-2.180184	2.353835	-0.231497	0.000000	-10.000000	0.591667	-26.933334	337.000000	1023.000000	1023.000000	2046.000000
20.400000	0.009765	5.770925	6.315836	-2.292681	2.394524	-0.646755	0.000000	-10.000000	0.566667	-26.650000	328.000000	1023.000000	1023.000000	2046.000000
20.420000	0.008336	4.926758	6.080034	-2.453547	2.227517	-0.927245	0.000000	-10.000000	0.566667	-26.300001	319.000000	1023.000000	1023.000000	2046.000000
20.440001	0.006872	4.061139	5.772721	-2.535690	2.161662	-1.337554	0.000000	-10.000000	0.550000	-26.133333	310.166656	1023.000000	1023.000000	2046.000000
20.459999	0.005210	3.079186	5.554292	-2.676436	2.083367	-1.882038	0.000000	-10.000000	0.550000	-25.883333	301.500000	1023.000000	1023.000000	2046.000000
20.480000	0.003173	1.875526	5.241787	-2.995076	1.921861	-2.293046	0.000000	-10.000000	0.541667	-25.650000	292.833344	1023.000000	1023.000000	2046.000000
20.500000	0.001683	0.994571	4.970809	-3.051611	1.894058	-2.818684	0.000000	-10.000000	0.525000	-25.583334	284.333344	1023.000000	1023.000000	2046.000000
20.520000	0.000694	0.410449	5.019509	-3.283320	1.886299	-3.212039	0.000000	-10.000000	0.508333	-25.450001	275.666656	1023.000000	1023.000000	2046.000000
20.540001	-0.000040	-0.023679	4.910225	-3.333089	1.846211	-3.447026	0.000000	-10.000000	0.508333	-25.383335	267.333344	1023.000000	1023.000000	2046.000000
20.559999	-0.000764	-0.451699	4.671999	-3.278376	1.954833	-3.800154	0.000000	-10.000000	0.516667	-25.183334	258.833344	1023.000000	1023.000000	2046.000000
20.580000	-0.001650	-0.975151	4.608063	-3.264420	1.986154	-4.304947	0.000000	-10.000000	0.516667	-25.050001	250.500000	1023.000000	1023.000000	2046.000000
20.600000	-0.003654	-2.159504	4.224495	-3.448108	1.972587	-4.908479	0.000000	-10.000000	0.508333	-24.733334	242.166672	1023.000000	1023.000000	2046.000000
20.620001	-0.005694	-3.365312	3.669941	-3.264611	1.851186	-5.621829	0.000000	-10.000000	0.491667	-24.433334	234.000000	1023.000000	1023.000000	2046.000000
20.639999	-0.008224	-4.860404	3.117733	-3.227427	1.615553	-6.366262	0.000000	-10.000000	0.475000	-23.850000	226.000000	1023.000000	1023.000000	2046.000000
20.660000	-0.011096	-6.557653	2.293026	-3.265212	1.444934	-7.030401	0.000000	-10.000000	0.441667	-23.400000	218.000000	1023.000000	1023.000000	2046.000000
20.680000	-0.013403	-7.921144	1.641615	-3.192266	1.248884	-7.619378	0.000000	-10.000000	0.416667	-22.700001	210.000000	1023.000000	1023.000000	2046.000000
20.700001	-0.015402	-9.102825	1.064403	-3.144320	1.145303	-8.168211	0.000000	-10.000000	0.391667	-22.233334	202.333328	1023.000000	1023.000000	2046.000000
20.719999	-0.017163	-10.143538	0.553456	-3.067000	1.012138	-8.642133	0.000000	-10.000000	0.383333	-21.883333	194.833328	1023.000000	1023.000000	2046.000000
20.740000	-0.018298	-10.813862	0.169629	-2.847194	0.857465	-8.993762	0.000000	-10.000000	0.366667	-21.450001	182.833328	1023.000000	1023.000000	2046.000000
20.760000	-0.019370	-11.447937	-0.124203	-2.740170	0.763440	-9.347006	0.000000	-10.000000	0.358333	-21.166666	173.166672	1023.000000	1023.000000	2046.000000
20.780001	-0.020359	-12.032458	-0.440341	-2.677783	0.623203	-9.537538	0.000000	-10.000000	0.350000	-20.900000	166.000000	1023.000000	1023.000000	2046.000000
20.799999	-0.020835	-12.313654	-0.667751	-2.456565	0.510513	-9.699851	0.000000	-10.000000	0.350000	-20.766666	163.666672	1023.000000	1023.000000	2046.000000
20.820000	-0.021162	-12.506654	-0.806858	-2.291622	0.479685	-9.887857	0.000000	-10.000000	0.350000	-20.600000	159.166672	1023.000000	1023.000000	2046.000000
20.840000	-0.021566	-12.745625	-0.992478	-2.263233	0.474617	-9.964532	0.000000	-10.000000	0.350000	-20.433332	152.333328	1023.000000	1023.000000	2046.000000
20.860001	-0.022092	-13.056352	-1.180431	-2.258229	0.427892	-10.045585	0.000000	-10.000000	0.350000	-20.233334	145.500000	1023.000000	1023.000000	2046.000000
20.879999	-0.022461	-13.274543	-1.099249	-2.430703	0.330603	-10.075194	0.000000	-10.000000	0.341667	-19.983334	138.666672	1023.000000	1023.000000	2046.000000
20.900000	-0.023001	-13.593550	-0.983413	-2.952375	0.367915	-10.025677	0.000000	-10.000000	0.341667	-19.616667	132.000000	1023.000000	1023.000000	2046.000000
20.920000	-0.023684	-13.997121	-0.841626	-3.396071	0.326006	-10.085429	0.000000	-10.000000	0.325000	-19.466667	125.500000	1023.000000	1023.000000	2046.000000
20.940001	-0.024367	-14.400733	-0.656393	-3.905672	0.317515	-10.156184	0.000000	-10.000000	0.333333	-19.216667	119.000000	1023.000000	1023.000000	2046.000000
20.959999	-0.025068	-14.815084	-0.378586	-4.541286	0.374344	-10.269557	0.000000	-10.000000	0.316667	-19.100000	112.666664	1023.000000	1023.000000	2046.000000
20.980000	-0.026209	-15.489431	-0.148728	-5.319799	0.375271	-10.396174	0.000000	-10.000000	0.300000	-18.683334	106.166664	1023.000000	1023.000000	2046.000000
21.000000	-0.027608	-16.316357	-0.087403	-5.971596	0.367864	-10.625223	0.000000	-10.000000	0.266667	-18.516666	99.833336	1023.000000	1023.000000	2046.000000
21.020000	-0.028845	-17.047642	-0.023065	-6.515136	0.310580	-10.820021	0.000000	-10.000000	0.250000	-18.250000	93.500000	1023.000000	1023.000000	2046.000000
21.040001	-0.030452	-17.997139	-0.072753	-7.099252	0.319743	-11.144876	0.000000	-10.000000	0.250000	-18.133333	87.500000	1023.000000	1023.000000	2046.000000
21.059999	-0.032044	-18.938158	-0.134452	-7.562150	0.192778	-11.434334	0.000000	-10.000000	0.241667	-17.816668	81.500000	1023.000000	1023.000000	2046.000000
21.080000	-0.033241	-19.645439	-0.115296	-7.897439	0.007303	-11.640007	0.000000	-10.000000	0.241667	-17.383333	75.500000	1023.000000	1023.000000	2046.000000
21.100000	-0.034248	-20.240482	-0.263773	-8.066259	-0.053016	-11.857434	0.000000	-10.000000	0.233333	-16.883333	69.666664	1023.000000	1023.000000	2046.000000
21.120001	-0.034893	-20.621836	-0.349165	-8.161091	-0.112327	-11.999253	0.000000	-10.000000	0.225000	-16.333334	64.000000	1023.000000	1023.000000	2046.000000
21.139999	-0.035365	-20.900633	-0.368020	-8.246435	-0.189874	-12.096305	0.000000	-10.000000	0.208333	-15.983334	58.666668	1023.000000	1023.000000	2046.000000
21.160000	-0.035738	-21.121187	-0.313396	-8.292605	-0.354769	-12.160417	0.000000	-10.000000	0.208333	-15.633333	53.333332	1023.000000	1023.000000	2046.000000
21.180000	-0.035863	-21.195007	-0.257882	-8.295351	-0.435112	-12.206661	0.000000	-10.000000	0.208333	-15.283334	48.166668	1023.000000	1023.000000	2046.000000
21.200001	-0.035897	-21.214844	-0.231772	-8.285853	-0.450267	-12.246951	0.000000	-10.000000	0.208333	-14.850000	43.000000	1023.000000	1023.000000	2046.000000
21.219999	-0.035983	-21.266232	-0.189645	-8.319107	-0.522051	-12.235428	0.000000	-10.000000	0.183333	-14.266666	38.000000	1023.000000	1023.000000	2046.000000
21.240000	-0.036003	-21.277624	-0.155494	-8.299125	-0.576166	-12.246840	0.000000	-10.000000	0.175000	-13.783334	33.333332	1023.000000	1023.000000	2046.000000
21.260000	-0.035911	-21.223608	-0.151781	-8.228921	-0.527094	-12.315812	0.000000	-10.000000	0.166667	-13.250000	28.666666	1023.000000	1023.000000	2046.000000
21.280001	-0.035923	-21.230383	-0.238703	-8.147506	-0.478030	-12.366143	0.000000	-10.000000	0.150000	-12.866667	24.333334	1023.000000	1023.000000	2046.000000
21.299999	-0.036027	-21.291914	-0.215484	-8.131849	-0.579080	-12.365499	0.000000	-10.000000	0.125000	-12.433333	20.000000	1023.000000	1023.000000	2046.000000
21.320000	-0.036190	-21.387995	-0.346056	-8.095262	-0.601034	-12.345642	0.000000	-10.000000	0.108333	-12.016667	16.000000	1023.000000	1023.000000	2046.000000
21.340000	-0.036242	-21.419256	-0.383592	-8.035019	-0.606543	-12.394101	0.000000	-10.000000	0.108333	-11.683333	12.000000	1023.000000	1023.000000	2046.000000
21.360001	-0.036472	-21.555119	-0.496261	-7.981226	-0.644095	-12.433537	0.000000	-10.000000	0.108333	-11.433333	8.000000	1023.000000	1023.000000	2046.000000
21.379999	-0.036686	-21.681261	-0.497490	-7.959924	-0.825224	-12.398623	0.000000	-10.000000	0.100000	-11.200000	4.166667	1023.000000	1023.000000	2046.000000
21.400000	-0.036895	-21.804846	-0.625786	-7.952363	-0.826048	-12.400649	0.000000	-10.000000	0.100000	-10.950000	0.666667	1023.000000	1023.000000	2046.000000
21.420000	-0.036980	-21.854980	-0.743006	-7.868129	-0.812657	-12.431190	0.000000	-10.000000	0.091667	-10.616667	-2.666667	1023.000000	1023.000000	2046.000000
21.440001	-0.037144	-21.952248	-0.745408	-7.864203	-0.922100	-12.420536	0.000000	-10.000000	0.083333	-10.300000	-6.000000	1023.000000	1023.000000	2046.000000
21.459999	-0.037376	-22.089188	-0.823320	-7.844287	-1.033596	-12.387984	0.000000	-10.000000	0.083333	-10.016666	-9.500000	1023.000000	1023.000000	2046.000000
21.480000	-0.037398	-22.102262	-0.916265	-7.777978	-1.029098	-12.378922	0.000000	-10.000000	0.091667	-9.766666	-12.833333	1023.000000	1023.000000	2046.000000
21.500000	-0.037479	-22.149967	-0.975751	-7.716219	-1.028377	-12.429619	0.000000	-10.000000	0.083333	-9.533334	-16.000000	1023.000000	1023.000000	2046.000000
21.520000	-0.037639	-22.244600	-0.907219	-7.728387	-1.220355	-12.388638	0.000000	-10.000000	0.075000	-9.300000	-19.166666	1023.000000	1023.000000	2046.000000
21.540001	-0.037695	-22.277489	-1.064988	-7.694190	-1.180692	-12.337619	0.000000	-10.000000	0.058333	-9.050000	-22.333334	1023.000000	1023.000000	2046.000000
21.559999	-0.037781	-22.328400	-1.090753	-7.658754	-1.211051	-12.367842	0.000000	-10.000000	0.066667	-8.750000	-25.500000	1023.000000	1023.000000	2046.000000
21.580000	-0.037861	-22.375694	-1.110639	-7.593025	-1.246760	-12.425269	0.000000	-10.000000	0.058333	-8.466667	-28.333334	1023.000000	1023.000000	2046.000000
21.600000	-0.037998	-22.456886	-1.096403	-7.579714	-1.374165	-12.406604	0.000000	-10.000000	0.058333	-8.183333	-31.166666	1023.000000	1023.000000	2046.000000
21.620001	-0.038214	-22.584471	-1.197147	-7.630736	-1.415623	-12.340965	0.000000	-10.000000	0.058333	-8.050000	-33.833332	1023.000000	1023.000000	2046.000000
21.639999	-0.038213	-22.583750	-1.303090	-7.554981	-1.373893	-12.351785	0.000000	-10.000000	0.058333	-7.850000	-36.666668	1023.000000	1023.000000	2046.000000
21.660000	-0.038335	-22.656134	-1.330892	-7.520391	-1.398148	-12.406703	0.000000	-10.000000	0.058333	-7.666667	-39.166668	1023.000000	1023.000000	2046.000000
21.680000	-0.038545	-22.779974	-1.329592	-7.531675	-1.527377	-12.391329	0.000000	-10.000000	0.050000	-7.416667	-41.833332	1023.000000	1023.000000	2046.000000
21.700001	-0.039002	-23.050467	-1.490489	-7.574859	-1.625135	-12.359982	0.000000	-10.000000	0.050000	-7.233333	-44.166668	1023.000000	1023.000000	2046.000000
21.719999	-0.039511	-23.350973	-1.772838	-7.493424	-1.660883	-12.423829	0.000000	-10.000000	0.050000	-7.150000	-46.666668	1023.000000	1023.000000	2046.000000
21.740000	-0.040551	-23.965717	-1.937167	-7.600659	-1.924132	-12.503759	0.000000	-10.000000	0.050000	-7.000000	-49.000000	1023.000000	1023.000000	2046.000000
21.760000	-0.042067	-24.861425	-2.309235	-7.760811	-2.162631	-12.628749	0.000000	-10.000000	0.050000	-6.883333	-51.333332	1023.000000	1023.000000	2046.000000
21.780001	-0.043132	-25.490940	-2.664567	-7.801392	-2.305533	-12.719449	0.000000	-10.000000	0.050000	-6.766667	-53.666668	1023.000000	1023.000000	2046.000000
21.799999	-0.043815	-25.894518	-2.878494	-7.766967	-2.403005	-12.846051	0.000000	-10.000000	0.050000	-6.733334	-56.000000	1023.000000	1023.000000	2046.000000
21.820000	-0.044475	-26.284687	-3.005591	-7.825716	-2.575706	-12.877672	0.000000	-10.000000	0.050000	-6.666667	-58.333332	1023.000000	1023.000000	2046.000000
21.840000	-0.045075	-26.639164	-3.153059	-7.983254	-2.684608	-12.818241	0.000000	-10.000000	0.050000	-6.650000	-60.500000	1023.000000	1023.000000	2046.000000
21.860001	-0.044461	-26.276356	-3.265176	-7.720275	-2.538556	-12.752350	0.000000	-10.000000	0.050000	-6.616667	-62.500000	1023.000000	1023.000000	2046.000000
21.879999	-0.044199	-26.121895	-3.202481	-7.614799	-2.598619	-12.705996	0.000000	-10.000000	0.050000	-6.633333	-64.833336	1023.000000	1023.000000	2046.000000
21.900000	-0.044480	-26.287407	-3.379822	-7.569781	-2.646332	-12.691471	0.000000	-10.000000	0.050000	-6.516666	-67.166664	1023.000000	1023.000000	2046.000000
21.920000	-0.044881	-26.524954	-3.780701	-7.423023	-2.485953	-12.835278	0.000000	-10.000000	0.033333	-6.100000	-69.500000	1023.000000	1023.000000	2046.000000
21.940001	-0.045986	-27.177588	-4.131619	-7.322350	-2.608037	-13.115581	0.000000	-10.000000	0.016667	-5.166667	-71.500000	1023.000000	1023.000000	2046.000000
21.959999	-0.048089	-28.420513	-4.782094	-7.277949	-2.843450	-13.517021	0.000000	-10.000000	0.000000	-3.383333	-73.166664	1023.000000	1023.000000	2046.000000
21.980000	-0.050342	-29.752197	-5.578374	-7.299946	-3.037814	-13.836063	0.000000	-10.000000	-0.008333	-0.966667	-74.333336	1023.000000	1023.000000	2046.000000
22.000000	-0.051721	-30.567089	-6.285240	-7.121699	-3.027494	-14.132656	0.000000	-10.000000	-0.008333	1.116667	-74.833336	1023.000000	1023.000000	2046.000000
22.020000	-0.053028	-31.339838	-6.673093	-7.097794	-3.272837	-14.296115	0.000000	-10.000000	-0.008333	2.483333	-75.000000	1023.000000	1023.000000	2046.000000
22.040001	-0.054258	-32.066341	-7.203806	-7.010286	-3.372551	-14.479699	0.000000	-10.000000	0.000000	2.650000	-75.000000	1023.000000	1023.000000	2046.000000
22.059999	-0.054536	-32.231018	-7.632741	-6.716644	-3.301571	-14.580061	0.000000	-10.000000	0.000000	2.400000	-75.000000	1023.000000	1023.000000	2046.000000
22.080000	-0.054532	-32.228130	-7.704160	-6.488019	-3.419910	-14.616042	0.000000	-10.000000	0.000000	1.583333	-75.000000	1023.000000	1023.000000	2046.000000
22.100000	-0.054638	-32.291348	-7.852919	-6.353436	-3.536931	-14.548059	0.000000	-10.000000	0.008333	0.783333	-75.000000	1023.000000	1023.000000	2046.000000
22.120001	-0.054427	-32.166454	-8.073659	-6.134989	-3.519944	-14.437860	0.000000	-10.000000	0.016667	0.216667	-75.000000	1023.000000	1023.000000	2046.000000
22.139999	-0.053572	-31.660772	-8.096087	-5.765530	-3.389566	-14.409591	0.000000	-10.000000	0.025000	0.000000	-75.000000	1023.000000	1023.000000	2046.000000
22.160000	-0.053194	-31.437899	-7.962552	-5.582635	-3.523530	-14.369182	0.000000	-10.000000	0.025000	0.000000	-75.000000	1023.000000	1023.000000	2046.000000
22.180000	-0.052988	-31.315634	-8.047968	-5.476486	-3.482076	-14.309102	0.000000	-10.000000	0.016667	0.000000	-75.000000	1023.000000	1023.000000	2046.000000
22.200001	-0.052331	-30.927708	-8.015465	-5.433717	-3.348597	-14.129930	0.000000	-10.000000	0.016667	0.000000	-75.000000	1023.000000	1023.000000	2046.000000
22.219999	-0.051658	-30.529591	-7.688756	-5.593457	-3.250199	-13.997178	0.000000	-10.000000	0.008333	-0.350000	-75.000000	1023.000000	1023.000000	2046.000000
22.240000	-0.051466	-30.416693	-7.325881	-5.913507	-3.275451	-13.901853	0.000000	-10.000000	0.016667	-1.200000	-75.000000	1023.000000	1023.000000	2046.000000
22.260000	-0.051549	-30.465254	-7.036622	-6.360485	-3.271388	-13.796759	0.000000	-10.000000	0.016667	-2.050000	-75.000000	1023.000000	1023.000000	2046.000000
22.280001	-0.051446	-30.404869	-6.794782	-6.747096	-3.121891	-13.741100	0.000000	-10.000000	0.016667	-2.683333	-75.666664	1023.000000	1023.000000	2046.000000
22.299999	-0.051340	-30.341915	-6.395370	-7.208010	-2.943638	-13.794897	0.000000	-10.000000	0.016667	-2.866667	-76.666664	1023.000000	1023.000000	2046.000000
22.320000	-0.051976	-30.717661	-6.001812	-7.882217	-2.977716	-13.855916	0.000000	-10.000000	0.008333	-3.166667	-78.000000	1023.000000	1023.000000	2046.000000
22.340000	-0.052931	-31.282257	-5.891056	-8.458093	-2.970256	-13.962852	0.000000	-10.000000	0.016667	-3.366667	-79.000000	1023.000000	1023.000000	2046.000000
22.360001	-0.053880	-31.843153	-5.864263	-8.864286	-2.950011	-14.164593	0.000000	-10.000000	0.008333	-3.316667	-80.166664	1023.000000	1023.000000	2046.000000
22.379999	-0.054359	-32.125961	-5.701807	-9.191849	-2.887254	-14.345051	0.000000	-10.000000	0.008333	-3.016667	-81.333336	1023.000000	1023.000000	2046.000000
22.400000	-0.055079	-32.551811	-5.523282	-9.515911	-2.979761	-14.532857	0.000000	-10.000000	0.008333	-2.650000	-82.333336	1023.000000	1023.000000	2046.000000
22.420000	-0.055903	-33.038517	-5.501956	-9.738626	-3.135959	-14.661974	0.000000	-10.000000	0.008333	-2.383333	-83.166664	1023.000000	1023.000000	2046.000000
22.440001	-0.055948	-33.065334	-5.615017	-9.733423	-3.060067	-14.656827	0.000000	-10.000000	0.008333	-2.200000	-84.000000	1023.000000	1023.000000	2046.000000
22.459999	-0.055466	-32.780388	-5.407255	-9.682104	-3.050169	-14.640859	0.000000	-10.000000	0.000000	-2.216667	-84.666664	1023.000000	1023.000000	2046.000000
22.480000	-0.054996	-32.502510	-5.138057	-9.645157	-3.065588	-14.653708	0.000000	-10.000000	0.000000	-2.400000	-85.333336	1023.000000	1023.000000	2046.000000
22.500000	-0.054807	-32.390957	-4.964806	-9.647379	-3.140399	-14.638374	0.000000	-10.000000	0.000000	-2.666667	-86.000000	1023.000000	1023.000000	2046.000000
22.520000	-0.054452	-32.181377	-4.910841	-9.589134	-3.133839	-14.547563	0.000000	-10.000000	0.008333	-2.700000	-87.000000	1023.000000	1023.000000	2046.000000
22.540001	-0.053648	-31.706161	-4.725525	-9.467701	-3.070681	-14.442254	0.000000	-10.000000	0.016667	-2.616667	-87.833336	1023.000000	1023.000000	2046.000000
22.559999	-0.052954	-31.295544	-4.517788	-9.387783	-3.006832	-14.383142	0.000000	-10.000000	0.016667	-2.516667	-88.666664	1023.000000	1023.000000	2046.000000
22.580000	-0.052566	-31.066372	-4.362558	-9.325282	-2.976028	-14.402504	0.000000	-10.000000	0.008333	-2.583333	-89.500000	1023.000000	1023.000000	2046.000000
22.600000	-0.052296	-30.907059	-4.322752	-9.287160	-2.996176	-14.300970	0.000000	-10.000000	0.000000	-2.783333	-90.500000	1023.000000	1023.000000	2046.000000
22.620001	-0.051841	-30.637850	-4.339955	-9.164949	-2.889993	-14.242953	0.000000	-10.000000	0.008333	-2.966667	-91.500000	1023.000000	1023.000000	2046.000000
22.639999	-0.051239	-30.282051	-4.187839	-9.035858	-2.874977	-14.183378	0.000000	-10.000000	0.016667	-3.033333	-92.500000	1023.000000	1023.000000	2046.000000
22.660000	-0.050919	-30.093309	-4.116863	-8.939370	-2.845461	-14.191614	0.000000	-10.000000	0.016667	-3.050000	-93.500000	1023.000000	1023.000000	2046.000000
22.680000	-0.050988	-30.133921	-4.075823	-8.995218	-2.932843	-14.130037	0.000000	-10.000000	0.008333	-3.083333	-94.500000	1023.000000	1023.000000	2046.000000
22.700001	-0.051023	-30.154369	-4.133413	-8.968616	-2.993366	-14.058975	0.000000	-10.000000	0.016667	-3.216667	-95.500000	1023.000000	1023.000000	2046.000000
22.719999	-0.050820	-30.034416	-4.229373	-8.875146	-2.914673	-14.015225	0.000000	-10.000000	0.025000	-3.266667	-96.500000	1023.000000	1023.000000	2046.000000
22.740000	-0.050466	-29.825611	-4.163643	-8.764250	-2.911583	-13.986135	0.000000	-10.000000	0.033333	-3.300000	-97.666664	1023.000000	1023.000000	2046.000000
22.760000	-0.050229	-29.685516	-4.114814	-8.713440	-2.877924	-13.979339	0.000000	-10.000000	0.016667	-3.250000	-98.833336	1023.000000	1023.000000	2046.000000
22.780001	-0.050402	-29.787790	-4.087083	-8.728535	-3.024988	-13.947183	0.000000	-10.000000	0.016667	-3.266667	-100.000000	1023.000000	1023.000000	2046.000000
22.799999	-0.050456	-29.819746	-4.131474	-8.717119	-3.099149	-13.872004	0.000000	-10.000000	0.016667	-3.250000	-101.000000	1023.000000	1023.000000	2046.000000
22.820000	-0.050117	-29.619389	-4.114197	-8.652476	-3.046504	-13.806210	0.000000	-10.000000	0.016667	-3.166667	-102.000000	1023.000000	1023.000000	2046.000000
22.840000	-0.049761	-29.408892	-4.088919	-8.556283	-2.962833	-13.800856	0.000000	-10.000000	0.016667	-3.050000	-103.000000	1023.000000	1023.000000	2046.000000
22.860001	-0.049730	-29.390326	-4.010695	-8.540321	-3.057632	-13.781676	0.000000	-10.000000	0.025000	-2.966667	-104.000000	1023.000000	1023.000000	2046.000000
22.879999	-0.049779	-29.419647	-4.059357	-8.514644	-3.099136	-13.746510	0.000000	-10.000000	0.033333	-2.950000	-105.000000	1023.000000	1023.000000	2046.000000
22.900000	-0.049510	-29.260305	-4.067768	-8.489759	-3.046354	-13.656423	0.000000	-10.000000	0.025000	-2.916667	-106.000000	1023.000000	1023.000000	2046.000000
22.920000	-0.049261	-29.113224	-4.007844	-8.392585	-3.036543	-13.676250	0.000000	-10.000000	0.016667	-2.850000	-107.000000	1023.000000	1023.000000	2046.000000
22.940001	-0.049294	-29.132746	-3.974661	-8.365583	-3.079279	-13.713223	0.000000	-10.000000	0.016667	-2.800000	-108.000000	1023.000000	1023.000000	2046.000000
22.959999	-0.049499	-29.254156	-4.048715	-8.340712	-3.199633	-13.665096	0.000000	-10.000000	0.016667	-2.816667	-109.000000	1023.000000	1023.000000	2046.000000
22.980000	-0.049859	-29.466682	-4.183712	-8.404333	-3.271721	-13.606917	0.000000	-10.000000	0.016667	-2.933333	-110.000000	1023.000000	1023.000000	2046.000000
23.000000	-0.050433	-29.805801	-4.372456	-8.399135	-3.346330	-13.687881	0.000000	-10.000000	0.025000	-3.083333	-111.000000	1023.000000	1023.000000	2046.000000
23.020000	-0.051289	-30.311768	-4.595355	-8.450875	-3.499565	-13.765973	0.000000	-10.000000	0.025000	-3.200000	-112.000000	1023.000000	1023.000000	2046.000000
23.040001	-0.052023	-30.745415	-4.801275	-8.460116	-3.653212	-13.830812	0.000000	-10.000000	0.033333	-3.283333	-113.166664	1023.000000	1023.000000	2046.000000
23.059999	-0.052614	-31.095127	-4.923474	-8.611705	-3.842059	-13.717889	0.000000	-10.000000	0.025000	-3.383333	-114.333336	1023.000000	1023.000000	2046.000000
23.080000	-0.053057	-31.356750	-5.056073	-8.617970	-3.884856	-13.797851	0.000000	-10.000000	0.025000	-3.500000	-115.500000	1023.000000	1023.000000	2046.000000
23.100000	-0.052612	-31.093718	-5.071464	-8.518039	-3.726286	-13.777928	0.000000	-10.000000	0.008333	-3.400000	-116.666664	1023.000000	1023.000000	2046.000000
23.120001	-0.052261	-30.886536	-5.059753	-8.387779	-3.739794	-13.699208	0.000000	-10.000000	0.000000	-2.433333	-117.833336	1023.000000	1023.000000	2046.000000
23.139999	-0.052353	-30.940872	-5.192088	-8.327478	-3.753819	-13.667485	0.000000	-10.000000	-0.016667	-0.550000	-118.666664	1023.000000	1023.000000	2046.000000
23.160000	-0.052229	-30.867249	-5.388685	-8.190552	-3.639878	-13.648135	0.000000	-10.000000	-0.033333	1.716667	-119.000000	1023.000000	1023.000000	2046.000000
23.180000	-0.052712	-31.152590	-5.724481	-8.041270	-3.567956	-13.818882	0.000000	-10.000000	-0.050000	4.100000	-119.000000	1023.000000	1023.000000	2046.000000
23.200001	-0.053727	-31.752615	-6.209803	-7.837766	-3.642208	-14.062838	0.000000	-10.000000	-0.058333	6.316667	-119.000000	1023.000000	1023.000000	2046.000000
23.219999	-0.055240	-32.646984	-6.770689	-7.794720	-3.830144	-14.251430	0.000000	-10.000000	-0.066667	8.583333	-119.000000	1023.000000	1023.000000	2046.000000
23.240000	-0.056426	-33.348007	-7.387338	-7.692449	-3.852558	-14.415663	0.000000	-10.000000	-0.091667	10.450000	-119.000000	1023.000000	1023.000000	2046.000000
23.260000	-0.057315	-33.872959	-7.872997	-7.579124	-3.943046	-14.477792	0.000000	-10.000000	-0.116667	12.050000	-119.000000	1023.000000	1023.000000	2046.000000
23.280001	-0.057752	-34.131565	-8.301541	-7.376812	-3.971015	-14.482195	0.000000	-10.000000	-0.141667	13.383333	-119.000000	1023.000000	1023.000000	2046.000000
23.299999	-0.057611	-34.047871	-8.609355	-7.178990	-3.939323	-14.320204	0.000000	-10.000000	-0.175000	14.666667	-72.000000	1023.000000	1023.000000	2046.000000
23.320000	-0.057067	-33.726807	-8.821288	-6.916020	-3.920779	-14.068718	0.000000	-10.000000	-0.216667	16.700001	-19.833334	1023.000000	1023.000000	2046.000000
23.340000	-0.056220	-33.225754	-8.975337	-6.571128	-3.822793	-13.856497	0.000000	-10.000000	-0.258333	18.383333	32.333332	1023.000000	1023.000000	2046.000000
23.360001	-0.055138	-32.586441	-8.934474	-6.244059	-3.887185	-13.520721	0.000000	-10.000000	-0.275000	19.600000	37.500000	1023.000000	1023.000000	2046.000000
23.379999	-0.053815	-31.804605	-8.912448	-5.954781	-3.845197	-13.092181	0.000000	-10.000000	-0.291667	20.083334	39.666668	1023.000000	1023.000000	2046.000000
23.400000	-0.052288	-30.902214	-8.980798	-5.486253	-3.647525	-12.787640	0.000000	-10.000000	-0.316667	20.766666	44.166668	1023.000000	1023.000000	2046.000000
23.420000	-0.050584	-29.894857	-8.830921	-5.096920	-3.595623	-12.371393	0.000000	-10.000000	-0.350000	21.916668	51.000000	1023.000000	1023.000000	2046.000000
23.440001	-0.048828	-28.857277	-8.640609	-4.872733	-3.506716	-11.837220	0.000000	-10.000000	-0.375000	22.850000	58.000000	1023.000000	1023.000000	2046.000000
23.459999	-0.046995	-27.773962	-8.520542	-4.686465	-3.227849	-11.339106	0.000000	-10.000000	-0.408333	24.016666	65.333336	1023.000000	1023.000000	2046.000000
23.480000	-0.044792	-26.472206	-8.067090	-4.538580	-3.064580	-10.801955	0.000000	-10.000000	-0.450000	25.183334	73.000000	1023.000000	1023.000000	2046.000000
23.500000	-0.042804	-25.296934	-7.555257	-4.612580	-2.931514	-10.197582	0.000000	-10.000000	-0.483333	26.350000	81.333336	1023.000000	1023.000000	2046.000000
23.520000	-0.040893	-24.167574	-7.148639	-4.699052	-2.622502	-9.697382	0.000000	-10.000000	-0.500000	27.166668	90.000000	1023.000000	1023.000000	2046.000000
23.540001	-0.038804	-22.933121	-6.602814	-4.784719	-2.303123	-9.242464	0.000000	-10.000000	-0.500000	27.633333	99.000000	1023.000000	1023.000000	2046.000000
23.559999	-0.037236	-22.006414	-5.849351	-5.158576	-2.246811	-8.751676	0.000000	-10.000000	-0.500000	28.150000	108.166664	1023.000000	1023.000000	2046.000000
23.580000	-0.036001	-21.276781	-5.388682	-5.420356	-2.031595	-8.436149	0.000000	-10.000000	-0.500000	28.400000	117.500000	1023.000000	1023.000000	2046.000000
23.600000	-0.034935	-20.646748	-5.089244	-5.482965	-1.837017	-8.237521	0.000000	-10.000000	-0.516667	28.566668	127.000000	1023.000000	1023.000000	2046.000000
23.620001	-0.034073	-20.136948	-4.849511	-5.514644	-1.804575	-7.968217	0.000000	-10.000000	-0.525000	28.566668	136.500000	1023.000000	1023.000000	2046.000000
23.639999	-0.033170	-19.603268	-4.523558	-5.579720	-1.853662	-7.646326	0.000000	-10.000000	-0.541667	28.550001	146.000000	1023.000000	1023.000000	2046.000000
23.660000	-0.032171	-19.013002	-4.402212	-5.501965	-1.736920	-7.371906	0.000000	-10.000000	-0.541667	28.700001	155.666672	1023.000000	1023.000000	2046.000000
23.680000	-0.030809	-18.208128	-4.231109	-5.302925	-1.673886	-7.000208	0.000000	-10.000000	-0.541667	28.500000	165.166672	1023.000000	1023.000000	2046.000000
23.700001	-0.029119	-17.209236	-3.855886	-5.042643	-1.714578	-6.596129	0.000000	-10.000000	-0.533333	28.750000	174.833328	1023.000000	1023.000000	2046.000000
23.719999	-0.027239	-16.098019	-3.507619	-4.870461	-1.664480	-6.055458	0.000000	-10.000000	-0.533333	28.883335	184.166672	1023.000000	1023.000000	2046.000000
23.740000	-0.025220	-14.904950	-3.215366	-4.616041	-1.495808	-5.577736	0.000000	-10.000000	-0.541667	29.200001	193.833328	1023.000000	1023.000000	2046.000000
23.760000	-0.022626	-13.371804	-2.805223	-4.196213	-1.255685	-5.114684	0.000000	-10.000000	-0.550000	29.216667	203.500000	1023.000000	1023.000000	2046.000000
23.780001	-0.020182	-11.927316	-2.209549	-3.917025	-1.195641	-4.605101	0.000000	-10.000000	-0.558333	29.266666	213.500000	1023.000000	1023.000000	2046.000000
23.799999	-0.017939	-10.602002	-1.790630	-3.691471	-1.056242	-4.063659	0.000000	-10.000000	-0.541667	29.000000	223.166672	1023.000000	1023.000000	2046.000000
23.820000	-0.015726	-9.293976	-1.556281	-3.385260	-0.778576	-3.573860	0.000000	-10.000000	-0.541667	29.016666	232.833328	1023.000000	1023.000000	2046.000000
23.840000	-0.013346	-7.887662	-1.309058	-2.911274	-0.518516	-3.148814	0.000000	-10.000000	-0.525000	28.950001	242.500000	1023.000000	1023.000000	2046.000000
23.860001	-0.011036	-6.522418	-0.825689	-2.614770	-0.498682	-2.583277	0.000000	-10.000000	-0.533333	29.100000	252.166672	1023.000000	1023.000000	2046.000000
23.879999	-0.009004	-5.321237	-0.479200	-2.370871	-0.404100	-2.067066	0.000000	-10.000000	-0.533333	28.900000	261.833344	1023.000000	1023.000000	2046.000000
23.900000	-0.006816	-4.028356	-0.366622	-1.982220	-0.085332	-1.594182	0.000000	-10.000000	-0.541667	28.783333	271.500000	1023.000000	1023.000000	2046.000000
23.920000	-0.004568	-2.699970	0.016599	-1.607230	-0.019341	-1.089998	0.000000	-10.000000	-0.550000	29.100000	281.166656	1023.000000	1023.000000	2046.000000
23.940001	-0.002397	-1.416500	0.470206	-1.311751	-0.017665	-0.557291	0.000000	-10.000000	-0.525000	29.233334	290.833344	1023.000000	1023.000000	2046.000000
23.959999	-0.000557	-0.329332	0.663128	-1.060779	0.133475	-0.065156	0.000000	-10.000000	-0.516667	29.133333	300.500000	1023.000000	1023.000000	2046.000000
23.980000	0.001416	0.837147	0.830816	-0.662701	0.273682	0.395350	0.000000	-10.000000	-0.500000	28.616667	310.333344	1023.000000	1023.000000	2046.000000
24.000000	0.003410	2.015416	1.102768	-0.320124	0.363001	0.869772	0.000000	-10.000000	-0.508333	28.366667	320.000000	1023.000000	1023.000000	2046.000000
24.020000	0.005357	3.165824	1.455518	-0.077001	0.374340	1.412967	0.000000	-10.000000	-0.500000	28.033335	329.500000	1023.000000	1023.000000	2046.000000
24.040001	0.006927	4.094031	1.574410	0.161831	0.454826	1.902963	0.000000	-10.000000	-0.491667	27.583334	339.000000	1023.000000	1023.000000	2046.000000
24.059999	0.008678	5.128619	1.706329	0.556385	0.594409	2.271496	0.000000	-10.000000	-0.475000	27.333334	348.333344	1023.000000	1023.000000	2046.000000
24.080000	0.010609	6.269700	2.079552	0.868766	0.556588	2.764792	0.000000	-10.000000	-0.458333	27.200001	357.500000	1023.000000	1023.000000	2046.000000
24.100000	0.012032	7.111086	2.248456	1.028161	0.593324	3.241145	0.000000	-10.000000	-0.450000	27.150002	366.500000	1023.000000	1023.000000	2046.000000
24.120001	0.013674	8.081311	2.260052	1.449975	0.794174	3.577110	0.000000	-10.000000	-0.450000	27.200001	375.500000	1023.000000	1023.000000	2046.000000
24.139999	0.015497	9.158524	2.658370	1.703643	0.701219	4.095292	0.000000	-10.000000	-0.450000	27.033335	384.500000	1023.000000	1023.000000	2046.000000
24.160000	0.016850	9.958393	2.797924	1.889080	0.770087	4.501301	0.000000	-10.000000	-0.450000	26.800001	393.666656	1023.000000	1023.000000	2046.000000
24.180000	0.018107	10.701000	2.790287	2.231922	0.913626	4.765165	0.000000	-10.000000	-0.466667	26.366667	402.666656	1023.000000	1023.000000	2046.000000
24.200001	0.019225	11.362127	3.076417	2.417158	0.797596	5.070957	0.000000	-10.000000	-0.475000	26.333334	411.500000	1023.000000	1023.000000	2046.000000
24.219999	0.019774	11.686368	3.123189	2.503198	0.750920	5.309062	0.000000	-10.000000	-0.475000	26.316668	420.166656	1023.000000	1023.000000	2046.000000
24.240000	0.020162	11.916023	3.005527	2.663731	0.711719	5.535046	0.000000	-10.000000	-0.475000	26.350000	429.000000	1023.000000	1023.000000	2046.000000
24.260000	0.021758	12.858712	3.116655	3.089072	0.803639	5.849345	0.000000	-10.000000	-0.466667	26.050001	437.833344	1023.000000	1023.000000	2046.000000
24.280001	0.023633	13.967160	3.457670	3.305979	0.766989	6.436523	0.000000	-10.000000	-0.466667	25.866667	446.500000	1023.000000	1023.000000	2046.000000
24.299999	0.025283	14.942513	3.619855	3.590273	0.875513	6.856872	0.000000	-10.000000	-0.441667	25.216667	455.166656	1023.000000	1023.000000	2046.000000
24.320000	0.027627	16.327269	3.828444	4.003717	1.176678	7.318429	0.000000	-10.000000	-0.425000	24.816668	463.666656	1023.000000	1023.000000	2046.000000
24.340000	0.029469	17.416426	4.165826	4.224026	1.202288	7.824286	0.000000	-10.000000	-0.400000	24.500000	472.000000	1023.000000	1023.000000	2046.000000
24.360001	0.030214	17.856274	4.245956	4.221206	1.214469	8.174643	0.000000	-10.000000	-0.391667	24.400000	480.333344	1023.000000	1023.000000	2046.000000
24.379999	0.030899	18.261061	4.091912	4.609015	1.279566	8.280568	0.000000	-10.000000	-0.375000	24.166668	488.666656	1023.000000	1023.000000	2046.000000
24.400000	0.031041	18.344934	3.853977	4.925186	1.232684	8.333086	0.000000	-10.000000	-0.366667	23.683334	497.000000	1023.000000	1023.000000	2046.000000
24.420000	0.031017	18.331181	3.548054	5.133830	1.173202	8.476094	0.000000	-10.000000	-0.341667	23.433334	505.000000	1023.000000	1023.000000	2046.000000
24.440001	0.030264	17.886251	3.113686	5.233656	1.074978	8.463932	0.000000	-10.000000	-0.316667	22.900000	512.666687	1023.000000	1023.000000	2046.000000
24.459999	0.029732	17.571365	2.624529	5.378433	1.116294	8.452108	0.000000	-10.000000	-0.291667	22.416666	520.333313	1023.000000	1023.000000	2046.000000
24.480000	0.029922	17.683678	2.355475	5.595361	1.188586	8.544256	0.000000	-10.000000	-0.283333	21.700001	527.833313	1023.000000	1023.000000	2046.000000
24.500000	0.030803	18.204582	2.339945	5.864094	1.192149	8.808393	0.000000	-10.000000	-0.275000	21.333334	535.333313	1023.000000	1023.000000	2046.000000
24.520000	0.031615	18.684668	2.241201	6.136766	1.258429	9.048272	0.000000	-10.000000	-0.258333	20.816668	542.500000	1023.000000	1023.000000	2046.000000
24.540001	0.032521	19.219721	2.052497	6.590396	1.383653	9.193174	0.000000	-10.000000	-0.233333	20.200001	549.500000	1023.000000	1023.000000	2046.000000
24.559999	0.033491	19.793140	2.125746	6.942656	1.278367	9.446372	0.000000	-10.000000	-0.216667	19.466667	556.333313	1023.000000	1023.000000	2046.000000
24.580000	0.034902	20.627031	2.214701	7.296865	1.275310	9.840155	0.000000	-10.000000	-0.200000	18.866667	563.000000	1023.000000	1023.000000	2046.000000
24.600000	0.036214	21.402279	2.270089	7.645726	1.276066	10.210398	0.000000	-10.000000	-0.175000	18.133333	569.333313	1023.000000	1023.000000	2046.000000
24.620001	0.037588	22.214775	2.269033	8.107915	1.385556	10.452271	0.000000	-10.000000	-0.158333	17.533335	575.500000	1023.000000	1023.000000	2046.000000
24.639999	0.039160	23.143372	2.412184	8.494668	1.419652	10.816867	0.000000	-10.000000	-0.150000	17.250000	581.500000	1023.000000	1023.000000	2046.000000
24.660000	0.040721	24.065861	2.669264	8.679296	1.442614	11.274687	0.000000	-10.000000	-0.158333	17.316668	587.500000	1023.000000	1023.000000	2046.000000
24.680000	0.041917	24.772955	2.879838	8.691857	1.506577	11.694683	0.000000	-10.000000	-0.158333	17.250000	593.166687	1023.000000	1023.000000	2046.000000
24.700001	0.043521	25.720629	3.187296	8.831794	1.650680	12.050858	0.000000	-10.000000	-0.175000	16.766666	598.833313	1023.000000	1023.000000	2046.000000
24.719999	0.045205	26.716230	3.642722	8.879353	1.712391	12.481766	0.000000	-10.000000	-0.166667	16.366667	604.333313	1023.000000	1023.000000	2046.000000
24.740000	0.046739	27.622698	4.114965	8.752247	1.843044	12.912442	0.000000	-10.000000	-0.141667	15.866667	610.000000	1023.000000	1023.000000	2046.000000
24.760000	0.047931	28.327097	4.576930	8.553201	2.040559	13.156407	0.000000	-10.000000	-0.116667	14.950001	615.333313	1023.000000	1023.000000	2046.000000
24.780001	0.048826	28.855925	5.091577	8.230194	2.113940	13.420213	0.000000	-10.000000	-0.100000	14.016667	620.500000	1023.000000	1023.000000	2046.000000
24.799999	0.049598	29.312550	5.520729	7.952150	2.121169	13.718502	0.000000	-10.000000	-0.108333	13.100000	625.333313	1023.000000	1023.000000	2046.000000
24.820000	0.049892	29.486391	5.708893	7.706443	2.116376	13.954679	0.000000	-10.000000	-0.100000	12.900001	629.833313	1023.000000	1023.000000	2046.000000
24.840000	0.049990	29.544065	5.794741	7.601030	2.163681	13.984613	0.000000	-10.000000	-0.091667	12.333334	634.333313	1023.000000	1023.000000	2046.000000
24.860001	0.050267	29.707600	6.018687	7.568797	2.100482	14.019634	0.000000	-10.000000	-0.083333	12.050000	638.666687	1023.000000	1023.000000	2046.000000
24.879999	0.050894	30.078402	6.227641	7.526290	2.044119	14.280351	0.000000	-10.000000	-0.075000	11.533334	643.000000	1023.000000	1023.000000	2046.000000
24.900000	0.051643	30.521284	6.398103	7.628092	1.950228	14.544861	0.000000	-10.000000	-0.066667	11.266667	646.833313	1023.000000	1023.000000	2046.000000
24.920000	0.052532	31.046141	6.564023	7.797878	1.950677	14.733562	0.000000	-10.000000	-0.058333	10.866667	650.500000	1023.000000	1023.000000	2046.000000
24.940001	0.053765	31.775286	6.822809	7.991492	1.949074	15.011910	0.000000	-10.000000	-0.050000	10.733334	654.166687	1023.000000	1023.000000	2046.000000
24.959999	0.055416	32.750610	7.189353	8.145150	2.010113	15.405994	0.000000	-10.000000	-0.058333	10.716667	657.666687	1023.000000	1023.000000	2046.000000
24.980000	0.057063	33.724361	7.524664	8.347411	2.082268	15.770019	0.000000	-10.000000	-0.058333	10.650001	661.333313	1023.000000	1023.000000	2046.000000
25.000000	0.058566	34.612240	7.799289	8.555036	2.215426	16.042490	0.000000	-10.000000	-0.058333	10.566667	664.833313	1023.000000	1023.000000	2046.000000
25.020000	0.060102	35.520531	8.095695	8.788499	2.336728	16.299606	0.000000	-10.000000	-0.058333	10.400001	668.500000	1023.000000	1023.000000	2046.000000
25.040001	0.061544	36.372437	8.353701	8.993855	2.447104	16.577776	0.000000	-10.000000	-0.058333	10.333333	672.000000	1023.000000	1023.000000	2046.000000
25.059999	0.062936	37.195122	8.574105	9.184807	2.531798	16.904411	0.000000	-10.000000	-0.058333	10.233334	675.500000	1023.000000	1023.000000	2046.000000
25.080000	0.064169	37.923851	8.726524	9.367702	2.660659	17.168968	0.000000	-10.000000	-0.041667	10.116667	678.833313	1023.000000	1023.000000	2046.000000
25.100000	0.065251	38.563538	8.923794	9.531505	2.654889	17.453350	0.000000	-10.000000	-0.041667	10.066667	682.166687	1023.000000	1023.000000	2046.000000
25.120001	0.066405	39.245281	9.083043	9.725698	2.665631	17.770908	0.000000	-10.000000	-0.033333	10.016666	685.500000	1023.000000	1023.000000	2046.000000
25.139999	0.067691	40.005314	9.169045	9.917189	2.726647	18.192434	0.000000	-10.000000	-0.041667	10.083333	689.000000	1023.000000	1023.000000	2046.000000
25.160000	0.068781	40.649384	9.281274	10.119216	2.786185	18.462708	0.000000	-10.000000	-0.041667	10.050000	692.500000	1023.000000	1023.000000	2046.000000
25.180000	0.069683	41.182899	9.413832	10.272565	2.764494	18.732008	0.000000	-10.000000	-0.050000	9.933333	695.833313	1023.000000	1023.000000	2046.000000
25.200001	0.070760	41.818974	9.524639	10.439687	2.782033	19.072613	0.000000	-10.000000	-0.041667	9.650001	699.166687	1023.000000	1023.000000	2046.000000
25.219999	0.071768	42.414593	9.624668	10.628744	2.834207	19.326975	0.000000	-10.000000	-0.025000	9.350000	702.333313	1023.000000	1023.000000	2046.000000
25.240000	0.072470	42.829639	9.797100	10.774140	2.814789	19.443611	0.000000	-10.000000	-0.008333	8.933333	705.500000	1023.000000	1023.000000	2046.000000
25.260000	0.073178	43.248165	9.947580	10.865799	2.788109	19.646679	0.000000	-10.000000	0.000000	8.616667	707.500000	1023.000000	1023.000000	2046.000000
25.280001	0.074038	43.756172	10.070129	11.027121	2.807514	19.851406	0.000000	-10.000000	0.000000	7.900001	710.500000	1023.000000	1023.000000	2046.000000
25.299999	0.074498	44.028336	10.106667	11.123622	2.894771	19.903275	0.000000	-10.000000	0.000000	7.166667	713.166687	1023.000000	1023.000000	2046.000000
25.320000	0.074307	43.915180	10.075930	11.104303	2.883757	19.851191	0.000000	-10.000000	0.000000	6.150000	716.500000	1023.000000	1023.000000	2046.000000
25.340000	0.073849	43.644913	9.946861	11.069970	2.845540	19.782539	0.000000	-10.000000	0.008333	5.216667	718.500000	1023.000000	1023.000000	2046.000000
25.360001	0.073915	43.683849	9.939402	11.173473	2.839107	19.731867	0.000000	-10.000000	0.008333	4.000000	720.500000	1023.000000	1023.000000	2046.000000
25.379999	0.074061	43.769817	10.099553	11.108509	2.800028	19.761728	0.000000	-10.000000	0.025000	2.500000	722.166687	1023.000000	1023.000000	2046.000000
25.400000	0.074106	43.796600	10.055987	11.135692	2.947137	19.657784	0.000000	-10.000000	0.025000	1.133333	723.333313	1023.000000	1023.000000	2046.000000
25.420000	0.074758	44.181927	10.222436	11.192724	2.998554	19.768213	0.000000	-10.000000	0.041667	0.283333	723.833313	1023.000000	1023.000000	2046.000000
25.440001	0.074963	44.303375	10.149642	11.191024	3.135444	19.827267	0.000000	-10.000000	0.033333	0.000000	724.000000	1023.000000	1023.000000	2046.000000
25.459999	0.074287	43.903618	10.079062	11.131082	3.078732	19.614742	0.000000	-10.000000	0.025000	0.000000	724.000000	1023.000000	1023.000000	2046.000000
25.480000	0.073512	43.445629	9.779604	11.188598	3.064535	19.412893	0.000000	-10.000000	0.016667	0.000000	724.000000	1023.000000	1023.000000	2046.000000
25.500000	0.072492	42.842846	9.301800	11.276140	3.019094	19.245811	0.000000	-10.000000	0.025000	-0.366667	724.000000	1023.000000	1023.000000	2046.000000
25.520000	0.070783	41.833019	8.806304	11.236655	2.990074	18.799986	0.000000	-10.000000	0.033333	-1.333333	724.000000	1023.000000	1023.000000	2046.000000
25.540001	0.067939	40.151981	8.148558	11.032434	2.870994	18.099997	0.000000	-10.000000	0.041667	-2.633333	724.000000	1023.000000	1023.000000	2046.000000
25.559999	0.065332	38.611183	7.437965	10.843732	2.754189	17.575298	0.000000	-10.000000	0.033333	-3.800000	724.000000	1023.000000	1023.000000	2046.000000
25.580000	0.063891	37.759724	6.997314	10.744936	2.723310	17.294165	0.000000	-10.000000	0.041667	-4.250000	724.000000	1023.000000	1023.000000	2046.000000
25.600000	0.062710	37.061356	6.635243	10.725953	2.676970	17.023190	0.000000	-10.000000	0.041667	-4.300000	724.000000	1023.000000	1023.000000	2046.000000
25.620001	0.061924	36.597275	6.249630	10.869683	2.626388	16.851572	0.000000	-10.000000	0.050000	-4.216667	724.000000	1023.000000	1023.000000	2046.000000
25.639999	0.061727	36.480515	6.072843	11.100427	2.571412	16.735832	0.000000	-10.000000	0.050000	-4.233334	724.000000	1023.000000	1023.000000	2046.000000
25.660000	0.061102	36.111458	5.855669	11.165062	2.525284	16.565443	0.000000	-10.000000	0.050000	-4.466667	724.000000	1023.000000	1023.000000	2046.000000
25.680000	0.060760	35.909191	5.682163	11.295567	2.403121	16.528341	0.000000	-10.000000	0.041667	-4.800000	724.000000	1023.000000	1023.000000	2046.000000
25.700001	0.060871	35.974529	5.630857	11.507101	2.323751	16.512819	0.000000	-10.000000	0.033333	-5.150000	724.000000	1023.000000	1023.000000	2046.000000
25.719999	0.060760	35.909195	5.531408	11.551920	2.365301	16.460566	0.000000	-10.000000	0.033333	-5.550000	724.000000	1023.000000	1023.000000	2046.000000
25.740000	0.060543	35.780796	5.425256	11.621304	2.308374	16.425863	0.000000	-10.000000	0.041667	-5.933333	724.000000	1023.000000	1023.000000	2046.000000
25.760000	0.060649	35.843426	5.478731	11.658440	2.294332	16.411924	0.000000	-10.000000	0.050000	-6.316667	724.000000	1023.000000	1023.000000	2046.000000
25.780001	0.060425	35.711155	5.583243	11.349045	2.400986	16.377884	0.000000	-10.000000	0.050000	-6.783333	716.500000	1023.000000	1023.000000	2046.000000
25.799999	0.060298	35.636200	5.808158	11.052905	2.401154	16.373983	0.000000	-10.000000	0.058333	-7.316667	708.333313	1023.000000	1023.000000	2046.000000
25.820000	0.060469	35.737320	6.018939	10.868351	2.528593	16.321438	0.000000	-10.000000	0.066667	-8.000000	699.166687	1023.000000	1023.000000	2046.000000
25.840000	0.060248	35.606842	6.363329	10.476573	2.651752	16.115187	0.000000	-10.000000	0.083333	-8.800000	696.666687	1023.000000	1023.000000	2046.000000
25.860001	0.059702	35.283688	6.630408	9.929801	2.703241	16.020239	0.000000	-10.000000	0.091667	-9.700000	693.666687	1023.000000	1023.000000	2046.000000
25.879999	0.059009	34.874413	6.924388	9.373728	2.781690	15.794608	0.000000	-10.000000	0.108333	-10.633333	690.500000	1023.000000	1023.000000	2046.000000
25.900000	0.057625	34.056572	7.037105	8.696247	2.790594	15.532626	0.000000	-10.000000	0.108333	-11.400001	686.833313	1023.000000	1023.000000	2046.000000
25.920000	0.056120	33.166725	6.937587	8.250313	2.756372	15.222452	0.000000	-10.000000	0.108333	-11.833334	683.000000	1023.000000	1023.000000	2046.000000
25.940001	0.054732	32.346718	7.076674	7.738889	2.740146	14.791009	0.000000	-10.000000	0.100000	-12.250000	679.000000	1023.000000	1023.000000	2046.000000
25.959999	0.053200	31.441437	7.156111	7.222458	2.665171	14.397696	0.000000	-10.000000	0.100000	-12.583334	675.000000	1023.000000	1023.000000	2046.000000
25.980000	0.052226	30.865662	7.241849	6.979303	2.550912	14.093596	0.000000	-10.000000	0.100000	-12.900001	672.333313	1023.000000	1023.000000	2046.000000
26.000000	0.051643	30.520742	7.452426	6.750567	2.469451	13.848297	0.000000	-10.000000	0.108333	-13.216667	668.000000	1023.000000	1023.000000	2046.000000
26.020000	0.050883	30.071951	7.578143	6.477753	2.427723	13.588333	0.000000	-10.000000	0.125000	-13.616667	663.500000	1023.000000	1023.000000	2046.000000
26.040001	0.050497	29.843855	7.702510	6.347426	2.417704	13.376214	0.000000	-10.000000	0.141667	-14.066667	657.333313	1023.000000	1023.000000	2046.000000
26.059999	0.050518	29.856373	8.010713	6.212623	2.452987	13.180049	0.000000	-10.000000	0.150000	-14.350000	654.166687	1023.000000	1023.000000	2046.000000
26.080000	0.050134	29.629416	8.209483	6.005262	2.513232	12.901438	0.000000	-10.000000	0.158333	-14.450001	649.333313	1023.000000	1023.000000	2046.000000
26.100000	0.050033	29.569757	8.323915	5.958453	2.590509	12.696881	0.000000	-10.000000	0.175000	-14.633333	644.500000	1023.000000	1023.000000	2046.000000
26.120001	0.049985	29.540958	8.617206	5.817756	2.575009	12.530989	0.000000	-10.000000	0.191667	-14.916667	638.000000	1023.000000	1023.000000	2046.000000
26.139999	0.049527	29.270540	8.735913	5.646030	2.661417	12.227179	0.000000	-10.000000	0.200000	-15.150000	634.666687	1023.000000	1023.000000	2046.000000
26.160000	0.048912	28.907179	8.749152	5.515759	2.710234	11.932034	0.000000	-10.000000	0.216667	-15.633333	629.500000	1023.000000	1023.000000	2046.000000
26.180000	0.048353	28.576550	8.799280	5.381286	2.726821	11.669164	0.000000	-10.000000	0.233333	-16.283333	624.333313	1023.000000	1023.000000	2046.000000
26.200001	0.047571	28.114677	8.849978	5.203549	2.763611	11.297541	0.000000	-10.000000	0.250000	-17.266666	617.166687	1023.000000	1023.000000	2046.000000
26.219999	0.046499	27.481136	8.820815	4.931763	2.759927	10.968632	0.000000	-10.000000	0.250000	-17.866667	613.500000	1023.000000	1023.000000	2046.000000
26.240000	0.045385	26.822399	8.770128	4.720185	2.658151	10.673935	0.000000	-10.000000	0.266667	-18.683334	607.500000	1023.000000	1023.000000	2046.000000
26.260000	0.044488	26.292351	8.806948	4.528402	2.604182	10.352818	0.000000	-10.000000	0.283333	-19.166666	603.500000	1023.000000	1023.000000	2046.000000
26.280001	0.043277	25.576597	8.769905	4.218458	2.604607	9.983627	0.000000	-10.000000	0.316667	-19.766666	597.166687	1023.000000	1023.000000	2046.000000
26.299999	0.042088	24.874187	8.614326	3.967954	2.564877	9.727030	0.000000	-10.000000	0.341667	-20.250000	590.333313	1023.000000	1023.000000	2046.000000
26.320000	0.041085	24.281464	8.660259	3.776903	2.409953	9.434348	0.000000	-10.000000	0.358333	-20.950001	581.166687	1023.000000	1023.000000	2046.000000
26.340000	0.040159	23.734125	8.642134	3.547906	2.404765	9.139321	0.000000	-10.000000	0.366667	-21.650000	572.000000	1023.000000	1023.000000	2046.000000
26.360001	0.039149	23.136930	8.502714	3.358583	2.454986	8.820647	0.000000	-10.000000	0.366667	-21.933334	564.833313	1023.000000	1023.000000	2046.000000
26.379999	0.038266	22.615400	8.502708	3.244416	2.307147	8.561129	0.000000	-10.000000	0.375000	-22.000000	557.500000	1023.000000	1023.000000	2046.000000
26.400000	0.037675	22.265734	8.519635	3.088479	2.310700	8.346920	0.000000	-10.000000	0.375000	-21.950001	552.500000	1023.000000	1023.000000	2046.000000
26.420000	0.036835	21.769609	8.448092	2.931273	2.270883	8.119363	0.000000	-10.000000	0.375000	-21.883333	547.500000	1023.000000	1023.000000	2046.000000
26.440001	0.035813	21.165401	8.226427	2.823482	2.205665	7.909828	0.000000	-10.000000	0.375000	-21.683334	540.166687	1023.000000	1023.000000	2046.000000
26.459999	0.034621	20.460970	8.088254	2.680288	2.027695	7.664733	0.000000	-10.000000	0.383333	-21.566668	530.500000	1023.000000	1023.000000	2046.000000
26.480000	0.033524	19.812744	7.914780	2.503532	1.996229	7.398204	0.000000	-10.000000	0.391667	-21.516666	523.333313	1023.000000	1023.000000	2046.000000
26.500000	0.032168	19.011126	7.668012	2.271204	1.925396	7.146514	0.000000	-10.000000	0.383333	-21.600000	518.666687	1023.000000	1023.000000	2046.000000
26.520000	0.030757	18.177412	7.594038	2.045740	1.673090	6.864544	0.000000	-10.000000	0.383333	-21.650000	513.833313	1023.000000	1023.000000	2046.000000
26.540001	0.030501	18.026297	7.529016	2.008963	1.825485	6.662832	0.000000	-10.000000	0.375000	-21.816668	504.166656	1023.000000	1023.000000	2046.000000
26.559999	0.029546	17.461969	7.391403	1.839802	1.811011	6.419753	0.000000	-10.000000	0.383333	-21.983334	496.833344	1023.000000	1023.000000	2046.000000
26.580000	0.028003	16.549730	7.191725	1.633372	1.726056	5.998578	0.000000	-10.000000	0.383333	-22.216667	489.500000	1023.000000	1023.000000	2046.000000
26.600000	0.026018	15.376496	6.892787	1.440518	1.636903	5.406288	0.000000	-10.000000	0.391667	-22.350000	484.500000	1023.000000	1023.000000	2046.000000
26.620001	0.023543	13.913786	6.298281	1.302933	1.629702	4.682870	0.000000	-10.000000	0.400000	-22.666668	474.500000	1023.000000	1023.000000	2046.000000
26.639999	0.020432	12.075349	5.624096	1.200958	1.416276	3.834020	0.000000	-10.000000	0.400000	-22.866667	467.000000	1023.000000	1023.000000	2046.000000
26.660000	0.017087	10.098514	4.905956	1.113696	1.191715	2.887147	0.000000	-10.000000	0.400000	-23.083334	459.333344	1023.000000	1023.000000	2046.000000
26.680000	0.013916	8.224067	4.258154	0.927398	1.127266	1.911249	0.000000	-10.000000	0.400000	-23.133333	454.166656	1023.000000	1023.000000	2046.000000
26.700001	0.010886	6.433394	3.667193	0.750480	1.035295	0.980426	0.000000	-10.000000	0.408333	-23.350000	443.833344	1023.000000	1023.000000	2046.000000
26.719999	0.008345	4.931685	3.175627	0.695431	0.963732	0.096895	0.000000	-10.000000	0.433333	-23.733334	433.500000	1023.000000	1023.000000	2046.000000
26.740000	0.006213	3.672132	2.793612	0.624200	1.011866	-0.757547	0.000000	-10.000000	0.466667	-24.333334	420.333344	1023.000000	1023.000000	2046.000000
26.760000	0.004259	2.517046	2.391171	0.607561	1.111266	-1.592952	0.000000	-10.000000	0.491667	-24.766666	412.333344	1023.000000	1023.000000	2046.000000
26.780001	0.002596	1.534490	2.204251	0.628940	0.958380	-2.257081	0.000000	-10.000000	0.500000	-25.000000	407.000000	1023.000000	1023.000000	2046.000000
26.799999	0.001393	0.823550	1.938578	0.656891	1.027130	-2.799049	0.000000	-10.000000	0.500000	-24.983334	404.000000	1023.000000	1023.000000	2046.000000
26.820000	0.000330	0.195251	1.778696	0.745896	1.020571	-3.349912	0.000000	-10.000000	0.500000	-25.116667	398.333344	1023.000000	1023.000000	2046.000000
26.840000	-0.000606	-0.358058	1.683357	0.798360	0.901340	-3.741115	0.000000	-10.000000	0.500000	-25.116667	389.833344	1023.000000	1023.000000	2046.000000
26.860001	-0.001457	-0.861314	1.502456	0.758080	0.923724	-4.045573	0.000000	-10.000000	0.500000	-25.216667	381.500000	1023.000000	1023.000000	2046.000000
26.879999	-0.002251	-1.330242	1.375697	0.631661	0.987422	-4.325023	0.000000	-10.000000	0.491667	-24.900000	373.166656	1023.000000	1023.000000	2046.000000
26.900000	-0.003213	-1.899101	1.464871	0.214896	0.930576	-4.509444	0.000000	-10.000000	0.475000	-24.500000	365.000000	1023.000000	1023.000000	2046.000000
26.920000	-0.004102	-2.424236	1.540308	-0.341193	0.982155	-4.605505	0.000000	-10.000000	0.475000	-24.033335	357.000000	1023.000000	1023.000000	2046.000000
26.940001	-0.005046	-2.982082	1.727784	-0.956621	1.039446	-4.792690	0.000000	-10.000000	0.466667	-23.700001	349.000000	1023.000000	1023.000000	2046.000000
26.959999	-0.006136	-3.626517	1.939730	-1.564476	1.125869	-5.127641	0.000000	-10.000000	0.466667	-23.633333	341.000000	1023.000000	1023.000000	2046.000000
26.980000	-0.007531	-4.450534	2.218257	-2.279061	1.093172	-5.482902	0.000000	-10.000000	0.458333	-23.566668	333.000000	1023.000000	1023.000000	2046.000000
27.000000	-0.009273	-5.480380	2.378222	-3.130665	1.065095	-5.793031	0.000000	-10.000000	0.458333	-23.633333	325.000000	1023.000000	1023.000000	2046.000000
27.020000	-0.010929	-6.459238	2.407336	-3.828310	1.127583	-6.165847	0.000000	-10.000000	0.458333	-23.583334	317.000000	1023.000000	1023.000000	2046.000000
27.040001	-0.012833	-7.584281	2.466283	-4.506155	1.091530	-6.635939	0.000000	-10.000000	0.441667	-23.333334	309.000000	1023.000000	1023.000000	2046.000000
27.059999	-0.015004	-8.867357	2.471409	-5.180625	1.014494	-7.172635	0.000000	-10.000000	0.416667	-23.066668	301.333344	1023.000000	1023.000000	2046.000000
27.080000	-0.016878	-9.974944	2.385446	-5.702935	1.013122	-7.670578	0.000000	-10.000000	0.400000	-22.716667	293.666656	1023.000000	1023.000000	2046.000000
27.100000	-0.018291	-10.809805	2.312760	-5.996274	0.993107	-8.119398	0.000000	-10.000000	0.391667	-22.583334	286.166656	1023.000000	1023.000000	2046.000000
27.120001	-0.019609	-11.589153	2.354418	-6.296835	0.787736	-8.434471	0.000000	-10.000000	0.391667	-22.366667	278.500000	1023.000000	1023.000000	2046.000000
27.139999	-0.020706	-12.237159	2.230449	-6.510731	0.762762	-8.719639	0.000000	-10.000000	0.383333	-22.150000	271.166656	1023.000000	1023.000000	2046.000000
27.160000	-0.021388	-12.640433	2.178788	-6.615542	0.805232	-9.008911	0.000000	-10.000000	0.366667	-21.866667	263.833344	1023.000000	1023.000000	2046.000000
27.180000	-0.021917	-12.952767	2.281105	-6.709999	0.713172	-9.237045	0.000000	-10.000000	0.358333	-21.450001	256.500000	1023.000000	1023.000000	2046.000000
27.200001	-0.022567	-13.336991	2.276920	-6.839353	0.602656	-9.377215	0.000000	-10.000000	0.341667	-21.066668	249.166672	1023.000000	1023.000000	2046.000000
27.219999	-0.022743	-13.441041	2.227659	-6.822322	0.673322	-9.519699	0.000000	-10.000000	0.333333	-20.566668	242.166672	1023.000000	1023.000000	2046.000000
27.240000	-0.022965	-13.572190	2.346309	-6.827176	0.607430	-9.698753	0.000000	-10.000000	0.333333	-20.250000	235.333328	1023.000000	1023.000000	2046.000000
27.260000	-0.023533	-13.907862	2.289999	-6.910390	0.549934	-9.837404	0.000000	-10.000000	0.333333	-19.850000	228.666672	1023.000000	1023.000000	2046.000000
27.280001	-0.023691	-14.001648	2.187627	-6.818016	0.640232	-10.011491	0.000000	-10.000000	0.308333	-19.500000	222.000000	1023.000000	1023.000000	2046.000000
27.299999	-0.024075	-14.228371	2.192203	-6.835260	0.537312	-10.122626	0.000000	-10.000000	0.275000	-19.016666	215.500000	1023.000000	1023.000000	2046.000000
27.320000	-0.024637	-14.560441	2.061560	-6.902552	0.488791	-10.208240	0.000000	-10.000000	0.250000	-18.650002	209.000000	1023.000000	1023.000000	2046.000000
27.340000	-0.024784	-14.647408	1.927605	-6.805381	0.566338	-10.335970	0.000000	-10.000000	0.250000	-18.233334	202.666672	1023.000000	1023.000000	2046.000000
27.360001	-0.025331	-14.970584	1.871458	-6.830900	0.429420	-10.440562	0.000000	-10.000000	0.233333	-17.750000	196.500000	1023.000000	1023.000000	2046.000000
27.379999	-0.025964	-15.345007	1.694572	-6.869536	0.327358	-10.497400	0.000000	-10.000000	0.233333	-17.266666	190.666672	1023.000000	1023.000000	2046.000000
27.400000	-0.026082	-15.414637	1.655887	-6.777354	0.328871	-10.622041	0.000000	-10.000000	0.216667	-16.916668	185.000000	1023.000000	1023.000000	2046.000000
27.420000	-0.026707	-15.784026	1.581638	-6.856170	0.192509	-10.702004	0.000000	-10.000000	0.216667	-16.566668	179.333328	1023.000000	1023.000000	2046.000000
27.440001	-0.027217	-16.085199	1.396514	-6.853287	0.130368	-10.758794	0.000000	-10.000000	0.200000	-16.300001	173.833328	1023.000000	1023.000000	2046.000000
27.459999	-0.027370	-16.175594	1.242873	-6.761180	0.166502	-10.823790	0.000000	-10.000000	0.200000	-15.916668	168.333328	1023.000000	1023.000000	2046.000000
27.480000	-0.027756	-16.403521	1.253592	-6.810059	0.020988	-10.868042	0.000000	-10.000000	0.200000	-15.716667	163.166672	1023.000000	1023.000000	2046.000000
27.500000	-0.028386	-16.776396	1.069884	-6.888029	-0.076132	-10.882119	0.000000	-10.000000	0.200000	-15.416667	157.833328	1023.000000	1023.000000	2046.000000
27.520000	-0.028482	-16.832586	0.956542	-6.756902	-0.057502	-10.974726	0.000000	-10.000000	0.200000	-15.133333	152.666672	1023.000000	1023.000000	2046.000000
27.540001	-0.028843	-17.046131	0.920057	-6.803107	-0.169141	-10.993939	0.000000	-10.000000	0.200000	-14.766667	147.500000	1023.000000	1023.000000	2046.000000
27.559999	-0.029408	-17.380413	0.800672	-6.824605	-0.295197	-11.061283	0.000000	-10.000000	0.191667	-14.433333	142.666672	1023.000000	1023.000000	2046.000000
27.580000	-0.029473	-17.418829	0.728891	-6.759378	-0.326138	-11.062204	0.000000	-10.000000	0.183333	-14.100000	137.833328	1023.000000	1023.000000	2046.000000
27.600000	-0.029843	-17.637438	0.749053	-6.749154	-0.460850	-11.176486	0.000000	-10.000000	0.166667	-13.800000	133.166672	1023.000000	1023.000000	2046.000000
27.620001	-0.030637	-18.106451	0.507024	-6.860814	-0.597916	-11.154745	0.000000	-10.000000	0.158333	-13.433333	128.500000	1023.000000	1023.000000	2046.000000
27.639999	-0.031075	-18.365238	0.191943	-6.776072	-0.586569	-11.194541	0.000000	-10.000000	0.150000	-13.150000	124.166664	1023.000000	1023.000000	2046.000000
27.660000	-0.032175	-19.015635	0.032200	-6.872453	-0.893892	-11.281490	0.000000	-10.000000	0.141667	-12.900000	119.666664	1023.000000	1023.000000	2046.000000
27.680000	-0.033867	-20.015392	-0.421274	-7.034846	-1.121980	-11.437293	0.000000	-10.000000	0.125000	-12.766666	115.333336	1023.000000	1023.000000	2046.000000
27.700001	-0.034921	-20.638447	-0.852148	-7.001765	-1.216486	-11.568048	0.000000	-10.000000	0.108333	-12.583334	111.000000	1023.000000	1023.000000	2046.000000
27.719999	-0.035745	-21.125559	-0.936190	-7.035851	-1.470005	-11.683512	0.000000	-10.000000	0.100000	-12.400001	107.000000	1023.000000	1023.000000	2046.000000
27.740000	-0.037127	-21.941807	-1.245293	-7.257782	-1.699790	-11.738942	0.000000	-10.000000	0.091667	-12.133334	103.000000	1023.000000	1023.000000	2046.000000
27.760000	-0.037618	-22.232286	-1.521477	-7.244582	-1.668878	-11.797350	0.000000	-10.000000	0.091667	-11.783334	99.000000	1023.000000	1023.000000	2046.000000
27.780001	-0.037299	-22.043413	-1.513469	-7.057255	-1.688128	-11.784561	0.000000	-10.000000	0.091667	-11.316667	95.000000	1023.000000	1023.000000	2046.000000
27.799999	-0.037749	-22.309444	-1.683584	-7.052642	-1.784202	-11.789017	0.000000	-10.000000	0.083333	-10.633333	91.000000	1023.000000	1023.000000	2046.000000
27.820000	-0.037893	-22.394836	-2.040171	-6.885420	-1.684003	-11.785243	0.000000	-10.000000	0.066667	-9.800000	87.333336	1023.000000	1023.000000	2046.000000
27.840000	-0.038290	-22.629339	-2.239370	-6.743467	-1.669947	-11.976556	0.000000	-10.000000	0.033333	-8.566667	84.000000	1023.000000	1023.000000	2046.000000
27.860001	-0.039748	-23.490845	-2.693348	-6.745649	-1.864248	-12.187599	0.000000	-10.000000	0.016667	-6.750000	81.166664	1023.000000	1023.000000	2046.000000
27.879999	-0.041379	-24.455067	-3.479078	-6.563478	-1.976789	-12.435720	0.000000	-10.000000	0.000000	-4.416667	79.000000	1023.000000	1023.000000	2046.000000
27.900000	-0.042690	-25.229746	-4.007712	-6.374556	-2.142503	-12.704974	0.000000	-10.000000	-0.008333	-1.383333	77.666664	1023.000000	1023.000000	2046.000000
27.920000	-0.044537	-26.321117	-4.676738	-6.400938	-2.358798	-12.884645	0.000000	-10.000000	-0.008333	1.133333	77.166664	1023.000000	1023.000000	2046.000000
27.940001	-0.045348	-26.800375	-5.406928	-6.143904	-2.349774	-12.899770	0.000000	-10.000000	-0.025000	3.566667	77.000000	1023.000000	1023.000000	2046.000000
27.959999	-0.045390	-26.825251	-5.632482	-5.896840	-2.412835	-12.883094	0.000000	-10.000000	-0.025000	5.216667	77.000000	1023.000000	1023.000000	2046.000000
27.980000	-0.045908	-27.131664	-5.937030	-5.706723	-2.589647	-12.898264	0.000000	-10.000000	-0.041667	6.700000	77.000000	1023.000000	1023.000000	2046.000000
28.000000	-0.045639	-26.972454	-6.313258	-5.393310	-2.550546	-12.715340	0.000000	-10.000000	-0.041667	7.516667	77.000000	1023.000000	1023.000000	2046.000000
28.020000	-0.044837	-26.498779	-6.309996	-5.100353	-2.606536	-12.481894	0.000000	-10.000000	-0.058333	8.100000	77.000000	1023.000000	1023.000000	2046.000000
28.040001	-0.044512	-26.306820	-6.375800	-4.869125	-2.730759	-12.331136	0.000000	-10.000000	-0.058333	8.633333	77.000000	1023.000000	1023.000000	2046.000000
28.059999	-0.043626	-25.783171	-6.564500	-4.535651	-2.674508	-12.008512	0.000000	-10.000000	-0.050000	9.200000	77.000000	1023.000000	1023.000000	2046.000000
28.080000	-0.042311	-25.005779	-6.435309	-4.200975	-2.603807	-11.765687	0.000000	-10.000000	-0.041667	9.333334	77.000000	1023.000000	1023.000000	2046.000000
28.100000	-0.041676	-24.630268	-6.352194	-4.059523	-2.624913	-11.593638	0.000000	-10.000000	-0.041667	9.533334	60.500000	1023.000000	1023.000000	2046.000000
28.120001	-0.040910	-24.177746	-6.358360	-3.981609	-2.548911	-11.288864	0.000000	-10.000000	-0.050000	9.616667	44.000000	1023.000000	1023.000000	2046.000000
28.139999	-0.039481	-23.333494	-5.976571	-3.982841	-2.395987	-10.978095	0.000000	-10.000000	-0.050000	9.850000	27.500000	1023.000000	1023.000000	2046.000000
28.160000	-0.038774	-22.915277	-5.614438	-4.263814	-2.331584	-10.705441	0.000000	-10.000000	-0.050000	9.800000	28.666666	1023.000000	1023.000000	2046.000000
28.180000	-0.038078	-22.504284	-5.395668	-4.523318	-2.149808	-10.435490	0.000000	-10.000000	-0.058333	9.833333	30.833334	1023.000000	1023.000000	2046.000000
28.200001	-0.036881	-21.796885	-4.882017	-4.823298	-1.915158	-10.176411	0.000000	-10.000000	-0.075000	10.300000	34.166668	1023.000000	1023.000000	2046.000000
28.219999	-0.036547	-21.599274	-4.403081	-5.381184	-1.839314	-9.975694	0.000000	-10.000000	-0.100000	11.300000	37.500000	1023.000000	1023.000000	2046.000000
28.240000	-0.036267	-21.433556	-4.237009	-5.770158	-1.616433	-9.809956	0.000000	-10.000000	-0.116667	12.600000	41.166668	1023.000000	1023.000000	2046.000000
28.260000	-0.035315	-20.871145	-3.782511	-5.954256	-1.500316	-9.634064	0.000000	-10.000000	-0.158333	14.200001	45.166668	1023.000000	1023.000000	2046.000000
28.280001	-0.035218	-20.814058	-3.557960	-6.266505	-1.507557	-9.482035	0.000000	-10.000000	-0.208333	15.733335	49.666668	1023.000000	1023.000000	2046.000000
28.299999	-0.034801	-20.567316	-3.571232	-6.343606	-1.376015	-9.276462	0.000000	-10.000000	-0.275000	17.533335	54.666668	1023.000000	1023.000000	2046.000000
28.320000	-0.033576	-19.843494	-3.254868	-6.272021	-1.339395	-8.977210	0.000000	-10.000000	-0.316667	19.333334	60.166668	1023.000000	1023.000000	2046.000000
28.340000	-0.032850	-19.414162	-3.141976	-6.215395	-1.430372	-8.626418	0.000000	-10.000000	-0.366667	21.333334	66.333336	1023.000000	1023.000000	2046.000000
28.360001	-0.030962	-18.298494	-3.050636	-5.827332	-1.279577	-8.140950	0.000000	-10.000000	-0.400000	23.000000	73.000000	1023.000000	1023.000000	2046.000000
28.379999	-0.028793	-17.016680	-2.647246	-5.560706	-1.189712	-7.619015	0.000000	-10.000000	-0.441667	24.416668	80.333336	1023.000000	1023.000000	2046.000000
28.400000	-0.026823	-15.852604	-2.337157	-5.300245	-1.181656	-7.033545	0.000000	-10.000000	-0.475000	25.433334	88.166664	1023.000000	1023.000000	2046.000000
28.420000	-0.024023	-14.197812	-1.980874	-4.884820	-0.940662	-6.391455	0.000000	-10.000000	-0.516667	26.633333	96.500000	1023.000000	1023.000000	2046.000000
28.440001	-0.021139	-12.493381	-1.483981	-4.515507	-0.742486	-5.751407	0.000000	-10.000000	-0.541667	27.816668	105.333336	1023.000000	1023.000000	2046.000000
28.459999	-0.018621	-11.004993	-1.103233	-4.213847	-0.665923	-5.021991	0.000000	-10.000000	-0.575000	28.916666	114.333336	1023.000000	1023.000000	2046.000000
28.480000	-0.015682	-9.267893	-0.814131	-3.700734	-0.454424	-4.298603	0.000000	-10.000000	-0.616667	30.083334	123.833336	1023.000000	1023.000000	2046.000000
28.500000	-0.012455	-7.361014	-0.403362	-3.139032	-0.224842	-3.593777	0.000000	-10.000000	-0.658333	30.850000	133.500000	1023.000000	1023.000000	2046.000000
28.520000	-0.009995	-5.906988	-0.040086	-2.749298	-0.205915	-2.911689	0.000000	-10.000000	-0.683333	31.733334	143.833328	1023.000000	1023.000000	2046.000000
28.540001	-0.007431	-4.392009	0.142837	-2.284957	-0.034955	-2.214933	0.000000	-10.000000	-0.691667	31.900000	154.333328	1023.000000	1023.000000	2046.000000
28.559999	-0.004543	-2.684650	0.551583	-1.775542	0.090211	-1.550902	0.000000	-10.000000	-0.725000	32.416668	165.000000	1023.000000	1023.000000	2046.000000
28.580000	-0.002186	-1.292084	0.894690	-1.389986	0.114709	-0.911497	0.000000	-10.000000	-0.750000	32.650002	175.666672	1023.000000	1023.000000	2046.000000
28.600000	0.000046	0.027455	1.051944	-1.022493	0.220066	-0.222062	0.000000	-10.000000	-0.766667	33.000000	186.500000	1023.000000	1023.000000	2046.000000
28.620001	0.002857	1.688487	1.443599	-0.540967	0.359140	0.426714	0.000000	-10.000000	-0.741667	33.216667	197.500000	1023.000000	1023.000000	2046.000000
28.639999	0.005094	3.010719	1.772020	-0.232779	0.437923	1.033554	0.000000	-10.000000	-0.733333	33.166668	208.666672	1023.000000	1023.000000	2046.000000
28.660000	0.006993	4.133078	1.943230	0.117239	0.473174	1.599435	0.000000	-10.000000	-0.741667	33.283333	219.833328	1023.000000	1023.000000	2046.000000
28.680000	0.009452	5.585969	2.283233	0.551796	0.596188	2.154752	0.000000	-10.000000	-0.758333	32.950001	231.000000	1023.000000	1023.000000	2046.000000
28.700001	0.011467	6.776720	2.611800	0.890903	0.685992	2.588025	0.000000	-10.000000	-0.750000	32.766666	242.000000	1023.000000	1023.000000	2046.000000
28.719999	0.013198	7.800238	2.786132	1.209138	0.706550	3.098418	0.000000	-10.000000	-0.725000	32.366665	252.833328	1023.000000	1023.000000	2046.000000
28.740000	0.015242	9.007922	3.047625	1.563798	0.799908	3.596591	0.000000	-10.000000	-0.691667	31.949999	263.666656	1023.000000	1023.000000	2046.000000
28.760000	0.017067	10.086626	3.290653	1.843734	0.905092	4.047146	0.000000	-10.000000	-0.658333	31.500000	274.500000	1023.000000	1023.000000	2046.000000
28.780001	0.018592	10.988032	3.422753	2.164892	0.891077	4.509310	0.000000	-10.000000	-0.616667	31.066668	285.166656	1023.000000	1023.000000	2046.000000
28.799999	0.020273	11.981216	3.644335	2.466804	0.873273	4.996804	0.000000	-10.000000	-0.575000	30.416668	295.500000	1023.000000	1023.000000	2046.000000
28.820000	0.021687	12.817204	3.757702	2.759185	0.968653	5.331664	0.000000	-10.000000	-0.541667	29.650000	305.500000	1023.000000	1023.000000	2046.000000
28.840000	0.022351	13.209679	3.744467	2.942417	0.911624	5.611170	0.000000	-10.000000	-0.508333	28.533333	315.500000	1023.000000	1023.000000	2046.000000
28.860001	0.022565	13.336201	3.688945	2.989663	0.719503	5.938089	0.000000	-10.000000	-0.491667	27.766666	325.333344	1023.000000	1023.000000	2046.000000
28.879999	0.023055	13.625496	3.593024	3.173963	0.693085	6.165423	0.000000	-10.000000	-0.458333	27.100000	334.833344	1023.000000	1023.000000	2046.000000
28.900000	0.024183	14.292308	3.643901	3.477130	0.736881	6.434396	0.000000	-10.000000	-0.433333	26.483334	344.000000	1023.000000	1023.000000	2046.000000
28.920000	0.025724	15.202862	3.673532	3.805044	0.837077	6.887209	0.000000	-10.000000	-0.416667	25.700001	353.000000	1023.000000	1023.000000	2046.000000
28.940001	0.027399	16.192862	3.971700	4.045093	0.787469	7.388599	0.000000	-10.000000	-0.408333	25.016666	361.666656	1023.000000	1023.000000	2046.000000
28.959999	0.029551	17.464346	4.236959	4.353069	1.049380	7.824938	0.000000	-10.000000	-0.391667	24.350000	370.166656	1023.000000	1023.000000	2046.000000
28.980000	0.031204	18.441294	4.444666	4.628322	1.150870	8.217436	0.000000	-10.000000	-0.383333	23.833334	378.333344	1023.000000	1023.000000	2046.000000
29.000000	0.031656	18.708866	4.431338	4.682484	1.074709	8.520334	0.000000	-10.000000	-0.366667	23.300001	386.333344	1023.000000	1023.000000	2046.000000
29.020000	0.032311	19.096081	4.359184	4.945897	1.052862	8.738138	0.000000	-10.000000	-0.366667	23.000000	394.166656	1023.000000	1023.000000	2046.000000
29.040001	0.032401	19.148726	4.057878	5.152062	1.164819	8.773968	0.000000	-10.000000	-0.341667	22.766666	402.000000	1023.000000	1023.000000	2046.000000
29.059999	0.031868	18.833862	3.682720	5.358401	1.117388	8.675353	0.000000	-10.000000	-0.333333	22.316666	409.666656	1023.000000	1023.000000	2046.000000
29.080000	0.030710	18.149664	3.114658	5.476015	1.007285	8.551706	0.000000	-10.000000	-0.300000	21.833334	417.166656	1023.000000	1023.000000	2046.000000
29.100000	0.029955	17.703573	2.698615	5.487262	0.884871	8.632824	0.000000	-10.000000	-0.300000	21.316668	424.500000	1023.000000	1023.000000	2046.000000
29.120001	0.029999	17.729525	2.361357	5.715366	0.987183	8.665618	0.000000	-10.000000	-0.291667	20.966667	431.833344	1023.000000	1023.000000	2046.000000
29.139999	0.030587	18.077044	2.149808	6.014356	1.045734	8.867146	0.000000	-10.000000	-0.308333	20.833334	439.000000	1023.000000	1023.000000	2046.000000
29.160000	0.031503	18.618164	2.012836	6.378096	1.081582	9.145649	0.000000	-10.000000	-0.300000	20.716667	445.833344	1023.000000	1023.000000	2046.000000
29.180000	0.032427	19.164619	1.980859	6.713929	1.002972	9.466859	0.000000	-10.000000	-0.300000	20.633333	452.666656	1023.000000	1023.000000	2046.000000
29.200001	0.033620	19.869474	1.926139	7.142380	1.073002	9.727953	0.000000	-10.000000	-0.300000	20.550001	459.500000	1023.000000	1023.000000	2046.000000
29.219999	0.034844	20.592997	1.913164	7.593656	1.091390	9.994787	0.000000	-10.000000	-0.291667	20.133333	466.500000	1023.000000	1023.000000	2046.000000
29.240000	0.036234	21.414452	1.986219	7.970098	1.046627	10.411509	0.000000	-10.000000	-0.275000	19.866667	473.500000	1023.000000	1023.000000	2046.000000
29.260000	0.037697	22.278931	2.164171	8.333548	0.997553	10.783659	0.000000	-10.000000	-0.250000	19.283335	480.166656	1023.000000	1023.000000	2046.000000
29.280001	0.039175	23.152618	2.216559	8.717453	1.124044	11.094563	0.000000	-10.000000	-0.225000	18.750000	486.666656	1023.000000	1023.000000	2046.000000
29.299999	0.040550	23.964930	2.301182	9.002677	1.236039	11.425031	0.000000	-10.000000	-0.208333	18.166668	493.000000	1023.000000	1023.000000	2046.000000
29.320000	0.041870	24.745247	2.685274	9.031626	1.214163	11.814185	0.000000	-10.000000	-0.191667	17.700001	499.333344	1023.000000	1023.000000	2046.000000
29.340000	0.043527	25.724461	3.097726	9.031265	1.349018	12.246451	0.000000	-10.000000	-0.191667	17.433334	505.333344	1023.000000	1023.000000	2046.000000
29.360001	0.045254	26.745392	3.488091	9.112020	1.592557	12.552724	0.000000	-10.000000	-0.175000	17.116667	511.000000	1023.000000	1023.000000	2046.000000
29.379999	0.046804	27.661085	3.901011	9.089616	1.844071	12.826386	0.000000	-10.000000	-0.166667	16.616667	516.666687	1023.000000	1023.000000	2046.000000
29.400000	0.048005	28.370714	4.596692	8.758599	1.830488	13.184935	0.000000	-10.000000	-0.150000	16.033333	522.333313	1023.000000	1023.000000	2046.000000
29.420000	0.048619	28.733995	4.993806	8.411574	2.038967	13.289647	0.000000	-10.000000	-0.141667	15.000000	527.833313	1023.000000	1023.000000	2046.000000
29.440001	0.049254	29.108974	5.306063	8.207452	2.146496	13.448963	0.000000	-10.000000	-0.133333	14.166667	533.000000	1023.000000	1023.000000	2046.000000
29.459999	0.049453	29.226576	5.597124	7.935899	2.118429	13.575124	0.000000	-10.000000	-0.116667	13.266667	537.833313	1023.000000	1023.000000	2046.000000
29.480000	0.049494	29.250731	5.811208	7.702769	2.089648	13.647104	0.000000	-10.000000	-0.116667	12.766667	542.500000	1023.000000	1023.000000	2046.000000
29.500000	0.049685	29.363590	5.936694	7.622829	2.105572	13.698495	0.000000	-10.000000	-0.108333	12.166667	546.833313	1023.000000	1023.000000	2046.000000
29.520000	0.050114	29.617353	6.049017	7.644938	2.106813	13.816586	0.000000	-10.000000	-0.108333	11.650001	551.000000	1023.000000	1023.000000	2046.000000
29.540001	0.050668	29.944693	6.267178	7.732105	1.984446	13.960963	0.000000	-10.000000	-0.083333	11.050000	555.000000	1023.000000	1023.000000	2046.000000
29.559999	0.051453	30.408518	6.546959	7.737135	1.846765	14.277658	0.000000	-10.000000	-0.058333	10.350000	558.833313	1023.000000	1023.000000	2046.000000
29.580000	0.052482	31.017130	6.712778	7.863096	1.953878	14.487380	0.000000	-10.000000	-0.033333	9.583333	562.500000	1023.000000	1023.000000	2046.000000
29.600000	0.053850	31.825581	6.943042	8.046955	2.100128	14.735456	0.000000	-10.000000	-0.033333	8.983334	565.833313	1023.000000	1023.000000	2046.000000
29.620001	0.055161	32.600327	7.369184	8.190257	2.109915	14.930968	0.000000	-10.000000	-0.033333	8.616667	569.000000	1023.000000	1023.000000	2046.000000
29.639999	0.056445	33.359207	7.716034	8.259112	2.094959	15.289101	0.000000	-10.000000	-0.041667	8.366667	571.833313	1023.000000	1023.000000	2046.000000
29.660000	0.057709	34.105972	7.877798	8.481206	2.303571	15.443398	0.000000	-10.000000	-0.025000	8.116667	574.666687	1023.000000	1023.000000	2046.000000
29.680000	0.059000	34.868988	7.985438	8.751527	2.480940	15.651081	0.000000	-10.000000	-0.025000	7.816667	577.333313	1023.000000	1023.000000	2046.000000
29.700001	0.060251	35.608143	8.394357	8.894659	2.396075	15.923053	0.000000	-10.000000	-0.016667	7.800000	580.000000	1023.000000	1023.000000	2046.000000
29.719999	0.061031	36.069035	8.442023	8.969767	2.523379	16.133863	0.000000	-10.000000	-0.025000	7.700000	582.666687	1023.000000	1023.000000	2046.000000
29.740000	0.061909	36.588329	8.502542	9.180410	2.657350	16.248024	0.000000	-10.000000	-0.016667	7.366667	586.166687	1023.000000	1023.000000	2046.000000
29.760000	0.062725	37.070316	8.758177	9.276438	2.610810	16.424891	0.000000	-10.000000	-0.008333	6.866667	588.833313	1023.000000	1023.000000	2046.000000
29.780001	0.063386	37.460999	8.888877	9.337849	2.646893	16.587379	0.000000	-10.000000	0.000000	6.366667	591.166687	1023.000000	1023.000000	2046.000000
29.799999	0.063736	37.667694	8.899718	9.380986	2.721234	16.665756	0.000000	-10.000000	0.000000	6.033333	592.500000	1023.000000	1023.000000	2046.000000
29.820000	0.064256	37.975006	8.917306	9.492846	2.820703	16.744152	0.000000	-10.000000	0.000000	5.383333	594.500000	1023.000000	1023.000000	2046.000000
29.840000	0.064764	38.275593	9.200500	9.544179	2.722542	16.808369	0.000000	-10.000000	-0.008333	4.350000	596.500000	1023.000000	1023.000000	2046.000000
29.860001	0.064921	38.368477	9.185101	9.541077	2.813642	16.828657	0.000000	-10.000000	-0.016667	3.250000	598.166687	1023.000000	1023.000000	2046.000000
29.879999	0.065457	38.684826	9.264291	9.722827	2.939904	16.757805	0.000000	-10.000000	-0.025000	1.966667	599.500000	1023.000000	1023.000000	2046.000000
29.900000	0.066097	39.063255	9.578994	9.735177	2.844804	16.904280	0.000000	-10.000000	-0.016667	0.966667	600.333313	1023.000000	1023.000000	2046.000000
29.920000	0.066069	39.046646	9.528016	9.688459	2.894063	16.936108	0.000000	-10.000000	-0.008333	0.233333	600.833313	1023.000000	1023.000000	2046.000000
29.940001	0.066191	39.118763	9.389421	9.848206	3.003824	16.877314	0.000000	-10.000000	0.000000	0.000000	601.000000	1023.000000	1023.000000	2046.000000
29.959999	0.066226	39.139359	9.512302	9.882380	2.887229	16.857447	0.000000	-10.000000	0.000000	-0.283333	601.000000	1023.000000	1023.000000	2046.000000
29.980000	0.065912	38.953838	9.428300	9.719515	2.859388	16.946634	0.000000	-10.000000	0.000000	-0.966667	601.000000	1023.000000	1023.000000	2046.000000
30.000000	0.065686	38.820374	9.301661	9.761285	2.944951	16.812477	0.000000	-10.000000	0.000000	-1.866667	601.000000	1023.000000	1023.000000	2046.000000
30.020000	0.066216	39.133865	9.458822	9.806841	3.047594	16.820610	0.000000	-10.000000	0.000000	-2.700000	601.000000	1023.000000	1023.000000	2046.000000
30.040001	0.066169	39.105583	9.613457	9.723301	2.937934	16.830893	0.000000	-10.000000	0.000000	-3.333333	601.000000	1023.000000	1023.000000	2046.000000
30.059999	0.065202	38.534451	9.353469	9.551582	3.003613	16.625788	0.000000	-10.000000	0.000000	-3.916667	601.000000	1023.000000	1023.000000	2046.000000
30.080000	0.064240	37.965813	8.942932	9.620828	3.084629	16.317423	0.000000	-10.000000	0.000000	-4.416667	601.000000	1023.000000	1023.000000	2046.000000
30.100000	0.063088	37.285084	8.662836	9.595854	2.947397	16.078997	0.000000	-10.000000	0.000000	-4.733334	601.000000	1023.000000	1023.000000	2046.000000
30.120001	0.061137	36.132229	8.211684	9.451395	2.847655	15.621493	0.000000	-10.000000	0.016667	-5.216667	601.000000	1023.000000	1023.000000	2046.000000
30.139999	0.058124	34.351280	7.416250	9.222487	2.838871	14.873672	0.000000	-10.000000	0.025000	-6.066667	601.000000	1023.000000	1023.000000	2046.000000
30.160000	0.055418	32.752319	6.783662	9.023510	2.755177	14.189971	0.000000	-10.000000	0.041667	-7.233334	601.000000	1023.000000	1023.000000	2046.000000
30.180000	0.053344	31.526373	6.373678	8.806871	2.612927	13.732898	0.000000	-10.000000	0.041667	-8.333334	601.000000	1023.000000	1023.000000	2046.000000
30.200001	0.051544	30.462551	5.907651	8.666094	2.596528	13.292279	0.000000	-10.000000	0.050000	-8.933333	601.000000	1023.000000	1023.000000	2046.000000
30.219999	0.050255	29.700956	5.406972	8.771045	2.647616	12.875323	0.000000	-10.000000	0.050000	-9.350000	593.500000	1023.000000	1023.000000	2046.000000
30.240000	0.049410	29.201139	5.323919	8.805855	2.490353	12.581013	0.000000	-10.000000	0.058333	-9.750000	584.833313	1023.000000	1023.000000	2046.000000
30.260000	0.048278	28.532156	5.127573	8.749532	2.398435	12.256614	0.000000	-10.000000	0.066667	-10.400001	575.166687	1023.000000	1023.000000	2046.000000
30.280001	0.047371	27.996359	4.830044	8.862878	2.386254	11.917182	0.000000	-10.000000	0.083333	-11.200001	571.666687	1023.000000	1023.000000	2046.000000
30.299999	0.046967	27.757706	4.855474	8.938701	2.267848	11.695682	0.000000	-10.000000	0.091667	-12.050000	568.000000	1023.000000	1023.000000	2046.000000
30.320000	0.046418	27.432926	4.800088	8.920285	2.260366	11.452188	0.000000	-10.000000	0.108333	-12.916667	564.000000	1023.000000	1023.000000	2046.000000
30.340000	0.045660	26.985004	4.559093	8.919022	2.359255	11.147635	0.000000	-10.000000	0.125000	-13.700000	559.666687	1023.000000	1023.000000	2046.000000
30.360001	0.045187	26.705603	4.612689	8.881742	2.330963	10.880208	0.000000	-10.000000	0.150000	-14.366667	555.166687	1023.000000	1023.000000	2046.000000
30.379999	0.044507	26.303774	4.831289	8.491096	2.293891	10.687499	0.000000	-10.000000	0.175000	-15.033334	550.333313	1023.000000	1023.000000	2046.000000
30.400000	0.043730	25.844528	4.970850	8.009286	2.360038	10.504355	0.000000	-10.000000	0.191667	-15.600000	545.333313	1023.000000	1023.000000	2046.000000
30.420000	0.043242	25.555937	5.189662	7.710913	2.524806	10.130556	0.000000	-10.000000	0.200000	-16.383333	540.000000	1023.000000	1023.000000	2046.000000
30.440001	0.042513	25.125145	5.650465	7.161221	2.488593	9.824865	0.000000	-10.000000	0.216667	-17.283335	534.333313	1023.000000	1023.000000	2046.000000
30.459999	0.041121	24.302471	5.771665	6.494747	2.688155	9.347905	0.000000	-10.000000	0.250000	-18.383333	528.500000	1023.000000	1023.000000	2046.000000
30.480000	0.039787	23.513939	6.096675	5.756408	2.745242	8.915615	0.000000	-10.000000	0.283333	-19.466667	522.500000	1023.000000	1023.000000	2046.000000
30.500000	0.038063	22.495335	6.409371	4.869847	2.663746	8.552369	0.000000	-10.000000	0.316667	-20.300001	516.166687	1023.000000	1023.000000	2046.000000
30.520000	0.035851	21.187780	6.387256	4.140935	2.731780	7.927809	0.000000	-10.000000	0.333333	-21.166668	509.500000	1023.000000	1023.000000	2046.000000
30.540001	0.033614	19.865826	6.490328	3.351410	2.723301	7.300786	0.000000	-10.000000	0.366667	-21.866667	502.333344	1023.000000	1023.000000	2046.000000
30.559999	0.031574	18.660336	6.679414	2.624586	2.587533	6.768804	0.000000	-10.000000	0.391667	-22.700001	494.833344	1023.000000	1023.000000	2046.000000
30.580000	0.029584	17.484293	6.777235	1.996000	2.443927	6.267131	0.000000	-10.000000	0.425000	-23.433334	487.333344	1023.000000	1023.000000	2046.000000
30.600000	0.028022	16.561014	6.686051	1.679690	2.450295	5.744977	0.000000	-10.000000	0.441667	-24.166668	479.500000	1023.000000	1023.000000	2046.000000
30.620001	0.026816	15.848054	6.812992	1.322520	2.325839	5.386703	0.000000	-10.000000	0.466667	-24.783335	471.500000	1023.000000	1023.000000	2046.000000
30.639999	0.025661	15.165578	6.976711	0.902415	2.162853	5.123599	0.000000	-10.000000	0.483333	-25.233334	463.166656	1023.000000	1023.000000	2046.000000
30.660000	0.024639	14.561753	6.936001	0.602531	2.189114	4.834106	0.000000	-10.000000	0.500000	-25.533335	454.666656	1023.000000	1023.000000	2046.000000
30.680000	0.023742	14.031726	6.940600	0.382023	2.102952	4.606150	0.000000	-10.000000	0.500000	-25.633333	446.333344	1023.000000	1023.000000	2046.000000
30.700001	0.023257	13.744676	7.022746	0.245455	1.981158	4.495317	0.000000	-10.000000	0.500000	-25.550001	437.666656	1023.000000	1023.000000	2046.000000
30.719999	0.022612	13.363729	7.062793	0.035762	1.853717	4.411457	0.000000	-10.000000	0.500000	-25.216667	429.333344	1023.000000	1023.000000	2046.000000
30.740000	0.021846	12.910835	6.888183	-0.036179	1.832350	4.226481	0.000000	-10.000000	0.491667	-24.900000	420.666656	1023.000000	1023.000000	2046.000000
30.760000	0.021094	12.466371	6.709996	-0.070910	1.769793	4.057492	0.000000	-10.000000	0.475000	-24.483334	412.333344	1023.000000	1023.000000	2046.000000
30.780001	0.020533	12.134748	6.603696	-0.170931	1.662356	4.039627	0.000000	-10.000000	0.458333	-24.133333	404.000000	1023.000000	1023.000000	2046.000000
30.799999	0.019800	11.701809	6.549460	-0.352664	1.515589	3.989424	0.000000	-10.000000	0.450000	-23.683334	396.000000	1023.000000	1023.000000	2046.000000
30.820000	0.018825	11.125869	6.249213	-0.419646	1.513139	3.783163	0.000000	-10.000000	0.433333	-23.350000	388.166656	1023.000000	1023.000000	2046.000000
30.840000	0.017947	10.606796	6.123771	-0.527901	1.377392	3.633534	0.000000	-10.000000	0.416667	-23.183334	380.500000	1023.000000	1023.000000	2046.000000
30.860001	0.017043	10.072441	6.069025	-0.698313	1.214285	3.487444	0.000000	-10.000000	0.391667	-23.033335	372.833344	1023.000000	1023.000000	2046.000000
30.879999	0.015942	9.421914	5.880675	-0.906426	1.116831	3.330834	0.000000	-10.000000	0.383333	-22.933334	365.000000	1023.000000	1023.000000	2046.000000
30.900000	0.014948	8.834513	5.715457	-0.985998	1.101363	3.003690	0.000000	-10.000000	0.375000	-22.783333	357.333344	1023.000000	1023.000000	2046.000000
30.920000	0.014016	8.283193	5.672877	-1.141854	1.005162	2.747009	0.000000	-10.000000	0.375000	-22.783333	349.666656	1023.000000	1023.000000	2046.000000
30.940001	0.012973	7.666989	5.570238	-1.385257	0.922820	2.559189	0.000000	-10.000000	0.375000	-22.816668	342.166656	1023.000000	1023.000000	2046.000000
30.959999	0.011880	7.020839	5.453992	-1.514001	0.921700	2.159147	0.000000	-10.000000	0.375000	-22.966667	334.500000	1023.000000	1023.000000	2046.000000
30.980000	0.010938	6.464359	5.395942	-1.621114	0.838527	1.851005	0.000000	-10.000000	0.366667	-22.950001	326.833344	1023.000000	1023.000000	2046.000000
31.000000	0.010060	5.945687	5.339216	-1.796925	0.767487	1.635909	0.000000	-10.000000	0.366667	-22.950001	319.166656	1023.000000	1023.000000	2046.000000
31.020000	0.008668	5.122892	5.058577	-1.952398	0.735738	1.280975	0.000000	-10.000000	0.358333	-22.866667	311.500000	1023.000000	1023.000000	2046.000000
31.040001	0.007051	4.167017	4.812997	-2.082895	0.659934	0.776981	0.000000	-10.000000	0.366667	-22.950001	303.833344	1023.000000	1023.000000	2046.000000
31.059999	0.005653	3.340958	4.641149	-2.216119	0.558512	0.357415	0.000000	-10.000000	0.366667	-23.066668	296.166656	1023.000000	1023.000000	2046.000000
31.080000	0.004049	2.393236	4.508678	-2.566922	0.395402	0.056078	0.000000	-10.000000	0.383333	-22.983334	288.500000	1023.000000	1023.000000	2046.000000
31.100000	0.002503	1.479121	4.187961	-2.691759	0.489726	-0.506807	0.000000	-10.000000	0.375000	-23.016666	280.833344	1023.000000	1023.000000	2046.000000
31.120001	0.001797	1.061828	4.154963	-2.729209	0.534056	-0.897982	0.000000	-10.000000	0.366667	-22.833334	273.166656	1023.000000	1023.000000	2046.000000
31.139999	0.001222	0.721943	4.117023	-2.796597	0.548206	-1.146688	0.000000	-10.000000	0.358333	-22.833334	265.500000	1023.000000	1023.000000	2046.000000
31.160000	0.000204	0.120501	4.013560	-2.894883	0.534271	-1.532447	0.000000	-10.000000	0.366667	-22.766666	257.833344	1023.000000	1023.000000	2046.000000
31.180000	-0.001425	-0.842102	3.712562	-2.979521	0.663088	-2.238230	0.000000	-10.000000	0.375000	-22.816668	250.333328	1023.000000	1023.000000	2046.000000
31.200001	-0.003590	-2.121642	3.323495	-3.066422	0.578672	-2.957387	0.000000	-10.000000	0.366667	-22.633333	242.666672	1023.000000	1023.000000	2046.000000
31.219999	-0.006039	-3.569010	2.713336	-3.010377	0.474066	-3.746034	0.000000	-10.000000	0.358333	-22.283333	235.333328	1023.000000	1023.000000	2046.000000
31.240000	-0.008617	-5.092854	2.082047	-2.939757	0.322978	-4.558122	0.000000	-10.000000	0.333333	-21.883333	227.833328	1023.000000	1023.000000	2046.000000
31.260000	-0.011414	-6.745688	1.322997	-2.946053	0.226099	-5.348732	0.000000	-10.000000	0.333333	-21.483334	220.500000	1023.000000	1023.000000	2046.000000
31.280001	-0.013858	-8.189851	0.729170	-2.946303	0.081475	-6.054193	0.000000	-10.000000	0.333333	-21.100000	213.166672	1023.000000	1023.000000	2046.000000
31.299999	-0.015686	-9.270645	0.213781	-2.862066	0.043553	-6.665913	0.000000	-10.000000	0.341667	-20.666668	206.166672	1023.000000	1023.000000	2046.000000
31.320000	-0.017235	-10.185899	-0.177612	-2.760919	-0.103777	-7.143589	0.000000	-10.000000	0.325000	-20.416668	199.333328	1023.000000	1023.000000	2046.000000
31.340000	-0.018498	-10.932364	-0.534775	-2.626456	-0.181586	-7.589548	0.000000	-10.000000	0.308333	-20.166668	192.500000	1023.000000	1023.000000	2046.000000
31.360001	-0.019512	-11.531384	-0.854547	-2.525655	-0.199438	-7.951744	0.000000	-10.000000	0.300000	-19.950001	185.666672	1023.000000	1023.000000	2046.000000
31.379999	-0.020334	-12.017107	-1.088665	-2.359739	-0.264473	-8.304230	0.000000	-10.000000	0.300000	-19.750000	179.000000	1023.000000	1023.000000	2046.000000
31.400000	-0.020876	-12.337426	-1.270728	-2.177282	-0.287532	-8.601885	0.000000	-10.000000	0.300000	-19.633333	172.500000	1023.000000	1023.000000	2046.000000
31.420000	-0.021294	-12.584982	-1.318246	-2.158767	-0.390530	-8.717440	0.000000	-10.000000	0.283333	-19.533333	166.000000	1023.000000	1023.000000	2046.000000
31.440001	-0.021692	-12.819982	-1.529037	-2.074662	-0.321222	-8.895060	0.000000	-10.000000	0.258333	-19.299999	159.333328	1023.000000	1023.000000	2046.000000
31.459999	-0.022226	-13.135612	-1.569884	-2.186039	-0.328579	-9.051109	0.000000	-10.000000	0.233333	-19.049999	152.833328	1023.000000	1023.000000	2046.000000
31.480000	-0.022848	-13.502947	-1.454983	-2.501850	-0.351518	-9.194595	0.000000	-10.000000	0.233333	-18.816666	146.500000	1023.000000	1023.000000	2046.000000
31.500000	-0.023320	-13.782010	-1.308390	-2.939325	-0.290196	-9.244100	0.000000	-10.000000	0.233333	-18.733334	140.333328	1023.000000	1023.000000	2046.000000
31.520000	-0.023931	-14.143137	-1.116741	-3.524504	-0.254714	-9.247177	0.000000	-10.000000	0.233333	-18.600000	134.000000	1023.000000	1023.000000	2046.000000
31.540001	-0.024605	-14.541305	-0.867253	-4.066394	-0.210258	-9.397399	0.000000	-10.000000	0.225000	-18.466667	127.666664	1023.000000	1023.000000	2046.000000
31.559999	-0.025458	-15.045599	-0.600258	-4.688707	-0.140700	-9.615934	0.000000	-10.000000	0.216667	-18.200001	121.500000	1023.000000	1023.000000	2046.000000
31.580000	-0.026687	-15.772107	-0.397583	-5.400364	-0.130643	-9.843515	0.000000	-10.000000	0.216667	-17.966667	115.500000	1023.000000	1023.000000	2046.000000
31.600000	-0.028047	-16.575546	-0.292549	-6.066094	-0.115352	-10.101551	0.000000	-10.000000	0.208333	-17.700001	109.500000	1023.000000	1023.000000	2046.000000
31.620001	-0.029448	-17.403633	-0.246148	-6.647206	-0.196121	-10.314157	0.000000	-10.000000	0.208333	-17.533335	103.500000	1023.000000	1023.000000	2046.000000
31.639999	-0.031018	-18.331402	-0.255847	-7.191528	-0.239037	-10.644989	0.000000	-10.000000	0.191667	-17.200001	97.666664	1023.000000	1023.000000	2046.000000
31.660000	-0.032417	-19.158741	-0.270288	-7.600081	-0.275339	-11.013032	0.000000	-10.000000	0.183333	-16.916668	92.000000	1023.000000	1023.000000	2046.000000
31.680000	-0.033744	-19.942844	-0.382683	-7.875390	-0.365116	-11.319656	0.000000	-10.000000	0.183333	-16.500000	86.333336	1023.000000	1023.000000	2046.000000
31.700001	-0.034562	-20.426319	-0.435484	-8.051241	-0.513893	-11.425700	0.000000	-10.000000	0.175000	-16.016666	80.833336	1023.000000	1023.000000	2046.000000
31.719999	-0.035075	-20.729435	-0.503158	-8.133309	-0.554375	-11.538592	0.000000	-10.000000	0.166667	-15.650001	75.500000	1023.000000	1023.000000	2046.000000
31.740000	-0.035531	-20.999048	-0.455043	-8.195603	-0.654352	-11.694049	0.000000	-10.000000	0.158333	-15.383333	70.333336	1023.000000	1023.000000	2046.000000
31.760000	-0.035845	-21.184109	-0.395410	-8.239090	-0.710233	-11.839375	0.000000	-10.000000	0.166667	-15.250000	65.166664	1023.000000	1023.000000	2046.000000
31.780001	-0.035949	-21.245682	-0.361063	-8.263762	-0.745207	-11.875650	0.000000	-10.000000	0.166667	-14.750000	60.000000	1023.000000	1023.000000	2046.000000
31.799999	-0.035896	-21.214355	-0.311921	-8.282540	-0.816824	-11.803070	0.000000	-10.000000	0.158333	-14.266666	55.000000	1023.000000	1023.000000	2046.000000
31.820000	-0.035748	-21.126953	-0.270526	-8.222431	-0.773063	-11.860933	0.000000	-10.000000	0.150000	-13.683333	50.333332	1023.000000	1023.000000	2046.000000
31.840000	-0.035785	-21.149149	-0.210417	-8.206779	-0.801909	-11.930043	0.000000	-10.000000	0.150000	-13.316667	45.666668	1023.000000	1023.000000	2046.000000
31.860001	-0.035814	-21.166063	-0.245304	-8.143060	-0.765932	-12.011768	0.000000	-10.000000	0.133333	-12.916667	41.333332	1023.000000	1023.000000	2046.000000
31.879999	-0.035807	-21.162027	-0.291308	-8.082141	-0.800557	-11.988021	0.000000	-10.000000	0.108333	-12.633334	37.000000	1023.000000	1023.000000	2046.000000
31.900000	-0.035867	-21.197357	-0.410303	-7.992792	-0.743566	-12.050695	0.000000	-10.000000	0.075000	-12.266667	33.000000	1023.000000	1023.000000	2046.000000
31.920000	-0.036046	-21.303253	-0.373454	-8.014509	-0.845951	-12.069339	0.000000	-10.000000	0.058333	-11.900001	29.000000	1023.000000	1023.000000	2046.000000
31.940001	-0.036250	-21.423494	-0.467262	-8.003397	-0.844704	-12.108130	0.000000	-10.000000	0.058333	-11.500000	25.000000	1023.000000	1023.000000	2046.000000
31.959999	-0.036440	-21.536064	-0.550119	-7.967216	-0.920522	-12.098207	0.000000	-10.000000	0.058333	-11.183333	21.000000	1023.000000	1023.000000	2046.000000
31.980000	-0.036616	-21.640261	-0.706319	-7.901228	-0.931667	-12.101048	0.000000	-10.000000	0.058333	-10.883334	17.000000	1023.000000	1023.000000	2046.000000
32.000000	-0.036668	-21.670877	-0.654789	-7.869514	-1.029374	-12.117200	0.000000	-10.000000	0.050000	-10.666667	13.333333	1023.000000	1023.000000	2046.000000
32.020000	-0.036913	-21.815792	-0.739185	-7.848393	-1.100097	-12.128117	0.000000	-10.000000	0.050000	-10.483334	9.666667	1023.000000	1023.000000	2046.000000
32.040001	-0.037160	-21.961851	-0.803617	-7.841612	-1.144924	-12.171698	0.000000	-10.000000	0.050000	-10.216667	6.333333	1023.000000	1023.000000	2046.000000
32.060001	-0.037304	-22.046650	-0.892505	-7.798185	-1.232358	-12.123602	0.000000	-10.000000	0.041667	-9.916667	3.000000	1023.000000	1023.000000	2046.000000
32.080002	-0.037353	-22.075737	-1.011285	-7.730529	-1.244467	-12.089457	0.000000	-10.000000	0.041667	-9.666667	0.166667	1023.000000	1023.000000	2046.000000
32.099998	-0.037294	-22.040461	-0.984843	-7.686056	-1.270879	-12.098684	0.000000	-10.000000	0.041667	-9.400001	-2.833333	1023.000000	1023.000000	2046.000000
32.119999	-0.037479	-22.150372	-1.030416	-7.647272	-1.306909	-12.165774	0.000000	-10.000000	0.050000	-9.150001	-5.833333	1023.000000	1023.000000	2046.000000
32.139999	-0.037681	-22.269430	-1.095196	-7.625146	-1.372418	-12.176670	0.000000	-10.000000	0.041667	-8.850000	-9.000000	1023.000000	1023.000000	2046.000000
32.160000	-0.037671	-22.263390	-1.181176	-7.547648	-1.382627	-12.151937	0.000000	-10.000000	0.033333	-8.616667	-11.833333	1023.000000	1023.000000	2046.000000
32.180000	-0.037849	-22.368818	-1.217173	-7.515752	-1.482687	-12.153205	0.000000	-10.000000	0.016667	-8.400001	-14.666667	1023.000000	1023.000000	2046.000000
32.200001	-0.038363	-22.672623	-1.349991	-7.513441	-1.622976	-12.186214	0.000000	-10.000000	0.008333	-8.083334	-17.500000	1023.000000	1023.000000	2046.000000
32.220001	-0.039466	-23.324257	-1.631142	-7.675982	-1.783179	-12.233955	0.000000	-10.000000	0.000000	-7.533333	-20.166666	1023.000000	1023.000000	2046.000000
32.240002	-0.040528	-23.951788	-1.986227	-7.686901	-1.990766	-12.287895	0.000000	-10.000000	-0.008333	-6.833333	-22.833334	1023.000000	1023.000000	2046.000000
32.259998	-0.041325	-24.423073	-2.306153	-7.614658	-2.056215	-12.446047	0.000000	-10.000000	-0.008333	-6.283333	-25.166666	1023.000000	1023.000000	2046.000000
32.279999	-0.042186	-24.932144	-2.426716	-7.807131	-2.314788	-12.383510	0.000000	-10.000000	-0.008333	-6.016667	-27.500000	1023.000000	1023.000000	2046.000000
32.299999	-0.042855	-25.327303	-2.632170	-7.791474	-2.344329	-12.559330	0.000000	-10.000000	0.000000	-5.983334	-29.500000	1023.000000	1023.000000	2046.000000
32.320000	-0.042769	-25.276253	-2.665154	-7.782208	-2.367624	-12.461267	0.000000	-10.000000	0.000000	-6.000000	-31.500000	1023.000000	1023.000000	2046.000000
32.340000	-0.042296	-24.997175	-2.713831	-7.580846	-2.344533	-12.357965	0.000000	-10.000000	0.000000	-6.000000	-33.500000	1023.000000	1023.000000	2046.000000
32.360001	-0.042083	-24.871281	-2.744759	-7.451208	-2.341027	-12.334289	0.000000	-10.000000	0.000000	-5.916667	-35.500000	1023.000000	1023.000000	2046.000000
32.380001	-0.042406	-25.061932	-2.921630	-7.413975	-2.294623	-12.431704	0.000000	-10.000000	0.000000	-5.683333	-37.500000	1023.000000	1023.000000	2046.000000
32.400002	-0.043241	-25.555300	-3.237411	-7.359180	-2.366881	-12.591828	0.000000	-10.000000	0.000000	-5.350000	-39.166668	1023.000000	1023.000000	2046.000000
32.419998	-0.044472	-26.283140	-3.776912	-7.222115	-2.466070	-12.818042	0.000000	-10.000000	0.000000	-4.983334	-40.833332	1023.000000	1023.000000	2046.000000
32.439999	-0.046077	-27.231293	-4.338645	-7.038708	-2.661495	-13.192446	0.000000	-10.000000	0.000000	-4.583333	-42.333332	1023.000000	1023.000000	2046.000000
32.459999	-0.047922	-28.321810	-4.912437	-7.029424	-2.839424	-13.540524	0.000000	-10.000000	0.000000	-4.233334	-44.000000	1023.000000	1023.000000	2046.000000
32.480000	-0.049538	-29.276712	-5.517281	-7.016986	-2.997517	-13.744928	0.000000	-10.000000	0.000000	-3.733334	-45.500000	1023.000000	1023.000000	2046.000000
32.500000	-0.050683	-29.953588	-6.051596	-6.852371	-3.164443	-13.885178	0.000000	-10.000000	0.000000	-3.366667	-46.833332	1023.000000	1023.000000	2046.000000
32.520000	-0.051234	-30.279497	-6.417266	-6.660654	-3.220271	-13.981307	0.000000	-10.000000	0.000000	-3.233333	-48.000000	1023.000000	1023.000000	2046.000000
32.540001	-0.051608	-30.500063	-6.710266	-6.456613	-3.227601	-14.105583	0.000000	-10.000000	-0.008333	-3.233333	-49.000000	1023.000000	1023.000000	2046.000000
32.560001	-0.051981	-30.720709	-6.936388	-6.300119	-3.321459	-14.162745	0.000000	-10.000000	-0.008333	-2.533333	-50.000000	1023.000000	1023.000000	2046.000000
32.580002	-0.052012	-30.738920	-7.170187	-6.058893	-3.353976	-14.155865	0.000000	-10.000000	-0.016667	-1.383333	-50.666668	1023.000000	1023.000000	2046.000000
32.599998	-0.051734	-30.574785	-7.336979	-5.758074	-3.325372	-14.154361	0.000000	-10.000000	-0.016667	-0.333333	-51.000000	1023.000000	1023.000000	2046.000000
32.619999	-0.051252	-30.289791	-7.301424	-5.534859	-3.380709	-14.072801	0.000000	-10.000000	-0.016667	0.000000	-51.000000	1023.000000	1023.000000	2046.000000
32.639999	-0.050983	-30.130943	-7.343668	-5.408036	-3.346580	-14.032660	0.000000	-10.000000	-0.008333	-0.316667	-51.000000	1023.000000	1023.000000	2046.000000
32.660000	-0.050624	-29.918663	-7.320033	-5.312621	-3.303626	-13.982383	0.000000	-10.000000	0.000000	-0.983333	-51.000000	1023.000000	1023.000000	2046.000000
32.680000	-0.050265	-29.706738	-7.297528	-5.352715	-3.228555	-13.827939	0.000000	-10.000000	-0.008333	-1.583333	-51.333332	1023.000000	1023.000000	2046.000000
32.700001	-0.049723	-29.386513	-7.003060	-5.601074	-3.182764	-13.599616	0.000000	-10.000000	-0.025000	-1.950000	-51.666668	1023.000000	1023.000000	2046.000000
32.720001	-0.049467	-29.235092	-6.705131	-5.963831	-3.064131	-13.501999	0.000000	-10.000000	-0.033333	-2.033333	-52.166668	1023.000000	1023.000000	2046.000000
32.740002	-0.049302	-29.137474	-6.375645	-6.355172	-2.951190	-13.455467	0.000000	-10.000000	-0.041667	-1.433333	-52.500000	1023.000000	1023.000000	2046.000000
32.759998	-0.049183	-29.067295	-6.098132	-6.778103	-2.808548	-13.382513	0.000000	-10.000000	-0.041667	-0.366667	-52.833332	1023.000000	1023.000000	2046.000000
32.779999	-0.049322	-29.149435	-5.717471	-7.339683	-2.763809	-13.328472	0.000000	-10.000000	-0.050000	0.766667	-53.000000	1023.000000	1023.000000	2046.000000
32.799999	-0.049544	-29.280495	-5.440352	-7.860036	-2.636566	-13.343540	0.000000	-10.000000	-0.066667	2.133333	-53.000000	1023.000000	1023.000000	2046.000000
32.820000	-0.049881	-29.479626	-5.235025	-8.306717	-2.618326	-13.319557	0.000000	-10.000000	-0.083333	4.233334	-53.000000	1023.000000	1023.000000	2046.000000
32.840000	-0.050167	-29.648636	-5.177421	-8.613645	-2.543744	-13.313827	0.000000	-10.000000	-0.108333	7.333333	-53.000000	1023.000000	1023.000000	2046.000000
32.860001	-0.049980	-29.538111	-4.970820	-8.715090	-2.556192	-13.296009	0.000000	-10.000000	-0.133333	10.166667	-53.000000	1023.000000	1023.000000	2046.000000
32.880001	-0.049577	-29.299763	-4.807509	-8.785749	-2.516039	-13.190465	0.000000	-10.000000	-0.175000	12.633333	-53.000000	1023.000000	1023.000000	2046.000000
32.900002	-0.048961	-28.935810	-4.726813	-8.692022	-2.530249	-12.986725	0.000000	-10.000000	-0.216667	14.650001	-53.000000	1023.000000	1023.000000	2046.000000
32.919998	-0.047919	-28.320332	-4.629449	-8.483841	-2.506187	-12.700853	0.000000	-10.000000	-0.241667	16.566668	-40.333332	1023.000000	1023.000000	2046.000000
32.939999	-0.046269	-27.344751	-4.314535	-8.271086	-2.445491	-12.313640	0.000000	-10.000000	-0.316667	19.433334	-9.833333	1023.000000	1023.000000	2046.000000
32.959999	-0.044466	-26.279350	-4.017608	-8.047479	-2.252673	-11.961590	0.000000	-10.000000	-0.383333	21.750000	20.666666	1023.000000	1023.000000	2046.000000
32.980000	-0.042610	-25.182722	-3.688566	-7.818181	-2.157572	-11.518405	0.000000	-10.000000	-0.450000	23.450001	38.500000	1023.000000	1023.000000	2046.000000
33.000000	-0.040359	-23.852337	-3.434806	-7.455968	-1.875450	-11.086112	0.000000	-10.000000	-0.466667	23.566668	41.000000	1023.000000	1023.000000	2046.000000
33.020000	-0.038002	-22.458982	-3.083745	-7.146347	-1.721812	-10.507079	0.000000	-10.000000	-0.491667	24.416668	46.166668	1023.000000	1023.000000	2046.000000
33.040001	-0.035693	-21.094404	-2.800928	-6.774312	-1.427575	-10.091590	0.000000	-10.000000	-0.516667	25.883333	54.000000	1023.000000	1023.000000	2046.000000
33.060001	-0.033423	-19.753054	-2.528005	-6.445992	-1.333486	-9.445571	0.000000	-10.000000	-0.541667	27.400000	62.333332	1023.000000	1023.000000	2046.000000
33.080002	-0.030987	-18.313408	-2.279209	-6.012679	-1.164364	-8.857157	0.000000	-10.000000	-0.591667	28.616667	71.166664	1023.000000	1023.000000	2046.000000
33.099998	-0.028417	-16.794561	-2.035180	-5.586058	-0.933974	-8.239348	0.000000	-10.000000	-0.650000	29.616667	80.666664	1023.000000	1023.000000	2046.000000
33.119999	-0.026122	-15.437981	-1.743440	-5.265065	-0.764408	-7.665067	0.000000	-10.000000	-0.691667	30.549999	90.500000	1023.000000	1023.000000	2046.000000
33.139999	-0.023631	-13.965800	-1.493070	-4.845610	-0.620209	-7.006911	0.000000	-10.000000	-0.708333	31.350000	100.500000	1023.000000	1023.000000	2046.000000
33.160000	-0.021208	-12.534141	-1.205457	-4.461015	-0.529154	-6.338515	0.000000	-10.000000	-0.733333	32.083332	110.666664	1023.000000	1023.000000	2046.000000
33.180000	-0.018801	-11.111404	-0.919570	-4.073791	-0.394167	-5.723876	0.000000	-10.000000	-0.766667	32.883331	121.166664	1023.000000	1023.000000	2046.000000
33.200001	-0.016394	-9.688704	-0.671416	-3.677065	-0.207023	-5.133202	0.000000	-10.000000	-0.808333	33.483334	132.000000	1023.000000	1023.000000	2046.000000
33.220001	-0.014084	-8.323874	-0.428098	-3.287168	-0.135516	-4.473092	0.000000	-10.000000	-0.833333	33.950001	143.166672	1023.000000	1023.000000	2046.000000
33.240002	-0.011772	-6.957531	-0.140638	-2.902479	-0.110088	-3.804326	0.000000	-10.000000	-0.833333	34.466667	154.500000	1023.000000	1023.000000	2046.000000
33.259998	-0.009402	-5.556458	0.092823	-2.478973	0.006119	-3.176427	0.000000	-10.000000	-0.833333	34.633335	165.833328	1023.000000	1023.000000	2046.000000
33.279999	-0.007146	-4.223092	0.309339	-2.096831	0.128606	-2.564206	0.000000	-10.000000	-0.850000	35.033337	177.333328	1023.000000	1023.000000	2046.000000
33.299999	-0.004994	-2.951665	0.474955	-1.678248	0.195406	-1.943778	0.000000	-10.000000	-0.883333	35.150002	189.000000	1023.000000	1023.000000	2046.000000
33.320000	-0.003224	-1.905486	0.706478	-1.299244	0.057960	-1.370679	0.000000	-10.000000	-0.916667	35.733334	200.833328	1023.000000	1023.000000	2046.000000
33.340000	-0.001738	-1.027038	0.795266	-1.017757	0.034857	-0.839404	0.000000	-10.000000	-0.925000	35.966667	212.500000	1023.000000	1023.000000	2046.000000
33.360001	-0.000362	-0.213726	0.819223	-0.693932	0.064349	-0.403367	0.000000	-10.000000	-0.941667	36.283337	224.500000	1023.000000	1023.000000	2046.000000
33.380001	0.000775	0.457764	0.809925	-0.454781	-0.015308	0.117927	0.000000	-10.000000	-0.925000	36.283337	236.666672	1023.000000	1023.000000	2046.000000
33.400002	0.002613	1.544464	0.939764	-0.038441	-0.004024	0.647166	0.000000	-10.000000	-0.916667	35.966667	249.000000	1023.000000	1023.000000	2046.000000
33.419998	0.005011	2.961656	1.101684	0.435303	0.118179	1.306490	0.000000	-10.000000	-0.883333	35.466667	261.000000	1023.000000	1023.000000	2046.000000
33.439999	0.007423	4.387215	1.342105	0.836411	0.285019	1.923680	0.000000	-10.000000	-0.858333	34.983334	272.833344	1023.000000	1023.000000	2046.000000
33.459999	0.009718	5.743143	1.676313	1.180261	0.413474	2.473095	0.000000	-10.000000	-0.816667	34.533333	284.500000	1023.000000	1023.000000	2046.000000
33.480000	0.012005	7.094816	1.950988	1.551743	0.476685	3.115400	0.000000	-10.000000	-0.791667	33.933334	296.000000	1023.000000	1023.000000	2046.000000
33.500000	0.013457	7.953077	2.089087	1.720953	0.570441	3.572597	0.000000	-10.000000	-0.766667	33.533333	307.333344	1023.000000	1023.000000	2046.000000
33.520000	0.014680	8.675827	2.044362	2.116379	0.666490	3.848596	0.000000	-10.000000	-0.750000	33.066669	318.666656	1023.000000	1023.000000	2046.000000
33.540001	0.015222	8.996074	1.941553	2.450222	0.531895	4.072403	0.000000	-10.000000	-0.733333	32.783333	329.833344	1023.000000	1023.000000	2046.000000
33.560001	0.015108	8.928535	1.475142	2.747432	0.494985	4.210975	0.000000	-10.000000	-0.700000	31.816668	340.833344	1023.000000	1023.000000	2046.000000
33.580002	0.014724	8.701975	1.012951	2.984215	0.445704	4.259104	0.000000	-10.000000	-0.658333	31.050001	351.666656	1023.000000	1023.000000	2046.000000
33.599998	0.014395	8.507739	0.628489	3.199806	0.393341	4.286103	0.000000	-10.000000	-0.616667	30.283335	362.166656	1023.000000	1023.000000	2046.000000
33.619999	0.014687	8.680271	0.401941	3.366711	0.371671	4.539949	0.000000	-10.000000	-0.591667	29.733334	372.500000	1023.000000	1023.000000	2046.000000
33.639999	0.015536	9.181892	0.262283	3.633428	0.457084	4.829097	0.000000	-10.000000	-0.575000	28.950001	382.500000	1023.000000	1023.000000	2046.000000
33.660000	0.016716	9.879206	0.172429	4.070370	0.560195	5.076212	0.000000	-10.000000	-0.550000	28.500000	392.166656	1023.000000	1023.000000	2046.000000
33.680000	0.017945	10.605367	0.214216	4.442616	0.497409	5.451126	0.000000	-10.000000	-0.525000	28.066668	401.833344	1023.000000	1023.000000	2046.000000
33.700001	0.019317	11.416297	0.157340	4.824850	0.557963	5.876146	0.000000	-10.000000	-0.491667	27.700001	411.166656	1023.000000	1023.000000	2046.000000
33.720001	0.020906	12.355264	0.195320	5.296857	0.618987	6.244099	0.000000	-10.000000	-0.466667	26.916666	420.500000	1023.000000	1023.000000	2046.000000
33.740002	0.022638	13.379272	0.392638	5.754256	0.571341	6.661038	0.000000	-10.000000	-0.450000	26.233334	429.500000	1023.000000	1023.000000	2046.000000
33.759998	0.024283	14.351230	0.489707	6.139161	0.581968	7.140394	0.000000	-10.000000	-0.450000	25.700001	438.333344	1023.000000	1023.000000	2046.000000
33.779999	0.026134	15.445140	0.568820	6.565655	0.777260	7.533405	0.000000	-10.000000	-0.441667	25.266668	447.166656	1023.000000	1023.000000	2046.000000
33.799999	0.027890	16.483261	0.831852	6.915154	0.895231	7.841022	0.000000	-10.000000	-0.425000	24.800001	455.666656	1023.000000	1023.000000	2046.000000
33.820000	0.029465	17.413837	1.231484	6.938418	0.823160	8.420774	0.000000	-10.000000	-0.400000	24.316668	464.000000	1023.000000	1023.000000	2046.000000
33.840000	0.031342	18.523146	1.570297	7.039526	1.045801	8.867523	0.000000	-10.000000	-0.375000	23.500000	472.000000	1023.000000	1023.000000	2046.000000
33.860001	0.033392	19.734734	2.029238	7.203540	1.330369	9.171587	0.000000	-10.000000	-0.341667	22.833334	480.000000	1023.000000	1023.000000	2046.000000
33.880001	0.035066	20.724102	2.548697	7.171176	1.423012	9.581217	0.000000	-10.000000	-0.316667	22.083334	487.833344	1023.000000	1023.000000	2046.000000
33.900002	0.036607	21.634819	3.088809	6.954734	1.584985	10.006290	0.000000	-10.000000	-0.291667	21.600000	495.500000	1023.000000	1023.000000	2046.000000
33.919998	0.037887	22.391510	3.613292	6.738987	1.833149	10.206081	0.000000	-10.000000	-0.283333	20.833334	502.833344	1023.000000	1023.000000	2046.000000
33.939999	0.038799	22.930353	4.142282	6.511892	1.849370	10.426809	0.000000	-10.000000	-0.275000	20.100000	509.833344	1023.000000	1023.000000	2046.000000
33.959999	0.039357	23.259695	4.393028	6.311438	1.856754	10.698474	0.000000	-10.000000	-0.283333	19.633333	516.666687	1023.000000	1023.000000	2046.000000
33.980000	0.039940	23.604553	4.579451	6.214928	1.902982	10.907193	0.000000	-10.000000	-0.283333	19.483334	523.166687	1023.000000	1023.000000	2046.000000
34.000000	0.041005	24.234232	4.857975	6.255097	2.005636	11.115523	0.000000	-10.000000	-0.275000	19.333334	529.833313	1023.000000	1023.000000	2046.000000
34.020000	0.041797	24.701857	5.171540	6.326287	1.850447	11.353582	0.000000	-10.000000	-0.258333	18.983334	536.166687	1023.000000	1023.000000	2046.000000
34.040001	0.042783	25.284719	5.348387	6.416652	1.762687	11.756993	0.000000	-10.000000	-0.250000	18.883333	542.666687	1023.000000	1023.000000	2046.000000
34.060001	0.044486	26.291355	5.541582	6.728226	1.880041	12.141507	0.000000	-10.000000	-0.250000	18.716667	549.000000	1023.000000	1023.000000	2046.000000
34.080002	0.046276	27.349077	6.021874	6.897714	1.785481	12.644008	0.000000	-10.000000	-0.250000	18.800001	555.333313	1023.000000	1023.000000	2046.000000
34.099998	0.048169	28.468006	6.368834	7.086865	1.805375	13.206932	0.000000	-10.000000	-0.250000	18.616667	561.500000	1023.000000	1023.000000	2046.000000
34.119999	0.050425	29.801357	6.679240	7.392108	1.961575	13.768435	0.000000	-10.000000	-0.258333	18.733334	567.666687	1023.000000	1023.000000	2046.000000
34.139999	0.052988	31.315981	7.130619	7.803832	2.108507	14.273023	0.000000	-10.000000	-0.266667	18.850000	574.000000	1023.000000	1023.000000	2046.000000
34.160000	0.055154	32.595852	7.487535	8.078283	2.187757	14.842276	0.000000	-10.000000	-0.283333	19.300001	580.333313	1023.000000	1023.000000	2046.000000
34.180000	0.057330	33.882217	7.718142	8.416574	2.293750	15.453751	0.000000	-10.000000	-0.316667	19.700001	586.666687	1023.000000	1023.000000	2046.000000
34.200001	0.059767	35.322277	8.039470	8.830436	2.433885	16.018488	0.000000	-10.000000	-0.341667	20.166666	593.000000	1023.000000	1023.000000	2046.000000
34.220001	0.061826	36.539364	8.422344	9.118902	2.379194	16.618921	0.000000	-10.000000	-0.366667	20.533333	599.666687	1023.000000	1023.000000	2046.000000
34.240002	0.064089	37.876850	8.603116	9.483070	2.485005	17.305660	0.000000	-10.000000	-0.375000	21.233334	606.500000	1023.000000	1023.000000	2046.000000
34.259998	0.066683	39.409706	8.898044	9.946219	2.622916	17.942526	0.000000	-10.000000	-0.408333	22.050001	613.666687	1023.000000	1023.000000	2046.000000
34.279999	0.068861	40.696690	9.251037	10.266916	2.578871	18.599865	0.000000	-10.000000	-0.433333	23.133333	620.833313	1023.000000	1023.000000	2046.000000
34.299999	0.071036	41.982563	9.424161	10.641097	2.604912	19.312391	0.000000	-10.000000	-0.458333	24.033335	628.333313	1023.000000	1023.000000	2046.000000
34.320000	0.073712	43.563610	9.638727	11.183808	2.825396	19.915680	0.000000	-10.000000	-0.475000	24.883333	636.000000	1023.000000	1023.000000	2046.000000
34.340000	0.075623	44.692978	9.991094	11.510459	2.624720	20.566704	0.000000	-10.000000	-0.491667	25.583334	644.333313	1023.000000	1023.000000	2046.000000
34.360001	0.077406	45.746681	10.100984	11.853056	2.555685	21.236958	0.000000	-10.000000	-0.508333	26.166668	652.833313	1023.000000	1023.000000	2046.000000
34.380001	0.079192	46.802563	10.193117	12.231694	2.591948	21.785805	0.000000	-10.000000	-0.516667	26.750000	661.500000	1023.000000	1023.000000	2046.000000
34.400002	0.080467	47.555946	10.360347	12.467726	2.461844	22.266029	0.000000	-10.000000	-0.516667	27.166668	670.333313	1023.000000	1023.000000	2046.000000
34.419998	0.081212	47.996235	10.333814	12.641352	2.346973	22.674097	0.000000	-10.000000	-0.508333	27.516666	679.333313	1023.000000	1023.000000	2046.000000
34.439999	0.083139	49.135376	10.216238	13.192469	2.572162	23.154509	0.000000	-10.000000	-0.516667	27.466667	688.500000	1023.000000	1023.000000	2046.000000
34.459999	0.085295	50.409180	10.542189	13.596767	2.523075	23.747149	0.000000	-10.000000	-0.508333	27.466667	697.666687	1023.000000	1023.000000	2046.000000
34.480000	0.086704	51.242004	10.663339	13.871428	2.461377	24.245861	0.000000	-10.000000	-0.491667	27.150000	706.833313	1023.000000	1023.000000	2046.000000
34.500000	0.088684	52.412121	10.812284	14.244235	2.587752	24.767849	0.000000	-10.000000	-0.450000	26.666666	716.000000	1023.000000	1023.000000	2046.000000
34.520000	0.090363	53.404514	11.132146	14.552416	2.582841	25.137112	0.000000	-10.000000	-0.433333	25.700001	725.000000	1023.000000	1023.000000	2046.000000
34.540001	0.090465	53.464581	11.191928	14.472989	2.401185	25.398478	0.000000	-10.000000	-0.400000	24.633333	733.666687	1023.000000	1023.000000	2046.000000
34.560001	0.090627	53.560589	10.894781	14.742839	2.437711	25.485258	0.000000	-10.000000	-0.358333	23.650002	742.000000	1023.000000	1023.000000	2046.000000
34.580002	0.090501	53.486309	10.636120	14.944647	2.462179	25.443365	0.000000	-10.000000	-0.308333	22.383333	750.000000	1023.000000	1023.000000	2046.000000
34.599998	0.089335	52.797260	10.181046	15.031437	2.349590	25.235186	0.000000	-10.000000	-0.283333	21.116667	757.833313	1023.000000	1023.000000	2046.000000
34.619999	0.087669	51.812222	9.547578	15.104527	2.203355	24.956762	0.000000	-10.000000	-0.266667	19.650000	765.166687	1023.000000	1023.000000	2046.000000
34.639999	0.087100	51.476128	9.065483	15.283504	2.318912	24.808229	0.000000	-10.000000	-0.241667	18.616667	772.000000	1023.000000	1023.000000	2046.000000
34.660000	0.086728	51.256027	8.901791	15.355339	2.249040	24.749857	0.000000	-10.000000	-0.225000	17.866667	778.333313	1023.000000	1023.000000	2046.000000
34.680000	0.086647	51.208252	8.646879	15.540670	2.128303	24.892401	0.000000	-10.000000	-0.208333	17.800001	784.500000	1023.000000	1023.000000	2046.000000
34.700001	0.087699	51.830299	8.388865	16.041517	2.355612	25.044304	0.000000	-10.000000	-0.216667	17.716667	790.500000	1023.000000	1023.000000	2046.000000
34.720001	0.088465	52.282623	8.442255	16.376255	2.216828	25.247284	0.000000	-10.000000	-0.200000	17.550001	796.500000	1023.000000	1023.000000	2046.000000
34.740002	0.088740	52.445423	8.286651	16.607922	2.025357	25.525492	0.000000	-10.000000	-0.183333	16.966667	802.333313	1023.000000	1023.000000	2046.000000
34.759998	0.089884	53.121372	8.169773	17.034206	2.179284	25.738108	0.000000	-10.000000	-0.166667	16.166668	808.000000	1023.000000	1023.000000	2046.000000
34.779999	0.090736	53.625206	8.375470	17.288740	2.037378	25.923616	0.000000	-10.000000	-0.133333	14.933333	813.500000	1023.000000	1023.000000	2046.000000
34.799999	0.091013	53.788670	8.270153	17.462177	1.979967	26.076372	0.000000	-10.000000	-0.108333	13.250000	818.833313	1023.000000	1023.000000	2046.000000
34.820000	0.092007	54.376041	8.170267	17.773293	2.225057	26.207426	0.000000	-10.000000	-0.066667	11.433333	823.666687	1023.000000	1023.000000	2046.000000
34.840000	0.092690	54.779888	8.496507	17.815027	2.179466	26.288887	0.000000	-10.000000	-0.050000	9.733334	827.666687	1023.000000	1023.000000	2046.000000
34.860001	0.092590	54.720894	8.597090	17.547991	2.186477	26.389336	0.000000	-10.000000	-0.025000	8.000000	831.166687	1023.000000	1023.000000	2046.000000
34.880001	0.093601	55.318367	8.776724	17.505512	2.525314	26.510817	0.000000	-10.000000	-0.016667	6.350000	834.000000	1023.000000	1023.000000	2046.000000
34.900002	0.094320	55.743103	9.321613	17.248281	2.609264	26.563942	0.000000	-10.000000	-0.016667	4.566667	836.500000	1023.000000	1023.000000	2046.000000
34.919998	0.094201	55.672764	9.602608	16.831919	2.593807	26.644430	0.000000	-10.000000	-0.025000	2.400000	838.333313	1023.000000	1023.000000	2046.000000
34.939999	0.094695	55.964638	9.894763	16.474255	2.949289	26.646332	0.000000	-10.000000	-0.016667	0.016667	839.500000	1023.000000	1023.000000	2046.000000
34.959999	0.094307	55.735271	10.325701	15.916423	2.910525	26.582624	0.000000	-10.000000	-0.016667	-1.850000	840.000000	1023.000000	1023.000000	2046.000000
34.980000	0.093245	55.107822	10.311301	15.406263	2.857142	26.533115	0.000000	-10.000000	-0.008333	-3.033334	840.000000	1023.000000	1023.000000	2046.000000
35.000000	0.092560	54.702690	10.204447	15.087608	3.011440	26.399197	0.000000	-10.000000	-0.008333	-3.666667	840.000000	1023.000000	1023.000000	2046.000000
35.020000	0.091647	54.163292	10.382002	14.703060	2.909148	26.169085	0.000000	-10.000000	0.000000	-4.183333	840.000000	1023.000000	1023.000000	2046.000000
35.040001	0.090461	53.462357	10.361921	14.366507	2.700959	26.032970	0.000000	-10.000000	0.000000	-4.433333	840.000000	1023.000000	1023.000000	2046.000000
35.060001	0.090641	53.568546	10.367526	14.399983	2.875353	25.925684	0.000000	-10.000000	0.000000	-4.400000	840.000000	1023.000000	1023.000000	2046.000000
35.080002	0.090428	53.443043	10.655242	14.257478	2.608050	25.922272	0.000000	-10.000000	0.000000	-4.183333	840.000000	1023.000000	1023.000000	2046.000000
35.099998	0.090652	53.575386	10.626593	14.263113	2.661959	26.023722	0.000000	-10.000000	-0.016667	-3.666667	840.000000	1023.000000	1023.000000	2046.000000
35.119999	0.091762	54.231533	10.987350	14.399417	2.739941	26.104824	0.000000	-10.000000	-0.025000	-3.000000	840.000000	1023.000000	1023.000000	2046.000000
35.139999	0.091981	54.360878	11.255342	14.257324	2.558297	26.289915	0.000000	-10.000000	-0.041667	-2.150000	840.000000	1023.000000	1023.000000	2046.000000
35.160000	0.093271	55.123192	11.334135	14.526991	2.849505	26.412561	0.000000	-10.000000	-0.025000	-1.133333	840.000000	1023.000000	1023.000000	2046.000000
35.180000	0.094445	55.817291	11.734948	14.668450	2.873584	26.540308	0.000000	-10.000000	-0.033333	-0.400000	840.000000	1023.000000	1023.000000	2046.000000
35.200001	0.094830	56.044662	11.827404	14.673319	2.874862	26.669077	0.000000	-10.000000	-0.025000	0.000000	840.000000	1023.000000	1023.000000	2046.000000
35.220001	0.095983	56.725769	11.915215	14.919853	3.104100	26.786602	0.000000	-10.000000	-0.025000	0.000000	840.000000	1023.000000	1023.000000	2046.000000
35.240002	0.096891	57.262661	12.148564	15.086147	3.196343	26.831608	0.000000	-10.000000	-0.025000	0.000000	840.000000	1023.000000	1023.000000	2046.000000
35.259998	0.097079	57.373493	12.245659	15.013968	3.101492	27.012375	0.000000	-10.000000	-0.025000	0.000000	840.000000	1023.000000	1023.000000	2046.000000
35.279999	0.097893	57.854973	12.219310	15.248332	3.306931	27.080399	0.000000	-10.000000	-0.033333	0.000000	840.000000	1023.000000	1023.000000	2046.000000
35.299999	0.098299	58.094933	12.399667	15.271649	3.287000	27.136618	0.000000	-10.000000	-0.033333	0.000000	840.000000	1023.000000	1023.000000	2046.000000
35.320000	0.098283	58.085541	12.349768	15.274684	3.215767	27.245321	0.000000	-10.000000	-0.025000	0.000000	840.000000	1023.000000	1023.000000	2046.000000
35.340000	0.099007	58.513264	12.453015	15.392458	3.322968	27.344822	0.000000	-10.000000	-0.016667	0.000000	840.000000	1023.000000	1023.000000	2046.000000
35.360001	0.099465	58.783627	12.685333	15.510879	3.289300	27.298115	0.000000	-10.000000	0.000000	-0.266667	840.000000	1023.000000	1023.000000	2046.000000
35.380001	0.099749	58.951710	12.691072	15.574219	3.239452	27.446964	0.000000	-10.000000	-0.008333	-0.800000	840.000000	1023.000000	1023.000000	2046.000000
35.400002	0.100344	59.303562	12.654695	15.709944	3.323557	27.615368	0.000000	-10.000000	-0.008333	-1.433333	840.000000	1023.000000	1023.000000	2046.000000
35.419998	0.100432	59.355476	12.691758	15.771624	3.257295	27.634802	0.000000	-10.000000	-0.025000	-1.966667	840.000000	1023.000000	1023.000000	2046.000000
35.439999	0.100044	59.125999	12.534939	15.801838	3.171333	27.617889	0.000000	-10.000000	-0.016667	-2.466667	840.000000	1023.000000	1023.000000	2046.000000
35.459999	0.100165	59.197727	12.500186	15.738829	3.194540	27.764172	0.000000	-10.000000	-0.016667	-3.133333	840.000000	1023.000000	1023.000000	2046.000000
35.480000	0.100047	59.127792	12.535233	15.751849	3.216745	27.623966	0.000000	-10.000000	0.000000	-3.866667	840.000000	1023.000000	1023.000000	2046.000000
35.500000	0.100087	59.151573	12.527258	15.736879	3.235701	27.651733	0.000000	-10.000000	0.000000	-4.616667	840.000000	1023.000000	1023.000000	2046.000000
35.520000	0.100243	59.243496	12.493106	15.747279	3.325796	27.677313	0.000000	-10.000000	0.000000	-5.283333	840.000000	1023.000000	1023.000000	2046.000000
35.540001	0.099645	58.890007	12.397856	15.727971	3.283508	27.480673	0.000000	-10.000000	0.000000	-5.766667	840.000000	1023.000000	1023.000000	2046.000000
35.560001	0.098322	58.108311	12.058745	15.692571	3.120705	27.236288	0.000000	-10.000000	0.000000	-5.933333	840.000000	1023.000000	1023.000000	2046.000000
35.580002	0.097027	57.342712	11.545018	15.693484	3.082129	27.022081	0.000000	-10.000000	0.000000	-5.966667	840.000000	1023.000000	1023.000000	2046.000000
35.599998	0.095296	56.319820	10.973927	15.733907	3.097411	26.514578	0.000000	-10.000000	0.000000	-6.316667	840.000000	1023.000000	1023.000000	2046.000000
35.619999	0.092106	54.434788	10.267292	15.473397	2.847622	25.846478	0.000000	-10.000000	0.016667	-6.966667	840.000000	1023.000000	1023.000000	2046.000000
35.639999	0.089159	52.693127	9.481834	15.223038	2.733835	25.254419	0.000000	-10.000000	0.025000	-7.733334	836.500000	1023.000000	1023.000000	2046.000000
35.660000	0.087409	51.658932	8.916371	15.154560	2.773242	24.814758	0.000000	-10.000000	0.033333	-8.066667	829.000000	1023.000000	1023.000000	2046.000000
35.680000	0.085799	50.707325	8.561352	15.118178	2.592850	24.434944	0.000000	-10.000000	0.025000	-8.100000	820.500000	1023.000000	1023.000000	2046.000000
35.700001	0.084602	50.000019	8.131243	15.135609	2.507795	24.225370	0.000000	-10.000000	0.025000	-8.150000	814.666687	1023.000000	1023.000000	2046.000000
35.720001	0.084042	49.668999	7.825208	15.257021	2.522924	24.063845	0.000000	-10.000000	0.025000	-8.350000	811.833313	1023.000000	1023.000000	2046.000000
35.740002	0.083350	49.259899	7.662589	15.373497	2.414260	23.809551	0.000000	-10.000000	0.033333	-8.866667	809.000000	1023.000000	1023.000000	2046.000000
35.759998	0.082714	48.883945	7.498564	15.457493	2.260411	23.667479	0.000000	-10.000000	0.041667	-9.400000	806.000000	1023.000000	1023.000000	2046.000000
35.779999	0.082368	48.679268	7.341655	15.495767	2.265052	23.576794	0.000000	-10.000000	0.050000	-10.050000	802.833313	1023.000000	1023.000000	2046.000000
35.799999	0.082224	48.594429	7.262042	15.628984	2.272197	23.431206	0.000000	-10.000000	0.058333	-10.616667	799.500000	1023.000000	1023.000000	2046.000000
35.820000	0.081711	48.291046	7.199666	15.584528	2.203271	23.303581	0.000000	-10.000000	0.066667	-11.216667	795.833313	1023.000000	1023.000000	2046.000000
35.840000	0.081107	47.934124	7.218557	15.364382	2.141583	23.209604	0.000000	-10.000000	0.083333	-11.850000	792.000000	1023.000000	1023.000000	2046.000000
35.860001	0.080830	47.770660	7.338365	15.041598	2.269541	23.121157	0.000000	-10.000000	0.091667	-12.500000	788.000000	1023.000000	1023.000000	2046.000000
35.880001	0.080473	47.559277	7.594830	14.668367	2.320428	22.975651	0.000000	-10.000000	0.100000	-13.150001	784.000000	1023.000000	1023.000000	2046.000000
35.900002	0.079866	47.200996	7.825939	14.190887	2.378449	22.805723	0.000000	-10.000000	0.100000	-13.700000	779.666687	1023.000000	1023.000000	2046.000000
35.919998	0.079378	46.912621	8.124869	13.710376	2.469907	22.607468	0.000000	-10.000000	0.133333	-14.600000	775.166687	1023.000000	1023.000000	2046.000000
35.939999	0.078313	46.283222	8.387745	13.080964	2.605882	22.208630	0.000000	-10.000000	0.175000	-15.483334	770.166687	1023.000000	1023.000000	2046.000000
35.959999	0.076592	45.266041	8.598813	12.282656	2.514638	21.869934	0.000000	-10.000000	0.208333	-16.600000	765.000000	1023.000000	1023.000000	2046.000000
35.980000	0.074703	44.149452	8.619370	11.543572	2.470288	21.516220	0.000000	-10.000000	0.216667	-17.483334	759.333313	1023.000000	1023.000000	2046.000000
36.000000	0.072737	42.987579	8.557134	10.890388	2.552445	20.987614	0.000000	-10.000000	0.216667	-18.250000	753.500000	1023.000000	1023.000000	2046.000000
36.020000	0.070532	41.684227	8.642639	10.163032	2.429365	20.449192	0.000000	-10.000000	0.225000	-18.900000	747.500000	1023.000000	1023.000000	2046.000000
36.040001	0.068517	40.493362	8.705593	9.632387	2.267575	19.887810	0.000000	-10.000000	0.233333	-19.383333	741.166687	1023.000000	1023.000000	2046.000000
36.060001	0.067154	39.688084	8.803520	9.189452	2.144872	19.550238	0.000000	-10.000000	0.241667	-19.816668	734.666687	1023.000000	1023.000000	2046.000000
36.080002	0.066160	39.100811	8.823820	8.941163	2.186402	19.149427	0.000000	-10.000000	0.258333	-20.133333	728.000000	1023.000000	1023.000000	2046.000000
36.099998	0.065182	38.522743	9.012009	8.685900	2.065045	18.759790	0.000000	-10.000000	0.275000	-20.550001	721.333313	1023.000000	1023.000000	2046.000000
36.119999	0.064313	38.009098	9.148088	8.339579	1.968211	18.553219	0.000000	-10.000000	0.291667	-20.850000	714.500000	1023.000000	1023.000000	2046.000000
36.139999	0.063790	37.699722	9.274700	8.079638	1.999993	18.345388	0.000000	-10.000000	0.300000	-20.933334	707.500000	1023.000000	1023.000000	2046.000000
36.160000	0.063530	37.546318	9.477577	7.932624	2.064930	18.071186	0.000000	-10.000000	0.283333	-20.766666	700.500000	1023.000000	1023.000000	2046.000000
36.180000	0.063029	37.249928	9.619196	7.777899	2.060478	17.792355	0.000000	-10.000000	0.283333	-20.583334	693.500000	1023.000000	1023.000000	2046.000000
36.200001	0.062536	36.958973	9.710191	7.601092	2.094460	17.553230	0.000000	-10.000000	0.283333	-20.533333	686.666687	1023.000000	1023.000000	2046.000000
36.220001	0.062052	36.672878	9.723556	7.445202	2.178176	17.325945	0.000000	-10.000000	0.300000	-20.450001	679.833313	1023.000000	1023.000000	2046.000000
36.240002	0.061401	36.287758	9.783385	7.338415	2.182001	16.983957	0.000000	-10.000000	0.308333	-20.633333	673.166687	1023.000000	1023.000000	2046.000000
36.259998	0.060627	35.830795	9.760039	7.207623	2.217025	16.646107	0.000000	-10.000000	0.308333	-20.650000	666.333313	1023.000000	1023.000000	2046.000000
36.279999	0.059680	35.271038	9.781832	6.931987	2.146613	16.410606	0.000000	-10.000000	0.308333	-20.716667	661.833313	1023.000000	1023.000000	2046.000000
36.299999	0.058808	34.755486	9.719089	6.764575	2.177804	16.094019	0.000000	-10.000000	0.300000	-20.750000	654.833313	1023.000000	1023.000000	2046.000000
36.320000	0.057778	34.146908	9.594492	6.625787	2.265093	15.661533	0.000000	-10.000000	0.316667	-21.050001	647.833313	1023.000000	1023.000000	2046.000000
36.340000	0.056701	33.510384	9.602894	6.381455	2.139834	15.386201	0.000000	-10.000000	0.333333	-21.416668	638.333313	1023.000000	1023.000000	2046.000000
36.360001	0.055630	32.877041	9.536253	6.112226	2.109034	15.119528	0.000000	-10.000000	0.350000	-21.683334	631.166687	1023.000000	1023.000000	2046.000000
36.380001	0.054362	32.127747	9.356548	5.950943	2.169738	14.650516	0.000000	-10.000000	0.350000	-21.883333	623.833313	1023.000000	1023.000000	2046.000000
36.400002	0.053299	31.499769	9.296859	5.779816	2.126570	14.296524	0.000000	-10.000000	0.350000	-22.083334	616.500000	1023.000000	1023.000000	2046.000000
36.419998	0.052059	30.767088	9.306301	5.454714	1.998275	14.007797	0.000000	-10.000000	0.350000	-22.400002	609.166687	1023.000000	1023.000000	2046.000000
36.439999	0.050690	29.957705	9.107414	5.162647	2.079753	13.607890	0.000000	-10.000000	0.366667	-22.866667	601.666687	1023.000000	1023.000000	2046.000000
36.459999	0.049347	29.163916	8.996464	4.973266	2.069278	13.124907	0.000000	-10.000000	0.383333	-23.466667	594.000000	1023.000000	1023.000000	2046.000000
36.480000	0.047892	28.303986	9.050457	4.653523	1.948562	12.651443	0.000000	-10.000000	0.416667	-24.050001	586.000000	1023.000000	1023.000000	2046.000000
36.500000	0.046352	27.393986	8.984936	4.290095	1.885121	12.233834	0.000000	-10.000000	0.441667	-24.683334	578.000000	1023.000000	1023.000000	2046.000000
36.520000	0.044981	26.583569	8.798065	4.081795	1.935871	11.767838	0.000000	-10.000000	0.475000	-25.383333	569.833313	1023.000000	1023.000000	2046.000000
36.540001	0.043514	25.716988	8.673402	3.891273	1.864065	11.288248	0.000000	-10.000000	0.491667	-25.900000	561.500000	1023.000000	1023.000000	2046.000000
36.560001	0.041518	24.537247	8.495815	3.462523	1.677467	10.901442	0.000000	-10.000000	0.508333	-26.516666	552.833313	1023.000000	1023.000000	2046.000000
36.580002	0.039207	23.171555	8.129006	3.129781	1.563643	10.349124	0.000000	-10.000000	0.525000	-26.983334	544.000000	1023.000000	1023.000000	2046.000000
36.599998	0.037291	22.039043	7.777055	2.913008	1.547979	9.801002	0.000000	-10.000000	0.541667	-27.666666	534.833313	1023.000000	1023.000000	2046.000000
36.619999	0.035229	20.820299	7.527830	2.593020	1.408807	9.290641	0.000000	-10.000000	0.558333	-27.966667	525.666687	1023.000000	1023.000000	2046.000000
36.639999	0.033548	19.826931	7.468123	2.186844	1.222825	8.949138	0.000000	-10.000000	0.575000	-28.299999	516.333313	1023.000000	1023.000000	2046.000000
36.660000	0.032682	19.314835	7.191710	2.137719	1.310441	8.674965	0.000000	-10.000000	0.591667	-28.333334	507.000000	1023.000000	1023.000000	2046.000000
36.680000	0.031831	18.811884	6.965114	2.190006	1.324443	8.332322	0.000000	-10.000000	0.600000	-28.333334	497.500000	1023.000000	1023.000000	2046.000000
36.700001	0.030486	18.017191	6.892543	2.036239	1.142705	7.945704	0.000000	-10.000000	0.600000	-28.083334	488.000000	1023.000000	1023.000000	2046.000000
36.720001	0.028338	16.747629	6.425458	1.761462	1.084333	7.476377	0.000000	-10.000000	0.566667	-27.799999	478.666656	1023.000000	1023.000000	2046.000000
36.740002	0.025804	15.250217	5.694899	1.796887	1.041577	6.716854	0.000000	-10.000000	0.533333	-27.400000	469.333344	1023.000000	1023.000000	2046.000000
36.759998	0.022788	13.467776	5.063740	1.832646	0.666647	5.904743	0.000000	-10.000000	0.500000	-26.866667	460.166656	1023.000000	1023.000000	2046.000000
36.779999	0.019630	11.601131	4.312006	1.685678	0.435633	5.167814	0.000000	-10.000000	0.483333	-26.233334	451.166656	1023.000000	1023.000000	2046.000000
36.799999	0.016642	9.835584	3.482482	1.654192	0.325920	4.372990	0.000000	-10.000000	0.466667	-25.650000	442.500000	1023.000000	1023.000000	2046.000000
36.820000	0.014351	8.481484	2.921320	1.733626	0.156033	3.670506	0.000000	-10.000000	0.441667	-25.050001	434.000000	1023.000000	1023.000000	2046.000000
36.840000	0.012513	7.395397	2.441700	1.742565	0.069413	3.141720	0.000000	-10.000000	0.441667	-24.583334	425.500000	1023.000000	1023.000000	2046.000000
36.860001	0.010806	6.386527	1.955477	1.830815	0.026923	2.573312	0.000000	-10.000000	0.441667	-24.000000	417.166656	1023.000000	1023.000000	2046.000000
36.880001	0.009644	5.699315	1.608113	2.003965	-0.032246	2.119482	0.000000	-10.000000	0.416667	-23.716667	409.166656	1023.000000	1023.000000	2046.000000
36.900002	0.008693	5.137773	1.455001	2.074009	-0.179421	1.788185	0.000000	-10.000000	0.383333	-23.400000	401.500000	1023.000000	1023.000000	2046.000000
36.919998	0.007562	4.469333	1.157426	2.062088	-0.224240	1.474059	0.000000	-10.000000	0.350000	-23.233334	393.833344	1023.000000	1023.000000	2046.000000
36.939999	0.007042	4.162066	0.901362	2.289292	-0.143645	1.115057	0.000000	-10.000000	0.350000	-22.916666	386.000000	1023.000000	1023.000000	2046.000000
36.959999	0.006420	3.794437	0.949877	2.275276	-0.311932	0.881216	0.000000	-10.000000	0.350000	-22.716667	378.333344	1023.000000	1023.000000	2046.000000
36.980000	0.005471	3.233588	0.815862	2.059381	-0.296106	0.654451	0.000000	-10.000000	0.350000	-22.650000	370.666656	1023.000000	1023.000000	2046.000000
37.000000	0.004478	2.646786	0.715124	1.767357	-0.142223	0.306528	0.000000	-10.000000	0.350000	-22.483334	363.166656	1023.000000	1023.000000	2046.000000
37.020000	0.003659	2.162359	0.993774	1.238425	-0.098277	0.028438	0.000000	-10.000000	0.350000	-22.466667	355.500000	1023.000000	1023.000000	2046.000000
37.040001	0.002541	1.501844	1.342084	0.482739	-0.116134	-0.206845	0.000000	-10.000000	0.350000	-22.650000	348.000000	1023.000000	1023.000000	2046.000000
37.060001	0.001050	0.620647	1.441659	-0.262165	0.160399	-0.719247	0.000000	-10.000000	0.358333	-23.066668	340.500000	1023.000000	1023.000000	2046.000000
37.080002	-0.000399	-0.235544	1.723642	-0.930774	0.373750	-1.402163	0.000000	-10.000000	0.366667	-23.400000	332.833344	1023.000000	1023.000000	2046.000000
37.099998	-0.002182	-1.289400	2.208687	-1.887535	0.319965	-1.930517	0.000000	-10.000000	0.391667	-23.583334	325.000000	1023.000000	1023.000000	2046.000000
37.119999	-0.004401	-2.600821	2.297307	-2.843503	0.494838	-2.549463	0.000000	-10.000000	0.416667	-23.766666	317.000000	1023.000000	1023.000000	2046.000000
37.139999	-0.006513	-3.849363	2.303271	-3.501793	0.579793	-3.230633	0.000000	-10.000000	0.441667	-23.966667	309.000000	1023.000000	1023.000000	2046.000000
37.160000	-0.008532	-5.042690	2.445298	-4.145727	0.589256	-3.931517	0.000000	-10.000000	0.433333	-23.833334	301.000000	1023.000000	1023.000000	2046.000000
37.180000	-0.010470	-6.187640	2.625778	-4.830456	0.527303	-4.510265	0.000000	-10.000000	0.416667	-23.683334	293.000000	1023.000000	1023.000000	2046.000000
37.200001	-0.012243	-7.235753	2.470981	-5.193377	0.583795	-5.097151	0.000000	-10.000000	0.383333	-23.350000	285.166656	1023.000000	1023.000000	2046.000000
37.220001	-0.013340	-7.884000	2.358844	-5.316582	0.588249	-5.514510	0.000000	-10.000000	0.366667	-22.933334	277.500000	1023.000000	1023.000000	2046.000000
37.240002	-0.014065	-8.312222	2.544340	-5.539164	0.392159	-5.709557	0.000000	-10.000000	0.341667	-22.250000	270.000000	1023.000000	1023.000000	2046.000000
37.259998	-0.014899	-8.805112	2.454238	-5.711944	0.342796	-5.890202	0.000000	-10.000000	0.333333	-21.633333	262.500000	1023.000000	1023.000000	2046.000000
37.279999	-0.015401	-9.102059	2.329451	-5.710472	0.377995	-6.099034	0.000000	-10.000000	0.325000	-21.316668	257.500000	1023.000000	1023.000000	2046.000000
37.299999	-0.015674	-9.263166	2.515170	-5.769143	0.172183	-6.181377	0.000000	-10.000000	0.316667	-20.850000	250.333328	1023.000000	1023.000000	2046.000000
37.320000	-0.016050	-9.485368	2.506630	-5.900775	0.159036	-6.250260	0.000000	-10.000000	0.291667	-20.283335	243.500000	1023.000000	1023.000000	2046.000000
37.340000	-0.016480	-9.739898	2.396626	-5.906647	0.242985	-6.472861	0.000000	-10.000000	0.258333	-19.533335	234.500000	1023.000000	1023.000000	2046.000000
37.360001	-0.016728	-9.886292	2.449663	-5.884063	0.246445	-6.698338	0.000000	-10.000000	0.225000	-19.100000	228.000000	1023.000000	1023.000000	2046.000000
37.380001	-0.017067	-10.086749	2.600438	-5.983937	0.188635	-6.891885	0.000000	-10.000000	0.208333	-18.716667	221.666672	1023.000000	1023.000000	2046.000000
37.400002	-0.017756	-10.493579	2.515471	-6.087661	0.226093	-7.147481	0.000000	-10.000000	0.200000	-18.483334	215.500000	1023.000000	1023.000000	2046.000000
37.419998	-0.018275	-10.800240	2.404780	-6.032490	0.321713	-7.494243	0.000000	-10.000000	0.216667	-18.333334	209.500000	1023.000000	1023.000000	2046.000000
37.439999	-0.018615	-11.001690	2.476096	-6.090181	0.332572	-7.720178	0.000000	-10.000000	0.216667	-18.183334	203.166672	1023.000000	1023.000000	2046.000000
37.459999	-0.019071	-11.270780	2.526510	-6.146986	0.327529	-7.977832	0.000000	-10.000000	0.216667	-18.083334	196.833328	1023.000000	1023.000000	2046.000000
37.480000	-0.019740	-11.666509	2.410604	-6.253396	0.371606	-8.195322	0.000000	-10.000000	0.200000	-17.833334	190.500000	1023.000000	1023.000000	2046.000000
37.500000	-0.020290	-11.991258	2.218756	-6.211603	0.457086	-8.455497	0.000000	-10.000000	0.200000	-17.633333	184.833328	1023.000000	1023.000000	2046.000000
37.520000	-0.020585	-12.165619	2.321115	-6.172150	0.379507	-8.694091	0.000000	-10.000000	0.200000	-17.366667	179.166672	1023.000000	1023.000000	2046.000000
37.540001	-0.021056	-12.443813	2.307093	-6.272989	0.332186	-8.810102	0.000000	-10.000000	0.191667	-17.183334	173.500000	1023.000000	1023.000000	2046.000000
37.560001	-0.021627	-12.781621	2.170122	-6.316778	0.331528	-8.966494	0.000000	-10.000000	0.183333	-16.866667	167.500000	1023.000000	1023.000000	2046.000000
37.580002	-0.022090	-13.055062	2.011268	-6.274755	0.328839	-9.120414	0.000000	-10.000000	0.166667	-16.516666	161.833328	1023.000000	1023.000000	2046.000000
37.599998	-0.022261	-13.156183	2.022600	-6.205849	0.279865	-9.252800	0.000000	-10.000000	0.158333	-15.866667	156.333328	1023.000000	1023.000000	2046.000000
37.619999	-0.022450	-13.267853	2.055115	-6.263728	0.194295	-9.253535	0.000000	-10.000000	0.150000	-15.050000	151.166672	1023.000000	1023.000000	2046.000000
37.639999	-0.022788	-13.467550	2.030199	-6.312654	0.135055	-9.320150	0.000000	-10.000000	0.125000	-13.900000	146.000000	1023.000000	1023.000000	2046.000000
37.660000	-0.023191	-13.706073	1.898764	-6.302955	0.122586	-9.424467	0.000000	-10.000000	0.091667	-12.966666	141.333328	1023.000000	1023.000000	2046.000000
37.680000	-0.023458	-13.863483	1.745161	-6.199587	0.173504	-9.582561	0.000000	-10.000000	0.075000	-12.483334	137.000000	1023.000000	1023.000000	2046.000000
37.700001	-0.023594	-13.944182	1.847171	-6.186734	0.027013	-9.631632	0.000000	-10.000000	0.066667	-12.550000	133.000000	1023.000000	1023.000000	2046.000000
37.720001	-0.023965	-14.163260	1.794282	-6.292044	-0.013629	-9.651870	0.000000	-10.000000	0.075000	-12.700000	128.833328	1023.000000	1023.000000	2046.000000
37.740002	-0.024464	-14.458095	1.561050	-6.259653	0.020165	-9.779656	0.000000	-10.000000	0.058333	-12.883333	124.500000	1023.000000	1023.000000	2046.000000
37.759998	-0.024810	-14.662445	1.449480	-6.177017	-0.010075	-9.924833	0.000000	-10.000000	0.066667	-12.850000	120.166664	1023.000000	1023.000000	2046.000000
37.779999	-0.025225	-14.908146	1.388207	-6.189358	-0.147766	-9.959229	0.000000	-10.000000	0.066667	-12.883333	115.833336	1023.000000	1023.000000	2046.000000
37.799999	-0.026305	-15.546292	1.142352	-6.323860	-0.384388	-9.980395	0.000000	-10.000000	0.075000	-12.800000	111.500000	1023.000000	1023.000000	2046.000000
37.820000	-0.027913	-16.496622	0.601542	-6.371938	-0.508734	-10.217491	0.000000	-10.000000	0.075000	-12.766666	107.166664	1023.000000	1023.000000	2046.000000
37.840000	-0.029492	-17.429594	0.283142	-6.427140	-0.822718	-10.462880	0.000000	-10.000000	0.075000	-12.700000	103.000000	1023.000000	1023.000000	2046.000000
37.860001	-0.030888	-18.254890	0.008889	-6.562908	-1.088416	-10.612454	0.000000	-10.000000	0.075000	-12.683333	98.833336	1023.000000	1023.000000	2046.000000
37.880001	-0.032119	-18.982241	-0.359159	-6.632355	-1.248316	-10.742411	0.000000	-10.000000	0.083333	-12.633333	94.500000	1023.000000	1023.000000	2046.000000
37.900002	-0.033151	-19.592487	-0.711210	-6.672523	-1.317120	-10.891634	0.000000	-10.000000	0.083333	-12.716667	90.166664	1023.000000	1023.000000	2046.000000
37.919998	-0.033572	-19.841057	-0.754920	-6.761209	-1.437774	-10.887154	0.000000	-10.000000	0.083333	-12.683333	86.000000	1023.000000	1023.000000	2046.000000
37.939999	-0.033220	-19.632915	-0.763413	-6.647424	-1.438658	-10.783420	0.000000	-10.000000	0.075000	-12.750000	81.833336	1023.000000	1023.000000	2046.000000
37.959999	-0.033110	-19.567926	-0.850202	-6.548932	-1.453419	-10.715373	0.000000	-10.000000	0.066667	-12.816667	77.500000	1023.000000	1023.000000	2046.000000
37.980000	-0.033139	-19.585350	-1.051661	-6.373603	-1.354401	-10.805685	0.000000	-10.000000	0.058333	-12.833333	73.166664	1023.000000	1023.000000	2046.000000
38.000000	-0.033717	-19.926548	-1.182098	-6.346999	-1.476255	-10.921196	0.000000	-10.000000	0.050000	-12.616667	69.000000	1023.000000	1023.000000	2046.000000
38.020000	-0.034833	-20.586069	-1.541888	-6.260157	-1.611370	-11.172653	0.000000	-10.000000	0.050000	-12.083333	65.000000	1023.000000	1023.000000	2046.000000
38.040001	-0.036657	-21.664087	-2.246073	-6.152252	-1.740986	-11.524777	0.000000	-10.000000	0.050000	-11.300000	61.000000	1023.000000	1023.000000	2046.000000
38.060001	-0.038759	-22.906273	-2.982714	-6.041437	-1.897254	-11.984869	0.000000	-10.000000	0.033333	-10.450000	57.000000	1023.000000	1023.000000	2046.000000
38.080002	-0.040479	-23.923138	-3.584204	-5.881478	-2.106382	-12.351074	0.000000	-10.000000	0.025000	-9.350000	53.333332	1023.000000	1023.000000	2046.000000
38.099998	-0.042044	-24.847883	-4.132486	-5.856828	-2.302644	-12.555924	0.000000	-10.000000	0.016667	-8.266666	50.166668	1023.000000	1023.000000	2046.000000
38.119999	-0.043277	-25.576530	-4.725694	-5.688539	-2.349535	-12.812763	0.000000	-10.000000	0.016667	-7.216667	47.500000	1023.000000	1023.000000	2046.000000
38.139999	-0.044078	-26.050074	-5.097294	-5.483656	-2.463828	-13.005294	0.000000	-10.000000	0.008333	-6.316667	45.000000	1023.000000	1023.000000	2046.000000
38.160000	-0.044376	-26.225973	-5.350010	-5.270323	-2.554471	-13.051168	0.000000	-10.000000	-0.008333	-5.550000	42.833332	1023.000000	1023.000000	2046.000000
38.180000	-0.044519	-26.310884	-5.576391	-5.136147	-2.635071	-12.963276	0.000000	-10.000000	-0.008333	-4.800000	41.000000	1023.000000	1023.000000	2046.000000
38.200001	-0.044464	-26.278124	-5.819334	-4.849351	-2.635201	-12.974238	0.000000	-10.000000	-0.016667	-4.083333	39.500000	1023.000000	1023.000000	2046.000000
38.220001	-0.044233	-26.141418	-5.935896	-4.575455	-2.662604	-12.967463	0.000000	-10.000000	-0.016667	-3.350000	38.166668	1023.000000	1023.000000	2046.000000
38.240002	-0.043904	-25.947449	-6.002243	-4.357844	-2.686073	-12.901290	0.000000	-10.000000	-0.025000	-2.783333	37.000000	1023.000000	1023.000000	2046.000000
38.259998	-0.043405	-25.652245	-5.934712	-4.292499	-2.709486	-12.715548	0.000000	-10.000000	-0.025000	-2.550000	36.000000	1023.000000	1023.000000	2046.000000
38.279999	-0.042981	-25.401606	-5.831221	-4.320173	-2.682392	-12.567821	0.000000	-10.000000	-0.025000	-2.550000	35.333332	1023.000000	1023.000000	2046.000000
38.299999	-0.042707	-25.239668	-5.673846	-4.544472	-2.568232	-12.453119	0.000000	-10.000000	-0.025000	-2.750000	34.500000	1023.000000	1023.000000	2046.000000
38.320000	-0.042264	-24.978312	-5.383787	-4.844584	-2.496359	-12.253583	0.000000	-10.000000	-0.025000	-3.116667	33.666668	1023.000000	1023.000000	2046.000000
38.340000	-0.042179	-24.927912	-4.971072	-5.350856	-2.519255	-12.086729	0.000000	-10.000000	-0.016667	-3.566667	32.333332	1023.000000	1023.000000	2046.000000
38.360001	-0.042352	-25.030121	-4.675105	-5.867746	-2.380683	-12.106586	0.000000	-10.000000	-0.008333	-4.033333	31.000000	1023.000000	1023.000000	2046.000000
38.380001	-0.043046	-25.440285	-4.375333	-6.486486	-2.349588	-12.228878	0.000000	-10.000000	0.008333	-4.533334	29.666666	1023.000000	1023.000000	2046.000000
38.400002	-0.043767	-25.866390	-4.124421	-7.115895	-2.308584	-12.317491	0.000000	-10.000000	0.008333	-5.100000	28.166666	1023.000000	1023.000000	2046.000000
38.419998	-0.044507	-26.303677	-3.895346	-7.641145	-2.368117	-12.399067	0.000000	-10.000000	0.000000	-5.466667	26.500000	1023.000000	1023.000000	2046.000000
38.439999	-0.045578	-26.936394	-3.889685	-8.102626	-2.323105	-12.620977	0.000000	-10.000000	-0.008333	-5.516667	24.500000	1023.000000	1023.000000	2046.000000
38.459999	-0.046516	-27.490755	-3.783194	-8.467628	-2.381591	-12.858342	0.000000	-10.000000	-0.016667	-5.266667	22.500000	1023.000000	1023.000000	2046.000000
38.480000	-0.047042	-27.801676	-3.726229	-8.667346	-2.462343	-12.945757	0.000000	-10.000000	-0.016667	-4.833333	20.833334	1023.000000	1023.000000	2046.000000
38.500000	-0.047087	-27.828566	-3.655497	-8.751821	-2.535114	-12.886133	0.000000	-10.000000	-0.025000	-4.200000	19.333334	1023.000000	1023.000000	2046.000000
38.520000	-0.046965	-27.756340	-3.642103	-8.731100	-2.515044	-12.868093	0.000000	-10.000000	-0.025000	-3.600000	18.000000	1023.000000	1023.000000	2046.000000
38.540001	-0.046563	-27.518768	-3.451677	-8.663147	-2.565207	-12.838737	0.000000	-10.000000	-0.033333	-3.000000	16.666666	1023.000000	1023.000000	2046.000000
38.560001	-0.046003	-27.187820	-3.217030	-8.590898	-2.608782	-12.771111	0.000000	-10.000000	-0.033333	-2.450000	15.666667	1023.000000	1023.000000	2046.000000
38.580002	-0.045249	-26.742090	-2.948163	-8.525417	-2.670115	-12.598394	0.000000	-10.000000	-0.041667	-1.983333	15.166667	1023.000000	1023.000000	2046.000000
38.599998	-0.044289	-26.174831	-2.758068	-8.410830	-2.602976	-12.402956	0.000000	-10.000000	-0.041667	-1.583333	15.000000	1023.000000	1023.000000	2046.000000
38.619999	-0.043497	-25.706533	-2.581866	-8.336902	-2.483667	-12.304098	0.000000	-10.000000	-0.050000	-0.983333	15.000000	1023.000000	1023.000000	2046.000000
38.639999	-0.042683	-25.225576	-2.417245	-8.153155	-2.404078	-12.251099	0.000000	-10.000000	-0.050000	-0.416667	15.000000	1023.000000	1023.000000	2046.000000
38.660000	-0.041789	-24.697479	-2.241939	-8.012196	-2.372133	-12.071213	0.000000	-10.000000	-0.041667	0.000000	15.000000	1023.000000	1023.000000	2046.000000
38.680000	-0.040948	-24.200499	-2.124621	-7.910012	-2.292240	-11.873626	0.000000	-10.000000	-0.050000	0.000000	15.000000	1023.000000	1023.000000	2046.000000
38.700001	-0.040179	-23.745758	-1.962624	-7.744294	-2.232716	-11.806124	0.000000	-10.000000	-0.050000	0.000000	15.000000	1023.000000	1023.000000	2046.000000
38.720001	-0.039451	-23.315269	-1.814756	-7.589212	-2.242397	-11.668904	0.000000	-10.000000	-0.050000	0.483333	15.000000	1023.000000	1023.000000	2046.000000
38.740002	-0.038786	-22.922346	-1.705871	-7.525586	-2.237250	-11.453639	0.000000	-10.000000	-0.025000	0.966667	15.000000	1023.000000	1023.000000	2046.000000
38.759998	-0.037972	-22.441334	-1.585569	-7.445155	-2.165998	-11.244612	0.000000	-10.000000	-0.025000	1.533333	15.000000	1023.000000	1023.000000	2046.000000
38.779999	-0.037297	-22.042486	-1.430047	-7.284636	-2.148071	-11.179730	0.000000	-10.000000	-0.033333	1.616667	15.000000	1023.000000	1023.000000	2046.000000
38.799999	-0.036774	-21.733370	-1.367812	-7.161410	-2.121071	-11.083076	0.000000	-10.000000	-0.050000	1.666667	15.000000	1023.000000	1023.000000	2046.000000
38.820000	-0.035984	-21.266455	-1.280489	-7.044487	-2.041012	-10.900468	0.000000	-10.000000	-0.050000	1.766667	15.000000	1023.000000	1023.000000	2046.000000
38.840000	-0.035567	-21.019915	-1.165346	-6.978769	-2.034235	-10.841566	0.000000	-10.000000	-0.041667	1.783333	15.000000	1023.000000	1023.000000	2046.000000
38.860001	-0.035240	-20.826630	-1.110037	-6.883375	-2.007107	-10.826110	0.000000	-10.000000	-0.041667	1.733333	15.000000	1023.000000	1023.000000	2046.000000
38.880001	-0.034647	-20.476532	-0.997104	-6.827811	-2.023458	-10.628158	0.000000	-10.000000	-0.033333	1.283333	15.000000	1023.000000	1023.000000	2046.000000
38.900002	-0.034216	-20.221519	-0.924091	-6.735795	-1.983218	-10.578416	0.000000	-10.000000	-0.041667	0.700000	15.000000	1023.000000	1023.000000	2046.000000
38.919998	-0.034040	-20.117748	-0.796180	-6.679136	-2.058913	-10.583519	0.000000	-10.000000	-0.033333	0.216667	15.000000	1023.000000	1023.000000	2046.000000
38.939999	-0.034033	-20.113636	-0.890682	-6.652812	-2.001896	-10.568245	0.000000	-10.000000	-0.025000	0.000000	15.000000	1023.000000	1023.000000	2046.000000
38.959999	-0.034301	-20.271799	-0.941799	-6.627787	-2.196579	-10.505632	0.000000	-10.000000	-0.025000	0.000000	15.000000	1023.000000	1023.000000	2046.000000
38.980000	-0.034894	-20.622454	-1.205381	-6.624300	-2.260096	-10.532677	0.000000	-10.000000	-0.033333	0.000000	15.000000	1023.000000	1023.000000	2046.000000
39.000000	-0.035809	-21.162834	-1.359576	-6.658910	-2.477757	-10.666592	0.000000	-10.000000	-0.033333	-0.333333	15.000000	1023.000000	1023.000000	2046.000000
39.020000	-0.036601	-21.631374	-1.595963	-6.675779	-2.578334	-10.781300	0.000000	-10.000000	-0.025000	-1.166667	14.833333	1023.000000	1023.000000	2046.000000
39.040001	-0.037234	-22.005438	-1.751263	-6.798367	-2.735738	-10.720070	0.000000	-10.000000	-0.025000	-2.350000	14.333333	1023.000000	1023.000000	2046.000000
39.060001	-0.037893	-22.394558	-1.814477	-6.900372	-2.889345	-10.790364	0.000000	-10.000000	-0.025000	-3.633333	13.500000	1023.000000	1023.000000	2046.000000
39.080002	-0.037540	-22.186104	-1.864199	-6.788467	-2.746343	-10.787095	0.000000	-10.000000	-0.016667	-4.733334	12.166667	1023.000000	1023.000000	2046.000000
39.099998	-0.037615	-22.230663	-1.940204	-6.695015	-2.759559	-10.835885	0.000000	-10.000000	0.000000	-5.733334	10.666667	1023.000000	1023.000000	2046.000000
39.119999	-0.037812	-22.346689	-2.113291	-6.586680	-2.789510	-10.857207	0.000000	-10.000000	0.000000	-6.416667	8.666667	1023.000000	1023.000000	2046.000000
39.139999	-0.038627	-22.828676	-2.413487	-6.556586	-2.781699	-11.076904	0.000000	-10.000000	0.000000	-6.766667	6.666667	1023.000000	1023.000000	2046.000000
39.160000	-0.039990	-23.634041	-2.791045	-6.532116	-2.910420	-11.400460	0.000000	-10.000000	0.000000	-6.933333	4.500000	1023.000000	1023.000000	2046.000000
39.180000	-0.041966	-24.802082	-3.400894	-6.487275	-3.132074	-11.781839	0.000000	-10.000000	0.000000	-6.900000	2.333333	1023.000000	1023.000000	2046.000000
39.200001	-0.043765	-25.865311	-4.081017	-6.371804	-3.273121	-12.139368	0.000000	-10.000000	-0.008333	-6.766667	0.333333	1023.000000	1023.000000	2046.000000
39.220001	-0.045479	-26.878054	-4.625408	-6.350872	-3.443357	-12.458418	0.000000	-10.000000	-0.008333	-6.433333	-1.666667	1023.000000	1023.000000	2046.000000
39.240002	-0.047081	-27.825045	-5.190768	-6.338551	-3.495707	-12.800018	0.000000	-10.000000	-0.008333	-6.150000	-3.500000	1023.000000	1023.000000	2046.000000
39.259998	-0.048427	-28.620197	-5.675068	-6.321039	-3.673663	-12.950427	0.000000	-10.000000	0.000000	-5.983334	-4.833333	1023.000000	1023.000000	2046.000000
39.279999	-0.049094	-29.014496	-6.098433	-6.080472	-3.689778	-13.145812	0.000000	-10.000000	0.000000	-6.116667	-6.166667	1023.000000	1023.000000	2046.000000
39.299999	-0.049610	-29.319366	-6.259341	-5.986197	-3.825041	-13.248788	0.000000	-10.000000	0.000000	-6.416667	-8.333333	1023.000000	1023.000000	2046.000000
39.320000	-0.050053	-29.581347	-6.476896	-5.864872	-3.875499	-13.364079	0.000000	-10.000000	0.000000	-6.683333	-11.333333	1023.000000	1023.000000	2046.000000
39.340000	-0.050177	-29.654696	-6.687154	-5.659838	-3.940637	-13.367067	0.000000	-10.000000	0.000000	-6.750000	-14.333333	1023.000000	1023.000000	2046.000000
39.360001	-0.049935	-29.511576	-6.806756	-5.409123	-3.943394	-13.352303	0.000000	-10.000000	0.000000	-6.666667	-16.500000	1023.000000	1023.000000	2046.000000
39.380001	-0.049651	-29.343725	-6.799632	-5.247384	-3.943134	-13.353576	0.000000	-10.000000	0.000000	-6.666667	-18.833334	1023.000000	1023.000000	2046.000000
39.400002	-0.049776	-29.417404	-6.876595	-5.196900	-3.908495	-13.435414	0.000000	-10.000000	0.000000	-6.716667	-21.166666	1023.000000	1023.000000	2046.000000
39.419998	-0.049659	-29.348478	-6.848778	-5.242388	-3.953733	-13.303580	0.000000	-10.000000	0.000000	-6.783333	-22.833334	1023.000000	1023.000000	2046.000000
39.439999	-0.049419	-29.206682	-6.669023	-5.467566	-3.914987	-13.155107	0.000000	-10.000000	0.000000	-6.750000	-24.833334	1023.000000	1023.000000	2046.000000
39.459999	-0.049283	-29.126144	-6.398206	-5.804948	-3.842686	-13.080305	0.000000	-10.000000	-0.008333	-6.850000	-27.000000	1023.000000	1023.000000	2046.000000
39.480000	-0.049476	-29.240210	-6.159788	-6.204519	-3.739936	-13.135966	0.000000	-10.000000	-0.008333	-6.966667	-30.000000	1023.000000	1023.000000	2046.000000
39.500000	-0.049769	-29.413212	-5.935512	-6.667418	-3.682132	-13.128151	0.000000	-10.000000	-0.008333	-7.233334	-32.333332	1023.000000	1023.000000	2046.000000
39.520000	-0.050195	-29.665363	-5.587201	-7.214132	-3.680706	-13.183325	0.000000	-10.000000	0.000000	-7.350000	-33.833332	1023.000000	1023.000000	2046.000000
39.540001	-0.050937	-30.103905	-5.371549	-7.786281	-3.665682	-13.280392	0.000000	-10.000000	0.000000	-7.500000	-36.166668	1023.000000	1023.000000	2046.000000
39.560001	-0.052041	-30.756193	-5.257828	-8.358546	-3.646281	-13.493538	0.000000	-10.000000	0.000000	-7.533333	-38.833332	1023.000000	1023.000000	2046.000000
39.580002	-0.053214	-31.449215	-5.219481	-8.815282	-3.679026	-13.735426	0.000000	-10.000000	0.000000	-7.550000	-42.333332	1023.000000	1023.000000	2046.000000
39.599998	-0.054131	-31.991610	-5.128921	-9.174333	-3.742934	-13.945420	0.000000	-10.000000	0.000000	-7.516667	-44.166668	1023.000000	1023.000000	2046.000000
39.619999	-0.054736	-32.349262	-4.952231	-9.445708	-3.836252	-14.115073	0.000000	-10.000000	-0.016667	-7.350000	-46.666668	1023.000000	1023.000000	2046.000000
39.639999	-0.055177	-32.609627	-4.939121	-9.612862	-3.807610	-14.250034	0.000000	-10.000000	-0.025000	-6.650000	-49.166668	1023.000000	1023.000000	2046.000000
39.660000	-0.055238	-32.645863	-4.939809	-9.655778	-3.822514	-14.227763	0.000000	-10.000000	-0.041667	-5.033333	-52.166668	1023.000000	1023.000000	2046.000000
39.680000	-0.054886	-32.437916	-4.818410	-9.567546	-3.862875	-14.189087	0.000000	-10.000000	-0.041667	-3.566667	-53.500000	1023.000000	1023.000000	2046.000000
39.700001	-0.054171	-32.015125	-4.548872	-9.494908	-3.839302	-14.132044	0.000000	-10.000000	-0.050000	-1.766667	-54.333332	1023.000000	1023.000000	2046.000000
39.720001	-0.053492	-31.614059	-4.374920	-9.470628	-3.743669	-14.024841	0.000000	-10.000000	-0.041667	-0.883333	-54.666668	1023.000000	1023.000000	2046.000000
39.740002	-0.052597	-31.084772	-4.159301	-9.358567	-3.730426	-13.836477	0.000000	-10.000000	-0.033333	0.000000	-55.000000	1023.000000	1023.000000	2046.000000
39.759998	-0.051543	-30.461689	-3.928574	-9.190177	-3.708296	-13.634641	0.000000	-10.000000	-0.033333	0.000000	-55.000000	1023.000000	1023.000000	2046.000000
39.779999	-0.050328	-29.743696	-3.634985	-9.046046	-3.595716	-13.466949	0.000000	-10.000000	-0.041667	0.000000	-55.000000	1023.000000	1023.000000	2046.000000
39.799999	-0.049289	-29.129974	-3.437840	-8.921928	-3.405985	-13.364221	0.000000	-10.000000	-0.050000	0.000000	-55.000000	1023.000000	1023.000000	2046.000000
39.820000	-0.048564	-28.701515	-3.277449	-8.801166	-3.352505	-13.270395	0.000000	-10.000000	-0.050000	0.000000	-55.000000	1023.000000	1023.000000	2046.000000
39.840000	-0.047678	-28.177546	-3.158933	-8.629801	-3.285378	-13.103434	0.000000	-10.000000	-0.041667	0.000000	-55.000000	1023.000000	1023.000000	2046.000000
39.860001	-0.046786	-27.650379	-3.016945	-8.419593	-3.232543	-12.981298	0.000000	-10.000000	-0.033333	0.000000	-55.000000	1023.000000	1023.000000	2046.000000
39.880001	-0.045930	-27.144920	-2.828355	-8.304303	-3.165666	-12.846596	0.000000	-10.000000	-0.033333	0.000000	-55.000000	1023.000000	1023.000000	2046.000000
39.900002	-0.045539	-26.913418	-2.729646	-8.281240	-3.126443	-12.776091	0.000000	-10.000000	-0.041667	0.000000	-55.000000	1023.000000	1023.000000	2046.000000
39.919998	-0.045150	-26.683462	-2.735489	-8.198284	-3.093010	-12.656679	0.000000	-10.000000	-0.050000	0.000000	-55.000000	1023.000000	1023.000000	2046.000000
39.939999	-0.044719	-26.428759	-2.712587	-8.057344	-3.103767	-12.555061	0.000000	-10.000000	-0.050000	0.000000	-55.000000	1023.000000	1023.000000	2046.000000
39.959999	-0.044278	-26.168585	-2.616718	-7.926643	-3.118782	-12.506441	0.000000	-10.000000	-0.050000	0.000000	-55.000000	1023.000000	1023.000000	2046.000000
39.980000	-0.043922	-25.957628	-2.566844	-7.876603	-3.114526	-12.399655	0.000000	-10.000000	-0.050000	0.000000	-55.000000	1023.000000	1023.000000	2046.000000
40.000000	-0.043729	-25.843914	-2.517692	-7.834793	-3.114561	-12.376869	0.000000	-10.000000	-0.050000	0.000000	-55.000000	1023.000000	1023.000000	2046.000000
40.020000	-0.043372	-25.632565	-2.540094	-7.681709	-3.092304	-12.318458	0.000000	-10.000000	-0.050000	0.000000	-55.000000	1023.000000	1023.000000	2046.000000
40.040001	-0.042930	-25.371353	-2.421859	-7.590145	-3.213716	-12.145634	0.000000	-10.000000	-0.041667	0.000000	-55.000000	1023.000000	1023.000000	2046.000000
40.060001	-0.042858	-25.328806	-2.526678	-7.521603	-3.177420	-12.103106	0.000000	-10.000000	-0.033333	0.000000	-55.000000	1023.000000	1023.000000	2046.000000
40.080002	-0.043197	-25.529211	-2.643334	-7.522277	-3.289206	-12.074394	0.000000	-10.000000	-0.025000	0.000000	-55.000000	1023.000000	1023.000000	2046.000000
40.099998	-0.043391	-25.643793	-2.823698	-7.414625	-3.380208	-12.025263	0.000000	-10.000000	-0.033333	0.000000	-55.000000	1023.000000	1023.000000	2046.000000
40.119999	-0.043582	-25.757046	-2.796774	-7.470758	-3.577746	-11.911767	0.000000	-10.000000	-0.033333	0.000000	-55.000000	1023.000000	1023.000000	2046.000000
40.139999	-0.043849	-25.914600	-2.885401	-7.490428	-3.559576	-11.979196	0.000000	-10.000000	-0.041667	0.000000	-55.000000	1023.000000	1023.000000	2046.000000
40.160000	-0.043256	-25.564070	-2.806505	-7.409504	-3.449330	-11.898731	0.000000	-10.000000	-0.041667	0.000000	-55.000000	1023.000000	1023.000000	2046.000000
40.180000	-0.042946	-25.381054	-2.827946	-7.302320	-3.470500	-11.780287	0.000000	-10.000000	-0.050000	0.000000	-55.000000	1023.000000	1023.000000	2046.000000
40.200001	-0.042659	-25.211588	-2.856162	-7.105625	-3.436077	-11.813724	0.000000	-10.000000	-0.050000	0.000000	-55.000000	1023.000000	1023.000000	2046.000000
40.220001	-0.043035	-25.433495	-3.044044	-7.072025	-3.354287	-11.963137	0.000000	-10.000000	-0.041667	0.000000	-55.000000	1023.000000	1023.000000	2046.000000
40.240002	-0.044002	-26.005426	-3.389777	-7.015386	-3.461099	-12.139163	0.000000	-10.000000	-0.041667	0.000000	-55.000000	1023.000000	1023.000000	2046.000000
40.259998	-0.045128	-26.670746	-3.857406	-6.791605	-3.623317	-12.398417	0.000000	-10.000000	-0.041667	0.000000	-55.000000	1023.000000	1023.000000	2046.000000
40.279999	-0.046427	-27.438433	-4.356863	-6.664633	-3.698422	-12.718514	0.000000	-10.000000	-0.050000	0.000000	-55.000000	1023.000000	1023.000000	2046.000000
40.299999	-0.047894	-28.305586	-4.827848	-6.676598	-3.808216	-12.992924	0.000000	-10.000000	-0.050000	0.000000	-55.000000	1023.000000	1023.000000	2046.000000
40.320000	-0.049234	-29.097269	-5.376852	-6.558532	-3.930135	-13.231750	0.000000	-10.000000	-0.033333	0.000000	-55.000000	1023.000000	1023.000000	2046.000000
40.340000	-0.050103	-29.610765	-5.811394	-6.422822	-4.029960	-13.346588	0.000000	-10.000000	-0.033333	0.950000	-55.000000	1023.000000	1023.000000	2046.000000
40.360001	-0.050777	-30.009100	-6.160325	-6.312167	-4.043172	-13.493436	0.000000	-10.000000	-0.041667	2.466667	-55.000000	1023.000000	1023.000000	2046.000000
40.380001	-0.051223	-30.273012	-6.472661	-6.140210	-4.047919	-13.612223	0.000000	-10.000000	-0.066667	3.983334	-55.000000	1023.000000	1023.000000	2046.000000
40.400002	-0.051400	-30.377527	-6.602856	-5.927173	-4.200935	-13.646563	0.000000	-10.000000	-0.075000	5.150000	-55.000000	1023.000000	1023.000000	2046.000000
40.419998	-0.051237	-30.281012	-6.753798	-5.714265	-4.196105	-13.616843	0.000000	-10.000000	-0.075000	5.583333	-55.000000	1023.000000	1023.000000	2046.000000
40.439999	-0.050955	-30.114624	-6.736875	-5.562750	-4.221674	-13.593326	0.000000	-10.000000	-0.083333	6.333333	-55.000000	1023.000000	1023.000000	2046.000000
40.459999	-0.050874	-30.066748	-6.872459	-5.379867	-4.226814	-13.587608	0.000000	-10.000000	-0.083333	6.300000	-55.000000	1023.000000	1023.000000	2046.000000
40.480000	-0.050851	-30.052851	-6.884777	-5.306920	-4.315474	-13.545680	0.000000	-10.000000	-0.041667	4.400000	-55.000000	1023.000000	1023.000000	2046.000000
40.500000	-0.050790	-30.016920	-6.885660	-5.323534	-4.289474	-13.518251	0.000000	-10.000000	0.000000	-0.550000	-55.000000	1023.000000	1023.000000	2046.000000
40.520000	-0.050913	-30.089483	-6.713477	-5.638556	-4.309192	-13.428258	0.000000	-10.000000	0.033333	-6.350000	-56.000000	1023.000000	1023.000000	2046.000000
40.540001	-0.050980	-30.129271	-6.542012	-5.997108	-4.250778	-13.339373	0.000000	-10.000000	0.025000	-9.616667	-58.333332	1023.000000	1023.000000	2046.000000
40.560001	-0.051215	-30.268131	-6.251969	-6.423085	-4.263969	-13.329108	0.000000	-10.000000	0.025000	-10.150001	-61.666668	1023.000000	1023.000000	2046.000000
40.580002	-0.051405	-30.380518	-5.966471	-6.851262	-4.216728	-13.346058	0.000000	-10.000000	0.016667	-9.383334	-65.000000	1023.000000	1023.000000	2046.000000
40.599998	-0.051620	-30.507662	-5.695241	-7.383101	-4.051216	-13.378102	0.000000	-10.000000	0.008333	-8.766667	-68.000000	1023.000000	1023.000000	2046.000000
40.619999	-0.052198	-30.849291	-5.458343	-7.999199	-3.973276	-13.418472	0.000000	-10.000000	0.000000	-7.733334	-70.833336	1023.000000	1023.000000	2046.000000
40.639999	-0.052739	-31.168764	-5.340146	-8.431274	-3.917642	-13.479702	0.000000	-10.000000	-0.016667	-6.150000	-73.333336	1023.000000	1023.000000	2046.000000
40.660000	-0.053375	-31.544884	-5.268390	-8.813182	-3.952772	-13.510539	0.000000	-10.000000	-0.033333	-3.533333	-75.333336	1023.000000	1023.000000	2046.000000
40.680000	-0.053981	-31.902563	-5.243665	-9.116656	-3.975909	-13.566333	0.000000	-10.000000	-0.058333	-0.066667	-76.500000	1023.000000	1023.000000	2046.000000
40.700001	-0.053992	-31.909431	-5.164472	-9.256841	-3.946519	-13.541599	0.000000	-10.000000	-0.091667	3.850000	-77.000000	1023.000000	1023.000000	2046.000000
40.720001	-0.053726	-31.752108	-5.154752	-9.213830	-3.959257	-13.424270	0.000000	-10.000000	-0.141667	7.966667	-77.000000	1023.000000	1023.000000	2046.000000
40.740002	-0.053079	-31.369711	-5.091752	-9.074420	-3.994082	-13.209457	0.000000	-10.000000	-0.200000	11.883333	-77.000000	1023.000000	1023.000000	2046.000000
40.759998	-0.051949	-30.701790	-4.999115	-8.860238	-4.009342	-12.833094	0.000000	-10.000000	-0.266667	15.316668	-77.000000	1023.000000	1023.000000	2046.000000
40.779999	-0.050499	-29.845018	-4.878275	-8.591885	-3.867823	-12.507035	0.000000	-10.000000	-0.333333	17.800001	-77.000000	1023.000000	1023.000000	2046.000000
40.799999	-0.048629	-28.739788	-4.640340	-8.303992	-3.717019	-12.078438	0.000000	-10.000000	-0.508333	23.033335	-29.833334	1023.000000	1023.000000	2046.000000
40.820000	-0.046661	-27.576363	-4.330485	-8.019938	-3.635084	-11.590857	0.000000	-10.000000	-0.650000	27.483334	17.333334	1023.000000	1023.000000	2046.000000
40.840000	-0.044469	-26.281294	-4.076609	-7.646699	-3.477165	-11.080820	0.000000	-10.000000	-0.775000	31.300001	64.500000	1023.000000	1023.000000	2046.000000
40.860001	-0.042003	-24.823910	-3.812117	-7.301418	-3.187707	-10.522667	0.000000	-10.000000	-0.775000	31.300001	64.500000	1023.000000	1023.000000	2046.000000
40.880001	-0.039309	-23.231535	-3.543286	-6.843609	-2.885410	-9.959229	0.000000	-10.000000	-0.775000	31.300001	64.500000	1023.000000	1023.000000	2046.000000
40.900002	-0.036812	-21.755974	-3.265037	-6.380305	-2.701266	-9.409366	0.000000	-10.000000	-0.775000	31.300001	64.500000	1023.000000	1023.000000	2046.000000
40.919998	-0.034272	-20.254604	-3.038973	-5.966578	-2.547633	-8.701421	0.000000	-10.000000	-0.800000	31.766668	68.000000	1023.000000	1023.000000	2046.000000
40.939999	-0.031891	-18.847519	-2.845269	-5.540294	-2.430376	-8.031581	0.000000	-10.000000	-0.841667	32.783333	75.000000	1023.000000	1023.000000	2046.000000
40.959999	-0.029572	-17.476963	-2.693793	-5.138353	-2.278857	-7.365961	0.000000	-10.000000	-0.875000	34.266666	85.833336	1023.000000	1023.000000	2046.000000
40.980000	-0.027738	-16.393406	-2.533995	-4.808361	-2.296937	-6.754112	0.000000	-10.000000	-0.916667	35.416668	97.000000	1023.000000	1023.000000	2046.000000
41.000000	-0.025739	-15.211654	-2.420676	-4.402947	-2.253063	-6.134968	0.000000	-10.000000	-0.941667	36.266666	108.500000	1023.000000	1023.000000	2046.000000
41.020000	-0.023486	-13.880083	-2.265827	-3.997610	-2.145627	-5.471018	0.000000	-10.000000	-0.991667	36.716667	120.500000	1023.000000	1023.000000	2046.000000
41.040001	-0.021109	-12.475626	-2.072828	-3.578378	-1.919741	-4.904679	0.000000	-10.000000	-1.000000	37.400002	132.666672	1023.000000	1023.000000	2046.000000
41.060001	-0.018369	-10.856063	-1.637694	-3.177354	-1.803963	-4.237053	0.000000	-10.000000	-1.008333	37.750000	145.166672	1023.000000	1023.000000	2046.000000
41.080002	-0.015697	-9.277057	-1.393444	-2.768457	-1.595678	-3.519477	0.000000	-10.000000	-0.983333	37.966667	157.500000	1023.000000	1023.000000	2046.000000
41.099998	-0.013500	-7.978695	-1.272835	-2.369161	-1.361753	-2.974945	0.000000	-10.000000	-0.983333	37.833332	170.166672	1023.000000	1023.000000	2046.000000
41.119999	-0.011663	-6.892812	-1.153790	-1.843932	-1.260961	-2.634129	0.000000	-10.000000	-0.983333	37.750000	182.833328	1023.000000	1023.000000	2046.000000
41.139999	-0.010697	-6.321758	-1.258791	-1.476990	-1.314005	-2.271972	0.000000	-10.000000	-0.991667	37.650002	195.500000	1023.000000	1023.000000	2046.000000
41.160000	-0.010208	-6.033130	-1.672051	-1.081086	-1.236123	-2.043870	0.000000	-10.000000	-0.983333	37.833336	208.166672	1023.000000	1023.000000	2046.000000
41.180000	-0.010083	-5.958771	-2.095625	-0.718072	-1.240200	-1.904874	0.000000	-10.000000	-0.966667	37.833336	220.666672	1023.000000	1023.000000	2046.000000
41.200001	-0.009952	-5.881731	-2.339716	-0.513187	-1.413518	-1.615310	0.000000	-10.000000	-0.958333	37.866669	233.333328	1023.000000	1023.000000	2046.000000
41.220001	-0.009240	-5.461049	-2.582311	-0.274173	-1.378656	-1.225908	0.000000	-10.000000	-0.941667	37.166668	245.833328	1023.000000	1023.000000	2046.000000
41.240002	-0.007832	-4.628762	-2.738914	0.105599	-1.196978	-0.798470	0.000000	-10.000000	-0.941667	36.833332	258.500000	1023.000000	1023.000000	2046.000000
41.259998	-0.006225	-3.678824	-2.721529	0.568062	-1.075337	-0.450021	0.000000	-10.000000	-0.933333	36.350002	270.833344	1023.000000	1023.000000	2046.000000
41.279999	-0.004563	-2.696940	-2.635089	0.967035	-1.047513	0.018627	0.000000	-10.000000	-0.925000	36.100002	283.000000	1023.000000	1023.000000	2046.000000
41.299999	-0.002932	-1.732755	-2.557117	1.369403	-1.044967	0.499926	0.000000	-10.000000	-0.900000	35.783333	295.000000	1023.000000	1023.000000	2046.000000
41.320000	-0.000957	-0.565802	-2.481695	1.866449	-0.939662	0.989107	0.000000	-10.000000	-0.858333	35.200001	307.000000	1023.000000	1023.000000	2046.000000
41.340000	0.001227	0.724945	-2.192937	2.353392	-0.898165	1.462656	0.000000	-10.000000	-0.833333	34.983334	319.000000	1023.000000	1023.000000	2046.000000
41.360001	0.003086	1.823953	-1.993563	2.762324	-0.881354	1.936545	0.000000	-10.000000	-0.791667	34.250000	330.666656	1023.000000	1023.000000	2046.000000
41.380001	0.005029	2.971962	-1.784472	3.139066	-0.832485	2.449852	0.000000	-10.000000	-0.775000	33.583336	342.333344	1023.000000	1023.000000	2046.000000
41.400002	0.007228	4.271881	-1.505185	3.518112	-0.650910	2.909863	0.000000	-10.000000	-0.741667	32.583336	353.500000	1023.000000	1023.000000	2046.000000
41.419998	0.009432	5.574196	-0.995892	3.692530	-0.539178	3.416736	0.000000	-10.000000	-0.708333	31.916668	364.666656	1023.000000	1023.000000	2046.000000
41.439999	0.011575	6.840572	-0.535902	3.808082	-0.402439	3.970832	0.000000	-10.000000	-0.658333	31.416668	375.333344	1023.000000	1023.000000	2046.000000
41.459999	0.013873	8.198812	-0.050899	3.926351	-0.265615	4.588976	0.000000	-10.000000	-0.616667	30.850000	386.000000	1023.000000	1023.000000	2046.000000
41.480000	0.016226	9.589625	0.604930	4.020786	-0.028955	4.992865	0.000000	-10.000000	-0.600000	30.133333	396.333344	1023.000000	1023.000000	2046.000000
41.500000	0.018265	10.794372	1.347426	3.810360	0.090138	5.546448	0.000000	-10.000000	-0.583333	29.366667	406.500000	1023.000000	1023.000000	2046.000000
41.520000	0.019810	11.707987	1.875303	3.618077	0.232423	5.982184	0.000000	-10.000000	-0.558333	28.583334	416.500000	1023.000000	1023.000000	2046.000000
41.540001	0.021164	12.507858	2.169451	3.656921	0.374645	6.306840	0.000000	-10.000000	-0.516667	27.766668	426.166656	1023.000000	1023.000000	2046.000000
41.560001	0.022364	13.217204	2.590271	3.580498	0.425223	6.621212	0.000000	-10.000000	-0.500000	27.150002	435.500000	1023.000000	1023.000000	2046.000000
41.580002	0.023344	13.796458	2.865101	3.582513	0.462635	6.886209	0.000000	-10.000000	-0.483333	26.600000	444.500000	1023.000000	1023.000000	2046.000000
41.599998	0.024269	14.342727	3.092329	3.650919	0.408661	7.190819	0.000000	-10.000000	-0.491667	26.000000	453.500000	1023.000000	1023.000000	2046.000000
41.619999	0.025848	15.276318	3.329328	3.906111	0.443376	7.597502	0.000000	-10.000000	-0.483333	25.516666	462.333344	1023.000000	1023.000000	2046.000000
41.639999	0.027609	16.316624	3.764190	4.122480	0.380105	8.049849	0.000000	-10.000000	-0.475000	25.100000	471.000000	1023.000000	1023.000000	2046.000000
41.660000	0.029390	17.369337	4.025301	4.355547	0.440931	8.547560	0.000000	-10.000000	-0.458333	25.033333	479.500000	1023.000000	1023.000000	2046.000000
41.680000	0.031467	18.597174	4.344144	4.619809	0.449587	9.183634	0.000000	-10.000000	-0.433333	24.800001	487.833344	1023.000000	1023.000000	2046.000000
41.700001	0.033990	20.087942	4.724406	4.969481	0.618128	9.775928	0.000000	-10.000000	-0.425000	24.400002	496.000000	1023.000000	1023.000000	2046.000000
41.720001	0.036284	21.443642	5.248088	5.243918	0.641339	10.310298	0.000000	-10.000000	-0.416667	24.100000	504.166656	1023.000000	1023.000000	2046.000000
41.740002	0.038318	22.646166	5.584237	5.498022	0.732822	10.831086	0.000000	-10.000000	-0.408333	24.000000	512.166687	1023.000000	1023.000000	2046.000000
41.759998	0.040589	23.987858	5.837069	5.866847	0.878528	11.405413	0.000000	-10.000000	-0.391667	23.733334	520.500000	1023.000000	1023.000000	2046.000000
41.779999	0.042966	25.392868	6.172373	6.298992	0.998858	11.922646	0.000000	-10.000000	-0.375000	23.583334	528.333313	1023.000000	1023.000000	2046.000000
41.799999	0.045013	26.602566	6.520262	6.611948	0.999338	12.471019	0.000000	-10.000000	-0.375000	23.049999	536.333313	1023.000000	1023.000000	2046.000000
41.820000	0.046504	27.483719	6.605299	6.799401	0.982854	13.096165	0.000000	-10.000000	-0.383333	22.850000	544.000000	1023.000000	1023.000000	2046.000000
41.840000	0.048374	28.589090	6.585954	7.226244	1.119144	13.657746	0.000000	-10.000000	-0.366667	22.233334	551.833313	1023.000000	1023.000000	2046.000000
41.860001	0.050175	29.653631	6.897835	7.515199	1.077681	14.162916	0.000000	-10.000000	-0.375000	21.850000	559.500000	1023.000000	1023.000000	2046.000000
41.880001	0.051691	30.549652	7.070596	7.742198	1.106397	14.630460	0.000000	-10.000000	-0.358333	21.283333	566.833313	1023.000000	1023.000000	2046.000000
41.900002	0.053101	31.382740	7.092660	7.933831	1.234359	15.121890	0.000000	-10.000000	-0.366667	20.933334	574.000000	1023.000000	1023.000000	2046.000000
41.919998	0.054507	32.213486	7.330356	8.149430	1.341688	15.392012	0.000000	-10.000000	-0.341667	20.550001	581.000000	1023.000000	1023.000000	2046.000000
41.939999	0.055479	32.788311	7.437914	8.304681	1.361537	15.684180	0.000000	-10.000000	-0.325000	20.166668	587.833313	1023.000000	1023.000000	2046.000000
41.959999	0.055827	32.993832	7.346716	8.338045	1.313399	15.995668	0.000000	-10.000000	-0.308333	19.766666	594.666687	1023.000000	1023.000000	2046.000000
41.980000	0.056713	33.517162	7.142392	8.754693	1.352965	16.267115	0.000000	-10.000000	-0.300000	19.350000	601.333313	1023.000000	1023.000000	2046.000000
42.000000	0.057661	34.077919	7.119891	9.094287	1.391805	16.471935	0.000000	-10.000000	-0.300000	19.316668	608.000000	1023.000000	1023.000000	2046.000000
42.020000	0.057563	34.019440	6.822096	9.304314	1.338517	16.554510	0.000000	-10.000000	-0.283333	19.050001	614.333313	1023.000000	1023.000000	2046.000000
42.040001	0.056523	33.404949	6.274529	9.423625	1.243498	16.463297	0.000000	-10.000000	-0.266667	18.550001	620.833313	1023.000000	1023.000000	2046.000000
42.060001	0.055699	32.918121	5.784400	9.566202	1.225700	16.341820	0.000000	-10.000000	-0.241667	17.650000	627.166687	1023.000000	1023.000000	2046.000000
42.080002	0.055374	32.725990	5.498914	9.679045	1.238783	16.309248	0.000000	-10.000000	-0.241667	16.866667	633.333313	1023.000000	1023.000000	2046.000000
42.099998	0.055139	32.587090	5.234619	9.746876	1.206716	16.398878	0.000000	-10.000000	-0.241667	16.350000	639.000000	1023.000000	1023.000000	2046.000000
42.119999	0.055357	32.716095	4.906734	10.037435	1.245874	16.526052	0.000000	-10.000000	-0.250000	16.066668	644.500000	1023.000000	1023.000000	2046.000000
42.139999	0.056024	33.110229	4.804617	10.369683	1.295009	16.640921	0.000000	-10.000000	-0.233333	15.650001	649.833313	1023.000000	1023.000000	2046.000000
42.160000	0.056837	33.590500	4.916689	10.647115	1.248454	16.778242	0.000000	-10.000000	-0.208333	15.100000	655.166687	1023.000000	1023.000000	2046.000000
42.180000	0.057221	33.817364	4.875215	10.821356	1.183175	16.937620	0.000000	-10.000000	-0.175000	14.166667	660.166687	1023.000000	1023.000000	2046.000000
42.200001	0.057928	34.235580	4.762455	11.104597	1.185701	17.182829	0.000000	-10.000000	-0.158333	13.283334	665.166687	1023.000000	1023.000000	2046.000000
42.220001	0.059224	35.001244	4.839480	11.442930	1.279627	17.439205	0.000000	-10.000000	-0.133333	12.166667	669.666687	1023.000000	1023.000000	2046.000000
42.240002	0.060394	35.692822	5.042046	11.677000	1.282145	17.691629	0.000000	-10.000000	-0.125000	11.550000	674.000000	1023.000000	1023.000000	2046.000000
42.259998	0.061013	36.058746	5.192007	11.660666	1.229407	17.976664	0.000000	-10.000000	-0.108333	10.850000	678.000000	1023.000000	1023.000000	2046.000000
42.279999	0.061869	36.564621	5.282768	11.603668	1.369176	18.309010	0.000000	-10.000000	-0.108333	10.600000	681.666687	1023.000000	1023.000000	2046.000000
42.299999	0.063283	37.400364	5.710542	11.560570	1.485476	18.643778	0.000000	-10.000000	-0.100000	10.366667	685.333313	1023.000000	1023.000000	2046.000000
42.320000	0.064521	38.131878	6.209992	11.441126	1.587934	18.892826	0.000000	-10.000000	-0.100000	10.350000	688.666687	1023.000000	1023.000000	2046.000000
42.340000	0.065189	38.526913	6.590219	11.145426	1.635435	19.155834	0.000000	-10.000000	-0.091667	10.116667	692.333313	1023.000000	1023.000000	2046.000000
42.360001	0.065918	38.957607	6.939280	10.844262	1.785836	19.388229	0.000000	-10.000000	-0.075000	9.400001	695.666687	1023.000000	1023.000000	2046.000000
42.380001	0.066553	39.332962	7.355162	10.536901	1.900390	19.540508	0.000000	-10.000000	-0.041667	8.550000	699.000000	1023.000000	1023.000000	2046.000000
42.400002	0.066230	39.141869	7.578289	10.136985	1.838826	19.587770	0.000000	-10.000000	-0.033333	7.583333	701.833313	1023.000000	1023.000000	2046.000000
42.419998	0.065467	38.691189	7.532660	9.768806	1.825971	19.563751	0.000000	-10.000000	-0.033333	6.833333	704.666687	1023.000000	1023.000000	2046.000000
42.439999	0.065173	38.517124	7.677290	9.564827	1.848347	19.426662	0.000000	-10.000000	-0.041667	5.933333	707.166687	1023.000000	1023.000000	2046.000000
42.459999	0.065088	38.467182	7.901041	9.476243	1.874017	19.215879	0.000000	-10.000000	-0.041667	4.800000	709.500000	1023.000000	1023.000000	2046.000000
42.480000	0.064729	38.254845	8.098205	9.336703	1.769467	19.050470	0.000000	-10.000000	-0.033333	3.083333	711.166687	1023.000000	1023.000000	2046.000000
42.500000	0.064582	38.168213	8.183670	9.267305	1.687059	19.030178	0.000000	-10.000000	-0.041667	1.400000	712.333313	1023.000000	1023.000000	2046.000000
42.520000	0.064837	38.318630	8.272664	9.269211	1.723310	19.053446	0.000000	-10.000000	-0.025000	-0.216667	712.833313	1023.000000	1023.000000	2046.000000
42.540001	0.065671	38.811607	8.574000	9.310110	1.750412	19.177086	0.000000	-10.000000	-0.033333	-0.866667	713.000000	1023.000000	1023.000000	2046.000000
42.560001	0.066578	39.347546	8.828710	9.408618	1.853583	19.256634	0.000000	-10.000000	-0.025000	-0.866667	713.000000	1023.000000	1023.000000	2046.000000
42.580002	0.067620	39.963482	9.129221	9.517556	1.950554	19.366152	0.000000	-10.000000	-0.041667	-0.350000	713.000000	1023.000000	1023.000000	2046.000000
42.599998	0.068417	40.434704	9.347527	9.583085	1.957584	19.546509	0.000000	-10.000000	-0.041667	0.000000	713.000000	1023.000000	1023.000000	2046.000000
42.619999	0.069305	40.959381	9.504483	9.703679	2.013719	19.737497	0.000000	-10.000000	-0.041667	0.816667	713.000000	1023.000000	1023.000000	2046.000000
42.639999	0.070498	41.664169	9.769642	9.934155	2.089803	19.870569	0.000000	-10.000000	-0.041667	1.900000	713.000000	1023.000000	1023.000000	2046.000000
42.660000	0.071457	42.231041	9.952778	10.103826	2.255855	19.918581	0.000000	-10.000000	-0.041667	3.050000	713.500000	1023.000000	1023.000000	2046.000000
42.680000	0.071997	42.550220	10.105856	10.170369	2.239877	20.034121	0.000000	-10.000000	-0.041667	3.350000	714.333313	1023.000000	1023.000000	2046.000000
42.700001	0.072850	43.054630	10.219942	10.355339	2.218990	20.260361	0.000000	-10.000000	-0.033333	3.233333	715.500000	1023.000000	1023.000000	2046.000000
42.720001	0.073938	43.697620	10.411075	10.590142	2.232760	20.463642	0.000000	-10.000000	-0.033333	2.933333	716.500000	1023.000000	1023.000000	2046.000000
42.740002	0.074586	44.080193	10.478743	10.708271	2.285872	20.607307	0.000000	-10.000000	-0.041667	2.516667	717.500000	1023.000000	1023.000000	2046.000000
42.759998	0.075106	44.387699	10.484748	10.868358	2.304162	20.730431	0.000000	-10.000000	-0.041667	1.850000	718.333313	1023.000000	1023.000000	2046.000000
42.779999	0.075210	44.449043	10.489991	10.794881	2.237457	20.926714	0.000000	-10.000000	-0.041667	1.000000	718.833313	1023.000000	1023.000000	2046.000000
42.799999	0.075429	44.578712	10.546816	10.767867	2.338219	20.925810	0.000000	-10.000000	-0.041667	0.300000	719.000000	1023.000000	1023.000000	2046.000000
42.820000	0.075825	44.812679	10.637975	10.852997	2.495948	20.825762	0.000000	-10.000000	-0.041667	-0.283333	719.000000	1023.000000	1023.000000	2046.000000
42.840000	0.075260	44.478603	10.563835	10.787407	2.430986	20.696377	0.000000	-10.000000	-0.025000	-0.816667	719.000000	1023.000000	1023.000000	2046.000000
42.860001	0.074439	43.993279	10.243180	10.806552	2.376903	20.566643	0.000000	-10.000000	-0.008333	-1.516667	719.000000	1023.000000	1023.000000	2046.000000
42.880001	0.073828	43.632553	10.048782	10.881072	2.255502	20.447195	0.000000	-10.000000	-0.016667	-1.933333	719.000000	1023.000000	1023.000000	2046.000000
42.900002	0.073032	43.162201	9.654777	11.118973	2.274046	20.114403	0.000000	-10.000000	-0.016667	-2.100000	719.000000	1023.000000	1023.000000	2046.000000
42.919998	0.071244	42.105232	9.026064	11.175939	2.181625	19.721603	0.000000	-10.000000	-0.016667	-2.450000	719.000000	1023.000000	1023.000000	2046.000000
42.939999	0.068708	40.606319	8.354972	11.044329	1.928371	19.278648	0.000000	-10.000000	0.000000	-3.166667	719.000000	1023.000000	1023.000000	2046.000000
42.959999	0.066761	39.455994	7.706232	10.998499	1.899440	18.851824	0.000000	-10.000000	0.000000	-4.183333	719.000000	1023.000000	1023.000000	2046.000000
42.980000	0.065321	38.604980	7.189919	10.989384	1.850475	18.575205	0.000000	-10.000000	-0.008333	-4.883333	719.000000	1023.000000	1023.000000	2046.000000
43.000000	0.064270	37.983841	6.665480	11.115673	1.770123	18.432564	0.000000	-10.000000	-0.008333	-5.000000	719.000000	1023.000000	1023.000000	2046.000000
43.020000	0.063493	37.524609	6.398670	11.197108	1.554676	18.374155	0.000000	-10.000000	-0.008333	-5.016667	719.000000	1023.000000	1023.000000	2046.000000
43.040001	0.062986	37.224922	6.093840	11.358418	1.482031	18.290634	0.000000	-10.000000	0.000000	-5.300000	719.000000	1023.000000	1023.000000	2046.000000
43.060001	0.062525	36.952518	5.893490	11.452932	1.442263	18.163834	0.000000	-10.000000	0.000000	-6.266667	719.000000	1023.000000	1023.000000	2046.000000
43.080002	0.062130	36.719082	5.723322	11.580154	1.313309	18.102297	0.000000	-10.000000	0.016667	-7.466667	719.000000	1023.000000	1023.000000	2046.000000
43.099998	0.061897	36.581261	5.707373	11.583851	1.140385	18.149652	0.000000	-10.000000	0.033333	-8.683333	719.000000	1023.000000	1023.000000	2046.000000
43.119999	0.061919	36.594284	5.601242	11.674800	1.187158	18.131084	0.000000	-10.000000	0.050000	-9.666667	715.500000	1023.000000	1023.000000	2046.000000
43.139999	0.061816	36.533245	5.593356	11.712178	1.204174	18.023539	0.000000	-10.000000	0.050000	-10.333333	707.500000	1023.000000	1023.000000	2046.000000
43.160000	0.061306	36.231651	5.627694	11.436134	1.163900	18.003922	0.000000	-10.000000	0.050000	-10.766666	698.166687	1023.000000	1023.000000	2046.000000
43.180000	0.060936	36.013321	5.874356	10.983505	1.079016	18.076443	0.000000	-10.000000	0.058333	-11.100000	691.333313	1023.000000	1023.000000	2046.000000
43.200001	0.060923	36.005665	6.043190	10.631726	1.269865	18.060884	0.000000	-10.000000	0.066667	-11.616667	687.666687	1023.000000	1023.000000	2046.000000
43.220001	0.060548	35.783585	6.342393	10.257155	1.277479	17.906557	0.000000	-10.000000	0.083333	-12.183333	684.000000	1023.000000	1023.000000	2046.000000
43.240002	0.059877	35.387032	6.605421	9.703942	1.336668	17.741001	0.000000	-10.000000	0.091667	-12.900001	679.833313	1023.000000	1023.000000	2046.000000
43.259998	0.058889	34.803307	6.918199	8.983113	1.261773	17.640221	0.000000	-10.000000	0.116667	-13.733334	675.500000	1023.000000	1023.000000	2046.000000
43.279999	0.057526	33.997772	7.049478	8.326827	1.281249	17.340216	0.000000	-10.000000	0.141667	-14.600000	670.833313	1023.000000	1023.000000	2046.000000
43.299999	0.055671	32.901489	7.019925	7.711704	1.236657	16.933205	0.000000	-10.000000	0.175000	-15.433333	665.833313	1023.000000	1023.000000	2046.000000
43.320000	0.053494	31.614981	7.021325	7.007131	1.075542	16.510983	0.000000	-10.000000	0.183333	-15.966667	660.666687	1023.000000	1023.000000	2046.000000
43.340000	0.051693	30.550842	7.095593	6.443028	0.887083	16.125137	0.000000	-10.000000	0.191667	-16.566668	655.333313	1023.000000	1023.000000	2046.000000
43.360001	0.050189	29.661572	7.154182	5.960222	0.728821	15.818346	0.000000	-10.000000	0.191667	-17.200001	650.000000	1023.000000	1023.000000	2046.000000
43.380001	0.049051	28.989267	7.158589	5.656749	0.627400	15.546529	0.000000	-10.000000	0.208333	-17.916666	644.333313	1023.000000	1023.000000	2046.000000
43.400002	0.048062	28.404680	7.152983	5.393854	0.578388	15.279455	0.000000	-10.000000	0.216667	-18.550001	638.333313	1023.000000	1023.000000	2046.000000
43.419998	0.047243	27.920446	7.333107	5.096225	0.446288	15.044826	0.000000	-10.000000	0.233333	-19.116667	632.000000	1023.000000	1023.000000	2046.000000
43.439999	0.046462	27.459145	7.499720	4.792248	0.309411	14.857766	0.000000	-10.000000	0.241667	-19.500000	625.500000	1023.000000	1023.000000	2046.000000
43.459999	0.045762	27.045315	7.573164	4.535599	0.340580	14.595972	0.000000	-10.000000	0.258333	-19.766666	619.000000	1023.000000	1023.000000	2046.000000
43.480000	0.045167	26.693895	7.642748	4.318252	0.381336	14.351559	0.000000	-10.000000	0.275000	-19.950001	612.333313	1023.000000	1023.000000	2046.000000
43.500000	0.044537	26.321501	7.747295	4.176160	0.363534	14.034512	0.000000	-10.000000	0.291667	-20.266666	605.666687	1023.000000	1023.000000	2046.000000
43.520000	0.043776	25.871578	7.841300	3.935709	0.282296	13.812274	0.000000	-10.000000	0.308333	-20.533333	598.833313	1023.000000	1023.000000	2046.000000
43.540001	0.042925	25.368786	7.788280	3.753044	0.296097	13.531366	0.000000	-10.000000	0.308333	-20.750000	592.000000	1023.000000	1023.000000	2046.000000
43.560001	0.042104	24.883642	7.681024	3.669251	0.358308	13.175060	0.000000	-10.000000	0.316667	-20.866667	585.166687	1023.000000	1023.000000	2046.000000
43.580002	0.041177	24.335615	7.553563	3.525839	0.335268	12.920946	0.000000	-10.000000	0.316667	-21.116667	578.166687	1023.000000	1023.000000	2046.000000
43.599998	0.040136	23.720263	7.532229	3.316529	0.195999	12.675505	0.000000	-10.000000	0.333333	-21.466667	571.166687	1023.000000	1023.000000	2046.000000
43.619999	0.038843	22.956463	7.392532	3.071530	0.108351	12.384051	0.000000	-10.000000	0.350000	-21.816668	564.000000	1023.000000	1023.000000	2046.000000
43.639999	0.037538	22.184919	7.186800	2.862765	0.088683	12.046670	0.000000	-10.000000	0.358333	-22.116667	556.833313	1023.000000	1023.000000	2046.000000
43.660000	0.036341	21.477821	6.993412	2.725851	0.081835	11.676723	0.000000	-10.000000	0.375000	-22.533335	549.500000	1023.000000	1023.000000	2046.000000
43.680000	0.034994	20.681408	6.987712	2.416598	-0.109339	11.386436	0.000000	-10.000000	0.383333	-22.983334	541.833313	1023.000000	1023.000000	2046.000000
43.700001	0.033655	19.890289	6.892829	2.130164	-0.228276	11.095572	0.000000	-10.000000	0.391667	-23.400002	534.000000	1023.000000	1023.000000	2046.000000
43.720001	0.032499	19.206900	6.779187	1.945901	-0.237897	10.719707	0.000000	-10.000000	0.383333	-23.566668	526.000000	1023.000000	1023.000000	2046.000000
43.740002	0.031681	18.723328	6.692840	1.855870	-0.249256	10.423875	0.000000	-10.000000	0.391667	-23.666668	518.333313	1023.000000	1023.000000	2046.000000
43.759998	0.030791	18.197191	6.703295	1.666347	-0.414348	10.241897	0.000000	-10.000000	0.408333	-23.850000	510.666656	1023.000000	1023.000000	2046.000000
43.779999	0.029459	17.410149	6.517900	1.426916	-0.574065	10.039397	0.000000	-10.000000	0.441667	-24.050001	503.000000	1023.000000	1023.000000	2046.000000
43.799999	0.027850	16.459366	6.229531	1.199795	-0.655520	9.685561	0.000000	-10.000000	0.466667	-24.550001	494.833344	1023.000000	1023.000000	2046.000000
43.820000	0.026391	15.597036	5.923502	1.154200	-0.631898	9.151232	0.000000	-10.000000	0.500000	-25.033335	486.500000	1023.000000	1023.000000	2046.000000
43.840000	0.024711	14.603976	5.900887	0.739744	-0.765802	8.729147	0.000000	-10.000000	0.516667	-25.650000	478.000000	1023.000000	1023.000000	2046.000000
43.860001	0.022776	13.460649	5.867547	0.318535	-0.801519	8.076087	0.000000	-10.000000	0.516667	-26.216667	469.500000	1023.000000	1023.000000	2046.000000
43.880001	0.021564	12.744416	5.736424	0.076457	-0.553068	7.484604	0.000000	-10.000000	0.525000	-26.933334	460.666656	1023.000000	1023.000000	2046.000000
43.900002	0.019950	11.790287	5.653900	-0.095377	-0.370976	6.602740	0.000000	-10.000000	0.558333	-27.766666	451.666656	1023.000000	1023.000000	2046.000000
43.919998	0.017914	10.587200	5.715184	-0.417283	-0.257434	5.546733	0.000000	-10.000000	0.608333	-28.516666	442.333344	1023.000000	1023.000000	2046.000000
43.939999	0.014941	8.830029	5.503043	-0.873980	-0.152516	4.353483	0.000000	-10.000000	0.641667	-29.083334	433.000000	1023.000000	1023.000000	2046.000000
43.959999	0.011606	6.859019	4.914631	-0.976133	-0.021084	2.941605	0.000000	-10.000000	0.658333	-29.516666	423.333344	1023.000000	1023.000000	2046.000000
43.980000	0.008440	4.988253	4.388586	-0.836631	-0.055516	1.491814	0.000000	-10.000000	0.666667	-29.716667	413.500000	1023.000000	1023.000000	2046.000000
44.000000	0.005198	3.072122	3.880341	-0.886851	-0.133679	0.212311	0.000000	-10.000000	0.675000	-29.966667	403.500000	1023.000000	1023.000000	2046.000000
44.020000	0.001922	1.135746	3.208242	-0.961669	-0.081710	-1.029117	0.000000	-10.000000	0.666667	-29.883333	393.500000	1023.000000	1023.000000	2046.000000
44.040001	-0.000685	-0.404606	2.612774	-0.881971	0.066311	-2.201719	0.000000	-10.000000	0.658333	-29.766666	383.500000	1023.000000	1023.000000	2046.000000
44.060001	-0.002655	-1.569395	2.375723	-0.832280	0.034324	-3.147162	0.000000	-10.000000	0.650000	-29.600000	373.500000	1023.000000	1023.000000	2046.000000
44.080002	-0.004607	-2.722807	2.062366	-0.787812	-0.002841	-3.994520	0.000000	-10.000000	0.650000	-29.283333	363.500000	1023.000000	1023.000000	2046.000000
44.099998	-0.006206	-3.667869	1.626173	-0.660527	0.143607	-4.777122	0.000000	-10.000000	0.641667	-29.150000	353.833344	1023.000000	1023.000000	2046.000000
44.119999	-0.007361	-4.350166	1.340230	-0.486672	0.179686	-5.383410	0.000000	-10.000000	0.641667	-28.766666	344.166656	1023.000000	1023.000000	2046.000000
44.139999	-0.008217	-4.856094	1.355545	-0.438450	0.017977	-5.791166	0.000000	-10.000000	0.625000	-28.633333	334.666656	1023.000000	1023.000000	2046.000000
44.160000	-0.009011	-5.325279	1.170505	-0.375199	0.063883	-6.184468	0.000000	-10.000000	0.616667	-28.250000	325.000000	1023.000000	1023.000000	2046.000000
44.180000	-0.009846	-5.818894	0.964389	-0.358235	0.101660	-6.526708	0.000000	-10.000000	0.600000	-27.916666	315.666656	1023.000000	1023.000000	2046.000000
44.200001	-0.010605	-6.267750	0.815083	-0.426653	0.183000	-6.839179	0.000000	-10.000000	0.583333	-27.483334	306.333344	1023.000000	1023.000000	2046.000000
44.220001	-0.011509	-6.801988	1.031252	-0.917200	0.026063	-6.942102	0.000000	-10.000000	0.550000	-27.083334	297.166656	1023.000000	1023.000000	2046.000000
44.240002	-0.012402	-7.329612	1.187932	-1.578584	0.085635	-7.024595	0.000000	-10.000000	0.516667	-26.766668	288.000000	1023.000000	1023.000000	2046.000000
44.259998	-0.013424	-7.933300	1.173524	-2.193612	0.287349	-7.200562	0.000000	-10.000000	0.500000	-26.466667	279.000000	1023.000000	1023.000000	2046.000000
44.279999	-0.014495	-8.566551	1.447451	-2.813993	0.249885	-7.449894	0.000000	-10.000000	0.500000	-26.050001	270.166656	1023.000000	1023.000000	2046.000000
44.299999	-0.015501	-9.161160	1.790869	-3.534079	0.285790	-7.703741	0.000000	-10.000000	0.491667	-25.816668	261.500000	1023.000000	1023.000000	2046.000000
44.320000	-0.017079	-10.093857	1.930892	-4.399475	0.310920	-7.936194	0.000000	-10.000000	0.483333	-25.400000	252.833328	1023.000000	1023.000000	2046.000000
44.340000	-0.018896	-11.167256	1.876355	-5.029213	0.300935	-8.315333	0.000000	-10.000000	0.466667	-25.233334	244.333328	1023.000000	1023.000000	2046.000000
44.360001	-0.020401	-12.056941	2.023268	-5.667439	0.239737	-8.652507	0.000000	-10.000000	0.458333	-24.733334	236.000000	1023.000000	1023.000000	2046.000000
44.380001	-0.022335	-13.200135	2.052049	-6.302336	0.113778	-9.063626	0.000000	-10.000000	0.450000	-24.450001	228.000000	1023.000000	1023.000000	2046.000000
44.400002	-0.024316	-14.370583	1.860009	-6.826962	0.069092	-9.472721	0.000000	-10.000000	0.416667	-23.950001	220.000000	1023.000000	1023.000000	2046.000000
44.419998	-0.025673	-15.172935	1.728004	-7.121303	0.023282	-9.802918	0.000000	-10.000000	0.383333	-23.483334	212.000000	1023.000000	1023.000000	2046.000000
44.439999	-0.026664	-15.758514	1.747912	-7.345942	-0.176954	-9.983529	0.000000	-10.000000	0.350000	-23.000000	204.000000	1023.000000	1023.000000	2046.000000
44.459999	-0.027702	-16.372007	1.700273	-7.627919	-0.312173	-10.132190	0.000000	-10.000000	0.350000	-22.400000	196.166672	1023.000000	1023.000000	2046.000000
44.480000	-0.028460	-16.819689	1.529303	-7.680578	-0.300456	-10.367958	0.000000	-10.000000	0.350000	-21.950001	188.500000	1023.000000	1023.000000	2046.000000
44.500000	-0.028902	-17.081291	1.612706	-7.703100	-0.455055	-10.535842	0.000000	-10.000000	0.350000	-21.500000	181.166672	1023.000000	1023.000000	2046.000000
44.520000	-0.029229	-17.274620	1.720393	-7.838123	-0.606424	-10.550467	0.000000	-10.000000	0.341667	-21.083334	174.000000	1023.000000	1023.000000	2046.000000
44.540001	-0.029633	-17.513372	1.672605	-7.952278	-0.631897	-10.601803	0.000000	-10.000000	0.325000	-20.500000	167.000000	1023.000000	1023.000000	2046.000000
44.560001	-0.029886	-17.662592	1.525609	-7.818503	-0.567275	-10.802423	0.000000	-10.000000	0.283333	-19.750000	160.166672	1023.000000	1023.000000	2046.000000
44.580002	-0.029908	-17.675497	1.648715	-7.805141	-0.700630	-10.818440	0.000000	-10.000000	0.241667	-19.016666	153.666672	1023.000000	1023.000000	2046.000000
44.599998	-0.030154	-17.821081	1.592006	-7.829856	-0.703804	-10.879427	0.000000	-10.000000	0.216667	-18.416668	147.500000	1023.000000	1023.000000	2046.000000
44.619999	-0.030452	-17.996975	1.407005	-7.724001	-0.637474	-11.042505	0.000000	-10.000000	0.208333	-17.850000	141.500000	1023.000000	1023.000000	2046.000000
44.639999	-0.030729	-18.160658	1.398468	-7.704794	-0.792070	-11.062263	0.000000	-10.000000	0.208333	-17.416668	135.500000	1023.000000	1023.000000	2046.000000
44.660000	-0.030841	-18.227034	1.398383	-7.698291	-0.873720	-11.053404	0.000000	-10.000000	0.200000	-16.866667	129.500000	1023.000000	1023.000000	2046.000000
44.680000	-0.031266	-18.478357	1.246447	-7.696368	-0.926970	-11.101465	0.000000	-10.000000	0.200000	-16.450001	123.666664	1023.000000	1023.000000	2046.000000
44.700001	-0.031654	-18.707409	1.045127	-7.653275	-0.938014	-11.161246	0.000000	-10.000000	0.183333	-15.966667	118.000000	1023.000000	1023.000000	2046.000000
44.720001	-0.031883	-18.842609	1.013430	-7.607801	-1.055344	-11.192894	0.000000	-10.000000	0.183333	-15.583334	112.666664	1023.000000	1023.000000	2046.000000
44.740002	-0.032124	-18.985193	0.963451	-7.608546	-1.152742	-11.187356	0.000000	-10.000000	0.166667	-14.983334	105.833336	1023.000000	1023.000000	2046.000000
44.759998	-0.032580	-19.254892	0.708944	-7.566668	-1.136655	-11.260513	0.000000	-10.000000	0.166667	-14.466667	99.333336	1023.000000	1023.000000	2046.000000
44.779999	-0.032758	-19.360077	0.708082	-7.510168	-1.249887	-11.308104	0.000000	-10.000000	0.150000	-14.016667	94.500000	1023.000000	1023.000000	2046.000000
44.799999	-0.032966	-19.482639	0.645489	-7.511387	-1.333795	-11.282947	0.000000	-10.000000	0.150000	-13.800000	91.333336	1023.000000	1023.000000	2046.000000
44.820000	-0.033292	-19.675676	0.456947	-7.467925	-1.320971	-11.343727	0.000000	-10.000000	0.150000	-13.466667	88.333336	1023.000000	1023.000000	2046.000000
44.840000	-0.033544	-19.824345	0.340839	-7.404910	-1.365601	-11.394672	0.000000	-10.000000	0.141667	-13.050000	83.666664	1023.000000	1023.000000	2046.000000
44.860001	-0.033638	-19.879948	0.328420	-7.363461	-1.476137	-11.368770	0.000000	-10.000000	0.125000	-12.566668	79.333336	1023.000000	1023.000000	2046.000000
44.880001	-0.033873	-20.018764	0.266547	-7.388265	-1.537942	-11.359106	0.000000	-10.000000	0.100000	-12.233334	75.000000	1023.000000	1023.000000	2046.000000
44.900002	-0.034118	-20.163597	0.133265	-7.353099	-1.542268	-11.401496	0.000000	-10.000000	0.083333	-11.766667	71.000000	1023.000000	1023.000000	2046.000000
44.919998	-0.034409	-20.335480	0.056284	-7.286550	-1.607737	-11.497478	0.000000	-10.000000	0.083333	-11.400001	67.000000	1023.000000	1023.000000	2046.000000
44.939999	-0.034543	-20.414679	0.025606	-7.228377	-1.686588	-11.525320	0.000000	-10.000000	0.075000	-10.983334	63.333332	1023.000000	1023.000000	2046.000000
44.959999	-0.034699	-20.507246	0.012793	-7.267979	-1.781446	-11.470615	0.000000	-10.000000	0.075000	-10.750000	59.666668	1023.000000	1023.000000	2046.000000
44.980000	-0.035103	-20.746021	-0.122368	-7.287131	-1.901030	-11.435492	0.000000	-10.000000	0.075000	-10.500000	56.166668	1023.000000	1023.000000	2046.000000
45.000000	-0.035941	-21.241186	-0.432627	-7.286180	-1.988417	-11.533960	0.000000	-10.000000	0.091667	-10.350000	52.500000	1023.000000	1023.000000	2046.000000
45.020000	-0.037247	-22.013014	-0.794898	-7.315350	-2.202931	-11.699836	0.000000	-10.000000	0.083333	-10.150000	49.166668	1023.000000	1023.000000	2046.000000
45.040001	-0.038584	-22.803095	-1.159677	-7.389412	-2.435253	-11.818752	0.000000	-10.000000	0.066667	-10.033333	45.666668	1023.000000	1023.000000	2046.000000
45.060001	-0.039660	-23.438877	-1.415672	-7.448108	-2.653076	-11.922020	0.000000	-10.000000	0.050000	-9.816667	42.333332	1023.000000	1023.000000	2046.000000
45.080002	-0.040571	-23.977335	-1.715830	-7.481855	-2.827690	-11.951961	0.000000	-10.000000	0.041667	-9.600000	39.000000	1023.000000	1023.000000	2046.000000
45.099998	-0.041406	-24.471067	-2.049511	-7.466766	-2.864155	-12.090634	0.000000	-10.000000	0.041667	-9.400001	35.833332	1023.000000	1023.000000	2046.000000
45.119999	-0.041796	-24.701723	-2.100595	-7.546796	-2.966183	-12.088148	0.000000	-10.000000	0.041667	-9.300000	32.666668	1023.000000	1023.000000	2046.000000
45.139999	-0.041244	-24.375381	-2.120919	-7.352013	-2.938909	-11.963541	0.000000	-10.000000	0.050000	-9.300000	29.500000	1023.000000	1023.000000	2046.000000
45.160000	-0.040952	-24.202766	-2.136749	-7.250210	-3.016519	-11.799290	0.000000	-10.000000	0.050000	-9.333333	26.500000	1023.000000	1023.000000	2046.000000
45.180000	-0.041102	-24.291428	-2.372486	-7.132952	-2.881346	-11.904644	0.000000	-10.000000	0.050000	-9.283334	23.333334	1023.000000	1023.000000	2046.000000
45.200001	-0.042089	-24.874308	-2.671233	-7.074244	-2.984569	-12.144261	0.000000	-10.000000	0.033333	-8.950000	20.166666	1023.000000	1023.000000	2046.000000
45.220001	-0.043430	-25.667202	-3.177272	-6.941801	-3.122914	-12.425216	0.000000	-10.000000	0.016667	-8.366667	17.166666	1023.000000	1023.000000	2046.000000
45.240002	-0.044988	-26.587833	-3.730016	-6.766307	-3.295413	-12.796098	0.000000	-10.000000	0.000000	-7.616667	14.333333	1023.000000	1023.000000	2046.000000
45.259998	-0.046756	-27.632748	-4.368643	-6.695138	-3.527474	-13.041492	0.000000	-10.000000	0.000000	-6.950000	11.833333	1023.000000	1023.000000	2046.000000
45.279999	-0.048220	-28.497948	-5.069118	-6.523978	-3.560300	-13.344552	0.000000	-10.000000	0.000000	-6.266667	9.500000	1023.000000	1023.000000	2046.000000
45.299999	-0.049443	-29.220657	-5.569222	-6.385104	-3.706387	-13.559945	0.000000	-10.000000	0.000000	-5.733334	7.500000	1023.000000	1023.000000	2046.000000
45.320000	-0.050247	-29.695885	-6.006105	-6.148033	-3.808995	-13.732752	0.000000	-10.000000	0.000000	-5.383333	5.500000	1023.000000	1023.000000	2046.000000
45.340000	-0.050749	-29.992393	-6.320207	-5.960948	-3.919341	-13.791898	0.000000	-10.000000	0.000000	-5.066667	3.666667	1023.000000	1023.000000	2046.000000
45.360001	-0.051009	-30.146553	-6.580611	-5.770961	-3.998082	-13.796899	0.000000	-10.000000	0.000000	-4.583333	2.000000	1023.000000	1023.000000	2046.000000
45.380001	-0.051086	-30.191664	-6.786675	-5.572778	-4.108318	-13.723890	0.000000	-10.000000	0.000000	-3.800000	0.833333	1023.000000	1023.000000	2046.000000
45.400002	-0.050957	-30.115725	-6.936678	-5.349398	-4.110497	-13.719151	0.000000	-10.000000	0.000000	-3.050000	-0.166667	1023.000000	1023.000000	2046.000000
45.419998	-0.050707	-29.967865	-6.996216	-5.149943	-4.113314	-13.708393	0.000000	-10.000000	0.000000	-2.450000	-1.000000	1023.000000	1023.000000	2046.000000
45.439999	-0.050507	-29.849680	-7.109594	-5.006595	-4.074280	-13.659210	0.000000	-10.000000	0.000000	-1.916667	-1.666667	1023.000000	1023.000000	2046.000000
45.459999	-0.050083	-29.598885	-7.058689	-4.983178	-4.007554	-13.549464	0.000000	-10.000000	-0.008333	-1.100000	-2.000000	1023.000000	1023.000000	2046.000000
45.480000	-0.049728	-29.389368	-6.903729	-5.155073	-3.977999	-13.352567	0.000000	-10.000000	-0.008333	-0.433333	-2.000000	1023.000000	1023.000000	2046.000000
45.500000	-0.049364	-29.173859	-6.692020	-5.431775	-3.872564	-13.177500	0.000000	-10.000000	-0.008333	0.000000	-2.000000	1023.000000	1023.000000	2046.000000
45.520000	-0.049300	-29.136436	-6.309644	-5.897605	-3.826895	-13.102292	0.000000	-10.000000	-0.008333	0.000000	-2.000000	1023.000000	1023.000000	2046.000000
45.540001	-0.049376	-29.181046	-5.987284	-6.373349	-3.722353	-13.098060	0.000000	-10.000000	-0.008333	0.000000	-2.000000	1023.000000	1023.000000	2046.000000
45.560001	-0.049633	-29.333199	-5.597986	-6.997412	-3.673751	-13.064049	0.000000	-10.000000	-0.016667	0.000000	-2.000000	1023.000000	1023.000000	2046.000000
45.580002	-0.050164	-29.646830	-5.328146	-7.608374	-3.613781	-13.096527	0.000000	-10.000000	-0.008333	0.000000	-2.000000	1023.000000	1023.000000	2046.000000
45.599998	-0.050866	-30.061796	-5.170377	-8.129797	-3.556000	-13.205624	0.000000	-10.000000	-0.008333	-0.266667	-2.000000	1023.000000	1023.000000	2046.000000
45.619999	-0.051789	-30.607227	-5.026671	-8.616216	-3.570327	-13.394013	0.000000	-10.000000	0.000000	-0.766667	-2.000000	1023.000000	1023.000000	2046.000000
45.639999	-0.052783	-31.194769	-4.863292	-9.016793	-3.625985	-13.688700	0.000000	-10.000000	0.000000	-1.166667	-2.000000	1023.000000	1023.000000	2046.000000
45.660000	-0.053474	-31.603214	-4.787985	-9.347828	-3.648942	-13.818460	0.000000	-10.000000	0.000000	-0.900000	-2.000000	1023.000000	1023.000000	2046.000000
45.680000	-0.053997	-31.912165	-4.737292	-9.530946	-3.733720	-13.910208	0.000000	-10.000000	0.000000	-0.400000	-2.000000	1023.000000	1023.000000	2046.000000
45.700001	-0.054018	-31.924507	-4.703068	-9.577192	-3.782190	-13.862058	0.000000	-10.000000	-0.008333	0.000000	-2.000000	1023.000000	1023.000000	2046.000000
45.720001	-0.053819	-31.806742	-4.621182	-9.554328	-3.739254	-13.891977	0.000000	-10.000000	-0.008333	0.000000	-2.000000	1023.000000	1023.000000	2046.000000
45.740002	-0.053470	-31.600676	-4.408502	-9.544259	-3.736090	-13.911825	0.000000	-10.000000	-0.008333	0.000000	-2.000000	1023.000000	1023.000000	2046.000000
45.759998	-0.053082	-31.371269	-4.217824	-9.515387	-3.727052	-13.911006	0.000000	-10.000000	-0.008333	0.000000	-2.000000	1023.000000	1023.000000	2046.000000
45.779999	-0.052469	-31.009289	-4.013639	-9.484093	-3.749565	-13.761991	0.000000	-10.000000	-0.008333	0.000000	-2.000000	1023.000000	1023.000000	2046.000000
45.799999	-0.051735	-30.575649	-3.821474	-9.403519	-3.730950	-13.619706	0.000000	-10.000000	-0.016667	0.000000	-2.000000	1023.000000	1023.000000	2046.000000
45.820000	-0.050966	-30.120911	-3.720582	-9.262638	-3.625623	-13.512067	0.000000	-10.000000	-0.016667	0.000000	-2.000000	1023.000000	1023.000000	2046.000000
45.840000	-0.050104	-29.611292	-3.504555	-9.161590	-3.516955	-13.428192	0.000000	-10.000000	-0.016667	0.000000	-2.000000	1023.000000	1023.000000	2046.000000
45.860001	-0.049252	-29.107641	-3.296564	-9.033482	-3.420000	-13.357594	0.000000	-10.000000	-0.008333	0.000000	-2.000000	1023.000000	1023.000000	2046.000000
45.880001	-0.048540	-28.687038	-3.192823	-8.950504	-3.308928	-13.234784	0.000000	-10.000000	-0.016667	0.750000	-2.000000	1023.000000	1023.000000	2046.000000
45.900002	-0.047725	-28.205545	-3.103597	-8.777451	-3.256761	-13.067738	0.000000	-10.000000	-0.025000	1.800000	-2.000000	1023.000000	1023.000000	2046.000000
45.919998	-0.046903	-27.719776	-2.963162	-8.639360	-3.255312	-12.861940	0.000000	-10.000000	-0.041667	3.033333	-2.000000	1023.000000	1023.000000	2046.000000
45.939999	-0.045958	-27.161142	-2.782979	-8.468193	-3.188527	-12.721443	0.000000	-10.000000	-0.033333	3.566667	-2.000000	1023.000000	1023.000000	2046.000000
45.959999	-0.045120	-26.666115	-2.582248	-8.381112	-3.146041	-12.556714	0.000000	-10.000000	-0.033333	3.833333	-2.000000	1023.000000	1023.000000	2046.000000
45.980000	-0.044402	-26.241499	-2.492762	-8.274925	-3.013929	-12.459884	0.000000	-10.000000	-0.033333	3.816667	-2.000000	1023.000000	1023.000000	2046.000000
46.000000	-0.043716	-25.836004	-2.394870	-8.166262	-2.990191	-12.284681	0.000000	-10.000000	-0.033333	3.666667	-2.000000	1023.000000	1023.000000	2046.000000
46.020000	-0.042915	-25.362991	-2.296030	-8.034262	-2.945778	-12.086923	0.000000	-10.000000	-0.025000	3.366667	-2.000000	1023.000000	1023.000000	2046.000000
46.040001	-0.042184	-24.930824	-2.168322	-7.910109	-2.916116	-11.936276	0.000000	-10.000000	-0.008333	3.100000	-2.000000	1023.000000	1023.000000	2046.000000
46.060001	-0.041386	-24.458994	-1.987366	-7.751437	-2.884631	-11.835561	0.000000	-10.000000	-0.008333	2.800000	-2.000000	1023.000000	1023.000000	2046.000000
46.080002	-0.040848	-24.141386	-1.890693	-7.710849	-2.866587	-11.673256	0.000000	-10.000000	-0.008333	2.516667	-2.000000	1023.000000	1023.000000	2046.000000
46.099998	-0.040212	-23.765442	-1.753481	-7.610673	-2.848391	-11.552896	0.000000	-10.000000	-0.016667	2.183333	-2.000000	1023.000000	1023.000000	2046.000000
46.119999	-0.039627	-23.419544	-1.728302	-7.516499	-2.815413	-11.359330	0.000000	-10.000000	-0.016667	1.850000	-2.000000	1023.000000	1023.000000	2046.000000
46.139999	-0.039019	-23.059958	-1.642731	-7.375546	-2.786859	-11.254822	0.000000	-10.000000	-0.016667	1.333333	-2.000000	1023.000000	1023.000000	2046.000000
46.160000	-0.038514	-22.761572	-1.475229	-7.347822	-2.798994	-11.139526	0.000000	-10.000000	-0.008333	0.716667	-2.000000	1023.000000	1023.000000	2046.000000
46.180000	-0.038144	-22.543165	-1.442839	-7.298381	-2.708860	-11.093085	0.000000	-10.000000	0.000000	0.216667	-2.000000	1023.000000	1023.000000	2046.000000
46.200001	-0.038047	-22.485598	-1.406015	-7.248382	-2.835819	-10.995382	0.000000	-10.000000	0.000000	0.000000	-2.000000	1023.000000	1023.000000	2046.000000
46.220001	-0.038071	-22.499702	-1.509241	-7.164689	-2.856949	-10.968825	0.000000	-10.000000	0.000000	0.000000	-2.000000	1023.000000	1023.000000	2046.000000
46.240002	-0.038528	-22.769978	-1.584220	-7.185397	-3.002783	-10.997578	0.000000	-10.000000	0.000000	0.000000	-2.000000	1023.000000	1023.000000	2046.000000
46.259998	-0.039513	-23.352188	-1.797550	-7.320479	-3.159642	-11.074517	0.000000	-10.000000	-0.016667	0.000000	-2.000000	1023.000000	1023.000000	2046.000000
46.279999	-0.040430	-23.894392	-2.045454	-7.313027	-3.357675	-11.178236	0.000000	-10.000000	-0.016667	0.000000	-2.000000	1023.000000	1023.000000	2046.000000
46.299999	-0.040852	-24.143591	-2.266932	-7.240815	-3.435788	-11.200057	0.000000	-10.000000	-0.025000	0.616667	-2.000000	1023.000000	1023.000000	2046.000000
46.320000	-0.040955	-24.204243	-2.339375	-7.269936	-3.472664	-11.122268	0.000000	-10.000000	-0.016667	1.350000	-2.000000	1023.000000	1023.000000	2046.000000
46.340000	-0.041310	-24.414097	-2.320041	-7.275351	-3.578702	-11.240004	0.000000	-10.000000	-0.016667	2.166667	-2.000000	1023.000000	1023.000000	2046.000000
46.360001	-0.040731	-24.072157	-2.294015	-7.171753	-3.530338	-11.076051	0.000000	-10.000000	-0.016667	2.316667	-2.000000	1023.000000	1023.000000	2046.000000
46.380001	-0.040371	-23.859232	-2.345883	-7.045877	-3.532706	-10.934765	0.000000	-10.000000	-0.008333	2.366667	-2.000000	1023.000000	1023.000000	2046.000000
46.400002	-0.040152	-23.729969	-2.351143	-6.870821	-3.548289	-10.959717	0.000000	-10.000000	-0.008333	2.116667	-2.000000	1023.000000	1023.000000	2046.000000
46.419998	-0.040756	-24.086769	-2.582666	-6.868793	-3.574143	-11.061167	0.000000	-10.000000	0.000000	1.350000	-2.000000	1023.000000	1023.000000	2046.000000
46.439999	-0.041915	-24.771999	-3.000631	-6.832745	-3.666052	-11.272572	0.000000	-10.000000	0.000000	0.250000	-2.000000	1023.000000	1023.000000	2046.000000
46.459999	-0.043659	-25.802313	-3.625503	-6.715116	-3.848088	-11.613606	0.000000	-10.000000	0.000000	-0.966667	-2.000000	1023.000000	1023.000000	2046.000000
46.480000	-0.045404	-26.833755	-4.257024	-6.569762	-3.978417	-12.028553	0.000000	-10.000000	0.000000	-1.800000	-2.333333	1023.000000	1023.000000	2046.000000
46.500000	-0.047127	-27.851828	-4.863538	-6.556516	-4.099878	-12.331896	0.000000	-10.000000	0.000000	-2.633333	-2.833333	1023.000000	1023.000000	2046.000000
46.520000	-0.048649	-28.751562	-5.396678	-6.580098	-4.205307	-12.569480	0.000000	-10.000000	0.000000	-3.416667	-3.666667	1023.000000	1023.000000	2046.000000
46.540001	-0.049737	-29.394722	-5.910521	-6.426722	-4.293890	-12.763590	0.000000	-10.000000	0.000000	-4.333333	-4.833333	1023.000000	1023.000000	2046.000000
46.560001	-0.050449	-29.815649	-6.184802	-6.271378	-4.459784	-12.899686	0.000000	-10.000000	0.016667	-5.200000	-6.166667	1023.000000	1023.000000	2046.000000
46.580002	-0.050949	-30.110657	-6.488410	-6.093492	-4.478959	-13.049795	0.000000	-10.000000	0.025000	-6.000000	-8.000000	1023.000000	1023.000000	2046.000000
46.599998	-0.051270	-30.300308	-6.669449	-5.979696	-4.537624	-13.113539	0.000000	-10.000000	0.041667	-6.650000	-10.000000	1023.000000	1023.000000	2046.000000
46.619999	-0.051479	-30.424261	-6.854403	-5.810844	-4.651162	-13.107852	0.000000	-10.000000	0.041667	-7.083333	-12.333333	1023.000000	1023.000000	2046.000000
46.639999	-0.051363	-30.355373	-6.966939	-5.571903	-4.689390	-13.127142	0.000000	-10.000000	0.041667	-7.350000	-14.666667	1023.000000	1023.000000	2046.000000
46.660000	-0.051045	-30.167398	-7.009514	-5.388656	-4.667350	-13.101878	0.000000	-10.000000	0.041667	-7.550000	-17.000000	1023.000000	1023.000000	2046.000000
46.680000	-0.050971	-30.123775	-7.002413	-5.329112	-4.619935	-13.172316	0.000000	-10.000000	0.033333	-7.716667	-19.666666	1023.000000	1023.000000	2046.000000
46.700001	-0.051006	-30.144554	-6.989821	-5.469427	-4.576724	-13.108582	0.000000	-10.000000	0.033333	-7.766667	-22.333334	1023.000000	1023.000000	2046.000000
46.720001	-0.051108	-30.204967	-6.832080	-5.785331	-4.564963	-13.022593	0.000000	-10.000000	0.025000	-7.700000	-25.000000	1023.000000	1023.000000	2046.000000
46.740002	-0.051101	-30.200974	-6.561792	-6.124091	-4.567724	-12.947366	0.000000	-10.000000	0.033333	-7.733334	-27.500000	1023.000000	1023.000000	2046.000000
46.759998	-0.051222	-30.272179	-6.309032	-6.550198	-4.414656	-12.998292	0.000000	-10.000000	0.041667	-7.816667	-30.000000	1023.000000	1023.000000	2046.000000
46.779999	-0.051621	-30.508274	-6.002440	-7.027784	-4.343866	-13.134183	0.000000	-10.000000	0.041667	-7.933333	-32.666668	1023.000000	1023.000000	2046.000000
46.799999	-0.052386	-30.960325	-5.797201	-7.641044	-4.292661	-13.229421	0.000000	-10.000000	0.025000	-7.883334	-35.333332	1023.000000	1023.000000	2046.000000
46.820000	-0.053262	-31.477785	-5.583989	-8.256211	-4.324295	-13.313291	0.000000	-10.000000	0.025000	-7.800000	-38.000000	1023.000000	1023.000000	2046.000000
46.840000	-0.054355	-32.123875	-5.459533	-8.754573	-4.407832	-13.501936	0.000000	-10.000000	0.033333	-7.550000	-40.666668	1023.000000	1023.000000	2046.000000
46.860001	-0.055526	-32.815746	-5.403075	-9.288787	-4.337553	-13.786332	0.000000	-10.000000	0.033333	-7.116667	-43.166668	1023.000000	1023.000000	2046.000000
46.880001	-0.056556	-33.424736	-5.395727	-9.639956	-4.335549	-14.053504	0.000000	-10.000000	0.016667	-6.266667	-45.500000	1023.000000	1023.000000	2046.000000
46.900002	-0.057221	-33.817474	-5.316724	-9.849415	-4.465182	-14.186152	0.000000	-10.000000	-0.016667	-4.400000	-47.500000	1023.000000	1023.000000	2046.000000
46.919998	-0.057389	-33.916801	-5.340637	-9.893862	-4.457789	-14.224515	0.000000	-10.000000	-0.033333	-1.183333	-49.000000	1023.000000	1023.000000	2046.000000
46.939999	-0.057072	-33.729820	-5.293069	-9.879247	-4.372861	-14.184644	0.000000	-10.000000	-0.058333	2.383333	-49.833332	1023.000000	1023.000000	2046.000000
46.959999	-0.056471	-33.374157	-5.191226	-9.751646	-4.366241	-14.065042	0.000000	-10.000000	-0.075000	6.066667	-50.000000	1023.000000	1023.000000	2046.000000
46.980000	-0.055477	-32.786663	-4.885536	-9.605630	-4.475755	-13.819742	0.000000	-10.000000	-0.108333	9.133333	-50.000000	1023.000000	1023.000000	2046.000000
47.000000	-0.054172	-32.015747	-4.728895	-9.425869	-4.313463	-13.547518	0.000000	-10.000000	-0.158333	12.250000	-50.000000	1023.000000	1023.000000	2046.000000
47.020000	-0.052617	-31.096632	-4.513567	-9.180200	-4.146418	-13.256447	0.000000	-10.000000	-0.208333	15.016666	-50.000000	1023.000000	1023.000000	2046.000000
47.040001	-0.051015	-30.149923	-4.276187	-8.946535	-4.062530	-12.864671	0.000000	-10.000000	-0.258333	17.333334	-50.000000	1023.000000	1023.000000	2046.000000
47.060001	-0.049198	-29.075821	-4.025174	-8.665350	-3.916615	-12.468682	0.000000	-10.000000	-0.316667	19.750000	-25.000000	1023.000000	1023.000000	2046.000000
47.080002	-0.047138	-27.858727	-3.809422	-8.306927	-3.660401	-12.081976	0.000000	-10.000000	-0.441667	23.216667	7.333333	1023.000000	1023.000000	2046.000000
47.099998	-0.044925	-26.550404	-3.574193	-7.955007	-3.453404	-11.567801	0.000000	-10.000000	-0.550000	26.166666	39.666668	1023.000000	1023.000000	2046.000000
47.119999	-0.042791	-25.289392	-3.349652	-7.602336	-3.356958	-10.980446	0.000000	-10.000000	-0.625000	28.150000	47.000000	1023.000000	1023.000000	2046.000000
47.139999	-0.040323	-23.830664	-3.201928	-7.179843	-3.157910	-10.290982	0.000000	-10.000000	-0.641667	28.866667	50.000000	1023.000000	1023.000000	2046.000000
47.160000	-0.037611	-22.227894	-3.029015	-6.747387	-2.947735	-9.503757	0.000000	-10.000000	-0.691667	30.050001	56.166668	1023.000000	1023.000000	2046.000000
47.180000	-0.034991	-20.679808	-2.895481	-6.280486	-2.800256	-8.703586	0.000000	-10.000000	-0.758333	31.966667	65.833336	1023.000000	1023.000000	2046.000000
47.200001	-0.032377	-19.135073	-2.697079	-5.840351	-2.767328	-7.830313	0.000000	-10.000000	-0.858333	33.783333	76.166664	1023.000000	1023.000000	2046.000000
47.220001	-0.029807	-17.615822	-2.547261	-5.405758	-2.718145	-6.944657	0.000000	-10.000000	-0.925000	35.833336	87.333336	1023.000000	1023.000000	2046.000000
47.240002	-0.027209	-16.080318	-2.382771	-4.941902	-2.628124	-6.127522	0.000000	-10.000000	-0.991667	37.450001	99.000000	1023.000000	1023.000000	2046.000000
47.259998	-0.024582	-14.527815	-2.216282	-4.482770	-2.457129	-5.371634	0.000000	-10.000000	-1.050000	39.100002	115.666664	1023.000000	1023.000000	2046.000000
47.279999	-0.022045	-13.028491	-1.974276	-4.050595	-2.371208	-4.632411	0.000000	-10.000000	-1.108333	40.049999	128.333328	1023.000000	1023.000000	2046.000000
47.299999	-0.019668	-11.623902	-1.802002	-3.638361	-2.322894	-3.860646	0.000000	-10.000000	-1.158333	41.033333	141.333328	1023.000000	1023.000000	2046.000000
47.320000	-0.017356	-10.257472	-1.677838	-3.251802	-2.209701	-3.118131	0.000000	-10.000000	-1.183333	41.833336	150.166672	1023.000000	1023.000000	2046.000000
47.340000	-0.014971	-8.847677	-1.494548	-2.768831	-2.103002	-2.481296	0.000000	-10.000000	-1.183333	42.383335	163.833328	1023.000000	1023.000000	2046.000000
47.360001	-0.012936	-7.645118	-1.349415	-2.365107	-2.040110	-1.890486	0.000000	-10.000000	-1.191667	42.750000	178.000000	1023.000000	1023.000000	2046.000000
47.380001	-0.011281	-6.667027	-1.173473	-2.081210	-2.124458	-1.287887	0.000000	-10.000000	-1.183333	42.750000	192.333328	1023.000000	1023.000000	2046.000000
47.400002	-0.010079	-5.956975	-1.149833	-1.857962	-2.186136	-0.763045	0.000000	-10.000000	-1.216667	43.100002	206.500000	1023.000000	1023.000000	2046.000000
47.419998	-0.008657	-5.116073	-1.139030	-1.560852	-2.153613	-0.262578	0.000000	-10.000000	-1.200000	42.800003	220.833328	1023.000000	1023.000000	2046.000000
47.439999	-0.006802	-4.020036	-1.059198	-1.161172	-2.060307	0.260642	0.000000	-10.000000	-1.175000	42.550003	235.166672	1023.000000	1023.000000	2046.000000
47.459999	-0.004271	-2.524185	-0.793905	-0.628534	-1.965725	0.863979	0.000000	-10.000000	-1.100000	41.916668	249.500000	1023.000000	1023.000000	2046.000000
47.480000	-0.001728	-1.021484	-0.519095	-0.250265	-1.855402	1.603279	0.000000	-10.000000	-1.050000	41.600002	263.500000	1023.000000	1023.000000	2046.000000
47.500000	0.000777	0.459472	-0.196203	0.127643	-1.712703	2.240735	0.000000	-10.000000	-0.991667	40.583332	277.500000	1023.000000	1023.000000	2046.000000
47.520000	0.003689	2.180362	0.122518	0.603207	-1.476215	2.930852	0.000000	-10.000000	-0.950000	39.599998	291.166656	1023.000000	1023.000000	2046.000000
47.540001	0.005794	3.424179	0.374092	0.910567	-1.347682	3.487202	0.000000	-10.000000	-0.916667	38.400002	304.500000	1023.000000	1023.000000	2046.000000
47.560001	0.007288	4.307377	0.613108	1.229637	-1.394133	3.858764	0.000000	-10.000000	-0.883333	37.533333	317.333344	1023.000000	1023.000000	2046.000000
47.580002	0.008239	4.869331	0.448580	1.574907	-1.334253	4.180097	0.000000	-10.000000	-0.841667	36.850002	330.166656	1023.000000	1023.000000	2046.000000
47.599998	0.008528	5.039837	0.098732	1.887092	-1.329716	4.383729	0.000000	-10.000000	-0.783333	36.150002	342.666656	1023.000000	1023.000000	2046.000000
47.619999	0.008254	4.877844	-0.317162	2.191698	-1.352807	4.356116	0.000000	-10.000000	-0.741667	35.366669	355.000000	1023.000000	1023.000000	2046.000000
47.639999	0.007939	4.692082	-0.601135	2.399846	-1.455739	4.349110	0.000000	-10.000000	-0.708333	34.250000	366.833344	1023.000000	1023.000000	2046.000000
47.660000	0.008140	4.810445	-0.899093	2.556939	-1.382870	4.535470	0.000000	-10.000000	-0.675000	33.183334	378.500000	1023.000000	1023.000000	2046.000000
47.680000	0.008925	5.274948	-1.047925	2.817813	-1.331175	4.836235	0.000000	-10.000000	-0.633333	32.099998	389.666656	1023.000000	1023.000000	2046.000000
47.700001	0.010181	6.017026	-1.220523	3.283038	-1.134553	5.089064	0.000000	-10.000000	-0.591667	31.333334	400.666656	1023.000000	1023.000000	2046.000000
47.720001	0.011653	6.887145	-1.167408	3.742777	-1.063518	5.375294	0.000000	-10.000000	-0.566667	30.716667	411.166656	1023.000000	1023.000000	2046.000000
47.740002	0.013049	7.711810	-1.016016	4.094881	-1.127816	5.760761	0.000000	-10.000000	-0.541667	30.166668	421.500000	1023.000000	1023.000000	2046.000000
47.759998	0.014392	8.505599	-0.979391	4.452333	-1.133809	6.166466	0.000000	-10.000000	-0.541667	29.766666	431.500000	1023.000000	1023.000000	2046.000000
47.779999	0.016124	9.529427	-0.950305	4.935296	-1.055072	6.599508	0.000000	-10.000000	-0.516667	29.166666	441.500000	1023.000000	1023.000000	2046.000000
47.799999	0.018111	10.703321	-0.777157	5.430616	-0.922573	6.972437	0.000000	-10.000000	-0.500000	28.633333	451.500000	1023.000000	1023.000000	2046.000000
47.820000	0.019963	11.798167	-0.505210	5.815278	-0.863285	7.351384	0.000000	-10.000000	-0.466667	27.933334	461.166656	1023.000000	1023.000000	2046.000000
47.840000	0.021601	12.766171	-0.289576	6.076350	-0.767080	7.746477	0.000000	-10.000000	-0.450000	27.216667	470.666656	1023.000000	1023.000000	2046.000000
47.860001	0.023017	13.603226	0.007789	6.156096	-0.728787	8.168127	0.000000	-10.000000	-0.425000	26.750000	479.833344	1023.000000	1023.000000	2046.000000
47.880001	0.025206	14.896965	0.370955	6.311098	-0.449320	8.664232	0.000000	-10.000000	-0.408333	26.033333	488.833344	1023.000000	1023.000000	2046.000000
47.900002	0.027295	16.131493	0.895552	6.426394	-0.221996	9.031543	0.000000	-10.000000	-0.408333	25.866667	497.500000	1023.000000	1023.000000	2046.000000
47.919998	0.029044	17.164820	1.466764	6.395170	-0.053048	9.355933	0.000000	-10.000000	-0.408333	25.233334	506.166656	1023.000000	1023.000000	2046.000000
47.939999	0.030320	17.918865	1.968314	6.178166	0.098764	9.673621	0.000000	-10.000000	-0.391667	24.733334	514.666687	1023.000000	1023.000000	2046.000000
47.959999	0.031646	18.702909	2.425967	6.009826	0.340874	9.926242	0.000000	-10.000000	-0.366667	24.033333	523.000000	1023.000000	1023.000000	2046.000000
47.980000	0.032686	19.317537	3.029157	5.815749	0.377769	10.094863	0.000000	-10.000000	-0.350000	23.350000	531.000000	1023.000000	1023.000000	2046.000000
48.000000	0.033022	19.515888	3.348126	5.533307	0.355386	10.279069	0.000000	-10.000000	-0.341667	23.033333	539.000000	1023.000000	1023.000000	2046.000000
48.020000	0.033580	19.845934	3.538036	5.421622	0.498636	10.387639	0.000000	-10.000000	-0.325000	22.616667	546.833313	1023.000000	1023.000000	2046.000000
48.040001	0.034772	20.550028	3.947052	5.448749	0.597206	10.557021	0.000000	-10.000000	-0.308333	22.300001	554.500000	1023.000000	1023.000000	2046.000000
48.060001	0.035701	21.099474	4.384231	5.503849	0.519387	10.692008	0.000000	-10.000000	-0.291667	21.750000	562.000000	1023.000000	1023.000000	2046.000000
48.080002	0.036594	21.627117	4.540154	5.607960	0.532598	10.946405	0.000000	-10.000000	-0.283333	21.166668	569.333313	1023.000000	1023.000000	2046.000000
48.099998	0.038417	22.704435	4.813038	5.933747	0.644769	11.312881	0.000000	-10.000000	-0.266667	20.616667	576.500000	1023.000000	1023.000000	2046.000000
48.119999	0.040580	23.982960	5.404819	6.134616	0.712352	11.731172	0.000000	-10.000000	-0.266667	20.066666	583.500000	1023.000000	1023.000000	2046.000000
48.139999	0.042271	24.982044	5.847179	6.269145	0.672632	12.193088	0.000000	-10.000000	-0.258333	19.750000	590.333313	1023.000000	1023.000000	2046.000000
48.160000	0.044409	26.245485	6.097085	6.568909	0.893756	12.685735	0.000000	-10.000000	-0.258333	19.466667	597.000000	1023.000000	1023.000000	2046.000000
48.180000	0.047008	27.781794	6.565811	6.955479	1.079593	13.180912	0.000000	-10.000000	-0.250000	19.316668	603.500000	1023.000000	1023.000000	2046.000000
48.200001	0.049020	28.970945	6.972565	7.247080	1.140828	13.610472	0.000000	-10.000000	-0.258333	19.333334	610.000000	1023.000000	1023.000000	2046.000000
48.220001	0.050677	29.950039	7.158765	7.477799	1.184589	14.128885	0.000000	-10.000000	-0.258333	19.533333	616.500000	1023.000000	1023.000000	2046.000000
48.240002	0.052839	31.227839	7.337586	7.903967	1.417544	14.568743	0.000000	-10.000000	-0.258333	19.583334	623.000000	1023.000000	1023.000000	2046.000000
48.259998	0.054861	32.422939	7.765836	8.163044	1.465499	15.028562	0.000000	-10.000000	-0.233333	19.216667	629.500000	1023.000000	1023.000000	2046.000000
48.279999	0.055822	32.990955	7.968287	8.277810	1.346818	15.398042	0.000000	-10.000000	-0.216667	18.750000	636.000000	1023.000000	1023.000000	2046.000000
48.299999	0.057514	33.990963	7.982271	8.597819	1.598159	15.812713	0.000000	-10.000000	-0.200000	18.383333	640.333313	1023.000000	1023.000000	2046.000000
48.320000	0.059056	34.902218	8.333157	8.788744	1.656852	16.123465	0.000000	-10.000000	-0.183333	17.916666	646.500000	1023.000000	1023.000000	2046.000000
48.340000	0.059680	35.270622	8.447261	8.849508	1.538395	16.435457	0.000000	-10.000000	-0.158333	17.183334	652.500000	1023.000000	1023.000000	2046.000000
48.360001	0.061132	36.128811	8.451423	9.181440	1.815576	16.680370	0.000000	-10.000000	-0.141667	16.216667	660.333313	1023.000000	1023.000000	2046.000000
48.380001	0.062430	36.896015	8.872586	9.385528	1.729587	16.908314	0.000000	-10.000000	-0.141667	15.333334	666.000000	1023.000000	1023.000000	2046.000000
48.400002	0.063294	37.406952	8.951073	9.502343	1.739771	17.213762	0.000000	-10.000000	-0.150000	14.566667	671.166687	1023.000000	1023.000000	2046.000000
48.419998	0.065041	38.439339	9.164047	9.851859	1.907603	17.515831	0.000000	-10.000000	-0.141667	14.116667	676.166687	1023.000000	1023.000000	2046.000000
48.439999	0.065675	38.813938	9.309706	9.938046	1.787355	17.778830	0.000000	-10.000000	-0.133333	13.833333	680.833313	1023.000000	1023.000000	2046.000000
48.459999	0.065941	38.971245	9.121388	10.022432	1.777500	18.049925	0.000000	-10.000000	-0.116667	13.683333	685.500000	1023.000000	1023.000000	2046.000000
48.480000	0.067387	39.825485	9.221528	10.421593	1.973086	18.209280	0.000000	-10.000000	-0.108333	13.283334	690.166687	1023.000000	1023.000000	2046.000000
48.500000	0.067942	40.153458	9.430909	10.402432	1.868471	18.451645	0.000000	-10.000000	-0.100000	12.866667	694.666687	1023.000000	1023.000000	2046.000000
48.520000	0.068731	40.620159	9.386498	10.595332	1.960180	18.678148	0.000000	-10.000000	-0.100000	12.550000	699.000000	1023.000000	1023.000000	2046.000000
48.540001	0.070793	41.838863	9.681826	10.932587	2.125481	19.098969	0.000000	-10.000000	-0.100000	12.316667	703.166687	1023.000000	1023.000000	2046.000000
48.560001	0.071023	41.974480	9.709234	10.898268	1.972689	19.394289	0.000000	-10.000000	-0.100000	12.200001	707.500000	1023.000000	1023.000000	2046.000000
48.580002	0.071318	42.148659	9.385276	11.161839	2.069219	19.532324	0.000000	-10.000000	-0.100000	12.183333	711.833313	1023.000000	1023.000000	2046.000000
48.599998	0.071575	42.300777	9.328337	11.372341	1.985393	19.614708	0.000000	-10.000000	-0.091667	12.183333	716.000000	1023.000000	1023.000000	2046.000000
48.619999	0.070830	41.860573	8.877819	11.484853	1.929725	19.568178	0.000000	-10.000000	-0.075000	11.816667	720.000000	1023.000000	1023.000000	2046.000000
48.639999	0.069782	41.241055	8.311573	11.633406	2.088759	19.207317	0.000000	-10.000000	-0.050000	10.833334	724.000000	1023.000000	1023.000000	2046.000000
48.660000	0.067637	39.973675	7.927607	11.439663	1.882772	18.723633	0.000000	-10.000000	-0.025000	9.583334	727.666687	1023.000000	1023.000000	2046.000000
48.680000	0.065621	38.782120	7.290025	11.293247	1.808068	18.390779	0.000000	-10.000000	-0.008333	8.133333	731.000000	1023.000000	1023.000000	2046.000000
48.700001	0.065015	38.423904	6.877299	11.409981	1.965152	18.171473	0.000000	-10.000000	0.000000	7.050000	733.833313	1023.000000	1023.000000	2046.000000
48.720001	0.064723	38.251003	6.700134	11.600679	1.973826	17.976364	0.000000	-10.000000	0.000000	5.966667	736.333313	1023.000000	1023.000000	2046.000000
48.740002	0.064183	37.932404	6.460638	11.665071	1.815239	17.991457	0.000000	-10.000000	-0.008333	5.100000	738.500000	1023.000000	1023.000000	2046.000000
48.759998	0.064352	38.032074	6.219668	11.951271	1.860482	18.000654	0.000000	-10.000000	-0.008333	4.266666	740.500000	1023.000000	1023.000000	2046.000000
48.779999	0.064838	38.319244	6.211650	12.231634	1.832309	18.043650	0.000000	-10.000000	-0.008333	3.616667	742.166687	1023.000000	1023.000000	2046.000000
48.799999	0.064913	38.363609	6.125309	12.406249	1.658828	18.173225	0.000000	-10.000000	0.000000	3.166667	743.500000	1023.000000	1023.000000	2046.000000
48.820000	0.065617	38.779507	6.031248	12.696142	1.688254	18.363863	0.000000	-10.000000	0.000000	2.650000	744.500000	1023.000000	1023.000000	2046.000000
48.840000	0.066387	39.234741	6.098933	12.966583	1.700894	18.468332	0.000000	-10.000000	0.000000	2.200000	745.333313	1023.000000	1023.000000	2046.000000
48.860001	0.066748	39.447975	6.177962	12.999772	1.649940	18.620300	0.000000	-10.000000	0.000000	1.850000	745.833313	1023.000000	1023.000000	2046.000000
48.880001	0.066927	39.554058	6.228460	12.871912	1.688967	18.764719	0.000000	-10.000000	0.008333	1.650000	746.000000	1023.000000	1023.000000	2046.000000
48.900002	0.067721	40.022972	6.548123	12.746027	1.829212	18.899609	0.000000	-10.000000	0.008333	1.266667	746.000000	1023.000000	1023.000000	2046.000000
48.919998	0.068308	40.369766	6.934249	12.507556	1.951948	18.976015	0.000000	-10.000000	0.008333	0.700000	746.000000	1023.000000	1023.000000	2046.000000
48.939999	0.068503	40.485123	7.227032	12.237383	2.043709	18.976999	0.000000	-10.000000	0.000000	-0.116667	746.000000	1023.000000	1023.000000	2046.000000
48.959999	0.068675	40.586681	7.665077	11.744973	2.133629	19.043001	0.000000	-10.000000	0.016667	-1.300000	746.000000	1023.000000	1023.000000	2046.000000
48.980000	0.068306	40.368851	7.962228	11.249523	2.300817	18.856283	0.000000	-10.000000	0.016667	-2.700000	746.000000	1023.000000	1023.000000	2046.000000
49.000000	0.067377	39.819965	8.134891	10.714626	2.234316	18.736134	0.000000	-10.000000	0.025000	-4.133334	746.000000	1023.000000	1023.000000	2046.000000
49.020000	0.066237	39.146305	8.159188	10.197016	2.190673	18.599428	0.000000	-10.000000	0.025000	-5.066667	746.000000	1023.000000	1023.000000	2046.000000
49.040001	0.065161	38.510090	8.193139	9.780760	2.248579	18.287611	0.000000	-10.000000	0.041667	-5.750000	746.000000	1023.000000	1023.000000	2046.000000
49.060001	0.064076	37.868721	8.257510	9.484092	2.209633	17.917484	0.000000	-10.000000	0.050000	-6.416667	746.000000	1023.000000	1023.000000	2046.000000
49.080002	0.063150	37.321587	8.267718	9.221847	2.102394	17.729628	0.000000	-10.000000	0.050000	-7.250000	746.000000	1023.000000	1023.000000	2046.000000
49.099998	0.062886	37.165417	8.406418	9.074260	2.022057	17.662682	0.000000	-10.000000	0.050000	-8.066667	746.000000	1023.000000	1023.000000	2046.000000
49.119999	0.062544	36.963554	8.541183	8.980017	2.014027	17.428329	0.000000	-10.000000	0.050000	-8.666667	746.000000	1023.000000	1023.000000	2046.000000
49.139999	0.062341	36.843716	8.731741	8.824172	1.937345	17.350458	0.000000	-10.000000	0.050000	-9.000000	742.666687	1023.000000	1023.000000	2046.000000
49.160000	0.062424	36.892593	8.969676	8.657639	1.906554	17.358723	0.000000	-10.000000	0.050000	-9.216667	734.166687	1023.000000	1023.000000	2046.000000
49.180000	0.062801	37.115578	9.171098	8.644530	2.053557	17.246395	0.000000	-10.000000	0.050000	-9.300000	725.666687	1023.000000	1023.000000	2046.000000
49.200001	0.062865	37.153278	9.348576	8.568052	2.060764	17.175886	0.000000	-10.000000	0.058333	-9.500000	719.333313	1023.000000	1023.000000	2046.000000
49.220001	0.062901	37.174362	9.478976	8.459432	2.089826	17.146126	0.000000	-10.000000	0.066667	-9.633333	717.166687	1023.000000	1023.000000	2046.000000
49.240002	0.063011	37.239429	9.537608	8.460955	2.266738	16.974129	0.000000	-10.000000	0.075000	-9.866667	713.833313	1023.000000	1023.000000	2046.000000
49.259998	0.062742	37.080730	9.618302	8.416169	2.321286	16.724972	0.000000	-10.000000	0.083333	-10.166667	710.500000	1023.000000	1023.000000	2046.000000
49.279999	0.062138	36.723721	9.663864	8.259536	2.278686	16.521633	0.000000	-10.000000	0.091667	-10.800000	707.166687	1023.000000	1023.000000	2046.000000
49.299999	0.061514	36.354862	9.684065	8.044607	2.239558	16.386631	0.000000	-10.000000	0.100000	-11.333334	705.000000	1023.000000	1023.000000	2046.000000
49.320000	0.061037	36.072815	9.640712	7.967081	2.327364	16.137657	0.000000	-10.000000	0.108333	-12.133334	701.333313	1023.000000	1023.000000	2046.000000
49.340000	0.060345	35.663815	9.602039	7.801172	2.341493	15.919109	0.000000	-10.000000	0.116667	-12.850000	697.000000	1023.000000	1023.000000	2046.000000
49.360001	0.059415	35.114040	9.540948	7.611407	2.273227	15.688458	0.000000	-10.000000	0.141667	-13.850000	691.166687	1023.000000	1023.000000	2046.000000
49.380001	0.058578	34.619869	9.503494	7.391484	2.180556	15.544334	0.000000	-10.000000	0.166667	-14.516667	686.500000	1023.000000	1023.000000	2046.000000
49.400002	0.057804	34.162235	9.443619	7.284572	2.253562	15.180480	0.000000	-10.000000	0.191667	-15.150001	681.666687	1023.000000	1023.000000	2046.000000
49.419998	0.057009	33.692413	9.463258	7.185312	2.158341	14.885502	0.000000	-10.000000	0.200000	-15.700001	676.666687	1023.000000	1023.000000	2046.000000
49.439999	0.056433	33.351700	9.560041	6.993411	2.022610	14.775638	0.000000	-10.000000	0.216667	-16.316668	671.333313	1023.000000	1023.000000	2046.000000
49.459999	0.055983	33.085911	9.533881	6.903265	2.049198	14.599566	0.000000	-10.000000	0.233333	-17.000000	666.000000	1023.000000	1023.000000	2046.000000
49.480000	0.055140	32.587963	9.373691	6.795242	2.036978	14.382053	0.000000	-10.000000	0.258333	-17.600000	660.333313	1023.000000	1023.000000	2046.000000
49.500000	0.054225	32.046764	9.202291	6.786445	2.015707	14.042321	0.000000	-10.000000	0.275000	-18.233334	654.500000	1023.000000	1023.000000	2046.000000
49.520000	0.053152	31.412971	9.129259	6.577395	1.870627	13.835690	0.000000	-10.000000	0.291667	-18.800001	648.500000	1023.000000	1023.000000	2046.000000
49.540001	0.052054	30.763880	8.959096	6.377515	1.913591	13.513678	0.000000	-10.000000	0.316667	-19.516666	642.166687	1023.000000	1023.000000	2046.000000
49.560001	0.051229	30.276466	8.996299	6.129144	1.863964	13.287060	0.000000	-10.000000	0.333333	-20.316668	635.666687	1023.000000	1023.000000	2046.000000
49.580002	0.050481	29.834118	8.913261	6.048693	1.914083	12.958081	0.000000	-10.000000	0.358333	-20.950001	628.833313	1023.000000	1023.000000	2046.000000
49.599998	0.048829	28.858130	8.794242	5.799008	1.843456	12.421424	0.000000	-10.000000	0.366667	-21.650000	621.833313	1023.000000	1023.000000	2046.000000
49.619999	0.046745	27.626474	8.545463	5.502658	1.655699	11.922655	0.000000	-10.000000	0.383333	-21.933334	614.500000	1023.000000	1023.000000	2046.000000
49.639999	0.044326	26.196419	8.011856	5.306147	1.518000	11.360415	0.000000	-10.000000	0.391667	-22.333334	607.166687	1023.000000	1023.000000	2046.000000
49.660000	0.041973	24.806221	7.359127	5.323215	1.449700	10.674179	0.000000	-10.000000	0.400000	-22.550001	599.666687	1023.000000	1023.000000	2046.000000
49.680000	0.039118	23.118742	6.772345	5.311952	1.144984	9.889462	0.000000	-10.000000	0.408333	-23.116667	592.333313	1023.000000	1023.000000	2046.000000
49.700001	0.036324	21.467428	6.211617	5.084377	0.942633	9.228801	0.000000	-10.000000	0.408333	-23.500000	584.666687	1023.000000	1023.000000	2046.000000
49.720001	0.033755	19.948963	5.543063	4.951358	0.921580	8.532964	0.000000	-10.000000	0.408333	-23.666668	577.000000	1023.000000	1023.000000	2046.000000
49.740002	0.031802	18.794964	5.047166	5.020833	0.911107	7.815859	0.000000	-10.000000	0.400000	-23.450001	569.000000	1023.000000	1023.000000	2046.000000
49.759998	0.030308	17.912037	4.760978	5.128314	0.818788	7.203957	0.000000	-10.000000	0.391667	-23.183332	561.000000	1023.000000	1023.000000	2046.000000
49.779999	0.028746	16.988832	4.488039	5.125431	0.676785	6.698577	0.000000	-10.000000	0.408333	-23.100000	553.166687	1023.000000	1023.000000	2046.000000
49.799999	0.027520	16.264120	4.125164	5.129817	0.738233	6.270905	0.000000	-10.000000	0.408333	-23.299999	545.500000	1023.000000	1023.000000	2046.000000
49.820000	0.026559	15.696358	3.936790	5.259996	0.663535	5.836037	0.000000	-10.000000	0.416667	-23.533333	537.833313	1023.000000	1023.000000	2046.000000
49.840000	0.025570	15.111726	3.976920	5.225895	0.408202	5.500709	0.000000	-10.000000	0.425000	-23.800001	530.000000	1023.000000	1023.000000	2046.000000
49.860001	0.024731	14.615994	3.764648	5.161441	0.468236	5.221670	0.000000	-10.000000	0.450000	-23.966667	522.000000	1023.000000	1023.000000	2046.000000
49.880001	0.023803	14.067690	3.579353	5.118048	0.507845	4.862444	0.000000	-10.000000	0.475000	-24.283335	514.000000	1023.000000	1023.000000	2046.000000
49.900002	0.022896	13.531431	3.618181	4.918045	0.428292	4.566912	0.000000	-10.000000	0.483333	-24.500000	506.000000	1023.000000	1023.000000	2046.000000
49.919998	0.021829	12.901180	3.783977	4.384302	0.355469	4.377433	0.000000	-10.000000	0.491667	-24.766668	497.666656	1023.000000	1023.000000	2046.000000
49.939999	0.020738	12.255998	3.901235	3.707622	0.425481	4.221659	0.000000	-10.000000	0.508333	-25.033335	489.333344	1023.000000	1023.000000	2046.000000
49.959999	0.019715	11.651327	4.016014	3.172746	0.559686	3.902881	0.000000	-10.000000	0.508333	-25.416668	480.833344	1023.000000	1023.000000	2046.000000
49.980000	0.018609	10.997939	4.356715	2.557677	0.482286	3.601262	0.000000	-10.000000	0.525000	-25.750000	472.500000	1023.000000	1023.000000	2046.000000
50.000000	0.017154	10.138193	4.605908	1.698891	0.449420	3.383974	0.000000	-10.000000	0.525000	-25.950001	463.833344	1023.000000	1023.000000	2046.000000
50.020000	0.015308	9.047272	4.683993	0.832605	0.423791	3.106882	0.000000	-10.000000	0.525000	-25.933334	455.166656	1023.000000	1023.000000	2046.000000
50.040001	0.013696	8.094355	4.565545	0.182567	0.529820	2.816424	0.000000	-10.000000	0.516667	-25.716667	446.500000	1023.000000	1023.000000	2046.000000
50.060001	0.011898	7.031933	4.725944	-0.466055	0.242991	2.529052	0.000000	-10.000000	0.508333	-25.416668	438.000000	1023.000000	1023.000000	2046.000000
50.080002	0.009907	5.854888	4.675429	-1.193668	0.092529	2.280598	0.000000	-10.000000	0.491667	-24.866667	429.500000	1023.000000	1023.000000	2046.000000
50.099998	0.008179	4.833893	4.489755	-1.655595	-0.050463	2.050196	0.000000	-10.000000	0.466667	-24.183334	421.166656	1023.000000	1023.000000	2046.000000
50.119999	0.007008	4.141674	4.334842	-1.824917	-0.198699	1.830448	0.000000	-10.000000	0.425000	-23.200001	413.000000	1023.000000	1023.000000	2046.000000
50.139999	0.006163	3.642103	4.370787	-2.050902	-0.467717	1.789936	0.000000	-10.000000	0.391667	-22.350000	405.333344	1023.000000	1023.000000	2046.000000
50.160000	0.005216	3.082555	4.322539	-2.323842	-0.637077	1.720935	0.000000	-10.000000	0.358333	-21.500000	397.833344	1023.000000	1023.000000	2046.000000
50.180000	0.004367	2.580729	4.204349	-2.523468	-0.756250	1.656098	0.000000	-10.000000	0.341667	-20.883333	390.666656	1023.000000	1023.000000	2046.000000
50.200001	0.003863	2.283128	4.062358	-2.548930	-0.752492	1.522192	0.000000	-10.000000	0.333333	-20.183334	383.666656	1023.000000	1023.000000	2046.000000
50.220001	0.003560	2.104116	4.244396	-2.629611	-0.990377	1.479709	0.000000	-10.000000	0.316667	-19.666666	377.000000	1023.000000	1023.000000	2046.000000
50.240002	0.003128	1.848717	4.237458	-2.792179	-1.043125	1.446563	0.000000	-10.000000	0.308333	-19.299999	370.500000	1023.000000	1023.000000	2046.000000
50.259998	0.002427	1.434505	4.098461	-2.918175	-1.038413	1.292632	0.000000	-10.000000	0.283333	-19.100000	364.000000	1023.000000	1023.000000	2046.000000
50.279999	0.001789	1.057116	3.936513	-2.901201	-0.991376	1.013180	0.000000	-10.000000	0.266667	-19.033333	357.666656	1023.000000	1023.000000	2046.000000
50.299999	0.001158	0.684660	3.906255	-3.011654	-1.035466	0.825524	0.000000	-10.000000	0.250000	-19.000000	353.500000	1023.000000	1023.000000	2046.000000
50.320000	0.000423	0.250233	3.982286	-3.215936	-1.151328	0.635211	0.000000	-10.000000	0.283333	-19.133335	347.166656	1023.000000	1023.000000	2046.000000
50.340000	-0.000624	-0.368889	3.865148	-3.456131	-1.081725	0.303819	0.000000	-10.000000	0.316667	-19.450001	340.666656	1023.000000	1023.000000	2046.000000
50.360001	-0.001806	-1.067178	3.729074	-3.680686	-0.975191	-0.140376	0.000000	-10.000000	0.350000	-20.033335	332.000000	1023.000000	1023.000000	2046.000000
50.380001	-0.003206	-1.894692	3.594943	-3.874632	-0.868514	-0.746489	0.000000	-10.000000	0.358333	-20.683334	325.333344	1023.000000	1023.000000	2046.000000
50.400002	-0.004526	-2.674880	3.578705	-4.054523	-0.763973	-1.435090	0.000000	-10.000000	0.366667	-21.283335	318.333344	1023.000000	1023.000000	2046.000000
50.419998	-0.005877	-3.473429	3.692873	-4.294833	-0.788120	-2.083349	0.000000	-10.000000	0.383333	-21.883333	311.166656	1023.000000	1023.000000	2046.000000
50.439999	-0.007390	-4.367467	3.618002	-4.549765	-0.642722	-2.792983	0.000000	-10.000000	0.391667	-22.633333	303.666656	1023.000000	1023.000000	2046.000000
50.459999	-0.008924	-5.274364	3.459405	-4.733914	-0.488256	-3.511599	0.000000	-10.000000	0.416667	-23.166666	296.333344	1023.000000	1023.000000	2046.000000
50.480000	-0.010238	-6.050594	3.428583	-4.869580	-0.430821	-4.178776	0.000000	-10.000000	0.416667	-23.466667	288.666656	1023.000000	1023.000000	2046.000000
50.500000	-0.011159	-6.594769	3.462147	-4.949298	-0.341536	-4.766082	0.000000	-10.000000	0.416667	-23.433332	281.000000	1023.000000	1023.000000	2046.000000
50.520000	-0.012314	-7.277803	3.487076	-5.148874	-0.321374	-5.294631	0.000000	-10.000000	0.400000	-23.350000	273.000000	1023.000000	1023.000000	2046.000000
50.540001	-0.013576	-8.023501	3.336748	-5.296555	-0.256310	-5.807385	0.000000	-10.000000	0.400000	-23.216667	265.000000	1023.000000	1023.000000	2046.000000
50.560001	-0.014552	-8.600459	3.149325	-5.280693	-0.115636	-6.353456	0.000000	-10.000000	0.400000	-23.000000	257.333344	1023.000000	1023.000000	2046.000000
50.580002	-0.015202	-8.984488	3.295487	-5.323173	-0.244503	-6.712300	0.000000	-10.000000	0.400000	-22.650000	249.666672	1023.000000	1023.000000	2046.000000
50.599998	-0.016112	-9.522232	3.181862	-5.446575	-0.296816	-6.960703	0.000000	-10.000000	0.391667	-22.350000	242.333328	1023.000000	1023.000000	2046.000000
50.619999	-0.017298	-10.223410	2.789111	-5.458729	-0.402546	-7.151246	0.000000	-10.000000	0.383333	-21.966667	234.666672	1023.000000	1023.000000	2046.000000
50.639999	-0.018592	-10.987575	2.377724	-5.426304	-0.546820	-7.392174	0.000000	-10.000000	0.366667	-21.583334	227.333328	1023.000000	1023.000000	2046.000000
50.660000	-0.019884	-11.751286	2.109792	-5.469141	-0.812757	-7.579178	0.000000	-10.000000	0.350000	-20.916668	220.000000	1023.000000	1023.000000	2046.000000
50.680000	-0.021363	-12.625236	1.730370	-5.584247	-1.008439	-7.762920	0.000000	-10.000000	0.341667	-20.266666	213.166672	1023.000000	1023.000000	2046.000000
50.700001	-0.022770	-13.457218	1.303717	-5.708379	-1.125102	-7.927454	0.000000	-10.000000	0.325000	-19.600000	206.333328	1023.000000	1023.000000	2046.000000
50.720001	-0.023969	-14.165936	1.088862	-5.773654	-1.338934	-8.142209	0.000000	-10.000000	0.300000	-19.183334	199.833328	1023.000000	1023.000000	2046.000000
50.740002	-0.024057	-14.217949	1.052437	-5.760392	-1.424858	-8.085136	0.000000	-10.000000	0.266667	-18.666668	193.500000	1023.000000	1023.000000	2046.000000
50.759998	-0.024388	-14.413230	0.861419	-5.747580	-1.439304	-8.087766	0.000000	-10.000000	0.266667	-18.500000	187.500000	1023.000000	1023.000000	2046.000000
50.779999	-0.024925	-14.730464	0.543988	-5.606421	-1.344376	-8.323654	0.000000	-10.000000	0.266667	-18.133333	181.166672	1023.000000	1023.000000	2046.000000
50.799999	-0.025836	-15.268867	0.387959	-5.583660	-1.422074	-8.651092	0.000000	-10.000000	0.250000	-17.766666	174.833328	1023.000000	1023.000000	2046.000000
50.820000	-0.027353	-16.165552	-0.038252	-5.566461	-1.522556	-9.038283	0.000000	-10.000000	0.225000	-17.183334	168.833328	1023.000000	1023.000000	2046.000000
50.840000	-0.029508	-17.439095	-0.666900	-5.464909	-1.724935	-9.582352	0.000000	-10.000000	0.208333	-16.533333	163.166672	1023.000000	1023.000000	2046.000000
50.860001	-0.031786	-18.785395	-1.481509	-5.290587	-1.801304	-10.211994	0.000000	-10.000000	0.200000	-16.116667	157.833328	1023.000000	1023.000000	2046.000000
50.880001	-0.033694	-19.913015	-2.012223	-5.175707	-2.089204	-10.635880	0.000000	-10.000000	0.191667	-15.483334	152.333328	1023.000000	1023.000000	2046.000000
50.900002	-0.035302	-20.863585	-2.555791	-5.151828	-2.231801	-10.924166	0.000000	-10.000000	0.191667	-15.100000	147.166672	1023.000000	1023.000000	2046.000000
50.919998	-0.036724	-21.703875	-3.167985	-4.992895	-2.285301	-11.257694	0.000000	-10.000000	0.191667	-14.650001	142.000000	1023.000000	1023.000000	2046.000000
50.939999	-0.037610	-22.227528	-3.584646	-4.776016	-2.326492	-11.540373	0.000000	-10.000000	0.183333	-14.366667	137.166672	1023.000000	1023.000000	2046.000000
50.959999	-0.038209	-22.581282	-3.852832	-4.596710	-2.452947	-11.678792	0.000000	-10.000000	0.166667	-14.066667	132.500000	1023.000000	1023.000000	2046.000000
50.980000	-0.038631	-22.830673	-4.032319	-4.459630	-2.570040	-11.768683	0.000000	-10.000000	0.158333	-13.816667	127.833336	1023.000000	1023.000000	2046.000000
51.000000	-0.039010	-23.054754	-4.331754	-4.281353	-2.603422	-11.838225	0.000000	-10.000000	0.150000	-13.700001	123.166664	1023.000000	1023.000000	2046.000000
51.020000	-0.039070	-23.090588	-4.471051	-4.020215	-2.671755	-11.927567	0.000000	-10.000000	0.150000	-13.650001	118.500000	1023.000000	1023.000000	2046.000000
51.040001	-0.038878	-22.976746	-4.487749	-3.902900	-2.707109	-11.878988	0.000000	-10.000000	0.150000	-13.616667	114.000000	1023.000000	1023.000000	2046.000000
51.060001	-0.039021	-23.061384	-4.596315	-3.896502	-2.727162	-11.841405	0.000000	-10.000000	0.158333	-13.633333	109.500000	1023.000000	1023.000000	2046.000000
51.080002	-0.039172	-23.150730	-4.594052	-4.006127	-2.712867	-11.837683	0.000000	-10.000000	0.158333	-13.550000	104.833336	1023.000000	1023.000000	2046.000000
51.099998	-0.039136	-23.129190	-4.361773	-4.306696	-2.744112	-11.716608	0.000000	-10.000000	0.158333	-13.466667	100.333336	1023.000000	1023.000000	2046.000000
51.119999	-0.039240	-23.190596	-4.110110	-4.743513	-2.728425	-11.608549	0.000000	-10.000000	0.158333	-13.366667	95.666664	1023.000000	1023.000000	2046.000000
51.139999	-0.039693	-23.458286	-3.932404	-5.249126	-2.640652	-11.636104	0.000000	-10.000000	0.158333	-13.233334	91.333336	1023.000000	1023.000000	2046.000000
51.160000	-0.040308	-23.821806	-3.642399	-5.765837	-2.602929	-11.810640	0.000000	-10.000000	0.158333	-13.133333	86.833336	1023.000000	1023.000000	2046.000000
51.180000	-0.041080	-24.278288	-3.316414	-6.476794	-2.625375	-11.859706	0.000000	-10.000000	0.150000	-12.950000	82.500000	1023.000000	1023.000000	2046.000000
51.200001	-0.042240	-24.963982	-3.243594	-7.138174	-2.577733	-12.004480	0.000000	-10.000000	0.133333	-12.716667	78.166664	1023.000000	1023.000000	2046.000000
51.220001	-0.043473	-25.692562	-3.201700	-7.628209	-2.574141	-12.288512	0.000000	-10.000000	0.116667	-12.383333	74.000000	1023.000000	1023.000000	2046.000000
51.240002	-0.044836	-26.497887	-3.152375	-8.142710	-2.664340	-12.538463	0.000000	-10.000000	0.091667	-11.950000	70.000000	1023.000000	1023.000000	2046.000000
51.259998	-0.045964	-27.164867	-3.128127	-8.603621	-2.744414	-12.688704	0.000000	-10.000000	0.075000	-11.566667	66.000000	1023.000000	1023.000000	2046.000000
51.279999	-0.047090	-27.830454	-3.201028	-8.825333	-2.809278	-12.994817	0.000000	-10.000000	0.066667	-11.133333	62.000000	1023.000000	1023.000000	2046.000000
51.299999	-0.047848	-28.278414	-3.193862	-8.973932	-2.977855	-13.132764	0.000000	-10.000000	0.066667	-10.866667	59.333332	1023.000000	1023.000000	2046.000000
51.320000	-0.048140	-28.450603	-3.176530	-9.072276	-3.031713	-13.170085	0.000000	-10.000000	0.066667	-10.400000	55.666668	1023.000000	1023.000000	2046.000000
51.340000	-0.048225	-28.500816	-3.123128	-9.052814	-3.094307	-13.230567	0.000000	-10.000000	0.066667	-10.150000	52.333332	1023.000000	1023.000000	2046.000000
51.360001	-0.048333	-28.565004	-3.045671	-9.051265	-3.139547	-13.328522	0.000000	-10.000000	0.058333	-9.950000	47.833332	1023.000000	1023.000000	2046.000000
51.380001	-0.048098	-28.425730	-2.901984	-9.011600	-3.221070	-13.291076	0.000000	-10.000000	0.058333	-9.900001	44.500000	1023.000000	1023.000000	2046.000000
51.400002	-0.047783	-28.239792	-2.763573	-8.988029	-3.275457	-13.212732	0.000000	-10.000000	0.050000	-9.766667	41.166668	1023.000000	1023.000000	2046.000000
51.419998	-0.047491	-28.067144	-2.671419	-8.948360	-3.272101	-13.175262	0.000000	-10.000000	0.050000	-9.500000	38.000000	1023.000000	1023.000000	2046.000000
51.439999	-0.047311	-27.960518	-2.628303	-8.872759	-3.241601	-13.217856	0.000000	-10.000000	0.050000	-9.150001	35.000000	1023.000000	1023.000000	2046.000000
51.459999	-0.046980	-27.765053	-2.524533	-8.772440	-3.275149	-13.192932	0.000000	-10.000000	0.050000	-8.650001	32.000000	1023.000000	1023.000000	2046.000000
51.480000	-0.046691	-27.594496	-2.477665	-8.704692	-3.276126	-13.136013	0.000000	-10.000000	0.050000	-8.200001	29.166666	1023.000000	1023.000000	2046.000000
51.500000	-0.046494	-27.477942	-2.508727	-8.657982	-3.246105	-13.065127	0.000000	-10.000000	0.050000	-7.916667	26.333334	1023.000000	1023.000000	2046.000000
51.520000	-0.046498	-27.480553	-2.551830	-8.562946	-3.260401	-13.105376	0.000000	-10.000000	0.050000	-7.750000	23.666666	1023.000000	1023.000000	2046.000000
51.540001	-0.046456	-27.455494	-2.541850	-8.514412	-3.303299	-13.095934	0.000000	-10.000000	0.050000	-7.583333	21.000000	1023.000000	1023.000000	2046.000000
51.560001	-0.046343	-27.388985	-2.568897	-8.474253	-3.352719	-12.993115	0.000000	-10.000000	0.041667	-7.366667	18.500000	1023.000000	1023.000000	2046.000000
51.580002	-0.046397	-27.420757	-2.618951	-8.470760	-3.348595	-12.982450	0.000000	-10.000000	0.033333	-7.150000	16.000000	1023.000000	1023.000000	2046.000000
51.599998	-0.046490	-27.475853	-2.646171	-8.385747	-3.406586	-13.037349	0.000000	-10.000000	0.033333	-6.933333	13.666667	1023.000000	1023.000000	2046.000000
51.619999	-0.046469	-27.463310	-2.720161	-8.329547	-3.369703	-13.043900	0.000000	-10.000000	0.033333	-6.833333	11.166667	1023.000000	1023.000000	2046.000000
51.639999	-0.046477	-27.468107	-2.706727	-8.326698	-3.494618	-12.940063	0.000000	-10.000000	0.041667	-6.750000	8.833333	1023.000000	1023.000000	2046.000000
51.660000	-0.046431	-27.440687	-2.790966	-8.319865	-3.466557	-12.863299	0.000000	-10.000000	0.041667	-6.666667	6.500000	1023.000000	1023.000000	2046.000000
[truncated: 1,118,337 more chars]
