# Supplementary material for: Effect of Electrode Belt and Body Positions on Regional Pulmonary Ventilation- and Perfusion-Related Impedance Changes Measured by Electric Impedance Tomography
Source: PLoS One. 2016 Jun 2;11(6):e0155913. doi: 10.1371/journal.pone.0155913 (PMC4890811; doi:10.1371/journal.pone.0155913)
Supplement: S1 Dataset — (ZIP) [file pone.0155913.s001.zip › Dataset/Fp10-mage-2i.txt]

Patient Name:	Fp10
Registry:	Fp10
Investigator:	 
Diagnosys:	 
Notes:	mage2i              
Sample Rate [Hz]:	50.07
Time Base 	Pixels Mean 	Pixels Sum 	UPPER RIGHT		UPPER LEFT		LOWER RIGHT		LOWER LEFT		QRS	ETCO2	Paw	Flow (L/min)	Volume	Analog1	Analog2	AnalogSum
0.000000	-0.001544	-0.912381	-0.944169	-0.657855	0.173664	0.515979	0.000000	-10.000000	-0.200000	18.883333	164.500000	1023.000000	1023.000000	2046.000000
0.020000	-0.004134	-2.443377	-1.374892	-0.820819	-0.172265	-0.075401	0.000000	-10.000000	-0.225000	20.250000	170.666672	1023.000000	1023.000000	2046.000000
0.040000	-0.007800	-4.609981	-2.247921	-1.529974	-0.314328	-0.517758	0.000000	-10.000000	-0.233333	21.216667	177.166672	1023.000000	1023.000000	2046.000000
0.060000	-0.011171	-6.601771	-2.898094	-2.199999	-0.728116	-0.775562	0.000000	-10.000000	-0.225000	21.900000	184.166672	1023.000000	1023.000000	2046.000000
0.080000	-0.014264	-8.430033	-3.367784	-2.408288	-1.326215	-1.327746	0.000000	-10.000000	-0.216667	22.133333	191.500000	1023.000000	1023.000000	2046.000000
0.100000	-0.015416	-9.110812	-3.839926	-2.545365	-1.281268	-1.444253	0.000000	-10.000000	-0.216667	22.333334	198.833328	1023.000000	1023.000000	2046.000000
0.120000	-0.015502	-9.161883	-4.003045	-2.723060	-1.237535	-1.198244	0.000000	-10.000000	-0.225000	22.516668	206.333328	1023.000000	1023.000000	2046.000000
0.140000	-0.015774	-9.322458	-3.940166	-2.646806	-1.525010	-1.210476	0.000000	-10.000000	-0.233333	22.683334	213.666672	1023.000000	1023.000000	2046.000000
0.160000	-0.015611	-9.226227	-3.987103	-2.349770	-1.515515	-1.373839	0.000000	-10.000000	-0.241667	22.816668	221.333328	1023.000000	1023.000000	2046.000000
0.180000	-0.014681	-8.676735	-3.982077	-2.268934	-1.266194	-1.159529	0.000000	-10.000000	-0.241667	22.933334	228.833328	1023.000000	1023.000000	2046.000000
0.200000	-0.013685	-8.087626	-3.666622	-2.227768	-1.343045	-0.850189	0.000000	-10.000000	-0.250000	22.916666	236.500000	1023.000000	1023.000000	2046.000000
0.220000	-0.013145	-7.768825	-3.438570	-1.876476	-1.434816	-1.018963	0.000000	-10.000000	-0.241667	22.783333	244.166672	1023.000000	1023.000000	2046.000000
0.240000	-0.011712	-6.922024	-3.359604	-1.569410	-1.078489	-0.914521	0.000000	-10.000000	-0.225000	22.283333	251.666672	1023.000000	1023.000000	2046.000000
0.260000	-0.009991	-5.904715	-3.046219	-1.545960	-0.900505	-0.412032	0.000000	-10.000000	-0.208333	21.850000	259.166656	1023.000000	1023.000000	2046.000000
0.280000	-0.008725	-5.156298	-2.653445	-1.317225	-0.911342	-0.274285	0.000000	-10.000000	-0.191667	21.350000	266.500000	1023.000000	1023.000000	2046.000000
0.300000	-0.007482	-4.422015	-2.588843	-0.945518	-0.560798	-0.326856	0.000000	-10.000000	-0.175000	20.566668	273.833344	1023.000000	1023.000000	2046.000000
0.320000	-0.005719	-3.379801	-2.576519	-1.003457	0.012729	0.187446	0.000000	-10.000000	-0.150000	19.350000	280.833344	1023.000000	1023.000000	2046.000000
0.340000	-0.004916	-2.905616	-2.265604	-1.142524	0.028477	0.474036	0.000000	-10.000000	-0.108333	17.816668	287.333344	1023.000000	1023.000000	2046.000000
0.360000	-0.004626	-2.734258	-2.269682	-1.112023	0.242429	0.405018	0.000000	-10.000000	-0.058333	16.016666	293.500000	1023.000000	1023.000000	2046.000000
0.380000	-0.004076	-2.408746	-2.496277	-1.386702	0.746959	0.727274	0.000000	-10.000000	-0.008333	13.783334	299.333344	1023.000000	1023.000000	2046.000000
0.400000	-0.004671	-2.760753	-2.503304	-1.714177	0.632816	0.823911	0.000000	-10.000000	0.008333	11.433333	304.500000	1023.000000	1023.000000	2046.000000
0.420000	-0.005878	-3.473903	-2.752643	-1.794201	0.612110	0.460830	0.000000	-10.000000	0.025000	9.016666	308.666656	1023.000000	1023.000000	2046.000000
0.440000	-0.006231	-3.682250	-3.033337	-2.035248	0.884678	0.501657	0.000000	-10.000000	0.041667	6.850000	312.000000	1023.000000	1023.000000	2046.000000
0.460000	-0.006879	-4.065260	-2.881984	-2.171032	0.565844	0.421912	0.000000	-10.000000	0.075000	4.466667	314.500000	1023.000000	1023.000000	2046.000000
0.480000	-0.007613	-4.499263	-2.898523	-2.127336	0.471819	0.054777	0.000000	-10.000000	0.091667	1.733333	316.500000	1023.000000	1023.000000	2046.000000
0.500000	-0.007203	-4.256829	-2.897533	-2.241430	0.688241	0.193893	0.000000	-10.000000	0.100000	-0.666667	317.500000	1023.000000	1023.000000	2046.000000
0.520000	-0.006985	-4.128399	-2.577785	-2.208716	0.450126	0.207977	0.000000	-10.000000	0.108333	-2.650000	318.000000	1023.000000	1023.000000	2046.000000
0.540000	-0.006527	-3.857484	-2.585574	-1.915813	0.670573	-0.026670	0.000000	-10.000000	0.108333	-4.066667	318.000000	1023.000000	1023.000000	2046.000000
0.560000	-0.005199	-3.072786	-2.349487	-2.006185	0.851128	0.431758	0.000000	-10.000000	0.108333	-5.666667	318.000000	1023.000000	1023.000000	2046.000000
0.580000	-0.004822	-2.849774	-2.080626	-1.871153	0.709413	0.392591	0.000000	-10.000000	0.116667	-7.350000	318.000000	1023.000000	1023.000000	2046.000000
0.600000	-0.004024	-2.378149	-2.105379	-1.599083	1.075171	0.251141	0.000000	-10.000000	0.133333	-8.816667	318.000000	1023.000000	1023.000000	2046.000000
0.620000	-0.002799	-1.654469	-1.861405	-1.718287	1.203372	0.721851	0.000000	-10.000000	0.158333	-10.150001	318.000000	1023.000000	1023.000000	2046.000000
0.640000	-0.002609	-1.541744	-1.612690	-1.602459	1.009894	0.663511	0.000000	-10.000000	0.166667	-11.316667	318.000000	1023.000000	1023.000000	2046.000000
0.660000	-0.002268	-1.340178	-1.666896	-1.411967	1.250025	0.488659	0.000000	-10.000000	0.200000	-12.333334	310.833344	1023.000000	1023.000000	2046.000000
0.680000	-0.001521	-0.898631	-1.617796	-1.562561	1.463467	0.818259	0.000000	-10.000000	0.233333	-13.450000	302.166656	1023.000000	1023.000000	2046.000000
0.700000	-0.001457	-0.861355	-1.478616	-1.622974	1.312604	0.927631	0.000000	-10.000000	0.266667	-14.483334	291.833344	1023.000000	1023.000000	2046.000000
0.720000	-0.001973	-1.166320	-1.464205	-1.564783	1.172300	0.690369	0.000000	-10.000000	0.283333	-15.533333	287.000000	1023.000000	1023.000000	2046.000000
0.740000	-0.001669	-0.986500	-1.643041	-1.637636	1.475433	0.818743	0.000000	-10.000000	0.291667	-16.483334	281.833344	1023.000000	1023.000000	2046.000000
0.760000	-0.001707	-1.008925	-1.521314	-1.768705	1.303519	0.977576	0.000000	-10.000000	0.316667	-17.333334	276.333344	1023.000000	1023.000000	2046.000000
0.780000	-0.002448	-1.446627	-1.565638	-1.733641	1.129111	0.723541	0.000000	-10.000000	0.350000	-18.166666	270.500000	1023.000000	1023.000000	2046.000000
0.800000	-0.002695	-1.592731	-1.730507	-1.732733	1.252958	0.617550	0.000000	-10.000000	0.391667	-18.733334	264.500000	1023.000000	1023.000000	2046.000000
0.820000	-0.002484	-1.467929	-1.726296	-1.968634	1.306444	0.920557	0.000000	-10.000000	0.400000	-19.266666	258.166656	1023.000000	1023.000000	2046.000000
0.840000	-0.003070	-1.814390	-1.582082	-1.961276	0.980654	0.748314	0.000000	-10.000000	0.408333	-19.516666	251.833328	1023.000000	1023.000000	2046.000000
0.860000	-0.003105	-1.834980	-1.663984	-1.825102	1.128195	0.525910	0.000000	-10.000000	0.400000	-19.750000	245.166672	1023.000000	1023.000000	2046.000000
0.880000	-0.002107	-1.244952	-1.431947	-1.976141	1.226386	0.936749	0.000000	-10.000000	0.408333	-20.049999	238.666672	1023.000000	1023.000000	2046.000000
0.900000	-0.002034	-1.202081	-1.232302	-1.827152	1.033014	0.824358	0.000000	-10.000000	0.400000	-20.066668	232.000000	1023.000000	1023.000000	2046.000000
0.920000	-0.001898	-1.121774	-1.345262	-1.536863	1.194615	0.565737	0.000000	-10.000000	0.400000	-20.016666	225.333328	1023.000000	1023.000000	2046.000000
0.940000	-0.001476	-0.872281	-1.288795	-1.673917	1.211100	0.879331	0.000000	-10.000000	0.400000	-19.533335	218.666672	1023.000000	1023.000000	2046.000000
0.960000	-0.002442	-1.443169	-1.230121	-1.646667	0.809944	0.623675	0.000000	-10.000000	0.400000	-19.383333	212.000000	1023.000000	1023.000000	2046.000000
0.980000	-0.003221	-1.903784	-1.486018	-1.601293	0.864982	0.318544	0.000000	-10.000000	0.400000	-19.266666	205.666672	1023.000000	1023.000000	2046.000000
1.000000	-0.002959	-1.748835	-1.537649	-1.937618	0.937279	0.789154	0.000000	-10.000000	0.400000	-19.466667	199.166672	1023.000000	1023.000000	2046.000000
1.020000	-0.004018	-2.374897	-1.510482	-1.829597	0.538799	0.426383	0.000000	-10.000000	0.400000	-19.583334	192.666672	1023.000000	1023.000000	2046.000000
1.040000	-0.003880	-2.292838	-1.716441	-1.682625	0.723625	0.382604	0.000000	-10.000000	0.400000	-19.750000	186.000000	1023.000000	1023.000000	2046.000000
1.060000	-0.003961	-2.340883	-1.670701	-1.779165	0.489166	0.619817	0.000000	-10.000000	0.400000	-19.816668	179.500000	1023.000000	1023.000000	2046.000000
1.080000	-0.005706	-3.372155	-1.834061	-1.623670	0.003693	0.081884	0.000000	-10.000000	0.400000	-19.966667	173.000000	1023.000000	1023.000000	2046.000000
1.100000	-0.008349	-4.934074	-2.440082	-1.884873	-0.188847	-0.420273	0.000000	-10.000000	0.400000	-20.000000	166.333328	1023.000000	1023.000000	2046.000000
1.120000	-0.011986	-7.083657	-2.973317	-2.657282	-0.751804	-0.701255	0.000000	-10.000000	0.400000	-20.200001	159.500000	1023.000000	1023.000000	2046.000000
1.140000	-0.016676	-9.855231	-3.702673	-3.149625	-1.407136	-1.595797	0.000000	-10.000000	0.400000	-20.350000	152.666672	1023.000000	1023.000000	2046.000000
1.160000	-0.020303	-11.999227	-4.572964	-3.764841	-1.687101	-1.974321	0.000000	-10.000000	0.416667	-20.500000	145.833328	1023.000000	1023.000000	2046.000000
1.180000	-0.023249	-13.739889	-4.979211	-4.323394	-2.283720	-2.153564	0.000000	-10.000000	0.416667	-20.650000	139.000000	1023.000000	1023.000000	2046.000000
1.200000	-0.025790	-15.242142	-5.514023	-4.492879	-2.562872	-2.672368	0.000000	-10.000000	0.416667	-20.766666	132.166672	1023.000000	1023.000000	2046.000000
1.220000	-0.027017	-15.966963	-5.938787	-4.808549	-2.624800	-2.594825	0.000000	-10.000000	0.408333	-21.049999	125.333336	1023.000000	1023.000000	2046.000000
1.240000	-0.028545	-16.870335	-6.038175	-4.958828	-3.123824	-2.749507	0.000000	-10.000000	0.408333	-21.183334	118.333336	1023.000000	1023.000000	2046.000000
1.260000	-0.029696	-17.550180	-6.338479	-4.906219	-3.230244	-3.075238	0.000000	-10.000000	0.408333	-21.366667	111.166664	1023.000000	1023.000000	2046.000000
1.280000	-0.029916	-17.680632	-6.425359	-5.017653	-3.258492	-2.979129	0.000000	-10.000000	0.408333	-21.183334	104.000000	1023.000000	1023.000000	2046.000000
1.300000	-0.030334	-17.927282	-6.316059	-5.171690	-3.530269	-2.909264	0.000000	-10.000000	0.408333	-21.049999	97.000000	1023.000000	1023.000000	2046.000000
1.320000	-0.030823	-18.216341	-6.383436	-5.010355	-3.588100	-3.234451	0.000000	-10.000000	0.425000	-20.950001	90.000000	1023.000000	1023.000000	2046.000000
1.340000	-0.030427	-17.982109	-6.389817	-5.124432	-3.461411	-3.006448	0.000000	-10.000000	0.425000	-20.983334	83.000000	1023.000000	1023.000000	2046.000000
1.360000	-0.030295	-17.904051	-6.106658	-5.210057	-3.695222	-2.892114	0.000000	-10.000000	0.425000	-20.783335	76.000000	1023.000000	1023.000000	2046.000000
1.380000	-0.030307	-17.911459	-6.127165	-5.129877	-3.586359	-3.068058	0.000000	-10.000000	0.416667	-20.433334	69.000000	1023.000000	1023.000000	2046.000000
1.400000	-0.029801	-17.612093	-6.188928	-5.268103	-3.339843	-2.815219	0.000000	-10.000000	0.408333	-20.100000	62.166668	1023.000000	1023.000000	2046.000000
1.420000	-0.029349	-17.345530	-5.998957	-5.559012	-3.300665	-2.486895	0.000000	-10.000000	0.408333	-19.983334	55.333332	1023.000000	1023.000000	2046.000000
1.440000	-0.029461	-17.411737	-5.947421	-5.704602	-3.231614	-2.528101	0.000000	-10.000000	0.400000	-19.766666	48.666668	1023.000000	1023.000000	2046.000000
1.460000	-0.029860	-17.647480	-6.160990	-5.861300	-3.033866	-2.591323	0.000000	-10.000000	0.383333	-19.416666	42.000000	1023.000000	1023.000000	2046.000000
1.480000	-0.030353	-17.938602	-6.320372	-6.340065	-2.975985	-2.302182	0.000000	-10.000000	0.383333	-18.916666	35.666668	1023.000000	1023.000000	2046.000000
1.500000	-0.031574	-18.660391	-6.408970	-6.596667	-3.200412	-2.454342	0.000000	-10.000000	0.366667	-18.516666	29.500000	1023.000000	1023.000000	2046.000000
1.520000	-0.033047	-19.530697	-6.731238	-6.704066	-3.233720	-2.861672	0.000000	-10.000000	0.383333	-18.233334	23.500000	1023.000000	1023.000000	2046.000000
1.540000	-0.033783	-19.965679	-6.859799	-6.917217	-3.260735	-2.927928	0.000000	-10.000000	0.366667	-18.183334	17.500000	1023.000000	1023.000000	2046.000000
1.560000	-0.034589	-20.441862	-6.771852	-7.186759	-3.511241	-2.972009	0.000000	-10.000000	0.375000	-18.100000	11.166667	1023.000000	1023.000000	2046.000000
1.580000	-0.035476	-20.966093	-6.740795	-7.235839	-3.705902	-3.283558	0.000000	-10.000000	0.358333	-18.033335	5.000000	1023.000000	1023.000000	2046.000000
1.600000	-0.035589	-21.033148	-6.729937	-7.174118	-3.692306	-3.436786	0.000000	-10.000000	0.350000	-17.850000	-1.000000	1023.000000	1023.000000	2046.000000
1.620000	-0.034855	-20.599340	-6.549082	-7.219851	-3.637139	-3.193269	0.000000	-10.000000	0.325000	-17.450001	-6.500000	1023.000000	1023.000000	2046.000000
1.640000	-0.034428	-20.346804	-6.287821	-7.144442	-3.778446	-3.136095	0.000000	-10.000000	0.308333	-16.966667	-12.000000	1023.000000	1023.000000	2046.000000
1.660000	-0.034102	-20.154087	-6.270079	-6.906431	-3.668998	-3.308580	0.000000	-10.000000	0.291667	-16.183334	-17.500000	1023.000000	1023.000000	2046.000000
1.680000	-0.033274	-19.664854	-6.180029	-6.727845	-3.504709	-3.252270	0.000000	-10.000000	0.275000	-15.566667	-22.833334	1023.000000	1023.000000	2046.000000
1.700000	-0.032170	-19.012665	-5.953022	-6.718053	-3.447584	-2.894007	0.000000	-10.000000	0.258333	-14.783334	-28.000000	1023.000000	1023.000000	2046.000000
1.720000	-0.031482	-18.606052	-5.703646	-6.643645	-3.489085	-2.769676	0.000000	-10.000000	0.233333	-14.200001	-33.000000	1023.000000	1023.000000	2046.000000
1.740000	-0.031129	-18.397102	-5.653667	-6.378181	-3.403004	-2.962251	0.000000	-10.000000	0.233333	-13.466667	-37.833332	1023.000000	1023.000000	2046.000000
1.760000	-0.030172	-17.831728	-5.550758	-6.345589	-3.208294	-2.727087	0.000000	-10.000000	0.200000	-12.800000	-42.500000	1023.000000	1023.000000	2046.000000
1.780000	-0.029544	-17.460545	-5.363360	-6.334394	-3.240990	-2.521801	0.000000	-10.000000	0.183333	-12.000000	-46.833332	1023.000000	1023.000000	2046.000000
1.800000	-0.029228	-17.273584	-5.270290	-6.192071	-3.222080	-2.589144	0.000000	-10.000000	0.150000	-11.250000	-50.833332	1023.000000	1023.000000	2046.000000
1.820000	-0.028817	-17.030600	-5.236052	-5.999959	-3.113704	-2.680885	0.000000	-10.000000	0.133333	-10.366667	-54.500000	1023.000000	1023.000000	2046.000000
1.840000	-0.028075	-16.592501	-5.153130	-6.030639	-3.006214	-2.402518	0.000000	-10.000000	0.125000	-9.600000	-57.833332	1023.000000	1023.000000	2046.000000
1.860000	-0.027583	-16.301300	-4.945717	-6.027439	-3.102916	-2.225229	0.000000	-10.000000	0.108333	-8.883333	-61.000000	1023.000000	1023.000000	2046.000000
1.880000	-0.027441	-16.217819	-4.893964	-5.937986	-3.100166	-2.285703	0.000000	-10.000000	0.108333	-8.466667	-64.000000	1023.000000	1023.000000	2046.000000
1.900000	-0.027298	-16.133394	-4.940965	-5.777206	-2.994159	-2.421064	0.000000	-10.000000	0.100000	-8.083334	-66.833336	1023.000000	1023.000000	2046.000000
1.920000	-0.026639	-15.743597	-4.875282	-5.825828	-2.885045	-2.157442	0.000000	-10.000000	0.100000	-7.733334	-69.666664	1023.000000	1023.000000	2046.000000
1.940000	-0.026330	-15.560751	-4.714568	-5.821710	-2.967869	-2.056605	0.000000	-10.000000	0.083333	-7.250000	-72.166664	1023.000000	1023.000000	2046.000000
1.960000	-0.026272	-15.526477	-4.683320	-5.634430	-2.957671	-2.251056	0.000000	-10.000000	0.075000	-6.700000	-74.500000	1023.000000	1023.000000	2046.000000
1.980000	-0.025724	-15.202882	-4.660740	-5.599805	-2.799745	-2.142593	0.000000	-10.000000	0.075000	-6.150000	-76.500000	1023.000000	1023.000000	2046.000000
2.000000	-0.025393	-15.007318	-4.446819	-5.605977	-2.972462	-1.982061	0.000000	-10.000000	0.091667	-5.716667	-78.500000	1023.000000	1023.000000	2046.000000
2.020000	-0.025768	-15.228848	-4.531138	-5.532570	-3.010591	-2.154548	0.000000	-10.000000	0.091667	-5.266667	-80.500000	1023.000000	1023.000000	2046.000000
2.040000	-0.026405	-15.605311	-4.642474	-5.473057	-3.100465	-2.389315	0.000000	-10.000000	0.091667	-4.850000	-82.500000	1023.000000	1023.000000	2046.000000
2.060000	-0.026800	-15.838886	-4.595878	-5.600674	-3.290443	-2.351890	0.000000	-10.000000	0.083333	-4.383333	-84.166664	1023.000000	1023.000000	2046.000000
2.080000	-0.027575	-16.296858	-4.578831	-5.598686	-3.545167	-2.574174	0.000000	-10.000000	0.075000	-4.083333	-85.666664	1023.000000	1023.000000	2046.000000
2.100000	-0.028324	-16.739519	-4.775319	-5.532922	-3.542409	-2.888870	0.000000	-10.000000	0.066667	-3.950000	-87.000000	1023.000000	1023.000000	2046.000000
2.120000	-0.027884	-16.479389	-4.832708	-5.615076	-3.396182	-2.635425	0.000000	-10.000000	0.058333	-4.016667	-88.333336	1023.000000	1023.000000	2046.000000
2.140000	-0.027759	-16.405321	-4.704227	-5.664064	-3.554070	-2.482960	0.000000	-10.000000	0.075000	-4.133333	-89.833336	1023.000000	1023.000000	2046.000000
2.160000	-0.027257	-16.109142	-4.702970	-5.353160	-3.487015	-2.565997	0.000000	-10.000000	0.066667	-4.150000	-91.166664	1023.000000	1023.000000	2046.000000
2.180000	-0.026573	-15.704633	-4.679757	-5.073912	-3.423710	-2.527255	0.000000	-10.000000	0.083333	-4.083333	-92.666664	1023.000000	1023.000000	2046.000000
2.200000	-0.026497	-15.659648	-4.647834	-4.970784	-3.581226	-2.459805	0.000000	-10.000000	0.075000	-3.966667	-94.000000	1023.000000	1023.000000	2046.000000
2.220000	-0.028405	-16.787193	-4.914669	-5.127205	-3.932373	-2.812947	0.000000	-10.000000	0.083333	-3.783333	-95.333336	1023.000000	1023.000000	2046.000000
2.240000	-0.031867	-18.833658	-5.577775	-5.588551	-4.242673	-3.424659	0.000000	-10.000000	0.066667	-3.516667	-96.500000	1023.000000	1023.000000	2046.000000
2.260000	-0.035572	-21.022768	-6.295359	-6.201491	-4.663227	-3.862691	0.000000	-10.000000	0.058333	-2.933333	-97.666664	1023.000000	1023.000000	2046.000000
2.280000	-0.039079	-23.095640	-6.893184	-6.741075	-5.194994	-4.266387	0.000000	-10.000000	0.066667	-2.466667	-98.500000	1023.000000	1023.000000	2046.000000
2.300000	-0.041939	-24.785860	-7.490836	-7.004355	-5.533130	-4.757539	0.000000	-10.000000	0.075000	-2.166667	-99.166664	1023.000000	1023.000000	2046.000000
2.320000	-0.043404	-25.651859	-7.916773	-7.314095	-5.663056	-4.757936	0.000000	-10.000000	0.075000	-2.216667	-99.666664	1023.000000	1023.000000	2046.000000
2.340000	-0.044646	-26.385927	-8.108039	-7.537467	-5.965098	-4.775323	0.000000	-10.000000	0.075000	-2.600000	-100.500000	1023.000000	1023.000000	2046.000000
2.360000	-0.045733	-27.028477	-8.383926	-7.446716	-6.110816	-5.087018	0.000000	-10.000000	0.075000	-3.083333	-101.500000	1023.000000	1023.000000	2046.000000
2.380000	-0.045957	-27.160700	-8.494270	-7.435676	-6.166194	-5.064559	0.000000	-10.000000	0.083333	-3.616667	-102.500000	1023.000000	1023.000000	2046.000000
2.400000	-0.045921	-27.139044	-8.404783	-7.558823	-6.305914	-4.869524	0.000000	-10.000000	0.075000	-3.833333	-103.666664	1023.000000	1023.000000	2046.000000
2.420000	-0.045930	-27.144796	-8.395459	-7.482232	-6.305530	-4.961576	0.000000	-10.000000	0.066667	-3.783334	-105.000000	1023.000000	1023.000000	2046.000000
2.440000	-0.045732	-27.027828	-8.333607	-7.310433	-6.296800	-5.086988	0.000000	-10.000000	0.058333	-3.483333	-106.333336	1023.000000	1023.000000	2046.000000
2.460000	-0.045000	-26.595261	-8.131817	-7.380826	-6.298027	-4.784591	0.000000	-10.000000	0.050000	-3.000000	-107.500000	1023.000000	1023.000000	2046.000000
2.480000	-0.044355	-26.214006	-7.980691	-7.324755	-6.177010	-4.731551	0.000000	-10.000000	0.058333	-2.250000	-108.333336	1023.000000	1023.000000	2046.000000
2.500000	-0.043674	-25.811279	-7.908795	-7.172597	-5.979319	-4.750568	0.000000	-10.000000	0.075000	-1.250000	-108.833336	1023.000000	1023.000000	2046.000000
2.520000	-0.042535	-25.138372	-7.742858	-7.300350	-5.784732	-4.310433	0.000000	-10.000000	0.083333	-0.450000	-109.000000	1023.000000	1023.000000	2046.000000
2.540000	-0.041560	-24.562073	-7.552131	-7.365886	-5.556257	-4.087799	0.000000	-10.000000	0.075000	0.766667	-109.000000	1023.000000	1023.000000	2046.000000
2.560000	-0.040862	-24.149572	-7.437622	-7.362904	-5.269261	-4.079785	0.000000	-10.000000	0.058333	2.133333	-109.000000	1023.000000	1023.000000	2046.000000
2.580000	-0.040200	-23.758059	-7.437304	-7.563344	-4.999376	-3.758035	0.000000	-10.000000	0.033333	3.933333	-109.000000	1023.000000	1023.000000	2046.000000
2.600000	-0.040172	-23.741549	-7.421084	-7.797802	-4.902182	-3.620480	0.000000	-10.000000	0.016667	5.383333	-109.000000	1023.000000	1023.000000	2046.000000
2.620000	-0.040771	-24.095734	-7.581907	-7.918494	-4.822839	-3.772492	0.000000	-10.000000	0.000000	6.600000	-109.000000	1023.000000	1023.000000	2046.000000
2.640000	-0.041095	-24.287312	-7.715893	-8.055854	-4.722328	-3.793237	0.000000	-10.000000	-0.008333	8.133333	-109.000000	1023.000000	1023.000000	2046.000000
2.660000	-0.041311	-24.415033	-7.617809	-8.165468	-4.807428	-3.824328	0.000000	-10.000000	-0.025000	9.566667	-109.000000	1023.000000	1023.000000	2046.000000
2.680000	-0.041625	-24.600573	-7.612423	-8.142806	-4.806297	-4.039047	0.000000	-10.000000	-0.041667	10.633333	-109.000000	1023.000000	1023.000000	2046.000000
2.700000	-0.041328	-24.424688	-7.503827	-8.129755	-4.734993	-4.056113	0.000000	-10.000000	-0.050000	11.350000	-109.000000	1023.000000	1023.000000	2046.000000
2.720000	-0.040522	-23.948267	-7.219030	-8.097134	-4.733126	-3.898977	0.000000	-10.000000	-0.058333	12.050000	-87.000000	1023.000000	1023.000000	2046.000000
2.740000	-0.039478	-23.331779	-7.035992	-7.830830	-4.561035	-3.903924	0.000000	-10.000000	-0.066667	13.266667	-42.666668	1023.000000	1023.000000	2046.000000
2.760000	-0.037981	-22.447058	-6.813122	-7.537116	-4.340114	-3.756706	0.000000	-10.000000	-0.100000	14.466667	3.333333	1023.000000	1023.000000	2046.000000
2.780000	-0.036100	-21.335037	-6.403415	-7.301313	-4.177388	-3.452922	0.000000	-10.000000	-0.133333	15.750000	29.000000	1023.000000	1023.000000	2046.000000
2.800000	-0.034446	-20.357569	-6.114941	-6.964178	-3.948201	-3.330249	0.000000	-10.000000	-0.166667	16.916666	34.166668	1023.000000	1023.000000	2046.000000
2.820000	-0.032643	-19.292088	-5.885257	-6.591031	-3.614701	-3.201098	0.000000	-10.000000	-0.200000	18.016666	39.666668	1023.000000	1023.000000	2046.000000
2.840000	-0.030520	-18.037550	-5.478600	-6.312739	-3.400267	-2.845945	0.000000	-10.000000	-0.241667	19.350000	45.500000	1023.000000	1023.000000	2046.000000
2.860000	-0.028491	-16.838007	-5.179023	-6.034243	-3.062792	-2.561949	0.000000	-10.000000	-0.308333	20.950001	51.666668	1023.000000	1023.000000	2046.000000
2.880000	-0.026692	-15.774966	-4.895777	-5.637140	-2.805695	-2.436355	0.000000	-10.000000	-0.341667	22.733334	58.333332	1023.000000	1023.000000	2046.000000
2.900000	-0.024848	-14.685078	-4.620231	-5.403957	-2.549670	-2.111219	0.000000	-10.000000	-0.375000	24.366667	65.500000	1023.000000	1023.000000	2046.000000
2.920000	-0.023169	-13.692811	-4.371532	-5.090359	-2.301434	-1.929486	0.000000	-10.000000	-0.391667	25.416668	73.500000	1023.000000	1023.000000	2046.000000
2.940000	-0.021754	-12.856397	-4.173423	-4.807738	-2.077734	-1.797502	0.000000	-10.000000	-0.416667	26.450001	81.833336	1023.000000	1023.000000	2046.000000
2.960000	-0.020367	-12.036770	-4.009160	-4.514830	-1.861640	-1.651141	0.000000	-10.000000	-0.433333	27.300001	90.666664	1023.000000	1023.000000	2046.000000
2.980000	-0.018683	-11.041686	-3.740353	-4.342813	-1.616861	-1.341659	0.000000	-10.000000	-0.450000	27.983334	99.500000	1023.000000	1023.000000	2046.000000
3.000000	-0.017498	-10.341060	-3.545878	-4.154109	-1.468565	-1.172508	0.000000	-10.000000	-0.466667	28.733334	108.833336	1023.000000	1023.000000	2046.000000
3.020000	-0.016563	-9.788628	-3.441512	-3.881572	-1.295687	-1.169856	0.000000	-10.000000	-0.483333	29.166666	118.166664	1023.000000	1023.000000	2046.000000
3.040000	-0.015261	-9.019454	-3.298953	-3.645005	-1.076860	-0.998636	0.000000	-10.000000	-0.491667	29.583334	127.833336	1023.000000	1023.000000	2046.000000
3.060000	-0.013879	-8.202452	-3.065813	-3.517355	-0.902834	-0.716449	0.000000	-10.000000	-0.508333	29.733334	137.500000	1023.000000	1023.000000	2046.000000
3.080000	-0.013018	-7.693535	-2.898903	-3.353987	-0.820551	-0.620094	0.000000	-10.000000	-0.508333	29.966667	147.500000	1023.000000	1023.000000	2046.000000
3.100000	-0.012123	-7.164723	-2.841742	-3.081760	-0.619091	-0.622131	0.000000	-10.000000	-0.508333	30.250000	157.500000	1023.000000	1023.000000	2046.000000
3.120000	-0.011022	-6.514173	-2.677166	-2.861285	-0.485965	-0.489757	0.000000	-10.000000	-0.500000	30.366667	167.500000	1023.000000	1023.000000	2046.000000
3.140000	-0.009911	-5.857443	-2.474727	-2.767743	-0.361501	-0.253472	0.000000	-10.000000	-0.500000	30.366667	177.500000	1023.000000	1023.000000	2046.000000
3.160000	-0.009465	-5.593760	-2.377074	-2.614858	-0.362311	-0.239517	0.000000	-10.000000	-0.508333	30.583334	187.833328	1023.000000	1023.000000	2046.000000
3.180000	-0.009299	-5.495511	-2.333979	-2.430492	-0.329998	-0.401042	0.000000	-10.000000	-0.516667	30.633333	198.166672	1023.000000	1023.000000	2046.000000
3.200000	-0.008965	-5.298354	-2.192962	-2.266355	-0.374095	-0.464941	0.000000	-10.000000	-0.516667	30.900000	208.500000	1023.000000	1023.000000	2046.000000
3.220000	-0.008183	-4.835939	-2.033995	-2.179026	-0.288468	-0.334450	0.000000	-10.000000	-0.508333	31.050001	218.500000	1023.000000	1023.000000	2046.000000
3.240000	-0.007316	-4.323483	-1.858899	-1.861322	-0.207746	-0.395516	0.000000	-10.000000	-0.508333	31.133333	228.833328	1023.000000	1023.000000	2046.000000
3.260000	-0.005970	-3.528504	-1.623226	-1.576749	-0.065942	-0.262587	0.000000	-10.000000	-0.508333	30.866667	239.166672	1023.000000	1023.000000	2046.000000
3.280000	-0.003681	-2.175371	-1.384730	-1.339028	0.351890	0.196496	0.000000	-10.000000	-0.508333	30.550001	249.500000	1023.000000	1023.000000	2046.000000
3.300000	-0.002151	-1.271538	-1.145035	-0.972767	0.490970	0.355294	0.000000	-10.000000	-0.491667	30.266666	259.666656	1023.000000	1023.000000	2046.000000
3.320000	-0.000259	-0.153042	-0.882208	-0.521717	0.703243	0.547639	0.000000	-10.000000	-0.491667	30.200001	270.000000	1023.000000	1023.000000	2046.000000
3.340000	0.001725	1.019512	-0.586706	-0.102033	0.929423	0.778828	0.000000	-10.000000	-0.483333	30.266666	280.333344	1023.000000	1023.000000	2046.000000
3.360000	0.002519	1.488537	-0.393654	0.188692	0.899212	0.794288	0.000000	-10.000000	-0.491667	30.183334	290.500000	1023.000000	1023.000000	2046.000000
3.380000	0.000639	0.377566	-0.791687	0.006806	0.698335	0.464111	0.000000	-10.000000	-0.491667	30.316668	300.500000	1023.000000	1023.000000	2046.000000
3.400000	-0.003124	-1.846573	-1.567484	-0.520744	0.346455	-0.104799	0.000000	-10.000000	-0.483333	30.150002	310.500000	1023.000000	1023.000000	2046.000000
3.420000	-0.006677	-3.946038	-2.185689	-1.129977	-0.138393	-0.491978	0.000000	-10.000000	-0.458333	30.100000	320.500000	1023.000000	1023.000000	2046.000000
3.440000	-0.009239	-5.460309	-2.725486	-1.451891	-0.478064	-0.804867	0.000000	-10.000000	-0.433333	29.316668	330.500000	1023.000000	1023.000000	2046.000000
3.460000	-0.010554	-6.237321	-3.102410	-1.597059	-0.607964	-0.929888	0.000000	-10.000000	-0.433333	28.883333	340.500000	1023.000000	1023.000000	2046.000000
3.480000	-0.011005	-6.503695	-3.246572	-1.639883	-0.670915	-0.946326	0.000000	-10.000000	-0.425000	28.316668	350.166656	1023.000000	1023.000000	2046.000000
3.500000	-0.010615	-6.273183	-3.280347	-1.586927	-0.617815	-0.788094	0.000000	-10.000000	-0.425000	28.200001	359.833344	1023.000000	1023.000000	2046.000000
3.520000	-0.010122	-5.982069	-3.256459	-1.406208	-0.580949	-0.738452	0.000000	-10.000000	-0.408333	27.883333	369.166656	1023.000000	1023.000000	2046.000000
3.540000	-0.009381	-5.544020	-3.074266	-1.186289	-0.596639	-0.686826	0.000000	-10.000000	-0.416667	27.833334	378.500000	1023.000000	1023.000000	2046.000000
3.560000	-0.008240	-4.869761	-2.869880	-0.965234	-0.488326	-0.546322	0.000000	-10.000000	-0.416667	27.816668	387.666656	1023.000000	1023.000000	2046.000000
3.580000	-0.006897	-4.075963	-2.608641	-0.700357	-0.369496	-0.397469	0.000000	-10.000000	-0.425000	28.066668	397.000000	1023.000000	1023.000000	2046.000000
3.600000	-0.005506	-3.253840	-2.314188	-0.418740	-0.253903	-0.267009	0.000000	-10.000000	-0.416667	27.866667	406.333344	1023.000000	1023.000000	2046.000000
3.620000	-0.003843	-2.271392	-2.027457	-0.143418	-0.049244	-0.051273	0.000000	-10.000000	-0.416667	28.050001	415.666656	1023.000000	1023.000000	2046.000000
3.640000	-0.001844	-1.089801	-1.710705	0.180863	0.245708	0.194334	0.000000	-10.000000	-0.408333	27.766666	425.000000	1023.000000	1023.000000	2046.000000
3.660000	0.000030	0.017875	-1.440336	0.450001	0.548207	0.460004	0.000000	-10.000000	-0.408333	27.766666	434.333344	1023.000000	1023.000000	2046.000000
3.680000	0.001449	0.856273	-1.286669	0.630576	0.823393	0.688973	0.000000	-10.000000	-0.400000	27.450001	443.666656	1023.000000	1023.000000	2046.000000
3.700000	0.003163	1.869252	-1.086996	0.702262	1.213032	1.040954	0.000000	-10.000000	-0.408333	27.516666	452.833344	1023.000000	1023.000000	2046.000000
3.720000	0.004381	2.588883	-0.972556	0.660829	1.536085	1.364525	0.000000	-10.000000	-0.400000	27.466667	462.166656	1023.000000	1023.000000	2046.000000
3.740000	0.004984	2.945363	-1.004990	0.575800	1.808583	1.565969	0.000000	-10.000000	-0.375000	27.299999	471.333344	1023.000000	1023.000000	2046.000000
3.760000	0.005238	3.095775	-1.078651	0.479063	2.050580	1.644783	0.000000	-10.000000	-0.341667	26.583334	480.500000	1023.000000	1023.000000	2046.000000
3.780000	0.005208	3.078136	-1.190048	0.295410	2.195885	1.776888	0.000000	-10.000000	-0.350000	26.200001	489.333344	1023.000000	1023.000000	2046.000000
3.800000	0.004789	2.830320	-1.294438	0.244676	2.212467	1.667616	0.000000	-10.000000	-0.341667	25.800001	498.166656	1023.000000	1023.000000	2046.000000
3.820000	0.004624	2.732855	-1.280513	0.331727	2.210268	1.471374	0.000000	-10.000000	-0.350000	25.500000	506.833344	1023.000000	1023.000000	2046.000000
3.840000	0.005120	3.026149	-1.124046	0.356949	2.253525	1.539720	0.000000	-10.000000	-0.325000	25.000000	515.500000	1023.000000	1023.000000	2046.000000
3.860000	0.005949	3.515591	-0.912789	0.521739	2.328882	1.577759	0.000000	-10.000000	-0.325000	24.416668	523.833313	1023.000000	1023.000000	2046.000000
3.880000	0.007072	4.179356	-0.609657	0.821799	2.412050	1.555164	0.000000	-10.000000	-0.300000	23.933334	532.000000	1023.000000	1023.000000	2046.000000
3.900000	0.008774	5.185213	-0.285886	1.111885	2.628580	1.730633	0.000000	-10.000000	-0.275000	23.333334	540.000000	1023.000000	1023.000000	2046.000000
3.920000	0.010858	6.417351	0.038053	1.395938	2.936131	2.047229	0.000000	-10.000000	-0.258333	22.900000	548.000000	1023.000000	1023.000000	2046.000000
3.940000	0.012868	7.604693	0.349281	1.687967	3.231808	2.335637	0.000000	-10.000000	-0.250000	22.683332	555.833313	1023.000000	1023.000000	2046.000000
3.960000	0.014817	8.756798	0.662228	2.091776	3.525058	2.477737	0.000000	-10.000000	-0.250000	22.500000	563.500000	1023.000000	1023.000000	2046.000000
3.980000	0.016907	9.992323	1.000141	2.379758	3.832689	2.779735	0.000000	-10.000000	-0.250000	22.383333	571.000000	1023.000000	1023.000000	2046.000000
4.000000	0.018851	11.141104	1.262569	2.679752	4.147392	3.051389	0.000000	-10.000000	-0.250000	22.083334	578.500000	1023.000000	1023.000000	2046.000000
4.020000	0.020666	12.213806	1.541678	2.939106	4.437955	3.295067	0.000000	-10.000000	-0.241667	22.066668	585.833313	1023.000000	1023.000000	2046.000000
4.040000	0.022079	13.048705	1.809274	3.190285	4.610221	3.438925	0.000000	-10.000000	-0.241667	21.883333	593.166687	1023.000000	1023.000000	2046.000000
4.060000	0.023619	13.958862	2.011640	3.405715	4.912478	3.629029	0.000000	-10.000000	-0.233333	21.983334	600.500000	1023.000000	1023.000000	2046.000000
4.080000	0.025169	14.874580	2.257611	3.618623	5.133207	3.865140	0.000000	-10.000000	-0.233333	22.016666	607.833313	1023.000000	1023.000000	2046.000000
4.100000	0.026414	15.610744	2.416803	3.802601	5.336097	4.055243	0.000000	-10.000000	-0.225000	21.933332	615.333313	1023.000000	1023.000000	2046.000000
4.120000	0.027455	16.226067	2.601067	4.013306	5.489401	4.122293	0.000000	-10.000000	-0.216667	21.733334	622.666687	1023.000000	1023.000000	2046.000000
4.140000	0.028690	16.956022	2.814942	4.200194	5.673145	4.267742	0.000000	-10.000000	-0.208333	21.316668	630.000000	1023.000000	1023.000000	2046.000000
4.160000	0.029755	17.585098	2.973085	4.330835	5.837022	4.444156	0.000000	-10.000000	-0.200000	21.066668	637.166687	1023.000000	1023.000000	2046.000000
4.180000	0.030818	18.213287	3.138656	4.476681	5.991294	4.606656	0.000000	-10.000000	-0.208333	20.733334	644.166687	1023.000000	1023.000000	2046.000000
4.200000	0.031593	18.671473	3.250671	4.648643	6.132105	4.640054	0.000000	-10.000000	-0.208333	20.266666	651.166687	1023.000000	1023.000000	2046.000000
4.220000	0.032246	19.057453	3.425837	4.762820	6.160220	4.708577	0.000000	-10.000000	-0.208333	19.900000	657.833313	1023.000000	1023.000000	2046.000000
4.240000	0.032511	19.213766	3.434681	4.814586	6.254434	4.710064	0.000000	-10.000000	-0.200000	19.400000	664.666687	1023.000000	1023.000000	2046.000000
4.260000	0.032466	19.187649	3.436607	4.848185	6.267965	4.634891	0.000000	-10.000000	-0.183333	19.200001	671.166687	1023.000000	1023.000000	2046.000000
4.280000	0.032784	19.375320	3.535253	4.929153	6.301886	4.609027	0.000000	-10.000000	-0.166667	18.716667	677.833313	1023.000000	1023.000000	2046.000000
4.300000	0.033351	19.710613	3.696120	5.102491	6.336508	4.575493	0.000000	-10.000000	-0.141667	18.216667	684.166687	1023.000000	1023.000000	2046.000000
4.320000	0.034250	20.241592	3.934194	5.308162	6.404676	4.594560	0.000000	-10.000000	-0.125000	17.583334	690.500000	1023.000000	1023.000000	2046.000000
4.340000	0.035795	21.154636	4.132463	5.444667	6.673141	4.904367	0.000000	-10.000000	-0.108333	17.016666	696.333313	1023.000000	1023.000000	2046.000000
4.360000	0.036674	21.674107	4.167050	5.627402	6.838865	5.040789	0.000000	-10.000000	-0.091667	16.583334	702.000000	1023.000000	1023.000000	2046.000000
4.380000	0.037412	22.110493	4.271787	5.756284	6.905458	5.176962	0.000000	-10.000000	-0.075000	15.916667	707.666687	1023.000000	1023.000000	2046.000000
4.400000	0.037860	22.375265	4.427289	5.991350	6.885159	5.071466	0.000000	-10.000000	-0.058333	15.533334	713.166687	1023.000000	1023.000000	2046.000000
4.420000	0.037650	22.250929	4.473306	6.141089	6.745424	4.891109	0.000000	-10.000000	-0.050000	14.983334	718.500000	1023.000000	1023.000000	2046.000000
4.440000	0.035459	20.956507	4.067747	5.788586	6.474704	4.625470	0.000000	-10.000000	-0.050000	14.883333	723.500000	1023.000000	1023.000000	2046.000000
4.460000	0.031583	18.665298	3.266292	5.144738	6.104475	4.149795	0.000000	-10.000000	-0.041667	13.933333	728.500000	1023.000000	1023.000000	2046.000000
4.480000	0.027266	16.114401	2.555335	4.512376	5.511635	3.535056	0.000000	-10.000000	-0.025000	12.583333	733.333313	1023.000000	1023.000000	2046.000000
4.500000	0.024061	14.220016	1.973296	4.043277	5.093797	3.109645	0.000000	-10.000000	-0.008333	10.450000	737.833313	1023.000000	1023.000000	2046.000000
4.520000	0.022077	13.047478	1.542502	3.742312	4.873778	2.888885	0.000000	-10.000000	0.000000	8.366667	741.666687	1023.000000	1023.000000	2046.000000
4.540000	0.020935	12.372448	1.277454	3.535970	4.715318	2.843706	0.000000	-10.000000	0.008333	6.883333	744.833313	1023.000000	1023.000000	2046.000000
4.560000	0.020452	12.087252	1.127026	3.458700	4.620027	2.881499	0.000000	-10.000000	0.016667	5.850000	747.333313	1023.000000	1023.000000	2046.000000
4.580000	0.020077	11.865620	1.054873	3.504693	4.545620	2.760432	0.000000	-10.000000	0.033333	5.300000	749.500000	1023.000000	1023.000000	2046.000000
4.600000	0.020181	11.926706	1.095935	3.516958	4.522383	2.791430	0.000000	-10.000000	0.041667	4.516667	751.333313	1023.000000	1023.000000	2046.000000
4.620000	0.020346	12.024309	1.145073	3.587243	4.463884	2.828109	0.000000	-10.000000	0.050000	3.766667	753.000000	1023.000000	1023.000000	2046.000000
4.640000	0.020871	12.334711	1.194525	3.723248	4.530568	2.886371	0.000000	-10.000000	0.050000	2.900000	754.333313	1023.000000	1023.000000	2046.000000
4.660000	0.021370	12.629806	1.385722	3.902340	4.488411	2.853333	0.000000	-10.000000	0.050000	2.100000	755.333313	1023.000000	1023.000000	2046.000000
4.680000	0.022180	13.108155	1.598982	4.019937	4.544119	2.945118	0.000000	-10.000000	0.058333	1.566667	755.833313	1023.000000	1023.000000	2046.000000
4.700000	0.023327	13.786022	1.823119	4.197481	4.662363	3.103059	0.000000	-10.000000	0.058333	1.283333	756.000000	1023.000000	1023.000000	2046.000000
4.720000	0.024585	14.529642	1.946262	4.325669	4.933057	3.324654	0.000000	-10.000000	0.058333	0.833333	756.000000	1023.000000	1023.000000	2046.000000
4.740000	0.025227	14.909107	2.019682	4.379330	5.052428	3.457668	0.000000	-10.000000	0.058333	-0.250000	756.000000	1023.000000	1023.000000	2046.000000
4.760000	0.025782	15.237103	2.052149	4.267834	5.286288	3.630832	0.000000	-10.000000	0.075000	-1.400000	756.000000	1023.000000	1023.000000	2046.000000
4.780000	0.026012	15.372804	1.965009	4.076819	5.521102	3.809874	0.000000	-10.000000	0.091667	-2.500000	756.000000	1023.000000	1023.000000	2046.000000
4.800000	0.025782	15.236889	1.752593	3.780545	5.692977	4.010774	0.000000	-10.000000	0.100000	-3.500000	756.000000	1023.000000	1023.000000	2046.000000
4.820000	0.024868	14.696699	1.497793	3.468970	5.762559	3.967376	0.000000	-10.000000	0.100000	-4.600000	756.000000	1023.000000	1023.000000	2046.000000
4.840000	0.023622	13.960443	1.235998	3.063670	5.742546	3.918229	0.000000	-10.000000	0.100000	-5.466667	756.000000	1023.000000	1023.000000	2046.000000
4.860000	0.022317	13.189519	0.976615	2.816989	5.638894	3.757022	0.000000	-10.000000	0.100000	-5.866667	756.000000	1023.000000	1023.000000	2046.000000
4.880000	0.021427	12.663354	0.796712	2.710851	5.528227	3.627564	0.000000	-10.000000	0.100000	-6.000000	756.000000	1023.000000	1023.000000	2046.000000
4.900000	0.020873	12.335676	0.802842	2.651229	5.411170	3.470436	0.000000	-10.000000	0.100000	-5.983333	756.000000	1023.000000	1023.000000	2046.000000
4.920000	0.020607	12.178524	0.919533	2.627765	5.296506	3.334719	0.000000	-10.000000	0.108333	-5.950000	756.000000	1023.000000	1023.000000	2046.000000
4.940000	0.021015	12.419722	1.056328	2.685869	5.276613	3.400911	0.000000	-10.000000	0.108333	-6.066667	756.000000	1023.000000	1023.000000	2046.000000
4.960000	0.021873	12.927185	1.203834	2.900848	5.335293	3.487211	0.000000	-10.000000	0.108333	-6.283333	756.000000	1023.000000	1023.000000	2046.000000
4.980000	0.022962	13.570642	1.479148	3.049758	5.446984	3.594751	0.000000	-10.000000	0.100000	-6.416667	752.500000	1023.000000	1023.000000	2046.000000
5.000000	0.024170	14.284448	1.724780	3.254479	5.549886	3.755302	0.000000	-10.000000	0.100000	-6.100000	744.333313	1023.000000	1023.000000	2046.000000
5.020000	0.025574	15.114144	1.873507	3.501415	5.779843	3.959380	0.000000	-10.000000	0.100000	-5.733334	736.166687	1023.000000	1023.000000	2046.000000
5.040000	0.026817	15.849060	2.171924	3.660509	5.914699	4.101928	0.000000	-10.000000	0.100000	-5.366667	731.000000	1023.000000	1023.000000	2046.000000
5.060000	0.027938	16.511410	2.376130	3.827366	6.054571	4.253344	0.000000	-10.000000	0.100000	-5.300000	730.000000	1023.000000	1023.000000	2046.000000
5.080000	0.029045	17.165525	2.485155	3.994525	6.245920	4.439925	0.000000	-10.000000	0.100000	-5.150000	728.333313	1023.000000	1023.000000	2046.000000
5.100000	0.029921	17.683313	2.668895	4.097257	6.344421	4.572740	0.000000	-10.000000	0.100000	-5.083333	726.500000	1023.000000	1023.000000	2046.000000
5.120000	0.030484	18.016323	2.803979	4.193373	6.436312	4.582658	0.000000	-10.000000	0.100000	-5.100000	724.833313	1023.000000	1023.000000	2046.000000
5.140000	0.030978	18.307796	2.855029	4.247268	6.468401	4.737098	0.000000	-10.000000	0.100000	-5.316667	723.166687	1023.000000	1023.000000	2046.000000
5.160000	0.031409	18.562820	2.906145	4.293745	6.527525	4.835404	0.000000	-10.000000	0.100000	-5.683333	721.500000	1023.000000	1023.000000	2046.000000
5.180000	0.031559	18.651443	2.957898	4.317477	6.562859	4.813209	0.000000	-10.000000	0.100000	-6.266667	719.500000	1023.000000	1023.000000	2046.000000
5.200000	0.031511	18.623079	2.975675	4.325780	6.539547	4.782077	0.000000	-10.000000	0.108333	-7.000000	717.333313	1023.000000	1023.000000	2046.000000
5.220000	0.031698	18.733416	3.017781	4.303255	6.521100	4.891280	0.000000	-10.000000	0.125000	-7.833333	715.000000	1023.000000	1023.000000	2046.000000
5.240000	0.031908	18.857435	3.102247	4.366590	6.544440	4.844157	0.000000	-10.000000	0.141667	-8.633333	712.333313	1023.000000	1023.000000	2046.000000
5.260000	0.032374	19.132954	3.292143	4.428883	6.578921	4.833007	0.000000	-10.000000	0.150000	-9.416667	709.500000	1023.000000	1023.000000	2046.000000
5.280000	0.032911	19.450657	3.364106	4.492155	6.622713	4.971684	0.000000	-10.000000	0.150000	-10.166667	706.333313	1023.000000	1023.000000	2046.000000
5.300000	0.033113	19.569715	3.393539	4.567313	6.594132	5.014731	0.000000	-10.000000	0.158333	-10.916667	702.833313	1023.000000	1023.000000	2046.000000
5.320000	0.032718	19.336592	3.421597	4.561791	6.495947	4.857256	0.000000	-10.000000	0.183333	-11.850000	699.000000	1023.000000	1023.000000	2046.000000
5.340000	0.032099	18.970230	3.373817	4.484166	6.358746	4.753502	0.000000	-10.000000	0.216667	-12.883333	695.000000	1023.000000	1023.000000	2046.000000
5.360000	0.031493	18.612473	3.236622	4.404531	6.275411	4.695910	0.000000	-10.000000	0.258333	-14.183333	690.833313	1023.000000	1023.000000	2046.000000
5.380000	0.031467	18.597168	3.228062	4.386891	6.274687	4.707529	0.000000	-10.000000	0.291667	-15.516667	686.166687	1023.000000	1023.000000	2046.000000
5.400000	0.030788	18.195843	3.090265	4.236261	6.184056	4.685261	0.000000	-10.000000	0.341667	-17.083334	681.000000	1023.000000	1023.000000	2046.000000
5.420000	0.030465	18.004677	3.029897	4.255681	6.035604	4.683496	0.000000	-10.000000	0.383333	-18.516666	675.333313	1023.000000	1023.000000	2046.000000
5.440000	0.029979	17.717772	3.021971	4.306888	5.774954	4.613959	0.000000	-10.000000	0.416667	-19.933334	669.166687	1023.000000	1023.000000	2046.000000
5.460000	0.028464	16.821949	2.832546	4.183944	5.453928	4.351532	0.000000	-10.000000	0.433333	-21.066668	662.500000	1023.000000	1023.000000	2046.000000
5.480000	0.025131	14.852231	2.276400	3.678533	5.035594	3.861706	0.000000	-10.000000	0.466667	-22.100000	655.333313	1023.000000	1023.000000	2046.000000
5.500000	0.020507	12.119871	1.506245	2.878706	4.425126	3.309794	0.000000	-10.000000	0.508333	-23.133333	647.833313	1023.000000	1023.000000	2046.000000
5.520000	0.015629	9.236689	0.631119	2.132017	3.804816	2.668737	0.000000	-10.000000	0.550000	-23.983334	640.000000	1023.000000	1023.000000	2046.000000
5.540000	0.011607	6.859808	-0.121664	1.490038	3.318893	2.172541	0.000000	-10.000000	0.566667	-24.766668	632.000000	1023.000000	1023.000000	2046.000000
5.560000	0.008515	5.032521	-0.661436	1.002984	2.843415	1.847558	0.000000	-10.000000	0.575000	-24.983334	624.000000	1023.000000	1023.000000	2046.000000
5.580000	0.006489	3.834838	-1.116114	0.703677	2.558416	1.688859	0.000000	-10.000000	0.575000	-25.166668	615.666687	1023.000000	1023.000000	2046.000000
5.600000	0.004906	2.899278	-1.395435	0.560184	2.250803	1.483726	0.000000	-10.000000	0.566667	-25.000000	607.333313	1023.000000	1023.000000	2046.000000
5.620000	0.003836	2.267146	-1.599490	0.386223	2.109923	1.370489	0.000000	-10.000000	0.550000	-24.850000	599.000000	1023.000000	1023.000000	2046.000000
5.640000	0.002792	1.650258	-1.728265	0.292034	1.849895	1.236594	0.000000	-10.000000	0.541667	-24.583334	590.833313	1023.000000	1023.000000	2046.000000
5.660000	0.002210	1.306039	-1.842249	0.262015	1.693931	1.192342	0.000000	-10.000000	0.541667	-24.450001	582.500000	1023.000000	1023.000000	2046.000000
5.680000	0.001980	1.170411	-1.823523	0.233703	1.630336	1.129895	0.000000	-10.000000	0.541667	-24.433334	574.166687	1023.000000	1023.000000	2046.000000
5.700000	0.001766	1.043460	-1.760716	0.161140	1.502600	1.140436	0.000000	-10.000000	0.525000	-24.216667	566.000000	1023.000000	1023.000000	2046.000000
5.720000	0.001785	1.054651	-1.725609	0.177600	1.448923	1.153737	0.000000	-10.000000	0.516667	-23.900002	558.000000	1023.000000	1023.000000	2046.000000
5.740000	0.002093	1.236866	-1.631259	0.224930	1.454209	1.188986	0.000000	-10.000000	0.508333	-23.650002	550.000000	1023.000000	1023.000000	2046.000000
5.760000	0.002561	1.513445	-1.520375	0.152598	1.581651	1.299571	0.000000	-10.000000	0.500000	-23.400002	542.000000	1023.000000	1023.000000	2046.000000
5.780000	0.002684	1.586076	-1.594124	0.039202	1.708256	1.432743	0.000000	-10.000000	0.491667	-23.250000	534.333313	1023.000000	1023.000000	2046.000000
5.800000	0.002667	1.576086	-1.585357	-0.106327	1.747802	1.519967	0.000000	-10.000000	0.491667	-23.066668	526.666687	1023.000000	1023.000000	2046.000000
5.820000	0.002615	1.545361	-1.631370	-0.431847	1.941184	1.667394	0.000000	-10.000000	0.483333	-23.100000	519.000000	1023.000000	1023.000000	2046.000000
5.840000	0.001785	1.054963	-1.827698	-0.802108	1.986388	1.698382	0.000000	-10.000000	0.483333	-23.100000	511.166656	1023.000000	1023.000000	2046.000000
5.860000	0.000608	0.359311	-2.139265	-1.223561	2.006666	1.715471	0.000000	-10.000000	0.466667	-23.049999	503.500000	1023.000000	1023.000000	2046.000000
5.880000	-0.000871	-0.515019	-2.404177	-1.535980	1.877933	1.547205	0.000000	-10.000000	0.466667	-23.049999	495.833344	1023.000000	1023.000000	2046.000000
5.900000	-0.002050	-1.211645	-2.618886	-1.826411	1.878505	1.355148	0.000000	-10.000000	0.450000	-23.066668	488.000000	1023.000000	1023.000000	2046.000000
5.920000	-0.003419	-2.020869	-2.740331	-2.090796	1.635651	1.174608	0.000000	-10.000000	0.466667	-23.000000	480.333344	1023.000000	1023.000000	2046.000000
5.940000	-0.004425	-2.615016	-2.817443	-2.240156	1.458211	0.984371	0.000000	-10.000000	0.466667	-22.716667	472.666656	1023.000000	1023.000000	2046.000000
5.960000	-0.004950	-2.925177	-2.734752	-2.319218	1.365934	0.762860	0.000000	-10.000000	0.466667	-22.616667	465.166656	1023.000000	1023.000000	2046.000000
5.980000	-0.005112	-3.021253	-2.673154	-2.418549	1.279779	0.790671	0.000000	-10.000000	0.450000	-22.516666	457.500000	1023.000000	1023.000000	2046.000000
6.000000	-0.004939	-2.918871	-2.584320	-2.369883	1.218530	0.816801	0.000000	-10.000000	0.450000	-22.716667	450.000000	1023.000000	1023.000000	2046.000000
6.020000	-0.004389	-2.593851	-2.445099	-2.177518	1.275799	0.752967	0.000000	-10.000000	0.466667	-22.716667	442.500000	1023.000000	1023.000000	2046.000000
6.040000	-0.003852	-2.276375	-2.295766	-2.148088	1.336236	0.831244	0.000000	-10.000000	0.466667	-22.783333	434.833344	1023.000000	1023.000000	2046.000000
6.060000	-0.003381	-1.997909	-2.137920	-2.117983	1.280118	0.977876	0.000000	-10.000000	0.466667	-22.783333	427.333344	1023.000000	1023.000000	2046.000000
6.080000	-0.002801	-1.655183	-2.032906	-1.935858	1.333742	0.979838	0.000000	-10.000000	0.450000	-22.800001	419.666656	1023.000000	1023.000000	2046.000000
6.100000	-0.002144	-1.266998	-1.898683	-1.883579	1.470592	1.044672	0.000000	-10.000000	0.450000	-22.800001	412.166656	1023.000000	1023.000000	2046.000000
6.120000	-0.001830	-1.081805	-1.814102	-1.916442	1.471181	1.177559	0.000000	-10.000000	0.466667	-22.700001	404.500000	1023.000000	1023.000000	2046.000000
6.140000	-0.001739	-1.027636	-1.808325	-1.817003	1.450608	1.147083	0.000000	-10.000000	0.466667	-22.700001	396.833344	1023.000000	1023.000000	2046.000000
6.160000	-0.001244	-0.735459	-1.708432	-1.752877	1.566601	1.159249	0.000000	-10.000000	0.466667	-22.616667	389.333344	1023.000000	1023.000000	2046.000000
6.180000	-0.001226	-0.724822	-1.676293	-1.790691	1.529719	1.212443	0.000000	-10.000000	0.450000	-22.650002	381.666656	1023.000000	1023.000000	2046.000000
6.200000	-0.001298	-0.766840	-1.644321	-1.806981	1.451971	1.232490	0.000000	-10.000000	0.450000	-22.566668	374.333344	1023.000000	1023.000000	2046.000000
6.220000	-0.001217	-0.719091	-1.643303	-1.759649	1.524424	1.159437	0.000000	-10.000000	0.483333	-22.633333	366.666656	1023.000000	1023.000000	2046.000000
6.240000	-0.001368	-0.808479	-1.623512	-1.864337	1.483654	1.195715	0.000000	-10.000000	0.500000	-22.716667	359.166656	1023.000000	1023.000000	2046.000000
6.260000	-0.001732	-1.023790	-1.634985	-1.935635	1.353024	1.193806	0.000000	-10.000000	0.516667	-22.850000	351.500000	1023.000000	1023.000000	2046.000000
6.280000	-0.001866	-1.102779	-1.667517	-1.885281	1.368736	1.081283	0.000000	-10.000000	0.516667	-23.016666	343.833344	1023.000000	1023.000000	2046.000000
6.300000	-0.002079	-1.228652	-1.661939	-1.948202	1.350373	1.031116	0.000000	-10.000000	0.500000	-23.183334	336.166656	1023.000000	1023.000000	2046.000000
6.320000	-0.002268	-1.340620	-1.631456	-2.084010	1.268543	1.106303	0.000000	-10.000000	0.516667	-23.300001	328.500000	1023.000000	1023.000000	2046.000000
6.340000	-0.002134	-1.261087	-1.541353	-1.956673	1.250966	0.985973	0.000000	-10.000000	0.500000	-23.466667	320.833344	1023.000000	1023.000000	2046.000000
6.360000	-0.001692	-1.000227	-1.475265	-1.890555	1.349078	1.016515	0.000000	-10.000000	0.516667	-23.416668	313.000000	1023.000000	1023.000000	2046.000000
6.380000	-0.002090	-1.235320	-1.481323	-1.940931	1.164036	1.022899	0.000000	-10.000000	0.516667	-23.500000	305.000000	1023.000000	1023.000000	2046.000000
6.400000	-0.002946	-1.741284	-1.562261	-1.904527	0.906519	0.818985	0.000000	-10.000000	0.500000	-23.300001	297.000000	1023.000000	1023.000000	2046.000000
6.420000	-0.003766	-2.225972	-1.659691	-1.907287	0.774147	0.566859	0.000000	-10.000000	0.500000	-23.166668	289.333344	1023.000000	1023.000000	2046.000000
6.440000	-0.004962	-2.932451	-1.856955	-2.111465	0.627317	0.408653	0.000000	-10.000000	0.483333	-22.866667	281.666656	1023.000000	1023.000000	2046.000000
6.460000	-0.005530	-3.267971	-1.957345	-2.313903	0.485831	0.517445	0.000000	-10.000000	0.483333	-22.799999	274.000000	1023.000000	1023.000000	2046.000000
6.480000	-0.006027	-3.561822	-2.046574	-2.279654	0.374000	0.390406	0.000000	-10.000000	0.466667	-22.766666	266.333344	1023.000000	1023.000000	2046.000000
6.500000	-0.005784	-3.418229	-2.045242	-2.132083	0.386805	0.372291	0.000000	-10.000000	0.450000	-22.500000	258.666656	1023.000000	1023.000000	2046.000000
6.520000	-0.005801	-3.428229	-2.072822	-2.017033	0.240760	0.420866	0.000000	-10.000000	0.441667	-22.366667	251.333328	1023.000000	1023.000000	2046.000000
6.540000	-0.006587	-3.892715	-2.202028	-1.840254	0.006619	0.142948	0.000000	-10.000000	0.433333	-22.100000	243.833328	1023.000000	1023.000000	2046.000000
6.560000	-0.008562	-5.059860	-2.575060	-2.066122	-0.233583	-0.185095	0.000000	-10.000000	0.425000	-21.866667	236.500000	1023.000000	1023.000000	2046.000000
6.580000	-0.012137	-7.173228	-3.088976	-2.706340	-0.777110	-0.600802	0.000000	-10.000000	0.416667	-21.316668	229.166672	1023.000000	1023.000000	2046.000000
6.600000	-0.016577	-9.797029	-3.855171	-3.286636	-1.353674	-1.301548	0.000000	-10.000000	0.408333	-20.616667	222.000000	1023.000000	1023.000000	2046.000000
6.620000	-0.020299	-11.996427	-4.606563	-3.807709	-1.731443	-1.850712	0.000000	-10.000000	0.391667	-20.133333	215.166672	1023.000000	1023.000000	2046.000000
6.640000	-0.023495	-13.885389	-5.188653	-4.368026	-2.208788	-2.119923	0.000000	-10.000000	0.375000	-19.583334	208.333328	1023.000000	1023.000000	2046.000000
6.660000	-0.026088	-15.417749	-5.649517	-4.712025	-2.666312	-2.389895	0.000000	-10.000000	0.375000	-19.250000	201.833328	1023.000000	1023.000000	2046.000000
6.680000	-0.027646	-16.338894	-6.034934	-4.823617	-2.814760	-2.665584	0.000000	-10.000000	0.383333	-19.116667	195.333328	1023.000000	1023.000000	2046.000000
6.700000	-0.028784	-17.011047	-6.283867	-4.991010	-3.037243	-2.698927	0.000000	-10.000000	0.391667	-18.933334	189.000000	1023.000000	1023.000000	2046.000000
6.720000	-0.029927	-17.687006	-6.482190	-5.085355	-3.321043	-2.798419	0.000000	-10.000000	0.375000	-18.700001	182.666672	1023.000000	1023.000000	2046.000000
6.740000	-0.030262	-17.884907	-6.523345	-4.994002	-3.384728	-2.982832	0.000000	-10.000000	0.366667	-18.266666	176.500000	1023.000000	1023.000000	2046.000000
6.760000	-0.030355	-17.939808	-6.492093	-5.056759	-3.488001	-2.902955	0.000000	-10.000000	0.341667	-17.850000	170.500000	1023.000000	1023.000000	2046.000000
6.780000	-0.030463	-18.003645	-6.492201	-5.165246	-3.581670	-2.764528	0.000000	-10.000000	0.316667	-17.466667	164.500000	1023.000000	1023.000000	2046.000000
6.800000	-0.030514	-18.033644	-6.434424	-5.019791	-3.661896	-2.917533	0.000000	-10.000000	0.291667	-17.050001	158.500000	1023.000000	1023.000000	2046.000000
6.820000	-0.030016	-17.739717	-6.296872	-4.980650	-3.540745	-2.921452	0.000000	-10.000000	0.283333	-16.783335	152.833328	1023.000000	1023.000000	2046.000000
6.840000	-0.029393	-17.371223	-6.189192	-5.081630	-3.420873	-2.679529	0.000000	-10.000000	0.283333	-16.466667	147.166672	1023.000000	1023.000000	2046.000000
6.860000	-0.028993	-17.134693	-6.128761	-5.178375	-3.376070	-2.451487	0.000000	-10.000000	0.275000	-16.150002	141.833328	1023.000000	1023.000000	2046.000000
6.880000	-0.028424	-16.798597	-6.015613	-5.196989	-3.162318	-2.423677	0.000000	-10.000000	0.266667	-15.783334	136.333328	1023.000000	1023.000000	2046.000000
6.900000	-0.027937	-16.510723	-5.921697	-5.421746	-2.946318	-2.220963	0.000000	-10.000000	0.258333	-15.333333	131.166672	1023.000000	1023.000000	2046.000000
6.920000	-0.028167	-16.646755	-5.984824	-5.763133	-2.907086	-1.991712	0.000000	-10.000000	0.258333	-14.866667	126.000000	1023.000000	1023.000000	2046.000000
6.940000	-0.029289	-17.309650	-6.217962	-6.007986	-2.915413	-2.168289	0.000000	-10.000000	0.250000	-14.400001	121.000000	1023.000000	1023.000000	2046.000000
6.960000	-0.030223	-17.861860	-6.473518	-6.220334	-2.826674	-2.341334	0.000000	-10.000000	0.241667	-13.950001	116.166664	1023.000000	1023.000000	2046.000000
6.980000	-0.031177	-18.425312	-6.622377	-6.567783	-2.900062	-2.335090	0.000000	-10.000000	0.233333	-13.383333	111.500000	1023.000000	1023.000000	2046.000000
7.000000	-0.032391	-19.143154	-6.762739	-6.856829	-3.078153	-2.445432	0.000000	-10.000000	0.208333	-12.716667	107.166664	1023.000000	1023.000000	2046.000000
7.020000	-0.033144	-19.588179	-6.797436	-6.871337	-3.135765	-2.783640	0.000000	-10.000000	0.183333	-12.016666	103.000000	1023.000000	1023.000000	2046.000000
7.040000	-0.033440	-19.762962	-6.702433	-6.934625	-3.198381	-2.927523	0.000000	-10.000000	0.141667	-11.183333	99.000000	1023.000000	1023.000000	2046.000000
7.060000	-0.033560	-19.834206	-6.589029	-7.089400	-3.318137	-2.837640	0.000000	-10.000000	0.133333	-10.250000	95.166664	1023.000000	1023.000000	2046.000000
7.080000	-0.033288	-19.673483	-6.493351	-6.947374	-3.341783	-2.890975	0.000000	-10.000000	0.116667	-9.300000	91.666664	1023.000000	1023.000000	2046.000000
7.100000	-0.032382	-19.137777	-6.337428	-6.698113	-3.149015	-2.953221	0.000000	-10.000000	0.108333	-8.516666	88.500000	1023.000000	1023.000000	2046.000000
7.120000	-0.031398	-18.556465	-6.051179	-6.625112	-3.127298	-2.752877	0.000000	-10.000000	0.100000	-7.733333	85.666664	1023.000000	1023.000000	2046.000000
7.140000	-0.030668	-18.124899	-5.890285	-6.551500	-3.125614	-2.557501	0.000000	-10.000000	0.100000	-6.816667	83.000000	1023.000000	1023.000000	2046.000000
7.160000	-0.029635	-17.514397	-5.717127	-6.298920	-2.970759	-2.527591	0.000000	-10.000000	0.100000	-5.766667	80.666664	1023.000000	1023.000000	2046.000000
7.180000	-0.028380	-16.772621	-5.523407	-6.000366	-2.766590	-2.482259	0.000000	-10.000000	0.100000	-4.750000	78.666664	1023.000000	1023.000000	2046.000000
7.200000	-0.027338	-16.156723	-5.308457	-6.021942	-2.699895	-2.126429	0.000000	-10.000000	0.100000	-4.133334	77.000000	1023.000000	1023.000000	2046.000000
7.220000	-0.026666	-15.759387	-5.165860	-5.896151	-2.649613	-2.047763	0.000000	-10.000000	0.100000	-3.766667	75.666664	1023.000000	1023.000000	2046.000000
7.240000	-0.025894	-15.303074	-5.040757	-5.645855	-2.500068	-2.116394	0.000000	-10.000000	0.100000	-3.600000	74.500000	1023.000000	1023.000000	2046.000000
7.260000	-0.024977	-14.761683	-4.926976	-5.473970	-2.333362	-2.027375	0.000000	-10.000000	0.100000	-3.400000	73.333336	1023.000000	1023.000000	2046.000000
7.280000	-0.024295	-14.358220	-4.758292	-5.537206	-2.335250	-1.727472	0.000000	-10.000000	0.100000	-3.450000	72.166664	1023.000000	1023.000000	2046.000000
7.300000	-0.024043	-14.209412	-4.655668	-5.466416	-2.379635	-1.707693	0.000000	-10.000000	0.100000	-3.733333	70.833336	1023.000000	1023.000000	2046.000000
7.320000	-0.023440	-13.852965	-4.611645	-5.252608	-2.211668	-1.777044	0.000000	-10.000000	0.100000	-4.100000	69.666664	1023.000000	1023.000000	2046.000000
7.340000	-0.022680	-13.403882	-4.509946	-5.154755	-2.077961	-1.661220	0.000000	-10.000000	0.100000	-4.300000	68.833336	1023.000000	1023.000000	2046.000000
7.360000	-0.022440	-13.261799	-4.396111	-5.225755	-2.173845	-1.466089	0.000000	-10.000000	0.100000	-4.250000	67.500000	1023.000000	1023.000000	2046.000000
7.380000	-0.022303	-13.181135	-4.380967	-5.168217	-2.135481	-1.496470	0.000000	-10.000000	0.100000	-4.216667	66.000000	1023.000000	1023.000000	2046.000000
7.400000	-0.021909	-12.948343	-4.323112	-4.978515	-2.027603	-1.619113	0.000000	-10.000000	0.100000	-4.416667	64.000000	1023.000000	1023.000000	2046.000000
7.420000	-0.021403	-12.649113	-4.241522	-4.948305	-1.960639	-1.498646	0.000000	-10.000000	0.108333	-4.850000	62.500000	1023.000000	1023.000000	2046.000000
7.440000	-0.021257	-12.562710	-4.155789	-5.080452	-2.051242	-1.275228	0.000000	-10.000000	0.108333	-5.166667	61.000000	1023.000000	1023.000000	2046.000000
7.460000	-0.021123	-12.483710	-4.128515	-4.953144	-1.991392	-1.410660	0.000000	-10.000000	0.108333	-5.200000	59.333332	1023.000000	1023.000000	2046.000000
7.480000	-0.020642	-12.199481	-4.064974	-4.794677	-1.858665	-1.481164	0.000000	-10.000000	0.100000	-5.133334	57.500000	1023.000000	1023.000000	2046.000000
7.500000	-0.020204	-11.940481	-3.966517	-4.857254	-1.869330	-1.247381	0.000000	-10.000000	0.108333	-5.116667	55.833332	1023.000000	1023.000000	2046.000000
7.520000	-0.020587	-12.166701	-3.965074	-4.899140	-2.035614	-1.266873	0.000000	-10.000000	0.116667	-5.150000	54.166668	1023.000000	1023.000000	2046.000000
7.540000	-0.021208	-12.533657	-4.048075	-4.749991	-2.105026	-1.630565	0.000000	-10.000000	0.108333	-5.150000	52.500000	1023.000000	1023.000000	2046.000000
7.560000	-0.021841	-12.908253	-4.129178	-4.798045	-2.242360	-1.738670	0.000000	-10.000000	0.100000	-5.283333	50.500000	1023.000000	1023.000000	2046.000000
7.580000	-0.022725	-13.430388	-4.146054	-4.970290	-2.512699	-1.801346	0.000000	-10.000000	0.091667	-5.516667	48.666668	1023.000000	1023.000000	2046.000000
7.600000	-0.023565	-13.927187	-4.204789	-4.955483	-2.672091	-2.094824	0.000000	-10.000000	0.100000	-5.783333	47.000000	1023.000000	1023.000000	2046.000000
7.620000	-0.023388	-13.822592	-4.258835	-4.877203	-2.574760	-2.111794	0.000000	-10.000000	0.100000	-5.950000	45.333332	1023.000000	1023.000000	2046.000000
7.640000	-0.023470	-13.870546	-4.291670	-5.034311	-2.648798	-1.895768	0.000000	-10.000000	0.100000	-6.116667	43.333332	1023.000000	1023.000000	2046.000000
7.660000	-0.023006	-13.596317	-4.237220	-4.870701	-2.659562	-1.828834	0.000000	-10.000000	0.100000	-6.283333	41.000000	1023.000000	1023.000000	2046.000000
7.680000	-0.022366	-13.218280	-4.166005	-4.415506	-2.623578	-2.013192	0.000000	-10.000000	0.108333	-6.466667	38.666668	1023.000000	1023.000000	2046.000000
7.700000	-0.022220	-13.132118	-4.169133	-4.349363	-2.759890	-1.853732	0.000000	-10.000000	0.108333	-6.583333	36.500000	1023.000000	1023.000000	2046.000000
7.720000	-0.023931	-14.143414	-4.456343	-4.586972	-3.053255	-2.046844	0.000000	-10.000000	0.108333	-6.666667	34.500000	1023.000000	1023.000000	2046.000000
7.740000	-0.027237	-16.097095	-5.043893	-4.867245	-3.373966	-2.811990	0.000000	-10.000000	0.100000	-6.633334	32.333332	1023.000000	1023.000000	2046.000000
7.760000	-0.031175	-18.424313	-5.793164	-5.531247	-3.811794	-3.288108	0.000000	-10.000000	0.100000	-6.183333	30.000000	1023.000000	1023.000000	2046.000000
7.780000	-0.035163	-20.781254	-6.528379	-6.237494	-4.396324	-3.619056	0.000000	-10.000000	0.100000	-5.800000	27.833334	1023.000000	1023.000000	2046.000000
7.800000	-0.038145	-22.543533	-7.072661	-6.519082	-4.797305	-4.154484	0.000000	-10.000000	0.100000	-5.583333	26.000000	1023.000000	1023.000000	2046.000000
7.820000	-0.039946	-23.608152	-7.509540	-6.691469	-4.994783	-4.412360	0.000000	-10.000000	0.100000	-5.850000	24.333334	1023.000000	1023.000000	2046.000000
7.840000	-0.041246	-24.376575	-7.856915	-7.030681	-5.207480	-4.281501	0.000000	-10.000000	0.100000	-6.250000	22.500000	1023.000000	1023.000000	2046.000000
7.860000	-0.042338	-25.022032	-8.047932	-7.112581	-5.438492	-4.423027	0.000000	-10.000000	0.100000	-6.666667	20.166666	1023.000000	1023.000000	2046.000000
7.880000	-0.042871	-25.336727	-8.174875	-6.941978	-5.530539	-4.689333	0.000000	-10.000000	0.100000	-6.916667	17.833334	1023.000000	1023.000000	2046.000000
7.900000	-0.042985	-25.403881	-8.181398	-7.030577	-5.640436	-4.551471	0.000000	-10.000000	0.091667	-6.816667	15.500000	1023.000000	1023.000000	2046.000000
7.920000	-0.043189	-25.524952	-8.130417	-7.140795	-5.768828	-4.484912	0.000000	-10.000000	0.083333	-6.183333	13.500000	1023.000000	1023.000000	2046.000000
7.940000	-0.042864	-25.332567	-8.068468	-6.882987	-5.709659	-4.671452	0.000000	-10.000000	0.083333	-5.200000	11.500000	1023.000000	1023.000000	2046.000000
7.960000	-0.042155	-24.913584	-7.975587	-6.825494	-5.610570	-4.501932	0.000000	-10.000000	0.075000	-3.866667	9.666667	1023.000000	1023.000000	2046.000000
7.980000	-0.041527	-24.542391	-7.763915	-6.966264	-5.604994	-4.207218	0.000000	-10.000000	0.066667	-1.833333	8.500000	1023.000000	1023.000000	2046.000000
8.000000	-0.040890	-24.165901	-7.622947	-6.781958	-5.448549	-4.312447	0.000000	-10.000000	0.050000	0.316667	8.000000	1023.000000	1023.000000	2046.000000
8.020000	-0.039577	-23.389879	-7.550812	-6.676217	-5.092753	-4.070097	0.000000	-10.000000	0.050000	2.433333	8.000000	1023.000000	1023.000000	2046.000000
8.040000	-0.038618	-22.823042	-7.344995	-6.941247	-4.933722	-3.603078	0.000000	-10.000000	0.041667	3.966667	8.000000	1023.000000	1023.000000	2046.000000
8.060000	-0.037802	-22.341135	-7.141361	-6.955521	-4.690604	-3.553648	0.000000	-10.000000	0.033333	5.550000	8.000000	1023.000000	1023.000000	2046.000000
8.080000	-0.036916	-21.817440	-7.107841	-6.936859	-4.354150	-3.418591	0.000000	-10.000000	0.016667	6.933333	8.000000	1023.000000	1023.000000	2046.000000
8.100000	-0.036915	-21.817022	-7.168906	-7.310579	-4.239303	-3.098233	0.000000	-10.000000	0.008333	8.033334	8.000000	1023.000000	1023.000000	2046.000000
8.120000	-0.037506	-22.166151	-7.312731	-7.473109	-4.162391	-3.217920	0.000000	-10.000000	0.000000	8.816667	8.000000	1023.000000	1023.000000	2046.000000
8.140000	-0.037872	-22.382120	-7.366602	-7.419088	-4.127657	-3.468774	0.000000	-10.000000	0.000000	9.533334	8.000000	1023.000000	1023.000000	2046.000000
8.160000	-0.038130	-22.535025	-7.451078	-7.667889	-4.077580	-3.338477	0.000000	-10.000000	-0.008333	10.316667	8.000000	1023.000000	1023.000000	2046.000000
8.180000	-0.038379	-22.681778	-7.352562	-7.774371	-4.145808	-3.409036	0.000000	-10.000000	-0.016667	11.150001	10.500000	1023.000000	1023.000000	2046.000000
8.200000	-0.038349	-22.664362	-7.214998	-7.579023	-4.157134	-3.713207	0.000000	-10.000000	-0.041667	12.333334	18.833334	1023.000000	1023.000000	2046.000000
8.220000	-0.037655	-22.254333	-7.071084	-7.588841	-4.058177	-3.536232	0.000000	-10.000000	-0.058333	13.200000	27.166666	1023.000000	1023.000000	2046.000000
8.240000	-0.036735	-21.710447	-6.841698	-7.592740	-3.972557	-3.303453	0.000000	-10.000000	-0.075000	13.750000	33.000000	1023.000000	1023.000000	2046.000000
8.260000	-0.035482	-20.969788	-6.542864	-7.238367	-3.847037	-3.341520	0.000000	-10.000000	-0.066667	14.183333	34.500000	1023.000000	1023.000000	2046.000000
8.280000	-0.033810	-19.981606	-6.275737	-6.871193	-3.611186	-3.223489	0.000000	-10.000000	-0.058333	14.683333	37.666668	1023.000000	1023.000000	2046.000000
8.300000	-0.032191	-19.025066	-6.028365	-6.799060	-3.373730	-2.823912	0.000000	-10.000000	-0.050000	15.300000	42.500000	1023.000000	1023.000000	2046.000000
8.320000	-0.030652	-18.115263	-5.698785	-6.495968	-3.214836	-2.705674	0.000000	-10.000000	-0.050000	15.583334	47.500000	1023.000000	1023.000000	2046.000000
8.340000	-0.028914	-17.088251	-5.411833	-6.035939	-2.967752	-2.672727	0.000000	-10.000000	-0.050000	15.800000	50.833332	1023.000000	1023.000000	2046.000000
8.360000	-0.027042	-15.982041	-5.215417	-5.850084	-2.627989	-2.288551	0.000000	-10.000000	-0.075000	16.100000	56.166668	1023.000000	1023.000000	2046.000000
8.380000	-0.025434	-15.031633	-4.935037	-5.808014	-2.392221	-1.896361	0.000000	-10.000000	-0.100000	16.549999	61.500000	1023.000000	1023.000000	2046.000000
8.400000	-0.024119	-14.254221	-4.679706	-5.351678	-2.227434	-1.995403	0.000000	-10.000000	-0.133333	17.483334	68.833336	1023.000000	1023.000000	2046.000000
8.420000	-0.022612	-13.363832	-4.515958	-5.098048	-1.981607	-1.768218	0.000000	-10.000000	-0.141667	18.366667	74.500000	1023.000000	1023.000000	2046.000000
8.440000	-0.021057	-12.444854	-4.301495	-5.090956	-1.729894	-1.322509	0.000000	-10.000000	-0.158333	19.116667	80.500000	1023.000000	1023.000000	2046.000000
8.460000	-0.020016	-11.829411	-4.046698	-4.662325	-1.674703	-1.445685	0.000000	-10.000000	-0.183333	19.450001	86.666664	1023.000000	1023.000000	2046.000000
8.480000	-0.018622	-11.005505	-3.891990	-4.450733	-1.467816	-1.194966	0.000000	-10.000000	-0.208333	19.966667	93.000000	1023.000000	1023.000000	2046.000000
8.500000	-0.017224	-10.179145	-3.715646	-4.412443	-1.213737	-0.837319	0.000000	-10.000000	-0.233333	20.500000	99.666664	1023.000000	1023.000000	2046.000000
8.520000	-0.016298	-9.632394	-3.475404	-4.003393	-1.208772	-0.944825	0.000000	-10.000000	-0.233333	21.216667	106.500000	1023.000000	1023.000000	2046.000000
8.540000	-0.015059	-8.899639	-3.385747	-3.840311	-0.974226	-0.699354	0.000000	-10.000000	-0.241667	22.066668	113.500000	1023.000000	1023.000000	2046.000000
8.560000	-0.013836	-8.177158	-3.221924	-3.819874	-0.756598	-0.378762	0.000000	-10.000000	-0.241667	22.800001	120.666664	1023.000000	1023.000000	2046.000000
8.580000	-0.013024	-7.696953	-2.977615	-3.438178	-0.776967	-0.504193	0.000000	-10.000000	-0.266667	23.550001	128.166672	1023.000000	1023.000000	2046.000000
8.600000	-0.011770	-6.956236	-2.908297	-3.269920	-0.515482	-0.262538	0.000000	-10.000000	-0.300000	24.183334	136.000000	1023.000000	1023.000000	2046.000000
8.620000	-0.010845	-6.409304	-2.752058	-3.233670	-0.395257	-0.028319	0.000000	-10.000000	-0.350000	24.933334	144.000000	1023.000000	1023.000000	2046.000000
8.640000	-0.010608	-6.269284	-2.601651	-2.860174	-0.492227	-0.315231	0.000000	-10.000000	-0.375000	25.700001	152.166672	1023.000000	1023.000000	2046.000000
8.660000	-0.010147	-5.996687	-2.577813	-2.824060	-0.392054	-0.202760	0.000000	-10.000000	-0.400000	26.316668	160.500000	1023.000000	1023.000000	2046.000000
8.680000	-0.009940	-5.874758	-2.383069	-2.754290	-0.481407	-0.255992	0.000000	-10.000000	-0.408333	27.066668	169.166672	1023.000000	1023.000000	2046.000000
8.700000	-0.009401	-5.556069	-2.260542	-2.332802	-0.470810	-0.491915	0.000000	-10.000000	-0.425000	27.600000	178.000000	1023.000000	1023.000000	2046.000000
8.720000	-0.008358	-4.939699	-2.161804	-2.317330	-0.285084	-0.175480	0.000000	-10.000000	-0.441667	27.983334	187.166672	1023.000000	1023.000000	2046.000000
8.740000	-0.007165	-4.234704	-1.849638	-2.090284	-0.270394	-0.024387	0.000000	-10.000000	-0.450000	28.316668	196.500000	1023.000000	1023.000000	2046.000000
8.760000	-0.005608	-3.314069	-1.703542	-1.556884	-0.038194	-0.015449	0.000000	-10.000000	-0.475000	28.650000	206.000000	1023.000000	1023.000000	2046.000000
8.780000	-0.003270	-1.932772	-1.446109	-1.320167	0.279404	0.554101	0.000000	-10.000000	-0.483333	29.016666	215.500000	1023.000000	1023.000000	2046.000000
8.800000	-0.001292	-0.763749	-1.028665	-0.771643	0.377090	0.659470	0.000000	-10.000000	-0.508333	29.350000	225.000000	1023.000000	1023.000000	2046.000000
8.820000	-0.000176	-0.103941	-0.836825	-0.203232	0.383477	0.552640	0.000000	-10.000000	-0.533333	29.683334	234.666672	1023.000000	1023.000000	2046.000000
8.840000	-0.000611	-0.360902	-1.040526	-0.366728	0.432333	0.614018	0.000000	-10.000000	-0.550000	30.516666	244.500000	1023.000000	1023.000000	2046.000000
8.860000	-0.003896	-2.302425	-1.680655	-0.867018	0.111445	0.133803	0.000000	-10.000000	-0.541667	30.650000	254.666672	1023.000000	1023.000000	2046.000000
8.880000	-0.007990	-4.721948	-2.428302	-1.314380	-0.433665	-0.545601	0.000000	-10.000000	-0.516667	30.883333	265.000000	1023.000000	1023.000000	2046.000000
8.900000	-0.010611	-6.270865	-3.086767	-1.854564	-0.627425	-0.702109	0.000000	-10.000000	-0.500000	30.500000	275.333344	1023.000000	1023.000000	2046.000000
8.920000	-0.012389	-7.322031	-3.366836	-1.953726	-0.975454	-1.026016	0.000000	-10.000000	-0.500000	30.616667	285.500000	1023.000000	1023.000000	2046.000000
8.940000	-0.012969	-7.664718	-3.605428	-1.963349	-1.044255	-1.051686	0.000000	-10.000000	-0.500000	30.416668	295.500000	1023.000000	1023.000000	2046.000000
8.960000	-0.012580	-7.435007	-3.676577	-2.063386	-0.878064	-0.816980	0.000000	-10.000000	-0.500000	30.383333	305.500000	1023.000000	1023.000000	2046.000000
8.980000	-0.012329	-7.286723	-3.567657	-1.733501	-1.046494	-0.939071	0.000000	-10.000000	-0.508333	30.333334	315.833344	1023.000000	1023.000000	2046.000000
9.000000	-0.011262	-6.655756	-3.539779	-1.585684	-0.820936	-0.709357	0.000000	-10.000000	-0.508333	30.533333	326.166656	1023.000000	1023.000000	2046.000000
9.020000	-0.010182	-6.017467	-3.271240	-1.487885	-0.765848	-0.492495	0.000000	-10.000000	-0.516667	30.516666	336.500000	1023.000000	1023.000000	2046.000000
9.040000	-0.009290	-5.490380	-2.991380	-1.017758	-0.843100	-0.638142	0.000000	-10.000000	-0.516667	30.600000	346.500000	1023.000000	1023.000000	2046.000000
9.060000	-0.007527	-4.448455	-2.813089	-0.802624	-0.490915	-0.341827	0.000000	-10.000000	-0.533333	30.583334	356.500000	1023.000000	1023.000000	2046.000000
9.080000	-0.005668	-3.349742	-2.532526	-0.647052	-0.212446	0.042281	0.000000	-10.000000	-0.533333	30.616667	366.666656	1023.000000	1023.000000	2046.000000
9.100000	-0.004103	-2.424868	-2.059418	-0.173392	-0.231228	0.039170	0.000000	-10.000000	-0.533333	30.466667	377.000000	1023.000000	1023.000000	2046.000000
9.120000	-0.002076	-1.226815	-1.889039	0.136690	0.212973	0.312561	0.000000	-10.000000	-0.525000	30.316668	387.333344	1023.000000	1023.000000	2046.000000
9.140000	-0.000007	-0.004317	-1.701186	0.141176	0.684238	0.871455	0.000000	-10.000000	-0.516667	30.383333	397.500000	1023.000000	1023.000000	2046.000000
9.160000	0.001300	0.768474	-1.386694	0.382226	0.824087	0.948856	0.000000	-10.000000	-0.508333	30.183334	407.500000	1023.000000	1023.000000	2046.000000
9.180000	0.002762	1.632281	-1.284039	0.492585	1.239231	1.184503	0.000000	-10.000000	-0.483333	29.950001	417.500000	1023.000000	1023.000000	2046.000000
9.200000	0.004329	2.558696	-1.249432	0.266974	1.800244	1.740910	0.000000	-10.000000	-0.483333	29.483334	427.500000	1023.000000	1023.000000	2046.000000
9.220000	0.004569	2.700303	-1.126208	0.291227	1.801533	1.733751	0.000000	-10.000000	-0.450000	29.266666	437.500000	1023.000000	1023.000000	2046.000000
9.240000	0.004348	2.569468	-1.336146	0.267451	1.979347	1.658816	0.000000	-10.000000	-0.458333	28.866667	447.500000	1023.000000	1023.000000	2046.000000
9.260000	0.004391	2.595182	-1.502671	0.017892	2.262477	1.817485	0.000000	-10.000000	-0.433333	28.500000	457.166656	1023.000000	1023.000000	2046.000000
9.280000	0.004150	2.452846	-1.398274	-0.004317	2.133026	1.722412	0.000000	-10.000000	-0.416667	27.900000	466.833344	1023.000000	1023.000000	2046.000000
9.300000	0.004150	2.452674	-1.311541	0.263635	2.066909	1.433670	0.000000	-10.000000	-0.383333	27.416666	476.166656	1023.000000	1023.000000	2046.000000
9.320000	0.005255	3.105472	-1.150895	0.318278	2.343642	1.594448	0.000000	-10.000000	-0.366667	26.983334	485.500000	1023.000000	1023.000000	2046.000000
9.340000	0.006489	3.834845	-0.803699	0.420319	2.452812	1.765413	0.000000	-10.000000	-0.375000	26.916668	491.500000	1023.000000	1023.000000	2046.000000
9.360000	0.007831	4.628310	-0.455857	0.904190	2.476235	1.703742	0.000000	-10.000000	-0.366667	26.783335	500.500000	1023.000000	1023.000000	2046.000000
9.380000	0.009732	5.751498	-0.204441	1.296773	2.799899	1.859267	0.000000	-10.000000	-0.350000	26.550001	509.333344	1023.000000	1023.000000	2046.000000
9.400000	0.012141	7.175310	0.103478	1.447786	3.250702	2.373343	0.000000	-10.000000	-0.341667	26.033333	521.166687	1023.000000	1023.000000	2046.000000
9.420000	0.014182	8.381482	0.576529	1.774448	3.397500	2.633006	0.000000	-10.000000	-0.325000	25.833334	529.833313	1023.000000	1023.000000	2046.000000
9.440000	0.016152	9.545984	0.864169	2.281660	3.693798	2.706358	0.000000	-10.000000	-0.333333	25.350000	538.500000	1023.000000	1023.000000	2046.000000
9.460000	0.018395	10.871321	1.081942	2.566362	4.172908	3.050109	0.000000	-10.000000	-0.333333	25.283335	547.166687	1023.000000	1023.000000	2046.000000
9.480000	0.020552	12.146420	1.360300	2.672615	4.569695	3.543810	0.000000	-10.000000	-0.316667	25.033335	555.666687	1023.000000	1023.000000	2046.000000
9.500000	0.021966	12.981894	1.726701	2.966380	4.662981	3.625833	0.000000	-10.000000	-0.291667	24.933334	564.000000	1023.000000	1023.000000	2046.000000
9.520000	0.023214	13.719450	1.984651	3.314813	4.777965	3.642020	0.000000	-10.000000	-0.275000	24.483334	572.333313	1023.000000	1023.000000	2046.000000
9.540000	0.024892	14.711324	2.101986	3.568012	5.192647	3.848679	0.000000	-10.000000	-0.283333	24.150000	580.666687	1023.000000	1023.000000	2046.000000
9.560000	0.026601	15.721088	2.296980	3.659654	5.544833	4.219621	0.000000	-10.000000	-0.275000	23.783333	589.000000	1023.000000	1023.000000	2046.000000
9.580000	0.027661	16.347483	2.611120	3.817806	5.552811	4.365745	0.000000	-10.000000	-0.258333	23.450001	597.000000	1023.000000	1023.000000	2046.000000
9.600000	0.028545	16.870264	2.852455	4.053974	5.545241	4.418593	0.000000	-10.000000	-0.250000	22.966667	604.666687	1023.000000	1023.000000	2046.000000
9.620000	0.029654	17.525269	2.909664	4.365630	5.846297	4.403677	0.000000	-10.000000	-0.250000	22.700001	612.333313	1023.000000	1023.000000	2046.000000
9.640000	0.031250	18.468979	3.054452	4.413766	6.239369	4.761392	0.000000	-10.000000	-0.250000	22.616667	617.333313	1023.000000	1023.000000	2046.000000
9.660000	0.031959	18.887665	3.283990	4.444273	6.216146	4.943258	0.000000	-10.000000	-0.233333	22.466667	625.000000	1023.000000	1023.000000	2046.000000
9.680000	0.031876	18.838614	3.380566	4.642266	6.096903	4.718878	0.000000	-10.000000	-0.216667	22.100000	632.500000	1023.000000	1023.000000	2046.000000
9.700000	0.032059	18.946745	3.326337	4.799503	6.275224	4.545680	0.000000	-10.000000	-0.200000	21.950001	642.500000	1023.000000	1023.000000	2046.000000
9.720000	0.032769	19.366194	3.443789	4.774871	6.421026	4.726508	0.000000	-10.000000	-0.200000	21.933332	647.500000	1023.000000	1023.000000	2046.000000
9.740000	0.033517	19.808359	3.729140	4.845164	6.373623	4.860432	0.000000	-10.000000	-0.208333	21.700001	654.666687	1023.000000	1023.000000	2046.000000
9.760000	0.034259	20.247169	3.974917	5.222799	6.339437	4.710015	0.000000	-10.000000	-0.216667	21.250000	659.333313	1023.000000	1023.000000	2046.000000
9.780000	0.035790	21.151939	4.081103	5.511395	6.678176	4.881265	0.000000	-10.000000	-0.208333	20.266668	668.500000	1023.000000	1023.000000	2046.000000
9.800000	0.037049	21.895718	4.071939	5.566852	7.033616	5.223312	0.000000	-10.000000	-0.191667	19.733334	673.000000	1023.000000	1023.000000	2046.000000
9.820000	0.037703	22.282217	4.267643	5.596246	7.011920	5.406408	0.000000	-10.000000	-0.166667	18.783335	681.833313	1023.000000	1023.000000	2046.000000
9.840000	0.037926	22.413996	4.528922	5.995407	6.771125	5.118542	0.000000	-10.000000	-0.141667	18.333334	688.166687	1023.000000	1023.000000	2046.000000
9.860000	0.037878	22.386141	4.348514	6.125564	6.934227	4.977837	0.000000	-10.000000	-0.125000	17.533335	696.500000	1023.000000	1023.000000	2046.000000
9.880000	0.036080	21.323507	3.960261	5.722664	6.776147	4.864435	0.000000	-10.000000	-0.108333	17.133333	702.500000	1023.000000	1023.000000	2046.000000
9.900000	0.032221	19.042793	3.444071	5.190023	6.118123	4.290576	0.000000	-10.000000	-0.083333	16.266666	708.500000	1023.000000	1023.000000	2046.000000
9.920000	0.028124	16.621021	2.670865	4.769934	5.629248	3.550974	0.000000	-10.000000	-0.050000	15.200000	714.166687	1023.000000	1023.000000	2046.000000
9.940000	0.025753	15.220311	2.024653	4.240210	5.532115	3.423333	0.000000	-10.000000	-0.016667	13.566667	719.333313	1023.000000	1023.000000	2046.000000
9.960000	0.023830	14.083748	1.785335	3.850846	5.115082	3.332484	0.000000	-10.000000	-0.008333	11.983334	724.166687	1023.000000	1023.000000	2046.000000
9.980000	0.022388	13.231320	1.519990	3.818016	4.850229	3.043085	0.000000	-10.000000	0.000000	10.950000	727.333313	1023.000000	1023.000000	2046.000000
10.000000	0.022100	13.061081	1.220426	3.823163	5.040875	2.976616	0.000000	-10.000000	0.000000	10.183333	731.333313	1023.000000	1023.000000	2046.000000
10.020000	0.022334	13.199577	1.289380	3.624325	4.987233	3.298640	0.000000	-10.000000	0.000000	9.766666	734.666687	1023.000000	1023.000000	2046.000000
10.040000	0.021956	12.976252	1.343174	3.869493	4.748389	3.015196	0.000000	-10.000000	0.000000	9.200000	739.000000	1023.000000	1023.000000	2046.000000
10.060000	0.022714	13.424066	1.320863	3.957804	5.021694	3.123705	0.000000	-10.000000	0.000000	8.950000	741.000000	1023.000000	1023.000000	2046.000000
10.080000	0.023334	13.790461	1.609200	3.960923	4.902259	3.318078	0.000000	-10.000000	0.000000	8.483334	744.000000	1023.000000	1023.000000	2046.000000
10.100000	0.023728	14.023497	1.689235	4.347918	4.923967	3.062376	0.000000	-10.000000	0.000000	8.133333	747.000000	1023.000000	1023.000000	2046.000000
10.120000	0.025185	14.884086	1.852747	4.384333	5.206217	3.440789	0.000000	-10.000000	0.000000	7.666667	750.833313	1023.000000	1023.000000	2046.000000
10.140000	0.026351	15.573466	2.240687	4.511143	5.189224	3.632413	0.000000	-10.000000	0.000000	7.516667	752.666687	1023.000000	1023.000000	2046.000000
10.160000	0.027199	16.074478	2.321745	4.859593	5.370909	3.522231	0.000000	-10.000000	0.000000	7.166667	755.166687	1023.000000	1023.000000	2046.000000
10.180000	0.028608	16.907072	2.282379	4.763153	5.845021	4.016520	0.000000	-10.000000	0.016667	6.383334	757.500000	1023.000000	1023.000000	2046.000000
10.200000	0.029026	17.154184	2.485177	4.673614	5.800347	4.195047	0.000000	-10.000000	0.033333	5.600000	759.833313	1023.000000	1023.000000	2046.000000
10.220000	0.029020	17.151115	2.280480	4.660576	6.089252	4.120807	0.000000	-10.000000	0.050000	4.533333	761.166687	1023.000000	1023.000000	2046.000000
10.240000	0.029414	17.383556	2.105619	4.202443	6.492191	4.583303	0.000000	-10.000000	0.058333	2.483333	762.500000	1023.000000	1023.000000	2046.000000
10.260000	0.028083	16.597267	1.985112	3.833120	6.239123	4.539913	0.000000	-10.000000	0.066667	-0.100000	764.000000	1023.000000	1023.000000	2046.000000
10.280000	0.026590	15.714764	1.507288	3.651004	6.344544	4.211927	0.000000	-10.000000	0.083333	-2.500000	764.833313	1023.000000	1023.000000	2046.000000
10.300000	0.025949	15.336078	1.288791	3.262783	6.429281	4.355223	0.000000	-10.000000	0.091667	-4.350000	765.000000	1023.000000	1023.000000	2046.000000
10.320000	0.024445	14.446822	1.294505	3.106870	5.946064	4.099382	0.000000	-10.000000	0.100000	-5.666667	765.000000	1023.000000	1023.000000	2046.000000
10.340000	0.023787	14.058078	1.142400	3.223430	5.974211	3.718038	0.000000	-10.000000	0.100000	-6.916667	765.000000	1023.000000	1023.000000	2046.000000
10.360000	0.024173	14.285995	1.275940	3.018237	6.018047	3.973770	0.000000	-10.000000	0.100000	-7.566667	765.000000	1023.000000	1023.000000	2046.000000
10.380000	0.024121	14.255633	1.559980	3.161983	5.691510	3.842160	0.000000	-10.000000	0.116667	-8.500000	765.000000	1023.000000	1023.000000	2046.000000
10.400000	0.024878	14.702826	1.530743	3.477656	5.960078	3.734349	0.000000	-10.000000	0.116667	-9.416667	765.000000	1023.000000	1023.000000	2046.000000
10.420000	0.026270	15.525358	1.755055	3.393729	6.132272	4.244302	0.000000	-10.000000	0.133333	-10.183333	757.333313	1023.000000	1023.000000	2046.000000
10.440000	0.026680	15.767641	2.060635	3.634923	5.920525	4.151558	0.000000	-10.000000	0.133333	-10.800000	748.666687	1023.000000	1023.000000	2046.000000
10.460000	0.027926	16.504202	2.042573	3.848458	6.367941	4.245231	0.000000	-10.000000	0.150000	-11.216667	738.666687	1023.000000	1023.000000	2046.000000
10.480000	0.029193	17.253075	2.389782	3.827904	6.375317	4.660072	0.000000	-10.000000	0.150000	-11.400000	736.333313	1023.000000	1023.000000	2046.000000
10.500000	0.029587	17.485958	2.592971	4.056039	6.288587	4.548361	0.000000	-10.000000	0.141667	-11.466666	733.666687	1023.000000	1023.000000	2046.000000
10.520000	0.030493	18.021214	2.503993	4.178393	6.697251	4.641575	0.000000	-10.000000	0.141667	-11.383333	729.666687	1023.000000	1023.000000	2046.000000
10.540000	0.031433	18.576942	2.713814	4.117126	6.762182	4.983820	0.000000	-10.000000	0.125000	-11.233334	724.666687	1023.000000	1023.000000	2046.000000
10.560000	0.031302	18.499453	2.848131	4.187107	6.572085	4.892131	0.000000	-10.000000	0.116667	-11.066667	721.000000	1023.000000	1023.000000	2046.000000
10.580000	0.031549	18.645245	2.683064	4.336684	6.839734	4.785763	0.000000	-10.000000	0.108333	-11.000000	718.666687	1023.000000	1023.000000	2046.000000
10.600000	0.032152	19.001724	2.841951	4.243614	6.852169	5.063991	0.000000	-10.000000	0.116667	-10.933333	715.000000	1023.000000	1023.000000	2046.000000
10.620000	0.032024	18.926308	3.037469	4.164344	6.590244	5.134250	0.000000	-10.000000	0.125000	-10.950000	710.000000	1023.000000	1023.000000	2046.000000
10.640000	0.032108	18.976074	2.904861	4.384328	6.820128	4.866756	0.000000	-10.000000	0.125000	-10.966667	706.333313	1023.000000	1023.000000	2046.000000
10.660000	0.032983	19.493126	3.027112	4.431810	7.012561	5.021642	0.000000	-10.000000	0.133333	-11.100000	703.666687	1023.000000	1023.000000	2046.000000
10.680000	0.033903	20.036432	3.383841	4.425748	6.899420	5.327422	0.000000	-10.000000	0.133333	-11.233334	701.333313	1023.000000	1023.000000	2046.000000
10.700000	0.033894	20.031612	3.458646	4.565812	6.795801	5.211353	0.000000	-10.000000	0.141667	-11.550000	696.333313	1023.000000	1023.000000	2046.000000
10.720000	0.033710	19.922451	3.273679	4.767311	6.903708	4.977754	0.000000	-10.000000	0.141667	-12.083333	691.333313	1023.000000	1023.000000	2046.000000
10.740000	0.033892	20.029980	3.318247	4.655501	6.899144	5.157088	0.000000	-10.000000	0.150000	-12.533334	687.333313	1023.000000	1023.000000	2046.000000
10.760000	0.032979	19.490747	3.397957	4.508571	6.513914	5.070306	0.000000	-10.000000	0.150000	-12.983334	684.666687	1023.000000	1023.000000	2046.000000
10.780000	0.032870	19.426291	3.172475	4.631002	6.730135	4.892678	0.000000	-10.000000	0.166667	-13.516667	680.166687	1023.000000	1023.000000	2046.000000
10.800000	0.032846	19.411734	3.107157	4.575662	6.750337	4.978578	0.000000	-10.000000	0.200000	-14.266667	674.000000	1023.000000	1023.000000	2046.000000
10.820000	0.032983	19.493063	3.276525	4.450043	6.546740	5.219756	0.000000	-10.000000	0.233333	-14.833334	669.166687	1023.000000	1023.000000	2046.000000
10.840000	0.032255	19.062939	3.264971	4.635440	6.239548	4.922979	0.000000	-10.000000	0.250000	-15.350000	665.833313	1023.000000	1023.000000	2046.000000
10.860000	0.030885	18.253044	2.975409	4.735889	6.042975	4.498771	0.000000	-10.000000	0.250000	-15.800000	662.500000	1023.000000	1023.000000	2046.000000
10.880000	0.028475	16.828932	2.444304	4.228430	5.842057	4.314140	0.000000	-10.000000	0.258333	-16.450001	657.166687	1023.000000	1023.000000	2046.000000
10.900000	0.023896	14.122246	1.839147	3.395272	5.083997	3.803830	0.000000	-10.000000	0.266667	-17.083334	651.833313	1023.000000	1023.000000	2046.000000
10.920000	0.018774	11.095236	0.961814	2.753381	4.416022	2.964018	0.000000	-10.000000	0.291667	-18.083334	644.000000	1023.000000	1023.000000	2046.000000
10.940000	0.014845	8.773369	0.062179	2.189599	4.099296	2.422294	0.000000	-10.000000	0.308333	-18.883333	638.166687	1023.000000	1023.000000	2046.000000
10.960000	0.012380	7.316365	-0.386408	1.633432	3.724858	2.344483	0.000000	-10.000000	0.350000	-19.866667	631.833313	1023.000000	1023.000000	2046.000000
10.980000	0.010063	5.947474	-0.644309	1.256799	3.175666	2.159317	0.000000	-10.000000	0.375000	-20.250000	627.333313	1023.000000	1023.000000	2046.000000
11.000000	0.008253	4.877738	-1.113438	1.193654	3.057095	1.740427	0.000000	-10.000000	0.391667	-20.850000	620.500000	1023.000000	1023.000000	2046.000000
11.020000	0.007389	4.366623	-1.379057	1.028244	3.003706	1.713730	0.000000	-10.000000	0.391667	-21.016668	613.500000	1023.000000	1023.000000	2046.000000
11.040000	0.006508	3.846264	-1.335923	0.803805	2.599794	1.778589	0.000000	-10.000000	0.391667	-21.450001	604.000000	1023.000000	1023.000000	2046.000000
11.060000	0.005569	3.291571	-1.486477	0.858675	2.460861	1.458512	0.000000	-10.000000	0.400000	-21.666668	596.833313	1023.000000	1023.000000	2046.000000
11.080000	0.005416	3.200872	-1.583888	0.927615	2.520400	1.336745	0.000000	-10.000000	0.408333	-22.000000	589.666687	1023.000000	1023.000000	2046.000000
11.100000	0.005472	3.233811	-1.379584	0.678278	2.275083	1.660034	0.000000	-10.000000	0.416667	-22.300001	584.833313	1023.000000	1023.000000	2046.000000
11.120000	0.005213	3.081156	-1.366699	0.820717	2.204872	1.422266	0.000000	-10.000000	0.433333	-22.716667	577.500000	1023.000000	1023.000000	2046.000000
11.140000	0.005649	3.338608	-1.418787	0.876993	2.456059	1.424342	0.000000	-10.000000	0.441667	-23.016666	569.833313	1023.000000	1023.000000	2046.000000
11.160000	0.006277	3.709881	-1.217910	0.679801	2.441453	1.806537	0.000000	-10.000000	0.450000	-23.000000	562.166687	1023.000000	1023.000000	2046.000000
11.180000	0.006225	3.678923	-1.214446	0.655229	2.431865	1.806276	0.000000	-10.000000	0.441667	-22.950001	554.500000	1023.000000	1023.000000	2046.000000
11.200000	0.006202	3.665265	-1.366190	0.540242	2.703464	1.787750	0.000000	-10.000000	0.441667	-22.933334	546.833313	1023.000000	1023.000000	2046.000000
11.220000	0.006272	3.706775	-1.428191	0.200491	2.879090	2.055385	0.000000	-10.000000	0.441667	-22.916666	539.166687	1023.000000	1023.000000	2046.000000
11.240000	0.005439	3.214628	-1.509466	-0.295004	2.755764	2.263334	0.000000	-10.000000	0.441667	-22.966667	531.500000	1023.000000	1023.000000	2046.000000
11.260000	0.003784	2.236523	-1.904738	-0.551264	2.797961	1.894564	0.000000	-10.000000	0.433333	-22.933334	523.833313	1023.000000	1023.000000	2046.000000
11.280000	0.002513	1.485045	-2.295218	-0.881109	2.894661	1.766711	0.000000	-10.000000	0.433333	-23.100000	516.166687	1023.000000	1023.000000	2046.000000
11.300000	0.001314	0.776646	-2.329134	-1.299402	2.600415	1.804767	0.000000	-10.000000	0.441667	-23.166668	508.500000	1023.000000	1023.000000	2046.000000
11.320000	-0.000310	-0.183434	-2.494650	-1.542757	2.386602	1.467370	0.000000	-10.000000	0.441667	-23.150000	500.833344	1023.000000	1023.000000	2046.000000
11.340000	-0.001478	-0.873235	-2.723416	-1.607633	2.376005	1.081809	0.000000	-10.000000	0.458333	-23.033335	493.000000	1023.000000	1023.000000	2046.000000
11.360000	-0.001775	-1.049006	-2.591409	-1.855447	2.203290	1.194560	0.000000	-10.000000	0.458333	-23.050001	485.333344	1023.000000	1023.000000	2046.000000
11.380000	-0.002157	-1.274965	-2.389142	-1.924984	1.910068	1.129092	0.000000	-10.000000	0.466667	-23.250000	477.666656	1023.000000	1023.000000	2046.000000
11.400000	-0.002251	-1.330557	-2.423305	-1.766508	1.955975	0.903281	0.000000	-10.000000	0.466667	-23.733334	470.000000	1023.000000	1023.000000	2046.000000
11.420000	-0.001742	-1.029611	-2.380795	-1.648256	2.101465	0.897975	0.000000	-10.000000	0.491667	-24.066668	462.000000	1023.000000	1023.000000	2046.000000
11.440000	-0.001183	-0.699173	-2.166016	-1.705169	2.044322	1.127689	0.000000	-10.000000	0.525000	-24.516666	454.000000	1023.000000	1023.000000	2046.000000
11.460000	-0.000884	-0.522294	-1.975355	-1.757467	1.954232	1.256296	0.000000	-10.000000	0.550000	-24.883333	445.833344	1023.000000	1023.000000	2046.000000
11.480000	-0.000777	-0.459272	-2.028055	-1.563745	2.078136	1.054392	0.000000	-10.000000	0.558333	-25.383333	437.500000	1023.000000	1023.000000	2046.000000
11.500000	-0.000268	-0.158198	-2.012872	-1.518806	2.250458	1.123021	0.000000	-10.000000	0.566667	-25.750000	429.000000	1023.000000	1023.000000	2046.000000
11.520000	-0.000019	-0.011357	-1.844525	-1.643854	2.133828	1.343195	0.000000	-10.000000	0.566667	-26.166668	420.333344	1023.000000	1023.000000	2046.000000
11.540000	-0.000241	-0.142464	-1.790507	-1.628712	2.078377	1.198379	0.000000	-10.000000	0.591667	-26.533335	411.666656	1023.000000	1023.000000	2046.000000
11.560000	-0.000335	-0.198268	-1.888620	-1.615261	2.189160	1.116453	0.000000	-10.000000	0.616667	-27.000000	402.833344	1023.000000	1023.000000	2046.000000
11.580000	-0.000227	-0.134277	-1.827094	-1.680538	2.150043	1.223312	0.000000	-10.000000	0.641667	-27.366667	393.833344	1023.000000	1023.000000	2046.000000
11.600000	-0.000438	-0.258583	-1.722743	-1.829877	2.002792	1.291245	0.000000	-10.000000	0.650000	-27.700001	384.666656	1023.000000	1023.000000	2046.000000
11.620000	-0.001069	-0.632076	-1.873320	-1.800942	1.993070	1.049116	0.000000	-10.000000	0.658333	-27.983334	375.333344	1023.000000	1023.000000	2046.000000
11.640000	-0.001246	-0.736180	-2.003991	-1.820248	2.078164	1.009895	0.000000	-10.000000	0.675000	-28.433334	366.000000	1023.000000	1023.000000	2046.000000
11.660000	-0.001477	-0.872904	-1.854808	-1.985863	1.835376	1.132392	0.000000	-10.000000	0.691667	-28.816668	356.333344	1023.000000	1023.000000	2046.000000
11.680000	-0.001985	-1.173404	-1.880304	-2.054701	1.761599	1.000002	0.000000	-10.000000	0.691667	-29.166668	346.833344	1023.000000	1023.000000	2046.000000
11.700000	-0.002099	-1.240303	-1.938511	-1.976393	1.848115	0.826486	0.000000	-10.000000	0.700000	-29.216667	337.166656	1023.000000	1023.000000	2046.000000
11.720000	-0.001669	-0.986508	-1.731146	-2.009097	1.759310	0.994425	0.000000	-10.000000	0.700000	-29.233334	327.500000	1023.000000	1023.000000	2046.000000
11.740000	-0.001525	-0.901459	-1.606408	-1.995009	1.645007	1.054950	0.000000	-10.000000	0.708333	-29.183334	317.666656	1023.000000	1023.000000	2046.000000
11.760000	-0.001952	-1.153769	-1.736920	-1.872552	1.603635	0.852067	0.000000	-10.000000	0.700000	-29.166666	308.000000	1023.000000	1023.000000	2046.000000
11.780000	-0.002552	-1.508228	-1.845193	-1.816572	1.492018	0.661519	0.000000	-10.000000	0.700000	-29.166666	298.333344	1023.000000	1023.000000	2046.000000
11.800000	-0.003389	-2.002934	-1.867858	-2.009667	1.200822	0.673769	0.000000	-10.000000	0.700000	-29.000000	288.500000	1023.000000	1023.000000	2046.000000
11.820000	-0.004369	-2.582213	-1.965806	-2.291386	0.996799	0.678180	0.000000	-10.000000	0.675000	-28.616667	278.833344	1023.000000	1023.000000	2046.000000
11.840000	-0.005280	-3.120184	-2.204382	-2.266134	0.949201	0.401131	0.000000	-10.000000	0.650000	-28.183334	269.166656	1023.000000	1023.000000	2046.000000
11.860000	-0.005455	-3.224007	-2.308978	-2.263341	0.904112	0.444200	0.000000	-10.000000	0.633333	-27.700001	259.833344	1023.000000	1023.000000	2046.000000
11.880000	-0.005223	-3.086667	-2.201930	-2.208690	0.742876	0.581076	0.000000	-10.000000	0.608333	-27.433334	250.500000	1023.000000	1023.000000	2046.000000
11.900000	-0.005666	-3.348646	-2.265299	-2.027982	0.559272	0.385363	0.000000	-10.000000	0.616667	-27.200001	241.500000	1023.000000	1023.000000	2046.000000
11.920000	-0.007088	-4.188803	-2.606948	-1.932103	0.357414	-0.007165	0.000000	-10.000000	0.583333	-26.966667	232.500000	1023.000000	1023.000000	2046.000000
11.940000	-0.009616	-5.682942	-2.885681	-2.405261	-0.157150	-0.234851	0.000000	-10.000000	0.583333	-26.583334	223.500000	1023.000000	1023.000000	2046.000000
11.960000	-0.013429	-7.936785	-3.409751	-3.036567	-0.696499	-0.793968	0.000000	-10.000000	0.550000	-26.216667	214.666672	1023.000000	1023.000000	2046.000000
11.980000	-0.017941	-10.603216	-4.356471	-3.508937	-1.112844	-1.624964	0.000000	-10.000000	0.550000	-25.733334	205.833328	1023.000000	1023.000000	2046.000000
12.000000	-0.021473	-12.690247	-4.935688	-4.125985	-1.685805	-1.942768	0.000000	-10.000000	0.533333	-25.183334	197.333328	1023.000000	1023.000000	2046.000000
12.020000	-0.024457	-14.453881	-5.411150	-4.683274	-2.183835	-2.175622	0.000000	-10.000000	0.516667	-24.549999	188.833328	1023.000000	1023.000000	2046.000000
12.040000	-0.026953	-15.929210	-5.998401	-4.874740	-2.445274	-2.610795	0.000000	-10.000000	0.500000	-24.083334	180.500000	1023.000000	1023.000000	2046.000000
12.060000	-0.028478	-16.830414	-6.386829	-5.038675	-2.650440	-2.754471	0.000000	-10.000000	0.500000	-23.850000	172.333328	1023.000000	1023.000000	2046.000000
12.080000	-0.029627	-17.509693	-6.487576	-5.244820	-3.038269	-2.739027	0.000000	-10.000000	0.500000	-23.783335	164.500000	1023.000000	1023.000000	2046.000000
12.100000	-0.030600	-18.084812	-6.648282	-5.325948	-3.224783	-2.885800	0.000000	-10.000000	0.491667	-23.650002	156.833328	1023.000000	1023.000000	2046.000000
12.120000	-0.031292	-18.493732	-6.790648	-5.258095	-3.325074	-3.119915	0.000000	-10.000000	0.475000	-23.383333	149.000000	1023.000000	1023.000000	2046.000000
12.140000	-0.031434	-18.577417	-6.778730	-5.304029	-3.440798	-3.053860	0.000000	-10.000000	0.450000	-22.766666	141.000000	1023.000000	1023.000000	2046.000000
12.160000	-0.031431	-18.575598	-6.665270	-5.372598	-3.567186	-2.970543	0.000000	-10.000000	0.425000	-22.366667	133.333328	1023.000000	1023.000000	2046.000000
12.180000	-0.031331	-18.516912	-6.591619	-5.376965	-3.569739	-2.978590	0.000000	-10.000000	0.408333	-21.833334	125.833336	1023.000000	1023.000000	2046.000000
12.200000	-0.031270	-18.480417	-6.571804	-5.405211	-3.497117	-3.006287	0.000000	-10.000000	0.391667	-21.450001	118.666664	1023.000000	1023.000000	2046.000000
12.220000	-0.030727	-18.159523	-6.531137	-5.485438	-3.345220	-2.797728	0.000000	-10.000000	0.375000	-20.866667	111.500000	1023.000000	1023.000000	2046.000000
12.240000	-0.030163	-17.826324	-6.356302	-5.626398	-3.289205	-2.554420	0.000000	-10.000000	0.358333	-20.583334	104.500000	1023.000000	1023.000000	2046.000000
12.260000	-0.029785	-17.602779	-6.257095	-5.851179	-3.086328	-2.408178	0.000000	-10.000000	0.341667	-20.283335	97.500000	1023.000000	1023.000000	2046.000000
12.280000	-0.030037	-17.751675	-6.311738	-6.048313	-2.981695	-2.409929	0.000000	-10.000000	0.325000	-19.966667	90.666664	1023.000000	1023.000000	2046.000000
12.300000	-0.030651	-18.114590	-6.488909	-6.302871	-2.924177	-2.398632	0.000000	-10.000000	0.291667	-19.450001	84.000000	1023.000000	1023.000000	2046.000000
12.320000	-0.031488	-18.609261	-6.663154	-6.677097	-2.908454	-2.360554	0.000000	-10.000000	0.300000	-18.833334	77.666664	1023.000000	1023.000000	2046.000000
12.340000	-0.032819	-19.395916	-6.872341	-7.028188	-3.019352	-2.476035	0.000000	-10.000000	0.283333	-18.266666	71.500000	1023.000000	1023.000000	2046.000000
12.360000	-0.034168	-20.193571	-7.138480	-7.160873	-3.092294	-2.801923	0.000000	-10.000000	0.283333	-17.550001	65.500000	1023.000000	1023.000000	2046.000000
12.380000	-0.035073	-20.728161	-7.206268	-7.288572	-3.201066	-3.032255	0.000000	-10.000000	0.233333	-16.666668	59.500000	1023.000000	1023.000000	2046.000000
12.400000	-0.035697	-21.096918	-7.098902	-7.527221	-3.384731	-3.086065	0.000000	-10.000000	0.225000	-15.600000	53.833332	1023.000000	1023.000000	2046.000000
12.420000	-0.036136	-21.356335	-7.008931	-7.612616	-3.506516	-3.228273	0.000000	-10.000000	0.191667	-14.500000	48.500000	1023.000000	1023.000000	2046.000000
12.440000	-0.035922	-21.229929	-6.956084	-7.416743	-3.451561	-3.405541	0.000000	-10.000000	0.158333	-13.116667	43.666668	1023.000000	1023.000000	2046.000000
12.460000	-0.034985	-20.675846	-6.686541	-7.359676	-3.413815	-3.215815	0.000000	-10.000000	0.116667	-11.500000	39.166668	1023.000000	1023.000000	2046.000000
12.480000	-0.034045	-20.120350	-6.445426	-7.246042	-3.370103	-3.058779	0.000000	-10.000000	0.075000	-9.366667	35.333332	1023.000000	1023.000000	2046.000000
12.500000	-0.033125	-19.576973	-6.262944	-6.954062	-3.270750	-3.089216	0.000000	-10.000000	0.050000	-6.916667	32.166668	1023.000000	1023.000000	2046.000000
12.520000	-0.031758	-18.769156	-6.032575	-6.696340	-3.117308	-2.922932	0.000000	-10.000000	0.016667	-3.266667	30.166666	1023.000000	1023.000000	2046.000000
12.540000	-0.030108	-17.793644	-5.714657	-6.531836	-2.949690	-2.597461	0.000000	-10.000000	0.000000	0.183333	29.166666	1023.000000	1023.000000	2046.000000
12.560000	-0.028783	-17.010721	-5.473881	-6.279701	-2.788261	-2.468879	0.000000	-10.000000	-0.016667	3.783333	29.000000	1023.000000	1023.000000	2046.000000
12.580000	-0.027463	-16.230812	-5.284083	-5.979560	-2.579064	-2.388106	0.000000	-10.000000	-0.033333	6.683333	29.000000	1023.000000	1023.000000	2046.000000
12.600000	-0.025775	-15.233310	-4.989426	-5.798199	-2.352105	-2.093579	0.000000	-10.000000	-0.058333	9.583333	29.000000	1023.000000	1023.000000	2046.000000
12.620000	-0.024342	-14.386336	-4.709887	-5.591546	-2.187579	-1.897325	0.000000	-10.000000	-0.108333	12.150000	29.000000	1023.000000	1023.000000	2046.000000
12.640000	-0.023070	-13.634510	-4.572766	-5.340811	-1.949738	-1.771194	0.000000	-10.000000	-0.158333	14.083333	29.000000	1023.000000	1023.000000	2046.000000
12.660000	-0.021569	-12.747379	-4.303051	-5.086726	-1.769564	-1.588038	0.000000	-10.000000	-0.183333	15.766667	29.000000	1023.000000	1023.000000	2046.000000
12.680000	-0.020132	-11.897792	-4.054153	-4.948404	-1.585817	-1.309418	0.000000	-10.000000	-0.208333	17.116667	27.666666	1023.000000	1023.000000	2046.000000
12.700000	-0.019106	-11.291725	-3.968634	-4.663619	-1.383271	-1.276201	0.000000	-10.000000	-0.233333	18.700001	27.833334	1023.000000	1023.000000	2046.000000
12.720000	-0.017895	-10.575696	-3.729221	-4.443363	-1.273157	-1.129956	0.000000	-10.000000	-0.291667	20.316668	30.166666	1023.000000	1023.000000	2046.000000
12.740000	-0.016610	-9.816732	-3.559294	-4.313198	-1.062371	-0.881870	0.000000	-10.000000	-0.333333	21.600000	36.166668	1023.000000	1023.000000	2046.000000
12.760000	-0.015538	-9.183088	-3.441987	-4.070398	-0.892918	-0.777784	0.000000	-10.000000	-0.366667	22.766666	43.166668	1023.000000	1023.000000	2046.000000
12.780000	-0.014527	-8.585377	-3.268544	-3.841046	-0.788855	-0.686931	0.000000	-10.000000	-0.391667	23.900002	50.500000	1023.000000	1023.000000	2046.000000
12.800000	-0.013422	-7.932472	-3.102082	-3.668962	-0.655618	-0.505810	0.000000	-10.000000	-0.425000	25.100000	58.333332	1023.000000	1023.000000	2046.000000
12.820000	-0.012733	-7.525202	-2.970783	-3.489228	-0.630328	-0.434863	0.000000	-10.000000	-0.475000	26.050001	66.500000	1023.000000	1023.000000	2046.000000
12.840000	-0.012449	-7.357589	-2.890244	-3.352033	-0.636651	-0.478661	0.000000	-10.000000	-0.508333	27.050001	75.166664	1023.000000	1023.000000	2046.000000
12.860000	-0.012271	-7.252213	-2.812774	-3.203009	-0.639708	-0.596723	0.000000	-10.000000	-0.541667	28.116667	84.000000	1023.000000	1023.000000	2046.000000
12.880000	-0.011738	-6.936998	-2.680765	-3.054565	-0.616107	-0.585562	0.000000	-10.000000	-0.566667	29.066668	93.166664	1023.000000	1023.000000	2046.000000
12.900000	-0.011216	-6.628877	-2.572613	-2.835394	-0.603594	-0.617275	0.000000	-10.000000	-0.591667	29.833334	102.666664	1023.000000	1023.000000	2046.000000
12.920000	-0.010716	-6.332935	-2.443995	-2.641557	-0.618521	-0.628862	0.000000	-10.000000	-0.591667	30.450001	112.500000	1023.000000	1023.000000	2046.000000
12.940000	-0.009064	-5.356555	-2.286210	-2.349400	-0.320515	-0.400430	0.000000	-10.000000	-0.583333	30.900000	122.666664	1023.000000	1023.000000	2046.000000
12.960000	-0.007282	-4.303871	-2.023581	-2.103514	-0.135861	-0.040915	0.000000	-10.000000	-0.583333	31.033333	133.000000	1023.000000	1023.000000	2046.000000
12.980000	-0.005244	-3.099222	-1.746371	-1.596447	0.041466	0.202130	0.000000	-10.000000	-0.591667	31.000000	143.333328	1023.000000	1023.000000	2046.000000
13.000000	-0.003283	-1.940112	-1.428825	-0.981867	0.224087	0.246493	0.000000	-10.000000	-0.600000	31.016666	153.666672	1023.000000	1023.000000	2046.000000
13.020000	-0.001876	-1.108616	-1.188840	-0.689367	0.331006	0.438584	0.000000	-10.000000	-0.625000	31.233334	164.000000	1023.000000	1023.000000	2046.000000
13.040000	-0.002870	-1.696203	-1.425085	-0.814911	0.244577	0.299216	0.000000	-10.000000	-0.641667	31.616667	174.333328	1023.000000	1023.000000	2046.000000
13.060000	-0.006349	-3.752127	-2.125209	-1.293711	-0.039195	-0.294012	0.000000	-10.000000	-0.658333	31.900000	184.833328	1023.000000	1023.000000	2046.000000
13.080000	-0.010072	-5.952417	-2.879639	-1.882520	-0.410613	-0.779645	0.000000	-10.000000	-0.641667	31.950001	195.500000	1023.000000	1023.000000	2046.000000
13.100000	-0.012571	-7.429499	-3.408271	-2.300593	-0.766901	-0.953735	0.000000	-10.000000	-0.625000	31.583334	206.166672	1023.000000	1023.000000	2046.000000
13.120000	-0.013973	-8.257799	-3.776094	-2.372007	-0.936078	-1.173620	0.000000	-10.000000	-0.591667	31.000000	216.833328	1023.000000	1023.000000	2046.000000
13.140000	-0.014301	-8.451749	-3.891083	-2.379796	-0.992770	-1.188100	0.000000	-10.000000	-0.575000	30.500000	227.166672	1023.000000	1023.000000	2046.000000
13.160000	-0.013718	-8.107316	-3.931200	-2.360823	-0.866869	-0.948425	0.000000	-10.000000	-0.558333	30.333334	237.500000	1023.000000	1023.000000	2046.000000
13.180000	-0.013123	-7.755891	-3.880304	-2.171270	-0.837780	-0.866537	0.000000	-10.000000	-0.566667	30.300001	247.500000	1023.000000	1023.000000	2046.000000
13.200000	-0.012547	-7.415524	-3.699977	-1.903290	-0.888707	-0.923550	0.000000	-10.000000	-0.583333	30.233334	257.500000	1023.000000	1023.000000	2046.000000
13.220000	-0.011295	-6.675622	-3.471715	-1.702054	-0.751476	-0.750377	0.000000	-10.000000	-0.583333	29.900000	267.500000	1023.000000	1023.000000	2046.000000
13.240000	-0.009782	-5.781100	-3.237788	-1.445854	-0.553454	-0.544003	0.000000	-10.000000	-0.583333	29.850000	277.500000	1023.000000	1023.000000	2046.000000
13.260000	-0.008430	-4.981936	-2.960471	-1.159036	-0.452128	-0.410301	0.000000	-10.000000	-0.566667	29.650000	287.500000	1023.000000	1023.000000	2046.000000
13.280000	-0.006809	-4.024357	-2.669426	-0.841343	-0.266315	-0.247274	0.000000	-10.000000	-0.566667	29.700001	297.500000	1023.000000	1023.000000	2046.000000
13.300000	-0.004637	-2.740584	-2.277642	-0.578805	0.036451	0.079411	0.000000	-10.000000	-0.541667	29.400000	307.500000	1023.000000	1023.000000	2046.000000
13.320000	-0.002597	-1.534623	-2.084848	-0.336431	0.464194	0.422463	0.000000	-10.000000	-0.525000	29.300001	317.500000	1023.000000	1023.000000	2046.000000
13.340000	-0.001154	-0.682118	-1.891231	-0.132575	0.689371	0.652318	0.000000	-10.000000	-0.500000	28.683334	327.333344	1023.000000	1023.000000	2046.000000
13.360000	0.000302	0.178654	-1.679122	-0.134639	1.066375	0.926040	0.000000	-10.000000	-0.500000	28.133333	337.000000	1023.000000	1023.000000	2046.000000
13.380000	0.001686	0.996614	-1.567682	-0.183879	1.447619	1.300555	0.000000	-10.000000	-0.475000	27.550001	346.333344	1023.000000	1023.000000	2046.000000
13.400000	0.002421	1.430662	-1.615089	-0.240367	1.750111	1.536007	0.000000	-10.000000	-0.450000	27.183334	355.666656	1023.000000	1023.000000	2046.000000
13.420000	0.002339	1.382432	-1.668548	-0.377348	1.865111	1.563216	0.000000	-10.000000	-0.416667	26.716667	364.833344	1023.000000	1023.000000	2046.000000
13.440000	0.002122	1.254128	-1.753021	-0.478943	1.947549	1.538544	0.000000	-10.000000	-0.408333	26.000000	374.000000	1023.000000	1023.000000	2046.000000
13.460000	0.002067	1.221591	-1.880571	-0.514985	2.078335	1.538812	0.000000	-10.000000	-0.416667	25.666668	382.666656	1023.000000	1023.000000	2046.000000
13.480000	0.002031	1.200145	-1.754493	-0.422451	1.948674	1.428414	0.000000	-10.000000	-0.416667	25.483334	391.333344	1023.000000	1023.000000	2046.000000
13.500000	0.002455	1.451043	-1.595228	-0.281866	1.989344	1.338793	0.000000	-10.000000	-0.416667	25.466667	399.833344	1023.000000	1023.000000	2046.000000
13.520000	0.003497	2.066828	-1.325924	-0.142796	2.085669	1.449879	0.000000	-10.000000	-0.408333	25.316668	408.500000	1023.000000	1023.000000	2046.000000
13.540000	0.004945	2.922263	-1.062542	0.141731	2.250527	1.592547	0.000000	-10.000000	-0.400000	25.150000	416.833344	1023.000000	1023.000000	2046.000000
13.560000	0.006533	3.861147	-0.735023	0.455405	2.411783	1.728982	0.000000	-10.000000	-0.375000	24.750000	425.333344	1023.000000	1023.000000	2046.000000
13.580000	0.008547	5.051426	-0.441518	0.778981	2.756489	1.957474	0.000000	-10.000000	-0.350000	24.250000	433.666656	1023.000000	1023.000000	2046.000000
13.600000	0.010644	6.290650	-0.090752	1.085667	3.054487	2.241248	0.000000	-10.000000	-0.325000	23.516668	442.000000	1023.000000	1023.000000	2046.000000
13.620000	0.012779	7.552537	0.235005	1.372725	3.382724	2.562083	0.000000	-10.000000	-0.300000	23.050001	450.000000	1023.000000	1023.000000	2046.000000
13.640000	0.014571	8.611673	0.534871	1.743685	3.649009	2.684109	0.000000	-10.000000	-0.275000	22.550001	457.666656	1023.000000	1023.000000	2046.000000
13.660000	0.016544	9.777483	0.819975	2.042994	4.004006	2.910507	0.000000	-10.000000	-0.258333	22.116667	465.333344	1023.000000	1023.000000	2046.000000
13.680000	0.018393	10.870358	1.115616	2.275981	4.282091	3.196671	0.000000	-10.000000	-0.233333	21.600000	472.666656	1023.000000	1023.000000	2046.000000
13.700000	0.019924	11.775139	1.347884	2.481509	4.516704	3.429043	0.000000	-10.000000	-0.216667	21.083334	480.000000	1023.000000	1023.000000	2046.000000
13.720000	0.021301	12.588825	1.549903	2.730248	4.753844	3.554831	0.000000	-10.000000	-0.216667	20.566668	487.000000	1023.000000	1023.000000	2046.000000
13.740000	0.022581	13.345501	1.779956	2.902703	4.967665	3.695178	0.000000	-10.000000	-0.233333	20.216667	494.000000	1023.000000	1023.000000	2046.000000
13.760000	0.023841	14.090140	1.977589	3.054499	5.163552	3.894500	0.000000	-10.000000	-0.250000	19.816668	500.833344	1023.000000	1023.000000	2046.000000
13.780000	0.024964	14.753547	2.118846	3.245403	5.346030	4.043267	0.000000	-10.000000	-0.241667	19.600000	507.500000	1023.000000	1023.000000	2046.000000
13.800000	0.025870	15.289230	2.281629	3.413455	5.490369	4.103776	0.000000	-10.000000	-0.225000	19.100000	514.000000	1023.000000	1023.000000	2046.000000
13.820000	0.026874	15.882687	2.454405	3.550791	5.669931	4.207560	0.000000	-10.000000	-0.208333	18.833334	520.333313	1023.000000	1023.000000	2046.000000
13.840000	0.028083	16.597313	2.615042	3.694886	5.873877	4.413507	0.000000	-10.000000	-0.200000	18.500000	526.833313	1023.000000	1023.000000	2046.000000
13.860000	0.029072	17.181297	2.790777	3.886134	5.998995	4.505392	0.000000	-10.000000	-0.200000	18.650000	533.166687	1023.000000	1023.000000	2046.000000
13.880000	0.029868	17.651705	2.939795	4.000242	6.151426	4.560242	0.000000	-10.000000	-0.200000	18.383333	539.500000	1023.000000	1023.000000	2046.000000
13.900000	0.030257	17.882116	3.022584	4.110336	6.204219	4.544978	0.000000	-10.000000	-0.208333	18.433334	545.500000	1023.000000	1023.000000	2046.000000
13.920000	0.030497	18.023874	3.073370	4.239771	6.213448	4.497285	0.000000	-10.000000	-0.216667	18.400000	551.500000	1023.000000	1023.000000	2046.000000
13.940000	0.030657	18.118343	3.267708	4.353240	6.097483	4.399913	0.000000	-10.000000	-0.216667	18.683334	557.666687	1023.000000	1023.000000	2046.000000
13.960000	0.031176	18.425131	3.350719	4.510446	6.198791	4.365175	0.000000	-10.000000	-0.216667	18.750000	564.000000	1023.000000	1023.000000	2046.000000
13.980000	0.032280	19.077555	3.513805	4.634767	6.354464	4.574518	0.000000	-10.000000	-0.200000	18.233334	570.333313	1023.000000	1023.000000	2046.000000
14.000000	0.033399	19.739012	3.591021	4.894506	6.555154	4.698331	0.000000	-10.000000	-0.183333	17.833334	576.500000	1023.000000	1023.000000	2046.000000
14.020000	0.034490	20.383337	3.779230	5.010360	6.694838	4.898909	0.000000	-10.000000	-0.150000	17.100000	582.500000	1023.000000	1023.000000	2046.000000
14.040000	0.035604	21.041943	3.962921	5.366878	6.777385	4.934761	0.000000	-10.000000	-0.133333	16.733334	588.333313	1023.000000	1023.000000	2046.000000
14.060000	0.036012	21.283041	4.066574	5.590815	6.686443	4.939210	0.000000	-10.000000	-0.116667	16.033333	594.000000	1023.000000	1023.000000	2046.000000
14.080000	0.034648	20.476738	3.802879	5.506178	6.561241	4.606440	0.000000	-10.000000	-0.108333	15.883333	599.333313	1023.000000	1023.000000	2046.000000
14.100000	0.030882	18.251068	3.102327	4.862901	6.155263	4.130577	0.000000	-10.000000	-0.091667	15.433333	604.666687	1023.000000	1023.000000	2046.000000
14.120000	0.026240	15.507558	2.219420	4.091152	5.631314	3.565673	0.000000	-10.000000	-0.083333	14.816667	609.833313	1023.000000	1023.000000	2046.000000
14.140000	0.022367	13.218711	1.538379	3.553369	5.097654	3.029309	0.000000	-10.000000	-0.058333	13.250000	615.000000	1023.000000	1023.000000	2046.000000
14.160000	0.019703	11.644710	1.016808	3.125654	4.788835	2.713413	0.000000	-10.000000	-0.033333	11.050000	619.666687	1023.000000	1023.000000	2046.000000
14.180000	0.018275	10.800293	0.687435	2.856073	4.574316	2.682469	0.000000	-10.000000	-0.008333	8.350000	623.833313	1023.000000	1023.000000	2046.000000
14.200000	0.017282	10.213408	0.418258	2.797895	4.456873	2.540381	0.000000	-10.000000	0.016667	4.733334	627.000000	1023.000000	1023.000000	2046.000000
14.220000	0.016631	9.829093	0.292044	2.671575	4.340446	2.525028	0.000000	-10.000000	0.033333	0.850000	629.333313	1023.000000	1023.000000	2046.000000
14.240000	0.016224	9.588539	0.216030	2.685412	4.228906	2.458191	0.000000	-10.000000	0.058333	-2.783334	630.500000	1023.000000	1023.000000	2046.000000
14.260000	0.015909	9.402422	0.165136	2.710235	4.095803	2.431248	0.000000	-10.000000	0.075000	-5.950000	631.000000	1023.000000	1023.000000	2046.000000
14.280000	0.015802	9.339094	0.217346	2.718930	4.020630	2.382189	0.000000	-10.000000	0.091667	-8.516666	631.000000	1023.000000	1023.000000	2046.000000
14.300000	0.015831	9.355839	0.270165	2.704672	3.971848	2.409153	0.000000	-10.000000	0.116667	-11.033334	631.000000	1023.000000	1023.000000	2046.000000
14.320000	0.016015	9.464863	0.350852	2.785506	3.909107	2.419398	0.000000	-10.000000	0.141667	-12.833333	631.000000	1023.000000	1023.000000	2046.000000
14.340000	0.016478	9.738758	0.476546	2.851017	3.912146	2.499049	0.000000	-10.000000	0.191667	-14.250000	627.500000	1023.000000	1023.000000	2046.000000
14.360000	0.017107	10.110325	0.581883	2.858638	4.041061	2.628743	0.000000	-10.000000	0.208333	-15.333333	619.333313	1023.000000	1023.000000	2046.000000
14.380000	0.017497	10.340540	0.558926	2.797791	4.177000	2.806823	0.000000	-10.000000	0.233333	-16.116667	609.500000	1023.000000	1023.000000	2046.000000
14.400000	0.017686	10.452453	0.548401	2.693532	4.266890	2.943630	0.000000	-10.000000	0.241667	-16.750000	601.166687	1023.000000	1023.000000	2046.000000
14.420000	0.017579	10.389048	0.398751	2.390747	4.478690	3.120859	0.000000	-10.000000	0.258333	-17.316668	595.500000	1023.000000	1023.000000	2046.000000
14.440000	0.016947	10.015556	0.210158	1.911063	4.611528	3.282807	0.000000	-10.000000	0.258333	-17.850000	589.500000	1023.000000	1023.000000	2046.000000
14.460000	0.015822	9.350977	-0.052071	1.507354	4.639705	3.255990	0.000000	-10.000000	0.283333	-18.666666	583.500000	1023.000000	1023.000000	2046.000000
14.480000	0.014367	8.490717	-0.386872	1.094117	4.586876	3.196595	0.000000	-10.000000	0.316667	-19.366667	577.333313	1023.000000	1023.000000	2046.000000
14.500000	0.012808	7.569491	-0.654772	0.762568	4.477296	2.984398	0.000000	-10.000000	0.350000	-20.100000	571.000000	1023.000000	1023.000000	2046.000000
14.520000	0.011326	6.693789	-0.861196	0.459964	4.295926	2.799095	0.000000	-10.000000	0.366667	-20.400002	564.333313	1023.000000	1023.000000	2046.000000
14.540000	0.010165	6.007298	-0.946265	0.295754	4.051130	2.606678	0.000000	-10.000000	0.383333	-20.750000	557.500000	1023.000000	1023.000000	2046.000000
14.560000	0.009476	5.600519	-0.956373	0.201816	3.945363	2.409713	0.000000	-10.000000	0.400000	-21.183334	550.500000	1023.000000	1023.000000	2046.000000
14.580000	0.009222	5.450480	-0.874474	0.043031	3.888369	2.393554	0.000000	-10.000000	0.400000	-21.783333	543.333313	1023.000000	1023.000000	2046.000000
14.600000	0.009294	5.492791	-0.815790	0.127009	3.831962	2.349610	0.000000	-10.000000	0.400000	-22.100000	536.166687	1023.000000	1023.000000	2046.000000
14.620000	0.009683	5.722771	-0.650334	0.200458	3.801054	2.371594	0.000000	-10.000000	0.400000	-22.316668	528.833313	1023.000000	1023.000000	2046.000000
14.640000	0.010320	6.098931	-0.501221	0.247595	3.898507	2.454051	0.000000	-10.000000	0.400000	-22.166668	519.000000	1023.000000	1023.000000	2046.000000
14.660000	0.010753	6.354845	-0.428740	0.293755	3.935769	2.554060	0.000000	-10.000000	0.400000	-22.116667	511.500000	1023.000000	1023.000000	2046.000000
14.680000	0.011407	6.741524	-0.260305	0.421907	3.945645	2.634277	0.000000	-10.000000	0.400000	-22.049999	504.000000	1023.000000	1023.000000	2046.000000
14.700000	0.012028	7.108537	-0.124991	0.439869	4.066940	2.726719	0.000000	-10.000000	0.400000	-22.150000	499.166656	1023.000000	1023.000000	2046.000000
14.720000	0.012364	7.306990	-0.066017	0.457338	4.105811	2.809859	0.000000	-10.000000	0.400000	-22.333334	491.666656	1023.000000	1023.000000	2046.000000
14.740000	0.012448	7.356988	-0.050175	0.512994	4.096598	2.797570	0.000000	-10.000000	0.408333	-22.433334	484.333344	1023.000000	1023.000000	2046.000000
14.760000	0.012640	7.470405	-0.010355	0.509237	4.142335	2.829187	0.000000	-10.000000	0.416667	-22.783333	476.666656	1023.000000	1023.000000	2046.000000
14.780000	0.012676	7.491765	-0.015986	0.445474	4.167986	2.894291	0.000000	-10.000000	0.433333	-23.150000	469.000000	1023.000000	1023.000000	2046.000000
14.800000	0.012497	7.385970	-0.024712	0.380337	4.091184	2.939160	0.000000	-10.000000	0.433333	-23.333334	461.333344	1023.000000	1023.000000	2046.000000
14.820000	0.012305	7.272149	-0.050272	0.407189	4.059285	2.855947	0.000000	-10.000000	0.441667	-23.350000	453.666656	1023.000000	1023.000000	2046.000000
14.840000	0.012127	7.167027	-0.006332	0.310450	4.005726	2.857184	0.000000	-10.000000	0.458333	-23.700001	446.000000	1023.000000	1023.000000	2046.000000
14.860000	0.011668	6.896038	-0.063292	0.244336	3.881429	2.833565	0.000000	-10.000000	0.483333	-23.966667	438.000000	1023.000000	1023.000000	2046.000000
14.880000	0.011529	6.813597	-0.031153	0.245421	3.861677	2.737652	0.000000	-10.000000	0.500000	-24.416666	430.000000	1023.000000	1023.000000	2046.000000
14.900000	0.011838	6.996172	0.088410	0.174629	3.924084	2.809049	0.000000	-10.000000	0.508333	-24.549999	422.000000	1023.000000	1023.000000	2046.000000
14.920000	0.012002	7.093379	0.190811	0.251076	3.823469	2.828022	0.000000	-10.000000	0.508333	-24.833334	413.666656	1023.000000	1023.000000	2046.000000
14.940000	0.012034	7.111840	0.165573	0.385046	3.830542	2.730680	0.000000	-10.000000	0.525000	-24.933334	405.333344	1023.000000	1023.000000	2046.000000
14.960000	0.011768	6.954820	0.193279	0.379214	3.709677	2.672649	0.000000	-10.000000	0.516667	-24.916668	397.000000	1023.000000	1023.000000	2046.000000
14.980000	0.010893	6.437780	0.081697	0.337083	3.478136	2.540864	0.000000	-10.000000	0.525000	-25.150002	388.666656	1023.000000	1023.000000	2046.000000
15.000000	0.009829	5.809128	-0.016327	0.259326	3.249747	2.316382	0.000000	-10.000000	0.516667	-25.433334	380.333344	1023.000000	1023.000000	2046.000000
15.020000	0.009427	5.571272	-0.133782	0.105975	3.277757	2.321321	0.000000	-10.000000	0.541667	-25.900002	371.666656	1023.000000	1023.000000	2046.000000
15.040000	0.008565	5.061913	-0.258582	-0.024205	3.066053	2.278646	0.000000	-10.000000	0.566667	-26.466667	363.166656	1023.000000	1023.000000	2046.000000
15.060000	0.008433	4.984155	-0.313268	0.080573	3.000970	2.215880	0.000000	-10.000000	0.608333	-27.100000	354.333344	1023.000000	1023.000000	2046.000000
15.080000	0.008094	4.783664	-0.362406	0.161750	2.887941	2.096378	0.000000	-10.000000	0.633333	-27.633333	345.333344	1023.000000	1023.000000	2046.000000
15.100000	0.006683	3.949718	-0.612972	0.156358	2.549485	1.856847	0.000000	-10.000000	0.666667	-28.233334	336.000000	1023.000000	1023.000000	2046.000000
15.120000	0.004025	2.378833	-1.008238	-0.124372	2.117976	1.393468	0.000000	-10.000000	0.683333	-28.733334	326.500000	1023.000000	1023.000000	2046.000000
15.140000	0.000040	0.023723	-1.603507	-0.762605	1.609196	0.780639	0.000000	-10.000000	0.700000	-29.300001	317.000000	1023.000000	1023.000000	2046.000000
15.160000	-0.004519	-2.670580	-2.376636	-1.517825	1.007091	0.216791	0.000000	-10.000000	0.716667	-29.633333	307.333344	1023.000000	1023.000000	2046.000000
15.180000	-0.008921	-5.272502	-3.148014	-2.062596	0.416817	-0.478710	0.000000	-10.000000	0.716667	-29.816668	297.500000	1023.000000	1023.000000	2046.000000
15.200000	-0.012158	-7.185537	-3.757338	-2.628673	0.025757	-0.825283	0.000000	-10.000000	0.716667	-30.033335	287.500000	1023.000000	1023.000000	2046.000000
15.220000	-0.014943	-8.831205	-4.278240	-3.140420	-0.386920	-1.025625	0.000000	-10.000000	0.700000	-30.066668	277.500000	1023.000000	1023.000000	2046.000000
15.240000	-0.017076	-10.092038	-4.704409	-3.314826	-0.717222	-1.355580	0.000000	-10.000000	0.733333	-30.366667	267.500000	1023.000000	1023.000000	2046.000000
15.260000	-0.018408	-10.878989	-4.972335	-3.449743	-0.901091	-1.555820	0.000000	-10.000000	0.758333	-30.516666	257.333344	1023.000000	1023.000000	2046.000000
15.280000	-0.019656	-11.616977	-5.144388	-3.622489	-1.239024	-1.611076	0.000000	-10.000000	0.783333	-30.650000	247.000000	1023.000000	1023.000000	2046.000000
15.300000	-0.020767	-12.273124	-5.297162	-3.631978	-1.522381	-1.821603	0.000000	-10.000000	0.775000	-30.700001	236.666672	1023.000000	1023.000000	2046.000000
15.320000	-0.021159	-12.504704	-5.349570	-3.683739	-1.565175	-1.906221	0.000000	-10.000000	0.766667	-30.416668	226.500000	1023.000000	1023.000000	2046.000000
15.340000	-0.021633	-12.785029	-5.375118	-3.837371	-1.733719	-1.838822	0.000000	-10.000000	0.741667	-30.250000	216.500000	1023.000000	1023.000000	2046.000000
15.360000	-0.021899	-12.942402	-5.377782	-3.824221	-1.862262	-1.878137	0.000000	-10.000000	0.716667	-29.916668	206.500000	1023.000000	1023.000000	2046.000000
15.380000	-0.021806	-12.887367	-5.301277	-3.834718	-1.811146	-1.940226	0.000000	-10.000000	0.700000	-29.716667	196.500000	1023.000000	1023.000000	2046.000000
15.400000	-0.021564	-12.744457	-5.212718	-4.002572	-1.777849	-1.751318	0.000000	-10.000000	0.683333	-29.466667	186.500000	1023.000000	1023.000000	2046.000000
15.420000	-0.021651	-12.795473	-5.263881	-4.115768	-1.746893	-1.668931	0.000000	-10.000000	0.666667	-29.083334	176.500000	1023.000000	1023.000000	2046.000000
15.440000	-0.021441	-12.671878	-5.214330	-4.287033	-1.577483	-1.593033	0.000000	-10.000000	0.650000	-28.783333	166.666672	1023.000000	1023.000000	2046.000000
15.460000	-0.021420	-12.658942	-5.203854	-4.597570	-1.417255	-1.440264	0.000000	-10.000000	0.650000	-28.333334	157.000000	1023.000000	1023.000000	2046.000000
15.480000	-0.022325	-13.194329	-5.354475	-4.993238	-1.501660	-1.344956	0.000000	-10.000000	0.650000	-27.916666	147.666672	1023.000000	1023.000000	2046.000000
15.500000	-0.023511	-13.894965	-5.636422	-5.250352	-1.470197	-1.537995	0.000000	-10.000000	0.616667	-27.350000	138.333328	1023.000000	1023.000000	2046.000000
15.520000	-0.024575	-14.523656	-5.841902	-5.571537	-1.474575	-1.635641	0.000000	-10.000000	0.575000	-26.883333	129.166672	1023.000000	1023.000000	2046.000000
15.540000	-0.025816	-15.257234	-6.059591	-5.972103	-1.594619	-1.630921	0.000000	-10.000000	0.533333	-26.283335	120.166664	1023.000000	1023.000000	2046.000000
15.560000	-0.027380	-16.181622	-6.193248	-6.137989	-1.848810	-2.001575	0.000000	-10.000000	0.525000	-25.866667	111.500000	1023.000000	1023.000000	2046.000000
15.580000	-0.028121	-16.619692	-6.198581	-6.261410	-1.904389	-2.255311	0.000000	-10.000000	0.525000	-25.450001	102.833336	1023.000000	1023.000000	2046.000000
15.600000	-0.028835	-17.041561	-6.149506	-6.531257	-2.092716	-2.268083	0.000000	-10.000000	0.516667	-25.200001	94.333336	1023.000000	1023.000000	2046.000000
15.620000	-0.029413	-17.383301	-6.134749	-6.563897	-2.290339	-2.394317	0.000000	-10.000000	0.508333	-24.850000	86.000000	1023.000000	1023.000000	2046.000000
15.640000	-0.029004	-17.141077	-6.002767	-6.402765	-2.236530	-2.499016	0.000000	-10.000000	0.500000	-24.383333	77.666664	1023.000000	1023.000000	2046.000000
15.660000	-0.028552	-16.874325	-5.844639	-6.381674	-2.242338	-2.405674	0.000000	-10.000000	0.491667	-24.049999	69.333336	1023.000000	1023.000000	2046.000000
15.680000	-0.028352	-16.755745	-5.754920	-6.383077	-2.310030	-2.307718	0.000000	-10.000000	0.466667	-23.583334	61.166668	1023.000000	1023.000000	2046.000000
15.700000	-0.027832	-16.448818	-5.604488	-6.183217	-2.282995	-2.378120	0.000000	-10.000000	0.433333	-23.233334	53.500000	1023.000000	1023.000000	2046.000000
15.720000	-0.027009	-15.962399	-5.450307	-6.055484	-2.169284	-2.287324	0.000000	-10.000000	0.408333	-22.716667	45.833332	1023.000000	1023.000000	2046.000000
15.740000	-0.026558	-15.695935	-5.317827	-6.062509	-2.220305	-2.095294	0.000000	-10.000000	0.391667	-22.200001	38.333332	1023.000000	1023.000000	2046.000000
15.760000	-0.026213	-15.491945	-5.235566	-5.920269	-2.198091	-2.138019	0.000000	-10.000000	0.383333	-21.516668	30.833334	1023.000000	1023.000000	2046.000000
15.780000	-0.025615	-15.138391	-5.103314	-5.810548	-2.124792	-2.099736	0.000000	-10.000000	0.375000	-20.850000	23.666666	1023.000000	1023.000000	2046.000000
15.800000	-0.025311	-14.958828	-5.050051	-5.844297	-2.145043	-1.919437	0.000000	-10.000000	0.366667	-20.300001	16.666666	1023.000000	1023.000000	2046.000000
15.820000	-0.025185	-14.884268	-4.979252	-5.779169	-2.185073	-1.940774	0.000000	-10.000000	0.358333	-19.750000	10.000000	1023.000000	1023.000000	2046.000000
15.840000	-0.024819	-14.667871	-4.902765	-5.590784	-2.129165	-2.045157	0.000000	-10.000000	0.350000	-19.350000	3.666667	1023.000000	1023.000000	2046.000000
15.860000	-0.024441	-14.444392	-4.826918	-5.626286	-2.111272	-1.879917	0.000000	-10.000000	0.316667	-19.000000	-2.500000	1023.000000	1023.000000	2046.000000
15.880000	-0.024420	-14.432489	-4.762517	-5.705873	-2.235723	-1.728376	0.000000	-10.000000	0.291667	-18.566668	-8.500000	1023.000000	1023.000000	2046.000000
15.900000	-0.024406	-14.423751	-4.749254	-5.574199	-2.231705	-1.868594	0.000000	-10.000000	0.258333	-17.950001	-14.500000	1023.000000	1023.000000	2046.000000
15.920000	-0.024047	-14.211599	-4.715586	-5.466666	-2.131222	-1.898124	0.000000	-10.000000	0.250000	-17.166666	-20.500000	1023.000000	1023.000000	2046.000000
15.940000	-0.023821	-14.078392	-4.631329	-5.537734	-2.157452	-1.751877	0.000000	-10.000000	0.233333	-16.433334	-26.333334	1023.000000	1023.000000	2046.000000
15.960000	-0.023862	-14.102594	-4.550675	-5.571776	-2.289855	-1.690288	0.000000	-10.000000	0.216667	-15.383333	-31.833334	1023.000000	1023.000000	2046.000000
15.980000	-0.023699	-14.005935	-4.528905	-5.383069	-2.242114	-1.851847	0.000000	-10.000000	0.191667	-14.183333	-37.000000	1023.000000	1023.000000	2046.000000
16.000000	-0.023532	-13.907202	-4.500318	-5.308243	-2.225459	-1.873181	0.000000	-10.000000	0.150000	-12.616667	-41.666668	1023.000000	1023.000000	2046.000000
16.020000	-0.024066	-14.223133	-4.553447	-5.409763	-2.438574	-1.821348	0.000000	-10.000000	0.100000	-10.750000	-46.000000	1023.000000	1023.000000	2046.000000
16.040001	-0.024808	-14.661577	-4.572742	-5.308735	-2.652744	-2.127357	0.000000	-10.000000	0.058333	-8.366667	-49.500000	1023.000000	1023.000000	2046.000000
16.059999	-0.025291	-14.947263	-4.580463	-5.218551	-2.748580	-2.399669	0.000000	-10.000000	0.033333	-4.816667	-52.333332	1023.000000	1023.000000	2046.000000
16.080000	-0.025312	-14.959383	-4.660905	-5.351301	-2.702269	-2.244908	0.000000	-10.000000	0.008333	-0.900000	-54.000000	1023.000000	1023.000000	2046.000000
16.100000	-0.025384	-15.001795	-4.690114	-5.307483	-2.772774	-2.231423	0.000000	-10.000000	-0.025000	3.266667	-54.833332	1023.000000	1023.000000	2046.000000
16.120001	-0.024579	-14.526246	-4.587201	-5.054596	-2.665336	-2.219114	0.000000	-10.000000	-0.058333	7.166667	-55.000000	1023.000000	1023.000000	2046.000000
16.139999	-0.022840	-13.498475	-4.413448	-4.685184	-2.489366	-1.910478	0.000000	-10.000000	-0.100000	10.750000	-55.000000	1023.000000	1023.000000	2046.000000
16.160000	-0.021694	-12.821332	-4.215392	-4.301214	-2.493060	-1.811665	0.000000	-10.000000	-0.150000	13.850000	-55.000000	1023.000000	1023.000000	2046.000000
16.180000	-0.021235	-12.549808	-4.161277	-3.936234	-2.455944	-1.996353	0.000000	-10.000000	-0.216667	16.049999	-55.000000	1023.000000	1023.000000	2046.000000
16.200001	-0.022406	-13.241815	-4.498631	-4.142770	-2.455981	-2.144433	0.000000	-10.000000	-0.258333	18.183332	-41.666668	1023.000000	1023.000000	2046.000000
16.219999	-0.025559	-15.105528	-5.054087	-4.810937	-2.793537	-2.446966	0.000000	-10.000000	-0.308333	20.433332	-14.500000	1023.000000	1023.000000	2046.000000
16.240000	-0.029209	-17.262587	-5.756610	-5.296562	-3.145862	-3.063551	0.000000	-10.000000	-0.341667	22.483334	15.000000	1023.000000	1023.000000	2046.000000
16.260000	-0.031650	-18.705271	-6.294658	-5.519385	-3.398293	-3.492934	0.000000	-10.000000	-0.391667	23.983334	33.666668	1023.000000	1023.000000	2046.000000
16.280001	-0.033064	-19.540905	-6.659786	-5.888306	-3.586345	-3.406467	0.000000	-10.000000	-0.433333	25.200001	41.333332	1023.000000	1023.000000	2046.000000
16.299999	-0.033790	-19.970097	-6.876195	-5.911956	-3.718874	-3.463071	0.000000	-10.000000	-0.458333	26.316668	49.500000	1023.000000	1023.000000	2046.000000
16.320000	-0.033644	-19.883869	-6.921415	-5.645555	-3.712703	-3.604196	0.000000	-10.000000	-0.475000	27.266666	58.333332	1023.000000	1023.000000	2046.000000
16.340000	-0.032942	-19.468983	-6.897173	-5.474119	-3.654164	-3.443527	0.000000	-10.000000	-0.491667	28.049999	67.333336	1023.000000	1023.000000	2046.000000
16.360001	-0.032016	-18.921284	-6.766291	-5.395451	-3.624622	-3.134920	0.000000	-10.000000	-0.533333	28.799999	76.500000	1023.000000	1023.000000	2046.000000
16.379999	-0.030948	-18.290436	-6.499249	-5.096510	-3.576850	-3.117827	0.000000	-10.000000	-0.583333	29.650000	85.833336	1023.000000	1023.000000	2046.000000
16.400000	-0.029462	-17.411903	-6.201531	-4.689832	-3.422211	-3.098329	0.000000	-10.000000	-0.600000	30.550001	95.500000	1023.000000	1023.000000	2046.000000
16.420000	-0.027605	-16.314571	-5.957714	-4.504741	-3.153383	-2.698734	0.000000	-10.000000	-0.616667	31.333334	105.666664	1023.000000	1023.000000	2046.000000
16.440001	-0.025843	-15.273299	-5.591263	-4.264000	-2.998706	-2.419329	0.000000	-10.000000	-0.633333	32.033333	116.000000	1023.000000	1023.000000	2046.000000
16.459999	-0.023822	-14.079023	-5.209258	-3.832009	-2.697374	-2.340382	0.000000	-10.000000	-0.666667	32.483334	126.666664	1023.000000	1023.000000	2046.000000
16.480000	-0.021504	-12.708766	-4.923169	-3.572107	-2.278074	-1.935416	0.000000	-10.000000	-0.708333	32.733334	137.500000	1023.000000	1023.000000	2046.000000
16.500000	-0.019448	-11.494050	-4.701971	-3.490834	-1.869086	-1.432159	0.000000	-10.000000	-0.700000	33.166668	148.500000	1023.000000	1023.000000	2046.000000
16.520000	-0.017676	-10.446246	-4.366236	-3.387203	-1.500181	-1.192626	0.000000	-10.000000	-0.691667	33.350002	159.500000	1023.000000	1023.000000	2046.000000
16.540001	-0.016122	-9.528006	-4.200617	-3.207234	-1.106043	-1.014111	0.000000	-10.000000	-0.658333	33.600002	170.500000	1023.000000	1023.000000	2046.000000
16.559999	-0.015039	-8.887825	-4.204049	-3.274302	-0.736537	-0.672937	0.000000	-10.000000	-0.658333	33.516666	181.666672	1023.000000	1023.000000	2046.000000
16.580000	-0.014790	-8.740767	-4.215737	-3.476938	-0.614671	-0.433421	0.000000	-10.000000	-0.666667	33.466667	192.833328	1023.000000	1023.000000	2046.000000
16.600000	-0.014897	-8.804073	-4.271823	-3.437287	-0.523415	-0.571548	0.000000	-10.000000	-0.683333	33.450001	204.000000	1023.000000	1023.000000	2046.000000
16.620001	-0.014718	-8.698048	-4.264421	-3.223408	-0.450948	-0.759271	0.000000	-10.000000	-0.708333	33.549999	215.166672	1023.000000	1023.000000	2046.000000
16.639999	-0.014090	-8.327239	-4.146293	-3.094217	-0.364992	-0.721737	0.000000	-10.000000	-0.708333	33.833332	226.333328	1023.000000	1023.000000	2046.000000
16.660000	-0.013169	-7.783143	-3.910788	-3.024073	-0.303226	-0.545056	0.000000	-10.000000	-0.700000	33.850002	237.666672	1023.000000	1023.000000	2046.000000
16.680000	-0.011936	-7.053910	-3.582861	-2.821041	-0.190362	-0.459645	0.000000	-10.000000	-0.683333	33.933334	248.833328	1023.000000	1023.000000	2046.000000
16.700001	-0.010268	-6.068653	-3.152434	-2.302084	-0.082972	-0.531164	0.000000	-10.000000	-0.675000	33.816669	260.166656	1023.000000	1023.000000	2046.000000
16.719999	-0.008065	-4.766594	-2.868477	-1.941631	0.243071	-0.199557	0.000000	-10.000000	-0.675000	33.816669	271.500000	1023.000000	1023.000000	2046.000000
16.740000	-0.005603	-3.311587	-2.499634	-1.632326	0.560638	0.259735	0.000000	-10.000000	-0.658333	33.500000	282.833344	1023.000000	1023.000000	2046.000000
16.760000	-0.003162	-1.868634	-2.095498	-1.267684	0.900779	0.593768	0.000000	-10.000000	-0.666667	33.133335	294.000000	1023.000000	1023.000000	2046.000000
16.780001	-0.000860	-0.508390	-1.629912	-0.753881	1.145697	0.729707	0.000000	-10.000000	-0.650000	33.066666	305.000000	1023.000000	1023.000000	2046.000000
16.799999	0.001440	0.851191	-1.289923	-0.298223	1.494190	0.945146	0.000000	-10.000000	-0.658333	32.916668	316.000000	1023.000000	1023.000000	2046.000000
16.820000	0.003794	2.242265	-1.003153	-0.011261	1.867695	1.388985	0.000000	-10.000000	-0.650000	32.883335	327.166656	1023.000000	1023.000000	2046.000000
16.840000	0.005987	3.538077	-0.683311	0.245842	2.218647	1.756899	0.000000	-10.000000	-0.658333	32.516666	338.166656	1023.000000	1023.000000	2046.000000
16.860001	0.007853	4.641257	-0.324651	0.621742	2.434215	1.909951	0.000000	-10.000000	-0.633333	32.366669	349.166656	1023.000000	1023.000000	2046.000000
16.879999	0.009566	5.653286	-0.036455	1.032133	2.650595	2.007013	0.000000	-10.000000	-0.608333	32.016666	359.833344	1023.000000	1023.000000	2046.000000
16.900000	0.011441	6.761627	0.176355	1.247407	2.966157	2.371708	0.000000	-10.000000	-0.591667	31.933334	370.666656	1023.000000	1023.000000	2046.000000
16.920000	0.013181	7.789881	0.442587	1.375984	3.246247	2.725063	0.000000	-10.000000	-0.600000	31.833334	381.333344	1023.000000	1023.000000	2046.000000
16.940001	0.014613	8.636368	0.795206	1.753109	3.333462	2.754591	0.000000	-10.000000	-0.600000	31.733334	392.000000	1023.000000	1023.000000	2046.000000
16.959999	0.016106	9.518926	0.996958	2.141550	3.573552	2.806865	0.000000	-10.000000	-0.600000	31.650002	402.666656	1023.000000	1023.000000	2046.000000
16.980000	0.017658	10.436001	1.212643	2.243272	3.814460	3.165626	0.000000	-10.000000	-0.600000	31.466667	413.166656	1023.000000	1023.000000	2046.000000
17.000000	0.018804	11.113274	1.426855	2.388993	3.970905	3.326520	0.000000	-10.000000	-0.591667	31.466667	423.833344	1023.000000	1023.000000	2046.000000
17.020000	0.019289	11.400028	1.640301	2.715604	3.928212	3.115911	0.000000	-10.000000	-0.583333	31.316668	434.166656	1023.000000	1023.000000	2046.000000
17.040001	0.019911	11.767636	1.737669	2.863381	4.013315	3.153273	0.000000	-10.000000	-0.575000	31.350000	444.833344	1023.000000	1023.000000	2046.000000
17.059999	0.020988	12.404058	1.912123	2.955975	4.196058	3.339900	0.000000	-10.000000	-0.566667	31.200001	455.166656	1023.000000	1023.000000	2046.000000
17.080000	0.022188	13.112885	2.227334	3.249840	4.285928	3.349783	0.000000	-10.000000	-0.541667	30.933334	465.666656	1023.000000	1023.000000	2046.000000
17.100000	0.023611	13.954245	2.549269	3.623867	4.388574	3.392535	0.000000	-10.000000	-0.500000	30.300001	476.000000	1023.000000	1023.000000	2046.000000
17.120001	0.025275	14.937765	2.545059	3.828225	4.814612	3.749868	0.000000	-10.000000	-0.458333	29.433334	486.333344	1023.000000	1023.000000	2046.000000
17.139999	0.026170	15.466311	2.625200	3.866323	4.976685	3.998102	0.000000	-10.000000	-0.433333	28.383333	496.333344	1023.000000	1023.000000	2046.000000
17.160000	0.026670	15.762231	2.865214	4.226110	4.853547	3.817360	0.000000	-10.000000	-0.400000	27.216667	506.000000	1023.000000	1023.000000	2046.000000
17.180000	0.026953	15.929181	2.928827	4.487985	4.832480	3.679889	0.000000	-10.000000	-0.358333	26.233334	515.166687	1023.000000	1023.000000	2046.000000
17.200001	0.025986	15.357491	2.676869	4.236086	4.789597	3.654939	0.000000	-10.000000	-0.308333	25.150000	524.166687	1023.000000	1023.000000	2046.000000
17.219999	0.022900	13.534163	2.114654	3.776459	4.453550	3.189500	0.000000	-10.000000	-0.266667	23.983334	532.666687	1023.000000	1023.000000	2046.000000
17.240000	0.018922	11.183079	1.499162	3.346036	3.866410	2.471470	0.000000	-10.000000	-0.225000	22.283333	541.000000	1023.000000	1023.000000	2046.000000
17.260000	0.015850	9.367472	0.839901	2.874184	3.560167	2.093220	0.000000	-10.000000	-0.175000	20.216667	548.666687	1023.000000	1023.000000	2046.000000
17.280001	0.013855	8.188131	0.319316	2.313201	3.456899	2.098715	0.000000	-10.000000	-0.116667	17.716667	555.833313	1023.000000	1023.000000	2046.000000
17.299999	0.012374	7.312993	0.057731	2.173373	3.221503	1.860385	0.000000	-10.000000	-0.075000	15.333334	562.166687	1023.000000	1023.000000	2046.000000
17.320000	0.011461	6.773187	-0.153097	2.163961	3.076634	1.685689	0.000000	-10.000000	-0.033333	12.833333	567.666687	1023.000000	1023.000000	2046.000000
17.340000	0.011258	6.653210	-0.365146	2.016994	3.138108	1.863254	0.000000	-10.000000	-0.016667	10.533334	572.333313	1023.000000	1023.000000	2046.000000
17.360001	0.011297	6.676574	-0.399977	1.975364	3.165432	1.935755	0.000000	-10.000000	0.016667	8.083334	576.166687	1023.000000	1023.000000	2046.000000
17.379999	0.011055	6.533596	-0.262588	2.120126	2.928741	1.747318	0.000000	-10.000000	0.033333	5.300000	579.166687	1023.000000	1023.000000	2046.000000
17.400000	0.011024	6.515396	-0.235412	2.233353	2.850051	1.667403	0.000000	-10.000000	0.058333	1.833333	581.333313	1023.000000	1023.000000	2046.000000
17.420000	0.011541	6.820709	-0.268246	2.166370	3.060116	1.862469	0.000000	-10.000000	0.075000	-1.416667	582.500000	1023.000000	1023.000000	2046.000000
17.440001	0.012036	7.113069	-0.039477	2.228541	3.017763	1.906243	0.000000	-10.000000	0.083333	-4.316667	583.000000	1023.000000	1023.000000	2046.000000
17.459999	0.012383	7.318168	0.115036	2.421470	2.946044	1.835618	0.000000	-10.000000	0.091667	-6.466667	583.000000	1023.000000	1023.000000	2046.000000
17.480000	0.013327	7.876453	0.133026	2.457600	3.251544	2.034283	0.000000	-10.000000	0.100000	-8.300000	583.000000	1023.000000	1023.000000	2046.000000
17.500000	0.014088	8.325755	0.206580	2.338205	3.459356	2.321614	0.000000	-10.000000	0.125000	-9.700000	583.000000	1023.000000	1023.000000	2046.000000
17.520000	0.013960	8.250241	0.230060	2.344539	3.412509	2.263134	0.000000	-10.000000	0.141667	-10.700000	583.000000	1023.000000	1023.000000	2046.000000
17.540001	0.013882	8.204181	0.043933	2.130254	3.648111	2.381882	0.000000	-10.000000	0.175000	-11.850000	583.000000	1023.000000	1023.000000	2046.000000
17.559999	0.013791	8.150371	-0.202814	1.576045	3.993658	2.783481	0.000000	-10.000000	0.208333	-13.033334	575.666687	1023.000000	1023.000000	2046.000000
17.580000	0.012769	7.546504	-0.339220	1.173159	3.918123	2.794442	0.000000	-10.000000	0.225000	-14.000000	566.666687	1023.000000	1023.000000	2046.000000
17.600000	0.011296	6.676074	-0.639504	0.976751	3.835456	2.503371	0.000000	-10.000000	0.233333	-14.583334	556.000000	1023.000000	1023.000000	2046.000000
17.620001	0.010198	6.026786	-0.975050	0.587065	3.928025	2.486746	0.000000	-10.000000	0.225000	-14.783334	551.000000	1023.000000	1023.000000	2046.000000
17.639999	0.009328	5.512708	-1.148201	0.255056	3.914021	2.491831	0.000000	-10.000000	0.241667	-14.916667	546.000000	1023.000000	1023.000000	2046.000000
17.660000	0.008043	4.753503	-1.120358	0.221880	3.561184	2.090797	0.000000	-10.000000	0.241667	-15.033334	541.000000	1023.000000	1023.000000	2046.000000
17.680000	0.007170	4.237719	-1.168694	0.178885	3.385204	1.842324	0.000000	-10.000000	0.258333	-15.233334	536.000000	1023.000000	1023.000000	2046.000000
17.700001	0.007361	4.350164	-1.219876	0.015181	3.559242	1.995617	0.000000	-10.000000	0.258333	-15.683333	531.000000	1023.000000	1023.000000	2046.000000
17.719999	0.007631	4.510213	-1.022488	0.069954	3.472187	1.990560	0.000000	-10.000000	0.266667	-16.216667	525.833313	1023.000000	1023.000000	2046.000000
17.740000	0.007831	4.628173	-0.826331	0.265623	3.336820	1.852061	0.000000	-10.000000	0.266667	-16.716667	520.333313	1023.000000	1023.000000	2046.000000
17.760000	0.008588	5.075490	-0.777028	0.293159	3.547736	2.011624	0.000000	-10.000000	0.266667	-16.900002	514.833313	1023.000000	1023.000000	2046.000000
17.780001	0.009631	5.691831	-0.613192	0.349691	3.742890	2.212442	0.000000	-10.000000	0.258333	-17.116667	509.166656	1023.000000	1023.000000	2046.000000
17.799999	0.010094	5.965837	-0.388846	0.440372	3.683489	2.230823	0.000000	-10.000000	0.250000	-17.266666	503.500000	1023.000000	1023.000000	2046.000000
17.820000	0.010472	6.188771	-0.261300	0.631398	3.675209	2.143464	0.000000	-10.000000	0.258333	-17.416666	497.500000	1023.000000	1023.000000	2046.000000
17.840000	0.011295	6.675509	-0.282566	0.604197	3.986639	2.367241	0.000000	-10.000000	0.266667	-17.583334	491.666656	1023.000000	1023.000000	2046.000000
17.860001	0.011772	6.957337	-0.147501	0.522410	4.024811	2.557618	0.000000	-10.000000	0.283333	-17.733334	486.000000	1023.000000	1023.000000	2046.000000
17.879999	0.011561	6.832837	-0.021378	0.706095	3.808169	2.339951	0.000000	-10.000000	0.291667	-18.016666	480.333344	1023.000000	1023.000000	2046.000000
17.900000	0.011942	7.057857	-0.058356	0.692231	4.002026	2.421957	0.000000	-10.000000	0.300000	-18.133333	474.166656	1023.000000	1023.000000	2046.000000
17.920000	0.012449	7.357262	0.051712	0.564848	4.104741	2.635961	0.000000	-10.000000	0.291667	-18.250000	467.833344	1023.000000	1023.000000	2046.000000
17.940001	0.012582	7.436012	0.309954	0.659706	3.908184	2.558168	0.000000	-10.000000	0.291667	-18.183334	461.500000	1023.000000	1023.000000	2046.000000
17.959999	0.013001	7.683367	0.374895	0.898255	3.957072	2.453145	0.000000	-10.000000	0.283333	-18.250000	455.500000	1023.000000	1023.000000	2046.000000
17.980000	0.013884	8.205427	0.356622	0.862637	4.234322	2.751846	0.000000	-10.000000	0.291667	-18.266666	449.500000	1023.000000	1023.000000	2046.000000
18.000000	0.013704	8.098804	0.504634	0.987612	3.960300	2.646259	0.000000	-10.000000	0.291667	-18.433334	443.500000	1023.000000	1023.000000	2046.000000
18.020000	0.013135	7.762957	0.528745	1.139130	3.707888	2.387193	0.000000	-10.000000	0.300000	-18.633333	437.500000	1023.000000	1023.000000	2046.000000
18.040001	0.013015	7.691847	0.334423	0.974321	3.891857	2.491246	0.000000	-10.000000	0.333333	-19.083334	431.333344	1023.000000	1023.000000	2046.000000
18.059999	0.013067	7.722829	0.376723	0.848449	3.819817	2.677840	0.000000	-10.000000	0.366667	-19.683334	425.000000	1023.000000	1023.000000	2046.000000
18.080000	0.011996	7.089495	0.377783	0.853180	3.410204	2.448328	0.000000	-10.000000	0.400000	-20.316668	418.333344	1023.000000	1023.000000	2046.000000
18.100000	0.011726	6.929962	0.145237	0.852587	3.484480	2.447658	0.000000	-10.000000	0.400000	-20.700001	411.500000	1023.000000	1023.000000	2046.000000
18.120001	0.011560	6.831880	0.076808	0.865342	3.433889	2.455842	0.000000	-10.000000	0.400000	-21.133333	404.500000	1023.000000	1023.000000	2046.000000
18.139999	0.009854	5.823657	0.063498	0.840910	2.790802	2.128447	0.000000	-10.000000	0.400000	-21.350000	397.500000	1023.000000	1023.000000	2046.000000
18.160000	0.006857	4.052686	-0.479987	0.629432	2.405395	1.497846	0.000000	-10.000000	0.408333	-21.950001	390.333344	1023.000000	1023.000000	2046.000000
18.180000	0.003461	2.045574	-1.187104	-0.101177	2.166220	1.167636	0.000000	-10.000000	0.425000	-22.433334	383.000000	1023.000000	1023.000000	2046.000000
18.200001	-0.001102	-0.651287	-1.789636	-0.880174	1.400899	0.617625	0.000000	-10.000000	0.441667	-23.233334	375.500000	1023.000000	1023.000000	2046.000000
18.219999	-0.005640	-3.333093	-2.599115	-1.338853	0.797954	-0.193079	0.000000	-10.000000	0.466667	-23.716667	367.833344	1023.000000	1023.000000	2046.000000
18.240000	-0.008581	-5.071375	-3.333123	-1.876923	0.612411	-0.473740	0.000000	-10.000000	0.500000	-24.133333	360.000000	1023.000000	1023.000000	2046.000000
18.260000	-0.010777	-6.369411	-3.735620	-2.414109	0.281470	-0.501152	0.000000	-10.000000	0.533333	-24.400000	352.000000	1023.000000	1023.000000	2046.000000
18.280001	-0.013094	-7.738549	-4.034614	-2.489594	-0.246701	-0.967640	0.000000	-10.000000	0.550000	-24.933334	343.666656	1023.000000	1023.000000	2046.000000
18.299999	-0.014355	-8.483933	-4.434804	-2.605121	-0.302633	-1.141375	0.000000	-10.000000	0.550000	-25.450001	335.333344	1023.000000	1023.000000	2046.000000
18.320000	-0.015026	-8.880077	-4.641063	-2.798968	-0.365076	-1.074970	0.000000	-10.000000	0.558333	-25.950001	326.666656	1023.000000	1023.000000	2046.000000
18.340000	-0.016031	-9.474078	-4.563962	-2.858246	-0.809472	-1.242398	0.000000	-10.000000	0.575000	-26.033333	318.166656	1023.000000	1023.000000	2046.000000
18.360001	-0.016877	-9.974387	-4.674269	-2.810114	-0.979196	-1.510808	0.000000	-10.000000	0.591667	-26.050001	312.333344	1023.000000	1023.000000	2046.000000
18.379999	-0.016820	-9.940366	-4.798641	-2.907228	-0.834786	-1.399711	0.000000	-10.000000	0.616667	-26.233334	303.500000	1023.000000	1023.000000	2046.000000
18.400000	-0.016871	-9.970593	-4.633428	-2.988360	-1.050136	-1.298669	0.000000	-10.000000	0.633333	-26.583334	294.666656	1023.000000	1023.000000	2046.000000
18.420000	-0.017290	-10.218633	-4.550987	-2.884003	-1.229125	-1.554517	0.000000	-10.000000	0.650000	-27.016666	282.833344	1023.000000	1023.000000	2046.000000
18.440001	-0.016871	-9.970766	-4.659463	-2.926142	-0.932702	-1.452459	0.000000	-10.000000	0.633333	-27.016666	273.833344	1023.000000	1023.000000	2046.000000
18.459999	-0.016310	-9.638948	-4.656610	-3.245057	-0.756147	-0.981135	0.000000	-10.000000	0.616667	-27.150000	264.666656	1023.000000	1023.000000	2046.000000
18.480000	-0.016635	-9.830996	-4.443074	-3.428196	-0.985506	-0.974218	0.000000	-10.000000	0.616667	-27.000000	255.500000	1023.000000	1023.000000	2046.000000
18.500000	-0.017022	-10.060241	-4.588497	-3.586333	-0.802193	-1.083217	0.000000	-10.000000	0.633333	-26.966667	246.500000	1023.000000	1023.000000	2046.000000
18.520000	-0.017192	-10.160528	-4.852542	-3.989899	-0.481622	-0.836464	0.000000	-10.000000	0.650000	-26.683334	237.666672	1023.000000	1023.000000	2046.000000
18.540001	-0.018068	-10.678233	-4.953530	-4.512290	-0.583649	-0.628763	0.000000	-10.000000	0.633333	-26.533335	228.833328	1023.000000	1023.000000	2046.000000
18.559999	-0.019832	-11.720869	-5.088839	-4.771457	-0.920651	-0.939923	0.000000	-10.000000	0.600000	-26.483334	220.000000	1023.000000	1023.000000	2046.000000
18.580000	-0.021137	-12.491976	-5.403858	-4.880168	-0.928337	-1.279611	0.000000	-10.000000	0.566667	-26.483334	211.000000	1023.000000	1023.000000	2046.000000
18.600000	-0.022027	-13.017790	-5.654529	-5.149350	-0.826126	-1.387786	0.000000	-10.000000	0.550000	-26.383335	202.000000	1023.000000	1023.000000	2046.000000
18.620001	-0.022893	-13.529577	-5.630706	-5.505651	-1.017174	-1.376047	0.000000	-10.000000	0.558333	-26.216667	193.166672	1023.000000	1023.000000	2046.000000
18.639999	-0.024008	-14.188768	-5.468498	-5.645116	-1.430188	-1.644966	0.000000	-10.000000	0.566667	-25.966667	184.500000	1023.000000	1023.000000	2046.000000
18.660000	-0.024650	-14.568416	-5.482049	-5.559540	-1.553215	-1.973612	0.000000	-10.000000	0.566667	-25.850000	175.833328	1023.000000	1023.000000	2046.000000
18.680000	-0.024227	-14.317964	-5.553835	-5.552991	-1.298063	-1.913076	0.000000	-10.000000	0.550000	-25.683334	167.333328	1023.000000	1023.000000	2046.000000
18.700001	-0.023708	-14.011368	-5.338782	-5.642977	-1.366464	-1.663145	0.000000	-10.000000	0.541667	-25.500000	158.666672	1023.000000	1023.000000	2046.000000
18.719999	-0.023682	-13.996075	-5.085438	-5.538518	-1.613747	-1.758372	0.000000	-10.000000	0.541667	-25.416668	150.333328	1023.000000	1023.000000	2046.000000
18.740000	-0.023556	-13.921638	-5.040788	-5.363051	-1.601955	-1.915845	0.000000	-10.000000	0.533333	-25.050001	141.666672	1023.000000	1023.000000	2046.000000
18.760000	-0.022771	-13.457573	-5.044900	-5.288274	-1.353870	-1.770529	0.000000	-10.000000	0.525000	-24.750000	133.333328	1023.000000	1023.000000	2046.000000
18.780001	-0.022042	-13.026555	-4.847751	-5.324577	-1.344128	-1.510099	0.000000	-10.000000	0.508333	-24.200001	125.000000	1023.000000	1023.000000	2046.000000
18.799999	-0.022033	-13.021759	-4.574131	-5.244835	-1.634841	-1.567953	0.000000	-10.000000	0.508333	-23.933334	117.000000	1023.000000	1023.000000	2046.000000
18.820000	-0.021998	-13.000695	-4.668559	-5.039433	-1.499895	-1.792809	0.000000	-10.000000	0.491667	-23.600000	109.000000	1023.000000	1023.000000	2046.000000
18.840000	-0.021308	-12.592929	-4.659797	-5.065641	-1.302540	-1.564950	0.000000	-10.000000	0.466667	-23.116667	101.000000	1023.000000	1023.000000	2046.000000
18.860001	-0.020884	-12.342197	-4.407284	-5.131594	-1.453305	-1.350014	0.000000	-10.000000	0.433333	-22.683334	93.333336	1023.000000	1023.000000	2046.000000
18.879999	-0.021092	-12.465474	-4.264056	-4.996409	-1.648064	-1.556944	0.000000	-10.000000	0.408333	-22.183334	85.833336	1023.000000	1023.000000	2046.000000
18.900000	-0.020751	-12.263573	-4.271166	-4.842383	-1.485782	-1.664241	0.000000	-10.000000	0.416667	-21.900000	78.500000	1023.000000	1023.000000	2046.000000
18.920000	-0.019944	-11.787170	-4.205013	-4.768687	-1.328568	-1.484902	0.000000	-10.000000	0.416667	-21.566668	71.166664	1023.000000	1023.000000	2046.000000
18.940001	-0.019646	-11.610601	-3.997352	-4.831338	-1.536086	-1.245824	0.000000	-10.000000	0.416667	-21.433334	64.000000	1023.000000	1023.000000	2046.000000
18.959999	-0.020310	-12.003009	-3.961303	-4.677207	-1.841772	-1.522726	0.000000	-10.000000	0.391667	-21.333334	56.833332	1023.000000	1023.000000	2046.000000
18.980000	-0.020858	-12.327252	-4.108252	-4.512570	-1.869586	-1.836844	0.000000	-10.000000	0.391667	-21.266666	49.666668	1023.000000	1023.000000	2046.000000
19.000000	-0.021146	-12.497267	-4.192901	-4.699290	-1.882451	-1.722625	0.000000	-10.000000	0.391667	-21.000000	42.500000	1023.000000	1023.000000	2046.000000
19.020000	-0.021301	-12.588773	-4.117187	-4.853231	-2.074614	-1.543741	0.000000	-10.000000	0.391667	-20.750000	35.500000	1023.000000	1023.000000	2046.000000
19.040001	-0.022078	-13.048357	-4.219673	-4.727641	-2.246071	-1.854973	0.000000	-10.000000	0.383333	-20.350000	28.500000	1023.000000	1023.000000	2046.000000
19.059999	-0.021720	-12.836579	-4.365284	-4.562942	-2.061027	-1.847327	0.000000	-10.000000	0.366667	-19.916668	21.666666	1023.000000	1023.000000	2046.000000
19.080000	-0.021125	-12.484916	-4.249801	-4.536367	-2.132093	-1.566654	0.000000	-10.000000	0.358333	-19.466667	15.000000	1023.000000	1023.000000	2046.000000
19.100000	-0.022098	-13.059792	-4.239841	-4.282761	-2.572422	-1.964768	0.000000	-10.000000	0.333333	-18.950001	8.666667	1023.000000	1023.000000	2046.000000
19.120001	-0.024003	-14.186018	-4.725990	-4.320047	-2.716059	-2.423922	0.000000	-10.000000	0.300000	-18.216667	2.833333	1023.000000	1023.000000	2046.000000
19.139999	-0.026764	-15.817771	-5.226799	-4.929296	-3.022764	-2.638911	0.000000	-10.000000	0.258333	-17.299999	-2.833333	1023.000000	1023.000000	2046.000000
19.160000	-0.030924	-18.275888	-5.776336	-5.540296	-3.741981	-3.217275	0.000000	-10.000000	0.225000	-15.916667	-8.333333	1023.000000	1023.000000	2046.000000
19.180000	-0.035130	-20.761923	-6.651002	-5.959042	-4.173905	-3.977974	0.000000	-10.000000	0.200000	-14.450000	-13.833333	1023.000000	1023.000000	2046.000000
19.200001	-0.037988	-22.450912	-7.331747	-6.385321	-4.426594	-4.307250	0.000000	-10.000000	0.175000	-12.816667	-18.666666	1023.000000	1023.000000	2046.000000
19.219999	-0.039851	-23.552071	-7.684883	-6.883570	-4.756668	-4.226951	0.000000	-10.000000	0.141667	-11.266666	-23.000000	1023.000000	1023.000000	2046.000000
19.240000	-0.041784	-24.694433	-7.941034	-6.919029	-5.195980	-4.638391	0.000000	-10.000000	0.108333	-9.600000	-26.666666	1023.000000	1023.000000	2046.000000
19.260000	-0.042742	-25.260670	-8.318025	-6.896595	-5.203026	-4.843024	0.000000	-10.000000	0.075000	-7.500000	-29.833334	1023.000000	1023.000000	2046.000000
19.280001	-0.042797	-25.293144	-8.387306	-7.056339	-5.283011	-4.566488	0.000000	-10.000000	0.041667	-4.350000	-32.333332	1023.000000	1023.000000	2046.000000
19.299999	-0.043032	-25.431849	-8.297350	-6.988701	-5.524415	-4.621382	0.000000	-10.000000	0.025000	-0.700000	-34.000000	1023.000000	1023.000000	2046.000000
19.320000	-0.042805	-25.297640	-8.281100	-6.772091	-5.488718	-4.755732	0.000000	-10.000000	0.008333	3.250000	-34.833332	1023.000000	1023.000000	2046.000000
19.340000	-0.041707	-24.648632	-8.148260	-6.762852	-5.296793	-4.440727	0.000000	-10.000000	-0.008333	6.933333	-35.000000	1023.000000	1023.000000	2046.000000
19.360001	-0.040706	-24.057531	-7.869438	-6.592112	-5.305449	-4.290534	0.000000	-10.000000	-0.050000	10.266666	-35.000000	1023.000000	1023.000000	2046.000000
19.379999	-0.039628	-23.420380	-7.579412	-6.415029	-5.168664	-4.257276	0.000000	-10.000000	-0.091667	13.233334	-35.000000	1023.000000	1023.000000	2046.000000
19.400000	-0.038039	-22.480919	-7.436299	-6.246614	-4.757965	-4.040042	0.000000	-10.000000	-0.133333	15.366667	-35.000000	1023.000000	1023.000000	2046.000000
19.420000	-0.036083	-21.325275	-7.153927	-6.226859	-4.450138	-3.494353	0.000000	-10.000000	-0.175000	17.200001	-25.166666	1023.000000	1023.000000	2046.000000
19.440001	-0.034757	-20.541245	-6.777299	-6.112791	-4.287723	-3.363432	0.000000	-10.000000	-0.225000	18.950001	-5.000000	1023.000000	1023.000000	2046.000000
19.459999	-0.033249	-19.650059	-6.694875	-5.982789	-3.716686	-3.255710	0.000000	-10.000000	-0.241667	20.483334	17.166666	1023.000000	1023.000000	2046.000000
19.480000	-0.031750	-18.764467	-6.471816	-6.149490	-3.434290	-2.708870	0.000000	-10.000000	-0.258333	21.633333	32.000000	1023.000000	1023.000000	2046.000000
19.500000	-0.031641	-18.700003	-6.424217	-6.200971	-3.368420	-2.706394	0.000000	-10.000000	-0.275000	22.633333	38.833332	1023.000000	1023.000000	2046.000000
19.520000	-0.031802	-18.794909	-6.670665	-6.130044	-3.091215	-2.902984	0.000000	-10.000000	-0.316667	23.616667	46.333332	1023.000000	1023.000000	2046.000000
19.540001	-0.031234	-18.459122	-6.573819	-6.362108	-2.993411	-2.529782	0.000000	-10.000000	-0.358333	24.666668	54.000000	1023.000000	1023.000000	2046.000000
19.559999	-0.031456	-18.590668	-6.483366	-6.284009	-3.103328	-2.719962	0.000000	-10.000000	-0.391667	25.516666	62.166668	1023.000000	1023.000000	2046.000000
19.580000	-0.031247	-18.466923	-6.440533	-6.045611	-3.000425	-2.980354	0.000000	-10.000000	-0.425000	26.400000	70.500000	1023.000000	1023.000000	2046.000000
19.600000	-0.030256	-17.881540	-6.120850	-6.088699	-2.980911	-2.691081	0.000000	-10.000000	-0.450000	27.216667	79.166664	1023.000000	1023.000000	2046.000000
19.620001	-0.029441	-17.399433	-5.790976	-5.880649	-3.018063	-2.709747	0.000000	-10.000000	-0.475000	28.016666	88.166664	1023.000000	1023.000000	2046.000000
19.639999	-0.028071	-16.590187	-5.540452	-5.443066	-2.823092	-2.783579	0.000000	-10.000000	-0.491667	28.600000	97.333336	1023.000000	1023.000000	2046.000000
19.660000	-0.025738	-15.211155	-5.141977	-5.205956	-2.543011	-2.320210	0.000000	-10.000000	-0.500000	29.283335	106.833336	1023.000000	1023.000000	2046.000000
19.680000	-0.023663	-13.984632	-4.676217	-4.920267	-2.420725	-1.967425	0.000000	-10.000000	-0.516667	29.650000	116.500000	1023.000000	1023.000000	2046.000000
19.700001	-0.021789	-12.877258	-4.345169	-4.436735	-2.172769	-1.922586	0.000000	-10.000000	-0.525000	29.883333	126.500000	1023.000000	1023.000000	2046.000000
19.719999	-0.019616	-11.593185	-4.085610	-4.000373	-1.780188	-1.727014	0.000000	-10.000000	-0.541667	30.200001	136.500000	1023.000000	1023.000000	2046.000000
19.740000	-0.017085	-10.097352	-3.720099	-3.733880	-1.436123	-1.207250	0.000000	-10.000000	-0.541667	30.550001	146.500000	1023.000000	1023.000000	2046.000000
19.760000	-0.014942	-8.830903	-3.321766	-3.364005	-1.196237	-0.948896	0.000000	-10.000000	-0.558333	31.083334	156.500000	1023.000000	1023.000000	2046.000000
19.780001	-0.013120	-7.753842	-3.039999	-2.934283	-0.924858	-0.854702	0.000000	-10.000000	-0.566667	31.466667	166.666672	1023.000000	1023.000000	2046.000000
19.799999	-0.010972	-6.484511	-2.860619	-2.609627	-0.450493	-0.563773	0.000000	-10.000000	-0.591667	31.800001	177.000000	1023.000000	1023.000000	2046.000000
19.820000	-0.008979	-5.306731	-2.503140	-2.402066	-0.249964	-0.151560	0.000000	-10.000000	-0.616667	32.133331	187.666672	1023.000000	1023.000000	2046.000000
19.840000	-0.007475	-4.417787	-2.236964	-2.070149	-0.042087	-0.068587	0.000000	-10.000000	-0.625000	32.483334	198.333328	1023.000000	1023.000000	2046.000000
19.860001	-0.005909	-3.492348	-2.140073	-1.665248	0.310369	0.002603	0.000000	-10.000000	-0.616667	32.816666	209.166672	1023.000000	1023.000000	2046.000000
19.879999	-0.004390	-2.594601	-1.899104	-1.509126	0.481786	0.331843	0.000000	-10.000000	-0.625000	33.083336	220.000000	1023.000000	1023.000000	2046.000000
19.900000	-0.003472	-2.052146	-1.698465	-1.358460	0.552257	0.452522	0.000000	-10.000000	-0.641667	33.200001	231.000000	1023.000000	1023.000000	2046.000000
19.920000	-0.003068	-1.813043	-1.679460	-1.030232	0.673226	0.223423	0.000000	-10.000000	-0.658333	33.100002	242.000000	1023.000000	1023.000000	2046.000000
19.940001	-0.002079	-1.228892	-1.479779	-0.894315	0.739305	0.405897	0.000000	-10.000000	-0.633333	33.116669	253.000000	1023.000000	1023.000000	2046.000000
19.959999	-0.001004	-0.593541	-1.213260	-0.691807	0.792123	0.519403	0.000000	-10.000000	-0.600000	32.933334	264.000000	1023.000000	1023.000000	2046.000000
19.980000	-0.000030	-0.017752	-1.054859	-0.226579	0.937240	0.326446	0.000000	-10.000000	-0.566667	32.633335	275.166656	1023.000000	1023.000000	2046.000000
20.000000	0.002249	1.329421	-0.812404	-0.071172	1.335527	0.877470	0.000000	-10.000000	-0.558333	31.900000	286.166656	1023.000000	1023.000000	2046.000000
20.020000	0.003969	2.345883	-0.537615	0.179148	1.516792	1.187558	0.000000	-10.000000	-0.558333	31.366667	297.000000	1023.000000	1023.000000	2046.000000
20.040001	0.005430	3.209177	-0.339457	0.630974	1.713571	1.204089	0.000000	-10.000000	-0.541667	30.950001	307.500000	1023.000000	1023.000000	2046.000000
20.059999	0.007237	4.276776	-0.082447	1.043805	1.924996	1.390421	0.000000	-10.000000	-0.516667	30.516666	318.000000	1023.000000	1023.000000	2046.000000
20.080000	0.007951	4.698771	0.130089	1.180946	1.862569	1.525167	0.000000	-10.000000	-0.500000	30.083334	328.333344	1023.000000	1023.000000	2046.000000
20.100000	0.005803	3.429449	-0.279679	1.050698	1.627023	1.031407	0.000000	-10.000000	-0.491667	29.933334	338.500000	1023.000000	1023.000000	2046.000000
20.120001	0.002421	1.430890	-1.083265	0.524670	1.416179	0.573306	0.000000	-10.000000	-0.483333	29.416668	348.500000	1023.000000	1023.000000	2046.000000
20.139999	-0.000908	-0.536398	-1.627207	-0.082941	0.914111	0.259639	0.000000	-10.000000	-0.466667	28.733334	358.333344	1023.000000	1023.000000	2046.000000
20.160000	-0.003799	-2.245490	-2.164591	-0.384644	0.511921	-0.208177	0.000000	-10.000000	-0.425000	27.483334	368.000000	1023.000000	1023.000000	2046.000000
20.180000	-0.005178	-3.060222	-2.630672	-0.555900	0.459727	-0.333376	0.000000	-10.000000	-0.400000	26.616667	377.333344	1023.000000	1023.000000	2046.000000
20.200001	-0.005400	-3.191384	-2.738863	-0.712362	0.407608	-0.147767	0.000000	-10.000000	-0.383333	25.850000	386.333344	1023.000000	1023.000000	2046.000000
20.219999	-0.005679	-3.356199	-2.820612	-0.655079	0.314256	-0.194764	0.000000	-10.000000	-0.400000	25.466667	395.166656	1023.000000	1023.000000	2046.000000
20.240000	-0.005395	-3.188474	-2.888409	-0.441735	0.404604	-0.262933	0.000000	-10.000000	-0.391667	25.316668	403.666656	1023.000000	1023.000000	2046.000000
20.260000	-0.004509	-2.665084	-2.732792	-0.290101	0.447994	-0.090184	0.000000	-10.000000	-0.391667	25.350000	412.166656	1023.000000	1023.000000	2046.000000
20.280001	-0.003530	-2.085999	-2.474651	-0.195649	0.469946	0.114355	0.000000	-10.000000	-0.391667	25.500000	420.500000	1023.000000	1023.000000	2046.000000
20.299999	-0.002510	-1.483393	-2.255759	0.079754	0.562318	0.130293	0.000000	-10.000000	-0.400000	25.266666	429.000000	1023.000000	1023.000000	2046.000000
20.320000	-0.001090	-0.644397	-2.094073	0.359006	0.826020	0.264649	0.000000	-10.000000	-0.416667	25.450001	437.500000	1023.000000	1023.000000	2046.000000
20.340000	0.000688	0.406372	-1.738793	0.586722	0.984403	0.574039	0.000000	-10.000000	-0.416667	25.750000	446.000000	1023.000000	1023.000000	2046.000000
20.360001	0.002604	1.538883	-1.370837	0.885946	1.235014	0.788759	0.000000	-10.000000	-0.416667	26.383333	451.666656	1023.000000	1023.000000	2046.000000
20.379999	0.004350	2.571059	-1.189266	1.163083	1.619151	0.978091	0.000000	-10.000000	-0.416667	26.816668	460.333344	1023.000000	1023.000000	2046.000000
20.400000	0.005840	3.451391	-1.049805	1.307815	1.935786	1.257594	0.000000	-10.000000	-0.416667	27.133333	469.333344	1023.000000	1023.000000	2046.000000
20.420000	0.007464	4.411147	-0.820916	1.298508	2.307007	1.626549	0.000000	-10.000000	-0.433333	27.233334	481.333344	1023.000000	1023.000000	2046.000000
20.440001	0.008480	5.011801	-0.761588	1.266650	2.672957	1.833782	0.000000	-10.000000	-0.425000	27.166668	490.500000	1023.000000	1023.000000	2046.000000
20.459999	0.009130	5.395730	-0.817190	1.203920	2.993753	2.015247	0.000000	-10.000000	-0.416667	26.883333	499.500000	1023.000000	1023.000000	2046.000000
20.480000	0.009311	5.502687	-0.851214	1.110701	3.121495	2.121706	0.000000	-10.000000	-0.400000	26.866667	508.500000	1023.000000	1023.000000	2046.000000
20.500000	0.009171	5.420256	-0.920156	0.926141	3.203333	2.210938	0.000000	-10.000000	-0.383333	26.450001	517.500000	1023.000000	1023.000000	2046.000000
20.520000	0.008713	5.149513	-1.053925	0.929434	3.259805	2.014198	0.000000	-10.000000	-0.391667	26.583334	526.333313	1023.000000	1023.000000	2046.000000
20.540001	0.008790	5.194665	-1.012426	1.071403	3.284502	1.851185	0.000000	-10.000000	-0.383333	26.400000	535.166687	1023.000000	1023.000000	2046.000000
20.559999	0.009582	5.663260	-0.743438	1.102356	3.341720	1.962621	0.000000	-10.000000	-0.375000	26.483334	544.000000	1023.000000	1023.000000	2046.000000
20.580000	0.010493	6.201243	-0.510492	1.261900	3.436322	2.013514	0.000000	-10.000000	-0.375000	25.983334	552.833313	1023.000000	1023.000000	2046.000000
20.600000	0.011908	7.037560	-0.285165	1.583134	3.664226	2.075365	0.000000	-10.000000	-0.366667	25.700001	561.500000	1023.000000	1023.000000	2046.000000
20.620001	0.013934	8.234776	0.104309	1.840748	3.870434	2.419284	0.000000	-10.000000	-0.383333	25.416666	570.166687	1023.000000	1023.000000	2046.000000
20.639999	0.015831	9.356300	0.438461	2.207985	4.081368	2.628486	0.000000	-10.000000	-0.366667	25.150000	578.666687	1023.000000	1023.000000	2046.000000
20.660000	0.017868	10.559821	0.712244	2.577533	4.443536	2.826509	0.000000	-10.000000	-0.366667	24.800001	587.333313	1023.000000	1023.000000	2046.000000
20.680000	0.020284	11.987627	1.086788	2.843038	4.801920	3.255882	0.000000	-10.000000	-0.341667	24.500000	595.666687	1023.000000	1023.000000	2046.000000
20.700001	0.022167	13.100453	1.389625	3.224669	5.074164	3.411994	0.000000	-10.000000	-0.333333	24.233334	604.000000	1023.000000	1023.000000	2046.000000
20.719999	0.023924	14.139291	1.651547	3.548390	5.360249	3.579104	0.000000	-10.000000	-0.316667	24.133333	612.000000	1023.000000	1023.000000	2046.000000
20.740000	0.025946	15.334196	1.967224	3.715235	5.672756	3.978981	0.000000	-10.000000	-0.308333	23.783333	620.000000	1023.000000	1023.000000	2046.000000
20.760000	0.027272	16.117781	2.152994	3.993582	5.918259	4.052947	0.000000	-10.000000	-0.300000	23.466667	628.000000	1023.000000	1023.000000	2046.000000
20.780001	0.028768	17.001781	2.448180	4.227293	6.084838	4.241470	0.000000	-10.000000	-0.283333	23.133333	636.000000	1023.000000	1023.000000	2046.000000
20.799999	0.030150	17.818436	2.662821	4.397447	6.296820	4.461347	0.000000	-10.000000	-0.258333	22.616667	643.833313	1023.000000	1023.000000	2046.000000
20.820000	0.031236	18.460655	2.812215	4.644137	6.486803	4.517500	0.000000	-10.000000	-0.233333	22.450001	651.500000	1023.000000	1023.000000	2046.000000
20.840000	0.032647	19.294359	3.085262	4.741384	6.664520	4.803194	0.000000	-10.000000	-0.216667	21.600000	658.833313	1023.000000	1023.000000	2046.000000
20.860001	0.033568	19.838589	3.243968	4.954453	6.801479	4.838689	0.000000	-10.000000	-0.225000	20.933334	666.166687	1023.000000	1023.000000	2046.000000
20.879999	0.034459	20.365034	3.387010	5.105314	6.919995	4.952713	0.000000	-10.000000	-0.216667	20.216667	673.333313	1023.000000	1023.000000	2046.000000
20.900000	0.034851	20.596811	3.461951	5.146535	6.972857	5.015468	0.000000	-10.000000	-0.208333	19.683334	680.333313	1023.000000	1023.000000	2046.000000
20.920000	0.034807	20.570660	3.515918	5.241535	6.963393	4.849814	0.000000	-10.000000	-0.183333	19.116667	687.000000	1023.000000	1023.000000	2046.000000
20.940001	0.035294	20.858978	3.680500	5.311966	6.981174	4.885339	0.000000	-10.000000	-0.166667	18.033335	693.333313	1023.000000	1023.000000	2046.000000
20.959999	0.035899	21.216200	3.780169	5.491063	7.082254	4.862714	0.000000	-10.000000	-0.141667	17.333334	699.500000	1023.000000	1023.000000	2046.000000
20.980000	0.036975	21.852242	4.067486	5.630249	7.143271	5.011235	0.000000	-10.000000	-0.116667	16.650000	705.500000	1023.000000	1023.000000	2046.000000
21.000000	0.038647	22.840158	4.210152	5.841827	7.460828	5.327351	0.000000	-10.000000	-0.091667	16.049999	711.166687	1023.000000	1023.000000	2046.000000
21.020000	0.039168	23.148153	4.250717	6.004416	7.528361	5.364659	0.000000	-10.000000	-0.075000	15.533333	716.666687	1023.000000	1023.000000	2046.000000
21.040001	0.039835	23.542345	4.426418	6.126944	7.527825	5.461158	0.000000	-10.000000	-0.058333	15.166667	721.833313	1023.000000	1023.000000	2046.000000
21.059999	0.040527	23.951332	4.548816	6.431001	7.572256	5.399260	0.000000	-10.000000	-0.050000	14.983334	727.000000	1023.000000	1023.000000	2046.000000
21.080000	0.040134	23.719450	4.621787	6.502726	7.353482	5.241457	0.000000	-10.000000	-0.058333	14.383333	732.000000	1023.000000	1023.000000	2046.000000
21.100000	0.037980	22.446001	4.178727	6.177308	7.150100	4.939867	0.000000	-10.000000	-0.066667	13.933333	737.000000	1023.000000	1023.000000	2046.000000
21.120001	0.033945	20.061630	3.402464	5.549679	6.729003	4.380484	0.000000	-10.000000	-0.050000	12.750000	741.666687	1023.000000	1023.000000	2046.000000
21.139999	0.029531	17.452709	2.648894	4.885178	6.137091	3.781548	0.000000	-10.000000	-0.016667	11.033334	746.166687	1023.000000	1023.000000	2046.000000
21.160000	0.026553	15.692591	2.042398	4.431740	5.789979	3.428474	0.000000	-10.000000	0.025000	8.100000	750.000000	1023.000000	1023.000000	2046.000000
21.180000	0.024410	14.426392	1.589196	4.082000	5.500418	3.254778	0.000000	-10.000000	0.041667	4.600000	753.333313	1023.000000	1023.000000	2046.000000
21.200001	0.023022	13.605942	1.252004	3.917466	5.337275	3.099199	0.000000	-10.000000	0.050000	1.550000	755.166687	1023.000000	1023.000000	2046.000000
21.219999	0.022376	13.224376	1.153105	3.854522	5.181221	3.035528	0.000000	-10.000000	0.050000	-0.916667	756.000000	1023.000000	1023.000000	2046.000000
21.240000	0.022060	13.037578	1.037676	3.801730	5.104609	3.093563	0.000000	-10.000000	0.050000	-2.200000	756.000000	1023.000000	1023.000000	2046.000000
21.260000	0.021726	12.839828	0.986816	3.814056	5.000475	3.038482	0.000000	-10.000000	0.066667	-3.500000	756.000000	1023.000000	1023.000000	2046.000000
21.280001	0.021551	12.736921	1.047563	3.865108	4.861548	2.962702	0.000000	-10.000000	0.083333	-4.866667	756.000000	1023.000000	1023.000000	2046.000000
21.299999	0.021882	12.931969	1.105228	3.888781	4.887175	3.050785	0.000000	-10.000000	0.100000	-6.500000	756.000000	1023.000000	1023.000000	2046.000000
21.320000	0.022187	13.112692	1.161845	3.996363	4.892834	3.061649	0.000000	-10.000000	0.100000	-7.850000	756.000000	1023.000000	1023.000000	2046.000000
21.340000	0.022699	13.415320	1.370884	4.115945	4.860029	3.068463	0.000000	-10.000000	0.100000	-8.750000	756.000000	1023.000000	1023.000000	2046.000000
21.360001	0.023566	13.927357	1.543514	4.167086	4.962842	3.253914	0.000000	-10.000000	0.100000	-9.150001	756.000000	1023.000000	1023.000000	2046.000000
21.379999	0.024232	14.321298	1.498526	4.211051	5.195756	3.415964	0.000000	-10.000000	0.116667	-9.783334	756.000000	1023.000000	1023.000000	2046.000000
21.400000	0.024363	14.398726	1.519636	4.117524	5.248487	3.513078	0.000000	-10.000000	0.133333	-10.550000	749.000000	1023.000000	1023.000000	2046.000000
21.420000	0.024733	14.617147	1.511783	3.963785	5.437599	3.703980	0.000000	-10.000000	0.150000	-11.466667	740.666687	1023.000000	1023.000000	2046.000000
21.440001	0.024368	14.401452	1.263142	3.619205	5.631877	3.887228	0.000000	-10.000000	0.150000	-12.200000	731.000000	1023.000000	1023.000000	2046.000000
21.459999	0.023624	13.961600	1.104752	3.235073	5.675277	3.946498	0.000000	-10.000000	0.150000	-12.900000	726.833313	1023.000000	1023.000000	2046.000000
21.480000	0.022404	13.240687	0.738506	2.877281	5.707431	3.917470	0.000000	-10.000000	0.150000	-13.650000	722.500000	1023.000000	1023.000000	2046.000000
21.500000	0.020740	12.257496	0.426233	2.516587	5.584227	3.730448	0.000000	-10.000000	0.150000	-14.166667	717.833313	1023.000000	1023.000000	2046.000000
21.520000	0.019509	11.529683	0.259643	2.278743	5.457660	3.533638	0.000000	-10.000000	0.175000	-14.683333	713.166687	1023.000000	1023.000000	2046.000000
21.540001	0.018431	10.892558	0.100893	2.045011	5.304377	3.442277	0.000000	-10.000000	0.208333	-15.316667	708.333313	1023.000000	1023.000000	2046.000000
21.559999	0.017453	10.314483	0.138344	1.972319	5.076825	3.126994	0.000000	-10.000000	0.241667	-16.133333	703.166687	1023.000000	1023.000000	2046.000000
21.580000	0.017203	10.167077	0.232496	1.902083	4.983573	3.048925	0.000000	-10.000000	0.258333	-17.066668	697.833313	1023.000000	1023.000000	2046.000000
21.600000	0.017481	10.331079	0.276946	1.888376	5.012062	3.153696	0.000000	-10.000000	0.291667	-18.083334	692.166687	1023.000000	1023.000000	2046.000000
21.620001	0.017749	10.489928	0.432866	1.951971	4.988616	3.116476	0.000000	-10.000000	0.333333	-19.083334	686.166687	1023.000000	1023.000000	2046.000000
21.639999	0.018318	10.825981	0.614716	2.007990	5.006459	3.196817	0.000000	-10.000000	0.375000	-19.950001	679.666687	1023.000000	1023.000000	2046.000000
21.660000	0.018982	11.218175	0.666888	2.047613	5.143840	3.359834	0.000000	-10.000000	0.400000	-20.666666	672.833313	1023.000000	1023.000000	2046.000000
21.680000	0.019299	11.405650	0.830317	2.085611	5.140978	3.348743	0.000000	-10.000000	0.408333	-21.383333	666.000000	1023.000000	1023.000000	2046.000000
21.700001	0.019804	11.703947	0.944830	2.123303	5.200379	3.435434	0.000000	-10.000000	0.425000	-22.049999	659.000000	1023.000000	1023.000000	2046.000000
21.719999	0.020373	12.040498	0.959357	2.129772	5.363211	3.588159	0.000000	-10.000000	0.433333	-22.483334	651.666687	1023.000000	1023.000000	2046.000000
21.740000	0.020260	11.973825	1.048624	2.136189	5.301649	3.487363	0.000000	-10.000000	0.466667	-22.783333	644.166687	1023.000000	1023.000000	2046.000000
21.760000	0.020392	12.051917	1.029085	2.098853	5.373451	3.550529	0.000000	-10.000000	0.466667	-22.866667	636.500000	1023.000000	1023.000000	2046.000000
21.780001	0.020402	12.057440	1.034910	2.042099	5.354002	3.626428	0.000000	-10.000000	0.466667	-23.033333	628.833313	1023.000000	1023.000000	2046.000000
21.799999	0.020006	11.823625	1.014033	2.018186	5.290275	3.501131	0.000000	-10.000000	0.466667	-23.133333	621.166687	1023.000000	1023.000000	2046.000000
21.820000	0.019814	11.709940	1.011226	1.913825	5.259941	3.524948	0.000000	-10.000000	0.466667	-23.200001	613.500000	1023.000000	1023.000000	2046.000000
21.840000	0.019588	11.576297	0.916770	1.836427	5.256783	3.566317	0.000000	-10.000000	0.466667	-23.250000	605.833313	1023.000000	1023.000000	2046.000000
21.860001	0.019163	11.325236	0.910230	1.767752	5.136281	3.510974	0.000000	-10.000000	0.450000	-23.300001	598.000000	1023.000000	1023.000000	2046.000000
21.879999	0.019011	11.235626	0.966237	1.737858	5.128021	3.403511	0.000000	-10.000000	0.441667	-23.400000	590.000000	1023.000000	1023.000000	2046.000000
21.900000	0.019333	11.425692	1.097025	1.718018	5.118056	3.492592	0.000000	-10.000000	0.441667	-23.400000	582.166687	1023.000000	1023.000000	2046.000000
21.920000	0.019821	11.714092	1.142764	1.852214	5.183119	3.535995	0.000000	-10.000000	0.441667	-23.350000	574.500000	1023.000000	1023.000000	2046.000000
21.940001	0.019963	11.798371	1.257048	1.970857	5.138928	3.431539	0.000000	-10.000000	0.450000	-23.233334	566.833313	1023.000000	1023.000000	2046.000000
21.959999	0.019847	11.729391	1.232902	1.994039	5.099336	3.403114	0.000000	-10.000000	0.441667	-23.266668	559.000000	1023.000000	1023.000000	2046.000000
21.980000	0.019498	11.523027	1.160770	2.000435	5.012137	3.349685	0.000000	-10.000000	0.441667	-23.250000	551.000000	1023.000000	1023.000000	2046.000000
22.000000	0.018576	10.978404	1.032218	1.921863	4.850130	3.174194	0.000000	-10.000000	0.458333	-23.466667	543.333313	1023.000000	1023.000000	2046.000000
22.020000	0.018300	10.815436	1.003546	1.744046	4.829886	3.237959	0.000000	-10.000000	0.466667	-23.600000	535.666687	1023.000000	1023.000000	2046.000000
22.040001	0.017600	10.401484	0.893831	1.692957	4.662834	3.151863	0.000000	-10.000000	0.466667	-23.716667	528.000000	1023.000000	1023.000000	2046.000000
22.059999	0.017702	10.462128	0.797099	1.746197	4.685033	3.233798	0.000000	-10.000000	0.450000	-23.633333	520.000000	1023.000000	1023.000000	2046.000000
22.080000	0.017316	10.233736	0.831459	1.917776	4.467447	3.017053	0.000000	-10.000000	0.450000	-23.600000	512.000000	1023.000000	1023.000000	2046.000000
22.100000	0.016190	9.568566	0.679971	1.929131	4.212329	2.747136	0.000000	-10.000000	0.466667	-23.616667	504.000000	1023.000000	1023.000000	2046.000000
22.120001	0.013451	7.949779	0.210824	1.605351	3.789891	2.343713	0.000000	-10.000000	0.483333	-23.766666	496.000000	1023.000000	1023.000000	2046.000000
22.139999	0.009438	5.578034	-0.469695	0.960028	3.278069	1.809632	0.000000	-10.000000	0.500000	-23.916666	488.000000	1023.000000	1023.000000	2046.000000
22.160000	0.004594	2.715216	-1.237673	0.205912	2.686090	1.060887	0.000000	-10.000000	0.508333	-24.083334	480.000000	1023.000000	1023.000000	2046.000000
22.180000	0.000295	0.174366	-2.045970	-0.402494	2.122770	0.500060	0.000000	-10.000000	0.516667	-24.383333	472.000000	1023.000000	1023.000000	2046.000000
22.200001	-0.002867	-1.694313	-2.682688	-0.953140	1.681568	0.259948	0.000000	-10.000000	0.533333	-24.583334	464.000000	1023.000000	1023.000000	2046.000000
22.219999	-0.005226	-3.088362	-3.133244	-1.329996	1.392781	-0.017903	0.000000	-10.000000	0.541667	-24.950001	455.833344	1023.000000	1023.000000	2046.000000
22.240000	-0.007154	-4.227730	-3.482487	-1.544402	1.077814	-0.278654	0.000000	-10.000000	0.550000	-25.183334	447.500000	1023.000000	1023.000000	2046.000000
22.260000	-0.008523	-5.037002	-3.789077	-1.657983	0.824285	-0.414226	0.000000	-10.000000	0.566667	-25.650000	439.000000	1023.000000	1023.000000	2046.000000
22.280001	-0.009556	-5.647377	-3.972678	-1.765435	0.624812	-0.534075	0.000000	-10.000000	0.575000	-25.983334	430.500000	1023.000000	1023.000000	2046.000000
22.299999	-0.010454	-6.178354	-4.013422	-1.833508	0.418452	-0.749876	0.000000	-10.000000	0.575000	-26.283333	421.833344	1023.000000	1023.000000	2046.000000
22.320000	-0.010899	-6.441263	-4.051514	-1.969078	0.264844	-0.685515	0.000000	-10.000000	0.575000	-26.350000	413.000000	1023.000000	1023.000000	2046.000000
22.340000	-0.011152	-6.590841	-4.076148	-1.935371	0.161492	-0.740815	0.000000	-10.000000	0.583333	-26.466667	404.166656	1023.000000	1023.000000	2046.000000
22.360001	-0.011185	-6.610254	-4.019356	-1.991748	0.169301	-0.768451	0.000000	-10.000000	0.600000	-26.533333	398.333344	1023.000000	1023.000000	2046.000000
22.379999	-0.011228	-6.635849	-3.939802	-2.067375	0.125384	-0.754056	0.000000	-10.000000	0.600000	-26.716667	389.500000	1023.000000	1023.000000	2046.000000
22.400000	-0.011019	-6.511995	-3.957145	-2.142000	0.207346	-0.620196	0.000000	-10.000000	0.608333	-26.983334	380.500000	1023.000000	1023.000000	2046.000000
22.420000	-0.010924	-6.455996	-3.990144	-2.212173	0.290181	-0.543860	0.000000	-10.000000	0.625000	-27.400000	368.500000	1023.000000	1023.000000	2046.000000
22.440001	-0.010902	-6.442966	-3.923293	-2.465196	0.421791	-0.476267	0.000000	-10.000000	0.641667	-27.783333	359.333344	1023.000000	1023.000000	2046.000000
22.459999	-0.011265	-6.657792	-4.000977	-2.785461	0.483335	-0.354690	0.000000	-10.000000	0.650000	-27.933334	350.000000	1023.000000	1023.000000	2046.000000
22.480000	-0.011956	-7.066228	-4.225287	-3.111034	0.550416	-0.280323	0.000000	-10.000000	0.658333	-28.216667	340.666656	1023.000000	1023.000000	2046.000000
22.500000	-0.013401	-7.920011	-4.495758	-3.530949	0.533098	-0.426403	0.000000	-10.000000	0.675000	-28.266666	331.166656	1023.000000	1023.000000	2046.000000
22.520000	-0.014892	-8.800969	-4.765596	-3.862971	0.419013	-0.591416	0.000000	-10.000000	0.683333	-28.483334	321.833344	1023.000000	1023.000000	2046.000000
22.540001	-0.016208	-9.578907	-4.997668	-4.152869	0.272173	-0.700544	0.000000	-10.000000	0.691667	-28.266666	312.333344	1023.000000	1023.000000	2046.000000
22.559999	-0.017492	-10.337597	-5.095014	-4.416613	0.159070	-0.985040	0.000000	-10.000000	0.691667	-28.300001	303.000000	1023.000000	1023.000000	2046.000000
22.580000	-0.018770	-11.093280	-5.138375	-4.695909	-0.125031	-1.133965	0.000000	-10.000000	0.691667	-28.316668	293.500000	1023.000000	1023.000000	2046.000000
22.600000	-0.019540	-11.548192	-5.153130	-4.771764	-0.281969	-1.341330	0.000000	-10.000000	0.683333	-28.350000	284.000000	1023.000000	1023.000000	2046.000000
22.620001	-0.019734	-11.662847	-5.033968	-4.851942	-0.364090	-1.412846	0.000000	-10.000000	0.675000	-28.133333	274.500000	1023.000000	1023.000000	2046.000000
22.639999	-0.019638	-11.605950	-4.934443	-4.893159	-0.438242	-1.340107	0.000000	-10.000000	0.675000	-27.833334	265.166656	1023.000000	1023.000000	2046.000000
22.660000	-0.019421	-11.478002	-4.842517	-4.738848	-0.493797	-1.402839	0.000000	-10.000000	0.666667	-27.583334	255.833328	1023.000000	1023.000000	2046.000000
22.680000	-0.018908	-11.174472	-4.664211	-4.724957	-0.473057	-1.312247	0.000000	-10.000000	0.658333	-27.316666	246.666672	1023.000000	1023.000000	2046.000000
22.700001	-0.018711	-11.058102	-4.597175	-4.692297	-0.493349	-1.275281	0.000000	-10.000000	0.625000	-26.850000	237.500000	1023.000000	1023.000000	2046.000000
22.719999	-0.018214	-10.764721	-4.530017	-4.608623	-0.463527	-1.162554	0.000000	-10.000000	0.591667	-26.366667	228.666672	1023.000000	1023.000000	2046.000000
22.740000	-0.017790	-10.513948	-4.402689	-4.525102	-0.423349	-1.162809	0.000000	-10.000000	0.558333	-25.983334	219.833328	1023.000000	1023.000000	2046.000000
22.760000	-0.017553	-10.373926	-4.280631	-4.602369	-0.456413	-1.034514	0.000000	-10.000000	0.558333	-25.516666	211.166672	1023.000000	1023.000000	2046.000000
22.780001	-0.017372	-10.267060	-4.268449	-4.514252	-0.481059	-1.003300	0.000000	-10.000000	0.550000	-25.100000	202.500000	1023.000000	1023.000000	2046.000000
22.799999	-0.017072	-10.089306	-4.178030	-4.486023	-0.444531	-0.980722	0.000000	-10.000000	0.533333	-24.483334	194.166672	1023.000000	1023.000000	2046.000000
22.820000	-0.017015	-10.055964	-4.112321	-4.497720	-0.479518	-0.966405	0.000000	-10.000000	0.508333	-24.083334	186.000000	1023.000000	1023.000000	2046.000000
22.840000	-0.016847	-9.956539	-4.025084	-4.471603	-0.571677	-0.888175	0.000000	-10.000000	0.491667	-23.583334	178.000000	1023.000000	1023.000000	2046.000000
22.860001	-0.016642	-9.835699	-4.014212	-4.412329	-0.509999	-0.899160	0.000000	-10.000000	0.458333	-23.166666	170.000000	1023.000000	1023.000000	2046.000000
22.879999	-0.016641	-9.834709	-3.968744	-4.427748	-0.526533	-0.911685	0.000000	-10.000000	0.433333	-22.650000	162.333328	1023.000000	1023.000000	2046.000000
22.900000	-0.016676	-9.855706	-3.947293	-4.462802	-0.605956	-0.839656	0.000000	-10.000000	0.416667	-22.250000	154.833328	1023.000000	1023.000000	2046.000000
22.920000	-0.016645	-9.837412	-3.933114	-4.406897	-0.646929	-0.850472	0.000000	-10.000000	0.408333	-21.850000	147.500000	1023.000000	1023.000000	2046.000000
22.940001	-0.016591	-9.805366	-3.885016	-4.435163	-0.622418	-0.862768	0.000000	-10.000000	0.400000	-21.616667	140.166672	1023.000000	1023.000000	2046.000000
22.959999	-0.016704	-9.871803	-3.841881	-4.459980	-0.717589	-0.852354	0.000000	-10.000000	0.383333	-21.066668	132.833328	1023.000000	1023.000000	2046.000000
22.980000	-0.016622	-9.823805	-3.824672	-4.357645	-0.728526	-0.912962	0.000000	-10.000000	0.383333	-20.700001	128.000000	1023.000000	1023.000000	2046.000000
23.000000	-0.016431	-9.710727	-3.747078	-4.367306	-0.706019	-0.890323	0.000000	-10.000000	0.366667	-20.183334	121.000000	1023.000000	1023.000000	2046.000000
23.020000	-0.016939	-10.010775	-3.780251	-4.397077	-0.905383	-0.928065	0.000000	-10.000000	0.358333	-19.800001	114.333336	1023.000000	1023.000000	2046.000000
23.040001	-0.017806	-10.523308	-3.894530	-4.354784	-1.129985	-1.144009	0.000000	-10.000000	0.333333	-19.350000	105.500000	1023.000000	1023.000000	2046.000000
23.059999	-0.018584	-10.983198	-3.947858	-4.417320	-1.259654	-1.358366	0.000000	-10.000000	0.300000	-18.766666	99.000000	1023.000000	1023.000000	2046.000000
23.080000	-0.019709	-11.648189	-4.089181	-4.547700	-1.457457	-1.553850	0.000000	-10.000000	0.283333	-18.000000	92.666664	1023.000000	1023.000000	2046.000000
23.100000	-0.020840	-12.316352	-4.240253	-4.696768	-1.729935	-1.649396	0.000000	-10.000000	0.266667	-17.150000	86.666664	1023.000000	1023.000000	2046.000000
23.120001	-0.021027	-12.427020	-4.318426	-4.659327	-1.700659	-1.748609	0.000000	-10.000000	0.258333	-16.133333	81.000000	1023.000000	1023.000000	2046.000000
23.139999	-0.021097	-12.468144	-4.310073	-4.687115	-1.783053	-1.687902	0.000000	-10.000000	0.225000	-14.983334	75.666664	1023.000000	1023.000000	2046.000000
23.160000	-0.020475	-12.100450	-4.251374	-4.487124	-1.802937	-1.559014	0.000000	-10.000000	0.175000	-13.300000	70.666664	1023.000000	1023.000000	2046.000000
23.180000	-0.019880	-11.749219	-4.169960	-4.092193	-1.844543	-1.642522	0.000000	-10.000000	0.125000	-11.233334	66.166664	1023.000000	1023.000000	2046.000000
23.200001	-0.019785	-11.692730	-4.148102	-3.939921	-1.882624	-1.722083	0.000000	-10.000000	0.083333	-9.700001	63.333332	1023.000000	1023.000000	2046.000000
23.219999	-0.021550	-12.736226	-4.496490	-4.119083	-2.108633	-2.012020	0.000000	-10.000000	0.058333	-6.150000	60.500000	1023.000000	1023.000000	2046.000000
23.240000	-0.024645	-14.565184	-5.032094	-4.621951	-2.472367	-2.438772	0.000000	-10.000000	0.033333	-1.833333	58.833332	1023.000000	1023.000000	2046.000000
23.260000	-0.028256	-16.699322	-5.772004	-5.105586	-2.788895	-3.032837	0.000000	-10.000000	0.008333	3.816667	57.166668	1023.000000	1023.000000	2046.000000
23.280001	-0.031430	-18.574884	-6.332630	-5.614616	-3.239019	-3.388621	0.000000	-10.000000	-0.016667	8.016666	57.000000	1023.000000	1023.000000	2046.000000
23.299999	-0.033527	-19.814718	-6.773702	-5.963995	-3.535060	-3.541963	0.000000	-10.000000	-0.050000	11.250000	57.000000	1023.000000	1023.000000	2046.000000
23.320000	-0.034792	-20.561872	-7.089173	-6.046739	-3.729281	-3.696679	0.000000	-10.000000	-0.091667	13.433333	57.000000	1023.000000	1023.000000	2046.000000
23.340000	-0.035045	-20.711342	-7.239394	-6.009519	-3.732329	-3.730099	0.000000	-10.000000	-0.133333	14.766667	57.000000	1023.000000	1023.000000	2046.000000
23.360001	-0.035106	-20.747549	-7.308866	-5.950406	-3.791156	-3.697122	0.000000	-10.000000	-0.158333	15.450001	57.000000	1023.000000	1023.000000	2046.000000
23.379999	-0.034823	-20.580406	-7.231753	-5.814777	-3.921817	-3.612060	0.000000	-10.000000	-0.191667	17.150000	46.500000	1023.000000	1023.000000	2046.000000
23.400000	-0.033748	-19.945066	-7.056634	-5.583451	-3.767505	-3.537477	0.000000	-10.000000	-0.233333	18.983334	38.000000	1023.000000	1023.000000	2046.000000
23.420000	-0.032717	-19.335768	-6.884767	-5.431704	-3.666376	-3.352921	0.000000	-10.000000	-0.275000	20.816668	29.500000	1023.000000	1023.000000	2046.000000
23.440001	-0.031575	-18.661039	-6.698821	-5.179758	-3.594293	-3.188168	0.000000	-10.000000	-0.308333	22.166668	36.333332	1023.000000	1023.000000	2046.000000
23.459999	-0.029849	-17.640669	-6.388209	-4.884662	-3.329158	-3.038639	0.000000	-10.000000	-0.333333	23.383333	43.833332	1023.000000	1023.000000	2046.000000
23.480000	-0.028061	-16.583775	-6.049016	-4.739512	-3.066231	-2.729015	0.000000	-10.000000	-0.375000	24.866667	54.000000	1023.000000	1023.000000	2046.000000
23.500000	-0.026305	-15.546066	-5.857093	-4.468687	-2.781887	-2.438399	0.000000	-10.000000	-0.416667	25.950001	62.000000	1023.000000	1023.000000	2046.000000
23.520000	-0.024168	-14.283454	-5.554976	-4.271304	-2.335908	-2.121266	0.000000	-10.000000	-0.441667	26.916668	70.333336	1023.000000	1023.000000	2046.000000
23.540001	-0.022420	-13.250253	-5.288482	-4.270557	-1.937603	-1.753611	0.000000	-10.000000	-0.458333	27.800001	79.166664	1023.000000	1023.000000	2046.000000
23.559999	-0.021109	-12.475271	-5.080308	-4.232822	-1.682315	-1.479825	0.000000	-10.000000	-0.466667	28.266666	85.333336	1023.000000	1023.000000	2046.000000
23.580000	-0.020032	-11.838792	-5.013583	-4.192378	-1.285025	-1.347807	0.000000	-10.000000	-0.491667	28.700001	94.833336	1023.000000	1023.000000	2046.000000
23.600000	-0.019968	-11.801188	-5.051864	-4.304373	-1.171251	-1.273700	0.000000	-10.000000	-0.508333	28.950001	101.166664	1023.000000	1023.000000	2046.000000
23.620001	-0.020178	-11.925296	-5.143779	-4.363843	-1.150537	-1.267135	0.000000	-10.000000	-0.541667	29.983334	114.166664	1023.000000	1023.000000	2046.000000
23.639999	-0.019862	-11.738731	-5.158950	-4.228776	-0.964367	-1.386638	0.000000	-10.000000	-0.566667	30.850000	124.166664	1023.000000	1023.000000	2046.000000
23.660000	-0.019465	-11.503791	-4.972401	-4.179183	-1.000899	-1.351308	0.000000	-10.000000	-0.608333	31.700001	137.666672	1023.000000	1023.000000	2046.000000
23.680000	-0.018940	-11.193511	-4.792857	-3.943811	-1.021062	-1.435782	0.000000	-10.000000	-0.633333	31.766666	144.500000	1023.000000	1023.000000	2046.000000
23.700001	-0.017408	-10.288124	-4.430243	-3.674632	-0.776026	-1.407222	0.000000	-10.000000	-0.666667	32.166668	151.500000	1023.000000	1023.000000	2046.000000
23.719999	-0.015589	-9.213009	-4.086998	-3.442559	-0.593753	-1.089697	0.000000	-10.000000	-0.675000	32.216667	162.333328	1023.000000	1023.000000	2046.000000
23.740000	-0.013667	-8.077154	-3.720598	-3.022620	-0.438388	-0.895547	0.000000	-10.000000	-0.675000	32.900002	176.833328	1023.000000	1023.000000	2046.000000
23.760000	-0.011174	-6.603950	-3.357286	-2.552971	0.002913	-0.696605	0.000000	-10.000000	-0.658333	33.166664	187.833328	1023.000000	1023.000000	2046.000000
23.780001	-0.008733	-5.161060	-2.951311	-2.246776	0.315839	-0.278813	0.000000	-10.000000	-0.641667	33.533333	195.166672	1023.000000	1023.000000	2046.000000
23.799999	-0.006505	-3.844269	-2.594959	-1.804687	0.547583	0.007794	0.000000	-10.000000	-0.641667	33.283333	206.166672	1023.000000	1023.000000	2046.000000
23.820000	-0.003975	-2.348943	-2.199549	-1.316564	0.960518	0.206653	0.000000	-10.000000	-0.633333	33.016666	220.833328	1023.000000	1023.000000	2046.000000
23.840000	-0.001440	-0.850922	-1.827887	-0.941636	1.350190	0.568411	0.000000	-10.000000	-0.641667	33.349998	235.500000	1023.000000	1023.000000	2046.000000
23.860001	0.000545	0.321802	-1.490815	-0.648118	1.555271	0.905464	0.000000	-10.000000	-0.641667	33.533333	246.666672	1023.000000	1023.000000	2046.000000
23.879999	0.002501	1.478121	-1.187694	-0.219814	1.859136	1.026492	0.000000	-10.000000	-0.650000	33.733334	254.166672	1023.000000	1023.000000	2046.000000
23.900000	0.004604	2.720860	-0.883972	0.125992	2.198973	1.279867	0.000000	-10.000000	-0.650000	33.516670	265.500000	1023.000000	1023.000000	2046.000000
23.920000	0.006225	3.679098	-0.592612	0.282106	2.344609	1.644995	0.000000	-10.000000	-0.650000	33.433334	273.000000	1023.000000	1023.000000	2046.000000
23.940001	0.007680	4.538773	-0.364469	0.645322	2.529706	1.728214	0.000000	-10.000000	-0.650000	33.566669	284.166656	1023.000000	1023.000000	2046.000000
23.959999	0.009447	5.583046	-0.119023	0.952990	2.857410	1.891670	0.000000	-10.000000	-0.650000	33.600002	291.666656	1023.000000	1023.000000	2046.000000
23.980000	0.010835	6.403599	0.133740	1.068707	2.934595	2.266558	0.000000	-10.000000	-0.658333	33.733334	306.500000	1023.000000	1023.000000	2046.000000
24.000000	0.012078	7.137830	0.296628	1.447957	3.147674	2.245570	0.000000	-10.000000	-0.666667	33.650002	317.666656	1023.000000	1023.000000	2046.000000
24.020000	0.013622	8.050650	0.563556	1.687204	3.360079	2.439810	0.000000	-10.000000	-0.666667	33.599998	328.833344	1023.000000	1023.000000	2046.000000
24.040001	0.014718	8.698496	0.750624	1.759797	3.437143	2.750932	0.000000	-10.000000	-0.641667	33.250000	340.166656	1023.000000	1023.000000	2046.000000
24.059999	0.015847	9.365780	0.906796	2.089448	3.652632	2.716904	0.000000	-10.000000	-0.616667	32.900002	351.500000	1023.000000	1023.000000	2046.000000
24.080000	0.016715	9.878433	1.057247	2.207227	3.758502	2.855457	0.000000	-10.000000	-0.608333	32.733334	362.666656	1023.000000	1023.000000	2046.000000
24.100000	0.016878	9.974953	1.171688	2.231351	3.674006	2.897908	0.000000	-10.000000	-0.625000	32.666668	373.666656	1023.000000	1023.000000	2046.000000
24.120001	0.017239	10.188483	1.290649	2.480700	3.725741	2.691394	0.000000	-10.000000	-0.641667	32.599998	384.666656	1023.000000	1023.000000	2046.000000
24.139999	0.018479	10.921153	1.560791	2.793026	3.892784	2.674552	0.000000	-10.000000	-0.625000	32.700001	395.500000	1023.000000	1023.000000	2046.000000
24.160000	0.019943	11.786447	1.809885	2.958603	4.063114	2.954844	0.000000	-10.000000	-0.600000	32.500000	402.666656	1023.000000	1023.000000	2046.000000
24.180000	0.021325	12.603315	2.099426	3.197993	4.162077	3.143820	0.000000	-10.000000	-0.583333	32.333336	413.500000	1023.000000	1023.000000	2046.000000
24.200001	0.023535	13.909325	2.313699	3.646321	4.618906	3.330398	0.000000	-10.000000	-0.575000	31.766666	424.500000	1023.000000	1023.000000	2046.000000
24.219999	0.024968	14.756152	2.524568	3.891883	4.772823	3.566878	0.000000	-10.000000	-0.558333	31.633333	435.166656	1023.000000	1023.000000	2046.000000
24.240000	0.026480	15.649473	2.814015	4.087898	4.864024	3.883536	0.000000	-10.000000	-0.525000	31.183332	449.166656	1023.000000	1023.000000	2046.000000
24.260000	0.027334	16.154186	3.007635	4.534522	4.908134	3.703897	0.000000	-10.000000	-0.508333	30.933332	459.500000	1023.000000	1023.000000	2046.000000
24.280001	0.026798	15.837621	2.889961	4.647781	4.889543	3.410335	0.000000	-10.000000	-0.500000	30.666666	470.000000	1023.000000	1023.000000	2046.000000
24.299999	0.023884	14.115211	2.314035	4.054061	4.553141	3.193974	0.000000	-10.000000	-0.500000	30.600000	477.000000	1023.000000	1023.000000	2046.000000
24.320000	0.019904	11.763506	1.614656	3.529631	4.036612	2.582607	0.000000	-10.000000	-0.475000	29.766666	490.666656	1023.000000	1023.000000	2046.000000
24.340000	0.017077	10.092253	1.054708	3.200135	3.758171	2.079239	0.000000	-10.000000	-0.433333	28.683334	504.166656	1023.000000	1023.000000	2046.000000
24.360001	0.015222	8.996013	0.616711	2.748796	3.527771	2.102735	0.000000	-10.000000	-0.391667	27.683334	514.166687	1023.000000	1023.000000	2046.000000
24.379999	0.013921	8.227395	0.311440	2.625016	3.365314	1.925625	0.000000	-10.000000	-0.350000	26.916668	520.500000	1023.000000	1023.000000	2046.000000
24.400000	0.013697	8.095214	0.132531	2.718973	3.467220	1.776490	0.000000	-10.000000	-0.316667	25.683334	529.333313	1023.000000	1023.000000	2046.000000
24.420000	0.013959	8.249540	0.092210	2.609473	3.493715	2.054143	0.000000	-10.000000	-0.258333	23.916666	540.833313	1023.000000	1023.000000	2046.000000
24.440001	0.014076	8.318797	0.183407	2.697994	3.360781	2.076615	0.000000	-10.000000	-0.225000	22.683332	549.333313	1023.000000	1023.000000	2046.000000
24.459999	0.014695	8.684833	0.261047	2.934256	3.502627	1.986902	0.000000	-10.000000	-0.191667	21.799999	554.666687	1023.000000	1023.000000	2046.000000
24.480000	0.015546	9.187712	0.416516	3.059010	3.569543	2.142642	0.000000	-10.000000	-0.166667	21.133333	559.666687	1023.000000	1023.000000	2046.000000
24.500000	0.016248	9.602546	0.599607	3.102846	3.555917	2.344176	0.000000	-10.000000	-0.141667	19.816668	567.000000	1023.000000	1023.000000	2046.000000
24.520000	0.017289	10.217991	0.793718	3.421581	3.733660	2.269032	0.000000	-10.000000	-0.108333	18.216667	573.833313	1023.000000	1023.000000	2046.000000
24.540001	0.018854	11.142900	1.015854	3.661856	4.012339	2.452851	0.000000	-10.000000	-0.075000	16.350000	580.166687	1023.000000	1023.000000	2046.000000
24.559999	0.020002	11.821105	1.265925	3.685091	4.075333	2.794755	0.000000	-10.000000	-0.041667	14.566668	585.833313	1023.000000	1023.000000	2046.000000
24.580000	0.020982	12.400102	1.287350	3.812294	4.412544	2.887913	0.000000	-10.000000	-0.016667	12.766667	591.000000	1023.000000	1023.000000	2046.000000
24.600000	0.022056	13.034804	1.360183	3.912462	4.733698	3.028463	0.000000	-10.000000	-0.008333	11.033334	595.666687	1023.000000	1023.000000	2046.000000
24.620001	0.022486	13.289187	1.346740	3.522152	4.902209	3.518087	0.000000	-10.000000	0.008333	9.066668	599.666687	1023.000000	1023.000000	2046.000000
24.639999	0.022244	13.146347	1.128989	3.324179	5.161109	3.532069	0.000000	-10.000000	0.033333	6.783334	603.000000	1023.000000	1023.000000	2046.000000
24.660000	0.021794	12.880004	0.898747	3.137535	5.379491	3.464231	0.000000	-10.000000	0.050000	3.383333	605.500000	1023.000000	1023.000000	2046.000000
24.680000	0.020824	12.306767	0.675780	2.662258	5.339650	3.629080	0.000000	-10.000000	0.058333	0.483333	607.166687	1023.000000	1023.000000	2046.000000
24.700001	0.019444	11.491198	0.435255	2.402650	5.193455	3.459837	0.000000	-10.000000	0.050000	-1.700000	607.833313	1023.000000	1023.000000	2046.000000
24.719999	0.018754	11.083879	0.290627	2.461552	5.223015	3.108685	0.000000	-10.000000	0.050000	-2.416667	608.000000	1023.000000	1023.000000	2046.000000
24.740000	0.018367	10.854844	0.294473	2.386221	5.145242	3.028908	0.000000	-10.000000	0.058333	-3.233333	608.000000	1023.000000	1023.000000	2046.000000
24.760000	0.018115	10.706262	0.391029	2.224197	4.970902	3.120134	0.000000	-10.000000	0.075000	-4.216667	608.000000	1023.000000	1023.000000	2046.000000
24.780001	0.018329	10.832606	0.498178	2.370574	4.993229	2.970625	0.000000	-10.000000	0.091667	-5.450000	608.000000	1023.000000	1023.000000	2046.000000
24.799999	0.019208	11.352139	0.697522	2.662554	5.094025	2.898039	0.000000	-10.000000	0.100000	-6.700000	608.000000	1023.000000	1023.000000	2046.000000
24.820000	0.020367	12.036735	0.905748	2.689038	5.188486	3.253463	0.000000	-10.000000	0.108333	-7.866667	608.000000	1023.000000	1023.000000	2046.000000
24.840000	0.021143	12.495477	1.112559	2.801184	5.209596	3.372137	0.000000	-10.000000	0.108333	-8.950000	608.000000	1023.000000	1023.000000	2046.000000
24.860001	0.022206	13.123501	1.289891	3.034705	5.405295	3.393610	0.000000	-10.000000	0.125000	-9.950000	608.000000	1023.000000	1023.000000	2046.000000
24.879999	0.023323	13.783788	1.465912	3.217098	5.575989	3.524788	0.000000	-10.000000	0.133333	-10.750000	604.500000	1023.000000	1023.000000	2046.000000
24.900000	0.024161	14.279297	1.617347	3.177477	5.671700	3.812773	0.000000	-10.000000	0.150000	-11.516666	595.166687	1023.000000	1023.000000	2046.000000
24.920000	0.024554	14.511402	1.770148	3.211668	5.672732	3.856853	0.000000	-10.000000	0.150000	-11.950000	585.833313	1023.000000	1023.000000	2046.000000
24.940001	0.024953	14.747469	1.806742	3.365218	5.801494	3.774015	0.000000	-10.000000	0.150000	-12.416667	578.666687	1023.000000	1023.000000	2046.000000
24.959999	0.025435	15.032000	1.818766	3.378636	5.966496	3.868101	0.000000	-10.000000	0.150000	-12.666667	576.000000	1023.000000	1023.000000	2046.000000
24.980000	0.025497	15.068846	1.878876	3.180015	5.880019	4.129935	0.000000	-10.000000	0.166667	-13.066667	571.833313	1023.000000	1023.000000	2046.000000
25.000000	0.025298	14.951244	1.918174	3.150382	5.806640	4.076050	0.000000	-10.000000	0.166667	-13.300000	567.500000	1023.000000	1023.000000	2046.000000
25.020000	0.025162	14.870708	1.865380	3.273063	5.866579	3.865687	0.000000	-10.000000	0.183333	-13.566667	563.000000	1023.000000	1023.000000	2046.000000
25.040001	0.025247	14.921027	1.849039	3.252147	5.931802	3.888038	0.000000	-10.000000	0.166667	-13.766666	558.500000	1023.000000	1023.000000	2046.000000
25.059999	0.025330	14.970171	1.935677	3.071740	5.904476	4.058278	0.000000	-10.000000	0.200000	-14.033334	553.833313	1023.000000	1023.000000	2046.000000
25.080000	0.025549	15.099475	2.090444	3.009468	5.862816	4.136746	0.000000	-10.000000	0.200000	-14.200000	549.166687	1023.000000	1023.000000	2046.000000
25.100000	0.026161	15.461448	2.205456	3.272294	5.990768	3.992931	0.000000	-10.000000	0.225000	-14.416667	544.333313	1023.000000	1023.000000	2046.000000
25.120001	0.026667	15.759953	2.289683	3.444952	6.038737	3.986581	0.000000	-10.000000	0.216667	-14.550000	539.666687	1023.000000	1023.000000	2046.000000
25.139999	0.026743	15.804847	2.267367	3.409426	6.042006	4.086047	0.000000	-10.000000	0.233333	-14.800000	534.833313	1023.000000	1023.000000	2046.000000
25.160000	0.026199	15.483496	2.268651	3.303519	5.839526	4.071800	0.000000	-10.000000	0.241667	-14.950001	530.000000	1023.000000	1023.000000	2046.000000
25.180000	0.025421	15.023984	2.225587	3.250276	5.729388	3.818733	0.000000	-10.000000	0.250000	-15.216667	524.833313	1023.000000	1023.000000	2046.000000
25.200001	0.025351	14.982454	2.111419	3.269162	5.822648	3.779225	0.000000	-10.000000	0.250000	-15.550000	519.666687	1023.000000	1023.000000	2046.000000
25.219999	0.025050	14.804498	2.019356	3.168743	5.780200	3.836199	0.000000	-10.000000	0.250000	-15.950001	514.500000	1023.000000	1023.000000	2046.000000
25.240000	0.025001	14.775754	2.018534	3.052172	5.677462	4.027586	0.000000	-10.000000	0.250000	-16.266666	509.166656	1023.000000	1023.000000	2046.000000
25.260000	0.024670	14.579957	2.041545	3.100945	5.493961	3.943506	0.000000	-10.000000	0.250000	-16.416666	503.833344	1023.000000	1023.000000	2046.000000
25.280001	0.023426	13.844908	1.880552	3.324209	5.190734	3.449411	0.000000	-10.000000	0.250000	-16.333334	498.166656	1023.000000	1023.000000	2046.000000
25.299999	0.021017	12.420798	1.373516	3.047551	4.945352	3.054379	0.000000	-10.000000	0.250000	-16.283333	492.833344	1023.000000	1023.000000	2046.000000
25.320000	0.016891	9.982604	0.714716	2.143647	4.387805	2.736437	0.000000	-10.000000	0.258333	-16.150000	487.333344	1023.000000	1023.000000	2046.000000
25.340000	0.012082	7.140265	-0.062184	1.390858	3.757947	2.053644	0.000000	-10.000000	0.266667	-16.350000	482.000000	1023.000000	1023.000000	2046.000000
25.360001	0.007907	4.673109	-0.890234	0.951108	3.292799	1.319435	0.000000	-10.000000	0.283333	-16.533335	476.500000	1023.000000	1023.000000	2046.000000
25.379999	0.005013	2.962454	-1.471637	0.449548	2.902153	1.082390	0.000000	-10.000000	0.291667	-17.150002	471.000000	1023.000000	1023.000000	2046.000000
25.400000	0.002847	1.682764	-1.865311	-0.067426	2.512578	1.102923	0.000000	-10.000000	0.300000	-17.600000	465.333344	1023.000000	1023.000000	2046.000000
25.420000	0.001214	0.717493	-2.228831	-0.199790	2.324645	0.821469	0.000000	-10.000000	0.316667	-18.116667	459.500000	1023.000000	1023.000000	2046.000000
25.440001	0.000105	0.061946	-2.433415	-0.167540	2.112149	0.550753	0.000000	-10.000000	0.308333	-18.266666	453.500000	1023.000000	1023.000000	2046.000000
25.459999	-0.000611	-0.361302	-2.584124	-0.411779	1.940234	0.694367	0.000000	-10.000000	0.308333	-18.466667	447.500000	1023.000000	1023.000000	2046.000000
25.480000	-0.001253	-0.740317	-2.584118	-0.548185	1.729999	0.661987	0.000000	-10.000000	0.291667	-18.616667	441.166656	1023.000000	1023.000000	2046.000000
25.500000	-0.001676	-0.990433	-2.536446	-0.448585	1.546763	0.447836	0.000000	-10.000000	0.308333	-18.866667	434.833344	1023.000000	1023.000000	2046.000000
25.520000	-0.001638	-0.968304	-2.551926	-0.337320	1.571127	0.349815	0.000000	-10.000000	0.333333	-19.166668	428.500000	1023.000000	1023.000000	2046.000000
25.540001	-0.001260	-0.744819	-2.511193	-0.400280	1.601767	0.564886	0.000000	-10.000000	0.366667	-19.550001	422.166656	1023.000000	1023.000000	2046.000000
25.559999	-0.001011	-0.597786	-2.375606	-0.529256	1.596626	0.710450	0.000000	-10.000000	0.391667	-19.950001	415.666656	1023.000000	1023.000000	2046.000000
25.580000	-0.000692	-0.409267	-2.282416	-0.427296	1.655738	0.644706	0.000000	-10.000000	0.408333	-20.250000	408.833344	1023.000000	1023.000000	2046.000000
25.600000	-0.000307	-0.181616	-2.320577	-0.367536	1.814138	0.692358	0.000000	-10.000000	0.408333	-20.383333	402.166656	1023.000000	1023.000000	2046.000000
25.620001	-0.000092	-0.054260	-2.335356	-0.692655	1.985244	0.988507	0.000000	-10.000000	0.408333	-20.650000	395.333344	1023.000000	1023.000000	2046.000000
25.639999	-0.000281	-0.166161	-2.401097	-1.163605	2.113298	1.285243	0.000000	-10.000000	0.400000	-20.783333	388.500000	1023.000000	1023.000000	2046.000000
25.660000	-0.001163	-0.687152	-2.597676	-1.384854	2.156852	1.138526	0.000000	-10.000000	0.400000	-21.016666	381.500000	1023.000000	1023.000000	2046.000000
25.680000	-0.002395	-1.415590	-2.860946	-1.604033	2.126323	0.923066	0.000000	-10.000000	0.400000	-21.166668	374.500000	1023.000000	1023.000000	2046.000000
25.700001	-0.003624	-2.141751	-3.150573	-2.003150	2.088974	0.922998	0.000000	-10.000000	0.416667	-21.416668	367.333344	1023.000000	1023.000000	2046.000000
25.719999	-0.004884	-2.886713	-3.355387	-2.470527	2.003342	0.935859	0.000000	-10.000000	0.416667	-21.716667	360.166656	1023.000000	1023.000000	2046.000000
25.740000	-0.006247	-3.692271	-3.412182	-2.586205	1.763012	0.543105	0.000000	-10.000000	0.425000	-21.983334	353.000000	1023.000000	1023.000000	2046.000000
25.760000	-0.007291	-4.309035	-3.442075	-2.569739	1.586812	0.115967	0.000000	-10.000000	0.425000	-22.250000	345.666656	1023.000000	1023.000000	2046.000000
25.780001	-0.007798	-4.608669	-3.453189	-2.749630	1.472734	0.121416	0.000000	-10.000000	0.441667	-22.650000	338.333344	1023.000000	1023.000000	2046.000000
25.799999	-0.007631	-4.509772	-3.341683	-2.908511	1.505788	0.234635	0.000000	-10.000000	0.466667	-23.033333	330.666656	1023.000000	1023.000000	2046.000000
25.820000	-0.007439	-4.396176	-3.146012	-2.680464	1.405176	0.025124	0.000000	-10.000000	0.500000	-23.500000	323.000000	1023.000000	1023.000000	2046.000000
25.840000	-0.006997	-4.135006	-3.065848	-2.550409	1.450398	0.030852	0.000000	-10.000000	0.533333	-23.883335	315.000000	1023.000000	1023.000000	2046.000000
25.860001	-0.006311	-3.729512	-2.989252	-2.604658	1.602299	0.262099	0.000000	-10.000000	0.550000	-24.133335	307.000000	1023.000000	1023.000000	2046.000000
25.879999	-0.005913	-3.494746	-2.784254	-2.586014	1.564970	0.310552	0.000000	-10.000000	0.550000	-24.383335	299.000000	1023.000000	1023.000000	2046.000000
25.900000	-0.005593	-3.305238	-2.655549	-2.324464	1.534733	0.140042	0.000000	-10.000000	0.550000	-24.516668	291.000000	1023.000000	1023.000000	2046.000000
25.920000	-0.005100	-3.013938	-2.621925	-2.265638	1.651654	0.221971	0.000000	-10.000000	0.550000	-24.900002	282.833344	1023.000000	1023.000000	2046.000000
25.940001	-0.004800	-2.836700	-2.598241	-2.396110	1.730113	0.427538	0.000000	-10.000000	0.550000	-25.083334	274.500000	1023.000000	1023.000000	2046.000000
25.959999	-0.004736	-2.798790	-2.479487	-2.520207	1.667393	0.533511	0.000000	-10.000000	0.558333	-25.366667	266.166656	1023.000000	1023.000000	2046.000000
25.980000	-0.004947	-2.923784	-2.446383	-2.281498	1.551154	0.252943	0.000000	-10.000000	0.566667	-25.400002	257.666656	1023.000000	1023.000000	2046.000000
26.000000	-0.004937	-2.918012	-2.486059	-2.308612	1.574461	0.302197	0.000000	-10.000000	0.575000	-25.716667	249.166672	1023.000000	1023.000000	2046.000000
26.020000	-0.004897	-2.893841	-2.511330	-2.537474	1.599690	0.555273	0.000000	-10.000000	0.583333	-25.783335	240.500000	1023.000000	1023.000000	2046.000000
26.040001	-0.005241	-3.097366	-2.485214	-2.571507	1.488744	0.470610	0.000000	-10.000000	0.575000	-26.066668	231.833328	1023.000000	1023.000000	2046.000000
26.059999	-0.005670	-3.350918	-2.461941	-2.451465	1.322969	0.239520	0.000000	-10.000000	0.575000	-25.966667	223.166672	1023.000000	1023.000000	2046.000000
26.080000	-0.005797	-3.426078	-2.544189	-2.525441	1.341985	0.301567	0.000000	-10.000000	0.575000	-26.016666	214.500000	1023.000000	1023.000000	2046.000000
26.100000	-0.005757	-3.402408	-2.553565	-2.750333	1.401590	0.499899	0.000000	-10.000000	0.591667	-25.766666	205.833328	1023.000000	1023.000000	2046.000000
26.120001	-0.006022	-3.558753	-2.380127	-2.715809	1.200192	0.336991	0.000000	-10.000000	0.600000	-25.866667	197.333328	1023.000000	1023.000000	2046.000000
26.139999	-0.005769	-3.409509	-2.280062	-2.526973	1.158974	0.238552	0.000000	-10.000000	0.591667	-25.850000	188.666672	1023.000000	1023.000000	2046.000000
26.160000	-0.005445	-3.218287	-2.289740	-2.574701	1.222997	0.423157	0.000000	-10.000000	0.583333	-25.816668	180.000000	1023.000000	1023.000000	2046.000000
26.180000	-0.005687	-3.361221	-2.237833	-2.658534	1.082835	0.452312	0.000000	-10.000000	0.566667	-25.500000	171.333328	1023.000000	1023.000000	2046.000000
26.200001	-0.006758	-3.994271	-2.277513	-2.508297	0.740339	0.051201	0.000000	-10.000000	0.558333	-25.150002	162.833328	1023.000000	1023.000000	2046.000000
26.219999	-0.007602	-4.492558	-2.488262	-2.567505	0.650691	-0.087481	0.000000	-10.000000	0.541667	-24.833334	154.500000	1023.000000	1023.000000	2046.000000
26.240000	-0.008570	-5.064601	-2.642316	-2.957199	0.522766	0.012148	0.000000	-10.000000	0.541667	-24.500000	146.166672	1023.000000	1023.000000	2046.000000
26.260000	-0.009424	-5.569480	-2.740273	-2.999447	0.339646	-0.169406	0.000000	-10.000000	0.533333	-24.300001	138.000000	1023.000000	1023.000000	2046.000000
26.280001	-0.009662	-5.710428	-2.809659	-2.805509	0.210327	-0.305587	0.000000	-10.000000	0.525000	-23.866667	130.000000	1023.000000	1023.000000	2046.000000
26.299999	-0.009184	-5.427483	-2.848889	-2.705907	0.264582	-0.137269	0.000000	-10.000000	0.508333	-23.583334	122.000000	1023.000000	1023.000000	2046.000000
26.320000	-0.009388	-5.548170	-2.799927	-2.692683	0.055456	-0.111016	0.000000	-10.000000	0.500000	-22.966667	114.000000	1023.000000	1023.000000	2046.000000
26.340000	-0.010873	-6.425952	-3.021816	-2.488806	-0.283001	-0.632329	0.000000	-10.000000	0.500000	-22.683334	106.333336	1023.000000	1023.000000	2046.000000
26.360001	-0.013681	-8.085472	-3.536196	-2.918008	-0.611694	-1.019573	0.000000	-10.000000	0.475000	-22.100000	98.666664	1023.000000	1023.000000	2046.000000
26.379999	-0.017225	-10.180090	-4.123357	-3.691785	-0.994690	-1.370258	0.000000	-10.000000	0.441667	-21.783333	91.333336	1023.000000	1023.000000	2046.000000
26.400000	-0.021712	-12.831881	-4.836626	-4.207038	-1.665599	-2.122617	0.000000	-10.000000	0.400000	-21.150000	84.000000	1023.000000	1023.000000	2046.000000
26.420000	-0.025440	-15.035186	-5.532095	-4.636861	-2.190532	-2.675697	0.000000	-10.000000	0.383333	-20.616667	77.000000	1023.000000	1023.000000	2046.000000
26.440001	-0.028045	-16.574335	-6.123323	-5.169807	-2.469187	-2.812016	0.000000	-10.000000	0.383333	-20.150000	70.166664	1023.000000	1023.000000	2046.000000
26.459999	-0.029941	-17.695095	-6.470307	-5.546769	-2.761979	-2.916040	0.000000	-10.000000	0.391667	-19.950001	63.333332	1023.000000	1023.000000	2046.000000
26.480000	-0.031707	-18.738785	-6.709447	-5.563414	-3.194548	-3.271375	0.000000	-10.000000	0.400000	-19.933334	56.666668	1023.000000	1023.000000	2046.000000
26.500000	-0.032896	-19.441624	-6.952621	-5.577068	-3.449170	-3.462764	0.000000	-10.000000	0.383333	-19.750000	50.000000	1023.000000	1023.000000	2046.000000
26.520000	-0.033409	-19.744785	-7.144847	-5.694411	-3.483525	-3.422003	0.000000	-10.000000	0.350000	-19.266666	43.500000	1023.000000	1023.000000	2046.000000
26.540001	-0.033591	-19.852175	-7.128115	-5.826487	-3.557207	-3.340365	0.000000	-10.000000	0.325000	-18.600000	37.000000	1023.000000	1023.000000	2046.000000
26.559999	-0.033890	-20.029087	-7.034115	-5.760601	-3.784461	-3.449911	0.000000	-10.000000	0.300000	-17.716667	30.666666	1023.000000	1023.000000	2046.000000
26.580000	-0.033847	-20.003536	-7.001281	-5.594955	-3.841258	-3.566042	0.000000	-10.000000	0.283333	-16.966667	24.833334	1023.000000	1023.000000	2046.000000
26.600000	-0.033136	-19.583340	-6.949006	-5.745984	-3.593766	-3.294585	0.000000	-10.000000	0.250000	-16.116667	19.166666	1023.000000	1023.000000	2046.000000
26.620001	-0.032607	-19.270744	-6.706800	-5.765582	-3.610548	-3.187814	0.000000	-10.000000	0.225000	-15.066667	14.000000	1023.000000	1023.000000	2046.000000
26.639999	-0.032178	-19.017258	-6.607826	-5.586110	-3.561007	-3.262315	0.000000	-10.000000	0.166667	-11.683333	6.833333	1023.000000	1023.000000	2046.000000
26.660000	-0.031052	-18.351938	-6.556525	-5.764922	-3.167637	-2.862855	0.000000	-10.000000	0.116667	-8.616667	1.666667	1023.000000	1023.000000	2046.000000
26.680000	-0.030102	-17.790506	-6.396163	-6.048458	-2.837297	-2.508588	0.000000	-10.000000	0.075000	-6.100000	-2.000000	1023.000000	1023.000000	2046.000000
26.700001	-0.030062	-17.766569	-6.251808	-6.023674	-2.881543	-2.609543	0.000000	-10.000000	0.066667	-4.050000	-2.666667	1023.000000	1023.000000	2046.000000
26.719999	-0.030166	-17.828285	-6.387457	-6.201777	-2.717919	-2.521132	0.000000	-10.000000	0.050000	-0.933333	-3.333333	1023.000000	1023.000000	2046.000000
26.740000	-0.030138	-17.811731	-6.527674	-6.537219	-2.456855	-2.289984	0.000000	-10.000000	0.025000	3.400000	-4.000000	1023.000000	1023.000000	2046.000000
26.760000	-0.030697	-18.141909	-6.529294	-6.616344	-2.555207	-2.441065	0.000000	-10.000000	-0.016667	7.283333	-4.000000	1023.000000	1023.000000	2046.000000
26.780001	-0.031103	-18.381725	-6.470781	-6.490047	-2.671477	-2.749420	0.000000	-10.000000	-0.058333	10.850000	-4.000000	1023.000000	1023.000000	2046.000000
26.799999	-0.030775	-18.188141	-6.474019	-6.516593	-2.478060	-2.719469	0.000000	-10.000000	-0.116667	14.050000	-4.000000	1023.000000	1023.000000	2046.000000
26.820000	-0.030100	-17.789143	-6.252722	-6.546939	-2.408313	-2.581169	0.000000	-10.000000	-0.166667	16.150000	-4.000000	1023.000000	1023.000000	2046.000000
26.840000	-0.029432	-17.394350	-5.914912	-6.287325	-2.531750	-2.660363	0.000000	-10.000000	-0.216667	18.066668	0.833333	1023.000000	1023.000000	2046.000000
26.860001	-0.027854	-16.461695	-5.626387	-5.875144	-2.381322	-2.578842	0.000000	-10.000000	-0.250000	20.200001	13.333333	1023.000000	1023.000000	2046.000000
26.879999	-0.025579	-15.117051	-5.368783	-5.608635	-1.932921	-2.206710	0.000000	-10.000000	-0.266667	21.833334	25.833334	1023.000000	1023.000000	2046.000000
26.900000	-0.023407	-13.833581	-4.944582	-5.324638	-1.713303	-1.851058	0.000000	-10.000000	-0.300000	23.683332	36.000000	1023.000000	1023.000000	2046.000000
26.920000	-0.021663	-12.803085	-4.540158	-4.772052	-1.655128	-1.835746	0.000000	-10.000000	-0.341667	24.633333	41.166668	1023.000000	1023.000000	2046.000000
26.940001	-0.019031	-11.247320	-4.306963	-4.420733	-1.091531	-1.428093	0.000000	-10.000000	-0.383333	26.016666	49.166668	1023.000000	1023.000000	2046.000000
26.959999	-0.016670	-9.851974	-3.878170	-4.179106	-0.794547	-1.000152	0.000000	-10.000000	-0.408333	26.833334	57.666668	1023.000000	1023.000000	2046.000000
26.980000	-0.014891	-8.800683	-3.494158	-3.608650	-0.690201	-1.007675	0.000000	-10.000000	-0.458333	27.883333	66.500000	1023.000000	1023.000000	2046.000000
27.000000	-0.012676	-7.491224	-3.288297	-3.248697	-0.254802	-0.699429	0.000000	-10.000000	-0.508333	28.733334	75.500000	1023.000000	1023.000000	2046.000000
27.020000	-0.010483	-6.195333	-2.972831	-3.098261	0.119951	-0.244192	0.000000	-10.000000	-0.558333	29.799999	84.833336	1023.000000	1023.000000	2046.000000
27.040001	-0.008936	-5.281213	-2.610365	-2.715362	0.203421	-0.158907	0.000000	-10.000000	-0.558333	30.400000	94.500000	1023.000000	1023.000000	2046.000000
27.059999	-0.007506	-4.435844	-2.360349	-2.315454	0.349563	-0.109604	0.000000	-10.000000	-0.575000	30.983334	104.833336	1023.000000	1023.000000	2046.000000
27.080000	-0.005610	-3.315506	-2.175339	-2.155068	0.742063	0.272838	0.000000	-10.000000	-0.583333	31.233334	115.166664	1023.000000	1023.000000	2046.000000
27.100000	-0.003946	-2.331960	-1.956392	-1.995142	1.036293	0.583281	0.000000	-10.000000	-0.608333	31.800001	125.666664	1023.000000	1023.000000	2046.000000
27.120001	-0.002874	-1.698265	-1.628625	-1.606015	0.982543	0.553832	0.000000	-10.000000	-0.608333	32.066666	136.000000	1023.000000	1023.000000	2046.000000
27.139999	-0.001423	-0.841081	-1.516345	-1.278138	1.288912	0.664490	0.000000	-10.000000	-0.625000	32.416668	146.666672	1023.000000	1023.000000	2046.000000
27.160000	0.000240	0.141706	-1.353822	-1.220511	1.630844	1.085196	0.000000	-10.000000	-0.650000	32.650002	157.333328	1023.000000	1023.000000	2046.000000
27.180000	0.000707	0.418069	-1.115500	-0.911510	1.460532	0.984547	0.000000	-10.000000	-0.658333	33.166668	168.166672	1023.000000	1023.000000	2046.000000
27.200001	0.001053	0.622346	-1.098033	-0.671916	1.510989	0.881306	0.000000	-10.000000	-0.641667	33.233334	179.166672	1023.000000	1023.000000	2046.000000
27.219999	0.001689	0.998322	-0.995653	-0.628131	1.621621	1.000485	0.000000	-10.000000	-0.625000	33.233334	190.333328	1023.000000	1023.000000	2046.000000
27.240000	0.002280	1.347494	-0.766435	-0.447060	1.570939	0.990050	0.000000	-10.000000	-0.616667	33.100002	201.500000	1023.000000	1023.000000	2046.000000
27.260000	0.002948	1.742313	-0.589907	0.029486	1.544838	0.757896	0.000000	-10.000000	-0.616667	33.183334	212.500000	1023.000000	1023.000000	2046.000000
27.280001	0.004714	2.786042	-0.411692	0.100651	1.930191	1.166892	0.000000	-10.000000	-0.608333	32.883335	223.500000	1023.000000	1023.000000	2046.000000
27.299999	0.006631	3.918793	-0.088516	0.418843	2.123815	1.464652	0.000000	-10.000000	-0.616667	32.700001	234.500000	1023.000000	1023.000000	2046.000000
27.320000	0.008279	4.892696	0.210275	0.982181	2.198250	1.501989	0.000000	-10.000000	-0.608333	32.600002	245.500000	1023.000000	1023.000000	2046.000000
27.340000	0.010999	6.500657	0.469536	1.307146	2.711378	2.012598	0.000000	-10.000000	-0.591667	32.500000	256.500000	1023.000000	1023.000000	2046.000000
27.360001	0.012425	7.343118	0.875608	1.756265	2.631848	2.079396	0.000000	-10.000000	-0.575000	32.400002	267.500000	1023.000000	1023.000000	2046.000000
27.379999	0.012167	7.190618	0.837796	2.071779	2.498069	1.782973	0.000000	-10.000000	-0.566667	32.233334	278.333344	1023.000000	1023.000000	2046.000000
27.400000	0.010038	5.932716	0.205914	1.570506	2.533354	1.622943	0.000000	-10.000000	-0.566667	32.333336	289.000000	1023.000000	1023.000000	2046.000000
27.420000	0.005914	3.495283	-0.535363	0.778790	2.066135	1.185721	0.000000	-10.000000	-0.566667	31.983334	299.666656	1023.000000	1023.000000	2046.000000
27.440001	0.002072	1.224332	-1.116276	0.417545	1.386104	0.536958	0.000000	-10.000000	-0.566667	31.700001	310.333344	1023.000000	1023.000000	2046.000000
27.459999	0.000125	0.073643	-1.643493	0.167129	1.232849	0.317158	0.000000	-10.000000	-0.533333	31.033333	321.000000	1023.000000	1023.000000	2046.000000
27.480000	-0.000293	-0.173429	-1.932816	-0.097546	1.341179	0.515754	0.000000	-10.000000	-0.500000	30.433334	331.333344	1023.000000	1023.000000	2046.000000
27.500000	-0.000791	-0.467612	-1.900245	0.010217	1.038473	0.383944	0.000000	-10.000000	-0.466667	29.833334	341.500000	1023.000000	1023.000000	2046.000000
27.520000	-0.000405	-0.239266	-2.043944	0.203487	1.223350	0.377841	0.000000	-10.000000	-0.466667	29.550001	351.500000	1023.000000	1023.000000	2046.000000
27.540001	0.000912	0.539120	-1.896805	0.237259	1.455508	0.743157	0.000000	-10.000000	-0.475000	29.466667	361.500000	1023.000000	1023.000000	2046.000000
27.559999	0.001428	0.843751	-1.563732	0.535400	1.187771	0.684312	0.000000	-10.000000	-0.491667	29.383333	371.500000	1023.000000	1023.000000	2046.000000
27.580000	0.002445	1.445034	-1.423787	0.907010	1.325158	0.636653	0.000000	-10.000000	-0.475000	29.200001	381.500000	1023.000000	1023.000000	2046.000000
27.600000	0.004401	2.600972	-1.214072	1.047649	1.748638	1.018757	0.000000	-10.000000	-0.458333	29.183334	391.333344	1023.000000	1023.000000	2046.000000
27.620001	0.005997	3.544089	-0.734171	1.264874	1.720603	1.292783	0.000000	-10.000000	-0.425000	28.733334	401.000000	1023.000000	1023.000000	2046.000000
27.639999	0.007407	4.377673	-0.434996	1.780378	1.843003	1.189288	0.000000	-10.000000	-0.433333	28.600000	410.666656	1023.000000	1023.000000	2046.000000
27.660000	0.009956	5.883789	-0.180200	2.000312	2.433502	1.630174	0.000000	-10.000000	-0.433333	28.250000	420.166656	1023.000000	1023.000000	2046.000000
27.680000	0.011831	6.992082	0.145884	2.078787	2.699172	2.068239	0.000000	-10.000000	-0.450000	28.400000	429.833344	1023.000000	1023.000000	2046.000000
27.700001	0.012843	7.590066	0.350935	2.368015	2.813213	2.057904	0.000000	-10.000000	-0.450000	28.383333	439.166656	1023.000000	1023.000000	2046.000000
27.719999	0.014192	8.387565	0.325653	2.401302	3.361613	2.298996	0.000000	-10.000000	-0.433333	28.183334	448.833344	1023.000000	1023.000000	2046.000000
27.740000	0.015483	9.150498	0.293270	2.022252	3.888194	2.946782	0.000000	-10.000000	-0.400000	27.650000	458.166656	1023.000000	1023.000000	2046.000000
27.760000	0.015432	9.120519	0.353330	1.879638	3.871210	3.016340	0.000000	-10.000000	-0.358333	26.766666	467.500000	1023.000000	1023.000000	2046.000000
27.780001	0.014764	8.725744	0.206512	1.904535	3.859482	2.755215	0.000000	-10.000000	-0.325000	25.850000	476.500000	1023.000000	1023.000000	2046.000000
27.799999	0.014718	8.698348	-0.018319	1.754961	4.177826	2.783880	0.000000	-10.000000	-0.308333	24.933334	485.333344	1023.000000	1023.000000	2046.000000
27.820000	0.014725	8.702598	0.059663	1.628473	4.155723	2.858739	0.000000	-10.000000	-0.275000	24.016666	493.833344	1023.000000	1023.000000	2046.000000
27.840000	0.014456	8.543772	0.229031	1.780190	3.923358	2.611193	0.000000	-10.000000	-0.241667	22.816668	502.000000	1023.000000	1023.000000	2046.000000
27.860001	0.015012	8.872239	0.283244	2.008459	4.105464	2.475073	0.000000	-10.000000	-0.200000	21.450001	509.833344	1023.000000	1023.000000	2046.000000
27.879999	0.016486	9.743519	0.471275	2.043110	4.416453	2.812680	0.000000	-10.000000	-0.166667	19.850000	517.333313	1023.000000	1023.000000	2046.000000
27.900000	0.017658	10.435801	0.874866	2.262064	4.339016	2.959854	0.000000	-10.000000	-0.125000	17.933334	524.166687	1023.000000	1023.000000	2046.000000
27.920000	0.018737	11.073318	1.077404	2.655224	4.433441	2.907248	0.000000	-10.000000	-0.066667	15.750000	530.500000	1023.000000	1023.000000	2046.000000
27.940001	0.020677	12.220023	1.187214	2.886314	4.976982	3.169513	0.000000	-10.000000	-0.033333	13.533334	536.000000	1023.000000	1023.000000	2046.000000
27.959999	0.022349	13.207997	1.583848	2.928513	5.104137	3.591498	0.000000	-10.000000	-0.008333	11.100000	540.833313	1023.000000	1023.000000	2046.000000
27.980000	0.023290	13.764303	1.815918	3.262874	5.126800	3.558712	0.000000	-10.000000	0.008333	8.466667	544.833313	1023.000000	1023.000000	2046.000000
28.000000	0.024697	14.595901	1.865702	3.528641	5.528866	3.672694	0.000000	-10.000000	0.041667	5.200000	548.166687	1023.000000	1023.000000	2046.000000
28.020000	0.026049	15.395074	2.068832	3.464891	5.782278	4.079072	0.000000	-10.000000	0.075000	1.566667	550.500000	1023.000000	1023.000000	2046.000000
28.040001	0.026389	15.596087	2.258299	3.532491	5.670466	4.134830	0.000000	-10.000000	0.075000	-1.516667	551.666687	1023.000000	1023.000000	2046.000000
28.059999	0.026537	15.683160	2.278603	3.790012	5.706583	3.907962	0.000000	-10.000000	0.083333	-4.050000	552.000000	1023.000000	1023.000000	2046.000000
28.080000	0.027219	16.086332	2.208346	3.650404	6.036720	4.190863	0.000000	-10.000000	0.083333	-5.833333	552.000000	1023.000000	1023.000000	2046.000000
28.100000	0.027391	16.187906	2.355129	3.485103	5.935167	4.412507	0.000000	-10.000000	0.108333	-7.750000	552.000000	1023.000000	1023.000000	2046.000000
28.120001	0.026874	15.882434	2.411983	3.599394	5.744025	4.127032	0.000000	-10.000000	0.116667	-9.316667	552.000000	1023.000000	1023.000000	2046.000000
28.139999	0.027293	16.129957	2.436987	3.650585	5.937914	4.104471	0.000000	-10.000000	0.133333	-10.600000	552.000000	1023.000000	1023.000000	2046.000000
28.160000	0.028356	16.758209	2.580753	3.646980	6.173362	4.357115	0.000000	-10.000000	0.175000	-11.950001	552.000000	1023.000000	1023.000000	2046.000000
28.180000	0.028891	17.074780	2.862547	3.706443	6.028952	4.476837	0.000000	-10.000000	0.208333	-13.300000	544.666687	1023.000000	1023.000000	2046.000000
28.200001	0.028653	16.934181	2.869136	3.905305	5.926404	4.233336	0.000000	-10.000000	0.250000	-14.583334	535.833313	1023.000000	1023.000000	2046.000000
28.219999	0.028865	17.059004	2.709313	3.885311	6.198636	4.265744	0.000000	-10.000000	0.258333	-15.733334	525.166687	1023.000000	1023.000000	2046.000000
28.240000	0.028760	16.996964	2.764162	3.638582	6.129916	4.464303	0.000000	-10.000000	0.266667	-16.799999	520.000000	1023.000000	1023.000000	2046.000000
28.260000	0.027903	16.490660	2.692167	3.636910	5.867596	4.293988	0.000000	-10.000000	0.275000	-17.816668	514.333313	1023.000000	1023.000000	2046.000000
28.280001	0.026936	15.919209	2.278538	3.524852	5.962754	4.153065	0.000000	-10.000000	0.308333	-18.850000	508.500000	1023.000000	1023.000000	2046.000000
28.299999	0.026400	15.602665	2.210407	3.293290	5.810988	4.287981	0.000000	-10.000000	0.350000	-19.650000	502.166656	1023.000000	1023.000000	2046.000000
28.320000	0.025310	14.958172	2.261292	3.297994	5.338791	4.060094	0.000000	-10.000000	0.383333	-20.366667	495.666656	1023.000000	1023.000000	2046.000000
28.340000	0.023333	13.789758	1.982399	3.351639	4.959660	3.496060	0.000000	-10.000000	0.391667	-20.716667	488.833344	1023.000000	1023.000000	2046.000000
28.360001	0.020737	12.255652	1.381679	2.886863	4.803422	3.183689	0.000000	-10.000000	0.400000	-21.100000	482.000000	1023.000000	1023.000000	2046.000000
28.379999	0.016800	9.928731	0.768237	2.030225	4.278205	2.852063	0.000000	-10.000000	0.400000	-21.350000	475.000000	1023.000000	1023.000000	2046.000000
28.400000	0.011764	6.952691	0.001940	1.353036	3.510993	2.086722	0.000000	-10.000000	0.408333	-21.700001	467.833344	1023.000000	1023.000000	2046.000000
28.420000	0.007592	4.486895	-0.877992	0.858745	3.093289	1.412852	0.000000	-10.000000	0.425000	-22.050001	460.500000	1023.000000	1023.000000	2046.000000
28.440001	0.004976	2.941085	-1.490271	0.264757	2.873032	1.293568	0.000000	-10.000000	0.441667	-22.650002	453.166656	1023.000000	1023.000000	2046.000000
28.459999	0.002800	1.654567	-1.804000	-0.110313	2.434332	1.134548	0.000000	-10.000000	0.450000	-23.150002	445.666656	1023.000000	1023.000000	2046.000000
28.480000	0.000587	0.347117	-2.134968	-0.210953	1.995480	0.697558	0.000000	-10.000000	0.483333	-23.750000	438.000000	1023.000000	1023.000000	2046.000000
28.500000	-0.000398	-0.235321	-2.481519	-0.278288	1.991136	0.533350	0.000000	-10.000000	0.516667	-24.200001	430.000000	1023.000000	1023.000000	2046.000000
28.520000	-0.000889	-0.525256	-2.501585	-0.567193	1.803044	0.740478	0.000000	-10.000000	0.550000	-24.800001	421.833344	1023.000000	1023.000000	2046.000000
28.540001	-0.002185	-1.291062	-2.482272	-0.567023	1.326283	0.431950	0.000000	-10.000000	0.550000	-25.266666	413.500000	1023.000000	1023.000000	2046.000000
28.559999	-0.002583	-1.526775	-2.671510	-0.469850	1.415226	0.199359	0.000000	-10.000000	0.558333	-25.733334	405.000000	1023.000000	1023.000000	2046.000000
28.580000	-0.002426	-1.433811	-2.669879	-0.690019	1.439385	0.486702	0.000000	-10.000000	0.566667	-26.066668	396.500000	1023.000000	1023.000000	2046.000000
28.600000	-0.002833	-1.674192	-2.460444	-0.667097	1.065525	0.387823	0.000000	-10.000000	0.583333	-26.450001	387.833344	1023.000000	1023.000000	2046.000000
28.620001	-0.002860	-1.690003	-2.524124	-0.525143	1.191984	0.167280	0.000000	-10.000000	0.616667	-27.000000	379.000000	1023.000000	1023.000000	2046.000000
28.639999	-0.002292	-1.354761	-2.598919	-0.663625	1.481088	0.426695	0.000000	-10.000000	0.650000	-27.550001	369.833344	1023.000000	1023.000000	2046.000000
28.660000	-0.002291	-1.353976	-2.507646	-0.972832	1.382326	0.744176	0.000000	-10.000000	0.683333	-28.150000	360.666656	1023.000000	1023.000000	2046.000000
28.680000	-0.002952	-1.744506	-2.564022	-1.065468	1.347466	0.537519	0.000000	-10.000000	0.691667	-28.400000	351.166656	1023.000000	1023.000000	2046.000000
28.700001	-0.003267	-1.930822	-2.870600	-1.376826	1.686824	0.629780	0.000000	-10.000000	0.700000	-28.666668	341.833344	1023.000000	1023.000000	2046.000000
28.719999	-0.003888	-2.297899	-3.016721	-1.936788	1.722067	0.933543	0.000000	-10.000000	0.700000	-28.866667	332.166656	1023.000000	1023.000000	2046.000000
28.740000	-0.005573	-3.293896	-3.204710	-2.279983	1.450806	0.739992	0.000000	-10.000000	0.708333	-29.183334	322.500000	1023.000000	1023.000000	2046.000000
28.760000	-0.007047	-4.164910	-3.577190	-2.452704	1.469652	0.395332	0.000000	-10.000000	0.708333	-29.433334	312.833344	1023.000000	1023.000000	2046.000000
28.780001	-0.007970	-4.710524	-3.849049	-2.806008	1.555737	0.388797	0.000000	-10.000000	0.708333	-29.383335	303.166656	1023.000000	1023.000000	2046.000000
28.799999	-0.009174	-5.421918	-3.793399	-3.182511	1.208292	0.345700	0.000000	-10.000000	0.700000	-29.283335	293.500000	1023.000000	1023.000000	2046.000000
28.820000	-0.010828	-6.399239	-3.813821	-3.236143	0.826526	-0.175800	0.000000	-10.000000	0.700000	-29.216667	283.500000	1023.000000	1023.000000	2046.000000
28.840000	-0.011326	-6.693390	-4.004967	-3.297905	0.954006	-0.344524	0.000000	-10.000000	0.700000	-29.266666	273.500000	1023.000000	1023.000000	2046.000000
28.860001	-0.011096	-6.557738	-3.915433	-3.491711	0.976429	-0.127023	0.000000	-10.000000	0.691667	-29.000000	263.833344	1023.000000	1023.000000	2046.000000
28.879999	-0.011267	-6.658870	-3.648579	-3.457032	0.619954	-0.173212	0.000000	-10.000000	0.691667	-28.983334	254.166672	1023.000000	1023.000000	2046.000000
28.900000	-0.011341	-6.702575	-3.687244	-3.301084	0.676834	-0.391080	0.000000	-10.000000	0.691667	-28.716667	244.666672	1023.000000	1023.000000	2046.000000
28.920000	-0.010501	-6.205878	-3.633517	-3.356187	0.923241	-0.139415	0.000000	-10.000000	0.700000	-29.016666	235.000000	1023.000000	1023.000000	2046.000000
28.940001	-0.010556	-6.238809	-3.387148	-3.406804	0.622264	-0.067120	0.000000	-10.000000	0.700000	-28.833334	225.333328	1023.000000	1023.000000	2046.000000
28.959999	-0.010522	-6.218358	-3.458233	-3.161016	0.747903	-0.347012	0.000000	-10.000000	0.691667	-29.083334	215.666672	1023.000000	1023.000000	2046.000000
28.980000	-0.009793	-5.787710	-3.445931	-3.243315	0.984483	-0.082946	0.000000	-10.000000	0.691667	-28.950001	206.000000	1023.000000	1023.000000	2046.000000
29.000000	-0.009758	-5.766785	-3.188213	-3.383028	0.716108	0.088347	0.000000	-10.000000	0.691667	-29.016666	196.333328	1023.000000	1023.000000	2046.000000
29.020000	-0.010262	-6.064885	-3.168524	-3.244372	0.550466	-0.202454	0.000000	-10.000000	0.691667	-28.866667	186.666672	1023.000000	1023.000000	2046.000000
29.040001	-0.010008	-5.914958	-3.340451	-3.209152	0.853863	-0.219217	0.000000	-10.000000	0.675000	-28.600000	177.000000	1023.000000	1023.000000	2046.000000
29.059999	-0.009788	-5.784900	-3.173657	-3.414647	0.744379	0.059026	0.000000	-10.000000	0.666667	-28.600000	167.500000	1023.000000	1023.000000	2046.000000
29.080000	-0.010279	-6.075015	-3.047027	-3.358996	0.466847	-0.135839	0.000000	-10.000000	0.675000	-28.416666	158.000000	1023.000000	1023.000000	2046.000000
29.100000	-0.010230	-6.045653	-3.103096	-3.277823	0.628380	-0.293114	0.000000	-10.000000	0.675000	-28.433334	148.500000	1023.000000	1023.000000	2046.000000
29.120001	-0.009528	-5.630776	-2.961890	-3.339282	0.737128	-0.066733	0.000000	-10.000000	0.683333	-28.250000	139.000000	1023.000000	1023.000000	2046.000000
29.139999	-0.009358	-5.530773	-2.669343	-3.302580	0.421268	0.019881	0.000000	-10.000000	0.683333	-28.316668	129.500000	1023.000000	1023.000000	2046.000000
29.160000	-0.009966	-5.889826	-2.735991	-3.063064	0.249302	-0.340073	0.000000	-10.000000	0.700000	-28.483334	120.000000	1023.000000	1023.000000	2046.000000
29.180000	-0.010103	-5.970593	-2.900035	-3.071458	0.356297	-0.355397	0.000000	-10.000000	0.700000	-28.433334	110.500000	1023.000000	1023.000000	2046.000000
29.200001	-0.010560	-6.240983	-2.836061	-3.215117	0.121842	-0.311647	0.000000	-10.000000	0.691667	-28.533333	101.000000	1023.000000	1023.000000	2046.000000
29.219999	-0.011932	-7.051860	-2.859264	-3.354323	-0.295648	-0.542625	0.000000	-10.000000	0.691667	-28.433332	91.500000	1023.000000	1023.000000	2046.000000
29.240000	-0.012534	-7.407460	-3.195078	-3.312911	-0.154515	-0.744955	0.000000	-10.000000	0.683333	-28.483334	82.000000	1023.000000	1023.000000	2046.000000
29.260000	-0.012394	-7.324748	-3.207878	-3.395075	-0.179308	-0.542487	0.000000	-10.000000	0.675000	-28.366667	72.500000	1023.000000	1023.000000	2046.000000
29.280001	-0.012377	-7.314606	-2.998806	-3.347837	-0.534334	-0.433629	0.000000	-10.000000	0.658333	-28.166668	63.000000	1023.000000	1023.000000	2046.000000
29.299999	-0.013186	-7.792974	-3.216231	-3.063153	-0.682887	-0.830702	0.000000	-10.000000	0.650000	-27.800001	53.666668	1023.000000	1023.000000	2046.000000
29.320000	-0.014225	-8.407262	-3.528351	-3.070840	-0.776926	-1.031145	0.000000	-10.000000	0.650000	-27.383335	44.333332	1023.000000	1023.000000	2046.000000
29.340000	-0.017046	-10.074423	-3.845838	-3.589013	-1.343265	-1.296306	0.000000	-10.000000	0.625000	-26.783335	35.166668	1023.000000	1023.000000	2046.000000
29.360001	-0.021287	-12.580417	-4.387380	-4.156877	-2.031107	-2.005052	0.000000	-10.000000	0.591667	-26.100000	26.166666	1023.000000	1023.000000	2046.000000
29.379999	-0.025581	-15.118085	-5.315883	-4.643523	-2.389883	-2.768797	0.000000	-10.000000	0.550000	-25.049999	17.500000	1023.000000	1023.000000	2046.000000
29.400000	-0.029118	-17.208729	-6.088867	-5.245149	-2.750521	-3.124192	0.000000	-10.000000	0.516667	-24.283333	9.333333	1023.000000	1023.000000	2046.000000
29.420000	-0.031994	-18.908302	-6.506907	-5.848271	-3.335130	-3.217995	0.000000	-10.000000	0.491667	-23.616667	1.500000	1023.000000	1023.000000	2046.000000
29.440001	-0.034617	-20.458548	-6.921131	-6.049377	-3.821399	-3.666640	0.000000	-10.000000	0.466667	-23.300001	-6.166667	1023.000000	1023.000000	2046.000000
29.459999	-0.036421	-21.524576	-7.392731	-6.106976	-3.986796	-4.038074	0.000000	-10.000000	0.450000	-23.083334	-13.666667	1023.000000	1023.000000	2046.000000
29.480000	-0.037121	-21.938431	-7.666793	-6.264301	-4.041969	-3.965368	0.000000	-10.000000	0.441667	-22.900002	-21.333334	1023.000000	1023.000000	2046.000000
29.500000	-0.037960	-22.434181	-7.600582	-6.423624	-4.481277	-3.928699	0.000000	-10.000000	0.433333	-22.583334	-28.833334	1023.000000	1023.000000	2046.000000
29.520000	-0.038838	-22.953226	-7.738329	-6.361105	-4.624700	-4.229093	0.000000	-10.000000	0.425000	-22.166668	-36.500000	1023.000000	1023.000000	2046.000000
29.540001	-0.038835	-22.951639	-7.842467	-6.341439	-4.525962	-4.241771	0.000000	-10.000000	0.408333	-21.500000	-43.833332	1023.000000	1023.000000	2046.000000
29.559999	-0.038634	-22.832758	-7.664765	-6.518749	-4.703336	-3.945908	0.000000	-10.000000	0.383333	-20.900002	-51.000000	1023.000000	1023.000000	2046.000000
29.580000	-0.038996	-23.046410	-7.556767	-6.444747	-4.896115	-4.148780	0.000000	-10.000000	0.375000	-20.116667	-58.000000	1023.000000	1023.000000	2046.000000
29.600000	-0.038694	-22.868368	-7.645578	-6.362322	-4.619662	-4.240806	0.000000	-10.000000	0.358333	-19.483334	-64.833336	1023.000000	1023.000000	2046.000000
29.620001	-0.037675	-22.266188	-7.485426	-6.593842	-4.433550	-3.753369	0.000000	-10.000000	0.358333	-18.766668	-71.333336	1023.000000	1023.000000	2046.000000
29.639999	-0.037529	-22.179363	-7.300448	-6.735870	-4.523005	-3.620040	0.000000	-10.000000	0.316667	-18.050001	-77.500000	1023.000000	1023.000000	2046.000000
29.660000	-0.037330	-22.062271	-7.332806	-6.729783	-4.231553	-3.768129	0.000000	-10.000000	0.283333	-17.183334	-83.500000	1023.000000	1023.000000	2046.000000
29.680000	-0.036698	-21.688377	-7.330748	-7.058114	-3.934714	-3.364803	0.000000	-10.000000	0.250000	-16.133335	-89.333336	1023.000000	1023.000000	2046.000000
29.700001	-0.037388	-22.096312	-7.307534	-7.387413	-4.134181	-3.267184	0.000000	-10.000000	0.233333	-14.900001	-94.833336	1023.000000	1023.000000	2046.000000
29.719999	-0.038672	-22.855223	-7.651267	-7.513892	-4.059812	-3.630253	0.000000	-10.000000	0.200000	-13.400001	-99.666664	1023.000000	1023.000000	2046.000000
29.740000	-0.039158	-23.142368	-7.863010	-7.705266	-3.903091	-3.671001	0.000000	-10.000000	0.150000	-11.733334	-104.000000	1023.000000	1023.000000	2046.000000
29.760000	-0.039673	-23.446587	-7.795314	-8.047874	-4.091411	-3.511988	0.000000	-10.000000	0.100000	-9.516666	-107.833336	1023.000000	1023.000000	2046.000000
29.780001	-0.040768	-24.093958	-7.771817	-7.992614	-4.322104	-4.007422	0.000000	-10.000000	0.066667	-6.833333	-111.166664	1023.000000	1023.000000	2046.000000
29.799999	-0.040915	-24.180960	-7.817900	-7.970911	-4.197202	-4.194947	0.000000	-10.000000	0.041667	-2.933333	-113.500000	1023.000000	1023.000000	2046.000000
29.820000	-0.040166	-23.738005	-7.603024	-8.058696	-4.121187	-3.955097	0.000000	-10.000000	0.025000	0.766667	-114.666664	1023.000000	1023.000000	2046.000000
29.840000	-0.039453	-23.316568	-7.239025	-7.922452	-4.287696	-3.867394	0.000000	-10.000000	0.000000	4.650000	-115.000000	1023.000000	1023.000000	2046.000000
29.860001	-0.038408	-22.698845	-7.138788	-7.571361	-4.041870	-3.946826	0.000000	-10.000000	-0.025000	7.716667	-115.000000	1023.000000	1023.000000	2046.000000
29.879999	-0.036647	-21.658571	-6.920082	-7.295253	-3.708522	-3.734715	0.000000	-10.000000	-0.050000	10.566667	-115.000000	1023.000000	1023.000000	2046.000000
29.900000	-0.034825	-20.581329	-6.518612	-7.127551	-3.588785	-3.346381	0.000000	-10.000000	-0.083333	12.516666	-115.000000	1023.000000	1023.000000	2046.000000
29.920000	-0.033506	-19.802292	-6.132915	-6.888414	-3.601864	-3.179099	0.000000	-10.000000	-0.100000	13.700000	-115.000000	1023.000000	1023.000000	2046.000000
29.940001	-0.032067	-18.951418	-6.010841	-6.508935	-3.260678	-3.170964	0.000000	-10.000000	-0.125000	14.550000	-92.000000	1023.000000	1023.000000	2046.000000
29.959999	-0.030146	-17.816000	-5.826972	-6.194983	-2.842039	-2.952005	0.000000	-10.000000	-0.133333	15.016666	-45.666668	1023.000000	1023.000000	2046.000000
29.980000	-0.028384	-16.774837	-5.423707	-6.128149	-2.745476	-2.477507	0.000000	-10.000000	-0.133333	15.300000	2.333333	1023.000000	1023.000000	2046.000000
30.000000	-0.027408	-16.197918	-5.138276	-5.913627	-2.731428	-2.414587	0.000000	-10.000000	-0.133333	15.416667	29.166666	1023.000000	1023.000000	2046.000000
30.020000	-0.026191	-15.478869	-5.128372	-5.548889	-2.344841	-2.456768	0.000000	-10.000000	-0.133333	15.400001	34.333332	1023.000000	1023.000000	2046.000000
30.040001	-0.024465	-14.458700	-4.879547	-5.491536	-2.087627	-1.999990	0.000000	-10.000000	-0.133333	15.416667	39.500000	1023.000000	1023.000000	2046.000000
30.059999	-0.023635	-13.968062	-4.560965	-5.374530	-2.196442	-1.836125	0.000000	-10.000000	-0.100000	15.166667	44.500000	1023.000000	1023.000000	2046.000000
30.080000	-0.022771	-13.457556	-4.501978	-5.071235	-1.967121	-1.917222	0.000000	-10.000000	-0.066667	14.983334	49.666668	1023.000000	1023.000000	2046.000000
30.100000	-0.021644	-12.791811	-4.408992	-4.914820	-1.694318	-1.773682	0.000000	-10.000000	-0.066667	14.400001	54.666668	1023.000000	1023.000000	2046.000000
30.120001	-0.020559	-12.150299	-4.110454	-4.894608	-1.699477	-1.445760	0.000000	-10.000000	-0.075000	13.950000	59.666668	1023.000000	1023.000000	2046.000000
30.139999	-0.020388	-12.049163	-3.991542	-4.755312	-1.759550	-1.542758	0.000000	-10.000000	-0.083333	13.516666	64.333336	1023.000000	1023.000000	2046.000000
30.160000	-0.020158	-11.913308	-4.079683	-4.538572	-1.564092	-1.730961	0.000000	-10.000000	-0.075000	13.483334	69.000000	1023.000000	1023.000000	2046.000000
30.180000	-0.019439	-11.488744	-3.968240	-4.459528	-1.484416	-1.576558	0.000000	-10.000000	-0.091667	13.516667	73.500000	1023.000000	1023.000000	2046.000000
30.200001	-0.019223	-11.360638	-3.681013	-4.336686	-1.749969	-1.592970	0.000000	-10.000000	-0.108333	14.266667	78.000000	1023.000000	1023.000000	2046.000000
30.219999	-0.019006	-11.232577	-3.742264	-4.122689	-1.611634	-1.755991	0.000000	-10.000000	-0.125000	15.366667	82.666664	1023.000000	1023.000000	2046.000000
30.240000	-0.017591	-10.396366	-3.701909	-3.907337	-1.256639	-1.530481	0.000000	-10.000000	-0.150000	17.133333	87.500000	1023.000000	1023.000000	2046.000000
30.260000	-0.016349	-9.662217	-3.333300	-3.779846	-1.395337	-1.153733	0.000000	-10.000000	-0.191667	18.549999	92.833336	1023.000000	1023.000000	2046.000000
30.280001	-0.014812	-8.753913	-3.249811	-3.242219	-1.122379	-1.139504	0.000000	-10.000000	-0.250000	20.116667	98.833336	1023.000000	1023.000000	2046.000000
30.299999	-0.013059	-7.717702	-3.074167	-2.718701	-0.891714	-1.033119	0.000000	-10.000000	-0.291667	21.633333	105.333336	1023.000000	1023.000000	2046.000000
30.320000	-0.012420	-7.340292	-2.809824	-2.548791	-1.116306	-0.865371	0.000000	-10.000000	-0.341667	23.416668	112.500000	1023.000000	1023.000000	2046.000000
30.340000	-0.014625	-8.643628	-3.342886	-2.703762	-1.235339	-1.361640	0.000000	-10.000000	-0.383333	25.050001	120.000000	1023.000000	1023.000000	2046.000000
30.360001	-0.017913	-10.586403	-4.093986	-3.252793	-1.404332	-1.835292	0.000000	-10.000000	-0.425000	26.600000	128.166672	1023.000000	1023.000000	2046.000000
30.379999	-0.021408	-12.652132	-4.654033	-3.937332	-1.951316	-2.109451	0.000000	-10.000000	-0.466667	27.800001	136.666672	1023.000000	1023.000000	2046.000000
30.400000	-0.024136	-14.264436	-5.281819	-4.144735	-2.204197	-2.633685	0.000000	-10.000000	-0.508333	28.783335	145.666672	1023.000000	1023.000000	2046.000000
30.420000	-0.025032	-14.794181	-5.667126	-4.258349	-2.161562	-2.707144	0.000000	-10.000000	-0.550000	29.416668	155.000000	1023.000000	1023.000000	2046.000000
30.440001	-0.025158	-14.868448	-5.648553	-4.389184	-2.355314	-2.475397	0.000000	-10.000000	-0.566667	30.150000	164.666672	1023.000000	1023.000000	2046.000000
30.459999	-0.025096	-14.831898	-5.714426	-4.158974	-2.387634	-2.570865	0.000000	-10.000000	-0.575000	30.916666	174.500000	1023.000000	1023.000000	2046.000000
30.480000	-0.024381	-14.409244	-5.752006	-3.841062	-2.200660	-2.615516	0.000000	-10.000000	-0.600000	31.716667	184.833328	1023.000000	1023.000000	2046.000000
30.500000	-0.022936	-13.555445	-5.403896	-3.721184	-2.264200	-2.166165	0.000000	-10.000000	-0.633333	32.216667	195.333328	1023.000000	1023.000000	2046.000000
30.520000	-0.022059	-13.036711	-5.133586	-3.453020	-2.285056	-2.165049	0.000000	-10.000000	-0.666667	32.750000	206.166672	1023.000000	1023.000000	2046.000000
30.540001	-0.020513	-12.122903	-5.037477	-3.035523	-1.925650	-2.124253	0.000000	-10.000000	-0.666667	33.266666	217.000000	1023.000000	1023.000000	2046.000000
30.559999	-0.018437	-10.895989	-4.602593	-2.817505	-1.801339	-1.674552	0.000000	-10.000000	-0.666667	33.633335	228.000000	1023.000000	1023.000000	2046.000000
30.580000	-0.016695	-9.866680	-4.242841	-2.458181	-1.622748	-1.542910	0.000000	-10.000000	-0.675000	33.933334	239.166672	1023.000000	1023.000000	2046.000000
30.600000	-0.014669	-8.669195	-4.045325	-2.010626	-1.169003	-1.444242	0.000000	-10.000000	-0.691667	34.233334	250.500000	1023.000000	1023.000000	2046.000000
30.620001	-0.012184	-7.200642	-3.635032	-1.912499	-0.872782	-0.780328	0.000000	-10.000000	-0.708333	34.600002	261.833344	1023.000000	1023.000000	2046.000000
30.639999	-0.010605	-6.267369	-3.367957	-1.744622	-0.616219	-0.538571	0.000000	-10.000000	-0.716667	34.683334	273.333344	1023.000000	1023.000000	2046.000000
30.660000	-0.008931	-5.278071	-3.333585	-1.495025	-0.014334	-0.435127	0.000000	-10.000000	-0.708333	34.716667	284.833344	1023.000000	1023.000000	2046.000000
30.680000	-0.007131	-4.214281	-3.033532	-1.619918	0.261595	0.177574	0.000000	-10.000000	-0.683333	34.433334	296.500000	1023.000000	1023.000000	2046.000000
30.700001	-0.006648	-3.929174	-3.028743	-1.612640	0.467377	0.244831	0.000000	-10.000000	-0.658333	34.183334	308.000000	1023.000000	1023.000000	2046.000000
30.719999	-0.006341	-3.747739	-3.217858	-1.546390	0.811361	0.205147	0.000000	-10.000000	-0.641667	33.483334	319.500000	1023.000000	1023.000000	2046.000000
30.740000	-0.005891	-3.481331	-3.094712	-1.744824	0.824647	0.533558	0.000000	-10.000000	-0.641667	33.316669	330.833344	1023.000000	1023.000000	2046.000000
30.760000	-0.006097	-3.603165	-3.147012	-1.629027	0.862070	0.310805	0.000000	-10.000000	-0.641667	32.983334	342.000000	1023.000000	1023.000000	2046.000000
30.780001	-0.005517	-3.260333	-3.071173	-1.362435	1.023454	0.149821	0.000000	-10.000000	-0.633333	32.933334	353.000000	1023.000000	1023.000000	2046.000000
30.799999	-0.004202	-2.483497	-2.690634	-1.313849	1.036738	0.484249	0.000000	-10.000000	-0.641667	32.866669	364.000000	1023.000000	1023.000000	2046.000000
30.820000	-0.003051	-1.803252	-2.335895	-1.018367	1.091810	0.459200	0.000000	-10.000000	-0.641667	33.200001	375.000000	1023.000000	1023.000000	2046.000000
30.840000	-0.001256	-0.742295	-2.131141	-0.587933	1.459769	0.517011	0.000000	-10.000000	-0.666667	33.233334	386.000000	1023.000000	1023.000000	2046.000000
30.860001	0.001315	0.776917	-1.621441	-0.342607	1.674642	1.066323	0.000000	-10.000000	-0.650000	33.133335	397.000000	1023.000000	1023.000000	2046.000000
30.879999	0.003380	1.997601	-1.172538	0.045034	1.835577	1.289529	0.000000	-10.000000	-0.641667	33.066666	408.000000	1023.000000	1023.000000	2046.000000
30.900000	0.005729	3.385711	-0.950811	0.590285	2.361547	1.384690	0.000000	-10.000000	-0.650000	33.066666	419.000000	1023.000000	1023.000000	2046.000000
30.920000	0.008577	5.069019	-0.465260	0.947414	2.701225	1.885640	0.000000	-10.000000	-0.650000	33.216667	430.166656	1023.000000	1023.000000	2046.000000
30.940001	0.010844	6.408783	0.015019	1.257392	2.912766	2.223607	0.000000	-10.000000	-0.658333	33.116665	441.333344	1023.000000	1023.000000	2046.000000
30.959999	0.012766	7.544827	0.194559	1.736296	3.344341	2.269631	0.000000	-10.000000	-0.650000	33.233334	452.500000	1023.000000	1023.000000	2046.000000
30.980000	0.015173	8.967458	0.512092	2.049656	3.773186	2.632523	0.000000	-10.000000	-0.666667	33.233334	463.500000	1023.000000	1023.000000	2046.000000
31.000000	0.017037	10.068898	1.013966	2.226611	3.813156	3.015166	0.000000	-10.000000	-0.658333	33.083332	474.500000	1023.000000	1023.000000	2046.000000
31.020000	0.018452	10.905217	1.165167	2.589406	4.141796	3.008848	0.000000	-10.000000	-0.650000	32.733334	485.500000	1023.000000	1023.000000	2046.000000
31.040001	0.020273	11.981371	1.345089	2.921812	4.530709	3.183761	0.000000	-10.000000	-0.641667	32.450001	496.500000	1023.000000	1023.000000	2046.000000
31.059999	0.022131	13.079141	1.788101	3.025474	4.624144	3.641422	0.000000	-10.000000	-0.650000	32.216667	507.333344	1023.000000	1023.000000	2046.000000
31.080000	0.023218	13.722075	1.944507	3.387221	4.847471	3.542876	0.000000	-10.000000	-0.650000	32.300003	518.166687	1023.000000	1023.000000	2046.000000
31.100000	0.024898	14.714627	2.124334	3.696576	5.218389	3.675328	0.000000	-10.000000	-0.641667	32.100002	528.833313	1023.000000	1023.000000	2046.000000
31.120001	0.026322	15.556399	2.451601	3.744172	5.292592	4.068034	0.000000	-10.000000	-0.616667	31.800001	539.666687	1023.000000	1023.000000	2046.000000
31.139999	0.026991	15.951455	2.570784	4.003264	5.428279	3.949127	0.000000	-10.000000	-0.583333	31.366667	550.333313	1023.000000	1023.000000	2046.000000
31.160000	0.027787	16.421894	2.628927	4.179019	5.683777	3.930170	0.000000	-10.000000	-0.550000	31.116667	561.000000	1023.000000	1023.000000	2046.000000
31.180000	0.028899	17.079557	3.003063	4.295027	5.629483	4.151984	0.000000	-10.000000	-0.533333	30.883333	571.333313	1023.000000	1023.000000	2046.000000
31.200001	0.029885	17.661764	3.244252	4.600933	5.721049	4.095529	0.000000	-10.000000	-0.500000	30.416666	581.666687	1023.000000	1023.000000	2046.000000
31.219999	0.031160	18.415798	3.266059	4.911613	6.108826	4.129298	0.000000	-10.000000	-0.466667	29.666666	592.000000	1023.000000	1023.000000	2046.000000
31.240000	0.032708	19.330198	3.459540	4.999235	6.299489	4.571934	0.000000	-10.000000	-0.441667	28.833334	602.000000	1023.000000	1023.000000	2046.000000
31.260000	0.032366	19.128098	3.437245	5.057689	6.153973	4.479190	0.000000	-10.000000	-0.441667	28.466667	611.833313	1023.000000	1023.000000	2046.000000
31.280001	0.032280	19.077719	3.308064	5.211274	6.267509	4.290872	0.000000	-10.000000	-0.450000	28.016666	621.166687	1023.000000	1023.000000	2046.000000
31.299999	0.032918	19.454727	3.495526	5.417226	6.241546	4.300430	0.000000	-10.000000	-0.450000	27.800001	630.666687	1023.000000	1023.000000	2046.000000
31.320000	0.032715	19.334339	3.657654	5.412565	5.983445	4.280675	0.000000	-10.000000	-0.433333	27.233334	640.000000	1023.000000	1023.000000	2046.000000
31.340000	0.030418	17.977034	3.244061	5.186154	5.722256	3.824562	0.000000	-10.000000	-0.425000	27.150000	649.333313	1023.000000	1023.000000	2046.000000
31.360001	0.027356	16.167461	2.464134	4.772035	5.603945	3.327348	0.000000	-10.000000	-0.391667	26.850000	658.500000	1023.000000	1023.000000	2046.000000
31.379999	0.024521	14.491776	2.043247	4.210886	5.132797	3.104846	0.000000	-10.000000	-0.375000	26.716667	664.500000	1023.000000	1023.000000	2046.000000
31.400000	0.022118	13.071982	1.566471	3.846991	4.849507	2.809014	0.000000	-10.000000	-0.325000	25.566668	673.333313	1023.000000	1023.000000	2046.000000
31.420000	0.020865	12.331290	1.142581	3.762528	4.851700	2.574481	0.000000	-10.000000	-0.300000	24.233334	681.833313	1023.000000	1023.000000	2046.000000
31.440001	0.020596	12.172233	1.087088	3.568011	4.723719	2.793414	0.000000	-10.000000	-0.258333	22.766668	693.000000	1023.000000	1023.000000	2046.000000
31.459999	0.020416	12.065747	1.014757	3.637583	4.689641	2.723767	0.000000	-10.000000	-0.233333	21.933334	700.833313	1023.000000	1023.000000	2046.000000
31.480000	0.020718	12.244129	0.949909	3.776760	4.808187	2.709274	0.000000	-10.000000	-0.216667	21.250000	708.333313	1023.000000	1023.000000	2046.000000
31.500000	0.021649	12.794850	1.191587	3.873960	4.763823	2.965481	0.000000	-10.000000	-0.225000	20.766666	715.500000	1023.000000	1023.000000	2046.000000
31.520000	0.022182	13.109737	1.428616	4.060206	4.698727	2.922189	0.000000	-10.000000	-0.233333	20.266666	722.500000	1023.000000	1023.000000	2046.000000
31.540001	0.023209	13.716224	1.500266	4.342094	4.933881	2.939983	0.000000	-10.000000	-0.225000	19.900002	729.500000	1023.000000	1023.000000	2046.000000
31.559999	0.024815	14.665795	1.872281	4.435199	4.991257	3.367057	0.000000	-10.000000	-0.208333	19.200001	736.166687	1023.000000	1023.000000	2046.000000
31.580000	0.026117	15.435250	2.145134	4.761508	5.137639	3.390968	0.000000	-10.000000	-0.200000	19.000000	742.666687	1023.000000	1023.000000	2046.000000
31.600000	0.027764	16.408266	2.321726	5.057925	5.483895	3.544720	0.000000	-10.000000	-0.191667	18.766666	749.000000	1023.000000	1023.000000	2046.000000
31.620001	0.029381	17.364452	2.621765	5.098010	5.652146	3.992531	0.000000	-10.000000	-0.183333	18.566668	755.333313	1023.000000	1023.000000	2046.000000
31.639999	0.030276	17.892982	2.656397	5.159220	5.936021	4.141346	0.000000	-10.000000	-0.166667	18.133333	761.500000	1023.000000	1023.000000	2046.000000
31.660000	0.031077	18.366514	2.525655	5.168371	6.385150	4.287338	0.000000	-10.000000	-0.150000	17.766666	767.500000	1023.000000	1023.000000	2046.000000
31.680000	0.031631	18.694183	2.585301	4.893965	6.546958	4.667959	0.000000	-10.000000	-0.116667	17.183332	773.500000	1023.000000	1023.000000	2046.000000
31.700001	0.031318	18.508799	2.505515	4.542254	6.640501	4.820529	0.000000	-10.000000	-0.083333	16.083334	779.500000	1023.000000	1023.000000	2046.000000
31.719999	0.030477	18.011700	2.108614	4.400472	6.873358	4.629256	0.000000	-10.000000	-0.075000	14.900000	785.166687	1023.000000	1023.000000	2046.000000
31.740000	0.029982	17.719513	1.951136	4.286626	6.902417	4.579334	0.000000	-10.000000	-0.075000	14.016666	790.333313	1023.000000	1023.000000	2046.000000
31.760000	0.029806	17.615177	2.082597	4.143329	6.752299	4.636953	0.000000	-10.000000	-0.075000	13.366667	795.166687	1023.000000	1023.000000	2046.000000
31.780001	0.029506	17.438118	2.072105	4.162542	6.742560	4.460911	0.000000	-10.000000	-0.066667	13.016667	799.666687	1023.000000	1023.000000	2046.000000
31.799999	0.029989	17.723602	2.139734	4.409177	6.872194	4.302495	0.000000	-10.000000	-0.058333	12.500000	804.000000	1023.000000	1023.000000	2046.000000
31.820000	0.031214	18.447250	2.519589	4.501439	6.852651	4.573571	0.000000	-10.000000	-0.050000	12.150001	808.333313	1023.000000	1023.000000	2046.000000
31.840000	0.032572	19.250185	2.824486	4.771847	6.954628	4.699224	0.000000	-10.000000	-0.033333	11.650001	812.500000	1023.000000	1023.000000	2046.000000
31.860001	0.033958	20.068958	2.994306	5.160339	7.203130	4.711184	0.000000	-10.000000	-0.025000	11.166667	816.500000	1023.000000	1023.000000	2046.000000
31.879999	0.035884	21.207167	3.319800	5.414595	7.435621	5.037151	0.000000	-10.000000	-0.016667	10.700000	820.166687	1023.000000	1023.000000	2046.000000
31.900000	0.037665	22.260109	3.719577	5.602686	7.577430	5.360416	0.000000	-10.000000	-0.008333	9.883333	823.833313	1023.000000	1023.000000	2046.000000
31.920000	0.039177	23.153563	3.830259	5.968119	7.928448	5.426737	0.000000	-10.000000	0.000000	9.066667	827.333313	1023.000000	1023.000000	2046.000000
31.940001	0.040942	24.196939	4.113996	6.234865	8.166077	5.682003	0.000000	-10.000000	0.000000	8.000000	830.500000	1023.000000	1023.000000	2046.000000
31.959999	0.042428	25.075190	4.474074	6.310894	8.266097	6.024124	0.000000	-10.000000	0.000000	7.050000	833.500000	1023.000000	1023.000000	2046.000000
31.980000	0.043351	25.620562	4.575464	6.550649	8.477287	6.017162	0.000000	-10.000000	0.008333	6.050000	836.166687	1023.000000	1023.000000	2046.000000
32.000000	0.044494	26.295763	4.630568	6.745048	8.751346	6.168801	0.000000	-10.000000	0.025000	5.050000	838.500000	1023.000000	1023.000000	2046.000000
32.020000	0.045596	26.947222	4.960941	6.751868	8.762051	6.472363	0.000000	-10.000000	0.033333	4.216667	840.166687	1023.000000	1023.000000	2046.000000
32.040001	0.045997	27.184168	5.014389	6.924318	8.842642	6.402820	0.000000	-10.000000	0.033333	3.400000	841.666687	1023.000000	1023.000000	2046.000000
32.060001	0.046841	27.683090	5.109532	7.110276	9.025183	6.438099	0.000000	-10.000000	0.033333	2.316667	842.833313	1023.000000	1023.000000	2046.000000
32.080002	0.047829	28.267212	5.403272	7.044223	9.052526	6.767191	0.000000	-10.000000	0.041667	0.816667	843.666687	1023.000000	1023.000000	2046.000000
32.099998	0.048083	28.417349	5.408243	7.242128	9.153111	6.613867	0.000000	-10.000000	0.058333	-0.766667	844.000000	1023.000000	1023.000000	2046.000000
32.119999	0.048508	28.667974	5.443722	7.343744	9.244294	6.636215	0.000000	-10.000000	0.066667	-1.983333	844.000000	1023.000000	1023.000000	2046.000000
32.139999	0.048703	28.783495	5.660946	7.294589	9.101826	6.726136	0.000000	-10.000000	0.075000	-3.100000	844.000000	1023.000000	1023.000000	2046.000000
32.160000	0.048538	28.685680	5.602664	7.501576	9.141479	6.439960	0.000000	-10.000000	0.075000	-4.266667	844.000000	1023.000000	1023.000000	2046.000000
32.180000	0.048769	28.822306	5.657300	7.483931	9.131571	6.549503	0.000000	-10.000000	0.083333	-5.450000	844.000000	1023.000000	1023.000000	2046.000000
32.200001	0.049077	29.004251	5.725513	7.436693	9.121607	6.720439	0.000000	-10.000000	0.091667	-6.416667	844.000000	1023.000000	1023.000000	2046.000000
32.220001	0.048713	28.789574	5.548425	7.576311	9.164906	6.499932	0.000000	-10.000000	0.100000	-7.066667	844.000000	1023.000000	1023.000000	2046.000000
32.240002	0.049120	29.029699	5.693249	7.552530	9.070296	6.713623	0.000000	-10.000000	0.100000	-7.566667	844.000000	1023.000000	1023.000000	2046.000000
32.259998	0.048892	28.894999	5.801430	7.668299	8.849303	6.575965	0.000000	-10.000000	0.100000	-7.916667	844.000000	1023.000000	1023.000000	2046.000000
32.279999	0.047693	28.186302	5.576543	7.727469	8.671116	6.211173	0.000000	-10.000000	0.100000	-8.316667	844.000000	1023.000000	1023.000000	2046.000000
32.299999	0.044738	26.440174	5.025452	7.106699	8.306849	6.001175	0.000000	-10.000000	0.108333	-8.800000	840.500000	1023.000000	1023.000000	2046.000000
32.320000	0.039259	23.202042	4.062707	6.250134	7.680268	5.208931	0.000000	-10.000000	0.125000	-9.866667	832.833313	1023.000000	1023.000000	2046.000000
32.340000	0.034187	20.204401	3.087959	5.538021	7.093387	4.485034	0.000000	-10.000000	0.141667	-11.266667	823.833313	1023.000000	1023.000000	2046.000000
32.360001	0.030693	18.139345	2.558145	4.890506	6.466262	4.224433	0.000000	-10.000000	0.158333	-13.050000	816.833313	1023.000000	1023.000000	2046.000000
32.380001	0.027950	16.518225	2.053894	4.485154	6.074146	3.905031	0.000000	-10.000000	0.191667	-14.450000	812.333313	1023.000000	1023.000000	2046.000000
32.400002	0.026358	15.577406	1.574900	4.343093	5.972286	3.687128	0.000000	-10.000000	0.225000	-15.316667	807.500000	1023.000000	1023.000000	2046.000000
32.419998	0.025372	14.995122	1.492194	4.120841	5.660954	3.721133	0.000000	-10.000000	0.250000	-15.666667	802.500000	1023.000000	1023.000000	2046.000000
32.439999	0.024412	14.427232	1.314201	3.994722	5.488066	3.630243	0.000000	-10.000000	0.250000	-15.800000	797.333313	1023.000000	1023.000000	2046.000000
32.459999	0.023807	14.069883	1.172946	4.080201	5.394610	3.422125	0.000000	-10.000000	0.250000	-16.049999	792.000000	1023.000000	1023.000000	2046.000000
32.480000	0.023665	13.985917	1.317237	3.981961	5.160205	3.526513	0.000000	-10.000000	0.250000	-16.300001	786.666687	1023.000000	1023.000000	2046.000000
32.500000	0.023401	13.830089	1.317194	4.027612	5.086992	3.398291	0.000000	-10.000000	0.258333	-16.616667	781.166687	1023.000000	1023.000000	2046.000000
32.520000	0.023714	14.015267	1.383943	4.101564	5.092157	3.437604	0.000000	-10.000000	0.258333	-16.833334	775.666687	1023.000000	1023.000000	2046.000000
32.540001	0.024413	14.427851	1.578427	4.090997	5.114224	3.644203	0.000000	-10.000000	0.258333	-17.000000	770.000000	1023.000000	1023.000000	2046.000000
32.560001	0.024745	14.624547	1.644036	4.215722	5.191263	3.573526	0.000000	-10.000000	0.250000	-16.966667	764.333313	1023.000000	1023.000000	2046.000000
32.580002	0.025315	14.961119	1.630787	4.198798	5.359433	3.772101	0.000000	-10.000000	0.250000	-16.850000	758.666687	1023.000000	1023.000000	2046.000000
32.599998	0.025714	15.197141	1.698975	4.040564	5.439192	4.018410	0.000000	-10.000000	0.250000	-16.716667	753.000000	1023.000000	1023.000000	2046.000000
32.619999	0.025625	15.144367	1.604920	3.821909	5.599198	4.118340	0.000000	-10.000000	0.258333	-16.566666	747.333313	1023.000000	1023.000000	2046.000000
32.639999	0.025094	14.830491	1.311904	3.546357	5.801588	4.170642	0.000000	-10.000000	0.266667	-16.733334	737.833313	1023.000000	1023.000000	2046.000000
32.660000	0.024204	14.304395	1.093425	3.110669	5.802740	4.297560	0.000000	-10.000000	0.275000	-16.900000	730.166687	1023.000000	1023.000000	2046.000000
32.680000	0.022822	13.487727	0.833484	2.669437	5.715199	4.269608	0.000000	-10.000000	0.275000	-17.150000	724.500000	1023.000000	1023.000000	2046.000000
32.700001	0.021174	12.514079	0.436910	2.452736	5.660972	3.963461	0.000000	-10.000000	0.275000	-17.250000	722.666687	1023.000000	1023.000000	2046.000000
32.720001	0.019982	11.809220	0.258765	2.228259	5.524235	3.797961	0.000000	-10.000000	0.275000	-17.350000	719.000000	1023.000000	1023.000000	2046.000000
32.740002	0.019077	11.274541	0.297787	1.960528	5.297718	3.718509	0.000000	-10.000000	0.283333	-17.550001	713.333313	1023.000000	1023.000000	2046.000000
32.759998	0.018172	10.739387	0.245897	1.889050	5.164718	3.439721	0.000000	-10.000000	0.291667	-17.800001	707.500000	1023.000000	1023.000000	2046.000000
32.779999	0.018187	10.748532	0.322965	1.911731	5.115519	3.398319	0.000000	-10.000000	0.300000	-18.283333	701.500000	1023.000000	1023.000000	2046.000000
32.799999	0.018641	11.017010	0.567564	1.869930	5.033738	3.545777	0.000000	-10.000000	0.316667	-18.716667	695.333313	1023.000000	1023.000000	2046.000000
32.820000	0.019026	11.244321	0.603251	2.033359	5.132704	3.475006	0.000000	-10.000000	0.333333	-19.183334	689.000000	1023.000000	1023.000000	2046.000000
32.840000	0.019689	11.636330	0.760496	2.160568	5.192355	3.522911	0.000000	-10.000000	0.366667	-19.566668	682.500000	1023.000000	1023.000000	2046.000000
32.860001	0.020506	12.119009	0.996576	2.131667	5.225876	3.764889	0.000000	-10.000000	0.383333	-19.983334	676.000000	1023.000000	1023.000000	2046.000000
32.880001	0.021043	12.436161	1.085264	2.257281	5.331327	3.762289	0.000000	-10.000000	0.400000	-20.333334	669.333313	1023.000000	1023.000000	2046.000000
32.900002	0.021553	12.737539	1.192164	2.361842	5.393811	3.789722	0.000000	-10.000000	0.400000	-20.666668	662.500000	1023.000000	1023.000000	2046.000000
32.919998	0.022144	13.087099	1.346531	2.313305	5.457067	3.970196	0.000000	-10.000000	0.408333	-21.100000	655.500000	1023.000000	1023.000000	2046.000000
32.939999	0.022239	13.143326	1.372041	2.323428	5.498906	3.948951	0.000000	-10.000000	0.416667	-21.383333	648.500000	1023.000000	1023.000000	2046.000000
32.959999	0.022285	13.170648	1.375918	2.361973	5.525095	3.907661	0.000000	-10.000000	0.433333	-21.516666	641.333313	1023.000000	1023.000000	2046.000000
32.980000	0.022616	13.366072	1.504480	2.252283	5.510503	4.098807	0.000000	-10.000000	0.425000	-21.566668	634.166687	1023.000000	1023.000000	2046.000000
33.000000	0.022527	13.313487	1.494042	2.256798	5.547000	4.015646	0.000000	-10.000000	0.425000	-21.600000	627.000000	1023.000000	1023.000000	2046.000000
33.020000	0.022719	13.426861	1.589017	2.296496	5.554054	3.987294	0.000000	-10.000000	0.408333	-21.700001	619.833313	1023.000000	1023.000000	2046.000000
33.040001	0.023497	13.886458	1.856242	2.307361	5.567954	4.154902	0.000000	-10.000000	0.416667	-21.766666	612.500000	1023.000000	1023.000000	2046.000000
33.060001	0.023828	14.082400	1.875299	2.490880	5.638013	4.078208	0.000000	-10.000000	0.408333	-21.733334	605.166687	1023.000000	1023.000000	2046.000000
33.080002	0.024060	14.219367	1.896151	2.648473	5.634287	4.040457	0.000000	-10.000000	0.416667	-21.683334	598.000000	1023.000000	1023.000000	2046.000000
33.099998	0.024041	14.208437	2.001703	2.535109	5.504479	4.167145	0.000000	-10.000000	0.408333	-21.500000	590.833313	1023.000000	1023.000000	2046.000000
33.119999	0.023315	13.779205	1.892659	2.545840	5.383462	3.957245	0.000000	-10.000000	0.425000	-21.466667	583.666687	1023.000000	1023.000000	2046.000000
33.139999	0.023056	13.626221	1.770831	2.495630	5.415909	3.943852	0.000000	-10.000000	0.416667	-21.583334	576.333313	1023.000000	1023.000000	2046.000000
33.160000	0.022843	13.500002	1.758565	2.340812	5.343346	4.057279	0.000000	-10.000000	0.425000	-21.716667	569.166687	1023.000000	1023.000000	2046.000000
33.180000	0.022503	13.299380	1.657409	2.274455	5.294862	4.072654	0.000000	-10.000000	0.425000	-21.733334	562.000000	1023.000000	1023.000000	2046.000000
33.200001	0.021979	12.989332	1.570588	2.471531	5.133749	3.813465	0.000000	-10.000000	0.425000	-21.666668	554.833313	1023.000000	1023.000000	2046.000000
33.220001	0.021142	12.494686	1.492928	2.442413	4.837217	3.722128	0.000000	-10.000000	0.416667	-21.450001	547.500000	1023.000000	1023.000000	2046.000000
33.240002	0.018720	11.063697	1.081653	2.289386	4.457623	3.235034	0.000000	-10.000000	0.400000	-21.400000	540.166687	1023.000000	1023.000000	2046.000000
33.259998	0.015130	8.942117	0.501547	1.763870	3.965147	2.711554	0.000000	-10.000000	0.400000	-21.383333	533.000000	1023.000000	1023.000000	2046.000000
33.279999	0.011068	6.541382	-0.198428	0.989170	3.470266	2.280374	0.000000	-10.000000	0.400000	-21.383333	526.000000	1023.000000	1023.000000	2046.000000
33.299999	0.006568	3.881899	-1.066194	0.395848	2.937371	1.614874	0.000000	-10.000000	0.416667	-21.216667	518.833313	1023.000000	1023.000000	2046.000000
33.320000	0.003006	1.776810	-1.723857	-0.097502	2.428691	1.169479	0.000000	-10.000000	0.416667	-21.116667	511.833344	1023.000000	1023.000000	2046.000000
33.340000	0.000826	0.488344	-2.124382	-0.568012	2.095206	1.085532	0.000000	-10.000000	0.416667	-21.100000	504.666656	1023.000000	1023.000000	2046.000000
33.360001	-0.001226	-0.724422	-2.559572	-0.719783	1.813751	0.741181	0.000000	-10.000000	0.391667	-21.299999	497.666656	1023.000000	1023.000000	2046.000000
33.380001	-0.002459	-1.453250	-2.805691	-0.870325	1.565404	0.657362	0.000000	-10.000000	0.391667	-21.133333	490.500000	1023.000000	1023.000000	2046.000000
33.400002	-0.003275	-1.935631	-2.885163	-1.011615	1.314278	0.646869	0.000000	-10.000000	0.383333	-21.000000	483.500000	1023.000000	1023.000000	2046.000000
33.419998	-0.004050	-2.393323	-3.014731	-1.048493	1.170230	0.499671	0.000000	-10.000000	0.383333	-20.733334	476.500000	1023.000000	1023.000000	2046.000000
33.439999	-0.004432	-2.619540	-3.053847	-0.980850	1.051448	0.363709	0.000000	-10.000000	0.383333	-20.633333	469.500000	1023.000000	1023.000000	2046.000000
33.459999	-0.004229	-2.499471	-2.916569	-1.052413	0.951489	0.518022	0.000000	-10.000000	0.383333	-20.600000	462.666656	1023.000000	1023.000000	2046.000000
33.480000	-0.004292	-2.536592	-2.876640	-1.096818	0.886645	0.550221	0.000000	-10.000000	0.391667	-20.383333	455.833344	1023.000000	1023.000000	2046.000000
33.500000	-0.004123	-2.436948	-2.869783	-0.982844	0.980436	0.435244	0.000000	-10.000000	0.375000	-20.133333	449.166656	1023.000000	1023.000000	2046.000000
33.520000	-0.003452	-2.040272	-2.667824	-1.054512	1.011399	0.670665	0.000000	-10.000000	0.383333	-19.966667	442.333344	1023.000000	1023.000000	2046.000000
33.540001	-0.002996	-1.770686	-2.663107	-1.190085	1.131950	0.950556	0.000000	-10.000000	0.383333	-20.200001	435.666656	1023.000000	1023.000000	2046.000000
33.560001	-0.002961	-1.750228	-2.746909	-1.291384	1.332333	0.955732	0.000000	-10.000000	0.408333	-20.666666	428.833344	1023.000000	1023.000000	2046.000000
33.580002	-0.002873	-1.698226	-2.684666	-1.599864	1.423849	1.162455	0.000000	-10.000000	0.416667	-21.250000	422.000000	1023.000000	1023.000000	2046.000000
33.599998	-0.003420	-2.020976	-2.820180	-2.011684	1.479526	1.331362	0.000000	-10.000000	0.433333	-21.833334	414.833344	1023.000000	1023.000000	2046.000000
33.619999	-0.004851	-2.866896	-3.158813	-2.299657	1.472002	1.119573	0.000000	-10.000000	0.441667	-22.333334	407.500000	1023.000000	1023.000000	2046.000000
33.639999	-0.006307	-3.727503	-3.424338	-2.651318	1.357853	0.990301	0.000000	-10.000000	0.450000	-22.716667	400.000000	1023.000000	1023.000000	2046.000000
33.660000	-0.007455	-4.405941	-3.604934	-3.031050	1.282580	0.947463	0.000000	-10.000000	0.450000	-23.066668	392.500000	1023.000000	1023.000000	2046.000000
33.680000	-0.008991	-5.313469	-3.758848	-3.185926	1.053793	0.577511	0.000000	-10.000000	0.450000	-23.316668	384.833344	1023.000000	1023.000000	2046.000000
33.700001	-0.010066	-5.948812	-3.811151	-3.364197	0.892802	0.333734	0.000000	-10.000000	0.475000	-23.700001	377.000000	1023.000000	1023.000000	2046.000000
33.720001	-0.010567	-6.245228	-3.746230	-3.587316	0.764021	0.324297	0.000000	-10.000000	0.500000	-23.933332	369.000000	1023.000000	1023.000000	2046.000000
33.740002	-0.010924	-6.455838	-3.698903	-3.594786	0.647424	0.190427	0.000000	-10.000000	0.525000	-24.200001	361.000000	1023.000000	1023.000000	2046.000000
33.759998	-0.010725	-6.338493	-3.585865	-3.502022	0.584485	0.164909	0.000000	-10.000000	0.516667	-24.033333	353.000000	1023.000000	1023.000000	2046.000000
33.779999	-0.009920	-5.862856	-3.382419	-3.501976	0.645965	0.375573	0.000000	-10.000000	0.508333	-23.850000	345.000000	1023.000000	1023.000000	2046.000000
33.799999	-0.009544	-5.640512	-3.273171	-3.374983	0.638550	0.369091	0.000000	-10.000000	0.491667	-23.466667	337.000000	1023.000000	1023.000000	2046.000000
33.820000	-0.009076	-5.363942	-3.169061	-3.260145	0.627957	0.437307	0.000000	-10.000000	0.466667	-23.100000	329.000000	1023.000000	1023.000000	2046.000000
33.840000	-0.008157	-4.820696	-2.982676	-3.215077	0.712108	0.664948	0.000000	-10.000000	0.441667	-22.716667	321.333344	1023.000000	1023.000000	2046.000000
33.860001	-0.007616	-4.500811	-2.833332	-3.135275	0.718779	0.749017	0.000000	-10.000000	0.416667	-22.316668	313.666656	1023.000000	1023.000000	2046.000000
33.880001	-0.007307	-4.318622	-2.804003	-2.992412	0.769728	0.708065	0.000000	-10.000000	0.408333	-21.833334	306.333344	1023.000000	1023.000000	2046.000000
33.900002	-0.006899	-4.077398	-2.644140	-2.967555	0.715628	0.818670	0.000000	-10.000000	0.400000	-21.283335	299.000000	1023.000000	1023.000000	2046.000000
33.919998	-0.006530	-3.859509	-2.581919	-2.993073	0.760350	0.955132	0.000000	-10.000000	0.400000	-20.733334	292.000000	1023.000000	1023.000000	2046.000000
33.939999	-0.006503	-3.843096	-2.554420	-2.905302	0.746535	0.870091	0.000000	-10.000000	0.400000	-20.533335	285.166656	1023.000000	1023.000000	2046.000000
33.959999	-0.006395	-3.779588	-2.493316	-2.888819	0.721659	0.880889	0.000000	-10.000000	0.408333	-20.483334	278.333344	1023.000000	1023.000000	2046.000000
33.980000	-0.006212	-3.671145	-2.465524	-2.913905	0.758559	0.949726	0.000000	-10.000000	0.408333	-20.766666	271.500000	1023.000000	1023.000000	2046.000000
34.000000	-0.006434	-3.802247	-2.508671	-2.945873	0.762454	0.889843	0.000000	-10.000000	0.425000	-21.049999	264.500000	1023.000000	1023.000000	2046.000000
34.020000	-0.006628	-3.917255	-2.500246	-2.924120	0.721909	0.785202	0.000000	-10.000000	0.433333	-21.483334	257.500000	1023.000000	1023.000000	2046.000000
34.040001	-0.006658	-3.935094	-2.434370	-3.001828	0.702029	0.799075	0.000000	-10.000000	0.450000	-21.883333	250.333328	1023.000000	1023.000000	2046.000000
34.060001	-0.006515	-3.850299	-2.367419	-3.012308	0.775411	0.754016	0.000000	-10.000000	0.450000	-22.183334	243.000000	1023.000000	1023.000000	2046.000000
34.080002	-0.006329	-3.740630	-2.325029	-2.936986	0.804344	0.717042	0.000000	-10.000000	0.450000	-22.316668	235.500000	1023.000000	1023.000000	2046.000000
34.099998	-0.006403	-3.784085	-2.272929	-2.822215	0.695871	0.615188	0.000000	-10.000000	0.450000	-22.300001	228.166672	1023.000000	1023.000000	2046.000000
34.119999	-0.006709	-3.964737	-2.279343	-2.852521	0.595789	0.571338	0.000000	-10.000000	0.450000	-22.250000	220.666672	1023.000000	1023.000000	2046.000000
34.139999	-0.007503	-4.434502	-2.406099	-2.879621	0.468649	0.382568	0.000000	-10.000000	0.450000	-22.100000	213.333328	1023.000000	1023.000000	2046.000000
34.160000	-0.008687	-5.134060	-2.557634	-2.951044	0.260404	0.114214	0.000000	-10.000000	0.441667	-21.933334	205.833328	1023.000000	1023.000000	2046.000000
34.180000	-0.009352	-5.526784	-2.661598	-3.122540	0.208014	0.049340	0.000000	-10.000000	0.433333	-21.766666	198.500000	1023.000000	1023.000000	2046.000000
34.200001	-0.009770	-5.774357	-2.775971	-3.213505	0.163794	0.051326	0.000000	-10.000000	0.425000	-21.466667	191.166672	1023.000000	1023.000000	2046.000000
34.220001	-0.009841	-5.816180	-2.817305	-3.130401	0.097975	0.033550	0.000000	-10.000000	0.416667	-20.983334	184.000000	1023.000000	1023.000000	2046.000000
34.240002	-0.009541	-5.638643	-2.763680	-2.905555	0.036612	-0.006020	0.000000	-10.000000	0.408333	-20.383333	177.166672	1023.000000	1023.000000	2046.000000
34.259998	-0.009621	-5.686114	-2.770703	-2.759402	-0.105666	-0.050344	0.000000	-10.000000	0.400000	-19.916668	170.333328	1023.000000	1023.000000	2046.000000
34.279999	-0.011030	-6.518507	-3.090604	-2.741627	-0.304249	-0.382027	0.000000	-10.000000	0.391667	-19.616667	163.666672	1023.000000	1023.000000	2046.000000
34.299999	-0.014120	-8.345109	-3.536734	-3.119576	-0.793044	-0.895755	0.000000	-10.000000	0.375000	-19.333334	157.000000	1023.000000	1023.000000	2046.000000
34.320000	-0.017969	-10.619717	-4.180479	-3.798231	-1.247376	-1.393629	0.000000	-10.000000	0.350000	-18.783335	150.666672	1023.000000	1023.000000	2046.000000
34.340000	-0.022144	-13.087178	-4.982059	-4.420279	-1.736778	-1.948063	0.000000	-10.000000	0.316667	-18.116667	144.500000	1023.000000	1023.000000	2046.000000
34.360001	-0.025909	-15.312382	-5.658021	-4.861388	-2.283262	-2.509710	0.000000	-10.000000	0.300000	-17.666668	138.500000	1023.000000	1023.000000	2046.000000
34.380001	-0.028453	-16.815664	-6.126478	-5.299067	-2.644835	-2.745285	0.000000	-10.000000	0.291667	-17.466667	132.500000	1023.000000	1023.000000	2046.000000
34.400002	-0.030257	-17.881762	-6.522393	-5.534938	-2.902306	-2.922126	0.000000	-10.000000	0.316667	-17.666668	126.500000	1023.000000	1023.000000	2046.000000
34.419998	-0.031763	-18.771776	-6.879516	-5.650192	-3.136168	-3.105901	0.000000	-10.000000	0.316667	-17.850000	120.500000	1023.000000	1023.000000	2046.000000
34.439999	-0.032871	-19.426977	-7.075281	-5.677685	-3.374100	-3.299912	0.000000	-10.000000	0.316667	-17.883333	114.500000	1023.000000	1023.000000	2046.000000
34.459999	-0.033315	-19.689062	-7.150589	-5.780213	-3.495502	-3.262758	0.000000	-10.000000	0.300000	-17.600000	108.500000	1023.000000	1023.000000	2046.000000
34.480000	-0.033682	-19.906120	-7.180755	-5.837619	-3.611410	-3.276336	0.000000	-10.000000	0.283333	-16.950001	102.666664	1023.000000	1023.000000	2046.000000
34.500000	-0.033941	-20.059347	-7.147462	-5.747102	-3.754324	-3.410458	0.000000	-10.000000	0.266667	-16.400002	97.000000	1023.000000	1023.000000	2046.000000
34.520000	-0.033630	-19.875042	-7.079530	-5.745932	-3.695288	-3.354293	0.000000	-10.000000	0.250000	-15.633334	91.666664	1023.000000	1023.000000	2046.000000
34.540001	-0.033286	-19.672140	-6.960842	-5.833220	-3.688053	-3.190025	0.000000	-10.000000	0.241667	-14.850000	86.500000	1023.000000	1023.000000	2046.000000
34.560001	-0.032929	-19.461329	-6.874700	-5.802715	-3.616385	-3.167529	0.000000	-10.000000	0.233333	-13.966667	81.666664	1023.000000	1023.000000	2046.000000
34.580002	-0.032069	-18.952887	-6.812181	-5.837613	-3.359442	-2.943651	0.000000	-10.000000	0.200000	-13.033334	76.833336	1023.000000	1023.000000	2046.000000
34.599998	-0.031215	-18.447960	-6.654969	-5.983511	-3.162009	-2.647470	0.000000	-10.000000	0.166667	-12.033334	72.333336	1023.000000	1023.000000	2046.000000
34.619999	-0.030945	-18.288639	-6.504297	-6.090005	-3.071607	-2.622730	0.000000	-10.000000	0.133333	-10.883333	68.333336	1023.000000	1023.000000	2046.000000
34.639999	-0.030728	-18.160465	-6.536295	-6.307887	-2.841229	-2.475054	0.000000	-10.000000	0.133333	-9.816667	64.833336	1023.000000	1023.000000	2046.000000
34.660000	-0.031269	-18.480171	-6.703771	-6.580367	-2.772014	-2.424019	0.000000	-10.000000	0.141667	-9.400001	61.666668	1023.000000	1023.000000	2046.000000
34.680000	-0.032428	-19.164684	-6.925216	-6.869672	-2.841270	-2.528525	0.000000	-10.000000	0.141667	-9.466667	58.333332	1023.000000	1023.000000	2046.000000
34.700001	-0.033424	-19.753838	-7.061536	-7.116323	-2.910935	-2.665044	0.000000	-10.000000	0.133333	-9.850000	55.166668	1023.000000	1023.000000	2046.000000
34.720001	-0.034230	-20.230045	-7.187245	-7.322065	-2.951690	-2.769044	0.000000	-10.000000	0.125000	-9.816667	51.833332	1023.000000	1023.000000	2046.000000
34.740002	-0.035173	-20.787071	-7.183885	-7.418715	-3.159647	-3.024825	0.000000	-10.000000	0.116667	-9.600000	48.666668	1023.000000	1023.000000	2046.000000
34.759998	-0.035499	-20.979757	-7.105120	-7.506337	-3.217041	-3.151259	0.000000	-10.000000	0.108333	-9.200000	45.333332	1023.000000	1023.000000	2046.000000
34.779999	-0.035380	-20.909861	-6.985797	-7.516782	-3.281583	-3.125699	0.000000	-10.000000	0.100000	-8.733334	42.333332	1023.000000	1023.000000	2046.000000
34.799999	-0.034941	-20.649868	-6.860421	-7.402213	-3.262889	-3.124345	0.000000	-10.000000	0.100000	-8.350000	39.333332	1023.000000	1023.000000	2046.000000
34.820000	-0.034223	-20.225700	-6.666030	-7.198634	-3.212910	-3.148126	0.000000	-10.000000	0.100000	-7.850000	36.666668	1023.000000	1023.000000	2046.000000
34.840000	-0.033026	-19.518600	-6.454261	-7.091766	-3.060223	-2.912350	0.000000	-10.000000	0.091667	-7.650000	34.000000	1023.000000	1023.000000	2046.000000
34.860001	-0.032120	-18.983000	-6.249078	-6.963981	-3.005944	-2.763997	0.000000	-10.000000	0.091667	-7.333333	31.333334	1023.000000	1023.000000	2046.000000
34.880001	-0.031323	-18.511990	-6.111916	-6.726746	-2.908398	-2.764930	0.000000	-10.000000	0.083333	-7.133333	28.833334	1023.000000	1023.000000	2046.000000
34.900002	-0.030205	-17.850885	-5.897339	-6.557580	-2.771275	-2.624692	0.000000	-10.000000	0.091667	-6.550000	26.500000	1023.000000	1023.000000	2046.000000
34.919998	-0.029097	-17.196270	-5.704347	-6.395439	-2.632411	-2.464073	0.000000	-10.000000	0.075000	-5.616667	24.500000	1023.000000	1023.000000	2046.000000
34.939999	-0.028278	-16.712149	-5.553370	-6.262718	-2.530398	-2.365663	0.000000	-10.000000	0.066667	-4.150000	22.666666	1023.000000	1023.000000	2046.000000
34.959999	-0.027439	-16.216263	-5.336053	-6.037785	-2.478105	-2.364320	0.000000	-10.000000	0.041667	-1.933333	21.500000	1023.000000	1023.000000	2046.000000
34.980000	-0.026221	-15.496502	-5.093847	-5.866568	-2.327551	-2.208536	0.000000	-10.000000	0.041667	0.600000	21.000000	1023.000000	1023.000000	2046.000000
35.000000	-0.025102	-14.835023	-4.887681	-5.730608	-2.219069	-1.997665	0.000000	-10.000000	0.025000	3.483333	21.000000	1023.000000	1023.000000	2046.000000
35.020000	-0.024282	-14.350949	-4.698778	-5.512660	-2.169568	-1.969944	0.000000	-10.000000	0.016667	6.116667	21.000000	1023.000000	1023.000000	2046.000000
35.040001	-0.023326	-13.785856	-4.525403	-5.271700	-2.054109	-1.934643	0.000000	-10.000000	0.000000	8.166667	21.000000	1023.000000	1023.000000	2046.000000
35.060001	-0.022210	-13.126183	-4.393441	-5.164436	-1.862318	-1.705988	0.000000	-10.000000	0.000000	9.183333	21.000000	1023.000000	1023.000000	2046.000000
35.080002	-0.021488	-12.699575	-4.276364	-5.064113	-1.795426	-1.563673	0.000000	-10.000000	0.000000	9.300000	21.000000	1023.000000	1023.000000	2046.000000
35.099998	-0.020942	-12.376676	-4.150146	-4.839757	-1.752450	-1.634322	0.000000	-10.000000	0.000000	9.016667	21.000000	1023.000000	1023.000000	2046.000000
35.119999	-0.020170	-11.920184	-4.036797	-4.750136	-1.619250	-1.514000	0.000000	-10.000000	0.000000	8.700001	21.000000	1023.000000	1023.000000	2046.000000
35.139999	-0.019407	-11.469325	-3.895750	-4.693775	-1.542029	-1.337771	0.000000	-10.000000	0.000000	8.233334	21.166666	1023.000000	1023.000000	2046.000000
35.160000	-0.019271	-11.389371	-3.867374	-4.600596	-1.575088	-1.346312	0.000000	-10.000000	0.000000	7.850000	21.666666	1023.000000	1023.000000	2046.000000
35.180000	-0.019399	-11.464910	-3.859185	-4.514109	-1.608252	-1.483364	0.000000	-10.000000	0.000000	7.366667	22.833334	1023.000000	1023.000000	2046.000000
35.200001	-0.019659	-11.618636	-3.826714	-4.579940	-1.703881	-1.508101	0.000000	-10.000000	0.008333	6.900000	24.833334	1023.000000	1023.000000	2046.000000
35.220001	-0.020273	-11.981519	-3.870105	-4.553296	-1.847093	-1.711026	0.000000	-10.000000	0.033333	6.000000	27.166666	1023.000000	1023.000000	2046.000000
35.240002	-0.020883	-12.342056	-3.884606	-4.407791	-1.995477	-2.054182	0.000000	-10.000000	0.066667	4.133333	29.500000	1023.000000	1023.000000	2046.000000
35.259998	-0.021007	-12.415185	-3.844630	-4.498436	-2.059834	-2.012285	0.000000	-10.000000	0.091667	1.083333	31.000000	1023.000000	1023.000000	2046.000000
35.279999	-0.020804	-12.294909	-3.859596	-4.509258	-2.014639	-1.911415	0.000000	-10.000000	0.100000	-1.700000	31.833334	1023.000000	1023.000000	2046.000000
35.299999	-0.020916	-12.361336	-3.956774	-4.365879	-2.006197	-2.032485	0.000000	-10.000000	0.100000	-3.800000	32.000000	1023.000000	1023.000000	2046.000000
35.320000	-0.020042	-11.845093	-3.819884	-4.223129	-1.938828	-1.863252	0.000000	-10.000000	0.091667	-4.583333	32.000000	1023.000000	1023.000000	2046.000000
35.340000	-0.019224	-11.361300	-3.702950	-4.003190	-1.958863	-1.696298	0.000000	-10.000000	0.091667	-5.150000	32.000000	1023.000000	1023.000000	2046.000000
35.360001	-0.019420	-11.477468	-3.709092	-3.681118	-2.154910	-1.932348	0.000000	-10.000000	0.091667	-5.383333	32.000000	1023.000000	1023.000000	2046.000000
35.380001	-0.020955	-12.384404	-3.982887	-3.841839	-2.368944	-2.190735	0.000000	-10.000000	0.100000	-5.550000	32.000000	1023.000000	1023.000000	2046.000000
35.400002	-0.024361	-14.397184	-4.667577	-4.470786	-2.686865	-2.571956	0.000000	-10.000000	0.100000	-5.916667	32.000000	1023.000000	1023.000000	2046.000000
35.419998	-0.028860	-17.056404	-5.480766	-5.107252	-3.196977	-3.271409	0.000000	-10.000000	0.100000	-6.316667	32.000000	1023.000000	1023.000000	2046.000000
35.439999	-0.032736	-19.346766	-6.217632	-5.716561	-3.657689	-3.754885	0.000000	-10.000000	0.100000	-7.100000	32.000000	1023.000000	1023.000000	2046.000000
35.459999	-0.035399	-20.920786	-6.743299	-6.164481	-4.041766	-3.971240	0.000000	-10.000000	0.108333	-8.016666	32.000000	1023.000000	1023.000000	2046.000000
35.480000	-0.037416	-22.112965	-7.166245	-6.398817	-4.352100	-4.195802	0.000000	-10.000000	0.125000	-8.983334	25.000000	1023.000000	1023.000000	2046.000000
35.500000	-0.038600	-22.812887	-7.474843	-6.557959	-4.478162	-4.301923	0.000000	-10.000000	0.133333	-9.783334	16.833334	1023.000000	1023.000000	2046.000000
35.520000	-0.039355	-23.258518	-7.677874	-6.641783	-4.641414	-4.297449	0.000000	-10.000000	0.150000	-10.350000	7.500000	1023.000000	1023.000000	2046.000000
35.540001	-0.040068	-23.680206	-7.795043	-6.635351	-4.864128	-4.385685	0.000000	-10.000000	0.150000	-10.933333	4.000000	1023.000000	1023.000000	2046.000000
35.560001	-0.040404	-23.878618	-7.822409	-6.605554	-4.968338	-4.482317	0.000000	-10.000000	0.158333	-11.400001	0.833333	1023.000000	1023.000000	2046.000000
35.580002	-0.040103	-23.700785	-7.711684	-6.668480	-5.000717	-4.319903	0.000000	-10.000000	0.150000	-11.683333	-2.500000	1023.000000	1023.000000	2046.000000
35.599998	-0.039883	-23.570757	-7.690831	-6.623008	-4.993729	-4.263190	0.000000	-10.000000	0.150000	-11.750000	-6.000000	1023.000000	1023.000000	2046.000000
35.619999	-0.039756	-23.495584	-7.604925	-6.534833	-5.033180	-4.322647	0.000000	-10.000000	0.158333	-11.800000	-10.000000	1023.000000	1023.000000	2046.000000
35.639999	-0.039088	-23.101271	-7.390111	-6.538788	-4.943016	-4.229355	0.000000	-10.000000	0.166667	-11.883333	-14.000000	1023.000000	1023.000000	2046.000000
35.660000	-0.038287	-22.627384	-7.332137	-6.586059	-4.734766	-3.974423	0.000000	-10.000000	0.166667	-11.966666	-18.000000	1023.000000	1023.000000	2046.000000
35.680000	-0.037845	-22.366245	-7.320664	-6.569862	-4.580121	-3.895598	0.000000	-10.000000	0.158333	-12.000000	-22.000000	1023.000000	1023.000000	2046.000000
35.700001	-0.037147	-21.953781	-7.078177	-6.729401	-4.436328	-3.709875	0.000000	-10.000000	0.150000	-11.833333	-26.000000	1023.000000	1023.000000	2046.000000
35.720001	-0.036555	-21.603939	-7.009660	-6.965626	-4.190578	-3.438074	0.000000	-10.000000	0.150000	-11.683333	-30.000000	1023.000000	1023.000000	2046.000000
35.740002	-0.036454	-21.544525	-7.077282	-7.196393	-4.003822	-3.267028	0.000000	-10.000000	0.141667	-11.516666	-34.000000	1023.000000	1023.000000	2046.000000
35.759998	-0.037019	-21.878454	-7.124743	-7.386613	-4.012619	-3.354479	0.000000	-10.000000	0.133333	-11.416667	-38.000000	1023.000000	1023.000000	2046.000000
35.779999	-0.037530	-22.180216	-7.283671	-7.646955	-3.920029	-3.329559	0.000000	-10.000000	0.125000	-11.150000	-41.833332	1023.000000	1023.000000	2046.000000
35.799999	-0.038317	-22.645428	-7.428493	-7.797724	-3.972612	-3.446598	0.000000	-10.000000	0.116667	-10.666667	-45.500000	1023.000000	1023.000000	2046.000000
35.820000	-0.039107	-23.111956	-7.419621	-7.931119	-4.117430	-3.643785	0.000000	-10.000000	0.108333	-10.183333	-49.000000	1023.000000	1023.000000	2046.000000
35.840000	-0.039406	-23.288881	-7.354499	-8.051946	-4.158164	-3.724273	0.000000	-10.000000	0.100000	-9.633333	-52.500000	1023.000000	1023.000000	2046.000000
35.860001	-0.039341	-23.250549	-7.224086	-8.165316	-4.220444	-3.640704	0.000000	-10.000000	0.100000	-9.016666	-55.833332	1023.000000	1023.000000	2046.000000
35.880001	-0.039009	-23.054255	-7.018132	-8.134959	-4.290000	-3.611163	0.000000	-10.000000	0.100000	-8.383333	-58.833332	1023.000000	1023.000000	2046.000000
35.900002	-0.038082	-22.506592	-6.816691	-8.070460	-4.167694	-3.451746	0.000000	-10.000000	0.091667	-7.766667	-61.666668	1023.000000	1023.000000	2046.000000
35.919998	-0.036873	-21.791861	-6.558331	-7.958435	-4.086807	-3.188287	0.000000	-10.000000	0.083333	-7.233334	-64.833336	1023.000000	1023.000000	2046.000000
35.939999	-0.035834	-21.177784	-6.339785	-7.804165	-4.013706	-3.020127	0.000000	-10.000000	0.075000	-6.833333	-67.166664	1023.000000	1023.000000	2046.000000
35.959999	-0.034484	-20.380032	-5.991223	-7.667696	-3.950003	-2.771110	0.000000	-10.000000	0.066667	-6.350000	-69.500000	1023.000000	1023.000000	2046.000000
35.980000	-0.032828	-19.401419	-5.718040	-7.519485	-3.784773	-2.379121	0.000000	-10.000000	0.058333	-5.333333	-71.000000	1023.000000	1023.000000	2046.000000
36.000000	-0.031272	-18.481668	-5.427410	-7.326629	-3.660426	-2.067204	0.000000	-10.000000	0.050000	-3.133333	-72.833336	1023.000000	1023.000000	2046.000000
36.020000	-0.029659	-17.528416	-5.071629	-7.240747	-3.538260	-1.677778	0.000000	-10.000000	0.050000	-0.316667	-73.666664	1023.000000	1023.000000	2046.000000
36.040001	-0.027922	-16.502037	-4.770471	-7.150591	-3.356225	-1.224752	0.000000	-10.000000	0.050000	1.733333	-74.000000	1023.000000	1023.000000	2046.000000
36.060001	-0.026360	-15.578854	-4.457922	-7.044584	-3.254706	-0.821640	0.000000	-10.000000	0.050000	1.833333	-74.000000	1023.000000	1023.000000	2046.000000
36.080002	-0.024688	-14.590328	-4.077524	-6.970431	-3.139360	-0.403013	0.000000	-10.000000	0.050000	0.466667	-74.000000	1023.000000	1023.000000	2046.000000
36.099998	-0.022767	-13.455580	-3.754644	-6.932448	-2.942144	0.173657	0.000000	-10.000000	0.050000	-0.383333	-74.000000	1023.000000	1023.000000	2046.000000
36.119999	-0.021065	-12.449306	-3.409526	-6.808787	-2.862382	0.631389	0.000000	-10.000000	0.050000	-0.466667	-74.000000	1023.000000	1023.000000	2046.000000
36.139999	-0.019459	-11.500352	-3.000138	-6.795729	-2.823357	1.118872	0.000000	-10.000000	0.058333	0.000000	-74.000000	1023.000000	1023.000000	2046.000000
36.160000	-0.017512	-10.349754	-2.733313	-6.718044	-2.587699	1.689301	0.000000	-10.000000	0.058333	0.000000	-74.000000	1023.000000	1023.000000	2046.000000
36.180000	-0.015581	-9.208493	-2.403546	-6.732283	-2.438389	2.365725	0.000000	-10.000000	0.058333	0.000000	-74.000000	1023.000000	1023.000000	2046.000000
36.200001	-0.013768	-8.136872	-1.986984	-6.685420	-2.382855	2.918388	0.000000	-10.000000	0.050000	0.000000	-74.000000	1023.000000	1023.000000	2046.000000
36.220001	-0.011652	-6.886363	-1.624019	-6.644648	-2.191306	3.573610	0.000000	-10.000000	0.050000	0.000000	-74.000000	1023.000000	1023.000000	2046.000000
36.240002	-0.009955	-5.883653	-1.259632	-6.727751	-2.141766	4.245496	0.000000	-10.000000	0.050000	0.000000	-74.000000	1023.000000	1023.000000	2046.000000
36.259998	-0.008785	-5.191748	-0.924461	-6.891290	-2.181975	4.805977	0.000000	-10.000000	0.058333	0.000000	-74.000000	1023.000000	1023.000000	2046.000000
36.279999	-0.007689	-4.544266	-0.666214	-6.987304	-2.165591	5.274842	0.000000	-10.000000	0.058333	0.000000	-74.000000	1023.000000	1023.000000	2046.000000
36.299999	-0.006666	-3.939513	-0.468779	-7.089335	-2.155675	5.774275	0.000000	-10.000000	0.058333	0.000000	-74.000000	1023.000000	1023.000000	2046.000000
36.320000	-0.005592	-3.304841	-0.168509	-7.149714	-2.166672	6.180054	0.000000	-10.000000	0.050000	0.000000	-74.000000	1023.000000	1023.000000	2046.000000
36.340000	-0.004018	-2.374390	0.065087	-7.248744	-2.021921	6.831188	0.000000	-10.000000	0.058333	0.000000	-74.000000	1023.000000	1023.000000	2046.000000
36.360001	-0.001734	-1.024505	0.261750	-7.395622	-1.710929	7.820295	0.000000	-10.000000	0.058333	0.000000	-74.000000	1023.000000	1023.000000	2046.000000
36.380001	0.000234	0.138299	0.593201	-7.438447	-1.626220	8.609765	0.000000	-10.000000	0.058333	0.000000	-74.000000	1023.000000	1023.000000	2046.000000
36.400002	0.003085	1.823308	0.870505	-7.277166	-1.323182	9.553151	0.000000	-10.000000	0.058333	0.000000	-74.000000	1023.000000	1023.000000	2046.000000
36.419998	0.005390	3.185244	1.194609	-7.047764	-1.229259	10.267658	0.000000	-10.000000	0.058333	0.000000	-74.000000	1023.000000	1023.000000	2046.000000
36.439999	0.007088	4.188982	1.566314	-6.983891	-1.253365	10.859925	0.000000	-10.000000	0.058333	0.000000	-74.000000	1023.000000	1023.000000	2046.000000
36.459999	0.006566	3.880418	1.212531	-7.376199	-1.177794	11.221879	0.000000	-10.000000	0.058333	0.000000	-74.000000	1023.000000	1023.000000	2046.000000
36.480000	0.003105	1.834950	0.378878	-8.112847	-1.463138	11.032058	0.000000	-10.000000	0.058333	0.000000	-74.000000	1023.000000	1023.000000	2046.000000
36.500000	-0.001542	-0.911426	-0.588794	-8.860868	-1.965116	10.503351	0.000000	-10.000000	0.058333	0.000000	-74.000000	1023.000000	1023.000000	2046.000000
36.520000	-0.005141	-3.038102	-1.492087	-9.403662	-2.335896	10.193543	0.000000	-10.000000	0.050000	0.000000	-74.000000	1023.000000	1023.000000	2046.000000
36.540001	-0.007715	-4.559310	-2.066652	-9.732992	-2.676186	9.916519	0.000000	-10.000000	0.058333	0.000000	-74.000000	1023.000000	1023.000000	2046.000000
36.560001	-0.009574	-5.658106	-2.499370	-10.002549	-2.874847	9.718660	0.000000	-10.000000	0.066667	0.000000	-74.000000	1023.000000	1023.000000	2046.000000
36.580002	-0.010676	-6.309305	-2.923442	-10.052117	-2.952273	9.618527	0.000000	-10.000000	0.066667	0.000000	-74.000000	1023.000000	1023.000000	2046.000000
36.599998	-0.011705	-6.917625	-3.182575	-10.078706	-3.134805	9.478460	0.000000	-10.000000	0.066667	0.000000	-74.000000	1023.000000	1023.000000	2046.000000
36.619999	-0.012225	-7.224789	-3.333831	-10.113700	-3.226221	9.448962	0.000000	-10.000000	0.058333	0.000000	-74.000000	1023.000000	1023.000000	2046.000000
36.639999	-0.012477	-7.373700	-3.452566	-10.097977	-3.255619	9.432461	0.000000	-10.000000	0.075000	0.000000	-74.000000	1023.000000	1023.000000	2046.000000
36.660000	-0.012872	-7.607595	-3.472348	-10.033533	-3.398051	9.296337	0.000000	-10.000000	0.075000	0.000000	-74.000000	1023.000000	1023.000000	2046.000000
36.680000	-0.012854	-7.596909	-3.465199	-9.938363	-3.390866	9.197520	0.000000	-10.000000	0.075000	0.000000	-74.000000	1023.000000	1023.000000	2046.000000
36.700001	-0.012380	-7.316854	-3.467942	-9.825965	-3.304046	9.281098	0.000000	-10.000000	0.058333	0.000000	-74.000000	1023.000000	1023.000000	2046.000000
36.720001	-0.011939	-7.056098	-3.340953	-9.720438	-3.247511	9.252804	0.000000	-10.000000	0.041667	0.333333	-74.000000	1023.000000	1023.000000	2046.000000
36.740002	-0.011178	-6.606077	-3.283770	-9.707608	-2.970680	9.355982	0.000000	-10.000000	0.033333	1.516667	-74.000000	1023.000000	1023.000000	2046.000000
36.759998	-0.010577	-6.250971	-3.297196	-9.861511	-2.709754	9.617490	0.000000	-10.000000	0.016667	3.650000	-74.000000	1023.000000	1023.000000	2046.000000
36.779999	-0.010564	-6.243402	-3.245247	-10.088038	-2.551820	9.641704	0.000000	-10.000000	0.008333	5.550000	-74.000000	1023.000000	1023.000000	2046.000000
36.799999	-0.010704	-6.326299	-3.288966	-10.427324	-2.331962	9.721952	0.000000	-10.000000	0.000000	6.716667	-74.000000	1023.000000	1023.000000	2046.000000
36.820000	-0.011128	-6.576890	-3.485151	-10.780419	-2.213141	9.901821	0.000000	-10.000000	0.000000	6.600000	-74.000000	1023.000000	1023.000000	2046.000000
36.840000	-0.012329	-7.286277	-3.782740	-11.025207	-2.204792	9.726461	0.000000	-10.000000	0.016667	6.266667	-74.000000	1023.000000	1023.000000	2046.000000
36.860001	-0.013575	-8.023060	-3.969659	-11.274881	-2.296402	9.517882	0.000000	-10.000000	0.058333	3.116667	-74.000000	1023.000000	1023.000000	2046.000000
36.880001	-0.014530	-8.587399	-4.246969	-11.399446	-2.266633	9.325649	0.000000	-10.000000	0.100000	0.300000	-74.000000	1023.000000	1023.000000	2046.000000
36.900002	-0.015739	-9.301563	-4.328774	-11.523418	-2.493111	9.043740	0.000000	-10.000000	0.108333	-3.900000	-75.000000	1023.000000	1023.000000	2046.000000
36.919998	-0.016832	-9.947808	-4.345648	-11.575906	-2.694981	8.668726	0.000000	-10.000000	0.100000	-4.833333	-76.833336	1023.000000	1023.000000	2046.000000
36.939999	-0.017121	-10.118454	-4.331994	-11.532187	-2.749507	8.495234	0.000000	-10.000000	0.091667	-5.866667	-79.333336	1023.000000	1023.000000	2046.000000
36.959999	-0.016851	-9.958663	-4.241489	-11.498179	-2.758237	8.539243	0.000000	-10.000000	0.091667	-5.416667	-81.166664	1023.000000	1023.000000	2046.000000
36.980000	-0.016297	-9.631354	-4.069902	-11.289947	-2.774982	8.503477	0.000000	-10.000000	0.075000	-5.250000	-82.833336	1023.000000	1023.000000	2046.000000
37.000000	-0.015433	-9.120999	-3.927301	-11.090233	-2.673136	8.569672	0.000000	-10.000000	0.066667	-4.733334	-84.500000	1023.000000	1023.000000	2046.000000
37.020000	-0.014504	-8.571796	-3.789054	-10.909097	-2.583081	8.709435	0.000000	-10.000000	0.058333	-4.200000	-86.166664	1023.000000	1023.000000	2046.000000
37.040001	-0.013710	-8.102327	-3.627876	-10.677414	-2.536941	8.739904	0.000000	-10.000000	0.058333	-3.416667	-87.666664	1023.000000	1023.000000	2046.000000
37.060001	-0.012539	-7.410818	-3.394535	-10.434535	-2.367902	8.786156	0.000000	-10.000000	0.025000	-0.800000	-88.500000	1023.000000	1023.000000	2046.000000
37.080002	-0.010993	-6.497096	-3.197906	-10.177900	-2.098367	8.977077	0.000000	-10.000000	0.000000	1.816667	-89.000000	1023.000000	1023.000000	2046.000000
37.099998	-0.009806	-5.795587	-2.972916	-9.897084	-1.966779	9.041193	0.000000	-10.000000	-0.050000	5.900000	-89.000000	1023.000000	1023.000000	2046.000000
37.119999	-0.008379	-4.952034	-2.660731	-9.623898	-1.784853	9.117448	0.000000	-10.000000	-0.100000	9.816668	-89.000000	1023.000000	1023.000000	2046.000000
37.139999	-0.006804	-4.021424	-2.448572	-9.364151	-1.553323	9.344622	0.000000	-10.000000	-0.175000	14.566667	-89.000000	1023.000000	1023.000000	2046.000000
37.160000	-0.005570	-3.291874	-2.230193	-9.059855	-1.443428	9.441602	0.000000	-10.000000	-0.258333	18.983334	-70.166664	1023.000000	1023.000000	2046.000000
37.180000	-0.004657	-2.752373	-2.061481	-8.727353	-1.361647	9.398108	0.000000	-10.000000	-0.325000	22.116667	-31.833334	1023.000000	1023.000000	2046.000000
37.200001	-0.003951	-2.335291	-1.915704	-8.420825	-1.333288	9.334525	0.000000	-10.000000	-0.366667	24.416668	6.500000	1023.000000	1023.000000	2046.000000
37.220001	-0.003210	-1.896850	-1.900544	-8.157185	-1.224932	9.385811	0.000000	-10.000000	-0.391667	25.283335	28.666666	1023.000000	1023.000000	2046.000000
37.240002	-0.002778	-1.641600	-1.777857	-7.867253	-1.335208	9.338718	0.000000	-10.000000	-0.425000	26.416668	37.166668	1023.000000	1023.000000	2046.000000
37.259998	-0.001963	-1.160270	-1.667881	-7.629018	-1.257508	9.394137	0.000000	-10.000000	-0.491667	27.716667	48.833332	1023.000000	1023.000000	2046.000000
37.279999	-0.000746	-0.440992	-1.601117	-7.286276	-1.030732	9.477134	0.000000	-10.000000	-0.558333	29.550001	61.000000	1023.000000	1023.000000	2046.000000
37.299999	0.001167	0.689668	-1.322423	-6.865285	-0.923971	9.801347	0.000000	-10.000000	-0.616667	30.633333	70.666664	1023.000000	1023.000000	2046.000000
37.320000	0.003139	1.855158	-1.017728	-6.171737	-0.874390	9.919013	0.000000	-10.000000	-0.641667	31.550001	77.166664	1023.000000	1023.000000	2046.000000
37.340000	0.004562	2.696005	-0.780988	-5.517729	-0.879667	9.874389	0.000000	-10.000000	-0.675000	32.650002	87.666664	1023.000000	1023.000000	2046.000000
37.360001	0.004569	2.700217	-0.858923	-5.296829	-0.915079	9.771049	0.000000	-10.000000	-0.700000	33.599998	94.833336	1023.000000	1023.000000	2046.000000
37.380001	0.002395	1.415540	-1.362750	-5.516358	-1.082030	9.376678	0.000000	-10.000000	-0.750000	34.983334	105.666664	1023.000000	1023.000000	2046.000000
37.400002	-0.001408	-0.832298	-2.148087	-5.895367	-1.451823	8.662979	0.000000	-10.000000	-0.758333	35.433334	113.333336	1023.000000	1023.000000	2046.000000
37.419998	-0.004647	-2.746497	-2.830028	-6.170541	-1.792580	8.046652	0.000000	-10.000000	-0.766667	35.900002	125.000000	1023.000000	1023.000000	2046.000000
37.439999	-0.006487	-3.833719	-3.291256	-6.321524	-1.992123	7.771184	0.000000	-10.000000	-0.750000	36.033333	141.000000	1023.000000	1023.000000	2046.000000
37.459999	-0.007287	-4.306387	-3.572671	-6.340078	-2.109680	7.716042	0.000000	-10.000000	-0.766667	36.183334	157.000000	1023.000000	1023.000000	2046.000000
37.480000	-0.007528	-4.448936	-3.687482	-6.186610	-2.158583	7.583740	0.000000	-10.000000	-0.783333	36.316669	169.000000	1023.000000	1023.000000	2046.000000
37.500000	-0.007055	-4.169361	-3.695478	-5.905836	-2.094154	7.526107	0.000000	-10.000000	-0.800000	36.433334	177.000000	1023.000000	1023.000000	2046.000000
37.520000	-0.006136	-3.626460	-3.653079	-5.583433	-1.978354	7.588406	0.000000	-10.000000	-0.825000	36.850002	189.333328	1023.000000	1023.000000	2046.000000
37.540001	-0.005230	-3.090928	-3.446965	-5.101923	-1.954763	7.412722	0.000000	-10.000000	-0.850000	37.266670	201.666672	1023.000000	1023.000000	2046.000000
37.560001	-0.003797	-2.243891	-3.150821	-4.687642	-1.815714	7.410286	0.000000	-10.000000	-0.883333	37.583336	214.000000	1023.000000	1023.000000	2046.000000
37.580002	-0.001892	-1.118243	-2.789156	-4.199261	-1.636122	7.506295	0.000000	-10.000000	-0.883333	37.816666	222.333328	1023.000000	1023.000000	2046.000000
37.599998	0.000100	0.059036	-2.456160	-3.656859	-1.385946	7.558002	0.000000	-10.000000	-0.883333	38.049999	239.000000	1023.000000	1023.000000	2046.000000
37.619999	0.002228	1.316520	-1.964755	-3.111946	-1.152718	7.545939	0.000000	-10.000000	-0.875000	38.150002	256.000000	1023.000000	1023.000000	2046.000000
37.639999	0.004679	2.765158	-1.578712	-2.634073	-0.724078	7.702021	0.000000	-10.000000	-0.875000	38.000000	268.666656	1023.000000	1023.000000	2046.000000
37.660000	0.007146	4.223556	-1.268327	-2.212779	-0.220484	7.925147	0.000000	-10.000000	-0.891667	37.950001	277.166656	1023.000000	1023.000000	2046.000000
37.680000	0.009095	5.374997	-0.887930	-1.964367	0.134743	8.092552	0.000000	-10.000000	-0.891667	37.616669	289.833344	1023.000000	1023.000000	2046.000000
37.700001	0.010945	6.468691	-0.563041	-1.801757	0.577247	8.256243	0.000000	-10.000000	-0.883333	37.650002	306.666656	1023.000000	1023.000000	2046.000000
37.720001	0.012491	7.382467	-0.360723	-1.665187	0.988365	8.420012	0.000000	-10.000000	-0.858333	37.583336	319.333344	1023.000000	1023.000000	2046.000000
37.740002	0.013374	7.904019	-0.292465	-1.557102	1.251480	8.502106	0.000000	-10.000000	-0.833333	37.583336	327.666656	1023.000000	1023.000000	2046.000000
37.759998	0.013594	8.034040	-0.305190	-1.491489	1.411519	8.419200	0.000000	-10.000000	-0.816667	37.050003	336.000000	1023.000000	1023.000000	2046.000000
37.779999	0.013821	8.167943	-0.217900	-1.405312	1.497555	8.293600	0.000000	-10.000000	-0.800000	36.750000	348.500000	1023.000000	1023.000000	2046.000000
37.799999	0.014380	8.498746	-0.082610	-1.138822	1.584773	8.135405	0.000000	-10.000000	-0.800000	36.549999	360.833344	1023.000000	1023.000000	2046.000000
37.820000	0.015243	9.008468	0.145593	-0.864848	1.677466	8.050257	0.000000	-10.000000	-0.791667	36.583332	373.000000	1023.000000	1023.000000	2046.000000
37.840000	0.016595	9.807825	0.542340	-0.552121	1.805471	8.012135	0.000000	-10.000000	-0.783333	36.350002	385.000000	1023.000000	1023.000000	2046.000000
37.860001	0.018502	10.934462	0.971731	-0.158697	1.962145	8.159283	0.000000	-10.000000	-0.766667	36.266666	397.000000	1023.000000	1023.000000	2046.000000
37.880001	0.020822	12.305519	1.355467	0.296214	2.237382	8.416455	0.000000	-10.000000	-0.758333	36.083336	409.000000	1023.000000	1023.000000	2046.000000
37.900002	0.023279	13.757893	1.793638	0.785862	2.566753	8.611640	0.000000	-10.000000	-0.733333	35.933334	421.000000	1023.000000	1023.000000	2046.000000
37.919998	0.025863	15.284844	2.220648	1.172098	2.947192	8.944905	0.000000	-10.000000	-0.725000	35.666668	433.000000	1023.000000	1023.000000	2046.000000
37.939999	0.028586	16.894421	2.651162	1.640519	3.334119	9.268621	0.000000	-10.000000	-0.716667	35.316669	449.000000	1023.000000	1023.000000	2046.000000
37.959999	0.031093	18.375910	3.035018	2.077360	3.699939	9.563593	0.000000	-10.000000	-0.725000	34.966667	461.000000	1023.000000	1023.000000	2046.000000
37.980000	0.033396	19.736921	3.413651	2.467465	4.062945	9.792859	0.000000	-10.000000	-0.733333	34.666668	473.000000	1023.000000	1023.000000	2046.000000
38.000000	0.035669	21.080509	3.775765	2.800321	4.427035	10.077389	0.000000	-10.000000	-0.741667	34.616669	480.666656	1023.000000	1023.000000	2046.000000
38.020000	0.037941	22.422888	4.090700	3.158281	4.788939	10.384968	0.000000	-10.000000	-0.733333	34.533333	496.000000	1023.000000	1023.000000	2046.000000
38.040001	0.039749	23.491882	4.409815	3.527514	5.042349	10.512204	0.000000	-10.000000	-0.725000	34.533333	511.333344	1023.000000	1023.000000	2046.000000
38.060001	0.041007	24.235262	4.641490	3.762348	5.258848	10.572576	0.000000	-10.000000	-0.716667	34.400002	523.000000	1023.000000	1023.000000	2046.000000
38.080002	0.042227	24.956011	4.812435	4.056064	5.471317	10.616195	0.000000	-10.000000	-0.716667	34.183334	534.666687	1023.000000	1023.000000	2046.000000
38.099998	0.043470	25.690722	4.986327	4.342093	5.666839	10.695463	0.000000	-10.000000	-0.708333	34.066666	542.333313	1023.000000	1023.000000	2046.000000
38.119999	0.044901	26.536346	5.312150	4.665527	5.827182	10.731487	0.000000	-10.000000	-0.683333	33.750000	553.666687	1023.000000	1023.000000	2046.000000
38.139999	0.047067	27.816738	5.575624	4.926408	6.232079	11.082627	0.000000	-10.000000	-0.666667	33.466667	561.166687	1023.000000	1023.000000	2046.000000
38.160000	0.048753	28.813280	5.729330	5.248019	6.493114	11.342817	0.000000	-10.000000	-0.650000	33.233334	576.166687	1023.000000	1023.000000	2046.000000
38.180000	0.050096	29.606565	5.967319	5.549874	6.638437	11.450935	0.000000	-10.000000	-0.650000	33.200001	587.500000	1023.000000	1023.000000	2046.000000
38.200001	0.051356	30.351110	6.283772	5.909238	6.673820	11.484281	0.000000	-10.000000	-0.650000	33.349998	598.666687	1023.000000	1023.000000	2046.000000
38.220001	0.051943	30.698179	6.343564	6.188349	6.724627	11.441638	0.000000	-10.000000	-0.650000	33.233334	606.000000	1023.000000	1023.000000	2046.000000
38.240002	0.050482	29.834652	6.063654	6.079729	6.587614	11.103654	0.000000	-10.000000	-0.650000	33.049999	617.000000	1023.000000	1023.000000	2046.000000
38.259998	0.047303	27.956007	5.472994	5.563770	6.310648	10.608595	0.000000	-10.000000	-0.650000	32.633335	628.000000	1023.000000	1023.000000	2046.000000
38.279999	0.043826	25.901251	4.760227	5.069394	5.932075	10.139554	0.000000	-10.000000	-0.616667	32.000000	642.500000	1023.000000	1023.000000	2046.000000
38.299999	0.041190	24.343369	4.237380	4.714537	5.635715	9.755735	0.000000	-10.000000	-0.583333	31.433332	653.333313	1023.000000	1023.000000	2046.000000
38.320000	0.039624	23.417881	3.920314	4.467933	5.452281	9.577353	0.000000	-10.000000	-0.533333	30.533333	664.166687	1023.000000	1023.000000	2046.000000
38.340000	0.039088	23.101250	3.639359	4.367380	5.503827	9.590685	0.000000	-10.000000	-0.516667	30.133333	671.166687	1023.000000	1023.000000	2046.000000
38.360001	0.039053	23.080210	3.560338	4.447307	5.491223	9.581342	0.000000	-10.000000	-0.508333	29.450001	681.500000	1023.000000	1023.000000	2046.000000
38.380001	0.039405	23.288294	3.635280	4.468673	5.528771	9.655570	0.000000	-10.000000	-0.500000	29.000000	691.500000	1023.000000	1023.000000	2046.000000
38.400002	0.040113	23.706890	3.721604	4.692894	5.607734	9.684660	0.000000	-10.000000	-0.483333	28.550001	701.166687	1023.000000	1023.000000	2046.000000
38.419998	0.041113	24.297626	3.857388	4.951352	5.708525	9.780363	0.000000	-10.000000	-0.458333	28.100000	710.666687	1023.000000	1023.000000	2046.000000
38.439999	0.042150	24.910810	4.107023	5.149679	5.787164	9.866943	0.000000	-10.000000	-0.433333	27.783335	720.000000	1023.000000	1023.000000	2046.000000
38.459999	0.043615	25.776247	4.417321	5.433712	5.902513	10.022701	0.000000	-10.000000	-0.408333	27.383333	729.333313	1023.000000	1023.000000	2046.000000
38.480000	0.045320	26.783957	4.691532	5.672021	6.095221	10.325182	0.000000	-10.000000	-0.375000	26.766666	738.500000	1023.000000	1023.000000	2046.000000
38.500000	0.047165	27.874647	5.040824	5.972666	6.323321	10.537835	0.000000	-10.000000	-0.358333	26.216667	747.500000	1023.000000	1023.000000	2046.000000
38.520000	0.048862	28.877499	5.243499	6.144735	6.704378	10.784885	0.000000	-10.000000	-0.325000	25.450001	756.333313	1023.000000	1023.000000	2046.000000
38.540001	0.050225	29.682934	5.410151	6.179266	6.949716	11.143801	0.000000	-10.000000	-0.308333	25.016666	765.166687	1023.000000	1023.000000	2046.000000
38.560001	0.051352	30.348858	5.455804	6.108403	7.320248	11.464403	0.000000	-10.000000	-0.283333	24.216667	773.666687	1023.000000	1023.000000	2046.000000
38.580002	0.051980	30.720259	5.454161	5.954721	7.647893	11.663484	0.000000	-10.000000	-0.266667	23.266666	782.000000	1023.000000	1023.000000	2046.000000
38.599998	0.052093	30.787046	5.336727	5.683223	7.921810	11.845288	0.000000	-10.000000	-0.233333	21.983334	789.833313	1023.000000	1023.000000	2046.000000
38.619999	0.051884	30.663317	5.161911	5.492171	8.074158	11.935076	0.000000	-10.000000	-0.225000	20.916668	797.333313	1023.000000	1023.000000	2046.000000
38.639999	0.051492	30.431843	5.014109	5.421241	8.145547	11.850946	0.000000	-10.000000	-0.233333	20.316668	804.500000	1023.000000	1023.000000	2046.000000
38.660000	0.051278	30.305393	4.997812	5.352458	8.170547	11.784575	0.000000	-10.000000	-0.258333	20.583334	813.500000	1023.000000	1023.000000	2046.000000
38.680000	0.051614	30.503792	5.142814	5.472225	8.161211	11.727541	0.000000	-10.000000	-0.266667	21.033333	820.166687	1023.000000	1023.000000	2046.000000
38.700001	0.052403	30.970276	5.352190	5.683116	8.190897	11.744073	0.000000	-10.000000	-0.283333	21.500000	826.833313	1023.000000	1023.000000	2046.000000
38.720001	0.053690	31.731050	5.744185	5.909544	8.232745	11.844575	0.000000	-10.000000	-0.258333	21.550001	831.666687	1023.000000	1023.000000	2046.000000
38.740002	0.055374	32.725857	6.078839	6.205080	8.380697	12.061238	0.000000	-10.000000	-0.233333	21.566668	838.833313	1023.000000	1023.000000	2046.000000
38.759998	0.057328	33.880936	6.364392	6.571238	8.631477	12.313830	0.000000	-10.000000	-0.200000	21.300001	846.000000	1023.000000	1023.000000	2046.000000
38.779999	0.059376	35.091129	6.695532	6.878267	8.853251	12.664081	0.000000	-10.000000	-0.200000	20.666666	853.166687	1023.000000	1023.000000	2046.000000
38.799999	0.061341	36.252609	7.065196	7.196030	9.091476	12.899906	0.000000	-10.000000	-0.200000	19.933332	860.333313	1023.000000	1023.000000	2046.000000
38.820000	0.063310	37.416286	7.341868	7.501129	9.403524	13.169764	0.000000	-10.000000	-0.183333	18.950001	867.166687	1023.000000	1023.000000	2046.000000
38.840000	0.065202	38.534378	7.591983	7.751120	9.686462	13.504812	0.000000	-10.000000	-0.158333	18.116667	873.500000	1023.000000	1023.000000	2046.000000
38.860001	0.066843	39.503983	7.876802	8.063394	9.919122	13.644666	0.000000	-10.000000	-0.125000	16.933334	879.500000	1023.000000	1023.000000	2046.000000
38.880001	0.068479	40.471031	8.181088	8.269366	10.166680	13.853895	0.000000	-10.000000	-0.100000	16.066666	885.500000	1023.000000	1023.000000	2046.000000
38.900002	0.069980	41.357960	8.458765	8.464538	10.348526	14.086133	0.000000	-10.000000	-0.075000	15.250000	891.166687	1023.000000	1023.000000	2046.000000
38.919998	0.071083	42.010010	8.640765	8.667958	10.493501	14.207786	0.000000	-10.000000	-0.058333	14.850000	896.500000	1023.000000	1023.000000	2046.000000
38.939999	0.071708	42.379700	8.738603	8.869948	10.613539	14.157613	0.000000	-10.000000	-0.041667	14.433333	901.500000	1023.000000	1023.000000	2046.000000
38.959999	0.072349	42.758190	8.963775	9.002763	10.627471	14.164181	0.000000	-10.000000	-0.041667	13.883333	906.333313	1023.000000	1023.000000	2046.000000
38.980000	0.073109	43.207668	9.147022	9.146844	10.661571	14.252231	0.000000	-10.000000	-0.041667	13.066667	911.166687	1023.000000	1023.000000	2046.000000
39.000000	0.074380	43.958630	9.249931	9.294465	10.898711	14.515523	0.000000	-10.000000	-0.041667	11.933333	915.666687	1023.000000	1023.000000	2046.000000
39.020000	0.075063	44.362423	9.353071	9.440984	11.030939	14.537430	0.000000	-10.000000	-0.025000	10.700000	920.000000	1023.000000	1023.000000	2046.000000
39.040001	0.075418	44.572155	9.402938	9.507050	11.057937	14.604232	0.000000	-10.000000	-0.008333	9.316667	923.666687	1023.000000	1023.000000	2046.000000
39.060001	0.075981	44.904877	9.553731	9.763714	10.992056	14.595377	0.000000	-10.000000	0.000000	7.983334	927.000000	1023.000000	1023.000000	2046.000000
39.080002	0.075968	44.897121	9.689362	9.960046	10.816417	14.431297	0.000000	-10.000000	0.000000	6.816667	929.833313	1023.000000	1023.000000	2046.000000
39.099998	0.074209	43.857254	9.393805	9.728914	10.611329	14.123206	0.000000	-10.000000	0.008333	5.816667	932.333313	1023.000000	1023.000000	2046.000000
39.119999	0.070120	41.440704	8.528638	8.998314	10.267467	13.646288	0.000000	-10.000000	0.033333	4.750000	934.500000	1023.000000	1023.000000	2046.000000
39.139999	0.064960	38.391182	7.627857	8.265557	9.629806	12.867962	0.000000	-10.000000	0.058333	1.966667	936.166687	1023.000000	1023.000000	2046.000000
39.160000	0.060858	35.967064	6.894437	7.652455	9.126653	12.293520	0.000000	-10.000000	0.083333	-0.983333	937.333313	1023.000000	1023.000000	2046.000000
39.180000	0.058134	34.356918	6.365757	7.229400	8.763214	11.998549	0.000000	-10.000000	0.091667	-4.400000	937.833313	1023.000000	1023.000000	2046.000000
39.200001	0.056382	33.321831	6.043198	6.961332	8.466464	11.850837	0.000000	-10.000000	0.100000	-6.383333	938.000000	1023.000000	1023.000000	2046.000000
39.220001	0.055212	32.630527	5.795594	6.826524	8.335191	11.673220	0.000000	-10.000000	0.100000	-7.700000	938.000000	1023.000000	1023.000000	2046.000000
39.240002	0.054457	32.183872	5.608659	6.783881	8.210151	11.581182	0.000000	-10.000000	0.100000	-8.350000	938.000000	1023.000000	1023.000000	2046.000000
39.259998	0.054090	31.967430	5.534651	6.768824	8.078163	11.585793	0.000000	-10.000000	0.100000	-8.633333	938.000000	1023.000000	1023.000000	2046.000000
39.279999	0.053558	31.653013	5.550999	6.794345	7.878276	11.429394	0.000000	-10.000000	0.100000	-9.566667	938.000000	1023.000000	1023.000000	2046.000000
39.299999	0.053547	31.646339	5.602788	6.801298	7.817740	11.424514	0.000000	-10.000000	0.108333	-10.650000	934.666687	1023.000000	1023.000000	2046.000000
39.320000	0.053797	31.794067	5.639639	6.901561	7.790384	11.462482	0.000000	-10.000000	0.125000	-11.900000	927.000000	1023.000000	1023.000000	2046.000000
39.340000	0.054085	31.963947	5.793958	6.974050	7.762296	11.433643	0.000000	-10.000000	0.141667	-12.900000	917.666687	1023.000000	1023.000000	2046.000000
39.360001	0.054663	32.305935	5.929828	6.999533	7.848436	11.528139	0.000000	-10.000000	0.150000	-13.600000	910.333313	1023.000000	1023.000000	2046.000000
39.380001	0.055391	32.735962	6.002494	6.993867	7.954427	11.785174	0.000000	-10.000000	0.150000	-14.016666	905.666687	1023.000000	1023.000000	2046.000000
39.400002	0.055585	32.850441	5.943210	6.897697	8.123948	11.885589	0.000000	-10.000000	0.175000	-14.583334	901.000000	1023.000000	1023.000000	2046.000000
39.419998	0.055415	32.750450	5.848624	6.613636	8.273470	12.014720	0.000000	-10.000000	0.208333	-15.200001	896.000000	1023.000000	1023.000000	2046.000000
39.439999	0.054919	32.456932	5.590033	6.185763	8.433170	12.247967	0.000000	-10.000000	0.250000	-16.116667	890.833313	1023.000000	1023.000000	2046.000000
39.459999	0.053739	31.759989	5.278489	5.758641	8.523448	12.199411	0.000000	-10.000000	0.266667	-16.916668	885.500000	1023.000000	1023.000000	2046.000000
39.480000	0.052071	30.773941	4.937069	5.269169	8.464781	12.102922	0.000000	-10.000000	0.283333	-17.916668	880.000000	1023.000000	1023.000000	2046.000000
39.500000	0.050423	29.799898	4.561483	4.911051	8.393511	11.933851	0.000000	-10.000000	0.308333	-18.800001	874.000000	1023.000000	1023.000000	2046.000000
39.520000	0.048972	28.942234	4.330902	4.683313	8.230669	11.697351	0.000000	-10.000000	0.341667	-19.550001	867.833313	1023.000000	1023.000000	2046.000000
39.540001	0.047738	28.213039	4.244839	4.470333	8.040907	11.456961	0.000000	-10.000000	0.366667	-20.100000	861.166687	1023.000000	1023.000000	2046.000000
39.560001	0.046924	27.731897	4.231540	4.320249	7.863600	11.316508	0.000000	-10.000000	0.383333	-20.600000	854.500000	1023.000000	1023.000000	2046.000000
39.580002	0.046514	27.489906	4.267683	4.273025	7.726438	11.222760	0.000000	-10.000000	0.391667	-21.150002	847.500000	1023.000000	1023.000000	2046.000000
39.599998	0.046618	27.551260	4.367342	4.289879	7.717599	11.176439	0.000000	-10.000000	0.400000	-21.800001	840.333313	1023.000000	1023.000000	2046.000000
39.619999	0.047022	27.790058	4.501100	4.330474	7.707646	11.250839	0.000000	-10.000000	0.400000	-22.183334	833.166687	1023.000000	1023.000000	2046.000000
39.639999	0.047517	28.082615	4.611634	4.425155	7.739964	11.305861	0.000000	-10.000000	0.416667	-22.650000	825.666687	1023.000000	1023.000000	2046.000000
39.660000	0.048064	28.405909	4.744121	4.460670	7.799362	11.401755	0.000000	-10.000000	0.425000	-22.883333	818.333313	1023.000000	1023.000000	2046.000000
39.680000	0.048599	28.721987	4.853193	4.487220	7.905471	11.476102	0.000000	-10.000000	0.441667	-23.216667	810.666687	1023.000000	1023.000000	2046.000000
39.700001	0.049152	29.048996	4.940542	4.512201	7.981402	11.614852	0.000000	-10.000000	0.441667	-23.450001	803.000000	1023.000000	1023.000000	2046.000000
39.720001	0.049584	29.304346	5.066418	4.561009	8.040410	11.636509	0.000000	-10.000000	0.450000	-23.500000	795.000000	1023.000000	1023.000000	2046.000000
39.740002	0.050205	29.671345	5.238502	4.586474	8.165514	11.680855	0.000000	-10.000000	0.441667	-23.600000	787.000000	1023.000000	1023.000000	2046.000000
39.759998	0.051077	30.186417	5.425601	4.718912	8.215426	11.826477	0.000000	-10.000000	0.433333	-23.400000	779.000000	1023.000000	1023.000000	2046.000000
39.779999	0.051798	30.612665	5.532732	4.878788	8.258488	11.942658	0.000000	-10.000000	0.425000	-23.416666	771.333313	1023.000000	1023.000000	2046.000000
39.799999	0.052123	30.804428	5.630830	5.010960	8.257191	11.905447	0.000000	-10.000000	0.425000	-23.183334	763.666687	1023.000000	1023.000000	2046.000000
39.820000	0.052184	30.840889	5.668162	5.020665	8.244929	11.907134	0.000000	-10.000000	0.433333	-23.383333	756.000000	1023.000000	1023.000000	2046.000000
39.840000	0.051874	30.657267	5.616950	4.972022	8.183348	11.884947	0.000000	-10.000000	0.441667	-23.433334	748.000000	1023.000000	1023.000000	2046.000000
39.860001	0.051756	30.587729	5.508018	4.856214	8.200806	12.022691	0.000000	-10.000000	0.450000	-23.750000	740.000000	1023.000000	1023.000000	2046.000000
39.880001	0.050831	30.041092	5.335749	4.700111	8.069422	11.935810	0.000000	-10.000000	0.450000	-23.750000	732.000000	1023.000000	1023.000000	2046.000000
39.900002	0.050056	29.582970	5.195734	4.647590	7.909494	11.830153	0.000000	-10.000000	0.450000	-23.900000	724.000000	1023.000000	1023.000000	2046.000000
39.919998	0.048936	28.920925	5.105438	4.700262	7.575035	11.540192	0.000000	-10.000000	0.483333	-23.983334	716.000000	1023.000000	1023.000000	2046.000000
39.939999	0.047172	27.878508	4.863666	4.542160	7.262948	11.209733	0.000000	-10.000000	0.508333	-24.150000	708.000000	1023.000000	1023.000000	2046.000000
39.959999	0.044157	26.096912	4.389070	4.117637	6.830578	10.759629	0.000000	-10.000000	0.541667	-24.366667	700.000000	1023.000000	1023.000000	2046.000000
39.980000	0.040232	23.777153	3.730124	3.543072	6.320413	10.183544	0.000000	-10.000000	0.541667	-24.733334	692.000000	1023.000000	1023.000000	2046.000000
40.000000	0.035659	21.074724	2.906281	2.811860	5.836303	9.520280	0.000000	-10.000000	0.550000	-25.166666	684.000000	1023.000000	1023.000000	2046.000000
40.020000	0.031368	18.538643	2.118078	2.191089	5.258491	8.970985	0.000000	-10.000000	0.541667	-25.566668	675.666687	1023.000000	1023.000000	2046.000000
40.040001	0.028139	16.630259	1.483379	1.728270	4.780312	8.638297	0.000000	-10.000000	0.558333	-26.016666	667.166687	1023.000000	1023.000000	2046.000000
40.060001	0.025832	15.266547	1.040704	1.387083	4.475689	8.363072	0.000000	-10.000000	0.575000	-26.350000	658.333313	1023.000000	1023.000000	2046.000000
40.080002	0.023923	14.138521	0.701659	1.175196	4.148965	8.112700	0.000000	-10.000000	0.608333	-26.816668	649.500000	1023.000000	1023.000000	2046.000000
40.099998	0.022641	13.381123	0.418809	1.017800	3.902562	8.041951	0.000000	-10.000000	0.625000	-27.133333	640.500000	1023.000000	1023.000000	2046.000000
40.119999	0.021653	12.796841	0.258283	0.998771	3.669796	7.869990	0.000000	-10.000000	0.641667	-27.500000	631.500000	1023.000000	1023.000000	2046.000000
40.139999	0.020822	12.305589	0.260237	0.913120	3.389330	7.742901	0.000000	-10.000000	0.650000	-27.966667	622.333313	1023.000000	1023.000000	2046.000000
40.160000	0.020340	12.020850	0.182613	0.862246	3.268744	7.707247	0.000000	-10.000000	0.658333	-28.316668	613.000000	1023.000000	1023.000000	2046.000000
40.180000	0.020087	11.871290	0.169093	0.874171	3.144048	7.683978	0.000000	-10.000000	0.675000	-28.850000	603.500000	1023.000000	1023.000000	2046.000000
40.200001	0.020056	11.853195	0.249519	0.819478	3.087909	7.696288	0.000000	-10.000000	0.691667	-29.016666	594.000000	1023.000000	1023.000000	2046.000000
40.220001	0.020129	11.895957	0.354707	0.728866	3.084607	7.727777	0.000000	-10.000000	0.700000	-29.166668	584.333313	1023.000000	1023.000000	2046.000000
40.240002	0.020420	12.068301	0.326124	0.626181	3.209834	7.906162	0.000000	-10.000000	0.700000	-29.216667	574.500000	1023.000000	1023.000000	2046.000000
40.259998	0.020511	12.121777	0.340892	0.429769	3.300442	8.050673	0.000000	-10.000000	0.708333	-29.333334	564.666687	1023.000000	1023.000000	2046.000000
40.279999	0.020295	11.994293	0.316945	0.006388	3.460021	8.210940	0.000000	-10.000000	0.708333	-29.283333	555.000000	1023.000000	1023.000000	2046.000000
40.299999	0.019516	11.534158	0.114850	-0.375420	3.554915	8.239814	0.000000	-10.000000	0.708333	-29.150000	545.333313	1023.000000	1023.000000	2046.000000
40.320000	0.018299	10.814548	-0.182988	-0.782892	3.576609	8.203819	0.000000	-10.000000	0.691667	-29.066668	535.500000	1023.000000	1023.000000	2046.000000
40.340000	0.016730	9.887415	-0.506532	-1.214918	3.530926	8.077939	0.000000	-10.000000	0.683333	-28.983334	525.666687	1023.000000	1023.000000	2046.000000
40.360001	0.015189	8.976889	-0.761190	-1.573701	3.455173	7.856607	0.000000	-10.000000	0.675000	-28.833334	516.000000	1023.000000	1023.000000	2046.000000
40.380001	0.013828	8.172261	-0.906781	-1.868852	3.307451	7.640442	0.000000	-10.000000	0.675000	-28.683334	506.333344	1023.000000	1023.000000	2046.000000
40.400002	0.012561	7.423525	-0.970468	-2.056463	3.057965	7.392490	0.000000	-10.000000	0.658333	-28.466667	496.833344	1023.000000	1023.000000	2046.000000
40.419998	0.011752	6.945501	-0.971284	-2.200542	2.946561	7.170767	0.000000	-10.000000	0.666667	-28.333334	487.333344	1023.000000	1023.000000	2046.000000
40.439999	0.011198	6.617748	-0.856953	-2.279571	2.717518	7.036754	0.000000	-10.000000	0.658333	-28.066668	478.000000	1023.000000	1023.000000	2046.000000
40.459999	0.011256	6.652101	-0.864187	-2.231088	2.716172	7.031205	0.000000	-10.000000	0.666667	-28.150000	468.500000	1023.000000	1023.000000	2046.000000
40.480000	0.011581	6.844173	-0.727991	-2.155490	2.726843	7.000811	0.000000	-10.000000	0.658333	-28.216667	459.000000	1023.000000	1023.000000	2046.000000
40.500000	0.011903	7.034898	-0.588067	-2.158354	2.715813	7.065506	0.000000	-10.000000	0.658333	-28.233334	449.666656	1023.000000	1023.000000	2046.000000
40.520000	0.012187	7.202503	-0.483343	-2.064889	2.678095	7.072639	0.000000	-10.000000	0.658333	-28.150000	440.333344	1023.000000	1023.000000	2046.000000
40.540001	0.012738	7.528007	-0.403948	-1.980231	2.761174	7.151011	0.000000	-10.000000	0.650000	-28.066668	431.000000	1023.000000	1023.000000	2046.000000
40.560001	0.013123	7.755957	-0.255946	-2.019984	2.790707	7.241181	0.000000	-10.000000	0.650000	-27.833334	421.500000	1023.000000	1023.000000	2046.000000
40.580002	0.013290	7.854174	-0.192344	-1.975355	2.791280	7.230593	0.000000	-10.000000	0.650000	-27.549999	412.166656	1023.000000	1023.000000	2046.000000
40.599998	0.013468	7.959554	-0.130860	-1.928062	2.767140	7.251337	0.000000	-10.000000	0.650000	-27.316668	403.000000	1023.000000	1023.000000	2046.000000
40.619999	0.013624	8.051911	-0.079156	-1.912272	2.798783	7.244557	0.000000	-10.000000	0.633333	-27.250000	393.833344	1023.000000	1023.000000	2046.000000
40.639999	0.013732	8.115356	-0.019523	-1.930342	2.814368	7.250854	0.000000	-10.000000	0.633333	-27.266666	384.666656	1023.000000	1023.000000	2046.000000
40.660000	0.013703	8.098718	0.014690	-1.924103	2.782041	7.226089	0.000000	-10.000000	0.633333	-27.216667	375.500000	1023.000000	1023.000000	2046.000000
40.680000	0.014044	8.299763	0.182350	-1.901898	2.792429	7.226882	0.000000	-10.000000	0.650000	-26.933334	366.500000	1023.000000	1023.000000	2046.000000
40.700001	0.014597	8.627003	0.334447	-1.817255	2.868205	7.241605	0.000000	-10.000000	0.616667	-26.583334	357.666656	1023.000000	1023.000000	2046.000000
40.720001	0.014732	8.706610	0.390709	-1.732183	2.801756	7.246328	0.000000	-10.000000	0.583333	-26.016666	348.833344	1023.000000	1023.000000	2046.000000
40.740002	0.014494	8.566135	0.381496	-1.643867	2.655426	7.173079	0.000000	-10.000000	0.550000	-25.650000	340.166656	1023.000000	1023.000000	2046.000000
40.759998	0.013934	8.235063	0.325010	-1.618935	2.513336	7.015652	0.000000	-10.000000	0.550000	-25.433334	331.500000	1023.000000	1023.000000	2046.000000
40.779999	0.012931	7.642118	0.203647	-1.751636	2.382968	6.807139	0.000000	-10.000000	0.550000	-25.283333	323.000000	1023.000000	1023.000000	2046.000000
40.799999	0.012105	7.153992	0.093201	-1.927432	2.226365	6.761858	0.000000	-10.000000	0.550000	-25.350000	314.500000	1023.000000	1023.000000	2046.000000
40.820000	0.011628	6.872301	-0.063812	-2.002283	2.170924	6.767472	0.000000	-10.000000	0.550000	-25.266666	306.166656	1023.000000	1023.000000	2046.000000
40.840000	0.011685	6.905907	-0.088127	-1.957056	2.185278	6.765811	0.000000	-10.000000	0.550000	-25.266666	297.666656	1023.000000	1023.000000	2046.000000
40.860001	0.011717	6.924775	-0.116462	-1.799882	2.095068	6.746051	0.000000	-10.000000	0.550000	-25.116667	289.333344	1023.000000	1023.000000	2046.000000
40.880001	0.011018	6.511416	-0.242493	-1.585634	1.821346	6.518197	0.000000	-10.000000	0.533333	-25.000000	280.833344	1023.000000	1023.000000	2046.000000
40.900002	0.009047	5.347071	-0.586948	-1.710782	1.545948	6.098852	0.000000	-10.000000	0.525000	-24.883333	272.500000	1023.000000	1023.000000	2046.000000
40.919998	0.005376	3.176945	-1.078843	-2.208018	0.997526	5.466280	0.000000	-10.000000	0.508333	-24.683334	264.166656	1023.000000	1023.000000	2046.000000
40.939999	0.001296	0.765780	-1.838882	-2.790569	0.556242	4.838988	0.000000	-10.000000	0.508333	-24.250000	256.000000	1023.000000	1023.000000	2046.000000
40.959999	-0.002830	-1.672767	-2.606476	-3.373992	0.069408	4.238293	0.000000	-10.000000	0.466667	-23.383333	248.000000	1023.000000	1023.000000	2046.000000
40.980000	-0.006489	-3.834822	-3.251084	-3.948783	-0.430858	3.795903	0.000000	-10.000000	0.433333	-22.716667	240.166672	1023.000000	1023.000000	2046.000000
41.000000	-0.009244	-5.463088	-3.846729	-4.277225	-0.804108	3.464974	0.000000	-10.000000	0.400000	-22.166668	232.500000	1023.000000	1023.000000	2046.000000
41.020000	-0.011249	-6.647964	-4.232240	-4.502783	-1.125087	3.212146	0.000000	-10.000000	0.400000	-22.183334	225.166672	1023.000000	1023.000000	2046.000000
41.040001	-0.012615	-7.455298	-4.485045	-4.640824	-1.394835	3.065407	0.000000	-10.000000	0.400000	-22.133333	217.666672	1023.000000	1023.000000	2046.000000
41.060001	-0.013641	-8.061911	-4.723633	-4.632162	-1.614686	2.908571	0.000000	-10.000000	0.400000	-22.100000	210.333328	1023.000000	1023.000000	2046.000000
41.080002	-0.014236	-8.413197	-4.767606	-4.677588	-1.821368	2.853365	0.000000	-10.000000	0.400000	-21.750000	202.833328	1023.000000	1023.000000	2046.000000
41.099998	-0.014476	-8.555568	-4.750018	-4.715971	-1.889305	2.799725	0.000000	-10.000000	0.391667	-21.400000	195.666672	1023.000000	1023.000000	2046.000000
41.119999	-0.014666	-8.667793	-4.722254	-4.727358	-2.020612	2.802431	0.000000	-10.000000	0.383333	-21.016666	188.500000	1023.000000	1023.000000	2046.000000
41.139999	-0.014517	-8.579346	-4.614251	-4.682951	-2.111015	2.828871	0.000000	-10.000000	0.358333	-20.583334	181.500000	1023.000000	1023.000000	2046.000000
41.160000	-0.014109	-8.338710	-4.460974	-4.741449	-2.031188	2.894902	0.000000	-10.000000	0.333333	-19.866667	174.666672	1023.000000	1023.000000	2046.000000
41.180000	-0.013601	-8.038153	-4.403315	-4.831832	-1.863588	3.060582	0.000000	-10.000000	0.325000	-19.116667	168.000000	1023.000000	1023.000000	2046.000000
41.200001	-0.013031	-7.701421	-4.328103	-4.934111	-1.724359	3.285151	0.000000	-10.000000	0.300000	-18.466667	161.666672	1023.000000	1023.000000	2046.000000
41.220001	-0.012571	-7.429312	-4.241485	-5.127131	-1.469272	3.408576	0.000000	-10.000000	0.283333	-18.116667	155.500000	1023.000000	1023.000000	2046.000000
41.240002	-0.012462	-7.364800	-4.184498	-5.441318	-1.308794	3.569809	0.000000	-10.000000	0.241667	-17.566668	149.500000	1023.000000	1023.000000	2046.000000
41.259998	-0.013105	-7.744758	-4.351746	-5.766339	-1.268927	3.642254	0.000000	-10.000000	0.241667	-17.150002	143.500000	1023.000000	1023.000000	2046.000000
41.279999	-0.014123	-8.346952	-4.599316	-6.060841	-1.221017	3.534221	0.000000	-10.000000	0.233333	-16.616667	137.833328	1023.000000	1023.000000	2046.000000
41.299999	-0.015070	-8.906574	-4.774126	-6.384213	-1.173360	3.425125	0.000000	-10.000000	0.233333	-16.316668	132.166672	1023.000000	1023.000000	2046.000000
41.320000	-0.016198	-9.573169	-4.900573	-6.619142	-1.358549	3.305095	0.000000	-10.000000	0.233333	-16.116667	126.833336	1023.000000	1023.000000	2046.000000
41.340000	-0.017209	-10.170424	-4.960091	-6.712933	-1.496924	2.999523	0.000000	-10.000000	0.241667	-15.883334	121.333336	1023.000000	1023.000000	2046.000000
41.360001	-0.017944	-10.604710	-4.879004	-6.908332	-1.616823	2.799449	0.000000	-10.000000	0.233333	-15.733334	116.000000	1023.000000	1023.000000	2046.000000
41.380001	-0.018389	-10.867870	-4.839177	-6.986923	-1.734960	2.693189	0.000000	-10.000000	0.208333	-15.483334	110.666664	1023.000000	1023.000000	2046.000000
41.400002	-0.018314	-10.823730	-4.738903	-6.920131	-1.801972	2.637276	0.000000	-10.000000	0.191667	-15.366667	105.500000	1023.000000	1023.000000	2046.000000
41.419998	-0.017650	-10.431268	-4.570699	-6.863443	-1.701729	2.704604	0.000000	-10.000000	0.191667	-15.300000	100.500000	1023.000000	1023.000000	2046.000000
41.439999	-0.017083	-10.096063	-4.391425	-6.767661	-1.717995	2.781018	0.000000	-10.000000	0.200000	-15.233334	95.500000	1023.000000	1023.000000	2046.000000
41.459999	-0.016484	-9.741983	-4.261103	-6.614210	-1.690763	2.824092	0.000000	-10.000000	0.200000	-14.916667	90.333336	1023.000000	1023.000000	2046.000000
41.480000	-0.015625	-9.234107	-4.082603	-6.445372	-1.594468	2.888335	0.000000	-10.000000	0.191667	-14.383334	85.333336	1023.000000	1023.000000	2046.000000
41.500000	-0.014673	-8.671597	-3.920381	-6.300154	-1.466162	3.015101	0.000000	-10.000000	0.166667	-13.483334	80.500000	1023.000000	1023.000000	2046.000000
41.520000	-0.013925	-8.229818	-3.773481	-6.238110	-1.421567	3.203340	0.000000	-10.000000	0.133333	-12.533334	76.166664	1023.000000	1023.000000	2046.000000
41.540001	-0.013201	-7.801920	-3.615927	-6.070011	-1.372124	3.256142	0.000000	-10.000000	0.100000	-11.450000	72.000000	1023.000000	1023.000000	2046.000000
41.560001	-0.012463	-7.365404	-3.517107	-5.980672	-1.205968	3.338343	0.000000	-10.000000	0.075000	-10.500000	68.166664	1023.000000	1023.000000	2046.000000
41.580002	-0.011904	-7.035240	-3.412931	-5.888793	-1.162430	3.428915	0.000000	-10.000000	0.066667	-9.500000	64.500000	1023.000000	1023.000000	2046.000000
41.599998	-0.011436	-6.758764	-3.303881	-5.819864	-1.156517	3.521497	0.000000	-10.000000	0.058333	-8.633333	61.333332	1023.000000	1023.000000	2046.000000
41.619999	-0.010772	-6.366327	-3.208360	-5.627717	-1.029603	3.499353	0.000000	-10.000000	0.058333	-7.650000	58.333332	1023.000000	1023.000000	2046.000000
41.639999	-0.010073	-5.952908	-3.101110	-5.627859	-0.895015	3.671077	0.000000	-10.000000	0.050000	-6.800000	55.833332	1023.000000	1023.000000	2046.000000
41.660000	-0.009703	-5.734238	-3.025312	-5.602268	-0.897890	3.791232	0.000000	-10.000000	0.050000	-5.933333	53.500000	1023.000000	1023.000000	2046.000000
41.680000	-0.009275	-5.481700	-2.943092	-5.449413	-0.832272	3.743077	0.000000	-10.000000	0.050000	-5.116667	51.500000	1023.000000	1023.000000	2046.000000
41.700001	-0.008656	-5.115744	-2.850287	-5.427808	-0.688678	3.851029	0.000000	-10.000000	0.041667	-4.400000	49.833332	1023.000000	1023.000000	2046.000000
41.720001	-0.008371	-4.947144	-2.774572	-5.390201	-0.690114	3.907744	0.000000	-10.000000	0.033333	-3.716667	48.333332	1023.000000	1023.000000	2046.000000
41.740002	-0.007884	-4.659373	-2.646537	-5.252303	-0.681309	3.920776	0.000000	-10.000000	0.033333	-2.933333	47.166668	1023.000000	1023.000000	2046.000000
41.759998	-0.007265	-4.293629	-2.522216	-5.186617	-0.550303	3.965507	0.000000	-10.000000	0.033333	-2.233333	46.333332	1023.000000	1023.000000	2046.000000
41.779999	-0.007230	-4.272683	-2.495770	-5.160654	-0.605482	3.989223	0.000000	-10.000000	0.033333	-1.683333	46.000000	1023.000000	1023.000000	2046.000000
41.799999	-0.007557	-4.466471	-2.498712	-5.041748	-0.757009	3.830998	0.000000	-10.000000	0.025000	-1.283333	46.000000	1023.000000	1023.000000	2046.000000
41.820000	-0.007935	-4.689443	-2.535894	-5.083690	-0.781488	3.711629	0.000000	-10.000000	0.025000	-0.716667	46.000000	1023.000000	1023.000000	2046.000000
41.840000	-0.008799	-5.200471	-2.599204	-5.091746	-1.002205	3.492684	0.000000	-10.000000	0.033333	-0.500000	46.000000	1023.000000	1023.000000	2046.000000
41.860001	-0.009611	-5.680353	-2.695995	-5.088089	-1.172712	3.276443	0.000000	-10.000000	0.041667	-1.016667	46.000000	1023.000000	1023.000000	2046.000000
41.880001	-0.009435	-5.575831	-2.739356	-5.093080	-1.062113	3.318718	0.000000	-10.000000	0.050000	-2.100000	45.666668	1023.000000	1023.000000	2046.000000
41.900002	-0.009430	-5.573115	-2.800002	-5.088335	-1.031732	3.346954	0.000000	-10.000000	0.041667	-3.283333	44.833332	1023.000000	1023.000000	2046.000000
41.919998	-0.008762	-5.178074	-2.717165	-4.859368	-1.083092	3.481552	0.000000	-10.000000	0.050000	-4.300000	43.666668	1023.000000	1023.000000	2046.000000
41.939999	-0.008039	-4.750993	-2.602837	-4.471386	-1.122698	3.445929	0.000000	-10.000000	0.050000	-5.200000	42.166668	1023.000000	1023.000000	2046.000000
41.959999	-0.007994	-4.724632	-2.667988	-4.295119	-1.095386	3.333860	0.000000	-10.000000	0.058333	-5.733334	40.500000	1023.000000	1023.000000	2046.000000
41.980000	-0.010307	-6.091262	-3.029155	-4.585474	-1.465738	2.989105	0.000000	-10.000000	0.050000	-5.933333	38.500000	1023.000000	1023.000000	2046.000000
42.000000	-0.014201	-8.392835	-3.724505	-5.094003	-1.893766	2.319440	0.000000	-10.000000	0.050000	-6.150000	36.500000	1023.000000	1023.000000	2046.000000
42.020000	-0.018225	-10.770933	-4.524717	-5.776355	-2.241296	1.771435	0.000000	-10.000000	0.041667	-6.316667	34.500000	1023.000000	1023.000000	2046.000000
42.040001	-0.022056	-13.035156	-5.269961	-6.347123	-2.726562	1.308490	0.000000	-10.000000	0.041667	-6.283333	32.500000	1023.000000	1023.000000	2046.000000
42.060001	-0.024833	-14.676026	-5.793159	-6.729375	-3.170218	1.016725	0.000000	-10.000000	0.041667	-5.983334	30.500000	1023.000000	1023.000000	2046.000000
42.080002	-0.026478	-15.648693	-6.162791	-6.815794	-3.385805	0.715696	0.000000	-10.000000	0.050000	-6.066667	28.500000	1023.000000	1023.000000	2046.000000
42.099998	-0.027479	-16.240080	-6.432122	-6.990931	-3.525144	0.708116	0.000000	-10.000000	0.066667	-6.850000	26.333334	1023.000000	1023.000000	2046.000000
42.119999	-0.028345	-16.752174	-6.633977	-7.056073	-3.742069	0.679945	0.000000	-10.000000	0.066667	-7.783333	24.000000	1023.000000	1023.000000	2046.000000
42.139999	-0.028982	-17.128138	-6.765007	-6.949225	-3.922404	0.508497	0.000000	-10.000000	0.066667	-8.450000	21.333334	1023.000000	1023.000000	2046.000000
42.160000	-0.028994	-17.135315	-6.707944	-6.895162	-4.004869	0.472660	0.000000	-10.000000	0.058333	-8.766666	18.500000	1023.000000	1023.000000	2046.000000
42.180000	-0.028862	-17.057152	-6.635468	-6.932476	-4.062267	0.573059	0.000000	-10.000000	0.058333	-9.133333	15.500000	1023.000000	1023.000000	2046.000000
42.200001	-0.028757	-16.995291	-6.561418	-6.886547	-4.150862	0.603536	0.000000	-10.000000	0.058333	-9.416667	12.500000	1023.000000	1023.000000	2046.000000
42.220001	-0.028345	-16.751837	-6.391675	-6.773970	-4.185088	0.598896	0.000000	-10.000000	0.058333	-9.566667	9.333333	1023.000000	1023.000000	2046.000000
42.240002	-0.027431	-16.211761	-6.241221	-6.802510	-3.966842	0.798812	0.000000	-10.000000	0.066667	-9.500000	6.166667	1023.000000	1023.000000	2046.000000
42.259998	-0.026847	-15.866417	-6.171670	-6.901256	-3.803528	1.010037	0.000000	-10.000000	0.066667	-9.416667	3.166667	1023.000000	1023.000000	2046.000000
42.279999	-0.026279	-15.530873	-6.101084	-6.971534	-3.639183	1.180927	0.000000	-10.000000	0.066667	-9.366667	0.333333	1023.000000	1023.000000	2046.000000
42.299999	-0.025836	-15.269043	-5.959478	-7.152659	-3.461284	1.304377	0.000000	-10.000000	0.066667	-9.316667	-2.500000	1023.000000	1023.000000	2046.000000
42.320000	-0.025498	-15.069417	-5.967338	-7.380909	-3.180500	1.459331	0.000000	-10.000000	0.075000	-9.200000	-5.500000	1023.000000	1023.000000	2046.000000
42.340000	-0.025980	-15.354033	-6.078653	-7.777804	-3.128126	1.630551	0.000000	-10.000000	0.066667	-9.083333	-8.500000	1023.000000	1023.000000	2046.000000
42.360001	-0.026773	-15.822726	-6.262806	-8.014685	-3.102475	1.557240	0.000000	-10.000000	0.058333	-9.000000	-11.500000	1023.000000	1023.000000	2046.000000
42.380001	-0.027530	-16.270227	-6.417919	-8.133744	-3.059864	1.341300	0.000000	-10.000000	0.050000	-8.933333	-14.500000	1023.000000	1023.000000	2046.000000
42.400002	-0.028160	-16.642393	-6.516061	-8.357103	-3.050966	1.281738	0.000000	-10.000000	0.050000	-8.850000	-17.500000	1023.000000	1023.000000	2046.000000
42.419998	-0.029057	-17.172737	-6.513234	-8.585354	-3.237910	1.163761	0.000000	-10.000000	0.050000	-8.800000	-20.500000	1023.000000	1023.000000	2046.000000
42.439999	-0.029679	-17.540253	-6.470122	-8.623146	-3.374420	0.927436	0.000000	-10.000000	0.050000	-8.783334	-23.500000	1023.000000	1023.000000	2046.000000
42.459999	-0.029700	-17.552872	-6.374618	-8.609036	-3.371787	0.802568	0.000000	-10.000000	0.050000	-8.683333	-26.500000	1023.000000	1023.000000	2046.000000
42.480000	-0.029346	-17.343380	-6.205836	-8.639420	-3.406117	0.907992	0.000000	-10.000000	0.050000	-8.650000	-29.500000	1023.000000	1023.000000	2046.000000
42.500000	-0.028813	-17.028774	-6.070064	-8.504129	-3.396646	0.942064	0.000000	-10.000000	0.058333	-8.666667	-32.333332	1023.000000	1023.000000	2046.000000
42.520000	-0.027880	-16.477245	-5.866226	-8.284417	-3.312236	0.985635	0.000000	-10.000000	0.058333	-8.616667	-35.166668	1023.000000	1023.000000	2046.000000
42.540001	-0.026917	-15.907702	-5.675563	-8.156033	-3.162870	1.086763	0.000000	-10.000000	0.058333	-8.200000	-38.000000	1023.000000	1023.000000	2046.000000
42.560001	-0.025985	-15.357367	-5.496903	-8.060648	-3.067131	1.267316	0.000000	-10.000000	0.041667	-7.316667	-40.833332	1023.000000	1023.000000	2046.000000
42.580002	-0.025157	-14.867839	-5.347011	-7.884784	-3.016933	1.380888	0.000000	-10.000000	0.041667	-6.116667	-43.333332	1023.000000	1023.000000	2046.000000
42.599998	-0.024080	-14.231557	-5.141559	-7.635165	-2.875631	1.420799	0.000000	-10.000000	0.025000	-4.600000	-45.333332	1023.000000	1023.000000	2046.000000
42.619999	-0.022899	-13.533341	-4.950086	-7.507713	-2.678646	1.603103	0.000000	-10.000000	0.016667	-2.800000	-46.833332	1023.000000	1023.000000	2046.000000
42.639999	-0.022043	-13.027509	-4.777220	-7.449418	-2.631793	1.830922	0.000000	-10.000000	0.000000	-0.416667	-47.666668	1023.000000	1023.000000	2046.000000
42.660000	-0.021138	-12.492635	-4.635959	-7.255358	-2.514606	1.913289	0.000000	-10.000000	-0.016667	2.216667	-48.000000	1023.000000	1023.000000	2046.000000
42.680000	-0.020044	-11.846074	-4.461005	-7.072319	-2.329118	2.016368	0.000000	-10.000000	-0.025000	5.216667	-48.000000	1023.000000	1023.000000	2046.000000
42.700001	-0.018777	-11.097453	-4.292806	-6.920091	-2.108880	2.224324	0.000000	-10.000000	-0.050000	7.850000	-48.000000	1023.000000	1023.000000	2046.000000
42.720001	-0.017904	-10.581180	-4.132483	-6.823629	-2.039060	2.413992	0.000000	-10.000000	-0.066667	10.266666	-48.000000	1023.000000	1023.000000	2046.000000
42.740002	-0.017017	-10.057247	-3.958444	-6.620812	-1.970278	2.492286	0.000000	-10.000000	-0.108333	12.066667	-48.000000	1023.000000	1023.000000	2046.000000
42.759998	-0.015752	-9.309718	-3.816870	-6.418283	-1.680655	2.606091	0.000000	-10.000000	-0.133333	13.516666	-48.000000	1023.000000	1023.000000	2046.000000
42.779999	-0.014729	-8.704644	-3.647050	-6.312983	-1.554703	2.810091	0.000000	-10.000000	-0.158333	14.700000	-36.166668	1023.000000	1023.000000	2046.000000
42.799999	-0.013902	-8.216149	-3.518255	-6.171204	-1.468806	2.942116	0.000000	-10.000000	-0.175000	15.900000	-12.000000	1023.000000	1023.000000	2046.000000
42.820000	-0.012847	-7.592508	-3.334573	-5.916436	-1.319085	2.977586	0.000000	-10.000000	-0.183333	16.983334	13.833333	1023.000000	1023.000000	2046.000000
42.840000	-0.011855	-7.006586	-3.195423	-5.771049	-1.151105	3.110992	0.000000	-10.000000	-0.200000	17.950001	29.833334	1023.000000	1023.000000	2046.000000
42.860001	-0.011353	-6.709451	-3.097912	-5.705216	-1.118350	3.212027	0.000000	-10.000000	-0.225000	18.850000	35.500000	1023.000000	1023.000000	2046.000000
42.880001	-0.011411	-6.743635	-3.091189	-5.590239	-1.214457	3.152250	0.000000	-10.000000	-0.266667	19.966667	41.833332	1023.000000	1023.000000	2046.000000
42.900002	-0.011394	-6.733593	-3.015015	-5.333919	-1.284878	2.900219	0.000000	-10.000000	-0.300000	21.200001	48.333332	1023.000000	1023.000000	2046.000000
42.919998	-0.010885	-6.433170	-2.893680	-5.154540	-1.234296	2.849346	0.000000	-10.000000	-0.316667	22.316668	55.333332	1023.000000	1023.000000	2046.000000
42.939999	-0.010511	-6.212210	-2.828743	-5.058981	-1.213493	2.889008	0.000000	-10.000000	-0.341667	23.066668	62.500000	1023.000000	1023.000000	2046.000000
42.959999	-0.009737	-5.754859	-2.778172	-4.952268	-1.123550	3.099131	0.000000	-10.000000	-0.383333	24.016668	70.166664	1023.000000	1023.000000	2046.000000
42.980000	-0.008820	-5.212418	-2.686654	-4.607510	-1.046294	3.128040	0.000000	-10.000000	-0.425000	24.966667	78.000000	1023.000000	1023.000000	2046.000000
43.000000	-0.006544	-3.867436	-2.428341	-4.083786	-0.761367	3.406058	0.000000	-10.000000	-0.458333	26.116667	86.166664	1023.000000	1023.000000	2046.000000
43.020000	-0.004553	-2.690664	-2.148675	-3.586911	-0.632717	3.677639	0.000000	-10.000000	-0.466667	26.933332	94.666664	1023.000000	1023.000000	2046.000000
43.040001	-0.003583	-2.117795	-1.983088	-3.210690	-0.688062	3.764045	0.000000	-10.000000	-0.500000	27.916666	103.500000	1023.000000	1023.000000	2046.000000
43.060001	-0.004532	-2.678463	-2.216479	-3.192678	-0.778592	3.509285	0.000000	-10.000000	-0.550000	29.083334	112.833336	1023.000000	1023.000000	2046.000000
43.080002	-0.007377	-4.360094	-2.830258	-3.669486	-0.911768	3.051419	0.000000	-10.000000	-0.591667	30.216667	122.333336	1023.000000	1023.000000	2046.000000
43.099998	-0.011113	-6.567618	-3.641764	-4.344327	-1.211190	2.629664	0.000000	-10.000000	-0.608333	30.983334	132.333328	1023.000000	1023.000000	2046.000000
43.119999	-0.014317	-8.461170	-4.274960	-4.753211	-1.663821	2.230822	0.000000	-10.000000	-0.608333	31.333334	142.333328	1023.000000	1023.000000	2046.000000
43.139999	-0.015877	-9.383157	-4.686562	-4.849259	-1.795086	1.947751	0.000000	-10.000000	-0.625000	31.566668	152.833328	1023.000000	1023.000000	2046.000000
43.160000	-0.016115	-9.523916	-4.836246	-4.829131	-1.796560	1.938020	0.000000	-10.000000	-0.650000	31.866667	163.333328	1023.000000	1023.000000	2046.000000
43.180000	-0.016001	-9.456408	-4.864903	-4.830498	-1.889052	2.128045	0.000000	-10.000000	-0.658333	32.216667	174.000000	1023.000000	1023.000000	2046.000000
43.200001	-0.015437	-9.123424	-4.816734	-4.578098	-1.907507	2.178914	0.000000	-10.000000	-0.675000	32.516666	184.666672	1023.000000	1023.000000	2046.000000
43.220001	-0.014311	-8.457648	-4.638636	-4.216413	-1.793584	2.190985	0.000000	-10.000000	-0.683333	32.800003	195.500000	1023.000000	1023.000000	2046.000000
43.240002	-0.012989	-7.676790	-4.414056	-3.953434	-1.671896	2.362597	0.000000	-10.000000	-0.683333	33.033333	206.333328	1023.000000	1023.000000	2046.000000
43.259998	-0.011634	-6.875727	-4.135448	-3.792558	-1.609072	2.661352	0.000000	-10.000000	-0.675000	33.150002	217.333328	1023.000000	1023.000000	2046.000000
43.279999	-0.009976	-5.895812	-3.876771	-3.377481	-1.389380	2.747821	0.000000	-10.000000	-0.683333	32.983334	228.333328	1023.000000	1023.000000	2046.000000
43.299999	-0.007828	-4.626374	-3.513056	-3.028458	-1.086614	3.001753	0.000000	-10.000000	-0.700000	32.850002	239.500000	1023.000000	1023.000000	2046.000000
43.320000	-0.005778	-3.414710	-3.200672	-2.793117	-0.814654	3.393733	0.000000	-10.000000	-0.716667	32.833336	250.500000	1023.000000	1023.000000	2046.000000
43.340000	-0.003895	-2.302031	-2.939417	-2.479699	-0.503496	3.620581	0.000000	-10.000000	-0.708333	32.933334	261.500000	1023.000000	1023.000000	2046.000000
43.360001	-0.001761	-1.040918	-2.666999	-2.300484	-0.052177	3.978741	0.000000	-10.000000	-0.683333	32.750000	272.500000	1023.000000	1023.000000	2046.000000
43.380001	-0.000096	-0.056706	-2.450238	-2.395179	0.316162	4.472548	0.000000	-10.000000	-0.658333	32.500000	283.500000	1023.000000	1023.000000	2046.000000
43.400002	0.000951	0.562177	-2.383621	-2.392197	0.650595	4.687400	0.000000	-10.000000	-0.625000	32.033333	294.333344	1023.000000	1023.000000	2046.000000
43.419998	0.001841	1.087822	-2.335313	-2.401520	0.987027	4.837628	0.000000	-10.000000	-0.625000	31.550001	305.000000	1023.000000	1023.000000	2046.000000
43.439999	0.002360	1.394537	-2.403512	-2.484427	1.277942	5.004533	0.000000	-10.000000	-0.600000	31.066668	315.500000	1023.000000	1023.000000	2046.000000
43.459999	0.002171	1.283011	-2.477703	-2.632663	1.295398	5.097979	0.000000	-10.000000	-0.583333	30.600000	326.000000	1023.000000	1023.000000	2046.000000
43.480000	0.002295	1.356058	-2.508180	-2.476924	1.405664	4.935498	0.000000	-10.000000	-0.566667	30.250000	336.333344	1023.000000	1023.000000	2046.000000
43.500000	0.002924	1.727846	-2.370685	-2.319074	1.516870	4.900734	0.000000	-10.000000	-0.566667	30.266666	346.500000	1023.000000	1023.000000	2046.000000
43.520000	0.003619	2.138943	-2.147706	-2.237952	1.508502	5.016099	0.000000	-10.000000	-0.583333	30.250000	356.500000	1023.000000	1023.000000	2046.000000
43.540001	0.004745	2.804078	-1.822830	-1.927680	1.554133	5.000454	0.000000	-10.000000	-0.575000	30.350000	366.500000	1023.000000	1023.000000	2046.000000
43.560001	0.006578	3.887742	-1.485348	-1.541485	1.818113	5.096463	0.000000	-10.000000	-0.591667	30.166666	376.500000	1023.000000	1023.000000	2046.000000
43.580002	0.008768	5.182022	-1.143239	-1.284947	2.113727	5.496480	0.000000	-10.000000	-0.575000	30.366667	386.500000	1023.000000	1023.000000	2046.000000
43.599998	0.010760	6.359201	-0.747314	-0.963330	2.265667	5.804178	0.000000	-10.000000	-0.591667	30.233334	396.833344	1023.000000	1023.000000	2046.000000
43.619999	0.013036	7.704129	-0.365499	-0.493088	2.574133	5.988584	0.000000	-10.000000	-0.583333	30.250000	407.166656	1023.000000	1023.000000	2046.000000
43.639999	0.015624	9.233926	0.009565	-0.085554	3.012205	6.297709	0.000000	-10.000000	-0.600000	30.116667	417.500000	1023.000000	1023.000000	2046.000000
43.660000	0.018011	10.644668	0.402900	0.218344	3.311257	6.712166	0.000000	-10.000000	-0.583333	30.250000	427.500000	1023.000000	1023.000000	2046.000000
43.680000	0.020038	11.842452	0.675948	0.608570	3.607125	6.950809	0.000000	-10.000000	-0.583333	30.066668	437.500000	1023.000000	1023.000000	2046.000000
43.700001	0.022185	13.111114	1.012857	1.007239	3.975681	7.115336	0.000000	-10.000000	-0.583333	29.900000	447.500000	1023.000000	1023.000000	2046.000000
43.720001	0.024303	14.362978	1.373063	1.204832	4.253220	7.531863	0.000000	-10.000000	-0.600000	29.800001	457.500000	1023.000000	1023.000000	2046.000000
43.740002	0.025951	15.337173	1.629271	1.446578	4.455677	7.805647	0.000000	-10.000000	-0.591667	30.033335	467.500000	1023.000000	1023.000000	2046.000000
43.759998	0.027498	16.251377	1.894667	1.782427	4.684332	7.889952	0.000000	-10.000000	-0.575000	30.100000	477.500000	1023.000000	1023.000000	2046.000000
43.779999	0.029218	17.267906	2.151340	2.118088	4.951610	8.046867	0.000000	-10.000000	-0.550000	29.900000	487.500000	1023.000000	1023.000000	2046.000000
43.799999	0.030564	18.063061	2.339758	2.229361	5.139529	8.354413	0.000000	-10.000000	-0.525000	29.283333	497.500000	1023.000000	1023.000000	2046.000000
43.820000	0.031796	18.791166	2.604774	2.498373	5.273358	8.414663	0.000000	-10.000000	-0.491667	28.700001	507.333344	1023.000000	1023.000000	2046.000000
43.840000	0.033321	19.692495	2.836010	2.829110	5.548585	8.478789	0.000000	-10.000000	-0.466667	28.050001	517.000000	1023.000000	1023.000000	2046.000000
43.860001	0.034537	20.411327	3.016315	2.905805	5.698914	8.790296	0.000000	-10.000000	-0.450000	27.533335	526.333313	1023.000000	1023.000000	2046.000000
43.880001	0.034726	20.523273	3.125502	3.031219	5.653582	8.712971	0.000000	-10.000000	-0.441667	27.066668	535.666687	1023.000000	1023.000000	2046.000000
43.900002	0.035292	20.857832	3.226240	3.263285	5.804895	8.563411	0.000000	-10.000000	-0.441667	26.983334	544.833313	1023.000000	1023.000000	2046.000000
43.919998	0.036091	21.329750	3.431883	3.349001	5.863523	8.685343	0.000000	-10.000000	-0.441667	27.033335	554.000000	1023.000000	1023.000000	2046.000000
43.939999	0.036825	21.763702	3.603315	3.585456	5.894017	8.680914	0.000000	-10.000000	-0.433333	27.033335	563.000000	1023.000000	1023.000000	2046.000000
43.959999	0.038379	22.681871	3.878090	3.931238	6.147418	8.725124	0.000000	-10.000000	-0.416667	26.816668	572.000000	1023.000000	1023.000000	2046.000000
43.980000	0.040357	23.850714	4.092440	4.012389	6.466355	9.279529	0.000000	-10.000000	-0.400000	26.466667	581.000000	1023.000000	1023.000000	2046.000000
44.000000	0.040804	24.115278	4.051740	4.232037	6.532347	9.299153	0.000000	-10.000000	-0.383333	26.116667	589.833313	1023.000000	1023.000000	2046.000000
44.020000	0.041735	24.665396	4.209894	4.593411	6.649640	9.212452	0.000000	-10.000000	-0.383333	25.683334	598.500000	1023.000000	1023.000000	2046.000000
44.040001	0.042619	25.187838	4.355153	4.686056	6.708438	9.438190	0.000000	-10.000000	-0.383333	25.233334	607.166687	1023.000000	1023.000000	2046.000000
44.060001	0.041549	24.555359	4.259235	4.727729	6.449144	9.119250	0.000000	-10.000000	-0.408333	25.150002	615.666687	1023.000000	1023.000000	2046.000000
44.080002	0.038799	22.930387	3.678109	4.494307	6.260275	8.497697	0.000000	-10.000000	-0.408333	25.366667	624.166687	1023.000000	1023.000000	2046.000000
44.099998	0.035182	20.792313	3.031990	3.758435	5.823530	8.178358	0.000000	-10.000000	-0.383333	25.483334	632.500000	1023.000000	1023.000000	2046.000000
44.119999	0.031599	18.674892	2.411652	3.274995	5.323622	7.664623	0.000000	-10.000000	-0.358333	24.733334	641.000000	1023.000000	1023.000000	2046.000000
44.139999	0.029478	17.421730	1.939746	2.996881	5.165762	7.319341	0.000000	-10.000000	-0.325000	23.916668	649.500000	1023.000000	1023.000000	2046.000000
44.160000	0.028447	16.812471	1.628746	2.825773	5.104081	7.253871	0.000000	-10.000000	-0.316667	23.133335	657.500000	1023.000000	1023.000000	2046.000000
44.180000	0.027946	16.516060	1.487485	2.630160	4.980957	7.417459	0.000000	-10.000000	-0.291667	22.900002	665.333313	1023.000000	1023.000000	2046.000000
44.200001	0.027778	16.416578	1.434467	2.687801	4.933959	7.360351	0.000000	-10.000000	-0.275000	22.650002	673.000000	1023.000000	1023.000000	2046.000000
44.220001	0.028263	16.703371	1.462456	2.964361	5.035128	7.241426	0.000000	-10.000000	-0.258333	22.533335	680.666687	1023.000000	1023.000000	2046.000000
44.240002	0.029162	17.234911	1.649625	3.113382	5.088489	7.383415	0.000000	-10.000000	-0.241667	22.200001	688.333313	1023.000000	1023.000000	2046.000000
44.259998	0.029910	17.676878	1.850226	3.188586	5.064104	7.573961	0.000000	-10.000000	-0.241667	21.983334	695.666687	1023.000000	1023.000000	2046.000000
44.279999	0.030933	18.281563	2.087775	3.466758	5.155521	7.571509	0.000000	-10.000000	-0.241667	21.433334	703.000000	1023.000000	1023.000000	2046.000000
44.299999	0.032465	19.186680	2.364573	3.832188	5.366705	7.623213	0.000000	-10.000000	-0.233333	21.200001	710.166687	1023.000000	1023.000000	2046.000000
44.320000	0.034304	20.273827	2.728903	3.977364	5.537034	8.030526	0.000000	-10.000000	-0.233333	20.616667	717.333313	1023.000000	1023.000000	2046.000000
44.340000	0.035714	21.106960	2.978975	4.209465	5.710828	8.207693	0.000000	-10.000000	-0.233333	20.416666	724.500000	1023.000000	1023.000000	2046.000000
44.360001	0.037250	22.014935	3.107118	4.446265	6.117534	8.344018	0.000000	-10.000000	-0.250000	20.066668	731.333313	1023.000000	1023.000000	2046.000000
44.380001	0.038642	22.837488	3.218172	4.423355	6.464733	8.731229	0.000000	-10.000000	-0.233333	19.850000	738.000000	1023.000000	1023.000000	2046.000000
44.400002	0.039277	23.212601	3.219541	4.190532	6.711810	9.090719	0.000000	-10.000000	-0.216667	19.616667	742.333313	1023.000000	1023.000000	2046.000000
44.419998	0.039451	23.315678	3.113458	4.107377	7.006058	9.088785	0.000000	-10.000000	-0.175000	18.716667	748.833313	1023.000000	1023.000000	2046.000000
44.439999	0.039462	23.321987	2.993032	3.852674	7.213835	9.262444	0.000000	-10.000000	-0.141667	17.600000	755.166687	1023.000000	1023.000000	2046.000000
44.459999	0.038954	23.021925	2.783394	3.482253	7.288832	9.467445	0.000000	-10.000000	-0.108333	16.316666	763.333313	1023.000000	1023.000000	2046.000000
44.480000	0.038082	22.506445	2.638571	3.433800	7.245018	9.189054	0.000000	-10.000000	-0.091667	15.716667	769.000000	1023.000000	1023.000000	2046.000000
44.500000	0.037918	22.409502	2.594500	3.521326	7.305724	8.987952	0.000000	-10.000000	-0.083333	15.000000	774.333313	1023.000000	1023.000000	2046.000000
44.520000	0.038010	22.464079	2.668356	3.502140	7.275275	9.018309	0.000000	-10.000000	-0.075000	14.300000	779.500000	1023.000000	1023.000000	2046.000000
44.540001	0.038366	22.674467	2.889463	3.526447	7.172904	9.085653	0.000000	-10.000000	-0.066667	13.300000	784.333313	1023.000000	1023.000000	2046.000000
44.560001	0.039260	23.202864	3.095011	3.814624	7.293875	8.999355	0.000000	-10.000000	-0.058333	12.450000	788.833313	1023.000000	1023.000000	2046.000000
44.580002	0.040706	24.057005	3.366119	4.138075	7.441692	9.111117	0.000000	-10.000000	-0.041667	11.383333	793.000000	1023.000000	1023.000000	2046.000000
44.599998	0.042312	25.006336	3.591952	4.258083	7.644581	9.511720	0.000000	-10.000000	-0.025000	10.433333	797.000000	1023.000000	1023.000000	2046.000000
44.619999	0.043737	25.848751	3.881523	4.465597	7.776860	9.724770	0.000000	-10.000000	-0.008333	9.516666	800.833313	1023.000000	1023.000000	2046.000000
44.639999	0.045393	26.827105	4.160127	4.869226	8.023595	9.774158	0.000000	-10.000000	0.000000	8.650000	805.333313	1023.000000	1023.000000	2046.000000
44.660000	0.047308	27.959217	4.450432	5.185941	8.333549	9.989296	0.000000	-10.000000	0.000000	7.700000	809.333313	1023.000000	1023.000000	2046.000000
44.680000	0.048982	28.948437	4.698353	5.250392	8.548987	10.450704	0.000000	-10.000000	0.000000	7.016667	812.166687	1023.000000	1023.000000	2046.000000
44.700001	0.050101	29.609547	4.933668	5.408429	8.668246	10.599204	0.000000	-10.000000	0.000000	6.416667	813.833313	1023.000000	1023.000000	2046.000000
44.720001	0.051273	30.302610	5.118667	5.732664	8.881789	10.569490	0.000000	-10.000000	0.000000	5.700000	815.333313	1023.000000	1023.000000	2046.000000
44.740002	0.052524	31.041533	5.254496	5.930822	9.127696	10.728518	0.000000	-10.000000	0.000000	4.533333	817.500000	1023.000000	1023.000000	2046.000000
44.759998	0.053401	31.559702	5.432488	5.881643	9.171389	11.074182	0.000000	-10.000000	0.008333	3.333333	819.166687	1023.000000	1023.000000	2046.000000
44.779999	0.054048	31.942612	5.598540	6.018041	9.241508	11.084522	0.000000	-10.000000	0.016667	2.033333	820.500000	1023.000000	1023.000000	2046.000000
44.799999	0.054939	32.468666	5.773890	6.285244	9.374446	11.035086	0.000000	-10.000000	0.033333	0.983333	821.333313	1023.000000	1023.000000	2046.000000
44.820000	0.055610	32.865303	5.825695	6.368326	9.519549	11.151733	0.000000	-10.000000	0.041667	-0.066667	821.833313	1023.000000	1023.000000	2046.000000
44.840000	0.055876	33.022911	5.944602	6.311421	9.453836	11.313052	0.000000	-10.000000	0.050000	-0.916667	822.000000	1023.000000	1023.000000	2046.000000
44.860001	0.055907	33.040890	6.053050	6.446281	9.380578	11.160979	0.000000	-10.000000	0.050000	-1.783333	822.000000	1023.000000	1023.000000	2046.000000
44.880001	0.056089	33.148659	6.117733	6.691269	9.392726	10.946931	0.000000	-10.000000	0.050000	-2.800000	822.000000	1023.000000	1023.000000	2046.000000
44.900002	0.056626	33.466259	6.160745	6.643433	9.499029	11.163051	0.000000	-10.000000	0.050000	-3.933333	822.000000	1023.000000	1023.000000	2046.000000
44.919998	0.057107	33.750473	6.214905	6.596718	9.534366	11.404483	0.000000	-10.000000	0.066667	-5.100000	822.000000	1023.000000	1023.000000	2046.000000
44.939999	0.056865	33.607452	6.194744	6.715097	9.455363	11.242248	0.000000	-10.000000	0.075000	-6.033333	822.000000	1023.000000	1023.000000	2046.000000
44.959999	0.056994	33.683407	6.208705	6.926890	9.418514	11.129297	0.000000	-10.000000	0.091667	-6.566667	822.000000	1023.000000	1023.000000	2046.000000
44.980000	0.057073	33.730392	6.250865	6.931001	9.311919	11.236607	0.000000	-10.000000	0.091667	-6.950000	822.000000	1023.000000	1023.000000	2046.000000
45.000000	0.055777	32.964466	6.176692	6.841639	8.939963	11.006171	0.000000	-10.000000	0.091667	-7.250000	822.000000	1023.000000	1023.000000	2046.000000
45.020000	0.052297	30.907583	5.562189	6.452078	8.538596	10.354721	0.000000	-10.000000	0.091667	-7.583333	822.000000	1023.000000	1023.000000	2046.000000
45.040001	0.047195	27.892082	4.527732	5.632544	8.086663	9.645144	0.000000	-10.000000	0.091667	-8.416667	822.000000	1023.000000	1023.000000	2046.000000
45.060001	0.042253	24.971252	3.643395	4.746163	7.418421	9.163273	0.000000	-10.000000	0.116667	-9.800000	814.666687	1023.000000	1023.000000	2046.000000
45.080002	0.038378	22.681366	3.005617	4.166180	6.825351	8.684217	0.000000	-10.000000	0.133333	-11.550000	806.000000	1023.000000	1023.000000	2046.000000
45.099998	0.035961	21.252945	2.520305	4.024045	6.520925	8.187671	0.000000	-10.000000	0.166667	-13.150000	795.833313	1023.000000	1023.000000	2046.000000
45.119999	0.034468	20.370323	2.153508	3.653965	6.319754	8.243095	0.000000	-10.000000	0.191667	-14.300000	791.333313	1023.000000	1023.000000	2046.000000
45.139999	0.033201	19.621710	1.926126	3.432065	6.060119	8.203400	0.000000	-10.000000	0.225000	-15.100000	786.500000	1023.000000	1023.000000	2046.000000
45.160000	0.032278	19.076071	1.832261	3.522754	5.855962	7.865093	0.000000	-10.000000	0.241667	-15.733334	781.500000	1023.000000	1023.000000	2046.000000
45.180000	0.031718	18.745092	1.732910	3.418463	5.707849	7.885871	0.000000	-10.000000	0.250000	-16.550001	776.166687	1023.000000	1023.000000	2046.000000
45.200001	0.031258	18.473307	1.745610	3.257646	5.496542	7.973508	0.000000	-10.000000	0.258333	-17.433334	770.500000	1023.000000	1023.000000	2046.000000
45.220001	0.030926	18.277355	1.785905	3.326654	5.376851	7.787945	0.000000	-10.000000	0.283333	-18.350000	764.500000	1023.000000	1023.000000	2046.000000
45.240002	0.031009	18.326540	1.798996	3.423851	5.384595	7.719097	0.000000	-10.000000	0.316667	-19.150000	758.500000	1023.000000	1023.000000	2046.000000
45.259998	0.031389	18.550884	1.881632	3.306094	5.379046	7.984113	0.000000	-10.000000	0.341667	-19.816668	752.166687	1023.000000	1023.000000	2046.000000
45.279999	0.031733	18.754162	2.028497	3.324194	5.423422	7.978048	0.000000	-10.000000	0.366667	-20.483334	745.666687	1023.000000	1023.000000	2046.000000
45.299999	0.031988	18.905003	2.012429	3.394253	5.518980	7.979341	0.000000	-10.000000	0.383333	-20.950001	738.833313	1023.000000	1023.000000	2046.000000
45.320000	0.032202	19.031399	1.918242	3.051387	5.708459	8.353312	0.000000	-10.000000	0.400000	-21.483334	732.000000	1023.000000	1023.000000	2046.000000
45.340000	0.031846	18.820974	1.842403	2.677317	5.806393	8.494862	0.000000	-10.000000	0.400000	-21.700001	724.833313	1023.000000	1023.000000	2046.000000
45.360001	0.031089	18.373762	1.634290	2.469331	5.893152	8.376988	0.000000	-10.000000	0.400000	-21.900000	717.500000	1023.000000	1023.000000	2046.000000
45.380001	0.030148	17.817726	1.331143	1.923607	5.990383	8.572593	0.000000	-10.000000	0.400000	-22.016666	710.166687	1023.000000	1023.000000	2046.000000
45.400002	0.028541	16.867947	1.005620	1.410507	5.908071	8.543749	0.000000	-10.000000	0.400000	-22.133333	705.333313	1023.000000	1023.000000	2046.000000
45.419998	0.026860	15.874326	0.748231	1.189309	5.746909	8.189877	0.000000	-10.000000	0.400000	-22.116667	698.000000	1023.000000	1023.000000	2046.000000
45.439999	0.025557	15.104448	0.568291	1.028408	5.610959	7.896791	0.000000	-10.000000	0.408333	-22.233334	690.666687	1023.000000	1023.000000	2046.000000
45.459999	0.024468	14.460578	0.500647	0.656324	5.409275	7.894331	0.000000	-10.000000	0.425000	-22.416668	680.666687	1023.000000	1023.000000	2046.000000
45.480000	0.023489	13.882281	0.491606	0.422146	5.214233	7.754296	0.000000	-10.000000	0.441667	-22.900000	673.166687	1023.000000	1023.000000	2046.000000
45.500000	0.023167	13.691853	0.559667	0.597860	5.143359	7.390967	0.000000	-10.000000	0.450000	-23.233334	665.500000	1023.000000	1023.000000	2046.000000
45.520000	0.023444	13.855423	0.640749	0.535863	5.128174	7.550637	0.000000	-10.000000	0.458333	-23.666668	657.833313	1023.000000	1023.000000	2046.000000
45.540001	0.023730	14.024567	0.710681	0.442075	5.145555	7.726255	0.000000	-10.000000	0.475000	-24.050001	650.000000	1023.000000	1023.000000	2046.000000
45.560001	0.024059	14.218637	0.903250	0.637387	5.117093	7.560909	0.000000	-10.000000	0.500000	-24.350000	642.000000	1023.000000	1023.000000	2046.000000
45.580002	0.024637	14.560586	0.999961	0.761422	5.200915	7.598288	0.000000	-10.000000	0.508333	-24.600000	633.833313	1023.000000	1023.000000	2046.000000
45.599998	0.025285	14.943566	1.068320	0.677071	5.311045	7.887130	0.000000	-10.000000	0.525000	-24.616667	625.500000	1023.000000	1023.000000	2046.000000
45.619999	0.025669	15.170300	1.216633	0.682268	5.334712	7.936686	0.000000	-10.000000	0.525000	-24.683334	617.166687	1023.000000	1023.000000	2046.000000
45.639999	0.025909	15.312188	1.356025	0.870918	5.301421	7.783825	0.000000	-10.000000	0.533333	-24.483334	609.000000	1023.000000	1023.000000	2046.000000
45.660000	0.026243	15.509809	1.317868	0.819101	5.436345	7.936495	0.000000	-10.000000	0.516667	-24.250000	601.000000	1023.000000	1023.000000	2046.000000
45.680000	0.026331	15.561508	1.374451	0.702347	5.390800	8.093911	0.000000	-10.000000	0.516667	-24.100000	593.000000	1023.000000	1023.000000	2046.000000
45.700001	0.026309	15.548663	1.426713	0.760617	5.375966	7.985367	0.000000	-10.000000	0.508333	-24.033333	585.000000	1023.000000	1023.000000	2046.000000
45.720001	0.026290	15.537508	1.470369	0.853087	5.345925	7.868127	0.000000	-10.000000	0.508333	-24.083334	577.000000	1023.000000	1023.000000	2046.000000
45.740002	0.026603	15.722586	1.531764	0.717882	5.396919	8.076021	0.000000	-10.000000	0.491667	-24.016666	569.000000	1023.000000	1023.000000	2046.000000
45.759998	0.027010	15.962681	1.691785	0.643791	5.420908	8.206197	0.000000	-10.000000	0.483333	-24.116667	561.000000	1023.000000	1023.000000	2046.000000
45.779999	0.027256	16.108454	1.852726	0.935024	5.296475	8.024229	0.000000	-10.000000	0.483333	-24.233334	552.666687	1023.000000	1023.000000	2046.000000
45.799999	0.027469	16.234140	1.814610	1.084781	5.324319	8.010430	0.000000	-10.000000	0.491667	-24.316668	544.333313	1023.000000	1023.000000	2046.000000
45.820000	0.027266	16.114422	1.765531	0.966016	5.246223	8.136652	0.000000	-10.000000	0.500000	-24.450001	536.000000	1023.000000	1023.000000	2046.000000
45.840000	0.026630	15.738472	1.792523	0.999246	5.059629	7.887074	0.000000	-10.000000	0.508333	-24.616667	528.000000	1023.000000	1023.000000	2046.000000
45.860001	0.026073	15.409257	1.691512	0.993168	4.984720	7.739857	0.000000	-10.000000	0.525000	-24.916666	520.000000	1023.000000	1023.000000	2046.000000
45.880001	0.025689	15.182061	1.489288	0.697252	5.003486	7.992034	0.000000	-10.000000	0.541667	-25.216667	511.666656	1023.000000	1023.000000	2046.000000
45.900002	0.025275	14.937318	1.462626	0.689317	4.871370	7.914006	0.000000	-10.000000	0.566667	-25.616667	503.333344	1023.000000	1023.000000	2046.000000
45.919998	0.024868	14.697268	1.445112	0.934984	4.658021	7.659152	0.000000	-10.000000	0.575000	-26.066668	494.666656	1023.000000	1023.000000	2046.000000
45.939999	0.024060	14.219737	1.224570	0.896628	4.466220	7.632318	0.000000	-10.000000	0.575000	-26.283333	486.000000	1023.000000	1023.000000	2046.000000
45.959999	0.021827	12.899764	0.900101	0.655744	4.058586	7.285333	0.000000	-10.000000	0.558333	-26.266666	477.166656	1023.000000	1023.000000	2046.000000
45.980000	0.018096	10.694856	0.432402	0.324247	3.423904	6.514303	0.000000	-10.000000	0.550000	-26.016666	468.500000	1023.000000	1023.000000	2046.000000
46.000000	0.013792	8.151310	-0.365061	-0.341080	2.953643	5.903807	0.000000	-10.000000	0.550000	-25.816668	459.833344	1023.000000	1023.000000	2046.000000
46.020000	0.009485	5.605670	-1.262464	-1.132282	2.515442	5.484974	0.000000	-10.000000	0.533333	-25.483334	451.166656	1023.000000	1023.000000	2046.000000
46.040001	0.005760	3.404092	-1.881952	-1.637301	1.967843	4.955503	0.000000	-10.000000	0.525000	-25.333334	442.500000	1023.000000	1023.000000	2046.000000
46.060001	0.002856	1.687837	-2.391637	-1.920747	1.497484	4.502738	0.000000	-10.000000	0.516667	-24.983334	434.166656	1023.000000	1023.000000	2046.000000
46.080002	0.001095	0.647440	-2.867893	-2.289545	1.308671	4.496207	0.000000	-10.000000	0.516667	-24.983334	425.833344	1023.000000	1023.000000	2046.000000
46.099998	-0.000448	-0.264764	-3.112725	-2.502372	0.986742	4.363590	0.000000	-10.000000	0.508333	-24.616667	417.500000	1023.000000	1023.000000	2046.000000
46.119999	-0.001792	-1.058867	-3.243067	-2.396639	0.590176	3.990663	0.000000	-10.000000	0.500000	-24.333334	409.166656	1023.000000	1023.000000	2046.000000
46.139999	-0.002377	-1.404788	-3.409698	-2.414668	0.466257	3.953321	0.000000	-10.000000	0.483333	-23.783333	401.000000	1023.000000	1023.000000	2046.000000
46.160000	-0.002621	-1.548997	-3.437160	-2.651876	0.378597	4.161442	0.000000	-10.000000	0.450000	-23.200001	393.000000	1023.000000	1023.000000	2046.000000
46.180000	-0.002963	-1.750847	-3.363679	-2.572816	0.173960	4.011690	0.000000	-10.000000	0.416667	-22.733334	385.333344	1023.000000	1023.000000	2046.000000
46.200001	-0.003110	-1.837799	-3.336955	-2.443084	0.072181	3.870059	0.000000	-10.000000	0.400000	-22.283335	377.666656	1023.000000	1023.000000	2046.000000
46.220001	-0.002718	-1.606152	-3.306264	-2.656795	0.185722	4.171185	0.000000	-10.000000	0.400000	-22.133333	370.333344	1023.000000	1023.000000	2046.000000
46.240002	-0.002398	-1.416981	-3.188106	-2.739908	0.245145	4.265888	0.000000	-10.000000	0.400000	-22.016666	362.833344	1023.000000	1023.000000	2046.000000
46.259998	-0.002163	-1.278159	-3.103539	-2.648402	0.271327	4.202455	0.000000	-10.000000	0.408333	-22.183334	355.500000	1023.000000	1023.000000	2046.000000
46.279999	-0.001751	-1.034843	-3.092285	-2.964669	0.469503	4.552608	0.000000	-10.000000	0.416667	-22.350000	348.166656	1023.000000	1023.000000	2046.000000
46.299999	-0.001713	-1.012194	-3.104371	-3.334806	0.702016	4.724967	0.000000	-10.000000	0.425000	-22.650000	340.666656	1023.000000	1023.000000	2046.000000
46.320000	-0.002455	-1.451146	-3.119595	-3.516201	0.614568	4.570082	0.000000	-10.000000	0.425000	-22.900000	333.333344	1023.000000	1023.000000	2046.000000
46.340000	-0.003543	-2.094197	-3.446114	-3.890705	0.681619	4.561002	0.000000	-10.000000	0.450000	-23.516666	325.666656	1023.000000	1023.000000	2046.000000
46.360001	-0.004666	-2.757465	-3.757942	-4.369550	0.764754	4.605273	0.000000	-10.000000	0.475000	-23.916668	318.000000	1023.000000	1023.000000	2046.000000
46.380001	-0.006022	-3.559263	-3.888027	-4.635353	0.608743	4.355373	0.000000	-10.000000	0.500000	-24.283333	310.000000	1023.000000	1023.000000	2046.000000
46.400002	-0.007477	-4.418620	-3.998961	-4.718160	0.383617	3.914884	0.000000	-10.000000	0.500000	-24.299999	304.666656	1023.000000	1023.000000	2046.000000
46.419998	-0.008482	-5.012732	-4.113709	-4.948680	0.301148	3.748509	0.000000	-10.000000	0.508333	-24.650000	296.333344	1023.000000	1023.000000	2046.000000
46.439999	-0.009172	-5.420838	-4.102498	-5.201949	0.225935	3.657673	0.000000	-10.000000	0.516667	-24.866667	288.000000	1023.000000	1023.000000	2046.000000
46.459999	-0.009783	-5.781892	-3.948919	-5.159303	-0.045352	3.371682	0.000000	-10.000000	0.525000	-25.266666	276.666656	1023.000000	1023.000000	2046.000000
46.480000	-0.009623	-5.686971	-3.953173	-5.103816	0.012931	3.357088	0.000000	-10.000000	0.533333	-25.316668	268.333344	1023.000000	1023.000000	2046.000000
46.500000	-0.009205	-5.440160	-3.868020	-5.198868	0.096084	3.530644	0.000000	-10.000000	0.525000	-25.333334	259.666656	1023.000000	1023.000000	2046.000000
46.520000	-0.008954	-5.291836	-3.652652	-5.090225	-0.012025	3.463066	0.000000	-10.000000	0.516667	-25.000000	251.333328	1023.000000	1023.000000	2046.000000
46.540001	-0.008606	-5.086192	-3.561548	-4.907265	-0.014720	3.397341	0.000000	-10.000000	0.491667	-24.750000	243.000000	1023.000000	1023.000000	2046.000000
46.560001	-0.007921	-4.681602	-3.537636	-4.994494	0.184646	3.665882	0.000000	-10.000000	0.491667	-24.216667	234.666672	1023.000000	1023.000000	2046.000000
46.580002	-0.007626	-4.506753	-3.333901	-4.851923	0.095742	3.583330	0.000000	-10.000000	0.483333	-23.966667	226.666672	1023.000000	1023.000000	2046.000000
46.599998	-0.007258	-4.289248	-3.289289	-4.746922	0.146148	3.600814	0.000000	-10.000000	0.475000	-23.600000	218.666672	1023.000000	1023.000000	2046.000000
46.619999	-0.006838	-4.041442	-3.264335	-4.941257	0.275987	3.888162	0.000000	-10.000000	0.450000	-23.416668	211.000000	1023.000000	1023.000000	2046.000000
46.639999	-0.006804	-4.021064	-3.088153	-4.755659	0.132512	3.690237	0.000000	-10.000000	0.425000	-22.866667	203.000000	1023.000000	1023.000000	2046.000000
46.660000	-0.006718	-3.970301	-3.094338	-4.654093	0.143649	3.634481	0.000000	-10.000000	0.408333	-22.416668	195.333328	1023.000000	1023.000000	2046.000000
46.680000	-0.006407	-3.786760	-3.123930	-4.821913	0.269025	3.890058	0.000000	-10.000000	0.391667	-21.833334	187.833328	1023.000000	1023.000000	2046.000000
46.700001	-0.006336	-3.744310	-2.965590	-4.705826	0.176565	3.750542	0.000000	-10.000000	0.375000	-21.500000	180.500000	1023.000000	1023.000000	2046.000000
46.720001	-0.006465	-3.820951	-2.913921	-4.644821	0.048686	3.689106	0.000000	-10.000000	0.358333	-21.016666	173.166672	1023.000000	1023.000000	2046.000000
46.740002	-0.006241	-3.688465	-3.006872	-4.736591	0.208886	3.846111	0.000000	-10.000000	0.350000	-20.783333	166.166672	1023.000000	1023.000000	2046.000000
46.759998	-0.006189	-3.657914	-2.909537	-4.788855	0.172487	3.867991	0.000000	-10.000000	0.350000	-20.350000	159.333328	1023.000000	1023.000000	2046.000000
46.779999	-0.006377	-3.768726	-2.785293	-4.679025	-0.019872	3.715465	0.000000	-10.000000	0.350000	-20.150000	152.500000	1023.000000	1023.000000	2046.000000
46.799999	-0.006062	-3.582514	-2.787396	-4.695818	0.091066	3.809635	0.000000	-10.000000	0.325000	-19.800001	145.666672	1023.000000	1023.000000	2046.000000
46.820000	-0.005646	-3.336965	-2.688841	-4.729410	0.140847	3.940439	0.000000	-10.000000	0.291667	-19.550001	139.000000	1023.000000	1023.000000	2046.000000
46.840000	-0.006036	-3.567392	-2.603384	-4.486457	-0.124296	3.646745	0.000000	-10.000000	0.275000	-19.166666	132.666672	1023.000000	1023.000000	2046.000000
46.860001	-0.006656	-3.933604	-2.775822	-4.481019	-0.203241	3.526478	0.000000	-10.000000	0.266667	-18.916666	126.166664	1023.000000	1023.000000	2046.000000
46.880001	-0.007244	-4.281219	-2.884018	-4.660514	-0.259144	3.522458	0.000000	-10.000000	0.283333	-18.833334	119.833336	1023.000000	1023.000000	2046.000000
46.900002	-0.008517	-5.033696	-2.905202	-4.646993	-0.635476	3.153975	0.000000	-10.000000	0.283333	-18.600000	113.500000	1023.000000	1023.000000	2046.000000
46.919998	-0.009381	-5.544293	-3.061908	-4.720098	-0.790074	3.027788	0.000000	-10.000000	0.316667	-18.500000	107.500000	1023.000000	1023.000000	2046.000000
46.939999	-0.009599	-5.673148	-3.266468	-4.846682	-0.677181	3.117182	0.000000	-10.000000	0.300000	-18.200001	101.500000	1023.000000	1023.000000	2046.000000
46.959999	-0.009250	-5.466569	-3.184158	-4.815106	-0.735463	3.268158	0.000000	-10.000000	0.283333	-17.983334	95.500000	1023.000000	1023.000000	2046.000000
46.980000	-0.009123	-5.391779	-3.082736	-4.367124	-0.966009	3.024089	0.000000	-10.000000	0.250000	-17.583334	89.500000	1023.000000	1023.000000	2046.000000
47.000000	-0.009060	-5.354635	-3.159806	-4.177497	-1.020310	3.002978	0.000000	-10.000000	0.241667	-17.166668	83.500000	1023.000000	1023.000000	2046.000000
47.020000	-0.010185	-6.019610	-3.425527	-4.330157	-1.164532	2.900606	0.000000	-10.000000	0.233333	-16.700001	77.500000	1023.000000	1023.000000	2046.000000
47.040001	-0.013682	-8.086302	-3.858397	-4.658138	-1.770244	2.200478	0.000000	-10.000000	0.225000	-16.283333	71.833336	1023.000000	1023.000000	2046.000000
47.060001	-0.017874	-10.563681	-4.683342	-5.289182	-2.172134	1.580976	0.000000	-10.000000	0.216667	-15.733334	66.333336	1023.000000	1023.000000	2046.000000
47.080002	-0.021855	-12.916462	-5.543615	-6.021203	-2.532158	1.180514	0.000000	-10.000000	0.208333	-15.283334	61.166668	1023.000000	1023.000000	2046.000000
47.099998	-0.025451	-15.041451	-6.066328	-6.365519	-3.203049	0.593444	0.000000	-10.000000	0.208333	-14.850000	56.000000	1023.000000	1023.000000	2046.000000
47.119999	-0.028101	-16.607704	-6.597629	-6.673357	-3.603710	0.266993	0.000000	-10.000000	0.208333	-14.816667	51.000000	1023.000000	1023.000000	2046.000000
47.139999	-0.029442	-17.400339	-7.075419	-6.984369	-3.624995	0.284443	0.000000	-10.000000	0.216667	-15.050000	46.000000	1023.000000	1023.000000	2046.000000
47.160000	-0.030703	-18.145552	-7.225978	-7.072908	-3.980024	0.133359	0.000000	-10.000000	0.208333	-15.383333	41.000000	1023.000000	1023.000000	2046.000000
47.180000	-0.031946	-18.880178	-7.343416	-6.979855	-4.375555	-0.181352	0.000000	-10.000000	0.208333	-15.516667	36.000000	1023.000000	1023.000000	2046.000000
47.200001	-0.032255	-19.062819	-7.556013	-7.027047	-4.319366	-0.160392	0.000000	-10.000000	0.208333	-15.400001	30.833334	1023.000000	1023.000000	2046.000000
47.220001	-0.032334	-19.109642	-7.519151	-7.123612	-4.396364	-0.070515	0.000000	-10.000000	0.208333	-15.200001	25.666666	1023.000000	1023.000000	2046.000000
47.240002	-0.032679	-19.313116	-7.355612	-7.004324	-4.745529	-0.207650	0.000000	-10.000000	0.208333	-14.833334	20.500000	1023.000000	1023.000000	2046.000000
47.259998	-0.032345	-19.115736	-7.430948	-6.993350	-4.550763	-0.140676	0.000000	-10.000000	0.183333	-14.033334	15.666667	1023.000000	1023.000000	2046.000000
47.279999	-0.031748	-18.762854	-7.323526	-7.196959	-4.379258	0.136889	0.000000	-10.000000	0.150000	-12.883333	11.166667	1023.000000	1023.000000	2046.000000
47.299999	-0.031517	-18.626595	-7.082359	-7.089347	-4.505067	0.050180	0.000000	-10.000000	0.116667	-11.566667	7.000000	1023.000000	1023.000000	2046.000000
47.320000	-0.030718	-18.154476	-7.106017	-7.124110	-4.198020	0.273672	0.000000	-10.000000	0.091667	-10.316667	3.166667	1023.000000	1023.000000	2046.000000
47.340000	-0.029566	-17.473745	-6.941221	-7.398320	-3.823370	0.689166	0.000000	-10.000000	0.075000	-8.500000	0.000000	1023.000000	1023.000000	2046.000000
47.360001	-0.029184	-17.247787	-6.667426	-7.490897	-3.819972	0.730508	0.000000	-10.000000	0.050000	-5.933333	-2.500000	1023.000000	1023.000000	2046.000000
47.380001	-0.029230	-17.274824	-6.727468	-7.546824	-3.686631	0.686098	0.000000	-10.000000	0.033333	-2.266667	-4.000000	1023.000000	1023.000000	2046.000000
47.400002	-0.029158	-17.232462	-6.977095	-7.949722	-3.288008	0.982363	0.000000	-10.000000	0.025000	0.450000	-4.833333	1023.000000	1023.000000	2046.000000
47.419998	-0.029813	-17.619440	-6.939114	-8.106103	-3.420948	0.846724	0.000000	-10.000000	0.016667	3.200000	-5.000000	1023.000000	1023.000000	2046.000000
47.439999	-0.030570	-18.067068	-7.011823	-8.101694	-3.537361	0.583810	0.000000	-10.000000	0.008333	5.116667	-5.000000	1023.000000	1023.000000	2046.000000
47.459999	-0.030644	-18.110744	-7.170120	-8.303778	-3.304692	0.667844	0.000000	-10.000000	0.000000	7.583333	-5.000000	1023.000000	1023.000000	2046.000000
47.480000	-0.030695	-18.140984	-7.000673	-8.366485	-3.377024	0.603197	0.000000	-10.000000	0.000000	9.350000	-5.000000	1023.000000	1023.000000	2046.000000
47.500000	-0.030844	-18.228632	-6.717197	-8.283535	-3.633354	0.405454	0.000000	-10.000000	-0.025000	10.833334	-5.000000	1023.000000	1023.000000	2046.000000
47.520000	-0.030067	-17.769533	-6.635781	-8.130059	-3.441928	0.438235	0.000000	-10.000000	-0.050000	12.133333	-5.000000	1023.000000	1023.000000	2046.000000
47.540001	-0.028483	-16.833580	-6.413049	-8.055608	-3.146671	0.781748	0.000000	-10.000000	-0.091667	13.183333	-0.500000	1023.000000	1023.000000	2046.000000
47.560001	-0.027165	-16.054710	-5.955690	-7.717023	-3.221850	0.839853	0.000000	-10.000000	-0.108333	14.333334	8.833333	1023.000000	1023.000000	2046.000000
47.580002	-0.025688	-15.181466	-5.733590	-7.406191	-3.030821	0.989136	0.000000	-10.000000	-0.116667	15.566667	19.833334	1023.000000	1023.000000	2046.000000
47.599998	-0.023577	-13.934086	-5.531376	-7.221514	-2.563403	1.382207	0.000000	-10.000000	-0.116667	16.600000	28.166666	1023.000000	1023.000000	2046.000000
47.619999	-0.021805	-12.886999	-5.068511	-6.910875	-2.482093	1.574480	0.000000	-10.000000	-0.150000	17.650000	33.666668	1023.000000	1023.000000	2046.000000
47.639999	-0.020279	-11.984873	-4.846480	-6.462934	-2.287515	1.612057	0.000000	-10.000000	-0.200000	18.516666	39.500000	1023.000000	1023.000000	2046.000000
47.660000	-0.018048	-10.666123	-4.589673	-6.257421	-1.845963	2.026934	0.000000	-10.000000	-0.241667	19.633333	45.500000	1023.000000	1023.000000	2046.000000
47.680000	-0.016227	-9.590044	-4.275529	-6.069773	-1.602934	2.358192	0.000000	-10.000000	-0.258333	20.700001	51.833332	1023.000000	1023.000000	2046.000000
47.700001	-0.014952	-8.836473	-3.926483	-5.673858	-1.608700	2.372568	0.000000	-10.000000	-0.258333	21.833334	58.500000	1023.000000	1023.000000	2046.000000
47.720001	-0.013211	-7.807734	-3.787399	-5.418581	-1.222042	2.620288	0.000000	-10.000000	-0.275000	22.783333	65.666664	1023.000000	1023.000000	2046.000000
47.740002	-0.011398	-6.736411	-3.559059	-5.326466	-0.903349	3.052463	0.000000	-10.000000	-0.283333	23.333334	73.166664	1023.000000	1023.000000	2046.000000
47.759998	-0.010145	-5.995932	-3.211261	-4.962115	-0.916985	3.094430	0.000000	-10.000000	-0.300000	23.783333	81.000000	1023.000000	1023.000000	2046.000000
47.779999	-0.008884	-5.250420	-3.090106	-4.674576	-0.682573	3.196836	0.000000	-10.000000	-0.325000	24.366667	89.000000	1023.000000	1023.000000	2046.000000
47.799999	-0.007282	-4.303921	-2.985028	-4.591930	-0.305819	3.578855	0.000000	-10.000000	-0.325000	25.166668	97.000000	1023.000000	1023.000000	2046.000000
47.820000	-0.006182	-3.653486	-2.636029	-4.301701	-0.346876	3.631120	0.000000	-10.000000	-0.341667	25.633333	105.166664	1023.000000	1023.000000	2046.000000
47.840000	-0.005241	-3.097343	-2.525369	-4.004458	-0.235987	3.668471	0.000000	-10.000000	-0.341667	25.983334	113.500000	1023.000000	1023.000000	2046.000000
47.860001	-0.003631	-2.146072	-2.457724	-3.938341	0.199131	4.050862	0.000000	-10.000000	-0.350000	25.950001	122.166664	1023.000000	1023.000000	2046.000000
47.880001	-0.002653	-1.568011	-2.134051	-3.728344	0.130266	4.164117	0.000000	-10.000000	-0.350000	26.150000	130.833328	1023.000000	1023.000000	2046.000000
47.900002	-0.001883	-1.112605	-2.004635	-3.440759	0.191773	4.141016	0.000000	-10.000000	-0.341667	26.116667	139.500000	1023.000000	1023.000000	2046.000000
47.919998	-0.000501	-0.295859	-1.961363	-3.304505	0.581359	4.388649	0.000000	-10.000000	-0.350000	26.250000	148.166672	1023.000000	1023.000000	2046.000000
47.939999	0.000379	0.223820	-1.736022	-3.185648	0.589125	4.556365	0.000000	-10.000000	-0.341667	26.116667	157.000000	1023.000000	1023.000000	2046.000000
47.959999	0.000280	0.165674	-1.618593	-2.985892	0.384924	4.385234	0.000000	-10.000000	-0.333333	26.150000	165.833328	1023.000000	1023.000000	2046.000000
47.980000	0.000548	0.323911	-1.684270	-2.853021	0.551309	4.309894	0.000000	-10.000000	-0.325000	26.133333	174.500000	1023.000000	1023.000000	2046.000000
48.000000	0.000962	0.568512	-1.606722	-2.847662	0.632788	4.390109	0.000000	-10.000000	-0.325000	25.783333	183.166672	1023.000000	1023.000000	2046.000000
48.020000	0.001038	0.613278	-1.357633	-2.623905	0.377342	4.217474	0.000000	-10.000000	-0.333333	25.450001	191.833328	1023.000000	1023.000000	2046.000000
48.040001	0.001411	0.833871	-1.315784	-2.330572	0.415654	4.064574	0.000000	-10.000000	-0.325000	25.016666	200.500000	1023.000000	1023.000000	2046.000000
48.060001	0.002940	1.737765	-1.198889	-2.286485	0.772534	4.450605	0.000000	-10.000000	-0.325000	24.833334	208.833328	1023.000000	1023.000000	2046.000000
48.080002	0.004111	2.429584	-0.954086	-1.981566	0.770523	4.594713	0.000000	-10.000000	-0.308333	24.683334	217.000000	1023.000000	1023.000000	2046.000000
48.099998	0.005582	3.299062	-0.720717	-1.477863	0.866324	4.631317	0.000000	-10.000000	-0.325000	24.533335	225.333328	1023.000000	1023.000000	2046.000000
48.119999	0.008052	4.758728	-0.518946	-1.161511	1.310909	5.128276	0.000000	-10.000000	-0.333333	24.816668	233.666672	1023.000000	1023.000000	2046.000000
48.139999	0.009072	5.361473	-0.117556	-0.677565	1.087040	5.069554	0.000000	-10.000000	-0.358333	25.133333	242.000000	1023.000000	1023.000000	2046.000000
48.160000	0.008259	4.880888	-0.312594	-0.557415	0.984191	4.766706	0.000000	-10.000000	-0.358333	25.733334	250.333328	1023.000000	1023.000000	2046.000000
48.180000	0.005690	3.362796	-1.078628	-1.172894	1.035194	4.579123	0.000000	-10.000000	-0.350000	26.100000	258.833344	1023.000000	1023.000000	2046.000000
48.200001	0.001128	0.666763	-1.814520	-1.821317	0.397969	3.904631	0.000000	-10.000000	-0.341667	26.100000	267.500000	1023.000000	1023.000000	2046.000000
48.220001	-0.002773	-1.638667	-2.511552	-2.150442	-0.159438	3.182764	0.000000	-10.000000	-0.325000	26.000000	276.166656	1023.000000	1023.000000	2046.000000
48.240002	-0.004194	-2.478582	-3.132058	-2.586626	-0.063204	3.303306	0.000000	-10.000000	-0.325000	25.650000	284.833344	1023.000000	1023.000000	2046.000000
48.259998	-0.005175	-3.058559	-3.198115	-2.644366	-0.400664	3.184586	0.000000	-10.000000	-0.325000	25.700001	293.500000	1023.000000	1023.000000	2046.000000
48.279999	-0.005658	-3.344103	-3.424034	-2.480124	-0.455284	3.015339	0.000000	-10.000000	-0.341667	25.683334	302.000000	1023.000000	1023.000000	2046.000000
48.299999	-0.004704	-2.780037	-3.490153	-2.476672	-0.178786	3.365573	0.000000	-10.000000	-0.350000	26.050001	310.500000	1023.000000	1023.000000	2046.000000
48.320000	-0.004499	-2.658650	-3.227457	-2.162673	-0.505562	3.237042	0.000000	-10.000000	-0.358333	26.383333	319.166656	1023.000000	1023.000000	2046.000000
48.340000	-0.003558	-2.102528	-3.229704	-1.933228	-0.259893	3.320296	0.000000	-10.000000	-0.375000	26.666668	328.000000	1023.000000	1023.000000	2046.000000
48.360001	-0.001978	-1.168714	-2.921588	-1.820334	-0.085649	3.658857	0.000000	-10.000000	-0.375000	26.783335	337.000000	1023.000000	1023.000000	2046.000000
48.380001	-0.001004	-0.593365	-2.540401	-1.484722	-0.237526	3.669284	0.000000	-10.000000	-0.375000	26.816668	345.833344	1023.000000	1023.000000	2046.000000
48.400002	0.000675	0.399011	-2.430413	-1.131116	0.163791	3.796750	0.000000	-10.000000	-0.366667	26.833334	351.666656	1023.000000	1023.000000	2046.000000
48.419998	0.003037	1.794861	-2.053102	-0.974261	0.545985	4.276239	0.000000	-10.000000	-0.383333	27.250000	360.500000	1023.000000	1023.000000	2046.000000
48.439999	0.004533	2.679142	-1.645884	-0.597643	0.570383	4.352286	0.000000	-10.000000	-0.408333	27.733334	369.666656	1023.000000	1023.000000	2046.000000
48.459999	0.006443	3.807810	-1.635428	-0.418589	1.164055	4.697773	0.000000	-10.000000	-0.441667	28.200001	382.000000	1023.000000	1023.000000	2046.000000
48.480000	0.008423	4.977793	-1.384188	-0.473404	1.611219	5.224167	0.000000	-10.000000	-0.475000	28.583334	391.333344	1023.000000	1023.000000	2046.000000
48.500000	0.009320	5.508317	-1.149345	-0.382827	1.705193	5.335296	0.000000	-10.000000	-0.466667	29.033335	400.833344	1023.000000	1023.000000	2046.000000
48.520000	0.010313	6.095108	-1.210207	-0.396170	2.178190	5.523294	0.000000	-10.000000	-0.458333	29.283335	410.500000	1023.000000	1023.000000	2046.000000
48.540001	0.011066	6.539799	-1.268123	-0.608740	2.557937	5.858724	0.000000	-10.000000	-0.458333	29.383333	420.333344	1023.000000	1023.000000	2046.000000
48.560001	0.010784	6.373564	-1.216234	-0.647367	2.440446	5.796718	0.000000	-10.000000	-0.450000	29.250000	430.000000	1023.000000	1023.000000	2046.000000
48.580002	0.010505	6.208667	-1.361266	-0.537579	2.565355	5.542157	0.000000	-10.000000	-0.466667	29.333334	439.666656	1023.000000	1023.000000	2046.000000
48.599998	0.011210	6.624938	-1.395276	-0.597775	2.895638	5.722353	0.000000	-10.000000	-0.441667	29.400002	449.500000	1023.000000	1023.000000	2046.000000
48.619999	0.011682	6.904025	-1.059157	-0.449126	2.742260	5.670048	0.000000	-10.000000	-0.475000	29.533335	459.500000	1023.000000	1023.000000	2046.000000
48.639999	0.012223	7.224069	-0.802232	-0.126002	2.714838	5.437466	0.000000	-10.000000	-0.458333	29.483334	469.500000	1023.000000	1023.000000	2046.000000
48.660000	0.014189	8.385927	-0.676379	0.010484	3.248472	5.803350	0.000000	-10.000000	-0.458333	29.533333	479.166656	1023.000000	1023.000000	2046.000000
48.680000	0.016025	9.470997	-0.138152	0.362816	3.265839	5.980494	0.000000	-10.000000	-0.458333	29.266666	488.833344	1023.000000	1023.000000	2046.000000
48.700001	0.017799	10.519155	0.166063	0.886348	3.475972	5.990770	0.000000	-10.000000	-0.458333	29.266666	498.500000	1023.000000	1023.000000	2046.000000
48.720001	0.020717	12.243471	0.431601	1.053704	4.145669	6.612497	0.000000	-10.000000	-0.466667	29.183332	508.500000	1023.000000	1023.000000	2046.000000
48.740002	0.022706	13.419396	0.990627	1.482445	4.175311	6.771014	0.000000	-10.000000	-0.466667	29.200001	518.333313	1023.000000	1023.000000	2046.000000
48.759998	0.024946	14.743074	1.153846	1.901255	4.692728	6.995246	0.000000	-10.000000	-0.466667	29.233334	528.000000	1023.000000	1023.000000	2046.000000
48.779999	0.027537	16.274185	1.527184	2.081994	5.145348	7.519660	0.000000	-10.000000	-0.450000	29.050001	537.666687	1023.000000	1023.000000	2046.000000
48.799999	0.029070	17.180120	1.949432	2.431350	5.167034	7.632303	0.000000	-10.000000	-0.425000	29.033333	547.500000	1023.000000	1023.000000	2046.000000
48.820000	0.030736	18.164984	2.032444	2.829903	5.643036	7.659601	0.000000	-10.000000	-0.400000	28.883333	557.166687	1023.000000	1023.000000	2046.000000
48.840000	0.032952	19.474693	2.389446	2.863451	5.997019	8.224777	0.000000	-10.000000	-0.400000	28.400000	566.833313	1023.000000	1023.000000	2046.000000
48.860001	0.034074	20.137909	2.722303	3.213844	5.972167	8.229594	0.000000	-10.000000	-0.391667	27.933334	573.166687	1023.000000	1023.000000	2046.000000
48.880001	0.035538	21.002697	2.799657	3.472585	6.383411	8.347045	0.000000	-10.000000	-0.383333	27.083334	582.666687	1023.000000	1023.000000	2046.000000
48.900002	0.037148	21.954208	3.072387	3.511666	6.603665	8.766491	0.000000	-10.000000	-0.358333	26.766666	591.833313	1023.000000	1023.000000	2046.000000
48.919998	0.037977	22.444481	3.375242	3.818818	6.516143	8.734278	0.000000	-10.000000	-0.316667	26.266666	604.000000	1023.000000	1023.000000	2046.000000
48.939999	0.039118	23.118948	3.403463	4.067760	6.857529	8.790197	0.000000	-10.000000	-0.275000	25.716667	612.833313	1023.000000	1023.000000	2046.000000
48.959999	0.040600	23.994339	3.590353	4.065359	7.135107	9.203520	0.000000	-10.000000	-0.250000	24.850000	621.500000	1023.000000	1023.000000	2046.000000
48.980000	0.041419	24.478849	3.907648	4.290632	7.047267	9.233303	0.000000	-10.000000	-0.233333	24.066668	629.833313	1023.000000	1023.000000	2046.000000
49.000000	0.042131	24.899330	3.967929	4.576237	7.241326	9.113838	0.000000	-10.000000	-0.225000	23.316668	638.000000	1023.000000	1023.000000	2046.000000
49.020000	0.043327	25.606194	3.938582	4.607172	7.643744	9.416697	0.000000	-10.000000	-0.208333	22.916666	646.000000	1023.000000	1023.000000	2046.000000
49.040001	0.043579	25.755163	4.141437	4.562425	7.519494	9.531808	0.000000	-10.000000	-0.200000	22.216667	653.666687	1023.000000	1023.000000	2046.000000
49.060001	0.043194	25.527496	4.254817	4.766648	7.308474	9.197557	0.000000	-10.000000	-0.200000	22.083334	661.166687	1023.000000	1023.000000	2046.000000
49.080002	0.043625	25.782223	4.235124	4.881290	7.525086	9.140722	0.000000	-10.000000	-0.183333	21.616667	668.500000	1023.000000	1023.000000	2046.000000
49.099998	0.045008	26.599979	4.457779	5.022645	7.751653	9.367903	0.000000	-10.000000	-0.183333	21.050001	675.833313	1023.000000	1023.000000	2046.000000
49.119999	0.045869	27.108616	4.831360	5.253301	7.610307	9.413649	0.000000	-10.000000	-0.166667	20.300001	683.000000	1023.000000	1023.000000	2046.000000
49.139999	0.047396	28.011126	4.855696	5.556605	8.029304	9.569522	0.000000	-10.000000	-0.158333	19.550001	689.833313	1023.000000	1023.000000	2046.000000
49.160000	0.048561	28.699570	4.870955	5.618548	8.296477	9.913590	0.000000	-10.000000	-0.125000	19.050001	696.666687	1023.000000	1023.000000	2046.000000
49.180000	0.049131	29.036585	5.143307	5.739307	8.137937	10.016035	0.000000	-10.000000	-0.116667	18.500000	703.166687	1023.000000	1023.000000	2046.000000
49.200001	0.049269	29.118010	5.291108	6.096919	7.985422	9.744561	0.000000	-10.000000	-0.108333	18.150002	709.500000	1023.000000	1023.000000	2046.000000
49.220001	0.049090	29.012449	5.173787	6.175054	8.073349	9.590260	0.000000	-10.000000	-0.125000	18.016668	715.500000	1023.000000	1023.000000	2046.000000
49.240002	0.046854	27.690847	4.767060	5.643150	7.778128	9.502510	0.000000	-10.000000	-0.108333	17.766668	721.500000	1023.000000	1023.000000	2046.000000
49.259998	0.042496	25.115290	4.131213	5.165345	7.110651	8.708081	0.000000	-10.000000	-0.100000	17.233334	727.500000	1023.000000	1023.000000	2046.000000
49.279999	0.038543	22.778793	3.317763	4.742083	6.733216	7.985732	0.000000	-10.000000	-0.058333	16.450001	733.333313	1023.000000	1023.000000	2046.000000
49.299999	0.036368	21.493324	2.733699	4.196047	6.602636	7.960943	0.000000	-10.000000	-0.041667	15.300000	739.000000	1023.000000	1023.000000	2046.000000
49.320000	0.034723	20.521450	2.533543	3.867448	6.222908	7.897552	0.000000	-10.000000	-0.033333	14.200001	744.166687	1023.000000	1023.000000	2046.000000
49.340000	0.033497	19.796831	2.291269	3.921212	6.028331	7.556020	0.000000	-10.000000	-0.041667	13.550000	749.166687	1023.000000	1023.000000	2046.000000
49.360001	0.033320	19.692072	2.050580	3.908241	6.166015	7.567236	0.000000	-10.000000	-0.050000	13.383334	753.666687	1023.000000	1023.000000	2046.000000
49.380001	0.033814	19.983829	2.028201	3.867516	6.279540	7.808573	0.000000	-10.000000	-0.041667	13.166667	758.333313	1023.000000	1023.000000	2046.000000
49.400002	0.033973	20.077923	2.250217	3.942045	6.025096	7.860565	0.000000	-10.000000	-0.033333	12.783334	761.333313	1023.000000	1023.000000	2046.000000
49.419998	0.033993	20.089680	2.386510	4.183117	5.866452	7.653600	0.000000	-10.000000	-0.016667	12.183333	765.666687	1023.000000	1023.000000	2046.000000
49.439999	0.034925	20.640541	2.405012	4.359644	6.144866	7.731019	0.000000	-10.000000	-0.008333	11.483334	769.666687	1023.000000	1023.000000	2046.000000
49.459999	0.036258	21.428617	2.638793	4.357184	6.291084	8.141557	0.000000	-10.000000	0.000000	10.383333	775.000000	1023.000000	1023.000000	2046.000000
49.480000	0.037144	21.952320	3.014642	4.585919	6.170545	8.181214	0.000000	-10.000000	0.008333	9.250000	778.666687	1023.000000	1023.000000	2046.000000
49.500000	0.038106	22.520893	3.148509	4.901312	6.362024	8.109050	0.000000	-10.000000	0.025000	8.050000	782.000000	1023.000000	1023.000000	2046.000000
49.520000	0.039431	23.303747	3.086469	4.975765	6.864468	8.377045	0.000000	-10.000000	0.041667	6.816667	784.833313	1023.000000	1023.000000	2046.000000
49.540001	0.040531	23.954111	3.232096	4.764583	7.091698	8.865734	0.000000	-10.000000	0.058333	5.100000	787.333313	1023.000000	1023.000000	2046.000000
49.560001	0.040671	24.036510	3.352628	4.642617	7.091060	8.950206	0.000000	-10.000000	0.075000	3.166667	789.333313	1023.000000	1023.000000	2046.000000
49.580002	0.040511	23.941925	3.086764	4.530917	7.412082	8.912162	0.000000	-10.000000	0.091667	1.333333	790.833313	1023.000000	1023.000000	2046.000000
49.599998	0.040569	23.976168	2.819391	4.137560	7.814328	9.204888	0.000000	-10.000000	0.091667	0.333333	791.666687	1023.000000	1023.000000	2046.000000
49.619999	0.039518	23.355408	2.722926	3.708265	7.614532	9.309685	0.000000	-10.000000	0.083333	0.266667	792.000000	1023.000000	1023.000000	2046.000000
49.639999	0.038038	22.480438	2.464640	3.649358	7.476960	8.889480	0.000000	-10.000000	0.075000	1.016667	792.000000	1023.000000	1023.000000	2046.000000
49.660000	0.037550	22.191820	2.225977	3.536057	7.634841	8.794946	0.000000	-10.000000	0.075000	1.750000	792.000000	1023.000000	1023.000000	2046.000000
49.680000	0.037368	22.084513	2.306579	3.330343	7.520298	8.927293	0.000000	-10.000000	0.083333	1.750000	792.333313	1023.000000	1023.000000	2046.000000
49.700001	0.036968	21.848356	2.487137	3.416781	7.231001	8.713437	0.000000	-10.000000	0.091667	0.333333	792.666687	1023.000000	1023.000000	2046.000000
49.720001	0.037377	22.089823	2.598117	3.653546	7.320570	8.517590	0.000000	-10.000000	0.100000	-1.216667	793.000000	1023.000000	1023.000000	2046.000000
49.740002	0.038819	22.941771	2.743538	3.715776	7.603449	8.879006	0.000000	-10.000000	0.100000	-2.466667	793.000000	1023.000000	1023.000000	2046.000000
49.759998	0.039838	23.544491	3.119158	3.888648	7.470556	9.066129	0.000000	-10.000000	0.100000	-3.050000	793.000000	1023.000000	1023.000000	2046.000000
49.779999	0.040725	24.068401	3.310152	4.240659	7.557694	8.959896	0.000000	-10.000000	0.100000	-3.700000	793.000000	1023.000000	1023.000000	2046.000000
49.799999	0.042585	25.167715	3.381783	4.345792	8.079663	9.360476	0.000000	-10.000000	0.100000	-4.366667	793.000000	1023.000000	1023.000000	2046.000000
49.820000	0.043866	25.924643	3.798046	4.477136	8.025331	9.624130	0.000000	-10.000000	0.100000	-4.883334	793.000000	1023.000000	1023.000000	2046.000000
49.840000	0.044585	26.349871	3.992532	4.776551	8.047339	9.533448	0.000000	-10.000000	0.100000	-5.233334	793.000000	1023.000000	1023.000000	2046.000000
49.860001	0.045910	27.132736	3.972217	4.957941	8.501220	9.701359	0.000000	-10.000000	0.100000	-5.400000	793.000000	1023.000000	1023.000000	2046.000000
49.880001	0.047102	27.837299	4.203269	4.892344	8.635879	10.105807	0.000000	-10.000000	0.108333	-5.566667	793.000000	1023.000000	1023.000000	2046.000000
49.900002	0.047367	27.993820	4.466044	5.025289	8.415820	10.086667	0.000000	-10.000000	0.116667	-5.816667	793.000000	1023.000000	1023.000000	2046.000000
49.919998	0.047655	28.163883	4.402129	5.219172	8.610113	9.932469	0.000000	-10.000000	0.125000	-6.183333	793.000000	1023.000000	1023.000000	2046.000000
49.939999	0.048417	28.614311	4.361740	5.176929	8.880781	10.194861	0.000000	-10.000000	0.125000	-6.566667	793.000000	1023.000000	1023.000000	2046.000000
49.959999	0.048566	28.702421	4.575600	5.056326	8.661332	10.409163	0.000000	-10.000000	0.133333	-6.966667	786.166687	1023.000000	1023.000000	2046.000000
49.980000	0.048142	28.451666	4.589078	5.198545	8.522184	10.141858	0.000000	-10.000000	0.141667	-7.450000	778.500000	1023.000000	1023.000000	2046.000000
50.000000	0.048415	28.613480	4.391958	5.243906	8.831550	10.146067	0.000000	-10.000000	0.150000	-7.916667	770.000000	1023.000000	1023.000000	2046.000000
50.020000	0.048843	28.866013	4.572593	5.054133	8.768481	10.470806	0.000000	-10.000000	0.150000	-8.433333	767.333313	1023.000000	1023.000000	2046.000000
50.040001	0.048567	28.702965	4.725990	5.228385	8.572917	10.175673	0.000000	-10.000000	0.150000	-9.016666	764.500000	1023.000000	1023.000000	2046.000000
50.060001	0.049403	29.197067	4.722539	5.320094	8.900179	10.254255	0.000000	-10.000000	0.150000	-9.616667	761.333313	1023.000000	1023.000000	2046.000000
50.080002	0.050264	29.706049	4.945885	5.253693	8.901996	10.604477	0.000000	-10.000000	0.150000	-10.100000	758.166687	1023.000000	1023.000000	2046.000000
50.099998	0.049886	29.482487	5.018516	5.526050	8.689143	10.248778	0.000000	-10.000000	0.158333	-10.483334	754.666687	1023.000000	1023.000000	2046.000000
50.119999	0.049893	29.486809	4.863968	5.542216	8.836497	10.244128	0.000000	-10.000000	0.166667	-10.900001	751.333313	1023.000000	1023.000000	2046.000000
50.139999	0.049543	29.279959	4.943059	5.375394	8.607947	10.353559	0.000000	-10.000000	0.175000	-11.283334	747.666687	1023.000000	1023.000000	2046.000000
50.160000	0.048462	28.640947	4.905978	5.440360	8.330398	9.964212	0.000000	-10.000000	0.175000	-11.716667	744.000000	1023.000000	1023.000000	2046.000000
50.180000	0.048862	28.877270	4.682097	5.434613	8.672811	10.087748	0.000000	-10.000000	0.175000	-12.066667	740.000000	1023.000000	1023.000000	2046.000000
50.200001	0.048880	28.888050	4.711689	5.294391	8.570389	10.311579	0.000000	-10.000000	0.200000	-12.450000	736.000000	1023.000000	1023.000000	2046.000000
50.220001	0.048621	28.735189	4.869666	5.390114	8.240041	10.235370	0.000000	-10.000000	0.225000	-12.583333	731.833313	1023.000000	1023.000000	2046.000000
50.240002	0.048401	28.604723	4.730511	5.647383	8.256130	9.970699	0.000000	-10.000000	0.250000	-12.600000	727.500000	1023.000000	1023.000000	2046.000000
50.259998	0.047802	28.251272	4.586199	5.522759	8.115576	10.026737	0.000000	-10.000000	0.233333	-12.483334	723.166687	1023.000000	1023.000000	2046.000000
50.279999	0.044303	26.183365	4.146564	5.083064	7.439202	9.514536	0.000000	-10.000000	0.233333	-12.583334	719.000000	1023.000000	1023.000000	2046.000000
50.299999	0.039348	23.254725	3.166784	4.432610	7.033169	8.622163	0.000000	-10.000000	0.233333	-13.016667	715.000000	1023.000000	1023.000000	2046.000000
50.320000	0.034899	20.625278	2.285339	3.570096	6.547595	8.222248	0.000000	-10.000000	0.250000	-13.700001	710.666687	1023.000000	1023.000000	2046.000000
50.340000	0.030723	18.157232	1.776532	2.952146	5.686707	7.741846	0.000000	-10.000000	0.258333	-14.366667	706.166687	1023.000000	1023.000000	2046.000000
50.360001	0.027896	16.486256	1.094370	2.722346	5.487776	7.181764	0.000000	-10.000000	0.258333	-14.766667	701.333313	1023.000000	1023.000000	2046.000000
50.380001	0.026585	15.711790	0.753610	2.335139	5.334455	7.288587	0.000000	-10.000000	0.258333	-14.933333	696.500000	1023.000000	1023.000000	2046.000000
50.400002	0.025005	14.777664	0.595391	2.172110	4.879750	7.130414	0.000000	-10.000000	0.250000	-14.933333	693.166687	1023.000000	1023.000000	2046.000000
50.419998	0.023919	14.136205	0.274886	2.237894	4.835314	6.788110	0.000000	-10.000000	0.250000	-14.850000	688.166687	1023.000000	1023.000000	2046.000000
50.439999	0.023932	14.144105	0.304035	1.998650	4.736731	7.104688	0.000000	-10.000000	0.258333	-14.816667	683.166687	1023.000000	1023.000000	2046.000000
50.459999	0.023088	13.645040	0.370435	2.129237	4.370462	6.774905	0.000000	-10.000000	0.258333	-14.866667	676.500000	1023.000000	1023.000000	2046.000000
50.480000	0.023462	13.866291	0.287981	2.143744	4.599960	6.834607	0.000000	-10.000000	0.275000	-14.983334	671.500000	1023.000000	1023.000000	2046.000000
50.500000	0.023694	14.003217	0.549989	2.063728	4.332270	7.057230	0.000000	-10.000000	0.275000	-15.266667	666.500000	1023.000000	1023.000000	2046.000000
50.520000	0.023780	14.054266	0.605917	2.340231	4.356617	6.751501	0.000000	-10.000000	0.283333	-15.450001	661.500000	1023.000000	1023.000000	2046.000000
50.540001	0.024957	14.749748	0.687173	2.229151	4.690764	7.142661	0.000000	-10.000000	0.266667	-15.683333	656.333313	1023.000000	1023.000000	2046.000000
50.560001	0.025362	14.989036	0.890179	2.246484	4.580908	7.271465	0.000000	-10.000000	0.275000	-15.800000	651.000000	1023.000000	1023.000000	2046.000000
50.580002	0.025540	15.094201	0.786476	2.268546	4.812499	7.226680	0.000000	-10.000000	0.283333	-16.033333	645.666687	1023.000000	1023.000000	2046.000000
50.599998	0.026180	15.472094	0.771324	1.837465	5.131822	7.731483	0.000000	-10.000000	0.300000	-16.333334	640.333313	1023.000000	1023.000000	2046.000000
50.619999	0.025291	14.946799	0.694198	1.609290	5.029658	7.613653	0.000000	-10.000000	0.300000	-16.566668	636.833313	1023.000000	1023.000000	2046.000000
50.639999	0.024437	14.442064	0.305806	1.214235	5.278408	7.643615	0.000000	-10.000000	0.316667	-17.200001	631.166687	1023.000000	1023.000000	2046.000000
50.660000	0.023147	13.679829	0.151610	0.715143	5.082183	7.730892	0.000000	-10.000000	0.350000	-17.833334	625.333313	1023.000000	1023.000000	2046.000000
50.680000	0.021178	12.516346	-0.307661	0.517504	5.077822	7.228680	0.000000	-10.000000	0.383333	-18.683334	617.500000	1023.000000	1023.000000	2046.000000
50.700001	0.020417	12.066408	-0.389932	0.044896	4.949138	7.462306	0.000000	-10.000000	0.400000	-19.216667	611.166687	1023.000000	1023.000000	2046.000000
50.720001	0.018555	10.966215	-0.530827	0.008274	4.634855	6.853914	0.000000	-10.000000	0.400000	-19.616667	606.833313	1023.000000	1023.000000	2046.000000
50.740002	0.018230	10.774028	-0.574737	-0.209429	4.713526	6.844667	0.000000	-10.000000	0.400000	-20.150002	600.166687	1023.000000	1023.000000	2046.000000
50.759998	0.017704	10.462982	-0.301213	-0.411031	4.337297	6.837929	0.000000	-10.000000	0.408333	-20.716667	593.500000	1023.000000	1023.000000	2046.000000
50.779999	0.017603	10.403084	-0.349571	-0.171184	4.442811	6.481029	0.000000	-10.000000	0.425000	-21.283333	584.500000	1023.000000	1023.000000	2046.000000
50.799999	0.018583	10.982734	-0.156838	-0.361382	4.563700	6.937254	0.000000	-10.000000	0.441667	-21.500000	579.833313	1023.000000	1023.000000	2046.000000
50.820000	0.018592	10.987581	0.072937	-0.178540	4.361296	6.731887	0.000000	-10.000000	0.450000	-21.616667	575.000000	1023.000000	1023.000000	2046.000000
50.840000	0.019352	11.436959	0.062181	-0.052223	4.630380	6.796621	0.000000	-10.000000	0.450000	-21.933334	567.666687	1023.000000	1023.000000	2046.000000
50.860001	0.020192	11.933511	0.310082	-0.185257	4.600327	7.208357	0.000000	-10.000000	0.450000	-22.200001	557.833313	1023.000000	1023.000000	2046.000000
50.880001	0.020325	12.011865	0.389035	0.090096	4.619577	6.913156	0.000000	-10.000000	0.450000	-22.350000	550.500000	1023.000000	1023.000000	2046.000000
50.900002	0.021277	12.574563	0.463710	-0.053713	4.843484	7.321082	0.000000	-10.000000	0.450000	-22.500000	545.500000	1023.000000	1023.000000	2046.000000
50.919998	0.021159	12.504953	0.627219	0.070610	4.638547	7.168578	0.000000	-10.000000	0.450000	-22.533333	540.500000	1023.000000	1023.000000	2046.000000
50.939999	0.021415	12.656343	0.534439	0.155276	4.851551	7.115077	0.000000	-10.000000	0.450000	-22.466667	532.833313	1023.000000	1023.000000	2046.000000
50.959999	0.021826	12.899336	0.717879	-0.103865	4.722110	7.563211	0.000000	-10.000000	0.450000	-22.150000	525.333313	1023.000000	1023.000000	2046.000000
50.980000	0.021357	12.621855	0.692722	0.105619	4.639242	7.184272	0.000000	-10.000000	0.458333	-22.316668	515.333313	1023.000000	1023.000000	2046.000000
51.000000	0.021694	12.821433	0.618322	-0.059139	4.813923	7.448328	0.000000	-10.000000	0.466667	-22.583334	508.000000	1023.000000	1023.000000	2046.000000
51.020000	0.021251	12.559461	0.712654	-0.116997	4.537107	7.426696	0.000000	-10.000000	0.475000	-22.799999	500.666656	1023.000000	1023.000000	2046.000000
51.040001	0.020714	12.241993	0.573944	-0.018968	4.551785	7.135233	0.000000	-10.000000	0.500000	-22.950001	493.000000	1023.000000	1023.000000	2046.000000
51.060001	0.020986	12.402619	0.572113	-0.309475	4.585806	7.554175	0.000000	-10.000000	0.525000	-23.450001	482.666656	1023.000000	1023.000000	2046.000000
51.080002	0.020051	11.850398	0.586368	-0.340568	4.286405	7.318193	0.000000	-10.000000	0.550000	-24.166666	472.000000	1023.000000	1023.000000	2046.000000
51.099998	0.019805	11.704567	0.380810	-0.293303	4.444944	7.172116	0.000000	-10.000000	0.550000	-24.633333	466.666656	1023.000000	1023.000000	2046.000000
51.119999	0.019780	11.689747	0.464512	-0.585335	4.308689	7.501881	0.000000	-10.000000	0.558333	-24.783333	461.333344	1023.000000	1023.000000	2046.000000
51.139999	0.018776	11.096618	0.399545	-0.494018	4.063576	7.127514	0.000000	-10.000000	0.575000	-25.416666	453.000000	1023.000000	1023.000000	2046.000000
51.160000	0.018762	11.088296	0.306081	-0.617236	4.192409	7.207043	0.000000	-10.000000	0.608333	-26.216667	441.833344	1023.000000	1023.000000	2046.000000
51.180000	0.018874	11.154346	0.542229	-0.784628	4.012267	7.384477	0.000000	-10.000000	0.633333	-26.983334	433.333344	1023.000000	1023.000000	2046.000000
51.200001	0.018620	11.004602	0.522573	-0.557966	3.986502	7.053494	0.000000	-10.000000	0.675000	-27.666666	424.333344	1023.000000	1023.000000	2046.000000
51.220001	0.018751	11.082108	0.492187	-0.653849	4.020576	7.223194	0.000000	-10.000000	0.700000	-28.183334	418.166656	1023.000000	1023.000000	2046.000000
51.240002	0.017910	10.584979	0.530905	-0.769855	3.669451	7.154479	0.000000	-10.000000	0.725000	-28.850000	408.833344	1023.000000	1023.000000	2046.000000
51.259998	0.016328	9.650026	0.307240	-0.695146	3.460742	6.577191	0.000000	-10.000000	0.741667	-29.200001	402.333344	1023.000000	1023.000000	2046.000000
51.279999	0.015316	9.051568	0.052094	-0.999211	3.433022	6.565664	0.000000	-10.000000	0.783333	-30.033333	389.166656	1023.000000	1023.000000	2046.000000
51.299999	0.014246	8.419334	0.013875	-1.240821	3.118714	6.527566	0.000000	-10.000000	0.825000	-30.716667	379.166656	1023.000000	1023.000000	2046.000000
51.320000	0.013079	7.729972	-0.190329	-1.218107	3.001143	6.137266	0.000000	-10.000000	0.841667	-31.083334	369.000000	1023.000000	1023.000000	2046.000000
51.340000	0.013414	7.927754	-0.291800	-1.366796	3.131084	6.455265	0.000000	-10.000000	0.841667	-31.250000	362.000000	1023.000000	1023.000000	2046.000000
51.360001	0.012850	7.594612	-0.192355	-1.167084	2.744367	6.209683	0.000000	-10.000000	0.841667	-31.166668	348.000000	1023.000000	1023.000000	2046.000000
51.380001	0.011788	6.966589	-0.518361	-0.972768	2.677189	5.780530	0.000000	-10.000000	0.833333	-31.100000	334.166656	1023.000000	1023.000000	2046.000000
51.400002	0.009942	5.875565	-0.884680	-1.334263	2.420504	5.674003	0.000000	-10.000000	0.816667	-30.750000	323.833344	1023.000000	1023.000000	2046.000000
51.419998	0.006033	3.565695	-1.314211	-1.842022	1.692563	5.029365	0.000000	-10.000000	0.808333	-30.616667	317.166656	1023.000000	1023.000000	2046.000000
51.439999	0.001382	0.816540	-2.207266	-2.343269	1.265031	4.102044	0.000000	-10.000000	0.808333	-30.466667	310.500000	1023.000000	1023.000000	2046.000000
51.459999	-0.002432	-1.437412	-2.996202	-3.135925	0.845288	3.849427	0.000000	-10.000000	0.800000	-30.000000	300.500000	1023.000000	1023.000000	2046.000000
51.480000	-0.006336	-3.744352	-3.539898	-3.620006	0.124436	3.291116	0.000000	-10.000000	0.775000	-29.483334	290.500000	1023.000000	1023.000000	2046.000000
51.500000	-0.009293	-5.492293	-4.234531	-3.862596	-0.095268	2.700102	0.000000	-10.000000	0.741667	-29.183334	280.500000	1023.000000	1023.000000	2046.000000
51.520000	-0.010906	-6.445476	-4.640293	-4.277079	-0.291018	2.762913	0.000000	-10.000000	0.716667	-28.950001	270.500000	1023.000000	1023.000000	2046.000000
51.540001	-0.012826	-7.580031	-4.836784	-4.426123	-0.813668	2.496544	0.000000	-10.000000	0.700000	-28.666668	257.500000	1023.000000	1023.000000	2046.000000
51.560001	-0.014276	-8.437019	-5.209395	-4.363781	-0.942246	2.078403	0.000000	-10.000000	0.700000	-28.283333	247.833328	1023.000000	1023.000000	2046.000000
51.580002	-0.014673	-8.671699	-5.302322	-4.529028	-1.068356	2.228007	0.000000	-10.000000	0.700000	-28.066666	238.500000	1023.000000	1023.000000	2046.000000
51.599998	-0.015571	-9.202603	-5.241659	-4.626945	-1.443863	2.109865	0.000000	-10.000000	0.683333	-27.716667	232.333328	1023.000000	1023.000000	2046.000000
51.619999	-0.015960	-9.432082	-5.407948	-4.507543	-1.382530	1.865938	0.000000	-10.000000	0.666667	-27.350000	223.166672	1023.000000	1023.000000	2046.000000
51.639999	-0.015654	-9.251699	-5.277859	-4.748709	-1.489832	2.264701	0.000000	-10.000000	0.641667	-26.833334	214.000000	1023.000000	1023.000000	2046.000000
51.660000	-0.015954	-9.428759	-5.159791	-4.677091	-1.610412	2.018534	0.000000	-10.000000	0.625000	-26.533335	205.000000	1023.000000	1023.000000	2046.000000
51.680000	-0.015515	-9.169590	-5.228184	-4.710436	-1.320774	2.089804	0.000000	-10.000000	0.600000	-26.016666	196.166672	1023.000000	1023.000000	2046.000000
51.700001	-0.015054	-8.897058	-5.081766	-4.982340	-1.324059	2.491106	0.000000	-10.000000	0.575000	-25.716667	187.500000	1023.000000	1023.000000	2046.000000
51.720001	-0.015133	-8.943502	-5.031505	-5.080796	-1.212579	2.381377	0.000000	-10.000000	0.558333	-25.333334	178.833328	1023.000000	1023.000000	2046.000000
51.740002	-0.014882	-8.795029	-5.059977	-5.469591	-0.957887	2.692426	0.000000	-10.000000	0.550000	-24.950001	170.333328	1023.000000	1023.000000	2046.000000
51.759998	-0.015414	-9.109550	-5.037722	-5.776538	-1.082840	2.787550	0.000000	-10.000000	0.541667	-24.483334	162.000000	1023.000000	1023.000000	2046.000000
51.779999	-0.016874	-9.972273	-5.436989	-5.982897	-0.972277	2.419890	0.000000	-10.000000	0.533333	-23.950001	154.000000	1023.000000	1023.000000	2046.000000
51.799999	-0.017673	-10.444656	-5.678070	-6.416912	-0.924845	2.575170	0.000000	-10.000000	0.508333	-23.533335	146.000000	1023.000000	1023.000000	2046.000000
51.820000	-0.019063	-11.266102	-5.779724	-6.702888	-1.172669	2.389179	0.000000	-10.000000	0.483333	-23.150000	138.000000	1023.000000	1023.000000	2046.000000
51.840000	-0.020481	-12.104539	-6.006583	-6.799741	-1.218876	1.920662	0.000000	-10.000000	0.458333	-22.816668	130.333328	1023.000000	1023.000000	2046.000000
51.860001	-0.021100	-12.470055	-5.958636	-7.171841	-1.391175	2.051597	0.000000	-10.000000	0.441667	-22.516666	122.666664	1023.000000	1023.000000	2046.000000
51.880001	-0.022236	-13.141628	-5.906709	-7.238777	-1.680028	1.683885	0.000000	-10.000000	0.425000	-22.250000	115.333336	1023.000000	1023.000000	2046.000000
[truncated: 1,064,334 more chars]
