# Supplementary material for: Effect of Electrode Belt and Body Positions on Regional Pulmonary Ventilation- and Perfusion-Related Impedance Changes Measured by Electric Impedance Tomography
Source: PLoS One. 2016 Jun 2;11(6):e0155913. doi: 10.1371/journal.pone.0155913 (PMC4890811; doi:10.1371/journal.pone.0155913)
Supplement: S1 Dataset — (ZIP) [file pone.0155913.s001.zip › Dataset/Fp10-mage-4i.txt]

Patient Name:	Fp10
Registry:	Fp10
Investigator:	 
Diagnosys:	 
Notes:	mage4i              
Sample Rate [Hz]:	50.09
Time Base 	Pixels Mean 	Pixels Sum 	UPPER RIGHT		UPPER LEFT		LOWER RIGHT		LOWER LEFT		QRS	ETCO2	Paw	Flow (L/min)	Volume	Analog1	Analog2	AnalogSum
0.000000	-0.114950	-67.935486	-17.302332	-16.337608	-20.914865	-13.380676	0.000000	-10.000000	0.133333	-12.883333	125.166664	1023.000000	1023.000000	2046.000000
0.020000	-0.114509	-67.674919	-17.178148	-16.285046	-20.923605	-13.288116	0.000000	-10.000000	0.116667	-12.516666	121.000000	1023.000000	1023.000000	2046.000000
0.040000	-0.114074	-67.417839	-17.044661	-16.210577	-20.955652	-13.206953	0.000000	-10.000000	0.100000	-12.200000	116.833336	1023.000000	1023.000000	2046.000000
0.060000	-0.113827	-67.271797	-16.967581	-16.088917	-20.986984	-13.228315	0.000000	-10.000000	0.091667	-11.866667	112.666664	1023.000000	1023.000000	2046.000000
0.080000	-0.113173	-66.885048	-16.801813	-16.019140	-21.011076	-13.053019	0.000000	-10.000000	0.083333	-11.533334	108.666664	1023.000000	1023.000000	2046.000000
0.100000	-0.112870	-66.706200	-16.663893	-15.916556	-21.041685	-13.084068	0.000000	-10.000000	0.075000	-11.100000	104.833336	1023.000000	1023.000000	2046.000000
0.120000	-0.112494	-66.484093	-16.614096	-15.874630	-21.049841	-12.945526	0.000000	-10.000000	0.075000	-10.900000	102.333336	1023.000000	1023.000000	2046.000000
0.140000	-0.112335	-66.389801	-16.578873	-15.770823	-21.063253	-12.976851	0.000000	-10.000000	0.066667	-10.400000	98.666664	1023.000000	1023.000000	2046.000000
0.160000	-0.112059	-66.226967	-16.535051	-15.694894	-21.056154	-12.940868	0.000000	-10.000000	0.058333	-9.816667	95.166664	1023.000000	1023.000000	2046.000000
0.180000	-0.111866	-66.112900	-16.463480	-15.615104	-21.121899	-12.912416	0.000000	-10.000000	0.050000	-8.916667	90.666664	1023.000000	1023.000000	2046.000000
0.200000	-0.111748	-66.043243	-16.364285	-15.597116	-21.197531	-12.884310	0.000000	-10.000000	0.033333	-8.150000	87.666664	1023.000000	1023.000000	2046.000000
0.220000	-0.111461	-65.873657	-16.348345	-15.512861	-21.188303	-12.824147	0.000000	-10.000000	0.016667	-7.233334	85.000000	1023.000000	1023.000000	2046.000000
0.240000	-0.111295	-65.775085	-16.272871	-15.445045	-21.208620	-12.848548	0.000000	-10.000000	-0.008333	-6.283333	82.666664	1023.000000	1023.000000	2046.000000
0.260000	-0.110694	-65.420326	-16.180069	-15.366484	-21.133141	-12.740632	0.000000	-10.000000	-0.008333	-4.983334	80.500000	1023.000000	1023.000000	2046.000000
0.280000	-0.110414	-65.254448	-16.081146	-15.262109	-21.117067	-12.794130	0.000000	-10.000000	-0.016667	-3.283333	78.833336	1023.000000	1023.000000	2046.000000
0.300000	-0.109843	-64.917343	-15.939452	-15.247368	-21.083530	-12.646996	0.000000	-10.000000	-0.008333	-1.233333	77.666664	1023.000000	1023.000000	2046.000000
0.320000	-0.109399	-64.655022	-15.900670	-15.161346	-20.993235	-12.599771	0.000000	-10.000000	-0.016667	0.650000	77.166664	1023.000000	1023.000000	2046.000000
0.340000	-0.108900	-64.359779	-15.730547	-15.091051	-20.961916	-12.576269	0.000000	-10.000000	-0.016667	2.183333	77.000000	1023.000000	1023.000000	2046.000000
0.360000	-0.108182	-63.935276	-15.631078	-14.981630	-20.850233	-12.472338	0.000000	-10.000000	-0.025000	3.483333	77.000000	1023.000000	1023.000000	2046.000000
0.380000	-0.107648	-63.619965	-15.520548	-14.846060	-20.760426	-12.492933	0.000000	-10.000000	-0.033333	4.716667	77.000000	1023.000000	1023.000000	2046.000000
0.400000	-0.106916	-63.187290	-15.348114	-14.822304	-20.687927	-12.328945	0.000000	-10.000000	-0.041667	5.816667	77.000000	1023.000000	1023.000000	2046.000000
0.420000	-0.106284	-62.813885	-15.252281	-14.689379	-20.598978	-12.273249	0.000000	-10.000000	-0.050000	6.750000	77.000000	1023.000000	1023.000000	2046.000000
0.440000	-0.105697	-62.467041	-15.070604	-14.547250	-20.550194	-12.298993	0.000000	-10.000000	-0.041667	7.683333	77.000000	1023.000000	1023.000000	2046.000000
0.460000	-0.104852	-61.967651	-14.855192	-14.448873	-20.507431	-12.156158	0.000000	-10.000000	-0.041667	8.583334	77.000000	1023.000000	1023.000000	2046.000000
0.480000	-0.104459	-61.735291	-14.746104	-14.354342	-20.505142	-12.129704	0.000000	-10.000000	-0.050000	9.433333	77.000000	1023.000000	1023.000000	2046.000000
0.500000	-0.104082	-61.512749	-14.638792	-14.247858	-20.503532	-12.122566	0.000000	-10.000000	-0.075000	10.266666	77.000000	1023.000000	1023.000000	2046.000000
0.520000	-0.104422	-61.713490	-14.623284	-14.224312	-20.609188	-12.256707	0.000000	-10.000000	-0.100000	11.050000	58.666668	1023.000000	1023.000000	2046.000000
0.540000	-0.104696	-61.875061	-14.587012	-14.225014	-20.699856	-12.363176	0.000000	-10.000000	-0.075000	7.650000	33.000000	1023.000000	1023.000000	2046.000000
0.560000	-0.104811	-61.943237	-14.606103	-14.195138	-20.666632	-12.475365	0.000000	-10.000000	-0.041667	3.933333	7.333333	1023.000000	1023.000000	2046.000000
0.580000	-0.104756	-61.910950	-14.538992	-14.202574	-20.659966	-12.509416	0.000000	-10.000000	0.000000	0.000000	0.000000	1023.000000	1023.000000	2046.000000
0.600000	-0.104568	-61.799503	-14.661002	-14.159937	-20.494076	-12.484488	0.000000	-10.000000	0.000000	0.000000	0.000000	1023.000000	1023.000000	2046.000000
0.620000	-0.103702	-61.287914	-14.555108	-13.960253	-20.416685	-12.355870	0.000000	-10.000000	0.000000	0.000000	0.000000	1023.000000	1023.000000	2046.000000
0.640000	-0.101901	-60.223469	-14.356086	-13.552784	-20.249495	-12.065104	0.000000	-10.000000	0.000000	0.000000	0.000000	1023.000000	1023.000000	2046.000000
0.660000	-0.100225	-59.233017	-14.211886	-13.056684	-20.041151	-11.923296	0.000000	-10.000000	0.000000	0.000000	0.000000	1023.000000	1023.000000	2046.000000
0.680000	-0.098768	-58.371613	-13.915162	-12.711585	-19.916348	-11.828518	0.000000	-10.000000	0.000000	0.000000	0.000000	1023.000000	1023.000000	2046.000000
0.700000	-0.098548	-58.241829	-13.971520	-12.634832	-19.833296	-11.802181	0.000000	-10.000000	0.000000	0.000000	0.000000	1023.000000	1023.000000	2046.000000
0.720000	-0.100215	-59.227283	-14.432737	-12.869659	-19.862684	-12.062202	0.000000	-10.000000	0.000000	0.000000	0.000000	1023.000000	1023.000000	2046.000000
0.740000	-0.103037	-60.894939	-15.141541	-13.346274	-20.015961	-12.391160	0.000000	-10.000000	0.000000	0.000000	0.000000	1023.000000	1023.000000	2046.000000
0.760000	-0.106261	-62.800106	-15.994054	-13.814115	-20.183084	-12.808851	0.000000	-10.000000	0.000000	0.000000	0.000000	1023.000000	1023.000000	2046.000000
0.780000	-0.108519	-64.134811	-16.546431	-14.163882	-20.354115	-13.070382	0.000000	-10.000000	0.000000	0.000000	0.000000	1023.000000	1023.000000	2046.000000
0.800000	-0.109746	-64.860046	-17.063566	-14.266479	-20.366150	-13.163851	0.000000	-10.000000	0.000000	0.000000	0.000000	1023.000000	1023.000000	2046.000000
0.820000	-0.110779	-65.470543	-17.474472	-14.338863	-20.432230	-13.224976	0.000000	-10.000000	0.000000	0.000000	0.000000	1023.000000	1023.000000	2046.000000
0.840000	-0.111367	-65.817635	-17.744087	-14.360227	-20.541513	-13.171809	0.000000	-10.000000	0.000000	0.000000	0.000000	1023.000000	1023.000000	2046.000000
0.860000	-0.112107	-66.255142	-18.011307	-14.274241	-20.639587	-13.330007	0.000000	-10.000000	0.000000	0.000000	0.000000	1023.000000	1023.000000	2046.000000
0.880000	-0.112208	-66.314651	-18.098349	-14.255634	-20.669769	-13.290897	0.000000	-10.000000	0.000000	0.000000	0.000000	1023.000000	1023.000000	2046.000000
0.900000	-0.112206	-66.313591	-18.238735	-14.192392	-20.620970	-13.261492	0.000000	-10.000000	0.000000	0.000000	0.000000	1023.000000	1023.000000	2046.000000
0.920000	-0.112326	-66.384827	-18.282557	-14.135823	-20.691162	-13.275288	0.000000	-10.000000	0.000000	0.000000	0.000000	1023.000000	1023.000000	2046.000000
0.940000	-0.111796	-66.071640	-18.269114	-14.032020	-20.598267	-13.172239	0.000000	-10.000000	0.000000	0.000000	0.000000	1023.000000	1023.000000	2046.000000
0.960000	-0.111679	-66.002480	-18.290102	-13.941317	-20.589550	-13.181514	0.000000	-10.000000	0.000000	0.000000	0.000000	1023.000000	1023.000000	2046.000000
0.980000	-0.111198	-65.717934	-18.188023	-13.954511	-20.521236	-13.054167	0.000000	-10.000000	0.000000	0.000000	0.000000	1023.000000	1023.000000	2046.000000
1.000000	-0.110784	-65.473114	-18.170259	-13.971275	-20.381035	-12.950541	0.000000	-10.000000	0.000000	0.000000	0.000000	1023.000000	1023.000000	2046.000000
1.020000	-0.110203	-65.129944	-18.019142	-14.125321	-20.276653	-12.708830	0.000000	-10.000000	0.000000	0.000000	0.000000	1023.000000	1023.000000	2046.000000
1.040000	-0.109881	-64.939461	-17.941708	-14.282030	-20.098232	-12.617489	0.000000	-10.000000	0.000000	0.000000	0.000000	1023.000000	1023.000000	2046.000000
1.060000	-0.109606	-64.777206	-17.722843	-14.537180	-19.997120	-12.520067	0.000000	-10.000000	0.000000	0.000000	0.000000	1023.000000	1023.000000	2046.000000
1.080000	-0.109245	-64.563766	-17.555952	-14.716894	-19.902704	-12.388213	0.000000	-10.000000	0.000000	0.000000	0.000000	1023.000000	1023.000000	2046.000000
1.100000	-0.109538	-64.737015	-17.503819	-15.014389	-19.862717	-12.356093	0.000000	-10.000000	0.000000	0.000000	0.000000	1023.000000	1023.000000	2046.000000
1.120000	-0.109818	-64.902176	-17.480066	-15.282208	-19.825001	-12.314900	0.000000	-10.000000	0.000000	0.000000	0.000000	1023.000000	1023.000000	2046.000000
1.140000	-0.110565	-65.344093	-17.552204	-15.429979	-19.888079	-12.473834	0.000000	-10.000000	0.000000	0.000000	0.000000	1023.000000	1023.000000	2046.000000
1.160000	-0.111070	-65.642570	-17.555210	-15.558614	-19.960058	-12.568686	0.000000	-10.000000	0.000000	0.000000	0.000000	1023.000000	1023.000000	2046.000000
1.180000	-0.111820	-66.085907	-17.556128	-15.640249	-20.099365	-12.790165	0.000000	-10.000000	0.000000	0.000000	0.000000	1023.000000	1023.000000	2046.000000
1.200000	-0.112371	-66.411087	-17.411779	-15.832228	-20.238007	-12.929074	0.000000	-10.000000	0.000000	0.000000	0.000000	1023.000000	1023.000000	2046.000000
1.220000	-0.112941	-66.748329	-17.369946	-15.923002	-20.333347	-13.122032	0.000000	-10.000000	0.000000	0.000000	0.000000	1023.000000	1023.000000	2046.000000
1.240000	-0.113045	-66.809647	-17.185781	-16.019127	-20.463137	-13.141601	0.000000	-10.000000	0.000000	0.000000	0.000000	1023.000000	1023.000000	2046.000000
1.260000	-0.112798	-66.663605	-17.123177	-15.944233	-20.435911	-13.160285	0.000000	-10.000000	0.000000	0.000000	0.000000	1023.000000	1023.000000	2046.000000
1.280000	-0.112396	-66.426247	-16.840166	-15.916997	-20.567095	-13.101989	0.000000	-10.000000	0.000000	0.000000	0.000000	1023.000000	1023.000000	2046.000000
1.300000	-0.111718	-66.025230	-16.715780	-15.777058	-20.482748	-13.049645	0.000000	-10.000000	0.000000	0.000000	0.000000	1023.000000	1023.000000	2046.000000
1.320000	-0.111140	-65.683464	-16.559841	-15.668899	-20.462702	-12.992021	0.000000	-10.000000	0.000000	0.000000	0.000000	1023.000000	1023.000000	2046.000000
1.340000	-0.110324	-65.201256	-16.357143	-15.560083	-20.441402	-12.842628	0.000000	-10.000000	0.000000	0.000000	0.000000	1023.000000	1023.000000	2046.000000
1.360000	-0.109585	-64.764832	-16.287746	-15.339319	-20.318211	-12.819551	0.000000	-10.000000	0.000000	0.000000	0.000000	1023.000000	1023.000000	2046.000000
1.380000	-0.108517	-64.133270	-16.022810	-15.239143	-20.259035	-12.612283	0.000000	-10.000000	0.000000	0.000000	0.000000	1023.000000	1023.000000	2046.000000
1.400000	-0.107559	-63.567387	-15.872818	-15.022730	-20.166225	-12.505614	0.000000	-10.000000	0.000000	0.000000	0.000000	1023.000000	1023.000000	2046.000000
1.420000	-0.106556	-62.974777	-15.635875	-14.891912	-20.074127	-12.372866	0.000000	-10.000000	0.000000	0.000000	0.000000	1023.000000	1023.000000	2046.000000
1.440000	-0.105262	-62.209984	-15.390895	-14.685694	-19.916412	-12.216983	0.000000	-10.000000	0.000000	0.000000	0.000000	1023.000000	1023.000000	2046.000000
1.460000	-0.104071	-61.505890	-15.181758	-14.447858	-19.714546	-12.161726	0.000000	-10.000000	0.000000	0.000000	0.000000	1023.000000	1023.000000	2046.000000
1.480000	-0.102435	-60.539249	-14.850814	-14.290174	-19.484501	-11.913758	0.000000	-10.000000	0.000000	0.000000	0.000000	1023.000000	1023.000000	2046.000000
1.500000	-0.101030	-59.708641	-14.671856	-14.055386	-19.157486	-11.823915	0.000000	-10.000000	0.000000	0.000000	0.000000	1023.000000	1023.000000	2046.000000
1.520000	-0.099466	-58.784580	-14.316448	-13.857073	-18.939110	-11.671948	0.000000	-10.000000	0.000000	0.000000	0.000000	1023.000000	1023.000000	2046.000000
1.540000	-0.097955	-57.891609	-14.062767	-13.628248	-18.650694	-11.549900	0.000000	-10.000000	0.000000	0.000000	0.000000	1023.000000	1023.000000	2046.000000
1.560000	-0.096446	-56.999660	-13.784396	-13.418676	-18.364576	-11.432010	0.000000	-10.000000	0.000000	0.000000	0.000000	1023.000000	1023.000000	2046.000000
1.580000	-0.095004	-56.147285	-13.574363	-13.187875	-18.090813	-11.294235	0.000000	-10.000000	0.000000	0.000000	0.000000	1023.000000	1023.000000	2046.000000
1.600000	-0.093618	-55.328106	-13.367954	-12.972393	-17.805716	-11.182043	0.000000	-10.000000	0.000000	0.000000	0.000000	1023.000000	1023.000000	2046.000000
1.620000	-0.092135	-54.451626	-13.138124	-12.752747	-17.540981	-11.019773	0.000000	-10.000000	0.000000	0.000000	0.000000	1023.000000	1023.000000	2046.000000
1.640000	-0.090841	-53.687237	-12.952710	-12.531042	-17.280663	-10.922823	0.000000	-10.000000	0.000000	0.000000	0.000000	1023.000000	1023.000000	2046.000000
1.660000	-0.089498	-52.893250	-12.683343	-12.347179	-17.083944	-10.778782	0.000000	-10.000000	0.000000	0.000000	0.000000	1023.000000	1023.000000	2046.000000
1.680000	-0.088354	-52.217010	-12.521154	-12.173888	-16.862942	-10.659027	0.000000	-10.000000	0.000000	0.000000	0.000000	1023.000000	1023.000000	2046.000000
1.700000	-0.087188	-51.527840	-12.293909	-11.941050	-16.705412	-10.587469	0.000000	-10.000000	0.000000	0.000000	0.000000	1023.000000	1023.000000	2046.000000
1.720000	-0.086251	-50.974442	-12.103599	-11.759814	-16.541830	-10.569199	0.000000	-10.000000	0.000000	0.000000	0.000000	1023.000000	1023.000000	2046.000000
1.740000	-0.085805	-50.710926	-11.979339	-11.632143	-16.486839	-10.612606	0.000000	-10.000000	0.000000	0.000000	0.000000	1023.000000	1023.000000	2046.000000
1.760000	-0.085102	-50.295506	-11.843270	-11.510690	-16.361052	-10.580495	0.000000	-10.000000	0.000000	0.000000	0.000000	1023.000000	1023.000000	2046.000000
1.780000	-0.084200	-49.761940	-11.695857	-11.274532	-16.236303	-10.555246	0.000000	-10.000000	0.000000	0.000000	0.000000	1023.000000	1023.000000	2046.000000
1.800000	-0.082983	-49.042873	-11.598255	-11.071842	-15.989429	-10.383348	0.000000	-10.000000	0.000000	0.000000	0.000000	1023.000000	1023.000000	2046.000000
1.820000	-0.081587	-48.218197	-11.360889	-10.879655	-15.859104	-10.118546	0.000000	-10.000000	0.000000	0.000000	0.000000	1023.000000	1023.000000	2046.000000
1.840000	-0.079499	-46.984062	-11.250659	-10.375546	-15.493437	-9.864423	0.000000	-10.000000	0.000000	0.000000	0.000000	1023.000000	1023.000000	2046.000000
1.860000	-0.076751	-45.359703	-10.937446	-9.800532	-15.162391	-9.459333	0.000000	-10.000000	0.000000	0.000000	0.000000	1023.000000	1023.000000	2046.000000
1.880000	-0.074331	-43.929768	-10.634224	-9.203958	-14.910815	-9.180769	0.000000	-10.000000	0.000000	0.000000	0.000000	1023.000000	1023.000000	2046.000000
1.900000	-0.072743	-42.991047	-10.425419	-8.790859	-14.731994	-9.042776	0.000000	-10.000000	0.000000	0.000000	0.000000	1023.000000	1023.000000	2046.000000
1.920000	-0.072870	-43.066448	-10.522994	-8.832417	-14.673152	-9.037883	0.000000	-10.000000	0.000000	0.000000	0.000000	1023.000000	1023.000000	2046.000000
1.940000	-0.074935	-44.286827	-11.083755	-9.148104	-14.712597	-9.342370	0.000000	-10.000000	0.000000	0.000000	0.000000	1023.000000	1023.000000	2046.000000
1.960000	-0.078019	-46.109032	-11.840538	-9.571739	-14.910166	-9.786589	0.000000	-10.000000	0.000000	0.000000	0.000000	1023.000000	1023.000000	2046.000000
1.980000	-0.080365	-47.495842	-12.471955	-9.983769	-15.009561	-10.030559	0.000000	-10.000000	0.000000	0.000000	0.000000	1023.000000	1023.000000	2046.000000
2.000000	-0.081618	-48.236263	-12.886131	-10.169663	-15.060908	-10.119560	0.000000	-10.000000	0.000000	0.000000	0.000000	1023.000000	1023.000000	2046.000000
2.020000	-0.081941	-48.426861	-13.230445	-10.144658	-14.912497	-10.139259	0.000000	-10.000000	0.000000	0.000000	0.000000	1023.000000	1023.000000	2046.000000
2.040000	-0.081792	-48.338997	-13.339459	-10.106782	-14.871085	-10.021672	0.000000	-10.000000	0.000000	0.000000	0.000000	1023.000000	1023.000000	2046.000000
2.060000	-0.081512	-48.173595	-13.466396	-9.972464	-14.793165	-9.941568	0.000000	-10.000000	0.000000	0.000000	0.000000	1023.000000	1023.000000	2046.000000
2.080000	-0.080987	-47.863110	-13.512735	-9.749976	-14.653378	-9.947019	0.000000	-10.000000	0.000000	0.000000	0.000000	1023.000000	1023.000000	2046.000000
2.100000	-0.080228	-47.414726	-13.410275	-9.624383	-14.561294	-9.818773	0.000000	-10.000000	0.000000	0.000000	0.000000	1023.000000	1023.000000	2046.000000
2.120000	-0.079179	-46.794617	-13.299243	-9.416691	-14.416852	-9.661830	0.000000	-10.000000	0.000000	0.000000	0.000000	1023.000000	1023.000000	2046.000000
2.140000	-0.077870	-46.021065	-13.155139	-9.160985	-14.170358	-9.534584	0.000000	-10.000000	0.000000	0.000000	0.000000	1023.000000	1023.000000	2046.000000
2.160000	-0.076323	-45.107143	-12.872567	-8.894034	-13.994433	-9.346109	0.000000	-10.000000	0.000000	0.000000	0.000000	1023.000000	1023.000000	2046.000000
2.180000	-0.074472	-44.013042	-12.597988	-8.623945	-13.710014	-9.081097	0.000000	-10.000000	0.000000	0.000000	0.000000	1023.000000	1023.000000	2046.000000
2.200000	-0.072420	-42.799999	-12.273911	-8.371287	-13.339529	-8.815273	0.000000	-10.000000	0.000000	0.000000	0.000000	1023.000000	1023.000000	2046.000000
2.220000	-0.070229	-41.505119	-11.931889	-8.173532	-12.928773	-8.470924	0.000000	-10.000000	0.000000	0.000000	0.000000	1023.000000	1023.000000	2046.000000
2.240000	-0.068037	-40.209869	-11.599118	-8.001802	-12.456129	-8.152819	0.000000	-10.000000	0.000000	0.000000	0.000000	1023.000000	1023.000000	2046.000000
2.260000	-0.066101	-39.065514	-11.236093	-7.998946	-11.973361	-7.857115	0.000000	-10.000000	0.000000	0.000000	0.000000	1023.000000	1023.000000	2046.000000
2.280000	-0.064077	-37.869671	-10.786600	-8.046918	-11.513501	-7.522651	0.000000	-10.000000	0.000000	0.000000	0.000000	1023.000000	1023.000000	2046.000000
2.300000	-0.062072	-36.684811	-10.423944	-7.995994	-10.982921	-7.281950	0.000000	-10.000000	0.000000	0.000000	0.000000	1023.000000	1023.000000	2046.000000
2.320000	-0.060609	-35.819725	-10.088776	-8.026137	-10.631519	-7.073294	0.000000	-10.000000	0.000000	0.000000	0.000000	1023.000000	1023.000000	2046.000000
2.340000	-0.059701	-35.283390	-9.978721	-7.997789	-10.307495	-6.999384	0.000000	-10.000000	0.000000	0.000000	0.000000	1023.000000	1023.000000	2046.000000
2.360000	-0.058817	-34.761093	-9.881324	-7.881807	-9.996626	-7.001335	0.000000	-10.000000	0.000000	0.000000	0.000000	1023.000000	1023.000000	2046.000000
2.380000	-0.057998	-34.276741	-9.690126	-7.750469	-9.796358	-7.039786	0.000000	-10.000000	0.000000	0.000000	0.000000	1023.000000	1023.000000	2046.000000
2.400000	-0.057117	-33.756409	-9.425606	-7.602808	-9.620254	-7.107741	0.000000	-10.000000	0.000000	0.000000	0.000000	1023.000000	1023.000000	2046.000000
2.420000	-0.055822	-32.990948	-9.057944	-7.468963	-9.395055	-7.068986	0.000000	-10.000000	0.000000	0.000000	0.000000	1023.000000	1023.000000	2046.000000
2.440000	-0.054337	-32.113426	-8.651531	-7.304940	-9.196298	-6.960656	0.000000	-10.000000	0.000000	0.000000	0.000000	1023.000000	1023.000000	2046.000000
2.460000	-0.052314	-30.917446	-8.249943	-7.004580	-8.908482	-6.754440	0.000000	-10.000000	0.000000	0.000000	0.000000	1023.000000	1023.000000	2046.000000
2.480000	-0.050092	-29.604383	-7.842573	-6.669727	-8.582975	-6.509109	0.000000	-10.000000	0.000000	0.000000	0.000000	1023.000000	1023.000000	2046.000000
2.500000	-0.047625	-28.146496	-7.399526	-6.312527	-8.224049	-6.210395	0.000000	-10.000000	0.000000	0.000000	0.000000	1023.000000	1023.000000	2046.000000
2.520000	-0.044927	-26.551867	-7.018748	-5.940619	-7.728846	-5.863655	0.000000	-10.000000	0.000000	0.000000	0.000000	1023.000000	1023.000000	2046.000000
2.540000	-0.042503	-25.119005	-6.591175	-5.606511	-7.360053	-5.561266	0.000000	-10.000000	0.000000	0.000000	0.000000	1023.000000	1023.000000	2046.000000
2.560000	-0.040149	-23.728016	-6.247144	-5.270466	-6.930134	-5.280271	0.000000	-10.000000	0.000000	0.000000	0.000000	1023.000000	1023.000000	2046.000000
2.580000	-0.037822	-22.352999	-5.939180	-4.889331	-6.468677	-5.055812	0.000000	-10.000000	0.000000	0.000000	0.000000	1023.000000	1023.000000	2046.000000
2.600000	-0.035901	-21.217781	-5.597233	-4.688179	-6.172528	-4.759841	0.000000	-10.000000	-0.066667	4.050000	0.000000	1023.000000	1023.000000	2046.000000
2.620000	-0.033867	-20.015205	-5.342226	-4.440652	-5.725671	-4.506658	0.000000	-10.000000	-0.183333	12.033334	0.000000	1023.000000	1023.000000	2046.000000
2.640000	-0.032204	-19.032856	-5.059596	-4.248695	-5.459903	-4.264662	0.000000	-10.000000	-0.291667	19.933334	0.000000	1023.000000	1023.000000	2046.000000
2.660000	-0.030485	-18.016617	-4.832157	-4.035592	-5.110331	-4.038536	0.000000	-10.000000	-0.325000	23.866667	0.000000	1023.000000	1023.000000	2046.000000
2.680000	-0.029022	-17.151863	-4.605042	-3.806628	-4.855855	-3.884337	0.000000	-10.000000	-0.308333	23.416668	0.000000	1023.000000	1023.000000	2046.000000
2.700000	-0.027633	-16.330862	-4.338648	-3.673874	-4.666419	-3.651921	0.000000	-10.000000	-0.291667	23.183334	0.000000	1023.000000	1023.000000	2046.000000
2.720000	-0.025951	-15.336836	-4.129015	-3.396357	-4.317827	-3.493637	0.000000	-10.000000	-0.283333	22.950001	0.000000	1023.000000	1023.000000	2046.000000
2.740000	-0.024610	-14.544718	-3.901177	-3.257545	-4.098674	-3.287322	0.000000	-10.000000	-0.283333	23.016666	0.000000	1023.000000	1023.000000	2046.000000
2.760000	-0.022819	-13.486036	-3.610870	-3.052165	-3.780069	-3.042932	0.000000	-10.000000	-0.291667	23.033335	0.000000	1023.000000	1023.000000	2046.000000
2.780000	-0.021361	-12.624545	-3.318303	-2.871070	-3.548167	-2.887006	0.000000	-10.000000	-0.300000	22.866667	0.000000	1023.000000	1023.000000	2046.000000
2.800000	-0.020022	-11.833073	-3.055863	-2.686982	-3.318532	-2.771696	0.000000	-10.000000	-0.300000	22.933334	0.000000	1023.000000	1023.000000	2046.000000
2.820000	-0.018911	-11.176174	-2.910723	-2.457793	-3.079668	-2.727990	0.000000	-10.000000	-0.291667	22.766666	0.000000	1023.000000	1023.000000	2046.000000
2.840000	-0.018452	-10.905077	-2.697581	-2.426314	-3.069923	-2.711259	0.000000	-10.000000	-0.300000	22.783335	0.000000	1023.000000	1023.000000	2046.000000
2.860000	-0.017586	-10.393467	-2.551057	-2.265179	-2.871449	-2.705782	0.000000	-10.000000	-0.300000	22.733334	0.000000	1023.000000	1023.000000	2046.000000
2.880000	-0.016755	-9.902008	-2.272042	-2.181109	-2.829711	-2.619146	0.000000	-10.000000	-0.300000	22.766666	0.000000	1023.000000	1023.000000	2046.000000
2.900000	-0.015021	-8.877120	-2.040978	-1.940658	-2.480825	-2.414660	0.000000	-10.000000	-0.291667	22.633333	0.000000	1023.000000	1023.000000	2046.000000
2.920000	-0.013864	-8.193532	-1.896377	-1.790666	-2.291266	-2.215223	0.000000	-10.000000	-0.283333	22.400000	0.000000	1023.000000	1023.000000	2046.000000
2.940000	-0.012632	-7.465288	-1.793211	-1.523527	-2.096681	-2.051868	0.000000	-10.000000	-0.283333	21.916666	0.000000	1023.000000	1023.000000	2046.000000
2.960000	-0.011814	-6.982289	-1.834259	-1.310499	-1.886031	-1.951501	0.000000	-10.000000	-0.266667	21.600000	0.000000	1023.000000	1023.000000	2046.000000
2.980000	-0.011325	-6.692975	-1.675723	-1.200097	-1.945195	-1.871960	0.000000	-10.000000	-0.250000	21.150002	0.000000	1023.000000	1023.000000	2046.000000
3.000000	-0.011006	-6.504760	-1.532188	-1.011291	-1.949577	-2.011705	0.000000	-10.000000	-0.241667	21.000000	0.000000	1023.000000	1023.000000	2046.000000
3.020000	-0.012089	-7.144705	-1.683048	-1.117505	-2.116727	-2.227425	0.000000	-10.000000	-0.216667	20.700001	0.000000	1023.000000	1023.000000	2046.000000
3.040000	-0.014058	-8.308152	-2.066225	-1.449734	-2.291567	-2.500625	0.000000	-10.000000	-0.208333	20.300001	0.000000	1023.000000	1023.000000	2046.000000
3.060000	-0.016727	-9.885752	-2.629009	-1.795240	-2.511916	-2.949586	0.000000	-10.000000	-0.183333	19.683334	0.000000	1023.000000	1023.000000	2046.000000
3.080000	-0.019255	-11.379683	-3.173419	-2.303972	-2.711396	-3.190896	0.000000	-10.000000	-0.175000	18.533333	0.000000	1023.000000	1023.000000	2046.000000
3.100000	-0.020716	-12.242880	-3.707944	-2.516493	-2.641035	-3.377407	0.000000	-10.000000	-0.158333	17.733334	0.000000	1023.000000	1023.000000	2046.000000
3.120000	-0.021875	-12.928161	-3.996137	-2.754189	-2.744460	-3.433375	0.000000	-10.000000	-0.150000	17.166668	0.000000	1023.000000	1023.000000	2046.000000
3.140000	-0.022081	-13.049853	-4.212059	-2.778116	-2.655462	-3.404217	0.000000	-10.000000	-0.141667	16.866667	0.000000	1023.000000	1023.000000	2046.000000
3.160000	-0.022276	-13.165030	-4.369361	-2.679198	-2.623846	-3.492625	0.000000	-10.000000	-0.133333	16.450001	0.000000	1023.000000	1023.000000	2046.000000
3.180000	-0.022300	-13.179072	-4.415236	-2.708468	-2.614675	-3.440693	0.000000	-10.000000	-0.116667	15.916667	0.000000	1023.000000	1023.000000	2046.000000
3.200000	-0.021909	-12.948296	-4.403576	-2.557329	-2.516327	-3.471062	0.000000	-10.000000	-0.108333	15.616667	0.000000	1023.000000	1023.000000	2046.000000
3.220000	-0.021887	-12.934967	-4.367159	-2.558455	-2.578313	-3.431041	0.000000	-10.000000	-0.083333	14.983334	0.000000	1023.000000	1023.000000	2046.000000
3.240000	-0.021108	-12.475103	-4.290136	-2.365171	-2.424080	-3.395716	0.000000	-10.000000	-0.066667	14.616667	0.000000	1023.000000	1023.000000	2046.000000
3.260000	-0.020454	-12.088029	-4.241442	-2.224551	-2.326510	-3.295526	0.000000	-10.000000	-0.058333	13.933333	0.000000	1023.000000	1023.000000	2046.000000
3.280000	-0.019281	-11.395203	-4.028454	-2.056983	-2.174948	-3.134818	0.000000	-10.000000	-0.066667	13.650000	0.000000	1023.000000	1023.000000	2046.000000
3.300000	-0.018156	-10.729970	-3.904703	-1.859391	-1.936238	-3.029638	0.000000	-10.000000	-0.075000	12.850000	0.000000	1023.000000	1023.000000	2046.000000
3.320000	-0.017158	-10.140110	-3.754850	-1.880089	-1.750702	-2.754468	0.000000	-10.000000	-0.066667	12.166667	0.000000	1023.000000	1023.000000	2046.000000
3.340000	-0.015755	-9.311476	-3.597235	-1.805873	-1.404723	-2.503645	0.000000	-10.000000	-0.050000	11.083333	0.000000	1023.000000	1023.000000	2046.000000
3.360000	-0.015122	-8.936890	-3.436630	-1.967147	-1.218392	-2.314721	0.000000	-10.000000	-0.025000	9.983334	0.000000	1023.000000	1023.000000	2046.000000
3.380000	-0.014024	-8.287894	-3.272139	-2.062361	-0.808447	-2.144948	0.000000	-10.000000	-0.008333	8.700000	0.000000	1023.000000	1023.000000	2046.000000
3.400000	-0.013693	-8.092809	-3.191791	-2.358041	-0.581736	-1.961241	0.000000	-10.000000	0.000000	7.366667	0.000000	1023.000000	1023.000000	2046.000000
3.420000	-0.013267	-7.840745	-3.110508	-2.551931	-0.334701	-1.843605	0.000000	-10.000000	0.000000	6.183333	0.000000	1023.000000	1023.000000	2046.000000
3.440000	-0.013344	-7.886308	-3.174327	-2.615979	-0.209030	-1.886971	0.000000	-10.000000	0.000000	5.366667	0.000000	1023.000000	1023.000000	2046.000000
3.460000	-0.013676	-8.082563	-3.224782	-2.717072	-0.197837	-1.942872	0.000000	-10.000000	0.000000	5.116667	0.000000	1023.000000	1023.000000	2046.000000
3.480000	-0.013445	-7.945913	-3.149630	-2.587162	-0.152634	-2.056488	0.000000	-10.000000	0.000000	5.116667	0.000000	1023.000000	1023.000000	2046.000000
3.500000	-0.013804	-8.158345	-3.021599	-2.678229	-0.315021	-2.143497	0.000000	-10.000000	0.000000	5.200000	0.000000	1023.000000	1023.000000	2046.000000
3.520000	-0.013236	-7.822291	-2.853079	-2.585084	-0.190089	-2.194039	0.000000	-10.000000	0.000000	5.083333	0.000000	1023.000000	1023.000000	2046.000000
3.540000	-0.012772	-7.548463	-2.649520	-2.514308	-0.234417	-2.150217	0.000000	-10.000000	0.000000	4.883333	0.000000	1023.000000	1023.000000	2046.000000
3.560000	-0.011574	-6.840245	-2.405509	-2.293031	-0.116831	-2.024873	0.000000	-10.000000	0.000000	4.533333	0.000000	1023.000000	1023.000000	2046.000000
3.580000	-0.010115	-5.978151	-2.132398	-1.941381	0.020469	-1.924841	0.000000	-10.000000	0.000000	4.216667	0.000000	1023.000000	1023.000000	2046.000000
3.600000	-0.008852	-5.231292	-1.811790	-1.824379	0.052460	-1.647582	0.000000	-10.000000	0.008333	3.833333	0.000000	1023.000000	1023.000000	2046.000000
3.620000	-0.007071	-4.179081	-1.564368	-1.457923	0.334790	-1.491580	0.000000	-10.000000	0.025000	3.566667	0.000000	1023.000000	1023.000000	2046.000000
3.640000	-0.005826	-3.443325	-1.333282	-1.312671	0.447224	-1.244596	0.000000	-10.000000	0.033333	3.333333	0.000000	1023.000000	1023.000000	2046.000000
3.660000	-0.004032	-2.382893	-1.058274	-1.034303	0.722360	-1.012676	0.000000	-10.000000	0.033333	3.200000	0.000000	1023.000000	1023.000000	2046.000000
3.680000	-0.002927	-1.729742	-0.876002	-0.808460	0.877518	-0.922799	0.000000	-10.000000	0.025000	3.166667	0.000000	1023.000000	1023.000000	2046.000000
3.700000	-0.001761	-1.040667	-0.678515	-0.714773	1.036058	-0.683437	0.000000	-10.000000	0.016667	3.216667	0.000000	1023.000000	1023.000000	2046.000000
3.720000	-0.000775	-0.457769	-0.554160	-0.459742	1.196671	-0.640538	0.000000	-10.000000	0.016667	3.266667	0.000000	1023.000000	1023.000000	2046.000000
3.740000	-0.000178	-0.105471	-0.410951	-0.477426	1.237381	-0.454476	0.000000	-10.000000	0.016667	3.200000	0.000000	1023.000000	1023.000000	2046.000000
3.760000	0.000737	0.435648	-0.293270	-0.274325	1.404265	-0.401022	0.000000	-10.000000	0.025000	2.933333	0.000000	1023.000000	1023.000000	2046.000000
3.780000	0.000952	0.562727	-0.194928	-0.313802	1.367430	-0.295974	0.000000	-10.000000	0.033333	2.500000	0.000000	1023.000000	1023.000000	2046.000000
3.800000	0.001582	0.934902	-0.083961	-0.192761	1.476902	-0.265278	0.000000	-10.000000	0.041667	1.500000	0.000000	1023.000000	1023.000000	2046.000000
3.820000	0.001817	1.073575	-0.061680	-0.124936	1.506671	-0.246479	0.000000	-10.000000	0.050000	0.650000	0.000000	1023.000000	1023.000000	2046.000000
3.840000	0.002464	1.456161	0.085826	-0.158920	1.618869	-0.089614	0.000000	-10.000000	0.050000	0.000000	0.000000	1023.000000	1023.000000	2046.000000
3.860000	0.003368	1.990518	0.286984	0.060990	1.750748	-0.108203	0.000000	-10.000000	0.050000	0.000000	0.000000	1023.000000	1023.000000	2046.000000
3.880000	0.003795	2.242728	0.443732	0.090203	1.719517	-0.010723	0.000000	-10.000000	0.041667	0.650000	0.000000	1023.000000	1023.000000	2046.000000
3.900000	0.004718	2.788599	0.537767	0.311725	1.906206	0.032900	0.000000	-10.000000	0.025000	1.633333	0.000000	1023.000000	1023.000000	2046.000000
3.920000	0.004481	2.648454	0.552370	0.336255	1.818122	-0.058293	0.000000	-10.000000	0.016667	2.833333	0.000000	1023.000000	1023.000000	2046.000000
3.940000	0.004277	2.527831	0.552046	0.262166	1.764562	-0.050943	0.000000	-10.000000	0.016667	3.416667	0.000000	1023.000000	1023.000000	2046.000000
3.960000	0.004505	2.662742	0.576966	0.459572	1.833382	-0.207178	0.000000	-10.000000	0.033333	3.600000	0.000000	1023.000000	1023.000000	2046.000000
3.980000	0.004011	2.370574	0.509189	0.272190	1.740595	-0.151401	0.000000	-10.000000	0.033333	3.433333	0.000000	1023.000000	1023.000000	2046.000000
4.000000	0.005078	3.000941	0.654760	0.580623	1.899127	-0.133568	0.000000	-10.000000	0.033333	3.150000	0.000000	1023.000000	1023.000000	2046.000000
4.020000	0.005809	3.432848	0.665267	0.772649	1.997092	-0.002160	0.000000	-10.000000	0.025000	2.950000	0.000000	1023.000000	1023.000000	2046.000000
4.040000	0.006807	4.022870	0.862333	0.993130	1.991850	0.175556	0.000000	-10.000000	0.033333	2.966667	0.000000	1023.000000	1023.000000	2046.000000
4.060000	0.007481	4.421094	1.032019	1.344775	1.986171	0.058129	0.000000	-10.000000	0.033333	3.133333	0.000000	1023.000000	1023.000000	2046.000000
4.080000	0.006302	3.724464	0.971880	1.154921	1.671024	-0.073362	0.000000	-10.000000	0.033333	3.433333	0.000000	1023.000000	1023.000000	2046.000000
4.100000	0.003824	2.260044	0.348451	0.774108	1.540041	-0.402556	0.000000	-10.000000	0.033333	3.200000	0.000000	1023.000000	1023.000000	2046.000000
4.120000	-0.000862	-0.509243	-0.581555	0.097495	1.085711	-1.110894	0.000000	-10.000000	0.041667	2.900000	0.000000	1023.000000	1023.000000	2046.000000
4.140000	-0.005674	-3.353414	-1.459861	-0.749563	0.482010	-1.626000	0.000000	-10.000000	0.050000	0.650000	0.000000	1023.000000	1023.000000	2046.000000
4.160000	-0.008541	-5.047534	-2.150143	-1.175471	0.237916	-1.959836	0.000000	-10.000000	0.050000	-1.600000	0.000000	1023.000000	1023.000000	2046.000000
4.180000	-0.010892	-6.436881	-2.716210	-1.441116	-0.055932	-2.223623	0.000000	-10.000000	0.058333	-4.183333	0.000000	1023.000000	1023.000000	2046.000000
4.200000	-0.012791	-7.559263	-3.139106	-1.746171	-0.354872	-2.319115	0.000000	-10.000000	0.058333	-5.150000	0.000000	1023.000000	1023.000000	2046.000000
4.220000	-0.013717	-8.106750	-3.530676	-1.766562	-0.381665	-2.427849	0.000000	-10.000000	0.075000	-5.866667	0.000000	1023.000000	1023.000000	2046.000000
4.240000	-0.015025	-8.879949	-3.826360	-1.840122	-0.616788	-2.596679	0.000000	-10.000000	0.083333	-6.350000	0.000000	1023.000000	1023.000000	2046.000000
4.260000	-0.016350	-9.662870	-4.065233	-2.075373	-0.878143	-2.644122	0.000000	-10.000000	0.100000	-6.816667	0.000000	1023.000000	1023.000000	2046.000000
4.280000	-0.016663	-9.847694	-4.241152	-1.999586	-0.861686	-2.745270	0.000000	-10.000000	0.100000	-7.333333	0.000000	1023.000000	1023.000000	2046.000000
4.300000	-0.017351	-10.254478	-4.340823	-2.013352	-1.062269	-2.838034	0.000000	-10.000000	0.091667	-7.950000	0.000000	1023.000000	1023.000000	2046.000000
4.320000	-0.017640	-10.425060	-4.430645	-2.086170	-1.135121	-2.773124	0.000000	-10.000000	0.091667	-8.516666	0.000000	1023.000000	1023.000000	2046.000000
4.340000	-0.017294	-10.220911	-4.430198	-1.884610	-1.078231	-2.827872	0.000000	-10.000000	0.091667	-8.966667	0.000000	1023.000000	1023.000000	2046.000000
4.360000	-0.017382	-10.272838	-4.390655	-1.941773	-1.191914	-2.748496	0.000000	-10.000000	0.108333	-9.333333	0.000000	1023.000000	1023.000000	2046.000000
4.380000	-0.017304	-10.226659	-4.445718	-2.081939	-1.154168	-2.544834	0.000000	-10.000000	0.116667	-9.816667	0.000000	1023.000000	1023.000000	2046.000000
4.400000	-0.016779	-9.916422	-4.497130	-2.037772	-0.946873	-2.434646	0.000000	-10.000000	0.133333	-10.566667	0.000000	1023.000000	1023.000000	2046.000000
4.420000	-0.017271	-10.207026	-4.525298	-2.314646	-1.030997	-2.336084	0.000000	-10.000000	0.141667	-11.383334	0.000000	1023.000000	1023.000000	2046.000000
4.440000	-0.017470	-10.325029	-4.580194	-2.694215	-0.950543	-2.100077	0.000000	-10.000000	0.150000	-12.350000	0.000000	1023.000000	1023.000000	2046.000000
4.460000	-0.017642	-10.426382	-4.647519	-2.860323	-0.834182	-2.084359	0.000000	-10.000000	0.183333	-13.250000	0.000000	1023.000000	1023.000000	2046.000000
4.480000	-0.018807	-11.114822	-4.782546	-3.313690	-1.019145	-1.999442	0.000000	-10.000000	0.216667	-14.266666	0.000000	1023.000000	1023.000000	2046.000000
4.500000	-0.019634	-11.603721	-5.015271	-3.595945	-1.024801	-1.967704	0.000000	-10.000000	0.250000	-15.216666	0.000000	1023.000000	1023.000000	2046.000000
4.520000	-0.020902	-12.353171	-5.231593	-3.674391	-1.255460	-2.191728	0.000000	-10.000000	0.250000	-15.966667	0.000000	1023.000000	1023.000000	2046.000000
4.540000	-0.022264	-13.158001	-5.395167	-3.915507	-1.592171	-2.255155	0.000000	-10.000000	0.258333	-16.716667	0.000000	1023.000000	1023.000000	2046.000000
4.560000	-0.023266	-13.749928	-5.473884	-4.035527	-1.822087	-2.418430	0.000000	-10.000000	0.275000	-17.400002	0.000000	1023.000000	1023.000000	2046.000000
4.580000	-0.024694	-14.594359	-5.542460	-4.215399	-2.185546	-2.650955	0.000000	-10.000000	0.291667	-18.116667	0.000000	1023.000000	1023.000000	2046.000000
4.600000	-0.025457	-15.045314	-5.564537	-4.408916	-2.449916	-2.621944	0.000000	-10.000000	0.316667	-18.783335	0.000000	1023.000000	1023.000000	2046.000000
4.620000	-0.025644	-15.155556	-5.611091	-4.303580	-2.546336	-2.694548	0.000000	-10.000000	0.341667	-19.400002	0.000000	1023.000000	1023.000000	2046.000000
4.640000	-0.026045	-15.392485	-5.564561	-4.327380	-2.824941	-2.675603	0.000000	-10.000000	0.366667	-20.066668	0.000000	1023.000000	1023.000000	2046.000000
4.660000	-0.025896	-15.304595	-5.523829	-4.359260	-2.894280	-2.527226	0.000000	-10.000000	0.383333	-20.650002	0.000000	1023.000000	1023.000000	2046.000000
4.680000	-0.025668	-15.169605	-5.534043	-4.167199	-2.882901	-2.585462	0.000000	-10.000000	0.391667	-21.133333	0.000000	1023.000000	1023.000000	2046.000000
4.700000	-0.025781	-15.236275	-5.464906	-4.267419	-3.074342	-2.429608	0.000000	-10.000000	0.400000	-21.450001	0.000000	1023.000000	1023.000000	2046.000000
4.720000	-0.025483	-15.060177	-5.488683	-4.202714	-3.026362	-2.342418	0.000000	-10.000000	0.400000	-21.700001	0.000000	1023.000000	1023.000000	2046.000000
4.740000	-0.025642	-15.154693	-5.486142	-4.150028	-3.131905	-2.386618	0.000000	-10.000000	0.400000	-21.850000	0.000000	1023.000000	1023.000000	2046.000000
4.760000	-0.025992	-15.361190	-5.532155	-4.334035	-3.259334	-2.235665	0.000000	-10.000000	0.408333	-21.950001	0.000000	1023.000000	1023.000000	2046.000000
4.780000	-0.026154	-15.457306	-5.582688	-4.285022	-3.287976	-2.301620	0.000000	-10.000000	0.408333	-21.950001	0.000000	1023.000000	1023.000000	2046.000000
4.800000	-0.026759	-15.814281	-5.616995	-4.368779	-3.493200	-2.335307	0.000000	-10.000000	0.408333	-21.916668	0.000000	1023.000000	1023.000000	2046.000000
4.820000	-0.027176	-16.061047	-5.703544	-4.508463	-3.612587	-2.236452	0.000000	-10.000000	0.400000	-21.966667	0.000000	1023.000000	1023.000000	2046.000000
4.840000	-0.027553	-16.284031	-5.801398	-4.413166	-3.696954	-2.372513	0.000000	-10.000000	0.400000	-21.983334	0.000000	1023.000000	1023.000000	2046.000000
4.860000	-0.028285	-16.716385	-5.761661	-4.584259	-4.034548	-2.335917	0.000000	-10.000000	0.400000	-22.033333	0.000000	1023.000000	1023.000000	2046.000000
4.880000	-0.028614	-16.911100	-5.870432	-4.632122	-4.070038	-2.338508	0.000000	-10.000000	0.400000	-21.900000	0.000000	1023.000000	1023.000000	2046.000000
4.900000	-0.029012	-17.146141	-5.933467	-4.578004	-4.171085	-2.463586	0.000000	-10.000000	0.400000	-21.900000	0.000000	1023.000000	1023.000000	2046.000000
4.920000	-0.029679	-17.540257	-5.941822	-4.772964	-4.445017	-2.380453	0.000000	-10.000000	0.400000	-21.783333	0.000000	1023.000000	1023.000000	2046.000000
4.940000	-0.029981	-17.718592	-6.042333	-4.796120	-4.488910	-2.391229	0.000000	-10.000000	0.400000	-21.750000	0.000000	1023.000000	1023.000000	2046.000000
4.960000	-0.030533	-18.044828	-6.044484	-4.770024	-4.687294	-2.543025	0.000000	-10.000000	0.400000	-21.683334	0.000000	1023.000000	1023.000000	2046.000000
4.980000	-0.030901	-18.262440	-6.001266	-4.952923	-4.867894	-2.440357	0.000000	-10.000000	0.400000	-21.666668	0.000000	1023.000000	1023.000000	2046.000000
5.000000	-0.030750	-18.173426	-5.942095	-4.862209	-4.866359	-2.502762	0.000000	-10.000000	0.408333	-21.833334	0.000000	1023.000000	1023.000000	2046.000000
5.020000	-0.031082	-18.369440	-5.859947	-4.799232	-5.100804	-2.609457	0.000000	-10.000000	0.400000	-21.783333	0.000000	1023.000000	1023.000000	2046.000000
5.040000	-0.031719	-18.746105	-5.890656	-4.913447	-5.350196	-2.591806	0.000000	-10.000000	0.400000	-21.900000	0.000000	1023.000000	1023.000000	2046.000000
5.060000	-0.032627	-19.282452	-6.098529	-4.927176	-5.481577	-2.775169	0.000000	-10.000000	0.391667	-21.733334	0.000000	1023.000000	1023.000000	2046.000000
5.080000	-0.034164	-20.190823	-6.232302	-5.038868	-5.858664	-3.060988	0.000000	-10.000000	0.400000	-21.966667	0.000000	1023.000000	1023.000000	2046.000000
5.100000	-0.035766	-21.137615	-6.513827	-5.454783	-6.133555	-3.035450	0.000000	-10.000000	0.400000	-22.066668	0.000000	1023.000000	1023.000000	2046.000000
5.120000	-0.037011	-21.873697	-6.763979	-5.428710	-6.312652	-3.368356	0.000000	-10.000000	0.400000	-22.283333	0.000000	1023.000000	1023.000000	2046.000000
5.140000	-0.038050	-22.487377	-6.867061	-5.597029	-6.652970	-3.370318	0.000000	-10.000000	0.400000	-22.383333	0.000000	1023.000000	1023.000000	2046.000000
5.160000	-0.037825	-22.354603	-7.023786	-5.389512	-6.684503	-3.256802	0.000000	-10.000000	0.400000	-22.533333	0.000000	1023.000000	1023.000000	2046.000000
5.180000	-0.038098	-22.515825	-7.075794	-5.106116	-6.931327	-3.402588	0.000000	-10.000000	0.408333	-22.883333	0.000000	1023.000000	1023.000000	2046.000000
5.200000	-0.039040	-23.072607	-7.128783	-5.206765	-7.323127	-3.413933	0.000000	-10.000000	0.425000	-23.233334	0.000000	1023.000000	1023.000000	2046.000000
5.220000	-0.041303	-24.409828	-7.543011	-5.374613	-7.659781	-3.832424	0.000000	-10.000000	0.441667	-23.583334	0.000000	1023.000000	1023.000000	2046.000000
5.240000	-0.045353	-26.803537	-8.050904	-5.960029	-8.357256	-4.435350	0.000000	-10.000000	0.450000	-23.800001	0.000000	1023.000000	1023.000000	2046.000000
5.260000	-0.049816	-29.441378	-8.963466	-6.772130	-8.814226	-4.891556	0.000000	-10.000000	0.458333	-24.016666	0.000000	1023.000000	1023.000000	2046.000000
5.280000	-0.054428	-32.167168	-9.855104	-7.331819	-9.388982	-5.591263	0.000000	-10.000000	0.483333	-24.266666	0.000000	1023.000000	1023.000000	2046.000000
5.300000	-0.058187	-34.388802	-10.557547	-8.004888	-9.939873	-5.886495	0.000000	-10.000000	0.500000	-24.716667	0.000000	1023.000000	1023.000000	2046.000000
5.320000	-0.060981	-36.039562	-11.225033	-8.216711	-10.279491	-6.318325	0.000000	-10.000000	0.516667	-25.066668	0.000000	1023.000000	1023.000000	2046.000000
5.340000	-0.063735	-37.667355	-11.738316	-8.504250	-10.801078	-6.623710	0.000000	-10.000000	0.525000	-25.533333	0.000000	1023.000000	1023.000000	2046.000000
5.360000	-0.065708	-38.833183	-12.284122	-8.624758	-11.057584	-6.866721	0.000000	-10.000000	0.541667	-25.933332	0.000000	1023.000000	1023.000000	2046.000000
5.380000	-0.067983	-40.178089	-12.683043	-8.755816	-11.551013	-7.188216	0.000000	-10.000000	0.550000	-26.250000	0.000000	1023.000000	1023.000000	2046.000000
5.400000	-0.069579	-41.121475	-13.028153	-9.025066	-11.853519	-7.214735	0.000000	-10.000000	0.550000	-26.550001	0.000000	1023.000000	1023.000000	2046.000000
5.420000	-0.071040	-41.984520	-13.355480	-9.013699	-12.102330	-7.513013	0.000000	-10.000000	0.558333	-26.650002	0.000000	1023.000000	1023.000000	2046.000000
5.440000	-0.072384	-42.778740	-13.495947	-9.209780	-12.509990	-7.563025	0.000000	-10.000000	0.558333	-26.950001	0.000000	1023.000000	1023.000000	2046.000000
5.460000	-0.073046	-43.170284	-13.759395	-9.215310	-12.548990	-7.646589	0.000000	-10.000000	0.575000	-27.066668	0.000000	1023.000000	1023.000000	2046.000000
5.480000	-0.074088	-43.786152	-13.821571	-9.313189	-12.864021	-7.787370	0.000000	-10.000000	0.566667	-27.183332	0.000000	1023.000000	1023.000000	2046.000000
5.500000	-0.074454	-44.002041	-13.882138	-9.581665	-12.920954	-7.617285	0.000000	-10.000000	0.575000	-27.266666	0.000000	1023.000000	1023.000000	2046.000000
5.520000	-0.075040	-44.348877	-14.000259	-9.718990	-12.952278	-7.677351	0.000000	-10.000000	0.583333	-27.333334	0.000000	1023.000000	1023.000000	2046.000000
5.540000	-0.075516	-44.629719	-13.930163	-10.121678	-13.094855	-7.483022	0.000000	-10.000000	0.616667	-27.450001	0.000000	1023.000000	1023.000000	2046.000000
5.560000	-0.075606	-44.683331	-13.914636	-10.369528	-12.964456	-7.434712	0.000000	-10.000000	0.641667	-27.366667	0.000000	1023.000000	1023.000000	2046.000000
5.580000	-0.076450	-45.182018	-13.838244	-10.652764	-13.153898	-7.537110	0.000000	-10.000000	0.633333	-27.366667	0.000000	1023.000000	1023.000000	2046.000000
5.600000	-0.077076	-45.552135	-13.794605	-11.110905	-13.271634	-7.374990	0.000000	-10.000000	0.608333	-27.033333	0.000000	1023.000000	1023.000000	2046.000000
5.620000	-0.078203	-46.218243	-13.947709	-11.406935	-13.299901	-7.563699	0.000000	-10.000000	0.583333	-26.783333	0.000000	1023.000000	1023.000000	2046.000000
5.640000	-0.079457	-46.959301	-13.954414	-11.844559	-13.545346	-7.614980	0.000000	-10.000000	0.575000	-26.566668	0.000000	1023.000000	1023.000000	2046.000000
5.660000	-0.080235	-47.418884	-14.103207	-11.986831	-13.563502	-7.765346	0.000000	-10.000000	0.566667	-26.550001	0.000000	1023.000000	1023.000000	2046.000000
5.680000	-0.081593	-48.221264	-14.042133	-12.198203	-13.931477	-8.049451	0.000000	-10.000000	0.558333	-26.433334	0.000000	1023.000000	1023.000000	2046.000000
5.700000	-0.082686	-48.867695	-14.024686	-12.536851	-14.160304	-8.145853	0.000000	-10.000000	0.550000	-26.283333	0.000000	1023.000000	1023.000000	2046.000000
5.720000	-0.083988	-49.637054	-14.088608	-12.703411	-14.347474	-8.497563	0.000000	-10.000000	0.550000	-26.000000	0.000000	1023.000000	1023.000000	2046.000000
5.740000	-0.085118	-50.304897	-13.999307	-12.999051	-14.706923	-8.599617	0.000000	-10.000000	0.550000	-25.933334	0.000000	1023.000000	1023.000000	2046.000000
5.760000	-0.085461	-50.507568	-14.054715	-13.057037	-14.771739	-8.624075	0.000000	-10.000000	0.550000	-25.633333	0.000000	1023.000000	1023.000000	2046.000000
5.780000	-0.085978	-50.813183	-13.975501	-13.018095	-14.984073	-8.835516	0.000000	-10.000000	0.533333	-25.416668	0.000000	1023.000000	1023.000000	2046.000000
5.800000	-0.086145	-50.911423	-13.804878	-13.165751	-15.217856	-8.722939	0.000000	-10.000000	0.525000	-24.916668	0.000000	1023.000000	1023.000000	2046.000000
5.820000	-0.086201	-50.944725	-13.811277	-13.060472	-15.244263	-8.828713	0.000000	-10.000000	0.508333	-24.716667	0.000000	1023.000000	1023.000000	2046.000000
5.840000	-0.086532	-51.140697	-13.711037	-13.121485	-15.474010	-8.834165	0.000000	-10.000000	0.508333	-24.533333	0.000000	1023.000000	1023.000000	2046.000000
5.860000	-0.086306	-51.006599	-13.650615	-13.074455	-15.510645	-8.770885	0.000000	-10.000000	0.500000	-24.299999	0.000000	1023.000000	1023.000000	2046.000000
5.880000	-0.086564	-51.159615	-13.633325	-12.976941	-15.636012	-8.913336	0.000000	-10.000000	0.483333	-23.950001	0.000000	1023.000000	1023.000000	2046.000000
5.900000	-0.086705	-51.242493	-13.501159	-13.081061	-15.839587	-8.820687	0.000000	-10.000000	0.450000	-23.516666	0.000000	1023.000000	1023.000000	2046.000000
5.920000	-0.086577	-51.167233	-13.539895	-12.971128	-15.803320	-8.852892	0.000000	-10.000000	0.425000	-23.183334	0.000000	1023.000000	1023.000000	2046.000000
5.940000	-0.087127	-51.492233	-13.575195	-12.944555	-15.993668	-8.978817	0.000000	-10.000000	0.408333	-22.733334	0.000000	1023.000000	1023.000000	2046.000000
5.960000	-0.087267	-51.575058	-13.437152	-13.063317	-16.214905	-8.859683	0.000000	-10.000000	0.408333	-22.383333	0.000000	1023.000000	1023.000000	2046.000000
5.980000	-0.087290	-51.588154	-13.475716	-12.998278	-16.224348	-8.889812	0.000000	-10.000000	0.400000	-22.066668	0.000000	1023.000000	1023.000000	2046.000000
6.000000	-0.087870	-51.931141	-13.529181	-12.971076	-16.376905	-9.053977	0.000000	-10.000000	0.391667	-21.716667	0.000000	1023.000000	1023.000000	2046.000000
6.020000	-0.088165	-52.105732	-13.440027	-13.069741	-16.603298	-8.992664	0.000000	-10.000000	0.375000	-21.283335	0.000000	1023.000000	1023.000000	2046.000000
6.040000	-0.088210	-52.131931	-13.469991	-13.079284	-16.620073	-8.962585	0.000000	-10.000000	0.375000	-20.966667	0.000000	1023.000000	1023.000000	2046.000000
6.060000	-0.088736	-52.443188	-13.513403	-13.007803	-16.751692	-9.170290	0.000000	-10.000000	0.383333	-20.516666	0.000000	1023.000000	1023.000000	2046.000000
6.080000	-0.089086	-52.649994	-13.455073	-13.145777	-16.945812	-9.103331	0.000000	-10.000000	0.383333	-20.266666	0.000000	1023.000000	1023.000000	2046.000000
6.100000	-0.089168	-52.698532	-13.453053	-13.144776	-17.000307	-9.100395	0.000000	-10.000000	0.375000	-19.816668	0.000000	1023.000000	1023.000000	2046.000000
6.120000	-0.089621	-52.966282	-13.563451	-13.085349	-17.028036	-9.289443	0.000000	-10.000000	0.366667	-19.666666	0.000000	1023.000000	1023.000000	2046.000000
6.140000	-0.090022	-53.203171	-13.464383	-13.203458	-17.261660	-9.273669	0.000000	-10.000000	0.350000	-19.183334	0.000000	1023.000000	1023.000000	2046.000000
6.160000	-0.090063	-53.226997	-13.452670	-13.180777	-17.301327	-9.292225	0.000000	-10.000000	0.341667	-18.950001	0.000000	1023.000000	1023.000000	2046.000000
6.180000	-0.090367	-53.406651	-13.426208	-13.118382	-17.381741	-9.480322	0.000000	-10.000000	0.316667	-18.383335	0.000000	1023.000000	1023.000000	2046.000000
6.200000	-0.090567	-53.524876	-13.237715	-13.221539	-17.635807	-9.429814	0.000000	-10.000000	0.316667	-18.133335	0.000000	1023.000000	1023.000000	2046.000000
6.220000	-0.090894	-53.718639	-13.349175	-13.147384	-17.674591	-9.547491	0.000000	-10.000000	0.275000	-17.583334	0.000000	1023.000000	1023.000000	2046.000000
6.240000	-0.092292	-54.544724	-13.465624	-13.229012	-18.031433	-9.818657	0.000000	-10.000000	0.250000	-17.183334	0.000000	1023.000000	1023.000000	2046.000000
6.260000	-0.093533	-55.278187	-13.504324	-13.429856	-18.424061	-9.919947	0.000000	-10.000000	0.233333	-16.600000	0.000000	1023.000000	1023.000000	2046.000000
6.280000	-0.094957	-56.119587	-13.814390	-13.452345	-18.564537	-10.288313	0.000000	-10.000000	0.241667	-16.233334	0.000000	1023.000000	1023.000000	2046.000000
6.300000	-0.096623	-57.104404	-14.081780	-13.662398	-18.829187	-10.531037	0.000000	-10.000000	0.241667	-15.666668	0.000000	1023.000000	1023.000000	2046.000000
6.320000	-0.097954	-57.891014	-14.261314	-13.900868	-19.082718	-10.646111	0.000000	-10.000000	0.233333	-14.900001	0.000000	1023.000000	1023.000000	2046.000000
6.340000	-0.098552	-58.244064	-14.467703	-13.800323	-19.145519	-10.830521	0.000000	-10.000000	0.225000	-14.133333	0.000000	1023.000000	1023.000000	2046.000000
6.360000	-0.098411	-58.160957	-14.448758	-13.691706	-19.324690	-10.695805	0.000000	-10.000000	0.216667	-13.516666	0.000000	1023.000000	1023.000000	2046.000000
6.380000	-0.097638	-57.704029	-14.371290	-13.396438	-19.325117	-10.611184	0.000000	-10.000000	0.183333	-12.950000	0.000000	1023.000000	1023.000000	2046.000000
6.400000	-0.097488	-57.615231	-14.404840	-13.124916	-19.325066	-10.760408	0.000000	-10.000000	0.141667	-11.483334	0.000000	1023.000000	1023.000000	2046.000000
6.420000	-0.098289	-58.088634	-14.460680	-13.211507	-19.532053	-10.884396	0.000000	-10.000000	0.091667	-9.800000	0.000000	1023.000000	1023.000000	2046.000000
6.440000	-0.100269	-59.258705	-14.820065	-13.436352	-19.807482	-11.194805	0.000000	-10.000000	0.066667	-8.450000	0.000000	1023.000000	1023.000000	2046.000000
6.460000	-0.103494	-61.165180	-15.590578	-13.808302	-19.994846	-11.771455	0.000000	-10.000000	0.050000	-7.066667	0.000000	1023.000000	1023.000000	2046.000000
6.480000	-0.106786	-63.110622	-16.290918	-14.353301	-20.327465	-12.138937	0.000000	-10.000000	0.050000	-5.150000	0.000000	1023.000000	1023.000000	2046.000000
6.500000	-0.109529	-64.731590	-16.955585	-14.654344	-20.566305	-12.555360	0.000000	-10.000000	0.041667	-1.533333	0.000000	1023.000000	1023.000000	2046.000000
6.520000	-0.111548	-65.925140	-17.489456	-14.812627	-20.745985	-12.877071	0.000000	-10.000000	0.033333	1.150000	0.000000	1023.000000	1023.000000	2046.000000
6.540000	-0.112503	-66.489151	-17.790602	-14.905051	-20.904835	-12.888665	0.000000	-10.000000	0.016667	3.383333	0.000000	1023.000000	1023.000000	2046.000000
6.560000	-0.113130	-66.859909	-18.146290	-14.755237	-20.919739	-13.038642	0.000000	-10.000000	0.000000	4.483334	0.000000	1023.000000	1023.000000	2046.000000
6.580000	-0.113692	-67.192123	-18.342606	-14.680358	-21.013016	-13.156148	0.000000	-10.000000	-0.016667	6.650000	0.000000	1023.000000	1023.000000	2046.000000
6.600000	-0.113501	-67.078911	-18.369038	-14.641187	-21.027332	-13.041355	0.000000	-10.000000	-0.033333	8.800000	0.000000	1023.000000	1023.000000	2046.000000
6.620000	-0.112995	-66.780289	-18.379841	-14.505546	-20.901644	-12.993258	0.000000	-10.000000	-0.041667	10.383334	0.000000	1023.000000	1023.000000	2046.000000
6.640000	-0.112455	-66.460732	-18.375307	-14.298044	-20.773705	-13.013679	0.000000	-10.000000	-0.058333	11.333334	0.000000	1023.000000	1023.000000	2046.000000
6.660000	-0.111105	-65.662788	-18.117123	-14.148811	-20.624239	-12.772614	0.000000	-10.000000	-0.083333	12.666667	3.500000	1023.000000	1023.000000	2046.000000
6.680000	-0.109813	-64.899666	-17.968225	-13.873235	-20.331045	-12.727159	0.000000	-10.000000	-0.116667	14.816667	15.333333	1023.000000	1023.000000	2046.000000
6.700000	-0.108464	-64.102432	-17.674362	-13.781847	-20.084587	-12.561640	0.000000	-10.000000	-0.141667	16.533333	27.166666	1023.000000	1023.000000	2046.000000
6.720000	-0.106425	-62.897007	-17.264235	-13.735945	-19.713037	-12.183791	0.000000	-10.000000	-0.150000	17.350000	35.500000	1023.000000	1023.000000	2046.000000
6.740000	-0.104520	-61.771591	-16.990276	-13.622964	-19.219481	-11.938869	0.000000	-10.000000	-0.150000	17.350000	35.500000	1023.000000	1023.000000	2046.000000
6.760000	-0.102661	-60.672680	-16.477367	-13.626594	-18.913996	-11.654724	0.000000	-10.000000	-0.175000	18.033333	39.500000	1023.000000	1023.000000	2046.000000
6.780000	-0.100494	-59.392208	-15.957129	-13.625310	-18.503321	-11.306450	0.000000	-10.000000	-0.200000	18.716667	43.500000	1023.000000	1023.000000	2046.000000
6.800000	-0.098813	-58.398239	-15.664930	-13.560632	-18.035200	-11.137474	0.000000	-10.000000	-0.225000	19.566666	49.666668	1023.000000	1023.000000	2046.000000
6.820000	-0.097372	-57.547028	-15.310574	-13.633548	-17.740957	-10.861948	0.000000	-10.000000	-0.241667	19.950001	54.000000	1023.000000	1023.000000	2046.000000
6.840000	-0.096478	-57.018276	-15.175221	-13.584062	-17.424103	-10.834892	0.000000	-10.000000	-0.266667	20.800001	63.000000	1023.000000	1023.000000	2046.000000
6.860000	-0.095780	-56.606091	-15.046852	-13.522666	-17.230339	-10.806235	0.000000	-10.000000	-0.291667	21.483334	69.833336	1023.000000	1023.000000	2046.000000
6.880000	-0.094812	-56.034035	-14.862055	-13.380382	-17.058298	-10.733303	0.000000	-10.000000	-0.291667	22.150002	76.833336	1023.000000	1023.000000	2046.000000
6.900000	-0.094143	-55.638565	-14.694037	-13.204018	-16.903618	-10.836892	0.000000	-10.000000	-0.300000	22.533335	81.666664	1023.000000	1023.000000	2046.000000
6.920000	-0.093019	-54.974213	-14.290865	-13.138838	-16.840368	-10.704143	0.000000	-10.000000	-0.316667	23.283335	91.833336	1023.000000	1023.000000	2046.000000
6.940000	-0.091824	-54.267864	-13.990818	-12.945992	-16.663473	-10.667582	0.000000	-10.000000	-0.341667	23.833334	99.666664	1023.000000	1023.000000	2046.000000
6.960000	-0.090354	-53.399502	-13.692739	-12.726270	-16.461838	-10.518655	0.000000	-10.000000	-0.366667	24.500000	107.500000	1023.000000	1023.000000	2046.000000
6.980000	-0.088052	-52.038479	-13.207412	-12.461769	-16.251987	-10.117310	0.000000	-10.000000	-0.391667	24.800001	112.833336	1023.000000	1023.000000	2046.000000
7.000000	-0.085960	-50.802517	-12.847056	-12.033629	-15.983350	-9.938481	0.000000	-10.000000	-0.425000	25.400000	120.833336	1023.000000	1023.000000	2046.000000
7.020000	-0.083512	-49.355873	-12.409132	-11.697413	-15.663233	-9.586095	0.000000	-10.000000	-0.450000	25.850000	129.333328	1023.000000	1023.000000	2046.000000
7.040000	-0.080909	-47.817265	-12.003651	-11.335544	-15.302321	-9.175749	0.000000	-10.000000	-0.475000	26.350000	137.833328	1023.000000	1023.000000	2046.000000
7.060000	-0.078794	-46.567047	-11.679069	-10.971804	-14.982656	-8.933520	0.000000	-10.000000	-0.475000	26.700001	146.666672	1023.000000	1023.000000	2046.000000
7.080000	-0.076346	-45.120651	-11.292006	-10.674307	-14.649954	-8.504384	0.000000	-10.000000	-0.466667	26.800001	155.500000	1023.000000	1023.000000	2046.000000
7.100000	-0.074047	-43.761864	-10.954970	-10.253777	-14.294872	-8.258245	0.000000	-10.000000	-0.450000	26.816668	164.333328	1023.000000	1023.000000	2046.000000
7.120000	-0.072058	-42.586388	-10.651460	-9.958879	-13.992192	-7.983859	0.000000	-10.000000	-0.441667	26.600000	173.166672	1023.000000	1023.000000	2046.000000
7.140000	-0.069956	-41.343933	-10.300679	-9.689008	-13.708831	-7.645415	0.000000	-10.000000	-0.433333	26.533333	182.000000	1023.000000	1023.000000	2046.000000
7.160000	-0.068064	-40.225777	-10.001453	-9.376059	-13.446280	-7.401985	0.000000	-10.000000	-0.433333	26.700001	191.000000	1023.000000	1023.000000	2046.000000
7.180000	-0.066352	-39.214092	-9.756535	-9.112884	-13.175952	-7.168723	0.000000	-10.000000	-0.433333	26.783333	200.000000	1023.000000	1023.000000	2046.000000
7.200000	-0.064536	-38.140800	-9.450057	-8.856080	-12.944427	-6.890235	0.000000	-10.000000	-0.441667	26.983334	209.000000	1023.000000	1023.000000	2046.000000
7.220000	-0.062947	-37.201447	-9.246431	-8.570985	-12.662249	-6.721784	0.000000	-10.000000	-0.441667	27.133333	218.000000	1023.000000	1023.000000	2046.000000
7.240000	-0.061222	-36.182140	-8.972540	-8.344255	-12.406148	-6.459197	0.000000	-10.000000	-0.450000	27.200001	227.000000	1023.000000	1023.000000	2046.000000
7.260000	-0.059596	-35.221146	-8.732902	-8.075274	-12.156767	-6.256201	0.000000	-10.000000	-0.450000	27.250000	236.000000	1023.000000	1023.000000	2046.000000
7.280000	-0.058273	-34.439377	-8.544764	-7.836453	-11.934539	-6.123621	0.000000	-10.000000	-0.450000	27.016666	245.000000	1023.000000	1023.000000	2046.000000
7.300000	-0.056639	-33.473446	-8.302041	-7.612575	-11.680991	-5.877839	0.000000	-10.000000	-0.450000	27.016666	254.000000	1023.000000	1023.000000	2046.000000
7.320000	-0.055112	-32.571060	-8.071752	-7.350594	-11.440457	-5.708255	0.000000	-10.000000	-0.458333	26.916666	263.000000	1023.000000	1023.000000	2046.000000
7.340000	-0.053722	-31.749441	-7.878402	-7.115967	-11.193519	-5.561554	0.000000	-10.000000	-0.458333	27.166666	272.000000	1023.000000	1023.000000	2046.000000
7.360000	-0.051993	-30.728140	-7.561898	-6.874050	-10.964938	-5.327255	0.000000	-10.000000	-0.466667	27.500000	281.166656	1023.000000	1023.000000	2046.000000
7.380000	-0.050617	-29.914660	-7.314477	-6.611584	-10.751760	-5.236839	0.000000	-10.000000	-0.458333	27.750000	290.333344	1023.000000	1023.000000	2046.000000
7.400000	-0.049435	-29.215834	-7.121891	-6.429652	-10.522750	-5.141541	0.000000	-10.000000	-0.466667	27.616667	299.500000	1023.000000	1023.000000	2046.000000
7.420000	-0.048370	-28.586748	-6.855761	-6.279157	-10.386935	-5.064895	0.000000	-10.000000	-0.458333	27.766666	308.666656	1023.000000	1023.000000	2046.000000
7.440000	-0.047784	-28.240473	-6.651452	-6.163533	-10.266426	-5.159062	0.000000	-10.000000	-0.475000	27.850000	318.000000	1023.000000	1023.000000	2046.000000
7.460000	-0.046558	-27.516069	-6.435322	-5.985107	-10.016918	-5.078723	0.000000	-10.000000	-0.483333	27.966667	327.333344	1023.000000	1023.000000	2046.000000
7.480000	-0.044878	-26.523184	-6.190817	-5.683850	-9.666830	-4.981685	0.000000	-10.000000	-0.500000	27.983334	336.666656	1023.000000	1023.000000	2046.000000
7.500000	-0.043442	-25.674288	-5.975217	-5.544205	-9.354576	-4.800289	0.000000	-10.000000	-0.500000	28.100000	346.000000	1023.000000	1023.000000	2046.000000
7.520000	-0.041294	-24.404873	-5.754210	-5.142984	-8.947917	-4.559761	0.000000	-10.000000	-0.483333	28.200001	355.333344	1023.000000	1023.000000	2046.000000
7.540000	-0.039778	-23.508926	-5.629513	-4.822247	-8.673469	-4.383698	0.000000	-10.000000	-0.466667	28.016666	364.666656	1023.000000	1023.000000	2046.000000
7.560000	-0.038383	-22.684565	-5.409426	-4.493030	-8.501399	-4.280709	0.000000	-10.000000	-0.450000	27.716667	374.000000	1023.000000	1023.000000	2046.000000
7.580000	-0.037443	-22.128693	-5.223592	-4.244324	-8.343615	-4.317163	0.000000	-10.000000	-0.450000	27.250000	383.333344	1023.000000	1023.000000	2046.000000
7.600000	-0.037822	-22.353035	-5.305665	-4.200840	-8.338476	-4.508055	0.000000	-10.000000	-0.433333	26.950001	392.500000	1023.000000	1023.000000	2046.000000
7.620000	-0.039962	-23.617558	-5.751463	-4.477629	-8.484360	-4.904105	0.000000	-10.000000	-0.416667	26.616667	401.500000	1023.000000	1023.000000	2046.000000
7.640000	-0.042405	-25.061420	-6.321606	-4.941618	-8.597188	-5.201008	0.000000	-10.000000	-0.391667	26.150000	410.500000	1023.000000	1023.000000	2046.000000
7.660000	-0.044581	-26.347115	-6.876262	-5.272157	-8.667190	-5.531507	0.000000	-10.000000	-0.375000	25.366667	419.333344	1023.000000	1023.000000	2046.000000
7.680000	-0.046129	-27.261990	-7.385571	-5.543365	-8.593985	-5.739070	0.000000	-10.000000	-0.341667	24.533335	427.833344	1023.000000	1023.000000	2046.000000
7.700000	-0.046693	-27.595299	-7.708275	-5.702406	-8.452429	-5.732188	0.000000	-10.000000	-0.308333	23.783335	436.000000	1023.000000	1023.000000	2046.000000
7.720000	-0.046889	-27.711103	-7.920112	-5.691199	-8.367058	-5.732733	0.000000	-10.000000	-0.283333	23.216667	444.000000	1023.000000	1023.000000	2046.000000
7.740000	-0.046948	-27.746012	-8.171057	-5.615945	-8.186070	-5.772940	0.000000	-10.000000	-0.266667	22.550001	452.000000	1023.000000	1023.000000	2046.000000
7.760000	-0.047017	-27.786812	-8.240142	-5.566960	-8.182113	-5.797597	0.000000	-10.000000	-0.241667	21.933334	459.833344	1023.000000	1023.000000	2046.000000
7.780000	-0.046681	-27.588196	-8.285552	-5.508580	-8.081838	-5.712226	0.000000	-10.000000	-0.216667	21.283333	467.333344	1023.000000	1023.000000	2046.000000
7.800000	-0.046504	-27.483736	-8.313242	-5.424408	-8.006685	-5.739401	0.000000	-10.000000	-0.200000	20.450001	474.500000	1023.000000	1023.000000	2046.000000
7.820000	-0.045991	-27.180506	-8.254167	-5.335848	-7.891875	-5.698617	0.000000	-10.000000	-0.183333	19.566668	481.500000	1023.000000	1023.000000	2046.000000
7.840000	-0.045018	-26.605927	-8.158041	-5.136887	-7.744479	-5.566520	0.000000	-10.000000	-0.158333	18.400000	488.166656	1023.000000	1023.000000	2046.000000
7.860000	-0.044090	-26.056936	-8.044905	-4.958382	-7.602668	-5.450981	0.000000	-10.000000	-0.125000	17.216667	494.500000	1023.000000	1023.000000	2046.000000
7.880000	-0.043153	-25.503210	-7.888006	-4.845603	-7.397315	-5.372286	0.000000	-10.000000	-0.091667	16.016666	500.333344	1023.000000	1023.000000	2046.000000
7.900000	-0.041952	-24.793739	-7.753395	-4.773578	-7.139251	-5.127515	0.000000	-10.000000	-0.066667	14.800000	506.000000	1023.000000	1023.000000	2046.000000
7.920000	-0.040892	-24.167280	-7.664129	-4.704762	-6.857329	-4.941061	0.000000	-10.000000	-0.033333	13.366667	511.166656	1023.000000	1023.000000	2046.000000
7.940000	-0.040172	-23.741882	-7.539547	-4.813909	-6.610938	-4.777489	0.000000	-10.000000	-0.016667	11.716667	515.833313	1023.000000	1023.000000	2046.000000
7.960000	-0.039339	-23.249163	-7.401320	-5.036173	-6.310997	-4.500674	0.000000	-10.000000	0.000000	9.633333	520.000000	1023.000000	1023.000000	2046.000000
7.980000	-0.038748	-22.899921	-7.356827	-5.265946	-5.987308	-4.289841	0.000000	-10.000000	0.000000	7.400000	523.500000	1023.000000	1023.000000	2046.000000
8.000000	-0.038701	-22.872204	-7.356005	-5.506791	-5.796671	-4.212738	0.000000	-10.000000	0.016667	5.033333	526.333313	1023.000000	1023.000000	2046.000000
8.020000	-0.038896	-22.987413	-7.367045	-5.777618	-5.715251	-4.127498	0.000000	-10.000000	0.025000	2.200000	528.333313	1023.000000	1023.000000	2046.000000
8.040000	-0.039266	-23.205978	-7.460271	-5.867257	-5.706740	-4.171710	0.000000	-10.000000	0.041667	-0.200000	529.500000	1023.000000	1023.000000	2046.000000
8.060000	-0.039835	-23.542480	-7.537045	-5.927511	-5.786338	-4.291586	0.000000	-10.000000	0.041667	-2.166667	530.000000	1023.000000	1023.000000	2046.000000
8.080000	-0.040530	-23.953260	-7.524207	-6.004999	-5.952456	-4.471599	0.000000	-10.000000	0.066667	-3.350000	530.000000	1023.000000	1023.000000	2046.000000
8.100000	-0.040955	-24.204254	-7.501623	-6.104512	-6.041500	-4.556620	0.000000	-10.000000	0.083333	-4.483334	530.000000	1023.000000	1023.000000	2046.000000
8.120000	-0.041309	-24.413445	-7.432812	-6.162081	-6.211364	-4.607187	0.000000	-10.000000	0.091667	-5.616667	530.000000	1023.000000	1023.000000	2046.000000
8.140000	-0.041280	-24.396351	-7.320402	-6.118961	-6.307551	-4.649437	0.000000	-10.000000	0.091667	-6.533333	530.000000	1023.000000	1023.000000	2046.000000
8.160000	-0.040717	-24.063566	-7.200551	-6.011114	-6.295445	-4.556456	0.000000	-10.000000	0.091667	-7.233334	530.000000	1023.000000	1023.000000	2046.000000
8.180000	-0.040119	-23.710571	-7.107221	-5.891740	-6.245363	-4.466247	0.000000	-10.000000	0.100000	-7.783333	530.000000	1023.000000	1023.000000	2046.000000
8.200000	-0.039455	-23.317635	-6.902675	-5.779498	-6.259222	-4.376239	0.000000	-10.000000	0.100000	-8.283334	530.000000	1023.000000	1023.000000	2046.000000
8.220000	-0.038724	-22.886093	-6.731799	-5.703030	-6.229067	-4.222197	0.000000	-10.000000	0.100000	-8.650001	530.000000	1023.000000	1023.000000	2046.000000
8.240000	-0.037937	-22.420900	-6.635893	-5.543886	-6.142307	-4.098814	0.000000	-10.000000	0.108333	-8.983334	523.000000	1023.000000	1023.000000	2046.000000
8.260000	-0.037395	-22.100710	-6.498793	-5.492076	-6.141153	-3.968689	0.000000	-10.000000	0.108333	-9.116667	514.833313	1023.000000	1023.000000	2046.000000
8.280000	-0.036878	-21.794769	-6.385932	-5.449519	-6.095518	-3.863800	0.000000	-10.000000	0.108333	-9.166667	505.666656	1023.000000	1023.000000	2046.000000
8.300000	-0.036201	-21.394976	-6.306586	-5.361109	-5.988742	-3.738539	0.000000	-10.000000	0.091667	-9.033334	502.500000	1023.000000	1023.000000	2046.000000
8.320000	-0.035840	-21.181385	-6.251939	-5.233270	-5.950437	-3.745739	0.000000	-10.000000	0.091667	-8.650001	499.500000	1023.000000	1023.000000	2046.000000
8.340000	-0.035515	-20.989393	-6.218202	-5.153141	-5.927049	-3.691001	0.000000	-10.000000	0.075000	-7.966667	496.666656	1023.000000	1023.000000	2046.000000
8.360000	-0.035035	-20.705776	-6.038825	-5.119627	-5.960353	-3.586970	0.000000	-10.000000	0.075000	-6.983334	494.000000	1023.000000	1023.000000	2046.000000
8.380000	-0.034458	-20.364540	-5.975373	-5.060809	-5.862256	-3.466101	0.000000	-10.000000	0.058333	-5.866667	491.666656	1023.000000	1023.000000	2046.000000
8.400000	-0.034095	-20.149910	-5.948584	-4.935040	-5.788696	-3.477592	0.000000	-10.000000	0.058333	-4.683333	489.666656	1023.000000	1023.000000	2046.000000
8.420000	-0.033684	-19.907097	-5.850836	-4.887489	-5.729112	-3.439660	0.000000	-10.000000	0.050000	-3.450000	488.166656	1023.000000	1023.000000	2046.000000
8.440000	-0.033057	-19.536963	-5.620358	-4.812418	-5.705858	-3.398328	0.000000	-10.000000	0.041667	-2.333333	487.333344	1023.000000	1023.000000	2046.000000
8.460000	-0.032179	-19.017973	-5.440219	-4.726993	-5.561576	-3.289186	0.000000	-10.000000	0.041667	-1.366667	487.000000	1023.000000	1023.000000	2046.000000
8.480000	-0.031515	-18.625490	-5.270805	-4.556524	-5.494226	-3.303936	0.000000	-10.000000	0.041667	-0.633333	487.000000	1023.000000	1023.000000	2046.000000
8.500000	-0.031319	-18.509432	-5.191643	-4.508522	-5.516528	-3.292740	0.000000	-10.000000	0.041667	-0.183333	487.000000	1023.000000	1023.000000	2046.000000
8.520000	-0.031495	-18.613512	-5.202861	-4.473271	-5.563196	-3.374185	0.000000	-10.000000	0.041667	0.000000	487.000000	1023.000000	1023.000000	2046.000000
8.540000	-0.032063	-18.949348	-5.282222	-4.535734	-5.683830	-3.447563	0.000000	-10.000000	0.041667	-0.733333	487.000000	1023.000000	1023.000000	2046.000000
8.560000	-0.032739	-19.348631	-5.455259	-4.560528	-5.747165	-3.585680	0.000000	-10.000000	0.050000	-1.850000	486.666656	1023.000000	1023.000000	2046.000000
8.580000	-0.033501	-19.799252	-5.536328	-4.703466	-5.881255	-3.678204	0.000000	-10.000000	0.050000	-3.350000	485.833344	1023.000000	1023.000000	2046.000000
8.600000	-0.033517	-19.808727	-5.561450	-4.655944	-5.893514	-3.697819	0.000000	-10.000000	0.058333	-4.483334	484.666656	1023.000000	1023.000000	2046.000000
8.620000	-0.033179	-19.608791	-5.617497	-4.507088	-5.878492	-3.605714	0.000000	-10.000000	0.066667	-5.516667	483.166656	1023.000000	1023.000000	2046.000000
8.640000	-0.032794	-19.381401	-5.585739	-4.250975	-5.976284	-3.568404	0.000000	-10.000000	0.083333	-6.383333	481.500000	1023.000000	1023.000000	2046.000000
8.660000	-0.032579	-19.254158	-5.479318	-4.078038	-6.088428	-3.608376	0.000000	-10.000000	0.091667	-7.150000	479.166656	1023.000000	1023.000000	2046.000000
8.680000	-0.033651	-19.887499	-5.591199	-4.181283	-6.352915	-3.762101	0.000000	-10.000000	0.100000	-7.783333	476.666656	1023.000000	1023.000000	2046.000000
8.700000	-0.036488	-21.564465	-6.167679	-4.573980	-6.672342	-4.150463	0.000000	-10.000000	0.100000	-8.333334	474.000000	1023.000000	1023.000000	2046.000000
8.720000	-0.040995	-24.227966	-7.043688	-5.324358	-7.118121	-4.741799	0.000000	-10.000000	0.100000	-8.900001	471.333344	1023.000000	1023.000000	2046.000000
8.740000	-0.045499	-26.889990	-7.963021	-6.044867	-7.579189	-5.302912	0.000000	-10.000000	0.108333	-9.666667	468.333344	1023.000000	1023.000000	2046.000000
8.760000	-0.049184	-29.067467	-8.753125	-6.626455	-7.995247	-5.692641	0.000000	-10.000000	0.125000	-10.700001	465.166656	1023.000000	1023.000000	2046.000000
8.780000	-0.052040	-30.755779	-9.462817	-6.950907	-8.289172	-6.052883	0.000000	-10.000000	0.141667	-11.600000	461.666656	1023.000000	1023.000000	2046.000000
8.800000	-0.054193	-32.027905	-9.987540	-7.222908	-8.572112	-6.245343	0.000000	-10.000000	0.150000	-12.266667	458.000000	1023.000000	1023.000000	2046.000000
8.820000	-0.055885	-33.027824	-10.429231	-7.423631	-8.811097	-6.363865	0.000000	-10.000000	0.150000	-12.816667	453.666656	1023.000000	1023.000000	2046.000000
8.840000	-0.057524	-33.996765	-10.813372	-7.547933	-9.093844	-6.541615	0.000000	-10.000000	0.150000	-13.333334	449.333344	1023.000000	1023.000000	2046.000000
8.860000	-0.059082	-34.917240	-11.189434	-7.636688	-9.304791	-6.786326	0.000000	-10.000000	0.166667	-13.966667	444.666656	1023.000000	1023.000000	2046.000000
8.880000	-0.060220	-35.589729	-11.405661	-7.801555	-9.531860	-6.850653	0.000000	-10.000000	0.200000	-14.550000	440.166656	1023.000000	1023.000000	2046.000000
8.900000	-0.060999	-36.050484	-11.573524	-7.859486	-9.692082	-6.925394	0.000000	-10.000000	0.233333	-15.183333	435.166656	1023.000000	1023.000000	2046.000000
8.920000	-0.061737	-36.486610	-11.760457	-7.859701	-9.859421	-7.007032	0.000000	-10.000000	0.250000	-15.816667	430.166656	1023.000000	1023.000000	2046.000000
8.940000	-0.062341	-36.843262	-11.858860	-7.906936	-10.049834	-7.027630	0.000000	-10.000000	0.250000	-16.183334	424.833344	1023.000000	1023.000000	2046.000000
8.960000	-0.062316	-36.828781	-11.845756	-7.937292	-10.091257	-6.954477	0.000000	-10.000000	0.250000	-16.683334	419.500000	1023.000000	1023.000000	2046.000000
8.980000	-0.062516	-36.946877	-11.895842	-8.048641	-10.136968	-6.865427	0.000000	-10.000000	0.258333	-16.933334	414.000000	1023.000000	1023.000000	2046.000000
9.000000	-0.062738	-37.078445	-11.976985	-8.147169	-10.147153	-6.807139	0.000000	-10.000000	0.275000	-17.433334	408.333344	1023.000000	1023.000000	2046.000000
9.020000	-0.062855	-37.147186	-11.949390	-8.429349	-10.129936	-6.638510	0.000000	-10.000000	0.283333	-17.783335	402.500000	1023.000000	1023.000000	2046.000000
9.040000	-0.062990	-37.227203	-11.902261	-8.657351	-10.100656	-6.566935	0.000000	-10.000000	0.291667	-18.266666	396.500000	1023.000000	1023.000000	2046.000000
9.060000	-0.063403	-37.471310	-11.906815	-8.932616	-10.092133	-6.539746	0.000000	-10.000000	0.283333	-18.583334	390.500000	1023.000000	1023.000000	2046.000000
9.080000	-0.063777	-37.692024	-11.882438	-9.302266	-10.096208	-6.411112	0.000000	-10.000000	0.300000	-18.900000	384.166656	1023.000000	1023.000000	2046.000000
9.100000	-0.064750	-38.267540	-11.980133	-9.573853	-10.195505	-6.518046	0.000000	-10.000000	0.316667	-19.116667	377.833344	1023.000000	1023.000000	2046.000000
9.120000	-0.065666	-38.808666	-12.057982	-9.829820	-10.313335	-6.607531	0.000000	-10.000000	0.341667	-19.466667	371.333344	1023.000000	1023.000000	2046.000000
9.140000	-0.066505	-39.304218	-12.114547	-9.946656	-10.512418	-6.730597	0.000000	-10.000000	0.358333	-19.616667	365.000000	1023.000000	1023.000000	2046.000000
9.160000	-0.067697	-40.009132	-12.151229	-10.080087	-10.826341	-6.951475	0.000000	-10.000000	0.366667	-19.783335	358.333344	1023.000000	1023.000000	2046.000000
9.180000	-0.068631	-40.560818	-12.102152	-10.277243	-11.060244	-7.121179	0.000000	-10.000000	0.366667	-19.883333	351.833344	1023.000000	1023.000000	2046.000000
9.200000	-0.069575	-41.119030	-12.067278	-10.458705	-11.359437	-7.233608	0.000000	-10.000000	0.366667	-20.166668	345.166656	1023.000000	1023.000000	2046.000000
9.220000	-0.070102	-41.430340	-12.014467	-10.507226	-11.584793	-7.323853	0.000000	-10.000000	0.358333	-20.333334	338.500000	1023.000000	1023.000000	2046.000000
9.240000	-0.070128	-41.445580	-11.890991	-10.504520	-11.744191	-7.305878	0.000000	-10.000000	0.366667	-20.583334	331.500000	1023.000000	1023.000000	2046.000000
9.260000	-0.070161	-41.465431	-11.797317	-10.419095	-11.898012	-7.351009	0.000000	-10.000000	0.375000	-20.616667	324.666656	1023.000000	1023.000000	2046.000000
9.280000	-0.070095	-41.426109	-11.663002	-10.460764	-12.040612	-7.261730	0.000000	-10.000000	0.383333	-20.700001	317.833344	1023.000000	1023.000000	2046.000000
9.300000	-0.070273	-41.531368	-11.642648	-10.444604	-12.177602	-7.266514	0.000000	-10.000000	0.391667	-20.833334	311.000000	1023.000000	1023.000000	2046.000000
9.320000	-0.070353	-41.578510	-11.580691	-10.419590	-12.322001	-7.256228	0.000000	-10.000000	0.383333	-20.950001	304.000000	1023.000000	1023.000000	2046.000000
9.340000	-0.070434	-41.626656	-11.537492	-10.456190	-12.444288	-7.188685	0.000000	-10.000000	0.391667	-21.216667	297.000000	1023.000000	1023.000000	2046.000000
9.360000	-0.070744	-41.809807	-11.548356	-10.426173	-12.587215	-7.248061	0.000000	-10.000000	0.391667	-21.400000	290.000000	1023.000000	1023.000000	2046.000000
9.380000	-0.070956	-41.935268	-11.503943	-10.492202	-12.754950	-7.184174	0.000000	-10.000000	0.408333	-21.766666	282.833344	1023.000000	1023.000000	2046.000000
9.400000	-0.071455	-42.229969	-11.551290	-10.475577	-12.921327	-7.281777	0.000000	-10.000000	0.408333	-22.016666	275.500000	1023.000000	1023.000000	2046.000000
9.420000	-0.071836	-42.454880	-11.524620	-10.526710	-13.104198	-7.299353	0.000000	-10.000000	0.408333	-22.133333	268.166656	1023.000000	1023.000000	2046.000000
9.440000	-0.072251	-42.700500	-11.562973	-10.575441	-13.242938	-7.319150	0.000000	-10.000000	0.400000	-22.183334	260.666656	1023.000000	1023.000000	2046.000000
9.460000	-0.072779	-43.012196	-11.603657	-10.592437	-13.407819	-7.408283	0.000000	-10.000000	0.400000	-22.300001	253.333328	1023.000000	1023.000000	2046.000000
9.480000	-0.073145	-43.228703	-11.592987	-10.690286	-13.558005	-7.387423	0.000000	-10.000000	0.400000	-22.316668	245.833328	1023.000000	1023.000000	2046.000000
9.500000	-0.073868	-43.655754	-11.647942	-10.737424	-13.759405	-7.510984	0.000000	-10.000000	0.400000	-22.283333	238.500000	1023.000000	1023.000000	2046.000000
9.520000	-0.074450	-43.999729	-11.736968	-10.787577	-13.881665	-7.593520	0.000000	-10.000000	0.400000	-22.266666	231.000000	1023.000000	1023.000000	2046.000000
9.540000	-0.075041	-44.349163	-11.721139	-10.895183	-14.084719	-7.648120	0.000000	-10.000000	0.408333	-22.316666	223.500000	1023.000000	1023.000000	2046.000000
9.560000	-0.075576	-44.665562	-11.782931	-10.939335	-14.203836	-7.739460	0.000000	-10.000000	0.416667	-22.549999	216.166672	1023.000000	1023.000000	2046.000000
9.580000	-0.075963	-44.894077	-11.688581	-11.006485	-14.385933	-7.813079	0.000000	-10.000000	0.425000	-22.683334	208.666672	1023.000000	1023.000000	2046.000000
9.600000	-0.076140	-44.998924	-11.566264	-11.046755	-14.523267	-7.862638	0.000000	-10.000000	0.416667	-22.900002	201.000000	1023.000000	1023.000000	2046.000000
9.620000	-0.076157	-45.008629	-11.487030	-10.978760	-14.620826	-7.922015	0.000000	-10.000000	0.416667	-22.966667	193.333328	1023.000000	1023.000000	2046.000000
9.640000	-0.076689	-45.323158	-11.462785	-11.041438	-14.861289	-7.957648	0.000000	-10.000000	0.416667	-23.050001	185.666672	1023.000000	1023.000000	2046.000000
9.660000	-0.077674	-45.905514	-11.576154	-11.078822	-15.106339	-8.144201	0.000000	-10.000000	0.425000	-22.983334	178.000000	1023.000000	1023.000000	2046.000000
9.680000	-0.078860	-46.606098	-11.737359	-11.161157	-15.313837	-8.393745	0.000000	-10.000000	0.416667	-22.966667	170.333328	1023.000000	1023.000000	2046.000000
9.700000	-0.080239	-47.421429	-11.932505	-11.324455	-15.559443	-8.605026	0.000000	-10.000000	0.416667	-23.000000	162.666672	1023.000000	1023.000000	2046.000000
9.720000	-0.081802	-48.344837	-12.250600	-11.585446	-15.730682	-8.778108	0.000000	-10.000000	0.408333	-23.000000	155.000000	1023.000000	1023.000000	2046.000000
9.740000	-0.082549	-48.786556	-12.318642	-11.649512	-15.949574	-8.868828	0.000000	-10.000000	0.416667	-23.000000	147.333328	1023.000000	1023.000000	2046.000000
9.760000	-0.082767	-48.915302	-12.400086	-11.550407	-16.105570	-8.859239	0.000000	-10.000000	0.416667	-22.916666	139.666672	1023.000000	1023.000000	2046.000000
9.780000	-0.082775	-48.919922	-12.480921	-11.368374	-16.181379	-8.889251	0.000000	-10.000000	0.416667	-22.716667	132.000000	1023.000000	1023.000000	2046.000000
9.800000	-0.083137	-49.134010	-12.491337	-11.255925	-16.373148	-9.013600	0.000000	-10.000000	0.408333	-22.299999	119.333336	1023.000000	1023.000000	2046.000000
9.820000	-0.084743	-50.082890	-12.697482	-11.361862	-16.713268	-9.310278	0.000000	-10.000000	0.400000	-21.916666	109.333336	1023.000000	1023.000000	2046.000000
9.840000	-0.087437	-51.675232	-13.200963	-11.679425	-17.011614	-9.783232	0.000000	-10.000000	0.400000	-21.750000	102.000000	1023.000000	1023.000000	2046.000000
9.860000	-0.091265	-53.937572	-13.884443	-12.215845	-17.497917	-10.339369	0.000000	-10.000000	0.391667	-21.566668	99.666664	1023.000000	1023.000000	2046.000000
9.880000	-0.095411	-56.387753	-14.746703	-12.785327	-17.953514	-10.902209	0.000000	-10.000000	0.391667	-21.150000	94.833336	1023.000000	1023.000000	2046.000000
9.900000	-0.099052	-58.539536	-15.580456	-13.216846	-18.289232	-11.453002	0.000000	-10.000000	0.383333	-20.816668	87.666664	1023.000000	1023.000000	2046.000000
9.920000	-0.101974	-60.266609	-16.167557	-13.601626	-18.697542	-11.799884	0.000000	-10.000000	0.391667	-20.566668	80.666664	1023.000000	1023.000000	2046.000000
9.940000	-0.104259	-61.617119	-16.773819	-13.809808	-18.956909	-12.076584	0.000000	-10.000000	0.391667	-20.483334	73.833336	1023.000000	1023.000000	2046.000000
9.960000	-0.106186	-62.755829	-17.295748	-13.914582	-19.208702	-12.336794	0.000000	-10.000000	0.383333	-20.450001	67.166664	1023.000000	1023.000000	2046.000000
9.980000	-0.108042	-63.852840	-17.746098	-14.051167	-19.485792	-12.569783	0.000000	-10.000000	0.366667	-20.250000	60.333332	1023.000000	1023.000000	2046.000000
10.000000	-0.109374	-64.640160	-18.064726	-14.164085	-19.707563	-12.703789	0.000000	-10.000000	0.350000	-20.216667	53.500000	1023.000000	1023.000000	2046.000000
10.020000	-0.110314	-65.195786	-18.373514	-14.187819	-19.772205	-12.862247	0.000000	-10.000000	0.350000	-19.733334	46.666668	1023.000000	1023.000000	2046.000000
10.040000	-0.111300	-65.778038	-18.557697	-14.275092	-19.956480	-12.988767	0.000000	-10.000000	0.350000	-19.566668	40.000000	1023.000000	1023.000000	2046.000000
10.060000	-0.111951	-66.162865	-18.663048	-14.360060	-20.107143	-13.032617	0.000000	-10.000000	0.350000	-19.166668	33.666668	1023.000000	1023.000000	2046.000000
10.080000	-0.112157	-66.284706	-18.740679	-14.315955	-20.104454	-13.123619	0.000000	-10.000000	0.350000	-18.883333	27.166666	1023.000000	1023.000000	2046.000000
10.100000	-0.112541	-66.511444	-18.689796	-14.469344	-20.238527	-13.113775	0.000000	-10.000000	0.333333	-18.616667	20.833334	1023.000000	1023.000000	2046.000000
10.120000	-0.112758	-66.639900	-18.673086	-14.726796	-20.212172	-13.027848	0.000000	-10.000000	0.316667	-18.233334	14.500000	1023.000000	1023.000000	2046.000000
10.140000	-0.112449	-66.457588	-18.612858	-14.872103	-20.049547	-12.923079	0.000000	-10.000000	0.283333	-17.983334	8.500000	1023.000000	1023.000000	2046.000000
10.160000	-0.112300	-66.369400	-18.357382	-15.136723	-20.085411	-12.789886	0.000000	-10.000000	0.266667	-17.483334	2.833333	1023.000000	1023.000000	2046.000000
10.180000	-0.112148	-66.279533	-18.122225	-15.367791	-20.062634	-12.726884	0.000000	-10.000000	0.250000	-17.066668	-2.666667	1023.000000	1023.000000	2046.000000
10.200000	-0.111924	-66.147316	-18.005960	-15.500555	-19.948950	-12.691853	0.000000	-10.000000	0.241667	-16.633335	-8.000000	1023.000000	1023.000000	2046.000000
10.220000	-0.112531	-66.505936	-17.964079	-15.827052	-20.037336	-12.677472	0.000000	-10.000000	0.233333	-16.083334	-13.500000	1023.000000	1023.000000	2046.000000
10.240000	-0.113165	-66.880234	-18.001518	-16.114952	-20.056131	-12.707629	0.000000	-10.000000	0.216667	-15.366668	-18.833334	1023.000000	1023.000000	2046.000000
10.260000	-0.113795	-67.252876	-18.089783	-16.192966	-20.070923	-12.899203	0.000000	-10.000000	0.200000	-14.233334	-24.000000	1023.000000	1023.000000	2046.000000
10.280000	-0.114669	-67.769272	-18.078382	-16.347652	-20.320114	-13.023125	0.000000	-10.000000	0.166667	-13.016667	-28.666666	1023.000000	1023.000000	2046.000000
10.300000	-0.115103	-68.025909	-18.026245	-16.454487	-20.413889	-13.131285	0.000000	-10.000000	0.125000	-11.500000	-33.000000	1023.000000	1023.000000	2046.000000
10.320000	-0.115632	-68.338234	-17.830908	-16.519848	-20.635935	-13.351542	0.000000	-10.000000	0.100000	-9.883333	-36.833332	1023.000000	1023.000000	2046.000000
10.340000	-0.115858	-68.472000	-17.688936	-16.614399	-20.735815	-13.432853	0.000000	-10.000000	0.083333	-7.800000	-40.333332	1023.000000	1023.000000	2046.000000
10.360000	-0.115376	-68.187019	-17.453737	-16.498343	-20.744701	-13.490236	0.000000	-10.000000	0.075000	-5.116667	-43.000000	1023.000000	1023.000000	2046.000000
10.380000	-0.114657	-67.762184	-17.140247	-16.431339	-20.802423	-13.388174	0.000000	-10.000000	0.041667	-1.433333	-44.500000	1023.000000	1023.000000	2046.000000
10.400000	-0.113192	-66.896530	-16.860847	-16.187935	-20.581244	-13.266505	0.000000	-10.000000	0.008333	2.133333	-45.000000	1023.000000	1023.000000	2046.000000
10.420000	-0.111733	-66.034409	-16.497381	-15.905831	-20.453840	-13.177353	0.000000	-10.000000	-0.016667	5.833333	-45.000000	1023.000000	1023.000000	2046.000000
10.440000	-0.110190	-65.122162	-16.170174	-15.717823	-20.296295	-12.937869	0.000000	-10.000000	-0.041667	8.766666	-45.000000	1023.000000	1023.000000	2046.000000
10.460000	-0.108221	-63.958565	-15.877028	-15.395325	-19.936981	-12.749233	0.000000	-10.000000	-0.066667	11.650001	-45.000000	1023.000000	1023.000000	2046.000000
10.480000	-0.106601	-63.001041	-15.512322	-15.096492	-19.792953	-12.599275	0.000000	-10.000000	-0.108333	13.500000	-45.000000	1023.000000	1023.000000	2046.000000
10.500000	-0.104678	-61.864990	-15.215362	-14.850889	-19.473322	-12.325417	0.000000	-10.000000	-0.141667	14.733334	-45.000000	1023.000000	1023.000000	2046.000000
10.520000	-0.102870	-60.796181	-14.924490	-14.499354	-19.197378	-12.174956	0.000000	-10.000000	-0.158333	15.850000	-22.333334	1023.000000	1023.000000	2046.000000
10.540000	-0.101309	-59.873695	-14.625749	-14.354002	-19.005209	-11.888734	0.000000	-10.000000	-0.158333	16.733334	1.500000	1023.000000	1023.000000	2046.000000
10.560000	-0.099441	-58.769775	-14.344997	-13.976549	-18.686758	-11.761473	0.000000	-10.000000	-0.150000	17.483334	27.333334	1023.000000	1023.000000	2046.000000
10.580000	-0.098060	-57.953350	-14.093696	-13.753005	-18.524961	-11.581687	0.000000	-10.000000	-0.166667	17.799999	32.500000	1023.000000	1023.000000	2046.000000
10.600000	-0.096317	-56.923569	-13.780361	-13.572094	-18.259161	-11.311951	0.000000	-10.000000	-0.200000	18.516666	38.500000	1023.000000	1023.000000	2046.000000
10.620000	-0.094715	-55.976768	-13.591986	-13.249146	-17.948799	-11.186839	0.000000	-10.000000	-0.233333	19.200001	44.666668	1023.000000	1023.000000	2046.000000
10.640000	-0.093603	-55.319550	-13.365096	-13.158390	-17.861404	-10.934658	0.000000	-10.000000	-0.250000	19.916668	51.000000	1023.000000	1023.000000	2046.000000
10.660000	-0.091932	-54.331676	-13.183117	-12.859585	-17.508009	-10.780967	0.000000	-10.000000	-0.266667	20.450001	57.666668	1023.000000	1023.000000	2046.000000
10.680000	-0.090836	-53.683857	-12.992595	-12.649525	-17.376780	-10.664957	0.000000	-10.000000	-0.291667	21.050001	64.333336	1023.000000	1023.000000	2046.000000
10.700000	-0.089541	-52.918739	-12.804317	-12.528205	-17.180204	-10.406012	0.000000	-10.000000	-0.325000	21.616667	71.333336	1023.000000	1023.000000	2046.000000
10.720000	-0.088035	-52.028965	-12.628048	-12.269220	-16.883854	-10.247843	0.000000	-10.000000	-0.333333	22.016666	78.333336	1023.000000	1023.000000	2046.000000
10.740000	-0.087196	-51.532555	-12.459067	-12.123447	-16.825026	-10.125016	0.000000	-10.000000	-0.333333	22.516666	85.666664	1023.000000	1023.000000	2046.000000
10.760000	-0.085696	-50.646152	-12.194589	-11.953008	-16.590677	-9.907881	0.000000	-10.000000	-0.333333	23.116667	93.166664	1023.000000	1023.000000	2046.000000
10.780000	-0.084431	-49.898468	-12.014934	-11.679384	-16.364590	-9.839561	0.000000	-10.000000	-0.350000	23.583334	100.833336	1023.000000	1023.000000	2046.000000
10.800000	-0.083552	-49.379341	-11.797618	-11.585097	-16.320230	-9.676397	0.000000	-10.000000	-0.358333	23.950001	108.500000	1023.000000	1023.000000	2046.000000
10.820000	-0.082451	-48.728523	-11.611214	-11.373020	-16.147505	-9.596783	0.000000	-10.000000	-0.366667	24.000000	116.500000	1023.000000	1023.000000	2046.000000
10.840000	-0.082125	-48.535839	-11.495887	-11.205621	-16.091618	-9.742715	0.000000	-10.000000	-0.383333	24.650002	124.666664	1023.000000	1023.000000	2046.000000
10.860000	-0.082160	-48.556465	-11.402500	-11.197242	-16.160191	-9.796531	0.000000	-10.000000	-0.425000	25.233334	133.000000	1023.000000	1023.000000	2046.000000
10.880000	-0.081495	-48.163723	-11.360548	-10.969160	-15.962836	-9.871180	0.000000	-10.000000	-0.475000	26.350000	141.166672	1023.000000	1023.000000	2046.000000
10.900000	-0.080706	-47.697140	-11.272576	-10.725088	-15.836927	-9.862547	0.000000	-10.000000	-0.491667	27.100000	149.666672	1023.000000	1023.000000	2046.000000
10.920000	-0.079595	-47.040359	-11.133234	-10.643715	-15.647607	-9.615803	0.000000	-10.000000	-0.491667	27.666668	158.500000	1023.000000	1023.000000	2046.000000
10.940000	-0.077592	-45.856712	-11.004260	-10.224868	-15.224299	-9.403287	0.000000	-10.000000	-0.475000	27.716667	167.666672	1023.000000	1023.000000	2046.000000
10.960000	-0.075766	-44.777935	-10.743843	-9.854736	-15.077222	-9.102136	0.000000	-10.000000	-0.483333	27.600000	176.833328	1023.000000	1023.000000	2046.000000
10.980000	-0.073034	-43.162834	-10.390977	-9.294544	-14.742802	-8.734510	0.000000	-10.000000	-0.491667	27.850000	186.166672	1023.000000	1023.000000	2046.000000
11.000000	-0.070921	-41.914543	-10.089920	-8.779481	-14.478819	-8.566324	0.000000	-10.000000	-0.500000	27.983334	195.333328	1023.000000	1023.000000	2046.000000
11.020000	-0.070586	-41.716476	-10.025466	-8.662090	-14.453109	-8.575813	0.000000	-10.000000	-0.491667	27.866667	204.666672	1023.000000	1023.000000	2046.000000
11.040000	-0.071689	-42.368248	-10.401434	-8.859081	-14.400463	-8.707271	0.000000	-10.000000	-0.483333	27.866667	214.000000	1023.000000	1023.000000	2046.000000
11.060000	-0.074418	-43.981167	-11.118333	-9.234151	-14.506852	-9.121830	0.000000	-10.000000	-0.466667	27.916666	223.333328	1023.000000	1023.000000	2046.000000
11.080000	-0.077844	-46.006042	-11.863470	-9.766105	-14.840961	-9.535505	0.000000	-10.000000	-0.458333	27.866667	232.666672	1023.000000	1023.000000	2046.000000
11.100000	-0.079270	-46.848480	-12.380181	-10.004932	-14.800931	-9.662434	0.000000	-10.000000	-0.433333	27.266666	242.000000	1023.000000	1023.000000	2046.000000
11.120000	-0.079737	-47.124424	-12.687635	-9.991272	-14.701342	-9.744176	0.000000	-10.000000	-0.433333	26.883333	251.166672	1023.000000	1023.000000	2046.000000
11.140000	-0.080061	-47.316040	-12.924200	-10.044189	-14.729002	-9.618648	0.000000	-10.000000	-0.425000	26.800001	260.166656	1023.000000	1023.000000	2046.000000
11.160000	-0.079352	-46.896862	-13.026708	-9.833744	-14.525996	-9.510413	0.000000	-10.000000	-0.425000	26.750000	269.000000	1023.000000	1023.000000	2046.000000
11.180000	-0.078885	-46.621147	-13.103663	-9.617187	-14.402025	-9.498272	0.000000	-10.000000	-0.425000	26.816668	278.000000	1023.000000	1023.000000	2046.000000
11.200000	-0.078421	-46.346714	-13.040417	-9.582134	-14.406188	-9.317976	0.000000	-10.000000	-0.416667	26.716667	287.000000	1023.000000	1023.000000	2046.000000
11.220000	-0.077024	-45.521168	-12.935002	-9.286909	-14.078915	-9.220343	0.000000	-10.000000	-0.416667	26.866667	296.000000	1023.000000	1023.000000	2046.000000
11.240000	-0.076089	-44.968472	-12.778159	-9.060371	-13.997212	-9.132730	0.000000	-10.000000	-0.391667	26.516666	305.000000	1023.000000	1023.000000	2046.000000
11.260000	-0.074601	-44.088905	-12.623244	-8.855888	-13.751456	-8.858314	0.000000	-10.000000	-0.383333	26.433332	314.000000	1023.000000	1023.000000	2046.000000
11.280000	-0.072690	-42.959698	-12.390213	-8.453275	-13.384157	-8.732054	0.000000	-10.000000	-0.375000	26.016666	322.833344	1023.000000	1023.000000	2046.000000
11.300000	-0.071279	-42.126148	-12.090066	-8.297924	-13.216092	-8.522065	0.000000	-10.000000	-0.383333	25.783333	331.500000	1023.000000	1023.000000	2046.000000
11.320000	-0.068889	-40.713558	-11.777599	-8.057178	-12.673483	-8.205297	0.000000	-10.000000	-0.391667	25.483334	340.166656	1023.000000	1023.000000	2046.000000
11.340000	-0.066920	-39.549755	-11.491846	-7.869044	-12.263060	-7.925807	0.000000	-10.000000	-0.400000	25.466667	348.666656	1023.000000	1023.000000	2046.000000
11.360000	-0.065162	-38.510925	-11.164163	-7.902577	-11.848000	-7.596187	0.000000	-10.000000	-0.383333	25.500000	357.333344	1023.000000	1023.000000	2046.000000
11.380000	-0.062992	-37.228416	-10.807251	-7.795963	-11.240064	-7.385139	0.000000	-10.000000	-0.375000	25.333334	365.666656	1023.000000	1023.000000	2046.000000
11.400000	-0.061417	-36.297733	-10.432655	-7.949301	-10.858694	-7.057082	0.000000	-10.000000	-0.366667	25.116667	374.333344	1023.000000	1023.000000	2046.000000
11.420000	-0.059543	-35.189751	-10.081242	-7.948860	-10.375295	-6.784357	0.000000	-10.000000	-0.366667	24.983334	382.666656	1023.000000	1023.000000	2046.000000
11.440000	-0.058531	-34.592052	-9.934655	-7.898856	-10.015075	-6.743467	0.000000	-10.000000	-0.350000	24.716667	391.000000	1023.000000	1023.000000	2046.000000
11.460000	-0.058030	-34.295750	-9.851776	-7.945931	-9.800490	-6.697550	0.000000	-10.000000	-0.325000	24.433334	399.333344	1023.000000	1023.000000	2046.000000
11.480000	-0.056894	-33.624428	-9.687308	-7.771632	-9.496182	-6.669304	0.000000	-10.000000	-0.316667	24.100000	407.666656	1023.000000	1023.000000	2046.000000
11.500000	-0.056127	-33.170818	-9.491761	-7.591022	-9.301259	-6.786777	0.000000	-10.000000	-0.316667	24.016666	416.000000	1023.000000	1023.000000	2046.000000
11.520000	-0.055334	-32.702190	-9.182240	-7.572273	-9.208650	-6.739030	0.000000	-10.000000	-0.325000	23.916668	424.000000	1023.000000	1023.000000	2046.000000
11.540000	-0.053610	-31.683550	-8.791160	-7.317336	-8.864635	-6.710422	0.000000	-10.000000	-0.333333	23.833334	432.000000	1023.000000	1023.000000	2046.000000
11.560000	-0.052141	-30.815289	-8.405141	-7.111222	-8.709344	-6.589582	0.000000	-10.000000	-0.333333	23.933334	439.833344	1023.000000	1023.000000	2046.000000
11.580000	-0.050050	-29.579809	-8.009981	-6.861140	-8.431700	-6.276988	0.000000	-10.000000	-0.341667	23.933334	447.833344	1023.000000	1023.000000	2046.000000
11.600000	-0.047618	-28.142290	-7.616105	-6.400310	-8.011975	-6.113901	0.000000	-10.000000	-0.341667	24.083334	455.833344	1023.000000	1023.000000	2046.000000
11.620000	-0.045337	-26.794096	-7.163911	-6.190767	-7.763346	-5.676072	0.000000	-10.000000	-0.350000	23.900002	464.000000	1023.000000	1023.000000	2046.000000
11.640000	-0.042328	-25.015682	-6.775397	-5.722442	-7.155109	-5.362734	0.000000	-10.000000	-0.341667	24.000000	472.000000	1023.000000	1023.000000	2046.000000
11.660000	-0.040167	-23.738554	-6.403568	-5.401964	-6.825742	-5.107281	0.000000	-10.000000	-0.341667	23.933334	480.000000	1023.000000	1023.000000	2046.000000
11.680000	-0.037870	-22.381262	-6.105321	-5.161253	-6.363465	-4.751223	0.000000	-10.000000	-0.333333	23.800001	488.000000	1023.000000	1023.000000	2046.000000
11.700000	-0.035529	-20.997690	-5.797966	-4.761830	-5.873731	-4.564163	0.000000	-10.000000	-0.341667	23.783335	495.833344	1023.000000	1023.000000	2046.000000
11.720000	-0.033881	-20.023851	-5.468407	-4.621033	-5.644221	-4.290191	0.000000	-10.000000	-0.333333	23.550001	503.500000	1023.000000	1023.000000	2046.000000
11.740000	-0.031620	-18.687277	-5.142880	-4.324139	-5.190805	-4.029453	0.000000	-10.000000	-0.341667	23.800001	511.166656	1023.000000	1023.000000	2046.000000
11.760000	-0.030010	-17.736055	-4.870838	-4.049263	-4.884153	-3.931800	0.000000	-10.000000	-0.325000	23.683334	519.000000	1023.000000	1023.000000	2046.000000
11.780000	-0.028299	-16.724569	-4.552169	-3.959262	-4.629150	-3.583989	0.000000	-10.000000	-0.333333	23.716667	527.000000	1023.000000	1023.000000	2046.000000
11.800000	-0.026185	-15.475080	-4.222580	-3.613928	-4.235357	-3.403214	0.000000	-10.000000	-0.325000	23.733334	535.000000	1023.000000	1023.000000	2046.000000
11.820000	-0.024899	-14.715495	-4.021442	-3.432846	-4.000133	-3.261074	0.000000	-10.000000	-0.333333	23.883333	543.000000	1023.000000	1023.000000	2046.000000
11.840000	-0.023329	-13.787197	-3.791176	-3.278307	-3.691847	-3.025867	0.000000	-10.000000	-0.316667	23.933334	551.000000	1023.000000	1023.000000	2046.000000
11.860000	-0.021703	-12.826588	-3.528384	-2.977856	-3.352541	-2.967807	0.000000	-10.000000	-0.308333	23.883333	559.000000	1023.000000	1023.000000	2046.000000
11.880000	-0.020600	-12.174584	-3.291125	-2.909271	-3.204636	-2.769552	0.000000	-10.000000	-0.300000	23.633333	567.000000	1023.000000	1023.000000	2046.000000
11.900000	-0.018861	-11.147004	-3.030017	-2.662863	-2.858924	-2.595199	0.000000	-10.000000	-0.291667	23.416666	575.000000	1023.000000	1023.000000	2046.000000
11.920000	-0.017734	-10.481034	-2.758641	-2.436384	-2.730933	-2.555076	0.000000	-10.000000	-0.291667	23.000000	582.833313	1023.000000	1023.000000	2046.000000
11.940000	-0.017014	-10.055186	-2.539624	-2.411225	-2.684430	-2.419908	0.000000	-10.000000	-0.275000	22.866667	590.500000	1023.000000	1023.000000	2046.000000
11.960000	-0.016163	-9.552347	-2.438341	-2.253768	-2.435799	-2.424438	0.000000	-10.000000	-0.266667	22.550001	598.166687	1023.000000	1023.000000	2046.000000
11.980000	-0.015680	-9.267111	-2.255880	-2.148645	-2.369366	-2.493219	0.000000	-10.000000	-0.241667	22.450001	605.666687	1023.000000	1023.000000	2046.000000
12.000000	-0.014756	-8.720718	-2.024798	-2.096021	-2.278018	-2.321882	0.000000	-10.000000	-0.241667	21.750000	613.333313	1023.000000	1023.000000	2046.000000
12.020000	-0.013000	-7.683115	-1.792002	-1.809778	-1.925613	-2.155722	0.000000	-10.000000	-0.225000	21.600000	620.666687	1023.000000	1023.000000	2046.000000
12.040000	-0.011949	-7.061819	-1.733914	-1.624826	-1.662647	-2.040432	0.000000	-10.000000	-0.216667	21.033333	628.000000	1023.000000	1023.000000	2046.000000
12.060000	-0.011090	-6.554284	-1.683838	-1.516231	-1.546761	-1.807453	0.000000	-10.000000	-0.208333	20.933334	635.000000	1023.000000	1023.000000	2046.000000
12.080000	-0.010498	-6.204302	-1.676163	-1.296499	-1.452882	-1.778757	0.000000	-10.000000	-0.208333	20.433334	642.000000	1023.000000	1023.000000	2046.000000
12.100000	-0.010302	-6.088494	-1.491120	-1.211706	-1.602509	-1.783159	0.000000	-10.000000	-0.208333	20.016666	648.833313	1023.000000	1023.000000	2046.000000
12.120000	-0.010201	-6.028707	-1.403982	-1.101410	-1.609037	-1.914278	0.000000	-10.000000	-0.191667	19.466667	655.666687	1023.000000	1023.000000	2046.000000
12.140000	-0.011324	-6.692250	-1.555472	-1.137408	-1.750067	-2.249302	0.000000	-10.000000	-0.191667	19.300001	662.166687	1023.000000	1023.000000	2046.000000
12.160000	-0.013619	-8.048708	-2.010921	-1.546890	-1.967113	-2.523783	0.000000	-10.000000	-0.191667	19.200001	668.833313	1023.000000	1023.000000	2046.000000
12.180000	-0.016237	-9.595845	-2.565815	-1.994641	-2.220928	-2.814460	0.000000	-10.000000	-0.183333	19.016666	675.166687	1023.000000	1023.000000	2046.000000
12.200000	-0.018465	-10.912835	-3.119085	-2.254880	-2.331334	-3.207537	0.000000	-10.000000	-0.158333	18.333334	681.500000	1023.000000	1023.000000	2046.000000
12.220000	-0.020069	-11.860631	-3.558053	-2.655353	-2.434677	-3.212549	0.000000	-10.000000	-0.125000	17.683334	687.500000	1023.000000	1023.000000	2046.000000
12.240000	-0.020608	-12.179574	-3.917362	-2.683193	-2.285437	-3.293582	0.000000	-10.000000	-0.108333	17.050001	693.500000	1023.000000	1023.000000	2046.000000
12.260000	-0.021204	-12.531395	-4.100521	-2.737820	-2.388592	-3.304462	0.000000	-10.000000	-0.100000	16.850000	699.500000	1023.000000	1023.000000	2046.000000
12.280000	-0.021288	-12.581101	-4.256163	-2.757145	-2.353036	-3.214757	0.000000	-10.000000	-0.100000	16.583334	705.166687	1023.000000	1023.000000	2046.000000
12.300000	-0.021179	-12.516854	-4.379384	-2.586831	-2.247764	-3.302875	0.000000	-10.000000	-0.100000	16.450001	710.833313	1023.000000	1023.000000	2046.000000
12.320000	-0.021254	-12.560911	-4.332920	-2.552353	-2.355796	-3.319842	0.000000	-10.000000	-0.083333	16.116667	716.333313	1023.000000	1023.000000	2046.000000
12.340000	-0.020629	-12.191764	-4.328124	-2.474212	-2.220842	-3.168587	0.000000	-10.000000	-0.066667	15.550000	722.000000	1023.000000	1023.000000	2046.000000
12.360000	-0.019789	-11.695500	-4.248735	-2.204630	-2.042657	-3.199478	0.000000	-10.000000	-0.041667	15.033334	727.333313	1023.000000	1023.000000	2046.000000
12.380000	-0.019068	-11.269166	-4.028132	-2.117653	-2.070486	-3.052895	0.000000	-10.000000	-0.041667	14.216667	732.333313	1023.000000	1023.000000	2046.000000
12.400000	-0.017847	-10.547762	-3.936547	-1.957678	-1.791885	-2.861653	0.000000	-10.000000	-0.050000	13.783334	737.166687	1023.000000	1023.000000	2046.000000
12.420000	-0.016875	-9.972846	-3.754254	-1.791132	-1.626162	-2.801299	0.000000	-10.000000	-0.050000	13.150001	741.666687	1023.000000	1023.000000	2046.000000
12.440000	-0.015692	-9.274237	-3.574538	-1.849088	-1.435958	-2.414652	0.000000	-10.000000	-0.041667	12.650001	746.333313	1023.000000	1023.000000	2046.000000
12.460000	-0.014509	-8.574766	-3.495441	-1.674426	-1.088072	-2.316827	0.000000	-10.000000	-0.016667	11.916667	750.666687	1023.000000	1023.000000	2046.000000
12.480000	-0.013888	-8.207788	-3.332983	-1.848396	-0.891849	-2.134560	0.000000	-10.000000	-0.008333	10.950000	755.000000	1023.000000	1023.000000	2046.000000
12.500000	-0.012971	-7.665671	-3.229489	-2.109869	-0.539886	-1.786426	0.000000	-10.000000	0.008333	9.800000	758.666687	1023.000000	1023.000000	2046.000000
12.520000	-0.012598	-7.445215	-3.199856	-2.261696	-0.236583	-1.747081	0.000000	-10.000000	0.008333	8.166667	762.166687	1023.000000	1023.000000	2046.000000
12.540000	-0.012769	-7.546580	-3.136938	-2.644740	-0.237196	-1.527706	0.000000	-10.000000	0.025000	6.400000	765.000000	1023.000000	1023.000000	2046.000000
12.560000	-0.012876	-7.609454	-3.346513	-2.677630	0.004744	-1.590055	0.000000	-10.000000	0.041667	4.500000	767.500000	1023.000000	1023.000000	2046.000000
12.580000	-0.013698	-8.095297	-3.381866	-2.765688	-0.182746	-1.764997	0.000000	-10.000000	0.066667	2.650000	769.333313	1023.000000	1023.000000	2046.000000
12.600000	-0.014057	-8.307700	-3.414222	-2.870821	-0.254182	-1.768476	0.000000	-10.000000	0.075000	0.866667	770.500000	1023.000000	1023.000000	2046.000000
12.620000	-0.014526	-8.585136	-3.347750	-2.808896	-0.383032	-2.045458	0.000000	-10.000000	0.075000	-0.916667	771.000000	1023.000000	1023.000000	2046.000000
12.640000	-0.015020	-8.876582	-3.241965	-2.971340	-0.599145	-2.064133	0.000000	-10.000000	0.083333	-2.550000	771.000000	1023.000000	1023.000000	2046.000000
12.660000	-0.014778	-8.733916	-3.188917	-2.921065	-0.610687	-2.013247	0.000000	-10.000000	0.091667	-4.283333	771.000000	1023.000000	1023.000000	2046.000000
12.680000	-0.014421	-8.523040	-3.054103	-2.695200	-0.705867	-2.067869	0.000000	-10.000000	0.108333	-5.800000	771.000000	1023.000000	1023.000000	2046.000000
12.700000	-0.013672	-8.080272	-2.854415	-2.659541	-0.769359	-1.796957	0.000000	-10.000000	0.108333	-7.050000	771.000000	1023.000000	1023.000000	2046.000000
12.720000	-0.012736	-7.527268	-2.763521	-2.397179	-0.634934	-1.731635	0.000000	-10.000000	0.108333	-7.750000	771.000000	1023.000000	1023.000000	2046.000000
12.740000	-0.012044	-7.117987	-2.581523	-2.309651	-0.668108	-1.558705	0.000000	-10.000000	0.100000	-8.183333	771.000000	1023.000000	1023.000000	2046.000000
12.760000	-0.011213	-6.626594	-2.530721	-2.232316	-0.575472	-1.288085	0.000000	-10.000000	0.108333	-8.450000	771.000000	1023.000000	1023.000000	2046.000000
12.780000	-0.010744	-6.349892	-2.513375	-2.043116	-0.547573	-1.245827	0.000000	-10.000000	0.108333	-8.666667	771.000000	1023.000000	1023.000000	2046.000000
12.800000	-0.010646	-6.291744	-2.432202	-2.093796	-0.670316	-1.095430	0.000000	-10.000000	0.125000	-8.966667	764.000000	1023.000000	1023.000000	2046.000000
12.820000	-0.010438	-6.168624	-2.551619	-2.047484	-0.598992	-0.970530	0.000000	-10.000000	0.133333	-9.516667	756.000000	1023.000000	1023.000000	2046.000000
12.840000	-0.010944	-6.467793	-2.652470	-2.010832	-0.734602	-1.069889	0.000000	-10.000000	0.150000	-10.283334	746.666687	1023.000000	1023.000000	2046.000000
12.860000	-0.011526	-6.811714	-2.742227	-2.201624	-0.958131	-0.909732	0.000000	-10.000000	0.150000	-11.316667	743.333313	1023.000000	1023.000000	2046.000000
12.880000	-0.012115	-7.159800	-2.975644	-2.224351	-1.026925	-0.932881	0.000000	-10.000000	0.166667	-12.433333	739.500000	1023.000000	1023.000000	2046.000000
12.900000	-0.013263	-7.838283	-3.134478	-2.365443	-1.336510	-1.001852	0.000000	-10.000000	0.200000	-13.750000	735.500000	1023.000000	1023.000000	2046.000000
12.920000	-0.014197	-8.390450	-3.321247	-2.629805	-1.567215	-0.872183	0.000000	-10.000000	0.250000	-14.966667	730.833313	1023.000000	1023.000000	2046.000000
12.940000	-0.015222	-8.996337	-3.608379	-2.681715	-1.691784	-1.014459	0.000000	-10.000000	0.283333	-16.150000	725.833313	1023.000000	1023.000000	2046.000000
12.960000	-0.016353	-9.664784	-3.693145	-2.908326	-2.020483	-1.042832	0.000000	-10.000000	0.316667	-17.166666	720.333313	1023.000000	1023.000000	2046.000000
12.980000	-0.016770	-9.910969	-3.745291	-3.066609	-2.156926	-0.942143	0.000000	-10.000000	0.350000	-18.166666	714.500000	1023.000000	1023.000000	2046.000000
13.000000	-0.016989	-10.040651	-3.725511	-3.022320	-2.267123	-1.025697	0.000000	-10.000000	0.383333	-18.983334	708.500000	1023.000000	1023.000000	2046.000000
13.020000	-0.017010	-10.052631	-3.579351	-3.005134	-2.486516	-0.981630	0.000000	-10.000000	0.391667	-19.700001	702.166687	1023.000000	1023.000000	2046.000000
13.040000	-0.016847	-9.956297	-3.576756	-2.973197	-2.567685	-0.838659	0.000000	-10.000000	0.391667	-20.183334	695.666687	1023.000000	1023.000000	2046.000000
13.060000	-0.017133	-10.125737	-3.730217	-2.874220	-2.604726	-0.916575	0.000000	-10.000000	0.400000	-20.533335	688.833313	1023.000000	1023.000000	2046.000000
13.080000	-0.017922	-10.591798	-3.871814	-2.931712	-2.789880	-0.998392	0.000000	-10.000000	0.416667	-20.933334	682.000000	1023.000000	1023.000000	2046.000000
13.100000	-0.019049	-11.258181	-3.984590	-3.236527	-3.088457	-0.948607	0.000000	-10.000000	0.433333	-21.183334	675.000000	1023.000000	1023.000000	2046.000000
13.120000	-0.019576	-11.569656	-4.317441	-3.264970	-3.094253	-0.892993	0.000000	-10.000000	0.441667	-21.616667	668.000000	1023.000000	1023.000000	2046.000000
13.140000	-0.020666	-12.213734	-4.592997	-3.270827	-3.327363	-1.022546	0.000000	-10.000000	0.441667	-21.566668	660.833313	1023.000000	1023.000000	2046.000000
13.160000	-0.021268	-12.569619	-4.680077	-3.281649	-3.627418	-0.980474	0.000000	-10.000000	0.433333	-21.800001	653.666687	1023.000000	1023.000000	2046.000000
13.180000	-0.022124	-13.075425	-4.769987	-3.202323	-3.980446	-1.122670	0.000000	-10.000000	0.425000	-21.783333	646.333313	1023.000000	1023.000000	2046.000000
13.200000	-0.024096	-14.240587	-5.001975	-3.247952	-4.397353	-1.593308	0.000000	-10.000000	0.425000	-22.000000	639.000000	1023.000000	1023.000000	2046.000000
13.220000	-0.026959	-15.932873	-5.377650	-3.684708	-4.870468	-2.000048	0.000000	-10.000000	0.425000	-21.916666	631.500000	1023.000000	1023.000000	2046.000000
13.240000	-0.030616	-18.093779	-6.030695	-4.296568	-5.328345	-2.438170	0.000000	-10.000000	0.416667	-21.766666	624.166687	1023.000000	1023.000000	2046.000000
13.260000	-0.035321	-20.874603	-6.991405	-4.888363	-5.841064	-3.153772	0.000000	-10.000000	0.416667	-21.683334	617.000000	1023.000000	1023.000000	2046.000000
13.280000	-0.039512	-23.351805	-7.755993	-5.596586	-6.407616	-3.591609	0.000000	-10.000000	0.425000	-21.816668	609.833313	1023.000000	1023.000000	2046.000000
13.300000	-0.042614	-25.184984	-8.472559	-6.016907	-6.778200	-3.917318	0.000000	-10.000000	0.441667	-21.983334	602.500000	1023.000000	1023.000000	2046.000000
13.320000	-0.045521	-26.902649	-9.151684	-6.315331	-7.157511	-4.278123	0.000000	-10.000000	0.450000	-22.100000	595.166687	1023.000000	1023.000000	2046.000000
13.340000	-0.047727	-28.206518	-9.609471	-6.578900	-7.581693	-4.436453	0.000000	-10.000000	0.433333	-22.116667	587.833313	1023.000000	1023.000000	2046.000000
13.360000	-0.049532	-29.273458	-10.136065	-6.684204	-7.794336	-4.658853	0.000000	-10.000000	0.433333	-22.016666	580.500000	1023.000000	1023.000000	2046.000000
13.380000	-0.051550	-30.466091	-10.587928	-6.788474	-8.118007	-4.971684	0.000000	-10.000000	0.433333	-21.983334	573.000000	1023.000000	1023.000000	2046.000000
13.400000	-0.053053	-31.354565	-10.835009	-6.986126	-8.459837	-5.073592	0.000000	-10.000000	0.450000	-21.933334	565.500000	1023.000000	1023.000000	2046.000000
13.420000	-0.053863	-31.833197	-11.073528	-7.050178	-8.603930	-5.105559	0.000000	-10.000000	0.450000	-22.000000	558.166687	1023.000000	1023.000000	2046.000000
13.440000	-0.054961	-32.482174	-11.283402	-7.069709	-8.805287	-5.323773	0.000000	-10.000000	0.433333	-21.983334	550.833313	1023.000000	1023.000000	2046.000000
13.460000	-0.055617	-32.869415	-11.335075	-7.184985	-9.024117	-5.325237	0.000000	-10.000000	0.416667	-21.866667	543.500000	1023.000000	1023.000000	2046.000000
13.480000	-0.055796	-32.975388	-11.373556	-7.232243	-9.094342	-5.275246	0.000000	-10.000000	0.408333	-21.816668	536.166687	1023.000000	1023.000000	2046.000000
13.500000	-0.056133	-33.174767	-11.452970	-7.271665	-9.070776	-5.379355	0.000000	-10.000000	0.416667	-21.600000	529.000000	1023.000000	1023.000000	2046.000000
13.520000	-0.056364	-33.311115	-11.442768	-7.557183	-9.135768	-5.175398	0.000000	-10.000000	0.416667	-21.583334	521.833313	1023.000000	1023.000000	2046.000000
13.540000	-0.056332	-33.292290	-11.467046	-7.741742	-9.019613	-5.063890	0.000000	-10.000000	0.408333	-21.466667	514.666687	1023.000000	1023.000000	2046.000000
13.560000	-0.056670	-33.492176	-11.448468	-7.953387	-8.964494	-5.125826	0.000000	-10.000000	0.400000	-21.550001	507.333344	1023.000000	1023.000000	2046.000000
13.580000	-0.057026	-33.702564	-11.292784	-8.320323	-9.071937	-5.017519	0.000000	-10.000000	0.400000	-21.333334	500.166656	1023.000000	1023.000000	2046.000000
13.600000	-0.057340	-33.887913	-11.236218	-8.687661	-9.085224	-4.878809	0.000000	-10.000000	0.400000	-21.216667	493.000000	1023.000000	1023.000000	2046.000000
13.620000	-0.058215	-34.405190	-11.360946	-8.937184	-9.075587	-5.031470	0.000000	-10.000000	0.408333	-21.250000	486.000000	1023.000000	1023.000000	2046.000000
13.640000	-0.059447	-35.133316	-11.431632	-9.270749	-9.267972	-5.162963	0.000000	-10.000000	0.408333	-21.450001	479.000000	1023.000000	1023.000000	2046.000000
13.660000	-0.060068	-35.500416	-11.371575	-9.449278	-9.475384	-5.204178	0.000000	-10.000000	0.408333	-21.416666	471.833344	1023.000000	1023.000000	2046.000000
13.680000	-0.061051	-36.081295	-11.482203	-9.512104	-9.588194	-5.498796	0.000000	-10.000000	0.400000	-21.250000	464.666656	1023.000000	1023.000000	2046.000000
13.700000	-0.062395	-36.875290	-11.447277	-9.744281	-9.923635	-5.760098	0.000000	-10.000000	0.400000	-21.116667	457.500000	1023.000000	1023.000000	2046.000000
13.720000	-0.063172	-37.334789	-11.304262	-9.958778	-10.222429	-5.849318	0.000000	-10.000000	0.400000	-21.000000	450.500000	1023.000000	1023.000000	2046.000000
13.740000	-0.063778	-37.692692	-11.348018	-10.001383	-10.325191	-6.018102	0.000000	-10.000000	0.400000	-20.783333	443.500000	1023.000000	1023.000000	2046.000000
13.760000	-0.064201	-37.942741	-11.298899	-10.064507	-10.503932	-6.075401	0.000000	-10.000000	0.400000	-20.533333	436.500000	1023.000000	1023.000000	2046.000000
13.780000	-0.064078	-37.870388	-11.060631	-10.085029	-10.725136	-5.999593	0.000000	-10.000000	0.400000	-20.600000	429.666656	1023.000000	1023.000000	2046.000000
13.800000	-0.063856	-37.739182	-11.045500	-9.960154	-10.694715	-6.038813	0.000000	-10.000000	0.408333	-20.600000	422.833344	1023.000000	1023.000000	2046.000000
13.820000	-0.064045	-37.850788	-11.011706	-9.917714	-10.808579	-6.112787	0.000000	-10.000000	0.408333	-20.600000	416.000000	1023.000000	1023.000000	2046.000000
13.840000	-0.063663	-37.624565	-10.803012	-9.925438	-10.934580	-5.961535	0.000000	-10.000000	0.408333	-20.383333	409.000000	1023.000000	1023.000000	2046.000000
13.860000	-0.063558	-37.562679	-10.797457	-9.822154	-10.964759	-5.978309	0.000000	-10.000000	0.400000	-20.233334	402.166656	1023.000000	1023.000000	2046.000000
13.880000	-0.063898	-37.763462	-10.790940	-9.792981	-11.108086	-6.071455	0.000000	-10.000000	0.400000	-20.200001	395.333344	1023.000000	1023.000000	2046.000000
13.900000	-0.063725	-37.661339	-10.682290	-9.853512	-11.187179	-5.938357	0.000000	-10.000000	0.391667	-20.200001	388.666656	1023.000000	1023.000000	2046.000000
13.920000	-0.063970	-37.806274	-10.727640	-9.766666	-11.259400	-6.052568	0.000000	-10.000000	0.391667	-20.333334	381.833344	1023.000000	1023.000000	2046.000000
13.940000	-0.064520	-38.131134	-10.762732	-9.758820	-11.431473	-6.178111	0.000000	-10.000000	0.391667	-20.300001	375.166656	1023.000000	1023.000000	2046.000000
13.960000	-0.064623	-38.191959	-10.682397	-9.833052	-11.600418	-6.076094	0.000000	-10.000000	0.400000	-20.283333	368.333344	1023.000000	1023.000000	2046.000000
13.980000	-0.065130	-38.492115	-10.772794	-9.824146	-11.698383	-6.196792	0.000000	-10.000000	0.400000	-20.283333	361.666656	1023.000000	1023.000000	2046.000000
14.000000	-0.065812	-38.895046	-10.823054	-9.909540	-11.860068	-6.302384	0.000000	-10.000000	0.400000	-20.400000	354.833344	1023.000000	1023.000000	2046.000000
14.020000	-0.066021	-39.018639	-10.783237	-9.976605	-12.000581	-6.258214	0.000000	-10.000000	0.408333	-20.500000	348.000000	1023.000000	1023.000000	2046.000000
14.040000	-0.066737	-39.441811	-10.923522	-9.982436	-12.079931	-6.455922	0.000000	-10.000000	0.408333	-20.600000	341.166656	1023.000000	1023.000000	2046.000000
14.060000	-0.067364	-39.812401	-10.902308	-10.123765	-12.329168	-6.457160	0.000000	-10.000000	0.416667	-20.800001	334.333344	1023.000000	1023.000000	2046.000000
14.080000	-0.067777	-40.056129	-10.944622	-10.178419	-12.421446	-6.511643	0.000000	-10.000000	0.416667	-21.116667	327.333344	1023.000000	1023.000000	2046.000000
14.100000	-0.068585	-40.533604	-11.062070	-10.168385	-12.527853	-6.775295	0.000000	-10.000000	0.416667	-21.300001	320.166656	1023.000000	1023.000000	2046.000000
14.120000	-0.069082	-40.827225	-11.040977	-10.316237	-12.723455	-6.746556	0.000000	-10.000000	0.416667	-21.400000	313.000000	1023.000000	1023.000000	2046.000000
14.140000	-0.069564	-41.112236	-11.066036	-10.273965	-12.814788	-6.957447	0.000000	-10.000000	0.416667	-21.416668	306.000000	1023.000000	1023.000000	2046.000000
14.160000	-0.070065	-41.408661	-11.025976	-10.327131	-12.940608	-7.114948	0.000000	-10.000000	0.425000	-21.583334	298.833344	1023.000000	1023.000000	2046.000000
14.180000	-0.070131	-41.447491	-10.890350	-10.389699	-13.127105	-7.040335	0.000000	-10.000000	0.425000	-21.750000	291.666656	1023.000000	1023.000000	2046.000000
14.200000	-0.070779	-41.830139	-10.971241	-10.312024	-13.287656	-7.259217	0.000000	-10.000000	0.425000	-21.933334	284.333344	1023.000000	1023.000000	2046.000000
14.220000	-0.072030	-42.569695	-11.153769	-10.380010	-13.505865	-7.530050	0.000000	-10.000000	0.425000	-21.966667	277.166656	1023.000000	1023.000000	2046.000000
14.240000	-0.073396	-43.376747	-11.252217	-10.623178	-13.874581	-7.626771	0.000000	-10.000000	0.425000	-21.900000	269.833344	1023.000000	1023.000000	2046.000000
14.260000	-0.075038	-44.347721	-11.565222	-10.713297	-14.057627	-8.011576	0.000000	-10.000000	0.433333	-21.916668	262.500000	1023.000000	1023.000000	2046.000000
14.280000	-0.076775	-45.373741	-11.853539	-10.991440	-14.292329	-8.236431	0.000000	-10.000000	0.433333	-21.883335	255.166672	1023.000000	1023.000000	2046.000000
14.300000	-0.077641	-45.885563	-11.971027	-11.128707	-14.497420	-8.288408	0.000000	-10.000000	0.433333	-21.933334	247.833328	1023.000000	1023.000000	2046.000000
14.320000	-0.078253	-46.247707	-12.185203	-11.018923	-14.612377	-8.431204	0.000000	-10.000000	0.425000	-21.700001	240.500000	1023.000000	1023.000000	2046.000000
14.340000	-0.078173	-46.200508	-12.211188	-10.842210	-14.768295	-8.378815	0.000000	-10.000000	0.425000	-21.650000	233.166672	1023.000000	1023.000000	2046.000000
14.360000	-0.078150	-46.186420	-12.178356	-10.626714	-14.921203	-8.460148	0.000000	-10.000000	0.425000	-21.400000	226.000000	1023.000000	1023.000000	2046.000000
14.380000	-0.079424	-46.939526	-12.374817	-10.622032	-15.182271	-8.760405	0.000000	-10.000000	0.416667	-21.233334	218.833328	1023.000000	1023.000000	2046.000000
14.400000	-0.081536	-48.187855	-12.708943	-10.924526	-15.523287	-9.031098	0.000000	-10.000000	0.408333	-20.900000	211.666672	1023.000000	1023.000000	2046.000000
14.420000	-0.085269	-50.394234	-13.380566	-11.357600	-15.982346	-9.673720	0.000000	-10.000000	0.400000	-20.466667	204.666672	1023.000000	1023.000000	2046.000000
14.440000	-0.089373	-52.819351	-14.213783	-11.959484	-16.446112	-10.199971	0.000000	-10.000000	0.400000	-20.000000	198.000000	1023.000000	1023.000000	2046.000000
14.460000	-0.093060	-54.998287	-14.972272	-12.470397	-16.892681	-10.662936	0.000000	-10.000000	0.383333	-19.433334	191.333328	1023.000000	1023.000000	2046.000000
14.480000	-0.096445	-56.999119	-15.734368	-12.878733	-17.262484	-11.123531	0.000000	-10.000000	0.366667	-19.000000	184.833328	1023.000000	1023.000000	2046.000000
14.500000	-0.098832	-58.409954	-16.281263	-13.198861	-17.612190	-11.317641	0.000000	-10.000000	0.358333	-18.766666	178.500000	1023.000000	1023.000000	2046.000000
14.520000	-0.100952	-59.662922	-16.879400	-13.298757	-17.858732	-11.626032	0.000000	-10.000000	0.358333	-18.783333	172.166672	1023.000000	1023.000000	2046.000000
14.540000	-0.102798	-60.753727	-17.306963	-13.438463	-18.184269	-11.824031	0.000000	-10.000000	0.366667	-18.733334	165.833328	1023.000000	1023.000000	2046.000000
14.560000	-0.104021	-61.476570	-17.649561	-13.477479	-18.357643	-11.991885	0.000000	-10.000000	0.375000	-18.666668	159.500000	1023.000000	1023.000000	2046.000000
14.580000	-0.105336	-62.253822	-17.960850	-13.593206	-18.544689	-12.155074	0.000000	-10.000000	0.358333	-18.350000	153.500000	1023.000000	1023.000000	2046.000000
14.600000	-0.105902	-62.588326	-18.096294	-13.658432	-18.686567	-12.147031	0.000000	-10.000000	0.350000	-18.083334	147.500000	1023.000000	1023.000000	2046.000000
14.620000	-0.106638	-63.023312	-18.259012	-13.643035	-18.790703	-12.330564	0.000000	-10.000000	0.316667	-17.816668	141.500000	1023.000000	1023.000000	2046.000000
14.640000	-0.106972	-63.220390	-18.231750	-13.753057	-18.988104	-12.247480	0.000000	-10.000000	0.316667	-17.733334	135.500000	1023.000000	1023.000000	2046.000000
14.660000	-0.107109	-63.301422	-18.266409	-13.745893	-18.945255	-12.343866	0.000000	-10.000000	0.300000	-17.716667	129.500000	1023.000000	1023.000000	2046.000000
14.680000	-0.107279	-63.401978	-18.246010	-13.998211	-18.951620	-12.206138	0.000000	-10.000000	0.300000	-17.583334	123.500000	1023.000000	1023.000000	2046.000000
14.700000	-0.107084	-63.286922	-18.116385	-14.171450	-18.908899	-12.090190	0.000000	-10.000000	0.300000	-17.333334	117.500000	1023.000000	1023.000000	2046.000000
14.720000	-0.106937	-63.199642	-18.010303	-14.368403	-18.784164	-12.036770	0.000000	-10.000000	0.300000	-17.250000	111.666664	1023.000000	1023.000000	2046.000000
14.740000	-0.106572	-62.983917	-17.688734	-14.640436	-18.818405	-11.836342	0.000000	-10.000000	0.291667	-17.000000	106.000000	1023.000000	1023.000000	2046.000000
14.760000	-0.106614	-63.008698	-17.553495	-14.828846	-18.794281	-11.832074	0.000000	-10.000000	0.291667	-16.800001	100.333336	1023.000000	1023.000000	2046.000000
14.780000	-0.106835	-63.139565	-17.457617	-15.123681	-18.797607	-11.760658	0.000000	-10.000000	0.275000	-16.433334	94.833336	1023.000000	1023.000000	2046.000000
14.800000	-0.107638	-63.614185	-17.465261	-15.408519	-18.842794	-11.897610	0.000000	-10.000000	0.275000	-16.133333	89.166664	1023.000000	1023.000000	2046.000000
14.820000	-0.108148	-63.915382	-17.490499	-15.650035	-18.861452	-11.913397	0.000000	-10.000000	0.266667	-15.983334	83.833336	1023.000000	1023.000000	2046.000000
14.840000	-0.108869	-64.341766	-17.498734	-15.780805	-19.006645	-12.055582	0.000000	-10.000000	0.266667	-15.833333	78.500000	1023.000000	1023.000000	2046.000000
14.860000	-0.109662	-64.810371	-17.495579	-15.893454	-19.147959	-12.273376	0.000000	-10.000000	0.250000	-15.716667	73.333336	1023.000000	1023.000000	2046.000000
14.880000	-0.110333	-65.206757	-17.351995	-16.029758	-19.382416	-12.442588	0.000000	-10.000000	0.241667	-15.266667	68.166664	1023.000000	1023.000000	2046.000000
14.900000	-0.111145	-65.686813	-17.327291	-16.204063	-19.486292	-12.669171	0.000000	-10.000000	0.225000	-14.666667	63.000000	1023.000000	1023.000000	2046.000000
14.920000	-0.111417	-65.847588	-17.188959	-16.291742	-19.668625	-12.698265	0.000000	-10.000000	0.216667	-14.050000	58.000000	1023.000000	1023.000000	2046.000000
14.940000	-0.111432	-65.856285	-17.089148	-16.231642	-19.729132	-12.806365	0.000000	-10.000000	0.191667	-13.350000	53.333332	1023.000000	1023.000000	2046.000000
14.960000	-0.111182	-65.708344	-16.940344	-16.217707	-19.781837	-12.768454	0.000000	-10.000000	0.166667	-12.583333	48.833332	1023.000000	1023.000000	2046.000000
14.980000	-0.110754	-65.455452	-16.764540	-16.139925	-19.855946	-12.695044	0.000000	-10.000000	0.150000	-11.900000	44.833332	1023.000000	1023.000000	2046.000000
15.000000	-0.110541	-65.329613	-16.663006	-16.054235	-19.886387	-12.725983	0.000000	-10.000000	0.125000	-11.516666	40.833332	1023.000000	1023.000000	2046.000000
15.020000	-0.110029	-65.027290	-16.548101	-15.948601	-19.881231	-12.649356	0.000000	-10.000000	0.133333	-11.316667	37.000000	1023.000000	1023.000000	2046.000000
15.040000	-0.109523	-64.728310	-16.441156	-15.801517	-19.873558	-12.612082	0.000000	-10.000000	0.125000	-11.100000	33.000000	1023.000000	1023.000000	2046.000000
15.060000	-0.109231	-64.555267	-16.319916	-15.751331	-19.923023	-12.560995	0.000000	-10.000000	0.133333	-10.816667	29.166666	1023.000000	1023.000000	2046.000000
15.080000	-0.108810	-64.306686	-16.247692	-15.668806	-19.916418	-12.473769	0.000000	-10.000000	0.125000	-10.466667	25.500000	1023.000000	1023.000000	2046.000000
15.100000	-0.108611	-64.189377	-16.180582	-15.569034	-19.977430	-12.462333	0.000000	-10.000000	0.133333	-10.116667	22.166666	1023.000000	1023.000000	2046.000000
15.120000	-0.108483	-64.113358	-16.089087	-15.545679	-20.031599	-12.446994	0.000000	-10.000000	0.141667	-9.816667	18.833334	1023.000000	1023.000000	2046.000000
15.140000	-0.108039	-63.851219	-15.983912	-15.453581	-20.050772	-12.362956	0.000000	-10.000000	0.150000	-9.683333	16.666666	1023.000000	1023.000000	2046.000000
15.160000	-0.107840	-63.733688	-15.957434	-15.339740	-20.034636	-12.401878	0.000000	-10.000000	0.150000	-9.566668	13.333333	1023.000000	1023.000000	2046.000000
15.180000	-0.107693	-63.646664	-15.834640	-15.314792	-20.128441	-12.368793	0.000000	-10.000000	0.141667	-9.500000	10.166667	1023.000000	1023.000000	2046.000000
15.200000	-0.107289	-63.407623	-15.760770	-15.285938	-20.124207	-12.236709	0.000000	-10.000000	0.125000	-9.350000	5.833333	1023.000000	1023.000000	2046.000000
15.220000	-0.107227	-63.370922	-15.729519	-15.201529	-20.125111	-12.314763	0.000000	-10.000000	0.125000	-9.383333	2.833333	1023.000000	1023.000000	2046.000000
15.240000	-0.107011	-63.243393	-15.596585	-15.202201	-20.179691	-12.264917	0.000000	-10.000000	0.125000	-9.400000	0.000000	1023.000000	1023.000000	2046.000000
15.260000	-0.106772	-63.102512	-15.587685	-15.140462	-20.145281	-12.229086	0.000000	-10.000000	0.133333	-9.450000	-2.833333	1023.000000	1023.000000	2046.000000
15.280000	-0.106787	-63.111401	-15.519235	-15.091266	-20.184843	-12.316055	0.000000	-10.000000	0.116667	-9.350000	-5.833333	1023.000000	1023.000000	2046.000000
15.300000	-0.106526	-62.956856	-15.454473	-15.095212	-20.174826	-12.232347	0.000000	-10.000000	0.116667	-9.283334	-9.000000	1023.000000	1023.000000	2046.000000
15.320000	-0.106497	-62.939934	-15.381238	-15.041619	-20.241791	-12.275288	0.000000	-10.000000	0.108333	-9.266666	-12.000000	1023.000000	1023.000000	2046.000000
15.340000	-0.106412	-62.889732	-15.284010	-15.011054	-20.266109	-12.328559	0.000000	-10.000000	0.116667	-9.316667	-15.000000	1023.000000	1023.000000	2046.000000
15.360000	-0.106016	-62.655579	-15.168789	-14.959228	-20.259169	-12.268395	0.000000	-10.000000	0.116667	-9.183333	-18.166666	1023.000000	1023.000000	2046.000000
15.380000	-0.106125	-62.719982	-15.079166	-14.900308	-20.395657	-12.344851	0.000000	-10.000000	0.116667	-8.866667	-21.333334	1023.000000	1023.000000	2046.000000
15.400000	-0.106219	-62.775620	-15.031287	-14.931762	-20.474543	-12.338028	0.000000	-10.000000	0.108333	-8.300000	-24.333334	1023.000000	1023.000000	2046.000000
15.420000	-0.106899	-63.177563	-15.118912	-14.886517	-20.641191	-12.530941	0.000000	-10.000000	0.100000	-7.633334	-27.000000	1023.000000	1023.000000	2046.000000
15.440000	-0.107905	-63.772087	-15.189194	-14.992347	-20.876175	-12.714372	0.000000	-10.000000	0.091667	-6.700000	-29.500000	1023.000000	1023.000000	2046.000000
15.460000	-0.108443	-64.089561	-15.246585	-15.001224	-20.998234	-12.843520	0.000000	-10.000000	0.066667	-5.266667	-31.666666	1023.000000	1023.000000	2046.000000
15.480000	-0.109093	-64.473892	-15.348551	-15.073380	-21.104925	-12.947039	0.000000	-10.000000	0.050000	-2.683333	-33.500000	1023.000000	1023.000000	2046.000000
15.500000	-0.109546	-64.741676	-15.385682	-15.162140	-21.248661	-12.945192	0.000000	-10.000000	0.041667	-0.066667	-34.500000	1023.000000	1023.000000	2046.000000
15.520000	-0.108996	-64.416672	-15.392872	-14.917544	-21.204119	-12.902138	0.000000	-10.000000	0.050000	2.033333	-35.000000	1023.000000	1023.000000	2046.000000
15.540000	-0.107944	-63.794743	-15.325408	-14.544863	-21.170546	-12.753926	0.000000	-10.000000	0.050000	2.950000	-35.000000	1023.000000	1023.000000	2046.000000
15.560000	-0.106746	-63.086979	-15.159887	-14.232983	-21.161301	-12.532807	0.000000	-10.000000	0.050000	3.333333	-35.000000	1023.000000	1023.000000	2046.000000
15.580000	-0.106063	-62.683376	-15.071909	-13.933507	-21.166847	-12.511114	0.000000	-10.000000	0.050000	3.466667	-35.000000	1023.000000	1023.000000	2046.000000
15.600000	-0.106817	-63.129032	-15.219577	-13.962004	-21.267296	-12.680156	0.000000	-10.000000	0.050000	3.283333	-35.000000	1023.000000	1023.000000	2046.000000
15.620000	-0.108883	-64.349571	-15.724563	-14.282611	-21.459455	-12.882942	0.000000	-10.000000	0.050000	3.083333	-35.000000	1023.000000	1023.000000	2046.000000
15.640000	-0.112453	-66.459450	-16.508137	-14.767820	-21.773409	-13.410087	0.000000	-10.000000	0.050000	2.816667	-35.000000	1023.000000	1023.000000	2046.000000
15.660000	-0.115796	-68.435249	-17.263735	-15.250615	-22.072166	-13.848731	0.000000	-10.000000	0.050000	2.433333	-35.000000	1023.000000	1023.000000	2046.000000
15.680000	-0.118441	-69.998550	-17.978895	-15.583659	-22.300964	-14.135033	0.000000	-10.000000	0.058333	2.100000	-35.000000	1023.000000	1023.000000	2046.000000
15.700000	-0.120365	-71.135895	-18.467117	-15.775428	-22.507896	-14.385450	0.000000	-10.000000	0.058333	1.766667	-35.000000	1023.000000	1023.000000	2046.000000
15.720000	-0.121487	-71.798645	-18.927513	-15.880755	-22.609919	-14.380461	0.000000	-10.000000	0.058333	1.600000	-35.000000	1023.000000	1023.000000	2046.000000
15.740000	-0.122773	-72.558815	-19.364561	-15.878084	-22.772209	-14.543962	0.000000	-10.000000	0.050000	1.366667	-35.000000	1023.000000	1023.000000	2046.000000
15.760000	-0.123461	-72.965347	-19.589190	-15.923219	-22.881737	-14.571201	0.000000	-10.000000	0.058333	0.850000	-35.000000	1023.000000	1023.000000	2046.000000
15.780000	-0.124004	-73.286324	-19.820778	-15.850191	-22.937134	-14.678222	0.000000	-10.000000	0.066667	0.383333	-35.000000	1023.000000	1023.000000	2046.000000
15.800000	-0.124447	-73.548264	-19.931913	-15.902033	-23.031923	-14.682393	0.000000	-10.000000	0.066667	0.000000	-35.000000	1023.000000	1023.000000	2046.000000
15.820000	-0.124403	-73.522461	-20.016640	-15.889707	-23.015265	-14.600856	0.000000	-10.000000	0.075000	-0.750000	-35.000000	1023.000000	1023.000000	2046.000000
15.840000	-0.124479	-73.567307	-20.055452	-15.802359	-23.047287	-14.662210	0.000000	-10.000000	0.083333	-1.500000	-35.000000	1023.000000	1023.000000	2046.000000
15.860000	-0.124280	-73.449547	-20.026260	-15.801580	-22.995230	-14.626474	0.000000	-10.000000	0.100000	-2.483333	-35.166668	1023.000000	1023.000000	2046.000000
15.880000	-0.123833	-73.185020	-19.946140	-15.874662	-22.904631	-14.459587	0.000000	-10.000000	0.091667	-2.883333	-35.666668	1023.000000	1023.000000	2046.000000
15.900000	-0.123593	-73.043671	-19.913685	-15.942180	-22.759285	-14.428520	0.000000	-10.000000	0.091667	-3.550000	-36.666668	1023.000000	1023.000000	2046.000000
15.920000	-0.122971	-72.676125	-19.704172	-16.119240	-22.626858	-14.225855	0.000000	-10.000000	0.091667	-4.266666	-38.000000	1023.000000	1023.000000	2046.000000
15.940000	-0.122328	-72.295555	-19.500408	-16.232420	-22.443396	-14.119330	0.000000	-10.000000	0.100000	-4.966667	-39.500000	1023.000000	1023.000000	2046.000000
15.960000	-0.121803	-71.985535	-19.216381	-16.422802	-22.317980	-14.028377	0.000000	-10.000000	0.108333	-5.500000	-41.000000	1023.000000	1023.000000	2046.000000
15.980000	-0.121346	-71.715492	-19.022329	-16.642754	-22.197485	-13.852923	0.000000	-10.000000	0.108333	-5.900000	-42.666668	1023.000000	1023.000000	2046.000000
16.000000	-0.121446	-71.774719	-18.961966	-16.856060	-22.099045	-13.857651	0.000000	-10.000000	0.108333	-6.316667	-44.500000	1023.000000	1023.000000	2046.000000
16.020000	-0.121715	-71.933365	-18.900331	-17.131590	-22.068232	-13.833214	0.000000	-10.000000	0.100000	-6.800000	-46.833332	1023.000000	1023.000000	2046.000000
16.040001	-0.122221	-72.232574	-18.954700	-17.217583	-22.070883	-13.989408	0.000000	-10.000000	0.108333	-7.200000	-49.166668	1023.000000	1023.000000	2046.000000
16.059999	-0.122708	-72.520508	-18.913761	-17.339621	-22.134405	-14.132723	0.000000	-10.000000	0.116667	-7.450000	-51.833332	1023.000000	1023.000000	2046.000000
16.080000	-0.123147	-72.779968	-18.896383	-17.388897	-22.188755	-14.305929	0.000000	-10.000000	0.125000	-7.566667	-54.166668	1023.000000	1023.000000	2046.000000
16.100000	-0.123706	-73.110062	-18.708113	-17.596380	-22.354389	-14.451180	0.000000	-10.000000	0.133333	-7.700000	-56.833332	1023.000000	1023.000000	2046.000000
16.120001	-0.124069	-73.324982	-18.600967	-17.710646	-22.449717	-14.563656	0.000000	-10.000000	0.133333	-7.866667	-59.333332	1023.000000	1023.000000	2046.000000
16.139999	-0.124216	-73.411369	-18.492802	-17.735516	-22.521135	-14.661918	0.000000	-10.000000	0.133333	-8.000000	-61.166668	1023.000000	1023.000000	2046.000000
16.160000	-0.123798	-73.164619	-18.292410	-17.720825	-22.545567	-14.605816	0.000000	-10.000000	0.125000	-8.016666	-63.833332	1023.000000	1023.000000	2046.000000
16.180000	-0.123312	-72.877525	-18.167625	-17.614763	-22.507605	-14.587534	0.000000	-10.000000	0.116667	-7.933333	-66.500000	1023.000000	1023.000000	2046.000000
16.200001	-0.122723	-72.529076	-17.942257	-17.527700	-22.520439	-14.538681	0.000000	-10.000000	0.108333	-7.766667	-70.000000	1023.000000	1023.000000	2046.000000
16.219999	-0.122105	-72.164124	-17.883741	-17.437727	-22.421314	-14.421338	0.000000	-10.000000	0.100000	-7.566667	-72.500000	1023.000000	1023.000000	2046.000000
16.240000	-0.121658	-71.899780	-17.726480	-17.352980	-22.441254	-14.379069	0.000000	-10.000000	0.100000	-7.266667	-75.000000	1023.000000	1023.000000	2046.000000
16.260000	-0.120892	-71.447212	-17.581347	-17.255041	-22.386742	-14.224082	0.000000	-10.000000	0.100000	-7.050000	-77.333336	1023.000000	1023.000000	2046.000000
16.280001	-0.120465	-71.195053	-17.498156	-17.103251	-22.375895	-14.217751	0.000000	-10.000000	0.100000	-6.850000	-79.833336	1023.000000	1023.000000	2046.000000
16.299999	-0.119861	-70.837944	-17.353838	-17.070429	-22.329248	-14.084433	0.000000	-10.000000	0.100000	-6.766667	-82.166664	1023.000000	1023.000000	2046.000000
16.320000	-0.119477	-70.610626	-17.336594	-16.951948	-22.281818	-14.040271	0.000000	-10.000000	0.108333	-6.550000	-84.500000	1023.000000	1023.000000	2046.000000
16.340000	-0.119362	-70.542786	-17.242710	-16.884211	-22.360800	-14.055062	0.000000	-10.000000	0.108333	-6.366667	-86.500000	1023.000000	1023.000000	2046.000000
16.360001	-0.118930	-70.287506	-17.106438	-16.838970	-22.389973	-13.952127	0.000000	-10.000000	0.108333	-6.216667	-88.500000	1023.000000	1023.000000	2046.000000
16.379999	-0.118659	-70.127258	-17.105274	-16.702517	-22.356951	-13.962517	0.000000	-10.000000	0.100000	-6.183333	-90.500000	1023.000000	1023.000000	2046.000000
16.400000	-0.118440	-69.998184	-17.017019	-16.710592	-22.381380	-13.889194	0.000000	-10.000000	0.100000	-6.116667	-92.833336	1023.000000	1023.000000	2046.000000
16.420000	-0.118004	-69.740562	-16.946104	-16.685667	-22.344379	-13.764409	0.000000	-10.000000	0.100000	-5.950000	-95.166664	1023.000000	1023.000000	2046.000000
16.440001	-0.118059	-69.772652	-16.907900	-16.637283	-22.411167	-13.816304	0.000000	-10.000000	0.100000	-5.616667	-97.166664	1023.000000	1023.000000	2046.000000
16.459999	-0.117624	-69.515564	-16.826321	-16.558817	-22.355804	-13.774622	0.000000	-10.000000	0.100000	-4.900000	-98.833336	1023.000000	1023.000000	2046.000000
16.480000	-0.117414	-69.391899	-16.820183	-16.484949	-22.333755	-13.753015	0.000000	-10.000000	0.100000	-3.900000	-100.333336	1023.000000	1023.000000	2046.000000
16.500000	-0.117026	-69.162125	-16.660397	-16.458857	-22.316919	-13.725949	0.000000	-10.000000	0.083333	-2.416667	-101.833336	1023.000000	1023.000000	2046.000000
16.520000	-0.116370	-68.774948	-16.499029	-16.346987	-22.274466	-13.654467	0.000000	-10.000000	0.066667	-0.450000	-102.666664	1023.000000	1023.000000	2046.000000
16.540001	-0.115683	-68.368912	-16.283701	-16.204540	-22.258848	-13.621824	0.000000	-10.000000	0.050000	1.700000	-103.000000	1023.000000	1023.000000	2046.000000
16.559999	-0.115175	-68.068253	-16.085354	-16.092422	-22.295206	-13.595272	0.000000	-10.000000	0.033333	4.083333	-103.000000	1023.000000	1023.000000	2046.000000
16.580000	-0.115149	-68.053017	-16.065670	-15.991386	-22.315886	-13.680075	0.000000	-10.000000	0.016667	6.316667	-103.000000	1023.000000	1023.000000	2046.000000
16.600000	-0.115114	-68.032471	-15.970176	-15.939628	-22.377874	-13.744797	0.000000	-10.000000	0.000000	8.533334	-103.000000	1023.000000	1023.000000	2046.000000
16.620001	-0.115052	-67.995468	-15.950183	-15.875276	-22.392612	-13.777399	0.000000	-10.000000	-0.016667	10.333334	-103.000000	1023.000000	1023.000000	2046.000000
16.639999	-0.114861	-67.882797	-15.938346	-15.837548	-22.350822	-13.756078	0.000000	-10.000000	-0.041667	11.850000	-103.000000	1023.000000	1023.000000	2046.000000
16.660000	-0.114764	-67.825394	-15.925800	-15.816925	-22.380436	-13.702232	0.000000	-10.000000	-0.075000	13.200000	-103.000000	1023.000000	1023.000000	2046.000000
16.680000	-0.113514	-67.086990	-15.856668	-15.502805	-22.157969	-13.569551	0.000000	-10.000000	-0.100000	14.650001	-61.333332	1023.000000	1023.000000	2046.000000
16.700001	-0.111610	-65.961235	-15.662885	-15.063217	-21.938023	-13.297112	0.000000	-10.000000	-0.133333	16.266666	-16.500000	1023.000000	1023.000000	2046.000000
16.719999	-0.109875	-64.936180	-15.426435	-14.602509	-21.788561	-13.118675	0.000000	-10.000000	-0.158333	17.500000	28.333334	1023.000000	1023.000000	2046.000000
16.740000	-0.108310	-64.011375	-15.194291	-14.247532	-21.603544	-12.966008	0.000000	-10.000000	-0.191667	18.549999	33.500000	1023.000000	1023.000000	2046.000000
16.760000	-0.107999	-63.827511	-15.200740	-14.113531	-21.529921	-12.983317	0.000000	-10.000000	-0.216667	19.566668	37.500000	1023.000000	1023.000000	2046.000000
16.780001	-0.109245	-64.564018	-15.641080	-14.249311	-21.478285	-13.195344	0.000000	-10.000000	-0.250000	20.783335	43.833332	1023.000000	1023.000000	2046.000000
16.799999	-0.111605	-65.958473	-16.271254	-14.642644	-21.556250	-13.488323	0.000000	-10.000000	-0.266667	21.750000	50.500000	1023.000000	1023.000000	2046.000000
16.820000	-0.114033	-67.393463	-16.982742	-14.980890	-21.634312	-13.795521	0.000000	-10.000000	-0.283333	22.550001	57.666668	1023.000000	1023.000000	2046.000000
16.840000	-0.115458	-68.235603	-17.447151	-15.077679	-21.653528	-14.057243	0.000000	-10.000000	-0.308333	23.333334	65.166664	1023.000000	1023.000000	2046.000000
16.860001	-0.115877	-68.483055	-17.734222	-15.187243	-21.599863	-13.961723	0.000000	-10.000000	-0.333333	24.400000	73.000000	1023.000000	1023.000000	2046.000000
16.879999	-0.115923	-68.510284	-18.034153	-15.018412	-21.463295	-13.994424	0.000000	-10.000000	-0.358333	25.016666	81.000000	1023.000000	1023.000000	2046.000000
16.900000	-0.115655	-68.352142	-18.175116	-14.929928	-21.384783	-13.862316	0.000000	-10.000000	-0.375000	25.583334	89.000000	1023.000000	1023.000000	2046.000000
16.920000	-0.115247	-68.111168	-18.252041	-14.745625	-21.309065	-13.804436	0.000000	-10.000000	-0.391667	25.933334	97.333336	1023.000000	1023.000000	2046.000000
16.940001	-0.114441	-67.634460	-18.283577	-14.542824	-21.082909	-13.725151	0.000000	-10.000000	-0.400000	26.450001	105.833336	1023.000000	1023.000000	2046.000000
16.959999	-0.113413	-67.026848	-18.158365	-14.354941	-20.962429	-13.551112	0.000000	-10.000000	-0.391667	26.700001	114.666664	1023.000000	1023.000000	2046.000000
16.980000	-0.112141	-66.275139	-18.033802	-14.111092	-20.754440	-13.375803	0.000000	-10.000000	-0.383333	26.833334	123.500000	1023.000000	1023.000000	2046.000000
17.000000	-0.110589	-65.358040	-17.811279	-13.848206	-20.527485	-13.171068	0.000000	-10.000000	-0.391667	26.950001	132.500000	1023.000000	1023.000000	2046.000000
17.020000	-0.108872	-64.343132	-17.528971	-13.561093	-20.285555	-12.967517	0.000000	-10.000000	-0.400000	27.116667	141.500000	1023.000000	1023.000000	2046.000000
17.040001	-0.106845	-63.145145	-17.245272	-13.276031	-19.888874	-12.734970	0.000000	-10.000000	-0.425000	27.316668	150.500000	1023.000000	1023.000000	2046.000000
17.059999	-0.104721	-61.890221	-16.879841	-13.161291	-19.523344	-12.325747	0.000000	-10.000000	-0.433333	27.366667	159.500000	1023.000000	1023.000000	2046.000000
17.080000	-0.102377	-60.504711	-16.552797	-12.952161	-19.000225	-11.999525	0.000000	-10.000000	-0.450000	27.683334	168.666672	1023.000000	1023.000000	2046.000000
17.100000	-0.100329	-59.294502	-16.048016	-12.913486	-18.664988	-11.668015	0.000000	-10.000000	-0.450000	27.850000	178.000000	1023.000000	1023.000000	2046.000000
17.120001	-0.098064	-57.955803	-15.557403	-12.866427	-18.203651	-11.328320	0.000000	-10.000000	-0.450000	28.050001	187.333328	1023.000000	1023.000000	2046.000000
17.139999	-0.096010	-56.742077	-15.115469	-12.872729	-17.796316	-10.957564	0.000000	-10.000000	-0.450000	28.066668	193.500000	1023.000000	1023.000000	2046.000000
17.160000	-0.094443	-55.815826	-14.869535	-12.812216	-17.394186	-10.739890	0.000000	-10.000000	-0.441667	27.766666	202.833328	1023.000000	1023.000000	2046.000000
17.180000	-0.093199	-55.080326	-14.668187	-12.707753	-17.089003	-10.615384	0.000000	-10.000000	-0.425000	27.633333	212.166672	1023.000000	1023.000000	2046.000000
17.200001	-0.092566	-54.706619	-14.581181	-12.603241	-16.933264	-10.588936	0.000000	-10.000000	-0.416667	27.633333	224.500000	1023.000000	1023.000000	2046.000000
17.219999	-0.091709	-54.200089	-14.477938	-12.450809	-16.711830	-10.559510	0.000000	-10.000000	-0.416667	27.916668	233.666672	1023.000000	1023.000000	2046.000000
17.240000	-0.090818	-53.673641	-14.188920	-12.313982	-16.645115	-10.525624	0.000000	-10.000000	-0.425000	27.733334	243.000000	1023.000000	1023.000000	2046.000000
17.260000	-0.089691	-53.007103	-13.928661	-12.172290	-16.437286	-10.468863	0.000000	-10.000000	-0.416667	27.683334	252.333328	1023.000000	1023.000000	2046.000000
17.280001	-0.088303	-52.187008	-13.508833	-11.985183	-16.347635	-10.345358	0.000000	-10.000000	-0.416667	27.500000	261.500000	1023.000000	1023.000000	2046.000000
17.299999	-0.086686	-51.231571	-13.164618	-11.769403	-16.157084	-10.140468	0.000000	-10.000000	-0.425000	27.766666	270.666656	1023.000000	1023.000000	2046.000000
17.320000	-0.084422	-49.893238	-12.785197	-11.391889	-15.835769	-9.880385	0.000000	-10.000000	-0.441667	27.750000	279.833344	1023.000000	1023.000000	2046.000000
17.340000	-0.082118	-48.531574	-12.324335	-11.058702	-15.622416	-9.526118	0.000000	-10.000000	-0.450000	28.116667	289.166656	1023.000000	1023.000000	2046.000000
17.360001	-0.079522	-46.997719	-11.955551	-10.627879	-15.187407	-9.226881	0.000000	-10.000000	-0.458333	28.200001	298.500000	1023.000000	1023.000000	2046.000000
17.379999	-0.077065	-45.545612	-11.547658	-10.277225	-14.846286	-8.874442	0.000000	-10.000000	-0.458333	28.216667	308.000000	1023.000000	1023.000000	2046.000000
17.400000	-0.074493	-44.025429	-11.124395	-9.896644	-14.494727	-8.509665	0.000000	-10.000000	-0.458333	28.083334	317.333344	1023.000000	1023.000000	2046.000000
17.420000	-0.072093	-42.606789	-10.778156	-9.519285	-14.091316	-8.218031	0.000000	-10.000000	-0.450000	28.000000	326.666656	1023.000000	1023.000000	2046.000000
17.440001	-0.069901	-41.311672	-10.401178	-9.252431	-13.780902	-7.877161	0.000000	-10.000000	-0.450000	27.966667	336.000000	1023.000000	1023.000000	2046.000000
17.459999	-0.067587	-39.943760	-10.128027	-8.856100	-13.336252	-7.623381	0.000000	-10.000000	-0.441667	27.933334	345.333344	1023.000000	1023.000000	2046.000000
17.480000	-0.065790	-38.881851	-9.762308	-8.658787	-13.144860	-7.315896	0.000000	-10.000000	-0.433333	27.766666	354.666656	1023.000000	1023.000000	2046.000000
17.500000	-0.063703	-37.648582	-9.471692	-8.369317	-12.763405	-7.044169	0.000000	-10.000000	-0.433333	27.500000	364.000000	1023.000000	1023.000000	2046.000000
17.520000	-0.062106	-36.704403	-9.150970	-8.110428	-12.580571	-6.862432	0.000000	-10.000000	-0.433333	27.266668	373.333344	1023.000000	1023.000000	2046.000000
17.540001	-0.060307	-35.641354	-8.856580	-7.877412	-12.308818	-6.598543	0.000000	-10.000000	-0.425000	27.216667	382.500000	1023.000000	1023.000000	2046.000000
17.559999	-0.058549	-34.602184	-8.696066	-7.550526	-11.903265	-6.452328	0.000000	-10.000000	-0.416667	27.000000	391.500000	1023.000000	1023.000000	2046.000000
17.580000	-0.057141	-33.770161	-8.384016	-7.453403	-11.771545	-6.161197	0.000000	-10.000000	-0.408333	26.683334	400.500000	1023.000000	1023.000000	2046.000000
17.600000	-0.055557	-32.834164	-8.206527	-7.193192	-11.424306	-6.010140	0.000000	-10.000000	-0.400000	26.299999	409.500000	1023.000000	1023.000000	2046.000000
17.620001	-0.054164	-32.010693	-8.007453	-6.976971	-11.167265	-5.859005	0.000000	-10.000000	-0.383333	26.133333	418.333344	1023.000000	1023.000000	2046.000000
17.639999	-0.052860	-31.240398	-7.801955	-6.814749	-10.934757	-5.688937	0.000000	-10.000000	-0.358333	25.766666	427.166656	1023.000000	1023.000000	2046.000000
17.660000	-0.051304	-30.320707	-7.650591	-6.577089	-10.560984	-5.532044	0.000000	-10.000000	-0.341667	25.083334	435.833344	1023.000000	1023.000000	2046.000000
17.680000	-0.050221	-29.680786	-7.394145	-6.469175	-10.460551	-5.356913	0.000000	-10.000000	-0.316667	24.383333	444.500000	1023.000000	1023.000000	2046.000000
17.700001	-0.048803	-28.842413	-7.252171	-6.232845	-10.108973	-5.248425	0.000000	-10.000000	-0.308333	23.666668	452.833344	1023.000000	1023.000000	2046.000000
17.719999	-0.047524	-28.086594	-7.008326	-6.044551	-9.899828	-5.133890	0.000000	-10.000000	-0.283333	22.950001	460.833344	1023.000000	1023.000000	2046.000000
17.740000	-0.046352	-27.394121	-6.762486	-5.893350	-9.761438	-4.976846	0.000000	-10.000000	-0.258333	22.133333	468.500000	1023.000000	1023.000000	2046.000000
17.760000	-0.045278	-26.759075	-6.647076	-5.683446	-9.520071	-4.908483	0.000000	-10.000000	-0.225000	21.333334	475.833344	1023.000000	1023.000000	2046.000000
17.780001	-0.045162	-26.690989	-6.532206	-5.699140	-9.526770	-4.932872	0.000000	-10.000000	-0.200000	20.766666	483.166656	1023.000000	1023.000000	2046.000000
17.799999	-0.044641	-26.382908	-6.457092	-5.599613	-9.339099	-4.987105	0.000000	-10.000000	-0.191667	20.083334	490.166656	1023.000000	1023.000000	2046.000000
17.820000	-0.044100	-26.062906	-6.340857	-5.474980	-9.230031	-5.017037	0.000000	-10.000000	-0.183333	19.483334	497.000000	1023.000000	1023.000000	2046.000000
17.840000	-0.042879	-25.341726	-6.230873	-5.365577	-8.919153	-4.826123	0.000000	-10.000000	-0.175000	18.550001	503.500000	1023.000000	1023.000000	2046.000000
17.860001	-0.041947	-24.790483	-6.218998	-5.173934	-8.659390	-4.738160	0.000000	-10.000000	-0.158333	17.666666	510.000000	1023.000000	1023.000000	2046.000000
17.879999	-0.041340	-24.432230	-6.247749	-5.065032	-8.555917	-4.563532	0.000000	-10.000000	-0.125000	16.816668	516.000000	1023.000000	1023.000000	2046.000000
17.900000	-0.040853	-24.143942	-6.362134	-4.879084	-8.399778	-4.502945	0.000000	-10.000000	-0.100000	16.316666	521.833313	1023.000000	1023.000000	2046.000000
17.920000	-0.040774	-24.097536	-6.308748	-4.732255	-8.475692	-4.580841	0.000000	-10.000000	-0.066667	15.883333	527.166687	1023.000000	1023.000000	2046.000000
17.940001	-0.040597	-23.993038	-6.182003	-4.603366	-8.486358	-4.721312	0.000000	-10.000000	-0.075000	15.550000	532.666687	1023.000000	1023.000000	2046.000000
17.959999	-0.041536	-24.548004	-6.335285	-4.640942	-8.529375	-5.042402	0.000000	-10.000000	-0.083333	15.433333	537.833313	1023.000000	1023.000000	2046.000000
17.980000	-0.043745	-25.853529	-6.817520	-5.086603	-8.661970	-5.287436	0.000000	-10.000000	-0.083333	15.516667	543.166687	1023.000000	1023.000000	2046.000000
18.000000	-0.046301	-27.364138	-7.483296	-5.394152	-8.730697	-5.755994	0.000000	-10.000000	-0.066667	15.200001	548.333313	1023.000000	1023.000000	2046.000000
18.020000	-0.049116	-29.027477	-8.089402	-5.920804	-8.974571	-6.042698	0.000000	-10.000000	-0.050000	14.616667	553.500000	1023.000000	1023.000000	2046.000000
18.040001	-0.050512	-29.852545	-8.627380	-6.136583	-8.863580	-6.225002	0.000000	-10.000000	-0.058333	13.700001	558.333313	1023.000000	1023.000000	2046.000000
18.059999	-0.051642	-30.520126	-9.055802	-6.288665	-8.843308	-6.332351	0.000000	-10.000000	-0.058333	13.533334	563.166687	1023.000000	1023.000000	2046.000000
18.080000	-0.052101	-30.791668	-9.364845	-6.340513	-8.741345	-6.344965	0.000000	-10.000000	-0.066667	13.350000	567.666687	1023.000000	1023.000000	2046.000000
18.100000	-0.052210	-30.856216	-9.578402	-6.256936	-8.638279	-6.382600	0.000000	-10.000000	-0.075000	13.800000	572.333313	1023.000000	1023.000000	2046.000000
18.120001	-0.052390	-30.962212	-9.670879	-6.345411	-8.648294	-6.297626	0.000000	-10.000000	-0.091667	14.100000	576.833313	1023.000000	1023.000000	2046.000000
18.139999	-0.051895	-30.670233	-9.663527	-6.181016	-8.506916	-6.318773	0.000000	-10.000000	-0.100000	14.600000	580.000000	1023.000000	1023.000000	2046.000000
18.160000	-0.051721	-30.567383	-9.641438	-6.207430	-8.468463	-6.250053	0.000000	-10.000000	-0.108333	14.750000	584.666687	1023.000000	1023.000000	2046.000000
18.180000	-0.050648	-29.933203	-9.496916	-6.026242	-8.266088	-6.143957	0.000000	-10.000000	-0.108333	14.800000	589.500000	1023.000000	1023.000000	2046.000000
18.200001	-0.049706	-29.376348	-9.388407	-5.796910	-8.082428	-6.108604	0.000000	-10.000000	-0.108333	14.916667	596.000000	1023.000000	1023.000000	2046.000000
18.219999	-0.048387	-28.596533	-9.123966	-5.715708	-7.890623	-5.866236	0.000000	-10.000000	-0.091667	15.300000	601.000000	1023.000000	1023.000000	2046.000000
18.240000	-0.046723	-27.613037	-8.948458	-5.488297	-7.459424	-5.716859	0.000000	-10.000000	-0.091667	15.783334	606.000000	1023.000000	1023.000000	2046.000000
18.260000	-0.045390	-26.825365	-8.719201	-5.497558	-7.187076	-5.421530	0.000000	-10.000000	-0.108333	16.383333	611.166687	1023.000000	1023.000000	2046.000000
18.280001	-0.043488	-25.701435	-8.476291	-5.359070	-6.683767	-5.182308	0.000000	-10.000000	-0.133333	16.783333	616.500000	1023.000000	1023.000000	2046.000000
18.299999	-0.042238	-24.962502	-8.228963	-5.421925	-6.324125	-4.987489	0.000000	-10.000000	-0.141667	17.083334	622.000000	1023.000000	1023.000000	2046.000000
18.320000	-0.040454	-23.908213	-7.865309	-5.556896	-5.865049	-4.620958	0.000000	-10.000000	-0.133333	17.133333	627.666687	1023.000000	1023.000000	2046.000000
18.340000	-0.038737	-22.893324	-7.548654	-5.580430	-5.347448	-4.416792	0.000000	-10.000000	-0.133333	17.433334	633.500000	1023.000000	1023.000000	2046.000000
18.360001	-0.037894	-22.395428	-7.317770	-5.799860	-5.082211	-4.195584	0.000000	-10.000000	-0.150000	17.716667	639.166687	1023.000000	1023.000000	2046.000000
18.379999	-0.036803	-21.750860	-7.173580	-5.726421	-4.712837	-4.138022	0.000000	-10.000000	-0.175000	18.200001	645.166687	1023.000000	1023.000000	2046.000000
18.400000	-0.036518	-21.581993	-7.109654	-5.696162	-4.579074	-4.197103	0.000000	-10.000000	-0.191667	18.416668	651.166687	1023.000000	1023.000000	2046.000000
18.420000	-0.035828	-21.174330	-6.885103	-5.654346	-4.493596	-4.141285	0.000000	-10.000000	-0.200000	18.733334	657.500000	1023.000000	1023.000000	2046.000000
18.440001	-0.034879	-20.613298	-6.643249	-5.396229	-4.314212	-4.259607	0.000000	-10.000000	-0.200000	19.050001	663.500000	1023.000000	1023.000000	2046.000000
18.459999	-0.034288	-20.264000	-6.276159	-5.435922	-4.353669	-4.198251	0.000000	-10.000000	-0.200000	19.200001	669.666687	1023.000000	1023.000000	2046.000000
18.480000	-0.032557	-19.240997	-5.910382	-5.133483	-4.069018	-4.128114	0.000000	-10.000000	-0.200000	19.150000	676.000000	1023.000000	1023.000000	2046.000000
18.500000	-0.031061	-18.356861	-5.532614	-4.838487	-3.968111	-4.017649	0.000000	-10.000000	-0.200000	19.033333	682.333313	1023.000000	1023.000000	2046.000000
18.520000	-0.028920	-17.091732	-5.150922	-4.553306	-3.688304	-3.699201	0.000000	-10.000000	-0.200000	19.200001	688.833313	1023.000000	1023.000000	2046.000000
18.540001	-0.026590	-15.714684	-4.750471	-4.127594	-3.358104	-3.478515	0.000000	-10.000000	-0.200000	19.250000	695.166687	1023.000000	1023.000000	2046.000000
18.559999	-0.024506	-14.483127	-4.350842	-3.922281	-3.078151	-3.131853	0.000000	-10.000000	-0.191667	19.183334	701.833313	1023.000000	1023.000000	2046.000000
18.580000	-0.021867	-12.923320	-3.957094	-3.484815	-2.623495	-2.857916	0.000000	-10.000000	-0.191667	19.166668	708.166687	1023.000000	1023.000000	2046.000000
18.600000	-0.019979	-11.807387	-3.593654	-3.227659	-2.399222	-2.586852	0.000000	-10.000000	-0.183333	18.950001	714.666687	1023.000000	1023.000000	2046.000000
18.620001	-0.017808	-10.524539	-3.234336	-2.981133	-2.058524	-2.250545	0.000000	-10.000000	-0.191667	19.100000	721.000000	1023.000000	1023.000000	2046.000000
18.639999	-0.015985	-9.447173	-2.945668	-2.609957	-1.729693	-2.161855	0.000000	-10.000000	-0.191667	18.966667	727.333313	1023.000000	1023.000000	2046.000000
18.660000	-0.014610	-8.634750	-2.644633	-2.552204	-1.577150	-1.860763	0.000000	-10.000000	-0.200000	19.000000	733.666687	1023.000000	1023.000000	2046.000000
18.680000	-0.012681	-7.494575	-2.359190	-2.251643	-1.211943	-1.671800	0.000000	-10.000000	-0.183333	18.583334	740.000000	1023.000000	1023.000000	2046.000000
18.700001	-0.011590	-6.849642	-2.114377	-2.055687	-1.102418	-1.577159	0.000000	-10.000000	-0.166667	18.266666	746.333313	1023.000000	1023.000000	2046.000000
18.719999	-0.010274	-6.071950	-1.813566	-1.983178	-0.970300	-1.304906	0.000000	-10.000000	-0.150000	17.933334	752.500000	1023.000000	1023.000000	2046.000000
18.740000	-0.008864	-5.238338	-1.610968	-1.688874	-0.690363	-1.248133	0.000000	-10.000000	-0.141667	17.733334	758.500000	1023.000000	1023.000000	2046.000000
18.760000	-0.008080	-4.775259	-1.435310	-1.580477	-0.637851	-1.121622	0.000000	-10.000000	-0.125000	17.050001	764.500000	1023.000000	1023.000000	2046.000000
18.780001	-0.006690	-3.953801	-1.279783	-1.429908	-0.356353	-0.887757	0.000000	-10.000000	-0.108333	16.683334	770.333313	1023.000000	1023.000000	2046.000000
18.799999	-0.005737	-3.390773	-1.086635	-1.214522	-0.242891	-0.846726	0.000000	-10.000000	-0.100000	16.200001	776.000000	1023.000000	1023.000000	2046.000000
18.820000	-0.004881	-2.884770	-0.928893	-1.205197	-0.119984	-0.630696	0.000000	-10.000000	-0.083333	16.100000	781.333313	1023.000000	1023.000000	2046.000000
18.840000	-0.003351	-1.980324	-0.686243	-0.931737	0.158668	-0.521013	0.000000	-10.000000	-0.083333	15.616667	786.666687	1023.000000	1023.000000	2046.000000
18.860001	-0.002739	-1.618665	-0.548175	-0.757807	0.205563	-0.518246	0.000000	-10.000000	-0.066667	15.200000	791.833313	1023.000000	1023.000000	2046.000000
18.879999	-0.002416	-1.427997	-0.459828	-0.809837	0.194474	-0.352805	0.000000	-10.000000	-0.083333	15.133333	797.000000	1023.000000	1023.000000	2046.000000
18.900000	-0.002019	-1.193350	-0.411576	-0.641903	0.323205	-0.463076	0.000000	-10.000000	-0.066667	15.116667	802.166687	1023.000000	1023.000000	2046.000000
18.920000	-0.002340	-1.382690	-0.325926	-0.671703	0.143609	-0.528669	0.000000	-10.000000	-0.066667	15.183333	807.333313	1023.000000	1023.000000	2046.000000
18.940001	-0.001802	-1.065157	-0.247118	-0.647566	0.259148	-0.429622	0.000000	-10.000000	-0.050000	14.883333	812.500000	1023.000000	1023.000000	2046.000000
18.959999	-0.000584	-0.345162	-0.074946	-0.316835	0.490332	-0.443713	0.000000	-10.000000	-0.041667	14.466667	817.500000	1023.000000	1023.000000	2046.000000
18.980000	-0.000079	-0.046809	-0.010016	-0.399060	0.539873	-0.177606	0.000000	-10.000000	-0.050000	13.700000	822.333313	1023.000000	1023.000000	2046.000000
19.000000	0.001337	0.790450	0.070066	-0.101282	0.811691	0.009974	0.000000	-10.000000	-0.041667	12.850000	827.000000	1023.000000	1023.000000	2046.000000
19.020000	0.001864	1.101449	0.079743	0.106659	0.873437	0.041610	0.000000	-10.000000	-0.033333	11.850000	831.500000	1023.000000	1023.000000	2046.000000
19.040001	0.002408	1.423314	0.229442	0.192853	0.839150	0.161870	0.000000	-10.000000	-0.008333	10.983334	835.666687	1023.000000	1023.000000	2046.000000
19.059999	0.002651	1.566968	0.313944	0.485473	0.841001	-0.073450	0.000000	-10.000000	0.000000	9.683333	839.500000	1023.000000	1023.000000	2046.000000
19.080000	0.000859	0.507645	0.090041	0.160081	0.512951	-0.255429	0.000000	-10.000000	0.000000	8.700000	842.833313	1023.000000	1023.000000	2046.000000
19.100000	-0.001870	-1.105007	-0.584444	-0.244806	0.343324	-0.619081	0.000000	-10.000000	0.016667	7.133333	845.833313	1023.000000	1023.000000	2046.000000
19.120001	-0.006069	-3.586504	-1.325071	-0.795968	-0.191569	-1.273896	0.000000	-10.000000	0.050000	5.300000	848.500000	1023.000000	1023.000000	2046.000000
19.139999	-0.009998	-5.908944	-2.144367	-1.536356	-0.624177	-1.604043	0.000000	-10.000000	0.083333	3.616667	850.166687	1023.000000	1023.000000	2046.000000
19.160000	-0.012520	-7.399346	-2.813252	-1.815444	-0.803954	-1.966696	0.000000	-10.000000	0.091667	0.766667	851.333313	1023.000000	1023.000000	2046.000000
19.180000	-0.014735	-8.708254	-3.304432	-2.152847	-1.123146	-2.127830	0.000000	-10.000000	0.075000	-1.366667	851.666687	1023.000000	1023.000000	2046.000000
19.200001	-0.016113	-9.522631	-3.796438	-2.343586	-1.199895	-2.182712	0.000000	-10.000000	0.075000	-3.983333	852.000000	1023.000000	1023.000000	2046.000000
19.219999	-0.017511	-10.349109	-4.166451	-2.314323	-1.424180	-2.444155	0.000000	-10.000000	0.083333	-4.666667	852.000000	1023.000000	1023.000000	2046.000000
19.240000	-0.018827	-11.126580	-4.505394	-2.578361	-1.640445	-2.402381	0.000000	-10.000000	0.100000	-5.783333	852.000000	1023.000000	1023.000000	2046.000000
19.260000	-0.019731	-11.661257	-4.770792	-2.533561	-1.727821	-2.629082	0.000000	-10.000000	0.100000	-6.750000	852.000000	1023.000000	1023.000000	2046.000000
19.280001	-0.020586	-12.166265	-4.877045	-2.683396	-1.992495	-2.613329	0.000000	-10.000000	0.100000	-8.016666	852.000000	1023.000000	1023.000000	2046.000000
19.299999	-0.020856	-12.325795	-5.053180	-2.631692	-1.969792	-2.671131	0.000000	-10.000000	0.100000	-8.650000	852.000000	1023.000000	1023.000000	2046.000000
19.320000	-0.021100	-12.470376	-5.089678	-2.499492	-2.096516	-2.784690	0.000000	-10.000000	0.116667	-9.233334	852.000000	1023.000000	1023.000000	2046.000000
19.340000	-0.021158	-12.504673	-5.134009	-2.557956	-2.146280	-2.666429	0.000000	-10.000000	0.125000	-9.450000	845.000000	1023.000000	1023.000000	2046.000000
19.360001	-0.020862	-12.329299	-5.136297	-2.445254	-2.051351	-2.696397	0.000000	-10.000000	0.133333	-9.716667	837.000000	1023.000000	1023.000000	2046.000000
19.379999	-0.020990	-12.405249	-5.154513	-2.647546	-2.092095	-2.511094	0.000000	-10.000000	0.116667	-9.833334	827.833313	1023.000000	1023.000000	2046.000000
19.400000	-0.020464	-12.094150	-5.205289	-2.712124	-1.865652	-2.311085	0.000000	-10.000000	0.116667	-10.116667	824.500000	1023.000000	1023.000000	2046.000000
19.420000	-0.020617	-12.184592	-5.175951	-2.854519	-1.822855	-2.331267	0.000000	-10.000000	0.125000	-10.416667	821.166687	1023.000000	1023.000000	2046.000000
19.440001	-0.020583	-12.164790	-5.135336	-3.278622	-1.718935	-2.031896	0.000000	-10.000000	0.141667	-10.833334	817.666687	1023.000000	1023.000000	2046.000000
19.459999	-0.020624	-12.188737	-5.184331	-3.459338	-1.503548	-2.041519	0.000000	-10.000000	0.150000	-11.300000	814.000000	1023.000000	1023.000000	2046.000000
19.480000	-0.021364	-12.626380	-5.209943	-3.854499	-1.585689	-1.976249	0.000000	-10.000000	0.150000	-11.700001	811.333313	1023.000000	1023.000000	2046.000000
19.500000	-0.021741	-12.849003	-5.384086	-4.001755	-1.455886	-2.007277	0.000000	-10.000000	0.150000	-12.150001	807.333313	1023.000000	1023.000000	2046.000000
19.520000	-0.022851	-13.504968	-5.461631	-4.157173	-1.716848	-2.169315	0.000000	-10.000000	0.150000	-12.416667	803.333313	1023.000000	1023.000000	2046.000000
19.540001	-0.023511	-13.894899	-5.577557	-4.273127	-1.781568	-2.262647	0.000000	-10.000000	0.150000	-12.883333	798.000000	1023.000000	1023.000000	2046.000000
19.559999	-0.024583	-14.528654	-5.568948	-4.274694	-2.089674	-2.595337	0.000000	-10.000000	0.150000	-13.050000	795.333313	1023.000000	1023.000000	2046.000000
19.580000	-0.025347	-14.979868	-5.531060	-4.542908	-2.308311	-2.597589	0.000000	-10.000000	0.150000	-13.300000	791.000000	1023.000000	1023.000000	2046.000000
19.600000	-0.025568	-15.110793	-5.513657	-4.435512	-2.385100	-2.776524	0.000000	-10.000000	0.150000	-13.350000	788.000000	1023.000000	1023.000000	2046.000000
19.620001	-0.025719	-15.200171	-5.349524	-4.453399	-2.636604	-2.760643	0.000000	-10.000000	0.166667	-13.516667	782.000000	1023.000000	1023.000000	2046.000000
19.639999	-0.025025	-14.789591	-5.297049	-4.288514	-2.517909	-2.686120	0.000000	-10.000000	0.183333	-13.833334	777.333313	1023.000000	1023.000000	2046.000000
19.660000	-0.024722	-14.610993	-5.125271	-4.175272	-2.640871	-2.669579	0.000000	-10.000000	0.200000	-14.150001	772.666687	1023.000000	1023.000000	2046.000000
19.680000	-0.024077	-14.229465	-5.063641	-4.124940	-2.575874	-2.465009	0.000000	-10.000000	0.216667	-14.383333	767.833313	1023.000000	1023.000000	2046.000000
19.700001	-0.023732	-14.025714	-5.001474	-3.932165	-2.553819	-2.538256	0.000000	-10.000000	0.233333	-14.416667	764.666687	1023.000000	1023.000000	2046.000000
19.719999	-0.023351	-13.800519	-4.897058	-4.002056	-2.598001	-2.303405	0.000000	-10.000000	0.241667	-14.566667	758.333313	1023.000000	1023.000000	2046.000000
19.740000	-0.023069	-13.633888	-4.907227	-3.855153	-2.561138	-2.310370	0.000000	-10.000000	0.241667	-14.650000	753.500000	1023.000000	1023.000000	2046.000000
19.760000	-0.023140	-13.675512	-4.859303	-3.909297	-2.678996	-2.227916	0.000000	-10.000000	0.241667	-14.850000	747.000000	1023.000000	1023.000000	2046.000000
19.780001	-0.022958	-13.568271	-4.926875	-3.843047	-2.584045	-2.214304	0.000000	-10.000000	0.250000	-14.933333	743.666687	1023.000000	1023.000000	2046.000000
19.799999	-0.023379	-13.816879	-4.926385	-3.861399	-2.751106	-2.277990	0.000000	-10.000000	0.250000	-15.183333	738.666687	1023.000000	1023.000000	2046.000000
19.820000	-0.023535	-13.908895	-4.996794	-4.020692	-2.768552	-2.122857	0.000000	-10.000000	0.250000	-15.400000	733.500000	1023.000000	1023.000000	2046.000000
19.840000	-0.024033	-14.203405	-5.062966	-3.938856	-2.892032	-2.309551	0.000000	-10.000000	0.250000	-15.616667	728.333313	1023.000000	1023.000000	2046.000000
19.860001	-0.024513	-14.487144	-5.105285	-4.155529	-3.047013	-2.179317	0.000000	-10.000000	0.250000	-15.816667	723.166687	1023.000000	1023.000000	2046.000000
19.879999	-0.024796	-14.654438	-5.242843	-4.055571	-3.026320	-2.329704	0.000000	-10.000000	0.250000	-15.950001	718.000000	1023.000000	1023.000000	2046.000000
19.900000	-0.025345	-14.978953	-5.184228	-4.163692	-3.305697	-2.325336	0.000000	-10.000000	0.250000	-16.083334	712.833313	1023.000000	1023.000000	2046.000000
19.920000	-0.025307	-14.956611	-5.251866	-4.208517	-3.257793	-2.238435	0.000000	-10.000000	0.250000	-16.049999	709.166687	1023.000000	1023.000000	2046.000000
19.940001	-0.025574	-15.114146	-5.199769	-4.141191	-3.376958	-2.396229	0.000000	-10.000000	0.250000	-15.933333	703.833313	1023.000000	1023.000000	2046.000000
19.959999	-0.025346	-14.979674	-5.004574	-4.231130	-3.490162	-2.253809	0.000000	-10.000000	0.250000	-15.633333	696.666687	1023.000000	1023.000000	2046.000000
19.980000	-0.024904	-14.718297	-4.989837	-3.992507	-3.392886	-2.343067	0.000000	-10.000000	0.250000	-15.383333	691.333313	1023.000000	1023.000000	2046.000000
20.000000	-0.025164	-14.871875	-4.880499	-4.018757	-3.645814	-2.326805	0.000000	-10.000000	0.250000	-15.233334	687.833313	1023.000000	1023.000000	2046.000000
20.020000	-0.025381	-15.000284	-5.056176	-3.977847	-3.629401	-2.336860	0.000000	-10.000000	0.250000	-15.216667	682.833313	1023.000000	1023.000000	2046.000000
20.040001	-0.026467	-15.641773	-5.173441	-3.989231	-3.923263	-2.555838	0.000000	-10.000000	0.250000	-15.116667	676.166687	1023.000000	1023.000000	2046.000000
20.059999	-0.027370	-16.175896	-5.321847	-4.238315	-4.110927	-2.504805	0.000000	-10.000000	0.250000	-14.983334	671.166687	1023.000000	1023.000000	2046.000000
20.080000	-0.028829	-17.037800	-5.650514	-4.307056	-4.290413	-2.789818	0.000000	-10.000000	0.250000	-15.150001	667.833313	1023.000000	1023.000000	2046.000000
20.100000	-0.029539	-17.457647	-5.727849	-4.407830	-4.560720	-2.761248	0.000000	-10.000000	0.250000	-15.516667	664.333313	1023.000000	1023.000000	2046.000000
20.120001	-0.029422	-17.388697	-5.825194	-4.329992	-4.609637	-2.623875	0.000000	-10.000000	0.250000	-16.033333	657.333313	1023.000000	1023.000000	2046.000000
20.139999	-0.029740	-17.576523	-5.934556	-4.080794	-4.803697	-2.757477	0.000000	-10.000000	0.250000	-16.300001	652.000000	1023.000000	1023.000000	2046.000000
20.160000	-0.030219	-17.859266	-5.914105	-4.082253	-5.131951	-2.730958	0.000000	-10.000000	0.258333	-16.600000	646.500000	1023.000000	1023.000000	2046.000000
20.180000	-0.032171	-19.013111	-6.271255	-4.094670	-5.454298	-3.192886	0.000000	-10.000000	0.275000	-16.933334	642.833313	1023.000000	1023.000000	2046.000000
20.200001	-0.035714	-21.106911	-6.774150	-4.768897	-6.070254	-3.493609	0.000000	-10.000000	0.291667	-17.400000	637.166687	1023.000000	1023.000000	2046.000000
20.219999	-0.040134	-23.719402	-7.669092	-5.441150	-6.541707	-4.067453	0.000000	-10.000000	0.316667	-18.150000	629.500000	1023.000000	1023.000000	2046.000000
20.240000	-0.045255	-26.745838	-8.607389	-6.177097	-7.241997	-4.719353	0.000000	-10.000000	0.333333	-18.716667	623.500000	1023.000000	1023.000000	2046.000000
20.260000	-0.049058	-28.993338	-9.381269	-6.853179	-7.766467	-4.992423	0.000000	-10.000000	0.366667	-19.466667	617.166687	1023.000000	1023.000000	2046.000000
20.280001	-0.052359	-30.944050	-10.170234	-7.116773	-8.186859	-5.470183	0.000000	-10.000000	0.383333	-20.000000	612.666687	1023.000000	1023.000000	2046.000000
20.299999	-0.055081	-32.552750	-10.729013	-7.523798	-8.712490	-5.587447	0.000000	-10.000000	0.408333	-20.766666	605.833313	1023.000000	1023.000000	2046.000000
20.320000	-0.057260	-33.840729	-11.350979	-7.638696	-9.014789	-5.836267	0.000000	-10.000000	0.425000	-21.583334	596.500000	1023.000000	1023.000000	2046.000000
20.340000	-0.059790	-35.336147	-11.813304	-7.853376	-9.559832	-6.109635	0.000000	-10.000000	0.458333	-22.500000	586.833313	1023.000000	1023.000000	2046.000000
20.360001	-0.061415	-36.296127	-12.153013	-8.056743	-9.913785	-6.172587	0.000000	-10.000000	0.483333	-23.183334	579.500000	1023.000000	1023.000000	2046.000000
20.379999	-0.062996	-37.230900	-12.565848	-8.090637	-10.142282	-6.432132	0.000000	-10.000000	0.516667	-23.799999	574.333313	1023.000000	1023.000000	2046.000000
20.400000	-0.064265	-37.980618	-12.664124	-8.323439	-10.586151	-6.406905	0.000000	-10.000000	0.533333	-24.083334	569.000000	1023.000000	1023.000000	2046.000000
20.420000	-0.065167	-38.513481	-12.930091	-8.272551	-10.723530	-6.587309	0.000000	-10.000000	0.550000	-24.516666	561.000000	1023.000000	1023.000000	2046.000000
20.440001	-0.066254	-39.156326	-13.050007	-8.439253	-11.029060	-6.638007	0.000000	-10.000000	0.550000	-24.783335	552.833313	1023.000000	1023.000000	2046.000000
20.459999	-0.066829	-39.496132	-13.106682	-8.563415	-11.180704	-6.645332	0.000000	-10.000000	0.558333	-25.066668	544.500000	1023.000000	1023.000000	2046.000000
20.480000	-0.067700	-40.010517	-13.294765	-8.717232	-11.263099	-6.735423	0.000000	-10.000000	0.566667	-25.300001	536.166687	1023.000000	1023.000000	2046.000000
20.500000	-0.067982	-40.177147	-13.246576	-9.064919	-11.388747	-6.476905	0.000000	-10.000000	0.583333	-25.650000	527.666687	1023.000000	1023.000000	2046.000000
20.520000	-0.068689	-40.595490	-13.323912	-9.314782	-11.390427	-6.566368	0.000000	-10.000000	0.591667	-25.950001	519.166687	1023.000000	1023.000000	2046.000000
20.540001	-0.069114	-40.846668	-13.162672	-9.747530	-11.527610	-6.408856	0.000000	-10.000000	0.608333	-26.483334	510.500000	1023.000000	1023.000000	2046.000000
20.559999	-0.069853	-41.282963	-13.248451	-9.978094	-11.563787	-6.492628	0.000000	-10.000000	0.625000	-26.733334	501.666656	1023.000000	1023.000000	2046.000000
20.580000	-0.071043	-41.986267	-13.263386	-10.471340	-11.786021	-6.465517	0.000000	-10.000000	0.641667	-27.033333	492.666656	1023.000000	1023.000000	2046.000000
20.600000	-0.072101	-42.611664	-13.351932	-10.823185	-11.909653	-6.526896	0.000000	-10.000000	0.658333	-27.049999	483.500000	1023.000000	1023.000000	2046.000000
20.620001	-0.073456	-43.412315	-13.506961	-11.059027	-12.070896	-6.775432	0.000000	-10.000000	0.658333	-27.049999	474.500000	1023.000000	1023.000000	2046.000000
20.639999	-0.074177	-43.838520	-13.459520	-11.256805	-12.274066	-6.848129	0.000000	-10.000000	0.658333	-26.983334	465.500000	1023.000000	1023.000000	2046.000000
20.660000	-0.075463	-44.598404	-13.510876	-11.399179	-12.494810	-7.193541	0.000000	-10.000000	0.650000	-26.883333	456.500000	1023.000000	1023.000000	2046.000000
20.680000	-0.076545	-45.238342	-13.337688	-11.736986	-12.855445	-7.308222	0.000000	-10.000000	0.633333	-26.633333	447.500000	1023.000000	1023.000000	2046.000000
20.700001	-0.077498	-45.801369	-13.415817	-11.824111	-12.993297	-7.568141	0.000000	-10.000000	0.600000	-26.316668	438.666656	1023.000000	1023.000000	2046.000000
20.719999	-0.078279	-46.262627	-13.321082	-12.012812	-13.321154	-7.607581	0.000000	-10.000000	0.566667	-25.766666	429.833344	1023.000000	1023.000000	2046.000000
20.740000	-0.078533	-46.412968	-13.294031	-11.975094	-13.425099	-7.718743	0.000000	-10.000000	0.558333	-25.333334	421.333344	1023.000000	1023.000000	2046.000000
20.760000	-0.078903	-46.631886	-13.232743	-11.988266	-13.614293	-7.796586	0.000000	-10.000000	0.550000	-24.883333	412.833344	1023.000000	1023.000000	2046.000000
20.780001	-0.078862	-46.607605	-13.083583	-12.012418	-13.753803	-7.757802	0.000000	-10.000000	0.550000	-24.616667	404.500000	1023.000000	1023.000000	2046.000000
20.799999	-0.079176	-46.793121	-13.133026	-11.964350	-13.831354	-7.864391	0.000000	-10.000000	0.541667	-24.366667	396.166656	1023.000000	1023.000000	2046.000000
20.820000	-0.079324	-46.880531	-13.002584	-12.034017	-14.052037	-7.791895	0.000000	-10.000000	0.541667	-24.233334	388.000000	1023.000000	1023.000000	2046.000000
20.840000	-0.079393	-46.921326	-12.981829	-11.972825	-14.085535	-7.881137	0.000000	-10.000000	0.533333	-24.033335	380.000000	1023.000000	1023.000000	2046.000000
20.860001	-0.079858	-47.196251	-13.056686	-11.946931	-14.166072	-8.026561	0.000000	-10.000000	0.533333	-24.050001	372.000000	1023.000000	1023.000000	2046.000000
20.879999	-0.080010	-47.285942	-12.954077	-12.057934	-14.360342	-7.913589	0.000000	-10.000000	0.541667	-24.000000	364.000000	1023.000000	1023.000000	2046.000000
20.900000	-0.080463	-47.553429	-13.000578	-12.020396	-14.439890	-8.092566	0.000000	-10.000000	0.541667	-23.950001	356.000000	1023.000000	1023.000000	2046.000000
20.920000	-0.080903	-47.813492	-12.998165	-12.093271	-14.573680	-8.148375	0.000000	-10.000000	0.525000	-23.716667	348.000000	1023.000000	1023.000000	2046.000000
20.940001	-0.081064	-47.908604	-12.894258	-12.108346	-14.739550	-8.166451	0.000000	-10.000000	0.516667	-23.533333	340.000000	1023.000000	1023.000000	2046.000000
20.959999	-0.081603	-48.227592	-12.990282	-12.140708	-14.792034	-8.304568	0.000000	-10.000000	0.508333	-23.433334	332.166656	1023.000000	1023.000000	2046.000000
20.980000	-0.082003	-48.463718	-12.977283	-12.247297	-14.946559	-8.292577	0.000000	-10.000000	0.500000	-23.283333	324.500000	1023.000000	1023.000000	2046.000000
21.000000	-0.082418	-48.709133	-12.987303	-12.248223	-15.084672	-8.388933	0.000000	-10.000000	0.466667	-22.983334	316.833344	1023.000000	1023.000000	2046.000000
21.020000	-0.083071	-49.094784	-13.057126	-12.302838	-15.222454	-8.512364	0.000000	-10.000000	0.441667	-22.666666	309.166656	1023.000000	1023.000000	2046.000000
21.040001	-0.083358	-49.264549	-13.030781	-12.385523	-15.355555	-8.492690	0.000000	-10.000000	0.416667	-22.283333	301.500000	1023.000000	1023.000000	2046.000000
21.059999	-0.083814	-49.534031	-13.072536	-12.394189	-15.457384	-8.609924	0.000000	-10.000000	0.416667	-22.083334	294.000000	1023.000000	1023.000000	2046.000000
21.080000	-0.084246	-49.789497	-13.084678	-12.436386	-15.570536	-8.697896	0.000000	-10.000000	0.408333	-21.700001	286.666656	1023.000000	1023.000000	2046.000000
21.100000	-0.084427	-49.896244	-13.042858	-12.469695	-15.687769	-8.695921	0.000000	-10.000000	0.408333	-21.433332	279.333344	1023.000000	1023.000000	2046.000000
21.120001	-0.084893	-50.171665	-13.057542	-12.472589	-15.782340	-8.859196	0.000000	-10.000000	0.400000	-21.049999	272.166656	1023.000000	1023.000000	2046.000000
21.139999	-0.085006	-50.238735	-12.916039	-12.508323	-15.928737	-8.885638	0.000000	-10.000000	0.391667	-20.766666	265.166656	1023.000000	1023.000000	2046.000000
21.160000	-0.085335	-50.432854	-12.913730	-12.459025	-16.050739	-9.009361	0.000000	-10.000000	0.375000	-20.333334	258.333344	1023.000000	1023.000000	2046.000000
21.180000	-0.086116	-50.894375	-12.942672	-12.531723	-16.306425	-9.113554	0.000000	-10.000000	0.366667	-20.066668	251.500000	1023.000000	1023.000000	2046.000000
21.200001	-0.087182	-51.524761	-13.039860	-12.616205	-16.569530	-9.299165	0.000000	-10.000000	0.366667	-19.766666	244.666672	1023.000000	1023.000000	2046.000000
21.219999	-0.088748	-52.450081	-13.272885	-12.735991	-16.818211	-9.622993	0.000000	-10.000000	0.375000	-19.550001	238.000000	1023.000000	1023.000000	2046.000000
21.240000	-0.090039	-53.213257	-13.458628	-12.882010	-17.040674	-9.831945	0.000000	-10.000000	0.383333	-19.216667	231.666672	1023.000000	1023.000000	2046.000000
21.260000	-0.091642	-54.160534	-13.716235	-13.104689	-17.278778	-10.060832	0.000000	-10.000000	0.375000	-18.833334	225.166672	1023.000000	1023.000000	2046.000000
21.280001	-0.092615	-54.735378	-13.909096	-13.197637	-17.429958	-10.198685	0.000000	-10.000000	0.366667	-18.566668	218.833328	1023.000000	1023.000000	2046.000000
21.299999	-0.092728	-54.802498	-13.964766	-13.111099	-17.559116	-10.167518	0.000000	-10.000000	0.341667	-18.216667	212.500000	1023.000000	1023.000000	2046.000000
21.320000	-0.092601	-54.727470	-14.031124	-12.890957	-17.629755	-10.175634	0.000000	-10.000000	0.325000	-18.000000	206.500000	1023.000000	1023.000000	2046.000000
21.340000	-0.092262	-54.527050	-13.970320	-12.687016	-17.716904	-10.152811	0.000000	-10.000000	0.308333	-17.650000	200.500000	1023.000000	1023.000000	2046.000000
21.360001	-0.092669	-54.767380	-13.983909	-12.537972	-17.873018	-10.372480	0.000000	-10.000000	0.291667	-17.416668	194.500000	1023.000000	1023.000000	2046.000000
21.379999	-0.094425	-55.805195	-14.284982	-12.716639	-18.138140	-10.665435	0.000000	-10.000000	0.283333	-17.050001	188.833328	1023.000000	1023.000000	2046.000000
21.400000	-0.097359	-57.539093	-14.852427	-13.067109	-18.484312	-11.135244	0.000000	-10.000000	0.266667	-16.483334	183.166672	1023.000000	1023.000000	2046.000000
21.420000	-0.101367	-59.908104	-15.698632	-13.637298	-18.884476	-11.687697	0.000000	-10.000000	0.258333	-15.816667	177.833328	1023.000000	1023.000000	2046.000000
21.440001	-0.105017	-62.065266	-16.522511	-14.110652	-19.262747	-12.169357	0.000000	-10.000000	0.250000	-15.100000	172.500000	1023.000000	1023.000000	2046.000000
21.459999	-0.108358	-64.039452	-17.212603	-14.511115	-19.675053	-12.640685	0.000000	-10.000000	0.250000	-14.633333	167.500000	1023.000000	1023.000000	2046.000000
21.480000	-0.110567	-65.344971	-17.791723	-14.814215	-19.940689	-12.798342	0.000000	-10.000000	0.250000	-14.300000	162.500000	1023.000000	1023.000000	2046.000000
21.500000	-0.112435	-66.449203	-18.332785	-14.889223	-20.168224	-13.058974	0.000000	-10.000000	0.241667	-14.216666	157.666672	1023.000000	1023.000000	2046.000000
21.520000	-0.114051	-67.403992	-18.737337	-15.016119	-20.421900	-13.228636	0.000000	-10.000000	0.241667	-14.166667	152.833328	1023.000000	1023.000000	2046.000000
21.540001	-0.115132	-68.042854	-19.052195	-15.087132	-20.587084	-13.316446	0.000000	-10.000000	0.233333	-14.033334	148.166672	1023.000000	1023.000000	2046.000000
21.559999	-0.116264	-68.712173	-19.270998	-15.147757	-20.783573	-13.509844	0.000000	-10.000000	0.225000	-13.733334	143.500000	1023.000000	1023.000000	2046.000000
21.580000	-0.116777	-69.015106	-19.411102	-15.151462	-20.887457	-13.565085	0.000000	-10.000000	0.225000	-13.400001	139.000000	1023.000000	1023.000000	2046.000000
21.600000	-0.117396	-69.381126	-19.588032	-15.189341	-20.960028	-13.643729	0.000000	-10.000000	0.216667	-13.066667	134.500000	1023.000000	1023.000000	2046.000000
21.620001	-0.117532	-69.461433	-19.610891	-15.203132	-21.016979	-13.630428	0.000000	-10.000000	0.200000	-12.816667	130.166672	1023.000000	1023.000000	2046.000000
21.639999	-0.117608	-69.506485	-19.591976	-15.224712	-21.071964	-13.617832	0.000000	-10.000000	0.166667	-12.533334	126.000000	1023.000000	1023.000000	2046.000000
21.660000	-0.117648	-69.529770	-19.518970	-15.423435	-21.040188	-13.547176	0.000000	-10.000000	0.150000	-12.216667	121.666664	1023.000000	1023.000000	2046.000000
21.680000	-0.117163	-69.243080	-19.476147	-15.579309	-20.840582	-13.347047	0.000000	-10.000000	0.141667	-11.900001	117.333336	1023.000000	1023.000000	2046.000000
21.700001	-0.116768	-69.010155	-19.213205	-15.749900	-20.814215	-13.232835	0.000000	-10.000000	0.141667	-11.650001	113.333336	1023.000000	1023.000000	2046.000000
21.719999	-0.116251	-68.704254	-18.935101	-15.924381	-20.727835	-13.116937	0.000000	-10.000000	0.133333	-11.416667	109.666664	1023.000000	1023.000000	2046.000000
21.740000	-0.115998	-68.555084	-18.745646	-16.027643	-20.652462	-13.129335	0.000000	-10.000000	0.133333	-10.983334	106.000000	1023.000000	1023.000000	2046.000000
21.760000	-0.116067	-68.595718	-18.602314	-16.348854	-20.662189	-12.982361	0.000000	-10.000000	0.116667	-10.316667	102.166664	1023.000000	1023.000000	2046.000000
21.780001	-0.116546	-68.878670	-18.674942	-16.561615	-20.582996	-13.059118	0.000000	-10.000000	0.125000	-9.716667	98.666664	1023.000000	1023.000000	2046.000000
21.799999	-0.117188	-69.258179	-18.618065	-16.826668	-20.668831	-13.144614	0.000000	-10.000000	0.116667	-9.050000	93.333336	1023.000000	1023.000000	2046.000000
21.820000	-0.117608	-69.506126	-18.697468	-16.925734	-20.647228	-13.235695	0.000000	-10.000000	0.116667	-8.650001	89.166664	1023.000000	1023.000000	2046.000000
21.840000	-0.118321	-69.927963	-18.638401	-16.997631	-20.833244	-13.458687	0.000000	-10.000000	0.100000	-8.300000	86.000000	1023.000000	1023.000000	2046.000000
21.860001	-0.118792	-70.205917	-18.477400	-17.136505	-21.006863	-13.585152	0.000000	-10.000000	0.100000	-8.066667	85.166664	1023.000000	1023.000000	2046.000000
21.879999	-0.119303	-70.507782	-18.408022	-17.209736	-21.093386	-13.796637	0.000000	-10.000000	0.100000	-7.616667	83.333336	1023.000000	1023.000000	2046.000000
21.900000	-0.119627	-70.699516	-18.290091	-17.310556	-21.221094	-13.877773	0.000000	-10.000000	0.100000	-7.033333	80.833336	1023.000000	1023.000000	2046.000000
21.920000	-0.119284	-70.496719	-18.133278	-17.305908	-21.230595	-13.826938	0.000000	-10.000000	0.091667	-6.550000	78.500000	1023.000000	1023.000000	2046.000000
21.940001	-0.118741	-70.176231	-17.924643	-17.183994	-21.257711	-13.809883	0.000000	-10.000000	0.091667	-6.116667	76.500000	1023.000000	1023.000000	2046.000000
21.959999	-0.118066	-69.776718	-17.659901	-17.089457	-21.270199	-13.757165	0.000000	-10.000000	0.083333	-5.600000	74.500000	1023.000000	1023.000000	2046.000000
21.980000	-0.117190	-69.259155	-17.477463	-16.895210	-21.213177	-13.673304	0.000000	-10.000000	0.083333	-4.916667	72.500000	1023.000000	1023.000000	2046.000000
22.000000	-0.116496	-68.849052	-17.328436	-16.788954	-21.145590	-13.586074	0.000000	-10.000000	0.066667	-4.116667	70.666664	1023.000000	1023.000000	2046.000000
22.020000	-0.115392	-68.196930	-17.090458	-16.655104	-21.075666	-13.375698	0.000000	-10.000000	0.075000	-3.166667	69.166664	1023.000000	1023.000000	2046.000000
22.040001	-0.114515	-67.678223	-16.989349	-16.436768	-20.932571	-13.319538	0.000000	-10.000000	0.066667	-2.000000	68.333336	1023.000000	1023.000000	2046.000000
22.059999	-0.113662	-67.173973	-16.746748	-16.347696	-20.901232	-13.178296	0.000000	-10.000000	0.066667	-0.650000	68.000000	1023.000000	1023.000000	2046.000000
22.080000	-0.112590	-66.540894	-16.596718	-16.144266	-20.779560	-13.020354	0.000000	-10.000000	0.050000	0.766667	68.000000	1023.000000	1023.000000	2046.000000
22.100000	-0.111939	-66.155960	-16.446213	-15.963798	-20.739378	-13.006569	0.000000	-10.000000	0.050000	2.033333	68.000000	1023.000000	1023.000000	2046.000000
22.120001	-0.110885	-65.532753	-16.200638	-15.932125	-20.666428	-12.733562	0.000000	-10.000000	0.050000	3.316667	68.000000	1023.000000	1023.000000	2046.000000
22.139999	-0.109977	-64.996361	-16.083839	-15.669822	-20.531687	-12.711009	0.000000	-10.000000	0.041667	4.550000	68.000000	1023.000000	1023.000000	2046.000000
22.160000	-0.109097	-64.476204	-15.873846	-15.571097	-20.462729	-12.568533	0.000000	-10.000000	0.025000	5.633334	68.000000	1023.000000	1023.000000	2046.000000
22.180000	-0.107995	-63.824814	-15.696408	-15.424792	-20.330225	-12.373388	0.000000	-10.000000	0.008333	6.450000	68.000000	1023.000000	1023.000000	2046.000000
22.200001	-0.107163	-63.333340	-15.546816	-15.245085	-20.224709	-12.316731	0.000000	-10.000000	0.000000	7.133333	68.000000	1023.000000	1023.000000	2046.000000
22.219999	-0.105956	-62.619862	-15.273744	-15.140940	-20.097334	-12.107845	0.000000	-10.000000	0.000000	7.933333	68.000000	1023.000000	1023.000000	2046.000000
22.240000	-0.104943	-62.021126	-15.151912	-14.908880	-19.903484	-12.056850	0.000000	-10.000000	-0.008333	8.883333	68.000000	1023.000000	1023.000000	2046.000000
22.260000	-0.103775	-61.331013	-14.871226	-14.794343	-19.770752	-11.894694	0.000000	-10.000000	-0.016667	10.000000	68.000000	1023.000000	1023.000000	2046.000000
22.280001	-0.102618	-60.647167	-14.672043	-14.605537	-19.573841	-11.795746	0.000000	-10.000000	-0.033333	11.083333	60.500000	1023.000000	1023.000000	2046.000000
22.299999	-0.101610	-60.051434	-14.436956	-14.434246	-19.459686	-11.720546	0.000000	-10.000000	-0.058333	12.533334	47.166668	1023.000000	1023.000000	2046.000000
22.320000	-0.100827	-59.588772	-14.220380	-14.299771	-19.408522	-11.660097	0.000000	-10.000000	-0.083333	13.566667	33.833332	1023.000000	1023.000000	2046.000000
22.340000	-0.100486	-59.387142	-14.127353	-14.143921	-19.391150	-11.724718	0.000000	-10.000000	-0.100000	14.433333	29.666666	1023.000000	1023.000000	2046.000000
22.360001	-0.100175	-59.203468	-13.972370	-14.104918	-19.404318	-11.721865	0.000000	-10.000000	-0.091667	14.900000	32.833332	1023.000000	1023.000000	2046.000000
22.379999	-0.099998	-59.098713	-13.994996	-13.965597	-19.324366	-11.813754	0.000000	-10.000000	-0.091667	15.533334	37.666668	1023.000000	1023.000000	2046.000000
22.400000	-0.099534	-58.824413	-13.903147	-13.922704	-19.216425	-11.782137	0.000000	-10.000000	-0.091667	16.033333	42.666668	1023.000000	1023.000000	2046.000000
22.420000	-0.099263	-58.664230	-13.974290	-13.875852	-19.094597	-11.719493	0.000000	-10.000000	-0.091667	16.216667	48.000000	1023.000000	1023.000000	2046.000000
22.440001	-0.098340	-58.118935	-13.838079	-13.685709	-19.043531	-11.551614	0.000000	-10.000000	-0.091667	16.200001	53.500000	1023.000000	1023.000000	2046.000000
22.459999	-0.096546	-57.058407	-13.674731	-13.236881	-18.842138	-11.304655	0.000000	-10.000000	-0.091667	16.216667	59.000000	1023.000000	1023.000000	2046.000000
22.480000	-0.094848	-56.054977	-13.485932	-12.724308	-18.724798	-11.119938	0.000000	-10.000000	-0.108333	16.433332	64.333336	1023.000000	1023.000000	2046.000000
22.500000	-0.093071	-55.005039	-13.181305	-12.338964	-18.562654	-10.922114	0.000000	-10.000000	-0.108333	16.683332	69.833336	1023.000000	1023.000000	2046.000000
22.520000	-0.092834	-54.865105	-13.203409	-12.183863	-18.516375	-10.961458	0.000000	-10.000000	-0.116667	16.850000	75.333336	1023.000000	1023.000000	2046.000000
22.540001	-0.093919	-55.506023	-13.491287	-12.334560	-18.563004	-11.117174	0.000000	-10.000000	-0.125000	17.016666	81.000000	1023.000000	1023.000000	2046.000000
22.559999	-0.096653	-57.122013	-14.240486	-12.736918	-18.677565	-11.467043	0.000000	-10.000000	-0.141667	17.183332	86.666664	1023.000000	1023.000000	2046.000000
22.580000	-0.099635	-58.884434	-14.984197	-13.201305	-18.853939	-11.844991	0.000000	-10.000000	-0.150000	17.433332	92.500000	1023.000000	1023.000000	2046.000000
22.600000	-0.101575	-60.030804	-15.554334	-13.458961	-18.981392	-12.036119	0.000000	-10.000000	-0.141667	17.400000	98.166664	1023.000000	1023.000000	2046.000000
22.620001	-0.102727	-60.711811	-15.999142	-13.543702	-19.000677	-12.168291	0.000000	-10.000000	-0.133333	17.383333	103.833336	1023.000000	1023.000000	2046.000000
22.639999	-0.102995	-60.870209	-16.218916	-13.532690	-19.027983	-12.090618	0.000000	-10.000000	-0.116667	17.300001	109.500000	1023.000000	1023.000000	2046.000000
22.660000	-0.103082	-60.921535	-16.456297	-13.383190	-19.012270	-12.069778	0.000000	-10.000000	-0.125000	17.416666	115.500000	1023.000000	1023.000000	2046.000000
22.680000	-0.102745	-60.722401	-16.478548	-13.244807	-19.011387	-11.987659	0.000000	-10.000000	-0.141667	17.766666	121.500000	1023.000000	1023.000000	2046.000000
22.700001	-0.102178	-60.387409	-16.506163	-13.103633	-18.915770	-11.861843	0.000000	-10.000000	-0.175000	18.283333	127.500000	1023.000000	1023.000000	2046.000000
22.719999	-0.101262	-59.846001	-16.386005	-12.929119	-18.804655	-11.726222	0.000000	-10.000000	-0.208333	18.950001	133.500000	1023.000000	1023.000000	2046.000000
22.740000	-0.100164	-59.197014	-16.257145	-12.741082	-18.652113	-11.546674	0.000000	-10.000000	-0.233333	19.783333	139.500000	1023.000000	1023.000000	2046.000000
22.760000	-0.098856	-58.423954	-16.090282	-12.486525	-18.470350	-11.376799	0.000000	-10.000000	-0.233333	20.650000	145.833328	1023.000000	1023.000000	2046.000000
22.780001	-0.097359	-57.539089	-15.871108	-12.269471	-18.220688	-11.177822	0.000000	-10.000000	-0.225000	21.416666	152.500000	1023.000000	1023.000000	2046.000000
22.799999	-0.095717	-56.568932	-15.565248	-12.033928	-17.985558	-10.984199	0.000000	-10.000000	-0.233333	21.916666	159.666672	1023.000000	1023.000000	2046.000000
22.820000	-0.093685	-55.368114	-15.265988	-11.909956	-17.589880	-10.602289	0.000000	-10.000000	-0.250000	22.500000	166.833328	1023.000000	1023.000000	2046.000000
22.840000	-0.091684	-54.185291	-14.929120	-11.734423	-17.239826	-10.281920	0.000000	-10.000000	-0.266667	22.933332	174.333328	1023.000000	1023.000000	2046.000000
22.860001	-0.089842	-53.096363	-14.505799	-11.767040	-16.863562	-9.959963	0.000000	-10.000000	-0.275000	23.133333	182.000000	1023.000000	1023.000000	2046.000000
22.879999	-0.087857	-51.923309	-14.029638	-11.768956	-16.493111	-9.631605	0.000000	-10.000000	-0.291667	23.316668	189.666672	1023.000000	1023.000000	2046.000000
22.900000	-0.086005	-50.828815	-13.664489	-11.774667	-16.073759	-9.315901	0.000000	-10.000000	-0.291667	23.366667	197.333328	1023.000000	1023.000000	2046.000000
22.920000	-0.084491	-49.933907	-13.369756	-11.757565	-15.726176	-9.080410	0.000000	-10.000000	-0.283333	23.583334	205.000000	1023.000000	1023.000000	2046.000000
22.940001	-0.083559	-49.383385	-13.257817	-11.734199	-15.426270	-8.965099	0.000000	-10.000000	-0.275000	23.383333	213.000000	1023.000000	1023.000000	2046.000000
22.959999	-0.082829	-48.951794	-13.153740	-11.688877	-15.253428	-8.855748	0.000000	-10.000000	-0.283333	23.350000	221.000000	1023.000000	1023.000000	2046.000000
22.980000	-0.082251	-48.610600	-13.033396	-11.562525	-15.175472	-8.839206	0.000000	-10.000000	-0.283333	23.150002	228.666672	1023.000000	1023.000000	2046.000000
23.000000	-0.081410	-48.113041	-12.808601	-11.377396	-15.049801	-8.877244	0.000000	-10.000000	-0.300000	23.300001	236.333328	1023.000000	1023.000000	2046.000000
23.020000	-0.080400	-47.516457	-12.513844	-11.288324	-14.915475	-8.798812	0.000000	-10.000000	-0.300000	23.583334	244.000000	1023.000000	1023.000000	2046.000000
23.040001	-0.079105	-46.750889	-12.193499	-11.081717	-14.742400	-8.733272	0.000000	-10.000000	-0.325000	23.950001	252.000000	1023.000000	1023.000000	2046.000000
23.059999	-0.077373	-45.727234	-11.806314	-10.848839	-14.539445	-8.532638	0.000000	-10.000000	-0.333333	24.299999	260.000000	1023.000000	1023.000000	2046.000000
23.080000	-0.075362	-44.538712	-11.388269	-10.534480	-14.333397	-8.282566	0.000000	-10.000000	-0.350000	24.516666	268.000000	1023.000000	1023.000000	2046.000000
23.100000	-0.072978	-43.129883	-10.971973	-10.117574	-14.042618	-7.997718	0.000000	-10.000000	-0.358333	24.833334	276.000000	1023.000000	1023.000000	2046.000000
23.120001	-0.070452	-41.637085	-10.502158	-9.757506	-13.713467	-7.663953	0.000000	-10.000000	-0.366667	25.033335	284.333344	1023.000000	1023.000000	2046.000000
23.139999	-0.067982	-40.177513	-10.086404	-9.380342	-13.373644	-7.337123	0.000000	-10.000000	-0.383333	25.283335	292.666656	1023.000000	1023.000000	2046.000000
23.160000	-0.065448	-38.679840	-9.729218	-8.985999	-12.958244	-7.006378	0.000000	-10.000000	-0.391667	25.333334	301.166656	1023.000000	1023.000000	2046.000000
23.180000	-0.063251	-37.381248	-9.372412	-8.663465	-12.641867	-6.703504	0.000000	-10.000000	-0.408333	25.483334	309.500000	1023.000000	1023.000000	2046.000000
23.200001	-0.061149	-36.139317	-9.032992	-8.376352	-12.335984	-6.393989	0.000000	-10.000000	-0.400000	25.400000	318.000000	1023.000000	1023.000000	2046.000000
23.219999	-0.059148	-34.956703	-8.749795	-8.043435	-11.997671	-6.165801	0.000000	-10.000000	-0.400000	25.450001	326.500000	1023.000000	1023.000000	2046.000000
23.240000	-0.057402	-33.924629	-8.507623	-7.787002	-11.685257	-5.944747	0.000000	-10.000000	-0.375000	25.100000	335.000000	1023.000000	1023.000000	2046.000000
23.260000	-0.055840	-33.001392	-8.204832	-7.586985	-11.505383	-5.704191	0.000000	-10.000000	-0.358333	24.566668	343.500000	1023.000000	1023.000000	2046.000000
23.280001	-0.054362	-32.128223	-8.002030	-7.333953	-11.247860	-5.544380	0.000000	-10.000000	-0.316667	23.800001	351.833344	1023.000000	1023.000000	2046.000000
23.299999	-0.053086	-31.373560	-7.780934	-7.166933	-11.037199	-5.388494	0.000000	-10.000000	-0.283333	23.016666	360.000000	1023.000000	1023.000000	2046.000000
23.320000	-0.051932	-30.692101	-7.558714	-7.011691	-10.878173	-5.243522	0.000000	-10.000000	-0.241667	22.183334	367.833344	1023.000000	1023.000000	2046.000000
23.340000	-0.050617	-29.914396	-7.373284	-6.818949	-10.595974	-5.126189	0.000000	-10.000000	-0.208333	21.350000	375.333344	1023.000000	1023.000000	2046.000000
23.360001	-0.049580	-29.301638	-7.164717	-6.652165	-10.439683	-5.045073	0.000000	-10.000000	-0.183333	20.316668	382.500000	1023.000000	1023.000000	2046.000000
23.379999	-0.048818	-28.851484	-6.991319	-6.550091	-10.354873	-4.955203	0.000000	-10.000000	-0.166667	19.316668	389.500000	1023.000000	1023.000000	2046.000000
23.400000	-0.048421	-28.616772	-7.003758	-6.482198	-10.153989	-4.976827	0.000000	-10.000000	-0.150000	18.316668	396.166656	1023.000000	1023.000000	2046.000000
23.420000	-0.048501	-28.663864	-6.895271	-6.479296	-10.221964	-5.067332	0.000000	-10.000000	-0.125000	17.400000	402.500000	1023.000000	1023.000000	2046.000000
23.440001	-0.048223	-28.499697	-6.839361	-6.491361	-10.136568	-5.032407	0.000000	-10.000000	-0.091667	16.333334	408.500000	1023.000000	1023.000000	2046.000000
23.459999	-0.047328	-27.970966	-6.791270	-6.317114	-9.857626	-5.004956	0.000000	-10.000000	-0.066667	15.233334	414.166656	1023.000000	1023.000000	2046.000000
23.480000	-0.046683	-27.589615	-6.747734	-6.296877	-9.684327	-4.860677	0.000000	-10.000000	-0.050000	13.966667	419.500000	1023.000000	1023.000000	2046.000000
23.500000	-0.045778	-27.054790	-6.642368	-6.150607	-9.584446	-4.677370	0.000000	-10.000000	-0.033333	12.650001	424.333344	1023.000000	1023.000000	2046.000000
23.520000	-0.045048	-26.623615	-6.655350	-5.985137	-9.416314	-4.566813	0.000000	-10.000000	-0.016667	11.166667	428.833344	1023.000000	1023.000000	2046.000000
23.540001	-0.044611	-26.364861	-6.582970	-5.745191	-9.436956	-4.599743	0.000000	-10.000000	0.000000	9.783334	432.666656	1023.000000	1023.000000	2046.000000
23.559999	-0.044451	-26.270466	-6.425914	-5.604844	-9.555244	-4.684463	0.000000	-10.000000	0.000000	8.400000	436.166656	1023.000000	1023.000000	2046.000000
23.580000	-0.045261	-26.749043	-6.607218	-5.651321	-9.584906	-4.905598	0.000000	-10.000000	0.008333	6.983333	439.000000	1023.000000	1023.000000	2046.000000
23.600000	-0.047882	-28.298544	-7.167952	-6.077580	-9.846925	-5.206086	0.000000	-10.000000	0.025000	5.550000	441.500000	1023.000000	1023.000000	2046.000000
23.620001	-0.051533	-30.455948	-7.982807	-6.674219	-10.132504	-5.666417	0.000000	-10.000000	0.058333	2.933333	443.500000	1023.000000	1023.000000	2046.000000
23.639999	-0.055419	-32.752758	-8.800196	-7.193271	-10.517377	-6.241916	0.000000	-10.000000	0.083333	0.133333	445.000000	1023.000000	1023.000000	2046.000000
23.660000	-0.058498	-34.572182	-9.498907	-7.694131	-10.820628	-6.558514	0.000000	-10.000000	0.091667	-2.716667	445.833344	1023.000000	1023.000000	2046.000000
23.680000	-0.060445	-35.722778	-10.059456	-7.945068	-10.925858	-6.792397	0.000000	-10.000000	0.091667	-4.533333	446.000000	1023.000000	1023.000000	2046.000000
23.700001	-0.062239	-36.783264	-10.533692	-8.151591	-11.162032	-6.935947	0.000000	-10.000000	0.100000	-5.950000	446.000000	1023.000000	1023.000000	2046.000000
23.719999	-0.063700	-37.646694	-10.981719	-8.293862	-11.313344	-7.057771	0.000000	-10.000000	0.116667	-7.100000	446.000000	1023.000000	1023.000000	2046.000000
23.740000	-0.064808	-38.301620	-11.362244	-8.383439	-11.374607	-7.181332	0.000000	-10.000000	0.133333	-7.833333	446.000000	1023.000000	1023.000000	2046.000000
23.760000	-0.066207	-39.128399	-11.620776	-8.516573	-11.657111	-7.333938	0.000000	-10.000000	0.133333	-8.583334	446.000000	1023.000000	1023.000000	2046.000000
23.780001	-0.067047	-39.624615	-11.870628	-8.615179	-11.721771	-7.417035	0.000000	-10.000000	0.141667	-9.383333	446.000000	1023.000000	1023.000000	2046.000000
23.799999	-0.067522	-39.905357	-12.066460	-8.575755	-11.733896	-7.529244	0.000000	-10.000000	0.133333	-10.116667	442.666656	1023.000000	1023.000000	2046.000000
23.820000	-0.068162	-40.283733	-12.159700	-8.697432	-11.935165	-7.491438	0.000000	-10.000000	0.141667	-10.683333	435.000000	1023.000000	1023.000000	2046.000000
23.840000	-0.068300	-40.365334	-12.246533	-8.699236	-11.924968	-7.494597	0.000000	-10.000000	0.141667	-11.183333	426.166656	1023.000000	1023.000000	2046.000000
23.860001	-0.068316	-40.374691	-12.354198	-8.731185	-11.806848	-7.482460	0.000000	-10.000000	0.150000	-11.616667	419.500000	1023.000000	1023.000000	2046.000000
23.879999	-0.068590	-40.536953	-12.403312	-8.891018	-11.811900	-7.430722	0.000000	-10.000000	0.150000	-12.116667	415.833344	1023.000000	1023.000000	2046.000000
23.900000	-0.068545	-40.509975	-12.404757	-9.067050	-11.783916	-7.254255	0.000000	-10.000000	0.166667	-12.633333	411.666656	1023.000000	1023.000000	2046.000000
23.920000	-0.068497	-40.481701	-12.440034	-9.225027	-11.605631	-7.211008	0.000000	-10.000000	0.183333	-13.150001	407.333344	1023.000000	1023.000000	2046.000000
23.940001	-0.068843	-40.685944	-12.379557	-9.534316	-11.636792	-7.135279	0.000000	-10.000000	0.216667	-13.500000	402.833344	1023.000000	1023.000000	2046.000000
23.959999	-0.068860	-40.696415	-12.278708	-9.868282	-11.581638	-6.967787	0.000000	-10.000000	0.233333	-13.916667	398.500000	1023.000000	1023.000000	2046.000000
23.980000	-0.068930	-40.737606	-12.258874	-10.078214	-11.484571	-6.915946	0.000000	-10.000000	0.250000	-14.200000	393.833344	1023.000000	1023.000000	2046.000000
24.000000	-0.069897	-41.309002	-12.308167	-10.337510	-11.624557	-7.038766	0.000000	-10.000000	0.250000	-14.766666	389.000000	1023.000000	1023.000000	2046.000000
24.020000	-0.070531	-41.684071	-12.418887	-10.558648	-11.642561	-7.063974	0.000000	-10.000000	0.250000	-15.000000	384.000000	1023.000000	1023.000000	2046.000000
24.040001	-0.071219	-42.090210	-12.446278	-10.595222	-11.766608	-7.282102	0.000000	-10.000000	0.250000	-15.250000	379.000000	1023.000000	1023.000000	2046.000000
24.059999	-0.072493	-42.843143	-12.407146	-10.862780	-12.102856	-7.470360	0.000000	-10.000000	0.250000	-15.333333	374.000000	1023.000000	1023.000000	2046.000000
24.080000	-0.072991	-43.137802	-12.367985	-10.936661	-12.168231	-7.664927	0.000000	-10.000000	0.258333	-15.450000	368.833344	1023.000000	1023.000000	2046.000000
24.100000	-0.073887	-43.667461	-12.288903	-11.089675	-12.455044	-7.833841	0.000000	-10.000000	0.266667	-15.700000	363.666656	1023.000000	1023.000000	2046.000000
24.120001	-0.074032	-43.752754	-12.186070	-11.184312	-12.633353	-7.749018	0.000000	-10.000000	0.275000	-15.816667	358.333344	1023.000000	1023.000000	2046.000000
24.139999	-0.073788	-43.608799	-12.134472	-11.036516	-12.615766	-7.822046	0.000000	-10.000000	0.275000	-16.166666	353.000000	1023.000000	1023.000000	2046.000000
24.160000	-0.073892	-43.670029	-11.961143	-11.025797	-12.854536	-7.828550	0.000000	-10.000000	0.275000	-16.350000	347.666656	1023.000000	1023.000000	2046.000000
24.180000	-0.073518	-43.449276	-11.865843	-10.985729	-12.844289	-7.753416	0.000000	-10.000000	0.283333	-16.616667	342.166656	1023.000000	1023.000000	2046.000000
24.200001	-0.073427	-43.395439	-11.825933	-10.861694	-12.867451	-7.840360	0.000000	-10.000000	0.275000	-16.716667	336.833344	1023.000000	1023.000000	2046.000000
24.219999	-0.073433	-43.398952	-11.735280	-10.956210	-12.985854	-7.721608	0.000000	-10.000000	0.275000	-16.833334	331.166656	1023.000000	1023.000000	2046.000000
24.240000	-0.073118	-43.212948	-11.691827	-10.830209	-12.925794	-7.765119	0.000000	-10.000000	0.275000	-16.966667	325.500000	1023.000000	1023.000000	2046.000000
24.260000	-0.073552	-43.469402	-11.697968	-10.903585	-13.068681	-7.799168	0.000000	-10.000000	0.291667	-17.116667	319.833344	1023.000000	1023.000000	2046.000000
24.280001	-0.073498	-43.437538	-11.637006	-10.911987	-13.117935	-7.770610	0.000000	-10.000000	0.300000	-17.366667	314.166656	1023.000000	1023.000000	2046.000000
24.299999	-0.073709	-43.561958	-11.652902	-10.809162	-13.163985	-7.935909	0.000000	-10.000000	0.300000	-17.616667	308.500000	1023.000000	1023.000000	2046.000000
24.320000	-0.074285	-43.902607	-11.663810	-10.963831	-13.363643	-7.911323	0.000000	-10.000000	0.300000	-17.883333	302.500000	1023.000000	1023.000000	2046.000000
24.340000	-0.074328	-43.927597	-11.663907	-10.881528	-13.353209	-8.028955	0.000000	-10.000000	0.300000	-18.016668	296.500000	1023.000000	1023.000000	2046.000000
24.360001	-0.074998	-44.324059	-11.690719	-10.995394	-13.522470	-8.115477	0.000000	-10.000000	0.300000	-18.200001	290.500000	1023.000000	1023.000000	2046.000000
24.379999	-0.074978	-44.311985	-11.558745	-11.021210	-13.622192	-8.109840	0.000000	-10.000000	0.300000	-18.316668	284.500000	1023.000000	1023.000000	2046.000000
24.400000	-0.074718	-44.158470	-11.447636	-10.865161	-13.604972	-8.240701	0.000000	-10.000000	0.300000	-18.466667	278.333344	1023.000000	1023.000000	2046.000000
24.420000	-0.074898	-44.264988	-11.308699	-10.924776	-13.833894	-8.197618	0.000000	-10.000000	0.300000	-18.550001	272.000000	1023.000000	1023.000000	2046.000000
24.440001	-0.074588	-44.081429	-11.255602	-10.778279	-13.827474	-8.220072	0.000000	-10.000000	0.300000	-18.583334	265.666656	1023.000000	1023.000000	2046.000000
24.459999	-0.075327	-44.518230	-11.388066	-10.769351	-13.998945	-8.361867	0.000000	-10.000000	0.300000	-18.600000	259.500000	1023.000000	1023.000000	2046.000000
24.480000	-0.076169	-45.015636	-11.463854	-10.901716	-14.231873	-8.418196	0.000000	-10.000000	0.300000	-18.666668	253.500000	1023.000000	1023.000000	2046.000000
24.500000	-0.077113	-45.573696	-11.654788	-10.993782	-14.334973	-8.590152	0.000000	-10.000000	0.300000	-18.683334	247.333328	1023.000000	1023.000000	2046.000000
24.520000	-0.078418	-46.344982	-11.931833	-11.201445	-14.552901	-8.658802	0.000000	-10.000000	0.300000	-18.850000	241.000000	1023.000000	1023.000000	2046.000000
24.540001	-0.078567	-46.433365	-12.027442	-11.112243	-14.618985	-8.674696	0.000000	-10.000000	0.325000	-19.000000	234.666672	1023.000000	1023.000000	2046.000000
24.559999	-0.078859	-46.605583	-12.146214	-10.916683	-14.776941	-8.765745	0.000000	-10.000000	0.358333	-19.283335	228.166672	1023.000000	1023.000000	2046.000000
24.580000	-0.079452	-46.956093	-12.222430	-10.899721	-15.087169	-8.746773	0.000000	-10.000000	0.383333	-19.400000	221.833328	1023.000000	1023.000000	2046.000000
24.600000	-0.080356	-47.490181	-12.346693	-10.763556	-15.306480	-9.073451	0.000000	-10.000000	0.391667	-19.433334	215.166672	1023.000000	1023.000000	2046.000000
24.620001	-0.083025	-49.067879	-12.693248	-11.061941	-15.789767	-9.522922	0.000000	-10.000000	0.383333	-19.400000	208.833328	1023.000000	1023.000000	2046.000000
24.639999	-0.085988	-50.818615	-13.222862	-11.504370	-16.148560	-9.942822	0.000000	-10.000000	0.383333	-19.366667	202.333328	1023.000000	1023.000000	2046.000000
24.660000	-0.090037	-53.211956	-14.005210	-11.947645	-16.626013	-10.633087	0.000000	-10.000000	0.375000	-19.333334	196.000000	1023.000000	1023.000000	2046.000000
24.680000	-0.094002	-55.555389	-14.847879	-12.569964	-17.090391	-11.047155	0.000000	-10.000000	0.366667	-19.150000	189.500000	1023.000000	1023.000000	2046.000000
24.700001	-0.097138	-57.408798	-15.528126	-12.902206	-17.461275	-11.517192	0.000000	-10.000000	0.366667	-19.000000	183.000000	1023.000000	1023.000000	2046.000000
24.719999	-0.100012	-59.107376	-16.141911	-13.355090	-17.886086	-11.724288	0.000000	-10.000000	0.358333	-18.783333	176.666672	1023.000000	1023.000000	2046.000000
24.740000	-0.101792	-60.159004	-16.722664	-13.451228	-18.014566	-11.970547	0.000000	-10.000000	0.375000	-18.766666	170.500000	1023.000000	1023.000000	2046.000000
24.760000	-0.104030	-61.482014	-17.203068	-13.611498	-18.437782	-12.229668	0.000000	-10.000000	0.366667	-18.833334	164.333328	1023.000000	1023.000000	2046.000000
24.780001	-0.105659	-62.444256	-17.627695	-13.792296	-18.684113	-12.340153	0.000000	-10.000000	0.375000	-18.733334	158.000000	1023.000000	1023.000000	2046.000000
24.799999	-0.106724	-63.073761	-17.963104	-13.783631	-18.780951	-12.546073	0.000000	-10.000000	0.366667	-18.683334	151.666672	1023.000000	1023.000000	2046.000000
24.820000	-0.108082	-63.876564	-18.207687	-13.977690	-19.065582	-12.625605	0.000000	-10.000000	0.366667	-18.383333	145.500000	1023.000000	1023.000000	2046.000000
24.840000	-0.108590	-64.176453	-18.397078	-13.992566	-19.106148	-12.680665	0.000000	-10.000000	0.350000	-18.266666	139.500000	1023.000000	1023.000000	2046.000000
24.860001	-0.109360	-64.631622	-18.469610	-14.076277	-19.335684	-12.750051	0.000000	-10.000000	0.325000	-17.966667	133.500000	1023.000000	1023.000000	2046.000000
24.879999	-0.109756	-64.865990	-18.559900	-14.191102	-19.376694	-12.738291	0.000000	-10.000000	0.308333	-17.650002	127.500000	1023.000000	1023.000000	2046.000000
24.900000	-0.109856	-64.924904	-18.584558	-14.248018	-19.303169	-12.789161	0.000000	-10.000000	0.291667	-17.500000	121.500000	1023.000000	1023.000000	2046.000000
24.920000	-0.110140	-65.092522	-18.544037	-14.595730	-19.348377	-12.604381	0.000000	-10.000000	0.291667	-17.183334	115.500000	1023.000000	1023.000000	2046.000000
24.940001	-0.109932	-64.970062	-18.451981	-14.798978	-19.250349	-12.468752	0.000000	-10.000000	0.283333	-17.016666	109.666664	1023.000000	1023.000000	2046.000000
24.959999	-0.109673	-64.816803	-18.183191	-14.945731	-19.213301	-12.474582	0.000000	-10.000000	0.291667	-16.650000	104.000000	1023.000000	1023.000000	2046.000000
24.980000	-0.109751	-64.862877	-17.945679	-15.229294	-19.308937	-12.378964	0.000000	-10.000000	0.275000	-16.316668	98.500000	1023.000000	1023.000000	2046.000000
25.000000	-0.109603	-64.775513	-17.876114	-15.471899	-19.169683	-12.257815	0.000000	-10.000000	0.266667	-16.049999	93.000000	1023.000000	1023.000000	2046.000000
25.020000	-0.110060	-65.045189	-17.868643	-15.640961	-19.157164	-12.378419	0.000000	-10.000000	0.250000	-15.716667	87.666664	1023.000000	1023.000000	2046.000000
25.040001	-0.111035	-65.621536	-17.836819	-15.989538	-19.368086	-12.427093	0.000000	-10.000000	0.258333	-15.683333	82.333336	1023.000000	1023.000000	2046.000000
25.059999	-0.111603	-65.957504	-17.888033	-16.164883	-19.418392	-12.486197	0.000000	-10.000000	0.258333	-15.500000	77.166664	1023.000000	1023.000000	2046.000000
25.080000	-0.112098	-66.249985	-17.862953	-16.174585	-19.519783	-12.692662	0.000000	-10.000000	0.258333	-15.300000	72.000000	1023.000000	1023.000000	2046.000000
25.100000	-0.113071	-66.824905	-17.771759	-16.398464	-19.790411	-12.864268	0.000000	-10.000000	0.250000	-14.850000	67.000000	1023.000000	1023.000000	2046.000000
25.120001	-0.113721	-67.209007	-17.719027	-16.573900	-19.895052	-13.021028	0.000000	-10.000000	0.241667	-14.366667	62.000000	1023.000000	1023.000000	2046.000000
25.139999	-0.114055	-67.406731	-17.637415	-16.563171	-19.999681	-13.206464	0.000000	-10.000000	0.225000	-13.833334	57.000000	1023.000000	1023.000000	2046.000000
25.160000	-0.114398	-67.608986	-17.472105	-16.695145	-20.249386	-13.192348	0.000000	-10.000000	0.200000	-13.216667	52.333332	1023.000000	1023.000000	2046.000000
25.180000	-0.113972	-67.357361	-17.391657	-16.594055	-20.177443	-13.194208	0.000000	-10.000000	0.175000	-12.450000	48.000000	1023.000000	1023.000000	2046.000000
25.200001	-0.113570	-67.120026	-17.195261	-16.414877	-20.247631	-13.262254	0.000000	-10.000000	0.158333	-11.650001	44.000000	1023.000000	1023.000000	2046.000000
25.219999	-0.113190	-66.895409	-17.007713	-16.448647	-20.323675	-13.115376	0.000000	-10.000000	0.133333	-10.583334	40.000000	1023.000000	1023.000000	2046.000000
25.240000	-0.112406	-66.431702	-16.891289	-16.280146	-20.224396	-13.035872	0.000000	-10.000000	0.116667	-9.333334	36.333332	1023.000000	1023.000000	2046.000000
25.260000	-0.111657	-65.988991	-16.680264	-16.083773	-20.187435	-13.037521	0.000000	-10.000000	0.100000	-7.650000	33.166668	1023.000000	1023.000000	2046.000000
25.280001	-0.110713	-65.431297	-16.432369	-16.026545	-20.158880	-12.813500	0.000000	-10.000000	0.091667	-5.533333	30.666666	1023.000000	1023.000000	2046.000000
25.299999	-0.109468	-64.695724	-16.275591	-15.765123	-19.944498	-12.710513	0.000000	-10.000000	0.075000	-2.283333	29.000000	1023.000000	1023.000000	2046.000000
25.320000	-0.108580	-64.171043	-15.985408	-15.541518	-19.941998	-12.702122	0.000000	-10.000000	0.050000	0.850000	28.166666	1023.000000	1023.000000	2046.000000
25.340000	-0.107093	-63.291924	-15.716916	-15.445544	-19.759344	-12.370120	0.000000	-10.000000	0.025000	4.166667	28.000000	1023.000000	1023.000000	2046.000000
25.360001	-0.105702	-62.470177	-15.516882	-15.130914	-19.513300	-12.309083	0.000000	-10.000000	0.000000	6.816667	28.000000	1023.000000	1023.000000	2046.000000
25.379999	-0.104504	-61.762104	-15.171397	-14.926339	-19.477383	-12.186987	0.000000	-10.000000	-0.025000	9.450001	28.000000	1023.000000	1023.000000	2046.000000
25.400000	-0.102858	-60.789146	-14.961990	-14.732617	-19.126226	-11.968312	0.000000	-10.000000	-0.050000	11.633333	28.000000	1023.000000	1023.000000	2046.000000
25.420000	-0.101375	-59.912552	-14.647345	-14.428110	-18.932573	-11.904523	0.000000	-10.000000	-0.083333	13.350000	28.000000	1023.000000	1023.000000	2046.000000
25.440001	-0.099892	-59.036247	-14.354060	-14.326685	-18.734264	-11.621240	0.000000	-10.000000	-0.108333	14.983334	28.000000	1023.000000	1023.000000	2046.000000
25.459999	-0.098196	-58.033821	-14.164133	-13.943810	-18.375690	-11.550188	0.000000	-10.000000	-0.141667	16.516666	26.666666	1023.000000	1023.000000	2046.000000
25.480000	-0.096780	-57.197159	-13.861025	-13.685115	-18.153471	-11.497551	0.000000	-10.000000	-0.183333	18.366667	26.833334	1023.000000	1023.000000	2046.000000
25.500000	-0.095124	-56.218048	-13.531230	-13.519368	-17.944534	-11.222917	0.000000	-10.000000	-0.250000	20.083334	29.333334	1023.000000	1023.000000	2046.000000
25.520000	-0.093589	-55.311367	-13.300383	-13.158571	-17.663729	-11.188684	0.000000	-10.000000	-0.300000	21.933334	35.333332	1023.000000	1023.000000	2046.000000
25.540001	-0.092492	-54.662777	-12.959119	-12.874870	-17.584869	-11.243918	0.000000	-10.000000	-0.341667	23.299999	42.500000	1023.000000	1023.000000	2046.000000
25.559999	-0.091617	-54.145901	-12.774426	-12.737344	-17.463146	-11.170985	0.000000	-10.000000	-0.375000	24.816666	50.000000	1023.000000	1023.000000	2046.000000
25.580000	-0.090751	-53.633846	-12.680299	-12.421146	-17.220360	-11.312038	0.000000	-10.000000	-0.408333	25.883333	58.166668	1023.000000	1023.000000	2046.000000
25.600000	-0.089872	-53.114071	-12.571355	-12.138725	-17.024916	-11.379073	0.000000	-10.000000	-0.441667	26.683334	66.666664	1023.000000	1023.000000	2046.000000
25.620001	-0.088732	-52.440815	-12.355427	-12.047865	-16.889666	-11.147860	0.000000	-10.000000	-0.466667	27.550001	75.500000	1023.000000	1023.000000	2046.000000
25.639999	-0.087226	-51.550854	-12.311869	-11.726010	-16.478704	-11.034271	0.000000	-10.000000	-0.500000	28.383333	84.500000	1023.000000	1023.000000	2046.000000
25.660000	-0.085149	-50.322777	-12.068287	-11.234266	-16.187559	-10.832664	0.000000	-10.000000	-0.508333	29.166666	93.833336	1023.000000	1023.000000	2046.000000
25.680000	-0.082195	-48.577213	-11.687796	-10.707578	-15.884391	-10.297448	0.000000	-10.000000	-0.541667	29.566668	103.500000	1023.000000	1023.000000	2046.000000
25.700001	-0.079628	-47.060261	-11.472806	-9.962586	-15.456358	-10.168512	0.000000	-10.000000	-0.550000	29.683334	113.166664	1023.000000	1023.000000	2046.000000
25.719999	-0.077669	-45.902294	-11.076674	-9.575994	-15.293381	-9.956245	0.000000	-10.000000	-0.583333	30.016666	122.833336	1023.000000	1023.000000	2046.000000
25.740000	-0.077029	-45.524357	-11.139879	-9.471691	-15.050323	-9.862461	0.000000	-10.000000	-0.583333	30.500000	132.500000	1023.000000	1023.000000	2046.000000
25.760000	-0.078903	-46.631775	-11.706595	-9.667872	-15.029532	-10.227775	0.000000	-10.000000	-0.583333	30.816666	142.833328	1023.000000	1023.000000	2046.000000
25.780001	-0.081642	-48.250675	-12.338015	-10.206261	-15.217618	-10.488781	0.000000	-10.000000	-0.566667	30.966667	153.166672	1023.000000	1023.000000	2046.000000
25.799999	-0.083537	-49.370148	-12.954980	-10.453236	-15.206198	-10.755733	0.000000	-10.000000	-0.550000	30.683334	163.500000	1023.000000	1023.000000	2046.000000
25.820000	-0.084803	-50.118622	-13.349665	-10.585359	-15.243172	-10.940426	0.000000	-10.000000	-0.550000	30.650002	173.833328	1023.000000	1023.000000	2046.000000
25.840000	-0.084659	-50.033642	-13.507672	-10.651054	-15.150831	-10.724084	0.000000	-10.000000	-0.558333	30.650002	184.166672	1023.000000	1023.000000	2046.000000
25.860001	-0.084158	-49.737370	-13.742861	-10.425050	-14.860208	-10.709252	0.000000	-10.000000	-0.575000	30.750000	194.500000	1023.000000	1023.000000	2046.000000
25.879999	-0.083682	-49.456238	-13.744712	-10.289028	-14.797789	-10.624709	0.000000	-10.000000	-0.591667	30.916668	204.500000	1023.000000	1023.000000	2046.000000
25.900000	-0.082666	-48.855736	-13.641275	-10.167706	-14.653940	-10.392815	0.000000	-10.000000	-0.583333	30.800001	214.833328	1023.000000	1023.000000	2046.000000
25.920000	-0.081461	-48.143566	-13.544682	-9.851196	-14.383743	-10.363944	0.000000	-10.000000	-0.575000	30.816668	225.166672	1023.000000	1023.000000	2046.000000
25.940001	-0.080338	-47.479816	-13.400200	-9.659424	-14.204969	-10.215225	0.000000	-10.000000	-0.566667	30.750000	235.500000	1023.000000	1023.000000	2046.000000
25.959999	-0.078597	-46.450783	-13.126901	-9.442405	-13.982580	-9.898896	0.000000	-10.000000	-0.566667	30.916666	245.666672	1023.000000	1023.000000	2046.000000
25.980000	-0.076691	-45.324104	-12.922820	-9.037436	-13.630675	-9.733171	0.000000	-10.000000	-0.566667	30.866667	256.000000	1023.000000	1023.000000	2046.000000
26.000000	-0.074872	-44.249569	-12.599812	-8.792606	-13.365107	-9.492045	0.000000	-10.000000	-0.566667	30.866667	266.333344	1023.000000	1023.000000	2046.000000
26.020000	-0.072518	-42.857971	-12.229303	-8.594479	-12.954779	-9.079412	0.000000	-10.000000	-0.583333	30.900000	276.666656	1023.000000	1023.000000	2046.000000
26.040001	-0.070034	-41.390034	-11.938632	-8.326236	-12.435881	-8.689286	0.000000	-10.000000	-0.591667	31.016666	287.000000	1023.000000	1023.000000	2046.000000
26.059999	-0.068126	-40.262444	-11.542350	-8.205994	-12.084113	-8.429989	0.000000	-10.000000	-0.600000	30.983334	297.333344	1023.000000	1023.000000	2046.000000
26.080000	-0.065827	-38.904026	-11.021120	-8.280369	-11.639995	-7.962543	0.000000	-10.000000	-0.600000	31.050001	307.666656	1023.000000	1023.000000	2046.000000
26.100000	-0.063414	-37.477543	-10.576880	-8.199721	-11.066698	-7.634243	0.000000	-10.000000	-0.583333	30.950001	318.000000	1023.000000	1023.000000	2046.000000
26.120001	-0.061860	-36.559418	-10.262022	-8.180882	-10.670351	-7.446166	0.000000	-10.000000	-0.566667	30.983334	328.333344	1023.000000	1023.000000	2046.000000
26.139999	-0.060364	-35.675011	-9.950622	-8.259070	-10.350224	-7.115095	0.000000	-10.000000	-0.566667	30.483334	338.833344	1023.000000	1023.000000	2046.000000
26.160000	-0.059241	-35.011692	-9.873706	-8.191538	-9.969418	-6.977030	0.000000	-10.000000	-0.583333	30.300001	349.166656	1023.000000	1023.000000	2046.000000
26.180000	-0.058739	-34.714779	-9.796870	-8.023978	-9.794356	-7.099572	0.000000	-10.000000	-0.583333	30.083334	359.500000	1023.000000	1023.000000	2046.000000
26.200001	-0.057747	-34.128334	-9.507584	-7.925608	-9.707545	-6.987596	0.000000	-10.000000	-0.566667	30.383333	369.500000	1023.000000	1023.000000	2046.000000
26.219999	-0.056308	-33.278000	-9.146461	-7.663902	-9.515655	-6.951980	0.000000	-10.000000	-0.550000	30.516666	379.500000	1023.000000	1023.000000	2046.000000
26.240000	-0.055059	-32.540100	-8.855836	-7.454141	-9.273396	-6.956726	0.000000	-10.000000	-0.550000	30.516666	389.500000	1023.000000	1023.000000	2046.000000
26.260000	-0.053160	-31.417324	-8.337233	-7.272568	-9.116236	-6.691288	0.000000	-10.000000	-0.550000	30.483334	399.500000	1023.000000	1023.000000	2046.000000
26.280001	-0.050594	-29.900938	-7.828521	-6.881608	-8.790769	-6.400040	0.000000	-10.000000	-0.550000	30.550001	409.666656	1023.000000	1023.000000	2046.000000
26.299999	-0.047962	-28.345263	-7.441962	-6.388176	-8.307078	-6.208045	0.000000	-10.000000	-0.558333	30.733334	420.000000	1023.000000	1023.000000	2046.000000
26.320000	-0.045347	-26.800127	-6.907881	-6.064695	-7.990535	-5.837016	0.000000	-10.000000	-0.566667	30.866667	430.333344	1023.000000	1023.000000	2046.000000
26.340000	-0.042243	-24.965807	-6.420436	-5.681111	-7.454668	-5.409592	0.000000	-10.000000	-0.583333	30.616667	440.500000	1023.000000	1023.000000	2046.000000
26.360001	-0.039569	-23.385502	-6.043780	-5.199858	-6.909919	-5.231945	0.000000	-10.000000	-0.575000	30.583334	450.833344	1023.000000	1023.000000	2046.000000
26.379999	-0.036998	-21.865969	-5.574684	-4.935826	-6.506779	-4.848679	0.000000	-10.000000	-0.583333	30.116667	461.166656	1023.000000	1023.000000	2046.000000
26.400000	-0.034363	-20.308311	-5.205134	-4.594691	-5.965898	-4.542588	0.000000	-10.000000	-0.566667	30.066668	471.500000	1023.000000	1023.000000	2046.000000
26.420000	-0.032165	-19.009373	-4.898265	-4.233966	-5.463679	-4.413464	0.000000	-10.000000	-0.575000	30.033335	481.500000	1023.000000	1023.000000	2046.000000
26.440001	-0.029824	-17.625942	-4.484186	-3.946448	-5.059542	-4.135766	0.000000	-10.000000	-0.550000	30.300001	491.500000	1023.000000	1023.000000	2046.000000
26.459999	-0.027508	-16.256985	-4.071328	-3.632110	-4.678188	-3.875360	0.000000	-10.000000	-0.541667	30.166668	501.500000	1023.000000	1023.000000	2046.000000
26.480000	-0.025736	-15.210082	-3.876820	-3.312888	-4.221954	-3.798420	0.000000	-10.000000	-0.541667	30.000000	511.500000	1023.000000	1023.000000	2046.000000
26.500000	-0.023595	-13.944589	-3.437271	-3.130139	-3.933299	-3.443880	0.000000	-10.000000	-0.550000	29.883335	521.500000	1023.000000	1023.000000	2046.000000
26.520000	-0.021677	-12.811150	-3.175477	-2.813005	-3.532523	-3.290145	0.000000	-10.000000	-0.533333	29.866667	531.500000	1023.000000	1023.000000	2046.000000
26.540001	-0.020172	-11.921877	-2.961581	-2.569869	-3.216073	-3.174354	0.000000	-10.000000	-0.516667	29.566668	541.500000	1023.000000	1023.000000	2046.000000
26.559999	-0.018184	-10.746680	-2.591122	-2.419554	-2.910836	-2.825168	0.000000	-10.000000	-0.500000	29.250000	551.500000	1023.000000	1023.000000	2046.000000
26.580000	-0.016433	-9.711792	-2.320763	-2.079838	-2.589455	-2.721736	0.000000	-10.000000	-0.500000	28.783333	561.166687	1023.000000	1023.000000	2046.000000
26.600000	-0.014818	-8.757267	-2.008415	-1.916940	-2.337255	-2.494657	0.000000	-10.000000	-0.475000	28.300001	570.833313	1023.000000	1023.000000	2046.000000
26.620001	-0.012773	-7.548870	-1.671358	-1.613187	-2.003568	-2.260757	0.000000	-10.000000	-0.458333	27.766666	580.166687	1023.000000	1023.000000	2046.000000
26.639999	-0.011586	-6.847243	-1.500240	-1.342264	-1.767427	-2.237313	0.000000	-10.000000	-0.450000	27.650000	589.666687	1023.000000	1023.000000	2046.000000
26.660000	-0.010410	-6.152072	-1.180189	-1.277021	-1.677788	-2.017074	0.000000	-10.000000	-0.450000	27.766666	599.000000	1023.000000	1023.000000	2046.000000
26.680000	-0.009191	-5.432164	-1.014941	-1.012291	-1.408368	-1.996564	0.000000	-10.000000	-0.450000	27.866667	608.333313	1023.000000	1023.000000	2046.000000
26.700001	-0.007990	-4.721969	-0.782030	-0.799061	-1.222673	-1.918206	0.000000	-10.000000	-0.450000	27.850000	617.666687	1023.000000	1023.000000	2046.000000
26.719999	-0.005864	-3.465664	-0.453238	-0.557640	-0.865669	-1.589117	0.000000	-10.000000	-0.450000	27.683334	626.833313	1023.000000	1023.000000	2046.000000
26.740000	-0.004752	-2.808587	-0.415658	-0.324630	-0.554606	-1.513693	0.000000	-10.000000	-0.450000	27.450001	636.166687	1023.000000	1023.000000	2046.000000
26.760000	-0.004178	-2.469447	-0.456149	-0.223257	-0.435452	-1.354588	0.000000	-10.000000	-0.433333	27.316668	645.333313	1023.000000	1023.000000	2046.000000
26.780001	-0.003850	-2.275272	-0.418161	-0.146571	-0.433865	-1.276676	0.000000	-10.000000	-0.416667	27.100000	654.500000	1023.000000	1023.000000	2046.000000
26.799999	-0.003281	-1.938782	-0.307747	0.148259	-0.390133	-1.389161	0.000000	-10.000000	-0.400000	27.100000	663.500000	1023.000000	1023.000000	2046.000000
26.820000	-0.002661	-1.572939	-0.022971	0.297759	-0.467686	-1.380042	0.000000	-10.000000	-0.391667	26.850000	672.500000	1023.000000	1023.000000	2046.000000
26.840000	-0.002759	-1.630389	0.028005	0.389201	-0.482738	-1.564857	0.000000	-10.000000	-0.391667	26.733334	681.500000	1023.000000	1023.000000	2046.000000
26.860001	-0.004213	-2.490149	-0.346304	0.168722	-0.484949	-1.827618	0.000000	-10.000000	-0.391667	26.550001	690.500000	1023.000000	1023.000000	2046.000000
26.879999	-0.006183	-3.653990	-0.726687	-0.237665	-0.675247	-2.014390	0.000000	-10.000000	-0.375000	26.166668	699.333313	1023.000000	1023.000000	2046.000000
26.900000	-0.008309	-4.910530	-1.291154	-0.520529	-0.711315	-2.387532	0.000000	-10.000000	-0.358333	25.483334	708.166687	1023.000000	1023.000000	2046.000000
26.920000	-0.009686	-5.724684	-1.783660	-0.826994	-0.615647	-2.498383	0.000000	-10.000000	-0.341667	24.766666	716.666687	1023.000000	1023.000000	2046.000000
26.940001	-0.010020	-5.921787	-2.020072	-0.956450	-0.521387	-2.423877	0.000000	-10.000000	-0.341667	24.266666	725.000000	1023.000000	1023.000000	2046.000000
26.959999	-0.010225	-6.043079	-2.247862	-0.882413	-0.395441	-2.517364	0.000000	-10.000000	-0.333333	23.850000	733.166687	1023.000000	1023.000000	2046.000000
26.980000	-0.010136	-5.990178	-2.387414	-0.885883	-0.294830	-2.422051	0.000000	-10.000000	-0.316667	23.516666	741.166687	1023.000000	1023.000000	2046.000000
27.000000	-0.009636	-5.694953	-2.316148	-0.833181	-0.274508	-2.271116	0.000000	-10.000000	-0.300000	23.133333	749.166687	1023.000000	1023.000000	2046.000000
27.020000	-0.009227	-5.453063	-2.311621	-0.669685	-0.154311	-2.317446	0.000000	-10.000000	-0.283333	23.083334	757.000000	1023.000000	1023.000000	2046.000000
27.040001	-0.008732	-5.160694	-2.267757	-0.524309	-0.056929	-2.311697	0.000000	-10.000000	-0.250000	22.500000	764.833313	1023.000000	1023.000000	2046.000000
27.059999	-0.007619	-4.503029	-2.124462	-0.400903	0.081088	-2.058752	0.000000	-10.000000	-0.241667	21.916666	772.500000	1023.000000	1023.000000	2046.000000
27.080000	-0.006340	-3.746891	-1.943738	-0.145611	0.250664	-1.908205	0.000000	-10.000000	-0.208333	21.299999	779.833313	1023.000000	1023.000000	2046.000000
27.100000	-0.005204	-3.075611	-1.781945	0.116438	0.441390	-1.851494	0.000000	-10.000000	-0.216667	20.799999	787.000000	1023.000000	1023.000000	2046.000000
27.120001	-0.003666	-2.166804	-1.534316	0.225540	0.696817	-1.554845	0.000000	-10.000000	-0.191667	20.533333	794.000000	1023.000000	1023.000000	2046.000000
27.139999	-0.001808	-1.068340	-1.295843	0.353587	1.053192	-1.179275	0.000000	-10.000000	-0.200000	20.000000	801.000000	1023.000000	1023.000000	2046.000000
27.160000	-0.000358	-0.211629	-1.110053	0.554365	1.433511	-1.089451	0.000000	-10.000000	-0.191667	19.833334	805.666687	1023.000000	1023.000000	2046.000000
27.180000	0.000920	0.543747	-0.890054	0.397752	1.776658	-0.740609	0.000000	-10.000000	-0.183333	19.466667	812.333313	1023.000000	1023.000000	2046.000000
27.200001	0.002397	1.416511	-0.661315	0.262596	2.219803	-0.404572	0.000000	-10.000000	-0.166667	18.983334	818.833313	1023.000000	1023.000000	2046.000000
27.219999	0.003172	1.874466	-0.527953	0.104308	2.562311	-0.264200	0.000000	-10.000000	-0.141667	18.316668	827.333313	1023.000000	1023.000000	2046.000000
27.240000	0.003631	2.145722	-0.464313	-0.073881	2.803426	-0.119511	0.000000	-10.000000	-0.141667	17.650000	833.500000	1023.000000	1023.000000	2046.000000
27.260000	0.003933	2.324351	-0.474882	-0.149542	2.980784	-0.032010	0.000000	-10.000000	-0.125000	17.100000	839.500000	1023.000000	1023.000000	2046.000000
27.280001	0.003658	2.162094	-0.522636	-0.150016	3.029165	-0.194419	0.000000	-10.000000	-0.116667	16.650002	845.333313	1023.000000	1023.000000	2046.000000
27.299999	0.003919	2.316424	-0.421661	-0.098131	3.076575	-0.240359	0.000000	-10.000000	-0.100000	16.200001	851.000000	1023.000000	1023.000000	2046.000000
27.320000	0.004438	2.622970	-0.156429	-0.061946	3.055544	-0.214200	0.000000	-10.000000	-0.083333	15.716667	856.500000	1023.000000	1023.000000	2046.000000
27.340000	0.005039	2.977873	0.076120	0.044033	3.095599	-0.237879	0.000000	-10.000000	-0.058333	15.116667	861.833313	1023.000000	1023.000000	2046.000000
27.360001	0.006026	3.561474	0.278153	0.235614	3.229879	-0.182172	0.000000	-10.000000	-0.050000	14.350000	867.000000	1023.000000	1023.000000	2046.000000
27.379999	0.007543	4.458093	0.567776	0.469326	3.330358	0.090634	0.000000	-10.000000	-0.041667	13.350000	871.833313	1023.000000	1023.000000	2046.000000
27.400000	0.009014	5.327507	0.867385	0.754139	3.431679	0.274305	0.000000	-10.000000	-0.033333	12.116667	876.500000	1023.000000	1023.000000	2046.000000
27.420000	0.010604	6.266720	1.142774	0.998808	3.640157	0.484981	0.000000	-10.000000	-0.008333	10.716667	880.833313	1023.000000	1023.000000	2046.000000
27.440001	0.012369	7.310024	1.422393	1.267375	3.870453	0.749802	0.000000	-10.000000	0.008333	9.283334	884.666687	1023.000000	1023.000000	2046.000000
27.459999	0.013961	8.250789	1.692411	1.474122	4.049704	1.034552	0.000000	-10.000000	0.016667	7.650000	888.000000	1023.000000	1023.000000	2046.000000
27.480000	0.014944	8.832083	1.914659	1.654348	4.132108	1.130969	0.000000	-10.000000	0.033333	5.933333	890.833313	1023.000000	1023.000000	2046.000000
27.500000	0.016234	9.594015	2.034652	1.816639	4.385756	1.356969	0.000000	-10.000000	0.041667	4.333333	893.166687	1023.000000	1023.000000	2046.000000
27.520000	0.017090	10.100114	2.188200	1.891096	4.456037	1.564780	0.000000	-10.000000	0.058333	2.900000	894.833313	1023.000000	1023.000000	2046.000000
27.540001	0.017684	10.451180	2.256699	2.033658	4.570037	1.590785	0.000000	-10.000000	0.075000	1.533333	895.666687	1023.000000	1023.000000	2046.000000
27.559999	0.017904	10.581306	2.321323	2.060564	4.540122	1.659298	0.000000	-10.000000	0.091667	0.533333	896.000000	1023.000000	1023.000000	2046.000000
27.580000	0.018317	10.825114	2.394875	2.061630	4.558004	1.810606	0.000000	-10.000000	0.100000	-0.533333	896.000000	1023.000000	1023.000000	2046.000000
27.600000	0.018390	10.868325	2.396251	2.085646	4.544581	1.841847	0.000000	-10.000000	0.083333	-1.266667	896.000000	1023.000000	1023.000000	2046.000000
27.620001	0.018300	10.815273	2.387142	2.065770	4.550920	1.811441	0.000000	-10.000000	0.083333	-2.150000	896.000000	1023.000000	1023.000000	2046.000000
27.639999	0.018590	10.986690	2.424985	2.071586	4.591799	1.898319	0.000000	-10.000000	0.083333	-2.716667	896.000000	1023.000000	1023.000000	2046.000000
27.660000	0.018863	11.148182	2.521323	2.111197	4.619481	1.896181	0.000000	-10.000000	0.100000	-3.250000	896.000000	1023.000000	1023.000000	2046.000000
27.680000	0.019338	11.428864	2.730706	2.215234	4.627567	1.855357	0.000000	-10.000000	0.100000	-3.783333	896.000000	1023.000000	1023.000000	2046.000000
27.700001	0.020189	11.931921	2.901738	2.308558	4.676753	2.044873	0.000000	-10.000000	0.100000	-4.183333	896.000000	1023.000000	1023.000000	2046.000000
27.719999	0.020595	12.171468	2.937226	2.470105	4.704125	2.060012	0.000000	-10.000000	0.100000	-4.433333	896.000000	1023.000000	1023.000000	2046.000000
27.740000	0.020363	12.034755	2.887703	2.504728	4.662717	1.979608	0.000000	-10.000000	0.100000	-4.566667	896.000000	1023.000000	1023.000000	2046.000000
27.760000	0.020135	11.900021	2.839736	2.472278	4.573068	2.014938	0.000000	-10.000000	0.091667	-4.816667	896.000000	1023.000000	1023.000000	2046.000000
27.780001	0.019772	11.685498	2.717782	2.442705	4.511389	2.013621	0.000000	-10.000000	0.091667	-5.333333	896.000000	1023.000000	1023.000000	2046.000000
27.799999	0.019209	11.352387	2.620573	2.391882	4.408997	1.930936	0.000000	-10.000000	0.091667	-6.350000	896.000000	1023.000000	1023.000000	2046.000000
27.820000	0.019278	11.393057	2.495476	2.447193	4.398314	2.052074	0.000000	-10.000000	0.100000	-7.166667	896.000000	1023.000000	1023.000000	2046.000000
27.840000	0.019192	11.342191	2.423818	2.532738	4.258273	2.127362	0.000000	-10.000000	0.100000	-7.966667	896.000000	1023.000000	1023.000000	2046.000000
27.860001	0.018879	11.157436	2.370332	2.696941	4.081109	2.009054	0.000000	-10.000000	0.116667	-8.516666	888.833313	1023.000000	1023.000000	2046.000000
27.879999	0.018115	10.705900	2.358895	2.733733	3.700300	1.912972	0.000000	-10.000000	0.133333	-9.383333	880.666687	1023.000000	1023.000000	2046.000000
27.900000	0.015624	9.233634	1.925623	2.486559	3.257454	1.563998	0.000000	-10.000000	0.150000	-10.316667	871.333313	1023.000000	1023.000000	2046.000000
27.920000	0.011528	6.812847	1.071662	1.868776	2.792583	1.079826	0.000000	-10.000000	0.183333	-11.666667	867.833313	1023.000000	1023.000000	2046.000000
27.940001	0.006142	3.630158	0.029193	1.031347	2.097028	0.472590	0.000000	-10.000000	0.233333	-13.400001	863.833313	1023.000000	1023.000000	2046.000000
27.959999	0.001286	0.759972	-0.988082	0.305345	1.471934	-0.029225	0.000000	-10.000000	0.283333	-15.333334	859.333313	1023.000000	1023.000000	2046.000000
27.980000	-0.002636	-1.558001	-1.775869	-0.259708	0.888254	-0.410677	0.000000	-10.000000	0.333333	-17.033333	854.166687	1023.000000	1023.000000	2046.000000
28.000000	-0.005625	-3.324288	-2.465124	-0.669025	0.474064	-0.664203	0.000000	-10.000000	0.366667	-18.316668	848.500000	1023.000000	1023.000000	2046.000000
28.020000	-0.007910	-4.674877	-3.018865	-0.922473	0.046003	-0.779541	0.000000	-10.000000	0.400000	-19.350000	842.500000	1023.000000	1023.000000	2046.000000
28.040001	-0.010109	-5.974166	-3.571734	-1.103254	-0.305195	-0.993984	0.000000	-10.000000	0.408333	-20.116667	836.166687	1023.000000	1023.000000	2046.000000
28.059999	-0.012184	-7.200979	-4.007026	-1.352897	-0.683206	-1.157850	0.000000	-10.000000	0.408333	-20.633333	829.500000	1023.000000	1023.000000	2046.000000
28.080000	-0.013782	-8.145376	-4.391781	-1.512982	-1.019528	-1.221086	0.000000	-10.000000	0.425000	-21.216667	822.500000	1023.000000	1023.000000	2046.000000
28.100000	-0.015298	-9.040895	-4.776835	-1.595985	-1.291427	-1.376649	0.000000	-10.000000	0.425000	-21.633333	815.333313	1023.000000	1023.000000	2046.000000
28.120001	-0.016609	-9.815631	-5.042226	-1.733178	-1.601737	-1.438491	0.000000	-10.000000	0.458333	-22.366667	808.166687	1023.000000	1023.000000	2046.000000
28.139999	-0.017472	-10.325960	-5.230115	-1.813703	-1.845133	-1.437009	0.000000	-10.000000	0.491667	-22.950001	800.666687	1023.000000	1023.000000	2046.000000
28.160000	-0.018251	-10.786558	-5.448293	-1.821315	-2.004742	-1.512208	0.000000	-10.000000	0.533333	-23.500000	795.666687	1023.000000	1023.000000	2046.000000
28.180000	-0.019126	-11.303692	-5.583738	-2.020553	-2.178901	-1.520500	0.000000	-10.000000	0.541667	-23.916668	787.666687	1023.000000	1023.000000	2046.000000
28.200001	-0.019411	-11.472157	-5.713423	-2.275601	-2.183248	-1.299884	0.000000	-10.000000	0.541667	-24.116667	779.666687	1023.000000	1023.000000	2046.000000
28.219999	-0.019790	-11.695941	-5.819452	-2.470184	-2.252352	-1.153953	0.000000	-10.000000	0.541667	-24.550001	769.000000	1023.000000	1023.000000	2046.000000
28.240000	-0.020743	-12.259067	-5.901839	-2.846962	-2.386611	-1.123654	0.000000	-10.000000	0.550000	-24.650000	760.833313	1023.000000	1023.000000	2046.000000
28.260000	-0.021407	-12.651373	-5.964389	-3.237263	-2.393166	-1.056554	0.000000	-10.000000	0.566667	-25.100000	752.500000	1023.000000	1023.000000	2046.000000
28.280001	-0.022242	-13.145254	-6.080300	-3.719741	-2.467550	-0.877664	0.000000	-10.000000	0.575000	-25.266666	744.166687	1023.000000	1023.000000	2046.000000
28.299999	-0.023846	-14.093176	-6.346013	-4.157100	-2.631075	-0.958988	0.000000	-10.000000	0.591667	-25.633333	735.666687	1023.000000	1023.000000	2046.000000
28.320000	-0.025202	-14.894223	-6.529544	-4.499120	-2.791414	-1.074144	0.000000	-10.000000	0.583333	-25.700001	727.333313	1023.000000	1023.000000	2046.000000
28.340000	-0.026376	-15.588335	-6.604047	-4.791547	-3.079499	-1.113242	0.000000	-10.000000	0.583333	-25.850000	718.666687	1023.000000	1023.000000	2046.000000
28.360001	-0.027768	-16.410959	-6.762869	-4.944321	-3.314234	-1.389534	0.000000	-10.000000	0.583333	-25.966667	710.166687	1023.000000	1023.000000	2046.000000
28.379999	-0.029102	-17.199240	-6.739545	-5.233395	-3.618573	-1.607727	0.000000	-10.000000	0.583333	-26.016666	701.333313	1023.000000	1023.000000	2046.000000
28.400000	-0.030170	-17.830517	-6.747788	-5.506005	-3.876321	-1.700403	0.000000	-10.000000	0.575000	-25.950001	692.666687	1023.000000	1023.000000	2046.000000
28.420000	-0.031103	-18.382101	-6.807219	-5.590221	-4.124650	-1.860011	0.000000	-10.000000	0.558333	-25.850000	684.000000	1023.000000	1023.000000	2046.000000
28.440001	-0.031593	-18.671608	-6.784482	-5.658660	-4.306655	-1.921810	0.000000	-10.000000	0.558333	-25.800001	675.500000	1023.000000	1023.000000	2046.000000
28.459999	-0.031595	-18.672466	-6.689127	-5.664445	-4.462673	-1.856220	0.000000	-10.000000	0.566667	-25.733334	666.833313	1023.000000	1023.000000	2046.000000
28.480000	-0.031741	-18.759182	-6.629977	-5.649235	-4.630499	-1.849472	0.000000	-10.000000	0.575000	-25.716667	658.166687	1023.000000	1023.000000	2046.000000
28.500000	-0.031915	-18.861771	-6.582613	-5.654442	-4.772764	-1.851952	0.000000	-10.000000	0.575000	-25.866667	649.500000	1023.000000	1023.000000	2046.000000
28.520000	-0.031780	-18.781963	-6.516749	-5.617138	-4.850361	-1.797714	0.000000	-10.000000	0.566667	-25.950001	640.833313	1023.000000	1023.000000	2046.000000
28.540001	-0.031909	-18.858393	-6.569308	-5.595585	-4.946651	-1.746850	0.000000	-10.000000	0.558333	-25.900002	632.333313	1023.000000	1023.000000	2046.000000
28.559999	-0.032269	-19.071157	-6.552081	-5.650729	-5.141113	-1.727235	0.000000	-10.000000	0.550000	-25.650002	623.666687	1023.000000	1023.000000	2046.000000
28.580000	-0.032498	-19.206570	-6.552083	-5.689832	-5.306546	-1.658109	0.000000	-10.000000	0.550000	-25.600000	615.166687	1023.000000	1023.000000	2046.000000
28.600000	-0.033131	-19.580717	-6.691988	-5.682541	-5.452158	-1.754031	0.000000	-10.000000	0.550000	-25.583334	606.500000	1023.000000	1023.000000	2046.000000
28.620001	-0.033765	-19.955185	-6.761584	-5.732366	-5.652455	-1.808781	0.000000	-10.000000	0.566667	-25.600000	598.000000	1023.000000	1023.000000	2046.000000
28.639999	-0.034312	-20.278585	-6.792768	-5.843298	-5.899776	-1.742744	0.000000	-10.000000	0.575000	-25.733334	589.500000	1023.000000	1023.000000	2046.000000
28.660000	-0.035112	-20.751055	-6.988419	-5.906716	-6.058146	-1.797774	0.000000	-10.000000	0.583333	-25.833334	580.833313	1023.000000	1023.000000	2046.000000
28.680000	-0.035961	-21.253054	-7.094516	-6.005860	-6.265956	-1.886721	0.000000	-10.000000	0.583333	-26.033335	572.166687	1023.000000	1023.000000	2046.000000
28.700001	-0.036632	-21.649706	-7.149904	-6.131192	-6.490936	-1.877673	0.000000	-10.000000	0.591667	-26.216667	563.500000	1023.000000	1023.000000	2046.000000
28.719999	-0.037382	-22.092728	-7.276311	-6.182932	-6.677880	-1.955603	0.000000	-10.000000	0.600000	-26.400000	554.833313	1023.000000	1023.000000	2046.000000
28.740000	-0.038480	-22.741795	-7.429406	-6.300514	-6.950655	-2.061219	0.000000	-10.000000	0.600000	-26.400000	546.000000	1023.000000	1023.000000	2046.000000
28.760000	-0.039134	-23.128218	-7.455252	-6.419870	-7.168190	-2.084905	0.000000	-10.000000	0.591667	-26.416666	537.166687	1023.000000	1023.000000	2046.000000
28.780001	-0.039858	-23.556103	-7.533764	-6.502321	-7.376818	-2.143200	0.000000	-10.000000	0.591667	-26.533333	528.333313	1023.000000	1023.000000	2046.000000
28.799999	-0.040583	-23.984425	-7.555570	-6.582771	-7.600397	-2.245687	0.000000	-10.000000	0.583333	-26.766666	519.500000	1023.000000	1023.000000	2046.000000
28.820000	-0.040940	-24.195320	-7.465173	-6.649654	-7.800213	-2.280281	0.000000	-10.000000	0.616667	-26.950001	510.500000	1023.000000	1023.000000	2046.000000
28.840000	-0.041225	-24.363733	-7.395386	-6.645985	-8.034822	-2.287539	0.000000	-10.000000	0.633333	-26.866667	501.500000	1023.000000	1023.000000	2046.000000
28.860001	-0.042288	-24.992392	-7.544548	-6.636939	-8.325368	-2.485538	0.000000	-10.000000	0.658333	-26.800001	492.500000	1023.000000	1023.000000	2046.000000
28.879999	-0.043823	-25.899593	-7.741306	-6.802391	-8.660295	-2.695602	0.000000	-10.000000	0.625000	-26.500000	483.666656	1023.000000	1023.000000	2046.000000
28.900000	-0.045423	-26.845039	-7.940545	-7.028636	-8.994869	-2.880989	0.000000	-10.000000	0.608333	-26.583334	474.833344	1023.000000	1023.000000	2046.000000
28.920000	-0.047276	-27.940371	-8.293126	-7.304769	-9.282641	-3.059834	0.000000	-10.000000	0.591667	-26.483334	466.000000	1023.000000	1023.000000	2046.000000
28.940001	-0.049224	-29.091341	-8.524864	-7.599511	-9.665330	-3.301637	0.000000	-10.000000	0.600000	-26.666666	457.000000	1023.000000	1023.000000	2046.000000
28.959999	-0.050139	-29.632322	-8.672351	-7.669336	-9.907084	-3.383553	0.000000	-10.000000	0.591667	-26.600000	448.000000	1023.000000	1023.000000	2046.000000
28.980000	-0.050453	-29.817982	-8.840385	-7.503953	-10.076932	-3.396712	0.000000	-10.000000	0.591667	-26.650002	439.166656	1023.000000	1023.000000	2046.000000
29.000000	-0.050658	-29.938751	-8.879851	-7.297979	-10.284752	-3.476168	0.000000	-10.000000	0.583333	-26.333334	430.333344	1023.000000	1023.000000	2046.000000
29.020000	-0.050954	-30.113529	-8.853453	-7.185836	-10.523253	-3.550987	0.000000	-10.000000	0.591667	-26.333334	421.666656	1023.000000	1023.000000	2046.000000
29.040001	-0.052720	-31.157427	-9.115011	-7.287509	-10.881752	-3.873156	0.000000	-10.000000	0.583333	-26.083334	412.833344	1023.000000	1023.000000	2046.000000
29.059999	-0.055965	-33.075279	-9.564515	-7.679955	-11.417033	-4.413775	0.000000	-10.000000	0.583333	-26.166668	404.166656	1023.000000	1023.000000	2046.000000
29.080000	-0.060035	-35.480412	-10.362052	-8.294120	-11.837048	-4.987193	0.000000	-10.000000	0.566667	-25.916668	395.500000	1023.000000	1023.000000	2046.000000
29.100000	-0.064762	-38.274597	-11.311458	-8.930292	-12.397903	-5.634944	0.000000	-10.000000	0.558333	-25.750000	386.833344	1023.000000	1023.000000	2046.000000
29.120001	-0.068775	-40.646103	-12.138491	-9.461051	-12.871617	-6.174942	0.000000	-10.000000	0.550000	-25.500000	378.166656	1023.000000	1023.000000	2046.000000
29.139999	-0.071832	-42.452938	-12.730867	-9.831740	-13.298162	-6.592168	0.000000	-10.000000	0.566667	-25.483334	369.500000	1023.000000	1023.000000	2046.000000
29.160000	-0.074636	-44.110165	-13.366405	-10.049925	-13.680588	-7.013246	0.000000	-10.000000	0.583333	-25.633333	363.833344	1023.000000	1023.000000	2046.000000
29.180000	-0.076954	-45.479530	-13.962998	-10.232676	-13.940638	-7.343217	0.000000	-10.000000	0.591667	-25.799999	355.333344	1023.000000	1023.000000	2046.000000
29.200001	-0.078927	-46.645687	-14.342426	-10.380891	-14.310628	-7.611743	0.000000	-10.000000	0.591667	-25.933332	346.833344	1023.000000	1023.000000	2046.000000
29.219999	-0.080558	-47.610046	-14.757399	-10.494826	-14.487017	-7.870806	0.000000	-10.000000	0.583333	-26.049999	335.333344	1023.000000	1023.000000	2046.000000
29.240000	-0.082051	-48.492367	-15.056090	-10.588187	-14.687008	-8.161081	0.000000	-10.000000	0.591667	-26.200001	326.666656	1023.000000	1023.000000	2046.000000
29.260000	-0.083085	-49.103504	-15.255204	-10.714026	-14.810168	-8.324105	0.000000	-10.000000	0.591667	-26.233334	317.833344	1023.000000	1023.000000	2046.000000
29.280001	-0.083981	-49.632759	-15.367833	-10.807936	-14.984364	-8.472625	0.000000	-10.000000	0.591667	-26.333334	309.166656	1023.000000	1023.000000	2046.000000
29.299999	-0.084620	-50.010296	-15.492357	-10.863079	-14.999742	-8.655117	0.000000	-10.000000	0.583333	-26.466667	300.333344	1023.000000	1023.000000	2046.000000
29.320000	-0.085121	-50.306484	-15.573537	-11.084820	-14.965282	-8.682845	0.000000	-10.000000	0.575000	-26.466667	291.500000	1023.000000	1023.000000	2046.000000
29.340000	-0.085562	-50.566875	-15.568612	-11.415625	-14.977436	-8.605205	0.000000	-10.000000	0.583333	-26.500000	282.666656	1023.000000	1023.000000	2046.000000
29.360001	-0.085608	-50.594410	-15.536965	-11.649014	-14.829137	-8.579294	0.000000	-10.000000	0.591667	-26.283333	273.833344	1023.000000	1023.000000	2046.000000
29.379999	-0.085754	-50.680336	-15.339126	-11.972407	-14.811990	-8.556813	0.000000	-10.000000	0.591667	-26.250000	265.000000	1023.000000	1023.000000	2046.000000
29.400000	-0.086146	-50.912106	-15.244868	-12.240158	-14.839355	-8.587725	0.000000	-10.000000	0.583333	-25.833334	256.166656	1023.000000	1023.000000	2046.000000
29.420000	-0.086833	-51.318523	-15.251776	-12.566425	-14.831442	-8.668882	0.000000	-10.000000	0.575000	-25.650000	247.500000	1023.000000	1023.000000	2046.000000
29.440001	-0.087957	-51.982639	-15.278382	-12.980000	-14.938475	-8.785781	0.000000	-10.000000	0.575000	-25.400000	239.000000	1023.000000	1023.000000	2046.000000
29.459999	-0.089202	-52.718273	-15.355589	-13.343010	-15.071393	-8.948280	0.000000	-10.000000	0.566667	-25.333334	230.500000	1023.000000	1023.000000	2046.000000
29.480000	-0.090116	-53.258656	-15.428645	-13.497917	-15.177307	-9.154785	0.000000	-10.000000	0.558333	-25.100000	222.166672	1023.000000	1023.000000	2046.000000
29.500000	-0.091045	-53.807846	-15.446990	-13.707804	-15.327608	-9.325443	0.000000	-10.000000	0.541667	-24.750000	213.666672	1023.000000	1023.000000	2046.000000
29.520000	-0.092299	-54.548885	-15.359425	-13.942850	-15.652264	-9.594345	0.000000	-10.000000	0.533333	-24.483334	205.333328	1023.000000	1023.000000	2046.000000
29.540001	-0.093390	-55.193539	-15.376073	-14.182595	-15.832740	-9.802131	0.000000	-10.000000	0.525000	-24.166666	197.000000	1023.000000	1023.000000	2046.000000
29.559999	-0.094200	-55.672276	-15.317419	-14.293876	-16.064919	-9.996062	0.000000	-10.000000	0.516667	-23.700001	189.000000	1023.000000	1023.000000	2046.000000
29.580000	-0.094560	-55.884689	-15.189380	-14.382195	-16.264896	-10.048218	0.000000	-10.000000	0.491667	-23.183334	181.166672	1023.000000	1023.000000	2046.000000
29.600000	-0.094712	-55.974953	-15.085059	-14.380054	-16.416527	-10.093310	0.000000	-10.000000	0.466667	-22.700001	173.500000	1023.000000	1023.000000	2046.000000
29.620001	-0.094604	-55.910694	-14.969460	-14.321911	-16.474792	-10.144531	0.000000	-10.000000	0.433333	-22.500000	166.000000	1023.000000	1023.000000	2046.000000
29.639999	-0.094608	-55.913517	-14.883959	-14.292204	-16.590078	-10.147276	0.000000	-10.000000	0.416667	-22.166668	158.500000	1023.000000	1023.000000	2046.000000
29.660000	-0.094651	-55.938667	-14.801969	-14.272003	-16.715235	-10.149462	0.000000	-10.000000	0.400000	-21.733334	151.166672	1023.000000	1023.000000	2046.000000
29.680000	-0.094438	-55.812634	-14.739635	-14.173462	-16.712200	-10.187334	0.000000	-10.000000	0.400000	-21.133333	143.833328	1023.000000	1023.000000	2046.000000
29.700001	-0.094403	-55.792305	-14.637756	-14.157741	-16.840788	-10.156022	0.000000	-10.000000	0.391667	-20.533333	136.833328	1023.000000	1023.000000	2046.000000
29.719999	-0.094413	-55.798138	-14.561907	-14.109726	-16.959730	-10.166775	0.000000	-10.000000	0.383333	-20.100000	130.000000	1023.000000	1023.000000	2046.000000
29.740000	-0.094411	-55.796734	-14.577917	-14.049623	-16.989395	-10.179797	0.000000	-10.000000	0.375000	-19.716667	123.333336	1023.000000	1023.000000	2046.000000
29.760000	-0.094578	-55.895603	-14.517362	-14.040888	-17.136877	-10.200475	0.000000	-10.000000	0.366667	-19.316668	116.833336	1023.000000	1023.000000	2046.000000
29.780001	-0.094609	-55.914040	-14.451269	-13.992772	-17.252468	-10.217531	0.000000	-10.000000	0.358333	-18.850000	110.166664	1023.000000	1023.000000	2046.000000
29.799999	-0.094587	-55.900829	-14.433862	-13.977509	-17.283428	-10.206029	0.000000	-10.000000	0.341667	-18.300001	103.833336	1023.000000	1023.000000	2046.000000
29.820000	-0.094786	-56.018429	-14.419819	-13.941285	-17.411066	-10.246259	0.000000	-10.000000	0.325000	-17.850000	97.500000	1023.000000	1023.000000	2046.000000
29.840000	-0.094835	-56.047634	-14.416268	-13.946119	-17.446152	-10.239094	0.000000	-10.000000	0.300000	-17.383333	91.666664	1023.000000	1023.000000	2046.000000
29.860001	-0.095055	-56.177605	-14.449795	-13.902735	-17.508837	-10.316237	0.000000	-10.000000	0.283333	-16.883333	86.000000	1023.000000	1023.000000	2046.000000
29.879999	-0.095217	-56.273521	-14.397476	-13.933948	-17.629082	-10.313016	0.000000	-10.000000	0.266667	-16.433334	80.333336	1023.000000	1023.000000	2046.000000
29.900000	-0.095386	-56.373043	-14.359422	-13.948724	-17.738346	-10.326550	0.000000	-10.000000	0.258333	-15.733334	74.833336	1023.000000	1023.000000	2046.000000
29.920000	-0.095304	-56.324562	-14.418846	-13.835594	-17.674589	-10.395532	0.000000	-10.000000	0.241667	-14.933333	69.500000	1023.000000	1023.000000	2046.000000
29.940001	-0.095546	-56.467495	-14.356513	-13.890803	-17.842035	-10.378144	0.000000	-10.000000	0.233333	-14.066667	64.666664	1023.000000	1023.000000	2046.000000
29.959999	-0.095616	-56.508858	-14.338651	-13.881088	-17.920948	-10.368172	0.000000	-10.000000	0.216667	-13.283334	59.833332	1023.000000	1023.000000	2046.000000
29.980000	-0.095618	-56.510048	-14.364396	-13.818071	-17.918776	-10.408803	0.000000	-10.000000	0.191667	-12.566667	55.333332	1023.000000	1023.000000	2046.000000
30.000000	-0.095672	-56.542225	-14.301542	-13.813913	-18.011686	-10.415085	0.000000	-10.000000	0.166667	-11.900001	51.000000	1023.000000	1023.000000	2046.000000
30.020000	-0.095683	-56.548435	-14.191373	-13.806549	-18.144066	-10.406449	0.000000	-10.000000	0.150000	-11.233334	47.000000	1023.000000	1023.000000	2046.000000
30.040001	-0.095816	-56.626999	-14.130397	-13.773392	-18.272739	-10.450471	0.000000	-10.000000	0.133333	-10.700001	43.333332	1023.000000	1023.000000	2046.000000
30.059999	-0.096214	-56.862629	-14.135471	-13.725614	-18.404430	-10.597112	0.000000	-10.000000	0.116667	-9.900001	39.833332	1023.000000	1023.000000	2046.000000
30.080000	-0.097159	-57.420975	-14.215487	-13.800961	-18.643120	-10.761409	0.000000	-10.000000	0.100000	-9.233334	36.666668	1023.000000	1023.000000	2046.000000
30.100000	-0.098522	-58.226570	-14.323070	-13.958670	-18.973112	-10.971719	0.000000	-10.000000	0.100000	-8.650001	33.500000	1023.000000	1023.000000	2046.000000
30.120001	-0.099548	-58.833096	-14.469600	-14.014745	-19.117086	-11.231663	0.000000	-10.000000	0.100000	-8.466667	30.500000	1023.000000	1023.000000	2046.000000
30.139999	-0.100399	-59.335636	-14.669114	-14.160872	-19.207869	-11.297782	0.000000	-10.000000	0.116667	-8.633333	27.666666	1023.000000	1023.000000	2046.000000
30.160000	-0.101821	-60.176365	-14.793585	-14.350703	-19.539040	-11.493036	0.000000	-10.000000	0.133333	-8.883333	25.833334	1023.000000	1023.000000	2046.000000
30.180000	-0.101648	-60.073833	-14.870061	-14.297812	-19.470938	-11.435025	0.000000	-10.000000	0.141667	-9.450001	22.833334	1023.000000	1023.000000	2046.000000
30.200001	-0.100917	-59.642227	-14.921679	-13.926902	-19.369324	-11.424321	0.000000	-10.000000	0.141667	-9.750000	19.500000	1023.000000	1023.000000	2046.000000
30.219999	-0.100438	-59.358727	-14.808911	-13.725987	-19.480309	-11.343520	0.000000	-10.000000	0.141667	-10.183333	15.166667	1023.000000	1023.000000	2046.000000
30.240000	-0.100129	-59.176456	-14.679478	-13.550819	-19.583784	-11.362375	0.000000	-10.000000	0.141667	-10.250000	11.833333	1023.000000	1023.000000	2046.000000
30.260000	-0.100877	-59.618519	-14.896734	-13.542783	-19.614761	-11.564240	0.000000	-10.000000	0.141667	-10.450001	8.500000	1023.000000	1023.000000	2046.000000
30.280001	-0.103290	-61.044331	-15.378121	-13.785889	-19.861462	-12.018857	0.000000	-10.000000	0.141667	-10.450001	5.000000	1023.000000	1023.000000	2046.000000
30.299999	-0.106922	-63.191181	-16.129675	-14.349067	-20.249802	-12.462636	0.000000	-10.000000	0.150000	-10.216667	1.833333	1023.000000	1023.000000	2046.000000
30.320000	-0.110567	-65.345215	-16.985329	-14.841977	-20.560471	-12.957435	0.000000	-10.000000	0.141667	-9.916667	-1.166667	1023.000000	1023.000000	2046.000000
30.340000	-0.113552	-67.109016	-17.690130	-15.211247	-20.849461	-13.358176	0.000000	-10.000000	0.141667	-9.766666	-4.166667	1023.000000	1023.000000	2046.000000
30.360001	-0.116264	-68.711952	-18.294544	-15.523154	-21.188799	-13.705454	0.000000	-10.000000	0.141667	-10.083333	-7.500000	1023.000000	1023.000000	2046.000000
30.379999	-0.118100	-69.796982	-18.790417	-15.703486	-21.411310	-13.891769	0.000000	-10.000000	0.150000	-10.500000	-11.000000	1023.000000	1023.000000	2046.000000
30.400000	-0.119541	-70.648903	-19.249805	-15.752006	-21.570131	-14.076960	0.000000	-10.000000	0.141667	-10.783334	-14.500000	1023.000000	1023.000000	2046.000000
30.420000	-0.120662	-71.311104	-19.573637	-15.762786	-21.736635	-14.238048	0.000000	-10.000000	0.141667	-10.816667	-18.166666	1023.000000	1023.000000	2046.000000
30.440001	-0.121809	-71.988876	-19.857803	-15.859611	-21.884491	-14.386971	0.000000	-10.000000	0.141667	-10.666667	-21.666666	1023.000000	1023.000000	2046.000000
30.459999	-0.122538	-72.420036	-20.009277	-15.987761	-22.038696	-14.384301	0.000000	-10.000000	0.150000	-10.566667	-25.333334	1023.000000	1023.000000	2046.000000
30.480000	-0.122834	-72.594788	-20.151825	-15.905816	-22.046999	-14.490145	0.000000	-10.000000	0.150000	-10.416667	-28.666666	1023.000000	1023.000000	2046.000000
30.500000	-0.122817	-72.584946	-20.223577	-15.815230	-22.019442	-14.526696	0.000000	-10.000000	0.150000	-10.216667	-32.333332	1023.000000	1023.000000	2046.000000
30.520000	-0.122814	-72.583115	-20.153929	-15.870961	-22.090157	-14.468068	0.000000	-10.000000	0.133333	-9.683333	-35.666668	1023.000000	1023.000000	2046.000000
30.540001	-0.122803	-72.576775	-20.120863	-15.983779	-22.050741	-14.421393	0.000000	-10.000000	0.116667	-8.733334	-39.000000	1023.000000	1023.000000	2046.000000
30.559999	-0.122162	-72.197472	-20.025553	-16.139349	-21.817564	-14.215004	0.000000	-10.000000	0.091667	-7.383334	-41.833332	1023.000000	1023.000000	2046.000000
30.580000	-0.121334	-71.708328	-19.798059	-16.164423	-21.640669	-14.105180	0.000000	-10.000000	0.083333	-5.900000	-44.333332	1023.000000	1023.000000	2046.000000
30.600000	-0.120860	-71.428230	-19.497616	-16.397680	-21.591986	-13.940946	0.000000	-10.000000	0.083333	-4.716667	-46.333332	1023.000000	1023.000000	2046.000000
30.620001	-0.120193	-71.034012	-19.237448	-16.570679	-21.443584	-13.782301	0.000000	-10.000000	0.083333	-3.950000	-48.000000	1023.000000	1023.000000	2046.000000
30.639999	-0.119660	-70.718834	-19.062057	-16.679716	-21.260328	-13.716733	0.000000	-10.000000	0.075000	-3.616667	-49.333332	1023.000000	1023.000000	2046.000000
30.660000	-0.119662	-70.719986	-18.966993	-16.913120	-21.169394	-13.670478	0.000000	-10.000000	0.075000	-3.466667	-50.500000	1023.000000	1023.000000	2046.000000
30.680000	-0.120192	-71.033302	-18.948887	-17.130869	-21.221802	-13.731744	0.000000	-10.000000	0.075000	-3.366667	-51.666668	1023.000000	1023.000000	2046.000000
30.700001	-0.120609	-71.280121	-18.973360	-17.298578	-21.232384	-13.775798	0.000000	-10.000000	0.091667	-3.233333	-52.833332	1023.000000	1023.000000	2046.000000
30.719999	-0.120711	-71.340057	-18.899963	-17.330103	-21.225725	-13.884261	0.000000	-10.000000	0.083333	-3.100000	-54.000000	1023.000000	1023.000000	2046.000000
30.740000	-0.120941	-71.476189	-18.781849	-17.367584	-21.278339	-14.048420	0.000000	-10.000000	0.091667	-3.066667	-55.000000	1023.000000	1023.000000	2046.000000
30.760000	-0.121372	-71.730812	-18.640343	-17.423523	-21.407616	-14.259330	0.000000	-10.000000	0.075000	-3.066667	-56.000000	1023.000000	1023.000000	2046.000000
30.780001	-0.121642	-71.890404	-18.463144	-17.606535	-21.573969	-14.246757	0.000000	-10.000000	0.083333	-3.150000	-57.000000	1023.000000	1023.000000	2046.000000
30.799999	-0.121282	-71.677628	-18.341469	-17.595150	-21.530102	-14.210907	0.000000	-10.000000	0.075000	-3.250000	-58.000000	1023.000000	1023.000000	2046.000000
30.820000	-0.120575	-71.259911	-18.123253	-17.448631	-21.499914	-14.188112	0.000000	-10.000000	0.083333	-3.483333	-59.166668	1023.000000	1023.000000	2046.000000
30.840000	-0.119836	-70.823364	-17.937124	-17.288866	-21.449850	-14.147526	0.000000	-10.000000	0.075000	-3.783333	-60.333332	1023.000000	1023.000000	2046.000000
30.860001	-0.119401	-70.566093	-17.743616	-17.252592	-21.526785	-14.043099	0.000000	-10.000000	0.083333	-4.200000	-61.666668	1023.000000	1023.000000	2046.000000
30.879999	-0.118617	-70.102402	-17.606623	-17.163795	-21.439255	-13.892730	0.000000	-10.000000	0.091667	-4.666667	-63.000000	1023.000000	1023.000000	2046.000000
30.900000	-0.117722	-69.573631	-17.483555	-16.987040	-21.321245	-13.781795	0.000000	-10.000000	0.100000	-5.133334	-64.666664	1023.000000	1023.000000	2046.000000
30.920000	-0.116984	-69.137260	-17.340992	-16.795773	-21.264776	-13.735719	0.000000	-10.000000	0.091667	-5.516667	-66.500000	1023.000000	1023.000000	2046.000000
30.940001	-0.116521	-68.863777	-17.242399	-16.683334	-21.260159	-13.677888	0.000000	-10.000000	0.083333	-5.816667	-68.500000	1023.000000	1023.000000	2046.000000
30.959999	-0.116336	-68.754662	-17.154970	-16.642056	-21.330679	-13.626957	0.000000	-10.000000	0.083333	-6.033333	-70.500000	1023.000000	1023.000000	2046.000000
30.980000	-0.115945	-68.523262	-17.054857	-16.619036	-21.343096	-13.506270	0.000000	-10.000000	0.100000	-6.200000	-72.500000	1023.000000	1023.000000	2046.000000
31.000000	-0.115375	-68.186386	-16.967447	-16.508707	-21.274517	-13.435717	0.000000	-10.000000	0.108333	-6.216667	-74.500000	1023.000000	1023.000000	2046.000000
31.020000	-0.115017	-67.975327	-16.894583	-16.394342	-21.258455	-13.427947	0.000000	-10.000000	0.108333	-6.133333	-76.500000	1023.000000	1023.000000	2046.000000
31.040001	-0.114761	-67.823715	-16.805777	-16.322241	-21.307131	-13.388566	0.000000	-10.000000	0.100000	-6.016667	-78.500000	1023.000000	1023.000000	2046.000000
31.059999	-0.114704	-67.790115	-16.775787	-16.313019	-21.358902	-13.342407	0.000000	-10.000000	0.100000	-6.016667	-80.500000	1023.000000	1023.000000	2046.000000
31.080000	-0.114611	-67.735008	-16.723299	-16.317163	-21.401173	-13.293373	0.000000	-10.000000	0.100000	-6.116667	-82.500000	1023.000000	1023.000000	2046.000000
31.100000	-0.114196	-67.489555	-16.672890	-16.266253	-21.337652	-13.212764	0.000000	-10.000000	0.100000	-6.166667	-84.500000	1023.000000	1023.000000	2046.000000
31.120001	-0.113810	-67.261795	-16.594288	-16.119070	-21.296047	-13.252387	0.000000	-10.000000	0.100000	-6.233334	-86.500000	1023.000000	1023.000000	2046.000000
31.139999	-0.113685	-67.187988	-16.530283	-16.100777	-21.340973	-13.215955	0.000000	-10.000000	0.100000	-6.283333	-88.500000	1023.000000	1023.000000	2046.000000
31.160000	-0.113665	-67.175850	-16.471413	-16.099140	-21.389563	-13.215736	0.000000	-10.000000	0.100000	-6.366667	-89.833336	1023.000000	1023.000000	2046.000000
31.180000	-0.113360	-66.995682	-16.344080	-16.095436	-21.395414	-13.160748	0.000000	-10.000000	0.091667	-6.266667	-92.166664	1023.000000	1023.000000	2046.000000
31.200001	-0.112739	-66.628708	-16.196033	-15.962184	-21.341831	-13.128656	0.000000	-10.000000	0.075000	-5.716667	-94.333336	1023.000000	1023.000000	2046.000000
31.219999	-0.112469	-66.469170	-16.092564	-15.834126	-21.368223	-13.174253	0.000000	-10.000000	0.066667	-4.850000	-97.000000	1023.000000	1023.000000	2046.000000
31.240000	-0.112900	-66.723984	-16.113617	-15.832020	-21.513498	-13.264850	0.000000	-10.000000	0.075000	-3.766667	-98.500000	1023.000000	1023.000000	2046.000000
31.260000	-0.113811	-67.262268	-16.182911	-15.929935	-21.743769	-13.405650	0.000000	-10.000000	0.075000	-2.516667	-99.833336	1023.000000	1023.000000	2046.000000
31.280001	-0.114295	-67.548409	-16.266333	-15.985309	-21.801582	-13.495186	0.000000	-10.000000	0.066667	-1.250000	-100.666664	1023.000000	1023.000000	2046.000000
31.299999	-0.114447	-67.638092	-16.333374	-15.936489	-21.779823	-13.588405	0.000000	-10.000000	0.041667	-0.016667	-101.000000	1023.000000	1023.000000	2046.000000
31.320000	-0.115228	-68.099510	-16.522362	-16.013735	-21.825750	-13.737660	0.000000	-10.000000	0.033333	1.250000	-101.000000	1023.000000	1023.000000	2046.000000
31.340000	-0.115044	-67.990746	-16.466373	-15.993114	-21.936440	-13.594821	0.000000	-10.000000	0.025000	2.650000	-101.000000	1023.000000	1023.000000	2046.000000
31.360001	-0.113748	-67.225319	-16.404989	-15.714120	-21.777719	-13.328488	0.000000	-10.000000	0.016667	4.283333	-101.000000	1023.000000	1023.000000	2046.000000
31.379999	-0.112295	-66.366478	-16.250862	-15.272257	-21.627689	-13.215667	0.000000	-10.000000	0.008333	5.766667	-101.000000	1023.000000	1023.000000	2046.000000
31.400000	-0.111427	-65.853409	-16.081940	-14.935777	-21.627537	-13.208155	0.000000	-10.000000	0.000000	7.116667	-101.000000	1023.000000	1023.000000	2046.000000
31.420000	-0.111890	-66.126854	-16.148384	-14.977993	-21.757504	-13.242976	0.000000	-10.000000	0.000000	8.333333	-101.000000	1023.000000	1023.000000	2046.000000
31.440001	-0.113487	-67.070755	-16.509739	-15.271305	-21.903946	-13.385763	0.000000	-10.000000	0.000000	9.516666	-101.000000	1023.000000	1023.000000	2046.000000
31.459999	-0.115833	-68.457230	-17.157726	-15.506510	-21.992577	-13.800414	0.000000	-10.000000	0.000000	10.650001	-101.000000	1023.000000	1023.000000	2046.000000
31.480000	-0.118737	-70.173393	-17.845133	-15.866838	-22.229593	-14.231827	0.000000	-10.000000	0.000000	11.516667	-101.000000	1023.000000	1023.000000	2046.000000
31.500000	-0.121204	-71.631805	-18.466784	-16.208157	-22.453318	-14.503546	0.000000	-10.000000	-0.008333	11.933333	-59.666668	1023.000000	1023.000000	2046.000000
31.520000	-0.122719	-72.527161	-18.862066	-16.469290	-22.652287	-14.543519	0.000000	-10.000000	-0.025000	12.133333	-14.500000	1023.000000	1023.000000	2046.000000
31.540001	-0.123129	-72.769211	-19.239069	-16.355400	-22.544626	-14.630119	0.000000	-10.000000	-0.041667	12.183333	30.666666	1023.000000	1023.000000	2046.000000
31.559999	-0.123857	-73.199303	-19.564299	-16.277687	-22.622755	-14.734562	0.000000	-10.000000	-0.050000	12.250000	34.500000	1023.000000	1023.000000	2046.000000
31.580000	-0.124481	-73.568390	-19.805977	-16.321012	-22.748327	-14.693071	0.000000	-10.000000	-0.050000	12.166667	36.000000	1023.000000	1023.000000	2046.000000
31.600000	-0.124449	-73.549461	-19.943134	-16.277954	-22.705408	-14.622964	0.000000	-10.000000	-0.033333	12.150000	38.833332	1023.000000	1023.000000	2046.000000
31.620001	-0.123896	-73.222794	-19.957447	-16.098949	-22.585228	-14.581168	0.000000	-10.000000	-0.016667	12.000000	43.000000	1023.000000	1023.000000	2046.000000
31.639999	-0.123618	-73.057953	-19.894560	-15.935422	-22.636415	-14.591557	0.000000	-10.000000	-0.016667	11.783334	47.000000	1023.000000	1023.000000	2046.000000
31.660000	-0.123102	-72.753059	-19.853947	-15.859181	-22.568996	-14.470930	0.000000	-10.000000	-0.016667	11.450000	51.000000	1023.000000	1023.000000	2046.000000
31.680000	-0.122246	-72.247604	-19.731277	-15.797921	-22.458340	-14.260065	0.000000	-10.000000	-0.016667	10.800000	54.666668	1023.000000	1023.000000	2046.000000
31.700001	-0.120824	-71.406883	-19.546801	-15.626383	-22.134369	-14.099334	0.000000	-10.000000	0.000000	10.483334	58.333332	1023.000000	1023.000000	2046.000000
31.719999	-0.119824	-70.815796	-19.321640	-15.606875	-21.939077	-13.948200	0.000000	-10.000000	0.000000	10.150001	61.666668	1023.000000	1023.000000	2046.000000
31.740000	-0.118743	-70.177223	-19.068808	-15.733074	-21.747101	-13.628245	0.000000	-10.000000	0.000000	10.233334	65.333336	1023.000000	1023.000000	2046.000000
31.760000	-0.117183	-69.255264	-18.677544	-15.784593	-21.431332	-13.361794	0.000000	-10.000000	0.000000	10.083333	68.666664	1023.000000	1023.000000	2046.000000
31.780001	-0.115461	-68.237503	-18.250589	-15.742320	-21.076578	-13.168015	0.000000	-10.000000	0.000000	10.050000	72.166664	1023.000000	1023.000000	2046.000000
31.799999	-0.114301	-67.552177	-17.912935	-15.790642	-20.875904	-12.972692	0.000000	-10.000000	-0.008333	10.333333	75.500000	1023.000000	1023.000000	2046.000000
31.820000	-0.113292	-66.955864	-17.661734	-15.951213	-20.627169	-12.715751	0.000000	-10.000000	-0.041667	11.233334	78.833336	1023.000000	1023.000000	2046.000000
31.840000	-0.112020	-66.203606	-17.468563	-15.862676	-20.274397	-12.597966	0.000000	-10.000000	-0.083333	12.700000	82.333336	1023.000000	1023.000000	2046.000000
31.860001	-0.111200	-65.719208	-17.261492	-15.663202	-20.155970	-12.638546	0.000000	-10.000000	-0.150000	14.583334	86.333336	1023.000000	1023.000000	2046.000000
31.879999	-0.110486	-65.297516	-17.103235	-15.573721	-20.061378	-12.559183	0.000000	-10.000000	-0.191667	16.783333	91.000000	1023.000000	1023.000000	2046.000000
31.900000	-0.109478	-64.701393	-16.831844	-15.480115	-19.935173	-12.454259	0.000000	-10.000000	-0.241667	18.783333	96.333336	1023.000000	1023.000000	2046.000000
31.920000	-0.108209	-63.951481	-16.444826	-15.249912	-19.763817	-12.492927	0.000000	-10.000000	-0.275000	20.766666	102.166664	1023.000000	1023.000000	2046.000000
31.940001	-0.107133	-63.315659	-16.071665	-15.110996	-19.717056	-12.415939	0.000000	-10.000000	-0.308333	22.250000	108.833336	1023.000000	1023.000000	2046.000000
31.959999	-0.105463	-62.328770	-15.677225	-14.941582	-19.561449	-12.148514	0.000000	-10.000000	-0.341667	23.466667	116.166664	1023.000000	1023.000000	2046.000000
31.980000	-0.102909	-60.819386	-15.259585	-14.491981	-19.177334	-11.890483	0.000000	-10.000000	-0.366667	24.300001	124.000000	1023.000000	1023.000000	2046.000000
32.000000	-0.100747	-59.541222	-14.804042	-14.107716	-18.949507	-11.679956	0.000000	-10.000000	-0.400000	25.016666	132.000000	1023.000000	1023.000000	2046.000000
32.020000	-0.098421	-58.166515	-14.369823	-13.841905	-18.678516	-11.276273	0.000000	-10.000000	-0.416667	25.850000	140.000000	1023.000000	1023.000000	2046.000000
32.040001	-0.095656	-56.532654	-14.011347	-13.456282	-18.163330	-10.901694	0.000000	-10.000000	-0.425000	26.583334	148.333328	1023.000000	1023.000000	2046.000000
32.060001	-0.093128	-55.038414	-13.585062	-12.962181	-17.816290	-10.674882	0.000000	-10.000000	-0.433333	27.200001	157.000000	1023.000000	1023.000000	2046.000000
32.080002	-0.090862	-53.699471	-13.183992	-12.633650	-17.550081	-10.331748	0.000000	-10.000000	-0.450000	27.566668	166.166672	1023.000000	1023.000000	2046.000000
32.099998	-0.088494	-52.300098	-12.824784	-12.325402	-17.203979	-9.945934	0.000000	-10.000000	-0.483333	27.900000	175.333328	1023.000000	1023.000000	2046.000000
32.119999	-0.085979	-50.813538	-12.497072	-11.974163	-16.740847	-9.601455	0.000000	-10.000000	-0.500000	28.250000	184.500000	1023.000000	1023.000000	2046.000000
32.139999	-0.083910	-49.590977	-12.158384	-11.557486	-16.418800	-9.456308	0.000000	-10.000000	-0.516667	28.616667	193.833328	1023.000000	1023.000000	2046.000000
32.160000	-0.082220	-48.592205	-11.867294	-11.338264	-16.204382	-9.182263	0.000000	-10.000000	-0.516667	28.816668	200.166672	1023.000000	1023.000000	2046.000000
32.180000	-0.080274	-47.442173	-11.621074	-11.139218	-15.887109	-8.794773	0.000000	-10.000000	-0.533333	28.900000	209.833328	1023.000000	1023.000000	2046.000000
32.200001	-0.078212	-46.223007	-11.369934	-10.806707	-15.505325	-8.541040	0.000000	-10.000000	-0.525000	28.716667	219.500000	1023.000000	1023.000000	2046.000000
32.220001	-0.076701	-45.330551	-11.098376	-10.473189	-15.301109	-8.457874	0.000000	-10.000000	-0.516667	28.766666	232.166672	1023.000000	1023.000000	2046.000000
32.240002	-0.075181	-44.431900	-10.845716	-10.365856	-15.111267	-8.109062	0.000000	-10.000000	-0.500000	28.650000	241.833328	1023.000000	1023.000000	2046.000000
32.259998	-0.073328	-43.336731	-10.600957	-10.110067	-14.770478	-7.855227	0.000000	-10.000000	-0.508333	28.650000	251.333328	1023.000000	1023.000000	2046.000000
32.279999	-0.071675	-42.360176	-10.322578	-9.743493	-14.519111	-7.774996	0.000000	-10.000000	-0.525000	28.583334	261.000000	1023.000000	1023.000000	2046.000000
32.299999	-0.070556	-41.698536	-10.037805	-9.613955	-14.475651	-7.571125	0.000000	-10.000000	-0.533333	28.650002	270.500000	1023.000000	1023.000000	2046.000000
32.320000	-0.069523	-41.088211	-9.834090	-9.492842	-14.337734	-7.423544	0.000000	-10.000000	-0.541667	28.950001	280.000000	1023.000000	1023.000000	2046.000000
32.340000	-0.068573	-40.526459	-9.639787	-9.270720	-14.186742	-7.429210	0.000000	-10.000000	-0.541667	29.000000	289.666656	1023.000000	1023.000000	2046.000000
32.360001	-0.067751	-40.040565	-9.404845	-9.046795	-14.127373	-7.461552	0.000000	-10.000000	-0.533333	29.100000	299.333344	1023.000000	1023.000000	2046.000000
32.380001	-0.066585	-39.351707	-9.154593	-8.854800	-14.006884	-7.335431	0.000000	-10.000000	-0.525000	28.933334	309.000000	1023.000000	1023.000000	2046.000000
32.400002	-0.064769	-38.278362	-8.980128	-8.700737	-13.650255	-6.947242	0.000000	-10.000000	-0.516667	29.066668	318.666656	1023.000000	1023.000000	2046.000000
32.419998	-0.062914	-37.182213	-8.749880	-8.347793	-13.334394	-6.750148	0.000000	-10.000000	-0.500000	28.900000	328.500000	1023.000000	1023.000000	2046.000000
32.439999	-0.060705	-35.876522	-8.532872	-7.919859	-12.967777	-6.456013	0.000000	-10.000000	-0.491667	28.950001	338.166656	1023.000000	1023.000000	2046.000000
32.459999	-0.058823	-34.764618	-8.252696	-7.506619	-12.811652	-6.193651	0.000000	-10.000000	-0.483333	28.500000	347.833344	1023.000000	1023.000000	2046.000000
32.480000	-0.057110	-33.751743	-7.973007	-7.180456	-12.628185	-5.970094	0.000000	-10.000000	-0.500000	28.416666	357.333344	1023.000000	1023.000000	2046.000000
32.500000	-0.056254	-33.246338	-7.869894	-6.931695	-12.473719	-5.971030	0.000000	-10.000000	-0.500000	28.366667	367.000000	1023.000000	1023.000000	2046.000000
32.520000	-0.057478	-33.969292	-8.147858	-6.983588	-12.528526	-6.309320	0.000000	-10.000000	-0.483333	28.466667	376.333344	1023.000000	1023.000000	2046.000000
32.540001	-0.060139	-35.542152	-8.726359	-7.366163	-12.758152	-6.691479	0.000000	-10.000000	-0.441667	28.083334	385.833344	1023.000000	1023.000000	2046.000000
32.560001	-0.062768	-37.096096	-9.299723	-7.897996	-12.966533	-6.931845	0.000000	-10.000000	-0.383333	27.133333	395.166656	1023.000000	1023.000000	2046.000000
32.580002	-0.064635	-38.199539	-9.910822	-8.198428	-12.944242	-7.146048	0.000000	-10.000000	-0.341667	25.983334	404.500000	1023.000000	1023.000000	2046.000000
32.599998	-0.065643	-38.794880	-10.335772	-8.286042	-12.856416	-7.316651	0.000000	-10.000000	-0.316667	24.950001	413.333344	1023.000000	1023.000000	2046.000000
32.619999	-0.066289	-39.176868	-10.578156	-8.347888	-12.875854	-7.374972	0.000000	-10.000000	-0.308333	23.983334	421.833344	1023.000000	1023.000000	2046.000000
32.639999	-0.066482	-39.290752	-10.803316	-8.395839	-12.799598	-7.292000	0.000000	-10.000000	-0.283333	23.250000	430.000000	1023.000000	1023.000000	2046.000000
32.660000	-0.066159	-39.100006	-10.982949	-8.357283	-12.619783	-7.139992	0.000000	-10.000000	-0.250000	22.483334	437.833344	1023.000000	1023.000000	2046.000000
32.680000	-0.065876	-38.932606	-11.075879	-8.180694	-12.494878	-7.181156	0.000000	-10.000000	-0.216667	21.716667	445.500000	1023.000000	1023.000000	2046.000000
32.700001	-0.065616	-38.778984	-11.092247	-8.011419	-12.413229	-7.262090	0.000000	-10.000000	-0.200000	20.633333	452.833344	1023.000000	1023.000000	2046.000000
32.720001	-0.065212	-38.540501	-11.027058	-7.920838	-12.368885	-7.223718	0.000000	-10.000000	-0.191667	19.450001	459.833344	1023.000000	1023.000000	2046.000000
32.740002	-0.064280	-37.989624	-10.909101	-7.834374	-12.221645	-7.024507	0.000000	-10.000000	-0.175000	18.400000	466.666656	1023.000000	1023.000000	2046.000000
32.759998	-0.063123	-37.305542	-10.820565	-7.614243	-11.964917	-6.905819	0.000000	-10.000000	-0.158333	17.766666	471.166656	1023.000000	1023.000000	2046.000000
32.779999	-0.061715	-36.473675	-10.635586	-7.430480	-11.686319	-6.721288	0.000000	-10.000000	-0.125000	17.066668	477.166656	1023.000000	1023.000000	2046.000000
32.799999	-0.060424	-35.710365	-10.498297	-7.273502	-11.333035	-6.605533	0.000000	-10.000000	-0.100000	16.466667	482.833344	1023.000000	1023.000000	2046.000000
32.820000	-0.059154	-34.960201	-10.267546	-7.198025	-11.092614	-6.402018	0.000000	-10.000000	-0.066667	15.516667	490.166656	1023.000000	1023.000000	2046.000000
32.840000	-0.057998	-34.277065	-10.105306	-7.318825	-10.773248	-6.079689	0.000000	-10.000000	-0.058333	14.716667	495.666656	1023.000000	1023.000000	2046.000000
32.860001	-0.056636	-33.471661	-9.925433	-7.398979	-10.354995	-5.792255	0.000000	-10.000000	-0.033333	13.666667	500.666656	1023.000000	1023.000000	2046.000000
32.880001	-0.055471	-32.783241	-9.794095	-7.447605	-9.887734	-5.653808	0.000000	-10.000000	-0.016667	12.683333	505.500000	1023.000000	1023.000000	2046.000000
32.900002	-0.054673	-32.311604	-9.574866	-7.606737	-9.651533	-5.478467	0.000000	-10.000000	0.000000	11.683333	509.833344	1023.000000	1023.000000	2046.000000
32.919998	-0.054231	-32.050724	-9.476948	-7.818481	-9.429447	-5.325848	0.000000	-10.000000	0.000000	10.816667	514.000000	1023.000000	1023.000000	2046.000000
32.939999	-0.053607	-31.681475	-9.487821	-7.844856	-9.130638	-5.218160	0.000000	-10.000000	0.000000	10.233334	516.666687	1023.000000	1023.000000	2046.000000
32.959999	-0.053490	-31.612741	-9.509942	-7.707048	-8.999146	-5.396605	0.000000	-10.000000	0.000000	9.666667	520.333313	1023.000000	1023.000000	2046.000000
32.980000	-0.053558	-31.652948	-9.334136	-7.739652	-9.109571	-5.469588	0.000000	-10.000000	0.000000	9.166667	523.666687	1023.000000	1023.000000	2046.000000
33.000000	-0.053384	-31.549879	-9.219519	-7.830861	-9.040690	-5.458809	0.000000	-10.000000	0.000000	8.250000	528.000000	1023.000000	1023.000000	2046.000000
33.020000	-0.053018	-31.333349	-9.124549	-7.756170	-8.902535	-5.550094	0.000000	-10.000000	0.000000	7.616667	530.000000	1023.000000	1023.000000	2046.000000
33.040001	-0.052658	-31.120937	-8.974730	-7.672952	-8.894071	-5.579185	0.000000	-10.000000	0.016667	6.050000	532.500000	1023.000000	1023.000000	2046.000000
33.060001	-0.051931	-30.691513	-8.724716	-7.659669	-8.910223	-5.396905	0.000000	-10.000000	0.041667	3.900000	534.666687	1023.000000	1023.000000	2046.000000
33.080002	-0.050673	-29.947615	-8.523518	-7.485182	-8.722528	-5.216387	0.000000	-10.000000	0.075000	1.166667	537.000000	1023.000000	1023.000000	2046.000000
33.099998	-0.049688	-29.365520	-8.345172	-7.276248	-8.570219	-5.173882	0.000000	-10.000000	0.091667	-0.416667	537.833313	1023.000000	1023.000000	2046.000000
33.119999	-0.048802	-28.842205	-8.093995	-7.199597	-8.531561	-5.017052	0.000000	-10.000000	0.091667	-1.466667	538.000000	1023.000000	1023.000000	2046.000000
33.139999	-0.047789	-28.243540	-7.896743	-7.167667	-8.439248	-4.739882	0.000000	-10.000000	0.083333	-2.383333	538.000000	1023.000000	1023.000000	2046.000000
33.160000	-0.046706	-27.603439	-7.819033	-6.987015	-8.193923	-4.603468	0.000000	-10.000000	0.075000	-3.300000	538.000000	1023.000000	1023.000000	2046.000000
33.180000	-0.046029	-27.203043	-7.685696	-6.812281	-8.116247	-4.588820	0.000000	-10.000000	0.083333	-3.800000	538.000000	1023.000000	1023.000000	2046.000000
33.200001	-0.045274	-26.756748	-7.502173	-6.783294	-8.066432	-4.404849	0.000000	-10.000000	0.075000	-3.650000	538.000000	1023.000000	1023.000000	2046.000000
33.220001	-0.044407	-26.244665	-7.331168	-6.741889	-7.986578	-4.185030	0.000000	-10.000000	0.066667	-2.783333	538.000000	1023.000000	1023.000000	2046.000000
33.240002	-0.043167	-25.511969	-7.247662	-6.490353	-7.686009	-4.087944	0.000000	-10.000000	0.033333	-0.250000	538.000000	1023.000000	1023.000000	2046.000000
33.259998	-0.042188	-24.933117	-6.956138	-6.292076	-7.625280	-4.059622	0.000000	-10.000000	0.016667	3.033333	538.166687	1023.000000	1023.000000	2046.000000
33.279999	-0.040896	-24.169828	-6.537436	-6.163636	-7.553117	-3.915640	0.000000	-10.000000	0.000000	5.600000	538.333313	1023.000000	1023.000000	2046.000000
33.299999	-0.039162	-23.144453	-6.201043	-5.963614	-7.308259	-3.671537	0.000000	-10.000000	-0.016667	7.833333	540.000000	1023.000000	1023.000000	2046.000000
33.320000	-0.037533	-22.182257	-6.018719	-5.666601	-6.925029	-3.571907	0.000000	-10.000000	-0.041667	9.866667	542.500000	1023.000000	1023.000000	2046.000000
33.340000	-0.036807	-21.753094	-5.844879	-5.446329	-6.804929	-3.656957	0.000000	-10.000000	-0.083333	12.583334	546.333313	1023.000000	1023.000000	2046.000000
33.360001	-0.036121	-21.347672	-5.630130	-5.381302	-6.744058	-3.592181	0.000000	-10.000000	-0.108333	14.016666	548.666687	1023.000000	1023.000000	2046.000000
33.380001	-0.035044	-20.710775	-5.510231	-5.276066	-6.449207	-3.475271	0.000000	-10.000000	-0.141667	15.216666	551.500000	1023.000000	1023.000000	2046.000000
33.400002	-0.034138	-20.175606	-5.449167	-5.128336	-6.157574	-3.440527	0.000000	-10.000000	-0.158333	16.500000	556.666687	1023.000000	1023.000000	2046.000000
33.419998	-0.032537	-19.229200	-5.216108	-4.775440	-5.873804	-3.363847	0.000000	-10.000000	-0.183333	18.200001	563.833313	1023.000000	1023.000000	2046.000000
33.439999	-0.030461	-18.002470	-4.889642	-4.427886	-5.617535	-3.067408	0.000000	-10.000000	-0.191667	19.383335	569.500000	1023.000000	1023.000000	2046.000000
33.459999	-0.027913	-16.496670	-4.460962	-3.912898	-5.333595	-2.789216	0.000000	-10.000000	-0.216667	19.966667	573.666687	1023.000000	1023.000000	2046.000000
33.480000	-0.026165	-15.463516	-4.204710	-3.414730	-5.005760	-2.838318	0.000000	-10.000000	-0.258333	21.100000	580.500000	1023.000000	1023.000000	2046.000000
33.500000	-0.026346	-15.570262	-4.210489	-3.392624	-4.987687	-2.979462	0.000000	-10.000000	-0.316667	22.666668	589.666687	1023.000000	1023.000000	2046.000000
33.520000	-0.028513	-16.850945	-4.702766	-3.821904	-5.089058	-3.237215	0.000000	-10.000000	-0.358333	24.283333	599.333313	1023.000000	1023.000000	2046.000000
33.540001	-0.031552	-18.647224	-5.385386	-4.388140	-5.243189	-3.630508	0.000000	-10.000000	-0.375000	24.933332	604.333313	1023.000000	1023.000000	2046.000000
33.560001	-0.034095	-20.150301	-6.028958	-4.684384	-5.324489	-4.112469	0.000000	-10.000000	-0.366667	25.116667	609.833313	1023.000000	1023.000000	2046.000000
33.580002	-0.035559	-21.015469	-6.421389	-4.916122	-5.337998	-4.339961	0.000000	-10.000000	-0.391667	25.316668	618.333313	1023.000000	1023.000000	2046.000000
33.599998	-0.035997	-21.274038	-6.570531	-5.098105	-5.344601	-4.260800	0.000000	-10.000000	-0.408333	25.866667	629.666687	1023.000000	1023.000000	2046.000000
33.619999	-0.035515	-20.989552	-6.666394	-5.054435	-5.168502	-4.100220	0.000000	-10.000000	-0.433333	26.450001	638.166687	1023.000000	1023.000000	2046.000000
33.639999	-0.034894	-20.622562	-6.794682	-4.738766	-4.886689	-4.202425	0.000000	-10.000000	-0.441667	27.333334	646.833313	1023.000000	1023.000000	2046.000000
33.660000	-0.034377	-20.316528	-6.655128	-4.652869	-4.871501	-4.137030	0.000000	-10.000000	-0.458333	27.866667	652.666687	1023.000000	1023.000000	2046.000000
33.680000	-0.033202	-19.622126	-6.417000	-4.516090	-4.762252	-3.926785	0.000000	-10.000000	-0.500000	28.616667	661.833313	1023.000000	1023.000000	2046.000000
33.700001	-0.031778	-18.780622	-6.266307	-4.214493	-4.465067	-3.834754	0.000000	-10.000000	-0.525000	28.750000	671.500000	1023.000000	1023.000000	2046.000000
33.720001	-0.030412	-17.973593	-6.039282	-3.886950	-4.229674	-3.817688	0.000000	-10.000000	-0.558333	29.050001	684.500000	1023.000000	1023.000000	2046.000000
33.740002	-0.028465	-16.822643	-5.603482	-3.653651	-4.036430	-3.529080	0.000000	-10.000000	-0.566667	29.133335	694.166687	1023.000000	1023.000000	2046.000000
33.759998	-0.026183	-15.474435	-5.317050	-3.277274	-3.611099	-3.269011	0.000000	-10.000000	-0.575000	29.433334	700.666687	1023.000000	1023.000000	2046.000000
33.779999	-0.024326	-14.376822	-4.988511	-2.925995	-3.260007	-3.202310	0.000000	-10.000000	-0.575000	29.650002	707.000000	1023.000000	1023.000000	2046.000000
33.799999	-0.021961	-12.978654	-4.546645	-2.825086	-2.857691	-2.749233	0.000000	-10.000000	-0.550000	29.850000	723.333313	1023.000000	1023.000000	2046.000000
33.820000	-0.019473	-11.508657	-4.216267	-2.628479	-2.274685	-2.389227	0.000000	-10.000000	-0.525000	29.916666	736.500000	1023.000000	1023.000000	2046.000000
33.840000	-0.017716	-10.470204	-3.875259	-2.509973	-1.807309	-2.277663	0.000000	-10.000000	-0.500000	29.900000	746.500000	1023.000000	1023.000000	2046.000000
33.860001	-0.015771	-9.320795	-3.466052	-2.615323	-1.365091	-1.874330	0.000000	-10.000000	-0.483333	29.700001	749.833313	1023.000000	1023.000000	2046.000000
33.880001	-0.013840	-8.179259	-3.100362	-2.685560	-0.889345	-1.503991	0.000000	-10.000000	-0.483333	29.083334	756.500000	1023.000000	1023.000000	2046.000000
33.900002	-0.012462	-7.364893	-2.915370	-2.676445	-0.467496	-1.305583	0.000000	-10.000000	-0.483333	28.583334	766.500000	1023.000000	1023.000000	2046.000000
33.919998	-0.011935	-7.053396	-2.933730	-2.521844	-0.171874	-1.425948	0.000000	-10.000000	-0.483333	27.966667	776.166687	1023.000000	1023.000000	2046.000000
33.939999	-0.011542	-6.821086	-2.859442	-2.494834	-0.055771	-1.411040	0.000000	-10.000000	-0.466667	27.850000	785.666687	1023.000000	1023.000000	2046.000000
33.959999	-0.010683	-6.313545	-2.630621	-2.407477	0.066031	-1.341480	0.000000	-10.000000	-0.450000	27.650002	794.833313	1023.000000	1023.000000	2046.000000
33.980000	-0.009550	-5.644114	-2.306919	-2.204816	0.202839	-1.335218	0.000000	-10.000000	-0.450000	27.650002	804.166687	1023.000000	1023.000000	2046.000000
34.000000	-0.008108	-4.791783	-1.949448	-1.924404	0.425522	-1.343452	0.000000	-10.000000	-0.441667	27.333334	813.333313	1023.000000	1023.000000	2046.000000
34.020000	-0.006463	-3.819705	-1.561510	-1.634038	0.613005	-1.237162	0.000000	-10.000000	-0.416667	27.000000	822.500000	1023.000000	1023.000000	2046.000000
34.040001	-0.004277	-2.527642	-1.121880	-1.342213	0.854371	-0.917920	0.000000	-10.000000	-0.391667	26.516666	831.500000	1023.000000	1023.000000	2046.000000
34.060001	-0.001654	-0.977260	-0.595633	-1.000777	1.143981	-0.524832	0.000000	-10.000000	-0.383333	26.466667	840.500000	1023.000000	1023.000000	2046.000000
34.080002	0.001042	0.615721	-0.165269	-0.581280	1.569896	-0.207626	0.000000	-10.000000	-0.391667	26.316668	849.333313	1023.000000	1023.000000	2046.000000
34.099998	0.003580	2.116053	0.168844	-0.075720	2.062535	-0.039607	0.000000	-10.000000	-0.400000	26.416668	858.166687	1023.000000	1023.000000	2046.000000
34.119999	0.005920	3.498634	0.547644	0.265265	2.429137	0.256588	0.000000	-10.000000	-0.400000	26.500000	867.000000	1023.000000	1023.000000	2046.000000
34.139999	0.008374	4.949258	0.987830	0.515016	2.765283	0.681130	0.000000	-10.000000	-0.391667	26.533335	875.833313	1023.000000	1023.000000	2046.000000
34.160000	0.010710	6.329644	1.334906	0.872916	3.163109	0.958712	0.000000	-10.000000	-0.383333	26.600000	884.666687	1023.000000	1023.000000	2046.000000
34.180000	0.012797	7.562807	1.607916	1.282760	3.585486	1.086645	0.000000	-10.000000	-0.400000	26.400000	893.500000	1023.000000	1023.000000	2046.000000
34.200001	0.014574	8.613302	1.918831	1.594779	3.887271	1.212422	0.000000	-10.000000	-0.400000	26.350000	902.333313	1023.000000	1023.000000	2046.000000
34.220001	0.016854	9.960471	2.398481	1.821099	4.194675	1.546215	0.000000	-10.000000	-0.408333	26.433334	911.166687	1023.000000	1023.000000	2046.000000
34.240002	0.019154	11.319895	2.898814	2.125372	4.458381	1.837328	0.000000	-10.000000	-0.400000	26.633333	920.000000	1023.000000	1023.000000	2046.000000
34.259998	0.021069	12.451751	3.194081	2.488127	4.828636	1.940907	0.000000	-10.000000	-0.416667	26.833334	929.000000	1023.000000	1023.000000	2046.000000
34.279999	0.022509	13.302835	3.391233	2.807978	5.171607	1.932017	0.000000	-10.000000	-0.425000	26.783333	938.000000	1023.000000	1023.000000	2046.000000
34.299999	0.024012	14.191079	3.701793	2.984171	5.405848	2.099268	0.000000	-10.000000	-0.433333	27.000000	946.833313	1023.000000	1023.000000	2046.000000
34.320000	0.026002	15.366898	4.058548	3.240267	5.700620	2.367462	0.000000	-10.000000	-0.433333	27.216667	955.666687	1023.000000	1023.000000	2046.000000
34.340000	0.027372	16.176699	4.210284	3.491466	5.992578	2.482371	0.000000	-10.000000	-0.441667	27.516666	964.666687	1023.000000	1023.000000	2046.000000
34.360001	0.028187	16.658480	4.131440	3.827793	6.276878	2.422369	0.000000	-10.000000	-0.433333	27.383333	973.833313	1023.000000	1023.000000	2046.000000
34.380001	0.028511	16.850143	4.214354	3.803087	6.230999	2.601705	0.000000	-10.000000	-0.441667	27.116667	983.000000	1023.000000	1023.000000	2046.000000
34.400002	0.029650	17.523138	4.468666	4.123585	6.282250	2.648636	0.000000	-10.000000	-0.433333	26.833334	992.000000	1023.000000	1023.000000	2046.000000
34.419998	0.030651	18.114790	4.691032	4.493050	6.373778	2.556928	0.000000	-10.000000	-0.441667	26.900000	1001.000000	1023.000000	1023.000000	2046.000000
34.439999	0.030672	18.127234	4.808401	4.633691	6.305066	2.380076	0.000000	-10.000000	-0.441667	27.133333	1010.000000	1023.000000	1023.000000	2046.000000
34.459999	0.029741	17.576849	4.635726	4.410574	6.218132	2.312416	0.000000	-10.000000	-0.450000	27.300001	1019.166687	1023.000000	1023.000000	2046.000000
34.480000	0.027846	16.457165	4.183460	4.182878	6.128957	1.961870	0.000000	-10.000000	-0.450000	27.466667	1028.333374	1023.000000	1023.000000	2046.000000
34.500000	0.025448	15.039573	3.646959	3.892364	5.961830	1.538420	0.000000	-10.000000	-0.425000	27.216667	1037.500000	1023.000000	1023.000000	2046.000000
34.520000	0.024096	14.240768	3.273671	3.540066	5.933153	1.493878	0.000000	-10.000000	-0.416667	26.800001	1046.500000	1023.000000	1023.000000	2046.000000
34.540001	0.023757	14.040481	3.080132	3.406164	5.986087	1.568098	0.000000	-10.000000	-0.400000	26.116667	1055.500000	1023.000000	1023.000000	2046.000000
34.560001	0.023615	13.956689	2.848829	3.476452	6.112885	1.518522	0.000000	-10.000000	-0.408333	25.516666	1064.333374	1023.000000	1023.000000	2046.000000
34.580002	0.023629	13.964556	2.741297	3.525127	6.145971	1.552161	0.000000	-10.000000	-0.391667	25.416666	1073.000000	1023.000000	1023.000000	2046.000000
34.599998	0.024238	14.324814	2.790756	3.601125	6.191011	1.741922	0.000000	-10.000000	-0.383333	25.200001	1081.500000	1023.000000	1023.000000	2046.000000
34.619999	0.024665	14.577066	2.786453	3.781514	6.244308	1.764792	0.000000	-10.000000	-0.366667	25.350000	1090.000000	1023.000000	1023.000000	2046.000000
34.639999	0.025120	14.845873	2.831863	3.951909	6.300673	1.761428	0.000000	-10.000000	-0.350000	24.950001	1098.500000	1023.000000	1023.000000	2046.000000
34.660000	0.026176	15.470294	3.034389	4.072864	6.316740	2.046301	0.000000	-10.000000	-0.333333	24.666666	1106.833374	1023.000000	1023.000000	2046.000000
34.680000	0.027616	16.321081	3.188738	4.368004	6.534847	2.229492	0.000000	-10.000000	-0.325000	24.066668	1115.000000	1023.000000	1023.000000	2046.000000
34.700001	0.028890	17.073708	3.297152	4.696897	6.769066	2.310592	0.000000	-10.000000	-0.316667	23.800001	1123.000000	1023.000000	1023.000000	2046.000000
34.720001	0.030495	18.022635	3.613146	4.823963	6.907987	2.677539	0.000000	-10.000000	-0.308333	23.616667	1131.000000	1023.000000	1023.000000	2046.000000
34.740002	0.032491	19.201891	3.850482	4.988863	7.266912	3.095635	0.000000	-10.000000	-0.316667	24.000000	1139.000000	1023.000000	1023.000000	2046.000000
34.759998	0.034156	20.186182	3.993990	5.233718	7.657320	3.301153	0.000000	-10.000000	-0.333333	24.216667	1147.000000	1023.000000	1023.000000	2046.000000
34.779999	0.035497	20.978724	4.175253	5.162711	8.013050	3.627709	0.000000	-10.000000	-0.358333	24.366667	1155.000000	1023.000000	1023.000000	2046.000000
34.799999	0.037002	21.868450	4.406890	4.976397	8.420698	4.064465	0.000000	-10.000000	-0.366667	24.350000	1163.000000	1023.000000	1023.000000	2046.000000
34.820000	0.037913	22.406546	4.476435	4.801178	8.827854	4.301078	0.000000	-10.000000	-0.366667	24.500000	1171.166626	1023.000000	1023.000000	2046.000000
34.840000	0.038182	22.565435	4.344328	4.708787	9.163797	4.348523	0.000000	-10.000000	-0.350000	24.366667	1179.500000	1023.000000	1023.000000	2046.000000
34.860001	0.038457	22.727871	4.370035	4.578692	9.288702	4.490442	0.000000	-10.000000	-0.341667	24.083334	1187.833374	1023.000000	1023.000000	2046.000000
34.880001	0.039015	23.057690	4.440377	4.684113	9.428341	4.504860	0.000000	-10.000000	-0.341667	23.900000	1196.000000	1023.000000	1023.000000	2046.000000
34.900002	0.039405	23.288063	4.520258	4.876923	9.501897	4.388986	0.000000	-10.000000	-0.366667	24.216667	1204.000000	1023.000000	1023.000000	2046.000000
34.919998	0.040254	23.790047	4.773399	5.029277	9.600888	4.386483	0.000000	-10.000000	-0.366667	24.600000	1212.000000	1023.000000	1023.000000	2046.000000
34.939999	0.041693	24.640371	5.141856	5.199089	9.712186	4.587241	0.000000	-10.000000	-0.366667	24.600000	1220.000000	1023.000000	1023.000000	2046.000000
34.959999	0.043666	25.806755	5.542765	5.590089	9.904825	4.769075	0.000000	-10.000000	-0.350000	24.700001	1228.000000	1023.000000	1023.000000	2046.000000
34.980000	0.045681	26.997328	5.860105	6.042605	10.185508	4.909110	0.000000	-10.000000	-0.350000	24.516666	1236.333374	1023.000000	1023.000000	2046.000000
35.000000	0.048127	28.443226	6.311970	6.402325	10.482875	5.246056	0.000000	-10.000000	-0.350000	24.616667	1244.666626	1023.000000	1023.000000	2046.000000
35.020000	0.050850	30.052084	6.816113	6.747915	10.823558	5.664498	0.000000	-10.000000	-0.341667	24.316668	1253.000000	1023.000000	1023.000000	2046.000000
35.040001	0.053428	31.575951	7.235775	7.178187	11.219051	5.942937	0.000000	-10.000000	-0.333333	24.133333	1261.000000	1023.000000	1023.000000	2046.000000
35.060001	0.055607	32.863865	7.576710	7.545668	11.567665	6.173823	0.000000	-10.000000	-0.316667	23.800001	1269.000000	1023.000000	1023.000000	2046.000000
35.080002	0.057766	34.139538	7.893741	7.855661	11.952236	6.437901	0.000000	-10.000000	-0.308333	23.700001	1277.000000	1023.000000	1023.000000	2046.000000
35.099998	0.060070	35.501663	8.344585	8.125350	12.228720	6.803006	0.000000	-10.000000	-0.308333	23.350000	1285.000000	1023.000000	1023.000000	2046.000000
35.119999	0.062366	36.858070	8.793570	8.483531	12.552512	7.028457	0.000000	-10.000000	-0.308333	23.416668	1293.000000	1023.000000	1023.000000	2046.000000
35.139999	0.064149	37.912342	9.135366	8.829910	12.790865	7.156200	0.000000	-10.000000	-0.308333	23.316668	1300.666626	1023.000000	1023.000000	2046.000000
35.160000	0.065731	38.846756	9.462209	9.040911	13.008497	7.335139	0.000000	-10.000000	-0.300000	23.549999	1308.333374	1023.000000	1023.000000	2046.000000
35.180000	0.067240	39.738976	9.748037	9.228633	13.184752	7.577552	0.000000	-10.000000	-0.300000	23.299999	1316.000000	1023.000000	1023.000000	2046.000000
35.200001	0.068430	40.442425	9.927513	9.472572	13.385670	7.656671	0.000000	-10.000000	-0.291667	23.000000	1324.000000	1023.000000	1023.000000	2046.000000
35.220001	0.069835	41.272491	10.099383	9.729535	13.641956	7.801619	0.000000	-10.000000	-0.275000	22.633333	1331.833374	1023.000000	1023.000000	2046.000000
35.240002	0.070864	41.880463	10.253571	9.771024	13.736812	8.119056	0.000000	-10.000000	-0.241667	22.000000	1339.500000	1023.000000	1023.000000	2046.000000
35.259998	0.071981	42.540710	10.282238	10.098379	13.905369	8.254723	0.000000	-10.000000	-0.200000	21.333334	1347.000000	1023.000000	1023.000000	2046.000000
35.279999	0.071848	42.462025	10.262483	10.149035	13.794024	8.256484	0.000000	-10.000000	-0.183333	20.383333	1354.333374	1023.000000	1023.000000	2046.000000
35.299999	0.072619	42.917637	10.495314	10.387568	13.793965	8.240791	0.000000	-10.000000	-0.166667	19.550001	1361.333374	1023.000000	1023.000000	2046.000000
35.320000	0.073389	43.372833	10.733216	10.588887	13.789691	8.261040	0.000000	-10.000000	-0.158333	18.666668	1368.000000	1023.000000	1023.000000	2046.000000
35.340000	0.072337	42.751057	10.603534	10.490506	13.659916	7.997102	0.000000	-10.000000	-0.125000	17.800001	1374.333374	1023.000000	1023.000000	2046.000000
35.360001	0.069562	41.110863	10.064901	10.051690	13.425897	7.568376	0.000000	-10.000000	-0.100000	17.266666	1380.500000	1023.000000	1023.000000	2046.000000
35.380001	0.065856	38.921120	9.391490	9.422828	12.997878	7.108923	0.000000	-10.000000	-0.066667	16.416668	1386.166626	1023.000000	1023.000000	2046.000000
35.400002	0.062611	37.002975	8.756753	9.012253	12.633075	6.600896	0.000000	-10.000000	-0.041667	15.183333	1391.833374	1023.000000	1023.000000	2046.000000
35.419998	0.060311	35.643894	8.237199	8.679512	12.438395	6.288791	0.000000	-10.000000	-0.016667	13.250000	1397.000000	1023.000000	1023.000000	2046.000000
35.439999	0.059007	34.873074	7.920055	8.426078	12.290137	6.236805	0.000000	-10.000000	-0.008333	11.566667	1401.833374	1023.000000	1023.000000	2046.000000
35.459999	0.058327	34.471447	7.681986	8.297267	12.217184	6.275010	0.000000	-10.000000	0.000000	10.316667	1406.000000	1023.000000	1023.000000	2046.000000
35.480000	0.057721	34.113384	7.467945	8.304295	12.170272	6.170872	0.000000	-10.000000	0.000000	9.383333	1409.666626	1023.000000	1023.000000	2046.000000
35.500000	0.057033	33.706219	7.250805	8.290318	12.100406	6.064690	0.000000	-10.000000	0.000000	8.433333	1413.000000	1023.000000	1023.000000	2046.000000
35.520000	0.056576	33.436420	7.156597	8.230272	11.971897	6.077652	0.000000	-10.000000	0.016667	7.166667	1415.833374	1023.000000	1023.000000	2046.000000
35.540001	0.056457	33.365902	7.077991	8.262380	11.911583	6.113949	0.000000	-10.000000	0.033333	5.566667	1418.333374	1023.000000	1023.000000	2046.000000
35.560001	0.056368	33.313633	7.041176	8.359055	11.867419	6.045982	0.000000	-10.000000	0.058333	3.000000	1420.500000	1023.000000	1023.000000	2046.000000
35.580002	0.056689	33.502914	7.088073	8.465575	11.886737	6.062530	0.000000	-10.000000	0.066667	0.350000	1422.000000	1023.000000	1023.000000	2046.000000
35.599998	0.057282	33.853771	7.219762	8.553840	11.870371	6.209801	0.000000	-10.000000	0.083333	-1.766667	1422.833374	1023.000000	1023.000000	2046.000000
35.619999	0.057891	34.213673	7.264258	8.613975	12.012358	6.323082	0.000000	-10.000000	0.091667	-3.000000	1423.000000	1023.000000	1023.000000	2046.000000
35.639999	0.058485	34.564869	7.267463	8.610986	12.199306	6.487115	0.000000	-10.000000	0.091667	-3.816667	1423.000000	1023.000000	1023.000000	2046.000000
35.660000	0.059114	34.936111	7.319760	8.520308	12.374874	6.721169	0.000000	-10.000000	0.091667	-4.500000	1423.000000	1023.000000	1023.000000	2046.000000
35.680000	0.059420	35.117153	7.360487	8.300791	12.506923	6.948953	0.000000	-10.000000	0.083333	-4.850000	1423.000000	1023.000000	1023.000000	2046.000000
35.700001	0.059145	34.954769	7.218428	7.926416	12.739437	7.070487	0.000000	-10.000000	0.091667	-5.183333	1423.000000	1023.000000	1023.000000	2046.000000
35.720001	0.058399	34.514080	7.091980	7.487098	12.805223	7.129778	0.000000	-10.000000	0.091667	-5.883334	1423.000000	1023.000000	1023.000000	2046.000000
35.740002	0.057502	33.983509	6.891963	7.122565	12.812113	7.156869	0.000000	-10.000000	0.108333	-6.816667	1423.000000	1023.000000	1023.000000	2046.000000
35.759998	0.056585	33.441628	6.681039	6.913798	12.755116	7.091674	0.000000	-10.000000	0.108333	-7.583333	1423.000000	1023.000000	1023.000000	2046.000000
35.779999	0.055483	32.790451	6.524323	6.817011	12.594115	6.855000	0.000000	-10.000000	0.108333	-7.783333	1423.000000	1023.000000	1023.000000	2046.000000
35.799999	0.054857	32.420696	6.481022	6.743684	12.462003	6.733987	0.000000	-10.000000	0.100000	-7.616667	1419.500000	1023.000000	1023.000000	2046.000000
35.820000	0.054482	32.199070	6.610536	6.635226	12.249866	6.703442	0.000000	-10.000000	0.100000	-7.316667	1412.000000	1023.000000	1023.000000	2046.000000
35.840000	0.054511	32.216236	6.713387	6.730040	12.150580	6.622230	0.000000	-10.000000	0.100000	-7.283333	1403.500000	1023.000000	1023.000000	2046.000000
35.860001	0.054879	32.433224	6.852337	6.890931	12.094398	6.595556	0.000000	-10.000000	0.108333	-7.516667	1397.833374	1023.000000	1023.000000	2046.000000
35.880001	0.055950	33.066322	7.083055	7.091398	12.142255	6.749617	0.000000	-10.000000	0.108333	-7.916667	1395.166626	1023.000000	1023.000000	2046.000000
35.900002	0.057074	33.730499	7.293356	7.316126	12.206423	6.914595	0.000000	-10.000000	0.116667	-8.266666	1392.666626	1023.000000	1023.000000	2046.000000
35.919998	0.057983	34.267967	7.504940	7.449678	12.225488	7.087861	0.000000	-10.000000	0.125000	-8.700000	1389.833374	1023.000000	1023.000000	2046.000000
35.939999	0.059111	34.934357	7.672345	7.622474	12.336795	7.302742	0.000000	-10.000000	0.133333	-9.183333	1387.000000	1023.000000	1023.000000	2046.000000
35.959999	0.060004	35.462399	7.803662	7.792845	12.421967	7.443924	0.000000	-10.000000	0.133333	-9.783334	1383.833374	1023.000000	1023.000000	2046.000000
35.980000	0.060452	35.726982	7.917606	7.861619	12.422766	7.524990	0.000000	-10.000000	0.133333	-10.383333	1380.500000	1023.000000	1023.000000	2046.000000
36.000000	0.060830	35.950661	7.990357	7.884576	12.420245	7.655481	0.000000	-10.000000	0.141667	-11.166667	1377.000000	1023.000000	1023.000000	2046.000000
36.020000	0.061100	36.109879	8.110772	7.952298	12.369973	7.676834	0.000000	-10.000000	0.150000	-12.133333	1373.166626	1023.000000	1023.000000	2046.000000
36.040001	0.061412	36.294479	8.229352	7.976073	12.273505	7.815552	0.000000	-10.000000	0.183333	-13.283334	1369.166626	1023.000000	1023.000000	2046.000000
36.060001	0.061689	36.458469	8.270044	8.057883	12.203547	7.926997	0.000000	-10.000000	0.216667	-14.566667	1364.666626	1023.000000	1023.000000	2046.000000
36.080002	0.061465	36.325672	8.159936	8.134483	12.121037	7.910217	0.000000	-10.000000	0.266667	-15.883333	1359.833374	1023.000000	1023.000000	2046.000000
36.099998	0.060920	36.003468	8.015662	8.047434	11.994940	7.945433	0.000000	-10.000000	0.316667	-17.400002	1354.666626	1023.000000	1023.000000	2046.000000
36.119999	0.060259	35.613209	7.784734	7.968120	11.861343	7.999013	0.000000	-10.000000	0.375000	-18.783335	1348.833374	1023.000000	1023.000000	2046.000000
36.139999	0.058607	34.636635	7.403808	7.709757	11.589035	7.934033	0.000000	-10.000000	0.416667	-20.333334	1342.666626	1023.000000	1023.000000	2046.000000
36.160000	0.057009	33.692471	6.978664	7.493770	11.295596	7.924440	0.000000	-10.000000	0.433333	-21.633333	1335.833374	1023.000000	1023.000000	2046.000000
36.180000	0.055433	32.761097	6.682918	7.306983	10.916219	7.854979	0.000000	-10.000000	0.458333	-22.900000	1328.666626	1023.000000	1023.000000	2046.000000
36.200001	0.053908	31.859886	6.427575	7.260606	10.536174	7.635531	0.000000	-10.000000	0.500000	-24.050001	1321.000000	1023.000000	1023.000000	2046.000000
36.220001	0.052034	30.752096	6.276660	7.128012	10.019078	7.328347	0.000000	-10.000000	0.541667	-25.083334	1312.833374	1023.000000	1023.000000	2046.000000
36.240002	0.049693	29.368858	5.978181	6.873332	9.563923	6.953422	0.000000	-10.000000	0.575000	-25.800001	1304.500000	1023.000000	1023.000000	2046.000000
36.259998	0.046038	27.208200	5.346241	6.391261	9.050076	6.420622	0.000000	-10.000000	0.616667	-26.366667	1295.833374	1023.000000	1023.000000	2046.000000
36.279999	0.041030	24.248476	4.481719	5.617318	8.348455	5.800983	0.000000	-10.000000	0.650000	-26.800001	1287.166626	1023.000000	1023.000000	2046.000000
36.299999	0.036239	21.417072	3.601777	4.836662	7.664459	5.314173	0.000000	-10.000000	0.675000	-27.350000	1278.166626	1023.000000	1023.000000	2046.000000
36.320000	0.032394	19.145042	2.835137	4.308997	7.152083	4.848826	0.000000	-10.000000	0.683333	-27.666668	1269.166626	1023.000000	1023.000000	2046.000000
36.340000	0.029193	17.252817	2.154126	3.851519	6.716897	4.530275	0.000000	-10.000000	0.675000	-27.916668	1259.833374	1023.000000	1023.000000	2046.000000
36.360001	0.026655	15.753029	1.624039	3.521812	6.342288	4.264889	0.000000	-10.000000	0.683333	-28.116667	1250.500000	1023.000000	1023.000000	2046.000000
36.380001	0.024512	14.486764	1.143400	3.286508	5.977200	4.079657	0.000000	-10.000000	0.675000	-28.300001	1241.000000	1023.000000	1023.000000	2046.000000
36.400002	0.022349	13.208148	0.683809	3.091662	5.584369	3.848308	0.000000	-10.000000	0.691667	-28.333334	1231.666626	1023.000000	1023.000000	2046.000000
36.419998	0.020551	12.145701	0.339644	2.937556	5.259013	3.609489	0.000000	-10.000000	0.683333	-28.400000	1222.166626	1023.000000	1023.000000	2046.000000
36.439999	0.019261	11.383206	0.019304	2.812609	5.012037	3.539256	0.000000	-10.000000	0.675000	-28.316668	1212.833374	1023.000000	1023.000000	2046.000000
36.459999	0.018126	10.712327	-0.195689	2.716939	4.731479	3.459599	0.000000	-10.000000	0.666667	-28.333334	1203.333374	1023.000000	1023.000000	2046.000000
36.480000	0.017190	10.159043	-0.370851	2.655369	4.504491	3.370034	0.000000	-10.000000	0.675000	-28.133333	1194.000000	1023.000000	1023.000000	2046.000000
36.500000	0.016696	9.867569	-0.528870	2.592166	4.437248	3.367025	0.000000	-10.000000	0.691667	-27.966667	1184.500000	1023.000000	1023.000000	2046.000000
36.520000	0.016163	9.552553	-0.638728	2.416682	4.344086	3.430514	0.000000	-10.000000	0.700000	-27.766666	1175.166626	1023.000000	1023.000000	2046.000000
36.540001	0.015978	9.443279	-0.743752	2.229300	4.372802	3.584930	0.000000	-10.000000	0.691667	-27.516666	1165.833374	1023.000000	1023.000000	2046.000000
36.560001	0.015856	9.370734	-0.797454	2.015962	4.397676	3.754550	0.000000	-10.000000	0.675000	-27.466667	1156.666626	1023.000000	1023.000000	2046.000000
36.580002	0.015249	9.011950	-0.845620	1.649335	4.378064	3.830171	0.000000	-10.000000	0.658333	-27.183334	1147.500000	1023.000000	1023.000000	2046.000000
36.599998	0.014485	8.560801	-0.901955	1.164538	4.347053	3.951165	0.000000	-10.000000	0.650000	-27.266666	1138.500000	1023.000000	1023.000000	2046.000000
36.619999	0.013216	7.810803	-1.150511	0.708485	4.309774	3.943054	0.000000	-10.000000	0.650000	-27.200001	1129.500000	1023.000000	1023.000000	2046.000000
36.639999	0.011472	6.779993	-1.402039	0.211750	4.152579	3.817703	0.000000	-10.000000	0.658333	-27.316666	1120.333374	1023.000000	1023.000000	2046.000000
36.660000	0.010030	5.927713	-1.591817	-0.155195	3.955749	3.718978	0.000000	-10.000000	0.658333	-27.366667	1111.166626	1023.000000	1023.000000	2046.000000
36.680000	0.008725	5.156629	-1.722461	-0.348947	3.717871	3.510166	0.000000	-10.000000	0.641667	-27.283333	1102.000000	1023.000000	1023.000000	2046.000000
36.700001	0.007284	4.304656	-1.798282	-0.607577	3.404568	3.305947	0.000000	-10.000000	0.633333	-27.216667	1093.000000	1023.000000	1023.000000	2046.000000
36.720001	0.005952	3.517672	-1.808242	-0.927074	3.066235	3.186753	0.000000	-10.000000	0.633333	-27.016666	1084.000000	1023.000000	1023.000000	2046.000000
36.740002	0.004947	2.923424	-1.883741	-0.983836	2.810896	2.980104	0.000000	-10.000000	0.650000	-26.883333	1075.000000	1023.000000	1023.000000	2046.000000
36.759998	0.004344	2.567105	-1.897830	-1.062056	2.568908	2.958084	0.000000	-10.000000	0.650000	-26.983334	1066.000000	1023.000000	1023.000000	2046.000000
36.779999	0.004077	2.409527	-1.809367	-1.073770	2.359863	2.932801	0.000000	-10.000000	0.658333	-27.083334	1057.000000	1023.000000	1023.000000	2046.000000
36.799999	0.004006	2.367536	-1.807762	-1.019696	2.235932	2.959062	0.000000	-10.000000	0.658333	-27.200001	1047.833374	1023.000000	1023.000000	2046.000000
36.820000	0.003845	2.272601	-1.798632	-0.982747	2.079467	2.974514	0.000000	-10.000000	0.658333	-27.316668	1038.666626	1023.000000	1023.000000	2046.000000
36.840000	0.003883	2.295048	-1.798353	-0.946140	2.012625	3.026916	0.000000	-10.000000	0.650000	-27.133333	1029.500000	1023.000000	1023.000000	2046.000000
36.860001	0.003891	2.299393	-1.734045	-0.981409	1.885069	3.129778	0.000000	-10.000000	0.633333	-27.050001	1020.500000	1023.000000	1023.000000	2046.000000
36.880001	0.003811	2.252336	-1.776376	-0.932812	1.789277	3.172247	0.000000	-10.000000	0.633333	-26.833334	1011.500000	1023.000000	1023.000000	2046.000000
36.900002	0.003352	1.981170	-1.882728	-0.958187	1.667166	3.154920	0.000000	-10.000000	0.616667	-26.816668	1002.500000	1023.000000	1023.000000	2046.000000
36.919998	0.002859	1.689783	-1.960515	-0.999611	1.509251	3.140658	0.000000	-10.000000	0.616667	-26.750000	993.500000	1023.000000	1023.000000	2046.000000
36.939999	0.002433	1.437931	-1.993950	-1.107352	1.307332	3.231900	0.000000	-10.000000	0.608333	-26.500000	984.666687	1023.000000	1023.000000	2046.000000
36.959999	0.001961	1.159212	-2.086440	-1.122846	1.125479	3.243019	0.000000	-10.000000	0.608333	-26.516666	975.833313	1023.000000	1023.000000	2046.000000
36.980000	0.001224	0.723166	-2.257081	-1.161744	0.961516	3.180475	0.000000	-10.000000	0.608333	-26.400002	967.000000	1023.000000	1023.000000	2046.000000
37.000000	0.000424	0.250349	-2.370156	-1.268713	0.732280	3.156937	0.000000	-10.000000	0.600000	-26.483334	958.166687	1023.000000	1023.000000	2046.000000
37.020000	-0.000290	-0.171241	-2.438668	-1.407546	0.517019	3.157953	0.000000	-10.000000	0.600000	-26.500000	949.333313	1023.000000	1023.000000	2046.000000
37.040001	-0.000973	-0.575141	-2.575686	-1.491858	0.331256	3.161147	0.000000	-10.000000	0.600000	-26.583334	940.500000	1023.000000	1023.000000	2046.000000
37.060001	-0.001879	-1.110320	-2.732817	-1.600685	0.132503	3.090679	0.000000	-10.000000	0.591667	-26.633333	931.500000	1023.000000	1023.000000	2046.000000
37.080002	-0.002817	-1.664563	-2.830070	-1.710415	-0.125142	3.001064	0.000000	-10.000000	0.608333	-26.833334	922.666687	1023.000000	1023.000000	2046.000000
37.099998	-0.003383	-1.999167	-2.830003	-1.852756	-0.320035	3.003627	0.000000	-10.000000	0.625000	-27.016666	913.666687	1023.000000	1023.000000	2046.000000
37.119999	-0.003631	-2.146196	-2.823859	-1.828844	-0.472590	2.979097	0.000000	-10.000000	0.658333	-27.333334	904.666687	1023.000000	1023.000000	2046.000000
37.139999	-0.004149	-2.451845	-2.901474	-1.802226	-0.655479	2.907334	0.000000	-10.000000	0.658333	-27.433334	895.500000	1023.000000	1023.000000	2046.000000
37.160000	-0.005030	-2.972774	-2.968381	-1.855647	-0.940467	2.791723	0.000000	-10.000000	0.658333	-27.583334	886.500000	1023.000000	1023.000000	2046.000000
37.180000	-0.006366	-3.762311	-3.188942	-1.969592	-1.246068	2.642290	0.000000	-10.000000	0.650000	-27.516666	877.333313	1023.000000	1023.000000	2046.000000
37.200001	-0.008289	-4.898569	-3.524283	-2.163158	-1.607982	2.396855	0.000000	-10.000000	0.650000	-27.433334	868.166687	1023.000000	1023.000000	2046.000000
37.220001	-0.010404	-6.148930	-3.891094	-2.486697	-1.949066	2.177927	0.000000	-10.000000	0.650000	-27.466667	858.833313	1023.000000	1023.000000	2046.000000
37.240002	-0.012250	-7.239793	-4.208008	-2.775336	-2.240426	1.983978	0.000000	-10.000000	0.650000	-27.483334	849.666687	1023.000000	1023.000000	2046.000000
37.259998	-0.013273	-7.844417	-4.389961	-2.823059	-2.526626	1.895228	0.000000	-10.000000	0.658333	-27.583334	840.500000	1023.000000	1023.000000	2046.000000
37.279999	-0.013706	-8.100049	-4.499633	-2.720484	-2.760343	1.880410	0.000000	-10.000000	0.658333	-27.383333	831.333313	1023.000000	1023.000000	2046.000000
37.299999	-0.013566	-8.017360	-4.453308	-2.499802	-2.953541	1.889290	0.000000	-10.000000	0.658333	-27.433334	822.166687	1023.000000	1023.000000	2046.000000
37.320000	-0.013821	-8.168116	-4.406949	-2.388932	-3.186070	1.813835	0.000000	-10.000000	0.650000	-27.250000	813.000000	1023.000000	1023.000000	2046.000000
37.340000	-0.015720	-9.290401	-4.745591	-2.510420	-3.474126	1.439736	0.000000	-10.000000	0.650000	-27.250000	804.000000	1023.000000	1023.000000	2046.000000
37.360001	-0.019508	-11.529454	-5.284986	-3.053465	-4.069172	0.878169	0.000000	-10.000000	0.633333	-27.083334	794.833313	1023.000000	1023.000000	2046.000000
37.380001	-0.024192	-14.297687	-6.163220	-3.751879	-4.617300	0.234713	0.000000	-10.000000	0.625000	-26.733334	785.833313	1023.000000	1023.000000	2046.000000
37.400002	-0.029018	-17.149654	-7.176735	-4.465097	-5.173961	-0.333862	0.000000	-10.000000	0.608333	-26.416668	776.833313	1023.000000	1023.000000	2046.000000
37.419998	-0.033137	-19.584244	-7.996436	-5.007380	-5.731658	-0.848771	0.000000	-10.000000	0.600000	-26.066668	768.000000	1023.000000	1023.000000	2046.000000
37.439999	-0.036194	-21.390631	-8.630753	-5.375588	-6.178581	-1.205709	0.000000	-10.000000	0.583333	-26.083334	759.166687	1023.000000	1023.000000	2046.000000
37.459999	-0.038746	-22.899092	-9.231469	-5.595329	-6.591962	-1.480331	0.000000	-10.000000	0.575000	-26.200001	750.500000	1023.000000	1023.000000	2046.000000
37.480000	-0.041193	-24.345064	-9.837411	-5.739652	-6.950491	-1.817510	0.000000	-10.000000	0.575000	-26.316668	741.833313	1023.000000	1023.000000	2046.000000
37.500000	-0.043096	-25.469809	-10.207608	-5.890624	-7.340866	-2.030711	0.000000	-10.000000	0.583333	-26.183334	733.000000	1023.000000	1023.000000	2046.000000
37.520000	-0.044541	-26.323811	-10.499001	-6.018431	-7.646066	-2.160314	0.000000	-10.000000	0.591667	-26.050001	724.333313	1023.000000	1023.000000	2046.000000
37.540001	-0.045845	-27.094175	-10.800942	-6.071484	-7.889328	-2.332421	0.000000	-10.000000	0.600000	-25.883333	715.666687	1023.000000	1023.000000	2046.000000
37.560001	-0.046714	-27.607958	-10.952100	-6.171796	-8.102931	-2.381130	0.000000	-10.000000	0.583333	-25.866667	707.166687	1023.000000	1023.000000	2046.000000
37.580002	-0.047338	-27.976583	-11.080884	-6.167745	-8.259903	-2.468052	0.000000	-10.000000	0.566667	-25.716667	698.500000	1023.000000	1023.000000	2046.000000
37.599998	-0.047886	-28.300695	-11.182580	-6.223048	-8.363147	-2.531921	0.000000	-10.000000	0.550000	-25.500000	689.833313	1023.000000	1023.000000	2046.000000
37.619999	-0.048137	-28.449205	-11.152055	-6.446935	-8.444116	-2.406099	0.000000	-10.000000	0.558333	-25.416668	681.333313	1023.000000	1023.000000	2046.000000
37.639999	-0.048107	-28.431034	-11.199071	-6.654903	-8.362250	-2.214810	0.000000	-10.000000	0.566667	-25.316668	672.666687	1023.000000	1023.000000	2046.000000
37.660000	-0.048280	-28.533340	-11.161131	-6.869553	-8.344041	-2.158615	0.000000	-10.000000	0.566667	-25.416668	664.333313	1023.000000	1023.000000	2046.000000
37.680000	-0.048570	-28.705004	-11.050729	-7.239770	-8.382866	-2.031639	0.000000	-10.000000	0.566667	-25.250000	655.666687	1023.000000	1023.000000	2046.000000
37.700001	-0.049111	-29.024347	-10.978399	-7.643750	-8.444773	-1.957426	0.000000	-10.000000	0.575000	-25.233334	647.333313	1023.000000	1023.000000	2046.000000
37.720001	-0.050374	-29.771061	-11.132565	-8.057745	-8.533206	-2.047544	0.000000	-10.000000	0.583333	-25.233334	638.833313	1023.000000	1023.000000	2046.000000
37.740002	-0.052009	-30.737545	-11.306477	-8.545193	-8.667973	-2.217903	0.000000	-10.000000	0.583333	-25.583334	630.500000	1023.000000	1023.000000	2046.000000
37.759998	-0.053181	-31.430269	-11.321986	-8.890945	-8.874249	-2.343088	0.000000	-10.000000	0.566667	-25.716667	622.000000	1023.000000	1023.000000	2046.000000
37.779999	-0.054200	-32.032299	-11.366135	-9.106022	-9.078348	-2.481794	0.000000	-10.000000	0.558333	-25.650000	613.500000	1023.000000	1023.000000	2046.000000
37.799999	-0.055360	-32.717869	-11.422340	-9.224506	-9.299564	-2.771459	0.000000	-10.000000	0.550000	-25.500000	605.000000	1023.000000	1023.000000	2046.000000
37.820000	-0.056675	-33.494953	-11.364400	-9.505157	-9.603742	-3.021655	0.000000	-10.000000	0.550000	-25.416668	596.500000	1023.000000	1023.000000	2046.000000
37.840000	-0.057773	-34.143730	-11.328420	-9.710834	-9.884696	-3.219780	0.000000	-10.000000	0.550000	-25.250000	588.000000	1023.000000	1023.000000	2046.000000
37.860001	-0.058623	-34.646126	-11.385001	-9.760303	-10.115370	-3.385451	0.000000	-10.000000	0.558333	-24.950001	579.500000	1023.000000	1023.000000	2046.000000
37.880001	-0.059012	-34.875980	-11.315198	-9.815606	-10.296824	-3.448353	0.000000	-10.000000	0.558333	-24.916668	571.166687	1023.000000	1023.000000	2046.000000
37.900002	-0.059175	-34.972309	-11.179661	-9.805360	-10.495803	-3.491484	0.000000	-10.000000	0.558333	-25.050001	562.833313	1023.000000	1023.000000	2046.000000
37.919998	-0.059237	-35.009052	-11.152164	-9.779204	-10.559855	-3.517828	0.000000	-10.000000	0.558333	-25.183334	554.500000	1023.000000	1023.000000	2046.000000
37.939999	-0.059570	-35.205967	-11.124817	-9.745567	-10.716551	-3.619033	0.000000	-10.000000	0.566667	-24.933334	546.166687	1023.000000	1023.000000	2046.000000
37.959999	-0.059480	-35.152515	-11.019610	-9.709876	-10.788576	-3.634453	0.000000	-10.000000	0.583333	-24.933334	537.666687	1023.000000	1023.000000	2046.000000
37.980000	-0.059627	-35.239449	-10.987636	-9.712440	-10.895272	-3.644099	0.000000	-10.000000	0.575000	-24.950001	529.333313	1023.000000	1023.000000	2046.000000
38.000000	-0.060033	-35.479549	-11.015188	-9.730280	-10.993879	-3.740202	0.000000	-10.000000	0.566667	-24.916668	521.000000	1023.000000	1023.000000	2046.000000
38.020000	-0.060223	-35.591560	-10.994223	-9.742731	-11.064274	-3.790334	0.000000	-10.000000	0.550000	-24.933334	512.833313	1023.000000	1023.000000	2046.000000
38.040001	-0.060658	-35.848961	-11.014894	-9.748486	-11.202868	-3.882713	0.000000	-10.000000	0.550000	-24.783333	504.500000	1023.000000	1023.000000	2046.000000
38.060001	-0.061147	-36.138149	-11.043119	-9.810964	-11.316842	-3.967223	0.000000	-10.000000	0.550000	-25.000000	496.166656	1023.000000	1023.000000	2046.000000
38.080002	-0.061521	-36.358849	-11.029747	-9.836424	-11.425477	-4.067199	0.000000	-10.000000	0.541667	-24.950001	487.833344	1023.000000	1023.000000	2046.000000
38.099998	-0.061969	-36.623604	-11.079349	-9.896648	-11.515563	-4.132043	0.000000	-10.000000	0.541667	-24.833334	479.500000	1023.000000	1023.000000	2046.000000
38.119999	-0.062653	-37.027763	-11.122934	-9.952143	-11.685462	-4.267224	0.000000	-10.000000	0.541667	-24.616667	471.166656	1023.000000	1023.000000	2046.000000
38.139999	-0.062980	-37.221092	-11.112694	-10.033009	-11.773248	-4.302145	0.000000	-10.000000	0.550000	-24.333334	463.000000	1023.000000	1023.000000	2046.000000
38.160000	-0.063600	-37.587864	-11.168120	-10.088460	-11.920787	-4.410498	0.000000	-10.000000	0.541667	-24.233334	455.000000	1023.000000	1023.000000	2046.000000
38.180000	-0.064181	-37.930958	-11.235294	-10.151481	-12.017054	-4.527130	0.000000	-10.000000	0.525000	-23.983334	447.000000	1023.000000	1023.000000	2046.000000
38.200001	-0.064608	-38.183510	-11.213717	-10.230472	-12.153519	-4.585802	0.000000	-10.000000	0.508333	-23.750000	439.000000	1023.000000	1023.000000	2046.000000
38.220001	-0.065174	-38.517872	-11.295204	-10.301263	-12.256171	-4.665233	0.000000	-10.000000	0.508333	-23.583334	431.000000	1023.000000	1023.000000	2046.000000
38.240002	-0.065740	-38.852535	-11.349509	-10.358932	-12.362660	-4.781435	0.000000	-10.000000	0.491667	-23.283335	423.000000	1023.000000	1023.000000	2046.000000
38.259998	-0.065978	-38.993153	-11.324556	-10.387510	-12.444730	-4.836357	0.000000	-10.000000	0.475000	-22.916668	415.166656	1023.000000	1023.000000	2046.000000
38.279999	-0.066571	-39.343346	-11.368004	-10.437105	-12.593802	-4.944435	0.000000	-10.000000	0.441667	-22.483334	407.500000	1023.000000	1023.000000	2046.000000
38.299999	-0.067101	-39.656654	-11.403630	-10.526885	-12.734430	-4.991710	0.000000	-10.000000	0.433333	-22.050001	400.000000	1023.000000	1023.000000	2046.000000
38.320000	-0.067340	-39.798031	-11.392428	-10.551245	-12.788429	-5.065929	0.000000	-10.000000	0.416667	-21.750000	392.500000	1023.000000	1023.000000	2046.000000
38.340000	-0.067856	-40.102932	-11.427034	-10.584381	-12.931430	-5.160084	0.000000	-10.000000	0.408333	-21.383333	385.166656	1023.000000	1023.000000	2046.000000
38.360001	-0.068281	-40.353863	-11.382299	-10.616886	-13.066882	-5.287796	0.000000	-10.000000	0.408333	-21.133333	378.000000	1023.000000	1023.000000	2046.000000
38.380001	-0.068540	-40.507057	-11.296811	-10.636568	-13.219807	-5.353871	0.000000	-10.000000	0.408333	-20.683334	371.000000	1023.000000	1023.000000	2046.000000
38.400002	-0.069385	-41.006554	-11.409241	-10.672488	-13.436028	-5.488796	0.000000	-10.000000	0.408333	-20.366667	364.166656	1023.000000	1023.000000	2046.000000
38.419998	-0.070601	-41.725483	-11.512716	-10.752361	-13.751111	-5.709295	0.000000	-10.000000	0.391667	-19.950001	357.333344	1023.000000	1023.000000	2046.000000
38.439999	-0.072147	-42.638725	-11.714355	-10.867010	-14.031031	-6.026330	0.000000	-10.000000	0.391667	-19.666666	350.833344	1023.000000	1023.000000	2046.000000
38.459999	-0.074192	-43.847324	-11.992610	-11.101177	-14.445623	-6.307913	0.000000	-10.000000	0.375000	-19.383333	344.166656	1023.000000	1023.000000	2046.000000
38.480000	-0.076029	-44.933167	-12.278529	-11.291178	-14.725839	-6.637620	0.000000	-10.000000	0.366667	-19.200001	337.833344	1023.000000	1023.000000	2046.000000
38.500000	-0.077752	-45.951668	-12.586307	-11.585585	-14.929475	-6.850303	0.000000	-10.000000	0.350000	-18.916668	331.166656	1023.000000	1023.000000	2046.000000
38.520000	-0.078708	-46.516651	-12.761783	-11.684330	-15.143867	-6.926670	0.000000	-10.000000	0.350000	-18.550001	324.833344	1023.000000	1023.000000	2046.000000
38.540001	-0.078798	-46.569908	-12.809980	-11.507417	-15.267822	-6.984690	0.000000	-10.000000	0.325000	-18.116667	318.500000	1023.000000	1023.000000	2046.000000
38.560001	-0.078186	-46.207813	-12.757042	-11.231075	-15.292858	-6.926838	0.000000	-10.000000	0.300000	-17.666666	312.500000	1023.000000	1023.000000	2046.000000
38.580002	-0.077732	-45.939491	-12.697310	-10.958889	-15.315791	-6.967499	0.000000	-10.000000	0.275000	-16.966667	306.666656	1023.000000	1023.000000	2046.000000
38.599998	-0.078202	-46.217270	-12.751543	-10.867915	-15.425625	-7.172189	0.000000	-10.000000	0.266667	-16.266666	301.000000	1023.000000	1023.000000	2046.000000
38.619999	-0.080226	-47.413502	-12.996205	-11.129844	-15.761535	-7.525917	0.000000	-10.000000	0.250000	-15.300000	295.666656	1023.000000	1023.000000	2046.000000
38.639999	-0.083397	-49.287674	-13.665747	-11.506883	-16.070208	-8.044836	0.000000	-10.000000	0.216667	-14.066667	290.666656	1023.000000	1023.000000	2046.000000
38.660000	-0.087027	-51.432961	-14.494990	-11.982348	-16.361012	-8.594612	0.000000	-10.000000	0.175000	-12.333334	286.000000	1023.000000	1023.000000	2046.000000
38.680000	-0.090414	-53.434601	-15.194928	-12.465846	-16.762959	-9.010868	0.000000	-10.000000	0.133333	-10.466667	281.833344	1023.000000	1023.000000	2046.000000
38.700001	-0.092869	-54.885502	-15.770870	-12.805129	-17.052135	-9.257368	0.000000	-10.000000	0.108333	-8.716667	278.166656	1023.000000	1023.000000	2046.000000
38.720001	-0.094663	-55.946033	-16.248571	-12.910024	-17.274551	-9.512887	0.000000	-10.000000	0.091667	-7.283334	275.166656	1023.000000	1023.000000	2046.000000
38.740002	-0.096048	-56.764496	-16.658094	-12.966809	-17.461134	-9.678458	0.000000	-10.000000	0.083333	-6.150000	272.666656	1023.000000	1023.000000	2046.000000
38.759998	-0.097178	-57.432323	-16.956823	-12.997233	-17.683411	-9.794855	0.000000	-10.000000	0.075000	-4.816667	270.666656	1023.000000	1023.000000	2046.000000
38.779999	-0.097576	-57.667595	-17.155354	-12.944260	-17.716566	-9.851413	0.000000	-10.000000	0.066667	-2.833333	269.166656	1023.000000	1023.000000	2046.000000
38.799999	-0.097564	-57.660271	-17.198650	-12.889413	-17.745726	-9.826483	0.000000	-10.000000	0.050000	-0.266667	268.333344	1023.000000	1023.000000	2046.000000
38.820000	-0.097381	-57.552162	-17.186487	-12.804305	-17.776955	-9.784415	0.000000	-10.000000	0.033333	2.066667	268.000000	1023.000000	1023.000000	2046.000000
38.840000	-0.096755	-57.182037	-17.195166	-12.652363	-17.618395	-9.716115	0.000000	-10.000000	0.016667	4.150000	268.000000	1023.000000	1023.000000	2046.000000
38.860001	-0.095770	-56.599857	-16.968250	-12.551169	-17.527464	-9.552973	0.000000	-10.000000	0.008333	5.933333	268.000000	1023.000000	1023.000000	2046.000000
38.880001	-0.094632	-55.927338	-16.738434	-12.488459	-17.331135	-9.369311	0.000000	-10.000000	0.000000	7.666667	268.000000	1023.000000	1023.000000	2046.000000
38.900002	-0.093070	-55.004265	-16.497910	-12.426547	-16.964190	-9.115617	0.000000	-10.000000	0.000000	9.016666	268.000000	1023.000000	1023.000000	2046.000000
38.919998	-0.091373	-54.001511	-16.138683	-12.466974	-16.640158	-8.755696	0.000000	-10.000000	0.000000	10.100000	268.000000	1023.000000	1023.000000	2046.000000
38.939999	-0.089759	-53.047596	-15.658619	-12.549803	-16.383944	-8.455233	0.000000	-10.000000	-0.016667	10.950000	268.000000	1023.000000	1023.000000	2046.000000
38.959999	-0.088053	-52.039478	-15.255033	-12.577311	-16.002718	-8.204415	0.000000	-10.000000	-0.033333	11.716667	268.000000	1023.000000	1023.000000	2046.000000
38.980000	-0.086762	-51.276123	-14.928536	-12.648191	-15.701428	-7.997966	0.000000	-10.000000	-0.066667	12.733334	186.666672	1023.000000	1023.000000	2046.000000
39.000000	-0.086034	-50.846043	-14.743942	-12.828077	-15.469730	-7.804295	0.000000	-10.000000	-0.083333	13.633333	106.333336	1023.000000	1023.000000	2046.000000
39.020000	-0.085715	-50.657452	-14.617641	-12.891561	-15.349902	-7.798347	0.000000	-10.000000	-0.100000	14.200000	27.666666	1023.000000	1023.000000	2046.000000
39.040001	-0.085086	-50.285870	-14.573392	-12.805390	-15.131710	-7.775376	0.000000	-10.000000	-0.091667	14.750000	31.833334	1023.000000	1023.000000	2046.000000
39.060001	-0.084454	-49.912048	-14.383965	-12.682290	-15.052081	-7.793714	0.000000	-10.000000	-0.091667	15.450000	36.666668	1023.000000	1023.000000	2046.000000
39.080002	-0.083845	-49.552349	-14.141283	-12.588078	-15.032813	-7.790174	0.000000	-10.000000	-0.108333	16.516666	41.500000	1023.000000	1023.000000	2046.000000
39.099998	-0.083160	-49.147469	-13.816703	-12.501932	-15.028422	-7.800411	0.000000	-10.000000	-0.141667	17.299999	46.833332	1023.000000	1023.000000	2046.000000
39.119999	-0.081972	-48.445248	-13.545176	-12.287775	-14.851177	-7.761121	0.000000	-10.000000	-0.175000	18.133333	52.500000	1023.000000	1023.000000	2046.000000
39.139999	-0.080480	-47.563515	-13.193313	-12.094958	-14.716675	-7.558569	0.000000	-10.000000	-0.200000	18.916666	58.500000	1023.000000	1023.000000	2046.000000
39.160000	-0.078520	-46.405327	-12.781147	-11.799776	-14.520703	-7.303701	0.000000	-10.000000	-0.216667	19.533333	64.666664	1023.000000	1023.000000	2046.000000
39.180000	-0.076511	-45.217888	-12.399426	-11.506392	-14.283517	-7.028553	0.000000	-10.000000	-0.233333	20.166668	71.000000	1023.000000	1023.000000	2046.000000
39.200001	-0.074336	-43.932442	-12.030205	-11.115403	-13.968154	-6.818680	0.000000	-10.000000	-0.241667	20.316668	77.666664	1023.000000	1023.000000	2046.000000
39.220001	-0.072295	-42.726238	-11.665118	-10.847054	-13.726567	-6.487497	0.000000	-10.000000	-0.250000	20.383333	84.500000	1023.000000	1023.000000	2046.000000
39.240002	-0.070203	-41.490009	-11.307249	-10.539807	-13.449758	-6.193194	0.000000	-10.000000	-0.250000	20.350000	91.333336	1023.000000	1023.000000	2046.000000
39.259998	-0.068071	-40.229774	-11.012161	-10.222694	-13.094110	-5.900808	0.000000	-10.000000	-0.233333	20.566668	98.166664	1023.000000	1023.000000	2046.000000
39.279999	-0.066363	-39.220772	-10.721510	-9.941012	-12.875891	-5.682359	0.000000	-10.000000	-0.216667	20.516666	105.000000	1023.000000	1023.000000	2046.000000
39.299999	-0.064761	-38.273506	-10.490353	-9.745730	-12.621539	-5.415885	0.000000	-10.000000	-0.200000	20.033333	111.833336	1023.000000	1023.000000	2046.000000
39.320000	-0.063328	-37.426846	-10.266841	-9.525262	-12.418895	-5.215849	0.000000	-10.000000	-0.183333	19.333334	118.666664	1023.000000	1023.000000	2046.000000
39.340000	-0.061916	-36.592209	-10.107555	-9.265463	-12.127388	-5.091804	0.000000	-10.000000	-0.158333	18.583334	125.166664	1023.000000	1023.000000	2046.000000
39.360001	-0.060942	-36.016602	-9.931911	-9.180364	-12.023571	-4.880755	0.000000	-10.000000	-0.125000	17.733334	131.500000	1023.000000	1023.000000	2046.000000
39.380001	-0.060118	-35.529858	-9.787833	-9.048549	-11.936494	-4.756981	0.000000	-10.000000	-0.083333	16.500000	137.500000	1023.000000	1023.000000	2046.000000
39.400002	-0.059201	-34.988060	-9.752126	-8.857677	-11.692398	-4.685860	0.000000	-10.000000	-0.050000	14.650001	143.333328	1023.000000	1023.000000	2046.000000
39.419998	-0.058797	-34.748901	-9.631342	-8.796923	-11.706789	-4.613848	0.000000	-10.000000	-0.016667	12.566667	148.500000	1023.000000	1023.000000	2046.000000
39.439999	-0.058494	-34.569912	-9.569840	-8.806678	-11.674732	-4.518661	0.000000	-10.000000	0.000000	10.333333	153.000000	1023.000000	1023.000000	2046.000000
39.459999	-0.058191	-34.390827	-9.561717	-8.753787	-11.613369	-4.461954	0.000000	-10.000000	0.025000	7.866667	156.833328	1023.000000	1023.000000	2046.000000
39.480000	-0.058148	-34.365692	-9.626561	-8.708158	-11.546545	-4.484426	0.000000	-10.000000	0.058333	4.333333	160.000000	1023.000000	1023.000000	2046.000000
39.500000	-0.058434	-34.534740	-9.607822	-8.768020	-11.681353	-4.477545	0.000000	-10.000000	0.083333	0.466667	162.000000	1023.000000	1023.000000	2046.000000
39.520000	-0.058850	-34.780102	-9.733711	-8.814133	-11.708581	-4.523675	0.000000	-10.000000	0.100000	-2.966667	162.833328	1023.000000	1023.000000	2046.000000
39.540001	-0.059108	-34.932869	-9.819113	-8.807486	-11.740363	-4.565907	0.000000	-10.000000	0.116667	-5.816667	163.000000	1023.000000	1023.000000	2046.000000
39.560001	-0.059779	-35.329678	-9.871365	-8.899752	-11.895573	-4.662991	0.000000	-10.000000	0.133333	-8.150000	163.000000	1023.000000	1023.000000	2046.000000
39.580002	-0.060179	-35.565727	-9.819281	-8.982468	-12.047714	-4.716263	0.000000	-10.000000	0.150000	-10.166667	163.000000	1023.000000	1023.000000	2046.000000
39.599998	-0.060161	-35.555099	-9.750155	-8.985358	-12.058757	-4.760830	0.000000	-10.000000	0.166667	-11.466667	163.000000	1023.000000	1023.000000	2046.000000
39.619999	-0.060050	-35.489277	-9.697643	-8.875196	-12.122475	-4.793965	0.000000	-10.000000	0.200000	-12.500000	163.000000	1023.000000	1023.000000	2046.000000
39.639999	-0.060500	-35.755314	-9.740024	-8.877229	-12.354844	-4.783216	0.000000	-10.000000	0.233333	-13.250000	155.666672	1023.000000	1023.000000	2046.000000
39.660000	-0.061288	-36.221020	-9.900411	-8.944551	-12.508601	-4.867459	0.000000	-10.000000	0.250000	-13.783334	146.833328	1023.000000	1023.000000	2046.000000
39.680000	-0.062412	-36.885548	-10.111906	-9.000318	-12.656407	-5.116915	0.000000	-10.000000	0.250000	-14.100000	136.333328	1023.000000	1023.000000	2046.000000
39.700001	-0.063763	-37.683643	-10.312841	-9.233997	-12.894541	-5.242266	0.000000	-10.000000	0.250000	-14.533334	131.666672	1023.000000	1023.000000	2046.000000
39.720001	-0.064980	-38.403042	-10.579356	-9.426044	-13.028687	-5.368955	0.000000	-10.000000	0.250000	-14.916667	126.666664	1023.000000	1023.000000	2046.000000
39.740002	-0.065386	-38.643127	-10.773697	-9.409099	-13.065822	-5.394510	0.000000	-10.000000	0.250000	-15.366667	121.666664	1023.000000	1023.000000	2046.000000
39.759998	-0.065518	-38.720901	-10.775174	-9.299122	-13.320461	-5.326144	0.000000	-10.000000	0.250000	-15.633334	116.500000	1023.000000	1023.000000	2046.000000
39.779999	-0.065580	-38.757782	-10.773052	-9.110147	-13.518411	-5.356173	0.000000	-10.000000	0.250000	-15.883334	111.333336	1023.000000	1023.000000	2046.000000
39.799999	-0.066261	-39.160328	-10.869449	-8.940957	-13.725302	-5.624621	0.000000	-10.000000	0.250000	-16.016666	104.333336	1023.000000	1023.000000	2046.000000
39.820000	-0.068420	-40.436203	-11.109425	-9.185133	-14.179410	-5.962237	0.000000	-10.000000	0.250000	-16.066668	99.000000	1023.000000	1023.000000	2046.000000
39.840000	-0.071746	-42.401833	-11.642508	-9.620612	-14.631985	-6.506728	0.000000	-10.000000	0.258333	-16.066668	93.666664	1023.000000	1023.000000	2046.000000
39.860001	-0.075665	-44.717922	-12.373959	-10.169099	-15.053487	-7.121379	0.000000	-10.000000	0.258333	-15.900001	90.000000	1023.000000	1023.000000	2046.000000
39.880001	-0.079494	-46.981098	-13.300390	-10.706903	-15.318619	-7.655188	0.000000	-10.000000	0.266667	-15.816667	84.666664	1023.000000	1023.000000	2046.000000
39.900002	-0.083168	-49.152344	-14.030556	-11.227428	-15.783006	-8.111354	0.000000	-10.000000	0.258333	-15.750000	79.333336	1023.000000	1023.000000	2046.000000
39.919998	-0.085950	-50.796158	-14.645976	-11.619763	-16.152542	-8.377878	0.000000	-10.000000	0.258333	-15.983334	74.000000	1023.000000	1023.000000	2046.000000
39.939999	-0.088077	-52.053566	-15.228993	-11.842036	-16.361387	-8.621149	0.000000	-10.000000	0.266667	-16.299999	68.666664	1023.000000	1023.000000	2046.000000
39.959999	-0.089938	-53.153397	-15.766311	-11.941900	-16.557104	-8.888081	0.000000	-10.000000	0.275000	-16.733334	63.166668	1023.000000	1023.000000	2046.000000
39.980000	-0.091888	-54.305584	-16.154633	-12.095474	-16.916559	-9.138918	0.000000	-10.000000	0.291667	-17.033333	57.666668	1023.000000	1023.000000	2046.000000
40.000000	-0.093239	-55.104412	-16.500896	-12.208073	-17.076084	-9.319360	0.000000	-10.000000	0.291667	-17.216667	52.000000	1023.000000	1023.000000	2046.000000
40.020000	-0.094138	-55.635384	-16.794409	-12.274114	-17.130749	-9.436111	0.000000	-10.000000	0.291667	-17.183334	46.333332	1023.000000	1023.000000	2046.000000
40.040001	-0.095062	-56.181377	-17.001308	-12.322870	-17.300388	-9.556810	0.000000	-10.000000	0.291667	-17.233334	40.500000	1023.000000	1023.000000	2046.000000
40.060001	-0.095762	-56.595257	-17.110909	-12.411121	-17.452616	-9.620610	0.000000	-10.000000	0.291667	-17.266666	34.666668	1023.000000	1023.000000	2046.000000
40.080002	-0.096012	-56.742908	-17.146126	-12.504539	-17.488419	-9.603823	0.000000	-10.000000	0.300000	-17.283333	29.000000	1023.000000	1023.000000	2046.000000
40.099998	-0.096020	-56.747707	-17.192520	-12.531339	-17.386948	-9.636900	0.000000	-10.000000	0.300000	-17.133333	23.333334	1023.000000	1023.000000	2046.000000
40.119999	-0.096237	-56.876053	-17.184765	-12.779313	-17.378992	-9.532983	0.000000	-10.000000	0.300000	-16.933334	17.500000	1023.000000	1023.000000	2046.000000
40.139999	-0.096228	-56.870792	-17.082817	-13.026433	-17.356947	-9.404595	0.000000	-10.000000	0.300000	-16.800001	11.833333	1023.000000	1023.000000	2046.000000
40.160000	-0.096050	-56.765667	-16.878279	-13.320097	-17.293909	-9.273383	0.000000	-10.000000	0.291667	-16.600000	6.333333	1023.000000	1023.000000	2046.000000
40.180000	-0.095897	-56.675064	-16.713919	-13.518245	-17.198290	-9.244611	0.000000	-10.000000	0.275000	-16.333334	1.333333	1023.000000	1023.000000	2046.000000
40.200001	-0.096239	-56.876965	-16.649178	-13.823564	-17.209705	-9.194517	0.000000	-10.000000	0.275000	-16.166666	-4.000000	1023.000000	1023.000000	2046.000000
40.220001	-0.096550	-57.060902	-16.565277	-14.155254	-17.195280	-9.145092	0.000000	-10.000000	0.275000	-16.083334	-9.166667	1023.000000	1023.000000	2046.000000
40.240002	-0.097030	-57.344860	-16.542145	-14.363123	-17.230156	-9.209438	0.000000	-10.000000	0.275000	-16.083334	-14.666667	1023.000000	1023.000000	2046.000000
40.259998	-0.097738	-57.763245	-16.611914	-14.506475	-17.296495	-9.348362	0.000000	-10.000000	0.266667	-15.833333	-20.000000	1023.000000	1023.000000	2046.000000
40.279999	-0.098551	-58.243690	-16.601425	-14.695106	-17.478178	-9.468979	0.000000	-10.000000	0.258333	-15.566667	-25.333334	1023.000000	1023.000000	2046.000000
40.299999	-0.099211	-58.633797	-16.540390	-14.863351	-17.604067	-9.625989	0.000000	-10.000000	0.266667	-15.266666	-30.500000	1023.000000	1023.000000	2046.000000
40.320000	-0.099743	-58.948387	-16.412437	-14.979702	-17.716848	-9.839400	0.000000	-10.000000	0.258333	-15.000000	-35.500000	1023.000000	1023.000000	2046.000000
40.340000	-0.100503	-59.397568	-16.338432	-15.092849	-17.952372	-10.013914	0.000000	-10.000000	0.258333	-14.783334	-40.500000	1023.000000	1023.000000	2046.000000
40.360001	-0.100682	-59.503315	-16.254892	-15.174947	-18.070639	-10.002838	0.000000	-10.000000	0.250000	-14.550000	-45.500000	1023.000000	1023.000000	2046.000000
40.380001	-0.100131	-59.177296	-16.087210	-15.049443	-18.030460	-10.010182	0.000000	-10.000000	0.241667	-14.350000	-50.333332	1023.000000	1023.000000	2046.000000
40.400002	-0.099841	-59.006248	-15.928431	-14.971177	-18.114290	-9.992349	0.000000	-10.000000	0.233333	-14.150001	-55.166668	1023.000000	1023.000000	2046.000000
40.419998	-0.099780	-58.969822	-15.793196	-14.980650	-18.251585	-9.944392	0.000000	-10.000000	0.233333	-13.700000	-59.833332	1023.000000	1023.000000	2046.000000
40.439999	-0.099134	-58.588127	-15.676792	-14.860662	-18.188316	-9.862357	0.000000	-10.000000	0.233333	-13.316667	-64.500000	1023.000000	1023.000000	2046.000000
40.459999	-0.098432	-58.173153	-15.556183	-14.679839	-18.118969	-9.818161	0.000000	-10.000000	0.208333	-12.783334	-68.833336	1023.000000	1023.000000	2046.000000
40.480000	-0.098296	-58.092751	-15.496087	-14.638105	-18.170826	-9.787730	0.000000	-10.000000	0.175000	-12.450000	-73.000000	1023.000000	1023.000000	2046.000000
40.500000	-0.097906	-57.862621	-15.374262	-14.588302	-18.219353	-9.680705	0.000000	-10.000000	0.150000	-12.033334	-77.000000	1023.000000	1023.000000	2046.000000
40.520000	-0.097491	-57.617088	-15.300668	-14.465685	-18.201729	-9.649005	0.000000	-10.000000	0.150000	-11.683333	-81.000000	1023.000000	1023.000000	2046.000000
40.540001	-0.097487	-57.614590	-15.253411	-14.407782	-18.308426	-9.644969	0.000000	-10.000000	0.150000	-11.400000	-85.000000	1023.000000	1023.000000	2046.000000
40.560001	-0.097339	-57.527248	-15.175505	-14.428158	-18.372894	-9.550691	0.000000	-10.000000	0.150000	-11.050000	-89.000000	1023.000000	1023.000000	2046.000000
40.580002	-0.096899	-57.267338	-15.103136	-14.321027	-18.335073	-9.508101	0.000000	-10.000000	0.150000	-10.516666	-92.833336	1023.000000	1023.000000	2046.000000
40.599998	-0.096882	-57.257256	-15.098056	-14.249265	-18.362732	-9.547205	0.000000	-10.000000	0.133333	-9.850000	-96.333336	1023.000000	1023.000000	2046.000000
40.619999	-0.096987	-57.319557	-15.011075	-14.260209	-18.519249	-9.529026	0.000000	-10.000000	0.125000	-9.200000	-99.500000	1023.000000	1023.000000	2046.000000
40.639999	-0.096637	-57.112396	-14.972021	-14.260575	-18.461706	-9.418093	0.000000	-10.000000	0.108333	-8.683333	-102.500000	1023.000000	1023.000000	2046.000000
40.660000	-0.096379	-56.959949	-14.953020	-14.135146	-18.416498	-9.455287	0.000000	-10.000000	0.108333	-8.150000	-105.500000	1023.000000	1023.000000	2046.000000
40.680000	-0.096474	-57.016106	-14.886486	-14.153443	-18.530249	-9.445926	0.000000	-10.000000	0.100000	-7.300000	-108.166664	1023.000000	1023.000000	2046.000000
40.700001	-0.096051	-56.765984	-14.840300	-14.129654	-18.439739	-9.356293	0.000000	-10.000000	0.091667	-6.233334	-110.500000	1023.000000	1023.000000	2046.000000
40.720001	-0.095396	-56.379192	-14.712752	-13.972147	-18.323635	-9.370659	0.000000	-10.000000	0.075000	-4.600000	-112.500000	1023.000000	1023.000000	2046.000000
40.740002	-0.095046	-56.172031	-14.591896	-13.917853	-18.318167	-9.344114	0.000000	-10.000000	0.066667	-2.266667	-114.000000	1023.000000	1023.000000	2046.000000
40.759998	-0.094425	-55.805019	-14.393822	-13.881880	-18.308231	-9.221085	0.000000	-10.000000	0.058333	0.400000	-114.833336	1023.000000	1023.000000	2046.000000
40.779999	-0.093317	-55.150337	-14.158022	-13.719429	-18.152521	-9.120366	0.000000	-10.000000	0.050000	3.116667	-115.000000	1023.000000	1023.000000	2046.000000
40.799999	-0.092376	-54.593952	-13.902287	-13.518115	-18.100397	-9.073153	0.000000	-10.000000	0.025000	5.550000	-115.000000	1023.000000	1023.000000	2046.000000
40.820000	-0.092223	-54.503517	-13.745507	-13.452919	-18.184021	-9.121070	0.000000	-10.000000	0.008333	7.850000	-115.000000	1023.000000	1023.000000	2046.000000
40.840000	-0.092007	-54.375954	-13.634639	-13.424108	-18.234623	-9.082584	0.000000	-10.000000	0.000000	9.833334	-115.000000	1023.000000	1023.000000	2046.000000
40.860001	-0.091788	-54.246841	-13.603716	-13.279750	-18.150122	-9.213256	0.000000	-10.000000	-0.016667	11.250000	-115.000000	1023.000000	1023.000000	2046.000000
40.880001	-0.092041	-54.396477	-13.540399	-13.298783	-18.259836	-9.297462	0.000000	-10.000000	-0.033333	12.483334	-115.000000	1023.000000	1023.000000	2046.000000
40.900002	-0.092148	-54.459663	-13.556622	-13.324661	-18.238941	-9.339439	0.000000	-10.000000	-0.058333	13.550000	-92.166664	1023.000000	1023.000000	2046.000000
40.919998	-0.091736	-54.216015	-13.551322	-13.266238	-18.099417	-9.299039	0.000000	-10.000000	-0.066667	14.466667	-46.000000	1023.000000	1023.000000	2046.000000
40.939999	-0.090550	-53.514862	-13.480311	-13.028152	-17.839924	-9.166475	0.000000	-10.000000	-0.083333	15.083334	1.833333	1023.000000	1023.000000	2046.000000
40.959999	-0.089004	-52.601254	-13.283895	-12.625970	-17.734701	-8.956689	0.000000	-10.000000	-0.083333	15.633333	28.500000	1023.000000	1023.000000	2046.000000
40.980000	-0.087253	-51.566547	-13.009773	-12.281621	-17.652332	-8.622819	0.000000	-10.000000	-0.091667	16.366667	33.666668	1023.000000	1023.000000	2046.000000
41.000000	-0.085253	-50.384464	-12.729708	-11.787749	-17.395123	-8.471886	0.000000	-10.000000	-0.091667	16.683334	39.000000	1023.000000	1023.000000	2046.000000
41.020000	-0.084630	-50.016418	-12.723049	-11.549371	-17.211151	-8.532847	0.000000	-10.000000	-0.116667	17.300001	44.666668	1023.000000	1023.000000	2046.000000
41.040001	-0.086128	-50.901436	-13.008801	-11.798721	-17.367920	-8.725992	0.000000	-10.000000	-0.133333	17.583334	50.166668	1023.000000	1023.000000	2046.000000
41.060001	-0.088662	-52.399452	-13.640925	-12.210407	-17.509722	-9.038397	0.000000	-10.000000	-0.158333	18.450001	56.166668	1023.000000	1023.000000	2046.000000
41.080002	-0.091130	-53.857716	-14.407879	-12.531292	-17.503542	-9.415005	0.000000	-10.000000	-0.158333	18.600000	62.166668	1023.000000	1023.000000	2046.000000
41.099998	-0.093450	-55.229221	-15.013369	-12.818556	-17.684402	-9.712895	0.000000	-10.000000	-0.158333	18.583334	68.500000	1023.000000	1023.000000	2046.000000
41.119999	-0.095010	-56.151058	-15.454397	-13.072642	-17.870153	-9.753865	0.000000	-10.000000	-0.150000	18.116667	74.500000	1023.000000	1023.000000	2046.000000
41.139999	-0.095195	-56.260185	-15.781903	-12.988352	-17.743254	-9.746675	0.000000	-10.000000	-0.141667	17.816666	80.500000	1023.000000	1023.000000	2046.000000
41.160000	-0.095557	-56.474262	-16.044615	-12.839862	-17.764009	-9.825777	0.000000	-10.000000	-0.141667	17.766666	86.500000	1023.000000	1023.000000	2046.000000
41.180000	-0.095825	-56.632668	-16.193279	-12.769717	-17.839108	-9.830565	0.000000	-10.000000	-0.141667	18.016666	92.500000	1023.000000	1023.000000	2046.000000
41.200001	-0.095453	-56.412601	-16.272314	-12.688645	-17.747072	-9.704568	0.000000	-10.000000	-0.150000	18.200001	98.500000	1023.000000	1023.000000	2046.000000
41.220001	-0.094489	-55.842773	-16.229454	-12.463910	-17.581165	-9.568244	0.000000	-10.000000	-0.158333	18.383333	104.500000	1023.000000	1023.000000	2046.000000
41.240002	-0.093707	-55.380863	-16.135269	-12.274691	-17.492846	-9.478058	0.000000	-10.000000	-0.175000	18.666668	110.500000	1023.000000	1023.000000	2046.000000
41.259998	-0.092623	-54.740318	-16.005733	-12.115126	-17.338562	-9.280899	0.000000	-10.000000	-0.191667	19.183334	116.833336	1023.000000	1023.000000	2046.000000
41.279999	-0.090805	-53.665657	-15.771942	-11.831796	-17.021004	-9.040915	0.000000	-10.000000	-0.216667	19.833334	123.166664	1023.000000	1023.000000	2046.000000
41.299999	-0.089208	-52.721718	-15.507650	-11.598710	-16.737776	-8.877581	0.000000	-10.000000	-0.208333	20.583334	129.833328	1023.000000	1023.000000	2046.000000
41.320000	-0.087498	-51.711502	-15.196626	-11.526571	-16.449457	-8.538847	0.000000	-10.000000	-0.233333	21.183334	136.500000	1023.000000	1023.000000	2046.000000
41.340000	-0.085359	-50.447243	-14.843568	-11.479784	-16.045860	-8.078030	0.000000	-10.000000	-0.233333	21.683334	143.500000	1023.000000	1023.000000	2046.000000
41.360001	-0.083162	-49.148579	-14.424116	-11.330972	-15.540412	-7.853080	0.000000	-10.000000	-0.258333	21.900000	150.666672	1023.000000	1023.000000	2046.000000
41.380001	-0.081345	-48.074905	-13.929563	-11.368317	-15.237497	-7.539528	0.000000	-10.000000	-0.241667	22.316668	157.833328	1023.000000	1023.000000	2046.000000
41.400002	-0.079601	-47.043922	-13.559234	-11.418633	-14.870052	-7.196004	0.000000	-10.000000	-0.250000	22.600000	165.333328	1023.000000	1023.000000	2046.000000
41.419998	-0.077954	-46.070663	-13.201014	-11.472552	-14.541875	-6.855224	0.000000	-10.000000	-0.250000	22.950001	172.666672	1023.000000	1023.000000	2046.000000
41.439999	-0.076783	-45.379028	-13.046425	-11.385111	-14.194489	-6.753003	0.000000	-10.000000	-0.258333	22.950001	180.333328	1023.000000	1023.000000	2046.000000
41.459999	-0.076226	-45.049305	-12.942313	-11.295294	-14.042636	-6.769063	0.000000	-10.000000	-0.266667	23.083334	188.000000	1023.000000	1023.000000	2046.000000
41.480000	-0.075599	-44.678753	-12.759655	-11.277440	-13.975731	-6.665928	0.000000	-10.000000	-0.291667	23.450001	195.666672	1023.000000	1023.000000	2046.000000
41.500000	-0.074313	-43.918732	-12.509748	-11.075696	-13.718395	-6.614894	0.000000	-10.000000	-0.325000	24.083334	203.333328	1023.000000	1023.000000	2046.000000
41.520000	-0.073223	-43.274940	-12.160945	-10.863349	-13.569454	-6.681193	0.000000	-10.000000	-0.358333	24.733334	211.166672	1023.000000	1023.000000	2046.000000
41.540001	-0.071996	-42.549511	-11.768077	-10.776731	-13.503754	-6.500951	0.000000	-10.000000	-0.391667	25.216667	219.500000	1023.000000	1023.000000	2046.000000
41.560001	-0.070044	-41.395844	-11.410306	-10.506321	-13.225595	-6.253620	0.000000	-10.000000	-0.400000	25.883333	227.833328	1023.000000	1023.000000	2046.000000
41.580002	-0.067559	-39.927345	-11.013350	-10.002915	-12.855262	-6.055819	0.000000	-10.000000	-0.400000	26.650000	236.333328	1023.000000	1023.000000	2046.000000
41.599998	-0.065351	-38.622288	-10.529060	-9.671488	-12.681136	-5.740605	0.000000	-10.000000	-0.391667	26.983334	245.000000	1023.000000	1023.000000	2046.000000
41.619999	-0.062765	-37.093948	-10.120251	-9.392673	-12.280318	-5.300708	0.000000	-10.000000	-0.400000	27.150000	254.000000	1023.000000	1023.000000	2046.000000
41.639999	-0.059788	-35.334934	-9.738509	-8.830530	-11.736096	-5.029800	0.000000	-10.000000	-0.408333	27.133333	263.000000	1023.000000	1023.000000	2046.000000
41.660000	-0.057456	-33.956612	-9.304886	-8.436842	-11.458038	-4.756847	0.000000	-10.000000	-0.425000	27.566668	272.166656	1023.000000	1023.000000	2046.000000
41.680000	-0.055083	-32.554276	-8.942799	-8.150802	-11.092282	-4.368393	0.000000	-10.000000	-0.458333	28.000000	281.333344	1023.000000	1023.000000	2046.000000
41.700001	-0.052424	-30.982544	-8.584615	-7.685579	-10.631529	-4.080821	0.000000	-10.000000	-0.466667	28.500000	290.666656	1023.000000	1023.000000	2046.000000
41.720001	-0.050174	-29.652550	-8.185869	-7.289306	-10.301755	-3.875620	0.000000	-10.000000	-0.466667	28.700001	300.000000	1023.000000	1023.000000	2046.000000
41.740002	-0.048166	-28.466007	-7.833796	-7.046898	-10.009946	-3.575368	0.000000	-10.000000	-0.466667	28.833334	309.666656	1023.000000	1023.000000	2046.000000
41.759998	-0.045854	-27.099476	-7.529799	-6.756062	-9.578008	-3.235608	0.000000	-10.000000	-0.475000	28.950001	319.166656	1023.000000	1023.000000	2046.000000
41.779999	-0.043790	-25.879976	-7.205471	-6.363194	-9.223292	-3.088019	0.000000	-10.000000	-0.500000	29.016666	328.833344	1023.000000	1023.000000	2046.000000
41.799999	-0.042126	-24.896290	-6.834241	-6.180672	-9.064349	-2.817029	0.000000	-10.000000	-0.500000	29.066668	338.500000	1023.000000	1023.000000	2046.000000
41.820000	-0.040185	-23.749235	-6.612220	-5.962052	-8.698945	-2.476018	0.000000	-10.000000	-0.508333	29.033335	348.166656	1023.000000	1023.000000	2046.000000
41.840000	-0.038371	-22.677319	-6.395717	-5.567118	-8.320747	-2.393738	0.000000	-10.000000	-0.500000	28.966667	357.833344	1023.000000	1023.000000	2046.000000
41.860001	-0.037007	-21.871107	-6.153108	-5.402996	-8.135005	-2.179998	0.000000	-10.000000	-0.483333	28.783333	367.500000	1023.000000	1023.000000	2046.000000
41.880001	-0.035410	-20.927103	-5.925608	-5.198005	-7.846971	-1.956520	0.000000	-10.000000	-0.475000	28.583334	377.166656	1023.000000	1023.000000	2046.000000
41.900002	-0.033561	-19.834354	-5.670354	-4.864293	-7.469387	-1.830321	0.000000	-10.000000	-0.450000	28.466667	386.833344	1023.000000	1023.000000	2046.000000
41.919998	-0.032332	-19.108309	-5.367074	-4.616998	-7.365017	-1.759219	0.000000	-10.000000	-0.450000	28.233334	396.333344	1023.000000	1023.000000	2046.000000
41.939999	-0.031194	-18.435589	-5.194943	-4.517364	-7.153903	-1.569379	0.000000	-10.000000	-0.425000	27.816668	406.000000	1023.000000	1023.000000	2046.000000
41.959999	-0.030198	-17.847128	-5.012705	-4.370065	-6.925947	-1.538411	0.000000	-10.000000	-0.416667	27.416668	415.333344	1023.000000	1023.000000	2046.000000
41.980000	-0.029594	-17.490274	-4.829521	-4.221621	-6.778517	-1.660617	0.000000	-10.000000	-0.400000	27.183334	424.500000	1023.000000	1023.000000	2046.000000
42.000000	-0.028829	-17.037960	-4.609602	-4.111176	-6.655155	-1.662027	0.000000	-10.000000	-0.391667	26.783333	433.500000	1023.000000	1023.000000	2046.000000
42.020000	-0.027328	-16.151022	-4.428885	-3.893184	-6.292047	-1.536905	0.000000	-10.000000	-0.391667	26.316668	442.500000	1023.000000	1023.000000	2046.000000
42.040001	-0.025427	-15.027291	-4.138111	-3.660390	-5.939048	-1.289743	0.000000	-10.000000	-0.400000	25.933334	451.333344	1023.000000	1023.000000	2046.000000
42.060001	-0.023752	-14.037666	-3.952830	-3.349522	-5.600671	-1.134643	0.000000	-10.000000	-0.400000	25.733334	460.166656	1023.000000	1023.000000	2046.000000
42.080002	-0.022108	-13.065889	-3.829611	-3.123492	-5.288554	-0.824233	0.000000	-10.000000	-0.383333	25.450001	468.833344	1023.000000	1023.000000	2046.000000
42.099998	-0.020432	-12.075592	-3.640871	-2.742991	-5.056046	-0.635683	0.000000	-10.000000	-0.350000	25.033335	477.500000	1023.000000	1023.000000	2046.000000
42.119999	-0.019131	-11.306417	-3.415759	-2.357619	-4.856142	-0.676898	0.000000	-10.000000	-0.341667	24.500000	485.833344	1023.000000	1023.000000	2046.000000
42.139999	-0.019225	-11.362071	-3.325470	-2.339776	-4.903864	-0.792960	0.000000	-10.000000	-0.341667	24.583334	494.000000	1023.000000	1023.000000	2046.000000
42.160000	-0.020682	-12.223311	-3.625514	-2.631063	-4.983679	-0.983055	0.000000	-10.000000	-0.350000	24.733334	502.000000	1023.000000	1023.000000	2046.000000
42.180000	-0.022875	-13.519017	-4.261044	-3.017677	-4.943697	-1.296599	0.000000	-10.000000	-0.350000	25.066668	510.333344	1023.000000	1023.000000	2046.000000
42.200001	-0.025420	-15.023082	-4.801374	-3.337727	-5.136182	-1.747799	0.000000	-10.000000	-0.350000	25.083334	518.666687	1023.000000	1023.000000	2046.000000
42.220001	-0.027275	-16.119482	-5.256931	-3.700640	-5.261821	-1.900089	0.000000	-10.000000	-0.350000	24.916666	527.166687	1023.000000	1023.000000	2046.000000
42.240002	-0.027890	-16.483110	-5.605124	-3.894433	-5.124918	-1.858636	0.000000	-10.000000	-0.366667	24.966667	535.500000	1023.000000	1023.000000	2046.000000
42.259998	-0.027951	-16.519087	-5.887014	-3.879349	-4.905466	-1.847257	0.000000	-10.000000	-0.366667	25.049999	543.833313	1023.000000	1023.000000	2046.000000
42.279999	-0.027802	-16.430964	-5.927922	-3.787340	-4.861122	-1.854579	0.000000	-10.000000	-0.375000	25.316668	552.166687	1023.000000	1023.000000	2046.000000
42.299999	-0.027351	-16.164434	-5.967743	-3.752665	-4.713695	-1.730332	0.000000	-10.000000	-0.375000	25.600000	560.500000	1023.000000	1023.000000	2046.000000
42.320000	-0.026607	-15.724451	-5.945488	-3.599898	-4.522614	-1.656451	0.000000	-10.000000	-0.375000	25.916668	569.000000	1023.000000	1023.000000	2046.000000
42.340000	-0.025756	-15.221943	-5.845378	-3.383592	-4.335460	-1.657512	0.000000	-10.000000	-0.366667	26.100000	577.666687	1023.000000	1023.000000	2046.000000
42.360001	-0.024887	-14.708231	-5.643193	-3.251835	-4.241795	-1.571407	0.000000	-10.000000	-0.341667	26.100000	586.333313	1023.000000	1023.000000	2046.000000
42.380001	-0.023531	-13.907075	-5.438596	-3.114294	-4.041068	-1.313117	0.000000	-10.000000	-0.325000	25.850000	595.166687	1023.000000	1023.000000	2046.000000
42.400002	-0.021994	-12.998561	-5.241766	-2.812802	-3.743000	-1.200993	0.000000	-10.000000	-0.316667	25.416668	603.833313	1023.000000	1023.000000	2046.000000
42.419998	-0.020484	-12.106073	-4.962670	-2.564492	-3.490438	-1.088473	0.000000	-10.000000	-0.308333	24.650000	612.500000	1023.000000	1023.000000	2046.000000
42.439999	-0.019027	-11.245108	-4.732648	-2.580364	-3.178010	-0.754085	0.000000	-10.000000	-0.291667	23.700001	620.833313	1023.000000	1023.000000	2046.000000
42.459999	-0.017168	-10.146228	-4.516565	-2.442327	-2.704334	-0.483002	0.000000	-10.000000	-0.250000	22.716667	628.833313	1023.000000	1023.000000	2046.000000
42.480000	-0.015599	-9.219013	-4.303475	-2.358535	-2.223629	-0.333375	0.000000	-10.000000	-0.208333	21.683334	636.500000	1023.000000	1023.000000	2046.000000
42.500000	-0.014428	-8.527055	-4.027617	-2.460031	-1.880979	-0.158428	0.000000	-10.000000	-0.175000	20.666668	643.833313	1023.000000	1023.000000	2046.000000
42.520000	-0.013175	-7.786192	-3.698453	-2.743614	-1.561707	0.217582	0.000000	-10.000000	-0.158333	19.416668	650.833313	1023.000000	1023.000000	2046.000000
42.540001	-0.011940	-7.056375	-3.543426	-2.888928	-1.088809	0.464789	0.000000	-10.000000	-0.150000	18.616667	657.666687	1023.000000	1023.000000	2046.000000
42.560001	-0.011334	-6.698359	-3.484871	-2.890667	-0.794551	0.471730	0.000000	-10.000000	-0.133333	17.683332	664.166687	1023.000000	1023.000000	2046.000000
42.580002	-0.011153	-6.591601	-3.404008	-2.924297	-0.708616	0.445319	0.000000	-10.000000	-0.116667	17.116667	670.333313	1023.000000	1023.000000	2046.000000
42.599998	-0.010799	-6.381927	-3.312950	-2.952347	-0.615886	0.499256	0.000000	-10.000000	-0.083333	16.316668	676.000000	1023.000000	1023.000000	2046.000000
42.619999	-0.010452	-6.177386	-3.188820	-2.834039	-0.529162	0.374635	0.000000	-10.000000	-0.066667	15.633334	681.500000	1023.000000	1023.000000	2046.000000
42.639999	-0.010085	-5.960032	-2.971786	-2.751749	-0.500758	0.264260	0.000000	-10.000000	-0.041667	14.700000	686.833313	1023.000000	1023.000000	2046.000000
42.660000	-0.009464	-5.593009	-2.696215	-2.725393	-0.506269	0.334868	0.000000	-10.000000	-0.025000	13.483334	692.000000	1023.000000	1023.000000	2046.000000
42.680000	-0.008080	-4.775193	-2.478453	-2.510376	-0.296132	0.509768	0.000000	-10.000000	-0.008333	12.000000	696.666687	1023.000000	1023.000000	2046.000000
42.700001	-0.006654	-3.932597	-2.251236	-2.139855	-0.106375	0.564869	0.000000	-10.000000	0.000000	10.633334	701.000000	1023.000000	1023.000000	2046.000000
42.720001	-0.005239	-3.095980	-1.893781	-1.919725	-0.004888	0.722413	0.000000	-10.000000	0.016667	9.066668	704.666687	1023.000000	1023.000000	2046.000000
42.740002	-0.003522	-2.081576	-1.600940	-1.754096	0.213370	1.060089	0.000000	-10.000000	0.033333	7.550000	708.000000	1023.000000	1023.000000	2046.000000
42.759998	-0.001882	-1.112414	-1.391979	-1.439481	0.513151	1.205895	0.000000	-10.000000	0.050000	6.033333	710.833313	1023.000000	1023.000000	2046.000000
42.779999	-0.000515	-0.304512	-1.199543	-1.172768	0.726465	1.341334	0.000000	-10.000000	0.058333	4.800000	713.166687	1023.000000	1023.000000	2046.000000
42.799999	0.000509	0.300890	-0.977783	-1.091830	0.822081	1.548421	0.000000	-10.000000	0.066667	3.833333	715.000000	1023.000000	1023.000000	2046.000000
42.820000	0.001736	1.025833	-0.796344	-0.960314	0.993965	1.788526	0.000000	-10.000000	0.075000	2.933333	716.333313	1023.000000	1023.000000	2046.000000
42.840000	0.002648	1.564963	-0.727021	-0.752899	1.224051	1.820832	0.000000	-10.000000	0.083333	2.283333	717.333313	1023.000000	1023.000000	2046.000000
42.860001	0.003262	1.927996	-0.566499	-0.631872	1.257588	1.868779	0.000000	-10.000000	0.083333	1.850000	717.833313	1023.000000	1023.000000	2046.000000
42.880001	0.003882	2.294240	-0.398842	-0.610833	1.265011	2.038905	0.000000	-10.000000	0.083333	1.650000	718.000000	1023.000000	1023.000000	2046.000000
42.900002	0.004709	2.782743	-0.366994	-0.505133	1.477724	2.177147	0.000000	-10.000000	0.075000	1.583333	718.000000	1023.000000	1023.000000	2046.000000
42.919998	0.004934	2.915735	-0.321324	-0.358747	1.495150	2.100656	0.000000	-10.000000	0.075000	1.516667	718.000000	1023.000000	1023.000000	2046.000000
42.939999	0.005216	3.082744	-0.186484	-0.428953	1.465308	2.232872	0.000000	-10.000000	0.075000	1.000000	718.000000	1023.000000	1023.000000	2046.000000
42.959999	0.005877	3.473292	-0.108467	-0.389818	1.576731	2.394847	0.000000	-10.000000	0.075000	0.483333	718.000000	1023.000000	1023.000000	2046.000000
42.980000	0.006428	3.799139	-0.026000	-0.243896	1.725716	2.343319	0.000000	-10.000000	0.075000	0.000000	718.000000	1023.000000	1023.000000	2046.000000
43.000000	0.006989	4.130712	0.154555	-0.147469	1.756407	2.367218	0.000000	-10.000000	0.075000	0.000000	718.000000	1023.000000	1023.000000	2046.000000
43.020000	0.007648	4.519896	0.329543	-0.080609	1.755459	2.515503	0.000000	-10.000000	0.066667	0.000000	718.000000	1023.000000	1023.000000	2046.000000
43.040001	0.008193	4.841892	0.278882	0.050361	1.907323	2.605326	0.000000	-10.000000	0.058333	0.000000	718.000000	1023.000000	1023.000000	2046.000000
43.060001	0.007627	4.507297	0.235657	0.121186	1.769285	2.381169	0.000000	-10.000000	0.058333	0.000000	718.000000	1023.000000	1023.000000	2046.000000
43.080002	0.007319	4.325717	0.281385	0.024974	1.606223	2.413136	0.000000	-10.000000	0.075000	-0.283333	718.000000	1023.000000	1023.000000	2046.000000
43.099998	0.007418	4.384154	0.242465	0.050888	1.633479	2.457323	0.000000	-10.000000	0.083333	-1.000000	718.000000	1023.000000	1023.000000	2046.000000
43.119999	0.007066	4.175769	0.091074	0.062721	1.643286	2.378689	0.000000	-10.000000	0.091667	-2.133333	718.000000	1023.000000	1023.000000	2046.000000
43.139999	0.007219	4.266375	0.128584	0.142450	1.552805	2.442535	0.000000	-10.000000	0.091667	-3.383333	718.000000	1023.000000	1023.000000	2046.000000
43.160000	0.008063	4.765225	0.158362	0.321735	1.612122	2.673006	0.000000	-10.000000	0.091667	-4.333333	718.000000	1023.000000	1023.000000	2046.000000
43.180000	0.008528	5.039837	0.192039	0.692938	1.631883	2.522976	0.000000	-10.000000	0.083333	-4.866667	718.000000	1023.000000	1023.000000	2046.000000
43.200001	0.007875	4.653959	0.229485	0.777541	1.318981	2.327952	0.000000	-10.000000	0.083333	-4.883333	718.000000	1023.000000	1023.000000	2046.000000
43.220001	0.006238	3.686523	0.035897	0.480087	0.969964	2.200575	0.000000	-10.000000	0.091667	-4.616667	718.000000	1023.000000	1023.000000	2046.000000
43.240002	0.002780	1.642796	-0.745137	-0.009103	0.669580	1.727456	0.000000	-10.000000	0.100000	-4.700000	718.000000	1023.000000	1023.000000	2046.000000
43.259998	-0.002446	-1.445575	-1.773683	-0.717147	0.114791	0.930463	0.000000	-10.000000	0.100000	-5.466667	718.000000	1023.000000	1023.000000	2046.000000
43.279999	-0.006805	-4.022048	-2.561274	-1.446860	-0.509093	0.495179	0.000000	-10.000000	0.108333	-6.983334	718.000000	1023.000000	1023.000000	2046.000000
43.299999	-0.009652	-5.704057	-3.287114	-1.857626	-0.784161	0.224844	0.000000	-10.000000	0.125000	-8.433333	718.000000	1023.000000	1023.000000	2046.000000
43.320000	-0.012112	-7.157987	-3.889534	-2.050912	-1.064027	-0.153514	0.000000	-10.000000	0.141667	-9.316667	714.666687	1023.000000	1023.000000	2046.000000
43.340000	-0.013958	-8.249470	-4.331894	-2.307188	-1.370847	-0.239541	0.000000	-10.000000	0.150000	-9.816667	706.000000	1023.000000	1023.000000	2046.000000
43.360001	-0.015369	-9.082964	-4.694036	-2.487611	-1.615270	-0.286047	0.000000	-10.000000	0.150000	-10.033334	697.333313	1023.000000	1023.000000	2046.000000
43.380001	-0.016759	-9.904637	-5.116869	-2.512429	-1.756112	-0.519227	0.000000	-10.000000	0.158333	-10.466667	690.666687	1023.000000	1023.000000	2046.000000
43.400002	-0.018212	-10.763164	-5.357090	-2.634670	-2.062086	-0.709317	0.000000	-10.000000	0.158333	-10.950000	688.333313	1023.000000	1023.000000	2046.000000
43.419998	-0.018948	-11.197984	-5.473666	-2.757826	-2.257220	-0.709272	0.000000	-10.000000	0.166667	-11.600000	684.666687	1023.000000	1023.000000	2046.000000
43.439999	-0.019237	-11.369192	-5.647446	-2.752886	-2.285211	-0.683650	0.000000	-10.000000	0.175000	-12.300000	681.000000	1023.000000	1023.000000	2046.000000
43.459999	-0.019977	-11.806679	-5.779809	-2.652643	-2.437374	-0.936851	0.000000	-10.000000	0.208333	-12.683333	676.666687	1023.000000	1023.000000	2046.000000
43.480000	-0.020223	-11.951563	-5.750404	-2.800665	-2.602522	-0.797973	0.000000	-10.000000	0.233333	-13.050000	672.333313	1023.000000	1023.000000	2046.000000
43.500000	-0.019976	-11.806046	-5.788608	-2.865473	-2.499627	-0.652338	0.000000	-10.000000	0.250000	-13.116667	668.000000	1023.000000	1023.000000	2046.000000
43.520000	-0.019902	-11.761984	-5.899119	-2.872116	-2.382065	-0.608684	0.000000	-10.000000	0.250000	-13.483334	663.666687	1023.000000	1023.000000	2046.000000
43.540001	-0.020156	-11.912101	-5.918087	-3.081033	-2.419778	-0.493203	0.000000	-10.000000	0.250000	-13.816667	659.166687	1023.000000	1023.000000	2046.000000
43.560001	-0.020070	-11.861471	-5.827757	-3.383599	-2.389899	-0.260216	0.000000	-10.000000	0.258333	-14.383333	654.500000	1023.000000	1023.000000	2046.000000
43.580002	-0.020055	-11.852621	-5.773041	-3.653181	-2.307050	-0.119349	0.000000	-10.000000	0.275000	-15.033334	649.666687	1023.000000	1023.000000	2046.000000
43.599998	-0.020721	-12.245972	-5.872463	-3.943546	-2.241490	-0.188473	0.000000	-10.000000	0.291667	-15.800000	644.666687	1023.000000	1023.000000	2046.000000
43.619999	-0.021312	-12.595308	-5.829659	-4.367441	-2.365655	-0.032553	0.000000	-10.000000	0.300000	-16.516666	639.333313	1023.000000	1023.000000	2046.000000
43.639999	-0.022088	-13.053793	-6.033591	-4.507020	-2.377198	-0.135984	0.000000	-10.000000	0.300000	-17.133333	634.000000	1023.000000	1023.000000	2046.000000
43.660000	-0.023216	-13.720726	-6.256401	-4.619000	-2.458361	-0.386964	0.000000	-10.000000	0.316667	-17.683334	628.333313	1023.000000	1023.000000	2046.000000
43.680000	-0.024519	-14.490994	-6.259093	-4.894255	-2.820327	-0.517319	0.000000	-10.000000	0.333333	-18.233334	622.500000	1023.000000	1023.000000	2046.000000
43.700001	-0.025547	-15.098013	-6.215813	-5.116778	-3.111846	-0.653576	0.000000	-10.000000	0.366667	-18.733334	616.333313	1023.000000	1023.000000	2046.000000
43.720001	-0.026375	-15.587666	-6.297683	-5.174773	-3.211812	-0.903396	0.000000	-10.000000	0.383333	-19.266666	610.000000	1023.000000	1023.000000	2046.000000
43.740002	-0.027272	-16.117901	-6.302193	-5.288232	-3.482583	-1.044893	0.000000	-10.000000	0.400000	-19.800001	603.500000	1023.000000	1023.000000	2046.000000
43.759998	-0.027285	-16.125711	-6.119410	-5.356320	-3.731964	-0.918018	0.000000	-10.000000	0.416667	-20.550001	596.833313	1023.000000	1023.000000	2046.000000
43.779999	-0.027247	-16.103031	-6.104492	-5.293941	-3.783670	-0.920928	0.000000	-10.000000	0.433333	-21.233334	590.000000	1023.000000	1023.000000	2046.000000
43.799999	-0.027635	-16.332500	-6.128190	-5.259628	-3.920185	-1.024497	0.000000	-10.000000	0.450000	-21.900000	582.833313	1023.000000	1023.000000	2046.000000
43.820000	-0.027687	-16.362759	-6.055482	-5.375153	-4.092372	-0.839751	0.000000	-10.000000	0.450000	-22.333334	575.500000	1023.000000	1023.000000	2046.000000
43.840000	-0.027734	-16.390911	-6.076496	-5.377614	-4.173035	-0.763767	0.000000	-10.000000	0.466667	-22.933334	568.166687	1023.000000	1023.000000	2046.000000
43.860001	-0.028268	-16.706541	-6.177828	-5.406943	-4.322295	-0.799475	0.000000	-10.000000	0.500000	-23.600000	560.666687	1023.000000	1023.000000	2046.000000
43.880001	-0.028748	-16.989914	-6.221121	-5.514537	-4.565225	-0.689030	0.000000	-10.000000	0.533333	-24.266668	552.833313	1023.000000	1023.000000	2046.000000
43.900002	-0.029202	-17.258593	-6.298302	-5.600630	-4.777956	-0.581704	0.000000	-10.000000	0.558333	-24.783335	544.500000	1023.000000	1023.000000	2046.000000
43.919998	-0.030070	-17.771288	-6.489628	-5.639322	-4.988941	-0.653397	0.000000	-10.000000	0.558333	-25.066668	536.166687	1023.000000	1023.000000	2046.000000
43.939999	-0.031041	-18.345314	-6.588455	-5.778647	-5.312362	-0.665849	0.000000	-10.000000	0.566667	-25.366667	527.833313	1023.000000	1023.000000	2046.000000
43.959999	-0.031680	-18.722647	-6.621281	-5.889893	-5.608322	-0.603150	0.000000	-10.000000	0.566667	-25.433334	519.500000	1023.000000	1023.000000	2046.000000
43.980000	-0.032460	-19.183676	-6.780035	-5.944612	-5.832677	-0.626352	0.000000	-10.000000	0.575000	-25.666668	511.000000	1023.000000	1023.000000	2046.000000
44.000000	-0.033540	-19.821924	-6.992768	-6.042806	-6.039228	-0.747122	0.000000	-10.000000	0.583333	-25.816668	502.500000	1023.000000	1023.000000	2046.000000
44.020000	-0.034370	-20.312912	-7.038980	-6.245455	-6.363320	-0.665157	0.000000	-10.000000	0.583333	-26.033333	493.833344	1023.000000	1023.000000	2046.000000
44.040001	-0.035039	-20.707800	-7.120961	-6.317226	-6.586452	-0.683161	0.000000	-10.000000	0.591667	-26.183334	485.166656	1023.000000	1023.000000	2046.000000
44.060001	-0.035978	-21.263048	-7.318426	-6.327411	-6.758436	-0.858775	0.000000	-10.000000	0.591667	-26.250000	476.333344	1023.000000	1023.000000	2046.000000
44.080002	-0.036931	-21.826288	-7.359804	-6.475314	-7.047449	-0.943721	0.000000	-10.000000	0.600000	-26.200001	467.666656	1023.000000	1023.000000	2046.000000
44.099998	-0.037316	-22.053585	-7.295599	-6.630468	-7.276718	-0.850800	0.000000	-10.000000	0.600000	-26.250000	458.833344	1023.000000	1023.000000	2046.000000
44.119999	-0.037617	-22.231768	-7.228236	-6.552397	-7.441031	-1.010103	0.000000	-10.000000	0.600000	-26.316668	450.000000	1023.000000	1023.000000	2046.000000
44.139999	-0.038093	-22.513231	-7.237291	-6.551533	-7.632011	-1.092395	0.000000	-10.000000	0.600000	-26.466667	441.166656	1023.000000	1023.000000	2046.000000
44.160000	-0.038465	-22.732735	-7.197885	-6.617541	-7.901070	-1.016240	0.000000	-10.000000	0.600000	-26.316668	432.333344	1023.000000	1023.000000	2046.000000
44.180000	-0.039473	-23.328291	-7.354023	-6.633828	-8.151207	-1.189233	0.000000	-10.000000	0.600000	-26.133333	426.500000	1023.000000	1023.000000	2046.000000
44.200001	-0.041076	-24.275633	-7.587976	-6.697899	-8.454347	-1.535413	0.000000	-10.000000	0.600000	-26.266666	417.666656	1023.000000	1023.000000	2046.000000
44.220001	-0.042571	-25.159191	-7.774173	-7.038384	-8.799333	-1.547302	0.000000	-10.000000	0.625000	-26.650000	408.833344	1023.000000	1023.000000	2046.000000
44.240002	-0.044061	-26.039839	-8.054622	-7.187156	-9.038134	-1.759926	0.000000	-10.000000	0.641667	-27.083334	397.000000	1023.000000	1023.000000	2046.000000
44.259998	-0.045175	-26.698593	-8.277169	-7.214337	-9.262018	-1.945068	0.000000	-10.000000	0.675000	-27.316668	388.000000	1023.000000	1023.000000	2046.000000
44.279999	-0.045256	-26.746511	-8.321512	-7.131145	-9.463556	-1.830298	0.000000	-10.000000	0.683333	-27.583334	378.833344	1023.000000	1023.000000	2046.000000
44.299999	-0.045587	-26.942110	-8.443073	-6.870632	-9.629442	-1.998962	0.000000	-10.000000	0.691667	-27.783333	369.666656	1023.000000	1023.000000	2046.000000
44.320000	-0.046497	-27.479853	-8.516910	-6.800635	-9.934659	-2.227649	0.000000	-10.000000	0.675000	-27.783333	360.333344	1023.000000	1023.000000	2046.000000
44.340000	-0.048581	-28.711624	-8.731711	-7.044521	-10.400779	-2.534613	0.000000	-10.000000	0.666667	-27.483334	351.166656	1023.000000	1023.000000	2046.000000
44.360001	-0.052338	-30.931688	-9.347760	-7.465749	-10.879559	-3.238620	0.000000	-10.000000	0.675000	-27.250000	342.000000	1023.000000	1023.000000	2046.000000
44.380001	-0.057008	-33.691895	-10.196673	-8.084183	-11.421857	-3.989181	0.000000	-10.000000	0.666667	-26.833334	333.000000	1023.000000	1023.000000	2046.000000
44.400002	-0.061359	-36.263027	-11.036979	-8.807405	-11.963202	-4.455439	0.000000	-10.000000	0.641667	-26.583334	324.000000	1023.000000	1023.000000	2046.000000
44.419998	-0.065401	-38.652046	-11.855913	-9.279367	-12.445965	-5.070799	0.000000	-10.000000	0.608333	-26.350000	315.166656	1023.000000	1023.000000	2046.000000
44.439999	-0.068573	-40.526699	-12.618773	-9.597708	-12.744840	-5.565379	0.000000	-10.000000	0.600000	-26.500000	306.333344	1023.000000	1023.000000	2046.000000
44.459999	-0.070860	-41.878220	-13.055047	-9.870707	-13.168798	-5.783668	0.000000	-10.000000	0.608333	-26.800001	297.500000	1023.000000	1023.000000	2046.000000
44.480000	-0.073350	-43.349823	-13.642524	-9.979811	-13.475299	-6.252190	0.000000	-10.000000	0.625000	-27.083334	288.500000	1023.000000	1023.000000	2046.000000
44.500000	-0.075476	-44.606609	-14.099053	-10.148480	-13.763463	-6.595612	0.000000	-10.000000	0.658333	-27.333334	279.500000	1023.000000	1023.000000	2046.000000
44.520000	-0.076845	-45.415493	-14.337777	-10.305843	-14.017933	-6.753940	0.000000	-10.000000	0.683333	-27.650000	270.333344	1023.000000	1023.000000	2046.000000
44.540001	-0.078484	-46.384315	-14.690724	-10.373419	-14.208020	-7.112150	0.000000	-10.000000	0.700000	-27.716667	261.000000	1023.000000	1023.000000	2046.000000
44.560001	-0.079622	-47.056473	-14.899360	-10.491744	-14.367553	-7.297816	0.000000	-10.000000	0.700000	-27.983334	251.666672	1023.000000	1023.000000	2046.000000
44.580002	-0.080241	-47.422291	-15.014121	-10.520331	-14.462836	-7.425003	0.000000	-10.000000	0.691667	-27.816668	242.500000	1023.000000	1023.000000	2046.000000
44.599998	-0.081153	-47.961334	-15.117293	-10.632048	-14.599662	-7.612331	0.000000	-10.000000	0.675000	-27.833334	233.333328	1023.000000	1023.000000	2046.000000
44.619999	-0.081753	-48.315830	-15.201129	-10.876993	-14.605661	-7.632046	0.000000	-10.000000	0.675000	-27.716667	224.000000	1023.000000	1023.000000	2046.000000
44.639999	-0.081940	-48.426525	-15.220589	-11.139100	-14.515412	-7.551426	0.000000	-10.000000	0.683333	-27.700001	214.666672	1023.000000	1023.000000	2046.000000
44.660000	-0.082378	-48.685387	-15.227643	-11.387702	-14.470734	-7.599309	0.000000	-10.000000	0.700000	-27.750000	205.333328	1023.000000	1023.000000	2046.000000
44.680000	-0.082664	-48.854408	-15.044710	-11.779789	-14.513397	-7.516511	0.000000	-10.000000	0.691667	-27.633333	196.166672	1023.000000	1023.000000	2046.000000
44.700001	-0.082825	-48.949383	-14.872092	-12.056463	-14.532806	-7.488020	0.000000	-10.000000	0.675000	-27.333334	186.833328	1023.000000	1023.000000	2046.000000
44.720001	-0.083634	-49.427406	-14.879588	-12.327141	-14.590655	-7.630022	0.000000	-10.000000	0.658333	-26.966667	177.833328	1023.000000	1023.000000	2046.000000
44.740002	-0.084573	-49.982506	-14.903804	-12.794746	-14.675839	-7.608115	0.000000	-10.000000	0.650000	-26.683334	168.833328	1023.000000	1023.000000	2046.000000
44.759998	-0.085436	-50.492817	-14.982187	-13.026750	-14.688147	-7.795732	0.000000	-10.000000	0.650000	-26.633333	160.000000	1023.000000	1023.000000	2046.000000
44.779999	-0.086451	-51.092594	-15.014319	-13.204288	-14.856948	-8.017040	0.000000	-10.000000	0.625000	-26.516668	151.000000	1023.000000	1023.000000	2046.000000
44.799999	-0.087415	-51.661991	-15.027811	-13.456494	-15.029273	-8.148415	0.000000	-10.000000	0.608333	-26.316668	142.166672	1023.000000	1023.000000	2046.000000
44.820000	-0.088791	-52.475246	-15.016698	-13.724900	-15.278514	-8.455132	0.000000	-10.000000	0.575000	-26.016666	133.500000	1023.000000	1023.000000	2046.000000
44.840000	-0.089902	-53.132298	-14.982067	-13.949342	-15.518546	-8.682343	0.000000	-10.000000	0.566667	-25.700001	124.833336	1023.000000	1023.000000	2046.000000
44.860001	-0.090655	-53.577362	-14.917900	-14.080289	-15.745997	-8.833175	0.000000	-10.000000	0.550000	-25.283333	116.333336	1023.000000	1023.000000	2046.000000
44.880001	-0.091112	-53.847061	-14.872597	-14.149397	-15.898239	-8.926829	0.000000	-10.000000	0.550000	-24.850000	107.666664	1023.000000	1023.000000	2046.000000
44.900002	-0.091175	-53.884441	-14.756004	-14.154801	-16.027393	-8.946241	0.000000	-10.000000	0.541667	-24.466667	99.333336	1023.000000	1023.000000	2046.000000
44.919998	-0.091284	-53.948891	-14.648905	-14.079913	-16.152657	-9.067418	0.000000	-10.000000	0.525000	-24.100000	91.000000	1023.000000	1023.000000	2046.000000
44.939999	-0.091226	-53.914730	-14.566209	-14.073775	-16.219675	-9.055072	0.000000	-10.000000	0.525000	-23.783333	83.000000	1023.000000	1023.000000	2046.000000
44.959999	-0.091158	-53.874542	-14.479198	-14.010679	-16.332510	-9.052156	0.000000	-10.000000	0.508333	-23.450001	75.000000	1023.000000	1023.000000	2046.000000
44.980000	-0.091370	-53.999378	-14.469728	-13.979906	-16.383549	-9.166199	0.000000	-10.000000	0.491667	-23.050001	67.333336	1023.000000	1023.000000	2046.000000
45.000000	-0.091061	-53.816914	-14.331857	-13.942073	-16.471178	-9.071805	0.000000	-10.000000	0.458333	-22.750000	59.666668	1023.000000	1023.000000	2046.000000
45.020000	-0.091039	-53.803944	-14.271981	-13.854199	-16.574883	-9.102880	0.000000	-10.000000	0.441667	-22.266666	52.166668	1023.000000	1023.000000	2046.000000
45.040001	-0.091366	-53.997494	-14.286458	-13.849128	-16.683346	-9.178564	0.000000	-10.000000	0.433333	-21.966667	44.500000	1023.000000	1023.000000	2046.000000
45.060001	-0.091307	-53.962181	-14.205720	-13.857510	-16.793827	-9.105123	0.000000	-10.000000	0.425000	-21.450001	37.166668	1023.000000	1023.000000	2046.000000
45.080002	-0.091424	-54.031776	-14.177833	-13.814693	-16.894102	-9.145149	0.000000	-10.000000	0.416667	-21.133333	30.000000	1023.000000	1023.000000	2046.000000
45.099998	-0.091685	-54.185978	-14.150289	-13.861441	-17.004049	-9.170197	0.000000	-10.000000	0.408333	-20.516668	23.000000	1023.000000	1023.000000	2046.000000
45.119999	-0.091801	-54.254665	-14.140614	-13.823778	-17.104887	-9.185387	0.000000	-10.000000	0.391667	-20.100000	16.166666	1023.000000	1023.000000	2046.000000
45.139999	-0.092200	-54.490391	-14.139666	-13.818625	-17.225849	-9.306252	0.000000	-10.000000	0.383333	-19.450001	9.500000	1023.000000	1023.000000	2046.000000
45.160000	-0.092270	-54.531399	-14.106906	-13.845203	-17.322828	-9.256460	0.000000	-10.000000	0.383333	-19.000000	3.333333	1023.000000	1023.000000	2046.000000
45.180000	-0.092446	-54.635605	-14.095181	-13.874115	-17.420557	-9.245751	0.000000	-10.000000	0.366667	-18.383333	-2.666667	1023.000000	1023.000000	2046.000000
45.200001	-0.092919	-54.915409	-14.095262	-13.827878	-17.549232	-9.443034	0.000000	-10.000000	0.333333	-17.766666	-8.500000	1023.000000	1023.000000	2046.000000
45.220001	-0.093006	-54.966282	-14.111143	-13.889445	-17.602259	-9.363436	0.000000	-10.000000	0.291667	-16.950001	-14.500000	1023.000000	1023.000000	2046.000000
45.240002	-0.093148	-55.050419	-14.133859	-13.838300	-17.639412	-9.438848	0.000000	-10.000000	0.266667	-15.983334	-20.166666	1023.000000	1023.000000	2046.000000
45.259998	-0.093437	-55.221008	-14.086487	-13.841969	-17.773201	-9.519350	0.000000	-10.000000	0.241667	-14.783334	-25.500000	1023.000000	1023.000000	2046.000000
45.279999	-0.093202	-55.082642	-13.996030	-13.819328	-17.803083	-9.464198	0.000000	-10.000000	0.200000	-13.400001	-30.333334	1023.000000	1023.000000	2046.000000
45.299999	-0.093183	-55.071339	-13.882179	-13.730676	-17.926271	-9.532212	0.000000	-10.000000	0.158333	-11.500000	-34.833332	1023.000000	1023.000000	2046.000000
45.320000	-0.093290	-55.134216	-13.743762	-13.685687	-18.091753	-9.613012	0.000000	-10.000000	0.125000	-9.316667	-38.666668	1023.000000	1023.000000	2046.000000
45.340000	-0.093522	-55.271381	-13.715697	-13.693123	-18.239893	-9.622668	0.000000	-10.000000	0.091667	-6.583333	-41.833332	1023.000000	1023.000000	2046.000000
45.360001	-0.094243	-55.697670	-13.743080	-13.660180	-18.449051	-9.845360	0.000000	-10.000000	0.066667	-2.783333	-43.833332	1023.000000	1023.000000	2046.000000
45.380001	-0.094903	-56.087757	-13.743158	-13.715182	-18.642700	-9.986719	0.000000	-10.000000	0.050000	0.916667	-44.833332	1023.000000	1023.000000	2046.000000
45.400002	-0.095049	-56.173763	-13.824815	-13.645410	-18.624552	-10.078986	0.000000	-10.000000	0.033333	4.633333	-45.000000	1023.000000	1023.000000	2046.000000
45.419998	-0.095614	-56.507820	-13.888725	-13.693129	-18.695229	-10.230740	0.000000	-10.000000	0.016667	7.283333	-45.000000	1023.000000	1023.000000	2046.000000
45.439999	-0.095102	-56.205128	-13.840153	-13.641869	-18.644726	-10.078380	0.000000	-10.000000	-0.008333	9.700000	-45.000000	1023.000000	1023.000000	2046.000000
45.459999	-0.093760	-55.411945	-13.723682	-13.250183	-18.548197	-9.889881	0.000000	-10.000000	-0.041667	11.666667	-45.000000	1023.000000	1023.000000	2046.000000
45.480000	-0.092079	-54.418636	-13.535931	-12.791122	-18.363503	-9.728080	0.000000	-10.000000	-0.066667	13.216667	-45.000000	1023.000000	1023.000000	2046.000000
45.500000	-0.090222	-53.320950	-13.280039	-12.369121	-18.145605	-9.526183	0.000000	-10.000000	-0.100000	14.500000	-45.000000	1023.000000	1023.000000	2046.000000
45.520000	-0.089454	-52.867477	-13.164724	-12.125995	-18.052668	-9.524093	0.000000	-10.000000	-0.116667	15.733334	-21.666666	1023.000000	1023.000000	2046.000000
45.540001	-0.090251	-53.338596	-13.361844	-12.251060	-18.041203	-9.684490	0.000000	-10.000000	-0.158333	17.016666	2.833333	1023.000000	1023.000000	2046.000000
45.560001	-0.092182	-54.479748	-13.905355	-12.570103	-18.077568	-9.926721	0.000000	-10.000000	-0.200000	18.783333	29.333334	1023.000000	1023.000000	2046.000000
45.580002	-0.095112	-56.211044	-14.672719	-12.948039	-18.222357	-10.367929	0.000000	-10.000000	-0.241667	19.983334	34.666668	1023.000000	1023.000000	2046.000000
45.599998	-0.097359	-57.539036	-15.285152	-13.277745	-18.319130	-10.657007	0.000000	-10.000000	-0.266667	21.016666	41.166668	1023.000000	1023.000000	2046.000000
45.619999	-0.098307	-58.099567	-15.649693	-13.407751	-18.374083	-10.668041	0.000000	-10.000000	-0.291667	21.650002	48.000000	1023.000000	1023.000000	2046.000000
45.639999	-0.098750	-58.361214	-15.991223	-13.334944	-18.346731	-10.688314	0.000000	-10.000000	-0.300000	22.566668	55.166668	1023.000000	1023.000000	2046.000000
45.660000	-0.098896	-58.447685	-16.217587	-13.187675	-18.312910	-10.729515	0.000000	-10.000000	-0.325000	23.250000	62.500000	1023.000000	1023.000000	2046.000000
45.680000	-0.098451	-58.184292	-16.297485	-13.027288	-18.235437	-10.624079	0.000000	-10.000000	-0.350000	24.066668	70.166664	1023.000000	1023.000000	2046.000000
45.700001	-0.097954	-57.891083	-16.316013	-12.841826	-18.203949	-10.529294	0.000000	-10.000000	-0.383333	24.783333	78.000000	1023.000000	1023.000000	2046.000000
45.720001	-0.097146	-57.413376	-16.260387	-12.673566	-18.059721	-10.419703	0.000000	-10.000000	-0.408333	25.616667	86.333336	1023.000000	1023.000000	2046.000000
45.740002	-0.095796	-56.615719	-16.116570	-12.463871	-17.870438	-10.164842	0.000000	-10.000000	-0.416667	26.200001	94.833336	1023.000000	1023.000000	2046.000000
45.759998	-0.094457	-55.824188	-15.939884	-12.150815	-17.703043	-10.030446	0.000000	-10.000000	-0.433333	26.616667	103.666664	1023.000000	1023.000000	2046.000000
45.779999	-0.092662	-54.763233	-15.644171	-11.914751	-17.421007	-9.783305	0.000000	-10.000000	-0.441667	27.133333	112.333336	1023.000000	1023.000000	2046.000000
45.799999	-0.090463	-53.463806	-15.300284	-11.658332	-17.069347	-9.435843	0.000000	-10.000000	-0.466667	27.650002	124.333336	1023.000000	1023.000000	2046.000000
45.820000	-0.088496	-52.301346	-15.023266	-11.483781	-16.641108	-9.153191	0.000000	-10.000000	-0.483333	28.133335	133.333328	1023.000000	1023.000000	2046.000000
45.840000	-0.086116	-50.894596	-14.557273	-11.369530	-16.243263	-8.724532	0.000000	-10.000000	-0.516667	28.533335	142.833328	1023.000000	1023.000000	2046.000000
45.860001	-0.083782	-49.515102	-14.163203	-11.294308	-15.701459	-8.356133	0.000000	-10.000000	-0.525000	28.666668	149.166672	1023.000000	1023.000000	2046.000000
45.880001	-0.081622	-48.238834	-13.660252	-11.264098	-15.261912	-8.052574	0.000000	-10.000000	-0.541667	29.000000	158.833328	1023.000000	1023.000000	2046.000000
45.900002	-0.079373	-46.909302	-13.187174	-11.236669	-14.810726	-7.674734	0.000000	-10.000000	-0.533333	29.033335	168.333328	1023.000000	1023.000000	2046.000000
45.919998	-0.077636	-45.882599	-12.884418	-11.227601	-14.398890	-7.371690	0.000000	-10.000000	-0.541667	29.233334	178.000000	1023.000000	1023.000000	2046.000000
45.939999	-0.076688	-45.322731	-12.758533	-11.176230	-14.101313	-7.286653	0.000000	-10.000000	-0.541667	29.233334	187.666672	1023.000000	1023.000000	2046.000000
45.959999	-0.075811	-44.804085	-12.654366	-11.075763	-13.816428	-7.257530	0.000000	-10.000000	-0.550000	29.383335	197.500000	1023.000000	1023.000000	2046.000000
45.980000	-0.074577	-44.075146	-12.374053	-10.936723	-13.685019	-7.079350	0.000000	-10.000000	-0.550000	29.716667	207.500000	1023.000000	1023.000000	2046.000000
46.000000	-0.073593	-43.493565	-12.171808	-10.666018	-13.496960	-7.158778	0.000000	-10.000000	-0.550000	30.100000	217.500000	1023.000000	1023.000000	2046.000000
46.020000	-0.072419	-42.799511	-11.811833	-10.512166	-13.369306	-7.106205	0.000000	-10.000000	-0.533333	30.333334	227.500000	1023.000000	1023.000000	2046.000000
46.040001	-0.070737	-41.805489	-11.398555	-10.320280	-13.184698	-6.901956	0.000000	-10.000000	-0.550000	30.333334	237.500000	1023.000000	1023.000000	2046.000000
46.060001	-0.068742	-40.626671	-11.035972	-9.958871	-12.925366	-6.706460	0.000000	-10.000000	-0.550000	30.250000	247.500000	1023.000000	1023.000000	2046.000000
46.080002	-0.066636	-39.382072	-10.662201	-9.592485	-12.660995	-6.466391	0.000000	-10.000000	-0.575000	30.433334	257.500000	1023.000000	1023.000000	2046.000000
46.099998	-0.063985	-37.815315	-10.181719	-9.215648	-12.316958	-6.100991	0.000000	-10.000000	-0.550000	30.316668	267.500000	1023.000000	1023.000000	2046.000000
46.119999	-0.061124	-36.124538	-9.695483	-8.799793	-11.946763	-5.682499	0.000000	-10.000000	-0.558333	30.366667	277.500000	1023.000000	1023.000000	2046.000000
46.139999	-0.058646	-34.660057	-9.338342	-8.317170	-11.571978	-5.432566	0.000000	-10.000000	-0.558333	30.183334	287.666656	1023.000000	1023.000000	2046.000000
46.160000	-0.056070	-33.137409	-8.955784	-7.959387	-11.168160	-5.054076	0.000000	-10.000000	-0.575000	30.366667	298.000000	1023.000000	1023.000000	2046.000000
46.180000	-0.053412	-31.566463	-8.510843	-7.597423	-10.825005	-4.633193	0.000000	-10.000000	-0.575000	30.416666	305.000000	1023.000000	1023.000000	2046.000000
46.200001	-0.051142	-30.224802	-8.196229	-7.189873	-10.462899	-4.375802	0.000000	-10.000000	-0.566667	30.183334	315.166656	1023.000000	1023.000000	2046.000000
46.220001	-0.049119	-29.029198	-7.886361	-6.890319	-10.133833	-4.118686	0.000000	-10.000000	-0.558333	29.866667	321.833344	1023.000000	1023.000000	2046.000000
46.240002	-0.047026	-27.792414	-7.541365	-6.616805	-9.824036	-3.810209	0.000000	-10.000000	-0.533333	29.416668	335.166656	1023.000000	1023.000000	2046.000000
46.259998	-0.045131	-26.672586	-7.290757	-6.322912	-9.528638	-3.530279	0.000000	-10.000000	-0.491667	29.150000	345.000000	1023.000000	1023.000000	2046.000000
46.279999	-0.043664	-25.805260	-7.079461	-6.064051	-9.266033	-3.395715	0.000000	-10.000000	-0.441667	28.216667	358.000000	1023.000000	1023.000000	2046.000000
46.299999	-0.042202	-24.941196	-6.784132	-5.898142	-9.086729	-3.172192	0.000000	-10.000000	-0.383333	27.283333	367.500000	1023.000000	1023.000000	2046.000000
46.320000	-0.040831	-24.131269	-6.585379	-5.724298	-8.874068	-2.947526	0.000000	-10.000000	-0.333333	25.850000	376.833344	1023.000000	1023.000000	2046.000000
46.340000	-0.039819	-23.532862	-6.448771	-5.555932	-8.703062	-2.825095	0.000000	-10.000000	-0.275000	24.633333	385.666656	1023.000000	1023.000000	2046.000000
46.360001	-0.038859	-22.965874	-6.314754	-5.431108	-8.480221	-2.739791	0.000000	-10.000000	-0.216667	22.816668	394.000000	1023.000000	1023.000000	2046.000000
46.380001	-0.037896	-22.396505	-6.132401	-5.370016	-8.339095	-2.554995	0.000000	-10.000000	-0.150000	20.866667	401.833344	1023.000000	1023.000000	2046.000000
46.400002	-0.037115	-21.934921	-6.039660	-5.280203	-8.177004	-2.438054	0.000000	-10.000000	-0.083333	18.816668	409.333344	1023.000000	1023.000000	2046.000000
46.419998	-0.036596	-21.628408	-5.956303	-5.200982	-8.047057	-2.424067	0.000000	-10.000000	-0.033333	16.666668	416.166656	1023.000000	1023.000000	2046.000000
46.439999	-0.036009	-21.281530	-5.839417	-5.128120	-7.951516	-2.362478	0.000000	-10.000000	-0.008333	15.283334	420.500000	1023.000000	1023.000000	2046.000000
46.459999	-0.035564	-21.018568	-5.757886	-5.098635	-7.904294	-2.257753	0.000000	-10.000000	0.000000	12.650000	425.666656	1023.000000	1023.000000	2046.000000
46.480000	-0.035560	-21.015942	-5.781388	-5.110784	-7.895339	-2.228432	0.000000	-10.000000	0.025000	10.333333	429.833344	1023.000000	1023.000000	2046.000000
46.500000	-0.036273	-21.437513	-5.922256	-5.173580	-7.957095	-2.384584	0.000000	-10.000000	0.050000	6.900000	435.000000	1023.000000	1023.000000	2046.000000
46.520000	-0.036929	-21.824940	-5.990779	-5.279738	-8.037471	-2.516952	0.000000	-10.000000	0.075000	5.266667	437.000000	1023.000000	1023.000000	2046.000000
46.540001	-0.036860	-21.784195	-5.999367	-5.275232	-7.974196	-2.535400	0.000000	-10.000000	0.083333	2.650000	438.666656	1023.000000	1023.000000	2046.000000
46.560001	-0.037109	-21.931145	-6.039994	-5.438660	-8.011894	-2.440596	0.000000	-10.000000	0.091667	0.283333	439.333344	1023.000000	1023.000000	2046.000000
46.580002	-0.036968	-21.848286	-6.241800	-5.291182	-7.864048	-2.451257	0.000000	-10.000000	0.108333	-2.683333	440.000000	1023.000000	1023.000000	2046.000000
46.599998	-0.037205	-21.988409	-6.354445	-5.268331	-7.939090	-2.426543	0.000000	-10.000000	0.116667	-5.450000	440.000000	1023.000000	1023.000000	2046.000000
46.619999	-0.037034	-21.886965	-6.377384	-5.131745	-8.005031	-2.372806	0.000000	-10.000000	0.125000	-7.350000	440.000000	1023.000000	1023.000000	2046.000000
46.639999	-0.037257	-22.018770	-6.271281	-5.039300	-8.227001	-2.481189	0.000000	-10.000000	0.133333	-8.933333	440.000000	1023.000000	1023.000000	2046.000000
46.660000	-0.038435	-22.715117	-6.378014	-5.107987	-8.483938	-2.745177	0.000000	-10.000000	0.141667	-9.500000	440.000000	1023.000000	1023.000000	2046.000000
46.680000	-0.041309	-24.413809	-6.943610	-5.542446	-8.788022	-3.139732	0.000000	-10.000000	0.158333	-10.483334	440.000000	1023.000000	1023.000000	2046.000000
46.700001	-0.045493	-26.886198	-7.823383	-6.204757	-9.198433	-3.659625	0.000000	-10.000000	0.183333	-11.566667	432.666656	1023.000000	1023.000000	2046.000000
46.720001	-0.049889	-29.484400	-8.708504	-6.870448	-9.685500	-4.219949	0.000000	-10.000000	0.216667	-12.850000	424.000000	1023.000000	1023.000000	2046.000000
46.740002	-0.053741	-31.761072	-9.601393	-7.405393	-10.087580	-4.666708	0.000000	-10.000000	0.241667	-13.716666	415.333344	1023.000000	1023.000000	2046.000000
46.759998	-0.056629	-33.467941	-10.287289	-7.758484	-10.394526	-5.027643	0.000000	-10.000000	0.250000	-14.616667	410.666656	1023.000000	1023.000000	2046.000000
46.779999	-0.058805	-34.753784	-10.800200	-7.997278	-10.699925	-5.256383	0.000000	-10.000000	0.250000	-15.133333	405.666656	1023.000000	1023.000000	2046.000000
46.799999	-0.060460	-35.731918	-11.289260	-8.198144	-10.885925	-5.358588	0.000000	-10.000000	0.250000	-15.916667	398.833344	1023.000000	1023.000000	2046.000000
46.820000	-0.062264	-36.798096	-11.685485	-8.327169	-11.199145	-5.586297	0.000000	-10.000000	0.250000	-16.283335	395.333344	1023.000000	1023.000000	2046.000000
46.840000	-0.063927	-37.781040	-12.085495	-8.424187	-11.443771	-5.827586	0.000000	-10.000000	0.258333	-16.633335	391.666656	1023.000000	1023.000000	2046.000000
46.860001	-0.065199	-38.532707	-12.324928	-8.551590	-11.672256	-5.983934	0.000000	-10.000000	0.283333	-17.000000	386.000000	1023.000000	1023.000000	2046.000000
46.880001	-0.066046	-39.033432	-12.460011	-8.637959	-11.879785	-6.055679	0.000000	-10.000000	0.316667	-17.433334	378.333344	1023.000000	1023.000000	2046.000000
46.900002	-0.066715	-39.428314	-12.643647	-8.646916	-12.002243	-6.135509	0.000000	-10.000000	0.341667	-17.783333	372.500000	1023.000000	1023.000000	2046.000000
46.919998	-0.067288	-39.767448	-12.761334	-8.637987	-12.102119	-6.266008	0.000000	-10.000000	0.350000	-17.950001	368.500000	1023.000000	1023.000000	2046.000000
46.939999	-0.067528	-39.908962	-12.797460	-8.727096	-12.137849	-6.246556	0.000000	-10.000000	0.350000	-17.983334	364.500000	1023.000000	1023.000000	2046.000000
46.959999	-0.067777	-40.056030	-12.799250	-8.912154	-12.175593	-6.169032	0.000000	-10.000000	0.333333	-18.016666	358.500000	1023.000000	1023.000000	2046.000000
46.980000	-0.067815	-40.078922	-12.841275	-9.032994	-12.119559	-6.085093	0.000000	-10.000000	0.333333	-18.133333	350.500000	1023.000000	1023.000000	2046.000000
47.000000	-0.068230	-40.323833	-12.848730	-9.278917	-12.101365	-6.094822	0.000000	-10.000000	0.333333	-18.416668	342.500000	1023.000000	1023.000000	2046.000000
47.020000	-0.068328	-40.381813	-12.810763	-9.593278	-12.030232	-5.947540	0.000000	-10.000000	0.350000	-18.700001	336.500000	1023.000000	1023.000000	2046.000000
47.040001	-0.068444	-40.450237	-12.707058	-9.893602	-12.003862	-5.845714	0.000000	-10.000000	0.366667	-18.933334	332.333344	1023.000000	1023.000000	2046.000000
47.060001	-0.068825	-40.675583	-12.654536	-10.164968	-12.022897	-5.833180	0.000000	-10.000000	0.383333	-19.083334	328.000000	1023.000000	1023.000000	2046.000000
47.080002	-0.069510	-41.080219	-12.771957	-10.403935	-11.996272	-5.908055	0.000000	-10.000000	0.400000	-19.133333	319.333344	1023.000000	1023.000000	2046.000000
47.099998	-0.070182	-41.477314	-12.812579	-10.599967	-12.110539	-5.954227	0.000000	-10.000000	0.391667	-19.166668	310.833344	1023.000000	1023.000000	2046.000000
47.119999	-0.070928	-41.918190	-12.839841	-10.701554	-12.258233	-6.118561	0.000000	-10.000000	0.383333	-19.183334	304.500000	1023.000000	1023.000000	2046.000000
47.139999	-0.071958	-42.527149	-12.798635	-10.865168	-12.529778	-6.333569	0.000000	-10.000000	0.375000	-19.183334	298.166656	1023.000000	1023.000000	2046.000000
47.160000	-0.073089	-43.195866	-12.837574	-11.091412	-12.705462	-6.561419	0.000000	-10.000000	0.375000	-19.000000	291.833344	1023.000000	1023.000000	2046.000000
47.180000	-0.073893	-43.670521	-12.777582	-11.268667	-12.963597	-6.660674	0.000000	-10.000000	0.375000	-18.816668	285.500000	1023.000000	1023.000000	2046.000000
47.200001	-0.074330	-43.929165	-12.704223	-11.336677	-13.172720	-6.715545	0.000000	-10.000000	0.375000	-18.799999	281.333344	1023.000000	1023.000000	2046.000000
47.220001	-0.074432	-43.989128	-12.670450	-11.230816	-13.272471	-6.815392	0.000000	-10.000000	0.375000	-18.916666	277.000000	1023.000000	1023.000000	2046.000000
47.240002	-0.074314	-43.919781	-12.521059	-11.219852	-13.387756	-6.791111	0.000000	-10.000000	0.375000	-19.049999	270.666656	1023.000000	1023.000000	2046.000000
47.259998	-0.074201	-43.852730	-12.399516	-11.202096	-13.489293	-6.761825	0.000000	-10.000000	0.375000	-18.966667	264.333344	1023.000000	1023.000000	2046.000000
47.279999	-0.074148	-43.821568	-12.325859	-11.152339	-13.610134	-6.733234	0.000000	-10.000000	0.375000	-18.816666	258.000000	1023.000000	1023.000000	2046.000000
47.299999	-0.074035	-43.754848	-12.322859	-11.061313	-13.631178	-6.739500	0.000000	-10.000000	0.375000	-18.733334	251.666672	1023.000000	1023.000000	2046.000000
47.320000	-0.073979	-43.721424	-12.244944	-11.061168	-13.718589	-6.696725	0.000000	-10.000000	0.375000	-18.733334	245.500000	1023.000000	1023.000000	2046.000000
47.340000	-0.074011	-43.740284	-12.186166	-11.056288	-13.812659	-6.685173	0.000000	-10.000000	0.366667	-18.766666	239.333328	1023.000000	1023.000000	2046.000000
47.360001	-0.074121	-43.805233	-12.183201	-11.048744	-13.903441	-6.669848	0.000000	-10.000000	0.366667	-18.516666	233.000000	1023.000000	1023.000000	2046.000000
47.380001	-0.074303	-43.912910	-12.206874	-11.017323	-13.975871	-6.712840	0.000000	-10.000000	0.375000	-18.433332	226.666672	1023.000000	1023.000000	2046.000000
47.400002	-0.074593	-44.084656	-12.158374	-11.127509	-14.142472	-6.656301	0.000000	-10.000000	0.391667	-18.416666	220.500000	1023.000000	1023.000000	2046.000000
47.419998	-0.075024	-44.339138	-12.153511	-11.153909	-14.309576	-6.722142	0.000000	-10.000000	0.400000	-18.650000	214.500000	1023.000000	1023.000000	2046.000000
47.439999	-0.075468	-44.601742	-12.168674	-11.206988	-14.475288	-6.750789	0.000000	-10.000000	0.383333	-18.633333	208.333328	1023.000000	1023.000000	2046.000000
47.459999	-0.075886	-44.848499	-12.273428	-11.228614	-14.502731	-6.843724	0.000000	-10.000000	0.375000	-18.633333	202.000000	1023.000000	1023.000000	2046.000000
47.480000	-0.076382	-45.142025	-12.271625	-11.319199	-14.681413	-6.869792	0.000000	-10.000000	0.375000	-18.616667	195.666672	1023.000000	1023.000000	2046.000000
47.500000	-0.076943	-45.473171	-12.294725	-11.384747	-14.855903	-6.937797	0.000000	-10.000000	0.391667	-18.800001	189.500000	1023.000000	1023.000000	2046.000000
47.520000	-0.077364	-45.722309	-12.367074	-11.422320	-14.910636	-7.022278	0.000000	-10.000000	0.400000	-18.950001	183.333328	1023.000000	1023.000000	2046.000000
47.540001	-0.077819	-45.991249	-12.400019	-11.470420	-15.000700	-7.120111	0.000000	-10.000000	0.400000	-19.000000	177.000000	1023.000000	1023.000000	2046.000000
47.560001	-0.078205	-46.219337	-12.332622	-11.559668	-15.168995	-7.158056	0.000000	-10.000000	0.400000	-19.050001	170.666672	1023.000000	1023.000000	2046.000000
47.580002	-0.078481	-46.382072	-12.215183	-11.579136	-15.323732	-7.264022	0.000000	-10.000000	0.400000	-19.083334	164.166672	1023.000000	1023.000000	2046.000000
47.599998	-0.078352	-46.305977	-12.129704	-11.563383	-15.342987	-7.269903	0.000000	-10.000000	0.400000	-19.150000	157.833328	1023.000000	1023.000000	2046.000000
47.619999	-0.078569	-46.434490	-12.096561	-11.548216	-15.461682	-7.328033	0.000000	-10.000000	0.383333	-19.116667	151.333328	1023.000000	1023.000000	2046.000000
47.639999	-0.079318	-46.876675	-12.120614	-11.578545	-15.710826	-7.466689	0.000000	-10.000000	0.375000	-18.950001	145.000000	1023.000000	1023.000000	2046.000000
47.660000	-0.080339	-47.480419	-12.251945	-11.632969	-15.928139	-7.667367	0.000000	-10.000000	0.358333	-18.700001	138.666672	1023.000000	1023.000000	2046.000000
47.680000	-0.081362	-48.084835	-12.440771	-11.706922	-16.040720	-7.896421	0.000000	-10.000000	0.375000	-18.583334	132.500000	1023.000000	1023.000000	2046.000000
47.700001	-0.082706	-48.879009	-12.624152	-12.030499	-16.274456	-7.949904	0.000000	-10.000000	0.383333	-18.516666	126.500000	1023.000000	1023.000000	2046.000000
47.720001	-0.083695	-49.464035	-12.790630	-12.060441	-16.441092	-8.171873	0.000000	-10.000000	0.391667	-18.433334	120.166664	1023.000000	1023.000000	2046.000000
47.740002	-0.083869	-49.566860	-12.914456	-11.998815	-16.484562	-8.169026	0.000000	-10.000000	0.375000	-18.333334	113.833336	1023.000000	1023.000000	2046.000000
47.759998	-0.083485	-49.339481	-12.949784	-11.707289	-16.526905	-8.155501	0.000000	-10.000000	0.350000	-18.083334	107.500000	1023.000000	1023.000000	2046.000000
47.779999	-0.083644	-49.433506	-12.915647	-11.546752	-16.731995	-8.239112	0.000000	-10.000000	0.325000	-17.983334	101.500000	1023.000000	1023.000000	2046.000000
47.799999	-0.084497	-49.937916	-13.021041	-11.585498	-16.925516	-8.405863	0.000000	-10.000000	0.308333	-17.733334	95.500000	1023.000000	1023.000000	2046.000000
47.820000	-0.086667	-51.220039	-13.470687	-11.776496	-17.142330	-8.830527	0.000000	-10.000000	0.300000	-17.666668	89.500000	1023.000000	1023.000000	2046.000000
47.840000	-0.090375	-53.411705	-14.126629	-12.299648	-17.634819	-9.350608	0.000000	-10.000000	0.300000	-17.350000	83.833336	1023.000000	1023.000000	2046.000000
47.860001	-0.094498	-55.848225	-14.968815	-12.845692	-18.068110	-9.965606	0.000000	-10.000000	0.291667	-16.833334	78.166664	1023.000000	1023.000000	2046.000000
47.880001	-0.098238	-58.058636	-15.872086	-13.266354	-18.387180	-10.533014	0.000000	-10.000000	0.291667	-16.350000	72.666664	1023.000000	1023.000000	2046.000000
47.900002	-0.101339	-59.891186	-16.501083	-13.693100	-18.807215	-10.889789	0.000000	-10.000000	0.291667	-15.916667	67.000000	1023.000000	1023.000000	2046.000000
47.919998	-0.103650	-61.257156	-17.088955	-13.969648	-19.086830	-11.111723	0.000000	-10.000000	0.300000	-15.816667	61.666668	1023.000000	1023.000000	2046.000000
47.939999	-0.105449	-62.320648	-17.652029	-14.078218	-19.268732	-11.321669	0.000000	-10.000000	0.300000	-15.716667	56.500000	1023.000000	1023.000000	2046.000000
47.959999	-0.107182	-63.344852	-18.113466	-14.125112	-19.499519	-11.606757	0.000000	-10.000000	0.300000	-15.900000	51.333332	1023.000000	1023.000000	2046.000000
47.980000	-0.108745	-64.268036	-18.432898	-14.316720	-19.799109	-11.719312	0.000000	-10.000000	0.291667	-16.000000	46.000000	1023.000000	1023.000000	2046.000000
48.000000	-0.109845	-64.918388	-18.689457	-14.400109	-19.968149	-11.860677	0.000000	-10.000000	0.291667	-15.950000	40.666668	1023.000000	1023.000000	2046.000000
48.020000	-0.110416	-65.255890	-18.894512	-14.382599	-20.010336	-11.968442	0.000000	-10.000000	0.283333	-15.633333	35.333332	1023.000000	1023.000000	2046.000000
48.040001	-0.111083	-65.649796	-19.004145	-14.450756	-20.165070	-12.029825	0.000000	-10.000000	0.283333	-15.416667	30.166666	1023.000000	1023.000000	2046.000000
48.060001	-0.111460	-65.873131	-19.044243	-14.441342	-20.279505	-12.108041	0.000000	-10.000000	0.275000	-15.083333	25.000000	1023.000000	1023.000000	2046.000000
48.080002	-0.111335	-65.799179	-19.048590	-14.483607	-20.185217	-12.081766	0.000000	-10.000000	0.275000	-14.933333	20.000000	1023.000000	1023.000000	2046.000000
48.099998	-0.111379	-65.825203	-18.978872	-14.593875	-20.188173	-12.064286	0.000000	-10.000000	0.266667	-14.750000	15.000000	1023.000000	1023.000000	2046.000000
48.119999	-0.111152	-65.690994	-18.894133	-14.867902	-20.081121	-11.847838	0.000000	-10.000000	0.258333	-14.550000	10.000000	1023.000000	1023.000000	2046.000000
48.139999	-0.110986	-65.592827	-18.717999	-15.021728	-20.030107	-11.822992	0.000000	-10.000000	0.250000	-14.400001	5.166667	1023.000000	1023.000000	2046.000000
48.160000	-0.110522	-65.318527	-18.513998	-15.231703	-19.869373	-11.703449	0.000000	-10.000000	0.250000	-14.183333	0.666667	1023.000000	1023.000000	2046.000000
48.180000	-0.110435	-65.267288	-18.288927	-15.490801	-19.885920	-11.601639	0.000000	-10.000000	0.250000	-14.016667	-3.666667	1023.000000	1023.000000	2046.000000
48.200001	-0.110531	-65.323708	-18.177011	-15.721024	-19.878967	-11.546705	0.000000	-10.000000	0.241667	-13.733334	-8.166667	1023.000000	1023.000000	2046.000000
48.220001	-0.110664	-65.402664	-18.167702	-15.925772	-19.751377	-11.557817	0.000000	-10.000000	0.241667	-13.400001	-12.666667	1023.000000	1023.000000	2046.000000
48.240002	-0.111313	-65.785820	-18.168495	-16.115015	-19.838003	-11.664310	0.000000	-10.000000	0.241667	-13.300000	-17.333334	1023.000000	1023.000000	2046.000000
48.259998	-0.111893	-66.128471	-18.175407	-16.296070	-19.933048	-11.723944	0.000000	-10.000000	0.250000	-13.000000	-21.666666	1023.000000	1023.000000	2046.000000
48.279999	-0.112273	-66.353256	-18.076889	-16.399277	-20.011229	-11.865860	0.000000	-10.000000	0.250000	-12.850000	-26.000000	1023.000000	1023.000000	2046.000000
48.299999	-0.112911	-66.730232	-17.958052	-16.487543	-20.150253	-12.134385	0.000000	-10.000000	0.250000	-12.616667	-30.333334	1023.000000	1023.000000	2046.000000
48.320000	-0.113637	-67.159523	-17.859947	-16.716066	-20.335667	-12.247844	0.000000	-10.000000	0.250000	-12.483334	-34.666668	1023.000000	1023.000000	2046.000000
48.340000	-0.113631	-67.156143	-17.771238	-16.718584	-20.361996	-12.304323	0.000000	-10.000000	0.250000	-12.366667	-39.000000	1023.000000	1023.000000	2046.000000
48.360001	-0.113717	-67.206627	-17.633677	-16.722261	-20.500519	-12.350168	0.000000	-10.000000	0.250000	-12.166667	-43.000000	1023.000000	1023.000000	2046.000000
48.380001	-0.113334	-66.980278	-17.417177	-16.665457	-20.573809	-12.323833	0.000000	-10.000000	0.250000	-12.100000	-47.000000	1023.000000	1023.000000	2046.000000
48.400002	-0.112566	-66.526428	-17.258341	-16.498272	-20.497705	-12.272111	0.000000	-10.000000	0.233333	-11.900000	-51.000000	1023.000000	1023.000000	2046.000000
48.419998	-0.112372	-66.411652	-17.111956	-16.447485	-20.592512	-12.259704	0.000000	-10.000000	0.216667	-11.733334	-55.000000	1023.000000	1023.000000	2046.000000
48.439999	-0.111824	-66.087868	-17.009493	-16.361259	-20.528633	-12.188478	0.000000	-10.000000	0.183333	-11.400000	-59.000000	1023.000000	1023.000000	2046.000000
48.459999	-0.111021	-65.613655	-16.885183	-16.199028	-20.434620	-12.094827	0.000000	-10.000000	0.183333	-11.150000	-62.833332	1023.000000	1023.000000	2046.000000
48.480000	-0.110907	-65.546112	-16.752434	-16.190224	-20.568516	-12.034941	0.000000	-10.000000	0.166667	-10.783334	-66.500000	1023.000000	1023.000000	2046.000000
48.500000	-0.110287	-65.179909	-16.657778	-16.090649	-20.500496	-11.930986	0.000000	-10.000000	0.158333	-10.416667	-70.166664	1023.000000	1023.000000	2046.000000
48.520000	-0.109866	-64.931023	-16.595106	-15.911077	-20.482456	-11.942384	0.000000	-10.000000	0.141667	-9.883334	-73.666664	1023.000000	1023.000000	2046.000000
48.540001	-0.109852	-64.922447	-16.523378	-15.921879	-20.609970	-11.867223	0.000000	-10.000000	0.133333	-9.333334	-77.000000	1023.000000	1023.000000	2046.000000
48.560001	-0.109388	-64.648323	-16.430588	-15.854563	-20.601931	-11.761245	0.000000	-10.000000	0.133333	-8.616667	-80.000000	1023.000000	1023.000000	2046.000000
48.580002	-0.108958	-64.394272	-16.399153	-15.694571	-20.519533	-11.781017	0.000000	-10.000000	0.116667	-7.633334	-82.833336	1023.000000	1023.000000	2046.000000
48.599998	-0.108949	-64.389015	-16.316036	-15.727328	-20.650578	-11.695074	0.000000	-10.000000	0.108333	-6.383334	-85.333336	1023.000000	1023.000000	2046.000000
48.619999	-0.108609	-64.188004	-16.263975	-15.653122	-20.624073	-11.646832	0.000000	-10.000000	0.091667	-4.933333	-87.500000	1023.000000	1023.000000	2046.000000
48.639999	-0.107966	-63.807861	-16.177717	-15.490838	-20.515930	-11.623375	0.000000	-10.000000	0.083333	-3.116667	-89.166664	1023.000000	1023.000000	2046.000000
48.660000	-0.107497	-63.530495	-16.049059	-15.414616	-20.504507	-11.562311	0.000000	-10.000000	0.066667	-0.666667	-90.333336	1023.000000	1023.000000	2046.000000
48.680000	-0.107013	-63.244946	-15.881568	-15.402850	-20.523676	-11.436851	0.000000	-10.000000	0.058333	1.783333	-90.833336	1023.000000	1023.000000	2046.000000
48.700001	-0.106071	-62.688251	-15.740098	-15.272230	-20.335602	-11.340320	0.000000	-10.000000	0.041667	4.383333	-91.000000	1023.000000	1023.000000	2046.000000
48.720001	-0.104993	-62.051144	-15.582367	-15.075356	-20.167000	-11.226420	0.000000	-10.000000	0.025000	6.616667	-91.000000	1023.000000	1023.000000	2046.000000
48.740002	-0.104135	-61.543995	-15.358139	-14.926164	-20.093590	-11.166101	0.000000	-10.000000	0.008333	8.750000	-91.000000	1023.000000	1023.000000	2046.000000
48.759998	-0.103189	-60.984615	-15.066694	-14.820607	-20.082302	-11.015012	0.000000	-10.000000	-0.016667	10.583334	-91.000000	1023.000000	1023.000000	2046.000000
48.779999	-0.102087	-60.333302	-14.826849	-14.648898	-19.970798	-10.886755	0.000000	-10.000000	-0.033333	12.083334	-91.000000	1023.000000	1023.000000	2046.000000
48.799999	-0.101743	-60.130013	-14.724113	-14.483472	-19.954361	-10.968066	0.000000	-10.000000	-0.058333	13.616667	-91.000000	1023.000000	1023.000000	2046.000000
48.820000	-0.101859	-60.198887	-14.626915	-14.512559	-20.115389	-10.944025	0.000000	-10.000000	-0.075000	15.033334	-53.000000	1023.000000	1023.000000	2046.000000
48.840000	-0.101461	-59.963249	-14.560904	-14.377415	-19.988306	-11.036625	0.000000	-10.000000	-0.100000	16.450001	-13.833333	1023.000000	1023.000000	2046.000000
48.860001	-0.100789	-59.566418	-14.466232	-14.178926	-19.850500	-11.070759	0.000000	-10.000000	-0.125000	17.650002	27.333334	1023.000000	1023.000000	2046.000000
48.880001	-0.100661	-59.490513	-14.455585	-14.237414	-19.791857	-11.005656	0.000000	-10.000000	-0.158333	18.650002	32.500000	1023.000000	1023.000000	2046.000000
48.900002	-0.099385	-58.736660	-14.358206	-13.992802	-19.554125	-10.831529	0.000000	-10.000000	-0.191667	19.516666	38.666668	1023.000000	1023.000000	2046.000000
48.919998	-0.097139	-57.409435	-14.153875	-13.441946	-19.245422	-10.568191	0.000000	-10.000000	-0.233333	20.466667	45.000000	1023.000000	1023.000000	2046.000000
48.939999	-0.095236	-56.284252	-13.876151	-12.924646	-19.143362	-10.340094	0.000000	-10.000000	-0.250000	21.616667	51.666668	1023.000000	1023.000000	2046.000000
48.959999	-0.093253	-55.112247	-13.592915	-12.520325	-18.899172	-10.099837	0.000000	-10.000000	-0.275000	22.633333	58.666668	1023.000000	1023.000000	2046.000000
48.980000	-0.091964	-54.350994	-13.408650	-12.227164	-18.669882	-10.045296	0.000000	-10.000000	-0.300000	24.016666	66.166664	1023.000000	1023.000000	2046.000000
49.000000	-0.092964	-54.941727	-13.755123	-12.322926	-18.633095	-10.230584	0.000000	-10.000000	-0.341667	24.933334	74.000000	1023.000000	1023.000000	2046.000000
49.020000	-0.095459	-56.416267	-14.375693	-12.799607	-18.761333	-10.479633	0.000000	-10.000000	-0.375000	26.100000	82.166664	1023.000000	1023.000000	2046.000000
49.040001	-0.097744	-57.766586	-15.127675	-13.119428	-18.717674	-10.801807	0.000000	-10.000000	-0.391667	26.650000	90.666664	1023.000000	1023.000000	2046.000000
49.060001	-0.099474	-58.788971	-15.693864	-13.318339	-18.749748	-11.027021	0.000000	-10.000000	-0.408333	27.150000	99.500000	1023.000000	1023.000000	2046.000000
49.080002	-0.100461	-59.372181	-16.033466	-13.440336	-18.843266	-11.055113	0.000000	-10.000000	-0.425000	27.683334	108.500000	1023.000000	1023.000000	2046.000000
49.099998	-0.100282	-59.266685	-16.274981	-13.372667	-18.709688	-10.909351	0.000000	-10.000000	-0.441667	28.000000	117.666664	1023.000000	1023.000000	2046.000000
49.119999	-0.099785	-58.972870	-16.393202	-13.082973	-18.598919	-10.897777	0.000000	-10.000000	-0.458333	28.416668	127.000000	1023.000000	1023.000000	2046.000000
49.139999	-0.099542	-58.829327	-16.466049	-12.940669	-18.583082	-10.839524	0.000000	-10.000000	-0.458333	28.466667	136.333328	1023.000000	1023.000000	2046.000000
49.160000	-0.098732	-58.350349	-16.425917	-12.855906	-18.465918	-10.602608	0.000000	-10.000000	-0.483333	28.783333	145.833328	1023.000000	1023.000000	2046.000000
49.180000	-0.097311	-57.510742	-16.315125	-12.490786	-18.174534	-10.530298	0.000000	-10.000000	-0.491667	29.216667	155.333328	1023.000000	1023.000000	2046.000000
49.200001	-0.096073	-56.779137	-16.170681	-12.250568	-18.006229	-10.351656	0.000000	-10.000000	-0.508333	29.583334	165.000000	1023.000000	1023.000000	2046.000000
49.220001	-0.094510	-55.855476	-15.910996	-12.059449	-17.819048	-10.065982	0.000000	-10.000000	-0.508333	29.850000	174.666672	1023.000000	1023.000000	2046.000000
49.240002	-0.092270	-54.531322	-15.601600	-11.678404	-17.443960	-9.807360	0.000000	-10.000000	-0.516667	30.116667	184.500000	1023.000000	1023.000000	2046.000000
49.259998	-0.090312	-53.374458	-15.271039	-11.351385	-17.135021	-9.617011	0.000000	-10.000000	-0.533333	30.566668	194.500000	1023.000000	1023.000000	2046.000000
49.279999	-0.088314	-52.193348	-14.917307	-11.326485	-16.797518	-9.152040	0.000000	-10.000000	-0.541667	30.966667	204.833328	1023.000000	1023.000000	2046.000000
49.299999	-0.085595	-50.586773	-14.534176	-11.099039	-16.227654	-8.725904	0.000000	-10.000000	-0.541667	31.066666	215.166672	1023.000000	1023.000000	2046.000000
49.320000	-0.083422	-49.302326	-14.092581	-10.944925	-15.765235	-8.499583	0.000000	-10.000000	-0.541667	30.650000	225.666672	1023.000000	1023.000000	2046.000000
49.340000	-0.081410	-48.113285	-13.625714	-11.010541	-15.375703	-8.101328	0.000000	-10.000000	-0.533333	30.483334	236.000000	1023.000000	1023.000000	2046.000000
49.360001	-0.079072	-46.731514	-13.235133	-11.014571	-14.825833	-7.655978	0.000000	-10.000000	-0.533333	30.216667	246.333328	1023.000000	1023.000000	2046.000000
49.380001	-0.077151	-45.595951	-12.896428	-10.815005	-14.374181	-7.510337	0.000000	-10.000000	-0.508333	30.150000	256.500000	1023.000000	1023.000000	2046.000000
49.400002	-0.076187	-45.026806	-12.737682	-10.828913	-14.142467	-7.317743	0.000000	-10.000000	-0.483333	29.700001	266.500000	1023.000000	1023.000000	2046.000000
49.419998	-0.075123	-44.397499	-12.599491	-10.742064	-13.895646	-7.160299	0.000000	-10.000000	-0.458333	29.516668	276.500000	1023.000000	1023.000000	2046.000000
49.439999	-0.073933	-43.694618	-12.454646	-10.483953	-13.627670	-7.128349	0.000000	-10.000000	-0.441667	29.400002	286.333344	1023.000000	1023.000000	2046.000000
49.459999	-0.073032	-43.161892	-12.203006	-10.279347	-13.510819	-7.168718	0.000000	-10.000000	-0.458333	29.200001	296.000000	1023.000000	1023.000000	2046.000000
49.480000	-0.071928	-42.509350	-11.848843	-10.212599	-13.415528	-7.032379	0.000000	-10.000000	-0.475000	28.966667	305.666656	1023.000000	1023.000000	2046.000000
49.500000	-0.070069	-41.410606	-11.461543	-9.949172	-13.131177	-6.868714	0.000000	-10.000000	-0.483333	29.033335	315.500000	1023.000000	1023.000000	2046.000000
49.520000	-0.068376	-40.410168	-11.054918	-9.605486	-12.992416	-6.757346	0.000000	-10.000000	-0.483333	29.183334	325.166656	1023.000000	1023.000000	2046.000000
49.540001	-0.066294	-39.179829	-10.656151	-9.345076	-12.774098	-6.404504	0.000000	-10.000000	-0.466667	29.183334	334.833344	1023.000000	1023.000000	2046.000000
49.560001	-0.063423	-37.482857	-10.218375	-8.879296	-12.320614	-6.064573	0.000000	-10.000000	-0.483333	29.083334	344.500000	1023.000000	1023.000000	2046.000000
49.580002	-0.060856	-35.966007	-9.778164	-8.422282	-11.962828	-5.802732	0.000000	-10.000000	-0.466667	29.050001	354.500000	1023.000000	1023.000000	2046.000000
49.599998	-0.058425	-34.529263	-9.352402	-8.126347	-11.640239	-5.410276	0.000000	-10.000000	-0.483333	29.216667	364.166656	1023.000000	1023.000000	2046.000000
49.619999	-0.055797	-32.976265	-8.957913	-7.772104	-11.236095	-5.010155	0.000000	-10.000000	-0.466667	29.233334	373.833344	1023.000000	1023.000000	2046.000000
49.639999	-0.053191	-31.435923	-8.630132	-7.283233	-10.753081	-4.769476	0.000000	-10.000000	-0.458333	29.333334	383.500000	1023.000000	1023.000000	2046.000000
49.660000	-0.051150	-30.229704	-8.265093	-6.989670	-10.477694	-4.497249	0.000000	-10.000000	-0.450000	29.133333	393.500000	1023.000000	1023.000000	2046.000000
49.680000	-0.049208	-29.081923	-7.947237	-6.773444	-10.196407	-4.164836	0.000000	-10.000000	-0.433333	29.083334	403.166656	1023.000000	1023.000000	2046.000000
49.700001	-0.047073	-27.820049	-7.679483	-6.474234	-9.790059	-3.876272	0.000000	-10.000000	-0.416667	28.350000	412.833344	1023.000000	1023.000000	2046.000000
49.720001	-0.045317	-26.782072	-7.345850	-6.126132	-9.556516	-3.753575	0.000000	-10.000000	-0.391667	27.683332	422.333344	1023.000000	1023.000000	2046.000000
49.740002	-0.043970	-25.986115	-7.136353	-5.991673	-9.343110	-3.514979	0.000000	-10.000000	-0.366667	26.600000	431.833344	1023.000000	1023.000000	2046.000000
49.759998	-0.042327	-25.015265	-6.928022	-5.786795	-9.024117	-3.276330	0.000000	-10.000000	-0.333333	25.933332	441.000000	1023.000000	1023.000000	2046.000000
49.779999	-0.041033	-24.250719	-6.757501	-5.475206	-8.757417	-3.260595	0.000000	-10.000000	-0.275000	25.083334	449.666656	1023.000000	1023.000000	2046.000000
49.799999	-0.040045	-23.666405	-6.548823	-5.436542	-8.659583	-3.021456	0.000000	-10.000000	-0.233333	23.950001	458.166656	1023.000000	1023.000000	2046.000000
49.820000	-0.038857	-22.964334	-6.429148	-5.310266	-8.387383	-2.837537	0.000000	-10.000000	-0.200000	22.400000	466.166656	1023.000000	1023.000000	2046.000000
49.840000	-0.037738	-22.303312	-6.261288	-5.053421	-8.146188	-2.842415	0.000000	-10.000000	-0.166667	20.766666	474.000000	1023.000000	1023.000000	2046.000000
49.860001	-0.036948	-21.836147	-6.052152	-5.049055	-8.072436	-2.662504	0.000000	-10.000000	-0.133333	19.216667	481.166656	1023.000000	1023.000000	2046.000000
49.880001	-0.035855	-21.190598	-5.922899	-4.880997	-7.830891	-2.555812	0.000000	-10.000000	-0.091667	17.750000	488.000000	1023.000000	1023.000000	2046.000000
49.900002	-0.035294	-20.858915	-5.843866	-4.727153	-7.714765	-2.573131	0.000000	-10.000000	-0.050000	16.150000	494.166656	1023.000000	1023.000000	2046.000000
49.919998	-0.035449	-20.950642	-5.783932	-4.841805	-7.783289	-2.541615	0.000000	-10.000000	-0.025000	14.516666	499.833344	1023.000000	1023.000000	2046.000000
49.939999	-0.035464	-20.959211	-5.809151	-4.873591	-7.674156	-2.602314	0.000000	-10.000000	-0.008333	13.066667	505.000000	1023.000000	1023.000000	2046.000000
49.959999	-0.035150	-20.773874	-5.764855	-4.716768	-7.555643	-2.736609	0.000000	-10.000000	-0.008333	11.300000	509.666656	1023.000000	1023.000000	2046.000000
49.980000	-0.034989	-20.678638	-5.697691	-4.837218	-7.558086	-2.585642	0.000000	-10.000000	0.016667	9.400000	513.833313	1023.000000	1023.000000	2046.000000
50.000000	-0.034626	-20.463758	-5.758783	-4.836045	-7.391364	-2.477566	0.000000	-10.000000	0.041667	7.150000	517.166687	1023.000000	1023.000000	2046.000000
50.020000	-0.034221	-20.224770	-5.883120	-4.606587	-7.228001	-2.507063	0.000000	-10.000000	0.066667	4.533333	520.000000	1023.000000	1023.000000	2046.000000
50.040001	-0.034382	-20.319717	-5.874500	-4.643854	-7.418978	-2.382386	0.000000	-10.000000	0.083333	1.800000	521.833313	1023.000000	1023.000000	2046.000000
50.060001	-0.034169	-20.194065	-5.880375	-4.484797	-7.412508	-2.416384	0.000000	-10.000000	0.091667	-0.650000	522.833313	1023.000000	1023.000000	2046.000000
50.080002	-0.034637	-20.470592	-5.793557	-4.341317	-7.578231	-2.757487	0.000000	-10.000000	0.100000	-2.266667	523.000000	1023.000000	1023.000000	2046.000000
50.099998	-0.036994	-21.863441	-6.148372	-4.729795	-7.938737	-3.046536	0.000000	-10.000000	0.100000	-3.483333	523.000000	1023.000000	1023.000000	2046.000000
50.119999	-0.040249	-23.786930	-6.926965	-5.301430	-8.148208	-3.410328	0.000000	-10.000000	0.108333	-4.666667	523.000000	1023.000000	1023.000000	2046.000000
50.139999	-0.044542	-26.324253	-7.798440	-5.857287	-8.574416	-4.094109	0.000000	-10.000000	0.125000	-6.150000	523.000000	1023.000000	1023.000000	2046.000000
50.160000	-0.048507	-28.667568	-8.560738	-6.424480	-9.057114	-4.625237	0.000000	-10.000000	0.141667	-7.850000	523.000000	1023.000000	1023.000000	2046.000000
50.180000	-0.051316	-30.327562	-9.231369	-6.984631	-9.340118	-4.771445	0.000000	-10.000000	0.150000	-9.550000	523.000000	1023.000000	1023.000000	2046.000000
50.200001	-0.053263	-31.478182	-9.824162	-7.190853	-9.452470	-5.010698	0.000000	-10.000000	0.150000	-10.600000	523.000000	1023.000000	1023.000000	2046.000000
50.220001	-0.055020	-32.516598	-10.332142	-7.249583	-9.644928	-5.289947	0.000000	-10.000000	0.150000	-11.033334	523.000000	1023.000000	1023.000000	2046.000000
50.240002	-0.056728	-33.526390	-10.696604	-7.501615	-9.934184	-5.393989	0.000000	-10.000000	0.150000	-11.083334	515.500000	1023.000000	1023.000000	2046.000000
50.259998	-0.057910	-34.225101	-11.040042	-7.646016	-10.071730	-5.467312	0.000000	-10.000000	0.166667	-11.216667	506.833344	1023.000000	1023.000000	2046.000000
50.279999	-0.059019	-34.880291	-11.362821	-7.681731	-10.159023	-5.676714	0.000000	-10.000000	0.175000	-11.566667	496.833344	1023.000000	1023.000000	2046.000000
50.299999	-0.060166	-35.557930	-11.496414	-7.755488	-10.446321	-5.859706	0.000000	-10.000000	0.183333	-12.050000	493.000000	1023.000000	1023.000000	2046.000000
50.320000	-0.060824	-35.946842	-11.638937	-7.924518	-10.605745	-5.777641	0.000000	-10.000000	0.200000	-12.716667	489.000000	1023.000000	1023.000000	2046.000000
50.340000	-0.061055	-36.083691	-11.780926	-7.913196	-10.573815	-5.815752	0.000000	-10.000000	0.233333	-13.250000	484.666656	1023.000000	1023.000000	2046.000000
50.360001	-0.061258	-36.203705	-11.841977	-7.858807	-10.579714	-5.923207	0.000000	-10.000000	0.266667	-13.750000	480.166656	1023.000000	1023.000000	2046.000000
50.380001	-0.061794	-36.520206	-11.874846	-8.048832	-10.693213	-5.903315	0.000000	-10.000000	0.266667	-14.000000	475.500000	1023.000000	1023.000000	2046.000000
50.400002	-0.061714	-36.472881	-11.922706	-8.273729	-10.612483	-5.663963	0.000000	-10.000000	0.258333	-14.383333	470.833344	1023.000000	1023.000000	2046.000000
50.419998	-0.061661	-36.441765	-11.979797	-8.377064	-10.457625	-5.627280	0.000000	-10.000000	0.258333	-14.766666	466.000000	1023.000000	1023.000000	2046.000000
50.439999	-0.061919	-36.594215	-11.937355	-8.616547	-10.447468	-5.592845	0.000000	-10.000000	0.275000	-15.200000	461.000000	1023.000000	1023.000000	2046.000000
[truncated: 1,100,600 more chars]
