# Supplementary material for: Effect of Electrode Belt and Body Positions on Regional Pulmonary Ventilation- and Perfusion-Related Impedance Changes Measured by Electric Impedance Tomography
Source: PLoS One. 2016 Jun 2;11(6):e0155913. doi: 10.1371/journal.pone.0155913 (PMC4890811; doi:10.1371/journal.pone.0155913)
Supplement: S1 Dataset — (ZIP) [file pone.0155913.s001.zip › Dataset/Fp10-mage-6i.txt]

Patient Name:	Fp10
Registry:	Fp10
Investigator:	 
Diagnosys:	 
Notes:	mage6i              
Sample Rate [Hz]:	50.08
Time Base 	Pixels Mean 	Pixels Sum 	UPPER RIGHT		UPPER LEFT		LOWER RIGHT		LOWER LEFT		QRS	ETCO2	Paw	Flow (L/min)	Volume	Analog1	Analog2	AnalogSum
0.000000	0.070522	41.678566	10.281064	8.909642	13.725762	8.762095	0.000000	-10.000000	-0.391667	27.516666	432.833344	1023.000000	1023.000000	2046.000000
0.020000	0.072588	42.899422	10.444210	9.127640	14.158924	9.168646	0.000000	-10.000000	-0.391667	27.250000	442.166656	1023.000000	1023.000000	2046.000000
0.040000	0.075111	44.390789	10.615522	9.493010	14.632742	9.649513	0.000000	-10.000000	-0.375000	26.766666	451.333344	1023.000000	1023.000000	2046.000000
0.060000	0.077267	45.664974	10.783783	9.841426	14.965806	10.073960	0.000000	-10.000000	-0.366667	26.500000	460.333344	1023.000000	1023.000000	2046.000000
0.080000	0.078784	46.561371	11.056152	10.064488	15.123760	10.316972	0.000000	-10.000000	-0.350000	26.416666	469.166656	1023.000000	1023.000000	2046.000000
0.100000	0.079638	47.066299	11.159970	10.117002	15.309216	10.480111	0.000000	-10.000000	-0.350000	26.366667	478.000000	1023.000000	1023.000000	2046.000000
0.120000	0.079909	47.226410	11.009390	10.085928	15.562940	10.568151	0.000000	-10.000000	-0.341667	26.283333	486.833344	1023.000000	1023.000000	2046.000000
0.140000	0.079461	46.961288	10.737180	9.946817	15.678332	10.598959	0.000000	-10.000000	-0.316667	25.616667	495.500000	1023.000000	1023.000000	2046.000000
0.160000	0.078455	46.367085	10.270053	9.853835	15.851401	10.391796	0.000000	-10.000000	-0.291667	25.083334	504.166656	1023.000000	1023.000000	2046.000000
0.180000	0.077414	45.751465	9.809170	9.560524	16.066101	10.315672	0.000000	-10.000000	-0.266667	24.083334	512.666687	1023.000000	1023.000000	2046.000000
0.200000	0.076838	45.410992	9.389392	9.251918	16.373171	10.396510	0.000000	-10.000000	-0.250000	23.466667	521.000000	1023.000000	1023.000000	2046.000000
0.220000	0.076812	45.395977	9.170297	9.194988	16.533438	10.497256	0.000000	-10.000000	-0.225000	22.816668	528.833313	1023.000000	1023.000000	2046.000000
0.240000	0.077027	45.523247	8.999274	9.277352	16.666260	10.580360	0.000000	-10.000000	-0.208333	22.466667	536.500000	1023.000000	1023.000000	2046.000000
0.260000	0.077491	45.797123	8.774846	9.344331	16.918268	10.759676	0.000000	-10.000000	-0.183333	21.866667	544.000000	1023.000000	1023.000000	2046.000000
0.280000	0.078177	46.202354	8.770557	9.481111	17.023434	10.927254	0.000000	-10.000000	-0.183333	21.183334	551.500000	1023.000000	1023.000000	2046.000000
0.300000	0.078653	46.483719	8.847349	9.669159	17.024269	10.942944	0.000000	-10.000000	-0.158333	20.250000	558.666687	1023.000000	1023.000000	2046.000000
0.320000	0.079386	46.917027	8.779498	9.765104	17.246105	11.126321	0.000000	-10.000000	-0.158333	19.566668	565.666687	1023.000000	1023.000000	2046.000000
0.340000	0.080635	47.655308	8.963059	9.960826	17.370680	11.360742	0.000000	-10.000000	-0.133333	18.883333	572.166687	1023.000000	1023.000000	2046.000000
0.360000	0.082052	48.492973	9.215326	10.289832	17.485111	11.502706	0.000000	-10.000000	-0.141667	18.333334	578.500000	1023.000000	1023.000000	2046.000000
0.380000	0.083571	49.390503	9.436517	10.552354	17.703630	11.698002	0.000000	-10.000000	-0.133333	18.033333	584.500000	1023.000000	1023.000000	2046.000000
0.400000	0.085432	50.490574	9.735105	10.684390	17.988436	12.082641	0.000000	-10.000000	-0.141667	17.816668	590.500000	1023.000000	1023.000000	2046.000000
0.420000	0.087171	51.518089	10.231267	10.901921	18.175861	12.209043	0.000000	-10.000000	-0.125000	17.683334	596.500000	1023.000000	1023.000000	2046.000000
0.440000	0.088944	52.565857	10.634966	10.996605	18.525894	12.408393	0.000000	-10.000000	-0.116667	17.216667	602.500000	1023.000000	1023.000000	2046.000000
0.460000	0.090834	53.683022	10.991344	11.026029	18.936428	12.729218	0.000000	-10.000000	-0.083333	16.733334	608.500000	1023.000000	1023.000000	2046.000000
0.480000	0.092473	54.651642	11.455143	11.001454	19.274248	12.920795	0.000000	-10.000000	-0.066667	15.683333	614.333313	1023.000000	1023.000000	2046.000000
0.500000	0.093679	55.364441	11.935070	10.922248	19.537828	12.969296	0.000000	-10.000000	-0.033333	14.366667	619.833313	1023.000000	1023.000000	2046.000000
0.520000	0.094504	55.852028	12.174341	10.738447	19.778376	13.160863	0.000000	-10.000000	-0.016667	12.650001	625.000000	1023.000000	1023.000000	2046.000000
0.540000	0.095259	56.298077	12.337415	10.700662	19.973694	13.286304	0.000000	-10.000000	0.000000	11.266666	629.500000	1023.000000	1023.000000	2046.000000
0.560000	0.095335	56.342957	12.481814	10.797379	19.946903	13.116859	0.000000	-10.000000	0.000000	10.150000	633.500000	1023.000000	1023.000000	2046.000000
0.580000	0.095087	56.196243	12.409720	10.710491	20.028208	13.047827	0.000000	-10.000000	0.008333	8.950000	637.000000	1023.000000	1023.000000	2046.000000
0.600000	0.095074	56.188457	12.503124	10.591802	20.049362	13.044169	0.000000	-10.000000	0.016667	8.000000	639.333313	1023.000000	1023.000000	2046.000000
0.620000	0.094855	56.059101	12.673577	10.639014	19.902424	12.844085	0.000000	-10.000000	0.041667	5.616667	642.166687	1023.000000	1023.000000	2046.000000
0.640000	0.094890	56.080147	12.700500	10.649817	19.913395	12.816436	0.000000	-10.000000	0.066667	2.666667	644.000000	1023.000000	1023.000000	2046.000000
0.660000	0.095548	56.468937	12.801194	10.723350	19.920050	13.024344	0.000000	-10.000000	0.091667	-0.650000	645.833313	1023.000000	1023.000000	2046.000000
0.680000	0.096041	56.760078	13.007172	10.906851	19.816811	13.029245	0.000000	-10.000000	0.100000	-2.683333	646.000000	1023.000000	1023.000000	2046.000000
0.700000	0.096530	57.049416	13.152775	11.066749	19.772209	13.057684	0.000000	-10.000000	0.108333	-4.216667	646.000000	1023.000000	1023.000000	2046.000000
0.720000	0.097040	57.350891	13.165960	11.163569	19.794825	13.226538	0.000000	-10.000000	0.125000	-5.850000	646.000000	1023.000000	1023.000000	2046.000000
0.740000	0.097410	57.569489	13.173642	11.256784	19.746309	13.392750	0.000000	-10.000000	0.141667	-7.633333	646.000000	1023.000000	1023.000000	2046.000000
0.760000	0.097343	57.529762	13.159799	11.456463	19.559374	13.354126	0.000000	-10.000000	0.150000	-9.266666	646.000000	1023.000000	1023.000000	2046.000000
0.780000	0.096868	57.249126	12.864334	11.544372	19.468777	13.371644	0.000000	-10.000000	0.175000	-10.983334	646.000000	1023.000000	1023.000000	2046.000000
0.800000	0.096082	56.784630	12.625202	11.403583	19.182491	13.573353	0.000000	-10.000000	0.208333	-12.650001	646.000000	1023.000000	1023.000000	2046.000000
0.820000	0.094830	56.044647	12.374796	11.437348	18.774603	13.457902	0.000000	-10.000000	0.258333	-14.300000	638.500000	1023.000000	1023.000000	2046.000000
0.840000	0.093003	54.964699	11.931808	11.369650	18.386198	13.277044	0.000000	-10.000000	0.308333	-15.916667	629.333313	1023.000000	1023.000000	2046.000000
0.860000	0.090973	53.765190	11.339958	11.142952	18.049551	13.232729	0.000000	-10.000000	0.358333	-17.650000	618.166687	1023.000000	1023.000000	2046.000000
0.880000	0.088712	52.428543	10.838778	10.846014	17.564274	13.179479	0.000000	-10.000000	0.408333	-19.616667	612.333313	1023.000000	1023.000000	2046.000000
0.900000	0.086058	50.860435	10.355787	10.708534	16.992794	12.803322	0.000000	-10.000000	0.475000	-21.783333	605.666687	1023.000000	1023.000000	2046.000000
0.920000	0.083278	49.217289	9.856101	10.376673	16.420973	12.563542	0.000000	-10.000000	0.566667	-23.966667	598.333313	1023.000000	1023.000000	2046.000000
0.940000	0.080467	47.556026	9.240336	10.072039	15.943293	12.300357	0.000000	-10.000000	0.650000	-25.883333	590.333313	1023.000000	1023.000000	2046.000000
0.960000	0.077813	45.987438	8.795821	9.680211	15.367518	12.143888	0.000000	-10.000000	0.708333	-27.766666	581.666687	1023.000000	1023.000000	2046.000000
0.980000	0.075159	44.418976	8.398252	9.437434	14.772943	11.810348	0.000000	-10.000000	0.766667	-29.400000	572.333313	1023.000000	1023.000000	2046.000000
1.000000	0.072562	42.884037	8.049983	9.267441	14.159047	11.407563	0.000000	-10.000000	0.825000	-30.900002	562.500000	1023.000000	1023.000000	2046.000000
1.020000	0.070293	41.542900	7.652035	9.043141	13.667029	11.180694	0.000000	-10.000000	0.891667	-32.150002	552.166687	1023.000000	1023.000000	2046.000000
1.040000	0.068322	40.378590	7.318194	8.750198	13.174464	11.135735	0.000000	-10.000000	0.950000	-33.216667	541.500000	1023.000000	1023.000000	2046.000000
1.060000	0.066202	39.125278	6.976517	8.611462	12.631670	10.905628	0.000000	-10.000000	1.000000	-34.183334	530.333313	1023.000000	1023.000000	2046.000000
1.080000	0.063843	37.731113	6.667875	8.440928	12.025500	10.596810	0.000000	-10.000000	1.033333	-34.833336	518.833313	1023.000000	1023.000000	2046.000000
1.100000	0.061598	36.404640	6.179294	8.286926	11.605056	10.333365	0.000000	-10.000000	1.058333	-35.350002	507.333344	1023.000000	1023.000000	2046.000000
1.120000	0.058992	34.864548	5.615608	7.876746	11.162338	10.209856	0.000000	-10.000000	1.091667	-35.916668	495.666656	1023.000000	1023.000000	2046.000000
1.140000	0.056249	33.243423	5.059763	7.673173	10.637929	9.872560	0.000000	-10.000000	1.116667	-36.400002	483.833344	1023.000000	1023.000000	2046.000000
1.160000	0.053710	31.742798	4.462823	7.668822	10.091925	9.519228	0.000000	-10.000000	1.125000	-36.650002	471.500000	1023.000000	1023.000000	2046.000000
1.180000	0.051164	30.237785	3.834617	7.521505	9.601135	9.280528	0.000000	-10.000000	1.133333	-36.683334	459.166656	1023.000000	1023.000000	2046.000000
1.200000	0.048344	28.571297	3.443552	7.216954	8.927248	8.983541	0.000000	-10.000000	1.125000	-36.650002	447.000000	1023.000000	1023.000000	2046.000000
1.220000	0.044952	26.566566	2.988717	6.861988	8.337112	8.378750	0.000000	-10.000000	1.116667	-36.799999	434.833344	1023.000000	1023.000000	2046.000000
1.240000	0.041222	24.362299	2.307016	6.427269	7.834639	7.793376	0.000000	-10.000000	1.108333	-36.750000	422.500000	1023.000000	1023.000000	2046.000000
1.260000	0.037410	22.109301	1.492957	5.928430	7.369178	7.318736	0.000000	-10.000000	1.116667	-36.550003	410.166656	1023.000000	1023.000000	2046.000000
1.280000	0.033123	19.575972	0.652765	5.369735	6.797262	6.756209	0.000000	-10.000000	1.125000	-36.266666	398.000000	1023.000000	1023.000000	2046.000000
1.300000	0.028716	16.971289	-0.179977	4.815642	6.287117	6.048508	0.000000	-10.000000	1.116667	-36.116669	386.000000	1023.000000	1023.000000	2046.000000
1.320000	0.024695	14.594717	-0.969192	4.382668	5.833922	5.347320	0.000000	-10.000000	1.108333	-35.866669	374.000000	1023.000000	1023.000000	2046.000000
1.340000	0.021185	12.520427	-1.746741	3.926019	5.456976	4.884172	0.000000	-10.000000	1.100000	-35.650002	362.000000	1023.000000	1023.000000	2046.000000
1.360000	0.017996	10.635748	-2.443904	3.601567	5.027868	4.450218	0.000000	-10.000000	1.066667	-35.516666	350.000000	1023.000000	1023.000000	2046.000000
1.380000	0.014908	8.810757	-3.019895	3.442025	4.555327	3.833299	0.000000	-10.000000	1.050000	-35.483334	338.000000	1023.000000	1023.000000	2046.000000
1.400000	0.011958	7.067388	-3.587170	3.243284	4.115265	3.296009	0.000000	-10.000000	1.016667	-35.150002	326.166656	1023.000000	1023.000000	2046.000000
1.420000	0.009290	5.490266	-4.102786	2.999717	3.683385	2.909950	0.000000	-10.000000	1.016667	-34.816666	314.500000	1023.000000	1023.000000	2046.000000
1.440000	0.007075	4.181194	-4.553491	2.738816	3.339049	2.656820	0.000000	-10.000000	0.983333	-34.533333	303.000000	1023.000000	1023.000000	2046.000000
1.460000	0.005176	3.058961	-4.872374	2.550011	2.999720	2.381603	0.000000	-10.000000	0.975000	-34.533333	291.500000	1023.000000	1023.000000	2046.000000
1.480000	0.003359	1.985183	-5.073508	2.455120	2.634245	1.969326	0.000000	-10.000000	0.966667	-34.116669	280.000000	1023.000000	1023.000000	2046.000000
1.500000	0.001625	0.960592	-5.293239	2.318946	2.357759	1.577125	0.000000	-10.000000	0.966667	-33.700001	268.500000	1023.000000	1023.000000	2046.000000
1.520000	0.000125	0.073835	-5.361839	1.851642	2.146944	1.437089	0.000000	-10.000000	0.958333	-33.133335	257.166656	1023.000000	1023.000000	2046.000000
1.540000	-0.001221	-0.721436	-5.365191	1.434085	1.947817	1.261852	0.000000	-10.000000	0.950000	-33.066669	246.000000	1023.000000	1023.000000	2046.000000
1.560000	-0.002539	-1.500814	-5.321273	1.058067	1.730397	1.031995	0.000000	-10.000000	0.933333	-32.883335	235.000000	1023.000000	1023.000000	2046.000000
1.580000	-0.004178	-2.469271	-5.265654	0.717990	1.443617	0.634776	0.000000	-10.000000	0.916667	-32.733334	224.166672	1023.000000	1023.000000	2046.000000
1.600000	-0.005711	-3.375075	-5.210897	0.392139	1.209200	0.234483	0.000000	-10.000000	0.900000	-32.366669	217.000000	1023.000000	1023.000000	2046.000000
1.620000	-0.007315	-4.323236	-5.198532	-0.093442	0.951703	0.017034	0.000000	-10.000000	0.883333	-32.150002	206.166672	1023.000000	1023.000000	2046.000000
1.640000	-0.008978	-5.306180	-5.209925	-0.514221	0.674053	-0.256087	0.000000	-10.000000	0.866667	-31.933334	195.333328	1023.000000	1023.000000	2046.000000
1.660000	-0.010658	-6.298963	-5.252635	-0.761079	0.328859	-0.614108	0.000000	-10.000000	0.850000	-31.600000	181.000000	1023.000000	1023.000000	2046.000000
1.680000	-0.012443	-7.353628	-5.328488	-0.966937	0.010527	-1.068730	0.000000	-10.000000	0.841667	-31.383333	170.500000	1023.000000	1023.000000	2046.000000
1.700000	-0.014523	-8.583373	-5.410454	-1.407673	-0.289686	-1.475560	0.000000	-10.000000	0.833333	-31.150000	160.000000	1023.000000	1023.000000	2046.000000
1.720000	-0.016670	-9.852105	-5.545728	-1.880867	-0.598104	-1.827406	0.000000	-10.000000	0.816667	-30.850000	149.666672	1023.000000	1023.000000	2046.000000
1.740000	-0.018511	-10.940142	-5.632082	-2.180755	-0.910294	-2.217012	0.000000	-10.000000	0.808333	-30.583334	139.500000	1023.000000	1023.000000	2046.000000
1.760000	-0.020128	-11.895533	-5.658041	-2.326653	-1.259720	-2.651119	0.000000	-10.000000	0.800000	-30.416666	129.166672	1023.000000	1023.000000	2046.000000
1.780000	-0.021502	-12.707666	-5.656488	-2.471433	-1.571309	-3.008435	0.000000	-10.000000	0.783333	-30.366667	118.833336	1023.000000	1023.000000	2046.000000
1.800000	-0.022842	-13.499354	-5.670052	-2.690109	-1.878279	-3.260914	0.000000	-10.000000	0.758333	-29.900000	108.500000	1023.000000	1023.000000	2046.000000
1.820000	-0.023917	-14.135045	-5.725373	-2.937538	-2.046779	-3.425356	0.000000	-10.000000	0.725000	-29.400000	98.666664	1023.000000	1023.000000	2046.000000
1.840000	-0.024952	-14.746594	-5.683256	-3.085645	-2.323125	-3.654569	0.000000	-10.000000	0.708333	-28.683334	89.000000	1023.000000	1023.000000	2046.000000
1.860000	-0.025930	-15.324550	-5.681732	-3.121358	-2.566293	-3.955168	0.000000	-10.000000	0.691667	-28.283333	79.500000	1023.000000	1023.000000	2046.000000
1.880000	-0.026934	-15.917985	-5.734387	-3.248663	-2.750249	-4.184686	0.000000	-10.000000	0.691667	-27.816668	70.000000	1023.000000	1023.000000	2046.000000
1.900000	-0.027811	-16.436018	-5.808909	-3.374149	-2.916397	-4.336564	0.000000	-10.000000	0.675000	-27.483334	60.666668	1023.000000	1023.000000	2046.000000
1.920000	-0.028800	-17.020918	-5.834385	-3.543043	-3.143134	-4.500357	0.000000	-10.000000	0.666667	-26.983334	51.500000	1023.000000	1023.000000	2046.000000
1.940000	-0.029893	-17.666475	-5.889922	-3.571032	-3.404220	-4.801302	0.000000	-10.000000	0.641667	-26.616667	42.500000	1023.000000	1023.000000	2046.000000
1.960000	-0.030938	-18.284336	-5.945470	-3.578126	-3.661553	-5.099187	0.000000	-10.000000	0.608333	-26.033333	33.666668	1023.000000	1023.000000	2046.000000
1.980000	-0.031956	-18.886080	-5.962507	-3.754955	-3.926781	-5.241838	0.000000	-10.000000	0.583333	-25.783333	24.833334	1023.000000	1023.000000	2046.000000
2.000000	-0.032893	-19.440031	-6.075100	-3.857890	-4.079803	-5.427237	0.000000	-10.000000	0.558333	-25.300001	16.333334	1023.000000	1023.000000	2046.000000
2.020000	-0.033823	-19.989443	-6.133877	-3.994196	-4.292339	-5.569030	0.000000	-10.000000	0.558333	-25.000000	8.000000	1023.000000	1023.000000	2046.000000
2.040000	-0.034866	-20.606071	-6.190696	-4.039306	-4.531137	-5.844933	0.000000	-10.000000	0.541667	-24.400000	0.000000	1023.000000	1023.000000	2046.000000
2.060000	-0.035772	-21.141161	-6.240370	-4.085984	-4.739525	-6.075281	0.000000	-10.000000	0.533333	-23.966667	-8.000000	1023.000000	1023.000000	2046.000000
2.080000	-0.036724	-21.703833	-6.327539	-4.223688	-4.929685	-6.222921	0.000000	-10.000000	0.500000	-23.416666	-15.833333	1023.000000	1023.000000	2046.000000
2.100000	-0.037494	-22.158691	-6.401198	-4.320952	-5.048390	-6.388151	0.000000	-10.000000	0.475000	-23.000000	-23.500000	1023.000000	1023.000000	2046.000000
2.120000	-0.038225	-22.591055	-6.392287	-4.450300	-5.265696	-6.482772	0.000000	-10.000000	0.450000	-22.550001	-31.166666	1023.000000	1023.000000	2046.000000
2.140000	-0.038929	-23.006842	-6.360128	-4.483010	-5.514293	-6.649410	0.000000	-10.000000	0.441667	-22.083334	-38.666668	1023.000000	1023.000000	2046.000000
2.160000	-0.039677	-23.449261	-6.419029	-4.443991	-5.681690	-6.904551	0.000000	-10.000000	0.416667	-21.566668	-46.000000	1023.000000	1023.000000	2046.000000
2.180000	-0.040613	-24.002466	-6.478383	-4.541092	-5.919692	-7.063301	0.000000	-10.000000	0.408333	-20.916668	-53.000000	1023.000000	1023.000000	2046.000000
2.200000	-0.041957	-24.796392	-6.649030	-4.671903	-6.204426	-7.271034	0.000000	-10.000000	0.391667	-20.466667	-60.000000	1023.000000	1023.000000	2046.000000
2.220000	-0.043588	-25.760302	-6.891451	-4.959934	-6.465439	-7.443478	0.000000	-10.000000	0.400000	-19.916666	-66.833336	1023.000000	1023.000000	2046.000000
2.240000	-0.045150	-26.683689	-7.050248	-5.171815	-6.752612	-7.709013	0.000000	-10.000000	0.383333	-19.450001	-73.666664	1023.000000	1023.000000	2046.000000
2.260000	-0.046749	-27.628933	-7.240269	-5.408630	-7.004059	-7.975975	0.000000	-10.000000	0.375000	-18.950001	-80.166664	1023.000000	1023.000000	2046.000000
2.280000	-0.047802	-28.251110	-7.464356	-5.407909	-7.077025	-8.301821	0.000000	-10.000000	0.358333	-18.433334	-86.500000	1023.000000	1023.000000	2046.000000
2.300000	-0.048324	-28.559511	-7.475749	-5.385992	-7.298102	-8.399668	0.000000	-10.000000	0.325000	-17.933334	-92.500000	1023.000000	1023.000000	2046.000000
2.320000	-0.048374	-28.589310	-7.642772	-5.223229	-7.363757	-8.359552	0.000000	-10.000000	0.308333	-17.316668	-98.500000	1023.000000	1023.000000	2046.000000
2.340000	-0.048587	-28.715197	-7.727200	-5.243305	-7.447809	-8.296883	0.000000	-10.000000	0.283333	-16.883333	-104.333336	1023.000000	1023.000000	2046.000000
2.360000	-0.049207	-29.081057	-7.800343	-5.315505	-7.535210	-8.429997	0.000000	-10.000000	0.275000	-16.383333	-110.000000	1023.000000	1023.000000	2046.000000
2.380000	-0.050595	-29.901939	-8.029743	-5.564595	-7.650164	-8.657438	0.000000	-10.000000	0.258333	-15.983334	-115.500000	1023.000000	1023.000000	2046.000000
2.400000	-0.052663	-31.123796	-8.528090	-5.845371	-7.793406	-8.956929	0.000000	-10.000000	0.250000	-15.166667	-120.833336	1023.000000	1023.000000	2046.000000
2.420000	-0.055188	-32.616039	-9.102819	-6.198377	-8.038466	-9.276376	0.000000	-10.000000	0.233333	-14.166667	-126.000000	1023.000000	1023.000000	2046.000000
2.440000	-0.058085	-34.328442	-9.835704	-6.545383	-8.278610	-9.668744	0.000000	-10.000000	0.200000	-13.116667	-130.666672	1023.000000	1023.000000	2046.000000
2.460000	-0.060906	-35.995407	-10.478696	-6.885598	-8.549040	-10.082074	0.000000	-10.000000	0.183333	-12.400000	-135.000000	1023.000000	1023.000000	2046.000000
2.480000	-0.063177	-37.337582	-11.098435	-7.113637	-8.725024	-10.400484	0.000000	-10.000000	0.166667	-11.916667	-139.000000	1023.000000	1023.000000	2046.000000
2.500000	-0.064988	-38.407764	-11.590904	-7.342732	-8.940538	-10.533587	0.000000	-10.000000	0.166667	-11.683333	-143.000000	1023.000000	1023.000000	2046.000000
2.520000	-0.066546	-39.328857	-12.006237	-7.431909	-9.140833	-10.749881	0.000000	-10.000000	0.150000	-11.533334	-147.000000	1023.000000	1023.000000	2046.000000
2.540000	-0.067906	-40.132362	-12.382388	-7.462366	-9.286606	-11.001002	0.000000	-10.000000	0.150000	-11.233334	-151.000000	1023.000000	1023.000000	2046.000000
2.560000	-0.068868	-40.700817	-12.612084	-7.474806	-9.442949	-11.170978	0.000000	-10.000000	0.150000	-10.783334	-154.833328	1023.000000	1023.000000	2046.000000
2.580000	-0.069636	-41.154636	-12.806089	-7.564260	-9.545320	-11.238968	0.000000	-10.000000	0.150000	-10.116667	-158.500000	1023.000000	1023.000000	2046.000000
2.600000	-0.070016	-41.379444	-12.945350	-7.586571	-9.621963	-11.225560	0.000000	-10.000000	0.150000	-9.750000	-160.833328	1023.000000	1023.000000	2046.000000
2.620000	-0.070302	-41.548515	-12.984486	-7.512515	-9.691681	-11.359834	0.000000	-10.000000	0.141667	-9.350000	-164.000000	1023.000000	1023.000000	2046.000000
2.640000	-0.070303	-41.549141	-12.928404	-7.453160	-9.750310	-11.417268	0.000000	-10.000000	0.141667	-9.083333	-167.000000	1023.000000	1023.000000	2046.000000
2.660000	-0.070336	-41.568378	-12.850557	-7.535403	-9.756498	-11.425920	0.000000	-10.000000	0.133333	-8.700000	-171.000000	1023.000000	1023.000000	2046.000000
2.680000	-0.070282	-41.536804	-12.717646	-7.699425	-9.696121	-11.423615	0.000000	-10.000000	0.133333	-8.483334	-174.000000	1023.000000	1023.000000	2046.000000
2.700000	-0.069991	-41.364929	-12.481904	-7.833155	-9.662719	-11.387153	0.000000	-10.000000	0.125000	-8.350000	-176.833328	1023.000000	1023.000000	2046.000000
2.720000	-0.069780	-41.239891	-12.179916	-7.939771	-9.682233	-11.437972	0.000000	-10.000000	0.125000	-8.250000	-179.666672	1023.000000	1023.000000	2046.000000
2.740000	-0.069715	-41.201435	-11.865836	-8.089600	-9.693000	-11.552999	0.000000	-10.000000	0.116667	-8.016666	-182.333328	1023.000000	1023.000000	2046.000000
2.760000	-0.069937	-41.332912	-11.677843	-8.304331	-9.712911	-11.637827	0.000000	-10.000000	0.108333	-7.966667	-185.000000	1023.000000	1023.000000	2046.000000
2.780000	-0.070281	-41.535957	-11.536158	-8.582193	-9.740120	-11.677485	0.000000	-10.000000	0.100000	-8.016666	-187.666672	1023.000000	1023.000000	2046.000000
2.800000	-0.070446	-41.633556	-11.417988	-8.742179	-9.804721	-11.668669	0.000000	-10.000000	0.108333	-8.166667	-190.500000	1023.000000	1023.000000	2046.000000
2.820000	-0.070920	-41.913506	-11.461906	-8.826019	-9.859296	-11.766286	0.000000	-10.000000	0.116667	-8.166667	-192.500000	1023.000000	1023.000000	2046.000000
2.840000	-0.071463	-42.234497	-11.393369	-8.955288	-9.971064	-11.914776	0.000000	-10.000000	0.116667	-7.933334	-195.166672	1023.000000	1023.000000	2046.000000
2.860000	-0.072017	-42.561756	-11.245775	-9.047915	-10.121261	-12.146803	0.000000	-10.000000	0.108333	-7.616667	-197.666672	1023.000000	1023.000000	2046.000000
2.880000	-0.072720	-42.977566	-11.157583	-9.248066	-10.259977	-12.311940	0.000000	-10.000000	0.100000	-7.266667	-201.000000	1023.000000	1023.000000	2046.000000
2.900000	-0.073071	-43.184677	-11.077734	-9.402342	-10.342577	-12.362023	0.000000	-10.000000	0.100000	-7.133333	-203.333328	1023.000000	1023.000000	2046.000000
2.920000	-0.073049	-43.171700	-10.981066	-9.403687	-10.355405	-12.431544	0.000000	-10.000000	0.100000	-7.033333	-205.833328	1023.000000	1023.000000	2046.000000
2.940000	-0.072903	-43.085640	-10.776589	-9.370952	-10.476894	-12.461205	0.000000	-10.000000	0.100000	-6.933333	-208.166672	1023.000000	1023.000000	2046.000000
2.960000	-0.072701	-42.966103	-10.638279	-9.333424	-10.533013	-12.461388	0.000000	-10.000000	0.100000	-6.750000	-210.500000	1023.000000	1023.000000	2046.000000
2.980000	-0.072538	-42.869766	-10.493057	-9.303947	-10.620275	-12.452486	0.000000	-10.000000	0.100000	-6.583333	-212.833328	1023.000000	1023.000000	2046.000000
3.000000	-0.072349	-42.758072	-10.394673	-9.325773	-10.675657	-12.361968	0.000000	-10.000000	0.100000	-6.350000	-215.166672	1023.000000	1023.000000	2046.000000
3.020000	-0.071924	-42.506939	-10.294095	-9.220204	-10.691539	-12.301102	0.000000	-10.000000	0.100000	-6.183333	-217.500000	1023.000000	1023.000000	2046.000000
3.040000	-0.071525	-42.271385	-10.177478	-9.116994	-10.714476	-12.262437	0.000000	-10.000000	0.100000	-6.000000	-219.500000	1023.000000	1023.000000	2046.000000
3.060000	-0.071286	-42.129982	-10.133581	-8.950277	-10.744064	-12.302058	0.000000	-10.000000	0.100000	-5.916667	-220.833328	1023.000000	1023.000000	2046.000000
3.080000	-0.071101	-42.020653	-10.073387	-8.901294	-10.784719	-12.261251	0.000000	-10.000000	0.100000	-5.816667	-222.833328	1023.000000	1023.000000	2046.000000
3.100000	-0.070935	-41.922703	-10.036806	-8.843558	-10.826817	-12.215523	0.000000	-10.000000	0.100000	-5.683333	-224.833328	1023.000000	1023.000000	2046.000000
3.120000	-0.070726	-41.799007	-9.986102	-8.821817	-10.871109	-12.119981	0.000000	-10.000000	0.100000	-5.450000	-227.333328	1023.000000	1023.000000	2046.000000
3.140000	-0.070653	-41.755978	-9.917156	-8.778625	-10.950088	-12.110110	0.000000	-10.000000	0.100000	-5.083333	-229.000000	1023.000000	1023.000000	2046.000000
3.160000	-0.070633	-41.744240	-9.897079	-8.655568	-11.010189	-12.181401	0.000000	-10.000000	0.100000	-4.816667	-230.000000	1023.000000	1023.000000	2046.000000
3.180000	-0.070604	-41.726833	-9.838273	-8.594705	-11.071206	-12.222648	0.000000	-10.000000	0.083333	-4.216667	-231.500000	1023.000000	1023.000000	2046.000000
3.200000	-0.070586	-41.716484	-9.812906	-8.637504	-11.117781	-12.148293	0.000000	-10.000000	0.066667	-3.550000	-233.000000	1023.000000	1023.000000	2046.000000
3.220000	-0.070436	-41.627953	-9.726636	-8.595351	-11.148190	-12.157778	0.000000	-10.000000	0.058333	-2.533333	-234.833328	1023.000000	1023.000000	2046.000000
3.240000	-0.070285	-41.538456	-9.659658	-8.539288	-11.185475	-12.154035	0.000000	-10.000000	0.066667	-1.950000	-235.666672	1023.000000	1023.000000	2046.000000
3.260000	-0.070064	-41.407539	-9.648145	-8.436298	-11.123035	-12.200062	0.000000	-10.000000	0.066667	-1.066667	-236.000000	1023.000000	1023.000000	2046.000000
3.280000	-0.069797	-41.249969	-9.509742	-8.418942	-11.172050	-12.149234	0.000000	-10.000000	0.058333	-0.533333	-236.000000	1023.000000	1023.000000	2046.000000
3.300000	-0.069451	-41.045452	-9.455354	-8.361710	-11.130599	-12.097791	0.000000	-10.000000	0.050000	0.683333	-236.000000	1023.000000	1023.000000	2046.000000
3.320000	-0.069051	-40.809143	-9.375237	-8.283045	-11.104815	-12.046046	0.000000	-10.000000	0.050000	1.750000	-236.000000	1023.000000	1023.000000	2046.000000
3.340000	-0.068909	-40.725254	-9.309884	-8.243285	-11.165018	-12.007069	0.000000	-10.000000	0.050000	2.950000	-236.000000	1023.000000	1023.000000	2046.000000
3.360000	-0.069235	-40.917679	-9.357195	-8.248606	-11.242174	-12.069704	0.000000	-10.000000	0.058333	3.383333	-236.000000	1023.000000	1023.000000	2046.000000
3.380000	-0.069764	-41.230427	-9.383405	-8.366335	-11.390791	-12.089894	0.000000	-10.000000	0.066667	3.433333	-236.000000	1023.000000	1023.000000	2046.000000
3.400000	-0.070087	-41.421200	-9.471719	-8.408374	-11.393282	-12.147826	0.000000	-10.000000	0.066667	2.866667	-236.000000	1023.000000	1023.000000	2046.000000
3.420000	-0.070364	-41.584976	-9.489824	-8.578621	-11.444578	-12.071954	0.000000	-10.000000	0.066667	1.750000	-236.000000	1023.000000	1023.000000	2046.000000
3.440000	-0.070157	-41.462536	-9.593104	-8.387352	-11.293925	-12.188154	0.000000	-10.000000	0.066667	0.633333	-236.000000	1023.000000	1023.000000	2046.000000
3.460000	-0.069704	-41.194962	-9.488489	-8.235604	-11.357693	-12.113176	0.000000	-10.000000	0.066667	0.000000	-236.000000	1023.000000	1023.000000	2046.000000
3.480000	-0.068697	-40.599819	-9.477912	-7.978039	-11.306925	-11.836942	0.000000	-10.000000	0.058333	0.000000	-236.000000	1023.000000	1023.000000	2046.000000
3.500000	-0.068087	-40.239460	-9.484986	-7.888906	-11.217510	-11.648056	0.000000	-10.000000	0.050000	0.000000	-236.000000	1023.000000	1023.000000	2046.000000
3.520000	-0.067849	-40.098598	-9.434715	-7.919895	-11.189509	-11.554477	0.000000	-10.000000	0.050000	0.316667	-236.000000	1023.000000	1023.000000	2046.000000
3.540000	-0.068389	-40.418068	-9.614454	-7.984861	-11.191378	-11.627375	0.000000	-10.000000	0.050000	0.633333	-236.000000	1023.000000	1023.000000	2046.000000
3.560000	-0.069620	-41.145420	-10.013651	-8.099593	-11.247292	-11.784885	0.000000	-10.000000	0.041667	1.483333	-236.000000	1023.000000	1023.000000	2046.000000
3.580000	-0.071435	-42.217922	-10.658368	-8.321559	-11.298026	-11.939970	0.000000	-10.000000	0.025000	3.666667	-236.000000	1023.000000	1023.000000	2046.000000
3.600000	-0.073242	-43.286129	-11.289246	-8.599719	-11.362650	-12.034513	0.000000	-10.000000	0.008333	5.850000	-236.000000	1023.000000	1023.000000	2046.000000
3.620000	-0.074410	-43.976318	-11.753478	-8.799887	-11.418969	-12.003984	0.000000	-10.000000	0.000000	8.116667	-236.000000	1023.000000	1023.000000	2046.000000
3.640000	-0.075141	-44.408272	-12.089842	-8.802629	-11.499100	-12.016702	0.000000	-10.000000	-0.016667	9.300000	-236.000000	1023.000000	1023.000000	2046.000000
3.660000	-0.075552	-44.651218	-12.471388	-8.649877	-11.513105	-12.016847	0.000000	-10.000000	-0.050000	11.250000	-236.000000	1023.000000	1023.000000	2046.000000
3.680000	-0.075695	-44.735703	-12.676662	-8.494658	-11.607665	-11.956716	0.000000	-10.000000	-0.091667	13.016667	-236.000000	1023.000000	1023.000000	2046.000000
3.700000	-0.075521	-44.632832	-12.839678	-8.371718	-11.608670	-11.812766	0.000000	-10.000000	-0.108333	14.833334	-193.000000	1023.000000	1023.000000	2046.000000
3.720000	-0.074967	-44.305222	-12.892365	-8.218185	-11.570792	-11.623878	0.000000	-10.000000	-0.133333	16.216667	-106.500000	1023.000000	1023.000000	2046.000000
3.740000	-0.073983	-43.723862	-12.786427	-7.974044	-11.569875	-11.393517	0.000000	-10.000000	-0.166667	17.850000	-16.000000	1023.000000	1023.000000	2046.000000
3.760000	-0.072753	-42.997299	-12.709297	-7.646023	-11.442768	-11.199211	0.000000	-10.000000	-0.216667	19.033335	33.500000	1023.000000	1023.000000	2046.000000
3.780000	-0.071186	-42.070778	-12.547187	-7.356631	-11.279224	-10.887736	0.000000	-10.000000	-0.241667	19.883335	39.500000	1023.000000	1023.000000	2046.000000
3.800000	-0.069369	-40.997208	-12.297438	-7.068505	-11.054463	-10.576800	0.000000	-10.000000	-0.258333	20.566668	43.666668	1023.000000	1023.000000	2046.000000
3.820000	-0.067370	-39.815880	-11.958992	-6.870706	-10.754012	-10.232172	0.000000	-10.000000	-0.300000	21.500000	48.166668	1023.000000	1023.000000	2046.000000
3.840000	-0.065179	-38.520882	-11.518007	-6.668063	-10.438496	-9.896315	0.000000	-10.000000	-0.325000	22.700001	55.166668	1023.000000	1023.000000	2046.000000
3.860000	-0.062814	-37.122902	-10.998870	-6.452229	-10.133726	-9.538077	0.000000	-10.000000	-0.350000	23.733334	62.500000	1023.000000	1023.000000	2046.000000
3.880000	-0.060439	-35.719410	-10.441614	-6.299631	-9.751297	-9.226870	0.000000	-10.000000	-0.358333	24.450001	70.166664	1023.000000	1023.000000	2046.000000
3.900000	-0.058232	-34.414822	-9.949196	-6.233111	-9.341567	-8.890947	0.000000	-10.000000	-0.391667	25.300001	78.333336	1023.000000	1023.000000	2046.000000
3.920000	-0.056066	-33.134979	-9.495153	-6.156341	-8.937305	-8.546181	0.000000	-10.000000	-0.425000	25.966667	86.666664	1023.000000	1023.000000	2046.000000
3.940000	-0.053921	-31.867348	-9.075894	-6.053198	-8.576635	-8.161621	0.000000	-10.000000	-0.450000	26.833334	98.333336	1023.000000	1023.000000	2046.000000
3.960000	-0.052037	-30.753639	-8.825957	-5.843147	-8.220751	-7.863784	0.000000	-10.000000	-0.466667	27.300001	107.000000	1023.000000	1023.000000	2046.000000
3.980000	-0.050334	-29.747335	-8.615376	-5.566323	-7.928038	-7.637599	0.000000	-10.000000	-0.483333	27.783333	116.166664	1023.000000	1023.000000	2046.000000
4.000000	-0.048658	-28.757067	-8.353411	-5.372594	-7.606294	-7.424767	0.000000	-10.000000	-0.491667	28.316668	122.333336	1023.000000	1023.000000	2046.000000
4.020000	-0.046920	-27.729874	-7.981475	-5.218356	-7.297541	-7.232502	0.000000	-10.000000	-0.508333	28.900000	131.833328	1023.000000	1023.000000	2046.000000
4.040000	-0.044931	-26.554461	-7.556703	-5.076451	-6.970021	-6.951287	0.000000	-10.000000	-0.533333	29.416668	141.166672	1023.000000	1023.000000	2046.000000
4.060000	-0.042695	-25.232487	-7.125191	-4.745060	-6.650792	-6.711443	0.000000	-10.000000	-0.558333	29.966667	150.833328	1023.000000	1023.000000	2046.000000
4.080000	-0.040097	-23.697454	-6.654455	-4.437589	-6.285388	-6.320024	0.000000	-10.000000	-0.566667	30.583334	160.500000	1023.000000	1023.000000	2046.000000
4.100000	-0.037322	-22.057461	-6.168829	-4.060960	-5.852735	-5.974937	0.000000	-10.000000	-0.583333	31.333334	174.166672	1023.000000	1023.000000	2046.000000
4.120000	-0.034324	-20.285559	-5.664942	-3.773129	-5.354580	-5.492907	0.000000	-10.000000	-0.600000	31.700001	184.500000	1023.000000	1023.000000	2046.000000
4.140000	-0.031382	-18.546776	-5.186841	-3.460283	-4.852574	-5.047079	0.000000	-10.000000	-0.616667	31.816668	195.000000	1023.000000	1023.000000	2046.000000
4.160000	-0.028387	-16.776773	-4.714938	-3.011252	-4.400084	-4.650500	0.000000	-10.000000	-0.600000	31.716667	202.000000	1023.000000	1023.000000	2046.000000
4.180000	-0.025409	-15.016612	-4.282656	-2.596040	-3.939289	-4.198627	0.000000	-10.000000	-0.600000	31.883333	212.666672	1023.000000	1023.000000	2046.000000
4.200000	-0.022478	-13.284423	-3.935942	-2.257030	-3.421818	-3.669632	0.000000	-10.000000	-0.591667	31.950001	223.333328	1023.000000	1023.000000	2046.000000
4.220000	-0.019587	-11.575914	-3.511044	-1.849728	-2.976578	-3.238564	0.000000	-10.000000	-0.583333	31.766666	234.000000	1023.000000	1023.000000	2046.000000
4.240000	-0.016728	-9.886220	-3.094901	-1.424502	-2.522422	-2.844395	0.000000	-10.000000	-0.558333	31.400000	244.666672	1023.000000	1023.000000	2046.000000
4.260000	-0.014188	-8.385122	-2.737883	-1.122734	-2.151742	-2.372763	0.000000	-10.000000	-0.550000	31.083334	255.166672	1023.000000	1023.000000	2046.000000
4.280000	-0.011765	-6.953065	-2.418450	-0.798807	-1.717186	-2.018621	0.000000	-10.000000	-0.541667	31.000000	265.666656	1023.000000	1023.000000	2046.000000
4.300000	-0.009483	-5.604516	-2.034511	-0.520962	-1.384620	-1.664423	0.000000	-10.000000	-0.525000	30.650002	276.000000	1023.000000	1023.000000	2046.000000
4.320000	-0.007089	-4.189364	-1.730475	-0.238368	-0.971869	-1.248653	0.000000	-10.000000	-0.508333	30.533335	286.333344	1023.000000	1023.000000	2046.000000
4.340000	-0.004966	-2.934964	-1.355570	0.107689	-0.714760	-0.972322	0.000000	-10.000000	-0.483333	30.133333	296.500000	1023.000000	1023.000000	2046.000000
4.360000	-0.002819	-1.665804	-1.061489	0.373746	-0.353958	-0.624104	0.000000	-10.000000	-0.458333	29.716667	306.500000	1023.000000	1023.000000	2046.000000
4.380000	-0.000791	-0.467299	-0.761985	0.589394	0.004373	-0.299082	0.000000	-10.000000	-0.441667	29.083334	316.500000	1023.000000	1023.000000	2046.000000
4.400000	0.001256	0.742384	-0.453995	0.857674	0.334709	0.003997	0.000000	-10.000000	-0.450000	28.783335	326.333344	1023.000000	1023.000000	2046.000000
4.420000	0.003197	1.889541	-0.142655	1.137343	0.582364	0.312490	0.000000	-10.000000	-0.458333	28.533335	336.000000	1023.000000	1023.000000	2046.000000
4.440000	0.004827	2.852720	0.088040	1.385551	0.834311	0.544818	0.000000	-10.000000	-0.458333	28.366667	345.666656	1023.000000	1023.000000	2046.000000
4.460000	0.006137	3.627150	0.310842	1.495515	1.056958	0.763835	0.000000	-10.000000	-0.450000	28.016668	355.166656	1023.000000	1023.000000	2046.000000
4.480000	0.007334	4.334498	0.593919	1.571071	1.243914	0.925594	0.000000	-10.000000	-0.450000	27.933334	364.666656	1023.000000	1023.000000	2046.000000
4.500000	0.008864	5.238368	0.797537	1.837959	1.556350	1.046522	0.000000	-10.000000	-0.441667	27.666668	374.000000	1023.000000	1023.000000	2046.000000
4.520000	0.010913	6.449674	1.112267	2.110219	1.891719	1.335468	0.000000	-10.000000	-0.425000	27.683334	383.333344	1023.000000	1023.000000	2046.000000
4.540000	0.013148	7.770317	1.332953	2.490101	2.327118	1.620145	0.000000	-10.000000	-0.408333	27.283333	392.500000	1023.000000	1023.000000	2046.000000
4.560000	0.015377	9.087645	1.500351	2.816265	2.747402	2.023628	0.000000	-10.000000	-0.383333	26.950001	401.500000	1023.000000	1023.000000	2046.000000
4.580000	0.017940	10.602813	1.707649	3.314127	3.080719	2.500317	0.000000	-10.000000	-0.383333	26.216667	410.500000	1023.000000	1023.000000	2046.000000
4.600000	0.020062	11.856396	1.860752	3.647966	3.423934	2.923745	0.000000	-10.000000	-0.350000	25.716667	419.333344	1023.000000	1023.000000	2046.000000
4.620000	0.021433	12.666799	2.028136	3.947602	3.663492	3.027568	0.000000	-10.000000	-0.341667	25.283335	428.166656	1023.000000	1023.000000	2046.000000
4.640000	0.021888	12.935742	2.008180	3.976718	3.906033	3.044811	0.000000	-10.000000	-0.325000	24.783335	436.666656	1023.000000	1023.000000	2046.000000
4.660000	0.021548	12.734922	1.661442	3.859562	4.174292	3.039627	0.000000	-10.000000	-0.333333	24.566668	445.000000	1023.000000	1023.000000	2046.000000
4.680000	0.020824	12.306880	1.126566	3.677588	4.526385	2.976341	0.000000	-10.000000	-0.325000	24.133333	453.000000	1023.000000	1023.000000	2046.000000
4.700000	0.020059	11.855094	0.716062	3.515133	4.821194	2.802705	0.000000	-10.000000	-0.308333	23.983334	461.000000	1023.000000	1023.000000	2046.000000
4.720000	0.019648	11.611978	0.372457	3.361804	5.210381	2.667335	0.000000	-10.000000	-0.291667	23.316668	469.000000	1023.000000	1023.000000	2046.000000
4.740000	0.019842	11.726340	0.182280	3.244737	5.543243	2.756079	0.000000	-10.000000	-0.275000	22.966667	477.000000	1023.000000	1023.000000	2046.000000
4.760000	0.020480	12.103729	0.007359	3.364027	5.887251	2.845093	0.000000	-10.000000	-0.250000	22.516666	485.000000	1023.000000	1023.000000	2046.000000
4.780000	0.021290	12.582586	-0.028209	3.502305	6.130213	2.978278	0.000000	-10.000000	-0.233333	22.133333	492.666656	1023.000000	1023.000000	2046.000000
4.800000	0.022241	13.144269	-0.063386	3.758764	6.400993	3.047899	0.000000	-10.000000	-0.216667	21.833334	500.166656	1023.000000	1023.000000	2046.000000
4.820000	0.023172	13.694903	0.036120	3.905994	6.623668	3.129120	0.000000	-10.000000	-0.216667	21.633333	507.500000	1023.000000	1023.000000	2046.000000
4.840000	0.024359	14.396123	0.190835	4.015238	6.852763	3.337287	0.000000	-10.000000	-0.208333	21.433334	514.833313	1023.000000	1023.000000	2046.000000
4.860000	0.025820	15.259403	0.370296	4.239308	7.122990	3.526809	0.000000	-10.000000	-0.208333	21.183334	522.000000	1023.000000	1023.000000	2046.000000
4.880000	0.027534	16.272306	0.631963	4.509051	7.378625	3.752666	0.000000	-10.000000	-0.216667	20.766666	529.000000	1023.000000	1023.000000	2046.000000
4.900000	0.029508	17.439318	0.903708	4.872970	7.740655	3.921984	0.000000	-10.000000	-0.233333	20.633333	536.000000	1023.000000	1023.000000	2046.000000
4.920000	0.031532	18.635290	1.219002	5.043078	8.159990	4.213218	0.000000	-10.000000	-0.241667	20.466667	542.833313	1023.000000	1023.000000	2046.000000
4.940000	0.033564	19.836233	1.650734	5.110131	8.586338	4.489030	0.000000	-10.000000	-0.225000	20.283335	549.666687	1023.000000	1023.000000	2046.000000
4.960000	0.035635	21.060162	2.134638	5.195123	8.977698	4.752703	0.000000	-10.000000	-0.208333	19.966667	556.500000	1023.000000	1023.000000	2046.000000
4.980000	0.037723	22.294380	2.562581	5.296465	9.451634	4.983701	0.000000	-10.000000	-0.191667	19.500000	563.333313	1023.000000	1023.000000	2046.000000
5.000000	0.039804	23.523922	3.033600	5.356932	9.921355	5.212035	0.000000	-10.000000	-0.183333	19.283335	570.000000	1023.000000	1023.000000	2046.000000
5.020000	0.041616	24.595102	3.487815	5.333593	10.375944	5.397750	0.000000	-10.000000	-0.166667	18.666668	576.333313	1023.000000	1023.000000	2046.000000
5.040000	0.043477	25.694889	3.977471	5.321809	10.729668	5.665941	0.000000	-10.000000	-0.150000	18.200001	582.500000	1023.000000	1023.000000	2046.000000
5.060000	0.044832	26.495945	4.230509	5.394874	10.997619	5.872944	0.000000	-10.000000	-0.125000	17.216667	588.500000	1023.000000	1023.000000	2046.000000
5.080000	0.046019	27.197319	4.421004	5.493222	11.218683	6.064411	0.000000	-10.000000	-0.108333	16.766666	594.500000	1023.000000	1023.000000	2046.000000
5.100000	0.047064	27.814812	4.564744	5.649853	11.467849	6.132367	0.000000	-10.000000	-0.100000	16.366667	600.333313	1023.000000	1023.000000	2046.000000
5.120000	0.047909	28.314468	4.793923	5.721930	11.660621	6.137995	0.000000	-10.000000	-0.108333	16.266666	606.000000	1023.000000	1023.000000	2046.000000
5.140000	0.048839	28.863976	5.071788	5.773125	11.838041	6.181022	0.000000	-10.000000	-0.108333	16.049999	611.500000	1023.000000	1023.000000	2046.000000
5.160000	0.050003	29.551916	5.396904	5.856958	11.935501	6.362553	0.000000	-10.000000	-0.108333	15.516666	616.833313	1023.000000	1023.000000	2046.000000
5.180000	0.051473	30.420528	5.715801	6.100199	12.069431	6.535096	0.000000	-10.000000	-0.091667	14.850000	622.166687	1023.000000	1023.000000	2046.000000
5.200000	0.053209	31.446556	6.028926	6.409624	12.332192	6.675813	0.000000	-10.000000	-0.083333	14.016666	627.166687	1023.000000	1023.000000	2046.000000
5.220000	0.054857	32.420231	6.394427	6.607791	12.562047	6.855965	0.000000	-10.000000	-0.066667	13.083333	632.166687	1023.000000	1023.000000	2046.000000
5.240000	0.056482	33.381020	6.739938	6.755252	12.763082	7.122748	0.000000	-10.000000	-0.058333	12.400001	636.666687	1023.000000	1023.000000	2046.000000
5.260000	0.058276	34.441074	7.088875	7.021339	12.973858	7.357003	0.000000	-10.000000	-0.050000	11.300000	641.000000	1023.000000	1023.000000	2046.000000
5.280000	0.059991	35.454895	7.352526	7.306250	13.239599	7.556518	0.000000	-10.000000	-0.033333	10.400001	644.833313	1023.000000	1023.000000	2046.000000
5.300000	0.061581	36.394123	7.615873	7.549479	13.515068	7.713702	0.000000	-10.000000	-0.016667	9.383333	648.500000	1023.000000	1023.000000	2046.000000
5.320000	0.062871	37.156628	7.827598	7.758117	13.689824	7.881089	0.000000	-10.000000	0.000000	8.783334	651.833313	1023.000000	1023.000000	2046.000000
5.340000	0.064056	37.857323	8.038934	7.878301	13.815228	8.124859	0.000000	-10.000000	0.000000	8.300000	654.833313	1023.000000	1023.000000	2046.000000
5.360000	0.065210	38.538853	8.160715	8.114158	13.988788	8.275192	0.000000	-10.000000	0.000000	7.850000	657.666687	1023.000000	1023.000000	2046.000000
5.380000	0.066122	39.078293	8.335675	8.284967	14.088992	8.368658	0.000000	-10.000000	0.000000	7.550000	660.333313	1023.000000	1023.000000	2046.000000
5.400000	0.066916	39.547222	8.478423	8.387613	14.155519	8.525666	0.000000	-10.000000	0.000000	7.283333	663.000000	1023.000000	1023.000000	2046.000000
5.420000	0.067798	40.068592	8.630713	8.486621	14.212077	8.739182	0.000000	-10.000000	0.000000	6.966667	665.333313	1023.000000	1023.000000	2046.000000
5.440000	0.068719	40.612823	8.736965	8.701631	14.342423	8.831807	0.000000	-10.000000	0.000000	6.550000	667.833313	1023.000000	1023.000000	2046.000000
5.460000	0.069551	41.104500	8.864667	8.820588	14.480663	8.938581	0.000000	-10.000000	0.000000	6.033333	670.166687	1023.000000	1023.000000	2046.000000
5.480000	0.070059	41.404797	8.915470	8.880268	14.531927	9.077132	0.000000	-10.000000	0.000000	5.500000	672.500000	1023.000000	1023.000000	2046.000000
5.500000	0.070272	41.530689	8.972116	8.897390	14.477676	9.183508	0.000000	-10.000000	0.000000	4.883334	674.166687	1023.000000	1023.000000	2046.000000
5.520000	0.070086	41.421017	8.930770	8.918124	14.431428	9.140694	0.000000	-10.000000	0.016667	4.150000	675.833313	1023.000000	1023.000000	2046.000000
5.540000	0.069645	41.160469	8.845921	8.937500	14.390261	8.986785	0.000000	-10.000000	0.025000	2.783333	677.166687	1023.000000	1023.000000	2046.000000
5.560000	0.069592	41.128670	8.811349	8.919475	14.377757	9.020090	0.000000	-10.000000	0.041667	1.400000	678.333313	1023.000000	1023.000000	2046.000000
5.580000	0.069927	41.327106	8.857859	8.953501	14.414289	9.101460	0.000000	-10.000000	0.033333	0.283333	678.833313	1023.000000	1023.000000	2046.000000
5.600000	0.070492	41.660648	8.752789	9.139593	14.605639	9.162625	0.000000	-10.000000	0.041667	0.000000	679.000000	1023.000000	1023.000000	2046.000000
5.620000	0.071358	42.172798	8.735886	9.404663	14.664967	9.367284	0.000000	-10.000000	0.041667	0.000000	679.000000	1023.000000	1023.000000	2046.000000
5.640000	0.072046	42.578949	8.690410	9.720277	14.715199	9.453063	0.000000	-10.000000	0.041667	0.000000	679.000000	1023.000000	1023.000000	2046.000000
5.660000	0.072178	42.656929	8.717801	9.736581	14.661311	9.541235	0.000000	-10.000000	0.033333	0.000000	679.000000	1023.000000	1023.000000	2046.000000
5.680000	0.071654	42.347591	8.632530	9.684515	14.512205	9.518340	0.000000	-10.000000	0.025000	0.300000	679.000000	1023.000000	1023.000000	2046.000000
5.700000	0.070155	41.461678	8.054368	9.480231	14.510859	9.416220	0.000000	-10.000000	0.016667	1.050000	679.000000	1023.000000	1023.000000	2046.000000
5.720000	0.067478	39.879623	7.211362	9.115928	14.450893	9.101441	0.000000	-10.000000	0.025000	1.350000	679.166687	1023.000000	1023.000000	2046.000000
5.740000	0.063984	37.814384	6.333042	8.495763	14.331567	8.654011	0.000000	-10.000000	0.033333	0.716667	679.500000	1023.000000	1023.000000	2046.000000
5.760000	0.060979	36.038654	5.664885	7.921580	14.106318	8.345870	0.000000	-10.000000	0.041667	-0.916667	679.833313	1023.000000	1023.000000	2046.000000
5.780000	0.058973	34.852871	5.115551	7.642071	14.025333	8.069917	0.000000	-10.000000	0.033333	-2.100000	680.000000	1023.000000	1023.000000	2046.000000
5.800000	0.057477	33.969032	4.645906	7.515230	13.964878	7.843018	0.000000	-10.000000	0.025000	-2.650000	680.000000	1023.000000	1023.000000	2046.000000
5.820000	0.056199	33.213669	4.269357	7.373740	13.826785	7.743788	0.000000	-10.000000	0.033333	-2.516667	680.000000	1023.000000	1023.000000	2046.000000
5.840000	0.055201	32.623993	3.949500	7.283283	13.698992	7.692218	0.000000	-10.000000	0.041667	-2.300000	680.000000	1023.000000	1023.000000	2046.000000
5.860000	0.054429	32.167511	3.710722	7.276717	13.620893	7.559180	0.000000	-10.000000	0.050000	-1.950000	680.000000	1023.000000	1023.000000	2046.000000
5.880000	0.053870	31.837362	3.532667	7.311452	13.550908	7.442335	0.000000	-10.000000	0.050000	-1.750000	680.000000	1023.000000	1023.000000	2046.000000
5.900000	0.053358	31.534565	3.413339	7.230110	13.440658	7.450458	0.000000	-10.000000	0.041667	-1.666667	680.000000	1023.000000	1023.000000	2046.000000
5.920000	0.053532	31.637680	3.421703	7.304647	13.388847	7.522481	0.000000	-10.000000	0.041667	-1.800000	680.000000	1023.000000	1023.000000	2046.000000
5.940000	0.053802	31.796856	3.392499	7.461045	13.442611	7.500700	0.000000	-10.000000	0.041667	-1.983333	680.000000	1023.000000	1023.000000	2046.000000
5.960000	0.054084	31.963673	3.425794	7.512184	13.547704	7.477991	0.000000	-10.000000	0.050000	-2.283333	680.000000	1023.000000	1023.000000	2046.000000
5.980000	0.054017	31.923769	3.565440	7.307245	13.530902	7.520181	0.000000	-10.000000	0.058333	-2.616667	680.000000	1023.000000	1023.000000	2046.000000
6.000000	0.054607	32.272484	3.772673	7.188468	13.647856	7.663487	0.000000	-10.000000	0.058333	-3.183333	680.000000	1023.000000	1023.000000	2046.000000
6.020000	0.055081	32.552914	3.978841	7.137668	13.787858	7.648546	0.000000	-10.000000	0.058333	-3.950000	680.000000	1023.000000	1023.000000	2046.000000
6.040000	0.055325	32.697144	4.200622	6.932812	13.930883	7.632825	0.000000	-10.000000	0.058333	-4.950000	680.000000	1023.000000	1023.000000	2046.000000
6.060000	0.055220	32.634956	4.397791	6.629546	13.948501	7.659118	0.000000	-10.000000	0.075000	-6.183333	680.000000	1023.000000	1023.000000	2046.000000
6.080000	0.055095	32.560986	4.574234	6.444686	13.858615	7.683451	0.000000	-10.000000	0.091667	-7.516666	680.000000	1023.000000	1023.000000	2046.000000
6.100000	0.054466	32.189533	4.502463	6.295464	13.748718	7.642887	0.000000	-10.000000	0.100000	-8.866667	680.000000	1023.000000	1023.000000	2046.000000
6.120000	0.053220	31.453308	4.283040	6.189974	13.516497	7.463799	0.000000	-10.000000	0.116667	-10.066667	680.000000	1023.000000	1023.000000	2046.000000
6.140000	0.051377	30.363913	4.027596	5.950645	13.122058	7.263615	0.000000	-10.000000	0.133333	-11.266666	673.000000	1023.000000	1023.000000	2046.000000
6.160000	0.049069	28.999861	3.902608	5.504693	12.456743	7.135816	0.000000	-10.000000	0.166667	-12.750000	664.333313	1023.000000	1023.000000	2046.000000
6.180000	0.046592	27.535973	3.595721	5.152101	11.868662	6.919489	0.000000	-10.000000	0.216667	-14.850000	654.166687	1023.000000	1023.000000	2046.000000
6.200000	0.043926	25.960096	3.266137	4.936805	11.149869	6.607285	0.000000	-10.000000	0.308333	-17.549999	649.000000	1023.000000	1023.000000	2046.000000
6.220000	0.041104	24.292747	2.849308	4.688817	10.442081	6.312542	0.000000	-10.000000	0.408333	-20.700001	643.333313	1023.000000	1023.000000	2046.000000
6.240000	0.038458	22.728512	2.479179	4.353518	9.658907	6.236907	0.000000	-10.000000	0.508333	-23.783333	636.500000	1023.000000	1023.000000	2046.000000
6.260000	0.036157	21.368654	2.116929	4.101875	9.019044	6.130806	0.000000	-10.000000	0.608333	-26.616667	628.500000	1023.000000	1023.000000	2046.000000
6.280000	0.033792	19.971367	1.722457	3.899230	8.416904	5.932776	0.000000	-10.000000	0.716667	-28.883333	619.666687	1023.000000	1023.000000	2046.000000
6.300000	0.031425	18.572165	1.279681	3.631005	7.884956	5.776521	0.000000	-10.000000	0.800000	-30.716667	610.000000	1023.000000	1023.000000	2046.000000
6.320000	0.029079	17.185463	0.949887	3.327892	7.215724	5.691961	0.000000	-10.000000	0.850000	-31.933332	599.833313	1023.000000	1023.000000	2046.000000
6.340000	0.026989	15.950482	0.573518	3.169575	6.660041	5.547348	0.000000	-10.000000	0.883333	-32.883335	589.000000	1023.000000	1023.000000	2046.000000
6.360000	0.024783	14.646683	0.154864	3.034229	6.186681	5.270909	0.000000	-10.000000	0.916667	-33.633335	578.000000	1023.000000	1023.000000	2046.000000
6.380000	0.022529	13.314572	-0.223318	2.914469	5.722570	4.900850	0.000000	-10.000000	0.941667	-34.483334	566.666687	1023.000000	1023.000000	2046.000000
6.400000	0.020344	12.023012	-0.468866	2.673491	5.183708	4.634680	0.000000	-10.000000	0.975000	-35.033333	555.333313	1023.000000	1023.000000	2046.000000
6.420000	0.018595	10.989823	-0.650696	2.432784	4.774140	4.433596	0.000000	-10.000000	0.983333	-35.566669	543.666687	1023.000000	1023.000000	2046.000000
6.440000	0.017110	10.112134	-0.839244	2.286446	4.455434	4.209498	0.000000	-10.000000	1.000000	-35.616669	532.000000	1023.000000	1023.000000	2046.000000
6.460000	0.015675	9.264059	-0.989155	2.134828	4.189473	3.928913	0.000000	-10.000000	0.983333	-35.433334	520.000000	1023.000000	1023.000000	2046.000000
6.480000	0.014065	8.312517	-1.180970	2.009763	3.927120	3.556604	0.000000	-10.000000	0.966667	-34.716667	508.166656	1023.000000	1023.000000	2046.000000
6.500000	0.012522	7.400354	-1.269002	1.817250	3.569174	3.282932	0.000000	-10.000000	0.950000	-34.000000	496.500000	1023.000000	1023.000000	2046.000000
6.520000	0.011251	6.649079	-1.295431	1.655498	3.190971	3.098040	0.000000	-10.000000	0.908333	-33.433334	485.166656	1023.000000	1023.000000	2046.000000
6.540000	0.010065	5.948435	-1.370625	1.666243	2.915024	2.737793	0.000000	-10.000000	0.875000	-33.016666	474.000000	1023.000000	1023.000000	2046.000000
6.560000	0.008551	5.053780	-1.510416	1.583207	2.560279	2.420710	0.000000	-10.000000	0.841667	-32.700001	463.000000	1023.000000	1023.000000	2046.000000
6.580000	0.006566	3.880562	-1.640076	1.334520	2.050385	2.135733	0.000000	-10.000000	0.833333	-32.516666	452.166656	1023.000000	1023.000000	2046.000000
6.600000	0.004682	2.767080	-1.835482	1.087451	1.625067	1.890045	0.000000	-10.000000	0.841667	-32.400002	441.333344	1023.000000	1023.000000	2046.000000
6.620000	0.002695	1.592673	-1.988396	0.882747	1.231794	1.466528	0.000000	-10.000000	0.841667	-32.433334	430.500000	1023.000000	1023.000000	2046.000000
6.640000	0.000718	0.424460	-2.417141	0.876164	1.093218	0.872219	0.000000	-10.000000	0.858333	-32.516666	419.500000	1023.000000	1023.000000	2046.000000
6.660000	-0.001040	-0.614480	-2.635819	0.649755	0.683719	0.687865	0.000000	-10.000000	0.858333	-32.750000	408.666656	1023.000000	1023.000000	2046.000000
6.680000	-0.002355	-1.391705	-2.921786	0.674842	0.323898	0.531341	0.000000	-10.000000	0.858333	-33.000000	397.833344	1023.000000	1023.000000	2046.000000
6.700000	-0.003951	-2.335219	-3.182086	0.572512	-0.011588	0.285943	0.000000	-10.000000	0.850000	-33.066666	386.833344	1023.000000	1023.000000	2046.000000
6.720000	-0.006198	-3.662834	-3.444545	0.239438	-0.309950	-0.147778	0.000000	-10.000000	0.833333	-32.933334	375.666656	1023.000000	1023.000000	2046.000000
6.740000	-0.009340	-5.519857	-3.923879	-0.224153	-0.605078	-0.766748	0.000000	-10.000000	0.825000	-32.483334	364.666656	1023.000000	1023.000000	2046.000000
6.760000	-0.012958	-7.658267	-4.481863	-0.775281	-1.030675	-1.370448	0.000000	-10.000000	0.808333	-32.150002	354.000000	1023.000000	1023.000000	2046.000000
6.780000	-0.016716	-9.879385	-5.138807	-1.232347	-1.492124	-2.016107	0.000000	-10.000000	0.800000	-31.816666	343.333344	1023.000000	1023.000000	2046.000000
6.800000	-0.020253	-11.969469	-5.852458	-1.766032	-1.872739	-2.478241	0.000000	-10.000000	0.775000	-31.416666	332.666656	1023.000000	1023.000000	2046.000000
6.820000	-0.023670	-13.988739	-6.602519	-2.169815	-2.109639	-3.106765	0.000000	-10.000000	0.758333	-30.750000	322.000000	1023.000000	1023.000000	2046.000000
6.840000	-0.026875	-15.882903	-7.292886	-2.512203	-2.378531	-3.699283	0.000000	-10.000000	0.733333	-30.333334	311.666656	1023.000000	1023.000000	2046.000000
6.860000	-0.029848	-17.640015	-7.846831	-2.854579	-2.790251	-4.148355	0.000000	-10.000000	0.716667	-30.033333	301.500000	1023.000000	1023.000000	2046.000000
6.880000	-0.032250	-19.059679	-8.352988	-3.119501	-3.105584	-4.481606	0.000000	-10.000000	0.691667	-29.966667	291.500000	1023.000000	1023.000000	2046.000000
6.900000	-0.034527	-20.405642	-8.857138	-3.296428	-3.334953	-4.917123	0.000000	-10.000000	0.675000	-29.633333	281.500000	1023.000000	1023.000000	2046.000000
6.920000	-0.036525	-21.586382	-9.306882	-3.392188	-3.495660	-5.391653	0.000000	-10.000000	0.658333	-29.350000	271.500000	1023.000000	1023.000000	2046.000000
6.940000	-0.038411	-22.701099	-9.635470	-3.611160	-3.762714	-5.691755	0.000000	-10.000000	0.650000	-28.750000	261.833344	1023.000000	1023.000000	2046.000000
6.960000	-0.039970	-23.622381	-9.837420	-3.851998	-4.069500	-5.863464	0.000000	-10.000000	0.650000	-28.233334	252.333328	1023.000000	1023.000000	2046.000000
6.980000	-0.041093	-24.286139	-10.026451	-3.974228	-4.234282	-6.051177	0.000000	-10.000000	0.633333	-27.683334	243.000000	1023.000000	1023.000000	2046.000000
7.000000	-0.041969	-24.803917	-10.147145	-4.021691	-4.337382	-6.297699	0.000000	-10.000000	0.591667	-27.183334	233.666672	1023.000000	1023.000000	2046.000000
7.020000	-0.042999	-25.412556	-10.176310	-4.203308	-4.451993	-6.580946	0.000000	-10.000000	0.550000	-26.566668	224.666672	1023.000000	1023.000000	2046.000000
7.040000	-0.043914	-25.953459	-10.041306	-4.586828	-4.627073	-6.698252	0.000000	-10.000000	0.533333	-26.033333	215.833328	1023.000000	1023.000000	2046.000000
7.060000	-0.044553	-26.330761	-9.843884	-4.880750	-4.819058	-6.787068	0.000000	-10.000000	0.533333	-25.683334	207.166672	1023.000000	1023.000000	2046.000000
7.080000	-0.045026	-26.610315	-9.620368	-5.131079	-4.906748	-6.952120	0.000000	-10.000000	0.525000	-25.283335	198.500000	1023.000000	1023.000000	2046.000000
7.100000	-0.045729	-27.025747	-9.456947	-5.334290	-4.977656	-7.256854	0.000000	-10.000000	0.508333	-24.816668	190.166672	1023.000000	1023.000000	2046.000000
7.120000	-0.046778	-27.646074	-9.353904	-5.685527	-5.118443	-7.488201	0.000000	-10.000000	0.500000	-24.450001	182.000000	1023.000000	1023.000000	2046.000000
7.140000	-0.047860	-28.285112	-9.222894	-6.047792	-5.393029	-7.621398	0.000000	-10.000000	0.500000	-24.066668	174.000000	1023.000000	1023.000000	2046.000000
7.160000	-0.048575	-28.707745	-9.084584	-6.265915	-5.597688	-7.759556	0.000000	-10.000000	0.475000	-23.600000	166.000000	1023.000000	1023.000000	2046.000000
7.180000	-0.049516	-29.264059	-9.245920	-6.363803	-5.631636	-8.022700	0.000000	-10.000000	0.441667	-23.033333	158.000000	1023.000000	1023.000000	2046.000000
7.200000	-0.050930	-30.099382	-9.248309	-6.616221	-5.876129	-8.358723	0.000000	-10.000000	0.408333	-22.500000	150.166672	1023.000000	1023.000000	2046.000000
7.220000	-0.052296	-30.906767	-9.178391	-6.989478	-6.184819	-8.554080	0.000000	-10.000000	0.400000	-22.066668	142.500000	1023.000000	1023.000000	2046.000000
7.240000	-0.053633	-31.697086	-9.186351	-7.240084	-6.431403	-8.839250	0.000000	-10.000000	0.391667	-21.516666	135.166672	1023.000000	1023.000000	2046.000000
7.260000	-0.054551	-32.239548	-9.145947	-7.397825	-6.608108	-9.087668	0.000000	-10.000000	0.375000	-21.100000	128.000000	1023.000000	1023.000000	2046.000000
7.280000	-0.055342	-32.707142	-9.165828	-7.420793	-6.774283	-9.346241	0.000000	-10.000000	0.358333	-20.600000	121.000000	1023.000000	1023.000000	2046.000000
7.300000	-0.056189	-33.207958	-9.083211	-7.552683	-7.044186	-9.527877	0.000000	-10.000000	0.341667	-20.150002	114.166664	1023.000000	1023.000000	2046.000000
7.320000	-0.056660	-33.486126	-8.951164	-7.649061	-7.317619	-9.568282	0.000000	-10.000000	0.325000	-19.483334	107.333336	1023.000000	1023.000000	2046.000000
7.340000	-0.057014	-33.695194	-8.849926	-7.711219	-7.512162	-9.621886	0.000000	-10.000000	0.291667	-18.916668	100.833336	1023.000000	1023.000000	2046.000000
7.360000	-0.057233	-33.824528	-8.851598	-7.683287	-7.573448	-9.716196	0.000000	-10.000000	0.266667	-18.333334	94.500000	1023.000000	1023.000000	2046.000000
7.380000	-0.057600	-34.041664	-8.873375	-7.661183	-7.664220	-9.842884	0.000000	-10.000000	0.250000	-17.816668	88.500000	1023.000000	1023.000000	2046.000000
7.400000	-0.057959	-34.253502	-8.793554	-7.680509	-7.908763	-9.870676	0.000000	-10.000000	0.250000	-17.350000	82.500000	1023.000000	1023.000000	2046.000000
7.420000	-0.058205	-34.399097	-8.780253	-7.647653	-8.051295	-9.919897	0.000000	-10.000000	0.250000	-16.950001	76.666664	1023.000000	1023.000000	2046.000000
7.440000	-0.058300	-34.455128	-8.729397	-7.634171	-8.187922	-9.903637	0.000000	-10.000000	0.233333	-16.500000	71.000000	1023.000000	1023.000000	2046.000000
7.460000	-0.058567	-34.612915	-8.787030	-7.593919	-8.246523	-9.985442	0.000000	-10.000000	0.216667	-16.050001	65.500000	1023.000000	1023.000000	2046.000000
7.480000	-0.059038	-34.891739	-8.749596	-7.577946	-8.463976	-10.100220	0.000000	-10.000000	0.200000	-15.400001	60.166668	1023.000000	1023.000000	2046.000000
7.500000	-0.059405	-35.108295	-8.709832	-7.625823	-8.692517	-10.080123	0.000000	-10.000000	0.200000	-14.683333	55.000000	1023.000000	1023.000000	2046.000000
7.520000	-0.059542	-35.189110	-8.672235	-7.630291	-8.799146	-10.087440	0.000000	-10.000000	0.200000	-13.833334	50.000000	1023.000000	1023.000000	2046.000000
7.540000	-0.059681	-35.271393	-8.699398	-7.598835	-8.811789	-10.161371	0.000000	-10.000000	0.175000	-13.116667	45.333332	1023.000000	1023.000000	2046.000000
7.560000	-0.060149	-35.548260	-8.710811	-7.554686	-8.945937	-10.336824	0.000000	-10.000000	0.141667	-12.533334	41.000000	1023.000000	1023.000000	2046.000000
7.580000	-0.060519	-35.766788	-8.649817	-7.614606	-9.153805	-10.348561	0.000000	-10.000000	0.108333	-12.050000	37.000000	1023.000000	1023.000000	2046.000000
7.600000	-0.060586	-35.806129	-8.552966	-7.653218	-9.294509	-10.305437	0.000000	-10.000000	0.100000	-11.583334	33.000000	1023.000000	1023.000000	2046.000000
7.620000	-0.060615	-35.823402	-8.558968	-7.618863	-9.303748	-10.341823	0.000000	-10.000000	0.108333	-11.250000	29.000000	1023.000000	1023.000000	2046.000000
7.640000	-0.060772	-35.916439	-8.511113	-7.554336	-9.355344	-10.495646	0.000000	-10.000000	0.108333	-10.950000	25.166666	1023.000000	1023.000000	2046.000000
7.660000	-0.060971	-36.033775	-8.460764	-7.517976	-9.485729	-10.569307	0.000000	-10.000000	0.100000	-10.666667	21.500000	1023.000000	1023.000000	2046.000000
7.680000	-0.061413	-36.295349	-8.481210	-7.580557	-9.649936	-10.583649	0.000000	-10.000000	0.091667	-10.250000	18.000000	1023.000000	1023.000000	2046.000000
7.700000	-0.062149	-36.729824	-8.531810	-7.708853	-9.864776	-10.624384	0.000000	-10.000000	0.091667	-9.900000	14.500000	1023.000000	1023.000000	2046.000000
7.720000	-0.063141	-37.316139	-8.692952	-7.841447	-10.010305	-10.771435	0.000000	-10.000000	0.091667	-9.566667	11.166667	1023.000000	1023.000000	2046.000000
7.740000	-0.064120	-37.895107	-8.829762	-7.943484	-10.162029	-10.959831	0.000000	-10.000000	0.083333	-9.433333	8.000000	1023.000000	1023.000000	2046.000000
7.760000	-0.065096	-38.471996	-8.878221	-8.094138	-10.356633	-11.143003	0.000000	-10.000000	0.083333	-9.183333	4.833333	1023.000000	1023.000000	2046.000000
7.780000	-0.065673	-38.812695	-9.012405	-8.046263	-10.399152	-11.354874	0.000000	-10.000000	0.083333	-9.066667	2.000000	1023.000000	1023.000000	2046.000000
7.800000	-0.065613	-38.777027	-8.992069	-8.043693	-10.495901	-11.245361	0.000000	-10.000000	0.083333	-8.883333	-0.833333	1023.000000	1023.000000	2046.000000
7.820000	-0.065014	-38.423370	-9.111390	-7.785135	-10.430532	-11.096313	0.000000	-10.000000	0.075000	-8.650001	-3.500000	1023.000000	1023.000000	2046.000000
7.840000	-0.064951	-38.386066	-9.231511	-7.689875	-10.357768	-11.106911	0.000000	-10.000000	0.075000	-8.433333	-6.333333	1023.000000	1023.000000	2046.000000
7.860000	-0.065483	-38.700317	-9.227292	-7.791650	-10.483233	-11.198141	0.000000	-10.000000	0.083333	-8.250000	-9.000000	1023.000000	1023.000000	2046.000000
7.880000	-0.066674	-39.404152	-9.391398	-8.132855	-10.634072	-11.245827	0.000000	-10.000000	0.075000	-8.066667	-11.666667	1023.000000	1023.000000	2046.000000
7.900000	-0.068424	-40.438389	-9.847908	-8.350821	-10.742038	-11.497622	0.000000	-10.000000	0.066667	-7.866667	-14.333333	1023.000000	1023.000000	2046.000000
7.920000	-0.070773	-41.827003	-10.599142	-8.564009	-10.803561	-11.860291	0.000000	-10.000000	0.050000	-7.400000	-17.000000	1023.000000	1023.000000	2046.000000
7.940000	-0.073585	-43.488514	-11.360764	-8.901383	-10.992992	-12.233375	0.000000	-10.000000	0.050000	-6.916667	-19.333334	1023.000000	1023.000000	2046.000000
7.960000	-0.075966	-44.895939	-11.888330	-9.238699	-11.295103	-12.473806	0.000000	-10.000000	0.050000	-6.400000	-21.833334	1023.000000	1023.000000	2046.000000
7.980000	-0.077617	-45.871929	-12.379838	-9.470023	-11.448414	-12.573653	0.000000	-10.000000	0.050000	-6.000000	-24.166666	1023.000000	1023.000000	2046.000000
8.000000	-0.079046	-46.716084	-12.959911	-9.432765	-11.479662	-12.843745	0.000000	-10.000000	0.050000	-5.666667	-26.333334	1023.000000	1023.000000	2046.000000
8.020000	-0.080496	-47.573288	-13.417646	-9.476455	-11.614143	-13.065042	0.000000	-10.000000	0.050000	-5.266667	-28.000000	1023.000000	1023.000000	2046.000000
8.040000	-0.081582	-48.214809	-13.699251	-9.524286	-11.799195	-13.192077	0.000000	-10.000000	0.050000	-4.750000	-29.666666	1023.000000	1023.000000	2046.000000
8.060000	-0.082148	-48.549198	-13.844387	-9.573016	-11.934176	-13.197617	0.000000	-10.000000	0.041667	-3.816667	-31.333334	1023.000000	1023.000000	2046.000000
8.080000	-0.082200	-48.579914	-13.970331	-9.501593	-11.904036	-13.203956	0.000000	-10.000000	0.033333	-1.900000	-32.500000	1023.000000	1023.000000	2046.000000
8.100000	-0.082202	-48.581360	-14.092914	-9.386540	-11.810470	-13.291436	0.000000	-10.000000	0.016667	0.266667	-33.000000	1023.000000	1023.000000	2046.000000
8.120000	-0.081932	-48.421551	-13.978182	-9.327546	-11.913414	-13.202408	0.000000	-10.000000	0.008333	2.366667	-33.000000	1023.000000	1023.000000	2046.000000
8.140000	-0.081120	-47.941872	-13.767968	-9.186414	-11.888937	-13.098553	0.000000	-10.000000	-0.008333	4.050000	-33.000000	1023.000000	1023.000000	2046.000000
8.160000	-0.080098	-47.337891	-13.608849	-9.104754	-11.637614	-12.986673	0.000000	-10.000000	-0.008333	5.833333	-33.000000	1023.000000	1023.000000	2046.000000
8.180000	-0.079209	-46.812336	-13.310479	-9.172845	-11.492083	-12.836927	0.000000	-10.000000	-0.008333	7.583333	-33.000000	1023.000000	1023.000000	2046.000000
8.200000	-0.077987	-46.090057	-12.835332	-9.138816	-11.448273	-12.667637	0.000000	-10.000000	-0.008333	8.933333	-33.000000	1023.000000	1023.000000	2046.000000
8.220000	-0.076726	-45.345009	-12.323273	-9.216524	-11.354442	-12.450770	0.000000	-10.000000	-0.033333	10.050000	-33.000000	1023.000000	1023.000000	2046.000000
8.240000	-0.075399	-44.560715	-11.945573	-9.132604	-11.094679	-12.387858	0.000000	-10.000000	-0.050000	11.000000	-33.000000	1023.000000	1023.000000	2046.000000
8.260000	-0.074422	-43.983574	-11.657430	-9.180146	-10.871114	-12.274883	0.000000	-10.000000	-0.075000	11.966667	-33.000000	1023.000000	1023.000000	2046.000000
8.280000	-0.073462	-43.415882	-11.317424	-9.185654	-10.788603	-12.124204	0.000000	-10.000000	-0.083333	12.733334	-14.000000	1023.000000	1023.000000	2046.000000
8.300000	-0.072563	-42.884647	-10.982522	-9.172981	-10.826053	-11.903092	0.000000	-10.000000	-0.100000	13.450001	6.000000	1023.000000	1023.000000	2046.000000
8.320000	-0.071809	-42.439301	-10.775444	-9.072971	-10.819626	-11.771260	0.000000	-10.000000	-0.108333	14.316667	27.500000	1023.000000	1023.000000	2046.000000
8.340000	-0.070962	-41.938595	-10.629672	-8.906596	-10.650954	-11.751371	0.000000	-10.000000	-0.133333	15.416667	31.666666	1023.000000	1023.000000	2046.000000
8.360000	-0.070197	-41.486340	-10.388541	-8.894824	-10.519144	-11.683828	0.000000	-10.000000	-0.150000	16.533333	36.500000	1023.000000	1023.000000	2046.000000
8.380000	-0.069430	-41.033302	-10.113061	-8.868672	-10.459793	-11.591774	0.000000	-10.000000	-0.183333	17.550001	41.833332	1023.000000	1023.000000	2046.000000
8.400000	-0.068281	-40.354042	-9.810202	-8.712491	-10.361013	-11.470337	0.000000	-10.000000	-0.200000	18.500000	47.500000	1023.000000	1023.000000	2046.000000
8.420000	-0.066491	-39.296352	-9.334578	-8.464637	-10.261971	-11.235169	0.000000	-10.000000	-0.233333	19.366667	53.666668	1023.000000	1023.000000	2046.000000
8.440000	-0.064464	-38.098289	-9.012851	-8.167553	-9.938536	-10.979350	0.000000	-10.000000	-0.258333	20.383335	60.000000	1023.000000	1023.000000	2046.000000
8.460000	-0.062500	-36.937599	-8.673495	-7.955605	-9.622210	-10.686290	0.000000	-10.000000	-0.266667	21.016668	66.666664	1023.000000	1023.000000	2046.000000
8.480000	-0.060485	-35.746635	-8.300773	-7.678510	-9.400369	-10.366984	0.000000	-10.000000	-0.266667	21.733334	73.500000	1023.000000	1023.000000	2046.000000
8.500000	-0.058369	-34.496075	-7.906288	-7.360515	-9.193734	-10.035538	0.000000	-10.000000	-0.283333	22.100000	80.666664	1023.000000	1023.000000	2046.000000
8.520000	-0.056115	-33.163776	-7.491025	-7.095241	-8.977695	-9.599815	0.000000	-10.000000	-0.300000	22.650000	88.000000	1023.000000	1023.000000	2046.000000
8.540000	-0.053720	-31.748255	-7.156087	-6.756776	-8.638345	-9.197046	0.000000	-10.000000	-0.325000	22.916666	95.500000	1023.000000	1023.000000	2046.000000
8.560000	-0.051408	-30.382345	-6.901795	-6.368202	-8.230343	-8.882007	0.000000	-10.000000	-0.316667	23.316668	103.166664	1023.000000	1023.000000	2046.000000
8.580000	-0.049310	-29.142071	-6.661801	-5.995419	-7.906777	-8.578074	0.000000	-10.000000	-0.333333	23.500000	111.000000	1023.000000	1023.000000	2046.000000
8.600000	-0.047339	-27.977129	-6.350906	-5.707740	-7.722268	-8.196216	0.000000	-10.000000	-0.350000	23.816668	119.000000	1023.000000	1023.000000	2046.000000
8.620000	-0.045275	-26.757572	-6.003022	-5.476469	-7.539515	-7.738567	0.000000	-10.000000	-0.375000	24.150000	127.000000	1023.000000	1023.000000	2046.000000
8.640000	-0.043102	-25.473171	-5.781970	-5.144520	-7.162222	-7.384459	0.000000	-10.000000	-0.391667	24.400000	135.000000	1023.000000	1023.000000	2046.000000
8.660000	-0.041049	-24.259768	-5.556971	-4.850549	-6.822257	-7.029991	0.000000	-10.000000	-0.408333	24.866667	143.000000	1023.000000	1023.000000	2046.000000
8.680000	-0.039232	-23.186327	-5.361430	-4.553218	-6.588202	-6.683478	0.000000	-10.000000	-0.416667	25.066668	151.000000	1023.000000	1023.000000	2046.000000
8.700000	-0.037276	-22.030037	-5.080207	-4.338337	-6.381125	-6.230367	0.000000	-10.000000	-0.441667	25.816668	159.333328	1023.000000	1023.000000	2046.000000
8.720000	-0.035228	-20.819828	-4.811086	-4.068222	-6.129303	-5.811219	0.000000	-10.000000	-0.450000	26.166666	167.833328	1023.000000	1023.000000	2046.000000
8.740000	-0.033331	-19.698566	-4.637084	-3.765039	-5.794660	-5.501783	0.000000	-10.000000	-0.466667	26.549999	176.500000	1023.000000	1023.000000	2046.000000
8.760000	-0.031543	-18.641790	-4.437629	-3.534962	-5.536946	-5.132254	0.000000	-10.000000	-0.458333	26.799999	185.166672	1023.000000	1023.000000	2046.000000
8.780000	-0.029711	-17.558964	-4.159180	-3.278799	-5.331594	-4.789393	0.000000	-10.000000	-0.458333	27.216667	194.000000	1023.000000	1023.000000	2046.000000
8.800000	-0.027862	-16.466257	-3.857361	-3.024811	-5.180790	-4.403295	0.000000	-10.000000	-0.450000	27.500000	203.166672	1023.000000	1023.000000	2046.000000
8.820000	-0.026080	-15.413303	-3.744896	-2.709591	-4.847262	-4.111555	0.000000	-10.000000	-0.450000	27.533333	212.333328	1023.000000	1023.000000	2046.000000
8.840000	-0.024737	-14.619810	-3.659472	-2.535605	-4.597948	-3.826785	0.000000	-10.000000	-0.450000	27.466667	221.500000	1023.000000	1023.000000	2046.000000
8.860000	-0.023723	-14.020197	-3.453900	-2.374409	-4.511060	-3.680828	0.000000	-10.000000	-0.450000	27.400000	230.666672	1023.000000	1023.000000	2046.000000
8.880000	-0.022839	-13.497694	-3.275368	-2.321352	-4.423463	-3.477510	0.000000	-10.000000	-0.450000	27.266666	239.833328	1023.000000	1023.000000	2046.000000
8.900000	-0.021732	-12.843529	-3.141689	-2.206716	-4.224789	-3.270335	0.000000	-10.000000	-0.450000	27.483334	249.000000	1023.000000	1023.000000	2046.000000
8.920000	-0.020094	-11.875757	-3.024031	-1.954034	-3.865344	-3.032348	0.000000	-10.000000	-0.450000	27.566668	258.166656	1023.000000	1023.000000	2046.000000
8.940000	-0.018244	-10.782048	-2.846034	-1.709859	-3.480903	-2.745252	0.000000	-10.000000	-0.450000	27.866667	267.333344	1023.000000	1023.000000	2046.000000
8.960000	-0.016214	-9.582411	-2.646420	-1.307459	-3.202118	-2.426413	0.000000	-10.000000	-0.450000	27.633333	276.500000	1023.000000	1023.000000	2046.000000
8.980000	-0.013350	-7.889751	-2.288827	-0.885600	-2.925347	-1.789976	0.000000	-10.000000	-0.450000	27.566668	285.666656	1023.000000	1023.000000	2046.000000
9.000000	-0.010341	-6.111608	-2.161854	-0.207167	-2.442261	-1.300326	0.000000	-10.000000	-0.450000	27.383333	294.833344	1023.000000	1023.000000	2046.000000
9.020000	-0.008113	-4.794663	-1.957658	0.175056	-2.125086	-0.886975	0.000000	-10.000000	-0.450000	27.300001	304.166656	1023.000000	1023.000000	2046.000000
9.040000	-0.006731	-3.977978	-1.855716	0.397674	-1.860901	-0.659035	0.000000	-10.000000	-0.450000	27.333334	313.333344	1023.000000	1023.000000	2046.000000
9.060000	-0.006651	-3.930681	-2.115180	0.353345	-1.693926	-0.474920	0.000000	-10.000000	-0.450000	27.583334	322.500000	1023.000000	1023.000000	2046.000000
9.080000	-0.007416	-4.383154	-2.667293	0.258621	-1.455448	-0.519034	0.000000	-10.000000	-0.441667	27.550001	331.500000	1023.000000	1023.000000	2046.000000
9.100000	-0.008666	-5.121618	-3.292944	-0.014690	-1.234808	-0.579175	0.000000	-10.000000	-0.433333	27.466667	340.666656	1023.000000	1023.000000	2046.000000
9.120000	-0.009565	-5.652974	-3.766309	-0.255885	-0.975124	-0.655657	0.000000	-10.000000	-0.416667	26.850000	349.833344	1023.000000	1023.000000	2046.000000
9.140000	-0.009791	-5.786421	-4.095761	-0.328217	-0.721901	-0.640542	0.000000	-10.000000	-0.408333	26.583334	359.000000	1023.000000	1023.000000	2046.000000
9.160000	-0.009364	-5.533874	-4.314037	-0.206744	-0.472907	-0.540186	0.000000	-10.000000	-0.391667	26.216667	368.000000	1023.000000	1023.000000	2046.000000
9.180000	-0.008671	-5.124490	-4.403519	-0.028749	-0.307327	-0.384895	0.000000	-10.000000	-0.400000	25.850000	376.833344	1023.000000	1023.000000	2046.000000
9.200000	-0.007837	-4.631560	-4.469059	0.172156	-0.097112	-0.237544	0.000000	-10.000000	-0.400000	25.550001	385.500000	1023.000000	1023.000000	2046.000000
9.220000	-0.006875	-4.063017	-4.464353	0.285598	0.127152	-0.011414	0.000000	-10.000000	-0.391667	25.150000	394.000000	1023.000000	1023.000000	2046.000000
9.240000	-0.005811	-3.434107	-4.411529	0.482564	0.335896	0.158962	0.000000	-10.000000	-0.358333	24.550001	402.500000	1023.000000	1023.000000	2046.000000
9.260000	-0.004646	-2.745688	-4.288858	0.746468	0.523468	0.273235	0.000000	-10.000000	-0.308333	23.266666	410.833344	1023.000000	1023.000000	2046.000000
9.280000	-0.003627	-2.143734	-4.106790	0.960210	0.609020	0.393827	0.000000	-10.000000	-0.258333	21.983334	418.833344	1023.000000	1023.000000	2046.000000
9.300000	-0.002270	-1.341456	-3.953433	1.208131	0.815738	0.588108	0.000000	-10.000000	-0.216667	20.600000	426.333344	1023.000000	1023.000000	2046.000000
9.320000	-0.000794	-0.469113	-3.753644	1.364127	1.133861	0.786543	0.000000	-10.000000	-0.175000	19.200001	433.500000	1023.000000	1023.000000	2046.000000
9.340000	0.000435	0.257229	-3.509552	1.419408	1.425600	0.921774	0.000000	-10.000000	-0.141667	17.416668	440.166656	1023.000000	1023.000000	2046.000000
9.360000	0.001713	1.012107	-3.144735	1.427662	1.657060	1.072120	0.000000	-10.000000	-0.083333	15.350000	446.333344	1023.000000	1023.000000	2046.000000
9.380000	0.002832	1.673583	-2.758543	1.370296	1.859282	1.202548	0.000000	-10.000000	-0.058333	13.300000	451.833344	1023.000000	1023.000000	2046.000000
9.400000	0.003981	2.353029	-2.476272	1.276357	2.279693	1.273251	0.000000	-10.000000	-0.025000	10.933333	456.666656	1023.000000	1023.000000	2046.000000
9.420000	0.004905	2.898660	-2.133418	1.134850	2.586065	1.311163	0.000000	-10.000000	-0.008333	8.433333	460.666656	1023.000000	1023.000000	2046.000000
9.440000	0.005369	3.173263	-1.795497	0.933551	2.697612	1.337598	0.000000	-10.000000	0.025000	5.216667	463.833344	1023.000000	1023.000000	2046.000000
9.460000	0.005555	3.282869	-1.619291	0.835070	2.739334	1.327756	0.000000	-10.000000	0.041667	1.666667	466.166656	1023.000000	1023.000000	2046.000000
9.480000	0.005427	3.207623	-1.635378	0.762682	2.840239	1.240080	0.000000	-10.000000	0.058333	-1.266667	467.500000	1023.000000	1023.000000	2046.000000
9.500000	0.004905	2.898617	-1.710048	0.626623	2.872788	1.109255	0.000000	-10.000000	0.066667	-3.566667	468.000000	1023.000000	1023.000000	2046.000000
9.520000	0.004243	2.507681	-1.691878	0.467543	2.799299	0.932717	0.000000	-10.000000	0.083333	-5.300000	468.000000	1023.000000	1023.000000	2046.000000
9.540000	0.003460	2.045063	-1.543364	0.303490	2.611533	0.673403	0.000000	-10.000000	0.091667	-7.033334	468.000000	1023.000000	1023.000000	2046.000000
9.560000	0.002885	1.704922	-1.506323	0.160917	2.548315	0.502014	0.000000	-10.000000	0.100000	-8.400001	468.000000	1023.000000	1023.000000	2046.000000
9.580000	0.002764	1.633368	-1.431299	0.109743	2.553915	0.401010	0.000000	-10.000000	0.108333	-9.300000	468.000000	1023.000000	1023.000000	2046.000000
9.600000	0.002708	1.600393	-1.324395	0.090250	2.513508	0.321030	0.000000	-10.000000	0.116667	-10.000000	468.000000	1023.000000	1023.000000	2046.000000
9.620000	0.002831	1.673380	-1.111041	0.129514	2.401024	0.253884	0.000000	-10.000000	0.125000	-10.333333	468.000000	1023.000000	1023.000000	2046.000000
9.640000	0.002909	1.719499	-0.887698	0.025662	2.264445	0.317090	0.000000	-10.000000	0.116667	-10.600000	460.333344	1023.000000	1023.000000	2046.000000
9.660000	0.003109	1.837647	-0.904769	0.019384	2.393510	0.329523	0.000000	-10.000000	0.108333	-10.733334	451.666656	1023.000000	1023.000000	2046.000000
9.680000	0.003392	2.004660	-0.891424	0.086180	2.500906	0.308997	0.000000	-10.000000	0.100000	-10.950001	441.666656	1023.000000	1023.000000	2046.000000
9.700000	0.003397	2.007457	-0.803065	0.111792	2.368928	0.329803	0.000000	-10.000000	0.116667	-11.150001	438.000000	1023.000000	1023.000000	2046.000000
9.720000	0.003470	2.050934	-0.742751	0.167534	2.317288	0.308864	0.000000	-10.000000	0.125000	-11.350000	434.333344	1023.000000	1023.000000	2046.000000
9.740000	0.003359	1.985231	-0.834031	0.219387	2.344376	0.255500	0.000000	-10.000000	0.141667	-11.600000	430.666656	1023.000000	1023.000000	2046.000000
9.760000	0.003026	1.788279	-0.955619	0.196758	2.311159	0.235981	0.000000	-10.000000	0.133333	-11.800000	427.000000	1023.000000	1023.000000	2046.000000
9.780000	0.002584	1.527236	-1.025540	0.196524	2.187664	0.168588	0.000000	-10.000000	0.141667	-12.150001	423.000000	1023.000000	1023.000000	2046.000000
9.800000	0.001927	1.138938	-1.018449	0.146608	1.955637	0.055142	0.000000	-10.000000	0.141667	-12.483334	418.833344	1023.000000	1023.000000	2046.000000
9.820000	0.001411	0.833635	-1.078358	0.110159	1.831219	-0.029385	0.000000	-10.000000	0.150000	-12.966667	414.500000	1023.000000	1023.000000	2046.000000
9.840000	0.000659	0.389658	-1.248718	0.022028	1.766822	-0.150474	0.000000	-10.000000	0.166667	-13.483334	410.166656	1023.000000	1023.000000	2046.000000
9.860000	-0.000081	-0.047672	-1.346362	-0.030461	1.608800	-0.279648	0.000000	-10.000000	0.183333	-14.000000	405.666656	1023.000000	1023.000000	2046.000000
9.880000	-0.000968	-0.571972	-1.378728	-0.135160	1.379147	-0.437230	0.000000	-10.000000	0.200000	-14.483334	401.000000	1023.000000	1023.000000	2046.000000
9.900000	-0.001673	-0.988542	-1.440769	-0.143213	1.229782	-0.634343	0.000000	-10.000000	0.216667	-14.883333	396.000000	1023.000000	1023.000000	2046.000000
9.920000	-0.002337	-1.380957	-1.610071	-0.232580	1.216583	-0.754890	0.000000	-10.000000	0.233333	-15.383333	391.000000	1023.000000	1023.000000	2046.000000
9.940000	-0.003035	-1.793652	-1.654734	-0.295331	1.054961	-0.898548	0.000000	-10.000000	0.250000	-15.833333	385.833344	1023.000000	1023.000000	2046.000000
9.960000	-0.003669	-2.168241	-1.620224	-0.309822	0.835364	-1.073560	0.000000	-10.000000	0.250000	-16.216667	380.666656	1023.000000	1023.000000	2046.000000
9.980000	-0.004142	-2.447754	-1.569366	-0.327103	0.651162	-1.202447	0.000000	-10.000000	0.250000	-16.383333	375.166656	1023.000000	1023.000000	2046.000000
10.000000	-0.004841	-2.860773	-1.695288	-0.421073	0.554640	-1.299052	0.000000	-10.000000	0.250000	-16.583334	369.833344	1023.000000	1023.000000	2046.000000
10.020000	-0.005819	-3.438804	-1.893185	-0.463184	0.404431	-1.486865	0.000000	-10.000000	0.258333	-16.700001	364.166656	1023.000000	1023.000000	2046.000000
10.040000	-0.007092	-4.191285	-2.006984	-0.632149	0.106739	-1.658890	0.000000	-10.000000	0.266667	-16.983334	358.666656	1023.000000	1023.000000	2046.000000
10.060000	-0.008420	-4.976041	-2.102415	-0.775880	-0.242081	-1.855666	0.000000	-10.000000	0.275000	-17.183334	353.000000	1023.000000	1023.000000	2046.000000
10.080000	-0.009708	-5.737451	-2.426250	-0.859539	-0.288599	-2.163063	0.000000	-10.000000	0.275000	-17.566668	347.333344	1023.000000	1023.000000	2046.000000
10.100000	-0.010825	-6.397563	-2.645279	-1.027940	-0.501098	-2.223247	0.000000	-10.000000	0.275000	-18.033335	341.500000	1023.000000	1023.000000	2046.000000
10.120000	-0.011207	-6.623384	-2.819427	-0.820855	-0.679027	-2.304075	0.000000	-10.000000	0.283333	-18.316668	335.500000	1023.000000	1023.000000	2046.000000
10.140000	-0.011823	-6.987111	-2.984321	-0.686479	-0.964534	-2.351778	0.000000	-10.000000	0.291667	-18.600000	329.500000	1023.000000	1023.000000	2046.000000
10.160000	-0.012966	-7.663038	-3.203661	-0.780353	-1.159750	-2.519273	0.000000	-10.000000	0.300000	-18.650002	323.166656	1023.000000	1023.000000	2046.000000
10.180000	-0.014953	-8.837452	-3.521895	-1.113825	-1.431607	-2.770124	0.000000	-10.000000	0.316667	-19.083334	316.833344	1023.000000	1023.000000	2046.000000
10.200000	-0.017587	-10.393680	-3.999576	-1.487330	-1.732242	-3.174531	0.000000	-10.000000	0.333333	-19.316668	310.333344	1023.000000	1023.000000	2046.000000
10.220000	-0.020736	-12.254689	-4.622092	-1.857025	-2.109652	-3.665920	0.000000	-10.000000	0.350000	-19.516666	304.000000	1023.000000	1023.000000	2046.000000
10.240000	-0.024364	-14.399240	-5.521189	-2.370826	-2.337855	-4.169370	0.000000	-10.000000	0.350000	-19.500000	297.500000	1023.000000	1023.000000	2046.000000
10.260000	-0.027777	-16.416162	-6.328213	-2.892488	-2.576613	-4.618847	0.000000	-10.000000	0.358333	-19.800001	291.000000	1023.000000	1023.000000	2046.000000
10.280000	-0.030730	-18.161509	-6.953868	-3.293715	-2.897102	-5.016823	0.000000	-10.000000	0.375000	-20.100000	284.333344	1023.000000	1023.000000	2046.000000
10.300000	-0.033425	-19.754217	-7.504139	-3.543010	-3.275897	-5.431171	0.000000	-10.000000	0.391667	-20.566668	277.666656	1023.000000	1023.000000	2046.000000
10.320000	-0.035741	-21.122702	-8.114977	-3.731575	-3.521324	-5.754827	0.000000	-10.000000	0.391667	-20.733334	270.833344	1023.000000	1023.000000	2046.000000
10.340000	-0.037914	-22.407269	-8.626725	-3.916497	-3.813755	-6.050292	0.000000	-10.000000	0.400000	-21.033333	264.000000	1023.000000	1023.000000	2046.000000
10.360000	-0.039709	-23.467812	-9.008986	-4.006790	-4.082527	-6.369510	0.000000	-10.000000	0.400000	-21.150000	257.000000	1023.000000	1023.000000	2046.000000
10.380000	-0.041357	-24.441795	-9.231787	-4.199154	-4.461571	-6.549284	0.000000	-10.000000	0.408333	-21.216667	249.833328	1023.000000	1023.000000	2046.000000
10.400000	-0.042700	-25.235785	-9.458257	-4.259287	-4.712555	-6.805686	0.000000	-10.000000	0.400000	-21.183334	242.666672	1023.000000	1023.000000	2046.000000
10.420000	-0.043790	-25.879770	-9.699371	-4.357965	-4.855580	-6.966853	0.000000	-10.000000	0.400000	-21.100000	235.500000	1023.000000	1023.000000	2046.000000
10.440000	-0.044637	-26.380552	-9.875983	-4.444007	-4.979970	-7.080590	0.000000	-10.000000	0.391667	-21.116667	228.500000	1023.000000	1023.000000	2046.000000
10.460000	-0.045365	-26.810625	-9.915985	-4.529993	-5.113663	-7.250983	0.000000	-10.000000	0.391667	-21.033333	221.500000	1023.000000	1023.000000	2046.000000
10.480000	-0.046166	-27.283915	-9.775087	-4.796417	-5.361640	-7.350770	0.000000	-10.000000	0.391667	-21.016666	214.500000	1023.000000	1023.000000	2046.000000
10.500000	-0.046732	-27.618855	-9.668090	-5.050515	-5.469163	-7.431087	0.000000	-10.000000	0.400000	-20.950001	207.500000	1023.000000	1023.000000	2046.000000
10.520000	-0.047223	-27.908550	-9.564439	-5.270800	-5.521945	-7.551366	0.000000	-10.000000	0.391667	-20.966667	200.500000	1023.000000	1023.000000	2046.000000
10.540000	-0.047660	-28.167286	-9.358010	-5.513413	-5.612897	-7.682966	0.000000	-10.000000	0.383333	-20.916668	193.500000	1023.000000	1023.000000	2046.000000
10.560000	-0.048267	-28.525909	-9.142663	-5.811122	-5.744723	-7.827401	0.000000	-10.000000	0.383333	-20.900000	186.500000	1023.000000	1023.000000	2046.000000
10.580000	-0.049062	-28.995871	-8.946463	-6.048656	-5.956793	-8.043959	0.000000	-10.000000	0.391667	-20.799999	179.500000	1023.000000	1023.000000	2046.000000
10.600000	-0.049842	-29.456705	-8.864383	-6.332938	-6.072217	-8.187167	0.000000	-10.000000	0.400000	-20.850000	172.500000	1023.000000	1023.000000	2046.000000
10.620000	-0.050739	-29.986948	-8.879354	-6.541080	-6.251400	-8.315114	0.000000	-10.000000	0.400000	-20.850000	165.500000	1023.000000	1023.000000	2046.000000
10.640000	-0.051690	-30.549076	-8.944592	-6.654551	-6.399923	-8.550010	0.000000	-10.000000	0.391667	-20.750000	158.500000	1023.000000	1023.000000	2046.000000
10.660000	-0.053126	-31.397215	-8.815986	-6.965559	-6.770320	-8.845349	0.000000	-10.000000	0.391667	-20.650000	151.666672	1023.000000	1023.000000	2046.000000
10.680000	-0.054526	-32.224854	-8.782119	-7.288118	-7.025056	-9.129560	0.000000	-10.000000	0.383333	-20.516666	144.833328	1023.000000	1023.000000	2046.000000
10.700000	-0.055702	-32.920109	-8.832596	-7.579372	-7.214868	-9.293271	0.000000	-10.000000	0.383333	-20.500000	138.000000	1023.000000	1023.000000	2046.000000
10.720000	-0.056451	-33.362309	-8.827145	-7.709635	-7.363398	-9.462130	0.000000	-10.000000	0.366667	-20.400000	131.166672	1023.000000	1023.000000	2046.000000
10.740000	-0.057070	-33.728493	-8.642780	-7.768898	-7.638014	-9.678801	0.000000	-10.000000	0.366667	-20.333334	124.333336	1023.000000	1023.000000	2046.000000
10.760000	-0.057695	-34.097969	-8.502022	-7.874922	-7.912408	-9.808619	0.000000	-10.000000	0.366667	-20.383333	117.500000	1023.000000	1023.000000	2046.000000
10.780000	-0.058063	-34.315334	-8.464990	-7.972236	-8.009310	-9.868801	0.000000	-10.000000	0.366667	-20.200001	110.666664	1023.000000	1023.000000	2046.000000
10.800000	-0.058260	-34.431938	-8.446156	-8.030914	-8.088826	-9.866040	0.000000	-10.000000	0.366667	-19.950001	104.000000	1023.000000	1023.000000	2046.000000
10.820000	-0.058673	-34.675980	-8.311839	-8.046458	-8.339582	-9.978100	0.000000	-10.000000	0.358333	-19.600000	97.333336	1023.000000	1023.000000	2046.000000
10.840000	-0.059057	-34.902672	-8.272174	-8.051224	-8.511017	-10.068255	0.000000	-10.000000	0.358333	-19.266666	90.833336	1023.000000	1023.000000	2046.000000
10.860000	-0.059418	-35.116302	-8.287582	-8.096358	-8.643975	-10.088387	0.000000	-10.000000	0.350000	-19.000000	84.166664	1023.000000	1023.000000	2046.000000
10.880000	-0.059712	-35.289837	-8.357423	-8.070936	-8.712608	-10.148870	0.000000	-10.000000	0.350000	-18.683334	77.833336	1023.000000	1023.000000	2046.000000
10.900000	-0.060149	-35.547989	-8.393180	-8.076715	-8.862864	-10.215230	0.000000	-10.000000	0.350000	-18.416668	71.500000	1023.000000	1023.000000	2046.000000
10.920000	-0.060597	-35.812817	-8.349678	-8.079159	-9.063669	-10.320310	0.000000	-10.000000	0.316667	-18.083334	65.500000	1023.000000	1023.000000	2046.000000
10.940000	-0.061089	-36.103718	-8.313643	-8.047901	-9.275006	-10.467166	0.000000	-10.000000	0.291667	-17.783335	59.500000	1023.000000	1023.000000	2046.000000
10.960000	-0.061565	-36.384911	-8.380421	-8.105771	-9.389235	-10.509484	0.000000	-10.000000	0.258333	-17.400000	53.500000	1023.000000	1023.000000	2046.000000
10.980000	-0.061953	-36.614182	-8.403396	-8.217177	-9.508034	-10.485577	0.000000	-10.000000	0.266667	-17.116667	47.666668	1023.000000	1023.000000	2046.000000
11.000000	-0.062329	-36.836315	-8.457296	-8.196355	-9.608296	-10.574368	0.000000	-10.000000	0.258333	-16.850000	42.000000	1023.000000	1023.000000	2046.000000
11.020000	-0.062763	-37.093124	-8.425238	-8.213456	-9.780461	-10.673968	0.000000	-10.000000	0.258333	-16.566668	36.333332	1023.000000	1023.000000	2046.000000
11.040000	-0.063197	-37.349545	-8.360632	-8.188658	-9.981750	-10.818504	0.000000	-10.000000	0.250000	-16.233334	30.833334	1023.000000	1023.000000	2046.000000
11.060000	-0.063687	-37.638767	-8.406546	-8.234718	-10.092289	-10.905213	0.000000	-10.000000	0.250000	-15.833334	25.333334	1023.000000	1023.000000	2046.000000
11.080000	-0.063965	-37.803356	-8.452441	-8.319695	-10.135680	-10.895539	0.000000	-10.000000	0.250000	-15.500000	20.166666	1023.000000	1023.000000	2046.000000
11.100000	-0.064236	-37.963203	-8.480071	-8.338774	-10.209131	-10.935228	0.000000	-10.000000	0.233333	-15.150001	15.000000	1023.000000	1023.000000	2046.000000
11.120000	-0.064610	-38.184685	-8.442099	-8.371787	-10.370080	-11.000717	0.000000	-10.000000	0.216667	-14.716667	10.000000	1023.000000	1023.000000	2046.000000
11.140000	-0.064966	-38.395004	-8.412597	-8.352708	-10.492338	-11.137362	0.000000	-10.000000	0.200000	-14.116667	5.166667	1023.000000	1023.000000	2046.000000
11.160000	-0.065312	-38.599506	-8.422853	-8.377221	-10.541182	-11.258252	0.000000	-10.000000	0.200000	-13.500000	0.833333	1023.000000	1023.000000	2046.000000
11.180000	-0.065613	-38.777012	-8.511385	-8.353554	-10.595586	-11.316486	0.000000	-10.000000	0.175000	-12.716667	-3.500000	1023.000000	1023.000000	2046.000000
11.200000	-0.066061	-39.042042	-8.490143	-8.384650	-10.794234	-11.373013	0.000000	-10.000000	0.141667	-11.800000	-7.500000	1023.000000	1023.000000	2046.000000
11.220000	-0.067018	-39.607586	-8.565562	-8.453481	-11.050093	-11.538450	0.000000	-10.000000	0.108333	-10.233334	-11.500000	1023.000000	1023.000000	2046.000000
11.240000	-0.068254	-40.338150	-8.745852	-8.638588	-11.271672	-11.682037	0.000000	-10.000000	0.083333	-8.283334	-14.666667	1023.000000	1023.000000	2046.000000
11.260000	-0.069088	-40.831215	-8.901638	-8.812573	-11.377156	-11.739845	0.000000	-10.000000	0.066667	-5.766667	-17.333334	1023.000000	1023.000000	2046.000000
11.280000	-0.069577	-41.120152	-8.882865	-8.857496	-11.536057	-11.843732	0.000000	-10.000000	0.050000	-2.266667	-19.333334	1023.000000	1023.000000	2046.000000
11.300000	-0.069867	-41.291161	-8.861856	-8.790631	-11.598994	-12.039676	0.000000	-10.000000	0.033333	1.050000	-20.500000	1023.000000	1023.000000	2046.000000
11.320000	-0.069557	-41.108028	-8.897349	-8.693748	-11.522795	-11.994139	0.000000	-10.000000	-0.008333	4.466667	-21.000000	1023.000000	1023.000000	2046.000000
11.340000	-0.068066	-40.227245	-8.869934	-8.323025	-11.371346	-11.662940	0.000000	-10.000000	-0.041667	7.250000	-21.000000	1023.000000	1023.000000	2046.000000
11.360000	-0.066736	-39.440781	-8.738704	-8.002815	-11.272287	-11.426975	0.000000	-10.000000	-0.075000	10.166667	-21.000000	1023.000000	1023.000000	2046.000000
11.380000	-0.065765	-38.867332	-8.565124	-7.796490	-11.189214	-11.316504	0.000000	-10.000000	-0.100000	12.733334	-21.000000	1023.000000	1023.000000	2046.000000
11.400000	-0.065386	-38.642857	-8.577050	-7.837908	-11.015604	-11.212293	0.000000	-10.000000	-0.141667	14.583334	-21.000000	1023.000000	1023.000000	2046.000000
11.420000	-0.065510	-38.716328	-8.891205	-7.900954	-10.800371	-11.123796	0.000000	-10.000000	-0.183333	16.316668	-13.500000	1023.000000	1023.000000	2046.000000
11.440000	-0.066444	-39.268234	-9.375454	-8.032910	-10.722705	-11.137165	0.000000	-10.000000	-0.208333	17.566668	1.833333	1023.000000	1023.000000	2046.000000
11.460000	-0.067973	-40.172104	-9.971730	-8.168298	-10.699565	-11.332512	0.000000	-10.000000	-0.225000	18.866667	19.333334	1023.000000	1023.000000	2046.000000
11.480000	-0.069345	-40.982658	-10.464830	-8.411043	-10.714638	-11.392148	0.000000	-10.000000	-0.233333	19.833334	31.333334	1023.000000	1023.000000	2046.000000
11.500000	-0.070067	-41.409683	-10.939540	-8.498394	-10.598648	-11.373101	0.000000	-10.000000	-0.241667	20.416666	37.833332	1023.000000	1023.000000	2046.000000
11.520000	-0.070043	-41.395588	-11.301785	-8.404922	-10.440544	-11.248339	0.000000	-10.000000	-0.250000	20.950001	44.500000	1023.000000	1023.000000	2046.000000
11.540000	-0.069797	-41.249947	-11.539402	-8.252930	-10.338195	-11.119419	0.000000	-10.000000	-0.266667	21.400000	51.333332	1023.000000	1023.000000	2046.000000
11.560000	-0.069361	-40.992596	-11.607414	-8.018698	-10.297621	-11.068864	0.000000	-10.000000	-0.283333	22.216667	58.333332	1023.000000	1023.000000	2046.000000
11.580000	-0.068710	-40.607605	-11.642228	-7.756663	-10.220616	-10.988097	0.000000	-10.000000	-0.308333	23.033335	65.500000	1023.000000	1023.000000	2046.000000
11.600000	-0.067615	-39.960342	-11.640469	-7.559820	-10.046429	-10.713626	0.000000	-10.000000	-0.325000	23.700001	73.166664	1023.000000	1023.000000	2046.000000
11.620000	-0.066207	-39.128616	-11.593637	-7.300780	-9.792752	-10.441446	0.000000	-10.000000	-0.341667	24.083334	78.333336	1023.000000	1023.000000	2046.000000
11.640000	-0.064583	-38.168674	-11.368642	-6.996337	-9.661063	-10.142632	0.000000	-10.000000	-0.366667	24.550001	86.333336	1023.000000	1023.000000	2046.000000
11.660000	-0.062659	-37.031715	-11.021853	-6.575932	-9.479300	-9.954628	0.000000	-10.000000	-0.375000	24.933334	94.333336	1023.000000	1023.000000	2046.000000
11.680000	-0.060610	-35.820362	-10.725965	-6.313131	-9.136386	-9.644880	0.000000	-10.000000	-0.416667	25.666668	105.333336	1023.000000	1023.000000	2046.000000
11.700000	-0.058142	-34.361824	-10.334956	-6.171637	-8.684878	-9.170353	0.000000	-10.000000	-0.433333	26.166668	113.833336	1023.000000	1023.000000	2046.000000
11.720000	-0.055448	-32.769997	-9.806150	-5.970164	-8.227568	-8.766116	0.000000	-10.000000	-0.450000	26.933334	122.666664	1023.000000	1023.000000	2046.000000
11.740000	-0.052974	-31.307362	-9.236381	-5.763731	-7.809072	-8.498178	0.000000	-10.000000	-0.441667	27.533335	131.500000	1023.000000	1023.000000	2046.000000
11.760000	-0.050891	-30.076611	-8.682409	-5.732556	-7.463746	-8.197899	0.000000	-10.000000	-0.441667	28.066668	146.833328	1023.000000	1023.000000	2046.000000
11.780000	-0.048395	-28.601583	-8.250882	-5.674696	-6.919942	-7.756063	0.000000	-10.000000	-0.450000	28.400002	159.166672	1023.000000	1023.000000	2046.000000
11.800000	-0.045979	-27.173687	-7.873946	-5.533363	-6.412972	-7.353406	0.000000	-10.000000	-0.450000	28.550001	168.500000	1023.000000	1023.000000	2046.000000
11.820000	-0.044258	-26.156326	-7.518672	-5.315685	-6.179224	-7.142745	0.000000	-10.000000	-0.458333	28.683334	171.666672	1023.000000	1023.000000	2046.000000
11.840000	-0.042877	-25.340527	-7.422617	-5.068904	-5.900150	-6.948854	0.000000	-10.000000	-0.475000	28.916668	178.000000	1023.000000	1023.000000	2046.000000
11.860000	-0.041363	-24.445612	-7.333549	-4.863648	-5.558318	-6.690096	0.000000	-10.000000	-0.500000	29.266666	187.666672	1023.000000	1023.000000	2046.000000
11.880000	-0.039809	-23.527073	-7.066583	-4.719617	-5.313356	-6.427517	0.000000	-10.000000	-0.516667	29.650000	197.500000	1023.000000	1023.000000	2046.000000
11.900000	-0.038286	-22.626787	-6.690903	-4.468780	-5.085346	-6.381757	0.000000	-10.000000	-0.508333	29.950001	207.500000	1023.000000	1023.000000	2046.000000
11.920000	-0.036687	-21.682064	-6.302427	-4.258397	-4.861178	-6.260062	0.000000	-10.000000	-0.500000	30.133333	217.500000	1023.000000	1023.000000	2046.000000
11.940000	-0.034617	-20.458439	-5.970635	-4.077074	-4.545983	-5.864748	0.000000	-10.000000	-0.491667	30.233334	227.500000	1023.000000	1023.000000	2046.000000
11.960000	-0.031913	-18.860680	-5.515648	-3.734224	-4.157829	-5.452978	0.000000	-10.000000	-0.500000	30.350000	237.500000	1023.000000	1023.000000	2046.000000
11.980000	-0.029246	-17.284317	-5.007872	-3.391465	-3.812491	-5.072489	0.000000	-10.000000	-0.500000	30.283333	247.500000	1023.000000	1023.000000	2046.000000
12.000000	-0.026677	-15.766337	-4.530988	-3.048755	-3.450867	-4.735727	0.000000	-10.000000	-0.508333	30.400000	257.500000	1023.000000	1023.000000	2046.000000
12.020000	-0.023943	-14.150520	-4.083292	-2.751111	-3.057021	-4.259096	0.000000	-10.000000	-0.525000	30.566668	267.500000	1023.000000	1023.000000	2046.000000
12.040000	-0.021084	-12.460819	-3.790255	-2.414930	-2.494738	-3.760896	0.000000	-10.000000	-0.533333	30.900000	277.833344	1023.000000	1023.000000	2046.000000
12.060000	-0.018076	-10.682997	-3.378938	-1.997746	-2.040243	-3.266070	0.000000	-10.000000	-0.533333	30.816668	288.166656	1023.000000	1023.000000	2046.000000
12.080000	-0.015273	-9.026483	-3.016333	-1.600290	-1.618873	-2.790987	0.000000	-10.000000	-0.533333	30.883333	298.500000	1023.000000	1023.000000	2046.000000
12.100000	-0.012630	-7.464586	-2.613990	-1.114075	-1.237924	-2.498597	0.000000	-10.000000	-0.541667	30.933334	308.666656	1023.000000	1023.000000	2046.000000
12.120000	-0.010274	-6.071847	-2.283688	-0.758949	-0.883244	-2.145967	0.000000	-10.000000	-0.533333	30.950001	319.000000	1023.000000	1023.000000	2046.000000
12.140000	-0.007843	-4.635419	-1.995865	-0.496165	-0.490773	-1.652616	0.000000	-10.000000	-0.525000	30.583334	329.333344	1023.000000	1023.000000	2046.000000
12.160000	-0.005538	-3.272726	-1.687325	-0.206584	-0.144718	-1.234100	0.000000	-10.000000	-0.508333	30.283335	339.500000	1023.000000	1023.000000	2046.000000
12.180000	-0.003215	-1.900313	-1.290658	0.125923	0.135280	-0.870857	0.000000	-10.000000	-0.508333	30.283335	349.500000	1023.000000	1023.000000	2046.000000
12.200000	-0.001394	-0.823606	-1.012704	0.426065	0.378524	-0.615492	0.000000	-10.000000	-0.500000	30.066668	359.666656	1023.000000	1023.000000	2046.000000
12.220000	0.000450	0.266068	-0.838136	0.727503	0.696639	-0.319937	0.000000	-10.000000	-0.475000	29.883333	370.000000	1023.000000	1023.000000	2046.000000
12.240000	0.002418	1.428972	-0.634087	0.906661	1.016669	0.139729	0.000000	-10.000000	-0.433333	28.850000	380.000000	1023.000000	1023.000000	2046.000000
12.260000	0.004216	2.491677	-0.344442	1.134365	1.221702	0.480052	0.000000	-10.000000	-0.391667	28.000000	389.833344	1023.000000	1023.000000	2046.000000
12.280000	0.005632	3.328741	-0.111971	1.378658	1.377357	0.684697	0.000000	-10.000000	-0.341667	26.616667	399.166656	1023.000000	1023.000000	2046.000000
12.300000	0.006938	4.100313	0.065508	1.557460	1.557147	0.920199	0.000000	-10.000000	-0.291667	25.433332	408.333344	1023.000000	1023.000000	2046.000000
12.320000	0.008381	4.953145	0.183553	1.746919	1.810605	1.212068	0.000000	-10.000000	-0.233333	23.983334	417.166656	1023.000000	1023.000000	2046.000000
12.340000	0.009420	5.567313	0.386812	1.869029	1.910869	1.400603	0.000000	-10.000000	-0.183333	22.333334	425.333344	1023.000000	1023.000000	2046.000000
12.360000	0.010272	6.070567	0.570558	2.064003	1.967098	1.468908	0.000000	-10.000000	-0.133333	20.533335	433.166656	1023.000000	1023.000000	2046.000000
12.380000	0.010818	6.393179	0.647021	2.161558	2.021331	1.563268	0.000000	-10.000000	-0.083333	18.350000	440.333344	1023.000000	1023.000000	2046.000000
12.400000	0.011045	6.527395	0.599835	2.107715	2.120527	1.699318	0.000000	-10.000000	-0.041667	16.150000	446.833344	1023.000000	1023.000000	2046.000000
12.420000	0.010825	6.397509	0.493961	2.015095	2.167699	1.720753	0.000000	-10.000000	0.000000	13.850000	452.666656	1023.000000	1023.000000	2046.000000
12.440000	0.010514	6.213503	0.561584	1.962118	2.028152	1.661649	0.000000	-10.000000	0.025000	11.300000	457.500000	1023.000000	1023.000000	2046.000000
12.460000	0.010362	6.124040	0.570633	2.025936	2.008771	1.518699	0.000000	-10.000000	0.050000	8.616667	461.833344	1023.000000	1023.000000	2046.000000
12.480000	0.010455	6.178710	0.519183	2.005200	2.089352	1.564976	0.000000	-10.000000	0.058333	4.816667	465.000000	1023.000000	1023.000000	2046.000000
12.500000	0.010766	6.362667	0.298756	2.181290	2.280200	1.602421	0.000000	-10.000000	0.083333	1.150000	467.333344	1023.000000	1023.000000	2046.000000
12.520000	0.010691	6.318609	0.203053	2.270263	2.188082	1.657211	0.000000	-10.000000	0.091667	-2.183333	468.500000	1023.000000	1023.000000	2046.000000
12.540000	0.010269	6.069043	0.073393	2.411900	1.980607	1.603142	0.000000	-10.000000	0.100000	-4.466667	469.000000	1023.000000	1023.000000	2046.000000
12.560000	0.009506	5.617865	-0.144309	2.435192	1.884573	1.442409	0.000000	-10.000000	0.108333	-6.283333	469.000000	1023.000000	1023.000000	2046.000000
12.580000	0.008524	5.037393	-0.232241	2.202067	1.659942	1.407625	0.000000	-10.000000	0.125000	-7.933333	469.000000	1023.000000	1023.000000	2046.000000
12.600000	0.006623	3.914068	-0.649003	1.996887	1.429917	1.136265	0.000000	-10.000000	0.150000	-9.016667	469.000000	1023.000000	1023.000000	2046.000000
12.620000	0.003931	2.323023	-1.402532	1.672060	1.255681	0.797813	0.000000	-10.000000	0.175000	-10.200001	469.000000	1023.000000	1023.000000	2046.000000
12.640000	0.000436	0.257517	-2.429324	1.233185	1.147044	0.306612	0.000000	-10.000000	0.208333	-11.533334	469.000000	1023.000000	1023.000000	2046.000000
12.660000	-0.002891	-1.708673	-3.263164	0.631910	0.963932	-0.041351	0.000000	-10.000000	0.233333	-13.116667	461.666656	1023.000000	1023.000000	2046.000000
12.680000	-0.005750	-3.398054	-3.857886	0.236101	0.647182	-0.423451	0.000000	-10.000000	0.266667	-14.383333	452.666656	1023.000000	1023.000000	2046.000000
12.700000	-0.008245	-4.872922	-4.469366	0.054040	0.395102	-0.852698	0.000000	-10.000000	0.283333	-15.466667	442.000000	1023.000000	1023.000000	2046.000000
12.720000	-0.010556	-6.238419	-5.103565	-0.109447	0.151067	-1.176473	0.000000	-10.000000	0.300000	-16.266666	436.833344	1023.000000	1023.000000	2046.000000
12.740000	-0.012539	-7.410779	-5.657589	-0.317757	-0.082472	-1.352961	0.000000	-10.000000	0.300000	-17.066668	431.333344	1023.000000	1023.000000	2046.000000
12.760000	-0.014264	-8.430232	-6.055968	-0.445161	-0.338710	-1.590394	0.000000	-10.000000	0.333333	-17.866667	425.500000	1023.000000	1023.000000	2046.000000
12.780000	-0.015918	-9.407273	-6.313657	-0.502236	-0.655767	-1.935613	0.000000	-10.000000	0.333333	-18.400000	419.500000	1023.000000	1023.000000	2046.000000
12.800000	-0.017488	-10.335427	-6.595127	-0.635598	-0.909964	-2.194739	0.000000	-10.000000	0.366667	-18.966667	413.500000	1023.000000	1023.000000	2046.000000
12.820000	-0.018560	-10.969206	-6.891817	-0.712431	-1.009037	-2.355922	0.000000	-10.000000	0.366667	-19.350000	407.166656	1023.000000	1023.000000	2046.000000
12.840000	-0.019292	-11.401367	-6.974566	-0.777543	-1.220054	-2.429204	0.000000	-10.000000	0.400000	-19.900002	400.833344	1023.000000	1023.000000	2046.000000
12.860000	-0.020018	-11.830851	-6.952655	-0.810446	-1.443900	-2.623850	0.000000	-10.000000	0.400000	-20.350000	394.166656	1023.000000	1023.000000	2046.000000
12.880000	-0.021160	-12.505753	-7.049807	-1.026674	-1.597580	-2.831692	0.000000	-10.000000	0.416667	-20.766666	387.500000	1023.000000	1023.000000	2046.000000
12.900000	-0.021861	-12.919786	-7.042027	-1.276192	-1.673703	-2.927864	0.000000	-10.000000	0.433333	-21.116667	380.500000	1023.000000	1023.000000	2046.000000
12.920000	-0.022463	-13.275739	-6.943137	-1.574681	-1.823568	-2.934352	0.000000	-10.000000	0.450000	-21.350000	373.333344	1023.000000	1023.000000	2046.000000
12.940000	-0.023311	-13.776681	-6.857552	-1.788180	-1.953904	-3.177046	0.000000	-10.000000	0.450000	-21.700001	366.166656	1023.000000	1023.000000	2046.000000
12.960000	-0.024109	-14.248242	-6.692841	-2.016485	-2.084796	-3.454121	0.000000	-10.000000	0.458333	-21.966667	358.833344	1023.000000	1023.000000	2046.000000
12.980000	-0.024894	-14.712555	-6.589825	-2.345040	-2.180501	-3.597188	0.000000	-10.000000	0.458333	-22.299999	351.500000	1023.000000	1023.000000	2046.000000
13.000000	-0.025529	-15.087584	-6.483225	-2.689987	-2.277709	-3.636662	0.000000	-10.000000	0.458333	-22.500000	344.166656	1023.000000	1023.000000	2046.000000
13.020000	-0.026393	-15.597979	-6.433227	-2.778398	-2.464622	-3.921732	0.000000	-10.000000	0.450000	-22.566668	336.666656	1023.000000	1023.000000	2046.000000
13.040000	-0.027683	-16.360720	-6.435075	-2.926765	-2.733893	-4.264987	0.000000	-10.000000	0.450000	-22.466667	329.166656	1023.000000	1023.000000	2046.000000
13.060000	-0.029031	-17.157183	-6.551311	-3.261680	-2.840387	-4.503805	0.000000	-10.000000	0.450000	-22.200001	321.500000	1023.000000	1023.000000	2046.000000
13.080000	-0.030290	-17.901255	-6.430466	-3.634546	-3.126342	-4.709902	0.000000	-10.000000	0.450000	-22.083334	314.166656	1023.000000	1023.000000	2046.000000
13.100000	-0.031649	-18.704319	-6.466112	-3.833916	-3.324007	-5.080284	0.000000	-10.000000	0.450000	-22.166668	306.833344	1023.000000	1023.000000	2046.000000
13.120000	-0.032868	-19.424734	-6.436435	-4.028507	-3.597539	-5.362253	0.000000	-10.000000	0.450000	-22.116667	299.500000	1023.000000	1023.000000	2046.000000
13.140000	-0.033682	-19.906115	-6.429621	-4.202129	-3.775560	-5.498805	0.000000	-10.000000	0.450000	-21.916668	292.000000	1023.000000	1023.000000	2046.000000
13.160000	-0.034035	-20.114628	-6.281005	-4.297577	-3.953686	-5.582359	0.000000	-10.000000	0.433333	-21.566668	284.666656	1023.000000	1023.000000	2046.000000
13.180000	-0.034747	-20.535755	-6.190160	-4.386036	-4.179917	-5.779642	0.000000	-10.000000	0.433333	-21.366667	277.500000	1023.000000	1023.000000	2046.000000
13.200000	-0.035534	-21.000530	-6.205817	-4.474360	-4.357984	-5.962369	0.000000	-10.000000	0.425000	-21.250000	270.333344	1023.000000	1023.000000	2046.000000
13.220000	-0.035912	-21.223856	-6.187612	-4.567593	-4.495680	-5.972972	0.000000	-10.000000	0.441667	-21.016668	263.166656	1023.000000	1023.000000	2046.000000
13.240000	-0.036412	-21.519249	-6.113231	-4.593832	-4.752272	-6.059913	0.000000	-10.000000	0.433333	-20.933334	256.166656	1023.000000	1023.000000	2046.000000
13.260000	-0.037093	-21.922010	-6.127960	-4.644450	-4.936812	-6.212789	0.000000	-10.000000	0.425000	-20.783335	249.333328	1023.000000	1023.000000	2046.000000
13.280000	-0.037655	-22.253988	-6.224535	-4.717940	-5.081423	-6.230091	0.000000	-10.000000	0.416667	-20.716667	242.500000	1023.000000	1023.000000	2046.000000
13.300000	-0.038087	-22.509703	-6.202646	-4.757137	-5.259077	-6.290843	0.000000	-10.000000	0.408333	-20.516666	235.500000	1023.000000	1023.000000	2046.000000
13.320000	-0.038826	-22.946074	-6.217010	-4.826458	-5.459945	-6.442660	0.000000	-10.000000	0.408333	-20.500000	228.500000	1023.000000	1023.000000	2046.000000
13.340000	-0.039601	-23.404095	-6.261235	-4.880460	-5.629224	-6.633175	0.000000	-10.000000	0.400000	-20.516666	221.666672	1023.000000	1023.000000	2046.000000
13.360000	-0.040177	-23.744808	-6.338152	-5.004848	-5.726076	-6.675732	0.000000	-10.000000	0.400000	-20.583334	214.833328	1023.000000	1023.000000	2046.000000
13.380000	-0.040876	-24.157818	-6.331565	-5.125559	-5.961868	-6.738825	0.000000	-10.000000	0.400000	-20.550001	208.000000	1023.000000	1023.000000	2046.000000
13.400000	-0.041730	-24.662516	-6.377810	-5.154683	-6.145447	-6.984576	0.000000	-10.000000	0.408333	-20.433334	201.166672	1023.000000	1023.000000	2046.000000
13.420000	-0.042700	-25.235775	-6.460766	-5.253201	-6.330537	-7.191271	0.000000	-10.000000	0.408333	-20.266668	194.333328	1023.000000	1023.000000	2046.000000
13.440000	-0.043278	-25.577488	-6.536172	-5.393823	-6.412747	-7.234746	0.000000	-10.000000	0.416667	-20.250000	187.666672	1023.000000	1023.000000	2046.000000
13.460000	-0.043745	-25.853489	-6.510654	-5.405306	-6.555223	-7.382307	0.000000	-10.000000	0.408333	-20.300001	180.833328	1023.000000	1023.000000	2046.000000
13.480000	-0.044594	-26.354908	-6.503195	-5.463601	-6.788340	-7.599771	0.000000	-10.000000	0.408333	-20.416666	174.000000	1023.000000	1023.000000	2046.000000
13.500000	-0.045287	-26.764421	-6.515812	-5.471500	-6.943063	-7.834047	0.000000	-10.000000	0.400000	-20.416666	167.166672	1023.000000	1023.000000	2046.000000
13.520000	-0.045770	-27.050135	-6.532653	-5.552287	-7.085153	-7.880041	0.000000	-10.000000	0.408333	-20.400000	160.333328	1023.000000	1023.000000	2046.000000
13.540000	-0.046274	-27.348194	-6.535544	-5.624035	-7.243564	-7.945050	0.000000	-10.000000	0.408333	-20.366667	153.500000	1023.000000	1023.000000	2046.000000
13.560000	-0.047395	-28.010511	-6.615129	-5.761019	-7.509677	-8.124686	0.000000	-10.000000	0.408333	-20.233334	146.666672	1023.000000	1023.000000	2046.000000
13.580000	-0.048922	-28.913172	-6.785264	-5.929258	-7.797711	-8.400939	0.000000	-10.000000	0.400000	-19.816668	140.000000	1023.000000	1023.000000	2046.000000
13.600000	-0.050345	-29.753689	-7.027651	-6.090990	-7.981043	-8.654004	0.000000	-10.000000	0.391667	-19.583334	133.333328	1023.000000	1023.000000	2046.000000
13.620000	-0.051555	-30.469145	-7.188540	-6.345065	-8.175069	-8.760471	0.000000	-10.000000	0.383333	-19.450001	128.833328	1023.000000	1023.000000	2046.000000
13.640000	-0.052674	-31.130491	-7.257233	-6.389014	-8.369043	-9.115201	0.000000	-10.000000	0.375000	-19.500000	122.333336	1023.000000	1023.000000	2046.000000
13.660000	-0.053556	-31.651314	-7.415523	-6.394695	-8.536685	-9.304411	0.000000	-10.000000	0.375000	-19.183334	116.000000	1023.000000	1023.000000	2046.000000
13.680000	-0.053663	-31.714651	-7.610278	-6.272897	-8.588964	-9.242513	0.000000	-10.000000	0.366667	-18.766666	107.666664	1023.000000	1023.000000	2046.000000
13.700000	-0.054006	-31.917505	-7.744369	-6.334769	-8.702022	-9.136347	0.000000	-10.000000	0.358333	-18.450001	101.500000	1023.000000	1023.000000	2046.000000
13.720000	-0.054824	-32.401054	-7.854260	-6.496474	-8.846914	-9.203404	0.000000	-10.000000	0.350000	-18.266666	95.333336	1023.000000	1023.000000	2046.000000
13.740000	-0.056623	-33.464199	-8.066732	-6.813856	-9.081129	-9.502481	0.000000	-10.000000	0.333333	-17.966667	89.000000	1023.000000	1023.000000	2046.000000
13.760000	-0.059010	-34.874950	-8.645286	-7.071421	-9.210216	-9.948028	0.000000	-10.000000	0.300000	-17.583334	83.000000	1023.000000	1023.000000	2046.000000
13.780000	-0.061901	-36.583210	-9.376897	-7.476048	-9.410999	-10.319268	0.000000	-10.000000	0.275000	-17.016666	77.166664	1023.000000	1023.000000	2046.000000
13.800000	-0.064776	-38.282574	-10.030861	-7.847638	-9.724879	-10.679196	0.000000	-10.000000	0.266667	-16.500000	71.666664	1023.000000	1023.000000	2046.000000
13.820000	-0.067599	-39.951073	-10.702585	-8.254479	-9.979383	-11.014626	0.000000	-10.000000	0.266667	-15.983334	66.000000	1023.000000	1023.000000	2046.000000
13.840000	-0.070209	-41.493774	-11.334144	-8.531789	-10.243937	-11.383904	0.000000	-10.000000	0.258333	-15.616667	60.666668	1023.000000	1023.000000	2046.000000
13.860000	-0.072186	-42.662048	-11.964986	-8.652474	-10.388304	-11.656284	0.000000	-10.000000	0.250000	-15.433333	55.500000	1023.000000	1023.000000	2046.000000
13.880000	-0.073735	-43.577389	-12.421816	-8.803663	-10.571640	-11.780269	0.000000	-10.000000	0.250000	-15.400001	50.333332	1023.000000	1023.000000	2046.000000
13.900000	-0.075213	-44.450886	-12.780848	-8.881799	-10.786342	-12.001899	0.000000	-10.000000	0.250000	-15.400001	45.166668	1023.000000	1023.000000	2046.000000
13.920000	-0.076503	-45.213295	-13.029079	-8.928195	-10.991232	-12.264790	0.000000	-10.000000	0.250000	-15.216667	40.000000	1023.000000	1023.000000	2046.000000
13.940000	-0.077496	-45.799900	-13.310022	-8.951119	-11.074772	-12.463987	0.000000	-10.000000	0.250000	-14.700000	35.000000	1023.000000	1023.000000	2046.000000
13.960000	-0.078173	-46.200428	-13.470778	-9.052347	-11.187530	-12.489774	0.000000	-10.000000	0.250000	-14.250000	30.000000	1023.000000	1023.000000	2046.000000
13.980000	-0.078498	-46.392044	-13.561083	-9.099731	-11.236968	-12.494260	0.000000	-10.000000	0.250000	-13.816667	25.166666	1023.000000	1023.000000	2046.000000
14.000000	-0.078706	-46.515392	-13.513317	-9.159608	-11.352686	-12.489779	0.000000	-10.000000	0.241667	-13.583333	20.500000	1023.000000	1023.000000	2046.000000
14.020000	-0.078837	-46.592468	-13.425928	-9.122128	-11.375777	-12.668635	0.000000	-10.000000	0.233333	-13.283334	16.000000	1023.000000	1023.000000	2046.000000
14.040000	-0.078928	-46.646557	-13.289169	-9.225238	-11.372764	-12.759386	0.000000	-10.000000	0.216667	-13.066667	11.500000	1023.000000	1023.000000	2046.000000
14.060000	-0.078891	-46.624660	-13.150172	-9.379299	-11.306018	-12.789170	0.000000	-10.000000	0.191667	-12.800000	7.166667	1023.000000	1023.000000	2046.000000
14.080000	-0.078672	-46.495014	-12.839370	-9.593782	-11.301292	-12.760571	0.000000	-10.000000	0.183333	-12.566667	3.166667	1023.000000	1023.000000	2046.000000
14.100000	-0.078508	-46.397984	-12.554609	-9.788503	-11.268594	-12.786277	0.000000	-10.000000	0.166667	-12.383333	-0.500000	1023.000000	1023.000000	2046.000000
14.120000	-0.078727	-46.527699	-12.287259	-9.989048	-11.322340	-12.929052	0.000000	-10.000000	0.183333	-12.266667	-4.333333	1023.000000	1023.000000	2046.000000
14.140000	-0.079062	-46.725590	-12.096589	-10.201147	-11.414710	-13.013143	0.000000	-10.000000	0.166667	-12.116667	-8.500000	1023.000000	1023.000000	2046.000000
14.160000	-0.079572	-47.027035	-12.051332	-10.341529	-11.474498	-13.159675	0.000000	-10.000000	0.183333	-11.916667	-12.833333	1023.000000	1023.000000	2046.000000
14.180000	-0.080151	-47.369270	-12.091492	-10.436712	-11.552637	-13.288431	0.000000	-10.000000	0.166667	-11.683333	-16.833334	1023.000000	1023.000000	2046.000000
14.200000	-0.080609	-47.639725	-12.073736	-10.606666	-11.607957	-13.351367	0.000000	-10.000000	0.166667	-11.533333	-20.500000	1023.000000	1023.000000	2046.000000
14.220000	-0.081364	-48.086201	-11.942009	-10.865106	-11.787862	-13.491224	0.000000	-10.000000	0.150000	-11.400000	-24.166666	1023.000000	1023.000000	2046.000000
14.240000	-0.082109	-48.526394	-11.844427	-11.050679	-11.919791	-13.711496	0.000000	-10.000000	0.166667	-11.233334	-28.000000	1023.000000	1023.000000	2046.000000
14.260000	-0.082732	-48.894642	-11.762424	-11.113287	-12.062342	-13.956592	0.000000	-10.000000	0.166667	-10.966667	-31.833334	1023.000000	1023.000000	2046.000000
14.280000	-0.082936	-49.014999	-11.685178	-11.155250	-12.118587	-14.055985	0.000000	-10.000000	0.166667	-10.800000	-35.500000	1023.000000	1023.000000	2046.000000
14.300000	-0.082873	-48.977863	-11.523735	-11.172051	-12.210698	-14.071379	0.000000	-10.000000	0.150000	-10.666667	-39.166668	1023.000000	1023.000000	2046.000000
14.320000	-0.082687	-48.868221	-11.351674	-11.230111	-12.264483	-14.021954	0.000000	-10.000000	0.141667	-10.616667	-42.666668	1023.000000	1023.000000	2046.000000
14.340000	-0.082507	-48.761520	-11.185699	-11.169394	-12.347008	-14.059418	0.000000	-10.000000	0.141667	-10.316667	-46.333332	1023.000000	1023.000000	2046.000000
14.360000	-0.082394	-48.694717	-11.091067	-11.088632	-12.395847	-14.119170	0.000000	-10.000000	0.133333	-9.866667	-49.666668	1023.000000	1023.000000	2046.000000
14.380000	-0.082319	-48.650616	-11.044530	-11.042861	-12.447021	-14.116203	0.000000	-10.000000	0.133333	-9.366667	-53.000000	1023.000000	1023.000000	2046.000000
14.400000	-0.081968	-48.443104	-10.960258	-11.061788	-12.459025	-13.962032	0.000000	-10.000000	0.125000	-9.033334	-56.000000	1023.000000	1023.000000	2046.000000
14.420000	-0.081554	-48.198620	-10.842813	-11.020658	-12.483179	-13.851973	0.000000	-10.000000	0.133333	-8.900001	-59.000000	1023.000000	1023.000000	2046.000000
14.440000	-0.081448	-48.135868	-10.753921	-10.885389	-12.594845	-13.901715	0.000000	-10.000000	0.125000	-8.783334	-62.000000	1023.000000	1023.000000	2046.000000
14.460000	-0.081408	-48.112129	-10.729996	-10.775104	-12.633997	-13.973032	0.000000	-10.000000	0.125000	-8.666667	-65.000000	1023.000000	1023.000000	2046.000000
14.480000	-0.081286	-48.039837	-10.689822	-10.775612	-12.695845	-13.878558	0.000000	-10.000000	0.108333	-8.450001	-68.000000	1023.000000	1023.000000	2046.000000
14.500000	-0.081104	-47.932384	-10.631167	-10.754922	-12.747752	-13.798542	0.000000	-10.000000	0.100000	-7.750000	-70.833336	1023.000000	1023.000000	2046.000000
14.520000	-0.081060	-47.906532	-10.554135	-10.652802	-12.833565	-13.866031	0.000000	-10.000000	0.075000	-5.900000	-73.333336	1023.000000	1023.000000	2046.000000
14.540000	-0.080992	-47.866306	-10.512923	-10.541153	-12.873166	-13.939065	0.000000	-10.000000	0.050000	-2.466667	-75.333336	1023.000000	1023.000000	2046.000000
14.560000	-0.080720	-47.705460	-10.466365	-10.442885	-12.862085	-13.934125	0.000000	-10.000000	0.025000	1.283333	-76.500000	1023.000000	1023.000000	2046.000000
14.580000	-0.079845	-47.188282	-10.234550	-10.391889	-12.837315	-13.724529	0.000000	-10.000000	0.000000	5.316667	-77.000000	1023.000000	1023.000000	2046.000000
14.600000	-0.078853	-46.602085	-9.974597	-10.225101	-12.811309	-13.591077	0.000000	-10.000000	-0.041667	9.050000	-77.000000	1023.000000	1023.000000	2046.000000
14.620000	-0.077880	-46.026962	-9.774796	-10.018379	-12.744731	-13.489056	0.000000	-10.000000	-0.100000	12.950000	-77.000000	1023.000000	1023.000000	2046.000000
14.640000	-0.076810	-45.394501	-9.645041	-9.789930	-12.559471	-13.400058	0.000000	-10.000000	-0.166667	16.016666	-77.000000	1023.000000	1023.000000	2046.000000
14.660000	-0.075612	-44.686951	-9.447185	-9.609479	-12.432856	-13.197432	0.000000	-10.000000	-0.200000	18.083334	-77.000000	1023.000000	1023.000000	2046.000000
14.680000	-0.074258	-43.886265	-9.224359	-9.445930	-12.264106	-12.951869	0.000000	-10.000000	-0.241667	19.750000	-42.666668	1023.000000	1023.000000	2046.000000
14.700000	-0.073215	-43.270172	-8.995120	-9.230886	-12.226241	-12.817924	0.000000	-10.000000	-0.258333	21.166668	-6.666667	1023.000000	1023.000000	2046.000000
14.720000	-0.072248	-42.698463	-8.832315	-8.964163	-12.101443	-12.800541	0.000000	-10.000000	-0.291667	22.550001	31.666666	1023.000000	1023.000000	2046.000000
14.740000	-0.071530	-42.274136	-8.698580	-8.880113	-12.002590	-12.692854	0.000000	-10.000000	-0.300000	23.600000	38.333332	1023.000000	1023.000000	2046.000000
14.760000	-0.070731	-41.802235	-8.570103	-8.848672	-11.866533	-12.516925	0.000000	-10.000000	-0.341667	24.650002	46.000000	1023.000000	1023.000000	2046.000000
14.780000	-0.069887	-41.303448	-8.475926	-8.775619	-11.694530	-12.357374	0.000000	-10.000000	-0.383333	25.550001	54.166668	1023.000000	1023.000000	2046.000000
14.800000	-0.068715	-40.610489	-8.292047	-8.533068	-11.540388	-12.244987	0.000000	-10.000000	-0.416667	26.533333	62.500000	1023.000000	1023.000000	2046.000000
14.820000	-0.067402	-39.834877	-8.183059	-8.273289	-11.260375	-12.118155	0.000000	-10.000000	-0.425000	27.283333	71.166664	1023.000000	1023.000000	2046.000000
14.840000	-0.065896	-38.944519	-8.091735	-8.007860	-11.027213	-11.817709	0.000000	-10.000000	-0.441667	27.800001	80.166664	1023.000000	1023.000000	2046.000000
14.860000	-0.063366	-37.449432	-7.946107	-7.461981	-10.696127	-11.345218	0.000000	-10.000000	-0.466667	28.433334	89.333336	1023.000000	1023.000000	2046.000000
14.880000	-0.060771	-35.915405	-7.802929	-6.921961	-10.371560	-10.818956	0.000000	-10.000000	-0.491667	28.916666	98.833336	1023.000000	1023.000000	2046.000000
14.900000	-0.058667	-34.672287	-7.557935	-6.591962	-10.147208	-10.375180	0.000000	-10.000000	-0.491667	29.466667	108.500000	1023.000000	1023.000000	2046.000000
14.920000	-0.057001	-33.687450	-7.404009	-6.363415	-9.870539	-10.049486	0.000000	-10.000000	-0.491667	29.833334	118.166664	1023.000000	1023.000000	2046.000000
14.940000	-0.056356	-33.306114	-7.614083	-6.242838	-9.608727	-9.840467	0.000000	-10.000000	-0.491667	30.000000	128.000000	1023.000000	1023.000000	2046.000000
14.960000	-0.056551	-33.421547	-8.136328	-6.266227	-9.340831	-9.678163	0.000000	-10.000000	-0.491667	30.233334	138.000000	1023.000000	1023.000000	2046.000000
14.980000	-0.057361	-33.900291	-8.763749	-6.458310	-9.115153	-9.563077	0.000000	-10.000000	-0.491667	29.866667	148.333328	1023.000000	1023.000000	2046.000000
15.000000	-0.057946	-34.246166	-9.261640	-6.651350	-8.895645	-9.437531	0.000000	-10.000000	-0.491667	29.900000	158.500000	1023.000000	1023.000000	2046.000000
15.020000	-0.058033	-34.297512	-9.540067	-6.736303	-8.788917	-9.232224	0.000000	-10.000000	-0.516667	29.733334	168.166672	1023.000000	1023.000000	2046.000000
15.040000	-0.057603	-34.043530	-9.837030	-6.481544	-8.571885	-9.153070	0.000000	-10.000000	-0.541667	30.000000	177.833328	1023.000000	1023.000000	2046.000000
15.060000	-0.056663	-33.487659	-10.025246	-6.164645	-8.335751	-8.962021	0.000000	-10.000000	-0.541667	30.283335	187.500000	1023.000000	1023.000000	2046.000000
15.080000	-0.055543	-32.825954	-10.113688	-5.937945	-8.109650	-8.664674	0.000000	-10.000000	-0.533333	30.600000	197.833328	1023.000000	1023.000000	2046.000000
15.100000	-0.054107	-31.977314	-10.107615	-5.737893	-7.841148	-8.290657	0.000000	-10.000000	-0.516667	31.000000	208.166672	1023.000000	1023.000000	2046.000000
15.120000	-0.052428	-30.984856	-9.960206	-5.463643	-7.596726	-7.964280	0.000000	-10.000000	-0.533333	31.083334	218.500000	1023.000000	1023.000000	2046.000000
15.140000	-0.050603	-29.906103	-9.768361	-5.114734	-7.337904	-7.685103	0.000000	-10.000000	-0.541667	31.366667	228.833328	1023.000000	1023.000000	2046.000000
15.160000	-0.048542	-28.688068	-9.574797	-4.739967	-6.978484	-7.394820	0.000000	-10.000000	-0.566667	31.566668	239.166672	1023.000000	1023.000000	2046.000000
15.180000	-0.046286	-27.354958	-9.315758	-4.456834	-6.615996	-6.966370	0.000000	-10.000000	-0.583333	31.816668	249.833328	1023.000000	1023.000000	2046.000000
15.200000	-0.043588	-25.760216	-8.902884	-4.120242	-6.224605	-6.512485	0.000000	-10.000000	-0.600000	31.950001	260.333344	1023.000000	1023.000000	2046.000000
15.220000	-0.041006	-24.234497	-8.435655	-3.867764	-5.800366	-6.130712	0.000000	-10.000000	-0.591667	32.183334	271.000000	1023.000000	1023.000000	2046.000000
15.240000	-0.038380	-22.682764	-7.957864	-3.618277	-5.263727	-5.842896	0.000000	-10.000000	-0.575000	32.333332	281.666656	1023.000000	1023.000000	2046.000000
15.260000	-0.035821	-21.170439	-7.466650	-3.579013	-4.737037	-5.387739	0.000000	-10.000000	-0.575000	32.533333	292.500000	1023.000000	1023.000000	2046.000000
15.280000	-0.033181	-19.609913	-6.910871	-3.535901	-4.225641	-4.937500	0.000000	-10.000000	-0.566667	32.466667	303.333344	1023.000000	1023.000000	2046.000000
15.300000	-0.030700	-18.143417	-6.338458	-3.509159	-3.793066	-4.502735	0.000000	-10.000000	-0.583333	32.416668	314.166656	1023.000000	1023.000000	2046.000000
15.320000	-0.028311	-16.731989	-5.912686	-3.314774	-3.314767	-4.189761	0.000000	-10.000000	-0.566667	32.183334	324.833344	1023.000000	1023.000000	2046.000000
15.340000	-0.026167	-15.464987	-5.581035	-3.026459	-2.896104	-3.961390	0.000000	-10.000000	-0.550000	31.650000	335.666656	1023.000000	1023.000000	2046.000000
15.360000	-0.024511	-14.485712	-5.401134	-2.840253	-2.576597	-3.667728	0.000000	-10.000000	-0.533333	31.266666	346.333344	1023.000000	1023.000000	2046.000000
15.380000	-0.022713	-13.423550	-5.162932	-2.630114	-2.258663	-3.371840	0.000000	-10.000000	-0.525000	31.233334	357.000000	1023.000000	1023.000000	2046.000000
15.400000	-0.021132	-12.488894	-4.807597	-2.523539	-2.067349	-3.090408	0.000000	-10.000000	-0.533333	31.183334	367.333344	1023.000000	1023.000000	2046.000000
15.420000	-0.019425	-11.480452	-4.433655	-2.300436	-1.834250	-2.912109	0.000000	-10.000000	-0.516667	31.083334	377.833344	1023.000000	1023.000000	2046.000000
15.440000	-0.017585	-10.392587	-4.038656	-1.960200	-1.601485	-2.792245	0.000000	-10.000000	-0.508333	30.483334	388.166656	1023.000000	1023.000000	2046.000000
15.460000	-0.015490	-9.154535	-3.608462	-1.650976	-1.382555	-2.512542	0.000000	-10.000000	-0.500000	30.450001	398.500000	1023.000000	1023.000000	2046.000000
15.480000	-0.012957	-7.657733	-3.182184	-1.369639	-1.059010	-2.046900	0.000000	-10.000000	-0.500000	30.266666	408.500000	1023.000000	1023.000000	2046.000000
15.500000	-0.010181	-6.017144	-2.619801	-1.030847	-0.757494	-1.609002	0.000000	-10.000000	-0.483333	30.283333	418.500000	1023.000000	1023.000000	2046.000000
15.520000	-0.007358	-4.348394	-2.140301	-0.675105	-0.406957	-1.126030	0.000000	-10.000000	-0.458333	29.916668	428.500000	1023.000000	1023.000000	2046.000000
15.540000	-0.004609	-2.723687	-1.663370	-0.270107	-0.096546	-0.693664	0.000000	-10.000000	-0.433333	29.716667	438.500000	1023.000000	1023.000000	2046.000000
15.560000	-0.002004	-1.184370	-1.258652	0.167443	0.255958	-0.349120	0.000000	-10.000000	-0.425000	29.250000	448.500000	1023.000000	1023.000000	2046.000000
15.580000	0.000542	0.320351	-0.907390	0.541817	0.596955	0.088968	0.000000	-10.000000	-0.408333	28.450001	458.500000	1023.000000	1023.000000	2046.000000
15.600000	0.002892	1.709214	-0.573459	0.847229	0.909153	0.526291	0.000000	-10.000000	-0.366667	27.283333	468.333344	1023.000000	1023.000000	2046.000000
15.620000	0.004923	2.909348	-0.323353	1.105110	1.183648	0.943944	0.000000	-10.000000	-0.325000	26.416668	474.833344	1023.000000	1023.000000	2046.000000
15.640000	0.006611	3.907336	-0.007985	1.385173	1.338422	1.191726	0.000000	-10.000000	-0.266667	25.233334	483.666656	1023.000000	1023.000000	2046.000000
15.660000	0.007834	4.629892	0.162348	1.653468	1.480779	1.333297	0.000000	-10.000000	-0.216667	23.733334	492.000000	1023.000000	1023.000000	2046.000000
15.680000	0.008838	5.223032	0.354617	1.796993	1.568566	1.502857	0.000000	-10.000000	-0.141667	21.266666	502.833344	1023.000000	1023.000000	2046.000000
15.700000	0.009849	5.820850	0.541951	1.857859	1.673474	1.747567	0.000000	-10.000000	-0.083333	18.666668	510.333344	1023.000000	1023.000000	2046.000000
15.720000	0.010483	6.195235	0.667389	1.927293	1.715505	1.885049	0.000000	-10.000000	-0.033333	16.133333	517.000000	1023.000000	1023.000000	2046.000000
15.740000	0.011014	6.509115	0.753383	2.055757	1.806502	1.893474	0.000000	-10.000000	-0.008333	13.316667	522.833313	1023.000000	1023.000000	2046.000000
15.760000	0.011355	6.711028	0.820388	2.088855	1.888758	1.913026	0.000000	-10.000000	0.008333	10.650000	527.666687	1023.000000	1023.000000	2046.000000
15.780000	0.011676	6.900302	0.879418	2.080774	1.953482	1.986628	0.000000	-10.000000	0.033333	7.233334	531.666687	1023.000000	1023.000000	2046.000000
15.800000	0.011869	7.014715	0.940219	2.126745	1.949901	1.997849	0.000000	-10.000000	0.066667	3.483333	534.666687	1023.000000	1023.000000	2046.000000
15.820000	0.011654	6.887274	0.902072	2.159547	1.919769	1.905887	0.000000	-10.000000	0.091667	-0.166667	536.333313	1023.000000	1023.000000	2046.000000
15.840000	0.011123	6.573620	0.738139	2.046213	1.925984	1.863284	0.000000	-10.000000	0.100000	-3.233333	537.000000	1023.000000	1023.000000	2046.000000
15.860000	0.010280	6.075594	0.596586	1.858720	1.816155	1.804133	0.000000	-10.000000	0.116667	-5.766667	537.000000	1023.000000	1023.000000	2046.000000
15.880000	0.009289	5.489961	0.418017	1.812489	1.717773	1.541681	0.000000	-10.000000	0.133333	-8.200000	537.000000	1023.000000	1023.000000	2046.000000
15.900000	0.008590	5.076492	0.334391	1.685490	1.646036	1.410575	0.000000	-10.000000	0.158333	-10.400001	537.000000	1023.000000	1023.000000	2046.000000
15.920000	0.007900	4.668664	0.149639	1.631734	1.646451	1.240841	0.000000	-10.000000	0.191667	-11.900001	537.000000	1023.000000	1023.000000	2046.000000
15.940000	0.007101	4.196764	0.000514	1.532781	1.471356	1.192113	0.000000	-10.000000	0.225000	-13.133334	537.000000	1023.000000	1023.000000	2046.000000
15.960000	0.006339	3.746363	-0.327591	1.693351	1.376216	1.004387	0.000000	-10.000000	0.258333	-14.150001	529.500000	1023.000000	1023.000000	2046.000000
15.980000	0.005461	3.227276	-0.618997	1.753765	1.249236	0.843273	0.000000	-10.000000	0.266667	-15.050000	520.333313	1023.000000	1023.000000	2046.000000
16.000000	0.004340	2.565101	-0.713382	1.638482	0.987559	0.652442	0.000000	-10.000000	0.283333	-15.916667	509.500000	1023.000000	1023.000000	2046.000000
16.020000	0.002589	1.529990	-0.962899	1.341088	0.752398	0.399403	0.000000	-10.000000	0.291667	-16.566668	504.166656	1023.000000	1023.000000	2046.000000
16.040001	0.000157	0.093024	-1.596952	1.096248	0.621041	-0.027312	0.000000	-10.000000	0.316667	-17.316668	498.500000	1023.000000	1023.000000	2046.000000
16.059999	-0.002943	-1.739477	-2.410563	0.699729	0.480463	-0.509106	0.000000	-10.000000	0.333333	-18.033333	492.500000	1023.000000	1023.000000	2046.000000
16.080000	-0.006600	-3.900852	-3.281545	0.108170	0.284059	-1.011536	0.000000	-10.000000	0.375000	-19.000000	486.500000	1023.000000	1023.000000	2046.000000
16.100000	-0.009954	-5.882901	-4.019465	-0.434265	0.093664	-1.522835	0.000000	-10.000000	0.391667	-19.799999	480.333344	1023.000000	1023.000000	2046.000000
16.120001	-0.012839	-7.588029	-4.638796	-0.769963	-0.132374	-2.046896	0.000000	-10.000000	0.408333	-20.299999	473.833344	1023.000000	1023.000000	2046.000000
16.139999	-0.015428	-9.117715	-5.233212	-1.007750	-0.395593	-2.481161	0.000000	-10.000000	0.408333	-20.533333	467.166656	1023.000000	1023.000000	2046.000000
16.160000	-0.017611	-10.407952	-5.771666	-1.199413	-0.641765	-2.795108	0.000000	-10.000000	0.416667	-20.883333	460.166656	1023.000000	1023.000000	2046.000000
16.180000	-0.019626	-11.598743	-6.262674	-1.396289	-0.859666	-3.080115	0.000000	-10.000000	0.425000	-21.266668	455.500000	1023.000000	1023.000000	2046.000000
16.200001	-0.021448	-12.675568	-6.606030	-1.548225	-1.164505	-3.356808	0.000000	-10.000000	0.433333	-21.616667	448.333344	1023.000000	1023.000000	2046.000000
16.219999	-0.023280	-13.758669	-6.943483	-1.663120	-1.443640	-3.708426	0.000000	-10.000000	0.441667	-21.816668	441.166656	1023.000000	1023.000000	2046.000000
16.240000	-0.024755	-14.630237	-7.272053	-1.812277	-1.591008	-3.954899	0.000000	-10.000000	0.450000	-22.016666	431.500000	1023.000000	1023.000000	2046.000000
16.260000	-0.025895	-15.303784	-7.437893	-1.949938	-1.812382	-4.103571	0.000000	-10.000000	0.466667	-22.316666	424.166656	1023.000000	1023.000000	2046.000000
16.280001	-0.026955	-15.930526	-7.579313	-1.985189	-2.010508	-4.355515	0.000000	-10.000000	0.500000	-22.666666	416.666656	1023.000000	1023.000000	2046.000000
16.299999	-0.027782	-16.418995	-7.675840	-2.109289	-2.125359	-4.508505	0.000000	-10.000000	0.500000	-23.050001	409.166656	1023.000000	1023.000000	2046.000000
16.320000	-0.028832	-17.039417	-7.658130	-2.383333	-2.280494	-4.717459	0.000000	-10.000000	0.516667	-23.216667	401.500000	1023.000000	1023.000000	2046.000000
16.340000	-0.029622	-17.506664	-7.617836	-2.723344	-2.375791	-4.789695	0.000000	-10.000000	0.500000	-23.166668	393.833344	1023.000000	1023.000000	2046.000000
16.360001	-0.030346	-17.934389	-7.552028	-2.997895	-2.469583	-4.914883	0.000000	-10.000000	0.516667	-23.083334	388.666656	1023.000000	1023.000000	2046.000000
16.379999	-0.031132	-18.399246	-7.396715	-3.189468	-2.641176	-5.171887	0.000000	-10.000000	0.500000	-23.183334	380.833344	1023.000000	1023.000000	2046.000000
16.400000	-0.031874	-18.837421	-7.277851	-3.405803	-2.713142	-5.440625	0.000000	-10.000000	0.500000	-23.300001	373.166656	1023.000000	1023.000000	2046.000000
16.420000	-0.032684	-19.316448	-7.175398	-3.775353	-2.865871	-5.499826	0.000000	-10.000000	0.500000	-23.466667	362.833344	1023.000000	1023.000000	2046.000000
16.440001	-0.033522	-19.811703	-7.111725	-3.919597	-3.069924	-5.710457	0.000000	-10.000000	0.483333	-23.383333	355.000000	1023.000000	1023.000000	2046.000000
16.459999	-0.034808	-20.571552	-7.165106	-4.105721	-3.364551	-5.936176	0.000000	-10.000000	0.466667	-23.133333	347.000000	1023.000000	1023.000000	2046.000000
16.480000	-0.036319	-21.464584	-7.260906	-4.357482	-3.634235	-6.211961	0.000000	-10.000000	0.450000	-22.800001	339.333344	1023.000000	1023.000000	2046.000000
16.500000	-0.037630	-22.239141	-7.229766	-4.717158	-3.908159	-6.384059	0.000000	-10.000000	0.466667	-22.583334	331.666656	1023.000000	1023.000000	2046.000000
16.520000	-0.039236	-23.188570	-7.228826	-4.955785	-4.234113	-6.769846	0.000000	-10.000000	0.466667	-22.483334	324.333344	1023.000000	1023.000000	2046.000000
16.540001	-0.040719	-24.064894	-7.192931	-5.246271	-4.553879	-7.071813	0.000000	-10.000000	0.466667	-22.433334	316.666656	1023.000000	1023.000000	2046.000000
16.559999	-0.041803	-24.705858	-7.270436	-5.463675	-4.740507	-7.231240	0.000000	-10.000000	0.450000	-22.366667	309.333344	1023.000000	1023.000000	2046.000000
16.580000	-0.042455	-25.090681	-7.176629	-5.555349	-4.975713	-7.382990	0.000000	-10.000000	0.450000	-22.383333	301.666656	1023.000000	1023.000000	2046.000000
16.600000	-0.043252	-25.562029	-7.070529	-5.660757	-5.252315	-7.578427	0.000000	-10.000000	0.450000	-22.383333	296.666656	1023.000000	1023.000000	2046.000000
16.620001	-0.044026	-26.019228	-7.083183	-5.746669	-5.421453	-7.767923	0.000000	-10.000000	0.441667	-22.166666	291.666656	1023.000000	1023.000000	2046.000000
16.639999	-0.044600	-26.358534	-7.078635	-5.884977	-5.608840	-7.786083	0.000000	-10.000000	0.433333	-21.866667	284.333344	1023.000000	1023.000000	2046.000000
16.660000	-0.045026	-26.610189	-7.043871	-5.959542	-5.801221	-7.805555	0.000000	-10.000000	0.425000	-21.566668	274.666656	1023.000000	1023.000000	2046.000000
16.680000	-0.045613	-26.957438	-7.059102	-5.919055	-6.002951	-7.976331	0.000000	-10.000000	0.425000	-21.316668	265.000000	1023.000000	1023.000000	2046.000000
16.700001	-0.046282	-27.352520	-7.108633	-5.904157	-6.192647	-8.147082	0.000000	-10.000000	0.425000	-21.133333	258.000000	1023.000000	1023.000000	2046.000000
16.719999	-0.046881	-27.706511	-7.191905	-5.983835	-6.330852	-8.199918	0.000000	-10.000000	0.416667	-20.950001	251.000000	1023.000000	1023.000000	2046.000000
16.740000	-0.047552	-28.103064	-7.237010	-6.047153	-6.536364	-8.282537	0.000000	-10.000000	0.408333	-20.850000	244.000000	1023.000000	1023.000000	2046.000000
16.760000	-0.048232	-28.505064	-7.269231	-6.062306	-6.760620	-8.412907	0.000000	-10.000000	0.408333	-20.733334	237.000000	1023.000000	1023.000000	2046.000000
16.780001	-0.048989	-28.952715	-7.306798	-6.114081	-6.966366	-8.565470	0.000000	-10.000000	0.416667	-20.616667	232.333328	1023.000000	1023.000000	2046.000000
16.799999	-0.049872	-29.474535	-7.397357	-6.221388	-7.167167	-8.688623	0.000000	-10.000000	0.416667	-20.500000	227.666672	1023.000000	1023.000000	2046.000000
16.820000	-0.050453	-29.817505	-7.421937	-6.323413	-7.332481	-8.739674	0.000000	-10.000000	0.408333	-20.416668	223.166672	1023.000000	1023.000000	2046.000000
16.840000	-0.051078	-30.187290	-7.472412	-6.329716	-7.475397	-8.909765	0.000000	-10.000000	0.400000	-20.333334	214.000000	1023.000000	1023.000000	2046.000000
16.860001	-0.051784	-30.604506	-7.447547	-6.368894	-7.709853	-9.078212	0.000000	-10.000000	0.400000	-20.350000	207.166672	1023.000000	1023.000000	2046.000000
16.879999	-0.052378	-30.955412	-7.490287	-6.405389	-7.854602	-9.205133	0.000000	-10.000000	0.400000	-20.266666	200.333328	1023.000000	1023.000000	2046.000000
16.900000	-0.052911	-31.270329	-7.450760	-6.470254	-8.071323	-9.277989	0.000000	-10.000000	0.400000	-19.866667	193.666672	1023.000000	1023.000000	2046.000000
16.920000	-0.053546	-31.645493	-7.517284	-6.578025	-8.236902	-9.313280	0.000000	-10.000000	0.391667	-19.316668	185.000000	1023.000000	1023.000000	2046.000000
16.940001	-0.054453	-32.181931	-7.661455	-6.585116	-8.401830	-9.533527	0.000000	-10.000000	0.383333	-18.850000	178.500000	1023.000000	1023.000000	2046.000000
16.959999	-0.055724	-32.933105	-7.775807	-6.726081	-8.690861	-9.740355	0.000000	-10.000000	0.366667	-18.400002	172.166672	1023.000000	1023.000000	2046.000000
16.980000	-0.056777	-33.555412	-7.907801	-6.839651	-8.874841	-9.933118	0.000000	-10.000000	0.358333	-18.100000	167.833328	1023.000000	1023.000000	2046.000000
17.000000	-0.057845	-34.186253	-8.056810	-7.057928	-9.039264	-10.032252	0.000000	-10.000000	0.333333	-17.816668	161.500000	1023.000000	1023.000000	2046.000000
17.020000	-0.058744	-34.717876	-8.210682	-7.202097	-9.178766	-10.126330	0.000000	-10.000000	0.308333	-17.766666	157.500000	1023.000000	1023.000000	2046.000000
17.040001	-0.058662	-34.669361	-8.310934	-6.921854	-9.218077	-10.218494	0.000000	-10.000000	0.291667	-17.666666	151.833328	1023.000000	1023.000000	2046.000000
17.059999	-0.058811	-34.757542	-8.460890	-6.713956	-9.276826	-10.305869	0.000000	-10.000000	0.291667	-17.483334	146.166672	1023.000000	1023.000000	2046.000000
17.080000	-0.059462	-35.141914	-8.581509	-6.861468	-9.361300	-10.337636	0.000000	-10.000000	0.300000	-17.233334	140.500000	1023.000000	1023.000000	2046.000000
17.100000	-0.060604	-35.817204	-8.702517	-7.182424	-9.523314	-10.408949	0.000000	-10.000000	0.300000	-17.000000	134.500000	1023.000000	1023.000000	2046.000000
17.120001	-0.062386	-36.869896	-9.061473	-7.437729	-9.660461	-10.710233	0.000000	-10.000000	0.283333	-16.450001	126.833336	1023.000000	1023.000000	2046.000000
17.139999	-0.064900	-38.355827	-9.630710	-7.632848	-9.892833	-11.199438	0.000000	-10.000000	0.266667	-16.033335	121.166664	1023.000000	1023.000000	2046.000000
17.160000	-0.067979	-40.175606	-10.410613	-8.045427	-10.135233	-11.584332	0.000000	-10.000000	0.250000	-15.383334	115.833336	1023.000000	1023.000000	2046.000000
17.180000	-0.070936	-41.923435	-11.170296	-8.513873	-10.403193	-11.836073	0.000000	-10.000000	0.241667	-14.950001	112.500000	1023.000000	1023.000000	2046.000000
17.200001	-0.073281	-43.309185	-11.769535	-8.762963	-10.639638	-12.137050	0.000000	-10.000000	0.233333	-14.466667	107.666664	1023.000000	1023.000000	2046.000000
17.219999	-0.075292	-44.497349	-12.312394	-8.913537	-10.867255	-12.404161	0.000000	-10.000000	0.225000	-14.116667	102.833336	1023.000000	1023.000000	2046.000000
17.240000	-0.077166	-45.604942	-12.836326	-9.004620	-11.079105	-12.684891	0.000000	-10.000000	0.225000	-13.933333	98.166664	1023.000000	1023.000000	2046.000000
17.260000	-0.078721	-46.523895	-13.253824	-9.130332	-11.258490	-12.881251	0.000000	-10.000000	0.216667	-13.633333	93.500000	1023.000000	1023.000000	2046.000000
17.280001	-0.079872	-47.204597	-13.550374	-9.209496	-11.409088	-13.035641	0.000000	-10.000000	0.216667	-13.533334	88.833336	1023.000000	1023.000000	2046.000000
17.299999	-0.080840	-47.776592	-13.754087	-9.317116	-11.533544	-13.171845	0.000000	-10.000000	0.200000	-13.166667	84.333336	1023.000000	1023.000000	2046.000000
17.320000	-0.081480	-48.154411	-13.928500	-9.278143	-11.598440	-13.349330	0.000000	-10.000000	0.183333	-12.783334	80.000000	1023.000000	1023.000000	2046.000000
17.340000	-0.082014	-48.470417	-14.032559	-9.330541	-11.692230	-13.415089	0.000000	-10.000000	0.158333	-12.166667	76.000000	1023.000000	1023.000000	2046.000000
17.360001	-0.082269	-48.621216	-14.075851	-9.369295	-11.752198	-13.423870	0.000000	-10.000000	0.150000	-11.733334	72.000000	1023.000000	1023.000000	2046.000000
17.379999	-0.082301	-48.639816	-14.031147	-9.348371	-11.753398	-13.506900	0.000000	-10.000000	0.141667	-11.316668	68.000000	1023.000000	1023.000000	2046.000000
17.400000	-0.082428	-48.714870	-13.886595	-9.466598	-11.768005	-13.593673	0.000000	-10.000000	0.133333	-10.933333	64.000000	1023.000000	1023.000000	2046.000000
17.420000	-0.082353	-48.670464	-13.717588	-9.679148	-11.713731	-13.559998	0.000000	-10.000000	0.133333	-10.483334	60.333332	1023.000000	1023.000000	2046.000000
17.440001	-0.082196	-48.577652	-13.495828	-9.812993	-11.683583	-13.585249	0.000000	-10.000000	0.133333	-10.166667	56.666668	1023.000000	1023.000000	2046.000000
17.459999	-0.082051	-48.491859	-13.121881	-9.983614	-11.718299	-13.668064	0.000000	-10.000000	0.133333	-9.766666	53.333332	1023.000000	1023.000000	2046.000000
17.480000	-0.082053	-48.493103	-12.905210	-10.076754	-11.665960	-13.845177	0.000000	-10.000000	0.125000	-9.400000	50.000000	1023.000000	1023.000000	2046.000000
17.500000	-0.082351	-48.669689	-12.761485	-10.359529	-11.681669	-13.867006	0.000000	-10.000000	0.116667	-8.966667	47.000000	1023.000000	1023.000000	2046.000000
17.520000	-0.082609	-48.821957	-12.650190	-10.557957	-11.727950	-13.885859	0.000000	-10.000000	0.108333	-8.833334	44.000000	1023.000000	1023.000000	2046.000000
17.540001	-0.082845	-48.961666	-12.625123	-10.583726	-11.764831	-13.987988	0.000000	-10.000000	0.108333	-8.766667	41.000000	1023.000000	1023.000000	2046.000000
17.559999	-0.083402	-49.290642	-12.617422	-10.692156	-11.858092	-14.122971	0.000000	-10.000000	0.108333	-8.650001	38.000000	1023.000000	1023.000000	2046.000000
17.580000	-0.083943	-49.610214	-12.553055	-10.790602	-11.956337	-14.310220	0.000000	-10.000000	0.116667	-8.333334	35.166668	1023.000000	1023.000000	2046.000000
17.600000	-0.084808	-50.121445	-12.476143	-11.016356	-12.113486	-14.515461	0.000000	-10.000000	0.108333	-7.950000	32.333332	1023.000000	1023.000000	2046.000000
17.620001	-0.085424	-50.485382	-12.401407	-11.223117	-12.229924	-14.630933	0.000000	-10.000000	0.108333	-7.566667	29.666666	1023.000000	1023.000000	2046.000000
17.639999	-0.085595	-50.586514	-12.324379	-11.304955	-12.297809	-14.659372	0.000000	-10.000000	0.100000	-7.183333	27.000000	1023.000000	1023.000000	2046.000000
17.660000	-0.085523	-50.544334	-12.146251	-11.262265	-12.363795	-14.772021	0.000000	-10.000000	0.100000	-6.783333	24.666666	1023.000000	1023.000000	2046.000000
17.680000	-0.085383	-50.461578	-11.993649	-11.174670	-12.419936	-14.873323	0.000000	-10.000000	0.100000	-6.383334	22.500000	1023.000000	1023.000000	2046.000000
17.700001	-0.085247	-50.380863	-11.868349	-11.192369	-12.457118	-14.863029	0.000000	-10.000000	0.091667	-5.850000	20.500000	1023.000000	1023.000000	2046.000000
17.719999	-0.085033	-50.254646	-11.744335	-11.238776	-12.523008	-14.748526	0.000000	-10.000000	0.091667	-5.283334	18.500000	1023.000000	1023.000000	2046.000000
17.740000	-0.084666	-50.037468	-11.628230	-11.196418	-12.547531	-14.665289	0.000000	-10.000000	0.091667	-4.716667	16.666666	1023.000000	1023.000000	2046.000000
17.760000	-0.084247	-49.789749	-11.507626	-11.081745	-12.564206	-14.636173	0.000000	-10.000000	0.100000	-4.016667	14.166667	1023.000000	1023.000000	2046.000000
17.780001	-0.083949	-49.614128	-11.452028	-10.937833	-12.558625	-14.665643	0.000000	-10.000000	0.100000	-3.483333	12.333333	1023.000000	1023.000000	2046.000000
17.799999	-0.083609	-49.412880	-11.354047	-10.889932	-12.584898	-14.584003	0.000000	-10.000000	0.100000	-3.100000	11.000000	1023.000000	1023.000000	2046.000000
17.820000	-0.083258	-49.205688	-11.320210	-10.824167	-12.579278	-14.482036	0.000000	-10.000000	0.091667	-3.050000	10.666667	1023.000000	1023.000000	2046.000000
17.840000	-0.082919	-49.005398	-11.165332	-10.687938	-12.670796	-14.481333	0.000000	-10.000000	0.091667	-2.900000	10.000000	1023.000000	1023.000000	2046.000000
17.860001	-0.082685	-48.866680	-11.153091	-10.586515	-12.653536	-14.473539	0.000000	-10.000000	0.083333	-2.666667	9.000000	1023.000000	1023.000000	2046.000000
17.879999	-0.082414	-48.706615	-11.029074	-10.499123	-12.727395	-14.451026	0.000000	-10.000000	0.083333	-2.450000	8.166667	1023.000000	1023.000000	2046.000000
17.900000	-0.082328	-48.655724	-11.032395	-10.505358	-12.724555	-14.393416	0.000000	-10.000000	0.075000	-2.300000	7.333333	1023.000000	1023.000000	2046.000000
17.920000	-0.082060	-48.497223	-10.966153	-10.487680	-12.736472	-14.306915	0.000000	-10.000000	0.083333	-2.216667	6.666667	1023.000000	1023.000000	2046.000000
17.940001	-0.081734	-48.304501	-10.879264	-10.436764	-12.730562	-14.257911	0.000000	-10.000000	0.083333	-2.083333	5.833333	1023.000000	1023.000000	2046.000000
17.959999	-0.081526	-48.181831	-10.798009	-10.351972	-12.755801	-14.276049	0.000000	-10.000000	0.091667	-1.933333	5.333333	1023.000000	1023.000000	2046.000000
17.980000	-0.081423	-48.121243	-10.742229	-10.290709	-12.771727	-14.316577	0.000000	-10.000000	0.075000	-1.750000	5.000000	1023.000000	1023.000000	2046.000000
18.000000	-0.081096	-47.927757	-10.690477	-10.247001	-12.744772	-14.245508	0.000000	-10.000000	0.066667	-1.316667	5.000000	1023.000000	1023.000000	2046.000000
18.020000	-0.080802	-47.754158	-10.587834	-10.181443	-12.770152	-14.214727	0.000000	-10.000000	0.058333	-0.733333	5.000000	1023.000000	1023.000000	2046.000000
18.040001	-0.080610	-47.640663	-10.558651	-10.041172	-12.784863	-14.255977	0.000000	-10.000000	0.058333	0.383333	5.000000	1023.000000	1023.000000	2046.000000
18.059999	-0.080850	-47.782070	-10.544085	-10.067554	-12.881764	-14.288668	0.000000	-10.000000	0.058333	1.416667	5.000000	1023.000000	1023.000000	2046.000000
18.080000	-0.081248	-48.017570	-10.614588	-10.188730	-12.973487	-14.240764	0.000000	-10.000000	0.050000	2.833333	5.000000	1023.000000	1023.000000	2046.000000
18.100000	-0.081517	-48.176716	-10.635293	-10.246251	-13.031985	-14.263185	0.000000	-10.000000	0.033333	4.233334	5.000000	1023.000000	1023.000000	2046.000000
18.120001	-0.081460	-48.142738	-10.608227	-10.196801	-13.010720	-14.326991	0.000000	-10.000000	0.016667	5.900000	5.000000	1023.000000	1023.000000	2046.000000
18.139999	-0.081372	-48.090809	-10.572775	-10.167152	-12.978448	-14.372435	0.000000	-10.000000	0.000000	7.433333	5.000000	1023.000000	1023.000000	2046.000000
18.160000	-0.080880	-47.799946	-10.502320	-10.095645	-12.955636	-14.246345	0.000000	-10.000000	0.000000	8.900001	5.000000	1023.000000	1023.000000	2046.000000
18.180000	-0.079341	-46.890388	-10.454196	-9.701542	-12.756791	-13.977859	0.000000	-10.000000	-0.016667	10.333334	5.000000	1023.000000	1023.000000	2046.000000
18.200001	-0.077865	-46.018490	-10.258272	-9.376894	-12.696527	-13.686796	0.000000	-10.000000	-0.050000	11.900001	5.000000	1023.000000	1023.000000	2046.000000
18.219999	-0.076703	-45.331398	-10.095575	-9.125168	-12.585341	-13.525312	0.000000	-10.000000	-0.075000	13.400001	8.000000	1023.000000	1023.000000	2046.000000
18.240000	-0.076380	-45.140797	-10.067080	-9.153273	-12.509175	-13.411268	0.000000	-10.000000	-0.108333	15.483334	17.833334	1023.000000	1023.000000	2046.000000
18.260000	-0.076809	-45.394310	-10.369913	-9.219025	-12.434843	-13.370530	0.000000	-10.000000	-0.125000	16.983334	27.666666	1023.000000	1023.000000	2046.000000
18.280001	-0.077590	-45.855427	-10.933201	-9.300409	-12.277844	-13.343973	0.000000	-10.000000	-0.150000	18.050001	34.500000	1023.000000	1023.000000	2046.000000
18.299999	-0.078960	-46.665535	-11.486076	-9.478271	-12.278568	-13.422618	0.000000	-10.000000	-0.183333	18.783335	36.500000	1023.000000	1023.000000	2046.000000
18.320000	-0.079926	-47.236156	-12.011045	-9.592958	-12.129392	-13.502761	0.000000	-10.000000	-0.208333	19.500000	40.500000	1023.000000	1023.000000	2046.000000
18.340000	-0.080308	-47.461910	-12.368009	-9.593867	-12.005426	-13.494608	0.000000	-10.000000	-0.258333	20.666668	46.833332	1023.000000	1023.000000	2046.000000
18.360001	-0.079971	-47.263119	-12.651427	-9.460567	-11.811276	-13.339848	0.000000	-10.000000	-0.266667	21.566668	53.500000	1023.000000	1023.000000	2046.000000
18.379999	-0.079203	-46.809196	-12.764386	-9.214042	-11.622039	-13.208729	0.000000	-10.000000	-0.291667	22.716667	60.666668	1023.000000	1023.000000	2046.000000
18.400000	-0.078356	-46.308197	-12.849713	-8.895514	-11.399721	-13.163249	0.000000	-10.000000	-0.308333	23.666666	68.166664	1023.000000	1023.000000	2046.000000
18.420000	-0.077184	-45.615986	-12.858277	-8.712189	-11.145859	-12.899662	0.000000	-10.000000	-0.358333	24.566666	76.000000	1023.000000	1023.000000	2046.000000
18.440001	-0.075592	-44.675014	-12.792896	-8.404854	-10.864797	-12.612469	0.000000	-10.000000	-0.383333	25.549999	84.000000	1023.000000	1023.000000	2046.000000
18.459999	-0.073743	-43.582363	-12.585167	-8.098567	-10.603122	-12.295507	0.000000	-10.000000	-0.416667	26.366667	92.333336	1023.000000	1023.000000	2046.000000
18.480000	-0.071654	-42.347359	-12.368033	-7.714001	-10.262626	-12.002701	0.000000	-10.000000	-0.425000	27.233334	100.833336	1023.000000	1023.000000	2046.000000
18.500000	-0.069471	-41.057285	-12.128068	-7.394642	-9.897061	-11.637512	0.000000	-10.000000	-0.466667	28.033333	109.833336	1023.000000	1023.000000	2046.000000
18.520000	-0.066915	-39.546692	-11.728716	-7.109585	-9.505657	-11.202735	0.000000	-10.000000	-0.475000	29.033333	119.000000	1023.000000	1023.000000	2046.000000
18.540001	-0.064300	-38.001080	-11.256112	-6.850809	-9.065024	-10.829134	0.000000	-10.000000	-0.491667	29.600000	128.666672	1023.000000	1023.000000	2046.000000
18.559999	-0.061697	-36.463135	-10.746682	-6.616287	-8.605763	-10.494404	0.000000	-10.000000	-0.483333	30.050001	138.500000	1023.000000	1023.000000	2046.000000
18.580000	-0.059262	-35.023705	-10.256973	-6.496242	-8.100910	-10.169580	0.000000	-10.000000	-0.483333	30.183334	148.500000	1023.000000	1023.000000	2046.000000
18.600000	-0.056680	-33.498154	-9.669509	-6.416377	-7.633960	-9.778309	0.000000	-10.000000	-0.483333	30.433334	158.500000	1023.000000	1023.000000	2046.000000
18.620001	-0.053977	-31.900198	-9.102283	-6.292086	-7.133798	-9.372031	0.000000	-10.000000	-0.475000	30.450001	168.500000	1023.000000	1023.000000	2046.000000
18.639999	-0.051548	-30.464993	-8.657764	-6.079437	-6.673155	-9.054637	0.000000	-10.000000	-0.483333	30.433334	178.500000	1023.000000	1023.000000	2046.000000
18.660000	-0.049575	-29.298826	-8.385321	-5.866673	-6.246366	-8.800467	0.000000	-10.000000	-0.483333	30.350000	188.500000	1023.000000	1023.000000	2046.000000
18.680000	-0.047533	-28.091913	-8.242931	-5.539978	-5.818108	-8.490898	0.000000	-10.000000	-0.500000	30.350000	198.666672	1023.000000	1023.000000	2046.000000
18.700001	-0.045772	-27.051414	-8.028022	-5.295149	-5.522585	-8.205658	0.000000	-10.000000	-0.516667	30.433334	209.000000	1023.000000	1023.000000	2046.000000
18.719999	-0.044105	-26.066061	-7.775417	-5.049241	-5.206070	-8.035334	0.000000	-10.000000	-0.533333	30.750000	219.333328	1023.000000	1023.000000	2046.000000
18.740000	-0.042348	-25.027468	-7.440133	-4.869525	-4.915517	-7.802292	0.000000	-10.000000	-0.550000	30.983334	229.500000	1023.000000	1023.000000	2046.000000
18.760000	-0.040360	-23.852800	-7.036732	-4.700242	-4.654510	-7.461318	0.000000	-10.000000	-0.550000	31.233334	239.833328	1023.000000	1023.000000	2046.000000
18.780001	-0.037954	-22.430841	-6.609168	-4.298951	-4.346023	-7.176702	0.000000	-10.000000	-0.550000	31.250000	250.166672	1023.000000	1023.000000	2046.000000
18.799999	-0.035456	-20.954559	-6.164610	-3.947815	-4.035869	-6.806265	0.000000	-10.000000	-0.533333	31.250000	260.666656	1023.000000	1023.000000	2046.000000
18.820000	-0.032693	-19.321499	-5.740695	-3.576098	-3.638783	-6.365924	0.000000	-10.000000	-0.533333	31.416668	271.000000	1023.000000	1023.000000	2046.000000
18.840000	-0.029829	-17.628689	-5.261587	-3.269989	-3.238295	-5.858818	0.000000	-10.000000	-0.533333	31.533335	281.500000	1023.000000	1023.000000	2046.000000
18.860001	-0.026943	-15.923325	-4.777546	-2.896309	-2.862668	-5.386802	0.000000	-10.000000	-0.550000	31.600000	292.000000	1023.000000	1023.000000	2046.000000
18.879999	-0.024231	-14.320725	-4.437486	-2.480373	-2.414782	-4.988083	0.000000	-10.000000	-0.550000	31.533335	302.500000	1023.000000	1023.000000	2046.000000
18.900000	-0.021424	-12.661553	-4.108454	-2.138391	-1.968238	-4.446470	0.000000	-10.000000	-0.533333	31.333334	313.000000	1023.000000	1023.000000	2046.000000
18.920000	-0.018593	-10.988189	-3.777983	-1.728539	-1.496877	-3.984790	0.000000	-10.000000	-0.525000	31.000000	323.500000	1023.000000	1023.000000	2046.000000
18.940001	-0.015860	-9.373137	-3.350199	-1.308988	-1.145628	-3.568323	0.000000	-10.000000	-0.508333	30.716667	334.000000	1023.000000	1023.000000	2046.000000
18.959999	-0.013522	-7.991767	-3.053567	-0.970209	-0.757640	-3.210350	0.000000	-10.000000	-0.508333	30.466667	344.333344	1023.000000	1023.000000	2046.000000
18.980000	-0.011197	-6.617435	-2.747433	-0.682125	-0.376244	-2.811632	0.000000	-10.000000	-0.491667	30.366667	354.500000	1023.000000	1023.000000	2046.000000
19.000000	-0.008640	-5.106526	-2.313638	-0.379567	-0.076097	-2.337223	0.000000	-10.000000	-0.491667	30.033333	364.500000	1023.000000	1023.000000	2046.000000
19.020000	-0.006527	-3.857214	-2.023391	-0.063732	0.288353	-2.058443	0.000000	-10.000000	-0.475000	29.733334	374.500000	1023.000000	1023.000000	2046.000000
19.040001	-0.004390	-2.594549	-1.701838	0.165175	0.578988	-1.636875	0.000000	-10.000000	-0.466667	29.550001	384.500000	1023.000000	1023.000000	2046.000000
19.059999	-0.002206	-1.303872	-1.361171	0.406397	0.897534	-1.246632	0.000000	-10.000000	-0.433333	29.300001	394.500000	1023.000000	1023.000000	2046.000000
19.080000	-0.000038	-0.022635	-1.018560	0.703741	1.190656	-0.898472	0.000000	-10.000000	-0.433333	29.216667	404.500000	1023.000000	1023.000000	2046.000000
19.100000	0.001957	1.156814	-0.783378	1.004327	1.529590	-0.593725	0.000000	-10.000000	-0.433333	29.000000	414.166656	1023.000000	1023.000000	2046.000000
19.120001	0.003985	2.354924	-0.486378	1.274981	1.800340	-0.234018	0.000000	-10.000000	-0.433333	29.150002	423.833344	1023.000000	1023.000000	2046.000000
19.139999	0.006208	3.669011	-0.143356	1.569180	2.061406	0.181782	0.000000	-10.000000	-0.425000	28.916668	433.500000	1023.000000	1023.000000	2046.000000
19.160000	0.008423	4.977950	0.187805	1.967608	2.389573	0.432965	0.000000	-10.000000	-0.425000	28.850000	443.333344	1023.000000	1023.000000	2046.000000
19.180000	0.010309	6.092884	0.478070	2.187694	2.620157	0.806963	0.000000	-10.000000	-0.450000	28.516666	453.000000	1023.000000	1023.000000	2046.000000
19.200001	0.012399	7.327874	0.762217	2.474885	2.894716	1.196056	0.000000	-10.000000	-0.458333	28.600000	462.500000	1023.000000	1023.000000	2046.000000
19.219999	0.014144	8.358832	1.069045	2.692376	3.121338	1.476073	0.000000	-10.000000	-0.458333	28.683334	472.000000	1023.000000	1023.000000	2046.000000
19.240000	0.015560	9.195914	1.332772	2.861641	3.370461	1.631040	0.000000	-10.000000	-0.450000	28.700001	481.666656	1023.000000	1023.000000	2046.000000
19.260000	0.017157	10.139798	1.577649	2.998057	3.658828	1.905264	0.000000	-10.000000	-0.450000	28.516666	491.166656	1023.000000	1023.000000	2046.000000
19.280001	0.019504	11.526859	1.933549	3.306907	4.036433	2.249970	0.000000	-10.000000	-0.450000	28.283333	500.833344	1023.000000	1023.000000	2046.000000
19.299999	0.021810	12.889630	2.244893	3.585164	4.458445	2.601129	0.000000	-10.000000	-0.450000	28.350000	510.166656	1023.000000	1023.000000	2046.000000
19.320000	0.023457	13.863230	2.323107	3.830187	4.769802	2.940135	0.000000	-10.000000	-0.441667	28.166666	519.666687	1023.000000	1023.000000	2046.000000
19.340000	0.025345	14.979102	2.332672	4.238420	5.168843	3.239167	0.000000	-10.000000	-0.425000	27.866667	529.000000	1023.000000	1023.000000	2046.000000
19.360001	0.026919	15.909205	2.420145	4.496285	5.389623	3.603152	0.000000	-10.000000	-0.416667	27.583334	538.333313	1023.000000	1023.000000	2046.000000
19.379999	0.027830	16.447786	2.583929	4.678778	5.525253	3.659826	0.000000	-10.000000	-0.391667	27.266666	547.666687	1023.000000	1023.000000	2046.000000
19.400000	0.028534	16.863369	2.684458	4.792043	5.649189	3.737678	0.000000	-10.000000	-0.375000	27.083334	556.833313	1023.000000	1023.000000	2046.000000
19.420000	0.028525	16.858143	2.521316	4.733349	5.810080	3.793400	0.000000	-10.000000	-0.341667	26.700001	566.000000	1023.000000	1023.000000	2046.000000
19.440001	0.028418	16.795315	2.199196	4.723185	6.074383	3.798550	0.000000	-10.000000	-0.308333	25.950001	575.000000	1023.000000	1023.000000	2046.000000
19.459999	0.027600	16.311390	1.750654	4.580794	6.330342	3.649600	0.000000	-10.000000	-0.266667	24.866667	583.666687	1023.000000	1023.000000	2046.000000
19.480000	0.026871	15.880983	1.351149	4.406491	6.598260	3.525083	0.000000	-10.000000	-0.216667	23.383333	592.000000	1023.000000	1023.000000	2046.000000
19.500000	0.026594	15.717099	1.035918	4.204490	6.860046	3.616645	0.000000	-10.000000	-0.191667	22.133333	600.000000	1023.000000	1023.000000	2046.000000
19.520000	0.026762	15.816099	0.848236	4.242946	7.083891	3.641026	0.000000	-10.000000	-0.175000	21.100000	607.666687	1023.000000	1023.000000	2046.000000
19.540001	0.027055	15.989290	0.649473	4.444000	7.297935	3.597883	0.000000	-10.000000	-0.166667	20.166668	615.000000	1023.000000	1023.000000	2046.000000
19.559999	0.027399	16.192787	0.574030	4.543427	7.424013	3.651318	0.000000	-10.000000	-0.150000	19.200001	621.833313	1023.000000	1023.000000	2046.000000
19.580000	0.027931	16.507330	0.563517	4.583517	7.544423	3.815873	0.000000	-10.000000	-0.125000	18.100000	628.333313	1023.000000	1023.000000	2046.000000
19.600000	0.028508	16.847971	0.634233	4.725284	7.621907	3.866547	0.000000	-10.000000	-0.091667	17.100000	634.500000	1023.000000	1023.000000	2046.000000
19.620001	0.029217	17.267235	0.671298	4.904669	7.789513	3.901755	0.000000	-10.000000	-0.058333	16.100000	640.500000	1023.000000	1023.000000	2046.000000
19.639999	0.029939	17.694159	0.748640	5.025593	7.904178	4.015747	0.000000	-10.000000	-0.025000	15.033334	646.166687	1023.000000	1023.000000	2046.000000
19.660000	0.030943	18.287367	0.904239	5.148640	8.062930	4.171559	0.000000	-10.000000	-0.008333	13.566667	651.500000	1023.000000	1023.000000	2046.000000
19.680000	0.032062	18.948490	1.130829	5.278372	8.266433	4.272857	0.000000	-10.000000	0.000000	12.316667	656.333313	1023.000000	1023.000000	2046.000000
19.700001	0.032974	19.487726	1.355876	5.290868	8.488905	4.352077	0.000000	-10.000000	0.000000	10.833334	660.666687	1023.000000	1023.000000	2046.000000
19.719999	0.033896	20.032644	1.587223	5.240817	8.713130	4.491473	0.000000	-10.000000	0.008333	9.583334	664.500000	1023.000000	1023.000000	2046.000000
19.740000	0.034948	20.654310	1.878746	5.199166	8.962644	4.613755	0.000000	-10.000000	0.016667	7.866667	667.833313	1023.000000	1023.000000	2046.000000
19.760000	0.035777	21.144157	2.168731	5.100178	9.203204	4.672045	0.000000	-10.000000	0.050000	6.050000	670.833313	1023.000000	1023.000000	2046.000000
19.780001	0.036209	21.399263	2.441811	4.859694	9.340755	4.757002	0.000000	-10.000000	0.075000	2.966667	673.166687	1023.000000	1023.000000	2046.000000
19.799999	0.036606	21.633913	2.606085	4.673943	9.487196	4.866689	0.000000	-10.000000	0.100000	0.150000	674.500000	1023.000000	1023.000000	2046.000000
19.820000	0.036792	21.744303	2.697068	4.667897	9.552898	4.826440	0.000000	-10.000000	0.100000	-2.350000	675.000000	1023.000000	1023.000000	2046.000000
19.840000	0.036299	21.452520	2.626096	4.630118	9.455284	4.741020	0.000000	-10.000000	0.108333	-3.733333	675.000000	1023.000000	1023.000000	2046.000000
19.860001	0.035737	21.120272	2.568283	4.581405	9.386778	4.583806	0.000000	-10.000000	0.108333	-4.900000	675.000000	1023.000000	1023.000000	2046.000000
19.879999	0.035215	20.812300	2.576011	4.404795	9.310596	4.520898	0.000000	-10.000000	0.116667	-5.783334	675.000000	1023.000000	1023.000000	2046.000000
19.900000	0.034689	20.501431	2.649254	4.315787	9.205811	4.330579	0.000000	-10.000000	0.116667	-6.283334	675.000000	1023.000000	1023.000000	2046.000000
19.920000	0.034213	20.219702	2.732720	4.195282	9.063606	4.228093	0.000000	-10.000000	0.125000	-6.750000	675.000000	1023.000000	1023.000000	2046.000000
19.940001	0.034106	20.156786	2.822186	4.174187	8.939869	4.220543	0.000000	-10.000000	0.116667	-7.250000	675.000000	1023.000000	1023.000000	2046.000000
19.959999	0.034229	20.229437	2.920258	4.229661	8.849326	4.230193	0.000000	-10.000000	0.125000	-7.650000	675.000000	1023.000000	1023.000000	2046.000000
19.980000	0.034671	20.490503	3.106709	4.313276	8.763948	4.306570	0.000000	-10.000000	0.125000	-7.983334	675.000000	1023.000000	1023.000000	2046.000000
20.000000	0.034990	20.678957	3.229753	4.399297	8.718749	4.331158	0.000000	-10.000000	0.125000	-8.216667	668.166687	1023.000000	1023.000000	2046.000000
20.020000	0.035319	20.873791	3.297492	4.458892	8.708572	4.408834	0.000000	-10.000000	0.125000	-8.433333	660.333313	1023.000000	1023.000000	2046.000000
20.040001	0.035593	21.035400	3.298473	4.531309	8.726422	4.479197	0.000000	-10.000000	0.133333	-8.583334	651.500000	1023.000000	1023.000000	2046.000000
20.059999	0.035746	21.125954	3.330410	4.544881	8.657430	4.593232	0.000000	-10.000000	0.150000	-8.850000	648.666687	1023.000000	1023.000000	2046.000000
20.080000	0.035685	21.089773	3.342031	4.528827	8.565991	4.652922	0.000000	-10.000000	0.150000	-9.366667	645.666687	1023.000000	1023.000000	2046.000000
20.100000	0.035450	20.950871	3.238537	4.560244	8.496908	4.655181	0.000000	-10.000000	0.150000	-10.016666	642.500000	1023.000000	1023.000000	2046.000000
20.120001	0.034871	20.609041	3.139947	4.535658	8.337171	4.596267	0.000000	-10.000000	0.158333	-10.733334	639.166687	1023.000000	1023.000000	2046.000000
20.139999	0.034140	20.176762	2.992226	4.425211	8.196487	4.562837	0.000000	-10.000000	0.175000	-11.466667	635.666687	1023.000000	1023.000000	2046.000000
20.160000	0.033200	19.621071	2.827947	4.302818	7.995160	4.495147	0.000000	-10.000000	0.208333	-12.250000	632.000000	1023.000000	1023.000000	2046.000000
20.180000	0.032260	19.065437	2.652923	4.205521	7.820907	4.386086	0.000000	-10.000000	0.233333	-13.200000	627.833313	1023.000000	1023.000000	2046.000000
20.200001	0.031173	18.423113	2.461519	4.080900	7.615895	4.264800	0.000000	-10.000000	0.258333	-14.200000	623.333313	1023.000000	1023.000000	2046.000000
20.219999	0.030023	17.743448	2.240136	3.931727	7.412149	4.159436	0.000000	-10.000000	0.275000	-15.233334	618.500000	1023.000000	1023.000000	2046.000000
20.240000	0.028909	17.085281	2.071359	3.730353	7.200573	4.082996	0.000000	-10.000000	0.300000	-16.200001	613.500000	1023.000000	1023.000000	2046.000000
20.260000	0.027967	16.528507	1.992686	3.634948	6.950929	3.949945	0.000000	-10.000000	0.325000	-17.083334	608.166687	1023.000000	1023.000000	2046.000000
20.280001	0.027222	16.088175	1.903166	3.597153	6.781987	3.805869	0.000000	-10.000000	0.358333	-18.050001	602.500000	1023.000000	1023.000000	2046.000000
20.299999	0.026401	15.602865	1.783497	3.514567	6.569762	3.735040	0.000000	-10.000000	0.391667	-18.916668	596.333313	1023.000000	1023.000000	2046.000000
20.320000	0.025370	14.993422	1.550864	3.435430	6.363296	3.643832	0.000000	-10.000000	0.416667	-19.733334	590.000000	1023.000000	1023.000000	2046.000000
20.340000	0.024147	14.270774	1.351233	3.228887	6.097425	3.593228	0.000000	-10.000000	0.433333	-20.366667	583.333313	1023.000000	1023.000000	2046.000000
20.360001	0.023097	13.650413	1.076778	3.184035	5.955966	3.433634	0.000000	-10.000000	0.441667	-20.850000	576.500000	1023.000000	1023.000000	2046.000000
20.379999	0.021589	12.759093	0.820367	2.992723	5.705643	3.240361	0.000000	-10.000000	0.450000	-21.250000	569.500000	1023.000000	1023.000000	2046.000000
20.400000	0.019922	11.773683	0.401868	2.838843	5.431512	3.101459	0.000000	-10.000000	0.450000	-21.533333	562.500000	1023.000000	1023.000000	2046.000000
20.420000	0.019076	11.273627	0.072598	2.938758	5.266329	2.995943	0.000000	-10.000000	0.450000	-21.833334	555.333313	1023.000000	1023.000000	2046.000000
20.440001	0.017979	10.625340	-0.208826	2.957387	4.961077	2.915701	0.000000	-10.000000	0.450000	-22.083334	548.166687	1023.000000	1023.000000	2046.000000
20.459999	0.016390	9.686294	-0.437895	2.846083	4.576105	2.702001	0.000000	-10.000000	0.458333	-22.333334	540.666687	1023.000000	1023.000000	2046.000000
20.480000	0.014098	8.332057	-0.781818	2.617460	4.214724	2.281690	0.000000	-10.000000	0.475000	-22.600000	533.333313	1023.000000	1023.000000	2046.000000
20.500000	0.011445	6.764044	-1.247410	2.254828	3.886757	1.869870	0.000000	-10.000000	0.483333	-22.633333	525.666687	1023.000000	1023.000000	2046.000000
20.520000	0.008251	4.876438	-1.973730	1.876645	3.564764	1.408759	0.000000	-10.000000	0.508333	-22.833334	518.166687	1023.000000	1023.000000	2046.000000
20.540001	0.004322	2.554145	-2.857147	1.324186	3.214103	0.873003	0.000000	-10.000000	0.525000	-22.950001	510.500000	1023.000000	1023.000000	2046.000000
20.559999	0.000525	0.310175	-3.683824	0.791890	2.877978	0.324131	0.000000	-10.000000	0.550000	-23.333334	502.833344	1023.000000	1023.000000	2046.000000
20.580000	-0.002937	-1.735565	-4.392123	0.358455	2.573334	-0.275230	0.000000	-10.000000	0.541667	-23.816668	495.000000	1023.000000	1023.000000	2046.000000
20.600000	-0.005952	-3.517706	-4.998834	0.052717	2.185589	-0.757179	0.000000	-10.000000	0.541667	-24.183334	487.000000	1023.000000	1023.000000	2046.000000
20.620001	-0.008623	-5.096124	-5.601391	-0.137475	1.855190	-1.212449	0.000000	-10.000000	0.550000	-24.650000	479.000000	1023.000000	1023.000000	2046.000000
20.639999	-0.011116	-6.569736	-6.145116	-0.394385	1.568790	-1.599024	0.000000	-10.000000	0.566667	-24.866667	470.833344	1023.000000	1023.000000	2046.000000
20.660000	-0.013288	-7.853460	-6.533480	-0.610357	1.240877	-1.950501	0.000000	-10.000000	0.575000	-25.300001	462.500000	1023.000000	1023.000000	2046.000000
20.680000	-0.015077	-8.910579	-6.846156	-0.746310	0.975299	-2.293412	0.000000	-10.000000	0.583333	-25.583334	454.000000	1023.000000	1023.000000	2046.000000
20.700001	-0.016851	-9.959124	-7.118212	-0.954842	0.705937	-2.592007	0.000000	-10.000000	0.591667	-25.883333	445.500000	1023.000000	1023.000000	2046.000000
20.719999	-0.018503	-10.935093	-7.357247	-1.034858	0.445724	-2.988712	0.000000	-10.000000	0.600000	-26.200001	436.833344	1023.000000	1023.000000	2046.000000
20.740000	-0.019833	-11.721192	-7.520046	-1.140860	0.220576	-3.280863	0.000000	-10.000000	0.616667	-26.683334	428.000000	1023.000000	1023.000000	2046.000000
20.760000	-0.021048	-12.439127	-7.581970	-1.302929	-0.027872	-3.526356	0.000000	-10.000000	0.650000	-27.100000	419.000000	1023.000000	1023.000000	2046.000000
20.780001	-0.022168	-13.101090	-7.563750	-1.612708	-0.250333	-3.674299	0.000000	-10.000000	0.683333	-27.633333	410.000000	1023.000000	1023.000000	2046.000000
20.799999	-0.023381	-13.818405	-7.513729	-1.870143	-0.443363	-3.991169	0.000000	-10.000000	0.708333	-27.983334	400.833344	1023.000000	1023.000000	2046.000000
20.820000	-0.024568	-14.519751	-7.481409	-2.193710	-0.631691	-4.212941	0.000000	-10.000000	0.716667	-28.299999	391.500000	1023.000000	1023.000000	2046.000000
20.840000	-0.025787	-15.240384	-7.339946	-2.507214	-0.900424	-4.492801	0.000000	-10.000000	0.725000	-28.549999	382.000000	1023.000000	1023.000000	2046.000000
20.860001	-0.026904	-15.900502	-7.172173	-2.847972	-1.153965	-4.726393	0.000000	-10.000000	0.725000	-28.583334	372.500000	1023.000000	1023.000000	2046.000000
20.879999	-0.028184	-16.656910	-7.166104	-3.163452	-1.371759	-4.955595	0.000000	-10.000000	0.725000	-28.600000	363.000000	1023.000000	1023.000000	2046.000000
20.900000	-0.029663	-17.530905	-7.084258	-3.535135	-1.746689	-5.164824	0.000000	-10.000000	0.716667	-28.433334	353.500000	1023.000000	1023.000000	2046.000000
20.920000	-0.031254	-18.471161	-7.191614	-3.723595	-2.050017	-5.505936	0.000000	-10.000000	0.708333	-28.450001	344.000000	1023.000000	1023.000000	2046.000000
20.940001	-0.032933	-19.463192	-7.252023	-3.977250	-2.385504	-5.848414	0.000000	-10.000000	0.700000	-28.466667	334.500000	1023.000000	1023.000000	2046.000000
20.959999	-0.034718	-20.518148	-7.265609	-4.384837	-2.755572	-6.112129	0.000000	-10.000000	0.700000	-28.466667	325.000000	1023.000000	1023.000000	2046.000000
20.980000	-0.036632	-21.649645	-7.325053	-4.695249	-3.081303	-6.548041	0.000000	-10.000000	0.700000	-28.333334	315.500000	1023.000000	1023.000000	2046.000000
21.000000	-0.038532	-22.772436	-7.388232	-4.992589	-3.447937	-6.943679	0.000000	-10.000000	0.700000	-28.166666	306.000000	1023.000000	1023.000000	2046.000000
21.020000	-0.040103	-23.700846	-7.517763	-5.220889	-3.727846	-7.234347	0.000000	-10.000000	0.691667	-27.733334	296.666656	1023.000000	1023.000000	2046.000000
21.040001	-0.041243	-24.374605	-7.477582	-5.376789	-4.040739	-7.479495	0.000000	-10.000000	0.675000	-27.450001	287.333344	1023.000000	1023.000000	2046.000000
21.059999	-0.042376	-25.044075	-7.466170	-5.577745	-4.336425	-7.663735	0.000000	-10.000000	0.658333	-27.100000	278.166656	1023.000000	1023.000000	2046.000000
21.080000	-0.043427	-25.665138	-7.487172	-5.703545	-4.588847	-7.885575	0.000000	-10.000000	0.650000	-26.966667	269.000000	1023.000000	1023.000000	2046.000000
21.100000	-0.044436	-26.261887	-7.488018	-5.869429	-4.891667	-8.012773	0.000000	-10.000000	0.641667	-26.683334	260.000000	1023.000000	1023.000000	2046.000000
21.120001	-0.045337	-26.794201	-7.584201	-5.898925	-5.076872	-8.234202	0.000000	-10.000000	0.625000	-26.400000	251.166672	1023.000000	1023.000000	2046.000000
21.139999	-0.046210	-27.310322	-7.569450	-6.031246	-5.371482	-8.338143	0.000000	-10.000000	0.608333	-25.916666	242.500000	1023.000000	1023.000000	2046.000000
21.160000	-0.046905	-27.720589	-7.564175	-6.077378	-5.596925	-8.482110	0.000000	-10.000000	0.583333	-25.466667	233.833328	1023.000000	1023.000000	2046.000000
21.180000	-0.047670	-28.172729	-7.679660	-6.142863	-5.752134	-8.598072	0.000000	-10.000000	0.575000	-24.900000	225.333328	1023.000000	1023.000000	2046.000000
21.200001	-0.048504	-28.665586	-7.714038	-6.171953	-6.007014	-8.772580	0.000000	-10.000000	0.558333	-24.600000	217.000000	1023.000000	1023.000000	2046.000000
21.219999	-0.049408	-29.200249	-7.778391	-6.228808	-6.249282	-8.943767	0.000000	-10.000000	0.541667	-24.233334	209.000000	1023.000000	1023.000000	2046.000000
21.240000	-0.050254	-29.699970	-7.870760	-6.335792	-6.448323	-9.045096	0.000000	-10.000000	0.516667	-23.916668	201.000000	1023.000000	1023.000000	2046.000000
21.260000	-0.051051	-30.171087	-7.903668	-6.430270	-6.694613	-9.142536	0.000000	-10.000000	0.500000	-23.466667	193.000000	1023.000000	1023.000000	2046.000000
21.280001	-0.051844	-30.639606	-7.939416	-6.480754	-6.910574	-9.308861	0.000000	-10.000000	0.483333	-23.050001	185.000000	1023.000000	1023.000000	2046.000000
21.299999	-0.052568	-31.067684	-7.988453	-6.558817	-7.091973	-9.428439	0.000000	-10.000000	0.458333	-22.650000	177.166672	1023.000000	1023.000000	2046.000000
21.320000	-0.053404	-31.561632	-8.046581	-6.599676	-7.322111	-9.593264	0.000000	-10.000000	0.425000	-22.283333	169.500000	1023.000000	1023.000000	2046.000000
21.340000	-0.054143	-31.998276	-8.072536	-6.761395	-7.508975	-9.655372	0.000000	-10.000000	0.408333	-21.650000	162.166672	1023.000000	1023.000000	2046.000000
21.360001	-0.054787	-32.379395	-8.082610	-6.814950	-7.697861	-9.783972	0.000000	-10.000000	0.400000	-21.266666	155.000000	1023.000000	1023.000000	2046.000000
21.379999	-0.055390	-32.735706	-8.125583	-6.862737	-7.835776	-9.911610	0.000000	-10.000000	0.400000	-20.833334	148.000000	1023.000000	1023.000000	2046.000000
21.400000	-0.055947	-33.064384	-8.134597	-6.889081	-7.995075	-10.045630	0.000000	-10.000000	0.400000	-20.616667	141.000000	1023.000000	1023.000000	2046.000000
21.420000	-0.056557	-33.425079	-8.165756	-6.947999	-8.146058	-10.165268	0.000000	-10.000000	0.383333	-20.083334	134.000000	1023.000000	1023.000000	2046.000000
21.440001	-0.057165	-33.784634	-8.189811	-6.992233	-8.316412	-10.286180	0.000000	-10.000000	0.375000	-19.516666	127.166664	1023.000000	1023.000000	2046.000000
21.459999	-0.057818	-34.170341	-8.201885	-7.071156	-8.550150	-10.347149	0.000000	-10.000000	0.358333	-19.066668	120.666664	1023.000000	1023.000000	2046.000000
21.480000	-0.058923	-34.823299	-8.330312	-7.149144	-8.794513	-10.549331	0.000000	-10.000000	0.341667	-18.483334	114.500000	1023.000000	1023.000000	2046.000000
21.500000	-0.060283	-35.627213	-8.474984	-7.356730	-9.088367	-10.707130	0.000000	-10.000000	0.316667	-18.050001	108.500000	1023.000000	1023.000000	2046.000000
21.520000	-0.061832	-36.542583	-8.720613	-7.515204	-9.321276	-10.985492	0.000000	-10.000000	0.300000	-17.400000	102.500000	1023.000000	1023.000000	2046.000000
21.540001	-0.063029	-37.250008	-8.844659	-7.685249	-9.542890	-11.177210	0.000000	-10.000000	0.300000	-17.033333	96.500000	1023.000000	1023.000000	2046.000000
21.559999	-0.064149	-37.911892	-8.966577	-7.912016	-9.693442	-11.339857	0.000000	-10.000000	0.283333	-16.750000	90.666664	1023.000000	1023.000000	2046.000000
21.580000	-0.065044	-38.441273	-9.110718	-7.982259	-9.848609	-11.499688	0.000000	-10.000000	0.266667	-16.500000	85.000000	1023.000000	1023.000000	2046.000000
21.600000	-0.064861	-38.333004	-9.204799	-7.790328	-9.877789	-11.460087	0.000000	-10.000000	0.258333	-16.283333	79.500000	1023.000000	1023.000000	2046.000000
21.620001	-0.064853	-38.328285	-9.264484	-7.578864	-9.992906	-11.492033	0.000000	-10.000000	0.258333	-15.783334	74.000000	1023.000000	1023.000000	2046.000000
21.639999	-0.065079	-38.461411	-9.377298	-7.612850	-9.987634	-11.483629	0.000000	-10.000000	0.258333	-15.550000	68.666664	1023.000000	1023.000000	2046.000000
21.660000	-0.065837	-38.909618	-9.395898	-7.851518	-10.150284	-11.511920	0.000000	-10.000000	0.250000	-15.183333	63.500000	1023.000000	1023.000000	2046.000000
21.680000	-0.067276	-39.759972	-9.729783	-8.108397	-10.211187	-11.710603	0.000000	-10.000000	0.241667	-14.783334	58.500000	1023.000000	1023.000000	2046.000000
21.700001	-0.069430	-41.033146	-10.252559	-8.292066	-10.409357	-12.079165	0.000000	-10.000000	0.225000	-13.983334	53.666668	1023.000000	1023.000000	2046.000000
21.719999	-0.072343	-42.754421	-11.033079	-8.584343	-10.643571	-12.493426	0.000000	-10.000000	0.191667	-12.966667	49.000000	1023.000000	1023.000000	2046.000000
21.740000	-0.075251	-44.473331	-11.742827	-9.042850	-10.908104	-12.779550	0.000000	-10.000000	0.158333	-11.700000	44.666668	1023.000000	1023.000000	2046.000000
21.760000	-0.077761	-45.956779	-12.402248	-9.309802	-11.117331	-13.127399	0.000000	-10.000000	0.125000	-10.316667	40.666668	1023.000000	1023.000000	2046.000000
21.780001	-0.079695	-47.099960	-12.933135	-9.479814	-11.364319	-13.322693	0.000000	-10.000000	0.100000	-8.733334	37.166668	1023.000000	1023.000000	2046.000000
21.799999	-0.081219	-48.000603	-13.422576	-9.519452	-11.515495	-13.543077	0.000000	-10.000000	0.083333	-7.016667	34.166668	1023.000000	1023.000000	2046.000000
21.820000	-0.082305	-48.642487	-13.748664	-9.549787	-11.684531	-13.659505	0.000000	-10.000000	0.066667	-4.566667	31.833334	1023.000000	1023.000000	2046.000000
21.840000	-0.082801	-48.935429	-13.946038	-9.531048	-11.778649	-13.679695	0.000000	-10.000000	0.058333	-1.233333	30.500000	1023.000000	1023.000000	2046.000000
21.860001	-0.082853	-48.966293	-14.022124	-9.424512	-11.850686	-13.668971	0.000000	-10.000000	0.033333	2.216667	30.000000	1023.000000	1023.000000	2046.000000
21.879999	-0.082486	-48.749378	-13.997331	-9.248404	-11.893033	-13.610612	0.000000	-10.000000	0.016667	5.800000	30.000000	1023.000000	1023.000000	2046.000000
21.900000	-0.081813	-48.351681	-13.995568	-9.084943	-11.801962	-13.469209	0.000000	-10.000000	-0.016667	8.850000	30.000000	1023.000000	1023.000000	2046.000000
21.920000	-0.080856	-47.786152	-13.822042	-8.876141	-11.743211	-13.344758	0.000000	-10.000000	-0.050000	11.850000	30.000000	1023.000000	1023.000000	2046.000000
21.940001	-0.079510	-46.990143	-13.593599	-8.684978	-11.568447	-13.143117	0.000000	-10.000000	-0.091667	14.016666	30.000000	1023.000000	1023.000000	2046.000000
21.959999	-0.078007	-46.102100	-13.165374	-8.620806	-11.424109	-12.891809	0.000000	-10.000000	-0.116667	15.616667	30.000000	1023.000000	1023.000000	2046.000000
21.980000	-0.076268	-45.074631	-12.760330	-8.511526	-11.145774	-12.657000	0.000000	-10.000000	-0.133333	17.116667	28.000000	1023.000000	1023.000000	2046.000000
22.000000	-0.074487	-44.021858	-12.263016	-8.386646	-10.868043	-12.504152	0.000000	-10.000000	-0.158333	18.350000	27.500000	1023.000000	1023.000000	2046.000000
22.020000	-0.072664	-42.944340	-11.704501	-8.383669	-10.557177	-12.298994	0.000000	-10.000000	-0.191667	19.633333	29.000000	1023.000000	1023.000000	2046.000000
22.040001	-0.070797	-41.841179	-11.241760	-8.312764	-10.183316	-12.103335	0.000000	-10.000000	-0.208333	20.683334	34.833332	1023.000000	1023.000000	2046.000000
22.059999	-0.069179	-40.884678	-10.799914	-8.298949	-9.961904	-11.823910	0.000000	-10.000000	-0.225000	21.866667	41.500000	1023.000000	1023.000000	2046.000000
22.080000	-0.067591	-39.946289	-10.487144	-8.170834	-9.675076	-11.613236	0.000000	-10.000000	-0.250000	22.650000	48.666668	1023.000000	1023.000000	2046.000000
22.100000	-0.066314	-39.191410	-10.280327	-7.970917	-9.470379	-11.469789	0.000000	-10.000000	-0.291667	23.350000	56.000000	1023.000000	1023.000000	2046.000000
22.120001	-0.065058	-38.449520	-10.064131	-7.799267	-9.293503	-11.292620	0.000000	-10.000000	-0.325000	23.983334	63.500000	1023.000000	1023.000000	2046.000000
22.139999	-0.063870	-37.747311	-9.820566	-7.644732	-9.095176	-11.186838	0.000000	-10.000000	-0.350000	24.799999	71.333336	1023.000000	1023.000000	2046.000000
22.160000	-0.062482	-36.926792	-9.469292	-7.527273	-8.917302	-11.012926	0.000000	-10.000000	-0.375000	25.650000	79.500000	1023.000000	1023.000000	2046.000000
22.180000	-0.060979	-36.038349	-9.157454	-7.310963	-8.709208	-10.860723	0.000000	-10.000000	-0.383333	26.466667	88.000000	1023.000000	1023.000000	2046.000000
22.200001	-0.059142	-34.952991	-8.810666	-7.078378	-8.467406	-10.596541	0.000000	-10.000000	-0.400000	27.116667	96.666664	1023.000000	1023.000000	2046.000000
22.219999	-0.056880	-33.616108	-8.347699	-6.815862	-8.239167	-10.213379	0.000000	-10.000000	-0.416667	27.650000	105.666664	1023.000000	1023.000000	2046.000000
22.240000	-0.054391	-32.145172	-7.915691	-6.507434	-7.913700	-9.808349	0.000000	-10.000000	-0.441667	28.033333	114.833336	1023.000000	1023.000000	2046.000000
22.260000	-0.051814	-30.622021	-7.513835	-6.172720	-7.579651	-9.355814	0.000000	-10.000000	-0.458333	28.600000	124.166664	1023.000000	1023.000000	2046.000000
22.280001	-0.049311	-29.142521	-7.105175	-5.855939	-7.290358	-8.891049	0.000000	-10.000000	-0.475000	28.866667	133.666672	1023.000000	1023.000000	2046.000000
22.299999	-0.046624	-27.554974	-6.738684	-5.520009	-6.890181	-8.406100	0.000000	-10.000000	-0.500000	29.233334	143.166672	1023.000000	1023.000000	2046.000000
22.320000	-0.043793	-25.881371	-6.384769	-5.125298	-6.466539	-7.904764	0.000000	-10.000000	-0.491667	29.500000	152.833328	1023.000000	1023.000000	2046.000000
22.340000	-0.041140	-24.313587	-5.991743	-4.752588	-6.132549	-7.436706	0.000000	-10.000000	-0.475000	29.983334	162.500000	1023.000000	1023.000000	2046.000000
22.360001	-0.038405	-22.697599	-5.680306	-4.313366	-5.723466	-6.980462	0.000000	-10.000000	-0.466667	30.233334	172.500000	1023.000000	1023.000000	2046.000000
22.379999	-0.035774	-21.142498	-5.380098	-3.878038	-5.292844	-6.591518	0.000000	-10.000000	-0.483333	30.683334	182.500000	1023.000000	1023.000000	2046.000000
22.400000	-0.033267	-19.660845	-5.003504	-3.588024	-4.926776	-6.142539	0.000000	-10.000000	-0.500000	30.900002	192.666672	1023.000000	1023.000000	2046.000000
22.420000	-0.030810	-18.208757	-4.691111	-3.198777	-4.550645	-5.768225	0.000000	-10.000000	-0.508333	31.083334	203.000000	1023.000000	1023.000000	2046.000000
22.440001	-0.028412	-16.791603	-4.384244	-2.919227	-4.205902	-5.282230	0.000000	-10.000000	-0.525000	31.066668	213.333328	1023.000000	1023.000000	2046.000000
22.459999	-0.026039	-15.388988	-4.100950	-2.554093	-3.802265	-4.931680	0.000000	-10.000000	-0.533333	31.066668	223.833328	1023.000000	1023.000000	2046.000000
22.480000	-0.023775	-14.051154	-3.832867	-2.231683	-3.421776	-4.564827	0.000000	-10.000000	-0.541667	31.316668	234.166672	1023.000000	1023.000000	2046.000000
22.500000	-0.021566	-12.745466	-3.584282	-1.944512	-3.064040	-4.152632	0.000000	-10.000000	-0.550000	31.450001	244.666672	1023.000000	1023.000000	2046.000000
22.520000	-0.019300	-11.406545	-3.304246	-1.645835	-2.685450	-3.771013	0.000000	-10.000000	-0.575000	31.800001	255.000000	1023.000000	1023.000000	2046.000000
22.540001	-0.017048	-10.075631	-3.030003	-1.331565	-2.372224	-3.341840	0.000000	-10.000000	-0.591667	31.933334	265.666656	1023.000000	1023.000000	2046.000000
22.559999	-0.014748	-8.715785	-2.710725	-1.016833	-2.056332	-2.931896	0.000000	-10.000000	-0.600000	32.266666	276.333344	1023.000000	1023.000000	2046.000000
22.580000	-0.012619	-7.457735	-2.463950	-0.688286	-1.688021	-2.617478	0.000000	-10.000000	-0.608333	32.266666	287.166656	1023.000000	1023.000000	2046.000000
22.600000	-0.010474	-6.190290	-2.136025	-0.440425	-1.351671	-2.262169	0.000000	-10.000000	-0.600000	32.400002	297.833344	1023.000000	1023.000000	2046.000000
22.620001	-0.008306	-4.908811	-1.833244	-0.159796	-0.996524	-1.919246	0.000000	-10.000000	-0.583333	32.483334	308.666656	1023.000000	1023.000000	2046.000000
22.639999	-0.006348	-3.751690	-1.552546	0.125960	-0.762610	-1.562493	0.000000	-10.000000	-0.575000	32.600002	319.500000	1023.000000	1023.000000	2046.000000
22.660000	-0.004548	-2.687625	-1.285809	0.415716	-0.549217	-1.268316	0.000000	-10.000000	-0.583333	32.616669	330.333344	1023.000000	1023.000000	2046.000000
22.680000	-0.003236	-1.912680	-1.095794	0.591245	-0.353320	-1.054811	0.000000	-10.000000	-0.600000	32.483334	341.166656	1023.000000	1023.000000	2046.000000
22.700001	-0.001950	-1.152390	-0.876708	0.677769	-0.154285	-0.799167	0.000000	-10.000000	-0.583333	32.450001	352.000000	1023.000000	1023.000000	2046.000000
22.719999	-0.000566	-0.334235	-0.676685	0.883896	0.055067	-0.596513	0.000000	-10.000000	-0.575000	32.216667	362.833344	1023.000000	1023.000000	2046.000000
22.740000	0.001322	0.781469	-0.385113	1.143313	0.325973	-0.302704	0.000000	-10.000000	-0.566667	31.833334	373.666656	1023.000000	1023.000000	2046.000000
22.760000	0.003520	2.080053	-0.034944	1.427778	0.561669	0.125550	0.000000	-10.000000	-0.575000	31.516666	384.333344	1023.000000	1023.000000	2046.000000
22.780001	0.005923	3.500435	0.136363	1.927739	1.018295	0.418038	0.000000	-10.000000	-0.541667	31.183334	395.000000	1023.000000	1023.000000	2046.000000
22.799999	0.008906	5.263173	0.396391	2.454198	1.473008	0.939576	0.000000	-10.000000	-0.508333	30.800001	405.333344	1023.000000	1023.000000	2046.000000
22.820000	0.011653	6.887167	0.675309	2.903653	1.777855	1.530350	0.000000	-10.000000	-0.466667	30.333334	415.500000	1023.000000	1023.000000	2046.000000
22.840000	0.013772	8.139491	0.958792	3.229501	2.022953	1.928246	0.000000	-10.000000	-0.450000	30.066668	425.500000	1023.000000	1023.000000	2046.000000
22.860001	0.015152	8.954831	1.131523	3.499157	2.191596	2.132556	0.000000	-10.000000	-0.425000	29.616667	435.833344	1023.000000	1023.000000	2046.000000
22.879999	0.015313	9.049872	0.922378	3.494672	2.452893	2.179930	0.000000	-10.000000	-0.425000	29.100000	445.833344	1023.000000	1023.000000	2046.000000
22.900000	0.014579	8.616152	0.433180	3.396739	2.599708	2.186525	0.000000	-10.000000	-0.400000	28.250000	455.833344	1023.000000	1023.000000	2046.000000
22.920000	0.013172	7.784809	-0.130810	3.124871	2.745384	2.045364	0.000000	-10.000000	-0.358333	26.950001	465.166656	1023.000000	1023.000000	2046.000000
22.940001	0.011817	6.984114	-0.613610	2.859758	2.843441	1.894525	0.000000	-10.000000	-0.300000	25.383333	474.500000	1023.000000	1023.000000	2046.000000
22.959999	0.010771	6.365424	-1.054179	2.607824	2.999474	1.812305	0.000000	-10.000000	-0.241667	23.466667	483.333344	1023.000000	1023.000000	2046.000000
22.980000	0.010311	6.093719	-1.382252	2.573521	3.137995	1.764455	0.000000	-10.000000	-0.175000	21.583334	491.500000	1023.000000	1023.000000	2046.000000
23.000000	0.010009	5.915432	-1.648602	2.538518	3.146569	1.878948	0.000000	-10.000000	-0.108333	19.300001	499.000000	1023.000000	1023.000000	2046.000000
23.020000	0.009960	5.886363	-1.907354	2.651012	3.247177	1.895528	0.000000	-10.000000	-0.050000	16.916668	505.833344	1023.000000	1023.000000	2046.000000
23.040001	0.009795	5.788955	-2.080841	2.765814	3.293148	1.810835	0.000000	-10.000000	-0.025000	14.683333	512.000000	1023.000000	1023.000000	2046.000000
23.059999	0.009586	5.665034	-2.196231	2.751276	3.299432	1.810557	0.000000	-10.000000	0.008333	12.250000	517.333313	1023.000000	1023.000000	2046.000000
23.080000	0.009657	5.707186	-2.264210	2.815829	3.337301	1.818267	0.000000	-10.000000	0.025000	9.616667	521.666687	1023.000000	1023.000000	2046.000000
23.100000	0.009807	5.795703	-2.275464	2.844703	3.367087	1.859377	0.000000	-10.000000	0.041667	6.516667	525.333313	1023.000000	1023.000000	2046.000000
23.120001	0.010022	5.922921	-2.273743	2.960749	3.382691	1.853224	0.000000	-10.000000	0.066667	2.933333	528.000000	1023.000000	1023.000000	2046.000000
23.139999	0.010294	6.083680	-2.313306	3.030863	3.507479	1.858644	0.000000	-10.000000	0.083333	-0.300000	529.500000	1023.000000	1023.000000	2046.000000
23.160000	0.010361	6.123433	-2.249512	2.859914	3.599068	1.913963	0.000000	-10.000000	0.108333	-3.016667	530.000000	1023.000000	1023.000000	2046.000000
23.180000	0.010501	6.205809	-2.155333	2.703851	3.750344	1.906947	0.000000	-10.000000	0.125000	-5.250000	530.000000	1023.000000	1023.000000	2046.000000
23.200001	0.010412	6.153620	-2.072059	2.518696	3.830977	1.876006	0.000000	-10.000000	0.141667	-7.516667	530.000000	1023.000000	1023.000000	2046.000000
23.219999	0.010252	6.059210	-1.939903	2.294234	3.876830	1.828049	0.000000	-10.000000	0.158333	-9.700001	530.000000	1023.000000	1023.000000	2046.000000
23.240000	0.009873	5.834745	-1.786322	2.018628	3.923929	1.678511	0.000000	-10.000000	0.191667	-11.500000	530.000000	1023.000000	1023.000000	2046.000000
23.260000	0.009364	5.533971	-1.682987	1.715028	3.960172	1.541758	0.000000	-10.000000	0.225000	-13.066667	530.000000	1023.000000	1023.000000	2046.000000
23.280001	0.008655	5.115217	-1.646033	1.507963	3.862285	1.391002	0.000000	-10.000000	0.258333	-14.483334	522.833313	1023.000000	1023.000000	2046.000000
23.299999	0.007550	4.461837	-1.743816	1.342140	3.688910	1.174604	0.000000	-10.000000	0.275000	-15.633334	513.833313	1023.000000	1023.000000	2046.000000
23.320000	0.006318	3.733756	-1.882925	1.226147	3.524932	0.865602	0.000000	-10.000000	0.291667	-16.533333	503.000000	1023.000000	1023.000000	2046.000000
23.340000	0.004891	2.890610	-1.887282	0.925743	3.298147	0.554003	0.000000	-10.000000	0.316667	-17.383333	497.333344	1023.000000	1023.000000	2046.000000
23.360001	0.003325	1.965086	-1.941214	0.576813	3.083516	0.245971	0.000000	-10.000000	0.350000	-18.150000	491.500000	1023.000000	1023.000000	2046.000000
23.379999	0.001949	1.151715	-1.969717	0.315542	2.851204	-0.045314	0.000000	-10.000000	0.400000	-19.133333	485.500000	1023.000000	1023.000000	2046.000000
23.400000	0.000761	0.449533	-2.001950	0.188380	2.590101	-0.326998	0.000000	-10.000000	0.425000	-20.133333	479.166656	1023.000000	1023.000000	2046.000000
23.420000	-0.000163	-0.096097	-1.993931	0.062793	2.397469	-0.562428	0.000000	-10.000000	0.441667	-21.166668	472.500000	1023.000000	1023.000000	2046.000000
23.440001	-0.001023	-0.604406	-1.995608	-0.087709	2.232599	-0.753688	0.000000	-10.000000	0.450000	-22.033335	465.333344	1023.000000	1023.000000	2046.000000
23.459999	-0.001958	-1.157354	-2.007415	-0.235281	2.032597	-0.947255	0.000000	-10.000000	0.491667	-22.900002	458.000000	1023.000000	1023.000000	2046.000000
23.480000	-0.002780	-1.642849	-2.033931	-0.345068	1.803296	-1.067147	0.000000	-10.000000	0.525000	-23.800001	450.500000	1023.000000	1023.000000	2046.000000
23.500000	-0.003728	-2.203463	-2.156345	-0.442963	1.640287	-1.244442	0.000000	-10.000000	0.558333	-24.683334	442.500000	1023.000000	1023.000000	2046.000000
23.520000	-0.004724	-2.792117	-2.261091	-0.499714	1.434236	-1.465548	0.000000	-10.000000	0.583333	-25.416668	434.333344	1023.000000	1023.000000	2046.000000
23.540001	-0.005734	-3.389051	-2.428391	-0.575790	1.260295	-1.645166	0.000000	-10.000000	0.600000	-26.050001	425.666656	1023.000000	1023.000000	2046.000000
23.559999	-0.006865	-4.057016	-2.555079	-0.715031	0.958847	-1.745753	0.000000	-10.000000	0.608333	-26.600000	417.000000	1023.000000	1023.000000	2046.000000
23.580000	-0.008077	-4.773344	-2.718959	-0.772042	0.687512	-1.969855	0.000000	-10.000000	0.633333	-27.050001	408.000000	1023.000000	1023.000000	2046.000000
23.600000	-0.009324	-5.510735	-2.904344	-0.881820	0.435044	-2.159616	0.000000	-10.000000	0.658333	-27.250000	399.000000	1023.000000	1023.000000	2046.000000
23.620001	-0.010612	-6.271521	-3.018890	-0.926790	0.144378	-2.470217	0.000000	-10.000000	0.683333	-27.433334	390.000000	1023.000000	1023.000000	2046.000000
23.639999	-0.011988	-7.084865	-3.182662	-1.179686	-0.132846	-2.589671	0.000000	-10.000000	0.683333	-27.650000	380.833344	1023.000000	1023.000000	2046.000000
23.660000	-0.013391	-7.914268	-3.347769	-1.337727	-0.439715	-2.789056	0.000000	-10.000000	0.683333	-27.933332	371.666656	1023.000000	1023.000000	2046.000000
23.680000	-0.014653	-8.659904	-3.479593	-1.443438	-0.702499	-3.034374	0.000000	-10.000000	0.691667	-28.133333	362.333344	1023.000000	1023.000000	2046.000000
23.700001	-0.015962	-9.433635	-3.591450	-1.594342	-0.980435	-3.267408	0.000000	-10.000000	0.683333	-28.233334	353.000000	1023.000000	1023.000000	2046.000000
23.719999	-0.017231	-10.183583	-3.688457	-1.786399	-1.248909	-3.459817	0.000000	-10.000000	0.700000	-28.133333	343.500000	1023.000000	1023.000000	2046.000000
23.740000	-0.018315	-10.824445	-3.767508	-1.902776	-1.537453	-3.616708	0.000000	-10.000000	0.700000	-28.166668	334.000000	1023.000000	1023.000000	2046.000000
23.760000	-0.019229	-11.364355	-3.847050	-1.896460	-1.744010	-3.876835	0.000000	-10.000000	0.708333	-27.966667	318.333344	1023.000000	1023.000000	2046.000000
23.780001	-0.020029	-11.837220	-3.804800	-2.009888	-1.989699	-4.032834	0.000000	-10.000000	0.700000	-27.916668	305.833344	1023.000000	1023.000000	2046.000000
23.799999	-0.020736	-12.254989	-3.791930	-2.091974	-2.209325	-4.161760	0.000000	-10.000000	0.700000	-27.700001	296.500000	1023.000000	1023.000000	2046.000000
23.820000	-0.021561	-12.742497	-3.789927	-2.184028	-2.557943	-4.210599	0.000000	-10.000000	0.683333	-27.600000	293.500000	1023.000000	1023.000000	2046.000000
23.840000	-0.022680	-13.404031	-3.944311	-2.276639	-2.790074	-4.393006	0.000000	-10.000000	0.675000	-27.533333	287.500000	1023.000000	1023.000000	2046.000000
23.860001	-0.024147	-14.270887	-4.135778	-2.452006	-3.059862	-4.623241	0.000000	-10.000000	0.658333	-27.266666	278.333344	1023.000000	1023.000000	2046.000000
23.879999	-0.025627	-15.145601	-4.321548	-2.656530	-3.361938	-4.805586	0.000000	-10.000000	0.658333	-27.250000	269.166656	1023.000000	1023.000000	2046.000000
23.900000	-0.027264	-16.112732	-4.492559	-2.931740	-3.689408	-4.999024	0.000000	-10.000000	0.650000	-26.900000	260.000000	1023.000000	1023.000000	2046.000000
23.920000	-0.028602	-16.903862	-4.728927	-3.027194	-3.907789	-5.239953	0.000000	-10.000000	0.650000	-26.883333	251.000000	1023.000000	1023.000000	2046.000000
23.940001	-0.028943	-17.105404	-4.896762	-2.844576	-4.024815	-5.339251	0.000000	-10.000000	0.650000	-26.666668	242.000000	1023.000000	1023.000000	2046.000000
23.959999	-0.029739	-17.575464	-5.147681	-2.839474	-4.232204	-5.356105	0.000000	-10.000000	0.658333	-26.716667	233.000000	1023.000000	1023.000000	2046.000000
23.980000	-0.030862	-18.239382	-5.282017	-3.026204	-4.535033	-5.396128	0.000000	-10.000000	0.658333	-26.616667	224.166672	1023.000000	1023.000000	2046.000000
24.000000	-0.032719	-19.337185	-5.556335	-3.334158	-4.799212	-5.647481	0.000000	-10.000000	0.650000	-26.433334	215.333328	1023.000000	1023.000000	2046.000000
24.020000	-0.035233	-20.822531	-5.976656	-3.723552	-5.091643	-6.030680	0.000000	-10.000000	0.625000	-26.316668	206.666672	1023.000000	1023.000000	2046.000000
24.040001	-0.038441	-22.718910	-6.627074	-4.146142	-5.417615	-6.528079	0.000000	-10.000000	0.600000	-26.116667	197.833328	1023.000000	1023.000000	2046.000000
24.059999	-0.041956	-24.796259	-7.374934	-4.621219	-5.833131	-6.966974	0.000000	-10.000000	0.575000	-25.750000	189.000000	1023.000000	1023.000000	2046.000000
24.080000	-0.045464	-26.869421	-8.174621	-5.096601	-6.145099	-7.453100	0.000000	-10.000000	0.566667	-25.550001	180.333328	1023.000000	1023.000000	2046.000000
24.100000	-0.048680	-28.770107	-8.852906	-5.510287	-6.532681	-7.874232	0.000000	-10.000000	0.566667	-25.233334	171.833328	1023.000000	1023.000000	2046.000000
24.120001	-0.051594	-30.492252	-9.544285	-5.884443	-6.899350	-8.164174	0.000000	-10.000000	0.575000	-25.433332	163.500000	1023.000000	1023.000000	2046.000000
24.139999	-0.053989	-31.907654	-10.093809	-6.060007	-7.256662	-8.497175	0.000000	-10.000000	0.566667	-25.316668	155.000000	1023.000000	1023.000000	2046.000000
24.160000	-0.056248	-33.242756	-10.622446	-6.211876	-7.541682	-8.866752	0.000000	-10.000000	0.558333	-25.383333	146.500000	1023.000000	1023.000000	2046.000000
24.180000	-0.058215	-34.404896	-11.074080	-6.345298	-7.800200	-9.185319	0.000000	-10.000000	0.550000	-25.183334	138.166672	1023.000000	1023.000000	2046.000000
24.200001	-0.059893	-35.396591	-11.409047	-6.527359	-8.034864	-9.425321	0.000000	-10.000000	0.541667	-24.900002	129.666672	1023.000000	1023.000000	2046.000000
24.219999	-0.061251	-36.199379	-11.626368	-6.686901	-8.303434	-9.582674	0.000000	-10.000000	0.533333	-24.583334	121.333336	1023.000000	1023.000000	2046.000000
24.240000	-0.062240	-36.783844	-11.847906	-6.740190	-8.441176	-9.754574	0.000000	-10.000000	0.533333	-24.200001	113.000000	1023.000000	1023.000000	2046.000000
24.260000	-0.063202	-37.352409	-11.962249	-6.835822	-8.621164	-9.933175	0.000000	-10.000000	0.525000	-24.166666	105.000000	1023.000000	1023.000000	2046.000000
24.280001	-0.063942	-37.789970	-12.017617	-6.942924	-8.751326	-10.078105	0.000000	-10.000000	0.533333	-24.016666	97.000000	1023.000000	1023.000000	2046.000000
24.299999	-0.064680	-38.226124	-11.888041	-7.288964	-8.937629	-10.111493	0.000000	-10.000000	0.533333	-24.033335	89.000000	1023.000000	1023.000000	2046.000000
24.320000	-0.065072	-38.457474	-11.686765	-7.563084	-9.089004	-10.118621	0.000000	-10.000000	0.550000	-23.900002	81.000000	1023.000000	1023.000000	2046.000000
24.340000	-0.065585	-38.760944	-11.498834	-7.813856	-9.180686	-10.267568	0.000000	-10.000000	0.550000	-24.083334	73.000000	1023.000000	1023.000000	2046.000000
24.360001	-0.066132	-39.083931	-11.223799	-8.038533	-9.315416	-10.506184	0.000000	-10.000000	0.541667	-23.916668	65.000000	1023.000000	1023.000000	2046.000000
24.379999	-0.066839	-39.502132	-10.999393	-8.388120	-9.471921	-10.642697	0.000000	-10.000000	0.541667	-23.866667	57.000000	1023.000000	1023.000000	2046.000000
24.400000	-0.067547	-39.920353	-10.848101	-8.710818	-9.613767	-10.747668	0.000000	-10.000000	0.541667	-23.533335	49.000000	1023.000000	1023.000000	2046.000000
24.420000	-0.068351	-40.395172	-10.766074	-8.939711	-9.793131	-10.896255	0.000000	-10.000000	0.525000	-23.333334	41.000000	1023.000000	1023.000000	2046.000000
24.440001	-0.069381	-41.004105	-10.772439	-9.088942	-10.011191	-11.131531	0.000000	-10.000000	0.491667	-22.950001	33.166668	1023.000000	1023.000000	2046.000000
24.459999	-0.070565	-41.704166	-10.850584	-9.322279	-10.168265	-11.363039	0.000000	-10.000000	0.458333	-22.600000	25.500000	1023.000000	1023.000000	2046.000000
24.480000	-0.071695	-42.371891	-10.768850	-9.596426	-10.409981	-11.596635	0.000000	-10.000000	0.441667	-22.166668	18.000000	1023.000000	1023.000000	2046.000000
24.500000	-0.073014	-43.151100	-10.725964	-9.900589	-10.680678	-11.843868	0.000000	-10.000000	0.425000	-21.666668	10.666667	1023.000000	1023.000000	2046.000000
24.520000	-0.073967	-43.714756	-10.685687	-10.068703	-10.869676	-12.090691	0.000000	-10.000000	0.416667	-21.316668	3.833333	1023.000000	1023.000000	2046.000000
24.540001	-0.074810	-44.212902	-10.636246	-10.189723	-11.051755	-12.335178	0.000000	-10.000000	0.416667	-20.833334	-2.833333	1023.000000	1023.000000	2046.000000
24.559999	-0.075282	-44.491955	-10.494482	-10.321901	-11.240402	-12.435170	0.000000	-10.000000	0.416667	-20.450001	-9.500000	1023.000000	1023.000000	2046.000000
24.580000	-0.075638	-44.701912	-10.398669	-10.374640	-11.437368	-12.491237	0.000000	-10.000000	0.408333	-19.766666	-16.500000	1023.000000	1023.000000	2046.000000
24.600000	-0.075883	-44.846573	-10.329350	-10.395288	-11.544003	-12.577933	0.000000	-10.000000	0.383333	-19.200001	-23.166666	1023.000000	1023.000000	2046.000000
24.620001	-0.076250	-45.063850	-10.282371	-10.396246	-11.698647	-12.686585	0.000000	-10.000000	0.366667	-18.500000	-29.500000	1023.000000	1023.000000	2046.000000
24.639999	-0.076395	-45.149658	-10.275663	-10.360332	-11.761168	-12.752498	0.000000	-10.000000	0.350000	-18.066666	-33.500000	1023.000000	1023.000000	2046.000000
24.660000	-0.076491	-45.206322	-10.107159	-10.372394	-11.980906	-12.745862	0.000000	-10.000000	0.333333	-17.650000	-39.500000	1023.000000	1023.000000	2046.000000
24.680000	-0.076583	-45.260586	-10.119557	-10.319840	-12.060555	-12.760632	0.000000	-10.000000	0.316667	-17.216667	-45.500000	1023.000000	1023.000000	2046.000000
24.700001	-0.076732	-45.348351	-10.073036	-10.280134	-12.203553	-12.791628	0.000000	-10.000000	0.283333	-16.733334	-53.166668	1023.000000	1023.000000	2046.000000
24.719999	-0.076923	-45.461288	-10.061881	-10.211354	-12.315397	-12.872657	0.000000	-10.000000	0.266667	-16.350000	-58.833332	1023.000000	1023.000000	2046.000000
24.740000	-0.077121	-45.578526	-10.049943	-10.193730	-12.412943	-12.921908	0.000000	-10.000000	0.258333	-15.950001	-64.166664	1023.000000	1023.000000	2046.000000
24.760000	-0.077335	-45.704784	-9.979390	-10.229385	-12.609059	-12.886949	0.000000	-10.000000	0.258333	-15.550000	-69.666664	1023.000000	1023.000000	2046.000000
24.780001	-0.077410	-45.749443	-9.949800	-10.249519	-12.695668	-12.854457	0.000000	-10.000000	0.266667	-15.150001	-74.833336	1023.000000	1023.000000	2046.000000
24.799999	-0.077745	-45.947132	-9.873212	-10.233415	-12.906034	-12.934470	0.000000	-10.000000	0.258333	-14.883333	-80.000000	1023.000000	1023.000000	2046.000000
24.820000	-0.077937	-46.060966	-9.880529	-10.234829	-12.964388	-12.981221	0.000000	-10.000000	0.258333	-14.533334	-85.000000	1023.000000	1023.000000	2046.000000
24.840000	-0.078308	-46.279778	-9.852694	-10.253363	-13.101404	-13.072315	0.000000	-10.000000	0.250000	-14.200000	-89.833336	1023.000000	1023.000000	2046.000000
24.860001	-0.078598	-46.451290	-9.856495	-10.323695	-13.194203	-13.076896	0.000000	-10.000000	0.241667	-13.600000	-94.500000	1023.000000	1023.000000	2046.000000
24.879999	-0.078792	-46.566345	-9.818553	-10.320964	-13.306777	-13.120052	0.000000	-10.000000	0.208333	-12.883333	-98.833336	1023.000000	1023.000000	2046.000000
24.900000	-0.078989	-46.682724	-9.823119	-10.340293	-13.391092	-13.128219	0.000000	-10.000000	0.175000	-12.000000	-103.000000	1023.000000	1023.000000	2046.000000
24.920000	-0.079184	-46.797909	-9.785983	-10.270033	-13.478242	-13.263651	0.000000	-10.000000	0.150000	-11.133333	-107.000000	1023.000000	1023.000000	2046.000000
24.940001	-0.079478	-46.971275	-9.831500	-10.225415	-13.505781	-13.408578	0.000000	-10.000000	0.133333	-9.733334	-110.833336	1023.000000	1023.000000	2046.000000
24.959999	-0.079912	-47.227772	-9.831350	-10.249609	-13.688190	-13.458620	0.000000	-10.000000	0.108333	-7.583333	-114.333336	1023.000000	1023.000000	2046.000000
24.980000	-0.080326	-47.472954	-9.857290	-10.238679	-13.861366	-13.515619	0.000000	-10.000000	0.075000	-4.100000	-116.666664	1023.000000	1023.000000	2046.000000
25.000000	-0.080994	-47.867424	-9.990567	-10.331546	-13.957370	-13.587939	0.000000	-10.000000	0.050000	-0.416667	-117.833336	1023.000000	1023.000000	2046.000000
25.020000	-0.081663	-48.262810	-10.045327	-10.370428	-14.102386	-13.744668	0.000000	-10.000000	0.025000	3.233333	-118.000000	1023.000000	1023.000000	2046.000000
25.040001	-0.081963	-48.440193	-10.099694	-10.371304	-14.140270	-13.828927	0.000000	-10.000000	0.000000	6.600000	-118.000000	1023.000000	1023.000000	2046.000000
25.059999	-0.082157	-48.554611	-9.991061	-10.462158	-14.324212	-13.777180	0.000000	-10.000000	-0.033333	9.866667	-118.000000	1023.000000	1023.000000	2046.000000
25.080000	-0.081718	-48.295597	-9.995255	-10.261232	-14.246775	-13.792336	0.000000	-10.000000	-0.083333	12.933333	-118.000000	1023.000000	1023.000000	2046.000000
25.100000	-0.080508	-47.580196	-9.935203	-9.918281	-14.119904	-13.606809	0.000000	-10.000000	-0.133333	15.216667	-118.000000	1023.000000	1023.000000	2046.000000
25.120001	-0.078776	-46.556381	-9.890409	-9.416258	-13.958850	-13.290863	0.000000	-10.000000	-0.183333	17.299999	-94.500000	1023.000000	1023.000000	2046.000000
25.139999	-0.077398	-45.742439	-9.760579	-9.163771	-13.860558	-12.957534	0.000000	-10.000000	-0.225000	19.750000	-44.666668	1023.000000	1023.000000	2046.000000
25.160000	-0.076337	-45.115150	-9.613373	-9.064402	-13.756704	-12.680672	0.000000	-10.000000	-0.258333	21.616667	5.166667	1023.000000	1023.000000	2046.000000
25.180000	-0.075860	-44.833210	-9.680183	-8.987322	-13.625209	-12.540495	0.000000	-10.000000	-0.291667	23.183334	34.000000	1023.000000	1023.000000	2046.000000
25.200001	-0.076081	-44.963619	-10.013729	-8.995314	-13.481999	-12.472577	0.000000	-10.000000	-0.316667	23.933334	39.166668	1023.000000	1023.000000	2046.000000
25.219999	-0.076978	-45.493740	-10.596325	-9.046113	-13.327686	-12.523616	0.000000	-10.000000	-0.358333	25.000000	47.000000	1023.000000	1023.000000	2046.000000
25.240000	-0.078238	-46.238815	-11.203850	-9.289789	-13.225616	-12.519558	0.000000	-10.000000	-0.366667	25.766666	55.166668	1023.000000	1023.000000	2046.000000
25.260000	-0.078928	-46.646626	-11.632550	-9.387488	-13.133081	-12.493506	0.000000	-10.000000	-0.383333	26.516666	63.500000	1023.000000	1023.000000	2046.000000
25.280001	-0.078990	-46.682907	-11.999537	-9.255470	-13.026163	-12.401737	0.000000	-10.000000	-0.391667	27.033335	72.166664	1023.000000	1023.000000	2046.000000
25.299999	-0.078649	-46.481838	-12.305607	-9.061217	-12.877865	-12.237148	0.000000	-10.000000	-0.425000	27.800001	81.166664	1023.000000	1023.000000	2046.000000
25.320000	-0.077882	-46.028313	-12.517610	-8.735393	-12.634147	-12.141166	0.000000	-10.000000	-0.450000	28.250000	90.333336	1023.000000	1023.000000	2046.000000
25.340000	-0.077090	-45.560059	-12.594095	-8.526692	-12.489506	-11.949768	0.000000	-10.000000	-0.466667	28.983334	99.833336	1023.000000	1023.000000	2046.000000
25.360001	-0.075933	-44.876434	-12.571477	-8.307908	-12.328711	-11.668341	0.000000	-10.000000	-0.483333	29.283333	109.500000	1023.000000	1023.000000	2046.000000
25.379999	-0.074439	-43.993736	-12.477728	-8.067670	-12.130795	-11.317542	0.000000	-10.000000	-0.491667	29.900000	119.166664	1023.000000	1023.000000	2046.000000
25.400000	-0.072778	-43.011925	-12.336664	-7.775557	-11.922944	-10.976759	0.000000	-10.000000	-0.508333	30.200001	128.833328	1023.000000	1023.000000	2046.000000
25.420000	-0.070740	-41.807346	-12.097250	-7.393867	-11.655151	-10.661077	0.000000	-10.000000	-0.516667	30.633333	138.833328	1023.000000	1023.000000	2046.000000
25.440001	-0.068670	-40.583965	-11.853697	-7.033161	-11.334641	-10.362468	0.000000	-10.000000	-0.525000	30.933332	149.166672	1023.000000	1023.000000	2046.000000
25.459999	-0.066316	-39.193027	-11.488953	-6.790427	-10.966673	-9.946975	0.000000	-10.000000	-0.533333	31.283333	159.500000	1023.000000	1023.000000	2046.000000
25.480000	-0.063894	-37.761513	-10.970639	-6.633908	-10.664664	-9.492301	0.000000	-10.000000	-0.541667	31.533333	169.833328	1023.000000	1023.000000	2046.000000
25.500000	-0.061334	-36.248169	-10.525983	-6.438626	-10.187028	-9.096532	0.000000	-10.000000	-0.550000	31.483334	180.166672	1023.000000	1023.000000	2046.000000
25.520000	-0.058930	-34.827454	-9.953334	-6.339097	-9.778035	-8.756989	0.000000	-10.000000	-0.541667	31.233334	190.833328	1023.000000	1023.000000	2046.000000
25.540001	-0.056597	-33.448803	-9.464853	-6.219960	-9.305195	-8.458797	0.000000	-10.000000	-0.525000	30.916668	201.166672	1023.000000	1023.000000	2046.000000
25.559999	-0.054471	-32.192551	-9.031661	-6.191575	-8.851635	-8.117680	0.000000	-10.000000	-0.508333	30.683334	211.666672	1023.000000	1023.000000	2046.000000
25.580000	-0.052615	-31.095419	-8.643637	-6.194908	-8.547367	-7.709507	0.000000	-10.000000	-0.483333	30.266668	222.000000	1023.000000	1023.000000	2046.000000
25.600000	-0.050827	-30.038649	-8.424316	-5.924561	-8.217294	-7.472477	0.000000	-10.000000	-0.466667	30.083334	232.333328	1023.000000	1023.000000	2046.000000
25.620001	-0.049319	-29.147364	-8.279804	-5.740484	-7.886022	-7.241054	0.000000	-10.000000	-0.450000	29.883333	242.500000	1023.000000	1023.000000	2046.000000
25.639999	-0.047876	-28.294516	-8.045093	-5.528997	-7.574580	-7.145847	0.000000	-10.000000	-0.450000	29.966667	249.166672	1023.000000	1023.000000	2046.000000
25.660000	-0.046431	-27.440737	-7.755812	-5.392038	-7.297222	-6.995666	0.000000	-10.000000	-0.450000	29.833334	259.166656	1023.000000	1023.000000	2046.000000
25.680000	-0.044778	-26.463568	-7.366869	-5.305942	-7.051941	-6.738814	0.000000	-10.000000	-0.450000	29.883333	269.166656	1023.000000	1023.000000	2046.000000
25.700001	-0.042680	-25.223701	-6.916403	-5.020149	-6.789548	-6.497601	0.000000	-10.000000	-0.450000	29.633333	282.500000	1023.000000	1023.000000	2046.000000
25.719999	-0.040369	-23.858044	-6.498612	-4.707944	-6.432425	-6.219061	0.000000	-10.000000	-0.458333	29.816668	292.333344	1023.000000	1023.000000	2046.000000
25.740000	-0.037894	-22.395298	-6.111235	-4.381737	-6.006713	-5.895613	0.000000	-10.000000	-0.458333	29.766666	302.000000	1023.000000	1023.000000	2046.000000
25.760000	-0.035395	-20.918711	-5.633254	-4.129552	-5.682181	-5.473724	0.000000	-10.000000	-0.475000	29.816668	311.666656	1023.000000	1023.000000	2046.000000
25.780001	-0.032711	-19.331907	-5.226134	-3.820333	-5.264845	-5.020596	0.000000	-10.000000	-0.466667	29.700001	321.500000	1023.000000	1023.000000	2046.000000
25.799999	-0.029902	-17.671907	-4.797170	-3.480284	-4.799083	-4.595370	0.000000	-10.000000	-0.483333	29.366667	331.500000	1023.000000	1023.000000	2046.000000
25.820000	-0.027073	-15.999939	-4.401581	-3.106745	-4.323351	-4.168262	0.000000	-10.000000	-0.466667	29.483334	341.500000	1023.000000	1023.000000	2046.000000
25.840000	-0.024543	-14.504725	-4.107567	-2.656566	-3.850186	-3.890405	0.000000	-10.000000	-0.458333	29.100000	351.500000	1023.000000	1023.000000	2046.000000
25.860001	-0.021950	-12.972531	-3.706099	-2.347467	-3.470260	-3.448704	0.000000	-10.000000	-0.433333	29.116667	361.333344	1023.000000	1023.000000	2046.000000
25.879999	-0.019357	-11.439877	-3.319685	-2.043210	-3.107260	-2.969721	0.000000	-10.000000	-0.425000	28.783333	371.000000	1023.000000	1023.000000	2046.000000
25.900000	-0.017035	-10.067977	-3.014485	-1.703872	-2.749599	-2.600020	0.000000	-10.000000	-0.433333	28.750000	380.666656	1023.000000	1023.000000	2046.000000
25.920000	-0.014730	-8.705666	-2.700678	-1.383079	-2.381997	-2.239912	0.000000	-10.000000	-0.441667	28.550001	390.166656	1023.000000	1023.000000	2046.000000
25.940001	-0.012537	-7.409120	-2.437964	-1.006886	-1.977004	-1.987266	0.000000	-10.000000	-0.450000	28.400000	399.833344	1023.000000	1023.000000	2046.000000
25.959999	-0.010482	-6.194994	-2.147728	-0.779458	-1.635116	-1.632693	0.000000	-10.000000	-0.450000	28.400000	409.166656	1023.000000	1023.000000	2046.000000
25.980000	-0.008426	-4.979769	-1.828233	-0.572491	-1.334011	-1.245033	0.000000	-10.000000	-0.450000	28.116667	418.833344	1023.000000	1023.000000	2046.000000
26.000000	-0.006437	-3.804279	-1.532819	-0.349629	-1.060739	-0.861093	0.000000	-10.000000	-0.450000	28.050001	428.166656	1023.000000	1023.000000	2046.000000
26.020000	-0.004405	-2.603208	-1.274320	-0.082735	-0.698933	-0.547220	0.000000	-10.000000	-0.433333	27.583334	437.500000	1023.000000	1023.000000	2046.000000
26.040001	-0.002406	-1.421918	-1.065930	0.285973	-0.309622	-0.332339	0.000000	-10.000000	-0.433333	27.833334	446.666656	1023.000000	1023.000000	2046.000000
26.059999	-0.000744	-0.439859	-0.850664	0.524145	-0.047561	-0.065779	0.000000	-10.000000	-0.425000	27.750000	456.000000	1023.000000	1023.000000	2046.000000
26.080000	0.000787	0.464876	-0.588128	0.712985	0.155471	0.184548	0.000000	-10.000000	-0.425000	27.816668	465.333344	1023.000000	1023.000000	2046.000000
26.100000	0.002087	1.233163	-0.308117	0.821251	0.285860	0.434168	0.000000	-10.000000	-0.425000	27.700001	474.666656	1023.000000	1023.000000	2046.000000
26.120001	0.003380	1.997435	-0.118689	0.974788	0.538831	0.602506	0.000000	-10.000000	-0.433333	27.683334	483.833344	1023.000000	1023.000000	2046.000000
26.139999	0.004982	2.944106	0.177731	1.205161	0.745241	0.815974	0.000000	-10.000000	-0.433333	27.683334	493.166656	1023.000000	1023.000000	2046.000000
26.160000	0.007159	4.231212	0.386349	1.587488	1.204227	1.053147	0.000000	-10.000000	-0.416667	27.433334	502.333344	1023.000000	1023.000000	2046.000000
26.180000	0.009195	5.434199	0.630217	1.842151	1.556787	1.405045	0.000000	-10.000000	-0.400000	27.483334	511.500000	1023.000000	1023.000000	2046.000000
26.200001	0.011595	6.852826	0.859979	2.254594	1.907353	1.830900	0.000000	-10.000000	-0.400000	27.400000	520.666687	1023.000000	1023.000000	2046.000000
26.219999	0.014348	8.479711	1.090481	2.801677	2.235017	2.352536	0.000000	-10.000000	-0.391667	27.150000	529.833313	1023.000000	1023.000000	2046.000000
26.240000	0.016690	9.863938	1.272115	3.267382	2.604701	2.719741	0.000000	-10.000000	-0.375000	26.550001	539.000000	1023.000000	1023.000000	2046.000000
26.260000	0.018069	10.678982	1.424619	3.527922	2.838748	2.887693	0.000000	-10.000000	-0.341667	26.116667	548.000000	1023.000000	1023.000000	2046.000000
26.280001	0.018309	10.820650	1.328143	3.499395	3.008030	2.985082	0.000000	-10.000000	-0.325000	25.783335	556.833313	1023.000000	1023.000000	2046.000000
26.299999	0.017755	10.493467	0.915250	3.405690	3.164339	3.008188	0.000000	-10.000000	-0.300000	25.166668	565.500000	1023.000000	1023.000000	2046.000000
26.320000	0.016800	9.928911	0.338971	3.235259	3.419667	2.935014	0.000000	-10.000000	-0.275000	24.166668	573.833313	1023.000000	1023.000000	2046.000000
26.340000	0.015839	9.360936	-0.159285	3.096943	3.702271	2.721007	0.000000	-10.000000	-0.216667	22.916668	582.000000	1023.000000	1023.000000	2046.000000
26.360001	0.014811	8.753569	-0.620803	2.880027	3.938808	2.555537	0.000000	-10.000000	-0.175000	21.616667	589.833313	1023.000000	1023.000000	2046.000000
26.379999	0.014551	8.599454	-0.914912	2.767395	4.163645	2.583324	0.000000	-10.000000	-0.150000	20.366667	597.333313	1023.000000	1023.000000	2046.000000
26.400000	0.014672	8.670876	-1.165599	2.805519	4.351649	2.679306	0.000000	-10.000000	-0.141667	19.533335	604.500000	1023.000000	1023.000000	2046.000000
26.420000	0.015157	8.957594	-1.327191	3.006243	4.612497	2.666044	0.000000	-10.000000	-0.125000	18.650002	611.166687	1023.000000	1023.000000	2046.000000
26.440001	0.015330	9.059865	-1.496249	3.146165	4.783207	2.626742	0.000000	-10.000000	-0.091667	17.733334	617.500000	1023.000000	1023.000000	2046.000000
26.459999	0.015631	9.237712	-1.512603	3.203526	4.858533	2.688256	0.000000	-10.000000	-0.066667	16.466667	623.500000	1023.000000	1023.000000	2046.000000
26.480000	0.016248	9.602761	-1.449643	3.278316	4.971214	2.802874	0.000000	-10.000000	-0.041667	15.266667	629.166687	1023.000000	1023.000000	2046.000000
26.500000	0.017017	10.057162	-1.363304	3.369388	5.085615	2.965463	0.000000	-10.000000	-0.041667	14.400001	634.500000	1023.000000	1023.000000	2046.000000
26.520000	0.018093	10.693129	-1.283268	3.687916	5.337447	2.951034	0.000000	-10.000000	-0.025000	13.366667	639.333313	1023.000000	1023.000000	2046.000000
26.540001	0.018977	11.215292	-1.213472	3.878429	5.568089	2.982245	0.000000	-10.000000	-0.016667	12.283334	644.166687	1023.000000	1023.000000	2046.000000
26.559999	0.020017	11.830264	-1.002541	3.921892	5.796352	3.114561	0.000000	-10.000000	0.000000	10.966667	648.500000	1023.000000	1023.000000	2046.000000
26.580000	0.020959	12.386498	-0.740707	3.808504	5.991849	3.326852	0.000000	-10.000000	0.000000	9.800000	652.500000	1023.000000	1023.000000	2046.000000
26.600000	0.022158	13.095254	-0.443818	3.813654	6.243533	3.481885	0.000000	-10.000000	0.008333	8.400000	655.833313	1023.000000	1023.000000	2046.000000
26.620001	0.023306	13.773613	-0.177400	3.743770	6.581322	3.625922	0.000000	-10.000000	0.033333	6.883334	658.833313	1023.000000	1023.000000	2046.000000
26.639999	0.024243	14.327592	0.153635	3.694062	6.858354	3.621541	0.000000	-10.000000	0.058333	5.683333	660.666687	1023.000000	1023.000000	2046.000000
26.660000	0.024746	14.625121	0.473289	3.499360	7.021432	3.631040	0.000000	-10.000000	0.083333	3.016667	662.666687	1023.000000	1023.000000	2046.000000
26.680000	0.025342	14.977409	0.741795	3.346139	7.121675	3.767800	0.000000	-10.000000	0.091667	0.550000	663.833313	1023.000000	1023.000000	2046.000000
26.700001	0.025509	15.076075	0.861394	3.267659	7.103008	3.844014	0.000000	-10.000000	0.100000	-2.133333	665.000000	1023.000000	1023.000000	2046.000000
26.719999	0.025383	15.001505	0.866133	3.267118	7.101995	3.766258	0.000000	-10.000000	0.100000	-2.900000	665.000000	1023.000000	1023.000000	2046.000000
26.740000	0.024912	14.723255	0.845563	3.245224	7.068303	3.564165	0.000000	-10.000000	0.100000	-3.600000	665.000000	1023.000000	1023.000000	2046.000000
26.760000	0.024264	14.340179	0.912486	3.066226	6.913447	3.448020	0.000000	-10.000000	0.100000	-4.283333	665.000000	1023.000000	1023.000000	2046.000000
26.780001	0.023755	14.039095	1.052547	2.916497	6.700761	3.369289	0.000000	-10.000000	0.100000	-5.016667	665.000000	1023.000000	1023.000000	2046.000000
26.799999	0.023701	14.007310	1.176427	2.861728	6.595165	3.373990	0.000000	-10.000000	0.100000	-5.783333	665.000000	1023.000000	1023.000000	2046.000000
26.820000	0.023957	14.158366	1.244833	2.990610	6.607984	3.314939	0.000000	-10.000000	0.116667	-6.516666	665.000000	1023.000000	1023.000000	2046.000000
26.840000	0.024162	14.279506	1.400896	3.030378	6.566040	3.282192	0.000000	-10.000000	0.125000	-7.116667	665.000000	1023.000000	1023.000000	2046.000000
26.860001	0.024362	14.397688	1.610517	3.010248	6.434201	3.342722	0.000000	-10.000000	0.133333	-7.583333	665.000000	1023.000000	1023.000000	2046.000000
26.879999	0.024720	14.609467	1.786964	2.957614	6.348681	3.516208	0.000000	-10.000000	0.133333	-7.966667	665.000000	1023.000000	1023.000000	2046.000000
26.900000	0.025309	14.957720	1.888826	2.999393	6.446974	3.622526	0.000000	-10.000000	0.133333	-8.350000	658.000000	1023.000000	1023.000000	2046.000000
26.920000	0.025607	15.133888	1.947721	3.131850	6.461034	3.593283	0.000000	-10.000000	0.150000	-9.300000	647.833313	1023.000000	1023.000000	2046.000000
26.940001	0.025544	15.096560	1.963752	3.128731	6.374617	3.629461	0.000000	-10.000000	0.158333	-10.166667	637.666687	1023.000000	1023.000000	2046.000000
26.959999	0.025558	15.105033	1.988219	3.115549	6.296113	3.705151	0.000000	-10.000000	0.175000	-10.850000	634.500000	1023.000000	1023.000000	2046.000000
26.980000	0.025412	15.018783	1.970024	3.133417	6.201797	3.713544	0.000000	-10.000000	0.183333	-11.150001	633.333313	1023.000000	1023.000000	2046.000000
27.000000	0.024710	14.603684	1.801513	3.135316	6.111918	3.554937	0.000000	-10.000000	0.200000	-11.716667	630.833313	1023.000000	1023.000000	2046.000000
27.020000	0.023760	14.042144	1.655558	3.009831	5.901689	3.475066	0.000000	-10.000000	0.225000	-12.666667	627.000000	1023.000000	1023.000000	2046.000000
27.040001	0.022957	13.567625	1.545991	2.861734	5.674115	3.485785	0.000000	-10.000000	0.250000	-13.600000	622.666687	1023.000000	1023.000000	2046.000000
27.059999	0.022146	13.088392	1.382198	2.808183	5.551692	3.346320	0.000000	-10.000000	0.275000	-14.683333	618.166687	1023.000000	1023.000000	2046.000000
27.080000	0.021157	12.504055	1.254496	2.759859	5.371020	3.118680	0.000000	-10.000000	0.291667	-15.600000	613.166687	1023.000000	1023.000000	2046.000000
27.100000	0.020490	12.109468	1.229838	2.675039	5.150731	3.053861	0.000000	-10.000000	0.300000	-16.516666	608.000000	1023.000000	1023.000000	2046.000000
27.120001	0.020044	11.845788	1.175548	2.615625	4.974854	3.079761	0.000000	-10.000000	0.308333	-17.166668	602.333313	1023.000000	1023.000000	2046.000000
27.139999	0.019248	11.375457	0.925904	2.669479	4.882877	2.897197	0.000000	-10.000000	0.341667	-17.933334	596.500000	1023.000000	1023.000000	2046.000000
27.160000	0.017862	10.556698	0.657881	2.498586	4.612215	2.788016	0.000000	-10.000000	0.375000	-18.750000	590.500000	1023.000000	1023.000000	2046.000000
27.180000	0.016844	9.954892	0.537365	2.344516	4.340624	2.732387	0.000000	-10.000000	0.408333	-19.566668	584.333313	1023.000000	1023.000000	2046.000000
27.200001	0.015481	9.149272	0.168546	2.243912	4.224195	2.512620	0.000000	-10.000000	0.425000	-20.383333	578.000000	1023.000000	1023.000000	2046.000000
27.219999	0.013666	8.076797	-0.263738	2.093259	3.991044	2.256232	0.000000	-10.000000	0.441667	-20.950001	571.166687	1023.000000	1023.000000	2046.000000
27.240000	0.012940	7.647753	-0.500147	2.183380	3.714579	2.249941	0.000000	-10.000000	0.441667	-21.450001	564.166687	1023.000000	1023.000000	2046.000000
27.260000	0.011851	7.003703	-0.851560	2.249760	3.509257	2.096246	0.000000	-10.000000	0.441667	-21.650002	557.000000	1023.000000	1023.000000	2046.000000
27.280001	0.010014	5.918181	-1.153462	2.201874	3.202284	1.667485	0.000000	-10.000000	0.441667	-21.883333	549.833313	1023.000000	1023.000000	2046.000000
27.299999	0.007614	4.499663	-1.401084	1.847013	2.756901	1.296834	0.000000	-10.000000	0.450000	-21.883333	542.500000	1023.000000	1023.000000	2046.000000
27.320000	0.005097	3.012444	-1.874673	1.420687	2.453990	1.012440	0.000000	-10.000000	0.450000	-22.000000	535.166687	1023.000000	1023.000000	2046.000000
27.340000	0.002020	1.193864	-2.597650	1.107653	2.212473	0.471388	0.000000	-10.000000	0.458333	-21.966667	527.833313	1023.000000	1023.000000	2046.000000
27.360001	-0.001754	-1.036780	-3.468302	0.646876	1.967511	-0.182865	0.000000	-10.000000	0.458333	-22.416668	520.500000	1023.000000	1023.000000	2046.000000
27.379999	-0.005653	-3.341061	-4.202136	0.007133	1.515432	-0.661490	0.000000	-10.000000	0.491667	-22.916668	512.833313	1023.000000	1023.000000	2046.000000
27.400000	-0.008760	-5.177214	-4.867607	-0.426157	1.248985	-1.132437	0.000000	-10.000000	0.516667	-23.433334	505.333344	1023.000000	1023.000000	2046.000000
27.420000	-0.011776	-6.959886	-5.578363	-0.652786	1.006009	-1.734746	0.000000	-10.000000	0.550000	-23.900000	497.666656	1023.000000	1023.000000	2046.000000
27.440001	-0.014570	-8.610594	-6.134941	-0.904553	0.540293	-2.111393	0.000000	-10.000000	0.550000	-24.316668	489.833344	1023.000000	1023.000000	2046.000000
27.459999	-0.016873	-9.971777	-6.589007	-1.066085	0.196195	-2.512880	0.000000	-10.000000	0.566667	-24.900000	481.500000	1023.000000	1023.000000	2046.000000
27.480000	-0.019199	-11.346873	-7.124691	-1.138245	-0.024514	-3.059422	0.000000	-10.000000	0.583333	-25.333334	473.166656	1023.000000	1023.000000	2046.000000
27.500000	-0.021381	-12.636245	-7.413867	-1.417288	-0.477655	-3.327435	0.000000	-10.000000	0.591667	-25.650000	464.666656	1023.000000	1023.000000	2046.000000
27.520000	-0.022871	-13.516795	-7.613152	-1.590039	-0.810584	-3.503020	0.000000	-10.000000	0.591667	-25.983334	456.166656	1023.000000	1023.000000	2046.000000
27.540001	-0.024230	-14.319657	-7.920386	-1.589574	-0.945978	-3.863719	0.000000	-10.000000	0.591667	-26.283333	447.333344	1023.000000	1023.000000	2046.000000
27.559999	-0.025796	-15.245163	-8.076421	-1.710730	-1.284770	-4.173242	0.000000	-10.000000	0.616667	-26.683334	438.666656	1023.000000	1023.000000	2046.000000
27.580000	-0.026856	-15.871946	-8.055403	-1.934174	-1.608756	-4.273613	0.000000	-10.000000	0.633333	-27.000000	429.666656	1023.000000	1023.000000	2046.000000
27.600000	-0.027880	-16.477222	-8.160243	-2.148658	-1.635355	-4.532966	0.000000	-10.000000	0.666667	-27.350000	420.666656	1023.000000	1023.000000	2046.000000
27.620001	-0.029198	-17.256271	-8.097814	-2.491452	-1.893151	-4.773856	0.000000	-10.000000	0.683333	-27.583334	411.500000	1023.000000	1023.000000	2046.000000
27.639999	-0.030304	-17.909565	-7.979470	-2.892613	-2.171907	-4.865574	0.000000	-10.000000	0.708333	-27.833334	402.333344	1023.000000	1023.000000	2046.000000
27.660000	-0.031155	-18.412325	-7.871146	-3.053761	-2.267059	-5.220358	0.000000	-10.000000	0.708333	-28.033335	393.000000	1023.000000	1023.000000	2046.000000
27.680000	-0.032574	-19.251263	-7.757990	-3.451516	-2.546709	-5.495047	0.000000	-10.000000	0.716667	-28.300001	383.666656	1023.000000	1023.000000	2046.000000
27.700001	-0.033761	-19.952677	-7.592749	-3.847335	-2.873293	-5.639300	0.000000	-10.000000	0.725000	-28.683334	374.166656	1023.000000	1023.000000	2046.000000
27.719999	-0.034874	-20.610264	-7.575896	-4.028426	-3.033374	-5.972569	0.000000	-10.000000	0.733333	-28.900002	364.666656	1023.000000	1023.000000	2046.000000
27.740000	-0.036602	-21.632019	-7.646552	-4.388222	-3.418007	-6.179238	0.000000	-10.000000	0.733333	-29.083334	355.000000	1023.000000	1023.000000	2046.000000
27.760000	-0.037998	-22.456755	-7.566944	-4.691086	-3.812101	-6.386624	0.000000	-10.000000	0.733333	-29.183334	345.333344	1023.000000	1023.000000	2046.000000
27.780001	-0.039512	-23.351549	-7.608436	-5.034309	-4.019043	-6.689761	0.000000	-10.000000	0.725000	-29.233334	335.500000	1023.000000	1023.000000	2046.000000
27.799999	-0.041398	-24.466429	-7.637549	-5.371599	-4.342332	-7.114948	0.000000	-10.000000	0.733333	-29.333334	325.833344	1023.000000	1023.000000	2046.000000
27.820000	-0.042952	-25.384758	-7.612184	-5.731811	-4.755345	-7.285418	0.000000	-10.000000	0.741667	-29.516666	316.166656	1023.000000	1023.000000	2046.000000
27.840000	-0.044031	-26.022171	-7.639176	-5.886402	-4.990410	-7.506182	0.000000	-10.000000	0.758333	-29.783333	306.500000	1023.000000	1023.000000	2046.000000
27.860001	-0.045147	-26.681829	-7.637239	-5.979217	-5.249843	-7.815532	0.000000	-10.000000	0.775000	-29.950001	296.500000	1023.000000	1023.000000	2046.000000
27.879999	-0.046207	-27.308561	-7.523582	-6.195089	-5.653682	-7.936208	0.000000	-10.000000	0.783333	-29.900000	286.500000	1023.000000	1023.000000	2046.000000
27.900000	-0.046883	-27.708132	-7.540386	-6.312848	-5.810562	-8.044335	0.000000	-10.000000	0.800000	-29.733334	276.500000	1023.000000	1023.000000	2046.000000
27.920000	-0.047962	-28.345722	-7.583507	-6.439665	-6.073676	-8.248874	0.000000	-10.000000	0.766667	-29.283333	266.500000	1023.000000	1023.000000	2046.000000
27.940001	-0.048755	-28.814350	-7.503747	-6.635464	-6.405594	-8.269545	0.000000	-10.000000	0.733333	-28.983334	256.666656	1023.000000	1023.000000	2046.000000
27.959999	-0.049294	-29.132620	-7.514265	-6.638414	-6.566156	-8.413785	0.000000	-10.000000	0.708333	-28.700001	247.000000	1023.000000	1023.000000	2046.000000
27.980000	-0.050129	-29.626293	-7.603426	-6.665346	-6.728563	-8.628960	0.000000	-10.000000	0.708333	-28.650000	237.333328	1023.000000	1023.000000	2046.000000
28.000000	-0.051143	-30.225403	-7.613905	-6.797496	-7.076700	-8.737301	0.000000	-10.000000	0.700000	-28.250000	227.833328	1023.000000	1023.000000	2046.000000
28.020000	-0.051814	-30.622293	-7.685605	-6.823024	-7.260933	-8.852732	0.000000	-10.000000	0.683333	-27.816668	218.333328	1023.000000	1023.000000	2046.000000
28.040001	-0.052808	-31.209280	-7.769873	-6.895599	-7.486599	-9.057208	0.000000	-10.000000	0.675000	-27.366667	209.166672	1023.000000	1023.000000	2046.000000
28.059999	-0.053639	-31.700403	-7.755829	-7.023806	-7.807044	-9.113724	0.000000	-10.000000	0.658333	-26.850000	200.000000	1023.000000	1023.000000	2046.000000
28.080000	-0.054349	-32.120293	-7.780176	-7.085533	-8.027488	-9.227095	0.000000	-10.000000	0.633333	-26.333334	191.000000	1023.000000	1023.000000	2046.000000
28.100000	-0.055271	-32.664959	-7.892239	-7.155909	-8.181680	-9.435132	0.000000	-10.000000	0.600000	-25.800001	182.166672	1023.000000	1023.000000	2046.000000
28.120001	-0.056150	-33.184536	-7.856913	-7.259830	-8.524602	-9.543190	0.000000	-10.000000	0.583333	-25.466667	173.500000	1023.000000	1023.000000	2046.000000
28.139999	-0.056707	-33.514118	-7.793004	-7.378137	-8.774500	-9.568478	0.000000	-10.000000	0.566667	-25.116667	165.166672	1023.000000	1023.000000	2046.000000
28.160000	-0.057248	-33.833801	-7.872941	-7.326097	-8.858172	-9.776590	0.000000	-10.000000	0.550000	-24.700001	156.666672	1023.000000	1023.000000	2046.000000
28.180000	-0.058009	-34.283264	-7.837248	-7.379085	-9.160070	-9.906860	0.000000	-10.000000	0.533333	-24.166666	148.333328	1023.000000	1023.000000	2046.000000
28.200001	-0.058703	-34.693386	-7.812668	-7.529844	-9.467863	-9.883010	0.000000	-10.000000	0.500000	-23.533333	140.000000	1023.000000	1023.000000	2046.000000
28.219999	-0.059878	-35.387962	-8.048546	-7.619058	-9.620972	-10.099387	0.000000	-10.000000	0.475000	-23.033333	132.333328	1023.000000	1023.000000	2046.000000
28.240000	-0.061466	-36.326122	-8.277101	-7.728714	-9.886347	-10.433960	0.000000	-10.000000	0.450000	-22.300001	124.666664	1023.000000	1023.000000	2046.000000
28.260000	-0.062737	-37.077419	-8.316446	-8.020679	-10.236652	-10.503644	0.000000	-10.000000	0.433333	-21.900002	117.333336	1023.000000	1023.000000	2046.000000
28.280001	-0.064090	-37.877052	-8.584169	-8.148970	-10.363448	-10.780463	0.000000	-10.000000	0.416667	-21.200001	110.000000	1023.000000	1023.000000	2046.000000
28.299999	-0.065127	-38.490116	-8.757427	-8.174799	-10.502572	-11.055316	0.000000	-10.000000	0.400000	-20.783335	103.000000	1023.000000	1023.000000	2046.000000
28.320000	-0.065128	-38.490807	-8.754577	-8.059226	-10.713478	-10.963527	0.000000	-10.000000	0.400000	-20.066668	96.166664	1023.000000	1023.000000	2046.000000
28.340000	-0.065309	-38.597401	-9.020569	-7.891403	-10.638635	-11.046795	0.000000	-10.000000	0.383333	-19.466667	89.333336	1023.000000	1023.000000	2046.000000
28.360001	-0.066278	-39.170467	-9.113624	-8.065235	-10.824344	-11.167265	0.000000	-10.000000	0.366667	-18.766666	82.833336	1023.000000	1023.000000	2046.000000
28.379999	-0.067556	-39.925449	-9.208860	-8.406007	-11.048478	-11.262105	0.000000	-10.000000	0.316667	-17.800001	76.500000	1023.000000	1023.000000	2046.000000
28.400000	-0.069410	-41.021271	-9.690679	-8.613541	-11.083368	-11.633683	0.000000	-10.000000	0.283333	-16.700001	70.666664	1023.000000	1023.000000	2046.000000
28.420000	-0.072331	-42.747726	-10.351036	-8.932862	-11.334889	-12.128938	0.000000	-10.000000	0.241667	-15.100000	65.166664	1023.000000	1023.000000	2046.000000
28.440001	-0.075212	-44.450043	-10.971352	-9.319977	-11.719598	-12.439116	0.000000	-10.000000	0.216667	-13.200000	60.000000	1023.000000	1023.000000	2046.000000
28.459999	-0.077815	-45.988907	-11.752859	-9.602144	-11.842962	-12.790941	0.000000	-10.000000	0.166667	-10.650000	55.500000	1023.000000	1023.000000	2046.000000
28.480000	-0.080214	-47.406651	-12.369273	-9.815616	-12.065268	-13.156495	0.000000	-10.000000	0.116667	-7.950000	52.000000	1023.000000	1023.000000	2046.000000
28.500000	-0.081863	-48.380966	-12.776086	-10.001440	-12.377039	-13.226400	0.000000	-10.000000	0.075000	-4.900000	49.500000	1023.000000	1023.000000	2046.000000
28.520000	-0.082876	-48.979553	-13.260451	-9.952025	-12.375772	-13.391307	0.000000	-10.000000	0.050000	-1.200000	48.000000	1023.000000	1023.000000	2046.000000
28.540001	-0.083817	-49.535889	-13.563843	-9.866203	-12.521255	-13.584587	0.000000	-10.000000	0.016667	2.450000	47.166668	1023.000000	1023.000000	2046.000000
28.559999	-0.084167	-49.742825	-13.624972	-9.865213	-12.750309	-13.502330	0.000000	-10.000000	0.000000	6.283333	47.000000	1023.000000	1023.000000	2046.000000
28.580000	-0.083719	-49.477779	-13.741679	-9.673736	-12.612256	-13.450108	0.000000	-10.000000	-0.025000	9.283334	47.000000	1023.000000	1023.000000	2046.000000
28.600000	-0.083291	-49.225166	-13.767187	-9.465184	-12.578572	-13.414224	0.000000	-10.000000	-0.058333	12.150001	47.000000	1023.000000	1023.000000	2046.000000
28.620001	-0.082539	-48.780533	-13.558441	-9.372970	-12.689603	-13.159516	0.000000	-10.000000	-0.100000	14.150001	47.000000	1023.000000	1023.000000	2046.000000
28.639999	-0.081216	-47.998711	-13.435370	-9.086727	-12.460854	-13.015759	0.000000	-10.000000	-0.125000	15.350000	47.000000	1023.000000	1023.000000	2046.000000
28.660000	-0.079934	-47.241287	-13.183722	-8.880587	-12.282166	-12.894812	0.000000	-10.000000	-0.133333	16.800001	39.333332	1023.000000	1023.000000	2046.000000
28.680000	-0.078305	-46.278316	-12.668118	-8.893835	-12.179836	-12.536527	0.000000	-10.000000	-0.166667	18.200001	33.166668	1023.000000	1023.000000	2046.000000
28.700001	-0.076345	-45.119846	-12.258265	-8.741305	-11.789646	-12.330629	0.000000	-10.000000	-0.208333	19.783335	29.333334	1023.000000	1023.000000	2046.000000
28.719999	-0.074684	-44.138348	-11.814220	-8.606878	-11.462699	-12.254551	0.000000	-10.000000	-0.233333	20.883333	35.333332	1023.000000	1023.000000	2046.000000
28.740000	-0.072868	-43.064953	-11.215328	-8.606841	-11.271175	-11.971608	0.000000	-10.000000	-0.250000	21.983334	42.166668	1023.000000	1023.000000	2046.000000
28.760000	-0.070842	-41.867668	-10.781056	-8.568377	-10.856664	-11.661571	0.000000	-10.000000	-0.258333	23.116667	49.333332	1023.000000	1023.000000	2046.000000
28.780001	-0.069338	-40.978970	-10.484874	-8.479553	-10.495356	-11.519187	0.000000	-10.000000	-0.300000	23.966667	57.000000	1023.000000	1023.000000	2046.000000
28.799999	-0.067893	-40.124638	-10.110663	-8.383851	-10.393812	-11.236310	0.000000	-10.000000	-0.333333	24.700001	65.000000	1023.000000	1023.000000	2046.000000
28.820000	-0.066400	-39.242596	-9.917744	-8.166691	-10.144114	-11.014046	0.000000	-10.000000	-0.391667	25.433334	73.000000	1023.000000	1023.000000	2046.000000
28.840000	-0.065141	-38.498291	-9.781582	-7.944852	-9.807282	-10.964576	0.000000	-10.000000	-0.416667	26.433334	81.333336	1023.000000	1023.000000	2046.000000
28.860001	-0.063976	-37.810009	-9.379974	-7.835097	-9.782772	-10.812165	0.000000	-10.000000	-0.441667	27.383333	90.000000	1023.000000	1023.000000	2046.000000
28.879999	-0.062471	-36.920197	-9.098359	-7.733926	-9.508523	-10.579388	0.000000	-10.000000	-0.458333	28.350000	99.166664	1023.000000	1023.000000	2046.000000
28.900000	-0.060816	-35.942329	-8.807384	-7.485523	-9.226583	-10.422839	0.000000	-10.000000	-0.483333	29.166666	108.333336	1023.000000	1023.000000	2046.000000
28.920000	-0.058756	-34.724884	-8.364266	-7.194815	-9.076335	-10.089467	0.000000	-10.000000	-0.525000	29.683334	117.833336	1023.000000	1023.000000	2046.000000
28.940001	-0.056119	-33.166534	-7.909766	-6.882675	-8.751325	-9.622769	0.000000	-10.000000	-0.525000	30.216667	127.500000	1023.000000	1023.000000	2046.000000
28.959999	-0.053511	-31.625154	-7.546065	-6.462971	-8.327408	-9.288713	0.000000	-10.000000	-0.525000	30.450001	134.166672	1023.000000	1023.000000	2046.000000
28.980000	-0.050993	-30.136824	-7.081259	-6.158306	-8.094487	-8.802772	0.000000	-10.000000	-0.516667	30.800001	144.333328	1023.000000	1023.000000	2046.000000
29.000000	-0.048129	-28.444231	-6.633115	-5.826840	-7.713830	-8.270446	0.000000	-10.000000	-0.550000	31.350000	154.666672	1023.000000	1023.000000	2046.000000
29.020000	-0.045192	-26.708336	-6.298693	-5.404623	-7.165972	-7.839048	0.000000	-10.000000	-0.575000	31.716667	168.500000	1023.000000	1023.000000	2046.000000
29.040001	-0.042487	-25.109674	-5.872541	-4.990216	-6.855876	-7.391041	0.000000	-10.000000	-0.575000	32.250000	179.000000	1023.000000	1023.000000	2046.000000
29.059999	-0.039554	-23.376289	-5.457442	-4.623287	-6.441688	-6.853873	0.000000	-10.000000	-0.591667	32.350002	189.666672	1023.000000	1023.000000	2046.000000
29.080000	-0.036662	-21.667091	-5.165503	-4.171624	-5.867570	-6.462394	0.000000	-10.000000	-0.608333	32.866669	200.500000	1023.000000	1023.000000	2046.000000
29.100000	-0.034044	-20.120121	-4.884406	-3.809416	-5.400346	-6.025952	0.000000	-10.000000	-0.633333	33.266666	211.500000	1023.000000	1023.000000	2046.000000
29.120001	-0.031525	-18.631462	-4.494823	-3.441747	-5.097432	-5.597461	0.000000	-10.000000	-0.625000	33.566666	222.500000	1023.000000	1023.000000	2046.000000
29.139999	-0.028772	-17.004446	-4.227114	-3.059272	-4.576951	-5.141108	0.000000	-10.000000	-0.625000	33.583332	233.666672	1023.000000	1023.000000	2046.000000
29.160000	-0.026274	-15.528097	-3.993625	-2.760871	-4.039249	-4.734352	0.000000	-10.000000	-0.625000	33.433334	244.833328	1023.000000	1023.000000	2046.000000
29.180000	-0.023899	-14.124292	-3.712363	-2.384870	-3.670029	-4.357030	0.000000	-10.000000	-0.633333	33.600002	256.000000	1023.000000	1023.000000	2046.000000
29.200001	-0.021519	-12.717778	-3.365304	-2.109584	-3.370050	-3.872840	0.000000	-10.000000	-0.641667	33.733334	267.166656	1023.000000	1023.000000	2046.000000
29.219999	-0.019051	-11.259233	-3.166356	-1.808464	-2.866244	-3.418170	0.000000	-10.000000	-0.641667	33.883331	278.333344	1023.000000	1023.000000	2046.000000
29.240000	-0.016865	-9.967010	-2.936980	-1.511640	-2.458014	-3.060375	0.000000	-10.000000	-0.641667	33.799999	289.666656	1023.000000	1023.000000	2046.000000
29.260000	-0.014848	-8.774967	-2.640345	-1.203561	-2.200493	-2.730568	0.000000	-10.000000	-0.633333	33.883331	300.833344	1023.000000	1023.000000	2046.000000
29.280001	-0.012928	-7.640622	-2.336136	-0.972831	-2.000938	-2.330716	0.000000	-10.000000	-0.641667	33.666668	312.166656	1023.000000	1023.000000	2046.000000
29.299999	-0.011352	-6.708848	-2.182776	-0.779084	-1.617485	-2.129503	0.000000	-10.000000	-0.625000	33.283333	323.500000	1023.000000	1023.000000	2046.000000
29.320000	-0.010070	-5.951159	-1.961563	-0.538081	-1.458357	-1.993159	0.000000	-10.000000	-0.616667	32.850002	334.666656	1023.000000	1023.000000	2046.000000
29.340000	-0.008567	-5.063264	-1.620309	-0.416858	-1.403097	-1.623001	0.000000	-10.000000	-0.591667	32.850002	345.666656	1023.000000	1023.000000	2046.000000
29.360001	-0.006344	-3.749598	-1.403594	-0.052324	-1.019911	-1.273768	0.000000	-10.000000	-0.583333	32.650002	356.500000	1023.000000	1023.000000	2046.000000
29.379999	-0.004023	-2.377310	-1.209119	0.328990	-0.578030	-0.919150	0.000000	-10.000000	-0.575000	32.483334	367.500000	1023.000000	1023.000000	2046.000000
29.400000	-0.002025	-1.196629	-0.969300	0.664601	-0.454541	-0.437390	0.000000	-10.000000	-0.583333	31.966667	378.500000	1023.000000	1023.000000	2046.000000
29.420000	0.000956	0.565111	-0.673795	1.217615	-0.100582	0.121872	0.000000	-10.000000	-0.591667	31.883333	389.333344	1023.000000	1023.000000	2046.000000
29.440001	0.003690	2.181045	-0.501794	1.775756	0.263552	0.643531	0.000000	-10.000000	-0.591667	31.766666	400.000000	1023.000000	1023.000000	2046.000000
29.459999	0.005452	3.222081	-0.297724	2.071752	0.465408	0.982645	0.000000	-10.000000	-0.591667	31.783333	410.500000	1023.000000	1023.000000	2046.000000
29.480000	0.006458	3.816768	-0.129477	2.174728	0.520414	1.251103	0.000000	-10.000000	-0.575000	31.866667	421.000000	1023.000000	1023.000000	2046.000000
29.500000	0.006537	3.863150	-0.387691	2.191517	0.681230	1.378094	0.000000	-10.000000	-0.566667	31.716667	431.666656	1023.000000	1023.000000	2046.000000
29.520000	0.006253	3.695235	-0.896699	2.152836	0.968687	1.470410	0.000000	-10.000000	-0.533333	31.250000	442.333344	1023.000000	1023.000000	2046.000000
29.540001	0.005540	3.274382	-1.357174	2.021306	1.218220	1.392030	0.000000	-10.000000	-0.491667	30.450001	453.000000	1023.000000	1023.000000	2046.000000
29.559999	0.004968	2.935830	-1.659367	1.859486	1.371995	1.363716	0.000000	-10.000000	-0.458333	29.566668	463.333344	1023.000000	1023.000000	2046.000000
29.580000	0.005126	3.029567	-1.884793	1.798969	1.610218	1.505173	0.000000	-10.000000	-0.433333	29.100000	473.333344	1023.000000	1023.000000	2046.000000
29.600000	0.005654	3.341520	-2.107756	1.896442	1.912856	1.639977	0.000000	-10.000000	-0.425000	28.383333	483.000000	1023.000000	1023.000000	2046.000000
29.620001	0.006388	3.775118	-2.303861	2.093116	2.247267	1.738596	0.000000	-10.000000	-0.391667	27.783333	492.500000	1023.000000	1023.000000	2046.000000
29.639999	0.007110	4.201952	-2.252755	2.279713	2.296178	1.878816	0.000000	-10.000000	-0.366667	27.166666	498.833344	1023.000000	1023.000000	2046.000000
29.660000	0.007890	4.663206	-2.176293	2.395548	2.424140	2.019811	0.000000	-10.000000	-0.308333	26.150000	508.000000	1023.000000	1023.000000	2046.000000
29.680000	0.008734	5.161557	-2.200406	2.525692	2.682088	2.154182	0.000000	-10.000000	-0.266667	24.733334	516.666687	1023.000000	1023.000000	2046.000000
29.700001	0.009665	5.711775	-2.121022	2.761655	2.875260	2.195883	0.000000	-10.000000	-0.191667	22.633333	528.000000	1023.000000	1023.000000	2046.000000
29.719999	0.010574	6.249033	-1.920970	2.934047	2.912196	2.323761	0.000000	-10.000000	-0.158333	20.650000	535.833313	1023.000000	1023.000000	2046.000000
29.740000	0.011810	6.979781	-1.790421	3.117415	3.139454	2.513333	0.000000	-10.000000	-0.108333	18.633333	543.166687	1023.000000	1023.000000	2046.000000
29.760000	0.012966	7.663176	-1.585248	3.251665	3.406799	2.589960	0.000000	-10.000000	-0.066667	15.666667	551.500000	1023.000000	1023.000000	2046.000000
29.780001	0.013801	8.156327	-1.290000	3.205641	3.543637	2.697048	0.000000	-10.000000	-0.025000	13.433333	557.333313	1023.000000	1023.000000	2046.000000
29.799999	0.014973	8.849287	-0.969143	3.150447	3.784312	2.883672	0.000000	-10.000000	0.000000	10.716667	562.666687	1023.000000	1023.000000	2046.000000
29.820000	0.015935	9.417418	-0.756294	3.015487	4.158221	3.000004	0.000000	-10.000000	0.016667	8.800000	565.333313	1023.000000	1023.000000	2046.000000
29.840000	0.016737	9.891362	-0.451437	2.947272	4.430395	2.965132	0.000000	-10.000000	0.050000	5.166667	568.833313	1023.000000	1023.000000	2046.000000
29.860001	0.017340	10.247859	-0.079673	2.682541	4.584347	3.060645	0.000000	-10.000000	0.083333	2.616667	570.666687	1023.000000	1023.000000	2046.000000
29.879999	0.017799	10.519126	0.091230	2.551561	4.833412	3.042923	0.000000	-10.000000	0.100000	-0.716667	572.000000	1023.000000	1023.000000	2046.000000
29.900000	0.017665	10.440081	0.138095	2.403646	4.897119	3.001222	0.000000	-10.000000	0.100000	-3.200000	572.500000	1023.000000	1023.000000	2046.000000
29.920000	0.017052	10.078018	0.108618	2.335551	4.780043	2.853807	0.000000	-10.000000	0.100000	-5.683333	573.000000	1023.000000	1023.000000	2046.000000
29.940001	0.016483	9.741487	0.123273	2.155495	4.691436	2.771282	0.000000	-10.000000	0.108333	-7.016667	573.000000	1023.000000	1023.000000	2046.000000
29.959999	0.015682	9.267931	0.087175	1.962100	4.662241	2.556414	0.000000	-10.000000	0.125000	-8.066667	573.000000	1023.000000	1023.000000	2046.000000
29.980000	0.014811	8.753554	0.127206	1.781774	4.535051	2.309523	0.000000	-10.000000	0.141667	-9.483334	573.000000	1023.000000	1023.000000	2046.000000
30.000000	0.014122	8.346151	0.211333	1.646275	4.349744	2.138800	0.000000	-10.000000	0.150000	-10.633333	573.000000	1023.000000	1023.000000	2046.000000
30.020000	0.013831	8.173923	0.279647	1.578453	4.255930	2.059894	0.000000	-10.000000	0.150000	-11.200001	573.000000	1023.000000	1023.000000	2046.000000
30.040001	0.013763	8.134193	0.334753	1.594047	4.260968	1.944425	0.000000	-10.000000	0.166667	-11.683333	564.666687	1023.000000	1023.000000	2046.000000
30.059999	0.013663	8.074875	0.494997	1.578255	4.127626	1.873996	0.000000	-10.000000	0.183333	-12.166667	554.833313	1023.000000	1023.000000	2046.000000
30.080000	0.013704	8.099152	0.626093	1.518462	4.040724	1.913872	0.000000	-10.000000	0.216667	-12.783334	543.500000	1023.000000	1023.000000	2046.000000
30.100000	0.013850	8.185265	0.632016	1.487370	4.108070	1.957808	0.000000	-10.000000	0.233333	-13.233334	539.166687	1023.000000	1023.000000	2046.000000
30.120001	0.013928	8.231281	0.621477	1.545376	4.152905	1.911522	0.000000	-10.000000	0.250000	-13.483334	536.333313	1023.000000	1023.000000	2046.000000
30.139999	0.013685	8.087619	0.629331	1.574952	4.053130	1.830206	0.000000	-10.000000	0.250000	-13.700001	533.333313	1023.000000	1023.000000	2046.000000
30.160000	0.013375	7.904496	0.596527	1.569670	3.958760	1.779539	0.000000	-10.000000	0.250000	-13.933333	530.166687	1023.000000	1023.000000	2046.000000
30.180000	0.012872	7.607564	0.445941	1.492879	3.951769	1.716974	0.000000	-10.000000	0.250000	-14.533334	523.833313	1023.000000	1023.000000	2046.000000
30.200001	0.012205	7.212911	0.268845	1.437382	3.918065	1.588619	0.000000	-10.000000	0.258333	-15.166667	517.333313	1023.000000	1023.000000	2046.000000
30.219999	0.011277	6.664979	0.185383	1.349705	3.697219	1.432671	0.000000	-10.000000	0.275000	-15.800000	510.666656	1023.000000	1023.000000	2046.000000
30.240000	0.010454	6.178242	0.089821	1.301234	3.555918	1.231269	0.000000	-10.000000	0.291667	-16.066668	507.166656	1023.000000	1023.000000	2046.000000
30.260000	0.009729	5.749734	-0.062101	1.191569	3.495256	1.125010	0.000000	-10.000000	0.300000	-16.383333	503.666656	1023.000000	1023.000000	2046.000000
30.280001	0.008919	5.270900	-0.114101	1.165948	3.358307	0.860746	0.000000	-10.000000	0.291667	-16.700001	500.000000	1023.000000	1023.000000	2046.000000
30.299999	0.008235	4.867058	-0.064720	1.132265	3.133278	0.666235	0.000000	-10.000000	0.291667	-17.049999	494.333344	1023.000000	1023.000000	2046.000000
30.320000	0.007841	4.633789	-0.072417	1.052863	3.053797	0.599545	0.000000	-10.000000	0.291667	-17.400000	488.666656	1023.000000	1023.000000	2046.000000
30.340000	0.007331	4.332646	-0.133316	1.119006	2.969578	0.377378	0.000000	-10.000000	0.300000	-17.733334	483.000000	1023.000000	1023.000000	2046.000000
30.360001	0.006373	3.766711	-0.206128	1.027165	2.684326	0.261348	0.000000	-10.000000	0.316667	-18.300001	475.000000	1023.000000	1023.000000	2046.000000
30.379999	0.005296	3.130176	-0.369585	0.862965	2.519886	0.116910	0.000000	-10.000000	0.350000	-18.850000	466.833344	1023.000000	1023.000000	2046.000000
30.400000	0.004251	2.512221	-0.633153	0.765797	2.479883	-0.100307	0.000000	-10.000000	0.383333	-19.283335	460.500000	1023.000000	1023.000000	2046.000000
30.420000	0.002691	1.590187	-0.823831	0.587997	2.195278	-0.369257	0.000000	-10.000000	0.400000	-19.650002	456.333344	1023.000000	1023.000000	2046.000000
30.440001	0.001427	0.843130	-1.056136	0.479225	1.961457	-0.541416	0.000000	-10.000000	0.400000	-20.033335	452.000000	1023.000000	1023.000000	2046.000000
30.459999	0.001008	0.595776	-1.353180	0.632792	1.914469	-0.598306	0.000000	-10.000000	0.400000	-20.400002	445.333344	1023.000000	1023.000000	2046.000000
30.480000	-0.000116	-0.068643	-1.666998	0.731776	1.721032	-0.854452	0.000000	-10.000000	0.400000	-20.683334	438.500000	1023.000000	1023.000000	2046.000000
30.500000	-0.001966	-1.161977	-1.820247	0.525910	1.244176	-1.111815	0.000000	-10.000000	0.400000	-20.950001	429.166656	1023.000000	1023.000000	2046.000000
30.520000	-0.004372	-2.583961	-2.141255	0.150419	0.923293	-1.516417	0.000000	-10.000000	0.416667	-21.299999	419.666656	1023.000000	1023.000000	2046.000000
30.540001	-0.006944	-4.104008	-2.689694	-0.175369	0.719682	-1.958627	0.000000	-10.000000	0.433333	-21.533333	412.500000	1023.000000	1023.000000	2046.000000
30.559999	-0.010293	-6.083447	-3.476979	-0.565902	0.431454	-2.472019	0.000000	-10.000000	0.441667	-21.800001	407.666656	1023.000000	1023.000000	2046.000000
30.580000	-0.014074	-8.317461	-4.216640	-1.102804	-0.012459	-2.985558	0.000000	-10.000000	0.441667	-22.283335	400.333344	1023.000000	1023.000000	2046.000000
30.600000	-0.017561	-10.378775	-4.948888	-1.614736	-0.335848	-3.479303	0.000000	-10.000000	0.441667	-22.883333	390.500000	1023.000000	1023.000000	2046.000000
30.620001	-0.020749	-12.262715	-5.728029	-2.076560	-0.571738	-3.886388	0.000000	-10.000000	0.450000	-23.283333	383.000000	1023.000000	1023.000000	2046.000000
30.639999	-0.023648	-13.975792	-6.317789	-2.360141	-1.010784	-4.287077	0.000000	-10.000000	0.483333	-23.416666	378.000000	1023.000000	1023.000000	2046.000000
30.660000	-0.026305	-15.546120	-6.917334	-2.511477	-1.410333	-4.706977	0.000000	-10.000000	0.516667	-23.783333	370.166656	1023.000000	1023.000000	2046.000000
30.680000	-0.028581	-16.891083	-7.464795	-2.765321	-1.686154	-4.974811	0.000000	-10.000000	0.550000	-24.266666	359.500000	1023.000000	1023.000000	2046.000000
30.700001	-0.030741	-18.168213	-7.861859	-2.888081	-2.068897	-5.349375	0.000000	-10.000000	0.550000	-24.733334	351.333344	1023.000000	1023.000000	2046.000000
30.719999	-0.032647	-19.294260	-8.091753	-3.032166	-2.527520	-5.642821	0.000000	-10.000000	0.566667	-24.950001	343.000000	1023.000000	1023.000000	2046.000000
30.740000	-0.034210	-20.218235	-8.362995	-3.195111	-2.817474	-5.842655	0.000000	-10.000000	0.583333	-25.049999	337.500000	1023.000000	1023.000000	2046.000000
30.760000	-0.035544	-21.006615	-8.646395	-3.310429	-3.004473	-6.045319	0.000000	-10.000000	0.591667	-25.216667	329.166656	1023.000000	1023.000000	2046.000000
30.780001	-0.036694	-21.685987	-8.802084	-3.378116	-3.254755	-6.251033	0.000000	-10.000000	0.583333	-25.483334	320.666656	1023.000000	1023.000000	2046.000000
30.799999	-0.037772	-22.323305	-8.758183	-3.541344	-3.587453	-6.436324	0.000000	-10.000000	0.575000	-25.750000	312.166656	1023.000000	1023.000000	2046.000000
30.820000	-0.038580	-22.800730	-8.720285	-3.867704	-3.711849	-6.500890	0.000000	-10.000000	0.575000	-25.950001	303.666656	1023.000000	1023.000000	2046.000000
30.840000	-0.039364	-23.264311	-8.719337	-4.133636	-3.776197	-6.635139	0.000000	-10.000000	0.583333	-26.033335	297.833344	1023.000000	1023.000000	2046.000000
30.860001	-0.040257	-23.791746	-8.569596	-4.382054	-3.981318	-6.858777	0.000000	-10.000000	0.583333	-26.116667	289.166656	1023.000000	1023.000000	2046.000000
30.879999	-0.041153	-24.321142	-8.321762	-4.671558	-4.268457	-7.059365	0.000000	-10.000000	0.591667	-26.266666	280.500000	1023.000000	1023.000000	2046.000000
30.900000	-0.042073	-24.865286	-8.240152	-4.975461	-4.392985	-7.256687	0.000000	-10.000000	0.583333	-26.416666	271.833344	1023.000000	1023.000000	2046.000000
30.920000	-0.043121	-25.484282	-8.242290	-5.331090	-4.523071	-7.387831	0.000000	-10.000000	0.608333	-26.366667	263.000000	1023.000000	1023.000000	2046.000000
30.940001	-0.044290	-26.175531	-8.168711	-5.617458	-4.840790	-7.548572	0.000000	-10.000000	0.608333	-26.466667	254.000000	1023.000000	1023.000000	2046.000000
30.959999	-0.045625	-26.964249	-8.169278	-5.787714	-5.161597	-7.845660	0.000000	-10.000000	0.608333	-26.500000	245.166672	1023.000000	1023.000000	2046.000000
30.980000	-0.047007	-27.781170	-8.235387	-6.057308	-5.388457	-8.100019	0.000000	-10.000000	0.591667	-26.516666	236.333328	1023.000000	1023.000000	2046.000000
31.000000	-0.048601	-28.723476	-8.250370	-6.402425	-5.664967	-8.405715	0.000000	-10.000000	0.575000	-26.383333	227.500000	1023.000000	1023.000000	2046.000000
31.020000	-0.050294	-29.723991	-8.196332	-6.746042	-6.053104	-8.728513	0.000000	-10.000000	0.566667	-26.133333	218.666672	1023.000000	1023.000000	2046.000000
31.040001	-0.051806	-30.617060	-8.237760	-6.976583	-6.381083	-9.021636	0.000000	-10.000000	0.550000	-26.100000	209.833328	1023.000000	1023.000000	2046.000000
31.059999	-0.052789	-31.198545	-8.256044	-7.210582	-6.565619	-9.166300	0.000000	-10.000000	0.558333	-25.850000	201.166672	1023.000000	1023.000000	2046.000000
31.080000	-0.053701	-31.737368	-8.225212	-7.301365	-6.829211	-9.381581	0.000000	-10.000000	0.558333	-25.816668	192.500000	1023.000000	1023.000000	2046.000000
31.100000	-0.054580	-32.256939	-8.096632	-7.401661	-7.203281	-9.555364	0.000000	-10.000000	0.558333	-25.683334	183.833328	1023.000000	1023.000000	2046.000000
31.120001	-0.055375	-32.726910	-8.128037	-7.574938	-7.370538	-9.653396	0.000000	-10.000000	0.550000	-25.500000	175.333328	1023.000000	1023.000000	2046.000000
31.139999	-0.056017	-33.106079	-8.170121	-7.650550	-7.536202	-9.749206	0.000000	-10.000000	0.541667	-25.083334	166.833328	1023.000000	1023.000000	2046.000000
31.160000	-0.056670	-33.492027	-8.099289	-7.699389	-7.831899	-9.861451	0.000000	-10.000000	0.525000	-24.650000	158.500000	1023.000000	1023.000000	2046.000000
31.180000	-0.057139	-33.769012	-8.135908	-7.719824	-7.989804	-9.923476	0.000000	-10.000000	0.525000	-24.400000	150.166672	1023.000000	1023.000000	2046.000000
31.200001	-0.057638	-34.064240	-8.206216	-7.748584	-8.094322	-10.015118	0.000000	-10.000000	0.525000	-24.216667	142.000000	1023.000000	1023.000000	2046.000000
31.219999	-0.058265	-34.434410	-8.161861	-7.733253	-8.389784	-10.149513	0.000000	-10.000000	0.525000	-24.000000	134.000000	1023.000000	1023.000000	2046.000000
31.240000	-0.058972	-34.852558	-8.192944	-7.800879	-8.627008	-10.231728	0.000000	-10.000000	0.508333	-23.616667	126.000000	1023.000000	1023.000000	2046.000000
31.260000	-0.059572	-35.207256	-8.304616	-7.889594	-8.767742	-10.245305	0.000000	-10.000000	0.491667	-23.266666	118.000000	1023.000000	1023.000000	2046.000000
31.280001	-0.060121	-35.531303	-8.369761	-7.910839	-8.910281	-10.340423	0.000000	-10.000000	0.475000	-22.866667	110.333336	1023.000000	1023.000000	2046.000000
31.299999	-0.060776	-35.918846	-8.289023	-7.922521	-9.211759	-10.495543	0.000000	-10.000000	0.458333	-22.533335	102.666664	1023.000000	1023.000000	2046.000000
31.320000	-0.061434	-36.307606	-8.305913	-8.007996	-9.415890	-10.577808	0.000000	-10.000000	0.433333	-22.133333	95.333336	1023.000000	1023.000000	2046.000000
31.340000	-0.061971	-36.624573	-8.420930	-8.125657	-9.474826	-10.603161	0.000000	-10.000000	0.425000	-21.816668	87.833336	1023.000000	1023.000000	2046.000000
31.360001	-0.062595	-36.993370	-8.405228	-8.186197	-9.686340	-10.715605	0.000000	-10.000000	0.408333	-21.666666	80.500000	1023.000000	1023.000000	2046.000000
31.379999	-0.063066	-37.272087	-8.356878	-8.169634	-9.892340	-10.853237	0.000000	-10.000000	0.408333	-21.250000	73.166664	1023.000000	1023.000000	2046.000000
31.400000	-0.063601	-37.587902	-8.408909	-8.317359	-9.979714	-10.881919	0.000000	-10.000000	0.408333	-21.150000	66.000000	1023.000000	1023.000000	2046.000000
31.420000	-0.064054	-37.855804	-8.472301	-8.391981	-10.061046	-10.930475	0.000000	-10.000000	0.408333	-20.800001	59.000000	1023.000000	1023.000000	2046.000000
31.440001	-0.064438	-38.083141	-8.401487	-8.379243	-10.231246	-11.071164	0.000000	-10.000000	0.416667	-20.600000	52.166668	1023.000000	1023.000000	2046.000000
31.459999	-0.064865	-38.335499	-8.339238	-8.374823	-10.408883	-11.212555	0.000000	-10.000000	0.400000	-20.166666	45.333332	1023.000000	1023.000000	2046.000000
31.480000	-0.065288	-38.585178	-8.322949	-8.454144	-10.566696	-11.241390	0.000000	-10.000000	0.400000	-19.966667	38.666668	1023.000000	1023.000000	2046.000000
31.500000	-0.065823	-38.901268	-8.427674	-8.488550	-10.667109	-11.317936	0.000000	-10.000000	0.383333	-19.783333	32.000000	1023.000000	1023.000000	2046.000000
31.520000	-0.066686	-39.411293	-8.513068	-8.623974	-10.863953	-11.410298	0.000000	-10.000000	0.375000	-19.550001	25.333334	1023.000000	1023.000000	2046.000000
31.540001	-0.068122	-40.259960	-8.597458	-8.728603	-11.256706	-11.677193	0.000000	-10.000000	0.366667	-18.950001	18.833334	1023.000000	1023.000000	2046.000000
31.559999	-0.069570	-41.115715	-8.785505	-8.956624	-11.496083	-11.877501	0.000000	-10.000000	0.358333	-18.450001	12.500000	1023.000000	1023.000000	2046.000000
31.580000	-0.070654	-41.756657	-9.021879	-9.148372	-11.555903	-12.030501	0.000000	-10.000000	0.333333	-17.883333	6.666667	1023.000000	1023.000000	2046.000000
31.600000	-0.071736	-42.396202	-9.131378	-9.313834	-11.751303	-12.199686	0.000000	-10.000000	0.300000	-17.600000	1.000000	1023.000000	1023.000000	2046.000000
31.620001	-0.072558	-42.881805	-9.190061	-9.279030	-11.938931	-12.473785	0.000000	-10.000000	0.266667	-17.216667	-4.666667	1023.000000	1023.000000	2046.000000
31.639999	-0.072343	-42.754715	-9.270475	-9.091001	-11.971593	-12.421647	0.000000	-10.000000	0.266667	-16.833334	-10.333333	1023.000000	1023.000000	2046.000000
31.660000	-0.072231	-42.688301	-9.422750	-9.057589	-11.946657	-12.261306	0.000000	-10.000000	0.258333	-16.233334	-16.000000	1023.000000	1023.000000	2046.000000
31.680000	-0.072562	-42.884083	-9.475376	-9.054638	-12.029378	-12.324691	0.000000	-10.000000	0.258333	-15.700000	-21.333334	1023.000000	1023.000000	2046.000000
31.700001	-0.073684	-43.547150	-9.542400	-9.265138	-12.195944	-12.543668	0.000000	-10.000000	0.233333	-14.966667	-26.500000	1023.000000	1023.000000	2046.000000
31.719999	-0.075480	-44.608646	-9.968875	-9.602483	-12.299824	-12.737464	0.000000	-10.000000	0.208333	-13.983334	-31.500000	1023.000000	1023.000000	2046.000000
31.740000	-0.077850	-46.009411	-10.668559	-9.847173	-12.397106	-13.096572	0.000000	-10.000000	0.166667	-12.416667	-36.333332	1023.000000	1023.000000	2046.000000
31.760000	-0.080688	-47.686443	-11.369084	-10.094039	-12.685208	-13.538113	0.000000	-10.000000	0.125000	-9.833334	-40.500000	1023.000000	1023.000000	2046.000000
31.780001	-0.083416	-49.298882	-12.080936	-10.443590	-12.956131	-13.818222	0.000000	-10.000000	0.083333	-6.533333	-43.833332	1023.000000	1023.000000	2046.000000
31.799999	-0.085341	-50.436676	-12.678349	-10.719452	-13.076220	-13.962654	0.000000	-10.000000	0.058333	-2.233333	-45.833332	1023.000000	1023.000000	2046.000000
31.820000	-0.086550	-51.150860	-13.133564	-10.775715	-13.176947	-14.064636	0.000000	-10.000000	0.041667	1.450000	-46.833332	1023.000000	1023.000000	2046.000000
31.840000	-0.087346	-51.621723	-13.430605	-10.642088	-13.329942	-14.219087	0.000000	-10.000000	0.025000	5.166667	-47.000000	1023.000000	1023.000000	2046.000000
31.860001	-0.087900	-51.948708	-13.689736	-10.614693	-13.443842	-14.200437	0.000000	-10.000000	0.000000	8.133333	-47.000000	1023.000000	1023.000000	2046.000000
31.879999	-0.087724	-51.845093	-13.867080	-10.525027	-13.390038	-14.062950	0.000000	-10.000000	-0.041667	11.100000	-47.000000	1023.000000	1023.000000	2046.000000
31.900000	-0.087157	-51.509659	-13.847120	-10.255569	-13.394092	-14.012879	0.000000	-10.000000	-0.083333	13.650001	-47.000000	1023.000000	1023.000000	2046.000000
31.920000	-0.086406	-51.066212	-13.736443	-10.032601	-13.411809	-13.885359	0.000000	-10.000000	-0.133333	15.716667	-47.000000	1023.000000	1023.000000	2046.000000
31.940001	-0.085173	-50.337193	-13.629824	-9.828034	-13.215508	-13.663825	0.000000	-10.000000	-0.200000	18.416666	-22.166666	1023.000000	1023.000000	2046.000000
31.959999	-0.083624	-49.421528	-13.476472	-9.527281	-12.969912	-13.447865	0.000000	-10.000000	-0.258333	20.266666	2.666667	1023.000000	1023.000000	2046.000000
31.980000	-0.081675	-48.269920	-13.062496	-9.190677	-12.738919	-13.277827	0.000000	-10.000000	-0.325000	22.100000	29.833334	1023.000000	1023.000000	2046.000000
32.000000	-0.079801	-47.162590	-12.551079	-8.950837	-12.496002	-13.164672	0.000000	-10.000000	-0.350000	23.233334	34.666668	1023.000000	1023.000000	2046.000000
32.020000	-0.077544	-45.828293	-12.029843	-8.784072	-12.073648	-12.940728	0.000000	-10.000000	-0.391667	24.650000	42.166668	1023.000000	1023.000000	2046.000000
32.040001	-0.075403	-44.563244	-11.596670	-8.681119	-11.633717	-12.651738	0.000000	-10.000000	-0.408333	25.983334	50.000000	1023.000000	1023.000000	2046.000000
32.060001	-0.073182	-43.250481	-10.938293	-8.568328	-11.335906	-12.407955	0.000000	-10.000000	-0.441667	27.049999	58.333332	1023.000000	1023.000000	2046.000000
32.080002	-0.071207	-42.083496	-10.448205	-8.471817	-11.002004	-12.161471	0.000000	-10.000000	-0.458333	28.133333	67.166664	1023.000000	1023.000000	2046.000000
32.099998	-0.069392	-41.010937	-10.056097	-8.449937	-10.705606	-11.799295	0.000000	-10.000000	-0.483333	28.766666	76.500000	1023.000000	1023.000000	2046.000000
32.119999	-0.067695	-40.007992	-9.913721	-8.342603	-10.289527	-11.462140	0.000000	-10.000000	-0.483333	29.266666	86.000000	1023.000000	1023.000000	2046.000000
32.139999	-0.066270	-39.165585	-9.709730	-8.155422	-10.094705	-11.205726	0.000000	-10.000000	-0.508333	29.433332	95.666664	1023.000000	1023.000000	2046.000000
32.160000	-0.064907	-38.360073	-9.443365	-7.900866	-9.983727	-11.032114	0.000000	-10.000000	-0.508333	29.750000	105.500000	1023.000000	1023.000000	2046.000000
32.180000	-0.063635	-37.608303	-9.194461	-7.782628	-9.807509	-10.823704	0.000000	-10.000000	-0.525000	29.866667	115.500000	1023.000000	1023.000000	2046.000000
32.200001	-0.062130	-36.718967	-8.942133	-7.747563	-9.558460	-10.470810	0.000000	-10.000000	-0.508333	30.100000	125.500000	1023.000000	1023.000000	2046.000000
32.220001	-0.060334	-35.657379	-8.580658	-7.541561	-9.354052	-10.181107	0.000000	-10.000000	-0.525000	30.216667	135.500000	1023.000000	1023.000000	2046.000000
32.240002	-0.058426	-34.529503	-8.122243	-7.217764	-9.248159	-9.941339	0.000000	-10.000000	-0.533333	30.333334	145.500000	1023.000000	1023.000000	2046.000000
32.259998	-0.056079	-33.142841	-7.751199	-6.966722	-8.923403	-9.501519	0.000000	-10.000000	-0.550000	30.666668	155.500000	1023.000000	1023.000000	2046.000000
32.279999	-0.053245	-31.467691	-7.384644	-6.602273	-8.476626	-9.004148	0.000000	-10.000000	-0.550000	31.133333	165.666672	1023.000000	1023.000000	2046.000000
32.299999	-0.050602	-29.905748	-6.863725	-6.229090	-8.219626	-8.593307	0.000000	-10.000000	-0.566667	31.700001	176.000000	1023.000000	1023.000000	2046.000000
32.320000	-0.047939	-28.332010	-6.442343	-5.882535	-7.874808	-8.132323	0.000000	-10.000000	-0.583333	31.900002	186.500000	1023.000000	1023.000000	2046.000000
32.340000	-0.044985	-26.585947	-6.137853	-5.534426	-7.307237	-7.606430	0.000000	-10.000000	-0.616667	32.266666	197.000000	1023.000000	1023.000000	2046.000000
32.360001	-0.042048	-24.850637	-5.747571	-5.139752	-6.869771	-7.093544	0.000000	-10.000000	-0.633333	32.383335	207.666672	1023.000000	1023.000000	2046.000000
32.380001	-0.039184	-23.157482	-5.270132	-4.665875	-6.534367	-6.687109	0.000000	-10.000000	-0.633333	32.816666	218.500000	1023.000000	1023.000000	2046.000000
32.400002	-0.036468	-21.552700	-4.953904	-4.330338	-6.061418	-6.207042	0.000000	-10.000000	-0.633333	32.933334	229.500000	1023.000000	1023.000000	2046.000000
32.419998	-0.033680	-19.904593	-4.709062	-3.939080	-5.525856	-5.730594	0.000000	-10.000000	-0.633333	33.233334	240.500000	1023.000000	1023.000000	2046.000000
32.439999	-0.031084	-18.370569	-4.330523	-3.610884	-5.156255	-5.272907	0.000000	-10.000000	-0.633333	33.166668	251.500000	1023.000000	1023.000000	2046.000000
32.459999	-0.028736	-16.982903	-3.926423	-3.212893	-4.885895	-4.957691	0.000000	-10.000000	-0.616667	33.133335	262.500000	1023.000000	1023.000000	2046.000000
32.480000	-0.026263	-15.521408	-3.716093	-2.907251	-4.375151	-4.522913	0.000000	-10.000000	-0.608333	32.633331	273.500000	1023.000000	1023.000000	2046.000000
32.500000	-0.023875	-14.110261	-3.481433	-2.629143	-3.930467	-4.069217	0.000000	-10.000000	-0.625000	32.533333	284.500000	1023.000000	1023.000000	2046.000000
32.520000	-0.021564	-12.744581	-3.148221	-2.244865	-3.640158	-3.711337	0.000000	-10.000000	-0.650000	32.533333	295.500000	1023.000000	1023.000000	2046.000000
32.540001	-0.019411	-11.472177	-2.837054	-1.887525	-3.355969	-3.391627	0.000000	-10.000000	-0.633333	32.900002	306.333344	1023.000000	1023.000000	2046.000000
32.560001	-0.017372	-10.266891	-2.687374	-1.689944	-2.955462	-2.934110	0.000000	-10.000000	-0.616667	32.966667	317.166656	1023.000000	1023.000000	2046.000000
32.580002	-0.015283	-9.032397	-2.539379	-1.431640	-2.545720	-2.515659	0.000000	-10.000000	-0.575000	32.916668	328.000000	1023.000000	1023.000000	2046.000000
32.599998	-0.013280	-7.848533	-2.228770	-1.082643	-2.301371	-2.235749	0.000000	-10.000000	-0.575000	32.583332	339.000000	1023.000000	1023.000000	2046.000000
32.619999	-0.011313	-6.685943	-1.961704	-0.810405	-1.998926	-1.914908	0.000000	-10.000000	-0.566667	32.316666	350.000000	1023.000000	1023.000000	2046.000000
32.639999	-0.009334	-5.516148	-1.801398	-0.552563	-1.609032	-1.553155	0.000000	-10.000000	-0.575000	31.966667	360.833344	1023.000000	1023.000000	2046.000000
32.660000	-0.007156	-4.229403	-1.522918	-0.268251	-1.299057	-1.139176	0.000000	-10.000000	-0.566667	31.700001	371.666656	1023.000000	1023.000000	2046.000000
32.680000	-0.005253	-3.104592	-1.193480	0.087855	-1.113689	-0.885278	0.000000	-10.000000	-0.558333	31.500000	382.166656	1023.000000	1023.000000	2046.000000
32.700001	-0.003567	-2.108329	-0.972344	0.368116	-0.899084	-0.605016	0.000000	-10.000000	-0.550000	31.383333	392.833344	1023.000000	1023.000000	2046.000000
32.720001	-0.002039	-1.205333	-0.865549	0.508464	-0.620129	-0.228118	0.000000	-10.000000	-0.533333	31.316668	403.166656	1023.000000	1023.000000	2046.000000
32.740002	-0.000860	-0.508033	-0.683980	0.637766	-0.449483	-0.012336	0.000000	-10.000000	-0.516667	30.816668	413.833344	1023.000000	1023.000000	2046.000000
32.759998	0.000292	0.172326	-0.351302	0.782410	-0.422434	0.163651	0.000000	-10.000000	-0.491667	30.433334	424.166656	1023.000000	1023.000000	2046.000000
32.779999	0.001798	1.062363	-0.110175	1.016061	-0.191141	0.347618	0.000000	-10.000000	-0.491667	29.900000	434.500000	1023.000000	1023.000000	2046.000000
32.799999	0.003958	2.338891	0.095635	1.347179	0.218831	0.677246	0.000000	-10.000000	-0.475000	29.799999	444.500000	1023.000000	1023.000000	2046.000000
32.820000	0.006196	3.661990	0.314183	1.551370	0.577111	1.219326	0.000000	-10.000000	-0.466667	29.200001	454.500000	1023.000000	1023.000000	2046.000000
32.840000	0.008496	5.021211	0.554887	2.034514	0.885165	1.546646	0.000000	-10.000000	-0.450000	28.883333	464.500000	1023.000000	1023.000000	2046.000000
32.860001	0.011087	6.552497	0.790719	2.612992	1.135628	2.013159	0.000000	-10.000000	-0.450000	28.216667	474.166656	1023.000000	1023.000000	2046.000000
32.880001	0.013111	7.748421	0.891067	2.939685	1.455946	2.461723	0.000000	-10.000000	-0.450000	28.100000	483.666656	1023.000000	1023.000000	2046.000000
32.900002	0.014521	8.581912	1.088618	3.085794	1.641094	2.766407	0.000000	-10.000000	-0.441667	27.616667	493.000000	1023.000000	1023.000000	2046.000000
32.919998	0.015058	8.899117	1.181256	3.253067	1.701652	2.763142	0.000000	-10.000000	-0.433333	27.300001	502.333344	1023.000000	1023.000000	2046.000000
32.939999	0.014393	8.506553	0.788727	3.138488	1.803323	2.776015	0.000000	-10.000000	-0.391667	26.600000	511.500000	1023.000000	1023.000000	2046.000000
32.959999	0.013485	7.969861	0.163699	2.952915	2.070931	2.782316	0.000000	-10.000000	-0.350000	25.816668	520.500000	1023.000000	1023.000000	2046.000000
32.980000	0.012081	7.139623	-0.322774	2.653654	2.155826	2.652917	0.000000	-10.000000	-0.283333	24.450001	529.333313	1023.000000	1023.000000	2046.000000
33.000000	0.010857	6.416469	-0.745660	2.495380	2.236293	2.430457	0.000000	-10.000000	-0.233333	22.533333	537.833313	1023.000000	1023.000000	2046.000000
33.020000	0.010082	5.958499	-1.132596	2.280841	2.349896	2.460358	0.000000	-10.000000	-0.175000	20.433334	545.666687	1023.000000	1023.000000	2046.000000
33.040001	0.009682	5.721921	-1.568076	2.282921	2.547348	2.459729	0.000000	-10.000000	-0.116667	18.283333	552.833313	1023.000000	1023.000000	2046.000000
33.060001	0.009375	5.540378	-1.786160	2.331987	2.536327	2.458224	0.000000	-10.000000	-0.058333	16.049999	559.166687	1023.000000	1023.000000	2046.000000
33.080002	0.008957	5.293617	-1.960336	2.440823	2.501472	2.311658	0.000000	-10.000000	-0.008333	13.700000	564.833313	1023.000000	1023.000000	2046.000000
33.099998	0.008580	5.070974	-2.083484	2.461101	2.493505	2.199852	0.000000	-10.000000	0.008333	11.083334	569.666687	1023.000000	1023.000000	2046.000000
33.119999	0.008440	4.988060	-2.257733	2.393282	2.591229	2.261281	0.000000	-10.000000	0.025000	8.483334	573.833313	1023.000000	1023.000000	2046.000000
33.139999	0.008413	4.971831	-2.321580	2.364670	2.627647	2.301094	0.000000	-10.000000	0.050000	5.316667	577.000000	1023.000000	1023.000000	2046.000000
33.160000	0.008441	4.988577	-2.311151	2.480961	2.613525	2.205242	0.000000	-10.000000	0.083333	1.700000	579.333313	1023.000000	1023.000000	2046.000000
33.180000	0.008513	5.031361	-2.297931	2.587307	2.652074	2.089912	0.000000	-10.000000	0.100000	-1.383333	580.500000	1023.000000	1023.000000	2046.000000
33.200001	0.008520	5.035503	-2.311365	2.509822	2.757386	2.079659	0.000000	-10.000000	0.100000	-4.000000	581.000000	1023.000000	1023.000000	2046.000000
33.220001	0.008658	5.116752	-2.303480	2.230028	2.960780	2.229423	0.000000	-10.000000	0.108333	-5.850000	581.000000	1023.000000	1023.000000	2046.000000
33.240002	0.008752	5.172230	-2.132324	2.071518	3.017520	2.215516	0.000000	-10.000000	0.116667	-7.833333	581.000000	1023.000000	1023.000000	2046.000000
33.259998	0.008775	5.186232	-1.937634	1.999473	3.083656	2.040736	0.000000	-10.000000	0.133333	-9.283334	581.000000	1023.000000	1023.000000	2046.000000
33.279999	0.008653	5.114123	-1.743726	1.758537	3.171438	1.927874	0.000000	-10.000000	0.141667	-10.316667	581.000000	1023.000000	1023.000000	2046.000000
33.299999	0.008661	5.118476	-1.608280	1.349727	3.355200	2.021829	0.000000	-10.000000	0.150000	-11.216667	581.000000	1023.000000	1023.000000	2046.000000
33.320000	0.008487	5.015663	-1.461237	1.177116	3.369381	1.930403	0.000000	-10.000000	0.150000	-12.016667	574.000000	1023.000000	1023.000000	2046.000000
33.340000	0.007826	4.625178	-1.452543	1.169627	3.277642	1.630452	0.000000	-10.000000	0.183333	-12.666667	565.666687	1023.000000	1023.000000	2046.000000
33.360001	0.006836	4.040064	-1.575902	1.019819	3.144610	1.451537	0.000000	-10.000000	0.183333	-13.033334	555.666687	1023.000000	1023.000000	2046.000000
33.380001	0.005778	3.414952	-1.692841	0.805236	3.052951	1.249606	0.000000	-10.000000	0.183333	-13.350000	551.333313	1023.000000	1023.000000	2046.000000
33.400002	0.004746	2.804799	-1.705566	0.469334	2.913694	1.127337	0.000000	-10.000000	0.183333	-13.683333	546.666687	1023.000000	1023.000000	2046.000000
33.419998	0.003635	2.148355	-1.631702	0.304161	2.678715	0.797181	0.000000	-10.000000	0.216667	-14.050000	542.166687	1023.000000	1023.000000	2046.000000
33.439999	0.002731	1.613835	-1.603595	0.284436	2.486222	0.446771	0.000000	-10.000000	0.258333	-14.416667	537.500000	1023.000000	1023.000000	2046.000000
33.459999	0.002155	1.273803	-1.592247	0.136668	2.361442	0.367941	0.000000	-10.000000	0.258333	-14.833334	532.833313	1023.000000	1023.000000	2046.000000
33.480000	0.001872	1.106055	-1.539482	0.040839	2.282266	0.322432	0.000000	-10.000000	0.258333	-15.183333	527.833313	1023.000000	1023.000000	2046.000000
33.500000	0.001654	0.977607	-1.373816	0.018556	2.160510	0.172355	0.000000	-10.000000	0.250000	-15.533334	522.666687	1023.000000	1023.000000	2046.000000
33.520000	0.001272	0.751542	-1.301039	0.004869	2.034396	0.013315	0.000000	-10.000000	0.258333	-15.816667	517.500000	1023.000000	1023.000000	2046.000000
33.540001	0.000979	0.578334	-1.340465	-0.088133	2.024728	-0.017797	0.000000	-10.000000	0.258333	-16.116667	512.333313	1023.000000	1023.000000	2046.000000
33.560001	0.000864	0.510851	-1.358267	-0.217085	2.031169	0.055033	0.000000	-10.000000	0.266667	-16.400000	507.000000	1023.000000	1023.000000	2046.000000
33.580002	0.000272	0.160975	-1.364374	-0.149555	1.881155	-0.206250	0.000000	-10.000000	0.275000	-16.833334	501.333344	1023.000000	1023.000000	2046.000000
33.599998	-0.000443	-0.262020	-1.411757	-0.120766	1.731004	-0.460501	0.000000	-10.000000	0.291667	-17.366667	495.666656	1023.000000	1023.000000	2046.000000
33.619999	-0.001370	-0.809545	-1.620781	-0.260104	1.668068	-0.596727	0.000000	-10.000000	0.316667	-18.050001	489.833344	1023.000000	1023.000000	2046.000000
33.639999	-0.002259	-1.334907	-1.774663	-0.426847	1.546242	-0.679640	0.000000	-10.000000	0.350000	-18.616667	483.833344	1023.000000	1023.000000	2046.000000
33.660000	-0.003315	-1.959451	-1.818898	-0.349746	1.321054	-1.111861	0.000000	-10.000000	0.383333	-19.233334	477.666656	1023.000000	1023.000000	2046.000000
33.680000	-0.004677	-2.763852	-1.936570	-0.483583	1.024915	-1.368613	0.000000	-10.000000	0.400000	-19.750000	471.166656	1023.000000	1023.000000	2046.000000
33.700001	-0.005838	-3.450490	-2.165347	-0.706420	0.916196	-1.494918	0.000000	-10.000000	0.416667	-20.366667	464.666656	1023.000000	1023.000000	2046.000000
33.720001	-0.007034	-4.156875	-2.276943	-0.901914	0.690030	-1.668047	0.000000	-10.000000	0.433333	-20.983334	457.833344	1023.000000	1023.000000	2046.000000
33.740002	-0.008291	-4.899764	-2.365137	-0.932144	0.422116	-2.024601	0.000000	-10.000000	0.433333	-21.550001	451.000000	1023.000000	1023.000000	2046.000000
33.759998	-0.009685	-5.723862	-2.547119	-1.062656	0.205261	-2.319347	0.000000	-10.000000	0.433333	-22.133333	443.666656	1023.000000	1023.000000	2046.000000
33.779999	-0.010826	-6.398365	-2.760412	-1.265471	0.069993	-2.442476	0.000000	-10.000000	0.433333	-22.400000	436.333344	1023.000000	1023.000000	2046.000000
33.799999	-0.012019	-7.103312	-2.810954	-1.294745	-0.240798	-2.756816	0.000000	-10.000000	0.466667	-22.716667	428.666656	1023.000000	1023.000000	2046.000000
33.820000	-0.013500	-7.978370	-2.898021	-1.428774	-0.604203	-3.047371	0.000000	-10.000000	0.466667	-22.933332	421.333344	1023.000000	1023.000000	2046.000000
33.840000	-0.014406	-8.514028	-3.070595	-1.595859	-0.727873	-3.119701	0.000000	-10.000000	0.500000	-23.383333	413.666656	1023.000000	1023.000000	2046.000000
33.860001	-0.015402	-9.102286	-3.049413	-1.650141	-1.060218	-3.342515	0.000000	-10.000000	0.516667	-23.683332	406.000000	1023.000000	1023.000000	2046.000000
33.880001	-0.016376	-9.678380	-3.050879	-1.654701	-1.343410	-3.629390	0.000000	-10.000000	0.550000	-24.000000	398.000000	1023.000000	1023.000000	2046.000000
33.900002	-0.017512	-10.349758	-3.231807	-1.804528	-1.604075	-3.709348	0.000000	-10.000000	0.550000	-24.350000	390.000000	1023.000000	1023.000000	2046.000000
33.919998	-0.018847	-11.138352	-3.393236	-1.954157	-1.901456	-3.889503	0.000000	-10.000000	0.550000	-24.750000	381.833344	1023.000000	1023.000000	2046.000000
33.939999	-0.020584	-12.165369	-3.533749	-2.093810	-2.320674	-4.217136	0.000000	-10.000000	0.550000	-25.000000	373.500000	1023.000000	1023.000000	2046.000000
33.959999	-0.022345	-13.205740	-3.820076	-2.338556	-2.597161	-4.449947	0.000000	-10.000000	0.550000	-25.266666	365.166656	1023.000000	1023.000000	2046.000000
33.980000	-0.023987	-14.176116	-4.118357	-2.662092	-2.843637	-4.552030	0.000000	-10.000000	0.558333	-25.633333	356.666656	1023.000000	1023.000000	2046.000000
34.000000	-0.025587	-15.121689	-4.300520	-2.689885	-3.224741	-4.906542	0.000000	-10.000000	0.575000	-25.866667	348.166656	1023.000000	1023.000000	2046.000000
34.020000	-0.026317	-15.553302	-4.543511	-2.541694	-3.466202	-5.001895	0.000000	-10.000000	0.591667	-26.016668	339.500000	1023.000000	1023.000000	2046.000000
34.040001	-0.027258	-16.109390	-4.852109	-2.655976	-3.717546	-4.883759	0.000000	-10.000000	0.600000	-25.983334	330.833344	1023.000000	1023.000000	2046.000000
34.060001	-0.028780	-17.008745	-5.039531	-2.722509	-4.084627	-5.162079	0.000000	-10.000000	0.591667	-26.100000	322.166656	1023.000000	1023.000000	2046.000000
34.080002	-0.031218	-18.450008	-5.267165	-3.058000	-4.525379	-5.599464	0.000000	-10.000000	0.591667	-26.116667	313.333344	1023.000000	1023.000000	2046.000000
34.099998	-0.033847	-20.003477	-5.755397	-3.545858	-4.825948	-5.876275	0.000000	-10.000000	0.583333	-26.033333	304.666656	1023.000000	1023.000000	2046.000000
34.119999	-0.036783	-21.738588	-6.411662	-3.954075	-5.131999	-6.240852	0.000000	-10.000000	0.583333	-26.033333	295.833344	1023.000000	1023.000000	2046.000000
34.139999	-0.040139	-23.722071	-7.102161	-4.342326	-5.531140	-6.746443	0.000000	-10.000000	0.566667	-25.983334	287.166656	1023.000000	1023.000000	2046.000000
34.160000	-0.043599	-25.766848	-7.836357	-4.789295	-5.904076	-7.237120	0.000000	-10.000000	0.558333	-25.966667	278.500000	1023.000000	1023.000000	2046.000000
34.180000	-0.046544	-27.507570	-8.546271	-5.267803	-6.170110	-7.523387	0.000000	-10.000000	0.550000	-25.900002	269.833344	1023.000000	1023.000000	2046.000000
34.200001	-0.049014	-28.967482	-9.213024	-5.572927	-6.410831	-7.770701	0.000000	-10.000000	0.558333	-25.683334	261.333344	1023.000000	1023.000000	2046.000000
34.220001	-0.051408	-30.381960	-9.726346	-5.677859	-6.784184	-8.193571	0.000000	-10.000000	0.575000	-25.866667	252.666672	1023.000000	1023.000000	2046.000000
34.240002	-0.053726	-31.752108	-10.201040	-5.814419	-7.153273	-8.583376	0.000000	-10.000000	0.583333	-25.750000	244.166672	1023.000000	1023.000000	2046.000000
34.259998	-0.055556	-32.833427	-10.710321	-6.014700	-7.334303	-8.774101	0.000000	-10.000000	0.575000	-25.866667	235.500000	1023.000000	1023.000000	2046.000000
34.279999	-0.057045	-33.713539	-11.010546	-6.132779	-7.566547	-9.003666	0.000000	-10.000000	0.550000	-25.366667	226.833328	1023.000000	1023.000000	2046.000000
34.299999	-0.058568	-34.613613	-11.223082	-6.153938	-7.849398	-9.387197	0.000000	-10.000000	0.541667	-24.933334	218.333328	1023.000000	1023.000000	2046.000000
34.320000	-0.059835	-35.362514	-11.500745	-6.262146	-8.000546	-9.599081	0.000000	-10.000000	0.533333	-24.433334	210.000000	1023.000000	1023.000000	2046.000000
34.340000	-0.060706	-35.877441	-11.721623	-6.452489	-8.042934	-9.660392	0.000000	-10.000000	0.525000	-24.000000	202.000000	1023.000000	1023.000000	2046.000000
34.360001	-0.061445	-36.314102	-11.693889	-6.579485	-8.236861	-9.803868	0.000000	-10.000000	0.516667	-23.633333	194.000000	1023.000000	1023.000000	2046.000000
34.380001	-0.062210	-36.766266	-11.597029	-6.700852	-8.390494	-10.077890	0.000000	-10.000000	0.491667	-23.133333	186.000000	1023.000000	1023.000000	2046.000000
34.400002	-0.062755	-37.088383	-11.540909	-7.067424	-8.396634	-10.083416	0.000000	-10.000000	0.475000	-22.933334	178.333328	1023.000000	1023.000000	2046.000000
34.419998	-0.063196	-37.349037	-11.389565	-7.378704	-8.445442	-10.135327	0.000000	-10.000000	0.441667	-22.650000	170.666672	1023.000000	1023.000000	2046.000000
34.439999	-0.063718	-37.657391	-11.137107	-7.611350	-8.603271	-10.305662	0.000000	-10.000000	0.433333	-22.416668	163.166672	1023.000000	1023.000000	2046.000000
34.459999	-0.064439	-38.083393	-10.897331	-7.767450	-8.795105	-10.623506	0.000000	-10.000000	0.416667	-22.000000	155.500000	1023.000000	1023.000000	2046.000000
34.480000	-0.065376	-38.636936	-10.850738	-8.164164	-8.908193	-10.713842	0.000000	-10.000000	0.408333	-21.666668	148.166672	1023.000000	1023.000000	2046.000000
34.500000	-0.066010	-39.011776	-10.792579	-8.454156	-9.006760	-10.758280	0.000000	-10.000000	0.400000	-21.466667	141.000000	1023.000000	1023.000000	2046.000000
34.520000	-0.066959	-39.572861	-10.756081	-8.524482	-9.240471	-11.051826	0.000000	-10.000000	0.391667	-21.166668	133.833328	1023.000000	1023.000000	2046.000000
34.540001	-0.068196	-40.303871	-10.779953	-8.665778	-9.466606	-11.391534	0.000000	-10.000000	0.391667	-21.016666	126.666664	1023.000000	1023.000000	2046.000000
34.560001	-0.069329	-40.973591	-10.846626	-8.977708	-9.565781	-11.583476	0.000000	-10.000000	0.391667	-20.650000	119.500000	1023.000000	1023.000000	2046.000000
34.580002	-0.070365	-41.585762	-10.759979	-9.303336	-9.790464	-11.731980	0.000000	-10.000000	0.400000	-20.450001	112.666664	1023.000000	1023.000000	2046.000000
34.599998	-0.071461	-42.233631	-10.671408	-9.368906	-10.033594	-12.159722	0.000000	-10.000000	0.400000	-20.150000	106.000000	1023.000000	1023.000000	2046.000000
34.619999	-0.072265	-42.708336	-10.584795	-9.529569	-10.256238	-12.337734	0.000000	-10.000000	0.400000	-20.166668	99.333336	1023.000000	1023.000000	2046.000000
34.639999	-0.072481	-42.836319	-10.583618	-9.596297	-10.268887	-12.387517	0.000000	-10.000000	0.391667	-19.900000	92.500000	1023.000000	1023.000000	2046.000000
34.660000	-0.072775	-43.010296	-10.427558	-9.667521	-10.459893	-12.455325	0.000000	-10.000000	0.383333	-19.733334	85.833336	1023.000000	1023.000000	2046.000000
34.680000	-0.073110	-43.207916	-10.268693	-9.708231	-10.684945	-12.546047	0.000000	-10.000000	0.366667	-19.266666	79.166664	1023.000000	1023.000000	2046.000000
34.700001	-0.073407	-43.383503	-10.174854	-9.711380	-10.829789	-12.667480	0.000000	-10.000000	0.358333	-19.133333	72.833336	1023.000000	1023.000000	2046.000000
34.720001	-0.073418	-43.389858	-10.177341	-9.782371	-10.869987	-12.560158	0.000000	-10.000000	0.350000	-18.666666	66.500000	1023.000000	1023.000000	2046.000000
34.740002	-0.073456	-43.412506	-10.081279	-9.847304	-10.993604	-12.490320	0.000000	-10.000000	0.350000	-18.516666	60.500000	1023.000000	1023.000000	2046.000000
34.759998	-0.073580	-43.486065	-9.969977	-9.723467	-11.164393	-12.628228	0.000000	-10.000000	0.350000	-18.266666	54.166668	1023.000000	1023.000000	2046.000000
34.779999	-0.073800	-43.616062	-9.946167	-9.655704	-11.290391	-12.723801	0.000000	-10.000000	0.358333	-18.233334	47.833332	1023.000000	1023.000000	2046.000000
34.799999	-0.073889	-43.668213	-9.984829	-9.750170	-11.320086	-12.613127	0.000000	-10.000000	0.358333	-18.116667	41.500000	1023.000000	1023.000000	2046.000000
34.820000	-0.073935	-43.695732	-9.888207	-9.700098	-11.453627	-12.653802	0.000000	-10.000000	0.358333	-18.016666	35.500000	1023.000000	1023.000000	2046.000000
34.840000	-0.074224	-43.866177	-9.790751	-9.595460	-11.641043	-12.838922	0.000000	-10.000000	0.333333	-17.950001	29.500000	1023.000000	1023.000000	2046.000000
34.860001	-0.074407	-43.974590	-9.859468	-9.653331	-11.658836	-12.802954	0.000000	-10.000000	0.308333	-17.800001	23.500000	1023.000000	1023.000000	2046.000000
34.880001	-0.074568	-44.069553	-9.833748	-9.747708	-11.785422	-12.702676	0.000000	-10.000000	0.283333	-17.566668	17.500000	1023.000000	1023.000000	2046.000000
34.900002	-0.074816	-44.216331	-9.728735	-9.655334	-11.963900	-12.868363	0.000000	-10.000000	0.266667	-17.216667	11.833333	1023.000000	1023.000000	2046.000000
34.919998	-0.075270	-44.484467	-9.707424	-9.678239	-12.116700	-12.982103	0.000000	-10.000000	0.258333	-16.816668	6.333333	1023.000000	1023.000000	2046.000000
34.939999	-0.075629	-44.696613	-9.834467	-9.714832	-12.129582	-13.017733	0.000000	-10.000000	0.233333	-15.983334	1.166667	1023.000000	1023.000000	2046.000000
34.959999	-0.076038	-44.938671	-9.863048	-9.777714	-12.245586	-13.052322	0.000000	-10.000000	0.208333	-14.733334	-4.000000	1023.000000	1023.000000	2046.000000
34.980000	-0.076587	-45.263008	-9.822720	-9.737549	-12.456656	-13.246085	0.000000	-10.000000	0.158333	-12.766666	-8.666667	1023.000000	1023.000000	2046.000000
35.000000	-0.077069	-45.547546	-9.907033	-9.709816	-12.539578	-13.391117	0.000000	-10.000000	0.108333	-10.233334	-12.833333	1023.000000	1023.000000	2046.000000
35.020000	-0.077049	-45.535824	-9.911924	-9.768975	-12.567136	-13.287787	0.000000	-10.000000	0.050000	-6.950000	-16.166666	1023.000000	1023.000000	2046.000000
35.040001	-0.076840	-45.412357	-9.831235	-9.661734	-12.601274	-13.318115	0.000000	-10.000000	0.016667	-2.483333	-18.500000	1023.000000	1023.000000	2046.000000
35.060001	-0.076565	-45.249668	-9.656922	-9.530030	-12.698569	-13.364148	0.000000	-10.000000	-0.016667	1.766667	-19.666666	1023.000000	1023.000000	2046.000000
35.080002	-0.076079	-44.962509	-9.600266	-9.368103	-12.684552	-13.309589	0.000000	-10.000000	-0.041667	6.350000	-20.000000	1023.000000	1023.000000	2046.000000
35.099998	-0.075646	-44.706768	-9.498307	-9.355354	-12.720925	-13.132182	0.000000	-10.000000	-0.091667	9.983334	-20.000000	1023.000000	1023.000000	2046.000000
35.119999	-0.075408	-44.565853	-9.369297	-9.255332	-12.839462	-13.101762	0.000000	-10.000000	-0.141667	13.483334	-20.000000	1023.000000	1023.000000	2046.000000
35.139999	-0.075568	-44.660728	-9.361373	-9.184110	-12.916569	-13.198677	0.000000	-10.000000	-0.191667	15.900001	-20.000000	1023.000000	1023.000000	2046.000000
35.160000	-0.075538	-44.643154	-9.437804	-9.224435	-12.867783	-13.113131	0.000000	-10.000000	-0.225000	17.616667	-12.833333	1023.000000	1023.000000	2046.000000
35.180000	-0.075076	-44.369640	-9.364119	-9.192549	-12.820889	-12.992085	0.000000	-10.000000	-0.250000	19.233334	2.000000	1023.000000	1023.000000	2046.000000
35.200001	-0.074474	-44.014423	-9.210317	-9.062584	-12.777951	-12.963570	0.000000	-10.000000	-0.275000	20.450001	19.166666	1023.000000	1023.000000	2046.000000
35.220001	-0.073803	-43.617691	-9.221004	-8.831141	-12.667868	-12.897678	0.000000	-10.000000	-0.300000	21.916668	31.500000	1023.000000	1023.000000	2046.000000
35.240002	-0.071733	-42.394047	-9.113736	-8.467891	-12.347718	-12.464702	0.000000	-10.000000	-0.308333	22.833334	38.666668	1023.000000	1023.000000	2046.000000
35.259998	-0.069471	-41.057446	-8.911363	-7.963246	-12.147286	-12.035549	0.000000	-10.000000	-0.341667	23.933334	46.166668	1023.000000	1023.000000	2046.000000
35.279999	-0.067757	-40.044392	-8.719186	-7.585909	-11.979568	-11.759727	0.000000	-10.000000	-0.366667	24.533335	54.000000	1023.000000	1023.000000	2046.000000
35.299999	-0.066353	-39.214836	-8.596469	-7.366789	-11.711663	-11.539912	0.000000	-10.000000	-0.408333	25.383333	62.000000	1023.000000	1023.000000	2046.000000
35.320000	-0.065389	-38.644878	-8.748231	-7.360818	-11.374270	-11.161558	0.000000	-10.000000	-0.425000	26.033333	70.333336	1023.000000	1023.000000	2046.000000
35.340000	-0.065234	-38.553204	-9.041286	-7.346859	-11.207631	-10.957429	0.000000	-10.000000	-0.441667	26.900000	79.000000	1023.000000	1023.000000	2046.000000
35.360001	-0.066022	-39.018780	-9.612730	-7.373702	-11.037472	-10.994878	0.000000	-10.000000	-0.458333	27.600000	88.000000	1023.000000	1023.000000	2046.000000
35.380001	-0.066938	-39.560272	-10.250724	-7.556552	-10.758359	-10.994636	0.000000	-10.000000	-0.466667	28.250000	97.166664	1023.000000	1023.000000	2046.000000
35.400002	-0.067291	-39.769135	-10.669253	-7.678578	-10.603952	-10.817349	0.000000	-10.000000	-0.483333	28.450001	106.333336	1023.000000	1023.000000	2046.000000
35.419998	-0.067151	-39.685944	-10.920203	-7.543293	-10.524176	-10.698272	0.000000	-10.000000	-0.500000	28.483334	115.833336	1023.000000	1023.000000	2046.000000
35.439999	-0.066801	-39.479588	-11.124363	-7.278502	-10.428201	-10.648521	0.000000	-10.000000	-0.516667	28.450001	125.166664	1023.000000	1023.000000	2046.000000
35.459999	-0.066022	-39.019253	-11.304197	-7.101210	-10.225572	-10.388271	0.000000	-10.000000	-0.533333	28.766666	134.833328	1023.000000	1023.000000	2046.000000
35.480000	-0.064984	-38.405514	-11.387012	-6.988930	-10.030566	-9.999005	0.000000	-10.000000	-0.541667	29.000000	144.166672	1023.000000	1023.000000	2046.000000
35.500000	-0.063508	-37.533112	-11.233985	-6.687297	-9.858926	-9.752904	0.000000	-10.000000	-0.566667	29.350000	153.833328	1023.000000	1023.000000	2046.000000
35.520000	-0.061904	-36.585228	-11.060700	-6.319283	-9.673118	-9.532128	0.000000	-10.000000	-0.575000	29.650000	163.500000	1023.000000	1023.000000	2046.000000
35.540001	-0.060063	-35.497330	-11.015948	-6.020495	-9.284926	-9.175961	0.000000	-10.000000	-0.600000	30.033333	173.500000	1023.000000	1023.000000	2046.000000
35.560001	-0.057798	-34.158604	-10.724762	-5.807619	-9.016117	-8.610105	0.000000	-10.000000	-0.600000	30.600000	183.500000	1023.000000	1023.000000	2046.000000
35.580002	-0.055390	-32.735325	-10.297225	-5.323585	-8.701440	-8.413074	0.000000	-10.000000	-0.608333	30.916668	193.500000	1023.000000	1023.000000	2046.000000
35.599998	-0.053094	-31.378500	-9.898063	-5.077921	-8.336555	-8.065962	0.000000	-10.000000	-0.591667	31.150000	203.833328	1023.000000	1023.000000	2046.000000
35.619999	-0.050284	-29.718121	-9.463826	-4.939846	-7.784540	-7.529910	0.000000	-10.000000	-0.591667	31.100000	214.166672	1023.000000	1023.000000	2046.000000
35.639999	-0.047476	-28.058451	-8.894479	-4.782171	-7.300037	-7.081764	0.000000	-10.000000	-0.575000	30.966667	224.666672	1023.000000	1023.000000	2046.000000
35.660000	-0.045116	-26.663342	-8.260907	-4.614500	-6.904016	-6.883919	0.000000	-10.000000	-0.583333	31.016666	235.000000	1023.000000	1023.000000	2046.000000
35.680000	-0.042802	-25.295700	-7.814436	-4.532346	-6.324793	-6.624125	0.000000	-10.000000	-0.575000	30.883333	245.333328	1023.000000	1023.000000	2046.000000
35.700001	-0.040431	-23.894543	-7.375682	-4.558361	-5.831997	-6.128503	0.000000	-10.000000	-0.566667	30.850000	255.666672	1023.000000	1023.000000	2046.000000
35.720001	-0.038351	-22.665663	-6.986451	-4.397888	-5.436635	-5.844689	0.000000	-10.000000	-0.541667	30.283335	266.000000	1023.000000	1023.000000	2046.000000
35.740002	-0.036877	-21.794302	-6.788110	-4.127540	-5.126184	-5.752469	0.000000	-10.000000	-0.516667	29.866667	276.333344	1023.000000	1023.000000	2046.000000
35.759998	-0.035412	-20.928406	-6.705656	-3.968408	-4.760146	-5.494196	0.000000	-10.000000	-0.525000	29.633333	289.500000	1023.000000	1023.000000	2046.000000
35.779999	-0.033750	-19.946259	-6.388592	-3.875533	-4.493313	-5.188821	0.000000	-10.000000	-0.525000	29.550001	302.500000	1023.000000	1023.000000	2046.000000
35.799999	-0.032313	-19.096741	-5.986427	-3.659431	-4.317981	-5.132903	0.000000	-10.000000	-0.533333	29.433334	312.166656	1023.000000	1023.000000	2046.000000
35.820000	-0.030798	-18.201513	-5.643096	-3.457642	-4.069302	-5.031473	0.000000	-10.000000	-0.500000	29.350000	318.833344	1023.000000	1023.000000	2046.000000
35.840000	-0.028724	-16.975599	-5.321656	-3.367277	-3.716267	-4.570401	0.000000	-10.000000	-0.491667	29.166666	325.500000	1023.000000	1023.000000	2046.000000
35.860001	-0.026224	-15.498576	-4.834863	-2.973359	-3.401419	-4.288935	0.000000	-10.000000	-0.483333	28.966667	335.500000	1023.000000	1023.000000	2046.000000
35.880001	-0.023790	-14.059857	-4.300681	-2.621876	-3.150483	-3.986817	0.000000	-10.000000	-0.500000	28.466667	345.166656	1023.000000	1023.000000	2046.000000
35.900002	-0.021261	-12.565137	-3.977201	-2.361121	-2.681403	-3.545411	0.000000	-10.000000	-0.483333	28.299999	354.833344	1023.000000	1023.000000	2046.000000
35.919998	-0.018394	-10.870654	-3.523202	-2.150502	-2.264509	-2.932440	0.000000	-10.000000	-0.466667	28.266666	364.166656	1023.000000	1023.000000	2046.000000
35.939999	-0.015550	-9.190036	-3.026912	-1.694831	-1.877111	-2.591182	0.000000	-10.000000	-0.458333	28.299999	373.833344	1023.000000	1023.000000	2046.000000
35.959999	-0.012895	-7.621176	-2.640921	-1.224270	-1.451388	-2.304597	0.000000	-10.000000	-0.458333	28.299999	383.166656	1023.000000	1023.000000	2046.000000
35.980000	-0.010191	-6.023101	-2.378438	-0.923929	-0.937892	-1.782843	0.000000	-10.000000	-0.458333	27.833334	392.666656	1023.000000	1023.000000	2046.000000
36.000000	-0.007417	-4.383527	-1.949631	-0.539496	-0.538955	-1.355445	0.000000	-10.000000	-0.450000	27.583334	402.000000	1023.000000	1023.000000	2046.000000
36.020000	-0.005176	-3.059266	-1.587262	-0.151985	-0.252302	-1.067718	0.000000	-10.000000	-0.450000	27.233334	411.333344	1023.000000	1023.000000	2046.000000
36.040001	-0.002796	-1.652358	-1.300938	0.175975	0.160795	-0.688190	0.000000	-10.000000	-0.450000	27.300001	420.500000	1023.000000	1023.000000	2046.000000
36.060001	-0.000381	-0.225100	-0.934052	0.398923	0.484816	-0.174787	0.000000	-10.000000	-0.441667	27.183334	429.500000	1023.000000	1023.000000	2046.000000
36.080002	0.002016	1.191305	-0.501379	0.768838	0.804882	0.118964	0.000000	-10.000000	-0.441667	27.166668	438.500000	1023.000000	1023.000000	2046.000000
36.099998	0.004048	2.392539	-0.175654	1.110000	1.145449	0.312744	0.000000	-10.000000	-0.433333	27.116667	447.500000	1023.000000	1023.000000	2046.000000
36.119999	0.006198	3.662939	0.062257	1.387668	1.558421	0.654593	0.000000	-10.000000	-0.441667	26.883333	456.500000	1023.000000	1023.000000	2046.000000
36.139999	0.008340	4.929233	0.341561	1.530381	1.912203	1.145087	0.000000	-10.000000	-0.425000	26.633333	465.500000	1023.000000	1023.000000	2046.000000
36.160000	0.010526	6.220980	0.702260	1.913059	2.258492	1.347169	0.000000	-10.000000	-0.416667	26.383333	474.500000	1023.000000	1023.000000	2046.000000
36.180000	0.012257	7.243888	0.950415	2.187331	2.543715	1.562427	0.000000	-10.000000	-0.400000	26.400000	483.500000	1023.000000	1023.000000	2046.000000
36.200001	0.014311	8.457862	1.178022	2.331409	2.917361	2.031070	0.000000	-10.000000	-0.391667	26.450001	492.333344	1023.000000	1023.000000	2046.000000
36.220001	0.016362	9.670183	1.532358	2.646737	3.183314	2.307775	0.000000	-10.000000	-0.391667	26.066668	501.166656	1023.000000	1023.000000	2046.000000
36.240002	0.018137	10.718837	1.826136	3.045576	3.470457	2.376668	0.000000	-10.000000	-0.391667	25.666668	510.000000	1023.000000	1023.000000	2046.000000
36.259998	0.019750	11.672226	1.989381	3.229183	3.788824	2.664837	0.000000	-10.000000	-0.400000	25.300001	518.666687	1023.000000	1023.000000	2046.000000
36.279999	0.021115	12.478880	2.181634	3.312674	4.052752	2.931820	0.000000	-10.000000	-0.383333	24.966667	527.166687	1023.000000	1023.000000	2046.000000
36.299999	0.022140	13.084878	2.414447	3.534982	4.228350	2.907099	0.000000	-10.000000	-0.366667	24.700001	535.500000	1023.000000	1023.000000	2046.000000
36.320000	0.023033	13.612418	2.547748	3.599384	4.488614	2.976673	0.000000	-10.000000	-0.341667	24.133333	543.833313	1023.000000	1023.000000	2046.000000
36.340000	0.024614	14.546645	2.735188	3.657303	4.857757	3.296398	0.000000	-10.000000	-0.325000	23.799999	552.000000	1023.000000	1023.000000	2046.000000
36.360001	0.026651	15.750638	3.017534	3.973359	5.237759	3.521986	0.000000	-10.000000	-0.308333	23.133333	560.000000	1023.000000	1023.000000	2046.000000
36.380001	0.028694	16.958014	3.251451	4.370245	5.648271	3.688047	0.000000	-10.000000	-0.291667	22.733334	567.833313	1023.000000	1023.000000	2046.000000
36.400002	0.030708	18.148163	3.468476	4.768716	5.955413	3.955557	0.000000	-10.000000	-0.275000	22.216667	575.500000	1023.000000	1023.000000	2046.000000
36.419998	0.032690	19.319645	3.510152	5.182007	6.307630	4.319856	0.000000	-10.000000	-0.258333	21.950001	583.000000	1023.000000	1023.000000	2046.000000
36.439999	0.034126	20.168369	3.607008	5.304230	6.605029	4.652102	0.000000	-10.000000	-0.225000	21.633333	590.333313	1023.000000	1023.000000	2046.000000
36.459999	0.034837	20.588732	3.783629	5.387444	6.687747	4.729911	0.000000	-10.000000	-0.200000	21.116667	597.666687	1023.000000	1023.000000	2046.000000
36.480000	0.034329	20.288261	3.656853	5.370459	6.717359	4.543592	0.000000	-10.000000	-0.183333	20.266666	604.666687	1023.000000	1023.000000	2046.000000
36.500000	0.033173	19.605112	3.124977	5.209719	6.869358	4.401060	0.000000	-10.000000	-0.158333	18.799999	611.666687	1023.000000	1023.000000	2046.000000
36.520000	0.031588	18.668690	2.444547	4.873181	7.037095	4.313868	0.000000	-10.000000	-0.108333	17.216667	618.166687	1023.000000	1023.000000	2046.000000
36.540001	0.029822	17.624891	1.901683	4.546041	7.078810	4.098359	0.000000	-10.000000	-0.041667	15.133334	624.333313	1023.000000	1023.000000	2046.000000
36.560001	0.028462	16.820877	1.469904	4.383277	7.168642	3.799054	0.000000	-10.000000	-0.008333	12.966667	629.833313	1023.000000	1023.000000	2046.000000
36.580002	0.027803	16.431870	1.009838	4.289426	7.336697	3.795910	0.000000	-10.000000	0.000000	10.983334	634.500000	1023.000000	1023.000000	2046.000000
36.599998	0.027719	16.381910	0.643446	4.252978	7.482453	4.003034	0.000000	-10.000000	-0.016667	10.100000	638.500000	1023.000000	1023.000000	2046.000000
36.619999	0.027859	16.464476	0.447953	4.349975	7.527709	4.138838	0.000000	-10.000000	-0.016667	10.216666	641.833313	1023.000000	1023.000000	2046.000000
36.639999	0.027875	16.474407	0.340120	4.564796	7.503917	4.065575	0.000000	-10.000000	-0.016667	10.750000	645.333313	1023.000000	1023.000000	2046.000000
36.660000	0.027960	16.524410	0.201355	4.633574	7.550420	4.139061	0.000000	-10.000000	0.000000	11.000000	648.666687	1023.000000	1023.000000	2046.000000
36.680000	0.028385	16.775415	0.147377	4.609613	7.619007	4.399417	0.000000	-10.000000	0.000000	10.766666	652.333313	1023.000000	1023.000000	2046.000000
36.700001	0.029033	17.158205	0.185746	4.831135	7.689948	4.451376	0.000000	-10.000000	0.000000	10.133333	655.833313	1023.000000	1023.000000	2046.000000
36.720001	0.029512	17.441542	0.252791	5.049322	7.707367	4.432063	0.000000	-10.000000	0.000000	9.233334	659.500000	1023.000000	1023.000000	2046.000000
36.740002	0.030376	17.951944	0.289984	5.128230	7.893304	4.640426	0.000000	-10.000000	0.000000	8.266666	662.666687	1023.000000	1023.000000	2046.000000
36.759998	0.031226	18.454454	0.495550	5.088994	8.016492	4.853419	0.000000	-10.000000	0.008333	7.283333	665.666687	1023.000000	1023.000000	2046.000000
36.779999	0.032020	18.923872	0.733683	5.133878	8.206682	4.849628	0.000000	-10.000000	0.025000	5.933333	668.166687	1023.000000	1023.000000	2046.000000
36.799999	0.032616	19.276251	0.967947	5.069122	8.332501	4.906680	0.000000	-10.000000	0.041667	4.233334	670.500000	1023.000000	1023.000000	2046.000000
36.820000	0.033289	19.673635	1.142831	4.945941	8.579061	5.005802	0.000000	-10.000000	0.058333	1.900000	672.000000	1023.000000	1023.000000	2046.000000
36.840000	0.034046	20.121384	1.410749	4.705965	8.856709	5.147960	0.000000	-10.000000	0.075000	-0.400000	672.833313	1023.000000	1023.000000	2046.000000
36.860001	0.034338	20.293989	1.719587	4.516683	8.908429	5.149290	0.000000	-10.000000	0.091667	-2.500000	673.000000	1023.000000	1023.000000	2046.000000
36.880001	0.034257	20.245972	1.891960	4.440425	8.875899	5.037687	0.000000	-10.000000	0.100000	-4.200000	673.000000	1023.000000	1023.000000	2046.000000
36.900002	0.033915	20.043482	1.749754	4.311036	8.894576	5.088115	0.000000	-10.000000	0.100000	-5.583333	673.000000	1023.000000	1023.000000	2046.000000
36.919998	0.033416	19.749033	1.762486	4.160399	8.697200	5.128947	0.000000	-10.000000	0.100000	-6.733334	673.000000	1023.000000	1023.000000	2046.000000
36.939999	0.032446	19.175425	1.807224	4.093880	8.448013	4.826306	0.000000	-10.000000	0.100000	-7.550000	673.000000	1023.000000	1023.000000	2046.000000
36.959999	0.031421	18.570084	1.794881	3.925859	8.233164	4.616180	0.000000	-10.000000	0.108333	-8.400001	673.000000	1023.000000	1023.000000	2046.000000
36.980000	0.030607	18.088909	1.732738	3.713919	8.100750	4.541502	0.000000	-10.000000	0.116667	-9.366667	673.000000	1023.000000	1023.000000	2046.000000
37.000000	0.030130	17.806896	1.805958	3.573459	7.873479	4.553999	0.000000	-10.000000	0.133333	-10.250000	673.000000	1023.000000	1023.000000	2046.000000
37.020000	0.029903	17.672747	1.873204	3.708260	7.695606	4.395677	0.000000	-10.000000	0.141667	-11.033334	665.666687	1023.000000	1023.000000	2046.000000
37.040001	0.029612	17.500408	1.965464	3.732465	7.511858	4.290621	0.000000	-10.000000	0.150000	-11.666667	657.000000	1023.000000	1023.000000	2046.000000
37.060001	0.029388	17.368135	1.898366	3.629132	7.422310	4.418326	0.000000	-10.000000	0.183333	-12.250000	647.000000	1023.000000	1023.000000	2046.000000
37.080002	0.029294	17.312763	1.902768	3.486073	7.333473	4.590450	0.000000	-10.000000	0.216667	-12.850000	643.000000	1023.000000	1023.000000	2046.000000
37.099998	0.029047	17.166561	1.896017	3.592833	7.169837	4.507875	0.000000	-10.000000	0.250000	-13.566667	638.666687	1023.000000	1023.000000	2046.000000
37.119999	0.028470	16.825911	1.801532	3.610500	6.959792	4.454086	0.000000	-10.000000	0.258333	-14.400000	634.166687	1023.000000	1023.000000	2046.000000
37.139999	0.027770	16.411867	1.553361	3.547420	6.814037	4.497049	0.000000	-10.000000	0.258333	-15.366667	629.333313	1023.000000	1023.000000	2046.000000
37.160000	0.026874	15.882364	1.292827	3.416914	6.596471	4.576153	0.000000	-10.000000	0.275000	-16.383333	624.166687	1023.000000	1023.000000	2046.000000
37.180000	0.025578	15.116638	1.037962	3.391599	6.294852	4.392225	0.000000	-10.000000	0.300000	-17.516666	618.666687	1023.000000	1023.000000	2046.000000
37.200001	0.023895	14.122122	0.798445	3.260139	5.860159	4.203378	0.000000	-10.000000	0.350000	-18.700001	612.666687	1023.000000	1023.000000	2046.000000
37.220001	0.022171	13.103065	0.391515	3.060530	5.583086	4.067935	0.000000	-10.000000	0.391667	-19.833334	606.500000	1023.000000	1023.000000	2046.000000
37.240002	0.020448	12.084701	0.098360	2.736750	5.195146	4.054444	0.000000	-10.000000	0.425000	-20.950001	599.833313	1023.000000	1023.000000	2046.000000
37.259998	0.018787	11.103254	-0.167071	2.578906	4.809852	3.881567	0.000000	-10.000000	0.458333	-22.000000	593.000000	1023.000000	1023.000000	2046.000000
37.279999	0.016942	10.012505	-0.402157	2.425460	4.404456	3.584745	0.000000	-10.000000	0.500000	-23.066668	585.666687	1023.000000	1023.000000	2046.000000
37.299999	0.015127	8.939764	-0.646870	2.283277	3.961736	3.341621	0.000000	-10.000000	0.533333	-23.966667	578.000000	1023.000000	1023.000000	2046.000000
37.320000	0.013402	7.920300	-0.932576	2.073978	3.614250	3.164648	0.000000	-10.000000	0.566667	-24.500000	570.000000	1023.000000	1023.000000	2046.000000
37.340000	0.011843	6.999223	-1.162231	1.885397	3.257580	3.018477	0.000000	-10.000000	0.575000	-25.033335	561.833313	1023.000000	1023.000000	2046.000000
37.360001	0.010261	6.064196	-1.207501	1.823558	2.746326	2.701813	0.000000	-10.000000	0.608333	-25.566668	553.500000	1023.000000	1023.000000	2046.000000
37.380001	0.008824	5.215083	-1.272556	1.810592	2.296472	2.380576	0.000000	-10.000000	0.625000	-26.166668	544.833313	1023.000000	1023.000000	2046.000000
37.400002	0.007358	4.348853	-1.457693	1.603791	1.911455	2.291300	0.000000	-10.000000	0.666667	-26.800001	536.166687	1023.000000	1023.000000	2046.000000
37.419998	0.005841	3.451770	-1.686186	1.436340	1.564808	2.136808	0.000000	-10.000000	0.683333	-27.283333	527.166687	1023.000000	1023.000000	2046.000000
37.439999	0.004138	2.445641	-1.900965	1.310910	1.187316	1.848380	0.000000	-10.000000	0.700000	-27.916666	518.166687	1023.000000	1023.000000	2046.000000
37.459999	0.002050	1.211595	-2.148722	1.127976	0.740586	1.491756	0.000000	-10.000000	0.700000	-28.216667	508.833344	1023.000000	1023.000000	2046.000000
37.480000	-0.000011	-0.006360	-2.513435	1.004506	0.383050	1.119519	0.000000	-10.000000	0.700000	-28.633333	499.333344	1023.000000	1023.000000	2046.000000
37.500000	-0.001819	-1.074921	-2.872600	0.854620	-0.021199	0.964258	0.000000	-10.000000	0.708333	-28.883333	489.833344	1023.000000	1023.000000	2046.000000
37.520000	-0.003261	-1.927352	-3.262011	0.868131	-0.394375	0.860904	0.000000	-10.000000	0.725000	-29.216667	480.166656	1023.000000	1023.000000	2046.000000
37.540001	-0.005169	-3.054896	-3.574256	0.711121	-0.826626	0.634865	0.000000	-10.000000	0.741667	-29.266666	470.500000	1023.000000	1023.000000	2046.000000
37.560001	-0.007767	-4.590071	-3.841228	0.456313	-1.314809	0.109653	0.000000	-10.000000	0.750000	-29.466667	460.500000	1023.000000	1023.000000	2046.000000
37.580002	-0.010874	-6.426748	-4.175577	0.035763	-1.768321	-0.518613	0.000000	-10.000000	0.750000	-29.366667	450.666656	1023.000000	1023.000000	2046.000000
37.599998	-0.014254	-8.423844	-4.702913	-0.338840	-2.187069	-1.195023	0.000000	-10.000000	0.758333	-29.633333	441.000000	1023.000000	1023.000000	2046.000000
37.619999	-0.017900	-10.578933	-5.456372	-0.819389	-2.535656	-1.767514	0.000000	-10.000000	0.758333	-29.633333	431.333344	1023.000000	1023.000000	2046.000000
37.639999	-0.021668	-12.805764	-6.239443	-1.410318	-2.878816	-2.277187	0.000000	-10.000000	0.741667	-29.733334	421.500000	1023.000000	1023.000000	2046.000000
37.660000	-0.025266	-14.932100	-6.928477	-1.928587	-3.232708	-2.842328	0.000000	-10.000000	0.733333	-29.583334	411.500000	1023.000000	1023.000000	2046.000000
37.680000	-0.028543	-16.868914	-7.532621	-2.315463	-3.594189	-3.426641	0.000000	-10.000000	0.750000	-29.549999	401.500000	1023.000000	1023.000000	2046.000000
37.700001	-0.031444	-18.583654	-8.131026	-2.509336	-3.918737	-4.024556	0.000000	-10.000000	0.758333	-29.416666	391.500000	1023.000000	1023.000000	2046.000000
37.720001	-0.034148	-20.181402	-8.729483	-2.687937	-4.227660	-4.536322	0.000000	-10.000000	0.741667	-29.500000	381.666656	1023.000000	1023.000000	2046.000000
37.740002	-0.036750	-21.719130	-9.293452	-2.962677	-4.521496	-4.941505	0.000000	-10.000000	0.716667	-29.400000	372.000000	1023.000000	1023.000000	2046.000000
37.759998	-0.038844	-22.957020	-9.690356	-3.258939	-4.776699	-5.231026	0.000000	-10.000000	0.708333	-29.400000	362.333344	1023.000000	1023.000000	2046.000000
37.779999	-0.040722	-24.066883	-10.024872	-3.433590	-5.052566	-5.555853	0.000000	-10.000000	0.708333	-29.000000	352.500000	1023.000000	1023.000000	2046.000000
37.799999	-0.042277	-24.985861	-10.212977	-3.493323	-5.296856	-5.982704	0.000000	-10.000000	0.700000	-28.700001	342.666656	1023.000000	1023.000000	2046.000000
37.820000	-0.043716	-25.836258	-10.476600	-3.570993	-5.466517	-6.322148	0.000000	-10.000000	0.691667	-28.416668	333.000000	1023.000000	1023.000000	2046.000000
37.840000	-0.044978	-26.581852	-10.648357	-3.771517	-5.655945	-6.506032	0.000000	-10.000000	0.675000	-28.150000	323.666656	1023.000000	1023.000000	2046.000000
37.860001	-0.045923	-27.140423	-10.655453	-4.045547	-5.799498	-6.639925	0.000000	-10.000000	0.658333	-27.816668	314.333344	1023.000000	1023.000000	2046.000000
37.880001	-0.046755	-27.631962	-10.602206	-4.367156	-5.893531	-6.769068	0.000000	-10.000000	0.641667	-27.183334	305.166656	1023.000000	1023.000000	2046.000000
37.900002	-0.047618	-28.142292	-10.437383	-4.637976	-6.060001	-7.006932	0.000000	-10.000000	0.616667	-26.733334	296.000000	1023.000000	1023.000000	2046.000000
37.919998	-0.048468	-28.644758	-10.333220	-4.854884	-6.171365	-7.285290	0.000000	-10.000000	0.583333	-26.183334	287.000000	1023.000000	1023.000000	2046.000000
37.939999	-0.049328	-29.152643	-10.142595	-5.222713	-6.344577	-7.442757	0.000000	-10.000000	0.566667	-25.833334	278.166656	1023.000000	1023.000000	2046.000000
37.959999	-0.050092	-29.604597	-10.051246	-5.566332	-6.411108	-7.575912	0.000000	-10.000000	0.566667	-25.350000	269.500000	1023.000000	1023.000000	2046.000000
37.980000	-0.051042	-30.166061	-9.854717	-5.837871	-6.635882	-7.837591	0.000000	-10.000000	0.566667	-25.116667	261.166656	1023.000000	1023.000000	2046.000000
38.000000	-0.052078	-30.778303	-9.753612	-5.998840	-6.881692	-8.144158	0.000000	-10.000000	0.558333	-24.783335	252.666672	1023.000000	1023.000000	2046.000000
38.020000	-0.053173	-31.424957	-9.845493	-6.119753	-7.011258	-8.448453	0.000000	-10.000000	0.541667	-24.450001	244.333328	1023.000000	1023.000000	2046.000000
38.040001	-0.054453	-32.181793	-9.842650	-6.453790	-7.223941	-8.661413	0.000000	-10.000000	0.525000	-24.083334	236.000000	1023.000000	1023.000000	2046.000000
38.060001	-0.055717	-32.928825	-9.825370	-6.826722	-7.397074	-8.879661	0.000000	-10.000000	0.508333	-23.733334	228.000000	1023.000000	1023.000000	2046.000000
38.080002	-0.057183	-33.795010	-9.745318	-7.144601	-7.703325	-9.201764	0.000000	-10.000000	0.508333	-23.533333	220.000000	1023.000000	1023.000000	2046.000000
38.099998	-0.058357	-34.488705	-9.741368	-7.248169	-7.918790	-9.580379	0.000000	-10.000000	0.500000	-23.216667	212.333328	1023.000000	1023.000000	2046.000000
38.119999	-0.059084	-34.918922	-9.692070	-7.375211	-8.085732	-9.765910	0.000000	-10.000000	0.483333	-23.116667	204.666672	1023.000000	1023.000000	2046.000000
38.139999	-0.059614	-35.231926	-9.584866	-7.551521	-8.267483	-9.828058	0.000000	-10.000000	0.450000	-22.800001	197.000000	1023.000000	1023.000000	2046.000000
38.160000	-0.060149	-35.548065	-9.557791	-7.619289	-8.374825	-9.996159	0.000000	-10.000000	0.441667	-22.416666	189.333328	1023.000000	1023.000000	2046.000000
38.180000	-0.060782	-35.921890	-9.422745	-7.666035	-8.663925	-10.169185	0.000000	-10.000000	0.433333	-21.933332	181.833328	1023.000000	1023.000000	2046.000000
38.200001	-0.061461	-36.323330	-9.449006	-7.681561	-8.837976	-10.354788	0.000000	-10.000000	0.425000	-21.250000	174.666672	1023.000000	1023.000000	2046.000000
38.220001	-0.061886	-36.574429	-9.458820	-7.779082	-8.976391	-10.360133	0.000000	-10.000000	0.391667	-20.366667	167.500000	1023.000000	1023.000000	2046.000000
38.240002	-0.062235	-36.780655	-9.458405	-7.809433	-9.108060	-10.404756	0.000000	-10.000000	0.366667	-19.500000	160.833328	1023.000000	1023.000000	2046.000000
38.259998	-0.062728	-37.072033	-9.390491	-7.735730	-9.336684	-10.609130	0.000000	-10.000000	0.333333	-18.783333	154.166672	1023.000000	1023.000000	2046.000000
38.279999	-0.063235	-37.372066	-9.416909	-7.722298	-9.458467	-10.774391	0.000000	-10.000000	0.333333	-18.400000	147.833328	1023.000000	1023.000000	2046.000000
38.299999	-0.063656	-37.620861	-9.483352	-7.744367	-9.575142	-10.818002	0.000000	-10.000000	0.316667	-17.866667	141.500000	1023.000000	1023.000000	2046.000000
38.320000	-0.063966	-37.803810	-9.498424	-7.793867	-9.679677	-10.831841	0.000000	-10.000000	0.300000	-17.466667	135.500000	1023.000000	1023.000000	2046.000000
38.340000	-0.064331	-38.019722	-9.408996	-7.824142	-9.889559	-10.897025	0.000000	-10.000000	0.275000	-16.783335	129.833328	1023.000000	1023.000000	2046.000000
38.360001	-0.064848	-38.325054	-9.393153	-7.752169	-10.080737	-11.098993	0.000000	-10.000000	0.258333	-16.250000	124.333336	1023.000000	1023.000000	2046.000000
38.380001	-0.065200	-38.533424	-9.446392	-7.785209	-10.146091	-11.155731	0.000000	-10.000000	0.258333	-15.666667	119.000000	1023.000000	1023.000000	2046.000000
38.400002	-0.065497	-38.708714	-9.445104	-7.861888	-10.261716	-11.140007	0.000000	-10.000000	0.250000	-15.200000	113.666664	1023.000000	1023.000000	2046.000000
38.419998	-0.065751	-38.859062	-9.390912	-7.870194	-10.377269	-11.220688	0.000000	-10.000000	0.250000	-14.700000	108.500000	1023.000000	1023.000000	2046.000000
38.439999	-0.066185	-39.115597	-9.343744	-7.822106	-10.549219	-11.400529	0.000000	-10.000000	0.233333	-14.100000	103.666664	1023.000000	1023.000000	2046.000000
38.459999	-0.066543	-39.327068	-9.375621	-7.839574	-10.620008	-11.491866	0.000000	-10.000000	0.208333	-13.450000	98.833336	1023.000000	1023.000000	2046.000000
38.480000	-0.066643	-39.386307	-9.363063	-7.928282	-10.667224	-11.427737	0.000000	-10.000000	0.175000	-12.700000	94.333336	1023.000000	1023.000000	2046.000000
38.500000	-0.066818	-39.489624	-9.337276	-7.920873	-10.780009	-11.451467	0.000000	-10.000000	0.158333	-12.000000	90.000000	1023.000000	1023.000000	2046.000000
38.520000	-0.067445	-39.860199	-9.312959	-7.887727	-11.003139	-11.656375	0.000000	-10.000000	0.150000	-11.400001	86.000000	1023.000000	1023.000000	2046.000000
38.540001	-0.068449	-40.453369	-9.479034	-7.960018	-11.174913	-11.839403	0.000000	-10.000000	0.133333	-10.916667	82.333336	1023.000000	1023.000000	2046.000000
38.560001	-0.069498	-41.073238	-9.626708	-8.219230	-11.341066	-11.886235	0.000000	-10.000000	0.133333	-10.583334	78.666664	1023.000000	1023.000000	2046.000000
38.580002	-0.070282	-41.536423	-9.687189	-8.346662	-11.493651	-12.008919	0.000000	-10.000000	0.133333	-10.350000	75.333336	1023.000000	1023.000000	2046.000000
38.599998	-0.071234	-42.099232	-9.749296	-8.463829	-11.683749	-12.202357	0.000000	-10.000000	0.141667	-10.166667	71.666664	1023.000000	1023.000000	2046.000000
38.619999	-0.071993	-42.547813	-9.913921	-8.455257	-11.753759	-12.424876	0.000000	-10.000000	0.133333	-9.933333	68.333336	1023.000000	1023.000000	2046.000000
38.639999	-0.071709	-42.379871	-9.940838	-8.312060	-11.752539	-12.374436	0.000000	-10.000000	0.125000	-9.700000	65.000000	1023.000000	1023.000000	2046.000000
38.660000	-0.071143	-42.045601	-9.971971	-8.189511	-11.744972	-12.139149	0.000000	-10.000000	0.125000	-9.433333	61.833332	1023.000000	1023.000000	2046.000000
38.680000	-0.071060	-41.996635	-10.003524	-8.185131	-11.775886	-12.032095	0.000000	-10.000000	0.125000	-9.300000	58.666668	1023.000000	1023.000000	2046.000000
38.700001	-0.071603	-42.317291	-9.983058	-8.245941	-11.874722	-12.213571	0.000000	-10.000000	0.116667	-9.066667	55.500000	1023.000000	1023.000000	2046.000000
38.720001	-0.072978	-43.129730	-10.293805	-8.387006	-11.935185	-12.513735	0.000000	-10.000000	0.108333	-8.816667	52.500000	1023.000000	1023.000000	2046.000000
38.740002	-0.074814	-44.214977	-10.836291	-8.711946	-12.006416	-12.660325	0.000000	-10.000000	0.100000	-8.233334	49.500000	1023.000000	1023.000000	2046.000000
38.759998	-0.077122	-45.579124	-11.516281	-9.043411	-12.118878	-12.900555	0.000000	-10.000000	0.100000	-7.400000	46.833332	1023.000000	1023.000000	2046.000000
38.779999	-0.079760	-47.138351	-12.165062	-9.382204	-12.358903	-13.232182	0.000000	-10.000000	0.100000	-6.566667	44.333332	1023.000000	1023.000000	2046.000000
38.799999	-0.082091	-48.515869	-12.783895	-9.550762	-12.567528	-13.613685	0.000000	-10.000000	0.100000	-5.866667	42.333332	1023.000000	1023.000000	2046.000000
38.820000	-0.083867	-49.565224	-13.350882	-9.705566	-12.676630	-13.832145	0.000000	-10.000000	0.100000	-5.550000	40.333332	1023.000000	1023.000000	2046.000000
38.840000	-0.085246	-50.380672	-13.825834	-9.887390	-12.824547	-13.842899	0.000000	-10.000000	0.100000	-5.450000	38.500000	1023.000000	1023.000000	2046.000000
38.860001	-0.086370	-51.044682	-14.217863	-9.920717	-12.932929	-13.973171	0.000000	-10.000000	0.100000	-5.516666	36.500000	1023.000000	1023.000000	2046.000000
38.880001	-0.087426	-51.668831	-14.436485	-9.901978	-13.142493	-14.187875	0.000000	-10.000000	0.100000	-5.383333	34.500000	1023.000000	1023.000000	2046.000000
38.900002	-0.088231	-52.144817	-14.706411	-9.829540	-13.238601	-14.370265	0.000000	-10.000000	0.091667	-4.866667	32.666668	1023.000000	1023.000000	2046.000000
38.919998	-0.088631	-52.381027	-14.897414	-9.810525	-13.259539	-14.413549	0.000000	-10.000000	0.091667	-4.183333	31.000000	1023.000000	1023.000000	2046.000000
38.939999	-0.088611	-52.368820	-14.960494	-9.868522	-13.265197	-14.274607	0.000000	-10.000000	0.091667	-3.533333	29.666666	1023.000000	1023.000000	2046.000000
38.959999	-0.088373	-52.228535	-14.890214	-9.732043	-13.310594	-14.295683	0.000000	-10.000000	0.100000	-2.816667	28.500000	1023.000000	1023.000000	2046.000000
38.980000	-0.088133	-52.086796	-14.783270	-9.636155	-13.323491	-14.343881	0.000000	-10.000000	0.083333	-1.633333	27.666666	1023.000000	1023.000000	2046.000000
39.000000	-0.087670	-51.813030	-14.663888	-9.606434	-13.215984	-14.326723	0.000000	-10.000000	0.066667	0.083333	27.166666	1023.000000	1023.000000	2046.000000
39.020000	-0.086880	-51.345825	-14.378211	-9.783954	-13.092813	-14.090847	0.000000	-10.000000	0.050000	1.783333	27.000000	1023.000000	1023.000000	2046.000000
39.040001	-0.085848	-50.736145	-14.030513	-9.837080	-12.914828	-13.953723	0.000000	-10.000000	0.033333	3.300000	27.000000	1023.000000	1023.000000	2046.000000
39.060001	-0.084948	-50.204468	-13.525476	-9.840037	-12.907502	-13.931451	0.000000	-10.000000	0.016667	4.583333	27.000000	1023.000000	1023.000000	2046.000000
39.080002	-0.084251	-49.792225	-13.240111	-9.812947	-12.756807	-13.982358	0.000000	-10.000000	0.016667	5.850000	27.000000	1023.000000	1023.000000	2046.000000
39.099998	-0.083477	-49.334801	-13.013729	-9.985096	-12.599904	-13.736073	0.000000	-10.000000	0.016667	6.800000	27.000000	1023.000000	1023.000000	2046.000000
39.119999	-0.082844	-48.960991	-12.755610	-10.113341	-12.569168	-13.522869	0.000000	-10.000000	0.016667	7.400000	27.000000	1023.000000	1023.000000	2046.000000
39.139999	-0.082343	-48.664871	-12.547510	-10.034315	-12.597975	-13.485068	0.000000	-10.000000	0.000000	7.866667	27.000000	1023.000000	1023.000000	2046.000000
39.160000	-0.082098	-48.519669	-12.422844	-9.879978	-12.636873	-13.579976	0.000000	-10.000000	0.000000	8.433333	27.000000	1023.000000	1023.000000	2046.000000
39.180000	-0.081793	-48.339813	-12.286973	-9.827361	-12.614747	-13.610731	0.000000	-10.000000	0.000000	9.050000	27.000000	1023.000000	1023.000000	2046.000000
39.200001	-0.081465	-48.145546	-12.093163	-9.946300	-12.613660	-13.492424	0.000000	-10.000000	-0.008333	9.816667	26.166666	1023.000000	1023.000000	2046.000000
39.220001	-0.080912	-47.818909	-11.891752	-10.040022	-12.595688	-13.291446	0.000000	-10.000000	-0.008333	10.366667	24.833334	1023.000000	1023.000000	2046.000000
39.240002	-0.080102	-47.340359	-11.631250	-9.980532	-12.574043	-13.154534	0.000000	-10.000000	-0.016667	10.916667	24.666666	1023.000000	1023.000000	2046.000000
39.259998	-0.078948	-46.658455	-11.321035	-9.744022	-12.532915	-13.060483	0.000000	-10.000000	-0.008333	10.866667	26.500000	1023.000000	1023.000000	2046.000000
39.279999	-0.077798	-45.978367	-10.983999	-9.501819	-12.496922	-12.995628	0.000000	-10.000000	-0.008333	10.816667	30.166666	1023.000000	1023.000000	2046.000000
39.299999	-0.076589	-45.264248	-10.720974	-9.346278	-12.404968	-12.792028	0.000000	-10.000000	0.000000	10.250000	33.833332	1023.000000	1023.000000	2046.000000
39.320000	-0.075477	-44.606876	-10.508482	-9.260313	-12.301717	-12.536366	0.000000	-10.000000	0.000000	9.583334	37.500000	1023.000000	1023.000000	2046.000000
39.340000	-0.074221	-43.864754	-10.313338	-9.189243	-12.160548	-12.201625	0.000000	-10.000000	0.000000	8.583334	40.833332	1023.000000	1023.000000	2046.000000
39.360001	-0.073046	-43.170444	-10.074878	-9.001127	-12.107638	-11.986802	0.000000	-10.000000	0.016667	7.400000	43.833332	1023.000000	1023.000000	2046.000000
39.380001	-0.072042	-42.576817	-9.926046	-8.799209	-12.001180	-11.850384	0.000000	-10.000000	0.033333	6.050000	46.333332	1023.000000	1023.000000	2046.000000
39.400002	-0.071295	-42.135582	-9.782986	-8.606530	-11.974280	-11.771785	0.000000	-10.000000	0.041667	4.600000	48.500000	1023.000000	1023.000000	2046.000000
39.419998	-0.070776	-41.828686	-9.784058	-8.447791	-11.878728	-11.718107	0.000000	-10.000000	0.041667	2.883333	50.333332	1023.000000	1023.000000	2046.000000
39.439999	-0.070303	-41.549011	-9.694944	-8.439767	-11.872654	-11.541645	0.000000	-10.000000	0.050000	1.383333	51.500000	1023.000000	1023.000000	2046.000000
39.459999	-0.069852	-41.282688	-9.636139	-8.410336	-11.856339	-11.379873	0.000000	-10.000000	0.066667	-0.016667	52.000000	1023.000000	1023.000000	2046.000000
39.480000	-0.069725	-41.207741	-9.575106	-8.393461	-11.921920	-11.317254	0.000000	-10.000000	0.083333	-0.966667	52.000000	1023.000000	1023.000000	2046.000000
39.500000	-0.069733	-41.212463	-9.555428	-8.266244	-11.952995	-11.437797	0.000000	-10.000000	0.083333	-1.833333	52.000000	1023.000000	1023.000000	2046.000000
39.520000	-0.069884	-41.301456	-9.603305	-8.237621	-12.005713	-11.454815	0.000000	-10.000000	0.083333	-2.583333	52.000000	1023.000000	1023.000000	2046.000000
39.540001	-0.069983	-41.360020	-9.594476	-8.284301	-12.060277	-11.420968	0.000000	-10.000000	0.075000	-3.183333	52.000000	1023.000000	1023.000000	2046.000000
39.560001	-0.070051	-41.400162	-9.574809	-8.328547	-12.092841	-11.403964	0.000000	-10.000000	0.083333	-3.783333	52.000000	1023.000000	1023.000000	2046.000000
39.580002	-0.070176	-41.473949	-9.607834	-8.355315	-12.110094	-11.400705	0.000000	-10.000000	0.091667	-4.450000	52.000000	1023.000000	1023.000000	2046.000000
39.599998	-0.070273	-41.531429	-9.486149	-8.304723	-12.215835	-11.524724	0.000000	-10.000000	0.100000	-5.116667	52.000000	1023.000000	1023.000000	2046.000000
39.619999	-0.070373	-41.590630	-9.430637	-8.199569	-12.285192	-11.675230	0.000000	-10.000000	0.100000	-5.633334	52.000000	1023.000000	1023.000000	2046.000000
39.639999	-0.070479	-41.653076	-9.449739	-8.199537	-12.331062	-11.672736	0.000000	-10.000000	0.091667	-5.966667	52.000000	1023.000000	1023.000000	2046.000000
39.660000	-0.070879	-41.889534	-9.505570	-8.329281	-12.433665	-11.621015	0.000000	-10.000000	0.091667	-6.216667	52.000000	1023.000000	1023.000000	2046.000000
39.680000	-0.071507	-42.260345	-9.589220	-8.441675	-12.546938	-11.682511	0.000000	-10.000000	0.091667	-6.516667	52.000000	1023.000000	1023.000000	2046.000000
39.700001	-0.072278	-42.716030	-9.652690	-8.446847	-12.683084	-11.933408	0.000000	-10.000000	0.100000	-6.816667	52.000000	1023.000000	1023.000000	2046.000000
39.720001	-0.073213	-43.269123	-9.787617	-8.579372	-12.759814	-12.142320	0.000000	-10.000000	0.100000	-7.066667	48.666668	1023.000000	1023.000000	2046.000000
39.740002	-0.073615	-43.506672	-9.914601	-8.602700	-12.716019	-12.273353	0.000000	-10.000000	0.100000	-7.250000	41.333332	1023.000000	1023.000000	2046.000000
39.759998	-0.073566	-43.477695	-9.939072	-8.559202	-12.761527	-12.217895	0.000000	-10.000000	0.100000	-7.400000	33.166668	1023.000000	1023.000000	2046.000000
39.779999	-0.073139	-43.225025	-9.984579	-8.389012	-12.762711	-12.088722	0.000000	-10.000000	0.100000	-7.450000	27.500000	1023.000000	1023.000000	2046.000000
39.799999	-0.073453	-43.410454	-10.086815	-8.310639	-12.829153	-12.183846	0.000000	-10.000000	0.100000	-7.600000	25.000000	1023.000000	1023.000000	2046.000000
39.820000	-0.074151	-43.823391	-10.203277	-8.419747	-12.882977	-12.317389	0.000000	-10.000000	0.100000	-7.650000	22.500000	1023.000000	1023.000000	2046.000000
39.840000	-0.075495	-44.617290	-10.458743	-8.738811	-12.956060	-12.463676	0.000000	-10.000000	0.100000	-7.666667	20.000000	1023.000000	1023.000000	2046.000000
39.860001	-0.077254	-45.657093	-10.895581	-9.009149	-13.042384	-12.709978	0.000000	-10.000000	0.100000	-7.466667	17.333334	1023.000000	1023.000000	2046.000000
39.880001	-0.079732	-47.121460	-11.602108	-9.237094	-13.145220	-13.137038	0.000000	-10.000000	0.100000	-7.100000	14.833333	1023.000000	1023.000000	2046.000000
39.900002	-0.082346	-48.666271	-12.309094	-9.501590	-13.320275	-13.535312	0.000000	-10.000000	0.100000	-6.766667	12.500000	1023.000000	1023.000000	2046.000000
39.919998	-0.084506	-49.943272	-12.937363	-9.904572	-13.423625	-13.677711	0.000000	-10.000000	0.100000	-6.583333	10.500000	1023.000000	1023.000000	2046.000000
39.939999	-0.086314	-51.011696	-13.492999	-10.139509	-13.546627	-13.832561	0.000000	-10.000000	0.091667	-6.633334	8.166667	1023.000000	1023.000000	2046.000000
39.959999	-0.087717	-51.840462	-13.919304	-10.236073	-13.714052	-13.971034	0.000000	-10.000000	0.091667	-6.833333	5.833333	1023.000000	1023.000000	2046.000000
39.980000	-0.088977	-52.585526	-14.321365	-10.155836	-13.819961	-14.288362	0.000000	-10.000000	0.091667	-7.066667	3.500000	1023.000000	1023.000000	2046.000000
40.000000	-0.089999	-53.189651	-14.672055	-10.208157	-13.883584	-14.425857	0.000000	-10.000000	0.100000	-7.233334	1.500000	1023.000000	1023.000000	2046.000000
40.020000	-0.090622	-53.557423	-14.900512	-10.249826	-13.958674	-14.448412	0.000000	-10.000000	0.091667	-7.250000	-0.500000	1023.000000	1023.000000	2046.000000
40.040001	-0.090922	-53.734982	-14.979592	-10.267804	-14.008929	-14.478656	0.000000	-10.000000	0.091667	-7.133333	-2.666667	1023.000000	1023.000000	2046.000000
40.060001	-0.091213	-53.906876	-15.021019	-10.152568	-14.117280	-14.616009	0.000000	-10.000000	0.091667	-7.016667	-5.000000	1023.000000	1023.000000	2046.000000
40.080002	-0.091234	-53.919563	-15.084377	-10.091700	-14.052450	-14.691036	0.000000	-10.000000	0.100000	-6.900000	-7.333333	1023.000000	1023.000000	2046.000000
40.099998	-0.091071	-53.823223	-15.054779	-10.120413	-14.016966	-14.631063	0.000000	-10.000000	0.100000	-6.633333	-9.666667	1023.000000	1023.000000	2046.000000
40.119999	-0.090750	-53.633060	-14.950013	-10.151874	-13.936839	-14.594333	0.000000	-10.000000	0.083333	-6.066667	-12.000000	1023.000000	1023.000000	2046.000000
40.139999	-0.090565	-53.524204	-14.694379	-10.254989	-13.945779	-14.629059	0.000000	-10.000000	0.075000	-5.133333	-14.166667	1023.000000	1023.000000	2046.000000
40.160000	-0.090270	-53.349865	-14.495675	-10.340986	-13.827519	-14.685684	0.000000	-10.000000	0.066667	-4.050000	-16.000000	1023.000000	1023.000000	2046.000000
40.180000	-0.089729	-53.029675	-14.153761	-10.485718	-13.722616	-14.667579	0.000000	-10.000000	0.066667	-1.983333	-17.166666	1023.000000	1023.000000	2046.000000
40.200001	-0.088954	-52.571640	-13.804520	-10.578028	-13.575574	-14.613518	0.000000	-10.000000	0.050000	0.350000	-17.833334	1023.000000	1023.000000	2046.000000
40.220001	-0.088282	-52.174603	-13.420529	-10.732682	-13.525404	-14.495987	0.000000	-10.000000	0.025000	3.333333	-18.000000	1023.000000	1023.000000	2046.000000
40.240002	-0.087760	-51.866398	-13.141530	-10.805690	-13.484685	-14.434494	0.000000	-10.000000	0.008333	5.983334	-18.000000	1023.000000	1023.000000	2046.000000
40.259998	-0.087041	-51.441380	-12.933785	-10.662324	-13.413200	-14.432071	0.000000	-10.000000	-0.008333	8.533333	-18.000000	1023.000000	1023.000000	2046.000000
40.279999	-0.086622	-51.193832	-12.833078	-10.638276	-13.392626	-14.329852	0.000000	-10.000000	-0.025000	10.666667	-18.000000	1023.000000	1023.000000	2046.000000
40.299999	-0.086072	-50.868473	-12.704999	-10.563375	-13.319726	-14.280372	0.000000	-10.000000	-0.058333	12.350000	-18.000000	1023.000000	1023.000000	2046.000000
40.320000	-0.085576	-50.575405	-12.416523	-10.630746	-13.338306	-14.189829	0.000000	-10.000000	-0.100000	13.833334	-18.000000	1023.000000	1023.000000	2046.000000
40.340000	-0.084887	-50.168400	-12.131436	-10.549773	-13.297731	-14.189461	0.000000	-10.000000	-0.125000	15.266666	-4.666667	1023.000000	1023.000000	2046.000000
40.360001	-0.083999	-49.643414	-11.845717	-10.432090	-13.237516	-14.128090	0.000000	-10.000000	-0.141667	16.733334	10.000000	1023.000000	1023.000000	2046.000000
40.380001	-0.082560	-48.792973	-11.509535	-10.267601	-13.106165	-13.909671	0.000000	-10.000000	-0.158333	18.116667	26.500000	1023.000000	1023.000000	2046.000000
40.400002	-0.080862	-47.789536	-11.088666	-10.099791	-12.983177	-13.617904	0.000000	-10.000000	-0.183333	19.233334	32.000000	1023.000000	1023.000000	2046.000000
40.419998	-0.078981	-46.677811	-10.664352	-9.794275	-12.810304	-13.408879	0.000000	-10.000000	-0.225000	20.133333	38.166668	1023.000000	1023.000000	2046.000000
40.439999	-0.077111	-45.572392	-10.324110	-9.519814	-12.532386	-13.196083	0.000000	-10.000000	-0.258333	20.933334	44.833332	1023.000000	1023.000000	2046.000000
40.459999	-0.074998	-44.323879	-9.970254	-9.276814	-12.258823	-12.817986	0.000000	-10.000000	-0.300000	21.716667	51.666668	1023.000000	1023.000000	2046.000000
40.480000	-0.072767	-43.005074	-9.625204	-9.058562	-11.966538	-12.354768	0.000000	-10.000000	-0.308333	22.716667	58.833332	1023.000000	1023.000000	2046.000000
40.500000	-0.070662	-41.761055	-9.294622	-8.608697	-11.707911	-12.149825	0.000000	-10.000000	-0.316667	23.300001	66.333336	1023.000000	1023.000000	2046.000000
40.520000	-0.068472	-40.466969	-8.990300	-8.241087	-11.396379	-11.839203	0.000000	-10.000000	-0.325000	23.883333	74.000000	1023.000000	1023.000000	2046.000000
40.540001	-0.066151	-39.095196	-8.685731	-7.962211	-11.079775	-11.367478	0.000000	-10.000000	-0.358333	24.233334	82.000000	1023.000000	1023.000000	2046.000000
40.560001	-0.063890	-37.759205	-8.308424	-7.635385	-10.814268	-11.001130	0.000000	-10.000000	-0.383333	24.833334	90.000000	1023.000000	1023.000000	2046.000000
40.580002	-0.061885	-36.573967	-8.062399	-7.242358	-10.499660	-10.769550	0.000000	-10.000000	-0.408333	25.766666	98.166664	1023.000000	1023.000000	2046.000000
40.599998	-0.059682	-35.272324	-7.805308	-6.970827	-10.140793	-10.355393	0.000000	-10.000000	-0.416667	26.416666	106.500000	1023.000000	1023.000000	2046.000000
40.619999	-0.057549	-34.011307	-7.551991	-6.722425	-9.821717	-9.915175	0.000000	-10.000000	-0.433333	27.266666	115.166664	1023.000000	1023.000000	2046.000000
40.639999	-0.055437	-32.763256	-7.298319	-6.311680	-9.498630	-9.654627	0.000000	-10.000000	-0.441667	27.700001	124.166664	1023.000000	1023.000000	2046.000000
40.660000	-0.053422	-31.572567	-7.037362	-6.013903	-9.197325	-9.323977	0.000000	-10.000000	-0.450000	28.066668	130.333328	1023.000000	1023.000000	2046.000000
40.680000	-0.051327	-30.334211	-6.793190	-5.850189	-8.874424	-8.816409	0.000000	-10.000000	-0.458333	28.500000	139.666672	1023.000000	1023.000000	2046.000000
40.700001	-0.049368	-29.176506	-6.514704	-5.491835	-8.619249	-8.550718	0.000000	-10.000000	-0.475000	28.900000	149.000000	1023.000000	1023.000000	2046.000000
40.720001	-0.047537	-28.094267	-6.315329	-5.184138	-8.306785	-8.288015	0.000000	-10.000000	-0.508333	29.400000	161.666672	1023.000000	1023.000000	2046.000000
40.740002	-0.045588	-26.942282	-6.127052	-4.988644	-7.999191	-7.827394	0.000000	-10.000000	-0.525000	29.766666	171.500000	1023.000000	1023.000000	2046.000000
40.759998	-0.043630	-25.785627	-5.866067	-4.771773	-7.703684	-7.444102	0.000000	-10.000000	-0.508333	29.883333	181.500000	1023.000000	1023.000000	2046.000000
40.779999	-0.041754	-24.676346	-5.660126	-4.434593	-7.394480	-7.187146	0.000000	-10.000000	-0.500000	29.983334	191.500000	1023.000000	1023.000000	2046.000000
40.799999	-0.039947	-23.608929	-5.461485	-4.103888	-7.084110	-6.959446	0.000000	-10.000000	-0.500000	30.066668	201.500000	1023.000000	1023.000000	2046.000000
40.820000	-0.038156	-22.550037	-5.320224	-3.908635	-6.747515	-6.573664	0.000000	-10.000000	-0.525000	30.266666	211.500000	1023.000000	1023.000000	2046.000000
40.840000	-0.036694	-21.686024	-5.053743	-3.792244	-6.581022	-6.259015	0.000000	-10.000000	-0.525000	30.466667	221.500000	1023.000000	1023.000000	2046.000000
40.860001	-0.035483	-20.970510	-4.877467	-3.544927	-6.342301	-6.205815	0.000000	-10.000000	-0.525000	30.566668	231.500000	1023.000000	1023.000000	2046.000000
40.880001	-0.034206	-20.215828	-4.756079	-3.388295	-6.049559	-6.021895	0.000000	-10.000000	-0.533333	30.750000	241.500000	1023.000000	1023.000000	2046.000000
40.900002	-0.032270	-19.071701	-4.529152	-3.141590	-5.707580	-5.693379	0.000000	-10.000000	-0.533333	30.850000	251.833328	1023.000000	1023.000000	2046.000000
40.919998	-0.030354	-17.939314	-4.296286	-2.998409	-5.378333	-5.266287	0.000000	-10.000000	-0.525000	30.950001	262.166656	1023.000000	1023.000000	2046.000000
40.939999	-0.027825	-16.444485	-4.170519	-2.410165	-4.868752	-4.995049	0.000000	-10.000000	-0.508333	30.783333	272.500000	1023.000000	1023.000000	2046.000000
40.959999	-0.025091	-14.829055	-3.947263	-1.938971	-4.454347	-4.488475	0.000000	-10.000000	-0.500000	30.566668	282.833344	1023.000000	1023.000000	2046.000000
40.980000	-0.022069	-13.043045	-3.711622	-1.463927	-4.123885	-3.743611	0.000000	-10.000000	-0.483333	30.200001	293.166656	1023.000000	1023.000000	2046.000000
41.000000	-0.019685	-11.633902	-3.493801	-1.078681	-3.785081	-3.276338	0.000000	-10.000000	-0.475000	30.066668	303.500000	1023.000000	1023.000000	2046.000000
41.020000	-0.017990	-10.632061	-3.337287	-0.662042	-3.539290	-3.093442	0.000000	-10.000000	-0.466667	30.150000	313.500000	1023.000000	1023.000000	2046.000000
41.040001	-0.017488	-10.335696	-3.572201	-0.666707	-3.214206	-2.882583	0.000000	-10.000000	-0.466667	30.083334	323.500000	1023.000000	1023.000000	2046.000000
41.060001	-0.017658	-10.435627	-4.065034	-0.809519	-2.921795	-2.639278	0.000000	-10.000000	-0.441667	29.900000	333.500000	1023.000000	1023.000000	2046.000000
41.080002	-0.018629	-11.009680	-4.574954	-0.861632	-2.766936	-2.806159	0.000000	-10.000000	-0.416667	29.383333	343.500000	1023.000000	1023.000000	2046.000000
41.099998	-0.019470	-11.506808	-5.042846	-1.036925	-2.530354	-2.896683	0.000000	-10.000000	-0.416667	28.950001	353.333344	1023.000000	1023.000000	2046.000000
41.119999	-0.019615	-11.592381	-5.400693	-1.230554	-2.240393	-2.720740	0.000000	-10.000000	-0.433333	28.716667	363.000000	1023.000000	1023.000000	2046.000000
41.139999	-0.019110	-11.294272	-5.538082	-1.096943	-2.074505	-2.584743	0.000000	-10.000000	-0.450000	28.500000	372.666656	1023.000000	1023.000000	2046.000000
41.160000	-0.018354	-10.847496	-5.695313	-0.890578	-1.818164	-2.443441	0.000000	-10.000000	-0.450000	28.266666	382.166656	1023.000000	1023.000000	2046.000000
41.180000	-0.017213	-10.173013	-5.730156	-0.689081	-1.564827	-2.188949	0.000000	-10.000000	-0.450000	28.033335	391.666656	1023.000000	1023.000000	2046.000000
41.200001	-0.015864	-9.375335	-5.611049	-0.467636	-1.386701	-1.909948	0.000000	-10.000000	-0.433333	27.700001	401.000000	1023.000000	1023.000000	2046.000000
41.220001	-0.014562	-8.606369	-5.515536	-0.178359	-1.128170	-1.784304	0.000000	-10.000000	-0.416667	27.583334	410.333344	1023.000000	1023.000000	2046.000000
41.240002	-0.012895	-7.620964	-5.365074	0.016433	-0.809431	-1.462892	0.000000	-10.000000	-0.400000	27.216667	419.500000	1023.000000	1023.000000	2046.000000
41.259998	-0.010806	-6.386603	-5.129804	0.262377	-0.471119	-1.048057	0.000000	-10.000000	-0.400000	27.016666	428.666656	1023.000000	1023.000000	2046.000000
41.279999	-0.008726	-5.156909	-4.882571	0.677607	-0.126164	-0.825782	0.000000	-10.000000	-0.383333	26.600000	437.833344	1023.000000	1023.000000	2046.000000
41.299999	-0.006456	-3.815230	-4.528434	1.062704	0.247439	-0.596939	0.000000	-10.000000	-0.366667	26.283333	446.833344	1023.000000	1023.000000	2046.000000
41.320000	-0.004206	-2.485614	-4.198837	1.215673	0.728085	-0.230535	0.000000	-10.000000	-0.341667	25.900000	455.500000	1023.000000	1023.000000	2046.000000
41.340000	-0.001854	-1.095880	-3.732855	1.322413	1.174050	0.140513	0.000000	-10.000000	-0.333333	25.383333	464.166656	1023.000000	1023.000000	2046.000000
41.360001	0.000310	0.183057	-3.310514	1.494308	1.620581	0.378682	0.000000	-10.000000	-0.308333	24.733334	472.666656	1023.000000	1023.000000	2046.000000
41.380001	0.002435	1.439192	-2.810222	1.584303	2.072940	0.592171	0.000000	-10.000000	-0.266667	23.683334	481.000000	1023.000000	1023.000000	2046.000000
41.400002	0.004646	2.745981	-2.320618	1.557660	2.609817	0.899122	0.000000	-10.000000	-0.216667	22.550001	489.000000	1023.000000	1023.000000	2046.000000
41.419998	0.006528	3.858054	-1.788325	1.473541	2.992550	1.180288	0.000000	-10.000000	-0.191667	21.300001	496.833344	1023.000000	1023.000000	2046.000000
41.439999	0.008258	4.880763	-1.384365	1.641399	3.297672	1.326057	0.000000	-10.000000	-0.166667	20.333334	504.333344	1023.000000	1023.000000	2046.000000
41.459999	0.009302	5.497618	-1.234118	1.734344	3.586979	1.410412	0.000000	-10.000000	-0.158333	19.333334	511.333344	1023.000000	1023.000000	2046.000000
41.480000	0.010256	6.061350	-1.098442	1.827026	3.850620	1.482146	0.000000	-10.000000	-0.125000	18.316668	518.000000	1023.000000	1023.000000	2046.000000
41.500000	0.011193	6.615297	-0.833417	1.838551	4.029215	1.580947	0.000000	-10.000000	-0.116667	17.400000	524.333313	1023.000000	1023.000000	2046.000000
41.520000	0.011796	6.971318	-0.625491	1.934977	4.163330	1.498502	0.000000	-10.000000	-0.083333	16.400000	530.166687	1023.000000	1023.000000	2046.000000
41.540001	0.012665	7.485061	-0.370993	1.984739	4.350554	1.520761	0.000000	-10.000000	-0.058333	15.100000	535.833313	1023.000000	1023.000000	2046.000000
41.560001	0.013781	8.144314	-0.110369	2.146429	4.489634	1.618620	0.000000	-10.000000	-0.025000	13.483334	541.000000	1023.000000	1023.000000	2046.000000
41.580002	0.014988	8.857737	0.208933	2.242165	4.587932	1.818707	0.000000	-10.000000	-0.008333	12.050000	545.833313	1023.000000	1023.000000	2046.000000
41.599998	0.016312	9.640251	0.497976	2.505105	4.730040	1.907131	0.000000	-10.000000	0.000000	10.616667	550.000000	1023.000000	1023.000000	2046.000000
41.619999	0.017582	10.390762	0.755204	2.623588	4.952732	2.059238	0.000000	-10.000000	0.016667	9.066667	553.833313	1023.000000	1023.000000	2046.000000
41.639999	0.019004	11.231469	1.027880	2.791773	5.136125	2.275691	0.000000	-10.000000	0.033333	7.316667	557.333313	1023.000000	1023.000000	2046.000000
41.660000	0.020245	11.964734	1.281166	2.896574	5.271252	2.515742	0.000000	-10.000000	0.058333	5.516667	560.166687	1023.000000	1023.000000	2046.000000
41.680000	0.021178	12.516381	1.408354	3.106731	5.397229	2.604067	0.000000	-10.000000	0.075000	3.416667	562.333313	1023.000000	1023.000000	2046.000000
41.700001	0.021989	12.995682	1.564463	3.276896	5.473504	2.680819	0.000000	-10.000000	0.091667	1.216667	563.500000	1023.000000	1023.000000	2046.000000
41.720001	0.022509	13.302539	1.617733	3.303260	5.526600	2.854946	0.000000	-10.000000	0.100000	-0.783333	564.000000	1023.000000	1023.000000	2046.000000
41.740002	0.022761	13.451610	1.664683	3.308075	5.525739	2.953113	0.000000	-10.000000	0.100000	-2.233333	564.000000	1023.000000	1023.000000	2046.000000
41.759998	0.022820	13.486810	1.642027	3.434611	5.500857	2.909315	0.000000	-10.000000	0.100000	-3.550000	564.000000	1023.000000	1023.000000	2046.000000
41.779999	0.022586	13.348083	1.603909	3.418529	5.428500	2.897145	0.000000	-10.000000	0.108333	-4.866667	564.000000	1023.000000	1023.000000	2046.000000
41.799999	0.022189	13.113667	1.512291	3.330733	5.363211	2.907433	0.000000	-10.000000	0.116667	-6.316667	564.000000	1023.000000	1023.000000	2046.000000
41.820000	0.021810	12.889427	1.460188	3.239289	5.246068	2.943881	0.000000	-10.000000	0.133333	-7.716667	564.000000	1023.000000	1023.000000	2046.000000
41.840000	0.021382	12.636569	1.387152	3.269680	5.146573	2.833165	0.000000	-10.000000	0.141667	-8.950000	564.000000	1023.000000	1023.000000	2046.000000
41.860001	0.020811	12.299570	1.309261	3.156794	5.047677	2.785838	0.000000	-10.000000	0.150000	-9.983334	564.000000	1023.000000	1023.000000	2046.000000
41.880001	0.020419	12.067493	1.192538	3.098589	5.014523	2.761845	0.000000	-10.000000	0.150000	-10.633333	564.000000	1023.000000	1023.000000	2046.000000
41.900002	0.019972	11.803518	1.157632	3.001671	4.884623	2.759593	0.000000	-10.000000	0.150000	-11.150001	556.666687	1023.000000	1023.000000	2046.000000
41.919998	0.019495	11.521583	1.084147	3.034339	4.776269	2.626828	0.000000	-10.000000	0.166667	-11.683333	545.333313	1023.000000	1023.000000	2046.000000
41.939999	0.019110	11.293818	1.115982	3.015908	4.640160	2.521768	0.000000	-10.000000	0.183333	-12.150000	534.000000	1023.000000	1023.000000	2046.000000
41.959999	0.018874	11.154616	1.101004	3.014050	4.549915	2.489646	0.000000	-10.000000	0.200000	-12.450000	530.000000	1023.000000	1023.000000	2046.000000
41.980000	0.018445	10.901192	1.099863	2.937125	4.329823	2.534380	0.000000	-10.000000	0.208333	-12.466666	528.666687	1023.000000	1023.000000	2046.000000
42.000000	0.017502	10.343462	0.889231	2.873032	4.147447	2.433753	0.000000	-10.000000	0.225000	-12.816667	526.000000	1023.000000	1023.000000	2046.000000
42.020000	0.016305	9.635974	0.668186	2.795127	3.948392	2.224269	0.000000	-10.000000	0.241667	-13.533334	521.666687	1023.000000	1023.000000	2046.000000
42.040001	0.015066	8.903834	0.471544	2.689088	3.718487	2.024715	0.000000	-10.000000	0.258333	-14.616667	517.166687	1023.000000	1023.000000	2046.000000
42.060001	0.013581	8.026246	0.221374	2.353999	3.455200	1.995674	0.000000	-10.000000	0.275000	-15.616667	512.333313	1023.000000	1023.000000	2046.000000
42.080002	0.012507	7.391811	-0.132920	2.341332	3.408674	1.774726	0.000000	-10.000000	0.291667	-16.566668	507.166656	1023.000000	1023.000000	2046.000000
42.099998	0.011534	6.816542	-0.354165	2.347316	3.154024	1.669366	0.000000	-10.000000	0.300000	-17.416668	501.500000	1023.000000	1023.000000	2046.000000
42.119999	0.010708	6.328690	-0.623872	2.438087	2.925648	1.588826	0.000000	-10.000000	0.333333	-18.233334	495.500000	1023.000000	1023.000000	2046.000000
42.139999	0.009341	5.520761	-0.918451	2.328371	2.635590	1.475252	0.000000	-10.000000	0.366667	-18.800001	489.500000	1023.000000	1023.000000	2046.000000
42.160000	0.007715	4.559826	-1.058721	2.093408	2.284950	1.240189	0.000000	-10.000000	0.400000	-19.166666	483.333344	1023.000000	1023.000000	2046.000000
42.180000	0.005264	3.110984	-1.464790	1.805410	1.967871	0.802492	0.000000	-10.000000	0.408333	-19.500000	477.000000	1023.000000	1023.000000	2046.000000
42.200001	0.002388	1.411390	-2.199816	1.465687	1.797201	0.348318	0.000000	-10.000000	0.425000	-20.016666	470.500000	1023.000000	1023.000000	2046.000000
42.220001	-0.001310	-0.773990	-3.055974	0.988808	1.471218	-0.178042	0.000000	-10.000000	0.441667	-20.633333	463.833344	1023.000000	1023.000000	2046.000000
42.240002	-0.005306	-3.135962	-3.959680	0.315410	1.169133	-0.660825	0.000000	-10.000000	0.450000	-21.333334	457.000000	1023.000000	1023.000000	2046.000000
42.259998	-0.008713	-5.149652	-4.637817	-0.216436	0.807930	-1.103329	0.000000	-10.000000	0.450000	-21.916668	449.833344	1023.000000	1023.000000	2046.000000
42.279999	-0.011734	-6.934996	-5.319684	-0.494395	0.516804	-1.637721	0.000000	-10.000000	0.450000	-22.300001	442.500000	1023.000000	1023.000000	2046.000000
42.299999	-0.014385	-8.501615	-5.903748	-0.690468	0.172577	-2.079977	0.000000	-10.000000	0.450000	-22.516666	435.000000	1023.000000	1023.000000	2046.000000
42.320000	-0.016776	-9.914632	-6.508740	-0.821280	-0.088221	-2.496391	0.000000	-10.000000	0.466667	-22.833334	427.500000	1023.000000	1023.000000	2046.000000
42.340000	-0.019098	-11.287177	-6.923785	-1.085173	-0.463219	-2.815000	0.000000	-10.000000	0.483333	-23.150000	419.833344	1023.000000	1023.000000	2046.000000
42.360001	-0.021026	-12.426319	-7.266852	-1.258603	-0.758937	-3.141927	0.000000	-10.000000	0.500000	-23.483334	412.000000	1023.000000	1023.000000	2046.000000
42.380001	-0.022697	-13.413951	-7.563060	-1.347107	-1.012175	-3.491609	0.000000	-10.000000	0.516667	-23.633333	404.000000	1023.000000	1023.000000	2046.000000
42.400002	-0.024200	-14.301916	-7.759950	-1.468041	-1.303447	-3.770479	0.000000	-10.000000	0.533333	-23.866667	396.000000	1023.000000	1023.000000	2046.000000
42.419998	-0.025375	-14.996383	-7.953409	-1.595034	-1.499683	-3.948257	0.000000	-10.000000	0.541667	-23.916668	388.000000	1023.000000	1023.000000	2046.000000
42.439999	-0.026443	-15.627581	-8.100910	-1.712108	-1.703975	-4.110587	0.000000	-10.000000	0.541667	-23.916668	380.000000	1023.000000	1023.000000	2046.000000
42.459999	-0.027377	-16.179678	-8.074203	-1.780309	-1.938639	-4.386526	0.000000	-10.000000	0.550000	-24.116667	372.000000	1023.000000	1023.000000	2046.000000
42.480000	-0.028342	-16.750217	-8.036662	-2.064846	-2.103177	-4.545534	0.000000	-10.000000	0.558333	-24.383333	364.000000	1023.000000	1023.000000	2046.000000
42.500000	-0.029344	-17.342283	-7.979666	-2.444557	-2.314023	-4.604037	0.000000	-10.000000	0.558333	-24.716667	356.000000	1023.000000	1023.000000	2046.000000
42.520000	-0.030212	-17.855169	-7.853344	-2.645121	-2.497172	-4.859532	0.000000	-10.000000	0.550000	-24.816668	348.000000	1023.000000	1023.000000	2046.000000
42.540001	-0.031236	-18.460392	-7.661478	-2.911212	-2.732949	-5.154753	0.000000	-10.000000	0.550000	-25.050001	339.666656	1023.000000	1023.000000	2046.000000
42.560001	-0.032257	-19.063618	-7.588237	-3.245307	-2.920956	-5.309117	0.000000	-10.000000	0.558333	-25.183334	331.333344	1023.000000	1023.000000	2046.000000
42.580002	-0.033347	-19.707794	-7.511847	-3.623103	-3.139878	-5.432966	0.000000	-10.000000	0.566667	-25.366667	322.833344	1023.000000	1023.000000	2046.000000
42.599998	-0.034552	-20.419935	-7.513632	-3.822564	-3.381251	-5.702489	0.000000	-10.000000	0.566667	-25.316668	314.500000	1023.000000	1023.000000	2046.000000
42.619999	-0.035973	-21.260145	-7.570436	-3.984133	-3.683017	-6.022560	0.000000	-10.000000	0.558333	-25.350000	306.000000	1023.000000	1023.000000	2046.000000
42.639999	-0.037506	-22.165834	-7.606400	-4.253460	-3.951877	-6.354097	0.000000	-10.000000	0.550000	-25.300001	297.500000	1023.000000	1023.000000	2046.000000
42.660000	-0.039194	-23.163685	-7.534989	-4.711747	-4.322683	-6.594266	0.000000	-10.000000	0.550000	-25.350000	291.833344	1023.000000	1023.000000	2046.000000
42.680000	-0.040753	-24.085274	-7.587130	-4.976988	-4.608167	-6.912989	0.000000	-10.000000	0.550000	-25.366667	283.333344	1023.000000	1023.000000	2046.000000
42.700001	-0.042274	-24.983879	-7.559288	-5.158186	-5.014463	-7.251943	0.000000	-10.000000	0.550000	-25.166666	274.833344	1023.000000	1023.000000	2046.000000
42.720001	-0.043310	-25.596283	-7.522619	-5.331273	-5.304979	-7.437411	0.000000	-10.000000	0.558333	-25.150000	263.500000	1023.000000	1023.000000	2046.000000
42.740002	-0.044292	-26.176662	-7.505549	-5.524435	-5.576890	-7.569788	0.000000	-10.000000	0.558333	-24.983334	255.166672	1023.000000	1023.000000	2046.000000
42.759998	-0.045134	-26.674156	-7.509102	-5.602715	-5.817710	-7.744628	0.000000	-10.000000	0.558333	-24.883333	246.833328	1023.000000	1023.000000	2046.000000
42.779999	-0.045985	-27.176928	-7.470255	-5.703055	-6.114419	-7.889200	0.000000	-10.000000	0.550000	-24.766666	238.500000	1023.000000	1023.000000	2046.000000
42.799999	-0.046723	-27.613024	-7.429281	-5.760107	-6.400973	-8.022663	0.000000	-10.000000	0.550000	-24.566668	230.166672	1023.000000	1023.000000	2046.000000
42.820000	-0.047496	-28.070181	-7.530334	-5.832136	-6.591931	-8.115780	0.000000	-10.000000	0.550000	-24.550001	222.000000	1023.000000	1023.000000	2046.000000
42.840000	-0.048149	-28.455980	-7.513730	-5.922032	-6.841684	-8.178535	0.000000	-10.000000	0.541667	-24.366667	214.000000	1023.000000	1023.000000	2046.000000
42.860001	-0.048849	-28.869785	-7.598683	-5.986217	-7.025509	-8.259375	0.000000	-10.000000	0.541667	-24.316666	206.000000	1023.000000	1023.000000	2046.000000
42.880001	-0.049558	-29.288998	-7.635932	-5.997748	-7.262377	-8.392941	0.000000	-10.000000	0.541667	-24.250000	198.000000	1023.000000	1023.000000	2046.000000
42.900002	-0.050432	-29.805586	-7.674414	-6.062780	-7.498600	-8.569793	0.000000	-10.000000	0.550000	-24.133333	189.833328	1023.000000	1023.000000	2046.000000
42.919998	-0.051376	-30.363260	-7.738022	-6.121602	-7.760636	-8.743001	0.000000	-10.000000	0.550000	-24.016668	181.500000	1023.000000	1023.000000	2046.000000
42.939999	-0.052151	-30.821259	-7.822557	-6.260090	-7.931778	-8.806832	0.000000	-10.000000	0.533333	-23.766668	173.333328	1023.000000	1023.000000	2046.000000
42.959999	-0.053003	-31.324696	-7.839086	-6.309196	-8.188861	-8.987553	0.000000	-10.000000	0.516667	-23.400002	165.500000	1023.000000	1023.000000	2046.000000
42.980000	-0.053848	-31.823921	-7.850506	-6.433843	-8.455919	-9.083652	0.000000	-10.000000	0.500000	-23.200001	157.833328	1023.000000	1023.000000	2046.000000
43.000000	-0.054647	-32.296448	-7.937259	-6.485121	-8.590962	-9.283105	0.000000	-10.000000	0.516667	-22.916668	150.000000	1023.000000	1023.000000	2046.000000
43.020000	-0.055382	-32.730747	-7.946076	-6.629694	-8.830935	-9.324041	0.000000	-10.000000	0.500000	-22.733334	142.333328	1023.000000	1023.000000	2046.000000
43.040001	-0.056099	-33.154408	-8.018043	-6.759004	-8.977004	-9.400356	0.000000	-10.000000	0.483333	-22.566668	134.666672	1023.000000	1023.000000	2046.000000
43.060001	-0.056677	-33.496075	-8.008544	-6.762839	-9.150390	-9.574301	0.000000	-10.000000	0.466667	-22.433334	127.333336	1023.000000	1023.000000	2046.000000
43.080002	-0.057314	-33.872772	-8.031081	-6.813775	-9.318210	-9.709707	0.000000	-10.000000	0.466667	-22.400002	119.666664	1023.000000	1023.000000	2046.000000
43.099998	-0.058020	-34.289658	-8.070459	-6.917851	-9.468350	-9.832995	0.000000	-10.000000	0.466667	-22.050001	112.333336	1023.000000	1023.000000	2046.000000
43.119999	-0.058616	-34.642155	-8.083052	-7.087888	-9.616286	-9.854929	0.000000	-10.000000	0.450000	-21.916668	104.833336	1023.000000	1023.000000	2046.000000
43.139999	-0.059208	-34.991905	-8.118958	-7.165648	-9.761779	-9.945519	0.000000	-10.000000	0.450000	-21.683334	97.500000	1023.000000	1023.000000	2046.000000
43.160000	-0.059755	-35.315388	-8.148478	-7.144953	-9.883013	-10.138945	0.000000	-10.000000	0.450000	-21.600000	90.166664	1023.000000	1023.000000	2046.000000
43.180000	-0.060441	-35.720615	-8.175660	-7.302880	-10.041045	-10.201031	0.000000	-10.000000	0.441667	-21.466667	83.000000	1023.000000	1023.000000	2046.000000
43.200001	-0.060946	-36.019337	-8.176437	-7.419620	-10.164207	-10.259074	0.000000	-10.000000	0.441667	-21.400000	76.000000	1023.000000	1023.000000	2046.000000
43.220001	-0.061486	-36.338165	-8.211569	-7.496539	-10.286964	-10.343095	0.000000	-10.000000	0.441667	-21.366667	68.833336	1023.000000	1023.000000	2046.000000
43.240002	-0.062046	-36.669106	-8.167166	-7.546285	-10.478488	-10.477167	0.000000	-10.000000	0.450000	-21.250000	61.666668	1023.000000	1023.000000	2046.000000
43.259998	-0.062693	-37.051506	-8.223540	-7.546745	-10.623151	-10.658072	0.000000	-10.000000	0.450000	-21.133335	56.833332	1023.000000	1023.000000	2046.000000
43.279999	-0.063476	-37.514275	-8.255258	-7.690557	-10.887297	-10.681163	0.000000	-10.000000	0.433333	-20.933334	49.833332	1023.000000	1023.000000	2046.000000
43.299999	-0.064609	-38.183964	-8.419702	-7.874608	-11.118631	-10.771023	0.000000	-10.000000	0.416667	-20.816668	42.833332	1023.000000	1023.000000	2046.000000
43.320000	-0.066152	-39.095566	-8.543153	-8.110760	-11.454388	-10.987263	0.000000	-10.000000	0.408333	-20.583334	33.500000	1023.000000	1023.000000	2046.000000
43.340000	-0.067903	-40.130512	-8.770322	-8.255235	-11.717842	-11.387112	0.000000	-10.000000	0.408333	-20.350000	26.666666	1023.000000	1023.000000	2046.000000
43.360001	-0.069134	-40.858093	-8.863021	-8.498209	-11.962070	-11.534794	0.000000	-10.000000	0.416667	-20.016666	20.000000	1023.000000	1023.000000	2046.000000
43.380001	-0.070342	-41.571957	-9.084675	-8.738977	-12.059975	-11.688328	0.000000	-10.000000	0.408333	-19.733334	13.333333	1023.000000	1023.000000	2046.000000
43.400002	-0.071336	-42.159454	-9.203413	-8.777107	-12.251771	-11.927163	0.000000	-10.000000	0.408333	-19.483334	6.833333	1023.000000	1023.000000	2046.000000
43.419998	-0.071262	-42.115845	-9.224788	-8.629536	-12.307052	-11.954471	0.000000	-10.000000	0.400000	-19.166666	0.500000	1023.000000	1023.000000	2046.000000
43.439999	-0.071237	-42.101055	-9.339417	-8.592099	-12.355460	-11.814081	0.000000	-10.000000	0.400000	-18.916666	-3.500000	1023.000000	1023.000000	2046.000000
43.459999	-0.071463	-42.234489	-9.389764	-8.621354	-12.422180	-11.801191	0.000000	-10.000000	0.383333	-18.549999	-9.500000	1023.000000	1023.000000	2046.000000
43.480000	-0.072240	-42.693630	-9.473197	-8.746538	-12.504236	-11.969659	0.000000	-10.000000	0.350000	-18.166666	-15.500000	1023.000000	1023.000000	2046.000000
43.500000	-0.073954	-43.706924	-9.796916	-9.047466	-12.650600	-12.211940	0.000000	-10.000000	0.316667	-17.350000	-23.500000	1023.000000	1023.000000	2046.000000
43.520000	-0.076348	-45.121571	-10.440581	-9.371934	-12.811677	-12.497379	0.000000	-10.000000	0.283333	-16.250000	-29.333334	1023.000000	1023.000000	2046.000000
43.540001	-0.079304	-46.868694	-11.244598	-9.680062	-13.033639	-12.910393	0.000000	-10.000000	0.241667	-14.600000	-34.833332	1023.000000	1023.000000	2046.000000
43.560001	-0.082232	-48.599098	-11.961414	-10.010434	-13.321380	-13.305870	0.000000	-10.000000	0.191667	-12.700001	-39.666668	1023.000000	1023.000000	2046.000000
43.580002	-0.084928	-50.192310	-12.661414	-10.307326	-13.559019	-13.664552	0.000000	-10.000000	0.150000	-9.850000	-43.833332	1023.000000	1023.000000	2046.000000
43.599998	-0.086828	-51.315197	-13.249278	-10.506312	-13.755763	-13.803843	0.000000	-10.000000	0.116667	-6.833333	-47.166668	1023.000000	1023.000000	2046.000000
43.619999	-0.088274	-52.169731	-13.776566	-10.559895	-13.884755	-13.948516	0.000000	-10.000000	0.091667	-4.500000	-49.166668	1023.000000	1023.000000	2046.000000
43.639999	-0.089371	-52.818214	-14.115583	-10.518483	-14.062216	-14.121934	0.000000	-10.000000	0.058333	-0.833333	-50.333332	1023.000000	1023.000000	2046.000000
43.660000	-0.090053	-53.221123	-14.396902	-10.378411	-14.158519	-14.287291	0.000000	-10.000000	0.041667	1.933334	-50.666668	1023.000000	1023.000000	2046.000000
43.680000	-0.090094	-53.245502	-14.453124	-10.338748	-14.236022	-14.217607	0.000000	-10.000000	0.008333	6.166667	-51.000000	1023.000000	1023.000000	2046.000000
43.700001	-0.089707	-53.017040	-14.491196	-10.206871	-14.243483	-14.075493	0.000000	-10.000000	-0.025000	9.516666	-51.000000	1023.000000	1023.000000	2046.000000
43.720001	-0.089099	-52.657650	-14.438159	-9.977656	-14.204048	-14.037787	0.000000	-10.000000	-0.075000	13.466667	-51.000000	1023.000000	1023.000000	2046.000000
43.740002	-0.088144	-52.093342	-14.294790	-9.772814	-14.125141	-13.900596	0.000000	-10.000000	-0.108333	15.950001	-51.000000	1023.000000	1023.000000	2046.000000
43.759998	-0.086928	-51.374493	-14.073280	-9.642372	-13.995939	-13.662900	0.000000	-10.000000	-0.133333	16.983334	-51.000000	1023.000000	1023.000000	2046.000000
43.779999	-0.085281	-50.401073	-13.720957	-9.451843	-13.759109	-13.469165	0.000000	-10.000000	-0.150000	18.116667	-26.000000	1023.000000	1023.000000	2046.000000
43.799999	-0.083713	-49.474602	-13.333565	-9.325377	-13.489841	-13.325821	0.000000	-10.000000	-0.175000	19.916668	2.833333	1023.000000	1023.000000	2046.000000
43.820000	-0.082027	-48.477856	-12.891013	-9.278355	-13.196424	-13.112066	0.000000	-10.000000	-0.208333	21.466667	34.166668	1023.000000	1023.000000	2046.000000
43.840000	-0.080372	-47.499611	-12.380790	-9.266297	-12.931073	-12.921451	0.000000	-10.000000	-0.233333	22.650000	42.833332	1023.000000	1023.000000	2046.000000
43.860001	-0.078536	-46.414890	-11.838454	-9.263017	-12.642118	-12.671301	0.000000	-10.000000	-0.250000	23.166666	47.666668	1023.000000	1023.000000	2046.000000
43.880001	-0.077047	-45.534576	-11.518901	-9.203895	-12.295650	-12.516130	0.000000	-10.000000	-0.266667	23.816668	52.666668	1023.000000	1023.000000	2046.000000
43.900002	-0.075786	-44.789818	-11.176160	-9.267770	-12.085851	-12.260036	0.000000	-10.000000	-0.291667	24.333334	60.666668	1023.000000	1023.000000	2046.000000
43.919998	-0.074467	-44.009785	-10.986369	-9.078887	-11.830813	-12.113715	0.000000	-10.000000	-0.308333	24.983334	71.500000	1023.000000	1023.000000	2046.000000
43.939999	-0.073443	-43.404667	-10.785096	-8.909749	-11.684223	-12.025599	0.000000	-10.000000	-0.308333	25.316668	79.666664	1023.000000	1023.000000	2046.000000
43.959999	-0.072316	-42.738995	-10.573766	-8.735298	-11.492526	-11.937403	0.000000	-10.000000	-0.325000	25.733334	85.333336	1023.000000	1023.000000	2046.000000
43.980000	-0.071217	-42.089012	-10.255999	-8.690676	-11.365905	-11.776431	0.000000	-10.000000	-0.350000	26.083334	91.000000	1023.000000	1023.000000	2046.000000
44.000000	-0.069840	-41.275700	-9.937952	-8.554853	-11.163069	-11.619824	0.000000	-10.000000	-0.391667	26.683334	102.666664	1023.000000	1023.000000	2046.000000
44.020000	-0.068118	-40.257530	-9.612853	-8.319677	-10.920874	-11.404128	0.000000	-10.000000	-0.416667	27.433334	114.500000	1023.000000	1023.000000	2046.000000
44.040001	-0.066130	-39.082661	-9.212065	-8.003109	-10.690312	-11.177174	0.000000	-10.000000	-0.441667	28.116667	123.500000	1023.000000	1023.000000	2046.000000
44.060001	-0.063818	-37.716248	-8.788757	-7.696454	-10.403527	-10.827510	0.000000	-10.000000	-0.450000	28.383335	129.666672	1023.000000	1023.000000	2046.000000
44.080002	-0.061158	-36.144554	-8.306438	-7.432240	-10.069221	-10.336655	0.000000	-10.000000	-0.466667	28.650002	139.000000	1023.000000	1023.000000	2046.000000
44.099998	-0.058561	-34.609486	-7.846323	-7.060372	-9.707657	-9.995131	0.000000	-10.000000	-0.491667	29.150002	151.666672	1023.000000	1023.000000	2046.000000
44.119999	-0.055933	-33.056412	-7.447907	-6.759454	-9.338260	-9.510791	0.000000	-10.000000	-0.516667	29.816668	161.166672	1023.000000	1023.000000	2046.000000
44.139999	-0.053163	-31.419041	-7.125179	-6.406247	-8.845827	-9.041787	0.000000	-10.000000	-0.516667	30.183334	167.833328	1023.000000	1023.000000	2046.000000
44.160000	-0.050309	-29.732431	-6.710314	-6.008710	-8.436993	-8.576415	0.000000	-10.000000	-0.525000	30.550001	174.500000	1023.000000	1023.000000	2046.000000
44.180000	-0.047641	-28.155794	-6.345963	-5.547891	-8.052914	-8.209028	0.000000	-10.000000	-0.525000	30.900000	188.166672	1023.000000	1023.000000	2046.000000
44.200001	-0.045134	-26.674303	-5.994633	-5.156213	-7.704096	-7.819361	0.000000	-10.000000	-0.533333	31.116667	198.500000	1023.000000	1023.000000	2046.000000
44.220001	-0.042614	-25.185089	-5.732022	-4.820522	-7.237854	-7.394691	0.000000	-10.000000	-0.516667	31.166668	208.833328	1023.000000	1023.000000	2046.000000
44.240002	-0.040127	-23.715292	-5.388779	-4.523231	-6.895304	-6.907978	0.000000	-10.000000	-0.525000	31.116667	215.833328	1023.000000	1023.000000	2046.000000
44.259998	-0.037825	-22.354513	-5.105332	-4.184385	-6.540682	-6.524114	0.000000	-10.000000	-0.533333	31.366667	226.166672	1023.000000	1023.000000	2046.000000
44.279999	-0.035666	-21.078493	-4.830075	-3.902328	-6.186397	-6.159693	0.000000	-10.000000	-0.550000	31.450001	236.833328	1023.000000	1023.000000	2046.000000
44.299999	-0.033357	-19.714216	-4.552381	-3.615014	-5.789087	-5.757734	0.000000	-10.000000	-0.541667	31.650002	247.166672	1023.000000	1023.000000	2046.000000
44.320000	-0.031047	-18.348522	-4.277557	-3.372738	-5.373810	-5.324419	0.000000	-10.000000	-0.550000	31.700001	257.833344	1023.000000	1023.000000	2046.000000
44.340000	-0.028864	-17.058516	-4.005418	-3.007948	-5.003458	-5.041691	0.000000	-10.000000	-0.550000	31.833334	268.333344	1023.000000	1023.000000	2046.000000
44.360001	-0.026783	-15.828586	-3.731466	-2.694243	-4.688032	-4.714844	0.000000	-10.000000	-0.566667	31.883333	279.000000	1023.000000	1023.000000	2046.000000
44.380001	-0.024638	-14.561298	-3.533941	-2.465887	-4.296753	-4.264718	0.000000	-10.000000	-0.566667	31.750000	289.666656	1023.000000	1023.000000	2046.000000
44.400002	-0.022422	-13.251557	-3.270620	-2.215442	-3.905974	-3.859521	0.000000	-10.000000	-0.575000	31.766666	300.166656	1023.000000	1023.000000	2046.000000
44.419998	-0.020324	-12.011447	-3.043374	-1.843910	-3.558481	-3.565682	0.000000	-10.000000	-0.575000	31.950001	310.833344	1023.000000	1023.000000	2046.000000
44.439999	-0.018358	-10.849535	-2.810974	-1.561492	-3.228490	-3.248579	0.000000	-10.000000	-0.566667	32.266666	321.333344	1023.000000	1023.000000	2046.000000
44.459999	-0.016340	-9.656999	-2.583220	-1.311885	-2.885389	-2.876504	0.000000	-10.000000	-0.558333	32.349998	332.166656	1023.000000	1023.000000	2046.000000
44.480000	-0.014314	-8.459453	-2.372857	-1.035698	-2.507869	-2.543028	0.000000	-10.000000	-0.550000	32.283333	342.833344	1023.000000	1023.000000	2046.000000
44.500000	-0.012148	-7.179580	-2.060598	-0.717867	-2.190541	-2.210573	0.000000	-10.000000	-0.550000	32.016666	353.666656	1023.000000	1023.000000	2046.000000
44.520000	-0.010181	-6.017045	-1.838186	-0.365881	-1.877517	-1.935462	0.000000	-10.000000	-0.550000	31.900000	364.333344	1023.000000	1023.000000	2046.000000
44.540001	-0.008511	-5.030211	-1.590024	-0.172174	-1.660891	-1.607122	0.000000	-10.000000	-0.558333	31.850000	375.000000	1023.000000	1023.000000	2046.000000
44.560001	-0.007014	-4.144981	-1.427409	-0.040233	-1.356526	-1.320814	0.000000	-10.000000	-0.558333	31.816666	385.666656	1023.000000	1023.000000	2046.000000
44.580002	-0.005651	-3.339946	-1.165101	0.098683	-1.164705	-1.108823	0.000000	-10.000000	-0.558333	31.700001	396.333344	1023.000000	1023.000000	2046.000000
44.599998	-0.004301	-2.541751	-0.990771	0.320984	-0.900807	-0.971157	0.000000	-10.000000	-0.550000	31.583334	407.000000	1023.000000	1023.000000	2046.000000
44.619999	-0.002348	-1.387653	-0.690519	0.596366	-0.610862	-0.682638	0.000000	-10.000000	-0.550000	31.616667	417.500000	1023.000000	1023.000000	2046.000000
44.639999	-0.000085	-0.050035	-0.443790	0.818956	-0.218051	-0.207150	0.000000	-10.000000	-0.541667	31.700001	428.000000	1023.000000	1023.000000	2046.000000
44.660000	0.002609	1.541953	-0.196310	1.344545	0.266174	0.127545	0.000000	-10.000000	-0.516667	31.266666	438.666656	1023.000000	1023.000000	2046.000000
44.680000	0.005157	3.047501	0.011443	1.777496	0.636348	0.622214	0.000000	-10.000000	-0.483333	30.733334	449.166656	1023.000000	1023.000000	2046.000000
44.700001	0.007648	4.520008	0.158503	2.318654	0.947091	1.095759	0.000000	-10.000000	-0.450000	30.083334	459.500000	1023.000000	1023.000000	2046.000000
44.720001	0.009619	5.684596	0.383089	2.561481	1.221671	1.518354	0.000000	-10.000000	-0.441667	29.783333	469.500000	1023.000000	1023.000000	2046.000000
44.740002	0.011090	6.554417	0.595586	2.806208	1.409543	1.743080	0.000000	-10.000000	-0.441667	29.616667	479.500000	1023.000000	1023.000000	2046.000000
44.759998	0.011343	6.704010	0.387738	2.885689	1.622758	1.807826	0.000000	-10.000000	-0.433333	29.450001	489.500000	1023.000000	1023.000000	2046.000000
44.779999	0.010815	6.391644	-0.111951	2.804055	1.840464	1.859076	0.000000	-10.000000	-0.408333	29.416666	499.500000	1023.000000	1023.000000	2046.000000
44.799999	0.009725	5.747553	-0.652369	2.617184	2.026213	1.756525	0.000000	-10.000000	-0.366667	28.583334	509.333344	1023.000000	1023.000000	2046.000000
44.820000	0.008659	5.117601	-1.026981	2.340368	2.103867	1.700347	0.000000	-10.000000	-0.325000	27.416666	519.000000	1023.000000	1023.000000	2046.000000
44.840000	0.008051	4.758161	-1.428888	2.248198	2.310562	1.628290	0.000000	-10.000000	-0.275000	25.666666	528.166687	1023.000000	1023.000000	2046.000000
44.860001	0.007818	4.620319	-1.701976	2.209669	2.423747	1.688879	0.000000	-10.000000	-0.241667	24.433334	537.166687	1023.000000	1023.000000	2046.000000
44.880001	0.007901	4.669605	-1.952211	2.302022	2.581989	1.737805	0.000000	-10.000000	-0.200000	22.866667	545.666687	1023.000000	1023.000000	2046.000000
44.900002	0.008146	4.814273	-2.069739	2.429312	2.640160	1.814540	0.000000	-10.000000	-0.150000	21.450001	553.666687	1023.000000	1023.000000	2046.000000
44.919998	0.008365	4.943578	-2.174738	2.572177	2.718423	1.827716	0.000000	-10.000000	-0.100000	19.450001	560.833313	1023.000000	1023.000000	2046.000000
44.939999	0.008485	5.014517	-2.232219	2.638745	2.744814	1.863178	0.000000	-10.000000	-0.058333	17.783333	567.666687	1023.000000	1023.000000	2046.000000
44.959999	0.008804	5.202898	-2.206192	2.687530	2.810971	1.910588	0.000000	-10.000000	-0.025000	15.800000	573.833313	1023.000000	1023.000000	2046.000000
44.980000	0.009333	5.515941	-2.175988	2.795318	2.908392	1.988219	0.000000	-10.000000	0.008333	13.733334	579.666687	1023.000000	1023.000000	2046.000000
45.000000	0.009777	5.778356	-2.109523	2.905266	2.982876	1.999738	0.000000	-10.000000	0.033333	11.150001	584.500000	1023.000000	1023.000000	2046.000000
45.020000	0.010376	6.132357	-2.013269	2.967712	3.113632	2.064281	0.000000	-10.000000	0.058333	8.366667	588.833313	1023.000000	1023.000000	2046.000000
45.040001	0.010854	6.414555	-1.859567	2.894701	3.227021	2.152399	0.000000	-10.000000	0.091667	5.616667	592.000000	1023.000000	1023.000000	2046.000000
45.060001	0.011252	6.650217	-1.693476	2.818896	3.368725	2.156072	0.000000	-10.000000	0.125000	2.033333	594.333313	1023.000000	1023.000000	2046.000000
45.080002	0.011469	6.778029	-1.534780	2.669145	3.456943	2.186721	0.000000	-10.000000	0.141667	-1.133333	595.500000	1023.000000	1023.000000	2046.000000
45.099998	0.011466	6.776536	-1.385694	2.463325	3.559233	2.139672	0.000000	-10.000000	0.158333	-4.566667	596.000000	1023.000000	1023.000000	2046.000000
45.119999	0.011478	6.783347	-1.223395	2.153656	3.692801	2.160284	0.000000	-10.000000	0.175000	-7.166667	596.000000	1023.000000	1023.000000	2046.000000
45.139999	0.010998	6.499744	-1.114828	1.883244	3.714154	2.017174	0.000000	-10.000000	0.191667	-9.816667	596.000000	1023.000000	1023.000000	2046.000000
45.160000	0.010309	6.092483	-1.110631	1.644708	3.652662	1.905743	0.000000	-10.000000	0.233333	-11.800000	596.000000	1023.000000	1023.000000	2046.000000
45.180000	0.009406	5.559243	-1.223409	1.472433	3.530728	1.779491	0.000000	-10.000000	0.266667	-13.116667	596.000000	1023.000000	1023.000000	2046.000000
45.200001	0.008326	4.920510	-1.315009	1.354721	3.318234	1.562564	0.000000	-10.000000	0.300000	-14.166667	592.333313	1023.000000	1023.000000	2046.000000
45.220001	0.006913	4.085377	-1.373143	1.191011	3.084675	1.182834	0.000000	-10.000000	0.300000	-14.933333	583.666687	1023.000000	1023.000000	2046.000000
45.240002	0.005453	3.222706	-1.428799	0.875560	2.847294	0.928651	0.000000	-10.000000	0.316667	-15.650001	573.333313	1023.000000	1023.000000	2046.000000
45.259998	0.004216	2.491417	-1.474662	0.577755	2.670916	0.717408	0.000000	-10.000000	0.333333	-16.333334	564.833313	1023.000000	1023.000000	2046.000000
45.279999	0.003380	1.997857	-1.470048	0.491848	2.484121	0.491936	0.000000	-10.000000	0.366667	-17.250000	559.333313	1023.000000	1023.000000	2046.000000
45.299999	0.002498	1.476580	-1.464120	0.357782	2.294132	0.288785	0.000000	-10.000000	0.383333	-18.066668	553.500000	1023.000000	1023.000000	2046.000000
45.320000	0.001908	1.127563	-1.437784	0.315937	2.172036	0.077374	0.000000	-10.000000	0.416667	-18.900002	547.500000	1023.000000	1023.000000	2046.000000
45.340000	0.001387	0.819666	-1.380160	0.183584	2.054344	-0.038101	0.000000	-10.000000	0.433333	-19.616667	541.333313	1023.000000	1023.000000	2046.000000
45.360001	0.000807	0.477108	-1.391293	0.110000	1.935426	-0.177025	0.000000	-10.000000	0.458333	-20.433334	534.833313	1023.000000	1023.000000	2046.000000
45.380001	0.000126	0.074603	-1.431352	0.074253	1.754586	-0.322885	0.000000	-10.000000	0.466667	-21.100000	528.000000	1023.000000	1023.000000	2046.000000
45.400002	-0.000520	-0.307269	-1.522088	-0.068761	1.644088	-0.360509	0.000000	-10.000000	0.483333	-21.666666	521.000000	1023.000000	1023.000000	2046.000000
45.419998	-0.001413	-0.835338	-1.648993	-0.060285	1.455386	-0.581446	0.000000	-10.000000	0.508333	-22.266666	513.666687	1023.000000	1023.000000	2046.000000
45.439999	-0.002595	-1.533773	-1.823215	-0.120559	1.207622	-0.797621	0.000000	-10.000000	0.541667	-22.783333	506.333344	1023.000000	1023.000000	2046.000000
45.459999	-0.003815	-2.254620	-2.004114	-0.230115	0.981976	-1.002367	0.000000	-10.000000	0.558333	-23.550001	498.666656	1023.000000	1023.000000	2046.000000
45.480000	-0.005228	-3.089484	-2.178936	-0.443295	0.732166	-1.199419	0.000000	-10.000000	0.583333	-24.133333	491.000000	1023.000000	1023.000000	2046.000000
45.500000	-0.006567	-3.881041	-2.313691	-0.523571	0.459643	-1.503421	0.000000	-10.000000	0.591667	-24.950001	482.833344	1023.000000	1023.000000	2046.000000
45.520000	-0.008025	-4.742724	-2.471801	-0.676002	0.167935	-1.762857	0.000000	-10.000000	0.616667	-25.416668	474.500000	1023.000000	1023.000000	2046.000000
45.540001	-0.009475	-5.599516	-2.666432	-0.819495	-0.107828	-2.005762	0.000000	-10.000000	0.641667	-26.066668	465.833344	1023.000000	1023.000000	2046.000000
45.560001	-0.010840	-6.406318	-2.758709	-1.000074	-0.424819	-2.222716	0.000000	-10.000000	0.675000	-26.400000	457.166656	1023.000000	1023.000000	2046.000000
45.580002	-0.012351	-7.299633	-2.928732	-1.189191	-0.766839	-2.414870	0.000000	-10.000000	0.700000	-26.750000	448.333344	1023.000000	1023.000000	2046.000000
45.599998	-0.013659	-8.072701	-3.042788	-1.339150	-1.105400	-2.585363	0.000000	-10.000000	0.691667	-26.966667	439.500000	1023.000000	1023.000000	2046.000000
45.619999	-0.015016	-8.874738	-3.265541	-1.450333	-1.353983	-2.804882	0.000000	-10.000000	0.691667	-27.233334	430.500000	1023.000000	1023.000000	2046.000000
45.639999	-0.016408	-9.697304	-3.340649	-1.628932	-1.734699	-2.993024	0.000000	-10.000000	0.691667	-27.516666	421.333344	1023.000000	1023.000000	2046.000000
45.660000	-0.017690	-10.454824	-3.495375	-1.773267	-2.031124	-3.155057	0.000000	-10.000000	0.708333	-27.700001	412.166656	1023.000000	1023.000000	2046.000000
45.680000	-0.018881	-11.158723	-3.560300	-1.865427	-2.359285	-3.373711	0.000000	-10.000000	0.708333	-27.766666	402.833344	1023.000000	1023.000000	2046.000000
45.700001	-0.019936	-11.782434	-3.558462	-1.936848	-2.729587	-3.557537	0.000000	-10.000000	0.708333	-27.850000	393.666656	1023.000000	1023.000000	2046.000000
45.720001	-0.020897	-12.350113	-3.611563	-1.992632	-2.980580	-3.765338	0.000000	-10.000000	0.716667	-27.900000	384.333344	1023.000000	1023.000000	2046.000000
45.740002	-0.022148	-13.089557	-3.707721	-2.188720	-3.305732	-3.887384	0.000000	-10.000000	0.725000	-28.083334	375.000000	1023.000000	1023.000000	2046.000000
45.759998	-0.023700	-14.006707	-3.882771	-2.404961	-3.669591	-4.049383	0.000000	-10.000000	0.741667	-28.216667	365.666656	1023.000000	1023.000000	2046.000000
45.779999	-0.025341	-14.976423	-4.054819	-2.595206	-4.010064	-4.316335	0.000000	-10.000000	0.741667	-28.516666	356.166656	1023.000000	1023.000000	2046.000000
45.799999	-0.027170	-16.057486	-4.278454	-2.879266	-4.312814	-4.586952	0.000000	-10.000000	0.750000	-28.883333	346.833344	1023.000000	1023.000000	2046.000000
45.820000	-0.028540	-16.866863	-4.498054	-2.991634	-4.506545	-4.870629	0.000000	-10.000000	0.750000	-29.100000	337.166656	1023.000000	1023.000000	2046.000000
45.840000	-0.029789	-17.605419	-4.684871	-3.116041	-4.777533	-5.026975	0.000000	-10.000000	0.758333	-29.200001	327.500000	1023.000000	1023.000000	2046.000000
45.860001	-0.030464	-18.004145	-4.870651	-3.030529	-5.043611	-5.059355	0.000000	-10.000000	0.758333	-29.133333	317.500000	1023.000000	1023.000000	2046.000000
45.880001	-0.031528	-18.632944	-5.069629	-3.136979	-5.282089	-5.144247	0.000000	-10.000000	0.758333	-29.250000	307.833344	1023.000000	1023.000000	2046.000000
45.900002	-0.033001	-19.503489	-5.281976	-3.352355	-5.548478	-5.320679	0.000000	-10.000000	0.750000	-29.383333	298.166656	1023.000000	1023.000000	2046.000000
45.919998	-0.035166	-20.783226	-5.539315	-3.755159	-5.865116	-5.623635	0.000000	-10.000000	0.750000	-29.383333	288.500000	1023.000000	1023.000000	2046.000000
45.939999	-0.037839	-22.362635	-6.010150	-4.153789	-6.153469	-6.045227	0.000000	-10.000000	0.750000	-29.366667	278.500000	1023.000000	1023.000000	2046.000000
45.959999	-0.040862	-24.149588	-6.670127	-4.520387	-6.424572	-6.534501	0.000000	-10.000000	0.741667	-29.216667	268.500000	1023.000000	1023.000000	2046.000000
45.980000	-0.044180	-26.110195	-7.355291	-5.041648	-6.799870	-6.913385	0.000000	-10.000000	0.725000	-29.150000	258.833344	1023.000000	1023.000000	2046.000000
46.000000	-0.047478	-28.059435	-8.054044	-5.445790	-7.145517	-7.414083	0.000000	-10.000000	0.708333	-28.766666	249.166672	1023.000000	1023.000000	2046.000000
46.020000	-0.050454	-29.818232	-8.703128	-5.902587	-7.428041	-7.784476	0.000000	-10.000000	0.700000	-28.533335	239.666672	1023.000000	1023.000000	2046.000000
46.040001	-0.053047	-31.350948	-9.295966	-6.148666	-7.748329	-8.157988	0.000000	-10.000000	0.700000	-28.366667	230.000000	1023.000000	1023.000000	2046.000000
46.060001	-0.055364	-32.720112	-9.821898	-6.299510	-8.089060	-8.509645	0.000000	-10.000000	0.700000	-28.233334	220.500000	1023.000000	1023.000000	2046.000000
46.080002	-0.057450	-33.953011	-10.375135	-6.383253	-8.307169	-8.887455	0.000000	-10.000000	0.691667	-28.100000	211.166672	1023.000000	1023.000000	2046.000000
46.099998	-0.059304	-35.048645	-10.715881	-6.619071	-8.596340	-9.117352	0.000000	-10.000000	0.691667	-27.716667	201.833328	1023.000000	1023.000000	2046.000000
46.119999	-0.060829	-35.949677	-11.005024	-6.769999	-8.850400	-9.324253	0.000000	-10.000000	0.691667	-27.633335	192.666672	1023.000000	1023.000000	2046.000000
46.139999	-0.062034	-36.661999	-11.177538	-6.841696	-9.115800	-9.526965	0.000000	-10.000000	0.683333	-27.250000	183.333328	1023.000000	1023.000000	2046.000000
46.160000	-0.063032	-37.252159	-11.344800	-6.888536	-9.282050	-9.736772	0.000000	-10.000000	0.675000	-27.016666	174.166672	1023.000000	1023.000000	2046.000000
46.180000	-0.063816	-37.715313	-11.480538	-6.996638	-9.366742	-9.871395	0.000000	-10.000000	0.658333	-26.633333	165.166672	1023.000000	1023.000000	2046.000000
46.200001	-0.064542	-38.144035	-11.500743	-7.156099	-9.535896	-9.951298	0.000000	-10.000000	0.641667	-26.233334	156.333328	1023.000000	1023.000000	2046.000000
46.220001	-0.065155	-38.506474	-11.424120	-7.381514	-9.635325	-10.065516	0.000000	-10.000000	0.633333	-25.833334	147.666672	1023.000000	1023.000000	2046.000000
46.240002	-0.065613	-38.777325	-11.285983	-7.608346	-9.692646	-10.190351	0.000000	-10.000000	0.608333	-25.366667	139.000000	1023.000000	1023.000000	2046.000000
46.259998	-0.066170	-39.106693	-11.077243	-7.893563	-9.818888	-10.316998	0.000000	-10.000000	0.591667	-25.000000	130.500000	1023.000000	1023.000000	2046.000000
46.279999	-0.066806	-39.482143	-10.873463	-8.153241	-9.949883	-10.505558	0.000000	-10.000000	0.566667	-24.883333	122.166664	1023.000000	1023.000000	2046.000000
46.299999	-0.067446	-39.860794	-10.673074	-8.411608	-10.114273	-10.661838	0.000000	-10.000000	0.558333	-24.666668	113.833336	1023.000000	1023.000000	2046.000000
46.320000	-0.068268	-40.346237	-10.610008	-8.716667	-10.223119	-10.796443	0.000000	-10.000000	0.558333	-24.583334	105.500000	1023.000000	1023.000000	2046.000000
46.340000	-0.069250	-40.926853	-10.556411	-9.000545	-10.399834	-10.970062	0.000000	-10.000000	0.541667	-24.250000	97.166664	1023.000000	1023.000000	2046.000000
46.360001	-0.070247	-41.516014	-10.577426	-9.189500	-10.600012	-11.149076	0.000000	-10.000000	0.541667	-24.033335	89.000000	1023.000000	1023.000000	2046.000000
46.380001	-0.071390	-42.191456	-10.609991	-9.349290	-10.840559	-11.391615	0.000000	-10.000000	0.525000	-23.683334	81.000000	1023.000000	1023.000000	2046.000000
46.400002	-0.072556	-42.880569	-10.597298	-9.538740	-11.007459	-11.737074	0.000000	-10.000000	0.516667	-23.400002	73.166664	1023.000000	1023.000000	2046.000000
46.419998	-0.073927	-43.690617	-10.549727	-9.889468	-11.255804	-11.995616	0.000000	-10.000000	0.483333	-22.950001	65.500000	1023.000000	1023.000000	2046.000000
46.439999	-0.075099	-44.383541	-10.580970	-10.137651	-11.463740	-12.201181	0.000000	-10.000000	0.466667	-22.483334	57.833332	1023.000000	1023.000000	2046.000000
46.459999	-0.075820	-44.809589	-10.500508	-10.253856	-11.683204	-12.372022	0.000000	-10.000000	0.450000	-21.766666	50.333332	1023.000000	1023.000000	2046.000000
46.480000	-0.076349	-45.121998	-10.417686	-10.318419	-11.881037	-12.504856	0.000000	-10.000000	0.450000	-21.250000	43.000000	1023.000000	1023.000000	2046.000000
46.500000	-0.076723	-45.343094	-10.346592	-10.373900	-12.007404	-12.615195	0.000000	-10.000000	0.433333	-20.766668	36.000000	1023.000000	1023.000000	2046.000000
46.520000	-0.077196	-45.622875	-10.272005	-10.444967	-12.184193	-12.721708	0.000000	-10.000000	0.416667	-20.333334	29.000000	1023.000000	1023.000000	2046.000000
46.540001	-0.077541	-45.826923	-10.213920	-10.470406	-12.337258	-12.805341	0.000000	-10.000000	0.391667	-19.750000	22.166666	1023.000000	1023.000000	2046.000000
46.560001	-0.077754	-45.952827	-10.147805	-10.499273	-12.533975	-12.771773	0.000000	-10.000000	0.391667	-19.100000	15.666667	1023.000000	1023.000000	2046.000000
46.580002	-0.077819	-45.991093	-10.114725	-10.447807	-12.621654	-12.806908	0.000000	-10.000000	0.391667	-18.516666	9.333333	1023.000000	1023.000000	2046.000000
46.599998	-0.078052	-46.128479	-10.075922	-10.416477	-12.740466	-12.895615	0.000000	-10.000000	0.375000	-18.049999	3.333333	1023.000000	1023.000000	2046.000000
46.619999	-0.078312	-46.282463	-10.062816	-10.439829	-12.863393	-12.916425	0.000000	-10.000000	0.341667	-17.583334	-2.333333	1023.000000	1023.000000	2046.000000
46.639999	-0.078549	-46.422611	-10.022315	-10.434346	-13.031717	-12.934234	0.000000	-10.000000	0.308333	-17.166666	-7.833333	1023.000000	1023.000000	2046.000000
46.660000	-0.078786	-46.562778	-10.040732	-10.384656	-13.139925	-12.997467	0.000000	-10.000000	0.291667	-16.716667	-13.500000	1023.000000	1023.000000	2046.000000
46.680000	-0.079042	-46.713631	-10.018961	-10.357732	-13.264311	-13.072625	0.000000	-10.000000	0.291667	-16.350000	-19.166666	1023.000000	1023.000000	2046.000000
46.700001	-0.079320	-46.877865	-9.985335	-10.378731	-13.360445	-13.153354	0.000000	-10.000000	0.291667	-15.916667	-24.666666	1023.000000	1023.000000	2046.000000
46.720001	-0.079594	-47.040100	-10.001680	-10.444392	-13.453198	-13.140827	0.000000	-10.000000	0.300000	-15.550000	-29.833334	1023.000000	1023.000000	2046.000000
46.740002	-0.079900	-47.221054	-9.954456	-10.487433	-13.623152	-13.156014	0.000000	-10.000000	0.291667	-15.100000	-35.166668	1023.000000	1023.000000	2046.000000
46.759998	-0.080089	-47.332428	-9.935228	-10.460933	-13.723222	-13.213044	0.000000	-10.000000	0.275000	-14.883333	-40.166668	1023.000000	1023.000000	2046.000000
46.779999	-0.080401	-47.517151	-9.956498	-10.461978	-13.794316	-13.304358	0.000000	-10.000000	0.258333	-14.483334	-45.166668	1023.000000	1023.000000	2046.000000
46.799999	-0.080756	-47.726910	-9.974415	-10.528769	-13.871928	-13.351797	0.000000	-10.000000	0.250000	-14.083333	-50.000000	1023.000000	1023.000000	2046.000000
46.820000	-0.081050	-47.900738	-9.955880	-10.531262	-14.009060	-13.404536	0.000000	-10.000000	0.250000	-13.433333	-54.666668	1023.000000	1023.000000	2046.000000
46.840000	-0.081185	-47.980221	-9.930665	-10.550112	-14.099316	-13.400129	0.000000	-10.000000	0.258333	-13.100000	-59.333332	1023.000000	1023.000000	2046.000000
46.860001	-0.081358	-48.082523	-9.963310	-10.483944	-14.083272	-13.551998	0.000000	-10.000000	0.241667	-12.600000	-63.666668	1023.000000	1023.000000	2046.000000
46.880001	-0.081587	-48.217789	-9.942880	-10.477159	-14.174478	-13.623274	0.000000	-10.000000	0.225000	-12.316667	-68.000000	1023.000000	1023.000000	2046.000000
46.900002	-0.081927	-48.419140	-9.951871	-10.554687	-14.247876	-13.664706	0.000000	-10.000000	0.183333	-11.916667	-72.000000	1023.000000	1023.000000	2046.000000
46.919998	-0.082108	-48.525730	-9.866524	-10.569965	-14.416908	-13.672332	0.000000	-10.000000	0.183333	-11.616667	-76.000000	1023.000000	1023.000000	2046.000000
46.939999	-0.082487	-48.749657	-9.938531	-10.535409	-14.517086	-13.758631	0.000000	-10.000000	0.166667	-11.150001	-80.000000	1023.000000	1023.000000	2046.000000
46.959999	-0.083085	-49.103165	-10.031084	-10.559646	-14.627022	-13.885412	0.000000	-10.000000	0.158333	-10.333334	-83.666664	1023.000000	1023.000000	2046.000000
46.980000	-0.084149	-49.732208	-10.212166	-10.635167	-14.770226	-14.114649	0.000000	-10.000000	0.133333	-9.116667	-87.166664	1023.000000	1023.000000	2046.000000
47.000000	-0.085520	-50.542114	-10.368252	-10.896254	-15.043506	-14.234102	0.000000	-10.000000	0.108333	-7.350000	-90.000000	1023.000000	1023.000000	2046.000000
47.020000	-0.086552	-51.152386	-10.473602	-11.023834	-15.245656	-14.409294	0.000000	-10.000000	0.091667	-4.650000	-92.500000	1023.000000	1023.000000	2046.000000
47.040001	-0.087131	-51.494644	-10.547324	-11.035195	-15.319279	-14.592845	0.000000	-10.000000	0.066667	-1.350000	-94.000000	1023.000000	1023.000000	2046.000000
47.060001	-0.087335	-51.615112	-10.626143	-11.046542	-15.253517	-14.688910	0.000000	-10.000000	0.058333	1.900000	-94.833336	1023.000000	1023.000000	2046.000000
47.080002	-0.087183	-51.525269	-10.663244	-10.995860	-15.221867	-14.644296	0.000000	-10.000000	0.033333	5.050000	-95.000000	1023.000000	1023.000000	2046.000000
47.099998	-0.086064	-50.864109	-10.509089	-10.705886	-15.265906	-14.383229	0.000000	-10.000000	0.008333	7.916667	-95.000000	1023.000000	1023.000000	2046.000000
47.119999	-0.084856	-50.150120	-10.467961	-10.420967	-15.095558	-14.165630	0.000000	-10.000000	-0.016667	10.950000	-95.000000	1023.000000	1023.000000	2046.000000
47.139999	-0.084125	-49.717644	-10.349823	-10.256821	-15.021554	-14.089445	0.000000	-10.000000	-0.025000	13.166667	-95.000000	1023.000000	1023.000000	2046.000000
47.160000	-0.083878	-49.572071	-10.364944	-10.329531	-14.897218	-13.980378	0.000000	-10.000000	-0.058333	14.933333	-95.000000	1023.000000	1023.000000	2046.000000
47.180000	-0.084287	-49.813553	-10.573915	-10.380452	-14.899947	-13.959240	0.000000	-10.000000	-0.091667	16.316668	-75.000000	1023.000000	1023.000000	2046.000000
47.200001	-0.085143	-50.319450	-11.069867	-10.413182	-14.841744	-13.994658	0.000000	-10.000000	-0.150000	17.966667	-34.500000	1023.000000	1023.000000	2046.000000
47.220001	-0.086562	-51.158386	-11.709550	-10.544505	-14.767437	-14.136893	0.000000	-10.000000	-0.191667	19.566668	8.000000	1023.000000	1023.000000	2046.000000
47.240002	-0.087920	-51.960766	-12.234575	-10.780725	-14.771086	-14.174380	0.000000	-10.000000	-0.225000	20.950001	32.833332	1023.000000	1023.000000	2046.000000
47.259998	-0.088495	-52.300476	-12.634302	-10.781029	-14.710768	-14.174376	0.000000	-10.000000	-0.250000	22.216667	39.500000	1023.000000	1023.000000	2046.000000
47.279999	-0.088407	-52.248661	-12.942740	-10.611115	-14.538933	-14.155872	0.000000	-10.000000	-0.275000	23.316668	46.666668	1023.000000	1023.000000	2046.000000
47.299999	-0.088240	-52.149807	-13.192882	-10.387753	-14.406458	-14.162716	0.000000	-10.000000	-0.325000	24.450001	54.166668	1023.000000	1023.000000	2046.000000
47.320000	-0.087780	-51.877903	-13.288309	-10.274058	-14.340386	-13.975149	0.000000	-10.000000	-0.366667	25.400000	62.166668	1023.000000	1023.000000	2046.000000
47.340000	-0.086639	-51.203594	-13.290984	-10.003215	-14.106110	-13.803285	0.000000	-10.000000	-0.400000	26.450001	70.500000	1023.000000	1023.000000	2046.000000
47.360001	-0.085329	-50.429226	-13.252452	-9.680636	-13.831433	-13.664705	0.000000	-10.000000	-0.433333	27.466667	79.166664	1023.000000	1023.000000	2046.000000
47.380001	-0.083785	-49.517178	-13.106428	-9.459383	-13.579694	-13.371674	0.000000	-10.000000	-0.466667	28.400000	88.166664	1023.000000	1023.000000	2046.000000
47.400002	-0.081993	-48.457958	-12.885353	-9.148044	-13.371142	-13.053419	0.000000	-10.000000	-0.483333	29.133333	97.666664	1023.000000	1023.000000	2046.000000
47.419998	-0.079904	-47.223408	-12.673661	-8.785295	-12.998610	-12.765841	0.000000	-10.000000	-0.491667	29.800001	107.166664	1023.000000	1023.000000	2046.000000
47.439999	-0.077882	-46.028267	-12.367635	-8.469771	-12.633626	-12.557233	0.000000	-10.000000	-0.491667	30.200001	117.000000	1023.000000	1023.000000	2046.000000
47.459999	-0.075833	-44.817429	-11.958021	-8.364563	-12.285696	-12.209149	0.000000	-10.000000	-0.491667	30.500000	127.000000	1023.000000	1023.000000	2046.000000
47.480000	-0.073331	-43.338333	-11.444725	-8.196570	-11.862725	-11.834311	0.000000	-10.000000	-0.475000	30.433334	137.333328	1023.000000	1023.000000	2046.000000
47.500000	-0.071006	-41.964279	-10.951912	-8.062788	-11.399916	-11.549662	0.000000	-10.000000	-0.458333	30.233334	147.500000	1023.000000	1023.000000	2046.000000
47.520000	-0.068987	-40.771122	-10.480567	-7.968316	-10.933877	-11.388363	0.000000	-10.000000	-0.441667	30.016666	157.500000	1023.000000	1023.000000	2046.000000
47.540001	-0.067112	-39.663059	-9.984468	-8.003455	-10.585608	-11.089529	0.000000	-10.000000	-0.433333	29.500000	167.500000	1023.000000	1023.000000	2046.000000
47.560001	-0.065016	-38.424572	-9.563584	-7.958784	-10.189253	-10.712950	0.000000	-10.000000	-0.425000	28.866667	177.500000	1023.000000	1023.000000	2046.000000
47.580002	-0.063271	-37.393322	-9.316530	-7.707723	-9.754603	-10.614467	0.000000	-10.000000	-0.416667	27.883333	187.166672	1023.000000	1023.000000	2046.000000
47.599998	-0.061986	-36.633728	-9.219096	-7.556314	-9.420277	-10.438041	0.000000	-10.000000	-0.400000	27.300001	196.666672	1023.000000	1023.000000	2046.000000
47.619999	-0.060759	-35.908413	-9.011198	-7.440955	-9.232669	-10.223592	0.000000	-10.000000	-0.375000	26.683334	205.833328	1023.000000	1023.000000	2046.000000
47.639999	-0.059387	-35.097481	-8.708025	-7.344998	-9.028219	-10.016239	0.000000	-10.000000	-0.358333	26.566668	215.000000	1023.000000	1023.000000	2046.000000
47.660000	-0.058021	-34.290127	-8.472677	-7.163713	-8.694456	-9.959279	0.000000	-10.000000	-0.341667	26.366667	223.833328	1023.000000	1023.000000	2046.000000
47.680000	-0.056626	-33.465820	-8.141564	-7.020061	-8.470831	-9.833364	0.000000	-10.000000	-0.333333	26.466667	232.666672	1023.000000	1023.000000	2046.000000
47.700001	-0.054702	-32.329159	-7.743185	-6.850436	-8.245175	-9.490364	0.000000	-10.000000	-0.333333	26.366667	241.333328	1023.000000	1023.000000	2046.000000
47.720001	-0.052339	-30.932062	-7.359456	-6.494383	-7.896326	-9.181899	0.000000	-10.000000	-0.333333	26.433332	250.166672	1023.000000	1023.000000	2046.000000
47.740002	-0.050016	-29.559286	-6.955010	-6.171000	-7.564991	-8.868284	0.000000	-10.000000	-0.341667	26.400000	259.000000	1023.000000	1023.000000	2046.000000
47.759998	-0.047677	-28.177170	-6.597993	-5.934641	-7.189640	-8.454896	0.000000	-10.000000	-0.350000	26.483334	273.833344	1023.000000	1023.000000	2046.000000
47.779999	-0.045044	-26.621084	-6.154844	-5.670270	-6.819081	-7.976887	0.000000	-10.000000	-0.366667	26.600000	285.666656	1023.000000	1023.000000	2046.000000
47.799999	-0.042291	-24.993959	-5.738130	-5.316242	-6.380392	-7.559196	0.000000	-10.000000	-0.375000	26.750000	294.500000	1023.000000	1023.000000	2046.000000
47.820000	-0.039681	-23.451431	-5.452351	-4.904023	-5.859408	-7.235649	0.000000	-10.000000	-0.383333	27.049999	297.500000	1023.000000	1023.000000	2046.000000
47.840000	-0.037293	-22.040119	-5.127312	-4.574721	-5.510855	-6.827231	0.000000	-10.000000	-0.400000	27.283333	303.500000	1023.000000	1023.000000	2046.000000
47.860001	-0.034482	-20.378958	-4.761176	-4.184960	-5.066647	-6.366174	0.000000	-10.000000	-0.416667	27.600000	312.666656	1023.000000	1023.000000	2046.000000
47.880001	-0.031833	-18.813435	-4.491725	-3.804973	-4.565356	-5.951380	0.000000	-10.000000	-0.425000	27.850000	321.833344	1023.000000	1023.000000	2046.000000
47.900002	-0.029611	-17.500151	-4.164118	-3.473189	-4.232213	-5.630630	0.000000	-10.000000	-0.425000	28.066668	331.166656	1023.000000	1023.000000	2046.000000
47.919998	-0.027125	-16.030968	-3.814776	-3.252390	-3.888130	-5.075673	0.000000	-10.000000	-0.433333	28.299999	340.333344	1023.000000	1023.000000	2046.000000
47.939999	-0.024610	-14.544257	-3.522352	-2.875278	-3.423239	-4.723388	0.000000	-10.000000	-0.441667	28.600000	349.833344	1023.000000	1023.000000	2046.000000
47.959999	-0.022224	-13.134319	-3.268365	-2.486122	-2.947375	-4.432456	0.000000	-10.000000	-0.466667	29.000000	359.166656	1023.000000	1023.000000	2046.000000
47.980000	-0.020065	-11.858131	-2.937602	-2.317594	-2.616501	-3.986435	0.000000	-10.000000	-0.466667	29.483334	368.833344	1023.000000	1023.000000	2046.000000
48.000000	-0.017534	-10.362343	-2.618189	-2.016930	-2.200649	-3.526575	0.000000	-10.000000	-0.500000	29.550001	378.500000	1023.000000	1023.000000	2046.000000
48.020000	-0.014965	-8.844472	-2.369243	-1.636638	-1.668576	-3.170015	0.000000	-10.000000	-0.508333	30.033333	388.500000	1023.000000	1023.000000	2046.000000
48.040001	-0.012670	-7.487825	-2.156362	-1.247571	-1.192479	-2.891413	0.000000	-10.000000	-0.541667	30.549999	398.500000	1023.000000	1023.000000	2046.000000
48.060001	-0.010498	-6.204294	-1.844873	-1.036804	-0.849060	-2.473556	0.000000	-10.000000	-0.550000	31.366667	408.666656	1023.000000	1023.000000	2046.000000
48.080002	-0.008075	-4.772282	-1.548343	-0.697868	-0.450684	-2.075386	0.000000	-10.000000	-0.583333	31.966667	419.000000	1023.000000	1023.000000	2046.000000
48.099998	-0.005570	-3.291670	-1.274562	-0.326580	0.041984	-1.732511	0.000000	-10.000000	-0.616667	32.349998	429.666656	1023.000000	1023.000000	2046.000000
48.119999	-0.003152	-1.862965	-1.037748	0.098219	0.545003	-1.468439	0.000000	-10.000000	-0.641667	32.750000	440.333344	1023.000000	1023.000000	2046.000000
48.139999	-0.000889	-0.525425	-0.699108	0.365466	0.945295	-1.137077	0.000000	-10.000000	-0.641667	33.083332	451.166656	1023.000000	1023.000000	2046.000000
48.160000	0.001473	0.870605	-0.380475	0.657488	1.361563	-0.767971	0.000000	-10.000000	-0.633333	33.583332	462.000000	1023.000000	1023.000000	2046.000000
48.180000	0.003992	2.359202	-0.034888	1.008546	1.788358	-0.402814	0.000000	-10.000000	-0.633333	33.583332	473.166656	1023.000000	1023.000000	2046.000000
48.200001	0.006217	3.674501	0.240838	1.335114	2.275246	-0.176697	0.000000	-10.000000	-0.633333	33.750000	484.333344	1023.000000	1023.000000	2046.000000
48.220001	0.008057	4.761931	0.574604	1.515313	2.653013	0.019002	0.000000	-10.000000	-0.641667	33.633335	495.666656	1023.000000	1023.000000	2046.000000
48.240002	0.009942	5.875938	0.938480	1.600961	2.984920	0.351578	0.000000	-10.000000	-0.650000	34.166668	506.833344	1023.000000	1023.000000	2046.000000
48.259998	0.012277	7.255672	1.319409	1.834651	3.420090	0.681521	0.000000	-10.000000	-0.658333	34.216667	518.166687	1023.000000	1023.000000	2046.000000
48.279999	0.015195	8.980010	1.773074	2.274330	3.962759	0.969847	0.000000	-10.000000	-0.675000	34.383335	529.500000	1023.000000	1023.000000	2046.000000
48.299999	0.018138	10.719460	2.084491	2.669891	4.633151	1.331928	0.000000	-10.000000	-0.666667	34.400002	541.000000	1023.000000	1023.000000	2046.000000
48.320000	0.020754	12.265800	2.217126	3.039512	5.238807	1.770355	0.000000	-10.000000	-0.675000	34.533333	552.500000	1023.000000	1023.000000	2046.000000
48.340000	0.023587	13.939786	2.573469	3.383871	5.645549	2.336896	0.000000	-10.000000	-0.666667	34.650002	564.000000	1023.000000	1023.000000	2046.000000
48.360001	0.026481	15.650179	2.889041	3.718537	6.173007	2.869594	0.000000	-10.000000	-0.683333	34.683334	575.500000	1023.000000	1023.000000	2046.000000
48.380001	0.028617	16.912924	3.162323	4.034480	6.633278	3.082843	0.000000	-10.000000	-0.700000	35.016666	587.166687	1023.000000	1023.000000	2046.000000
48.400002	0.030165	17.827324	3.301215	4.280126	7.014054	3.231930	0.000000	-10.000000	-0.708333	35.416668	598.833313	1023.000000	1023.000000	2046.000000
48.419998	0.030888	18.254837	3.268389	4.257286	7.209996	3.519166	0.000000	-10.000000	-0.700000	35.799999	610.500000	1023.000000	1023.000000	2046.000000
48.439999	0.031579	18.662949	3.016339	4.293825	7.611198	3.741586	0.000000	-10.000000	-0.691667	35.516666	622.166687	1023.000000	1023.000000	2046.000000
48.459999	0.031978	18.899157	2.708408	4.323991	8.064044	3.802714	0.000000	-10.000000	-0.675000	35.333332	634.000000	1023.000000	1023.000000	2046.000000
48.480000	0.032295	19.086222	2.429712	4.263356	8.503467	3.889688	0.000000	-10.000000	-0.666667	34.833332	646.000000	1023.000000	1023.000000	2046.000000
48.500000	0.033025	19.517975	2.350039	4.187651	8.802455	4.177830	0.000000	-10.000000	-0.641667	34.483334	657.833313	1023.000000	1023.000000	2046.000000
48.520000	0.034275	20.256683	2.303460	4.338049	9.106956	4.508218	0.000000	-10.000000	-0.633333	33.933334	669.500000	1023.000000	1023.000000	2046.000000
48.540001	0.035886	21.208345	2.337287	4.576046	9.409315	4.885697	0.000000	-10.000000	-0.625000	33.599998	680.833313	1023.000000	1023.000000	2046.000000
48.560001	0.037680	22.269159	2.404878	4.907103	9.756896	5.200283	0.000000	-10.000000	-0.633333	33.750000	692.000000	1023.000000	1023.000000	2046.000000
48.580002	0.039347	23.253962	2.561270	5.147033	10.056485	5.489174	0.000000	-10.000000	-0.625000	33.700001	703.166687	1023.000000	1023.000000	2046.000000
48.599998	0.041166	24.329119	2.859910	5.401957	10.250854	5.816397	0.000000	-10.000000	-0.616667	33.716667	714.500000	1023.000000	1023.000000	2046.000000
48.619999	0.043206	25.534771	3.168227	5.660453	10.478503	6.227588	0.000000	-10.000000	-0.600000	33.416668	725.833313	1023.000000	1023.000000	2046.000000
48.639999	0.045583	26.939293	3.537771	5.988131	10.764344	6.649046	0.000000	-10.000000	-0.583333	33.183334	737.000000	1023.000000	1023.000000	2046.000000
48.660000	0.048260	28.521587	3.895737	6.421253	11.181969	7.022629	0.000000	-10.000000	-0.558333	32.683334	748.000000	1023.000000	1023.000000	2046.000000
48.680000	0.050890	30.075819	4.249412	6.846516	11.668314	7.311577	0.000000	-10.000000	-0.550000	32.100002	759.000000	1023.000000	1023.000000	2046.000000
48.700001	0.053309	31.505587	4.756652	7.035286	12.054276	7.659373	0.000000	-10.000000	-0.550000	31.916668	769.833313	1023.000000	1023.000000	2046.000000
48.720001	0.055972	33.079510	5.423071	7.141877	12.379218	8.135344	0.000000	-10.000000	-0.541667	31.466667	780.666687	1023.000000	1023.000000	2046.000000
48.740002	0.058734	34.711555	5.944890	7.288749	12.933164	8.544754	0.000000	-10.000000	-0.500000	31.150002	791.166687	1023.000000	1023.000000	2046.000000
48.759998	0.061332	36.247391	6.480898	7.439730	13.527676	8.799088	0.000000	-10.000000	-0.450000	30.216667	801.666687	1023.000000	1023.000000	2046.000000
48.779999	0.063552	37.558952	7.083086	7.429348	14.009321	9.037194	0.000000	-10.000000	-0.400000	29.366667	811.833313	1023.000000	1023.000000	2046.000000
48.799999	0.065793	38.883728	7.699996	7.358180	14.373623	9.451929	0.000000	-10.000000	-0.366667	28.183334	821.833313	1023.000000	1023.000000	2046.000000
48.820000	0.067659	39.986317	8.115749	7.411365	14.721203	9.738001	0.000000	-10.000000	-0.350000	27.083334	831.500000	1023.000000	1023.000000	2046.000000
48.840000	0.069242	40.921753	8.324133	7.616997	15.133250	9.847372	0.000000	-10.000000	-0.333333	26.400000	840.666687	1023.000000	1023.000000	2046.000000
48.860001	0.070381	41.595253	8.555189	7.728381	15.372791	9.938890	0.000000	-10.000000	-0.325000	25.750000	849.666687	1023.000000	1023.000000	2046.000000
48.880001	0.071687	42.367096	8.971831	7.782383	15.513306	10.099575	0.000000	-10.000000	-0.300000	25.233334	858.333313	1023.000000	1023.000000	2046.000000
48.900002	0.073191	43.256149	9.398261	7.872476	15.724304	10.261109	0.000000	-10.000000	-0.300000	24.583334	866.833313	1023.000000	1023.000000	2046.000000
48.919998	0.074766	44.186699	9.709848	8.077803	16.002684	10.396366	0.000000	-10.000000	-0.283333	24.250000	875.000000	1023.000000	1023.000000	2046.000000
48.939999	0.076455	45.184696	10.085476	8.309603	16.191868	10.597749	0.000000	-10.000000	-0.275000	23.833334	883.000000	1023.000000	1023.000000	2046.000000
48.959999	0.078278	46.262543	10.498227	8.576401	16.261246	10.926667	0.000000	-10.000000	-0.241667	23.133333	891.000000	1023.000000	1023.000000	2046.000000
48.980000	0.080392	47.511639	10.936856	8.775391	16.464560	11.334830	0.000000	-10.000000	-0.200000	22.333334	899.000000	1023.000000	1023.000000	2046.000000
49.000000	0.082410	48.704311	11.206456	9.055109	16.758497	11.684249	0.000000	-10.000000	-0.141667	21.316668	906.666687	1023.000000	1023.000000	2046.000000
49.020000	0.084162	49.739918	11.443166	9.374505	17.080618	11.841629	0.000000	-10.000000	-0.083333	20.033333	914.166687	1023.000000	1023.000000	2046.000000
49.040001	0.085622	50.602425	11.672923	9.648493	17.241087	12.039924	0.000000	-10.000000	-0.041667	18.300001	921.000000	1023.000000	1023.000000	2046.000000
49.060001	0.087001	51.417862	11.974007	9.775221	17.343283	12.325354	0.000000	-10.000000	-0.016667	16.400000	927.500000	1023.000000	1023.000000	2046.000000
49.080002	0.088274	52.169991	12.162369	10.002766	17.527857	12.476996	0.000000	-10.000000	-0.008333	14.550000	933.166687	1023.000000	1023.000000	2046.000000
49.099998	0.089447	52.863384	12.258822	10.225622	17.776087	12.602853	0.000000	-10.000000	0.000000	12.700000	938.333313	1023.000000	1023.000000	2046.000000
49.119999	0.090195	53.305374	12.442442	10.321078	17.800734	12.741120	0.000000	-10.000000	0.000000	11.116667	942.833313	1023.000000	1023.000000	2046.000000
49.139999	0.091041	53.805317	12.622794	10.473857	17.826933	12.881732	0.000000	-10.000000	0.000000	10.050000	946.833313	1023.000000	1023.000000	2046.000000
49.160000	0.091986	54.364010	12.773831	10.597204	17.901100	13.091874	0.000000	-10.000000	0.000000	9.500000	950.500000	1023.000000	1023.000000	2046.000000
49.180000	0.093106	55.025867	12.870035	10.809343	18.124126	13.222364	0.000000	-10.000000	0.000000	9.350000	953.833313	1023.000000	1023.000000	2046.000000
49.200001	0.094166	55.652184	12.939795	10.968472	18.318211	13.425705	0.000000	-10.000000	0.000000	9.233334	957.000000	1023.000000	1023.000000	2046.000000
49.220001	0.095071	56.187138	13.167577	11.139621	18.334700	13.545239	0.000000	-10.000000	0.008333	9.216667	960.000000	1023.000000	1023.000000	2046.000000
49.240002	0.096003	56.738052	13.365954	11.266192	18.334694	13.771212	0.000000	-10.000000	0.008333	8.966667	963.000000	1023.000000	1023.000000	2046.000000
49.259998	0.097052	57.357498	13.481915	11.437539	18.487473	13.950571	0.000000	-10.000000	0.025000	8.616667	966.000000	1023.000000	1023.000000	2046.000000
49.279999	0.097630	57.699295	13.409708	11.522563	18.737133	14.029891	0.000000	-10.000000	0.025000	8.166667	969.000000	1023.000000	1023.000000	2046.000000
49.299999	0.097608	57.686607	13.433789	11.552482	18.688398	14.011937	0.000000	-10.000000	0.041667	7.750000	971.833313	1023.000000	1023.000000	2046.000000
49.320000	0.097770	57.782356	13.571347	11.498123	18.573288	14.139598	0.000000	-10.000000	0.041667	7.083333	974.666687	1023.000000	1023.000000	2046.000000
49.340000	0.098388	58.147129	13.616258	11.590140	18.713659	14.227069	0.000000	-10.000000	0.058333	6.066667	977.166687	1023.000000	1023.000000	2046.000000
49.360001	0.098942	58.474781	13.471437	11.854055	19.013966	14.135323	0.000000	-10.000000	0.075000	4.733334	979.500000	1023.000000	1023.000000	2046.000000
49.380001	0.098979	58.496754	13.371164	11.909142	18.974476	14.241971	0.000000	-10.000000	0.091667	2.700000	981.166687	1023.000000	1023.000000	2046.000000
49.400002	0.099136	58.589649	13.369848	11.977416	18.778059	14.464327	0.000000	-10.000000	0.108333	0.450000	982.333313	1023.000000	1023.000000	2046.000000
49.419998	0.099049	58.538170	13.192180	12.146544	18.763386	14.436060	0.000000	-10.000000	0.108333	-1.600000	982.833313	1023.000000	1023.000000	2046.000000
49.439999	0.098424	58.168610	13.085176	12.185654	18.615938	14.281841	0.000000	-10.000000	0.108333	-3.116667	983.000000	1023.000000	1023.000000	2046.000000
49.459999	0.096873	57.252094	12.782196	12.030466	18.280289	14.159144	0.000000	-10.000000	0.108333	-4.416667	983.000000	1023.000000	1023.000000	2046.000000
49.480000	0.094486	55.841400	12.076018	11.759302	18.046490	13.959588	0.000000	-10.000000	0.125000	-5.733334	983.000000	1023.000000	1023.000000	2046.000000
49.500000	0.091133	53.859783	11.083555	11.320568	17.891195	13.564463	0.000000	-10.000000	0.150000	-7.216667	983.000000	1023.000000	1023.000000	2046.000000
49.520000	0.087089	51.469769	10.078578	10.737384	17.597374	13.056431	0.000000	-10.000000	0.175000	-8.850000	983.000000	1023.000000	1023.000000	2046.000000
49.540001	0.083360	49.265869	9.201859	10.200509	17.287746	12.575753	0.000000	-10.000000	0.191667	-10.616667	983.000000	1023.000000	1023.000000	2046.000000
49.560001	0.080419	47.527458	8.527938	9.840976	16.903172	12.255373	0.000000	-10.000000	0.200000	-11.766666	983.000000	1023.000000	1023.000000	2046.000000
49.580002	0.078216	46.225655	7.886700	9.660506	16.664003	12.014444	0.000000	-10.000000	0.200000	-12.283334	975.666687	1023.000000	1023.000000	2046.000000
49.599998	0.076169	45.015701	7.194031	9.502075	16.476618	11.842978	0.000000	-10.000000	0.208333	-12.500000	967.000000	1023.000000	1023.000000	2046.000000
49.619999	0.074282	43.900677	6.741581	9.366178	16.154430	11.638488	0.000000	-10.000000	0.208333	-12.700000	956.666687	1023.000000	1023.000000	2046.000000
49.639999	0.072536	42.868523	6.367050	9.185790	15.787915	11.527766	0.000000	-10.000000	0.225000	-13.133333	952.333313	1023.000000	1023.000000	2046.000000
49.660000	0.070883	41.892147	5.931992	9.117262	15.539697	11.303196	0.000000	-10.000000	0.241667	-13.700000	947.833313	1023.000000	1023.000000	2046.000000
49.680000	0.069591	41.128464	5.578101	9.004247	15.332017	11.214100	0.000000	-10.000000	0.266667	-14.466667	943.333313	1023.000000	1023.000000	2046.000000
49.700001	0.068444	40.450390	5.230019	8.978398	15.155708	11.086266	0.000000	-10.000000	0.283333	-15.300000	938.500000	1023.000000	1023.000000	2046.000000
49.720001	0.067397	39.831451	5.046540	8.979340	14.824807	10.980766	0.000000	-10.000000	0.291667	-16.100000	933.500000	1023.000000	1023.000000	2046.000000
49.740002	0.066329	39.200279	4.898580	8.866945	14.514267	10.920488	0.000000	-10.000000	0.316667	-16.816668	928.166687	1023.000000	1023.000000	2046.000000
49.759998	0.065267	38.572845	4.685551	8.617453	14.378228	10.891612	0.000000	-10.000000	0.358333	-17.633333	922.500000	1023.000000	1023.000000	2046.000000
49.779999	0.064229	37.959213	4.505874	8.406066	14.220273	10.827001	0.000000	-10.000000	0.400000	-18.700001	916.500000	1023.000000	1023.000000	2046.000000
49.799999	0.062876	37.159653	4.386559	8.117006	13.884016	10.772072	0.000000	-10.000000	0.441667	-19.883335	910.333313	1023.000000	1023.000000	2046.000000
49.820000	0.061499	36.346043	4.326256	7.763409	13.516111	10.740266	0.000000	-10.000000	0.466667	-21.166668	903.833313	1023.000000	1023.000000	2046.000000
49.840000	0.059961	35.437031	4.049754	7.378064	13.403854	10.605357	0.000000	-10.000000	0.525000	-22.333334	896.666687	1023.000000	1023.000000	2046.000000
49.860001	0.058022	34.290760	3.857141	7.057390	12.974338	10.401889	0.000000	-10.000000	0.566667	-23.783333	889.000000	1023.000000	1023.000000	2046.000000
49.880001	0.055923	33.050346	3.663463	6.667852	12.448494	10.270536	0.000000	-10.000000	0.625000	-25.150000	881.000000	1023.000000	1023.000000	2046.000000
49.900002	0.053833	31.815123	3.315344	6.405604	12.043731	10.050445	0.000000	-10.000000	0.658333	-26.433332	872.666687	1023.000000	1023.000000	2046.000000
49.919998	0.051614	30.503666	3.050859	6.099639	11.605124	9.748044	0.000000	-10.000000	0.691667	-27.250000	864.000000	1023.000000	1023.000000	2046.000000
49.939999	0.049081	29.007101	2.892584	5.655668	11.007702	9.451148	0.000000	-10.000000	0.708333	-27.750000	854.833313	1023.000000	1023.000000	2046.000000
49.959999	0.046843	27.684475	2.761585	5.317760	10.469531	9.135600	0.000000	-10.000000	0.725000	-28.116667	845.666687	1023.000000	1023.000000	2046.000000
49.980000	0.044911	26.542446	2.511471	5.018157	10.046926	8.965892	0.000000	-10.000000	0.741667	-28.583334	836.166687	1023.000000	1023.000000	2046.000000
50.000000	0.043090	25.466278	2.241411	4.887044	9.592813	8.745009	0.000000	-10.000000	0.758333	-29.133333	826.833313	1023.000000	1023.000000	2046.000000
50.020000	0.041319	24.419456	2.125249	4.751222	9.008014	8.534969	0.000000	-10.000000	0.766667	-29.566668	817.166687	1023.000000	1023.000000	2046.000000
50.040001	0.039753	23.494162	1.934008	4.543020	8.581493	8.435639	0.000000	-10.000000	0.800000	-29.866667	807.500000	1023.000000	1023.000000	2046.000000
50.060001	0.038191	22.570606	1.613261	4.392816	8.230178	8.334353	0.000000	-10.000000	0.833333	-30.250000	797.500000	1023.000000	1023.000000	2046.000000
50.080002	0.036775	21.733929	1.355086	4.304816	7.859637	8.214391	0.000000	-10.000000	0.866667	-30.533333	787.166687	1023.000000	1023.000000	2046.000000
50.099998	0.035084	20.734581	1.244238	4.132425	7.240902	8.117017	0.000000	-10.000000	0.866667	-30.816668	776.833313	1023.000000	1023.000000	2046.000000
50.119999	0.033567	19.838070	0.948328	4.012640	6.875783	8.001319	0.000000	-10.000000	0.858333	-30.766666	766.500000	1023.000000	1023.000000	2046.000000
50.139999	0.031816	18.803465	0.615909	3.867522	6.448017	7.872018	0.000000	-10.000000	0.858333	-31.000000	756.500000	1023.000000	1023.000000	2046.000000
50.160000	0.029916	17.680468	0.342296	3.771651	5.920914	7.645608	0.000000	-10.000000	0.875000	-31.266666	746.166687	1023.000000	1023.000000	2046.000000
50.180000	0.027870	16.471231	0.139191	3.574597	5.318892	7.438552	0.000000	-10.000000	0.883333	-31.750002	735.666687	1023.000000	1023.000000	2046.000000
50.200001	0.025983	15.355680	-0.238086	3.432191	4.945025	7.216549	0.000000	-10.000000	0.875000	-31.966667	725.000000	1023.000000	1023.000000	2046.000000
50.220001	0.024104	14.245357	-0.591558	3.246712	4.551737	7.038465	0.000000	-10.000000	0.866667	-31.933334	714.333313	1023.000000	1023.000000	2046.000000
50.240002	0.022202	13.121132	-0.715293	3.027038	3.959978	6.849410	0.000000	-10.000000	0.875000	-32.000000	703.666687	1023.000000	1023.000000	2046.000000
50.259998	0.020463	12.093369	-0.868851	2.932628	3.490077	6.539515	0.000000	-10.000000	0.891667	-31.966667	693.000000	1023.000000	1023.000000	2046.000000
50.279999	0.019109	11.293341	-1.029024	2.780231	3.140989	6.401145	0.000000	-10.000000	0.891667	-32.049999	682.333313	1023.000000	1023.000000	2046.000000
50.299999	0.017979	10.625813	-1.139082	2.766519	2.771250	6.227125	0.000000	-10.000000	0.875000	-32.049999	671.666687	1023.000000	1023.000000	2046.000000
50.320000	0.016614	9.818797	-1.215937	2.712065	2.292967	6.029701	0.000000	-10.000000	0.866667	-32.000000	661.000000	1023.000000	1023.000000	2046.000000
50.340000	0.014844	8.772558	-1.404212	2.538391	1.845130	5.793249	0.000000	-10.000000	0.866667	-31.966667	650.333313	1023.000000	1023.000000	2046.000000
50.360001	0.012980	7.671323	-1.758898	2.384675	1.538631	5.506916	0.000000	-10.000000	0.866667	-31.600000	639.666687	1023.000000	1023.000000	2046.000000
50.380001	0.010936	6.463298	-2.044900	2.085565	1.113330	5.309302	0.000000	-10.000000	0.841667	-31.466667	629.000000	1023.000000	1023.000000	2046.000000
50.400002	0.009035	5.339536	-2.367932	2.031012	0.743394	4.933063	0.000000	-10.000000	0.841667	-31.233334	618.500000	1023.000000	1023.000000	2046.000000
50.419998	0.007539	4.455396	-2.586757	2.045321	0.277641	4.719191	0.000000	-10.000000	0.841667	-31.250000	608.000000	1023.000000	1023.000000	2046.000000
50.439999	0.006139	3.627958	-2.957365	2.084420	-0.022803	4.523705	0.000000	-10.000000	0.858333	-31.083334	597.666687	1023.000000	1023.000000	2046.000000
50.459999	0.004303	2.543197	-3.368917	1.938749	-0.323044	4.296410	0.000000	-10.000000	0.850000	-31.133333	587.333313	1023.000000	1023.000000	2046.000000
50.480000	0.001883	1.112692	-3.666182	1.724439	-0.729536	3.783970	0.000000	-10.000000	0.850000	-31.116667	577.000000	1023.000000	1023.000000	2046.000000
50.500000	-0.001234	-0.729055	-4.007411	1.335863	-1.236156	3.178649	0.000000	-10.000000	0.850000	-31.133333	566.500000	1023.000000	1023.000000	2046.000000
50.520000	-0.004609	-2.724110	-4.567367	0.948414	-1.649361	2.544203	0.000000	-10.000000	0.850000	-31.033333	556.000000	1023.000000	1023.000000	2046.000000
50.540001	-0.008313	-4.912796	-5.317189	0.525186	-1.976824	1.856031	0.000000	-10.000000	0.841667	-30.833334	545.666687	1023.000000	1023.000000	2046.000000
50.560001	-0.012193	-7.205842	-6.089284	0.012618	-2.301816	1.172640	0.000000	-10.000000	0.833333	-30.633333	535.500000	1023.000000	1023.000000	2046.000000
50.580002	-0.016044	-9.481992	-6.709001	-0.473797	-2.749376	0.450181	0.000000	-10.000000	0.816667	-30.416668	525.500000	1023.000000	1023.000000	2046.000000
50.599998	-0.019505	-11.527660	-7.407339	-0.857195	-3.026644	-0.236483	0.000000	-10.000000	0.816667	-30.483334	515.166687	1023.000000	1023.000000	2046.000000
50.619999	-0.022499	-13.296774	-8.062356	-1.158143	-3.252778	-0.823497	0.000000	-10.000000	0.825000	-30.683334	504.833344	1023.000000	1023.000000	2046.000000
50.639999	-0.025308	-14.956824	-8.552464	-1.333001	-3.600247	-1.471111	0.000000	-10.000000	0.833333	-30.666668	494.500000	1023.000000	1023.000000	2046.000000
50.660000	-0.027825	-16.444366	-8.903443	-1.552473	-3.970107	-2.018342	0.000000	-10.000000	0.841667	-30.533333	484.500000	1023.000000	1023.000000	2046.000000
50.680000	-0.030166	-17.827919	-9.354680	-1.746949	-4.167729	-2.558562	0.000000	-10.000000	0.825000	-30.400000	474.500000	1023.000000	1023.000000	2046.000000
50.700001	-0.032007	-18.916096	-9.732597	-1.959959	-4.274083	-2.949457	0.000000	-10.000000	0.825000	-30.333334	464.166656	1023.000000	1023.000000	2046.000000
50.720001	-0.033476	-19.784109	-9.938259	-2.088584	-4.417388	-3.339877	0.000000	-10.000000	0.808333	-30.066668	453.833344	1023.000000	1023.000000	2046.000000
50.740002	-0.035012	-20.692152	-9.962336	-2.294572	-4.748256	-3.686988	0.000000	-10.000000	0.808333	-29.833334	443.500000	1023.000000	1023.000000	2046.000000
50.759998	-0.036278	-21.440239	-10.073698	-2.528057	-4.819868	-4.018615	0.000000	-10.000000	0.800000	-29.616667	433.666656	1023.000000	1023.000000	2046.000000
50.779999	-0.037156	-21.959467	-10.071608	-2.807976	-4.808831	-4.271053	0.000000	-10.000000	0.775000	-29.466667	424.000000	1023.000000	1023.000000	2046.000000
50.799999	-0.038078	-22.504200	-9.953745	-3.222901	-4.891490	-4.436064	0.000000	-10.000000	0.750000	-29.150000	414.333344	1023.000000	1023.000000	2046.000000
50.820000	-0.038972	-23.032320	-9.703260	-3.498249	-5.049687	-4.781124	0.000000	-10.000000	0.725000	-28.833334	404.500000	1023.000000	1023.000000	2046.000000
50.840000	-0.039985	-23.631119	-9.553161	-3.873321	-5.144127	-5.060510	0.000000	-10.000000	0.708333	-28.200001	394.833344	1023.000000	1023.000000	2046.000000
50.860001	-0.040954	-24.203829	-9.446081	-4.255719	-5.201869	-5.300160	0.000000	-10.000000	0.700000	-27.650000	385.333344	1023.000000	1023.000000	2046.000000
50.880001	-0.042113	-24.888803	-9.289165	-4.651191	-5.380173	-5.568275	0.000000	-10.000000	0.683333	-27.066668	376.166656	1023.000000	1023.000000	2046.000000
50.900002	-0.043501	-25.709187	-9.175900	-4.996075	-5.576613	-5.960599	0.000000	-10.000000	0.683333	-26.933334	367.000000	1023.000000	1023.000000	2046.000000
50.919998	-0.044892	-26.531067	-9.211794	-5.281949	-5.745785	-6.291539	0.000000	-10.000000	0.666667	-26.516666	358.000000	1023.000000	1023.000000	2046.000000
50.939999	-0.046078	-27.232300	-9.292721	-5.536930	-5.863994	-6.538656	0.000000	-10.000000	0.641667	-26.250000	349.166656	1023.000000	1023.000000	2046.000000
50.959999	-0.047459	-28.048227	-9.247518	-5.867003	-6.075544	-6.858162	0.000000	-10.000000	0.608333	-25.700001	340.500000	1023.000000	1023.000000	2046.000000
50.980000	-0.049196	-29.074816	-9.194523	-6.120820	-6.380383	-7.379090	0.000000	-10.000000	0.583333	-25.300001	332.000000	1023.000000	1023.000000	2046.000000
51.000000	-0.050826	-30.038101	-9.236527	-6.426416	-6.627487	-7.747671	0.000000	-10.000000	0.566667	-24.800001	323.500000	1023.000000	1023.000000	2046.000000
51.020000	-0.052071	-30.773895	-9.307299	-6.671663	-6.807766	-7.987169	0.000000	-10.000000	0.558333	-24.366667	315.166656	1023.000000	1023.000000	2046.000000
51.040001	-0.052830	-31.222284	-9.248086	-6.751190	-6.989346	-8.233662	0.000000	-10.000000	0.541667	-24.016666	307.000000	1023.000000	1023.000000	2046.000000
51.060001	-0.053594	-31.674307	-9.091070	-6.850912	-7.258986	-8.473339	0.000000	-10.000000	0.525000	-23.483334	299.000000	1023.000000	1023.000000	2046.000000
51.080002	-0.054459	-32.185150	-9.018708	-6.947292	-7.509727	-8.709423	0.000000	-10.000000	0.491667	-22.983334	291.166656	1023.000000	1023.000000	2046.000000
51.099998	-0.055166	-32.603092	-8.992204	-7.059766	-7.718240	-8.832882	0.000000	-10.000000	0.466667	-22.433334	283.500000	1023.000000	1023.000000	2046.000000
51.119999	-0.055501	-32.801102	-9.018547	-7.140474	-7.782814	-8.859266	0.000000	-10.000000	0.450000	-21.950001	276.166656	1023.000000	1023.000000	2046.000000
[truncated: 1,133,166 more chars]
