# Supplementary material for: Effect of Electrode Belt and Body Positions on Regional Pulmonary Ventilation- and Perfusion-Related Impedance Changes Measured by Electric Impedance Tomography
Source: PLoS One. 2016 Jun 2;11(6):e0155913. doi: 10.1371/journal.pone.0155913 (PMC4890811; doi:10.1371/journal.pone.0155913)
Supplement: S1 Dataset — (ZIP) [file pone.0155913.s001.zip › Dataset/Fp10-righ-2i.txt]

Patient Name:	Fp10
Registry:	Fp10
Investigator:	 
Diagnosys:	 
Notes:	h�ger2i             
Sample Rate [Hz]:	50.06
Time Base 	Pixels Mean 	Pixels Sum 	UPPER RIGHT		UPPER LEFT		LOWER RIGHT		LOWER LEFT		QRS	ETCO2	Paw	Flow (L/min)	Volume	Analog1	Analog2	AnalogSum
0.000000	0.014361	8.487205	4.972726	1.462640	4.950045	-2.898206	0.000000	-10.000000	0.033333	-2.416667	884.000000	1023.000000	1023.000000	2046.000000
0.020000	0.015587	9.211717	5.230074	1.625846	5.057055	-2.701259	0.000000	-10.000000	0.033333	-2.533333	884.000000	1023.000000	1023.000000	2046.000000
0.040000	0.016473	9.735576	5.390523	1.901192	5.062650	-2.618789	0.000000	-10.000000	0.025000	-2.766667	884.000000	1023.000000	1023.000000	2046.000000
0.060000	0.017853	10.551071	5.576000	2.080258	5.318759	-2.423947	0.000000	-10.000000	0.025000	-2.883333	884.000000	1023.000000	1023.000000	2046.000000
0.080000	0.018869	11.151434	5.891789	2.282800	5.295358	-2.318513	0.000000	-10.000000	0.016667	-3.033333	884.000000	1023.000000	1023.000000	2046.000000
0.100000	0.019767	11.682572	6.006421	2.498638	5.392080	-2.214566	0.000000	-10.000000	0.016667	-3.166667	884.000000	1023.000000	1023.000000	2046.000000
0.120000	0.020865	12.331432	6.168406	2.614994	5.580081	-2.032049	0.000000	-10.000000	0.016667	-3.483333	884.000000	1023.000000	1023.000000	2046.000000
0.140000	0.021208	12.534076	6.255643	2.776368	5.497930	-1.995866	0.000000	-10.000000	0.025000	-3.766667	884.000000	1023.000000	1023.000000	2046.000000
0.160000	0.021789	12.877316	6.282998	2.874672	5.623548	-1.903901	0.000000	-10.000000	0.025000	-4.266667	884.000000	1023.000000	1023.000000	2046.000000
0.180000	0.022378	13.225136	6.511596	2.921881	5.603960	-1.812300	0.000000	-10.000000	0.033333	-4.766667	884.000000	1023.000000	1023.000000	2046.000000
0.200000	0.022829	13.492013	6.608235	3.083071	5.633974	-1.833267	0.000000	-10.000000	0.041667	-5.433333	884.000000	1023.000000	1023.000000	2046.000000
0.220000	0.023881	14.113782	6.732595	3.138161	5.938719	-1.695693	0.000000	-10.000000	0.050000	-5.833333	884.000000	1023.000000	1023.000000	2046.000000
0.240000	0.024148	14.271420	6.931610	3.256742	5.845372	-1.762304	0.000000	-10.000000	0.050000	-6.050000	884.000000	1023.000000	1023.000000	2046.000000
0.260000	0.024482	14.468773	6.933379	3.298728	5.957096	-1.720431	0.000000	-10.000000	0.058333	-6.650000	877.000000	1023.000000	1023.000000	2046.000000
0.280000	0.024806	14.660236	7.119328	3.330127	5.909833	-1.699052	0.000000	-10.000000	0.058333	-7.483334	869.166687	1023.000000	1023.000000	2046.000000
0.300000	0.024651	14.568887	7.059494	3.467253	5.824594	-1.782454	0.000000	-10.000000	0.075000	-8.583334	860.333313	1023.000000	1023.000000	2046.000000
0.320000	0.024974	14.759404	6.970704	3.439890	5.968151	-1.619341	0.000000	-10.000000	0.083333	-9.133334	858.500000	1023.000000	1023.000000	2046.000000
0.340000	0.024499	14.478817	6.887195	3.546462	5.696074	-1.650915	0.000000	-10.000000	0.100000	-10.016667	855.333313	1023.000000	1023.000000	2046.000000
0.360000	0.024141	14.267472	6.663627	3.669173	5.611313	-1.676641	0.000000	-10.000000	0.100000	-10.933333	851.833313	1023.000000	1023.000000	2046.000000
0.380000	0.023452	13.860307	6.646702	3.652571	5.301427	-1.740393	0.000000	-10.000000	0.100000	-12.083334	847.000000	1023.000000	1023.000000	2046.000000
0.400000	0.022086	13.052559	6.397233	3.779904	4.909787	-2.034365	0.000000	-10.000000	0.100000	-12.616667	844.333313	1023.000000	1023.000000	2046.000000
0.420000	0.020447	12.083895	6.084541	3.550058	4.630301	-2.181005	0.000000	-10.000000	0.116667	-13.116667	841.666687	1023.000000	1023.000000	2046.000000
0.440000	0.017064	10.085017	5.386005	3.275600	4.030786	-2.607374	0.000000	-10.000000	0.150000	-13.750000	838.666687	1023.000000	1023.000000	2046.000000
0.460000	0.013319	7.871762	4.639589	2.739091	3.554108	-3.061027	0.000000	-10.000000	0.200000	-15.116667	832.333313	1023.000000	1023.000000	2046.000000
0.480000	0.009507	5.618477	3.923348	2.265451	2.886514	-3.456836	0.000000	-10.000000	0.233333	-16.483334	825.500000	1023.000000	1023.000000	2046.000000
0.500000	0.007066	4.175961	3.332863	1.909102	2.625715	-3.691719	0.000000	-10.000000	0.250000	-17.650000	818.333313	1023.000000	1023.000000	2046.000000
0.520000	0.005187	3.065342	3.042129	1.672097	2.215314	-3.864198	0.000000	-10.000000	0.250000	-18.083334	814.500000	1023.000000	1023.000000	2046.000000
0.540000	0.003741	2.210691	2.680036	1.557952	1.993506	-4.020804	0.000000	-10.000000	0.250000	-18.616667	808.333313	1023.000000	1023.000000	2046.000000
0.560000	0.002837	1.676701	2.610806	1.404654	1.774227	-4.112986	0.000000	-10.000000	0.250000	-18.983334	804.166687	1023.000000	1023.000000	2046.000000
0.580000	0.001796	1.061209	2.348322	1.396218	1.573922	-4.257254	0.000000	-10.000000	0.283333	-19.500000	797.833313	1023.000000	1023.000000	2046.000000
0.600000	0.001406	0.831219	2.265122	1.272681	1.574419	-4.281003	0.000000	-10.000000	0.316667	-19.850000	793.500000	1023.000000	1023.000000	2046.000000
0.620000	0.000841	0.496977	2.216879	1.317709	1.388272	-4.425882	0.000000	-10.000000	0.350000	-20.366667	786.833313	1023.000000	1023.000000	2046.000000
0.640000	0.000810	0.478953	2.128519	1.281445	1.484770	-4.415781	0.000000	-10.000000	0.358333	-21.049999	777.666687	1023.000000	1023.000000	2046.000000
0.660000	0.000583	0.344346	2.233666	1.228177	1.352492	-4.469989	0.000000	-10.000000	0.366667	-21.549999	768.333313	1023.000000	1023.000000	2046.000000
0.680000	0.000547	0.323512	2.105951	1.225438	1.484758	-4.492635	0.000000	-10.000000	0.375000	-21.883333	761.333313	1023.000000	1023.000000	2046.000000
0.700000	0.001096	0.647858	2.111146	1.134942	1.685765	-4.283995	0.000000	-10.000000	0.383333	-21.900000	756.500000	1023.000000	1023.000000	2046.000000
0.720000	0.001087	0.642129	2.001154	1.250927	1.665432	-4.275383	0.000000	-10.000000	0.391667	-22.016666	749.166687	1023.000000	1023.000000	2046.000000
0.740000	0.001554	0.918345	1.958709	1.117236	1.945148	-4.102748	0.000000	-10.000000	0.391667	-22.066668	739.166687	1023.000000	1023.000000	2046.000000
0.760000	0.001018	0.601886	1.724475	1.061520	1.915982	-4.100091	0.000000	-10.000000	0.375000	-21.916668	729.333313	1023.000000	1023.000000	2046.000000
0.780000	0.000360	0.212887	1.302269	0.859476	2.065575	-4.014433	0.000000	-10.000000	0.358333	-21.650002	724.333313	1023.000000	1023.000000	2046.000000
0.800000	-0.000848	-0.500991	1.046232	0.596220	1.864543	-4.007986	0.000000	-10.000000	0.350000	-21.516666	717.166687	1023.000000	1023.000000	2046.000000
0.820000	-0.002166	-1.280149	0.602585	0.460628	1.762063	-4.105425	0.000000	-10.000000	0.358333	-21.700001	709.833313	1023.000000	1023.000000	2046.000000
0.840000	-0.003111	-1.838677	0.386374	0.263478	1.657185	-4.145714	0.000000	-10.000000	0.366667	-21.783333	700.166687	1023.000000	1023.000000	2046.000000
0.860000	-0.004392	-2.595826	0.154323	0.142185	1.337531	-4.229866	0.000000	-10.000000	0.375000	-21.800001	695.333313	1023.000000	1023.000000	2046.000000
0.880000	-0.004979	-2.942879	-0.043382	-0.007839	1.318418	-4.210076	0.000000	-10.000000	0.383333	-21.866667	690.500000	1023.000000	1023.000000	2046.000000
0.900000	-0.005641	-3.333879	-0.048234	-0.049510	1.026647	-4.262782	0.000000	-10.000000	0.383333	-22.083334	685.500000	1023.000000	1023.000000	2046.000000
0.920000	-0.005758	-3.402974	-0.148701	-0.016770	0.967653	-4.205157	0.000000	-10.000000	0.383333	-22.250000	678.166687	1023.000000	1023.000000	2046.000000
0.940000	-0.005316	-3.141734	-0.040781	0.061504	0.915672	-4.078130	0.000000	-10.000000	0.383333	-22.300001	670.833313	1023.000000	1023.000000	2046.000000
0.960000	-0.005280	-3.120401	-0.055923	0.228778	0.737746	-4.031003	0.000000	-10.000000	0.383333	-22.333334	663.500000	1023.000000	1023.000000	2046.000000
0.980000	-0.004608	-2.723523	-0.023998	0.314677	0.867779	-3.881980	0.000000	-10.000000	0.391667	-22.500000	656.000000	1023.000000	1023.000000	2046.000000
1.000000	-0.004477	-2.646129	0.069957	0.515690	0.655812	-3.887588	0.000000	-10.000000	0.391667	-22.516666	645.833313	1023.000000	1023.000000	2046.000000
1.020000	-0.003988	-2.356866	0.075300	0.634501	0.728134	-3.794801	0.000000	-10.000000	0.400000	-22.500000	638.166687	1023.000000	1023.000000	2046.000000
1.040000	-0.003775	-2.230750	0.224189	0.681727	0.572504	-3.709170	0.000000	-10.000000	0.400000	-22.466667	630.666687	1023.000000	1023.000000	2046.000000
1.060000	-0.003693	-2.182714	0.123432	0.833788	0.535018	-3.674953	0.000000	-10.000000	0.400000	-22.600000	623.166687	1023.000000	1023.000000	2046.000000
1.080000	-0.003490	-2.062432	0.173927	0.845921	0.519498	-3.601778	0.000000	-10.000000	0.400000	-22.733334	615.666687	1023.000000	1023.000000	2046.000000
1.100000	-0.003688	-2.179856	0.057138	1.001196	0.404847	-3.643037	0.000000	-10.000000	0.400000	-22.816668	608.000000	1023.000000	1023.000000	2046.000000
1.120000	-0.003431	-2.027946	0.077666	0.979142	0.462813	-3.547566	0.000000	-10.000000	0.400000	-22.933334	602.833313	1023.000000	1023.000000	2046.000000
1.140000	-0.003908	-2.309411	-0.002920	1.067473	0.236670	-3.610634	0.000000	-10.000000	0.408333	-22.816668	595.166687	1023.000000	1023.000000	2046.000000
1.160000	-0.003755	-2.219404	-0.023209	1.032930	0.293010	-3.522135	0.000000	-10.000000	0.425000	-23.033333	584.833313	1023.000000	1023.000000	2046.000000
1.180000	-0.004116	-2.432844	-0.092172	1.097844	0.119079	-3.557594	0.000000	-10.000000	0.425000	-23.133333	574.500000	1023.000000	1023.000000	2046.000000
1.200000	-0.004232	-2.500927	-0.154625	1.090512	0.116606	-3.553419	0.000000	-10.000000	0.416667	-23.466667	566.666687	1023.000000	1023.000000	2046.000000
1.220000	-0.004711	-2.784311	-0.196635	1.092517	-0.098047	-3.582146	0.000000	-10.000000	0.408333	-23.550001	561.666687	1023.000000	1023.000000	2046.000000
1.240000	-0.004774	-2.821465	-0.324065	1.054061	-0.014507	-3.536953	0.000000	-10.000000	0.416667	-23.716667	556.666687	1023.000000	1023.000000	2046.000000
1.260000	-0.005174	-3.058027	-0.288054	1.072617	-0.235850	-3.606740	0.000000	-10.000000	0.441667	-24.050001	549.000000	1023.000000	1023.000000	2046.000000
1.280000	-0.005358	-3.166465	-0.450985	1.050007	-0.181860	-3.583628	0.000000	-10.000000	0.466667	-24.350000	540.833313	1023.000000	1023.000000	2046.000000
1.300000	-0.005793	-3.423843	-0.433930	1.081962	-0.393621	-3.678254	0.000000	-10.000000	0.491667	-24.533333	532.500000	1023.000000	1023.000000	2046.000000
1.320000	-0.005933	-3.506113	-0.572756	1.040424	-0.344301	-3.629480	0.000000	-10.000000	0.500000	-24.583334	524.166687	1023.000000	1023.000000	2046.000000
1.340000	-0.006425	-3.797004	-0.574875	1.066396	-0.567519	-3.721004	0.000000	-10.000000	0.500000	-24.650000	516.000000	1023.000000	1023.000000	2046.000000
1.360000	-0.006415	-3.791486	-0.670359	1.062016	-0.447673	-3.735470	0.000000	-10.000000	0.500000	-24.750000	507.833344	1023.000000	1023.000000	2046.000000
1.380000	-0.006849	-4.047562	-0.672029	1.061018	-0.627124	-3.809427	0.000000	-10.000000	0.500000	-24.833334	499.500000	1023.000000	1023.000000	2046.000000
1.400000	-0.007413	-4.381290	-0.801513	0.938809	-0.659393	-3.859193	0.000000	-10.000000	0.500000	-24.916668	491.166656	1023.000000	1023.000000	2046.000000
1.420000	-0.008608	-5.087163	-0.876115	0.837202	-1.032045	-4.016206	0.000000	-10.000000	0.500000	-24.916668	483.000000	1023.000000	1023.000000	2046.000000
1.440000	-0.009852	-5.822302	-1.135762	0.722037	-1.225161	-4.183417	0.000000	-10.000000	0.500000	-25.033335	474.666656	1023.000000	1023.000000	2046.000000
1.460000	-0.011177	-6.605378	-1.273242	0.581688	-1.590602	-4.323222	0.000000	-10.000000	0.500000	-24.933334	466.333344	1023.000000	1023.000000	2046.000000
1.480000	-0.012519	-7.398527	-1.558679	0.372152	-1.830567	-4.381433	0.000000	-10.000000	0.500000	-25.000000	458.000000	1023.000000	1023.000000	2046.000000
1.500000	-0.013023	-7.696410	-1.639953	0.307987	-1.925329	-4.439116	0.000000	-10.000000	0.500000	-24.983334	449.666656	1023.000000	1023.000000	2046.000000
1.520000	-0.013284	-7.850780	-1.784271	0.410119	-1.997799	-4.478828	0.000000	-10.000000	0.500000	-25.033333	441.333344	1023.000000	1023.000000	2046.000000
1.540000	-0.013085	-7.733157	-1.700248	0.472668	-2.083195	-4.422382	0.000000	-10.000000	0.500000	-25.033333	432.833344	1023.000000	1023.000000	2046.000000
1.560000	-0.013536	-7.999768	-1.833545	0.656912	-2.305568	-4.517566	0.000000	-10.000000	0.500000	-24.916668	424.500000	1023.000000	1023.000000	2046.000000
1.580000	-0.014096	-8.330536	-1.869678	0.643902	-2.508249	-4.596511	0.000000	-10.000000	0.500000	-24.916668	416.166656	1023.000000	1023.000000	2046.000000
1.600000	-0.016227	-9.590010	-2.276238	0.577235	-2.940799	-4.950207	0.000000	-10.000000	0.500000	-24.816668	408.000000	1023.000000	1023.000000	2046.000000
1.620000	-0.019063	-11.266491	-2.741819	0.111576	-3.327322	-5.308926	0.000000	-10.000000	0.491667	-24.883333	399.666656	1023.000000	1023.000000	2046.000000
1.640000	-0.023234	-13.731328	-3.553045	-0.363175	-3.966249	-5.848860	0.000000	-10.000000	0.475000	-24.633333	391.333344	1023.000000	1023.000000	2046.000000
1.660000	-0.026543	-15.686836	-4.208812	-0.971917	-4.355210	-6.150898	0.000000	-10.000000	0.458333	-24.200001	383.000000	1023.000000	1023.000000	2046.000000
1.680000	-0.029483	-17.424471	-4.687688	-1.267543	-4.894815	-6.574425	0.000000	-10.000000	0.441667	-23.583334	375.000000	1023.000000	1023.000000	2046.000000
1.700000	-0.031113	-18.387674	-5.102281	-1.576536	-5.013850	-6.695007	0.000000	-10.000000	0.425000	-23.333334	367.000000	1023.000000	1023.000000	2046.000000
1.720000	-0.032810	-19.390873	-5.310923	-1.686378	-5.397211	-6.996362	0.000000	-10.000000	0.408333	-23.216667	359.333344	1023.000000	1023.000000	2046.000000
1.740000	-0.033815	-19.984858	-5.606526	-1.831098	-5.476536	-7.070698	0.000000	-10.000000	0.400000	-23.216667	351.666656	1023.000000	1023.000000	2046.000000
1.760000	-0.034422	-20.343122	-5.628455	-1.971653	-5.632506	-7.110508	0.000000	-10.000000	0.400000	-23.016666	344.000000	1023.000000	1023.000000	2046.000000
1.780000	-0.035180	-20.791338	-5.796578	-1.908326	-5.796790	-7.289643	0.000000	-10.000000	0.391667	-22.866667	336.166656	1023.000000	1023.000000	2046.000000
1.800000	-0.035206	-20.806465	-5.852942	-1.985281	-5.694023	-7.274220	0.000000	-10.000000	0.383333	-22.683334	328.500000	1023.000000	1023.000000	2046.000000
1.820000	-0.035574	-21.024340	-5.841149	-1.992962	-5.817163	-7.373065	0.000000	-10.000000	0.375000	-22.500000	321.000000	1023.000000	1023.000000	2046.000000
1.840000	-0.035626	-21.054684	-5.970941	-2.073924	-5.666596	-7.343224	0.000000	-10.000000	0.366667	-22.316668	313.500000	1023.000000	1023.000000	2046.000000
1.860000	-0.035390	-20.915606	-5.887498	-2.190910	-5.569794	-7.267405	0.000000	-10.000000	0.366667	-22.083334	306.000000	1023.000000	1023.000000	2046.000000
1.880000	-0.035209	-20.808447	-6.051288	-2.096715	-5.477852	-7.182591	0.000000	-10.000000	0.358333	-21.800001	298.666656	1023.000000	1023.000000	2046.000000
1.900000	-0.034680	-20.495665	-6.004732	-2.123859	-5.311952	-7.055122	0.000000	-10.000000	0.358333	-21.700001	291.333344	1023.000000	1023.000000	2046.000000
1.920000	-0.034966	-20.664730	-6.193955	-2.185010	-5.272735	-7.013031	0.000000	-10.000000	0.350000	-21.450001	284.166656	1023.000000	1023.000000	2046.000000
1.940000	-0.035253	-20.834431	-6.469556	-2.344597	-5.090588	-6.929690	0.000000	-10.000000	0.341667	-21.100000	277.000000	1023.000000	1023.000000	2046.000000
1.960000	-0.036282	-21.442415	-6.739271	-2.563617	-5.189764	-6.949762	0.000000	-10.000000	0.325000	-20.416666	270.000000	1023.000000	1023.000000	2046.000000
1.980000	-0.037539	-22.185276	-7.201703	-2.750629	-5.211498	-7.021444	0.000000	-10.000000	0.308333	-19.883333	263.166656	1023.000000	1023.000000	2046.000000
2.000000	-0.038371	-22.677008	-7.407151	-3.011353	-5.289278	-6.969225	0.000000	-10.000000	0.300000	-19.600000	256.500000	1023.000000	1023.000000	2046.000000
2.020000	-0.039745	-23.489534	-7.715693	-3.096337	-5.544771	-7.132734	0.000000	-10.000000	0.291667	-19.400002	250.000000	1023.000000	1023.000000	2046.000000
2.040000	-0.040341	-23.841351	-7.934995	-3.267633	-5.515971	-7.122752	0.000000	-10.000000	0.275000	-19.200001	243.500000	1023.000000	1023.000000	2046.000000
2.060000	-0.041250	-24.378942	-8.026351	-3.360763	-5.762230	-7.229599	0.000000	-10.000000	0.258333	-18.916668	237.000000	1023.000000	1023.000000	2046.000000
2.080000	-0.041811	-24.710392	-8.178142	-3.461940	-5.821544	-7.248766	0.000000	-10.000000	0.250000	-18.750000	230.666672	1023.000000	1023.000000	2046.000000
2.100000	-0.041693	-24.640491	-8.054263	-3.551648	-5.905688	-7.128893	0.000000	-10.000000	0.250000	-18.466667	224.500000	1023.000000	1023.000000	2046.000000
2.120000	-0.041619	-24.596590	-8.073647	-3.357099	-5.962088	-7.203755	0.000000	-10.000000	0.250000	-18.083334	218.500000	1023.000000	1023.000000	2046.000000
2.140000	-0.040957	-24.205719	-8.001303	-3.315151	-5.830911	-7.058354	0.000000	-10.000000	0.250000	-17.833334	212.500000	1023.000000	1023.000000	2046.000000
2.160000	-0.040725	-24.068216	-7.871490	-3.099218	-5.990435	-7.107073	0.000000	-10.000000	0.241667	-17.600000	206.500000	1023.000000	1023.000000	2046.000000
2.180000	-0.040019	-23.651062	-7.808840	-3.051469	-5.825303	-6.965449	0.000000	-10.000000	0.225000	-17.466667	200.500000	1023.000000	1023.000000	2046.000000
2.200000	-0.039606	-23.406946	-7.648561	-2.926623	-5.900122	-6.931641	0.000000	-10.000000	0.208333	-17.316666	194.500000	1023.000000	1023.000000	2046.000000
2.220000	-0.039058	-23.083221	-7.620125	-2.831053	-5.805282	-6.826762	0.000000	-10.000000	0.208333	-17.083334	188.666672	1023.000000	1023.000000	2046.000000
2.240000	-0.038626	-22.828135	-7.422523	-2.776797	-5.844055	-6.784759	0.000000	-10.000000	0.208333	-16.900000	183.000000	1023.000000	1023.000000	2046.000000
2.260000	-0.038561	-22.789640	-7.444263	-2.612344	-5.908375	-6.824658	0.000000	-10.000000	0.208333	-16.483334	177.333328	1023.000000	1023.000000	2046.000000
2.280000	-0.038043	-22.483315	-7.359385	-2.655106	-5.793838	-6.674985	0.000000	-10.000000	0.200000	-16.250000	171.833328	1023.000000	1023.000000	2046.000000
2.300000	-0.037959	-22.433811	-7.334495	-2.521207	-5.857467	-6.720644	0.000000	-10.000000	0.200000	-15.900000	166.333328	1023.000000	1023.000000	2046.000000
2.320000	-0.037484	-22.152906	-7.317580	-2.529103	-5.687159	-6.619063	0.000000	-10.000000	0.183333	-15.616667	161.166672	1023.000000	1023.000000	2046.000000
2.340000	-0.037486	-22.154455	-7.194768	-2.428780	-5.820024	-6.710883	0.000000	-10.000000	0.183333	-15.266666	156.000000	1023.000000	1023.000000	2046.000000
2.360000	-0.037314	-22.052805	-7.249381	-2.406277	-5.712658	-6.684490	0.000000	-10.000000	0.175000	-14.983334	151.000000	1023.000000	1023.000000	2046.000000
2.380000	-0.037167	-21.965666	-7.081345	-2.422623	-5.773030	-6.688667	0.000000	-10.000000	0.175000	-14.683333	146.000000	1023.000000	1023.000000	2046.000000
2.400000	-0.037142	-21.951048	-7.170255	-2.380015	-5.718849	-6.681930	0.000000	-10.000000	0.166667	-14.400001	141.000000	1023.000000	1023.000000	2046.000000
2.420000	-0.036749	-21.718451	-7.022366	-2.449122	-5.665322	-6.581641	0.000000	-10.000000	0.158333	-14.050000	136.000000	1023.000000	1023.000000	2046.000000
2.440000	-0.036906	-21.811731	-7.053865	-2.299278	-5.729827	-6.728763	0.000000	-10.000000	0.158333	-13.716667	131.333328	1023.000000	1023.000000	2046.000000
2.460000	-0.036438	-21.534584	-6.985641	-2.368274	-5.548702	-6.631966	0.000000	-10.000000	0.150000	-13.350000	126.666664	1023.000000	1023.000000	2046.000000
2.480000	-0.036694	-21.686108	-6.991946	-2.281890	-5.687973	-6.724298	0.000000	-10.000000	0.150000	-13.116667	122.333336	1023.000000	1023.000000	2046.000000
2.500000	-0.036344	-21.479261	-6.948892	-2.317745	-5.535731	-6.676894	0.000000	-10.000000	0.141667	-12.833333	118.000000	1023.000000	1023.000000	2046.000000
2.520000	-0.036481	-21.560114	-6.915630	-2.289392	-5.622223	-6.732869	0.000000	-10.000000	0.125000	-12.500000	113.666664	1023.000000	1023.000000	2046.000000
2.540000	-0.036231	-21.412594	-6.903399	-2.288803	-5.506056	-6.714337	0.000000	-10.000000	0.100000	-11.966667	109.333336	1023.000000	1023.000000	2046.000000
2.560000	-0.036367	-21.492928	-6.829494	-2.314469	-5.609456	-6.739508	0.000000	-10.000000	0.083333	-11.383333	105.333336	1023.000000	1023.000000	2046.000000
2.580000	-0.036814	-21.756813	-7.000805	-2.391638	-5.570506	-6.793865	0.000000	-10.000000	0.066667	-10.616667	101.666664	1023.000000	1023.000000	2046.000000
2.600000	-0.037647	-22.249519	-7.023717	-2.563321	-5.757437	-6.905044	0.000000	-10.000000	0.050000	-9.650000	98.333336	1023.000000	1023.000000	2046.000000
2.620000	-0.038700	-22.871729	-7.238430	-2.628253	-5.922150	-7.082895	0.000000	-10.000000	0.033333	-8.450000	95.000000	1023.000000	1023.000000	2046.000000
2.640000	-0.039538	-23.367056	-7.221188	-2.842721	-6.120657	-7.182490	0.000000	-10.000000	0.033333	-7.450000	92.166664	1023.000000	1023.000000	2046.000000
2.660000	-0.040471	-23.918104	-7.370684	-2.881768	-6.302166	-7.363486	0.000000	-10.000000	0.041667	-6.616667	89.666664	1023.000000	1023.000000	2046.000000
2.680000	-0.040751	-24.083841	-7.478281	-3.188780	-6.197511	-7.219268	0.000000	-10.000000	0.041667	-6.166667	87.500000	1023.000000	1023.000000	2046.000000
2.700000	-0.040809	-24.118126	-7.417008	-3.076967	-6.277826	-7.346326	0.000000	-10.000000	0.033333	-5.716667	85.500000	1023.000000	1023.000000	2046.000000
2.720000	-0.040299	-23.816504	-7.409292	-2.956656	-6.141696	-7.308857	0.000000	-10.000000	0.025000	-5.433333	83.500000	1023.000000	1023.000000	2046.000000
2.740000	-0.039559	-23.379269	-7.138151	-2.846514	-6.198240	-7.196364	0.000000	-10.000000	0.025000	-4.966667	81.500000	1023.000000	1023.000000	2046.000000
2.760000	-0.039306	-23.229572	-7.127131	-2.546795	-6.249288	-7.306357	0.000000	-10.000000	0.025000	-4.616667	79.833336	1023.000000	1023.000000	2046.000000
2.780000	-0.039285	-23.217609	-7.148641	-2.577933	-6.231636	-7.259398	0.000000	-10.000000	0.016667	-4.300000	78.333336	1023.000000	1023.000000	2046.000000
2.800000	-0.041090	-24.284052	-7.299869	-2.722975	-6.673645	-7.587564	0.000000	-10.000000	0.008333	-4.083333	77.000000	1023.000000	1023.000000	2046.000000
2.820000	-0.043903	-25.946848	-7.872316	-3.114460	-6.991994	-7.968079	0.000000	-10.000000	0.008333	-3.850000	75.666664	1023.000000	1023.000000	2046.000000
2.840000	-0.047207	-27.899157	-8.483401	-3.709607	-7.366365	-8.339783	0.000000	-10.000000	0.016667	-3.450000	74.333336	1023.000000	1023.000000	2046.000000
2.860000	-0.050163	-29.646509	-9.000386	-4.089005	-7.812706	-8.744411	0.000000	-10.000000	0.025000	-3.300000	73.166664	1023.000000	1023.000000	2046.000000
2.880000	-0.052087	-30.783213	-9.407466	-4.398053	-8.003622	-8.974072	0.000000	-10.000000	0.016667	-3.450000	72.000000	1023.000000	1023.000000	2046.000000
2.900000	-0.053226	-31.456419	-9.543307	-4.612271	-8.198039	-9.102801	0.000000	-10.000000	0.016667	-3.950000	70.833336	1023.000000	1023.000000	2046.000000
2.920000	-0.054267	-32.072006	-9.740298	-4.667649	-8.384964	-9.279095	0.000000	-10.000000	0.025000	-4.583333	69.500000	1023.000000	1023.000000	2046.000000
2.940000	-0.054699	-32.327354	-9.902780	-4.738115	-8.341582	-9.344878	0.000000	-10.000000	0.033333	-5.233334	68.000000	1023.000000	1023.000000	2046.000000
2.960000	-0.054944	-32.471863	-9.803194	-4.753746	-8.484809	-9.430114	0.000000	-10.000000	0.033333	-5.866667	66.333336	1023.000000	1023.000000	2046.000000
2.980000	-0.055208	-32.628132	-9.892406	-4.702327	-8.505541	-9.527857	0.000000	-10.000000	0.033333	-6.300000	64.500000	1023.000000	1023.000000	2046.000000
3.000000	-0.054804	-32.389400	-9.839423	-4.753283	-8.342860	-9.453835	0.000000	-10.000000	0.041667	-6.616667	62.166668	1023.000000	1023.000000	2046.000000
3.020000	-0.054694	-32.323917	-9.704627	-4.656701	-8.386397	-9.576194	0.000000	-10.000000	0.058333	-7.000000	59.833332	1023.000000	1023.000000	2046.000000
3.040000	-0.054580	-32.256985	-9.757913	-4.684501	-8.237511	-9.577061	0.000000	-10.000000	0.058333	-7.400000	57.333332	1023.000000	1023.000000	2046.000000
3.060000	-0.053927	-31.871092	-9.604833	-4.781666	-8.079432	-9.405162	0.000000	-10.000000	0.058333	-7.733334	55.000000	1023.000000	1023.000000	2046.000000
3.080000	-0.053544	-31.644516	-9.656049	-4.657465	-7.977041	-9.353962	0.000000	-10.000000	0.050000	-8.033334	52.333332	1023.000000	1023.000000	2046.000000
3.100000	-0.052661	-31.122862	-9.657523	-4.623982	-7.655703	-9.185655	0.000000	-10.000000	0.050000	-8.416667	49.666668	1023.000000	1023.000000	2046.000000
3.120000	-0.052488	-31.020407	-9.601980	-4.692196	-7.604668	-9.121562	0.000000	-10.000000	0.041667	-8.633334	46.833332	1023.000000	1023.000000	2046.000000
3.140000	-0.052705	-31.148745	-9.890937	-4.784263	-7.441344	-9.032199	0.000000	-10.000000	0.041667	-8.500000	44.000000	1023.000000	1023.000000	2046.000000
3.160000	-0.053053	-31.354603	-10.120474	-4.999951	-7.318413	-8.915764	0.000000	-10.000000	0.033333	-8.200000	41.166668	1023.000000	1023.000000	2046.000000
3.180000	-0.054065	-31.952225	-10.383412	-5.078063	-7.469763	-9.020986	0.000000	-10.000000	0.033333	-7.983334	38.333332	1023.000000	1023.000000	2046.000000
3.200000	-0.054828	-32.403217	-10.692250	-5.207773	-7.439990	-9.063205	0.000000	-10.000000	0.033333	-8.083334	35.666668	1023.000000	1023.000000	2046.000000
3.220000	-0.055407	-32.745373	-10.714705	-5.416600	-7.609209	-9.004858	0.000000	-10.000000	0.041667	-8.183333	33.000000	1023.000000	1023.000000	2046.000000
3.240000	-0.056343	-33.298733	-10.946119	-5.437971	-7.768973	-9.145671	0.000000	-10.000000	0.050000	-8.300000	30.333334	1023.000000	1023.000000	2046.000000
3.260000	-0.056635	-33.471100	-10.987084	-5.594490	-7.783551	-9.105974	0.000000	-10.000000	0.041667	-8.316667	27.500000	1023.000000	1023.000000	2046.000000
3.280000	-0.057127	-33.761929	-10.931789	-5.643682	-7.997075	-9.189383	0.000000	-10.000000	0.041667	-8.250000	24.666666	1023.000000	1023.000000	2046.000000
3.300000	-0.056967	-33.667355	-10.990144	-5.611516	-7.937620	-9.128077	0.000000	-10.000000	0.041667	-8.016666	22.000000	1023.000000	1023.000000	2046.000000
3.320000	-0.056232	-33.233131	-10.790529	-5.569588	-7.885221	-8.987793	0.000000	-10.000000	0.050000	-7.700000	19.333334	1023.000000	1023.000000	2046.000000
3.340000	-0.055813	-32.985577	-10.670249	-5.354012	-7.915009	-9.046309	0.000000	-10.000000	0.050000	-7.383333	16.833334	1023.000000	1023.000000	2046.000000
3.360000	-0.055083	-32.553776	-10.608903	-5.202342	-7.807992	-8.934539	0.000000	-10.000000	0.041667	-7.183333	14.166667	1023.000000	1023.000000	2046.000000
3.380000	-0.054038	-31.936296	-10.394333	-5.134127	-7.699104	-8.708732	0.000000	-10.000000	0.041667	-7.033333	11.833333	1023.000000	1023.000000	2046.000000
3.400000	-0.053547	-31.646511	-10.151658	-4.907786	-7.812212	-8.774856	0.000000	-10.000000	0.033333	-6.933333	9.500000	1023.000000	1023.000000	2046.000000
3.420000	-0.052900	-31.263901	-10.117492	-4.750207	-7.697887	-8.698314	0.000000	-10.000000	0.033333	-6.783333	7.166667	1023.000000	1023.000000	2046.000000
3.440000	-0.052033	-30.751650	-9.927917	-4.727386	-7.596537	-8.499809	0.000000	-10.000000	0.033333	-6.566667	4.833333	1023.000000	1023.000000	2046.000000
3.460000	-0.051740	-30.578114	-9.826618	-4.508132	-7.654095	-8.589269	0.000000	-10.000000	0.041667	-6.300000	2.500000	1023.000000	1023.000000	2046.000000
3.480000	-0.051188	-30.252134	-9.795845	-4.443588	-7.525763	-8.486940	0.000000	-10.000000	0.033333	-6.050000	0.833333	1023.000000	1023.000000	2046.000000
3.500000	-0.050441	-29.810658	-9.613979	-4.446546	-7.450870	-8.299263	0.000000	-10.000000	0.016667	-5.616667	-0.833333	1023.000000	1023.000000	2046.000000
3.520000	-0.050197	-29.666636	-9.574893	-4.278315	-7.455400	-8.358028	0.000000	-10.000000	0.000000	-4.716667	-2.333333	1023.000000	1023.000000	2046.000000
3.540000	-0.049459	-29.230490	-9.560569	-4.224711	-7.208068	-8.237142	0.000000	-10.000000	-0.008333	-3.300000	-3.833333	1023.000000	1023.000000	2046.000000
3.560000	-0.049026	-28.974533	-9.335134	-4.225914	-7.251466	-8.162020	0.000000	-10.000000	-0.008333	-1.633333	-4.666667	1023.000000	1023.000000	2046.000000
3.580000	-0.048651	-28.752544	-9.373666	-4.090573	-7.152200	-8.136106	0.000000	-10.000000	-0.008333	0.116667	-5.000000	1023.000000	1023.000000	2046.000000
3.600000	-0.047845	-28.276201	-9.182050	-4.087074	-6.987540	-8.019537	0.000000	-10.000000	0.000000	1.666667	-5.000000	1023.000000	1023.000000	2046.000000
3.620000	-0.047470	-28.054529	-9.103980	-3.981591	-6.955899	-8.013060	0.000000	-10.000000	-0.016667	3.316667	-5.000000	1023.000000	1023.000000	2046.000000
3.640000	-0.046690	-27.593996	-9.015916	-3.916955	-6.742563	-7.918563	0.000000	-10.000000	-0.033333	4.900000	-5.000000	1023.000000	1023.000000	2046.000000
3.660000	-0.046098	-27.244080	-8.774495	-3.874000	-6.711833	-7.883750	0.000000	-10.000000	-0.066667	6.583333	-5.000000	1023.000000	1023.000000	2046.000000
3.680000	-0.045607	-26.953520	-8.751274	-3.734003	-6.589410	-7.878831	0.000000	-10.000000	-0.058333	7.966667	-5.000000	1023.000000	1023.000000	2046.000000
3.700000	-0.045020	-26.606699	-8.566941	-3.792153	-6.494783	-7.752822	0.000000	-10.000000	-0.066667	9.183333	-5.000000	1023.000000	1023.000000	2046.000000
3.720000	-0.045172	-26.696678	-8.523086	-3.749610	-6.551102	-7.872880	0.000000	-10.000000	-0.066667	10.333334	-5.000000	1023.000000	1023.000000	2046.000000
3.740000	-0.045188	-26.706381	-8.527380	-3.856651	-6.454568	-7.867780	0.000000	-10.000000	-0.100000	11.466667	-5.000000	1023.000000	1023.000000	2046.000000
3.760000	-0.045389	-26.824913	-8.301155	-3.953258	-6.586068	-7.984432	0.000000	-10.000000	-0.125000	12.516666	-0.333333	1023.000000	1023.000000	2046.000000
3.780000	-0.045640	-26.973143	-8.304626	-3.973836	-6.607456	-8.087224	0.000000	-10.000000	-0.141667	13.516666	11.000000	1023.000000	1023.000000	2046.000000
3.800000	-0.045468	-26.871695	-8.180760	-4.154797	-6.536015	-8.000124	0.000000	-10.000000	-0.150000	14.216667	22.333334	1023.000000	1023.000000	2046.000000
3.820000	-0.044988	-26.587831	-8.085466	-3.997054	-6.427497	-8.077814	0.000000	-10.000000	-0.158333	14.666667	30.500000	1023.000000	1023.000000	2046.000000
3.840000	-0.043989	-25.997355	-7.932113	-3.862171	-6.257433	-7.945638	0.000000	-10.000000	-0.175000	14.916667	33.666668	1023.000000	1023.000000	2046.000000
3.860000	-0.042509	-25.122908	-7.547837	-3.660598	-6.153255	-7.761219	0.000000	-10.000000	-0.191667	15.283334	38.500000	1023.000000	1023.000000	2046.000000
3.880000	-0.041558	-24.560907	-7.354698	-3.332079	-6.086978	-7.787153	0.000000	-10.000000	-0.208333	15.583333	43.500000	1023.000000	1023.000000	2046.000000
3.900000	-0.040759	-24.088278	-7.168609	-3.196359	-5.984156	-7.739153	0.000000	-10.000000	-0.225000	15.966666	48.666668	1023.000000	1023.000000	2046.000000
3.920000	-0.041577	-24.572050	-7.152423	-3.340745	-6.222994	-7.855887	0.000000	-10.000000	-0.241667	16.333334	54.000000	1023.000000	1023.000000	2046.000000
3.940000	-0.043834	-25.905773	-7.670705	-3.608146	-6.451275	-8.175647	0.000000	-10.000000	-0.250000	16.966667	59.333332	1023.000000	1023.000000	2046.000000
3.960000	-0.046588	-27.533443	-8.098121	-4.179318	-6.765256	-8.490748	0.000000	-10.000000	-0.250000	17.616667	64.833336	1023.000000	1023.000000	2046.000000
3.980000	-0.049175	-29.062483	-8.544219	-4.566214	-7.132966	-8.819084	0.000000	-10.000000	-0.258333	18.500000	70.500000	1023.000000	1023.000000	2046.000000
4.000000	-0.050208	-29.673124	-8.887178	-4.846294	-7.048891	-8.890761	0.000000	-10.000000	-0.283333	19.633333	76.666664	1023.000000	1023.000000	2046.000000
4.020000	-0.050818	-30.033398	-8.823190	-4.990294	-7.217517	-9.002398	0.000000	-10.000000	-0.325000	20.816668	83.000000	1023.000000	1023.000000	2046.000000
4.040000	-0.051042	-30.165785	-8.919901	-4.998322	-7.181431	-9.066131	0.000000	-10.000000	-0.358333	22.000000	89.833336	1023.000000	1023.000000	2046.000000
4.060000	-0.050566	-29.884308	-8.825141	-5.083265	-7.013231	-8.962670	0.000000	-10.000000	-0.391667	23.016666	96.833336	1023.000000	1023.000000	2046.000000
4.080000	-0.050272	-29.710884	-8.623006	-4.968052	-7.046400	-9.073427	0.000000	-10.000000	-0.416667	23.866667	104.333336	1023.000000	1023.000000	2046.000000
4.100000	-0.049457	-29.228998	-8.540123	-4.926731	-6.778319	-8.983825	0.000000	-10.000000	-0.450000	24.883335	112.000000	1023.000000	1023.000000	2046.000000
4.120000	-0.048277	-28.531626	-8.160139	-4.907165	-6.611510	-8.852811	0.000000	-10.000000	-0.491667	25.816668	120.333336	1023.000000	1023.000000	2046.000000
4.140000	-0.047126	-27.851461	-7.927066	-4.703321	-6.392241	-8.828834	0.000000	-10.000000	-0.533333	27.016666	128.833328	1023.000000	1023.000000	2046.000000
4.160000	-0.045715	-27.017725	-7.637002	-4.633658	-6.033744	-8.713322	0.000000	-10.000000	-0.575000	28.083334	137.666672	1023.000000	1023.000000	2046.000000
4.180000	-0.043973	-25.987904	-7.183779	-4.669424	-5.691274	-8.443426	0.000000	-10.000000	-0.600000	29.150000	146.833328	1023.000000	1023.000000	2046.000000
4.200000	-0.042373	-25.042522	-6.924160	-4.477672	-5.328883	-8.311807	0.000000	-10.000000	-0.625000	30.133333	156.500000	1023.000000	1023.000000	2046.000000
4.220000	-0.040187	-23.750257	-6.565787	-4.390390	-4.776641	-8.017438	0.000000	-10.000000	-0.666667	31.133333	166.500000	1023.000000	1023.000000	2046.000000
4.240000	-0.038508	-22.758183	-6.122270	-4.364574	-4.464806	-7.806534	0.000000	-10.000000	-0.716667	32.400002	176.666672	1023.000000	1023.000000	2046.000000
4.260000	-0.037071	-21.909163	-6.025007	-4.296915	-3.957989	-7.629252	0.000000	-10.000000	-0.758333	33.600002	187.166672	1023.000000	1023.000000	2046.000000
4.280000	-0.035915	-21.225693	-5.765574	-4.398078	-3.668950	-7.393091	0.000000	-10.000000	-0.800000	34.716667	198.166672	1023.000000	1023.000000	2046.000000
4.300000	-0.035462	-20.958002	-5.803443	-4.343775	-3.465928	-7.344856	0.000000	-10.000000	-0.841667	35.416668	209.500000	1023.000000	1023.000000	2046.000000
4.320000	-0.034843	-20.591959	-5.774091	-4.439232	-3.211594	-7.167042	0.000000	-10.000000	-0.866667	35.966667	221.166672	1023.000000	1023.000000	2046.000000
4.340000	-0.034461	-20.366287	-5.518070	-4.447530	-3.237042	-7.163646	0.000000	-10.000000	-0.900000	36.300003	233.000000	1023.000000	1023.000000	2046.000000
4.360000	-0.034030	-20.111996	-5.385609	-4.418428	-3.162415	-7.145544	0.000000	-10.000000	-0.908333	36.716667	245.166672	1023.000000	1023.000000	2046.000000
4.380000	-0.032901	-19.444397	-4.995991	-4.442579	-3.002344	-7.003481	0.000000	-10.000000	-0.925000	37.033333	257.500000	1023.000000	1023.000000	2046.000000
4.400000	-0.031896	-18.850817	-4.592294	-4.266205	-2.941123	-7.051196	0.000000	-10.000000	-0.908333	37.150002	269.833344	1023.000000	1023.000000	2046.000000
4.420000	-0.030072	-17.772715	-4.201883	-4.122549	-2.614938	-6.833345	0.000000	-10.000000	-0.908333	37.283333	282.333344	1023.000000	1023.000000	2046.000000
4.440000	-0.027898	-16.487467	-3.609701	-3.898860	-2.415743	-6.563163	0.000000	-10.000000	-0.925000	37.566669	294.666656	1023.000000	1023.000000	2046.000000
4.460000	-0.025792	-15.243107	-3.198472	-3.490331	-2.148024	-6.406281	0.000000	-10.000000	-0.925000	37.566669	307.166656	1023.000000	1023.000000	2046.000000
4.480000	-0.023232	-13.730198	-2.712392	-3.196602	-1.724626	-6.096579	0.000000	-10.000000	-0.908333	37.433334	319.500000	1023.000000	1023.000000	2046.000000
4.500000	-0.020979	-12.398605	-2.065339	-2.904803	-1.552660	-5.875803	0.000000	-10.000000	-0.875000	36.816666	332.166656	1023.000000	1023.000000	2046.000000
4.520000	-0.018856	-11.144147	-1.719625	-2.511262	-1.199350	-5.713909	0.000000	-10.000000	-0.866667	36.599998	344.666656	1023.000000	1023.000000	2046.000000
4.540000	-0.016530	-9.768938	-1.233158	-2.285722	-0.831641	-5.418417	0.000000	-10.000000	-0.858333	35.900002	357.000000	1023.000000	1023.000000	2046.000000
4.560000	-0.014671	-8.670613	-0.756346	-1.976411	-0.649570	-5.288286	0.000000	-10.000000	-0.841667	35.483334	369.000000	1023.000000	1023.000000	2046.000000
4.580000	-0.012981	-7.671917	-0.449511	-1.714860	-0.348063	-5.159482	0.000000	-10.000000	-0.825000	35.233334	381.000000	1023.000000	1023.000000	2046.000000
4.600000	-0.011080	-6.548326	0.045664	-1.549228	-0.103781	-4.940982	0.000000	-10.000000	-0.791667	35.000000	392.666656	1023.000000	1023.000000	2046.000000
4.620000	-0.009604	-5.675758	0.349250	-1.286530	0.123977	-4.862455	0.000000	-10.000000	-0.775000	34.566666	404.333344	1023.000000	1023.000000	2046.000000
4.640000	-0.007961	-4.704889	0.604365	-1.087058	0.498256	-4.720451	0.000000	-10.000000	-0.741667	34.000000	415.833344	1023.000000	1023.000000	2046.000000
4.660000	-0.006519	-3.852475	1.084629	-0.980584	0.602067	-4.558588	0.000000	-10.000000	-0.733333	33.533333	427.500000	1023.000000	1023.000000	2046.000000
4.680000	-0.005298	-3.131386	1.261067	-0.774082	0.860318	-4.478690	0.000000	-10.000000	-0.725000	33.316669	438.833344	1023.000000	1023.000000	2046.000000
4.700000	-0.003857	-2.279408	1.528073	-0.650285	1.159888	-4.317084	0.000000	-10.000000	-0.716667	32.750000	450.000000	1023.000000	1023.000000	2046.000000
4.720000	-0.002711	-1.601972	1.872658	-0.459547	1.261043	-4.276126	0.000000	-10.000000	-0.700000	32.550003	460.833344	1023.000000	1023.000000	2046.000000
4.740000	-0.001777	-1.050251	1.981662	-0.289644	1.457854	-4.200123	0.000000	-10.000000	-0.683333	32.166668	471.666656	1023.000000	1023.000000	2046.000000
4.760000	-0.000897	-0.530152	2.165810	-0.264019	1.589486	-4.021429	0.000000	-10.000000	-0.666667	31.966667	482.500000	1023.000000	1023.000000	2046.000000
4.780000	-0.000708	-0.418507	2.246853	-0.158296	1.593963	-4.101026	0.000000	-10.000000	-0.650000	31.533335	493.333344	1023.000000	1023.000000	2046.000000
4.800000	-0.000535	-0.316096	2.310841	-0.201500	1.693402	-4.118840	0.000000	-10.000000	-0.616667	31.200001	504.000000	1023.000000	1023.000000	2046.000000
4.820000	0.000192	0.113565	2.647216	-0.254892	1.744117	-4.022876	0.000000	-10.000000	-0.608333	30.700001	514.333313	1023.000000	1023.000000	2046.000000
4.840000	0.001019	0.602187	2.889740	-0.001899	1.844861	-4.130515	0.000000	-10.000000	-0.583333	30.500000	524.500000	1023.000000	1023.000000	2046.000000
4.860000	0.002401	1.418924	3.166112	0.089816	2.098740	-3.935744	0.000000	-10.000000	-0.566667	29.966667	534.833313	1023.000000	1023.000000	2046.000000
4.880000	0.004468	2.640367	3.559695	0.313259	2.419103	-3.651690	0.000000	-10.000000	-0.533333	29.550001	545.000000	1023.000000	1023.000000	2046.000000
4.900000	0.005511	3.256788	3.719277	0.628641	2.553210	-3.644340	0.000000	-10.000000	-0.516667	28.850000	555.000000	1023.000000	1023.000000	2046.000000
4.920000	0.006906	4.081279	3.946121	0.798189	2.838739	-3.501769	0.000000	-10.000000	-0.508333	28.400000	564.666687	1023.000000	1023.000000	2046.000000
4.940000	0.007546	4.459976	4.338968	0.999206	2.696226	-3.574424	0.000000	-10.000000	-0.500000	28.133333	574.166687	1023.000000	1023.000000	2046.000000
4.960000	0.007194	4.251364	4.158423	1.165310	2.566325	-3.638694	0.000000	-10.000000	-0.483333	27.799999	583.666687	1023.000000	1023.000000	2046.000000
4.980000	0.005425	3.206018	3.685662	0.956510	2.314570	-3.750724	0.000000	-10.000000	-0.466667	27.350000	593.000000	1023.000000	1023.000000	2046.000000
5.000000	0.002220	1.312258	3.126394	0.582840	1.728814	-4.125791	0.000000	-10.000000	-0.425000	26.683332	602.166687	1023.000000	1023.000000	2046.000000
5.020000	-0.000540	-0.319302	2.565557	0.165481	1.394118	-4.444458	0.000000	-10.000000	-0.408333	25.799999	611.166687	1023.000000	1023.000000	2046.000000
5.040000	-0.002208	-1.304972	2.291465	-0.184778	1.171518	-4.583178	0.000000	-10.000000	-0.383333	24.950001	620.000000	1023.000000	1023.000000	2046.000000
5.060000	-0.003279	-1.937978	2.014842	-0.262010	1.037808	-4.728618	0.000000	-10.000000	-0.375000	24.016666	628.666687	1023.000000	1023.000000	2046.000000
5.080000	-0.003440	-2.033239	1.885211	-0.338414	1.146172	-4.726208	0.000000	-10.000000	-0.350000	23.433334	637.000000	1023.000000	1023.000000	2046.000000
5.100000	-0.003357	-1.983945	2.052121	-0.371868	1.072217	-4.736415	0.000000	-10.000000	-0.333333	22.983334	644.666687	1023.000000	1023.000000	2046.000000
5.120000	-0.003155	-1.864630	2.065581	-0.270565	1.121389	-4.781034	0.000000	-10.000000	-0.316667	22.650000	652.333313	1023.000000	1023.000000	2046.000000
5.140000	-0.002465	-1.456956	2.157445	-0.226166	1.331288	-4.719523	0.000000	-10.000000	-0.300000	22.416668	659.833313	1023.000000	1023.000000	2046.000000
5.160000	-0.001884	-1.113257	2.468906	-0.152822	1.301785	-4.731126	0.000000	-10.000000	-0.266667	22.000000	667.500000	1023.000000	1023.000000	2046.000000
5.180000	-0.001219	-0.720311	2.564729	0.054034	1.438768	-4.777842	0.000000	-10.000000	-0.250000	21.683334	674.833313	1023.000000	1023.000000	2046.000000
5.200000	-0.000034	-0.020162	2.758052	0.127128	1.739988	-4.645329	0.000000	-10.000000	-0.225000	21.116667	682.166687	1023.000000	1023.000000	2046.000000
5.220000	0.001223	0.722541	3.154749	0.220273	1.870662	-4.523143	0.000000	-10.000000	-0.241667	20.633333	689.333313	1023.000000	1023.000000	2046.000000
5.240000	0.002409	1.423867	3.289135	0.436530	2.181479	-4.483277	0.000000	-10.000000	-0.241667	20.233334	696.333313	1023.000000	1023.000000	2046.000000
5.260000	0.003822	2.258697	3.374198	0.484932	2.615025	-4.215457	0.000000	-10.000000	-0.266667	19.700001	703.166687	1023.000000	1023.000000	2046.000000
5.280000	0.004973	2.938928	3.690251	0.570901	2.746412	-4.068636	0.000000	-10.000000	-0.258333	19.433334	709.833313	1023.000000	1023.000000	2046.000000
5.300000	0.005973	3.529943	3.701280	0.641412	3.082161	-3.894911	0.000000	-10.000000	-0.250000	19.033333	716.333313	1023.000000	1023.000000	2046.000000
5.320000	0.006797	4.016757	3.664297	0.533565	3.473609	-3.654714	0.000000	-10.000000	-0.233333	18.666666	722.833313	1023.000000	1023.000000	2046.000000
5.340000	0.006850	4.048233	3.588700	0.502333	3.557777	-3.600577	0.000000	-10.000000	-0.216667	18.216667	729.166687	1023.000000	1023.000000	2046.000000
5.360000	0.006649	3.929315	3.327088	0.405602	3.699473	-3.502849	0.000000	-10.000000	-0.208333	17.799999	735.500000	1023.000000	1023.000000	2046.000000
5.380000	0.006585	3.891750	3.249699	0.297043	3.771573	-3.426564	0.000000	-10.000000	-0.200000	17.549999	741.500000	1023.000000	1023.000000	2046.000000
5.400000	0.006189	3.657991	3.181618	0.265749	3.688394	-3.477771	0.000000	-10.000000	-0.191667	17.333334	747.333313	1023.000000	1023.000000	2046.000000
5.420000	0.006365	3.761792	3.221385	0.182363	3.765453	-3.407409	0.000000	-10.000000	-0.175000	16.983334	753.000000	1023.000000	1023.000000	2046.000000
5.440000	0.006636	3.921736	3.452646	0.207990	3.704923	-3.443823	0.000000	-10.000000	-0.158333	16.783335	758.666687	1023.000000	1023.000000	2046.000000
5.460000	0.007269	4.296030	3.557405	0.335599	3.803406	-3.400380	0.000000	-10.000000	-0.150000	16.566668	764.166687	1023.000000	1023.000000	2046.000000
5.480000	0.008629	5.099720	3.955788	0.457937	3.904551	-3.218556	0.000000	-10.000000	-0.150000	16.383333	769.833313	1023.000000	1023.000000	2046.000000
5.500000	0.009856	5.825075	4.140071	0.755537	4.015965	-3.086498	0.000000	-10.000000	-0.150000	16.316668	775.333313	1023.000000	1023.000000	2046.000000
5.520000	0.011796	6.971529	4.481894	0.965573	4.314725	-2.790662	0.000000	-10.000000	-0.133333	15.866667	781.000000	1023.000000	1023.000000	2046.000000
5.540000	0.013142	7.767013	4.809523	1.322710	4.373784	-2.739004	0.000000	-10.000000	-0.125000	15.216667	786.333313	1023.000000	1023.000000	2046.000000
5.560000	0.014714	8.695762	5.031556	1.535330	4.657183	-2.528307	0.000000	-10.000000	-0.108333	14.033334	791.500000	1023.000000	1023.000000	2046.000000
5.580000	0.016306	9.636690	5.478994	1.711774	4.751525	-2.305604	0.000000	-10.000000	-0.108333	13.066667	796.333313	1023.000000	1023.000000	2046.000000
5.600000	0.017500	10.342392	5.634016	2.010569	4.918190	-2.220383	0.000000	-10.000000	-0.100000	12.216667	800.833313	1023.000000	1023.000000	2046.000000
5.620000	0.018770	11.093013	5.840000	2.142372	5.167417	-2.056776	0.000000	-10.000000	-0.083333	11.550000	805.000000	1023.000000	1023.000000	2046.000000
5.640000	0.019707	11.646719	6.139962	2.270241	5.162000	-1.925483	0.000000	-10.000000	-0.075000	10.800000	809.000000	1023.000000	1023.000000	2046.000000
5.660000	0.020631	12.192652	6.198831	2.454284	5.372558	-1.833022	0.000000	-10.000000	-0.058333	10.200000	812.833313	1023.000000	1023.000000	2046.000000
5.680000	0.021507	12.710817	6.459275	2.535226	5.437796	-1.721479	0.000000	-10.000000	-0.041667	8.783334	818.333313	1023.000000	1023.000000	2046.000000
5.700000	0.021964	12.980886	6.436182	2.706337	5.537179	-1.698812	0.000000	-10.000000	-0.016667	7.600000	822.500000	1023.000000	1023.000000	2046.000000
5.720000	0.022957	13.567786	6.702023	2.745488	5.681450	-1.561175	0.000000	-10.000000	0.000000	6.550000	825.500000	1023.000000	1023.000000	2046.000000
5.740000	0.023644	13.973441	6.877352	2.910732	5.748322	-1.562965	0.000000	-10.000000	0.000000	6.300000	826.166687	1023.000000	1023.000000	2046.000000
5.760000	0.024391	14.414989	6.964325	3.001638	5.932257	-1.483229	0.000000	-10.000000	0.000000	5.716667	827.500000	1023.000000	1023.000000	2046.000000
5.780000	0.024692	14.593088	7.125050	3.050203	5.898818	-1.480981	0.000000	-10.000000	0.000000	4.783333	829.500000	1023.000000	1023.000000	2046.000000
5.800000	0.024716	14.606905	7.108274	3.119742	5.867479	-1.488590	0.000000	-10.000000	0.000000	3.583333	831.500000	1023.000000	1023.000000	2046.000000
5.820000	0.025098	14.833082	7.272509	3.122277	5.866971	-1.428675	0.000000	-10.000000	0.000000	1.983333	833.000000	1023.000000	1023.000000	2046.000000
5.840000	0.025034	14.795012	7.238690	3.195156	5.818105	-1.456939	0.000000	-10.000000	0.000000	0.416667	833.833313	1023.000000	1023.000000	2046.000000
5.860000	0.025753	15.220154	7.196069	3.272270	6.058712	-1.306897	0.000000	-10.000000	0.000000	-1.050000	834.000000	1023.000000	1023.000000	2046.000000
5.880000	0.025701	15.189297	7.340454	3.360582	5.852974	-1.364714	0.000000	-10.000000	0.000000	-2.000000	834.000000	1023.000000	1023.000000	2046.000000
5.900000	0.025677	15.175077	7.315041	3.494723	5.787030	-1.421716	0.000000	-10.000000	0.000000	-2.766667	834.000000	1023.000000	1023.000000	2046.000000
5.920000	0.025805	15.250787	7.443702	3.511323	5.688883	-1.393121	0.000000	-10.000000	0.000000	-3.150000	834.000000	1023.000000	1023.000000	2046.000000
5.940000	0.024625	14.553374	7.201415	3.648739	5.329475	-1.626255	0.000000	-10.000000	0.000000	-3.233333	834.000000	1023.000000	1023.000000	2046.000000
5.960000	0.022177	13.106823	6.502362	3.397105	5.060591	-1.853234	0.000000	-10.000000	0.008333	-3.100000	834.000000	1023.000000	1023.000000	2046.000000
5.980000	0.018172	10.739491	5.843703	2.862777	4.316182	-2.283172	0.000000	-10.000000	0.008333	-3.083333	834.000000	1023.000000	1023.000000	2046.000000
6.000000	0.014357	8.484923	5.016418	2.325603	3.814376	-2.671474	0.000000	-10.000000	0.008333	-3.233333	834.000000	1023.000000	1023.000000	2046.000000
6.020000	0.011908	7.037863	4.576005	1.917645	3.467375	-2.923162	0.000000	-10.000000	0.000000	-3.366667	834.000000	1023.000000	1023.000000	2046.000000
6.040000	0.009993	5.905866	4.262025	1.714718	3.082279	-3.153156	0.000000	-10.000000	-0.008333	-3.083333	834.000000	1023.000000	1023.000000	2046.000000
6.060000	0.009097	5.376619	3.986706	1.614267	3.033973	-3.258327	0.000000	-10.000000	-0.008333	-2.133333	834.000000	1023.000000	1023.000000	2046.000000
6.080000	0.008627	5.098443	4.031579	1.478838	2.869779	-3.281752	0.000000	-10.000000	-0.008333	-1.050000	834.000000	1023.000000	1023.000000	2046.000000
6.100000	0.008004	4.730286	3.924310	1.521745	2.758854	-3.474622	0.000000	-10.000000	0.000000	-0.233333	834.000000	1023.000000	1023.000000	2046.000000
6.120000	0.008202	4.847101	3.955349	1.433954	2.871666	-3.413869	0.000000	-10.000000	0.000000	0.000000	834.000000	1023.000000	1023.000000	2046.000000
6.140000	0.007985	4.718935	4.099420	1.484481	2.712437	-3.577403	0.000000	-10.000000	0.000000	-0.283333	834.000000	1023.000000	1023.000000	2046.000000
6.160000	0.008246	4.873345	4.056639	1.534153	2.861044	-3.578490	0.000000	-10.000000	0.000000	-0.933333	834.000000	1023.000000	1023.000000	2046.000000
6.180000	0.008837	5.222485	4.278748	1.529103	2.913351	-3.498716	0.000000	-10.000000	0.000000	-1.866667	834.000000	1023.000000	1023.000000	2046.000000
6.200000	0.009116	5.387656	4.337086	1.649475	2.985049	-3.583953	0.000000	-10.000000	0.000000	-2.750000	834.000000	1023.000000	1023.000000	2046.000000
6.220000	0.009966	5.890120	4.452733	1.589759	3.285984	-3.438357	0.000000	-10.000000	0.008333	-3.433333	834.000000	1023.000000	1023.000000	2046.000000
6.240000	0.010471	6.188438	4.546561	1.652432	3.367905	-3.378459	0.000000	-10.000000	0.016667	-4.016667	834.000000	1023.000000	1023.000000	2046.000000
6.260000	0.011113	6.567911	4.506886	1.680407	3.639718	-3.259099	0.000000	-10.000000	0.025000	-4.566667	834.000000	1023.000000	1023.000000	2046.000000
6.280000	0.011761	6.950479	4.582295	1.556015	3.845178	-3.033009	0.000000	-10.000000	0.025000	-4.933333	834.000000	1023.000000	1023.000000	2046.000000
6.300000	0.011388	6.730472	4.321631	1.547734	3.911874	-3.050767	0.000000	-10.000000	0.016667	-5.383333	834.000000	1023.000000	1023.000000	2046.000000
6.320000	0.011154	6.592006	4.028201	1.305012	4.124214	-2.865420	0.000000	-10.000000	0.025000	-5.883333	834.000000	1023.000000	1023.000000	2046.000000
6.340000	0.010102	5.970385	3.803806	1.119977	3.933331	-2.886729	0.000000	-10.000000	0.033333	-6.650000	834.000000	1023.000000	1023.000000	2046.000000
6.360000	0.009194	5.433542	3.390610	1.016951	3.959340	-2.933359	0.000000	-10.000000	0.050000	-7.400000	834.000000	1023.000000	1023.000000	2046.000000
6.380000	0.008428	4.981094	3.346607	0.799140	3.775652	-2.940305	0.000000	-10.000000	0.050000	-8.100000	834.000000	1023.000000	1023.000000	2046.000000
6.400000	0.007679	4.538002	3.144063	0.752197	3.655225	-3.013483	0.000000	-10.000000	0.058333	-9.150001	824.666687	1023.000000	1023.000000	2046.000000
6.420000	0.007524	4.446856	3.176561	0.643036	3.606268	-2.979008	0.000000	-10.000000	0.066667	-9.950000	815.333313	1023.000000	1023.000000	2046.000000
6.440000	0.007234	4.275061	3.190430	0.729381	3.408058	-3.052808	0.000000	-10.000000	0.075000	-10.550000	806.000000	1023.000000	1023.000000	2046.000000
6.460000	0.007924	4.683142	3.239927	0.797447	3.524605	-2.878837	0.000000	-10.000000	0.066667	-10.683333	805.000000	1023.000000	1023.000000	2046.000000
6.480000	0.008484	5.014115	3.475684	0.971619	3.393088	-2.826276	0.000000	-10.000000	0.075000	-10.950000	802.666687	1023.000000	1023.000000	2046.000000
6.500000	0.009222	5.449913	3.503227	1.173723	3.461435	-2.688472	0.000000	-10.000000	0.083333	-11.400001	799.000000	1023.000000	1023.000000	2046.000000
6.520000	0.010263	6.065152	3.765093	1.328190	3.478948	-2.507079	0.000000	-10.000000	0.100000	-11.833334	795.000000	1023.000000	1023.000000	2046.000000
6.540000	0.010721	6.335923	3.788455	1.582116	3.472933	-2.507581	0.000000	-10.000000	0.100000	-12.350000	791.000000	1023.000000	1023.000000	2046.000000
6.560000	0.011633	6.875331	3.920320	1.731867	3.571196	-2.348052	0.000000	-10.000000	0.100000	-12.833334	787.000000	1023.000000	1023.000000	2046.000000
6.580000	0.012072	7.134292	4.102736	1.896192	3.448075	-2.312711	0.000000	-10.000000	0.100000	-13.300000	782.666687	1023.000000	1023.000000	2046.000000
6.600000	0.012271	7.252171	4.003566	2.034007	3.453321	-2.238723	0.000000	-10.000000	0.108333	-13.716667	778.333313	1023.000000	1023.000000	2046.000000
6.620000	0.012701	7.506378	4.063495	2.012630	3.471004	-2.040751	0.000000	-10.000000	0.116667	-14.116667	773.666687	1023.000000	1023.000000	2046.000000
6.640000	0.012417	7.338561	3.971614	2.215064	3.312412	-2.160530	0.000000	-10.000000	0.150000	-14.616667	769.000000	1023.000000	1023.000000	2046.000000
6.660000	0.012592	7.441916	3.938511	2.180812	3.376527	-2.053933	0.000000	-10.000000	0.175000	-15.216667	764.000000	1023.000000	1023.000000	2046.000000
6.680000	0.012452	7.358961	3.995935	2.234995	3.211176	-2.083145	0.000000	-10.000000	0.208333	-15.933333	758.833313	1023.000000	1023.000000	2046.000000
6.700000	0.012845	7.591440	3.995376	2.248639	3.348304	-2.000879	0.000000	-10.000000	0.225000	-16.750000	753.666687	1023.000000	1023.000000	2046.000000
6.720000	0.013164	7.780221	4.216774	2.291626	3.257092	-1.985272	0.000000	-10.000000	0.241667	-17.550001	748.166687	1023.000000	1023.000000	2046.000000
6.740000	0.013268	7.841531	4.154266	2.394333	3.286874	-1.993943	0.000000	-10.000000	0.250000	-18.350000	742.500000	1023.000000	1023.000000	2046.000000
6.760000	0.013436	7.940595	4.212805	2.389465	3.311230	-1.972904	0.000000	-10.000000	0.275000	-19.283333	736.166687	1023.000000	1023.000000	2046.000000
6.780000	0.013044	7.708871	4.192554	2.455330	3.131285	-2.070297	0.000000	-10.000000	0.308333	-20.250000	729.666687	1023.000000	1023.000000	2046.000000
6.800000	0.012602	7.447490	3.996391	2.389502	3.038409	-1.976811	0.000000	-10.000000	0.350000	-21.150000	722.833313	1023.000000	1023.000000	2046.000000
6.820000	0.012327	7.285335	3.810627	2.429251	2.936669	-1.891212	0.000000	-10.000000	0.366667	-21.883333	715.833313	1023.000000	1023.000000	2046.000000
6.840000	0.011345	6.705185	3.513790	2.563819	2.576590	-1.949014	0.000000	-10.000000	0.383333	-22.516666	708.500000	1023.000000	1023.000000	2046.000000
6.860000	0.010596	6.262218	3.223841	2.542555	2.430858	-1.935036	0.000000	-10.000000	0.391667	-23.133333	700.833313	1023.000000	1023.000000	2046.000000
6.880000	0.009260	5.472589	3.117415	2.550258	1.958072	-2.153156	0.000000	-10.000000	0.408333	-23.583334	693.000000	1023.000000	1023.000000	2046.000000
6.900000	0.007512	4.439541	2.735326	2.479035	1.576476	-2.351296	0.000000	-10.000000	0.425000	-23.933334	685.000000	1023.000000	1023.000000	2046.000000
6.920000	0.005531	3.268547	2.334411	2.247639	1.236023	-2.549527	0.000000	-10.000000	0.458333	-24.183334	677.000000	1023.000000	1023.000000	2046.000000
6.940000	0.001936	1.144300	1.724896	1.930115	0.585943	-3.096653	0.000000	-10.000000	0.475000	-24.283333	669.000000	1023.000000	1023.000000	2046.000000
6.960000	-0.001712	-1.011789	0.923510	1.414024	0.120584	-3.469907	0.000000	-10.000000	0.475000	-24.233334	661.000000	1023.000000	1023.000000	2046.000000
6.980000	-0.004958	-2.930456	0.410774	0.884837	-0.482344	-3.743724	0.000000	-10.000000	0.458333	-24.083334	653.000000	1023.000000	1023.000000	2046.000000
7.000000	-0.007632	-4.510245	-0.157905	0.690590	-0.909900	-4.133030	0.000000	-10.000000	0.450000	-23.950001	645.000000	1023.000000	1023.000000	2046.000000
7.020000	-0.009200	-5.437221	-0.482766	0.414519	-1.111807	-4.257167	0.000000	-10.000000	0.450000	-23.833334	637.000000	1023.000000	1023.000000	2046.000000
7.040000	-0.010710	-6.329743	-0.633731	0.281963	-1.524359	-4.453616	0.000000	-10.000000	0.450000	-23.700001	629.000000	1023.000000	1023.000000	2046.000000
7.060000	-0.011862	-7.010256	-0.900285	0.179649	-1.699664	-4.589955	0.000000	-10.000000	0.450000	-23.466667	621.000000	1023.000000	1023.000000	2046.000000
7.080000	-0.012469	-7.369169	-0.940364	0.048559	-1.823214	-4.654150	0.000000	-10.000000	0.450000	-23.333334	613.333313	1023.000000	1023.000000	2046.000000
7.100000	-0.013215	-7.809805	-1.099799	0.092678	-1.969903	-4.832781	0.000000	-10.000000	0.450000	-23.333334	605.666687	1023.000000	1023.000000	2046.000000
7.120000	-0.013298	-7.859087	-1.169879	0.063625	-1.897824	-4.855010	0.000000	-10.000000	0.458333	-23.483334	598.000000	1023.000000	1023.000000	2046.000000
7.140000	-0.013643	-8.062941	-1.067563	0.020742	-2.075052	-4.941069	0.000000	-10.000000	0.458333	-23.700001	590.000000	1023.000000	1023.000000	2046.000000
7.160000	-0.013985	-8.264869	-1.215810	-0.001480	-2.011801	-5.035778	0.000000	-10.000000	0.458333	-23.900000	582.000000	1023.000000	1023.000000	2046.000000
7.180000	-0.013777	-8.142040	-1.144763	-0.169193	-1.904555	-4.923528	0.000000	-10.000000	0.466667	-24.050001	574.000000	1023.000000	1023.000000	2046.000000
7.200000	-0.013797	-8.153976	-1.266913	-0.129500	-1.861360	-4.896203	0.000000	-10.000000	0.483333	-24.283333	566.000000	1023.000000	1023.000000	2046.000000
7.220000	-0.013452	-7.949963	-1.396494	-0.133188	-1.652438	-4.767843	0.000000	-10.000000	0.500000	-24.516666	558.000000	1023.000000	1023.000000	2046.000000
7.240000	-0.013553	-8.010042	-1.431921	-0.161203	-1.678663	-4.738255	0.000000	-10.000000	0.483333	-24.683334	549.666687	1023.000000	1023.000000	2046.000000
7.260000	-0.013947	-8.242836	-1.759853	-0.271026	-1.562218	-4.649739	0.000000	-10.000000	0.475000	-24.666668	541.333313	1023.000000	1023.000000	2046.000000
7.280000	-0.014703	-8.689230	-2.019938	-0.489794	-1.610005	-4.569491	0.000000	-10.000000	0.466667	-24.550001	533.000000	1023.000000	1023.000000	2046.000000
7.300000	-0.016042	-9.480786	-2.486940	-0.597622	-1.760510	-4.635714	0.000000	-10.000000	0.475000	-24.466667	525.000000	1023.000000	1023.000000	2046.000000
7.320000	-0.016958	-10.022244	-2.778497	-0.857305	-1.805784	-4.580658	0.000000	-10.000000	0.483333	-24.416668	517.000000	1023.000000	1023.000000	2046.000000
7.340000	-0.018401	-10.874927	-3.134904	-0.907483	-2.080098	-4.752442	0.000000	-10.000000	0.483333	-24.550001	508.833344	1023.000000	1023.000000	2046.000000
7.360000	-0.019232	-11.365988	-3.404966	-1.095400	-2.147747	-4.717875	0.000000	-10.000000	0.491667	-24.816668	500.500000	1023.000000	1023.000000	2046.000000
7.380000	-0.020262	-11.974737	-3.510133	-1.244875	-2.449905	-4.769824	0.000000	-10.000000	0.491667	-25.016666	492.166656	1023.000000	1023.000000	2046.000000
7.400000	-0.020888	-12.344565	-3.727639	-1.265446	-2.594318	-4.757163	0.000000	-10.000000	0.491667	-25.233334	483.833344	1023.000000	1023.000000	2046.000000
7.420000	-0.020932	-12.370919	-3.703100	-1.285661	-2.690536	-4.691622	0.000000	-10.000000	0.491667	-25.333334	475.500000	1023.000000	1023.000000	2046.000000
7.440000	-0.021019	-12.422314	-3.775185	-1.151265	-2.844054	-4.651810	0.000000	-10.000000	0.491667	-25.383333	467.000000	1023.000000	1023.000000	2046.000000
7.460000	-0.020594	-12.171264	-3.758343	-1.069322	-2.807576	-4.536023	0.000000	-10.000000	0.500000	-25.383333	458.500000	1023.000000	1023.000000	2046.000000
7.480000	-0.020400	-12.056186	-3.663203	-0.900380	-2.977475	-4.515128	0.000000	-10.000000	0.500000	-25.150002	450.000000	1023.000000	1023.000000	2046.000000
7.500000	-0.019968	-11.801239	-3.692107	-0.790136	-2.917675	-4.401321	0.000000	-10.000000	0.500000	-25.033335	441.500000	1023.000000	1023.000000	2046.000000
7.520000	-0.019741	-11.666649	-3.526111	-0.701513	-3.068983	-4.370041	0.000000	-10.000000	0.491667	-24.750000	433.166656	1023.000000	1023.000000	2046.000000
7.540000	-0.019683	-11.632582	-3.611549	-0.575560	-3.105729	-4.339743	0.000000	-10.000000	0.475000	-24.416668	425.000000	1023.000000	1023.000000	2046.000000
7.560000	-0.019337	-11.428003	-3.488354	-0.577508	-3.138214	-4.223927	0.000000	-10.000000	0.458333	-24.100000	417.000000	1023.000000	1023.000000	2046.000000
7.580000	-0.019506	-11.528323	-3.596062	-0.430695	-3.221965	-4.279601	0.000000	-10.000000	0.441667	-23.500000	409.000000	1023.000000	1023.000000	2046.000000
7.600000	-0.019239	-11.370053	-3.570636	-0.465240	-3.187713	-4.146465	0.000000	-10.000000	0.416667	-23.166666	401.000000	1023.000000	1023.000000	2046.000000
7.620000	-0.019553	-11.555782	-3.581465	-0.324290	-3.397203	-4.252824	0.000000	-10.000000	0.383333	-22.566668	393.166656	1023.000000	1023.000000	2046.000000
7.640000	-0.019247	-11.374734	-3.628021	-0.342334	-3.229102	-4.175277	0.000000	-10.000000	0.366667	-22.366667	385.500000	1023.000000	1023.000000	2046.000000
7.660000	-0.019352	-11.436982	-3.468363	-0.293012	-3.439601	-4.236006	0.000000	-10.000000	0.358333	-22.150002	378.166656	1023.000000	1023.000000	2046.000000
7.680000	-0.019141	-11.312399	-3.486109	-0.303417	-3.315289	-4.207583	0.000000	-10.000000	0.366667	-22.016668	370.833344	1023.000000	1023.000000	2046.000000
7.700000	-0.018954	-11.201864	-3.314868	-0.372785	-3.312591	-4.201620	0.000000	-10.000000	0.375000	-21.800001	363.500000	1023.000000	1023.000000	2046.000000
7.720000	-0.019290	-11.400247	-3.402688	-0.299260	-3.323172	-4.375128	0.000000	-10.000000	0.383333	-21.666666	356.166656	1023.000000	1023.000000	2046.000000
7.740000	-0.019343	-11.431670	-3.375036	-0.390883	-3.266152	-4.399599	0.000000	-10.000000	0.375000	-21.650000	348.833344	1023.000000	1023.000000	2046.000000
7.760000	-0.020081	-11.867937	-3.361642	-0.393207	-3.542818	-4.570270	0.000000	-10.000000	0.366667	-21.633333	341.666656	1023.000000	1023.000000	2046.000000
7.780000	-0.020631	-12.192848	-3.529320	-0.499356	-3.586695	-4.577477	0.000000	-10.000000	0.375000	-21.683334	334.333344	1023.000000	1023.000000	2046.000000
7.800000	-0.020609	-12.179858	-3.504365	-0.560335	-3.585583	-4.529574	0.000000	-10.000000	0.375000	-21.583334	327.166656	1023.000000	1023.000000	2046.000000
7.820000	-0.020953	-12.383047	-3.628799	-0.405944	-3.701140	-4.647164	0.000000	-10.000000	0.366667	-21.550001	320.000000	1023.000000	1023.000000	2046.000000
7.840000	-0.020605	-12.177546	-3.712690	-0.284714	-3.596174	-4.583967	0.000000	-10.000000	0.341667	-21.250000	312.833344	1023.000000	1023.000000	2046.000000
7.860000	-0.021245	-12.555857	-3.731467	-0.145653	-3.936217	-4.742520	0.000000	-10.000000	0.341667	-21.166666	305.666656	1023.000000	1023.000000	2046.000000
7.880000	-0.022107	-13.065361	-3.931700	-0.125034	-4.201322	-4.807305	0.000000	-10.000000	0.341667	-20.866667	298.500000	1023.000000	1023.000000	2046.000000
7.900000	-0.023702	-14.007679	-4.176760	-0.267650	-4.535277	-5.027993	0.000000	-10.000000	0.341667	-20.750000	291.500000	1023.000000	1023.000000	2046.000000
7.920000	-0.026493	-15.657126	-4.597705	-0.509436	-5.071617	-5.478369	0.000000	-10.000000	0.325000	-20.266666	284.666656	1023.000000	1023.000000	2046.000000
7.940000	-0.029525	-17.449047	-5.193759	-0.998292	-5.395672	-5.861324	0.000000	-10.000000	0.300000	-19.850000	278.000000	1023.000000	1023.000000	2046.000000
7.960000	-0.033082	-19.551682	-5.767183	-1.464139	-5.959760	-6.360600	0.000000	-10.000000	0.266667	-19.283333	271.333344	1023.000000	1023.000000	2046.000000
7.980000	-0.035706	-21.102062	-6.351345	-1.837085	-6.248279	-6.665354	0.000000	-10.000000	0.250000	-18.916668	264.833344	1023.000000	1023.000000	2046.000000
8.000000	-0.037431	-22.121969	-6.586192	-2.190092	-6.522312	-6.823374	0.000000	-10.000000	0.241667	-18.550001	258.500000	1023.000000	1023.000000	2046.000000
8.020000	-0.039094	-23.104647	-6.920152	-2.284139	-6.810496	-7.089859	0.000000	-10.000000	0.250000	-18.283335	252.500000	1023.000000	1023.000000	2046.000000
8.040000	-0.039894	-23.577106	-7.090062	-2.440266	-6.842371	-7.204406	0.000000	-10.000000	0.250000	-18.116667	248.500000	1023.000000	1023.000000	2046.000000
8.060000	-0.040834	-24.132933	-7.126268	-2.471070	-7.151444	-7.384150	0.000000	-10.000000	0.250000	-18.050001	242.500000	1023.000000	1023.000000	2046.000000
8.080000	-0.041276	-24.394262	-7.265260	-2.526917	-7.137887	-7.464198	0.000000	-10.000000	0.241667	-17.883335	236.500000	1023.000000	1023.000000	2046.000000
8.100000	-0.041258	-24.383392	-7.231891	-2.581109	-7.097847	-7.472546	0.000000	-10.000000	0.241667	-17.533335	228.500000	1023.000000	1023.000000	2046.000000
8.120000	-0.041565	-24.564981	-7.257994	-2.524199	-7.185443	-7.597345	0.000000	-10.000000	0.225000	-17.133333	222.500000	1023.000000	1023.000000	2046.000000
8.140000	-0.041420	-24.479279	-7.289084	-2.605860	-6.999486	-7.584848	0.000000	-10.000000	0.216667	-16.850000	216.666672	1023.000000	1023.000000	2046.000000
8.160000	-0.041515	-24.535229	-7.176064	-2.723917	-7.017885	-7.617361	0.000000	-10.000000	0.200000	-16.666668	211.000000	1023.000000	1023.000000	2046.000000
8.180000	-0.041231	-24.367767	-7.224845	-2.722373	-6.875805	-7.544744	0.000000	-10.000000	0.200000	-16.533335	205.500000	1023.000000	1023.000000	2046.000000
8.200000	-0.040557	-23.969141	-7.272587	-2.704146	-6.605257	-7.387151	0.000000	-10.000000	0.200000	-16.383333	200.000000	1023.000000	1023.000000	2046.000000
8.220000	-0.040398	-23.875034	-7.221917	-2.713372	-6.564209	-7.375535	0.000000	-10.000000	0.200000	-16.233334	194.500000	1023.000000	1023.000000	2046.000000
8.240000	-0.040583	-23.984421	-7.417634	-2.811466	-6.461043	-7.294278	0.000000	-10.000000	0.208333	-15.883333	189.000000	1023.000000	1023.000000	2046.000000
8.260000	-0.040831	-24.131140	-7.732049	-3.020349	-6.219762	-7.158981	0.000000	-10.000000	0.208333	-15.566667	183.666672	1023.000000	1023.000000	2046.000000
8.280000	-0.041998	-24.820660	-7.947153	-3.152193	-6.434518	-7.286795	0.000000	-10.000000	0.200000	-15.266667	178.500000	1023.000000	1023.000000	2046.000000
8.300000	-0.042903	-25.355581	-8.352708	-3.354064	-6.362192	-7.286618	0.000000	-10.000000	0.183333	-15.083334	173.500000	1023.000000	1023.000000	2046.000000
8.320000	-0.043639	-25.790400	-8.524790	-3.560145	-6.436229	-7.269236	0.000000	-10.000000	0.175000	-15.016667	168.500000	1023.000000	1023.000000	2046.000000
8.340000	-0.044800	-26.476740	-8.723408	-3.640168	-6.684095	-7.429069	0.000000	-10.000000	0.166667	-14.933333	163.500000	1023.000000	1023.000000	2046.000000
8.360000	-0.045407	-26.835659	-8.910249	-3.813378	-6.667480	-7.444553	0.000000	-10.000000	0.166667	-14.950001	158.500000	1023.000000	1023.000000	2046.000000
8.380000	-0.046009	-27.191210	-8.890830	-3.958320	-6.866927	-7.475132	0.000000	-10.000000	0.166667	-14.816667	153.500000	1023.000000	1023.000000	2046.000000
8.400000	-0.046335	-27.384199	-8.947707	-3.930972	-6.979015	-7.526505	0.000000	-10.000000	0.175000	-14.666667	148.500000	1023.000000	1023.000000	2046.000000
8.420000	-0.046000	-27.185892	-8.933108	-3.904500	-6.872955	-7.475329	0.000000	-10.000000	0.166667	-14.516666	143.500000	1023.000000	1023.000000	2046.000000
8.440000	-0.045471	-26.873163	-8.796853	-3.845175	-6.849201	-7.381934	0.000000	-10.000000	0.158333	-14.350000	138.666672	1023.000000	1023.000000	2046.000000
8.460000	-0.045133	-26.673750	-8.692332	-3.643702	-6.939804	-7.397913	0.000000	-10.000000	0.150000	-14.150000	133.833328	1023.000000	1023.000000	2046.000000
8.480000	-0.044333	-26.200787	-8.628878	-3.519160	-6.786790	-7.265957	0.000000	-10.000000	0.141667	-13.583333	129.166672	1023.000000	1023.000000	2046.000000
8.500000	-0.043631	-25.785828	-8.498806	-3.405046	-6.684995	-7.196979	0.000000	-10.000000	0.108333	-12.650001	124.500000	1023.000000	1023.000000	2046.000000
8.520000	-0.043191	-25.526165	-8.363497	-3.284781	-6.728235	-7.149652	0.000000	-10.000000	0.075000	-11.400001	120.333336	1023.000000	1023.000000	2046.000000
8.540000	-0.042539	-25.140837	-8.349211	-3.168287	-6.582416	-7.040923	0.000000	-10.000000	0.050000	-10.283334	116.500000	1023.000000	1023.000000	2046.000000
8.560000	-0.041848	-24.732327	-8.251131	-3.078154	-6.463832	-6.939209	0.000000	-10.000000	0.050000	-9.200001	113.166664	1023.000000	1023.000000	2046.000000
8.580000	-0.041614	-24.593582	-8.142394	-2.954530	-6.562441	-6.934218	0.000000	-10.000000	0.050000	-8.100000	110.166664	1023.000000	1023.000000	2046.000000
8.600000	-0.040947	-24.199432	-8.116555	-2.899564	-6.373765	-6.809549	0.000000	-10.000000	0.033333	-6.850000	107.333336	1023.000000	1023.000000	2046.000000
8.620000	-0.040292	-23.812706	-7.927452	-2.859458	-6.331744	-6.694052	0.000000	-10.000000	0.016667	-5.500000	105.000000	1023.000000	1023.000000	2046.000000
8.640000	-0.040045	-23.666832	-7.854290	-2.747997	-6.353913	-6.710632	0.000000	-10.000000	0.008333	-4.166667	103.000000	1023.000000	1023.000000	2046.000000
8.660000	-0.039301	-23.227058	-7.797598	-2.721364	-6.104375	-6.603720	0.000000	-10.000000	0.008333	-2.566667	101.833336	1023.000000	1023.000000	2046.000000
8.680000	-0.038744	-22.897972	-7.517529	-2.675154	-6.104795	-6.600494	0.000000	-10.000000	0.008333	-1.200000	101.166664	1023.000000	1023.000000	2046.000000
8.700000	-0.038262	-22.613123	-7.427063	-2.609325	-5.979341	-6.597394	0.000000	-10.000000	0.000000	-0.283333	101.000000	1023.000000	1023.000000	2046.000000
8.720000	-0.037823	-22.353464	-7.385956	-2.623705	-5.728582	-6.615220	0.000000	-10.000000	0.000000	0.000000	101.000000	1023.000000	1023.000000	2046.000000
8.740000	-0.037713	-22.288168	-7.209240	-2.661872	-5.784079	-6.632976	0.000000	-10.000000	0.000000	0.000000	101.000000	1023.000000	1023.000000	2046.000000
8.760000	-0.037982	-22.447350	-7.165434	-2.623933	-5.910761	-6.747222	0.000000	-10.000000	0.008333	0.000000	101.000000	1023.000000	1023.000000	2046.000000
8.780000	-0.037786	-22.331436	-7.147563	-2.617577	-5.772997	-6.793299	0.000000	-10.000000	0.008333	0.000000	101.000000	1023.000000	1023.000000	2046.000000
8.800000	-0.038093	-22.513117	-6.974238	-2.735844	-6.020733	-6.782302	0.000000	-10.000000	0.008333	0.000000	101.000000	1023.000000	1023.000000	2046.000000
8.820000	-0.037676	-22.266384	-7.051796	-2.648015	-5.818722	-6.747850	0.000000	-10.000000	0.000000	-0.583333	101.000000	1023.000000	1023.000000	2046.000000
8.840000	-0.037017	-21.876877	-6.958169	-2.496476	-5.699766	-6.722465	0.000000	-10.000000	0.008333	-1.383333	101.000000	1023.000000	1023.000000	2046.000000
8.860000	-0.036484	-21.562155	-6.764200	-2.297719	-5.820558	-6.679678	0.000000	-10.000000	0.016667	-2.450000	100.666664	1023.000000	1023.000000	2046.000000
8.880000	-0.036275	-21.438313	-6.752862	-2.117071	-5.883348	-6.685031	0.000000	-10.000000	0.025000	-3.166667	100.000000	1023.000000	1023.000000	2046.000000
8.900000	-0.036319	-21.464808	-6.775050	-2.045236	-5.958705	-6.685816	0.000000	-10.000000	0.016667	-3.883333	98.833336	1023.000000	1023.000000	2046.000000
8.920000	-0.037999	-22.457310	-6.977984	-2.095073	-6.418338	-6.965913	0.000000	-10.000000	0.016667	-4.450000	97.500000	1023.000000	1023.000000	2046.000000
8.940000	-0.040421	-23.888636	-7.429561	-2.440953	-6.752210	-7.265912	0.000000	-10.000000	0.016667	-4.816667	96.000000	1023.000000	1023.000000	2046.000000
8.960000	-0.043577	-25.754196	-7.921141	-2.938829	-7.211415	-7.682811	0.000000	-10.000000	0.016667	-4.750000	94.333336	1023.000000	1023.000000	2046.000000
8.980000	-0.046785	-27.650206	-8.499686	-3.361820	-7.708667	-8.080032	0.000000	-10.000000	0.016667	-4.650000	92.833336	1023.000000	1023.000000	2046.000000
9.000000	-0.048728	-28.798222	-8.972548	-3.651354	-7.852201	-8.322119	0.000000	-10.000000	0.016667	-4.666667	91.166664	1023.000000	1023.000000	2046.000000
9.020000	-0.050133	-29.628546	-9.118911	-3.854820	-8.177437	-8.477378	0.000000	-10.000000	0.025000	-5.083333	89.666664	1023.000000	1023.000000	2046.000000
9.040000	-0.051302	-30.319441	-9.347036	-3.932222	-8.397952	-8.642230	0.000000	-10.000000	0.025000	-5.416667	88.500000	1023.000000	1023.000000	2046.000000
9.060000	-0.051709	-30.560047	-9.489384	-4.020504	-8.338283	-8.711876	0.000000	-10.000000	0.033333	-5.900000	86.666664	1023.000000	1023.000000	2046.000000
9.080000	-0.052350	-30.939062	-9.445045	-4.011274	-8.605212	-8.877531	0.000000	-10.000000	0.025000	-6.333333	84.500000	1023.000000	1023.000000	2046.000000
9.100000	-0.052531	-31.045525	-9.514118	-4.011437	-8.582532	-8.937437	0.000000	-10.000000	0.033333	-6.866667	81.666664	1023.000000	1023.000000	2046.000000
9.120000	-0.052274	-30.893726	-9.453808	-4.026850	-8.491229	-8.921841	0.000000	-10.000000	0.041667	-7.150000	79.500000	1023.000000	1023.000000	2046.000000
9.140000	-0.052368	-30.949440	-9.404254	-3.974887	-8.561405	-9.008894	0.000000	-10.000000	0.058333	-7.400000	77.166664	1023.000000	1023.000000	2046.000000
9.160000	-0.052019	-30.743263	-9.396956	-3.979835	-8.365346	-9.001127	0.000000	-10.000000	0.058333	-7.533333	74.666664	1023.000000	1023.000000	2046.000000
9.180000	-0.051668	-30.535547	-9.252345	-4.049072	-8.262575	-8.971555	0.000000	-10.000000	0.050000	-7.650000	72.000000	1023.000000	1023.000000	2046.000000
9.200000	-0.051421	-30.390047	-9.326341	-4.010786	-8.171798	-8.881124	0.000000	-10.000000	0.050000	-7.733334	69.500000	1023.000000	1023.000000	2046.000000
9.220000	-0.050549	-29.874678	-9.304952	-3.959541	-7.881607	-8.728579	0.000000	-10.000000	0.050000	-8.000000	67.000000	1023.000000	1023.000000	2046.000000
9.240000	-0.050241	-29.692678	-9.237371	-3.994244	-7.793789	-8.667274	0.000000	-10.000000	0.050000	-8.116667	64.333336	1023.000000	1023.000000	2046.000000
9.260000	-0.050120	-29.620945	-9.404274	-4.055985	-7.606727	-8.553958	0.000000	-10.000000	0.050000	-7.916667	61.500000	1023.000000	1023.000000	2046.000000
9.280000	-0.050272	-29.711012	-9.621721	-4.149081	-7.433668	-8.506542	0.000000	-10.000000	0.041667	-7.516667	58.833332	1023.000000	1023.000000	2046.000000
9.300000	-0.051068	-30.181080	-9.879517	-4.331012	-7.519750	-8.450802	0.000000	-10.000000	0.041667	-7.250000	56.333332	1023.000000	1023.000000	2046.000000
9.320000	-0.051648	-30.523876	-10.201715	-4.477765	-7.400570	-8.443826	0.000000	-10.000000	0.041667	-7.333333	54.000000	1023.000000	1023.000000	2046.000000
9.340000	-0.052452	-30.998884	-10.260137	-4.592900	-7.623668	-8.522180	0.000000	-10.000000	0.050000	-7.450000	51.500000	1023.000000	1023.000000	2046.000000
9.360000	-0.053325	-31.515049	-10.494951	-4.720066	-7.747865	-8.552166	0.000000	-10.000000	0.050000	-7.616667	49.000000	1023.000000	1023.000000	2046.000000
9.380000	-0.053646	-31.704969	-10.635886	-4.834467	-7.655777	-8.578839	0.000000	-10.000000	0.050000	-7.733334	46.333332	1023.000000	1023.000000	2046.000000
9.400000	-0.054377	-32.136906	-10.607081	-4.908225	-7.940190	-8.681411	0.000000	-10.000000	0.050000	-7.850000	43.666668	1023.000000	1023.000000	2046.000000
9.420000	-0.054442	-32.175194	-10.660577	-4.982326	-7.890203	-8.642086	0.000000	-10.000000	0.050000	-7.950000	41.000000	1023.000000	1023.000000	2046.000000
9.440000	-0.053914	-31.863354	-10.490856	-4.942815	-7.884870	-8.544812	0.000000	-10.000000	0.041667	-7.900000	38.333332	1023.000000	1023.000000	2046.000000
9.460000	-0.053530	-31.636286	-10.427463	-4.790646	-7.902273	-8.515903	0.000000	-10.000000	0.033333	-7.500000	35.833332	1023.000000	1023.000000	2046.000000
9.480000	-0.052567	-31.067162	-10.356512	-4.663847	-7.644502	-8.402301	0.000000	-10.000000	0.016667	-6.266667	33.333332	1023.000000	1023.000000	2046.000000
9.500000	-0.051970	-30.714340	-10.118825	-4.546996	-7.726849	-8.321670	0.000000	-10.000000	0.008333	-4.516667	31.333334	1023.000000	1023.000000	2046.000000
9.520000	-0.051095	-30.197115	-10.009488	-4.401285	-7.607279	-8.179064	0.000000	-10.000000	0.000000	-2.483333	29.833334	1023.000000	1023.000000	2046.000000
9.540000	-0.049935	-29.511692	-9.859203	-4.242455	-7.335608	-8.074426	0.000000	-10.000000	-0.008333	-0.350000	29.166666	1023.000000	1023.000000	2046.000000
9.560000	-0.049228	-29.093460	-9.594861	-4.092660	-7.418356	-7.987582	0.000000	-10.000000	-0.016667	1.616667	29.000000	1023.000000	1023.000000	2046.000000
9.580000	-0.048301	-28.546124	-9.478939	-3.991910	-7.235595	-7.839679	0.000000	-10.000000	-0.033333	3.750000	29.000000	1023.000000	1023.000000	2046.000000
9.600000	-0.047207	-27.899206	-9.326132	-3.834510	-6.995408	-7.743155	0.000000	-10.000000	-0.058333	5.600000	29.000000	1023.000000	1023.000000	2046.000000
9.620000	-0.046703	-27.601353	-9.129335	-3.751428	-7.054581	-7.666010	0.000000	-10.000000	-0.075000	7.383333	29.000000	1023.000000	1023.000000	2046.000000
9.640000	-0.045759	-27.043554	-8.998384	-3.649481	-6.840369	-7.555321	0.000000	-10.000000	-0.075000	8.583334	29.000000	1023.000000	1023.000000	2046.000000
9.660000	-0.044753	-26.449251	-8.688708	-3.532315	-6.713479	-7.514749	0.000000	-10.000000	-0.066667	9.483334	29.000000	1023.000000	1023.000000	2046.000000
9.680000	-0.043979	-25.991632	-8.513086	-3.454715	-6.579163	-7.444668	0.000000	-10.000000	-0.058333	10.050000	29.000000	1023.000000	1023.000000	2046.000000
9.700000	-0.042965	-25.392527	-8.346710	-3.414997	-6.270734	-7.360086	0.000000	-10.000000	-0.058333	10.583333	29.000000	1023.000000	1023.000000	2046.000000
9.720000	-0.042385	-25.049532	-8.100877	-3.385112	-6.190238	-7.373306	0.000000	-10.000000	-0.058333	10.950000	26.333334	1023.000000	1023.000000	2046.000000
9.740000	-0.042320	-25.010918	-7.959490	-3.371313	-6.251410	-7.428704	0.000000	-10.000000	-0.058333	11.266667	24.666666	1023.000000	1023.000000	2046.000000
9.760000	-0.041719	-24.656227	-7.882957	-3.362318	-6.001821	-7.409131	0.000000	-10.000000	-0.058333	11.150001	24.333334	1023.000000	1023.000000	2046.000000
9.780000	-0.041560	-24.561808	-7.615580	-3.304662	-6.164442	-7.477125	0.000000	-10.000000	-0.041667	10.616667	28.000000	1023.000000	1023.000000	2046.000000
9.800000	-0.041097	-24.288607	-7.567846	-3.311419	-6.067792	-7.341548	0.000000	-10.000000	-0.033333	9.816667	31.666666	1023.000000	1023.000000	2046.000000
9.820000	-0.039912	-23.587868	-7.474035	-3.107597	-5.762261	-7.243975	0.000000	-10.000000	-0.016667	9.016666	35.166668	1023.000000	1023.000000	2046.000000
9.840000	-0.039238	-23.189684	-7.199800	-2.829701	-5.900324	-7.259859	0.000000	-10.000000	-0.008333	8.400000	38.333332	1023.000000	1023.000000	2046.000000
9.860000	-0.038607	-22.816652	-7.088607	-2.660272	-5.866268	-7.201505	0.000000	-10.000000	0.000000	7.833333	41.333332	1023.000000	1023.000000	2046.000000
9.880000	-0.038291	-22.629799	-6.990198	-2.492364	-5.910294	-7.236943	0.000000	-10.000000	0.000000	7.300000	44.000000	1023.000000	1023.000000	2046.000000
9.900000	-0.039479	-23.332235	-7.127485	-2.507162	-6.267185	-7.430404	0.000000	-10.000000	0.000000	6.666667	46.333332	1023.000000	1023.000000	2046.000000
9.920000	-0.041669	-24.626104	-7.546503	-2.796748	-6.578476	-7.704377	0.000000	-10.000000	0.000000	5.983334	48.833332	1023.000000	1023.000000	2046.000000
9.940000	-0.044464	-26.278063	-8.026095	-3.189290	-6.953871	-8.108806	0.000000	-10.000000	-0.008333	5.433333	50.833332	1023.000000	1023.000000	2046.000000
9.960000	-0.047635	-28.152323	-8.520258	-3.640548	-7.487122	-8.504395	0.000000	-10.000000	-0.008333	4.716667	52.833332	1023.000000	1023.000000	2046.000000
9.980000	-0.049576	-29.299402	-8.974112	-3.973753	-7.684372	-8.667166	0.000000	-10.000000	-0.008333	4.000000	54.333332	1023.000000	1023.000000	2046.000000
10.000000	-0.050683	-29.953596	-9.253984	-4.098222	-7.765990	-8.835401	0.000000	-10.000000	0.000000	2.850000	56.000000	1023.000000	1023.000000	2046.000000
10.020000	-0.051895	-30.670008	-9.415021	-4.214828	-8.065340	-8.974817	0.000000	-10.000000	0.000000	1.550000	57.166668	1023.000000	1023.000000	2046.000000
10.040000	-0.052348	-30.937717	-9.555614	-4.258531	-8.066244	-9.057329	0.000000	-10.000000	0.016667	0.000000	57.833332	1023.000000	1023.000000	2046.000000
10.060000	-0.052767	-31.185322	-9.519117	-4.253885	-8.231160	-9.181160	0.000000	-10.000000	0.025000	-1.283333	58.000000	1023.000000	1023.000000	2046.000000
10.080000	-0.053105	-31.385056	-9.610702	-4.297143	-8.282014	-9.195198	0.000000	-10.000000	0.033333	-2.383333	58.000000	1023.000000	1023.000000	2046.000000
10.100000	-0.052734	-31.165657	-9.619907	-4.274846	-8.082168	-9.188735	0.000000	-10.000000	0.033333	-3.333333	58.000000	1023.000000	1023.000000	2046.000000
10.120000	-0.052890	-31.258240	-9.502266	-4.230789	-8.241704	-9.283480	0.000000	-10.000000	0.041667	-4.416667	58.000000	1023.000000	1023.000000	2046.000000
10.140000	-0.052680	-31.133707	-9.536366	-4.226682	-8.087467	-9.283192	0.000000	-10.000000	0.050000	-5.416667	58.000000	1023.000000	1023.000000	2046.000000
10.160000	-0.052211	-30.856449	-9.475156	-4.258787	-7.903399	-9.219108	0.000000	-10.000000	0.041667	-6.150000	58.000000	1023.000000	1023.000000	2046.000000
10.180000	-0.052127	-30.807066	-9.481131	-4.251132	-7.859917	-9.214888	0.000000	-10.000000	0.041667	-6.733334	58.000000	1023.000000	1023.000000	2046.000000
10.200000	-0.051498	-30.435270	-9.527930	-4.213896	-7.636746	-9.056698	0.000000	-10.000000	0.041667	-7.316667	58.000000	1023.000000	1023.000000	2046.000000
10.220000	-0.050755	-29.996334	-9.458794	-4.175925	-7.415682	-8.945934	0.000000	-10.000000	0.050000	-7.750000	58.000000	1023.000000	1023.000000	2046.000000
10.240000	-0.050789	-30.016575	-9.513763	-4.243049	-7.382190	-8.877572	0.000000	-10.000000	0.050000	-7.800000	58.000000	1023.000000	1023.000000	2046.000000
10.260000	-0.050747	-29.991308	-9.728490	-4.334133	-7.176595	-8.752091	0.000000	-10.000000	0.050000	-7.533333	54.500000	1023.000000	1023.000000	2046.000000
10.280000	-0.051111	-30.206497	-9.912917	-4.453249	-7.147882	-8.692448	0.000000	-10.000000	0.050000	-7.233334	47.000000	1023.000000	1023.000000	2046.000000
10.300000	-0.052017	-30.742104	-10.168307	-4.574395	-7.281534	-8.717869	0.000000	-10.000000	0.050000	-7.150000	38.500000	1023.000000	1023.000000	2046.000000
10.320000	-0.052488	-31.020657	-10.401616	-4.678194	-7.217111	-8.723735	0.000000	-10.000000	0.050000	-7.300000	32.833332	1023.000000	1023.000000	2046.000000
10.340000	-0.053303	-31.502266	-10.513008	-4.776102	-7.405727	-8.807428	0.000000	-10.000000	0.050000	-7.500000	30.166666	1023.000000	1023.000000	2046.000000
10.360000	-0.054157	-32.007008	-10.660340	-4.927514	-7.581151	-8.838004	0.000000	-10.000000	0.050000	-7.500000	27.833334	1023.000000	1023.000000	2046.000000
10.380000	-0.054313	-32.099163	-10.802698	-4.957330	-7.459620	-8.879517	0.000000	-10.000000	0.041667	-7.350000	25.166666	1023.000000	1023.000000	2046.000000
10.400000	-0.054601	-32.269016	-10.702238	-5.001625	-7.670050	-8.895103	0.000000	-10.000000	0.041667	-7.200000	22.833334	1023.000000	1023.000000	2046.000000
10.420000	-0.054464	-32.188313	-10.653880	-4.994271	-7.715896	-8.824265	0.000000	-10.000000	0.041667	-7.050000	20.333334	1023.000000	1023.000000	2046.000000
10.440000	-0.053661	-31.713400	-10.571938	-4.843347	-7.532660	-8.765456	0.000000	-10.000000	0.050000	-6.750000	18.000000	1023.000000	1023.000000	2046.000000
10.460000	-0.053281	-31.488852	-10.409054	-4.723125	-7.658076	-8.698595	0.000000	-10.000000	0.041667	-6.366667	15.666667	1023.000000	1023.000000	2046.000000
10.480000	-0.052313	-30.917042	-10.333844	-4.570448	-7.429087	-8.583662	0.000000	-10.000000	0.033333	-5.983333	13.500000	1023.000000	1023.000000	2046.000000
10.500000	-0.051467	-30.416990	-10.090936	-4.422192	-7.409665	-8.494198	0.000000	-10.000000	0.016667	-5.466667	11.500000	1023.000000	1023.000000	2046.000000
10.520000	-0.050905	-30.084589	-9.959270	-4.283105	-7.438685	-8.403528	0.000000	-10.000000	0.016667	-4.466667	9.833333	1023.000000	1023.000000	2046.000000
10.540000	-0.049789	-29.425245	-9.870064	-4.123839	-7.136750	-8.294593	0.000000	-10.000000	0.008333	-2.216667	8.333333	1023.000000	1023.000000	2046.000000
10.560000	-0.049186	-29.068884	-9.613900	-3.974403	-7.248773	-8.231807	0.000000	-10.000000	0.008333	-0.633333	7.500000	1023.000000	1023.000000	2046.000000
10.580000	-0.048641	-28.746931	-9.529787	-3.867459	-7.209093	-8.140594	0.000000	-10.000000	0.000000	0.366667	7.000000	1023.000000	1023.000000	2046.000000
10.600000	-0.047610	-28.137527	-9.423938	-3.756716	-6.958191	-7.998682	0.000000	-10.000000	0.008333	-0.016667	7.000000	1023.000000	1023.000000	2046.000000
10.620000	-0.047209	-27.900436	-9.185460	-3.625622	-7.068418	-8.020936	0.000000	-10.000000	0.008333	0.000000	7.000000	1023.000000	1023.000000	2046.000000
10.640000	-0.046189	-27.297667	-8.989037	-3.542603	-6.817842	-7.948185	0.000000	-10.000000	0.008333	0.000000	7.000000	1023.000000	1023.000000	2046.000000
10.660000	-0.045247	-26.741091	-8.723773	-3.472329	-6.706749	-7.838240	0.000000	-10.000000	0.000000	0.000000	7.000000	1023.000000	1023.000000	2046.000000
10.680000	-0.044895	-26.533026	-8.629383	-3.384848	-6.633420	-7.885374	0.000000	-10.000000	0.000000	0.000000	7.000000	1023.000000	1023.000000	2046.000000
10.700000	-0.044150	-26.092449	-8.565537	-3.272719	-6.360391	-7.893802	0.000000	-10.000000	0.000000	0.000000	7.000000	1023.000000	1023.000000	2046.000000
10.720000	-0.043950	-25.974161	-8.327102	-3.230643	-6.510146	-7.906271	0.000000	-10.000000	0.000000	0.000000	7.000000	1023.000000	1023.000000	2046.000000
10.740000	-0.043583	-25.757751	-8.192202	-3.254635	-6.491276	-7.819638	0.000000	-10.000000	0.000000	0.000000	7.000000	1023.000000	1023.000000	2046.000000
10.760000	-0.042446	-25.085663	-8.132890	-3.009632	-6.188312	-7.754829	0.000000	-10.000000	0.000000	0.000000	7.000000	1023.000000	1023.000000	2046.000000
10.780000	-0.042074	-24.865486	-8.000257	-2.835703	-6.347029	-7.682497	0.000000	-10.000000	0.000000	0.000000	7.000000	1023.000000	1023.000000	2046.000000
10.800000	-0.041106	-24.293428	-7.953087	-2.580051	-6.175742	-7.584549	0.000000	-10.000000	0.000000	0.000000	7.000000	1023.000000	1023.000000	2046.000000
10.820000	-0.041257	-24.383108	-7.813954	-2.414670	-6.459342	-7.695143	0.000000	-10.000000	0.000000	0.000000	7.000000	1023.000000	1023.000000	2046.000000
10.840000	-0.041666	-24.624388	-7.875834	-2.394020	-6.613515	-7.741019	0.000000	-10.000000	0.008333	0.000000	7.000000	1023.000000	1023.000000	2046.000000
10.860000	-0.042410	-25.064510	-8.040746	-2.444403	-6.666211	-7.913150	0.000000	-10.000000	0.008333	0.000000	7.000000	1023.000000	1023.000000	2046.000000
10.880000	-0.044593	-26.354706	-8.309856	-2.674598	-7.127264	-8.242988	0.000000	-10.000000	0.008333	0.000000	7.000000	1023.000000	1023.000000	2046.000000
10.900000	-0.046874	-27.702450	-8.772936	-3.055392	-7.261733	-8.612390	0.000000	-10.000000	0.000000	0.000000	7.000000	1023.000000	1023.000000	2046.000000
10.920000	-0.049587	-29.305956	-9.163660	-3.439592	-7.752954	-8.949751	0.000000	-10.000000	0.000000	0.000000	7.000000	1023.000000	1023.000000	2046.000000
10.940000	-0.051366	-30.357567	-9.602024	-3.723266	-7.895525	-9.136752	0.000000	-10.000000	0.000000	0.000000	7.000000	1023.000000	1023.000000	2046.000000
10.960000	-0.052139	-30.814322	-9.871801	-3.834393	-7.848553	-9.259575	0.000000	-10.000000	0.000000	0.000000	7.000000	1023.000000	1023.000000	2046.000000
10.980000	-0.053056	-31.356152	-9.935414	-3.960907	-8.128018	-9.331811	0.000000	-10.000000	0.000000	0.000000	7.000000	1023.000000	1023.000000	2046.000000
11.000000	-0.053183	-31.430965	-10.119467	-4.024811	-7.937586	-9.349102	0.000000	-10.000000	0.000000	0.000000	7.000000	1023.000000	1023.000000	2046.000000
11.020000	-0.053366	-31.539572	-10.070117	-4.028225	-8.012295	-9.428934	0.000000	-10.000000	0.000000	0.000000	7.000000	1023.000000	1023.000000	2046.000000
11.040000	-0.053661	-31.713366	-10.141850	-4.066059	-8.033879	-9.471579	0.000000	-10.000000	0.000000	0.000000	7.000000	1023.000000	1023.000000	2046.000000
11.060000	-0.053185	-31.432182	-10.220659	-4.005743	-7.705729	-9.500051	0.000000	-10.000000	0.008333	0.000000	7.000000	1023.000000	1023.000000	2046.000000
11.080000	-0.053125	-31.396593	-10.122427	-4.067894	-7.743504	-9.462768	0.000000	-10.000000	0.016667	0.000000	7.000000	1023.000000	1023.000000	2046.000000
11.100000	-0.052844	-31.230831	-10.162375	-4.127356	-7.544526	-9.396576	0.000000	-10.000000	0.016667	0.000000	7.000000	1023.000000	1023.000000	2046.000000
11.120000	-0.052330	-30.927114	-10.144662	-4.152100	-7.255710	-9.374643	0.000000	-10.000000	0.008333	0.000000	7.000000	1023.000000	1023.000000	2046.000000
11.140000	-0.052062	-30.768557	-10.183446	-4.190012	-7.179704	-9.215395	0.000000	-10.000000	0.000000	0.000000	7.000000	1023.000000	1023.000000	2046.000000
11.160000	-0.050990	-30.134867	-10.202942	-4.096545	-6.771275	-9.064106	0.000000	-10.000000	0.000000	0.000000	7.000000	1023.000000	1023.000000	2046.000000
11.180000	-0.050640	-29.928028	-10.043067	-4.138760	-6.747387	-8.998814	0.000000	-10.000000	0.000000	0.000000	7.000000	1023.000000	1023.000000	2046.000000
11.200000	-0.050351	-29.757687	-10.175930	-4.238757	-6.512544	-8.830456	0.000000	-10.000000	0.008333	0.000000	7.000000	1023.000000	1023.000000	2046.000000
11.220000	-0.050059	-29.585083	-10.368811	-4.242146	-6.222371	-8.751755	0.000000	-10.000000	0.016667	0.000000	7.000000	1023.000000	1023.000000	2046.000000
11.240000	-0.050603	-29.906597	-10.441669	-4.373310	-6.368834	-8.722785	0.000000	-10.000000	0.025000	0.000000	7.000000	1023.000000	1023.000000	2046.000000
11.260000	-0.050926	-30.097042	-10.678304	-4.513979	-6.222230	-8.682529	0.000000	-10.000000	0.016667	0.000000	7.000000	1023.000000	1023.000000	2046.000000
11.280000	-0.051314	-30.326714	-10.770351	-4.598549	-6.297640	-8.660174	0.000000	-10.000000	0.008333	0.000000	7.000000	1023.000000	1023.000000	2046.000000
11.300000	-0.052132	-30.809896	-10.881766	-4.692849	-6.518700	-8.716581	0.000000	-10.000000	0.000000	0.000000	7.000000	1023.000000	1023.000000	2046.000000
11.320000	-0.052239	-30.873178	-10.955251	-4.745212	-6.417713	-8.755004	0.000000	-10.000000	0.008333	0.000000	7.000000	1023.000000	1023.000000	2046.000000
11.340000	-0.052643	-31.111750	-10.826793	-4.852088	-6.700438	-8.732430	0.000000	-10.000000	0.008333	0.000000	7.000000	1023.000000	1023.000000	2046.000000
11.360000	-0.052544	-31.053524	-10.836059	-4.843832	-6.656298	-8.717336	0.000000	-10.000000	0.016667	0.000000	7.000000	1023.000000	1023.000000	2046.000000
11.380000	-0.051863	-30.651133	-10.696587	-4.735304	-6.587171	-8.632071	0.000000	-10.000000	0.016667	0.000000	7.000000	1023.000000	1023.000000	2046.000000
11.400000	-0.051519	-30.447514	-10.535206	-4.611927	-6.733758	-8.566623	0.000000	-10.000000	0.016667	0.000000	7.000000	1023.000000	1023.000000	2046.000000
11.420000	-0.050259	-29.703287	-10.445479	-4.401555	-6.408597	-8.447656	0.000000	-10.000000	0.016667	0.000000	7.000000	1023.000000	1023.000000	2046.000000
11.440000	-0.049592	-29.308750	-10.176858	-4.244618	-6.536005	-8.351269	0.000000	-10.000000	0.008333	0.000000	7.000000	1023.000000	1023.000000	2046.000000
11.460000	-0.048781	-28.829510	-9.991143	-4.113051	-6.514745	-8.210571	0.000000	-10.000000	0.008333	0.283333	7.000000	1023.000000	1023.000000	2046.000000
11.480000	-0.047601	-28.132174	-9.848012	-3.863700	-6.224000	-8.196461	0.000000	-10.000000	0.000000	0.966667	7.000000	1023.000000	1023.000000	2046.000000
11.500000	-0.046892	-27.712934	-9.458935	-3.746134	-6.378238	-8.129627	0.000000	-10.000000	-0.008333	2.233333	7.000000	1023.000000	1023.000000	2046.000000
11.520000	-0.045854	-27.099480	-9.274890	-3.606368	-6.194855	-8.023368	0.000000	-10.000000	-0.008333	3.733333	7.000000	1023.000000	1023.000000	2046.000000
11.540000	-0.044636	-26.379946	-9.044859	-3.423950	-5.971298	-7.939839	0.000000	-10.000000	-0.041667	5.316667	7.000000	1023.000000	1023.000000	2046.000000
11.560000	-0.044287	-26.173569	-8.811290	-3.346847	-6.097967	-7.917465	0.000000	-10.000000	-0.041667	8.300000	7.000000	1023.000000	1023.000000	2046.000000
11.580000	-0.043482	-25.698101	-8.718151	-3.213836	-5.863081	-7.903034	0.000000	-10.000000	-0.050000	9.016666	7.000000	1023.000000	1023.000000	2046.000000
11.600000	-0.043178	-25.517998	-8.586596	-3.131873	-5.910293	-7.889236	0.000000	-10.000000	-0.008333	9.983334	7.000000	1023.000000	1023.000000	2046.000000
11.620000	-0.043593	-25.763414	-8.698382	-3.186681	-6.095977	-7.782374	0.000000	-10.000000	0.058333	4.550000	7.000000	1023.000000	1023.000000	2046.000000
11.640000	-0.043655	-25.800385	-8.912317	-3.048298	-6.025208	-7.814562	0.000000	-10.000000	0.083333	-1.716667	6.666667	1023.000000	1023.000000	2046.000000
11.660000	-0.044191	-26.116949	-8.882379	-2.980353	-6.409107	-7.845111	0.000000	-10.000000	0.108333	-8.516666	5.000000	1023.000000	1023.000000	2046.000000
11.680000	-0.044591	-26.353212	-8.964856	-2.969739	-6.534165	-7.884450	0.000000	-10.000000	0.083333	-10.733334	2.500000	1023.000000	1023.000000	2046.000000
11.700000	-0.044968	-26.576321	-8.960247	-2.861209	-6.706982	-8.047882	0.000000	-10.000000	0.091667	-10.250000	-0.833333	1023.000000	1023.000000	2046.000000
11.720000	-0.046015	-27.194910	-8.979815	-2.991549	-7.060597	-8.162949	0.000000	-10.000000	0.083333	-9.800000	-3.833333	1023.000000	1023.000000	2046.000000
11.740000	-0.047125	-27.850750	-9.258192	-3.064832	-7.073654	-8.454072	0.000000	-10.000000	0.075000	-9.383333	-7.000000	1023.000000	1023.000000	2046.000000
11.760000	-0.049725	-29.387371	-9.552809	-3.412158	-7.646257	-8.776148	0.000000	-10.000000	0.066667	-8.933333	-10.000000	1023.000000	1023.000000	2046.000000
11.780000	-0.052709	-31.151239	-10.101283	-3.828413	-8.092580	-9.128963	0.000000	-10.000000	0.058333	-8.416667	-13.000000	1023.000000	1023.000000	2046.000000
11.800000	-0.055035	-32.525612	-10.615177	-4.094930	-8.289387	-9.526118	0.000000	-10.000000	0.050000	-7.883333	-15.833333	1023.000000	1023.000000	2046.000000
11.820000	-0.057139	-33.769436	-10.936931	-4.430295	-8.726384	-9.675825	0.000000	-10.000000	0.050000	-7.500000	-18.500000	1023.000000	1023.000000	2046.000000
11.840000	-0.057981	-34.266590	-11.186635	-4.563707	-8.748920	-9.767328	0.000000	-10.000000	0.050000	-7.450000	-21.000000	1023.000000	1023.000000	2046.000000
11.860000	-0.058871	-34.792664	-11.272144	-4.606075	-8.955880	-9.958566	0.000000	-10.000000	0.050000	-7.633333	-23.500000	1023.000000	1023.000000	2046.000000
11.880000	-0.059552	-35.195446	-11.399405	-4.758211	-9.078666	-9.959167	0.000000	-10.000000	0.050000	-7.933333	-26.000000	1023.000000	1023.000000	2046.000000
11.900000	-0.059674	-35.267334	-11.507028	-4.703602	-8.931477	-10.125228	0.000000	-10.000000	0.050000	-8.066667	-28.666666	1023.000000	1023.000000	2046.000000
11.920000	-0.060047	-35.487957	-11.446074	-4.778152	-9.124200	-10.139530	0.000000	-10.000000	0.058333	-8.066667	-31.500000	1023.000000	1023.000000	2046.000000
11.940000	-0.059984	-35.450287	-11.465035	-4.797469	-9.034803	-10.152979	0.000000	-10.000000	0.058333	-8.016666	-34.333332	1023.000000	1023.000000	2046.000000
11.960000	-0.059749	-35.311817	-11.487556	-4.724485	-8.861996	-10.237781	0.000000	-10.000000	0.058333	-7.983334	-37.000000	1023.000000	1023.000000	2046.000000
11.980000	-0.060040	-35.483448	-11.446743	-4.912103	-8.936584	-10.188018	0.000000	-10.000000	0.050000	-8.000000	-39.666668	1023.000000	1023.000000	2046.000000
12.000000	-0.059356	-35.079544	-11.564755	-4.854403	-8.539910	-10.120474	0.000000	-10.000000	0.058333	-8.000000	-42.333332	1023.000000	1023.000000	2046.000000
12.020000	-0.059023	-34.882587	-11.449610	-4.796991	-8.576884	-10.059101	0.000000	-10.000000	0.058333	-8.183333	-45.000000	1023.000000	1023.000000	2046.000000
12.040000	-0.058446	-34.541656	-11.438870	-4.865010	-8.322282	-9.915496	0.000000	-10.000000	0.058333	-8.366667	-46.666668	1023.000000	1023.000000	2046.000000
12.060000	-0.057995	-34.275131	-11.493062	-4.861371	-8.042915	-9.877784	0.000000	-10.000000	0.050000	-7.916667	-49.333332	1023.000000	1023.000000	2046.000000
12.080000	-0.058270	-34.437714	-11.587111	-5.031221	-8.075895	-9.743484	0.000000	-10.000000	0.050000	-7.083333	-52.000000	1023.000000	1023.000000	2046.000000
12.100000	-0.058206	-34.399483	-11.888008	-5.082246	-7.704401	-9.724830	0.000000	-10.000000	0.041667	-5.900000	-55.333332	1023.000000	1023.000000	2046.000000
12.120000	-0.058892	-34.805084	-11.948620	-5.271657	-7.901515	-9.683291	0.000000	-10.000000	0.041667	-5.016667	-57.333332	1023.000000	1023.000000	2046.000000
12.140000	-0.059543	-35.189728	-12.158874	-5.420080	-7.918592	-9.692181	0.000000	-10.000000	0.033333	-3.900000	-59.000000	1023.000000	1023.000000	2046.000000
12.160000	-0.059908	-35.405384	-12.308468	-5.436456	-7.861596	-9.798864	0.000000	-10.000000	0.025000	-1.883333	-60.166668	1023.000000	1023.000000	2046.000000
12.180000	-0.060738	-35.896385	-12.354913	-5.694095	-8.087125	-9.760251	0.000000	-10.000000	0.000000	0.516667	-60.833332	1023.000000	1023.000000	2046.000000
12.200000	-0.060708	-35.878136	-12.440930	-5.718040	-7.909194	-9.809972	0.000000	-10.000000	-0.025000	3.216667	-61.000000	1023.000000	1023.000000	2046.000000
12.220000	-0.060651	-35.844463	-12.253458	-5.766751	-8.040645	-9.783607	0.000000	-10.000000	-0.033333	5.616667	-61.000000	1023.000000	1023.000000	2046.000000
12.240000	-0.060029	-35.477421	-12.110885	-5.788638	-7.928345	-9.649554	0.000000	-10.000000	-0.058333	8.166667	-61.000000	1023.000000	1023.000000	2046.000000
12.260000	-0.058615	-34.641605	-11.915827	-5.554816	-7.582690	-9.588271	0.000000	-10.000000	-0.091667	10.766666	-61.000000	1023.000000	1023.000000	2046.000000
12.280000	-0.057588	-34.034332	-11.534786	-5.444630	-7.604904	-9.450011	0.000000	-10.000000	-0.150000	13.166667	-61.000000	1023.000000	1023.000000	2046.000000
12.300000	-0.055808	-32.982552	-11.271054	-5.283193	-7.178945	-9.249359	0.000000	-10.000000	-0.200000	15.416667	-61.000000	1023.000000	1023.000000	2046.000000
12.320000	-0.053981	-31.902655	-10.844460	-5.006696	-6.894507	-9.156991	0.000000	-10.000000	-0.250000	17.766666	-33.000000	1023.000000	1023.000000	2046.000000
12.340000	-0.052423	-30.982168	-10.395246	-4.954294	-6.669943	-8.962687	0.000000	-10.000000	-0.325000	20.250000	-3.333333	1023.000000	1023.000000	2046.000000
12.360000	-0.050206	-29.671703	-10.043458	-4.728693	-6.055143	-8.844409	0.000000	-10.000000	-0.408333	22.933334	28.666666	1023.000000	1023.000000	2046.000000
12.380000	-0.048636	-28.744055	-9.488875	-4.590208	-5.916330	-8.748642	0.000000	-10.000000	-0.508333	25.733334	35.333332	1023.000000	1023.000000	2046.000000
12.400000	-0.047097	-27.834179	-9.069050	-4.518591	-5.605149	-8.641389	0.000000	-10.000000	-0.583333	28.166668	43.500000	1023.000000	1023.000000	2046.000000
12.420000	-0.045239	-26.736494	-8.729300	-4.251505	-5.061958	-8.693731	0.000000	-10.000000	-0.658333	30.500000	52.666668	1023.000000	1023.000000	2046.000000
12.440000	-0.044044	-26.029716	-8.200662	-4.260245	-5.021842	-8.546969	0.000000	-10.000000	-0.733333	32.266666	62.500000	1023.000000	1023.000000	2046.000000
12.460000	-0.042042	-24.846790	-7.881680	-4.120110	-4.478940	-8.366059	0.000000	-10.000000	-0.791667	33.950001	73.000000	1023.000000	1023.000000	2046.000000
12.480000	-0.040246	-23.785336	-7.352690	-3.843064	-4.315493	-8.274089	0.000000	-10.000000	-0.858333	35.150002	83.833336	1023.000000	1023.000000	2046.000000
12.500000	-0.038052	-22.488722	-6.845236	-3.545113	-4.033791	-8.064582	0.000000	-10.000000	-0.916667	36.466667	95.333336	1023.000000	1023.000000	2046.000000
12.520000	-0.035854	-21.189693	-6.350001	-3.090608	-3.657935	-8.091149	0.000000	-10.000000	-0.975000	37.616669	107.166664	1023.000000	1023.000000	2046.000000
12.540000	-0.034846	-20.593719	-5.802636	-2.999668	-3.838913	-7.952502	0.000000	-10.000000	-1.025000	38.566666	119.666664	1023.000000	1023.000000	2046.000000
12.560000	-0.034320	-20.283031	-5.842502	-2.890081	-3.549734	-8.000715	0.000000	-10.000000	-1.058333	39.549999	132.500000	1023.000000	1023.000000	2046.000000
12.580000	-0.035907	-21.220934	-5.932990	-3.136336	-3.906588	-8.245020	0.000000	-10.000000	-1.091667	40.350002	145.500000	1023.000000	1023.000000	2046.000000
12.600000	-0.038165	-22.555285	-6.319099	-3.597930	-4.163785	-8.474471	0.000000	-10.000000	-1.091667	41.200001	158.833328	1023.000000	1023.000000	2046.000000
12.620000	-0.039829	-23.538973	-6.626648	-3.849683	-4.232433	-8.830208	0.000000	-10.000000	-1.075000	41.150002	172.500000	1023.000000	1023.000000	2046.000000
12.640000	-0.041067	-24.270529	-6.687371	-4.202979	-4.518343	-8.861835	0.000000	-10.000000	-1.083333	41.233334	186.333328	1023.000000	1023.000000	2046.000000
12.660000	-0.040690	-24.047550	-6.778518	-4.191529	-4.205266	-8.872238	0.000000	-10.000000	-1.083333	41.150002	200.000000	1023.000000	1023.000000	2046.000000
12.680000	-0.040343	-23.842897	-6.538311	-4.142550	-4.304029	-8.858006	0.000000	-10.000000	-1.100000	41.416668	213.666672	1023.000000	1023.000000	2046.000000
12.700000	-0.039611	-23.410179	-6.374627	-4.171212	-4.173899	-8.690442	0.000000	-10.000000	-1.075000	41.216667	227.500000	1023.000000	1023.000000	2046.000000
12.720000	-0.038313	-22.643019	-6.205062	-3.928566	-3.823684	-8.685706	0.000000	-10.000000	-1.066667	41.349998	241.333328	1023.000000	1023.000000	2046.000000
12.740000	-0.037601	-22.222069	-5.840114	-3.938993	-3.898646	-8.544316	0.000000	-10.000000	-1.033333	40.900002	255.000000	1023.000000	1023.000000	2046.000000
12.760000	-0.035954	-21.248774	-5.660007	-3.705874	-3.416507	-8.466386	0.000000	-10.000000	-1.008333	40.516666	268.666656	1023.000000	1023.000000	2046.000000
12.780000	-0.034642	-20.473373	-5.280126	-3.497841	-3.329960	-8.365446	0.000000	-10.000000	-0.950000	39.400002	282.166656	1023.000000	1023.000000	2046.000000
12.800000	-0.033351	-19.710243	-4.998693	-3.442837	-3.111417	-8.157296	0.000000	-10.000000	-0.908333	38.683334	295.666656	1023.000000	1023.000000	2046.000000
12.820000	-0.031364	-18.536354	-4.794635	-3.143771	-2.521078	-8.076871	0.000000	-10.000000	-0.866667	37.833336	308.666656	1023.000000	1023.000000	2046.000000
12.840000	-0.030007	-17.733967	-4.391008	-3.147037	-2.465507	-7.730415	0.000000	-10.000000	-0.850000	36.950001	321.500000	1023.000000	1023.000000	2046.000000
12.860000	-0.027940	-16.512299	-4.161217	-2.890751	-1.958270	-7.502061	0.000000	-10.000000	-0.800000	35.850002	333.833344	1023.000000	1023.000000	2046.000000
12.880000	-0.026151	-15.455319	-3.803857	-2.740727	-1.638133	-7.272602	0.000000	-10.000000	-0.750000	34.750000	346.000000	1023.000000	1023.000000	2046.000000
12.900000	-0.024922	-14.728930	-3.647196	-2.811960	-1.288912	-6.980862	0.000000	-10.000000	-0.691667	33.866665	357.833344	1023.000000	1023.000000	2046.000000
12.920000	-0.023551	-13.918806	-3.597319	-2.621837	-0.826347	-6.873302	0.000000	-10.000000	-0.658333	33.200001	369.333344	1023.000000	1023.000000	2046.000000
12.940000	-0.023351	-13.800230	-3.521404	-2.794408	-0.855419	-6.628999	0.000000	-10.000000	-0.641667	32.433334	380.500000	1023.000000	1023.000000	2046.000000
12.960000	-0.022599	-13.356038	-3.631000	-2.663228	-0.460251	-6.601559	0.000000	-10.000000	-0.625000	31.750000	391.500000	1023.000000	1023.000000	2046.000000
12.980000	-0.022826	-13.489961	-3.444793	-2.776108	-0.735295	-6.533765	0.000000	-10.000000	-0.616667	31.066668	402.166656	1023.000000	1023.000000	2046.000000
13.000000	-0.022268	-13.160353	-3.381743	-2.772340	-0.545070	-6.461200	0.000000	-10.000000	-0.600000	30.883333	412.666656	1023.000000	1023.000000	2046.000000
13.020000	-0.021836	-12.905289	-3.115279	-2.667407	-0.623995	-6.498607	0.000000	-10.000000	-0.583333	30.583334	423.000000	1023.000000	1023.000000	2046.000000
13.040000	-0.021016	-12.420304	-2.871281	-2.710992	-0.499065	-6.338966	0.000000	-10.000000	-0.566667	30.383333	430.000000	1023.000000	1023.000000	2046.000000
13.060000	-0.019424	-11.479830	-2.591644	-2.388980	-0.190224	-6.308982	0.000000	-10.000000	-0.550000	29.966667	440.166656	1023.000000	1023.000000	2046.000000
13.080000	-0.018068	-10.678260	-2.163083	-2.285898	-0.163668	-6.065610	0.000000	-10.000000	-0.550000	29.500000	450.166656	1023.000000	1023.000000	2046.000000
13.100000	-0.015745	-9.305544	-1.841936	-1.880023	0.323368	-5.906954	0.000000	-10.000000	-0.550000	28.966667	463.500000	1023.000000	1023.000000	2046.000000
13.120000	-0.014038	-8.296292	-1.337308	-1.619736	0.352649	-5.691896	0.000000	-10.000000	-0.533333	28.550001	473.166656	1023.000000	1023.000000	2046.000000
13.140000	-0.011890	-7.026721	-1.009919	-1.329538	0.796698	-5.483963	0.000000	-10.000000	-0.508333	28.633333	482.833344	1023.000000	1023.000000	2046.000000
13.160000	-0.009985	-5.901335	-0.555923	-1.007826	0.998086	-5.335672	0.000000	-10.000000	-0.491667	28.433334	492.333344	1023.000000	1023.000000	2046.000000
13.180000	-0.008272	-4.889044	-0.185328	-0.861497	1.254141	-5.096361	0.000000	-10.000000	-0.475000	28.000000	502.000000	1023.000000	1023.000000	2046.000000
13.200000	-0.006340	-3.747125	0.055521	-0.452794	1.697143	-5.046995	0.000000	-10.000000	-0.466667	27.416666	511.333344	1023.000000	1023.000000	2046.000000
13.220000	-0.005173	-3.057126	0.488069	-0.412616	1.689383	-4.821962	0.000000	-10.000000	-0.450000	27.183334	517.500000	1023.000000	1023.000000	2046.000000
13.240000	-0.003367	-1.989749	0.708886	-0.151989	2.179311	-4.725956	0.000000	-10.000000	-0.466667	27.350000	526.666687	1023.000000	1023.000000	2046.000000
13.260000	-0.002241	-1.324191	1.100003	0.010272	2.201187	-4.635652	0.000000	-10.000000	-0.466667	27.433334	535.833313	1023.000000	1023.000000	2046.000000
13.280000	-0.000825	-0.487442	1.375789	0.117983	2.450827	-4.432040	0.000000	-10.000000	-0.475000	27.483334	548.166687	1023.000000	1023.000000	2046.000000
13.300000	0.000759	0.448750	1.610233	0.452038	2.815199	-4.428720	0.000000	-10.000000	-0.466667	27.650000	557.333313	1023.000000	1023.000000	2046.000000
13.320000	0.001651	0.976017	1.931918	0.456253	2.829231	-4.241385	0.000000	-10.000000	-0.483333	28.000000	566.500000	1023.000000	1023.000000	2046.000000
13.340000	0.003036	1.794547	2.005396	0.758462	3.282903	-4.252214	0.000000	-10.000000	-0.491667	28.183332	575.666687	1023.000000	1023.000000	2046.000000
13.360000	0.003268	1.931286	2.284756	0.738972	3.099699	-4.192140	0.000000	-10.000000	-0.491667	28.433332	585.000000	1023.000000	1023.000000	2046.000000
13.380000	0.003845	2.272671	2.387941	0.693435	3.284066	-4.092771	0.000000	-10.000000	-0.491667	28.366667	594.500000	1023.000000	1023.000000	2046.000000
13.400000	0.004381	2.589078	2.536580	0.897642	3.400285	-4.245429	0.000000	-10.000000	-0.475000	28.450001	604.000000	1023.000000	1023.000000	2046.000000
13.420000	0.004851	2.866677	2.838220	0.787184	3.347769	-4.106496	0.000000	-10.000000	-0.466667	28.000000	613.500000	1023.000000	1023.000000	2046.000000
13.440000	0.006442	3.807060	3.025287	1.039500	3.809684	-4.067410	0.000000	-10.000000	-0.450000	27.633333	623.000000	1023.000000	1023.000000	2046.000000
13.460000	0.007651	4.521971	3.476817	1.150084	3.772487	-3.877417	0.000000	-10.000000	-0.458333	27.483334	632.333313	1023.000000	1023.000000	2046.000000
13.480000	0.009247	5.464877	3.700971	1.407420	4.102310	-3.745824	0.000000	-10.000000	-0.466667	27.283335	641.500000	1023.000000	1023.000000	2046.000000
13.500000	0.010872	6.425263	4.029200	1.823973	4.301275	-3.729185	0.000000	-10.000000	-0.466667	27.483334	650.500000	1023.000000	1023.000000	2046.000000
13.520000	0.011493	6.792526	4.390999	1.862543	4.175851	-3.636867	0.000000	-10.000000	-0.458333	27.516668	656.500000	1023.000000	1023.000000	2046.000000
13.540000	0.011879	7.020773	4.309577	2.143390	4.329278	-3.761472	0.000000	-10.000000	-0.433333	27.516668	665.666687	1023.000000	1023.000000	2046.000000
13.560000	0.009821	5.804340	4.014660	1.920949	3.764157	-3.895426	0.000000	-10.000000	-0.416667	27.083334	674.833313	1023.000000	1023.000000	2046.000000
13.580000	0.007002	4.138404	3.424950	1.495723	3.405884	-4.188154	0.000000	-10.000000	-0.400000	26.400000	687.000000	1023.000000	1023.000000	2046.000000
13.600000	0.004315	2.550261	2.896539	1.209889	3.108778	-4.664945	0.000000	-10.000000	-0.400000	26.000000	693.000000	1023.000000	1023.000000	2046.000000
13.620000	0.001950	1.152326	2.583579	0.752319	2.655199	-4.838770	0.000000	-10.000000	-0.400000	25.616667	701.666687	1023.000000	1023.000000	2046.000000
13.640000	0.001314	0.776679	2.204574	0.730056	2.857113	-5.015063	0.000000	-10.000000	-0.408333	25.366667	710.333313	1023.000000	1023.000000	2046.000000
13.660000	0.000646	0.381658	2.251090	0.524863	2.593091	-4.987385	0.000000	-10.000000	-0.416667	25.083334	721.666687	1023.000000	1023.000000	2046.000000
13.680000	0.000995	0.588273	2.211705	0.519330	2.822873	-4.965635	0.000000	-10.000000	-0.425000	24.933332	727.333313	1023.000000	1023.000000	2046.000000
13.700000	0.001167	0.689989	2.365165	0.642981	2.773689	-5.091846	0.000000	-10.000000	-0.433333	25.100000	732.666687	1023.000000	1023.000000	2046.000000
13.720000	0.001517	0.896604	2.548160	0.486701	2.790954	-4.929211	0.000000	-10.000000	-0.433333	25.266666	741.000000	1023.000000	1023.000000	2046.000000
13.740000	0.002557	1.511251	2.582081	0.772304	3.195854	-5.038987	0.000000	-10.000000	-0.433333	25.500000	752.333313	1023.000000	1023.000000	2046.000000
13.760000	0.003021	1.785396	2.935251	0.697800	3.056862	-4.904516	0.000000	-10.000000	-0.416667	25.250000	763.666687	1023.000000	1023.000000	2046.000000
13.780000	0.004514	2.667787	3.030058	0.990064	3.585862	-4.938196	0.000000	-10.000000	-0.408333	25.033333	769.333313	1023.000000	1023.000000	2046.000000
13.800000	0.005364	3.169863	3.443908	1.015542	3.541077	-4.830664	0.000000	-10.000000	-0.400000	24.750000	775.000000	1023.000000	1023.000000	2046.000000
13.820000	0.006936	4.099073	3.610681	1.112033	4.036647	-4.660288	0.000000	-10.000000	-0.391667	24.549999	780.666687	1023.000000	1023.000000	2046.000000
13.840000	0.008187	4.838696	3.808954	1.332435	4.239511	-4.542205	0.000000	-10.000000	-0.358333	23.850000	791.666687	1023.000000	1023.000000	2046.000000
13.860000	0.009476	5.600572	4.058922	1.285829	4.511975	-4.256155	0.000000	-10.000000	-0.333333	23.266666	802.333313	1023.000000	1023.000000	2046.000000
13.880000	0.011048	6.529313	4.130823	1.545362	5.089859	-4.236732	0.000000	-10.000000	-0.308333	22.766666	812.833313	1023.000000	1023.000000	2046.000000
13.900000	0.011597	6.853549	4.272502	1.333998	5.158237	-3.911189	0.000000	-10.000000	-0.291667	22.766666	820.500000	1023.000000	1023.000000	2046.000000
13.920000	0.012408	7.332874	4.111066	1.354126	5.656664	-3.788983	0.000000	-10.000000	-0.266667	22.650000	825.500000	1023.000000	1023.000000	2046.000000
13.940000	0.012089	7.144681	4.063181	1.282784	5.540493	-3.741777	0.000000	-10.000000	-0.250000	22.400000	830.666687	1023.000000	1023.000000	2046.000000
13.960000	0.011764	6.952714	3.913876	1.111319	5.581634	-3.654115	0.000000	-10.000000	-0.250000	21.600000	838.166687	1023.000000	1023.000000	2046.000000
13.980000	0.011840	6.997355	3.869495	1.209131	5.675607	-3.756877	0.000000	-10.000000	-0.250000	20.866667	848.000000	1023.000000	1023.000000	2046.000000
14.000000	0.011577	6.841876	4.025481	0.997570	5.466946	-3.648120	0.000000	-10.000000	-0.250000	20.133333	857.333313	1023.000000	1023.000000	2046.000000
14.020000	0.012347	7.297223	4.087314	1.226118	5.748137	-3.764346	0.000000	-10.000000	-0.250000	19.950001	861.833313	1023.000000	1023.000000	2046.000000
14.040000	0.012801	7.565551	4.458238	1.163236	5.526372	-3.582295	0.000000	-10.000000	-0.250000	19.400002	866.166687	1023.000000	1023.000000	2046.000000
14.060000	0.014397	8.508642	4.693623	1.437193	5.863308	-3.485482	0.000000	-10.000000	-0.250000	19.416668	872.666687	1023.000000	1023.000000	2046.000000
14.080000	0.015915	9.405863	5.073840	1.776683	5.923467	-3.368128	0.000000	-10.000000	-0.250000	19.466667	881.333313	1023.000000	1023.000000	2046.000000
14.100000	0.017584	10.392091	5.434476	1.916748	6.097672	-3.056806	0.000000	-10.000000	-0.250000	19.816668	887.833313	1023.000000	1023.000000	2046.000000
14.120000	0.019731	11.661112	5.711141	2.463205	6.529040	-3.042274	0.000000	-10.000000	-0.250000	19.950001	892.166687	1023.000000	1023.000000	2046.000000
14.140000	0.021160	12.505606	6.189233	2.494628	6.510665	-2.688920	0.000000	-10.000000	-0.250000	19.850000	898.666687	1023.000000	1023.000000	2046.000000
14.160000	0.023251	13.741131	6.417778	2.890818	7.030908	-2.598374	0.000000	-10.000000	-0.250000	19.733334	907.500000	1023.000000	1023.000000	2046.000000
14.180000	0.024499	14.478731	6.799028	3.138741	7.048893	-2.507932	0.000000	-10.000000	-0.250000	19.366667	916.333313	1023.000000	1023.000000	2046.000000
14.200000	0.025859	15.282404	7.055513	3.225175	7.281829	-2.280113	0.000000	-10.000000	-0.250000	19.200001	920.833313	1023.000000	1023.000000	2046.000000
14.220000	0.027138	16.038473	7.229461	3.606330	7.547953	-2.345271	0.000000	-10.000000	-0.241667	18.800001	925.166687	1023.000000	1023.000000	2046.000000
14.240000	0.027776	16.415483	7.520570	3.525247	7.479253	-2.109588	0.000000	-10.000000	-0.216667	18.183334	931.333313	1023.000000	1023.000000	2046.000000
14.260000	0.029161	17.234097	7.590898	3.815825	7.914998	-2.087625	0.000000	-10.000000	-0.191667	17.566668	937.500000	1023.000000	1023.000000	2046.000000
14.280000	0.029761	17.588512	7.875752	3.849161	7.777225	-1.913626	0.000000	-10.000000	-0.158333	16.850000	943.500000	1023.000000	1023.000000	2046.000000
14.300000	0.030684	18.134300	7.962102	3.936162	8.009169	-1.773132	0.000000	-10.000000	-0.141667	16.133333	947.500000	1023.000000	1023.000000	2046.000000
14.320000	0.031629	18.692789	8.071458	4.245261	8.229218	-1.853148	0.000000	-10.000000	-0.116667	15.266666	953.166687	1023.000000	1023.000000	2046.000000
14.340000	0.032089	18.964548	8.344105	4.110081	8.104923	-1.594561	0.000000	-10.000000	-0.108333	14.433333	958.500000	1023.000000	1023.000000	2046.000000
14.360000	0.033258	19.655743	8.401412	4.385994	8.498443	-1.630106	0.000000	-10.000000	-0.091667	13.483334	964.833313	1023.000000	1023.000000	2046.000000
14.380000	0.033594	19.854210	8.539442	4.512442	8.421067	-1.618742	0.000000	-10.000000	-0.075000	12.416667	971.000000	1023.000000	1023.000000	2046.000000
14.400000	0.033489	19.791956	8.636670	4.338342	8.297509	-1.480565	0.000000	-10.000000	-0.058333	11.666667	975.500000	1023.000000	1023.000000	2046.000000
14.420000	0.033752	19.947403	8.563802	4.530617	8.496552	-1.643569	0.000000	-10.000000	-0.050000	11.316668	978.333313	1023.000000	1023.000000	2046.000000
14.440000	0.033609	19.862982	8.779702	4.507353	8.249677	-1.673749	0.000000	-10.000000	-0.033333	10.866667	980.666687	1023.000000	1023.000000	2046.000000
14.460000	0.034089	20.146749	8.909675	4.449624	8.337806	-1.550354	0.000000	-10.000000	-0.016667	9.583334	985.333313	1023.000000	1023.000000	2046.000000
14.480000	0.034889	20.619150	8.914725	4.741189	8.604003	-1.640766	0.000000	-10.000000	0.000000	8.383333	988.666687	1023.000000	1023.000000	2046.000000
14.500000	0.035241	20.827705	9.150105	4.667633	8.458179	-1.448211	0.000000	-10.000000	0.000000	7.316667	991.833313	1023.000000	1023.000000	2046.000000
14.520000	0.036207	21.398100	9.260167	4.860685	8.676169	-1.398921	0.000000	-10.000000	0.000000	6.883333	993.666687	1023.000000	1023.000000	2046.000000
14.540000	0.036629	21.647549	9.462513	5.149510	8.591057	-1.555531	0.000000	-10.000000	0.000000	6.650000	996.833313	1023.000000	1023.000000	2046.000000
14.560000	0.036298	21.452402	9.630146	5.019867	8.298070	-1.495682	0.000000	-10.000000	0.000000	6.650000	999.166687	1023.000000	1023.000000	2046.000000
14.580000	0.035663	21.076994	9.200919	5.208016	8.410742	-1.742682	0.000000	-10.000000	0.000000	7.050000	1001.166687	1023.000000	1023.000000	2046.000000
14.600000	0.032198	19.029192	8.595684	4.838145	7.662980	-2.067616	0.000000	-10.000000	0.000000	7.400000	1002.666687	1023.000000	1023.000000	2046.000000
14.620000	0.027952	16.519817	7.854292	4.109141	6.949977	-2.393593	0.000000	-10.000000	0.000000	6.900000	1006.000000	1023.000000	1023.000000	2046.000000
14.640000	0.025116	14.843373	7.104825	3.879317	6.789557	-2.930326	0.000000	-10.000000	0.000000	6.200000	1008.666687	1023.000000	1023.000000	2046.000000
14.660000	0.022660	13.392266	6.801952	3.419079	6.194711	-3.023475	0.000000	-10.000000	0.008333	4.933333	1011.166687	1023.000000	1023.000000	2046.000000
14.680000	0.021509	12.711987	6.511945	3.162179	6.108659	-3.070797	0.000000	-10.000000	0.008333	3.883333	1012.166687	1023.000000	1023.000000	2046.000000
14.700000	0.021035	12.431938	6.277011	3.318973	6.191238	-3.355284	0.000000	-10.000000	0.025000	2.600000	1013.666687	1023.000000	1023.000000	2046.000000
14.720000	0.020144	11.905039	6.376966	3.001543	5.784889	-3.258359	0.000000	-10.000000	0.033333	1.233333	1014.500000	1023.000000	1023.000000	2046.000000
14.740000	0.020083	11.868989	6.294355	2.998190	5.912215	-3.335772	0.000000	-10.000000	0.050000	-0.116667	1015.000000	1023.000000	1023.000000	2046.000000
14.760000	0.019974	11.804482	6.279368	3.155669	5.909598	-3.540154	0.000000	-10.000000	0.050000	-1.583333	1015.000000	1023.000000	1023.000000	2046.000000
14.780000	0.019737	11.664690	6.409960	2.908856	5.727478	-3.381604	0.000000	-10.000000	0.050000	-3.066667	1015.000000	1023.000000	1023.000000	2046.000000
14.800000	0.020340	12.020962	6.384540	3.146837	6.008083	-3.518497	0.000000	-10.000000	0.050000	-4.400000	1015.000000	1023.000000	1023.000000	2046.000000
14.820000	0.020581	12.163186	6.520682	3.188057	5.998628	-3.544180	0.000000	-10.000000	0.050000	-5.666667	1015.000000	1023.000000	1023.000000	2046.000000
14.840000	0.020821	12.305014	6.666152	2.973497	6.017927	-3.352562	0.000000	-10.000000	0.050000	-6.633333	1015.000000	1023.000000	1023.000000	2046.000000
14.860000	0.021904	12.945116	6.576786	3.261409	6.504700	-3.397779	0.000000	-10.000000	0.050000	-7.216667	1015.000000	1023.000000	1023.000000	2046.000000
14.880000	0.022143	13.086228	6.727420	3.214276	6.410259	-3.265727	0.000000	-10.000000	0.050000	-7.583333	1015.000000	1023.000000	1023.000000	2046.000000
14.900000	0.022696	13.413554	6.776613	3.036196	6.612079	-3.011333	0.000000	-10.000000	0.050000	-7.733334	1015.000000	1023.000000	1023.000000	2046.000000
14.920000	0.023228	13.727833	6.531908	3.240651	7.064675	-3.109401	0.000000	-10.000000	0.050000	-7.633334	1015.000000	1023.000000	1023.000000	2046.000000
14.940000	0.022505	13.300453	6.412571	2.881633	6.889544	-2.883295	0.000000	-10.000000	0.058333	-7.600000	1011.500000	1023.000000	1023.000000	2046.000000
14.960000	0.021792	12.879229	6.031112	2.625928	6.979893	-2.757704	0.000000	-10.000000	0.066667	-7.900000	1003.000000	1023.000000	1023.000000	2046.000000
14.980000	0.020820	12.304774	5.602895	2.684157	7.007779	-2.990057	0.000000	-10.000000	0.075000	-8.366667	994.500000	1023.000000	1023.000000	2046.000000
15.000000	0.019280	11.394393	5.481381	2.287449	6.540608	-2.915045	0.000000	-10.000000	0.083333	-9.116667	988.500000	1023.000000	1023.000000	2046.000000
15.020000	0.018736	11.072861	5.283504	2.179340	6.510689	-2.900673	0.000000	-10.000000	0.100000	-10.033333	986.333313	1023.000000	1023.000000	2046.000000
15.040000	0.018370	10.856420	5.133133	2.376189	6.465031	-3.117934	0.000000	-10.000000	0.125000	-11.483334	983.166687	1023.000000	1023.000000	2046.000000
15.060000	0.017826	10.535043	5.280189	2.083151	6.045456	-2.873753	0.000000	-10.000000	0.150000	-12.983334	979.333313	1023.000000	1023.000000	2046.000000
15.080000	0.018403	10.876077	5.252112	2.300869	6.207886	-2.884791	0.000000	-10.000000	0.175000	-14.150000	975.166687	1023.000000	1023.000000	2046.000000
15.100000	0.018882	11.159487	5.349104	2.546279	6.131486	-2.867383	0.000000	-10.000000	0.200000	-15.050000	968.666687	1023.000000	1023.000000	2046.000000
15.120000	0.019330	11.424033	5.496764	2.530231	5.986071	-2.589032	0.000000	-10.000000	0.216667	-15.483334	963.833313	1023.000000	1023.000000	2046.000000
15.140000	0.020451	12.086322	5.488724	2.969736	6.249535	-2.621673	0.000000	-10.000000	0.233333	-15.833333	958.666687	1023.000000	1023.000000	2046.000000
15.160000	0.020685	12.225056	5.678147	2.948556	5.982296	-2.383944	0.000000	-10.000000	0.241667	-16.100000	955.000000	1023.000000	1023.000000	2046.000000
15.180000	0.021562	12.742888	5.669786	3.148065	6.158847	-2.233810	0.000000	-10.000000	0.258333	-16.650000	949.666687	1023.000000	1023.000000	2046.000000
15.200000	0.021938	12.965423	5.713872	3.438924	6.087085	-2.274459	0.000000	-10.000000	0.266667	-17.400000	944.166687	1023.000000	1023.000000	2046.000000
15.220000	0.021815	12.892631	5.724625	3.247584	5.892521	-1.972100	0.000000	-10.000000	0.291667	-18.316668	938.500000	1023.000000	1023.000000	2046.000000
15.240000	0.022157	13.095027	5.507101	3.640497	6.114679	-2.167250	0.000000	-10.000000	0.316667	-19.233334	932.333313	1023.000000	1023.000000	2046.000000
15.260000	0.021658	12.799626	5.588633	3.388421	5.740924	-1.918351	0.000000	-10.000000	0.341667	-19.933334	925.833313	1023.000000	1023.000000	2046.000000
15.280000	0.021849	12.912500	5.432641	3.549369	5.916273	-1.985782	0.000000	-10.000000	0.341667	-20.383333	919.166687	1023.000000	1023.000000	2046.000000
15.300000	0.021548	12.734705	5.387619	3.657964	5.745193	-2.056070	0.000000	-10.000000	0.341667	-20.450001	912.333313	1023.000000	1023.000000	2046.000000
15.320000	0.021311	12.595094	5.382569	3.383436	5.620571	-1.791482	0.000000	-10.000000	0.333333	-20.433334	905.500000	1023.000000	1023.000000	2046.000000
15.340000	0.021391	12.641845	5.183087	3.686115	5.810399	-2.037756	0.000000	-10.000000	0.341667	-20.350000	898.666687	1023.000000	1023.000000	2046.000000
15.360000	0.020734	12.253948	5.242517	3.462713	5.462703	-1.913984	0.000000	-10.000000	0.341667	-20.400000	891.833313	1023.000000	1023.000000	2046.000000
15.380000	0.020886	12.343528	5.199590	3.507155	5.573789	-1.937006	0.000000	-10.000000	0.358333	-20.383333	885.166687	1023.000000	1023.000000	2046.000000
15.400000	0.021158	12.504250	5.170660	3.691897	5.692527	-2.050835	0.000000	-10.000000	0.350000	-20.433334	878.333313	1023.000000	1023.000000	2046.000000
15.420000	0.020946	12.379375	5.311931	3.441102	5.479279	-1.852936	0.000000	-10.000000	0.350000	-20.450001	871.500000	1023.000000	1023.000000	2046.000000
15.440000	0.021483	12.696687	5.277359	3.744815	5.719089	-2.044577	0.000000	-10.000000	0.341667	-20.566668	864.500000	1023.000000	1023.000000	2046.000000
15.460000	0.020878	12.338951	5.366812	3.673156	5.390080	-2.091096	0.000000	-10.000000	0.358333	-20.633333	857.666687	1023.000000	1023.000000	2046.000000
15.480000	0.020327	12.013462	5.283085	3.486739	5.270093	-2.026456	0.000000	-10.000000	0.366667	-20.866667	850.833313	1023.000000	1023.000000	2046.000000
15.500000	0.019930	11.778827	5.093701	3.746383	5.316429	-2.377686	0.000000	-10.000000	0.383333	-21.166666	844.000000	1023.000000	1023.000000	2046.000000
15.520000	0.018917	11.179858	5.091144	3.301124	4.903031	-2.115441	0.000000	-10.000000	0.391667	-21.650000	836.833313	1023.000000	1023.000000	2046.000000
15.540000	0.019138	11.310330	4.873444	3.474752	5.109292	-2.147157	0.000000	-10.000000	0.400000	-22.250000	829.500000	1023.000000	1023.000000	2046.000000
15.560000	0.018825	11.125445	4.823104	3.682816	4.861331	-2.241806	0.000000	-10.000000	0.416667	-22.900002	822.000000	1023.000000	1023.000000	2046.000000
15.580000	0.018188	10.748836	4.745030	3.553721	4.536057	-2.085973	0.000000	-10.000000	0.425000	-23.350000	814.500000	1023.000000	1023.000000	2046.000000
15.600000	0.017512	10.349711	4.424080	3.933292	4.454663	-2.462323	0.000000	-10.000000	0.441667	-23.633333	806.833313	1023.000000	1023.000000	2046.000000
15.620000	0.015199	8.982773	4.242464	3.534506	3.732018	-2.526216	0.000000	-10.000000	0.458333	-24.033333	799.000000	1023.000000	1023.000000	2046.000000
15.640000	0.012781	7.553864	3.616873	3.247676	3.493011	-2.803695	0.000000	-10.000000	0.491667	-24.400000	791.000000	1023.000000	1023.000000	2046.000000
15.660000	0.008814	5.209102	2.901102	2.895954	2.844793	-3.432746	0.000000	-10.000000	0.516667	-24.733334	782.666687	1023.000000	1023.000000	2046.000000
15.680000	0.004450	2.630140	2.187388	2.072758	2.077441	-3.707447	0.000000	-10.000000	0.516667	-24.900000	774.333313	1023.000000	1023.000000	2046.000000
15.700000	0.001610	0.951227	1.385042	1.897750	1.908233	-4.239799	0.000000	-10.000000	0.516667	-25.116667	766.000000	1023.000000	1023.000000	2046.000000
15.720000	-0.001205	-0.712395	1.110015	1.388021	1.149398	-4.359829	0.000000	-10.000000	0.508333	-25.100000	757.666687	1023.000000	1023.000000	2046.000000
15.740000	-0.002707	-1.599915	0.700917	1.205945	1.017319	-4.524095	0.000000	-10.000000	0.525000	-25.283335	749.333313	1023.000000	1023.000000	2046.000000
15.760000	-0.004069	-2.404817	0.464474	1.169746	0.701294	-4.740331	0.000000	-10.000000	0.533333	-25.433334	740.833313	1023.000000	1023.000000	2046.000000
15.780000	-0.005370	-3.173598	0.290224	0.855694	0.427217	-4.746733	0.000000	-10.000000	0.558333	-25.966667	732.500000	1023.000000	1023.000000	2046.000000
15.800000	-0.005892	-3.482244	0.000650	1.131967	0.535073	-5.149933	0.000000	-10.000000	0.558333	-26.250000	723.833313	1023.000000	1023.000000	2046.000000
15.820000	-0.006846	-4.045973	0.065827	0.754832	0.106475	-4.973108	0.000000	-10.000000	0.558333	-26.600000	715.000000	1023.000000	1023.000000	2046.000000
15.840000	-0.006876	-4.063955	-0.092159	0.917697	0.283270	-5.172762	0.000000	-10.000000	0.550000	-26.616667	706.000000	1023.000000	1023.000000	2046.000000
15.860000	-0.007198	-4.253993	-0.096695	0.881932	0.160432	-5.199663	0.000000	-10.000000	0.550000	-26.683334	697.000000	1023.000000	1023.000000	2046.000000
15.880000	-0.007506	-4.435812	-0.089217	0.592452	0.128818	-5.067865	0.000000	-10.000000	0.558333	-26.683334	688.166687	1023.000000	1023.000000	2046.000000
15.900000	-0.007109	-4.201144	-0.315789	0.870767	0.505818	-5.261940	0.000000	-10.000000	0.558333	-26.883333	679.333313	1023.000000	1023.000000	2046.000000
15.920000	-0.007227	-4.270936	-0.213426	0.579219	0.259617	-4.896346	0.000000	-10.000000	0.566667	-26.950001	670.500000	1023.000000	1023.000000	2046.000000
15.940000	-0.006758	-3.994264	-0.395299	0.760182	0.598883	-4.958029	0.000000	-10.000000	0.558333	-27.033335	661.500000	1023.000000	1023.000000	2046.000000
15.960000	-0.007318	-4.325001	-0.524328	0.546777	0.473144	-4.820593	0.000000	-10.000000	0.558333	-26.850000	652.500000	1023.000000	1023.000000	2046.000000
15.980000	-0.007927	-4.684672	-0.890706	0.323868	0.583152	-4.700985	0.000000	-10.000000	0.550000	-26.683334	643.500000	1023.000000	1023.000000	2046.000000
16.000000	-0.009050	-5.348539	-1.356596	0.382982	0.591345	-4.966271	0.000000	-10.000000	0.550000	-26.183334	634.500000	1023.000000	1023.000000	2046.000000
16.020000	-0.010823	-6.396672	-1.559926	-0.181057	0.141108	-4.796797	0.000000	-10.000000	0.550000	-26.116667	625.666687	1023.000000	1023.000000	2046.000000
16.040001	-0.011624	-6.869626	-1.966210	-0.181518	0.231221	-4.953120	0.000000	-10.000000	0.533333	-25.866667	616.833313	1023.000000	1023.000000	2046.000000
16.059999	-0.013103	-7.743837	-2.136534	-0.315541	-0.183551	-5.108211	0.000000	-10.000000	0.533333	-25.983334	608.333313	1023.000000	1023.000000	2046.000000
16.080000	-0.014110	-8.339204	-2.334061	-0.654001	-0.365340	-4.985802	0.000000	-10.000000	0.541667	-25.850000	599.666687	1023.000000	1023.000000	2046.000000
16.100000	-0.014480	-8.557384	-2.586167	-0.408582	-0.305708	-5.256926	0.000000	-10.000000	0.558333	-26.050001	591.166687	1023.000000	1023.000000	2046.000000
16.120001	-0.015149	-8.953119	-2.496919	-0.687764	-0.708872	-5.059564	0.000000	-10.000000	0.550000	-26.133333	582.333313	1023.000000	1023.000000	2046.000000
16.139999	-0.014886	-8.797398	-2.523823	-0.656568	-0.688763	-4.928243	0.000000	-10.000000	0.541667	-26.150000	573.666687	1023.000000	1023.000000	2046.000000
16.160000	-0.014573	-8.612693	-2.583942	-0.251517	-0.673083	-5.104150	0.000000	-10.000000	0.541667	-26.183332	564.833313	1023.000000	1023.000000	2046.000000
16.180000	-0.014710	-8.693543	-2.420606	-0.438119	-1.019423	-4.815395	0.000000	-10.000000	0.541667	-26.100000	556.166687	1023.000000	1023.000000	2046.000000
16.200001	-0.013970	-8.256299	-2.481205	-0.126811	-0.832717	-4.815566	0.000000	-10.000000	0.558333	-26.366667	547.500000	1023.000000	1023.000000	2046.000000
16.219999	-0.013799	-8.155356	-2.465256	0.123781	-0.960976	-4.852906	0.000000	-10.000000	0.558333	-26.300001	538.833313	1023.000000	1023.000000	2046.000000
16.240000	-0.013792	-8.151197	-2.384348	-0.066291	-1.144882	-4.555676	0.000000	-10.000000	0.566667	-26.383333	530.000000	1023.000000	1023.000000	2046.000000
16.260000	-0.013381	-7.908412	-2.552775	0.249870	-0.939848	-4.665660	0.000000	-10.000000	0.550000	-26.266666	521.000000	1023.000000	1023.000000	2046.000000
16.280001	-0.013625	-8.052336	-2.524989	0.312013	-1.206882	-4.632477	0.000000	-10.000000	0.550000	-26.400000	512.166687	1023.000000	1023.000000	2046.000000
16.299999	-0.013839	-8.178749	-2.553604	0.125818	-1.361269	-4.389694	0.000000	-10.000000	0.550000	-26.616667	503.333344	1023.000000	1023.000000	2046.000000
16.320000	-0.013630	-8.055511	-2.722733	0.481217	-1.201466	-4.612529	0.000000	-10.000000	0.558333	-26.866667	494.500000	1023.000000	1023.000000	2046.000000
16.340000	-0.014070	-8.315128	-2.697160	0.357174	-1.491787	-4.483356	0.000000	-10.000000	0.558333	-26.883333	485.500000	1023.000000	1023.000000	2046.000000
16.360001	-0.014199	-8.391676	-2.721348	0.246942	-1.570050	-4.347220	0.000000	-10.000000	0.558333	-26.800001	476.500000	1023.000000	1023.000000	2046.000000
16.379999	-0.014093	-8.329039	-2.918456	0.605466	-1.411567	-4.604482	0.000000	-10.000000	0.550000	-26.583334	467.666656	1023.000000	1023.000000	2046.000000
16.400000	-0.014723	-8.701161	-2.841400	0.400804	-1.758674	-4.501893	0.000000	-10.000000	0.550000	-26.566668	458.833344	1023.000000	1023.000000	2046.000000
16.420000	-0.014802	-8.747950	-2.903085	0.271163	-1.755213	-4.360815	0.000000	-10.000000	0.533333	-26.483334	450.000000	1023.000000	1023.000000	2046.000000
16.440001	-0.014759	-8.722799	-3.085195	0.572000	-1.612212	-4.597392	0.000000	-10.000000	0.533333	-26.316668	441.166656	1023.000000	1023.000000	2046.000000
16.459999	-0.015485	-9.151491	-2.980250	0.333206	-1.975395	-4.529052	0.000000	-10.000000	0.533333	-26.066668	432.333344	1023.000000	1023.000000	2046.000000
16.480000	-0.015464	-9.139517	-3.050100	0.281063	-1.911787	-4.458694	0.000000	-10.000000	0.541667	-25.883333	423.666656	1023.000000	1023.000000	2046.000000
16.500000	-0.015403	-9.103015	-3.189783	0.601600	-1.755443	-4.759388	0.000000	-10.000000	0.541667	-25.733334	415.000000	1023.000000	1023.000000	2046.000000
16.520000	-0.016060	-9.491349	-3.030129	0.253768	-2.094682	-4.620306	0.000000	-10.000000	0.525000	-25.550001	406.500000	1023.000000	1023.000000	2046.000000
16.540001	-0.016288	-9.625936	-3.161586	0.197448	-1.970932	-4.690866	0.000000	-10.000000	0.525000	-25.283335	397.833344	1023.000000	1023.000000	2046.000000
16.559999	-0.017097	-10.104033	-3.359480	0.359291	-2.012791	-5.091053	0.000000	-10.000000	0.516667	-25.066668	389.333344	1023.000000	1023.000000	2046.000000
16.580000	-0.018557	-10.967069	-3.331164	-0.064663	-2.547445	-5.023798	0.000000	-10.000000	0.516667	-24.683334	381.000000	1023.000000	1023.000000	2046.000000
16.600000	-0.019394	-11.461833	-3.582681	-0.085820	-2.569691	-5.223640	0.000000	-10.000000	0.508333	-24.466667	373.000000	1023.000000	1023.000000	2046.000000
16.620001	-0.020461	-12.092345	-3.810686	-0.019203	-2.728446	-5.534010	0.000000	-10.000000	0.500000	-24.100000	365.000000	1023.000000	1023.000000	2046.000000
16.639999	-0.021664	-12.803613	-3.831630	-0.550936	-3.098600	-5.322446	0.000000	-10.000000	0.500000	-23.916668	357.000000	1023.000000	1023.000000	2046.000000
16.660000	-0.021435	-12.668309	-3.977339	-0.328946	-2.879300	-5.482725	0.000000	-10.000000	0.483333	-23.650000	349.000000	1023.000000	1023.000000	2046.000000
16.680000	-0.021578	-12.752756	-3.917588	-0.220336	-3.066688	-5.548145	0.000000	-10.000000	0.458333	-23.316668	341.000000	1023.000000	1023.000000	2046.000000
16.700001	-0.021394	-12.643602	-3.909374	-0.274218	-3.085922	-5.374089	0.000000	-10.000000	0.425000	-22.850000	333.000000	1023.000000	1023.000000	2046.000000
16.719999	-0.021438	-12.669676	-4.008449	0.180187	-3.083950	-5.757465	0.000000	-10.000000	0.408333	-22.350000	325.333344	1023.000000	1023.000000	2046.000000
16.740000	-0.022800	-13.474859	-4.000151	-0.185656	-3.605072	-5.683981	0.000000	-10.000000	0.391667	-21.916668	317.833344	1023.000000	1023.000000	2046.000000
16.760000	-0.024630	-14.556060	-4.354312	-0.393700	-3.800848	-6.007201	0.000000	-10.000000	0.375000	-21.566668	310.500000	1023.000000	1023.000000	2046.000000
16.780001	-0.027802	-16.430885	-5.044596	-0.579209	-4.139198	-6.667881	0.000000	-10.000000	0.358333	-20.983334	303.166656	1023.000000	1023.000000	2046.000000
16.799999	-0.031798	-18.792547	-5.610662	-1.433718	-4.895182	-6.852986	0.000000	-10.000000	0.316667	-20.049999	296.166656	1023.000000	1023.000000	2046.000000
16.820000	-0.034561	-20.425655	-6.195248	-1.878818	-5.202908	-7.148681	0.000000	-10.000000	0.283333	-19.133333	289.666656	1023.000000	1023.000000	2046.000000
16.840000	-0.036558	-21.605639	-6.712489	-1.927511	-5.342781	-7.622858	0.000000	-10.000000	0.250000	-18.283333	283.500000	1023.000000	1023.000000	2046.000000
16.860001	-0.038436	-22.715633	-6.844389	-2.453988	-5.824469	-7.592787	0.000000	-10.000000	0.250000	-17.800001	277.500000	1023.000000	1023.000000	2046.000000
16.879999	-0.039283	-23.216406	-7.105286	-2.505553	-5.835061	-7.770506	0.000000	-10.000000	0.250000	-17.500000	271.500000	1023.000000	1023.000000	2046.000000
16.900000	-0.039971	-23.622986	-7.315247	-2.356291	-5.849980	-8.101469	0.000000	-10.000000	0.250000	-17.433334	265.500000	1023.000000	1023.000000	2046.000000
16.920000	-0.040806	-24.116503	-7.247762	-2.765985	-6.168643	-7.934111	0.000000	-10.000000	0.250000	-17.500000	259.500000	1023.000000	1023.000000	2046.000000
16.940001	-0.040686	-24.045561	-7.404943	-2.534570	-5.933547	-8.172501	0.000000	-10.000000	0.250000	-17.450001	253.500000	1023.000000	1023.000000	2046.000000
16.959999	-0.040976	-24.216734	-7.390413	-2.553370	-6.038841	-8.234111	0.000000	-10.000000	0.241667	-17.450001	247.666672	1023.000000	1023.000000	2046.000000
16.980000	-0.041071	-24.272789	-7.310694	-2.805702	-6.063835	-8.092557	0.000000	-10.000000	0.241667	-17.450001	242.000000	1023.000000	1023.000000	2046.000000
17.000000	-0.040735	-24.074482	-7.448130	-2.571085	-5.708061	-8.347207	0.000000	-10.000000	0.241667	-17.500000	236.333328	1023.000000	1023.000000	2046.000000
17.020000	-0.040845	-24.139544	-7.301172	-2.859253	-5.870764	-8.108356	0.000000	-10.000000	0.250000	-17.500000	230.500000	1023.000000	1023.000000	2046.000000
17.040001	-0.040123	-23.712702	-7.357752	-2.818357	-5.608896	-7.927698	0.000000	-10.000000	0.250000	-17.549999	224.500000	1023.000000	1023.000000	2046.000000
17.059999	-0.039703	-23.464357	-7.486994	-2.503161	-5.318034	-8.156168	0.000000	-10.000000	0.250000	-17.549999	218.500000	1023.000000	1023.000000	2046.000000
17.080000	-0.040152	-23.729637	-7.490653	-2.998292	-5.431611	-7.809082	0.000000	-10.000000	0.250000	-17.483334	212.500000	1023.000000	1023.000000	2046.000000
17.100000	-0.040451	-23.906569	-7.840107	-3.051848	-5.205289	-7.809324	0.000000	-10.000000	0.258333	-17.283335	206.833328	1023.000000	1023.000000	2046.000000
17.120001	-0.041436	-24.488750	-8.273428	-3.026807	-5.146692	-8.041824	0.000000	-10.000000	0.258333	-17.116667	201.166672	1023.000000	1023.000000	2046.000000
17.139999	-0.042957	-25.387596	-8.414967	-3.584717	-5.517206	-7.870708	0.000000	-10.000000	0.258333	-17.000000	195.500000	1023.000000	1023.000000	2046.000000
17.160000	-0.043437	-25.671429	-8.781754	-3.544998	-5.330386	-8.014290	0.000000	-10.000000	0.241667	-16.883333	189.666672	1023.000000	1023.000000	2046.000000
17.180000	-0.044617	-26.368633	-8.944545	-3.537849	-5.605405	-8.280835	0.000000	-10.000000	0.233333	-16.783335	184.000000	1023.000000	1023.000000	2046.000000
17.200001	-0.045658	-26.983767	-9.002038	-4.003468	-5.881107	-8.097154	0.000000	-10.000000	0.225000	-16.516666	178.500000	1023.000000	1023.000000	2046.000000
17.219999	-0.045858	-27.102001	-9.173681	-3.835476	-5.765604	-8.327240	0.000000	-10.000000	0.216667	-16.066668	173.000000	1023.000000	1023.000000	2046.000000
17.240000	-0.046034	-27.206106	-9.143051	-3.875670	-5.898734	-8.288650	0.000000	-10.000000	0.200000	-15.200000	167.666672	1023.000000	1023.000000	2046.000000
17.260000	-0.045984	-27.176512	-8.987559	-4.060839	-6.031245	-8.096869	0.000000	-10.000000	0.191667	-14.283334	162.500000	1023.000000	1023.000000	2046.000000
17.280001	-0.044984	-26.585726	-8.966813	-3.720431	-5.763574	-8.134908	0.000000	-10.000000	0.183333	-13.616667	157.666672	1023.000000	1023.000000	2046.000000
17.299999	-0.044508	-26.304155	-8.860796	-3.519022	-5.804751	-8.119585	0.000000	-10.000000	0.166667	-13.166667	153.166672	1023.000000	1023.000000	2046.000000
17.320000	-0.043964	-25.983000	-8.671840	-3.630782	-5.828601	-7.851776	0.000000	-10.000000	0.141667	-12.883333	148.666672	1023.000000	1023.000000	2046.000000
17.340000	-0.042872	-25.337543	-8.609854	-3.130693	-5.563599	-8.033398	0.000000	-10.000000	0.125000	-12.566667	144.333328	1023.000000	1023.000000	2046.000000
17.360001	-0.042556	-25.150658	-8.348199	-3.172914	-5.780358	-7.849187	0.000000	-10.000000	0.116667	-12.200001	140.000000	1023.000000	1023.000000	2046.000000
17.379999	-0.041817	-24.713697	-8.269372	-3.155092	-5.636382	-7.652852	0.000000	-10.000000	0.108333	-11.800000	136.000000	1023.000000	1023.000000	2046.000000
17.400000	-0.041105	-24.292803	-8.336742	-2.712945	-5.370596	-7.872520	0.000000	-10.000000	0.100000	-11.233334	132.000000	1023.000000	1023.000000	2046.000000
17.420000	-0.041029	-24.247986	-8.108387	-2.928008	-5.614137	-7.597454	0.000000	-10.000000	0.100000	-10.616667	128.333328	1023.000000	1023.000000	2046.000000
17.440001	-0.040370	-23.858677	-8.078484	-2.901723	-5.440194	-7.438278	0.000000	-10.000000	0.083333	-9.900000	124.833336	1023.000000	1023.000000	2046.000000
17.459999	-0.039799	-23.521204	-8.137360	-2.518782	-5.208566	-7.656497	0.000000	-10.000000	0.066667	-9.016666	121.666664	1023.000000	1023.000000	2046.000000
17.480000	-0.039818	-23.532173	-7.901679	-2.686103	-5.458097	-7.486294	0.000000	-10.000000	0.050000	-7.983334	118.500000	1023.000000	1023.000000	2046.000000
17.500000	-0.039159	-23.142756	-7.856737	-2.725820	-5.252613	-7.307586	0.000000	-10.000000	0.050000	-6.833333	115.833336	1023.000000	1023.000000	2046.000000
17.520000	-0.038471	-22.736401	-7.908059	-2.341209	-4.953226	-7.533908	0.000000	-10.000000	0.050000	-5.500000	113.500000	1023.000000	1023.000000	2046.000000
17.540001	-0.038379	-22.682020	-7.662111	-2.555729	-5.144663	-7.319517	0.000000	-10.000000	0.050000	-3.966667	111.833336	1023.000000	1023.000000	2046.000000
17.559999	-0.037739	-22.303885	-7.560814	-2.630015	-4.965677	-7.147378	0.000000	-10.000000	0.033333	-2.050000	110.666664	1023.000000	1023.000000	2046.000000
17.580000	-0.037088	-21.918840	-7.610072	-2.232445	-4.675840	-7.400483	0.000000	-10.000000	0.033333	-0.700000	110.166664	1023.000000	1023.000000	2046.000000
17.600000	-0.036989	-21.860397	-7.368833	-2.343628	-4.870653	-7.277283	0.000000	-10.000000	0.025000	0.000000	110.000000	1023.000000	1023.000000	2046.000000
17.620001	-0.036573	-21.614521	-7.241848	-2.448141	-4.805556	-7.118976	0.000000	-10.000000	0.033333	0.000000	110.000000	1023.000000	1023.000000	2046.000000
17.639999	-0.035746	-21.125977	-7.254496	-2.119427	-4.472084	-7.279968	0.000000	-10.000000	0.033333	0.000000	110.000000	1023.000000	1023.000000	2046.000000
17.660000	-0.035793	-21.153625	-7.151751	-2.100445	-4.605414	-7.296015	0.000000	-10.000000	0.033333	0.000000	110.000000	1023.000000	1023.000000	2046.000000
17.680000	-0.036317	-21.463488	-7.059002	-2.442424	-4.809713	-7.152349	0.000000	-10.000000	0.033333	0.000000	110.000000	1023.000000	1023.000000	2046.000000
17.700001	-0.036572	-21.613981	-7.240386	-2.311540	-4.656278	-7.405777	0.000000	-10.000000	0.033333	-0.600000	110.000000	1023.000000	1023.000000	2046.000000
17.719999	-0.037384	-22.093760	-7.306799	-2.328396	-4.826406	-7.632159	0.000000	-10.000000	0.041667	-1.533333	109.833336	1023.000000	1023.000000	2046.000000
17.740000	-0.038416	-22.703798	-7.173013	-2.750197	-5.213754	-7.566833	0.000000	-10.000000	0.050000	-2.466667	109.666664	1023.000000	1023.000000	2046.000000
17.760000	-0.038560	-22.788908	-7.266691	-2.630519	-5.098333	-7.793365	0.000000	-10.000000	0.050000	-3.000000	109.166664	1023.000000	1023.000000	2046.000000
17.780001	-0.038892	-22.985191	-7.301486	-2.624961	-5.156374	-7.902371	0.000000	-10.000000	0.050000	-3.250000	108.500000	1023.000000	1023.000000	2046.000000
17.799999	-0.038694	-22.868080	-7.102574	-2.907378	-5.282537	-7.575591	0.000000	-10.000000	0.050000	-3.533333	107.500000	1023.000000	1023.000000	2046.000000
17.820000	-0.037511	-22.168848	-7.086139	-2.406673	-4.979810	-7.696225	0.000000	-10.000000	0.050000	-3.666667	106.333336	1023.000000	1023.000000	2046.000000
17.840000	-0.037318	-22.055080	-6.936816	-2.126708	-5.187839	-7.803719	0.000000	-10.000000	0.058333	-3.916667	105.000000	1023.000000	1023.000000	2046.000000
17.860001	-0.037224	-21.999655	-6.742577	-2.309995	-5.407936	-7.539148	0.000000	-10.000000	0.058333	-4.433333	103.666664	1023.000000	1023.000000	2046.000000
17.879999	-0.037692	-22.275930	-7.037974	-1.987823	-5.351794	-7.898339	0.000000	-10.000000	0.066667	-5.150000	102.166664	1023.000000	1023.000000	2046.000000
17.900000	-0.040319	-23.828653	-7.276174	-2.427890	-5.958683	-8.165906	0.000000	-10.000000	0.066667	-5.900000	100.500000	1023.000000	1023.000000	2046.000000
17.920000	-0.043367	-25.630043	-7.893353	-3.007821	-6.296815	-8.432055	0.000000	-10.000000	0.075000	-6.400000	98.500000	1023.000000	1023.000000	2046.000000
17.940001	-0.046675	-27.584902	-8.617518	-3.223422	-6.664913	-9.079047	0.000000	-10.000000	0.066667	-6.616667	96.500000	1023.000000	1023.000000	2046.000000
17.959999	-0.049448	-29.223867	-8.940152	-3.917576	-7.228623	-9.137517	0.000000	-10.000000	0.058333	-6.700000	94.166664	1023.000000	1023.000000	2046.000000
17.980000	-0.050765	-30.001850	-9.399436	-3.910797	-7.200453	-9.491163	0.000000	-10.000000	0.050000	-6.850000	91.833336	1023.000000	1023.000000	2046.000000
18.000000	-0.052103	-30.793089	-9.533732	-4.091196	-7.561177	-9.606982	0.000000	-10.000000	0.066667	-7.183333	89.500000	1023.000000	1023.000000	2046.000000
18.020000	-0.052987	-31.315268	-9.654970	-4.366827	-7.682468	-9.611002	0.000000	-10.000000	0.083333	-7.666667	87.166664	1023.000000	1023.000000	2046.000000
18.040001	-0.053207	-31.445246	-9.817057	-4.087563	-7.587628	-9.952997	0.000000	-10.000000	0.100000	-8.166667	84.666664	1023.000000	1023.000000	2046.000000
18.059999	-0.053769	-31.777267	-9.726445	-4.335549	-7.871185	-9.844088	0.000000	-10.000000	0.091667	-8.616667	81.833336	1023.000000	1023.000000	2046.000000
18.080000	-0.053694	-31.733294	-9.722171	-4.343410	-7.799315	-9.868398	0.000000	-10.000000	0.091667	-8.983334	79.000000	1023.000000	1023.000000	2046.000000
18.100000	-0.053409	-31.564619	-9.779698	-4.035593	-7.618456	-10.130872	0.000000	-10.000000	0.091667	-9.233334	76.000000	1023.000000	1023.000000	2046.000000
18.120001	-0.053604	-31.680174	-9.584713	-4.398580	-7.802301	-9.894580	0.000000	-10.000000	0.100000	-9.500000	73.000000	1023.000000	1023.000000	2046.000000
18.139999	-0.052933	-31.283598	-9.646718	-4.224967	-7.409848	-10.002066	0.000000	-10.000000	0.100000	-9.650001	69.833336	1023.000000	1023.000000	2046.000000
18.160000	-0.052740	-31.169353	-9.609904	-4.177123	-7.378870	-10.003456	0.000000	-10.000000	0.100000	-9.816667	66.500000	1023.000000	1023.000000	2046.000000
18.180000	-0.052216	-30.859821	-9.547190	-4.402561	-7.292114	-9.617957	0.000000	-10.000000	0.100000	-10.016667	63.166668	1023.000000	1023.000000	2046.000000
18.200001	-0.051353	-30.349516	-9.669962	-4.047003	-6.849351	-9.783198	0.000000	-10.000000	0.100000	-10.150001	59.833332	1023.000000	1023.000000	2046.000000
18.219999	-0.051749	-30.583590	-9.644637	-4.355300	-7.003905	-9.579746	0.000000	-10.000000	0.091667	-10.016666	56.500000	1023.000000	1023.000000	2046.000000
18.240000	-0.051872	-30.656347	-9.937985	-4.533625	-6.765454	-9.419284	0.000000	-10.000000	0.083333	-9.700000	53.166668	1023.000000	1023.000000	2046.000000
18.260000	-0.052447	-30.996195	-10.308729	-4.399058	-6.651879	-9.636529	0.000000	-10.000000	0.066667	-9.366667	49.833332	1023.000000	1023.000000	2046.000000
18.280001	-0.053696	-31.734356	-10.439177	-4.968236	-6.985724	-9.341218	0.000000	-10.000000	0.075000	-9.250000	46.666668	1023.000000	1023.000000	2046.000000
18.299999	-0.054113	-31.980911	-10.767563	-4.818749	-6.829740	-9.564859	0.000000	-10.000000	0.083333	-9.250000	43.500000	1023.000000	1023.000000	2046.000000
18.320000	-0.055101	-32.564819	-10.898776	-4.930933	-7.086705	-9.648405	0.000000	-10.000000	0.091667	-9.300000	40.500000	1023.000000	1023.000000	2046.000000
18.340000	-0.055936	-33.058308	-10.946688	-5.337312	-7.291197	-9.483112	0.000000	-10.000000	0.091667	-9.400001	37.333332	1023.000000	1023.000000	2046.000000
18.360001	-0.056018	-33.106564	-11.091908	-5.086993	-7.159378	-9.768284	0.000000	-10.000000	0.091667	-9.316667	34.166668	1023.000000	1023.000000	2046.000000
18.379999	-0.056259	-33.248859	-11.021457	-5.152280	-7.348426	-9.726695	0.000000	-10.000000	0.091667	-9.133333	31.000000	1023.000000	1023.000000	2046.000000
18.400000	-0.055983	-33.085995	-10.790369	-5.390353	-7.475542	-9.429729	0.000000	-10.000000	0.091667	-8.850000	28.000000	1023.000000	1023.000000	2046.000000
18.420000	-0.054956	-32.478893	-10.794469	-4.967975	-7.161002	-9.555446	0.000000	-10.000000	0.075000	-8.583334	25.000000	1023.000000	1023.000000	2046.000000
18.440001	-0.054348	-32.119678	-10.657341	-4.701219	-7.179845	-9.581274	0.000000	-10.000000	0.075000	-8.183333	22.166666	1023.000000	1023.000000	2046.000000
18.459999	-0.053748	-31.765137	-10.355767	-4.910218	-7.320756	-9.178394	0.000000	-10.000000	0.075000	-7.616667	19.333334	1023.000000	1023.000000	2046.000000
18.480000	-0.052522	-31.040516	-10.285243	-4.520540	-7.012887	-9.221847	0.000000	-10.000000	0.083333	-6.950000	16.833334	1023.000000	1023.000000	2046.000000
18.500000	-0.051740	-30.578184	-10.208333	-4.163092	-6.888162	-9.318597	0.000000	-10.000000	0.075000	-6.100000	14.500000	1023.000000	1023.000000	2046.000000
18.520000	-0.051204	-30.261669	-9.929572	-4.459474	-7.027639	-8.844985	0.000000	-10.000000	0.050000	-4.816667	12.500000	1023.000000	1023.000000	2046.000000
18.540001	-0.050132	-29.628212	-9.909628	-4.090359	-6.717752	-8.910472	0.000000	-10.000000	0.041667	-2.700000	11.000000	1023.000000	1023.000000	2046.000000
18.559999	-0.049640	-29.337080	-9.828764	-3.861682	-6.693618	-8.953014	0.000000	-10.000000	0.033333	-0.416667	10.166667	1023.000000	1023.000000	2046.000000
18.580000	-0.049242	-29.101904	-9.597002	-4.116027	-6.786205	-8.602671	0.000000	-10.000000	0.041667	1.383333	10.000000	1023.000000	1023.000000	2046.000000
18.600000	-0.048157	-28.460976	-9.625297	-3.703013	-6.404469	-8.728197	0.000000	-10.000000	0.033333	2.566667	10.000000	1023.000000	1023.000000	2046.000000
18.620001	-0.047736	-28.211897	-9.458596	-3.626125	-6.459074	-8.668100	0.000000	-10.000000	0.033333	3.450000	10.000000	1023.000000	1023.000000	2046.000000
18.639999	-0.047262	-27.931826	-9.262156	-3.857958	-6.455482	-8.356229	0.000000	-10.000000	0.016667	4.466667	10.000000	1023.000000	1023.000000	2046.000000
18.660000	-0.046175	-27.289240	-9.240831	-3.526392	-6.080959	-8.441058	0.000000	-10.000000	0.008333	5.366667	10.000000	1023.000000	1023.000000	2046.000000
18.680000	-0.045776	-27.053646	-9.106813	-3.384726	-6.084697	-8.477408	0.000000	-10.000000	0.000000	6.133333	10.000000	1023.000000	1023.000000	2046.000000
18.700001	-0.045293	-26.768110	-8.855309	-3.640855	-6.119339	-8.152607	0.000000	-10.000000	0.000000	6.683333	10.000000	1023.000000	1023.000000	2046.000000
18.719999	-0.044246	-26.149683	-8.818669	-3.231178	-5.738100	-8.361737	0.000000	-10.000000	0.000000	6.816667	10.000000	1023.000000	1023.000000	2046.000000
18.740000	-0.043861	-25.921625	-8.581903	-3.253468	-5.840528	-8.245726	0.000000	-10.000000	0.000000	6.833333	10.000000	1023.000000	1023.000000	2046.000000
18.760000	-0.043327	-25.606281	-8.460614	-3.326350	-5.721447	-8.097871	0.000000	-10.000000	0.000000	6.733334	10.000000	1023.000000	1023.000000	2046.000000
18.780001	-0.043202	-25.532534	-8.530229	-3.039770	-5.559160	-8.403375	0.000000	-10.000000	0.000000	6.866667	10.000000	1023.000000	1023.000000	2046.000000
18.799999	-0.043786	-25.877438	-8.312123	-3.494539	-5.912097	-8.158678	0.000000	-10.000000	0.000000	6.900000	11.833333	1023.000000	1023.000000	2046.000000
18.820000	-0.043722	-25.839741	-8.412038	-3.169504	-5.701791	-8.556407	0.000000	-10.000000	0.000000	6.516667	18.000000	1023.000000	1023.000000	2046.000000
18.840000	-0.044117	-26.072882	-8.202528	-3.418832	-5.990397	-8.461123	0.000000	-10.000000	0.000000	6.033333	24.166666	1023.000000	1023.000000	2046.000000
18.860001	-0.044061	-26.040220	-8.182718	-3.576345	-5.912898	-8.368258	0.000000	-10.000000	0.000000	5.600000	28.500000	1023.000000	1023.000000	2046.000000
18.879999	-0.043277	-25.576469	-8.213017	-3.121215	-5.627234	-8.615004	0.000000	-10.000000	0.000000	5.600000	28.500000	1023.000000	1023.000000	2046.000000
18.900000	-0.042749	-25.264866	-7.866628	-3.343972	-5.840597	-8.213668	0.000000	-10.000000	0.000000	5.300000	29.166666	1023.000000	1023.000000	2046.000000
18.920000	-0.041350	-24.438110	-7.806836	-2.741636	-5.503631	-8.386008	0.000000	-10.000000	0.008333	4.933333	30.333334	1023.000000	1023.000000	2046.000000
18.940001	-0.041091	-24.284826	-7.531950	-2.708847	-5.788128	-8.255902	0.000000	-10.000000	0.016667	4.600000	32.000000	1023.000000	1023.000000	2046.000000
18.959999	-0.041020	-24.243076	-7.537014	-2.719114	-5.804108	-8.182838	0.000000	-10.000000	0.016667	4.716667	33.500000	1023.000000	1023.000000	2046.000000
18.980000	-0.042461	-25.094728	-7.896468	-2.589308	-5.960205	-8.648747	0.000000	-10.000000	0.008333	5.233334	35.000000	1023.000000	1023.000000	2046.000000
19.000000	-0.045508	-26.895172	-8.231154	-3.425559	-6.514546	-8.723911	0.000000	-10.000000	0.000000	6.416667	36.666668	1023.000000	1023.000000	2046.000000
19.020000	-0.048140	-28.450516	-8.874555	-3.636445	-6.633385	-9.306130	0.000000	-10.000000	-0.025000	8.450001	38.666668	1023.000000	1023.000000	2046.000000
19.040001	-0.050800	-30.022789	-9.219709	-4.193023	-7.105234	-9.504822	0.000000	-10.000000	-0.058333	10.866667	41.166668	1023.000000	1023.000000	2046.000000
19.059999	-0.052014	-30.740170	-9.498100	-4.547246	-7.130478	-9.564345	0.000000	-10.000000	-0.125000	13.366667	44.333332	1023.000000	1023.000000	2046.000000
19.080000	-0.052583	-31.076653	-9.670683	-4.392144	-7.103436	-9.910390	0.000000	-10.000000	-0.158333	15.333334	48.333332	1023.000000	1023.000000	2046.000000
19.100000	-0.053147	-31.410070	-9.521524	-4.871730	-7.357864	-9.658953	0.000000	-10.000000	-0.208333	17.166668	53.166668	1023.000000	1023.000000	2046.000000
19.120001	-0.052609	-31.091816	-9.633164	-4.503351	-6.995919	-9.959381	0.000000	-10.000000	-0.225000	18.533335	58.666668	1023.000000	1023.000000	2046.000000
19.139999	-0.052576	-31.072674	-9.358968	-4.706415	-7.214869	-9.792423	0.000000	-10.000000	-0.266667	20.033335	64.666664	1023.000000	1023.000000	2046.000000
19.160000	-0.051702	-30.555780	-9.150613	-4.738259	-7.000828	-9.666080	0.000000	-10.000000	-0.291667	21.383333	71.166664	1023.000000	1023.000000	2046.000000
19.180000	-0.050660	-29.940119	-9.042284	-4.325391	-6.647639	-9.924807	0.000000	-10.000000	-0.325000	22.816668	78.000000	1023.000000	1023.000000	2046.000000
19.200001	-0.049876	-29.476807	-8.592484	-4.664466	-6.707889	-9.511969	0.000000	-10.000000	-0.358333	24.150002	85.333336	1023.000000	1023.000000	2046.000000
19.219999	-0.048199	-28.485811	-8.341393	-4.475683	-6.177415	-9.491320	0.000000	-10.000000	-0.391667	25.466667	93.166664	1023.000000	1023.000000	2046.000000
19.240000	-0.046746	-27.626959	-8.120413	-4.211114	-5.754465	-9.540966	0.000000	-10.000000	-0.425000	26.733334	101.500000	1023.000000	1023.000000	2046.000000
19.260000	-0.045326	-26.787645	-7.676347	-4.537995	-5.632259	-8.941044	0.000000	-10.000000	-0.475000	27.883333	110.333336	1023.000000	1023.000000	2046.000000
19.280001	-0.043152	-25.503019	-7.426821	-4.136746	-5.015510	-8.923944	0.000000	-10.000000	-0.533333	29.066668	119.333336	1023.000000	1023.000000	2046.000000
19.299999	-0.041856	-24.737169	-7.165731	-4.124917	-4.709845	-8.736676	0.000000	-10.000000	-0.583333	30.116667	128.833328	1023.000000	1023.000000	2046.000000
19.320000	-0.040784	-24.103386	-7.021325	-4.434194	-4.360789	-8.287078	0.000000	-10.000000	-0.608333	31.066668	138.666672	1023.000000	1023.000000	2046.000000
19.340000	-0.039902	-23.581848	-7.175062	-4.084849	-3.879014	-8.442924	0.000000	-10.000000	-0.641667	31.933334	149.000000	1023.000000	1023.000000	2046.000000
19.360001	-0.039911	-23.587128	-6.999833	-4.520757	-4.020600	-8.045938	0.000000	-10.000000	-0.666667	32.650002	159.500000	1023.000000	1023.000000	2046.000000
19.379999	-0.039168	-23.148191	-6.982018	-4.463060	-3.750828	-7.952286	0.000000	-10.000000	-0.691667	33.216667	170.166672	1023.000000	1023.000000	2046.000000
19.400000	-0.038786	-22.922482	-6.931455	-4.218678	-3.654345	-8.118004	0.000000	-10.000000	-0.700000	33.700001	181.166672	1023.000000	1023.000000	2046.000000
19.420000	-0.038451	-22.724600	-6.541316	-4.603612	-3.811077	-7.768595	0.000000	-10.000000	-0.725000	34.133335	192.500000	1023.000000	1023.000000	2046.000000
19.440001	-0.037020	-21.878843	-6.297871	-4.295169	-3.454933	-7.830872	0.000000	-10.000000	-0.758333	34.700001	203.833328	1023.000000	1023.000000	2046.000000
19.459999	-0.035930	-21.234789	-5.886821	-4.211397	-3.423140	-7.713430	0.000000	-10.000000	-0.791667	35.166668	215.333328	1023.000000	1023.000000	2046.000000
19.480000	-0.034019	-20.105490	-5.381360	-4.174577	-3.186635	-7.362918	0.000000	-10.000000	-0.800000	35.833332	227.000000	1023.000000	1023.000000	2046.000000
19.500000	-0.031731	-18.752983	-4.992254	-3.540002	-2.785045	-7.435684	0.000000	-10.000000	-0.800000	36.383335	239.000000	1023.000000	1023.000000	2046.000000
19.520000	-0.029677	-17.539135	-4.341472	-3.593634	-2.708935	-6.895093	0.000000	-10.000000	-0.791667	36.466667	251.000000	1023.000000	1023.000000	2046.000000
19.540001	-0.026832	-15.858004	-3.962182	-2.883075	-2.087195	-6.925553	0.000000	-10.000000	-0.816667	36.733334	263.000000	1023.000000	1023.000000	2046.000000
19.559999	-0.024659	-14.573514	-3.312734	-2.846094	-1.990449	-6.424236	0.000000	-10.000000	-0.816667	36.633335	275.166656	1023.000000	1023.000000	2046.000000
19.580000	-0.022080	-13.049500	-2.879514	-2.407666	-1.469462	-6.292857	0.000000	-10.000000	-0.841667	36.866669	287.500000	1023.000000	1023.000000	2046.000000
19.600000	-0.019981	-11.808580	-2.344634	-2.151494	-1.265645	-6.046808	0.000000	-10.000000	-0.850000	37.266666	299.833344	1023.000000	1023.000000	2046.000000
19.620001	-0.017783	-10.509467	-1.891587	-1.939932	-0.881306	-5.796641	0.000000	-10.000000	-0.866667	37.516666	312.166656	1023.000000	1023.000000	2046.000000
19.639999	-0.015729	-9.295979	-1.557559	-1.430133	-0.468236	-5.840050	0.000000	-10.000000	-0.866667	37.750000	324.500000	1023.000000	1023.000000	2046.000000
19.660000	-0.014218	-8.403121	-0.967906	-1.637330	-0.457740	-5.340145	0.000000	-10.000000	-0.875000	37.316669	337.166656	1023.000000	1023.000000	2046.000000
19.680000	-0.011967	-7.072525	-0.720112	-1.063476	0.141500	-5.430438	0.000000	-10.000000	-0.883333	37.466667	349.666656	1023.000000	1023.000000	2046.000000
19.700001	-0.010585	-6.255873	-0.266027	-1.028331	0.188735	-5.150250	0.000000	-10.000000	-0.866667	37.433334	362.166656	1023.000000	1023.000000	2046.000000
19.719999	-0.008799	-5.200360	0.017460	-0.863335	0.590099	-4.944585	0.000000	-10.000000	-0.841667	37.433334	374.500000	1023.000000	1023.000000	2046.000000
19.740000	-0.007427	-4.389131	0.258471	-0.403260	0.845743	-5.090084	0.000000	-10.000000	-0.808333	36.883335	387.166656	1023.000000	1023.000000	2046.000000
19.760000	-0.006322	-3.736574	0.673676	-0.660615	0.860662	-4.610296	0.000000	-10.000000	-0.775000	36.566669	399.666656	1023.000000	1023.000000	2046.000000
19.780001	-0.004951	-2.926293	0.731595	-0.086064	1.252541	-4.824365	0.000000	-10.000000	-0.733333	35.766666	412.000000	1023.000000	1023.000000	2046.000000
19.799999	-0.004781	-2.825278	0.930927	-0.315135	1.102442	-4.543511	0.000000	-10.000000	-0.691667	35.066666	424.000000	1023.000000	1023.000000	2046.000000
19.820000	-0.004189	-2.475610	1.038818	-0.250481	1.287376	-4.551324	0.000000	-10.000000	-0.658333	33.816666	435.666656	1023.000000	1023.000000	2046.000000
19.840000	-0.003938	-2.327290	1.137079	-0.051798	1.339682	-4.752254	0.000000	-10.000000	-0.608333	32.916668	447.166656	1023.000000	1023.000000	2046.000000
19.860001	-0.003406	-2.012748	1.490519	-0.334176	1.280340	-4.449431	0.000000	-10.000000	-0.575000	32.049999	458.333344	1023.000000	1023.000000	2046.000000
19.879999	-0.001775	-1.049250	1.665664	0.231681	1.730047	-4.676642	0.000000	-10.000000	-0.533333	31.250000	469.166656	1023.000000	1023.000000	2046.000000
19.900000	-0.000593	-0.350323	2.167608	-0.024638	1.654374	-4.147667	0.000000	-10.000000	-0.508333	30.583334	479.833344	1023.000000	1023.000000	2046.000000
19.920000	0.001658	0.979657	2.381063	0.473322	2.209300	-4.084028	0.000000	-10.000000	-0.483333	29.883333	490.166656	1023.000000	1023.000000	2046.000000
19.940001	0.003061	1.809003	2.692938	0.858088	2.353745	-4.095768	0.000000	-10.000000	-0.475000	29.366667	500.500000	1023.000000	1023.000000	2046.000000
19.959999	0.004308	2.545789	3.124344	0.823512	2.392056	-3.794123	0.000000	-10.000000	-0.483333	28.716667	510.166656	1023.000000	1023.000000	2046.000000
19.980000	0.005432	3.210118	3.224992	1.427275	2.691901	-4.134051	0.000000	-10.000000	-0.475000	28.266666	519.833313	1023.000000	1023.000000	2046.000000
20.000000	0.004678	2.764750	3.281982	1.066157	2.242621	-3.826010	0.000000	-10.000000	-0.458333	27.816668	529.166687	1023.000000	1023.000000	2046.000000
20.020000	0.002657	1.570155	2.516258	1.145448	2.148141	-4.239693	0.000000	-10.000000	-0.425000	27.500000	538.666687	1023.000000	1023.000000	2046.000000
20.040001	-0.001040	-0.614742	1.927380	0.656107	1.440654	-4.638882	0.000000	-10.000000	-0.400000	26.983334	547.833313	1023.000000	1023.000000	2046.000000
20.059999	-0.003542	-2.093327	1.411292	0.071408	1.179222	-4.755249	0.000000	-10.000000	-0.383333	26.400000	557.000000	1023.000000	1023.000000	2046.000000
20.080000	-0.005005	-2.958055	0.994496	0.124690	1.085425	-5.162665	0.000000	-10.000000	-0.383333	25.783335	565.833313	1023.000000	1023.000000	2046.000000
20.100000	-0.005830	-3.445437	0.964205	-0.368271	0.852910	-4.894280	0.000000	-10.000000	-0.375000	25.166668	574.500000	1023.000000	1023.000000	2046.000000
20.120001	-0.005536	-3.271611	0.808180	0.049597	1.127537	-5.256925	0.000000	-10.000000	-0.375000	25.083334	582.833313	1023.000000	1023.000000	2046.000000
20.139999	-0.005699	-3.368204	1.055897	-0.252127	0.861940	-5.033914	0.000000	-10.000000	-0.358333	25.033333	591.333313	1023.000000	1023.000000	2046.000000
20.160000	-0.004695	-2.774514	1.092912	0.047436	1.242330	-5.157192	0.000000	-10.000000	-0.375000	25.100000	599.666687	1023.000000	1023.000000	2046.000000
20.180000	-0.004350	-2.570992	1.374890	-0.014250	1.133377	-5.065008	0.000000	-10.000000	-0.383333	24.933334	608.166687	1023.000000	1023.000000	2046.000000
20.200001	-0.003302	-1.951710	1.512480	0.079660	1.461708	-5.005558	0.000000	-10.000000	-0.375000	24.883333	616.500000	1023.000000	1023.000000	2046.000000
20.219999	-0.002406	-1.422066	1.714657	0.376927	1.608907	-5.122556	0.000000	-10.000000	-0.358333	24.866667	624.833313	1023.000000	1023.000000	2046.000000
20.240000	-0.001209	-0.714585	2.054343	0.249219	1.798954	-4.817101	0.000000	-10.000000	-0.341667	24.700001	633.000000	1023.000000	1023.000000	2046.000000
20.260000	0.000353	0.208528	2.208505	0.772963	2.303685	-5.076626	0.000000	-10.000000	-0.350000	24.483334	641.333313	1023.000000	1023.000000	2046.000000
20.280001	0.001435	0.847994	2.638305	0.420509	2.334676	-4.545497	0.000000	-10.000000	-0.341667	24.283333	649.666687	1023.000000	1023.000000	2046.000000
20.299999	0.003171	1.873783	2.636094	0.875475	2.986598	-4.624383	0.000000	-10.000000	-0.333333	24.166666	658.000000	1023.000000	1023.000000	2046.000000
20.320000	0.004156	2.455971	2.990131	0.647918	3.014995	-4.197073	0.000000	-10.000000	-0.325000	24.049999	666.000000	1023.000000	1023.000000	2046.000000
20.340000	0.005517	3.260402	2.922042	0.883332	3.634647	-4.179620	0.000000	-10.000000	-0.308333	23.950001	674.000000	1023.000000	1023.000000	2046.000000
20.360001	0.005844	3.453880	2.913540	0.721836	3.780230	-3.961725	0.000000	-10.000000	-0.300000	23.683334	682.000000	1023.000000	1023.000000	2046.000000
20.379999	0.006229	3.681397	2.757710	0.553579	4.098629	-3.728522	0.000000	-10.000000	-0.291667	23.400000	690.000000	1023.000000	1023.000000	2046.000000
20.400000	0.006117	3.615226	2.558089	0.691333	4.219145	-3.853341	0.000000	-10.000000	-0.283333	23.050001	697.833313	1023.000000	1023.000000	2046.000000
20.420000	0.005901	3.487231	2.605326	0.268700	4.117417	-3.504212	0.000000	-10.000000	-0.266667	22.983334	705.500000	1023.000000	1023.000000	2046.000000
20.440001	0.006197	3.662702	2.461850	0.657538	4.385805	-3.842490	0.000000	-10.000000	-0.241667	22.833334	713.166687	1023.000000	1023.000000	2046.000000
20.459999	0.006096	3.602881	2.745314	0.301515	4.124998	-3.568945	0.000000	-10.000000	-0.225000	22.483334	720.833313	1023.000000	1023.000000	2046.000000
20.480000	0.007042	4.161613	2.863506	0.445850	4.401103	-3.548846	0.000000	-10.000000	-0.225000	22.000000	728.500000	1023.000000	1023.000000	2046.000000
20.500000	0.007928	4.685634	3.108009	0.769444	4.435041	-3.626860	0.000000	-10.000000	-0.225000	21.750000	735.833313	1023.000000	1023.000000	2046.000000
20.520000	0.009274	5.481128	3.512827	0.658025	4.490245	-3.179971	0.000000	-10.000000	-0.225000	21.483334	743.166687	1023.000000	1023.000000	2046.000000
20.540001	0.011251	6.649477	3.672271	1.415635	4.938525	-3.376955	0.000000	-10.000000	-0.216667	21.133333	750.333313	1023.000000	1023.000000	2046.000000
20.559999	0.012668	7.487085	4.206422	1.268954	4.854094	-2.842385	0.000000	-10.000000	-0.216667	20.416668	757.500000	1023.000000	1023.000000	2046.000000
20.580000	0.014933	8.825387	4.430516	1.850708	5.375773	-2.831610	0.000000	-10.000000	-0.225000	19.950001	764.500000	1023.000000	1023.000000	2046.000000
20.600000	0.016365	9.671965	4.866818	2.028235	5.407770	-2.630858	0.000000	-10.000000	-0.216667	19.433334	771.166687	1023.000000	1023.000000	2046.000000
20.620001	0.018114	10.705492	5.164529	2.171314	5.726972	-2.357323	0.000000	-10.000000	-0.200000	19.233334	777.833313	1023.000000	1023.000000	2046.000000
20.639999	0.019655	11.615933	5.377392	2.656567	6.010621	-2.428646	0.000000	-10.000000	-0.175000	18.916668	784.166687	1023.000000	1023.000000	2046.000000
20.660000	0.020705	12.236650	5.796815	2.452594	5.981882	-1.994641	0.000000	-10.000000	-0.166667	18.750000	790.500000	1023.000000	1023.000000	2046.000000
20.680000	0.022406	13.241910	5.933291	3.030116	6.443692	-2.165190	0.000000	-10.000000	-0.158333	18.316668	796.833313	1023.000000	1023.000000	2046.000000
20.700001	0.023260	13.746485	6.276110	2.944929	6.388592	-1.863146	0.000000	-10.000000	-0.158333	18.050001	803.166687	1023.000000	1023.000000	2046.000000
20.719999	0.024511	14.486024	6.500500	3.055385	6.656015	-1.725876	0.000000	-10.000000	-0.150000	17.700001	809.500000	1023.000000	1023.000000	2046.000000
20.740000	0.025603	15.131446	6.601560	3.531300	6.950475	-1.951890	0.000000	-10.000000	-0.141667	17.350000	815.333313	1023.000000	1023.000000	2046.000000
20.760000	0.026150	15.454385	6.940441	3.156686	6.835628	-1.478369	0.000000	-10.000000	-0.125000	16.900000	821.000000	1023.000000	1023.000000	2046.000000
20.780001	0.026986	15.948567	6.904016	3.600062	7.183075	-1.738585	0.000000	-10.000000	-0.100000	16.366667	826.666687	1023.000000	1023.000000	2046.000000
20.799999	0.026966	15.937065	7.077110	3.593778	6.997523	-1.731346	0.000000	-10.000000	-0.075000	15.600000	832.166687	1023.000000	1023.000000	2046.000000
20.820000	0.027480	16.240423	7.303426	3.377513	7.000378	-1.440894	0.000000	-10.000000	-0.066667	14.616667	837.666687	1023.000000	1023.000000	2046.000000
20.840000	0.028326	16.740515	7.318870	3.882739	7.281671	-1.742764	0.000000	-10.000000	-0.058333	13.550000	842.666687	1023.000000	1023.000000	2046.000000
20.860001	0.028866	17.059860	7.612533	3.650667	7.124623	-1.327962	0.000000	-10.000000	-0.041667	12.516666	847.500000	1023.000000	1023.000000	2046.000000
20.879999	0.029925	17.685875	7.662888	3.931144	7.382937	-1.291095	0.000000	-10.000000	-0.025000	11.650001	851.833313	1023.000000	1023.000000	2046.000000
20.900000	0.030518	18.036083	7.743433	4.330238	7.451366	-1.488954	0.000000	-10.000000	-0.016667	10.966667	856.000000	1023.000000	1023.000000	2046.000000
20.920000	0.030505	18.028351	8.055294	4.048185	7.165550	-1.240678	0.000000	-10.000000	-0.016667	10.583334	859.666687	1023.000000	1023.000000	2046.000000
20.940001	0.031003	18.322973	8.010658	4.477512	7.320937	-1.486132	0.000000	-10.000000	-0.008333	10.516666	863.333313	1023.000000	1023.000000	2046.000000
20.959999	0.029184	17.247751	7.602021	4.433270	6.896221	-1.683760	0.000000	-10.000000	0.000000	10.333333	866.666687	1023.000000	1023.000000	2046.000000
20.980000	0.025450	15.040762	6.888566	3.728027	6.233716	-1.809548	0.000000	-10.000000	0.000000	10.033334	870.166687	1023.000000	1023.000000	2046.000000
21.000000	0.021845	12.910460	5.978357	3.574522	5.895571	-2.537990	0.000000	-10.000000	0.000000	9.100000	873.500000	1023.000000	1023.000000	2046.000000
21.020000	0.018586	10.984168	5.542026	2.935389	5.196024	-2.689271	0.000000	-10.000000	0.008333	7.883334	876.666687	1023.000000	1023.000000	2046.000000
21.040001	0.016965	10.026183	5.192224	2.525402	4.984444	-2.675887	0.000000	-10.000000	0.016667	6.400000	879.666687	1023.000000	1023.000000	2046.000000
21.059999	0.016110	9.520946	4.844121	2.799320	5.018348	-3.140844	0.000000	-10.000000	0.025000	5.150000	882.000000	1023.000000	1023.000000	2046.000000
21.080000	0.015174	8.967978	4.866919	2.431432	4.632507	-2.962880	0.000000	-10.000000	0.033333	4.083333	884.000000	1023.000000	1023.000000	2046.000000
21.100000	0.014963	8.842996	4.835248	2.290962	4.617416	-2.900630	0.000000	-10.000000	0.041667	2.733333	885.500000	1023.000000	1023.000000	2046.000000
21.120001	0.015029	8.882288	4.773551	2.664524	4.718575	-3.274360	0.000000	-10.000000	0.058333	1.016667	886.500000	1023.000000	1023.000000	2046.000000
21.139999	0.014746	8.714953	4.883437	2.510179	4.526708	-3.205370	0.000000	-10.000000	0.066667	-0.833333	887.000000	1023.000000	1023.000000	2046.000000
21.160000	0.014889	8.799114	5.013815	2.314091	4.509962	-3.038754	0.000000	-10.000000	0.066667	-2.216667	887.000000	1023.000000	1023.000000	2046.000000
21.180000	0.015622	9.232670	4.964877	2.767895	4.836932	-3.337034	0.000000	-10.000000	0.066667	-3.266667	887.000000	1023.000000	1023.000000	2046.000000
21.200001	0.015717	9.288812	5.150982	2.716856	4.727470	-3.306496	0.000000	-10.000000	0.066667	-4.050000	887.000000	1023.000000	1023.000000	2046.000000
21.219999	0.016333	9.652617	5.411118	2.412203	4.792694	-2.963397	0.000000	-10.000000	0.075000	-4.600000	887.000000	1023.000000	1023.000000	2046.000000
21.240000	0.017400	10.283574	5.274408	2.828881	5.319450	-3.139165	0.000000	-10.000000	0.075000	-4.933333	887.000000	1023.000000	1023.000000	2046.000000
21.260000	0.017737	10.482747	5.358457	2.854575	5.299136	-3.029420	0.000000	-10.000000	0.066667	-5.183333	887.000000	1023.000000	1023.000000	2046.000000
21.280001	0.018142	10.721725	5.506167	2.437812	5.363717	-2.585971	0.000000	-10.000000	0.066667	-5.183333	887.000000	1023.000000	1023.000000	2046.000000
21.299999	0.018726	11.067077	5.253079	2.631426	5.805394	-2.622821	0.000000	-10.000000	0.066667	-5.150000	887.000000	1023.000000	1023.000000	2046.000000
21.320000	0.018209	10.761458	4.918282	2.642358	5.914902	-2.714084	0.000000	-10.000000	0.066667	-4.966667	887.000000	1023.000000	1023.000000	2046.000000
21.340000	0.017162	10.142859	4.775173	2.025373	5.691885	-2.349572	0.000000	-10.000000	0.066667	-4.916667	887.000000	1023.000000	1023.000000	2046.000000
21.360001	0.016725	9.884539	4.380260	2.130483	5.879400	-2.505605	0.000000	-10.000000	0.066667	-4.933333	887.000000	1023.000000	1023.000000	2046.000000
21.379999	0.015798	9.336768	4.112216	2.138841	5.791147	-2.705436	0.000000	-10.000000	0.083333	-5.133333	887.000000	1023.000000	1023.000000	2046.000000
21.400000	0.014877	8.792147	4.166730	1.578333	5.460634	-2.413550	0.000000	-10.000000	0.083333	-5.533333	880.166687	1023.000000	1023.000000	2046.000000
21.420000	0.015084	8.914835	4.043896	1.918399	5.665504	-2.712964	0.000000	-10.000000	0.083333	-5.950000	872.666687	1023.000000	1023.000000	2046.000000
21.440001	0.014751	8.718011	4.141376	1.826656	5.417483	-2.667505	0.000000	-10.000000	0.075000	-6.333333	864.500000	1023.000000	1023.000000	2046.000000
21.459999	0.015250	9.012650	4.328791	1.649432	5.398355	-2.363927	0.000000	-10.000000	0.075000	-6.533333	862.500000	1023.000000	1023.000000	2046.000000
21.480000	0.016333	9.653065	4.363217	2.283036	5.641852	-2.635041	0.000000	-10.000000	0.083333	-6.583333	860.333313	1023.000000	1023.000000	2046.000000
21.500000	0.017018	10.057670	4.668381	2.164110	5.461768	-2.236590	0.000000	-10.000000	0.091667	-6.550000	858.000000	1023.000000	1023.000000	2046.000000
21.520000	0.018293	10.810910	4.845126	2.375444	5.647862	-2.057522	0.000000	-10.000000	0.091667	-6.650000	855.666687	1023.000000	1023.000000	2046.000000
21.540001	0.019392	11.460837	4.920243	2.926893	5.865307	-2.251606	0.000000	-10.000000	0.091667	-6.800000	853.500000	1023.000000	1023.000000	2046.000000
21.559999	0.020101	11.879975	5.322518	2.654354	5.661801	-1.758699	0.000000	-10.000000	0.091667	-6.933333	851.333313	1023.000000	1023.000000	2046.000000
21.580000	0.021463	12.684424	5.405168	3.100205	5.980152	-1.801100	0.000000	-10.000000	0.083333	-6.866667	849.000000	1023.000000	1023.000000	2046.000000
21.600000	0.021980	12.990113	5.515488	3.347306	5.986075	-1.858755	0.000000	-10.000000	0.075000	-6.566667	846.666687	1023.000000	1023.000000	2046.000000
21.620001	0.022652	13.387597	5.717691	3.136800	5.981895	-1.448789	0.000000	-10.000000	0.075000	-6.083333	844.500000	1023.000000	1023.000000	2046.000000
21.639999	0.023392	13.824491	5.714588	3.665101	6.224774	-1.779973	0.000000	-10.000000	0.083333	-5.650000	842.500000	1023.000000	1023.000000	2046.000000
21.660000	0.023801	14.066177	6.085603	3.308894	6.042149	-1.370469	0.000000	-10.000000	0.083333	-5.333333	840.500000	1023.000000	1023.000000	2046.000000
21.680000	0.024985	14.765886	6.150744	3.702359	6.441483	-1.528701	0.000000	-10.000000	0.066667	-5.200000	838.666687	1023.000000	1023.000000	2046.000000
21.700001	0.025302	14.953472	6.319022	3.812288	6.396584	-1.574422	0.000000	-10.000000	0.075000	-5.200000	837.000000	1023.000000	1023.000000	2046.000000
21.719999	0.025578	15.116561	6.519592	3.532824	6.367095	-1.302950	0.000000	-10.000000	0.075000	-5.466667	835.333313	1023.000000	1023.000000	2046.000000
21.740000	0.026205	15.487287	6.454243	4.049042	6.638696	-1.654695	0.000000	-10.000000	0.083333	-6.000000	833.500000	1023.000000	1023.000000	2046.000000
21.760000	0.025922	15.319729	6.659426	3.715851	6.303429	-1.358977	0.000000	-10.000000	0.083333	-6.833333	831.500000	1023.000000	1023.000000	2046.000000
21.780001	0.026373	15.586161	6.552530	3.891256	6.498577	-1.356202	0.000000	-10.000000	0.091667	-7.816667	829.166687	1023.000000	1023.000000	2046.000000
21.799999	0.026170	15.466653	6.398891	4.159203	6.357940	-1.449381	0.000000	-10.000000	0.116667	-8.900000	826.500000	1023.000000	1023.000000	2046.000000
21.820000	0.025705	15.191488	6.441067	3.874414	6.017219	-1.141211	0.000000	-10.000000	0.133333	-9.916667	823.333313	1023.000000	1023.000000	2046.000000
21.840000	0.025578	15.116845	6.253587	4.323974	6.031913	-1.492629	0.000000	-10.000000	0.150000	-10.916667	820.166687	1023.000000	1023.000000	2046.000000
21.860001	0.024135	14.263581	6.104526	4.225858	5.523262	-1.590065	0.000000	-10.000000	0.166667	-11.900001	816.666687	1023.000000	1023.000000	2046.000000
21.879999	0.021975	12.986996	5.742141	3.795213	5.055981	-1.606339	0.000000	-10.000000	0.200000	-12.983334	812.833313	1023.000000	1023.000000	2046.000000
21.900000	0.018788	11.103754	4.876648	3.868306	4.763265	-2.404465	0.000000	-10.000000	0.241667	-14.183333	808.333313	1023.000000	1023.000000	2046.000000
21.920000	0.014318	8.462193	4.229474	2.958035	3.839068	-2.564384	0.000000	-10.000000	0.275000	-15.516667	803.500000	1023.000000	1023.000000	2046.000000
21.940001	0.011053	6.532102	3.478315	2.565820	3.423269	-2.935302	0.000000	-10.000000	0.283333	-16.700001	798.166687	1023.000000	1023.000000	2046.000000
21.959999	0.008336	4.926390	2.858732	2.506259	3.050966	-3.489566	0.000000	-10.000000	0.308333	-17.683334	792.500000	1023.000000	1023.000000	2046.000000
21.980000	0.006287	3.715732	2.649173	1.835826	2.516095	-3.285362	0.000000	-10.000000	0.308333	-18.316668	786.500000	1023.000000	1023.000000	2046.000000
22.000000	0.005340	3.155888	2.269176	2.058721	2.525887	-3.697896	0.000000	-10.000000	0.341667	-18.883333	780.500000	1023.000000	1023.000000	2046.000000
22.020000	0.003969	2.345607	2.148487	1.881574	2.110497	-3.794952	0.000000	-10.000000	0.358333	-19.250000	774.333313	1023.000000	1023.000000	2046.000000
22.040001	0.003198	1.890265	2.096015	1.529744	1.923724	-3.659218	0.000000	-10.000000	0.383333	-19.799999	768.000000	1023.000000	1023.000000	2046.000000
22.059999	0.002983	1.763143	1.900950	1.923580	2.012800	-4.074187	0.000000	-10.000000	0.391667	-20.200001	761.333313	1023.000000	1023.000000	2046.000000
22.080000	0.002256	1.333161	1.997082	1.574639	1.669809	-3.908369	0.000000	-10.000000	0.391667	-20.650000	754.666687	1023.000000	1023.000000	2046.000000
22.100000	0.002482	1.467022	1.939982	1.631555	1.822615	-3.927130	0.000000	-10.000000	0.408333	-20.983334	747.833313	1023.000000	1023.000000	2046.000000
22.120001	0.002232	1.319196	1.853604	1.903566	1.839273	-4.277247	0.000000	-10.000000	0.408333	-21.233334	740.833313	1023.000000	1023.000000	2046.000000
22.139999	0.002005	1.185173	1.970736	1.393286	1.755641	-3.934490	0.000000	-10.000000	0.416667	-21.350000	733.666687	1023.000000	1023.000000	2046.000000
22.160000	0.002582	1.526062	1.802577	1.781008	2.106363	-4.163886	0.000000	-10.000000	0.408333	-21.250000	726.500000	1023.000000	1023.000000	2046.000000
22.180000	0.002552	1.508042	1.916241	1.418004	1.925880	-3.752083	0.000000	-10.000000	0.408333	-21.333334	719.500000	1023.000000	1023.000000	2046.000000
22.200001	0.003031	1.791171	1.738798	1.573524	2.280804	-3.801955	0.000000	-10.000000	0.400000	-21.350000	712.333313	1023.000000	1023.000000	2046.000000
22.219999	0.002588	1.529521	1.496997	1.522007	2.304265	-3.793749	0.000000	-10.000000	0.400000	-21.283333	705.166687	1023.000000	1023.000000	2046.000000
22.240000	0.001823	1.077268	1.235472	1.065648	2.272093	-3.495944	0.000000	-10.000000	0.400000	-21.049999	698.000000	1023.000000	1023.000000	2046.000000
22.260000	0.000978	0.577787	0.728295	1.305947	2.413264	-3.869718	0.000000	-10.000000	0.408333	-20.950001	691.000000	1023.000000	1023.000000	2046.000000
22.280001	-0.000536	-0.316757	0.527623	0.656327	2.012602	-3.513308	0.000000	-10.000000	0.416667	-20.916666	684.000000	1023.000000	1023.000000	2046.000000
22.299999	-0.001226	-0.724316	0.094876	0.830218	2.147103	-3.796513	0.000000	-10.000000	0.416667	-20.950001	677.000000	1023.000000	1023.000000	2046.000000
22.320000	-0.002584	-1.526912	-0.044831	0.526499	1.744892	-3.753472	0.000000	-10.000000	0.408333	-21.133333	670.000000	1023.000000	1023.000000	2046.000000
22.340000	-0.003257	-1.924798	-0.201662	0.306091	1.637300	-3.666527	0.000000	-10.000000	0.408333	-21.433334	663.000000	1023.000000	1023.000000	2046.000000
22.360001	-0.003740	-2.210231	-0.407920	0.609936	1.593915	-4.006162	0.000000	-10.000000	0.425000	-21.800001	656.000000	1023.000000	1023.000000	2046.000000
22.379999	-0.004228	-2.498540	-0.268155	0.126049	1.203233	-3.559667	0.000000	-10.000000	0.425000	-21.966667	648.666687	1023.000000	1023.000000	2046.000000
22.400000	-0.003556	-2.101658	-0.386762	0.574727	1.424330	-3.713953	0.000000	-10.000000	0.425000	-22.250000	641.333313	1023.000000	1023.000000	2046.000000
22.420000	-0.003523	-2.082205	-0.313772	0.729002	1.198975	-3.696410	0.000000	-10.000000	0.416667	-22.549999	633.666687	1023.000000	1023.000000	2046.000000
22.440001	-0.003079	-1.819863	-0.165477	0.534068	1.113459	-3.301912	0.000000	-10.000000	0.433333	-23.016666	626.333313	1023.000000	1023.000000	2046.000000
22.459999	-0.002377	-1.404867	-0.254385	1.126315	1.314332	-3.591130	0.000000	-10.000000	0.441667	-23.299999	618.666687	1023.000000	1023.000000	2046.000000
22.480000	-0.002396	-1.416150	-0.076373	0.932020	1.007773	-3.279571	0.000000	-10.000000	0.450000	-23.350000	611.000000	1023.000000	1023.000000	2046.000000
22.500000	-0.001881	-1.111529	-0.065586	1.018616	1.081265	-3.145824	0.000000	-10.000000	0.450000	-23.299999	603.000000	1023.000000	1023.000000	2046.000000
22.520000	-0.001672	-0.988363	-0.235477	1.475362	1.192631	-3.420879	0.000000	-10.000000	0.450000	-23.150000	595.166687	1023.000000	1023.000000	2046.000000
22.540001	-0.002050	-1.211364	-0.087785	1.085761	0.811982	-3.021322	0.000000	-10.000000	0.450000	-23.216667	587.500000	1023.000000	1023.000000	2046.000000
22.559999	-0.001758	-1.038980	-0.186691	1.280650	0.924697	-3.057636	0.000000	-10.000000	0.466667	-23.250000	579.833313	1023.000000	1023.000000	2046.000000
22.580000	-0.001813	-1.071194	-0.271730	1.604765	0.915566	-3.319795	0.000000	-10.000000	0.466667	-23.416668	572.000000	1023.000000	1023.000000	2046.000000
22.600000	-0.001848	-1.091913	-0.013738	1.188674	0.689969	-2.956819	0.000000	-10.000000	0.483333	-23.466667	564.000000	1023.000000	1023.000000	2046.000000
22.620001	-0.001049	-0.619779	0.002265	1.539212	0.958320	-3.119576	0.000000	-10.000000	0.466667	-23.516666	556.166687	1023.000000	1023.000000	2046.000000
22.639999	-0.001095	-0.647220	0.090317	1.571172	0.885472	-3.194181	0.000000	-10.000000	0.466667	-23.516666	548.500000	1023.000000	1023.000000	2046.000000
22.660000	-0.001223	-0.722985	0.172255	1.379182	0.813265	-3.087687	0.000000	-10.000000	0.466667	-23.766666	540.833313	1023.000000	1023.000000	2046.000000
22.680000	-0.001316	-0.777982	0.015935	1.798836	0.934545	-3.527299	0.000000	-10.000000	0.483333	-23.983334	533.000000	1023.000000	1023.000000	2046.000000
22.700001	-0.002029	-1.198931	0.145206	1.257197	0.534597	-3.135930	0.000000	-10.000000	0.508333	-24.299999	525.000000	1023.000000	1023.000000	2046.000000
22.719999	-0.001799	-1.063429	-0.078959	1.498869	0.758939	-3.242277	0.000000	-10.000000	0.516667	-24.483334	516.833313	1023.000000	1023.000000	2046.000000
22.740000	-0.002366	-1.398475	-0.331944	1.848607	0.597928	-3.513067	0.000000	-10.000000	0.525000	-24.733334	508.500000	1023.000000	1023.000000	2046.000000
22.760000	-0.003089	-1.825689	-0.303779	1.456978	0.107710	-3.086598	0.000000	-10.000000	0.533333	-24.866667	500.166656	1023.000000	1023.000000	2046.000000
22.780001	-0.003695	-2.183592	-0.646862	1.780127	0.041547	-3.358405	0.000000	-10.000000	0.541667	-24.933332	492.000000	1023.000000	1023.000000	2046.000000
22.799999	-0.005112	-3.021412	-0.916590	2.003613	-0.359458	-3.748976	0.000000	-10.000000	0.550000	-25.049999	483.666656	1023.000000	1023.000000	2046.000000
22.820000	-0.007285	-4.305239	-1.049773	1.378276	-1.016506	-3.617236	0.000000	-10.000000	0.550000	-25.100000	475.333344	1023.000000	1023.000000	2046.000000
22.840000	-0.009535	-5.634910	-1.631719	1.424420	-1.181503	-4.246108	0.000000	-10.000000	0.541667	-25.066668	466.833344	1023.000000	1023.000000	2046.000000
22.860001	-0.013310	-7.866359	-2.259156	1.006330	-1.837649	-4.775885	0.000000	-10.000000	0.533333	-24.733334	458.500000	1023.000000	1023.000000	2046.000000
22.879999	-0.016811	-9.935507	-2.845764	0.181753	-2.414618	-4.856878	0.000000	-10.000000	0.516667	-24.266666	450.166656	1023.000000	1023.000000	2046.000000
22.900000	-0.019382	-11.454548	-3.540882	0.225648	-2.633156	-5.506157	0.000000	-10.000000	0.508333	-23.866667	442.000000	1023.000000	1023.000000	2046.000000
22.920000	-0.021790	-12.877995	-3.794924	-0.332653	-3.226605	-5.523812	0.000000	-10.000000	0.508333	-23.516666	434.000000	1023.000000	1023.000000	2046.000000
22.940001	-0.023057	-13.626716	-4.101510	-0.525292	-3.355298	-5.644615	0.000000	-10.000000	0.508333	-23.533335	426.000000	1023.000000	1023.000000	2046.000000
22.959999	-0.024278	-14.348250	-4.439376	-0.288655	-3.500343	-6.119876	0.000000	-10.000000	0.516667	-23.533335	418.333344	1023.000000	1023.000000	2046.000000
22.980000	-0.025526	-15.085613	-4.421926	-0.847051	-3.944161	-5.872476	0.000000	-10.000000	0.525000	-23.716667	410.666656	1023.000000	1023.000000	2046.000000
23.000000	-0.025741	-15.212694	-4.619925	-0.599254	-3.831274	-6.162241	0.000000	-10.000000	0.525000	-23.666668	403.000000	1023.000000	1023.000000	2046.000000
23.020000	-0.026318	-15.553752	-4.660140	-0.681175	-4.030604	-6.181833	0.000000	-10.000000	0.525000	-23.616667	395.000000	1023.000000	1023.000000	2046.000000
23.040001	-0.026608	-15.725615	-4.660020	-0.878959	-4.090375	-6.096261	0.000000	-10.000000	0.516667	-23.500000	387.000000	1023.000000	1023.000000	2046.000000
23.059999	-0.026693	-15.775686	-4.830787	-0.514751	-3.915123	-6.515025	0.000000	-10.000000	0.516667	-23.516666	379.000000	1023.000000	1023.000000	2046.000000
23.080000	-0.027060	-15.992668	-4.698402	-1.105908	-4.096666	-6.091691	0.000000	-10.000000	0.516667	-23.483334	371.000000	1023.000000	1023.000000	2046.000000
23.100000	-0.026465	-15.640727	-4.860157	-0.774336	-3.757531	-6.248702	0.000000	-10.000000	0.516667	-23.500000	363.000000	1023.000000	1023.000000	2046.000000
23.120001	-0.026453	-15.633590	-4.922132	-0.727208	-3.787030	-6.197219	0.000000	-10.000000	0.508333	-23.350000	355.333344	1023.000000	1023.000000	2046.000000
23.139999	-0.026403	-15.604440	-4.923741	-1.120660	-3.720149	-5.839890	0.000000	-10.000000	0.475000	-23.100000	347.666656	1023.000000	1023.000000	2046.000000
23.160000	-0.026366	-15.582541	-5.266459	-0.767734	-3.415538	-6.132809	0.000000	-10.000000	0.433333	-22.683334	340.000000	1023.000000	1023.000000	2046.000000
23.180000	-0.027387	-16.185572	-5.429122	-1.285371	-3.646440	-5.824638	0.000000	-10.000000	0.408333	-22.150002	332.333344	1023.000000	1023.000000	2046.000000
23.200001	-0.028158	-16.641365	-5.862833	-1.358396	-3.499615	-5.920520	0.000000	-10.000000	0.408333	-21.733334	324.833344	1023.000000	1023.000000	2046.000000
23.219999	-0.029479	-17.422163	-6.249496	-1.347046	-3.637156	-6.188465	0.000000	-10.000000	0.408333	-21.416668	317.666656	1023.000000	1023.000000	2046.000000
23.240000	-0.030612	-18.091904	-6.364621	-1.972431	-3.925499	-5.829351	0.000000	-10.000000	0.408333	-21.233334	310.500000	1023.000000	1023.000000	2046.000000
23.260000	-0.031237	-18.461246	-6.734183	-1.671714	-3.816377	-6.238971	0.000000	-10.000000	0.400000	-21.083334	303.500000	1023.000000	1023.000000	2046.000000
23.280001	-0.032641	-19.291027	-6.789582	-2.086647	-4.280781	-6.134018	0.000000	-10.000000	0.400000	-20.799999	296.500000	1023.000000	1023.000000	2046.000000
23.299999	-0.032957	-19.477592	-6.908740	-2.315075	-4.269031	-5.984746	0.000000	-10.000000	0.383333	-20.316668	289.500000	1023.000000	1023.000000	2046.000000
23.320000	-0.033087	-19.554598	-7.057393	-1.924893	-4.242384	-6.329928	0.000000	-10.000000	0.366667	-19.516666	282.666656	1023.000000	1023.000000	2046.000000
23.340000	-0.033228	-19.638039	-6.844291	-2.319408	-4.549000	-5.925339	0.000000	-10.000000	0.350000	-18.716667	276.000000	1023.000000	1023.000000	2046.000000
23.360001	-0.032440	-19.171789	-6.902991	-1.988863	-4.302715	-5.977221	0.000000	-10.000000	0.333333	-18.100000	269.666656	1023.000000	1023.000000	2046.000000
23.379999	-0.032220	-19.041893	-6.842850	-1.759846	-4.400229	-6.038969	0.000000	-10.000000	0.308333	-17.666668	263.500000	1023.000000	1023.000000	2046.000000
23.400000	-0.031660	-18.710865	-6.654852	-1.975217	-4.424351	-5.656445	0.000000	-10.000000	0.291667	-17.416668	257.833344	1023.000000	1023.000000	2046.000000
23.420000	-0.030923	-18.275240	-6.675481	-1.388605	-4.234781	-5.976373	0.000000	-10.000000	0.275000	-17.083334	252.166672	1023.000000	1023.000000	2046.000000
23.440001	-0.030772	-18.186462	-6.375183	-1.780318	-4.513390	-5.517572	0.000000	-10.000000	0.266667	-16.683334	246.500000	1023.000000	1023.000000	2046.000000
23.459999	-0.029974	-17.714365	-6.450527	-1.404356	-4.215159	-5.644322	0.000000	-10.000000	0.250000	-16.116667	240.833328	1023.000000	1023.000000	2046.000000
23.480000	-0.029949	-17.699690	-6.393954	-1.255936	-4.331734	-5.718065	0.000000	-10.000000	0.250000	-15.566667	235.333328	1023.000000	1023.000000	2046.000000
23.500000	-0.029629	-17.510654	-6.256823	-1.490856	-4.360325	-5.402651	0.000000	-10.000000	0.233333	-15.166667	230.166672	1023.000000	1023.000000	2046.000000
23.520000	-0.029212	-17.264093	-6.329971	-0.996052	-4.198104	-5.739967	0.000000	-10.000000	0.233333	-14.800000	225.000000	1023.000000	1023.000000	2046.000000
23.540001	-0.029226	-17.272640	-6.083155	-1.438322	-4.435491	-5.315672	0.000000	-10.000000	0.233333	-14.566667	220.166672	1023.000000	1023.000000	2046.000000
23.559999	-0.028694	-16.958027	-6.179591	-0.952449	-4.179198	-5.646790	0.000000	-10.000000	0.241667	-14.333333	215.333328	1023.000000	1023.000000	2046.000000
23.580000	-0.028804	-17.023453	-6.043145	-1.136578	-4.362992	-5.480737	0.000000	-10.000000	0.233333	-14.216667	210.666672	1023.000000	1023.000000	2046.000000
23.600000	-0.028290	-16.719345	-5.991996	-1.152486	-4.182537	-5.392326	0.000000	-10.000000	0.216667	-14.050000	205.833328	1023.000000	1023.000000	2046.000000
23.620001	-0.028231	-16.684765	-5.923473	-0.865216	-4.179296	-5.716781	0.000000	-10.000000	0.225000	-13.950001	201.166672	1023.000000	1023.000000	2046.000000
23.639999	-0.028021	-16.560665	-5.755467	-1.296358	-4.143471	-5.365369	0.000000	-10.000000	0.216667	-13.833334	196.500000	1023.000000	1023.000000	2046.000000
23.660000	-0.028009	-16.553036	-5.886972	-0.874048	-3.927009	-5.865008	0.000000	-10.000000	0.216667	-13.800000	191.833328	1023.000000	1023.000000	2046.000000
23.680000	-0.028706	-16.965418	-5.685326	-1.409464	-4.278956	-5.591671	0.000000	-10.000000	0.208333	-13.750000	185.666672	1023.000000	1023.000000	2046.000000
23.700001	-0.028874	-17.064543	-5.831773	-1.059770	-4.151989	-6.021010	0.000000	-10.000000	0.216667	-13.700000	179.500000	1023.000000	1023.000000	2046.000000
23.719999	-0.029583	-17.483585	-5.818645	-1.214271	-4.394278	-6.056393	0.000000	-10.000000	0.225000	-13.650001	175.000000	1023.000000	1023.000000	2046.000000
23.740000	-0.029865	-17.649969	-5.860399	-1.445390	-4.396175	-5.948005	0.000000	-10.000000	0.208333	-13.383333	172.000000	1023.000000	1023.000000	2046.000000
23.760000	-0.029574	-17.478016	-6.013393	-1.047767	-4.186965	-6.229892	0.000000	-10.000000	0.175000	-12.800000	169.166672	1023.000000	1023.000000	2046.000000
23.780001	-0.029544	-17.460558	-5.782827	-1.386741	-4.459539	-5.831451	0.000000	-10.000000	0.133333	-11.566667	165.000000	1023.000000	1023.000000	2046.000000
23.799999	-0.028745	-16.988031	-5.887316	-0.874196	-4.203717	-6.022802	0.000000	-10.000000	0.108333	-9.950001	161.166672	1023.000000	1023.000000	2046.000000
23.820000	-0.029172	-17.240831	-5.875027	-0.842366	-4.510803	-6.012634	0.000000	-10.000000	0.091667	-8.116667	157.666672	1023.000000	1023.000000	2046.000000
23.840000	-0.029600	-17.493778	-6.008278	-0.952782	-4.632083	-5.900634	0.000000	-10.000000	0.083333	-6.566667	154.833328	1023.000000	1023.000000	2046.000000
23.860001	-0.031498	-18.615036	-6.397498	-0.843888	-4.929961	-6.443690	0.000000	-10.000000	0.066667	-5.000000	152.666672	1023.000000	1023.000000	2046.000000
23.879999	-0.034541	-20.414017	-6.776716	-1.663422	-5.485878	-6.488001	0.000000	-10.000000	0.050000	-2.850000	151.166672	1023.000000	1023.000000	2046.000000
23.900000	-0.037647	-22.249567	-7.527887	-1.760798	-5.709451	-7.251429	0.000000	-10.000000	0.041667	-0.416667	150.333328	1023.000000	1023.000000	2046.000000
23.920000	-0.040417	-23.886604	-7.847278	-2.644902	-6.240165	-7.154259	0.000000	-10.000000	0.041667	1.700000	150.000000	1023.000000	1023.000000	2046.000000
23.940001	-0.041849	-24.732489	-8.363546	-2.415285	-6.196594	-7.757062	0.000000	-10.000000	0.041667	3.166667	150.000000	1023.000000	1023.000000	2046.000000
23.959999	-0.043241	-25.555338	-8.391289	-3.047735	-6.608385	-7.507929	0.000000	-10.000000	0.041667	4.166667	150.000000	1023.000000	1023.000000	2046.000000
23.980000	-0.043621	-25.780266	-8.555046	-2.900358	-6.549341	-7.775521	0.000000	-10.000000	0.041667	4.766667	150.000000	1023.000000	1023.000000	2046.000000
24.000000	-0.044133	-26.082418	-8.641722	-2.848366	-6.623654	-7.968676	0.000000	-10.000000	0.050000	4.716667	150.000000	1023.000000	1023.000000	2046.000000
24.020000	-0.044209	-26.127771	-8.539886	-3.193145	-6.684257	-7.710483	0.000000	-10.000000	0.050000	4.383333	150.000000	1023.000000	1023.000000	2046.000000
24.040001	-0.043879	-25.932516	-8.623060	-2.681839	-6.465360	-8.162257	0.000000	-10.000000	0.050000	4.216667	150.000000	1023.000000	1023.000000	2046.000000
24.059999	-0.043694	-25.823193	-8.327211	-3.176277	-6.614692	-7.705013	0.000000	-10.000000	0.050000	4.183333	150.000000	1023.000000	1023.000000	2046.000000
24.080000	-0.042880	-25.342237	-8.348012	-2.741744	-6.248925	-8.003557	0.000000	-10.000000	0.050000	3.900000	150.000000	1023.000000	1023.000000	2046.000000
24.100000	-0.042656	-25.209845	-8.258242	-2.771142	-6.190451	-7.990010	0.000000	-10.000000	0.050000	3.350000	150.000000	1023.000000	1023.000000	2046.000000
24.120001	-0.041883	-24.752575	-8.063423	-3.131246	-5.994067	-7.563838	0.000000	-10.000000	0.050000	2.583333	150.000000	1023.000000	1023.000000	2046.000000
24.139999	-0.040657	-24.028460	-8.109219	-2.600836	-5.550523	-7.767880	0.000000	-10.000000	0.050000	2.100000	150.000000	1023.000000	1023.000000	2046.000000
24.160000	-0.040014	-23.648043	-7.896436	-2.736684	-5.505205	-7.509717	0.000000	-10.000000	0.050000	2.166667	150.000000	1023.000000	1023.000000	2046.000000
24.180000	-0.039318	-23.236679	-7.829968	-2.997945	-5.208981	-7.199784	0.000000	-10.000000	0.041667	2.916667	150.000000	1023.000000	1023.000000	2046.000000
24.200001	-0.038801	-22.931417	-8.065270	-2.650812	-4.821201	-7.394135	0.000000	-10.000000	0.041667	4.016667	150.000000	1023.000000	1023.000000	2046.000000
24.219999	-0.039260	-23.202682	-8.144209	-3.029542	-4.915436	-7.113495	0.000000	-10.000000	0.033333	5.016667	150.000000	1023.000000	1023.000000	2046.000000
24.240000	-0.039497	-23.342909	-8.316967	-3.304220	-4.795873	-6.925848	0.000000	-10.000000	0.041667	5.666667	150.000000	1023.000000	1023.000000	2046.000000
24.260000	-0.039718	-23.473400	-8.590618	-2.981336	-4.625551	-7.275896	0.000000	-10.000000	0.025000	6.150000	150.000000	1023.000000	1023.000000	2046.000000
24.280001	-0.040374	-23.860886	-8.491510	-3.592567	-4.913210	-6.863599	0.000000	-10.000000	0.016667	6.783333	150.000000	1023.000000	1023.000000	2046.000000
24.299999	-0.040268	-23.798470	-8.627280	-3.352105	-4.719419	-7.099665	0.000000	-10.000000	0.000000	7.550000	150.000000	1023.000000	1023.000000	2046.000000
24.320000	-0.040709	-24.059025	-8.592765	-3.422346	-4.868900	-7.175014	0.000000	-10.000000	0.000000	8.516666	150.000000	1023.000000	1023.000000	2046.000000
24.340000	-0.040374	-23.861139	-8.421803	-3.751636	-4.841603	-6.846097	0.000000	-10.000000	0.000000	9.433333	150.000000	1023.000000	1023.000000	2046.000000
24.360001	-0.039450	-23.314669	-8.367404	-3.198434	-4.573974	-7.174858	0.000000	-10.000000	-0.016667	10.566667	128.833328	1023.000000	1023.000000	2046.000000
24.379999	-0.038670	-22.853672	-7.986225	-3.471778	-4.668331	-6.727339	0.000000	-10.000000	-0.033333	11.616667	86.833336	1023.000000	1023.000000	2046.000000
24.400000	-0.037016	-21.876436	-7.767781	-3.220958	-4.298138	-6.589559	0.000000	-10.000000	-0.066667	12.600000	46.166668	1023.000000	1023.000000	2046.000000
24.420000	-0.035702	-21.100132	-7.547897	-2.704946	-4.084694	-6.762596	0.000000	-10.000000	-0.091667	13.733334	28.000000	1023.000000	1023.000000	2046.000000
24.440001	-0.034312	-20.278242	-7.051967	-3.026886	-4.040846	-6.158543	0.000000	-10.000000	-0.133333	15.216667	32.333332	1023.000000	1023.000000	2046.000000
24.459999	-0.032441	-19.172361	-6.831170	-2.427931	-3.581615	-6.331646	0.000000	-10.000000	-0.166667	17.100000	37.166668	1023.000000	1023.000000	2046.000000
24.480000	-0.031190	-18.433588	-6.450062	-2.354771	-3.529455	-6.099300	0.000000	-10.000000	-0.216667	19.116667	42.666668	1023.000000	1023.000000	2046.000000
24.500000	-0.029521	-17.447020	-6.065547	-2.442709	-3.242771	-5.695992	0.000000	-10.000000	-0.266667	21.116667	48.666668	1023.000000	1023.000000	2046.000000
24.520000	-0.027924	-16.503311	-5.900473	-1.824575	-2.834808	-5.943456	0.000000	-10.000000	-0.325000	23.050001	55.500000	1023.000000	1023.000000	2046.000000
24.540001	-0.026777	-15.824909	-5.427888	-2.087299	-2.834611	-5.475111	0.000000	-10.000000	-0.391667	24.833334	63.000000	1023.000000	1023.000000	2046.000000
24.559999	-0.024952	-14.746707	-5.135886	-1.883451	-2.399893	-5.327478	0.000000	-10.000000	-0.458333	26.816668	71.000000	1023.000000	1023.000000	2046.000000
24.580000	-0.023587	-13.939770	-4.920914	-1.439745	-2.043002	-5.536109	0.000000	-10.000000	-0.525000	28.616667	79.500000	1023.000000	1023.000000	2046.000000
24.600000	-0.022307	-13.183517	-4.398251	-1.773306	-1.996948	-5.015013	0.000000	-10.000000	-0.566667	30.200001	88.666664	1023.000000	1023.000000	2046.000000
24.620001	-0.020350	-12.027054	-4.156406	-1.293060	-1.458076	-5.119511	0.000000	-10.000000	-0.591667	31.316666	98.500000	1023.000000	1023.000000	2046.000000
24.639999	-0.019216	-11.356815	-3.861224	-1.131839	-1.304687	-5.059066	0.000000	-10.000000	-0.608333	32.150002	108.833336	1023.000000	1023.000000	2046.000000
24.660000	-0.017823	-10.533325	-3.423452	-1.402427	-1.114347	-4.593100	0.000000	-10.000000	-0.625000	32.883335	119.333336	1023.000000	1023.000000	2046.000000
24.680000	-0.016201	-9.574644	-3.267094	-0.781679	-0.664806	-4.861064	0.000000	-10.000000	-0.641667	33.333336	130.166672	1023.000000	1023.000000	2046.000000
24.700001	-0.015278	-9.029157	-2.854002	-0.968842	-0.693622	-4.512690	0.000000	-10.000000	-0.666667	33.700001	141.166672	1023.000000	1023.000000	2046.000000
24.719999	-0.013914	-8.222936	-2.624954	-0.811254	-0.375383	-4.411345	0.000000	-10.000000	-0.683333	34.033337	152.500000	1023.000000	1023.000000	2046.000000
24.740000	-0.013326	-7.875386	-2.502568	-0.408881	-0.243510	-4.720428	0.000000	-10.000000	-0.700000	34.183334	163.833328	1023.000000	1023.000000	2046.000000
24.760000	-0.013104	-7.744183	-2.125490	-0.978675	-0.380328	-4.259691	0.000000	-10.000000	-0.708333	34.550003	175.333328	1023.000000	1023.000000	2046.000000
24.780001	-0.012404	-7.330816	-2.045398	-0.556165	-0.060984	-4.668269	0.000000	-10.000000	-0.708333	34.633335	186.666672	1023.000000	1023.000000	2046.000000
24.799999	-0.012256	-7.243567	-1.688661	-0.725781	-0.194523	-4.634602	0.000000	-10.000000	-0.716667	34.933334	198.333328	1023.000000	1023.000000	2046.000000
24.820000	-0.011179	-6.606554	-1.315890	-0.821702	-0.004411	-4.464550	0.000000	-10.000000	-0.700000	34.700001	209.833328	1023.000000	1023.000000	2046.000000
24.840000	-0.010014	-5.917998	-1.122221	-0.343931	0.276039	-4.727885	0.000000	-10.000000	-0.691667	34.416668	221.500000	1023.000000	1023.000000	2046.000000
24.860001	-0.008428	-4.980763	-0.587586	-0.527908	0.347664	-4.212934	0.000000	-10.000000	-0.683333	34.333332	233.000000	1023.000000	1023.000000	2046.000000
24.879999	-0.006127	-3.620766	-0.230872	-0.024404	0.787322	-4.152812	0.000000	-10.000000	-0.675000	34.150002	244.500000	1023.000000	1023.000000	2046.000000
24.900000	-0.004219	-2.493353	0.187274	0.563541	0.969477	-4.213645	0.000000	-10.000000	-0.650000	33.950001	256.000000	1023.000000	1023.000000	2046.000000
24.920000	-0.002894	-1.710618	0.767836	0.367265	0.929841	-3.775560	0.000000	-10.000000	-0.633333	33.616669	267.333344	1023.000000	1023.000000	2046.000000
24.940001	-0.001867	-1.103615	0.840397	0.925407	1.214928	-4.084346	0.000000	-10.000000	-0.625000	33.566666	278.666656	1023.000000	1023.000000	2046.000000
24.959999	-0.003591	-2.122219	0.482242	0.626467	0.910810	-4.141738	0.000000	-10.000000	-0.633333	33.433334	289.833344	1023.000000	1023.000000	2046.000000
24.980000	-0.006892	-4.073059	-0.110237	-0.022583	0.464524	-4.404762	0.000000	-10.000000	-0.600000	32.983334	301.000000	1023.000000	1023.000000	2046.000000
25.000000	-0.009812	-5.798780	-0.773393	-0.086615	0.202245	-5.141018	0.000000	-10.000000	-0.575000	32.666668	312.000000	1023.000000	1023.000000	2046.000000
25.020000	-0.011672	-6.898363	-0.883638	-0.840755	-0.239777	-4.934193	0.000000	-10.000000	-0.558333	32.133335	323.000000	1023.000000	1023.000000	2046.000000
25.040001	-0.011872	-7.016127	-1.114383	-0.627218	-0.032994	-5.241533	0.000000	-10.000000	-0.575000	31.833334	333.833344	1023.000000	1023.000000	2046.000000
25.059999	-0.012007	-7.096372	-1.043841	-0.618489	-0.125824	-5.308218	0.000000	-10.000000	-0.591667	31.866667	344.500000	1023.000000	1023.000000	2046.000000
25.080000	-0.011454	-6.769382	-0.807256	-0.889792	-0.069513	-5.002822	0.000000	-10.000000	-0.608333	32.083332	355.000000	1023.000000	1023.000000	2046.000000
25.100000	-0.010533	-6.225051	-0.763320	-0.298171	0.259525	-5.423084	0.000000	-10.000000	-0.616667	32.500000	365.666656	1023.000000	1023.000000	2046.000000
25.120001	-0.009976	-5.895836	-0.362202	-0.627457	0.151121	-5.057298	0.000000	-10.000000	-0.600000	32.466667	376.500000	1023.000000	1023.000000	2046.000000
25.139999	-0.008547	-5.051132	-0.183390	-0.350901	0.573389	-5.090230	0.000000	-10.000000	-0.583333	32.433334	387.500000	1023.000000	1023.000000	2046.000000
25.160000	-0.007488	-4.425458	0.030262	0.085902	0.787794	-5.329417	0.000000	-10.000000	-0.566667	32.033333	398.333344	1023.000000	1023.000000	2046.000000
25.180000	-0.006180	-3.652390	0.532113	-0.284034	0.888003	-4.788471	0.000000	-10.000000	-0.566667	31.650002	409.000000	1023.000000	1023.000000	2046.000000
25.200001	-0.004299	-2.540992	0.730607	0.351355	1.472533	-5.095486	0.000000	-10.000000	-0.575000	31.583334	419.666656	1023.000000	1023.000000	2046.000000
25.219999	-0.002912	-1.720770	1.138024	0.252250	1.659838	-4.770883	0.000000	-10.000000	-0.566667	31.433334	430.166656	1023.000000	1023.000000	2046.000000
25.240000	-0.001240	-0.732653	1.386430	0.222224	2.085751	-4.427059	0.000000	-10.000000	-0.566667	31.366667	440.833344	1023.000000	1023.000000	2046.000000
25.260000	0.000497	0.293550	1.566686	0.738886	2.593643	-4.605664	0.000000	-10.000000	-0.533333	30.950001	451.166656	1023.000000	1023.000000	2046.000000
25.280001	0.001642	0.970172	1.916217	0.376910	2.772786	-4.095741	0.000000	-10.000000	-0.516667	30.933334	461.500000	1023.000000	1023.000000	2046.000000
25.299999	0.003173	1.875423	1.905124	0.477743	3.396883	-3.904327	0.000000	-10.000000	-0.500000	30.500000	471.833344	1023.000000	1023.000000	2046.000000
25.320000	0.003585	2.118497	1.765469	0.744539	3.684283	-4.075794	0.000000	-10.000000	-0.500000	30.416668	482.166656	1023.000000	1023.000000	2046.000000
25.340000	0.003586	2.119366	1.866875	0.162252	3.631799	-3.541560	0.000000	-10.000000	-0.491667	30.100000	492.500000	1023.000000	1023.000000	2046.000000
25.360001	0.004075	2.408591	1.696967	0.585943	3.978526	-3.852845	0.000000	-10.000000	-0.475000	29.883333	502.500000	1023.000000	1023.000000	2046.000000
25.379999	0.003806	2.249074	1.832296	0.281514	3.793944	-3.658680	0.000000	-10.000000	-0.450000	29.750000	512.500000	1023.000000	1023.000000	2046.000000
25.400000	0.004420	2.612422	1.954082	0.245888	4.009092	-3.596641	0.000000	-10.000000	-0.425000	29.100000	522.500000	1023.000000	1023.000000	2046.000000
25.420000	0.005029	2.971924	2.087037	0.658989	4.142324	-3.916426	0.000000	-10.000000	-0.408333	28.600000	532.333313	1023.000000	1023.000000	2046.000000
25.440001	0.005944	3.513064	2.564267	0.269959	4.063072	-3.384234	0.000000	-10.000000	-0.400000	27.750000	542.000000	1023.000000	1023.000000	2046.000000
25.459999	0.007657	4.525370	2.710073	1.009384	4.503950	-3.698037	0.000000	-10.000000	-0.400000	27.316668	551.333313	1023.000000	1023.000000	2046.000000
25.480000	0.009206	5.440825	3.222054	0.828081	4.510997	-3.120307	0.000000	-10.000000	-0.375000	26.983334	560.500000	1023.000000	1023.000000	2046.000000
25.500000	0.011480	6.784898	3.519701	1.499508	4.971776	-3.206086	0.000000	-10.000000	-0.358333	26.716667	569.500000	1023.000000	1023.000000	2046.000000
25.520000	0.013221	7.813632	3.972728	1.621230	5.111789	-2.892115	0.000000	-10.000000	-0.325000	26.350000	578.500000	1023.000000	1023.000000	2046.000000
25.540001	0.015356	9.075525	4.377401	1.846204	5.465991	-2.614071	0.000000	-10.000000	-0.316667	25.933334	587.333313	1023.000000	1023.000000	2046.000000
25.559999	0.017023	10.060509	4.679314	2.416271	5.732002	-2.767078	0.000000	-10.000000	-0.300000	25.650000	596.000000	1023.000000	1023.000000	2046.000000
25.580000	0.018758	11.085862	5.140133	2.265051	5.918757	-2.238080	0.000000	-10.000000	-0.300000	25.750000	604.500000	1023.000000	1023.000000	2046.000000
25.600000	0.020356	12.030162	5.314671	2.932978	6.287043	-2.504530	0.000000	-10.000000	-0.300000	25.783333	613.166687	1023.000000	1023.000000	2046.000000
25.620001	0.021624	12.779679	5.811621	2.634592	6.265620	-1.932154	0.000000	-10.000000	-0.316667	25.600000	621.833313	1023.000000	1023.000000	2046.000000
25.639999	0.023289	13.763815	5.941532	3.346314	6.732505	-2.256536	0.000000	-10.000000	-0.333333	25.150000	630.500000	1023.000000	1023.000000	2046.000000
25.660000	0.024409	14.425829	6.402206	3.066909	6.702162	-1.745448	0.000000	-10.000000	-0.350000	25.016666	638.833313	1023.000000	1023.000000	2046.000000
25.680000	0.025993	15.362071	6.536004	3.552339	7.155918	-1.882189	0.000000	-10.000000	-0.358333	24.866667	647.166687	1023.000000	1023.000000	2046.000000
25.700001	0.026956	15.930739	6.839372	3.620578	7.193581	-1.722791	0.000000	-10.000000	-0.358333	25.150000	655.500000	1023.000000	1023.000000	2046.000000
25.719999	0.028351	16.755251	7.057340	3.740957	7.520754	-1.563801	0.000000	-10.000000	-0.341667	25.183334	663.833313	1023.000000	1023.000000	2046.000000
25.740000	0.029250	17.286970	7.193453	4.167197	7.676920	-1.750600	0.000000	-10.000000	-0.333333	25.366667	672.333313	1023.000000	1023.000000	2046.000000
25.760000	0.029922	17.683769	7.471667	3.802295	7.666307	-1.256499	0.000000	-10.000000	-0.316667	25.216667	680.666687	1023.000000	1023.000000	2046.000000
25.780001	0.030420	17.977930	7.425363	4.343141	7.909591	-1.700165	0.000000	-10.000000	-0.333333	24.933334	689.166687	1023.000000	1023.000000	2046.000000
25.799999	0.030192	17.843300	7.635422	3.916401	7.698977	-1.407500	0.000000	-10.000000	-0.325000	24.716667	697.500000	1023.000000	1023.000000	2046.000000
25.820000	0.030744	18.169516	7.709552	4.109354	7.925866	-1.575256	0.000000	-10.000000	-0.333333	24.583334	705.833313	1023.000000	1023.000000	2046.000000
25.840000	0.031259	18.474215	7.892018	4.376976	7.989575	-1.784354	0.000000	-10.000000	-0.316667	24.433334	714.000000	1023.000000	1023.000000	2046.000000
25.860001	0.032372	19.131903	8.332650	4.048285	8.026759	-1.275791	0.000000	-10.000000	-0.308333	24.316668	722.000000	1023.000000	1023.000000	2046.000000
25.879999	0.034122	20.166065	8.417401	4.816995	8.521868	-1.590198	0.000000	-10.000000	-0.300000	24.116667	730.000000	1023.000000	1023.000000	2046.000000
25.900000	0.035194	20.799482	8.860990	4.583237	8.413947	-1.058691	0.000000	-10.000000	-0.300000	23.900000	738.333313	1023.000000	1023.000000	2046.000000
25.920000	0.036707	21.693863	9.025949	5.114730	8.755774	-1.202590	0.000000	-10.000000	-0.291667	23.483334	746.500000	1023.000000	1023.000000	2046.000000
25.940001	0.037193	21.981014	9.280789	5.416271	8.675794	-1.391840	0.000000	-10.000000	-0.283333	23.183334	754.500000	1023.000000	1023.000000	2046.000000
25.959999	0.037122	21.939398	9.366405	5.067201	8.513958	-1.008167	0.000000	-10.000000	-0.266667	23.083334	762.166687	1023.000000	1023.000000	2046.000000
25.980000	0.035155	20.776325	8.678600	5.405540	8.377093	-1.684908	0.000000	-10.000000	-0.250000	22.983334	770.000000	1023.000000	1023.000000	2046.000000
26.000000	0.031364	18.536184	8.126319	4.645749	7.590189	-1.826073	0.000000	-10.000000	-0.225000	22.650000	777.666687	1023.000000	1023.000000	2046.000000
26.020000	0.028472	16.826717	7.604260	4.096378	7.240819	-2.114742	0.000000	-10.000000	-0.208333	21.983334	785.333313	1023.000000	1023.000000	2046.000000
26.040001	0.026346	15.570583	7.090725	4.190770	7.054602	-2.765514	0.000000	-10.000000	-0.200000	21.500000	792.666687	1023.000000	1023.000000	2046.000000
26.059999	0.025040	14.798759	7.034716	3.466111	6.689217	-2.391284	0.000000	-10.000000	-0.200000	21.166668	797.666687	1023.000000	1023.000000	2046.000000
26.080000	0.025015	14.783628	6.863852	3.772808	6.914868	-2.767899	0.000000	-10.000000	-0.200000	21.283335	804.666687	1023.000000	1023.000000	2046.000000
26.100000	0.024778	14.643916	6.909862	3.734092	6.818996	-2.819032	0.000000	-10.000000	-0.200000	21.116667	811.666687	1023.000000	1023.000000	2046.000000
26.120001	0.025030	14.792471	7.148897	3.410580	6.795761	-2.562768	0.000000	-10.000000	-0.200000	21.433334	821.166687	1023.000000	1023.000000	2046.000000
26.139999	0.025680	15.177142	7.154716	3.917236	7.069781	-2.964591	0.000000	-10.000000	-0.200000	21.333334	828.333313	1023.000000	1023.000000	2046.000000
26.160000	0.025969	15.347716	7.465050	3.645738	6.916704	-2.679776	0.000000	-10.000000	-0.200000	21.350000	835.500000	1023.000000	1023.000000	2046.000000
26.180000	0.027160	16.051794	7.593863	3.866250	7.299129	-2.707448	0.000000	-10.000000	-0.216667	20.683332	842.500000	1023.000000	1023.000000	2046.000000
26.200001	0.027924	16.502989	7.784728	4.188815	7.407335	-2.877889	0.000000	-10.000000	-0.225000	20.416666	849.500000	1023.000000	1023.000000	2046.000000
26.219999	0.028960	17.115080	8.182985	3.847674	7.497948	-2.413526	0.000000	-10.000000	-0.241667	20.200001	856.500000	1023.000000	1023.000000	2046.000000
26.240000	0.030441	17.990797	8.284207	4.481258	7.979920	-2.754588	0.000000	-10.000000	-0.225000	19.883333	863.333313	1023.000000	1023.000000	2046.000000
26.260000	0.031290	18.492149	8.474520	4.276902	8.081240	-2.340512	0.000000	-10.000000	-0.208333	19.433334	870.000000	1023.000000	1023.000000	2046.000000
26.280001	0.032634	19.286421	8.667828	4.322011	8.431747	-2.135166	0.000000	-10.000000	-0.158333	18.600000	876.500000	1023.000000	1023.000000	2046.000000
26.299999	0.033454	19.771603	8.675779	4.696497	8.735927	-2.336601	0.000000	-10.000000	-0.125000	17.750000	883.000000	1023.000000	1023.000000	2046.000000
26.320000	0.034158	20.187193	8.833055	4.113791	8.876769	-1.636423	0.000000	-10.000000	-0.091667	16.566666	889.000000	1023.000000	1023.000000	2046.000000
26.340000	0.034598	20.447691	8.524929	4.585930	9.321805	-1.984974	0.000000	-10.000000	-0.075000	15.783333	894.666687	1023.000000	1023.000000	2046.000000
26.360001	0.033915	20.043964	8.464777	3.966141	9.168364	-1.555316	0.000000	-10.000000	-0.058333	15.283334	900.000000	1023.000000	1023.000000	2046.000000
26.379999	0.033733	19.936146	8.188912	4.153917	9.374311	-1.780996	0.000000	-10.000000	-0.058333	15.233334	905.333313	1023.000000	1023.000000	2046.000000
26.400000	0.032972	19.486340	8.179626	3.951459	9.178524	-1.823271	0.000000	-10.000000	-0.058333	15.100000	910.500000	1023.000000	1023.000000	2046.000000
26.420000	0.032971	19.485710	8.240418	3.767393	9.207230	-1.729330	0.000000	-10.000000	-0.058333	14.933333	915.500000	1023.000000	1023.000000	2046.000000
26.440001	0.033111	19.568495	8.288579	4.117167	9.227125	-2.064376	0.000000	-10.000000	-0.058333	14.483334	920.500000	1023.000000	1023.000000	2046.000000
26.459999	0.033885	20.026316	8.691954	3.717693	9.137324	-1.520655	0.000000	-10.000000	-0.066667	14.133333	925.333313	1023.000000	1023.000000	2046.000000
26.480000	0.035244	20.829437	8.759547	4.454388	9.479692	-1.864190	0.000000	-10.000000	-0.058333	13.333333	930.166687	1023.000000	1023.000000	2046.000000
26.500000	0.036367	21.493063	9.187614	4.218838	9.365662	-1.279052	0.000000	-10.000000	-0.033333	12.483334	934.666687	1023.000000	1023.000000	2046.000000
26.520000	0.038265	22.614588	9.344193	4.885447	9.785133	-1.400187	0.000000	-10.000000	-0.008333	11.183333	939.000000	1023.000000	1023.000000	2046.000000
26.540001	0.039556	23.377748	9.721150	4.915294	9.760067	-1.018762	0.000000	-10.000000	0.000000	9.733334	943.000000	1023.000000	1023.000000	2046.000000
26.559999	0.041286	24.400305	10.007747	5.195121	10.058149	-0.860712	0.000000	-10.000000	0.000000	8.166667	946.500000	1023.000000	1023.000000	2046.000000
26.580000	0.042500	25.117435	10.206310	5.625717	10.234189	-0.948783	0.000000	-10.000000	0.016667	6.833333	949.666687	1023.000000	1023.000000	2046.000000
26.600000	0.043679	25.814365	10.556355	5.402048	10.269390	-0.413428	0.000000	-10.000000	0.033333	5.966667	952.166687	1023.000000	1023.000000	2046.000000
26.620001	0.044657	26.392521	10.588944	6.051084	10.531034	-0.778540	0.000000	-10.000000	0.050000	5.316667	954.500000	1023.000000	1023.000000	2046.000000
26.639999	0.045420	26.843456	10.903740	5.651036	10.473665	-0.184986	0.000000	-10.000000	0.050000	4.700000	956.166687	1023.000000	1023.000000	2046.000000
26.660000	0.046402	27.423834	10.918843	6.335678	10.761410	-0.592096	0.000000	-10.000000	0.050000	4.350000	957.833313	1023.000000	1023.000000	2046.000000
26.680000	0.046773	27.642675	11.141388	5.935754	10.639855	-0.074322	0.000000	-10.000000	0.050000	4.250000	959.166687	1023.000000	1023.000000	2046.000000
26.700001	0.047627	28.147627	11.131606	6.370318	10.940376	-0.294673	0.000000	-10.000000	0.050000	4.400000	960.833313	1023.000000	1023.000000	2046.000000
26.719999	0.047841	28.274057	11.263614	6.392377	10.884766	-0.266700	0.000000	-10.000000	0.050000	4.400000	962.166687	1023.000000	1023.000000	2046.000000
26.740000	0.048646	28.749794	11.476982	6.231163	11.020393	0.021256	0.000000	-10.000000	0.050000	4.283333	963.833313	1023.000000	1023.000000	2046.000000
26.760000	0.049349	29.165247	11.549153	6.722940	11.214619	-0.321466	0.000000	-10.000000	0.050000	4.116667	965.166687	1023.000000	1023.000000	2046.000000
26.780001	0.049884	29.481424	11.831213	6.272843	11.132751	0.244619	0.000000	-10.000000	0.050000	3.900000	966.666687	1023.000000	1023.000000	2046.000000
26.799999	0.050348	29.755692	11.740517	6.913547	11.372444	-0.270815	0.000000	-10.000000	0.050000	3.533333	967.833313	1023.000000	1023.000000	2046.000000
26.820000	0.050062	29.586727	11.933717	6.398896	11.074641	0.179474	0.000000	-10.000000	0.050000	3.083333	969.166687	1023.000000	1023.000000	2046.000000
26.840000	0.050497	29.843679	11.857137	6.946521	11.305999	-0.265977	0.000000	-10.000000	0.050000	2.716667	970.166687	1023.000000	1023.000000	2046.000000
26.860001	0.050425	29.801077	12.127057	6.484517	11.045846	0.143658	0.000000	-10.000000	0.050000	2.516667	971.166687	1023.000000	1023.000000	2046.000000
26.879999	0.051464	30.415344	12.067659	7.080510	11.426431	-0.159256	0.000000	-10.000000	0.058333	2.400000	972.000000	1023.000000	1023.000000	2046.000000
26.900000	0.051688	30.547863	12.309894	6.737640	11.238597	0.261733	0.000000	-10.000000	0.058333	2.266667	973.000000	1023.000000	1023.000000	2046.000000
26.920000	0.052406	30.971729	12.340176	7.252955	11.438963	-0.060365	0.000000	-10.000000	0.058333	2.033333	973.833313	1023.000000	1023.000000	2046.000000
26.940001	0.052193	30.845917	12.531607	7.105791	11.149353	0.059165	0.000000	-10.000000	0.050000	1.633333	974.500000	1023.000000	1023.000000	2046.000000
26.959999	0.051845	30.640596	12.375517	7.264138	11.121689	-0.120746	0.000000	-10.000000	0.050000	0.933333	974.833313	1023.000000	1023.000000	2046.000000
26.980000	0.049268	29.117319	11.791018	7.074256	10.640442	-0.388398	0.000000	-10.000000	0.058333	0.366667	975.000000	1023.000000	1023.000000	2046.000000
27.000000	0.045182	26.702536	10.961214	6.428848	10.042895	-0.730422	0.000000	-10.000000	0.066667	-0.683333	975.000000	1023.000000	1023.000000	2046.000000
27.020000	0.040808	24.117544	10.129922	6.018479	9.373643	-1.404500	0.000000	-10.000000	0.083333	-1.616667	975.000000	1023.000000	1023.000000	2046.000000
27.040001	0.038015	22.466991	9.659076	5.281105	8.933634	-1.406824	0.000000	-10.000000	0.083333	-2.833333	975.000000	1023.000000	1023.000000	2046.000000
27.059999	0.036098	21.334007	9.176837	5.434412	8.738716	-2.015956	0.000000	-10.000000	0.083333	-3.366667	975.000000	1023.000000	1023.000000	2046.000000
27.080000	0.034970	20.667088	9.142667	4.720098	8.404473	-1.600149	0.000000	-10.000000	0.075000	-3.583333	975.000000	1023.000000	1023.000000	2046.000000
27.100000	0.034539	20.412523	8.920529	5.211221	8.472426	-2.191653	0.000000	-10.000000	0.083333	-3.616667	975.000000	1023.000000	1023.000000	2046.000000
27.120001	0.033806	19.979464	8.996513	4.681212	8.186889	-1.885149	0.000000	-10.000000	0.091667	-3.916667	975.000000	1023.000000	1023.000000	2046.000000
27.139999	0.033813	19.983204	8.914004	4.877501	8.310309	-2.118609	0.000000	-10.000000	0.100000	-4.666667	975.000000	1023.000000	1023.000000	2046.000000
27.160000	0.033366	19.719193	8.945068	4.990622	8.158333	-2.374831	0.000000	-10.000000	0.100000	-5.683333	975.000000	1023.000000	1023.000000	2046.000000
27.180000	0.033626	19.873119	9.096781	4.610269	8.172072	-2.006004	0.000000	-10.000000	0.100000	-6.683333	975.000000	1023.000000	1023.000000	2046.000000
27.200001	0.033973	20.078302	9.021850	5.201735	8.359658	-2.504941	0.000000	-10.000000	0.108333	-7.516667	975.000000	1023.000000	1023.000000	2046.000000
27.219999	0.034202	20.213308	9.312621	4.659138	8.213071	-1.971521	0.000000	-10.000000	0.116667	-7.983333	975.000000	1023.000000	1023.000000	2046.000000
27.240000	0.035031	20.703064	9.278466	5.058180	8.595245	-2.228828	0.000000	-10.000000	0.116667	-8.433333	971.500000	1023.000000	1023.000000	2046.000000
27.260000	0.035285	20.853733	9.305352	4.948588	8.629738	-2.029944	0.000000	-10.000000	0.108333	-8.700000	962.666687	1023.000000	1023.000000	2046.000000
27.280001	0.036083	21.325024	9.376153	4.845308	8.872435	-1.768872	0.000000	-10.000000	0.100000	-8.966667	953.833313	1023.000000	1023.000000	2046.000000
27.299999	0.036332	21.472317	9.303663	5.113121	9.049279	-1.993746	0.000000	-10.000000	0.100000	-8.816667	947.500000	1023.000000	1023.000000	2046.000000
27.320000	0.036412	21.519737	9.247774	4.554819	9.160609	-1.443466	0.000000	-10.000000	0.100000	-8.883333	945.500000	1023.000000	1023.000000	2046.000000
27.340000	0.036040	21.299349	8.819576	4.879482	9.428718	-1.828427	0.000000	-10.000000	0.116667	-8.833333	942.500000	1023.000000	1023.000000	2046.000000
27.360001	0.034810	20.572590	8.655328	4.112356	9.153781	-1.348874	0.000000	-10.000000	0.125000	-9.083333	939.500000	1023.000000	1023.000000	2046.000000
27.379999	0.033868	20.016060	8.190937	4.431470	9.261545	-1.867893	0.000000	-10.000000	0.133333	-9.083333	937.500000	1023.000000	1023.000000	2046.000000
27.400000	0.032723	19.339443	8.142906	3.726949	8.925390	-1.455803	0.000000	-10.000000	0.133333	-9.333333	934.333313	1023.000000	1023.000000	2046.000000
27.420000	0.032237	19.052345	7.944137	4.090207	8.967935	-1.949933	0.000000	-10.000000	0.141667	-9.650001	931.166687	1023.000000	1023.000000	2046.000000
27.440001	0.031824	18.807890	8.078145	3.580991	8.693933	-1.545177	0.000000	-10.000000	0.141667	-10.150001	926.833313	1023.000000	1023.000000	2046.000000
27.459999	0.032161	19.007048	8.015791	4.071111	8.843111	-1.922965	0.000000	-10.000000	0.141667	-10.516666	923.500000	1023.000000	1023.000000	2046.000000
27.480000	0.032500	19.207584	8.268112	3.808480	8.649405	-1.518414	0.000000	-10.000000	0.141667	-10.700000	921.166687	1023.000000	1023.000000	2046.000000
27.500000	0.033666	19.896708	8.324864	4.309056	8.895937	-1.633150	0.000000	-10.000000	0.141667	-10.816667	917.666687	1023.000000	1023.000000	2046.000000
27.520000	0.034444	20.356110	8.563421	4.300958	8.820608	-1.328879	0.000000	-10.000000	0.141667	-10.883333	914.000000	1023.000000	1023.000000	2046.000000
27.540001	0.035778	21.144829	8.701052	4.677297	9.049330	-1.282850	0.000000	-10.000000	0.141667	-11.150001	909.166687	1023.000000	1023.000000	2046.000000
27.559999	0.036395	21.509438	8.895730	4.877529	8.970840	-1.234661	0.000000	-10.000000	0.150000	-11.300000	906.666687	1023.000000	1023.000000	2046.000000
27.580000	0.037527	22.178314	9.093123	4.894227	9.080166	-0.889203	0.000000	-10.000000	0.150000	-11.566667	904.333313	1023.000000	1023.000000	2046.000000
27.600000	0.037895	22.395864	9.077473	5.284599	9.098164	-1.064371	0.000000	-10.000000	0.183333	-12.100000	900.333313	1023.000000	1023.000000	2046.000000
27.620001	0.038390	22.688587	9.185539	5.100236	9.081313	-0.678501	0.000000	-10.000000	0.216667	-13.083333	894.833313	1023.000000	1023.000000	2046.000000
27.639999	0.038379	22.682049	9.111968	5.536849	9.011719	-0.978487	0.000000	-10.000000	0.250000	-14.000000	890.500000	1023.000000	1023.000000	2046.000000
27.660000	0.038442	22.719067	9.188255	5.131431	8.893865	-0.494484	0.000000	-10.000000	0.258333	-14.816667	887.500000	1023.000000	1023.000000	2046.000000
27.680000	0.038520	22.765249	8.987068	5.679248	9.001740	-0.902808	0.000000	-10.000000	0.300000	-16.016666	882.333313	1023.000000	1023.000000	2046.000000
27.700001	0.038015	22.466797	9.048564	5.178373	8.696985	-0.457124	0.000000	-10.000000	0.350000	-17.616667	875.166687	1023.000000	1023.000000	2046.000000
27.719999	0.038162	22.553566	8.837937	5.625860	8.889825	-0.800055	0.000000	-10.000000	0.391667	-18.850000	869.500000	1023.000000	1023.000000	2046.000000
27.740000	0.037516	22.171688	8.770264	5.407777	8.651078	-0.657432	0.000000	-10.000000	0.400000	-19.566668	865.333313	1023.000000	1023.000000	2046.000000
27.760000	0.037606	22.224892	8.833098	5.247919	8.656377	-0.512504	0.000000	-10.000000	0.408333	-20.183334	858.666687	1023.000000	1023.000000	2046.000000
27.780001	0.037780	22.327913	8.796632	5.733591	8.706636	-0.908946	0.000000	-10.000000	0.425000	-21.116667	849.666687	1023.000000	1023.000000	2046.000000
27.799999	0.038091	22.511595	9.009411	5.278628	8.589572	-0.366016	0.000000	-10.000000	0.441667	-21.733334	842.833313	1023.000000	1023.000000	2046.000000
27.820000	0.038580	22.800646	8.915709	5.794049	8.801127	-0.710239	0.000000	-10.000000	0.450000	-22.250000	838.000000	1023.000000	1023.000000	2046.000000
27.840000	0.038061	22.493891	8.960217	5.645138	8.559675	-0.671139	0.000000	-10.000000	0.483333	-22.683334	832.833313	1023.000000	1023.000000	2046.000000
27.860001	0.038071	22.499887	8.901577	5.645201	8.564011	-0.610902	0.000000	-10.000000	0.516667	-23.616667	822.666687	1023.000000	1023.000000	2046.000000
27.879999	0.037262	22.022074	8.734357	5.783916	8.384310	-0.880509	0.000000	-10.000000	0.550000	-24.350000	815.000000	1023.000000	1023.000000	2046.000000
27.900000	0.037367	22.083672	8.682048	5.500496	8.330715	-0.429588	0.000000	-10.000000	0.558333	-25.000000	807.000000	1023.000000	1023.000000	2046.000000
27.920000	0.036725	21.704494	8.333773	6.033493	8.215940	-0.878712	0.000000	-10.000000	0.558333	-25.233334	801.333313	1023.000000	1023.000000	2046.000000
27.940001	0.035997	21.273937	8.288316	5.510777	7.865922	-0.391079	0.000000	-10.000000	0.575000	-25.616667	790.000000	1023.000000	1023.000000	2046.000000
27.959999	0.034783	20.556574	7.938748	6.040670	7.591787	-1.014632	0.000000	-10.000000	0.583333	-25.850000	778.666687	1023.000000	1023.000000	2046.000000
27.980000	0.032830	19.402552	7.750819	5.422577	7.017129	-0.787974	0.000000	-10.000000	0.600000	-26.000000	770.000000	1023.000000	1023.000000	2046.000000
28.000000	0.030474	18.010315	7.113415	5.558309	6.760958	-1.422366	0.000000	-10.000000	0.600000	-26.016666	761.166687	1023.000000	1023.000000	2046.000000
28.020000	0.026386	15.594103	6.429899	4.857237	6.024663	-1.717696	0.000000	-10.000000	0.600000	-26.033335	755.333313	1023.000000	1023.000000	2046.000000
28.040001	0.022565	13.336133	5.653214	4.252293	5.495620	-2.064994	0.000000	-10.000000	0.591667	-26.100000	746.666687	1023.000000	1023.000000	2046.000000
28.059999	0.019003	11.230994	4.887321	4.130285	4.999164	-2.785775	0.000000	-10.000000	0.591667	-26.116667	740.833313	1023.000000	1023.000000	2046.000000
28.080000	0.016551	9.781513	4.581872	3.270922	4.480946	-2.552228	0.000000	-10.000000	0.583333	-26.166668	729.333313	1023.000000	1023.000000	2046.000000
28.100000	0.015039	8.888327	4.117494	3.591143	4.371404	-3.191714	0.000000	-10.000000	0.583333	-26.183334	717.666687	1023.000000	1023.000000	2046.000000
28.120001	0.013297	7.858636	3.962936	3.008992	3.897484	-3.010775	0.000000	-10.000000	0.575000	-26.233334	709.000000	1023.000000	1023.000000	2046.000000
28.139999	0.012442	7.353281	3.736391	3.152490	3.831954	-3.367554	0.000000	-10.000000	0.575000	-26.216667	703.000000	1023.000000	1023.000000	2046.000000
28.160000	0.011335	6.699098	3.590878	2.981814	3.581934	-3.455528	0.000000	-10.000000	0.583333	-26.150000	694.333313	1023.000000	1023.000000	2046.000000
28.180000	0.011053	6.532449	3.526495	2.871933	3.586389	-3.452367	0.000000	-10.000000	0.591667	-26.083334	685.666687	1023.000000	1023.000000	2046.000000
28.200001	0.010514	6.213752	3.440471	3.130213	3.467987	-3.824918	0.000000	-10.000000	0.616667	-26.266668	677.000000	1023.000000	1023.000000	2046.000000
28.219999	0.010309	6.092669	3.503491	2.639596	3.381101	-3.431520	0.000000	-10.000000	0.633333	-26.500000	671.000000	1023.000000	1023.000000	2046.000000
28.240000	0.010179	6.015949	3.322939	3.114153	3.547483	-3.968626	0.000000	-10.000000	0.633333	-26.716667	662.166687	1023.000000	1023.000000	2046.000000
28.260000	0.010018	5.920613	3.454715	2.453295	3.420252	-3.407649	0.000000	-10.000000	0.616667	-26.666668	650.333313	1023.000000	1023.000000	2046.000000
28.280001	0.010430	6.164385	3.223989	2.965950	3.734349	-3.759903	0.000000	-10.000000	0.600000	-26.600000	641.500000	1023.000000	1023.000000	2046.000000
28.299999	0.010296	6.085033	3.217366	2.778425	3.659563	-3.570320	0.000000	-10.000000	0.616667	-26.600000	632.666687	1023.000000	1023.000000	2046.000000
28.320000	0.010592	6.260113	3.111294	2.529060	3.874812	-3.255054	0.000000	-10.000000	0.633333	-26.816668	626.833313	1023.000000	1023.000000	2046.000000
28.340000	0.009846	5.818982	2.716743	2.753614	3.930535	-3.581910	0.000000	-10.000000	0.650000	-26.750000	618.000000	1023.000000	1023.000000	2046.000000
28.360001	0.008839	5.223903	2.460927	1.980413	3.799137	-3.016574	0.000000	-10.000000	0.633333	-26.566668	609.000000	1023.000000	1023.000000	2046.000000
28.379999	0.007709	4.556060	1.939124	2.213163	3.867861	-3.464088	0.000000	-10.000000	0.608333	-26.116667	600.000000	1023.000000	1023.000000	2046.000000
28.400000	0.006057	3.579645	1.580671	1.821906	3.591272	-3.414204	0.000000	-10.000000	0.583333	-26.066668	591.166687	1023.000000	1023.000000	2046.000000
28.420000	0.005018	2.965566	1.417148	1.447446	3.381410	-3.280438	0.000000	-10.000000	0.583333	-26.000000	582.500000	1023.000000	1023.000000	2046.000000
28.440001	0.003945	2.331391	1.054726	1.730858	3.280771	-3.734964	0.000000	-10.000000	0.591667	-25.966667	573.833313	1023.000000	1023.000000	2046.000000
28.459999	0.003132	1.851029	1.006839	1.088010	3.016776	-3.260597	0.000000	-10.000000	0.600000	-25.866667	565.166687	1023.000000	1023.000000	2046.000000
28.480000	0.002854	1.686781	0.829588	1.554560	2.973342	-3.670709	0.000000	-10.000000	0.591667	-25.850000	556.500000	1023.000000	1023.000000	2046.000000
28.500000	0.002614	1.545062	0.849972	1.221428	2.765213	-3.291550	0.000000	-10.000000	0.591667	-25.750000	547.833313	1023.000000	1023.000000	2046.000000
28.520000	0.002980	1.761250	0.898070	1.338154	2.741380	-3.216354	0.000000	-10.000000	0.583333	-25.900000	539.333313	1023.000000	1023.000000	2046.000000
28.540001	0.003273	1.934131	0.835393	1.854867	2.730119	-3.486248	0.000000	-10.000000	0.591667	-25.900000	530.666687	1023.000000	1023.000000	2046.000000
28.559999	0.003500	2.068346	0.987947	1.473150	2.528490	-2.921241	0.000000	-10.000000	0.591667	-26.216667	522.166687	1023.000000	1023.000000	2046.000000
28.580000	0.004088	2.415967	0.948966	2.029612	2.634049	-3.196660	0.000000	-10.000000	0.600000	-26.066666	513.333313	1023.000000	1023.000000	2046.000000
28.600000	0.004014	2.372434	0.962577	1.949143	2.462710	-3.001997	0.000000	-10.000000	0.600000	-26.233334	504.666656	1023.000000	1023.000000	2046.000000
28.620001	0.004325	2.556070	1.032818	1.959399	2.413572	-2.849719	0.000000	-10.000000	0.583333	-26.133333	495.833344	1023.000000	1023.000000	2046.000000
28.639999	0.004267	2.521537	0.937589	2.315836	2.338170	-3.070057	0.000000	-10.000000	0.575000	-26.133333	487.166656	1023.000000	1023.000000	2046.000000
28.660000	0.004319	2.552769	1.014457	1.920419	2.193281	-2.575387	0.000000	-10.000000	0.566667	-25.850000	478.500000	1023.000000	1023.000000	2046.000000
28.680000	0.004311	2.547848	0.852170	2.492812	2.214538	-3.011671	0.000000	-10.000000	0.583333	-25.666668	469.833344	1023.000000	1023.000000	2046.000000
28.700001	0.004128	2.439763	0.930396	1.999269	1.984630	-2.474532	0.000000	-10.000000	0.583333	-25.466667	461.333344	1023.000000	1023.000000	2046.000000
28.719999	0.004087	2.415598	0.767650	2.469650	2.036352	-2.858053	0.000000	-10.000000	0.583333	-25.466667	452.666656	1023.000000	1023.000000	2046.000000
28.740000	0.003618	2.138150	0.704262	2.221041	1.854826	-2.641979	0.000000	-10.000000	0.583333	-25.500000	444.333344	1023.000000	1023.000000	2046.000000
28.760000	0.003564	2.106380	0.652171	2.278074	1.829827	-2.653692	0.000000	-10.000000	0.591667	-25.633333	435.666656	1023.000000	1023.000000	2046.000000
28.780001	0.003085	1.822986	0.533370	2.358896	1.696085	-2.765365	0.000000	-10.000000	0.600000	-25.783333	427.166656	1023.000000	1023.000000	2046.000000
28.799999	0.002942	1.738762	0.556194	2.077835	1.606005	-2.501272	0.000000	-10.000000	0.600000	-26.000000	418.500000	1023.000000	1023.000000	2046.000000
28.820000	0.002467	1.457862	0.355673	2.432868	1.545017	-2.875696	0.000000	-10.000000	0.600000	-26.283335	409.833344	1023.000000	1023.000000	2046.000000
28.840000	0.002385	1.409559	0.393793	2.044506	1.452615	-2.481355	0.000000	-10.000000	0.616667	-26.583334	401.000000	1023.000000	1023.000000	2046.000000
28.860001	0.002045	1.208719	0.235834	2.471395	1.430952	-2.929462	0.000000	-10.000000	0.633333	-26.883333	392.000000	1023.000000	1023.000000	2046.000000
28.879999	0.002013	1.189706	0.384611	1.970123	1.306267	-2.471295	0.000000	-10.000000	0.666667	-27.183334	383.000000	1023.000000	1023.000000	2046.000000
28.900000	0.001710	1.010656	0.225161	2.476478	1.343201	-3.034183	0.000000	-10.000000	0.683333	-27.433334	374.000000	1023.000000	1023.000000	2046.000000
28.920000	0.000815	0.481939	0.173240	1.993330	1.069687	-2.754318	0.000000	-10.000000	0.700000	-27.583334	364.833344	1023.000000	1023.000000	2046.000000
28.940001	-0.000089	-0.052478	0.038133	2.047349	0.885587	-3.023547	0.000000	-10.000000	0.700000	-27.683332	355.666656	1023.000000	1023.000000	2046.000000
28.959999	-0.001490	-0.880641	-0.240439	2.130055	0.601966	-3.372222	0.000000	-10.000000	0.716667	-27.766666	346.500000	1023.000000	1023.000000	2046.000000
28.980000	-0.002596	-1.534013	-0.355395	1.507818	0.285811	-2.972247	0.000000	-10.000000	0.725000	-28.033333	337.333344	1023.000000	1023.000000	2046.000000
29.000000	-0.003263	-1.928373	-0.599709	1.938739	0.218991	-3.486394	0.000000	-10.000000	0.725000	-28.233334	328.000000	1023.000000	1023.000000	2046.000000
29.020000	-0.003792	-2.241339	-0.696117	1.618776	0.025446	-3.189444	0.000000	-10.000000	0.716667	-28.316668	318.500000	1023.000000	1023.000000	2046.000000
29.040001	-0.003676	-2.172294	-0.745378	1.818277	0.014000	-3.259193	0.000000	-10.000000	0.708333	-28.216667	309.000000	1023.000000	1023.000000	2046.000000
29.059999	-0.004198	-2.481220	-0.869505	2.203291	-0.228354	-3.586653	0.000000	-10.000000	0.700000	-28.083334	299.666656	1023.000000	1023.000000	2046.000000
29.080000	-0.004806	-2.840362	-0.906841	1.725910	-0.541551	-3.117880	0.000000	-10.000000	0.691667	-27.916666	290.333344	1023.000000	1023.000000	2046.000000
29.100000	-0.006318	-3.733898	-1.272665	2.107700	-0.787390	-3.781543	0.000000	-10.000000	0.683333	-27.633333	281.000000	1023.000000	1023.000000	2046.000000
29.120001	-0.009340	-5.520016	-1.722053	1.712567	-1.367987	-4.142544	0.000000	-10.000000	0.683333	-27.266666	271.666656	1023.000000	1023.000000	2046.000000
29.139999	-0.012475	-7.372670	-2.245871	1.078869	-1.844516	-4.361152	0.000000	-10.000000	0.633333	-26.750000	262.500000	1023.000000	1023.000000	2046.000000
29.160000	-0.016306	-9.636796	-3.066237	0.933099	-2.346257	-5.157399	0.000000	-10.000000	0.608333	-25.883333	253.666672	1023.000000	1023.000000	2046.000000
29.180000	-0.019282	-11.395861	-3.512429	0.008967	-2.875039	-5.017360	0.000000	-10.000000	0.575000	-25.333334	245.166672	1023.000000	1023.000000	2046.000000
29.200001	-0.021358	-12.622532	-3.974661	0.077249	-3.090134	-5.634986	0.000000	-10.000000	0.575000	-24.733334	236.666672	1023.000000	1023.000000	2046.000000
29.219999	-0.023251	-13.741396	-4.244178	-0.258654	-3.488218	-5.750346	0.000000	-10.000000	0.558333	-24.666668	228.333328	1023.000000	1023.000000	2046.000000
29.240000	-0.024196	-14.299734	-4.415356	-0.556382	-3.590639	-5.737358	0.000000	-10.000000	0.550000	-24.316668	220.000000	1023.000000	1023.000000	2046.000000
29.260000	-0.025361	-14.988642	-4.650936	-0.226781	-3.784361	-6.326564	0.000000	-10.000000	0.550000	-24.233334	212.000000	1023.000000	1023.000000	2046.000000
29.280001	-0.025974	-15.350718	-4.688194	-0.763521	-3.945426	-5.953578	0.000000	-10.000000	0.550000	-24.033333	204.000000	1023.000000	1023.000000	2046.000000
29.299999	-0.026138	-15.447735	-4.731586	-0.601587	-3.919655	-6.194906	0.000000	-10.000000	0.550000	-23.933334	196.000000	1023.000000	1023.000000	2046.000000
29.320000	-0.026577	-15.706820	-4.800060	-0.396382	-3.990149	-6.520229	0.000000	-10.000000	0.550000	-23.850000	188.000000	1023.000000	1023.000000	2046.000000
29.340000	-0.026604	-15.722703	-4.710002	-0.922119	-4.032882	-6.057700	0.000000	-10.000000	0.550000	-23.733334	180.000000	1023.000000	1023.000000	2046.000000
29.360001	-0.026539	-15.684814	-4.838943	-0.571724	-3.796169	-6.477978	0.000000	-10.000000	0.541667	-23.550001	172.000000	1023.000000	1023.000000	2046.000000
29.379999	-0.026536	-15.682841	-4.840687	-0.675695	-3.782977	-6.383482	0.000000	-10.000000	0.508333	-23.266668	164.000000	1023.000000	1023.000000	2046.000000
29.400000	-0.025775	-15.232953	-4.791051	-0.907504	-3.618767	-5.915631	0.000000	-10.000000	0.508333	-23.133333	156.333328	1023.000000	1023.000000	2046.000000
29.420000	-0.025745	-15.215380	-4.938294	-0.449071	-3.488005	-6.340009	0.000000	-10.000000	0.500000	-22.916666	148.666672	1023.000000	1023.000000	2046.000000
29.440001	-0.025848	-15.276295	-5.030910	-1.040901	-3.441355	-5.763129	0.000000	-10.000000	0.491667	-22.533333	141.166672	1023.000000	1023.000000	2046.000000
29.459999	-0.026301	-15.544168	-5.373249	-0.877148	-3.273830	-6.019941	0.000000	-10.000000	0.458333	-21.900000	133.500000	1023.000000	1023.000000	2046.000000
29.480000	-0.027739	-16.393618	-5.786825	-1.087377	-3.392209	-6.127207	0.000000	-10.000000	0.433333	-21.416668	126.166664	1023.000000	1023.000000	2046.000000
29.500000	-0.028552	-16.874027	-5.966426	-1.665124	-3.488687	-5.753790	0.000000	-10.000000	0.433333	-21.183334	119.000000	1023.000000	1023.000000	2046.000000
29.520000	-0.029650	-17.523293	-6.367238	-1.322685	-3.529596	-6.303774	0.000000	-10.000000	0.425000	-21.016666	112.000000	1023.000000	1023.000000	2046.000000
29.540001	-0.030679	-18.131479	-6.547805	-1.796449	-3.734845	-6.052382	0.000000	-10.000000	0.416667	-20.900000	105.000000	1023.000000	1023.000000	2046.000000
29.559999	-0.031200	-18.439224	-6.650463	-1.908758	-3.789604	-6.090400	0.000000	-10.000000	0.416667	-20.783333	98.000000	1023.000000	1023.000000	2046.000000
29.580000	-0.032161	-19.007338	-6.846446	-1.719817	-3.960148	-6.480927	0.000000	-10.000000	0.416667	-20.783333	91.000000	1023.000000	1023.000000	2046.000000
29.600000	-0.032334	-19.109167	-6.784114	-2.235499	-4.099996	-5.989559	0.000000	-10.000000	0.433333	-20.766666	84.000000	1023.000000	1023.000000	2046.000000
29.620001	-0.031822	-18.806906	-6.759792	-1.897347	-3.980252	-6.169514	0.000000	-10.000000	0.433333	-20.616667	77.000000	1023.000000	1023.000000	2046.000000
29.639999	-0.031816	-18.803471	-6.710068	-1.667975	-4.101491	-6.323936	0.000000	-10.000000	0.425000	-20.450001	70.166664	1023.000000	1023.000000	2046.000000
29.660000	-0.031172	-18.422396	-6.534917	-1.962154	-4.120453	-5.804871	0.000000	-10.000000	0.408333	-19.983334	63.333332	1023.000000	1023.000000	2046.000000
29.680000	-0.030483	-18.015198	-6.518321	-1.394464	-3.960614	-6.141798	0.000000	-10.000000	0.400000	-19.416666	54.500000	1023.000000	1023.000000	2046.000000
29.700001	-0.030301	-17.908100	-6.429556	-1.459188	-4.051597	-5.967759	0.000000	-10.000000	0.400000	-18.866667	47.833332	1023.000000	1023.000000	2046.000000
29.719999	-0.029612	-17.500431	-6.210588	-1.570003	-4.038678	-5.681162	0.000000	-10.000000	0.383333	-18.333334	41.500000	1023.000000	1023.000000	2046.000000
29.740000	-0.029360	-17.351723	-6.238656	-1.056663	-3.973248	-6.083156	0.000000	-10.000000	0.350000	-18.033335	37.500000	1023.000000	1023.000000	2046.000000
29.760000	-0.029296	-17.313999	-6.131439	-1.381882	-4.114757	-5.685922	0.000000	-10.000000	0.316667	-17.600000	31.500000	1023.000000	1023.000000	2046.000000
29.780001	-0.028937	-17.101679	-6.099503	-1.135697	-4.022896	-5.843583	0.000000	-10.000000	0.316667	-17.483334	25.500000	1023.000000	1023.000000	2046.000000
29.799999	-0.029118	-17.208769	-6.092568	-0.974304	-4.137959	-6.003938	0.000000	-10.000000	0.316667	-17.400002	19.833334	1023.000000	1023.000000	2046.000000
29.820000	-0.028761	-16.997612	-5.948184	-1.334432	-4.136277	-5.578719	0.000000	-10.000000	0.333333	-17.600000	14.166667	1023.000000	1023.000000	2046.000000
29.840000	-0.028726	-16.977335	-5.970051	-0.785955	-4.104033	-6.117295	0.000000	-10.000000	0.333333	-17.800001	8.500000	1023.000000	1023.000000	2046.000000
29.860001	-0.028876	-17.065784	-5.946561	-1.021722	-4.175857	-5.921645	0.000000	-10.000000	0.333333	-17.966667	2.833333	1023.000000	1023.000000	2046.000000
29.879999	-0.028501	-16.843853	-5.826821	-1.121652	-4.115538	-5.779843	0.000000	-10.000000	0.316667	-17.916668	-2.833333	1023.000000	1023.000000	2046.000000
29.900000	-0.028742	-16.986557	-5.870244	-0.737961	-4.151025	-6.227327	0.000000	-10.000000	0.300000	-17.783333	-8.500000	1023.000000	1023.000000	2046.000000
29.920000	-0.028513	-16.851278	-5.738214	-1.232017	-4.163123	-5.717926	0.000000	-10.000000	0.316667	-17.700001	-14.500000	1023.000000	1023.000000	2046.000000
29.940001	-0.028517	-16.853590	-5.817429	-0.777602	-4.049030	-6.209529	0.000000	-10.000000	0.333333	-17.616667	-20.500000	1023.000000	1023.000000	2046.000000
29.959999	-0.028896	-17.077522	-5.799378	-0.992679	-4.155576	-6.129889	0.000000	-10.000000	0.333333	-17.550001	-26.500000	1023.000000	1023.000000	2046.000000
29.980000	-0.028650	-16.932083	-5.678522	-1.078828	-4.068240	-6.106494	0.000000	-10.000000	0.316667	-17.466667	-32.500000	1023.000000	1023.000000	2046.000000
30.000000	-0.029154	-17.229824	-5.737840	-0.835270	-4.121802	-6.534913	0.000000	-10.000000	0.300000	-17.450001	-38.500000	1023.000000	1023.000000	2046.000000
30.020000	-0.029696	-17.550169	-5.692165	-1.419650	-4.264872	-6.173483	0.000000	-10.000000	0.300000	-17.400002	-44.166668	1023.000000	1023.000000	2046.000000
30.040001	-0.030447	-17.994223	-5.837248	-1.101167	-4.311489	-6.744318	0.000000	-10.000000	0.316667	-17.300001	-49.833332	1023.000000	1023.000000	2046.000000
30.059999	-0.031880	-18.841127	-5.995960	-1.295912	-4.617118	-6.932137	0.000000	-10.000000	0.316667	-17.083334	-55.500000	1023.000000	1023.000000	2046.000000
30.080000	-0.032420	-19.160210	-5.966114	-1.679352	-4.753704	-6.761040	0.000000	-10.000000	0.316667	-16.900000	-61.333332	1023.000000	1023.000000	2046.000000
30.100000	-0.033583	-19.847548	-6.158189	-1.443652	-4.948834	-7.296873	0.000000	-10.000000	0.300000	-16.700001	-67.000000	1023.000000	1023.000000	2046.000000
30.120001	-0.033604	-19.859999	-6.162506	-1.887260	-4.936016	-6.874217	0.000000	-10.000000	0.300000	-16.700001	-72.666664	1023.000000	1023.000000	2046.000000
30.139999	-0.033539	-19.821356	-6.173690	-1.497342	-4.891142	-7.259181	0.000000	-10.000000	0.300000	-16.666668	-78.166664	1023.000000	1023.000000	2046.000000
30.160000	-0.033500	-19.798271	-6.202807	-1.324040	-4.929660	-7.341764	0.000000	-10.000000	0.291667	-16.733334	-83.833336	1023.000000	1023.000000	2046.000000
30.180000	-0.033350	-19.709787	-6.058750	-1.611767	-5.087462	-6.951808	0.000000	-10.000000	0.308333	-16.666666	-89.333336	1023.000000	1023.000000	2046.000000
30.200001	-0.034093	-20.149078	-6.261387	-1.105689	-5.218218	-7.563784	0.000000	-10.000000	0.308333	-16.550001	-95.000000	1023.000000	1023.000000	2046.000000
30.219999	-0.036233	-21.413710	-6.587461	-1.460368	-5.625083	-7.740796	0.000000	-10.000000	0.308333	-16.200001	-100.500000	1023.000000	1023.000000	2046.000000
30.240000	-0.038753	-22.902861	-6.908700	-2.124516	-6.041588	-7.828056	0.000000	-10.000000	0.275000	-15.816667	-105.833336	1023.000000	1023.000000	2046.000000
30.260000	-0.042334	-25.019436	-7.661597	-2.182637	-6.449664	-8.725537	0.000000	-10.000000	0.258333	-15.150000	-111.166664	1023.000000	1023.000000	2046.000000
30.280001	-0.045732	-27.027445	-8.292585	-2.977192	-6.910012	-8.847656	0.000000	-10.000000	0.250000	-14.616667	-116.166664	1023.000000	1023.000000	2046.000000
30.299999	-0.047785	-28.241131	-8.647360	-3.333042	-7.145739	-9.114991	0.000000	-10.000000	0.241667	-13.883333	-121.166664	1023.000000	1023.000000	2046.000000
30.320000	-0.049807	-29.435745	-9.030682	-3.312320	-7.428215	-9.664529	0.000000	-10.000000	0.241667	-13.216667	-125.666664	1023.000000	1023.000000	2046.000000
30.340000	-0.050763	-30.000687	-9.134110	-3.942615	-7.610047	-9.313914	0.000000	-10.000000	0.225000	-12.700000	-130.000000	1023.000000	1023.000000	2046.000000
30.360001	-0.051700	-30.554501	-9.299850	-3.539239	-7.741141	-9.974271	0.000000	-10.000000	0.216667	-12.400001	-134.333328	1023.000000	1023.000000	2046.000000
30.379999	-0.052327	-30.925085	-9.343012	-3.926829	-7.886298	-9.768947	0.000000	-10.000000	0.183333	-12.166667	-138.666672	1023.000000	1023.000000	2046.000000
30.400000	-0.052541	-31.051657	-9.435132	-3.707364	-7.815156	-10.094004	0.000000	-10.000000	0.183333	-11.700001	-143.000000	1023.000000	1023.000000	2046.000000
30.420000	-0.052871	-31.246807	-9.433278	-3.888848	-7.902361	-10.022321	0.000000	-10.000000	0.166667	-11.050000	-146.666672	1023.000000	1023.000000	2046.000000
30.440001	-0.052717	-31.155947	-9.369871	-3.820526	-7.803300	-10.162249	0.000000	-10.000000	0.166667	-10.700001	-150.333328	1023.000000	1023.000000	2046.000000
30.459999	-0.053045	-31.349712	-9.396609	-3.873377	-7.804962	-10.274764	0.000000	-10.000000	0.150000	-10.566667	-153.666672	1023.000000	1023.000000	2046.000000
30.480000	-0.052544	-31.053703	-9.278757	-4.083900	-7.613420	-10.077625	0.000000	-10.000000	0.150000	-10.633333	-157.333328	1023.000000	1023.000000	2046.000000
30.500000	-0.052354	-30.941271	-9.375169	-3.834683	-7.483861	-10.247558	0.000000	-10.000000	0.150000	-10.400001	-160.833328	1023.000000	1023.000000	2046.000000
30.520000	-0.051537	-30.458462	-9.235415	-4.177736	-7.314471	-9.730840	0.000000	-10.000000	0.150000	-9.916667	-164.500000	1023.000000	1023.000000	2046.000000
30.540001	-0.051493	-30.432594	-9.306519	-3.787303	-7.163164	-10.175610	0.000000	-10.000000	0.141667	-9.016666	-167.833328	1023.000000	1023.000000	2046.000000
30.559999	-0.051438	-30.399832	-9.450485	-4.235666	-7.003163	-9.710517	0.000000	-10.000000	0.116667	-7.416667	-170.833328	1023.000000	1023.000000	2046.000000
30.580000	-0.051554	-30.468220	-9.665243	-4.200990	-6.814826	-9.787161	0.000000	-10.000000	0.100000	-4.266667	-173.166672	1023.000000	1023.000000	2046.000000
30.600000	-0.052520	-31.039070	-9.954207	-4.311298	-6.895906	-9.877660	0.000000	-10.000000	0.091667	-1.550000	-174.500000	1023.000000	1023.000000	2046.000000
30.620001	-0.052906	-31.267559	-10.053578	-4.642992	-6.936704	-9.634285	0.000000	-10.000000	0.100000	-0.166667	-175.000000	1023.000000	1023.000000	2046.000000
30.639999	-0.053818	-31.806244	-10.320578	-4.467937	-7.015887	-10.001842	0.000000	-10.000000	0.100000	-0.216667	-175.000000	1023.000000	1023.000000	2046.000000
30.660000	-0.054105	-31.975801	-10.282333	-4.939525	-7.121977	-9.631968	0.000000	-10.000000	0.100000	-0.300000	-175.000000	1023.000000	1023.000000	2046.000000
30.680000	-0.054780	-32.375179	-10.444987	-4.596016	-7.199803	-10.134373	0.000000	-10.000000	0.100000	0.000000	-175.000000	1023.000000	1023.000000	2046.000000
30.700001	-0.054607	-32.272697	-10.334887	-5.073275	-7.233802	-9.630733	0.000000	-10.000000	0.100000	0.000000	-175.000000	1023.000000	1023.000000	2046.000000
30.719999	-0.054472	-32.192768	-10.293934	-4.605035	-7.244704	-10.049094	0.000000	-10.000000	0.100000	0.000000	-175.000000	1023.000000	1023.000000	2046.000000
30.740000	-0.053686	-31.728445	-10.153444	-4.834400	-7.159840	-9.580761	0.000000	-10.000000	0.091667	0.000000	-175.000000	1023.000000	1023.000000	2046.000000
30.760000	-0.052737	-31.167311	-10.003372	-4.373143	-7.027065	-9.763731	0.000000	-10.000000	0.075000	0.000000	-175.000000	1023.000000	1023.000000	2046.000000
30.780001	-0.051792	-30.609348	-9.787348	-4.353871	-7.020278	-9.447853	0.000000	-10.000000	0.066667	0.000000	-175.000000	1023.000000	1023.000000	2046.000000
30.799999	-0.050325	-29.742241	-9.480497	-4.020116	-6.844701	-9.396927	0.000000	-10.000000	0.075000	0.000000	-175.000000	1023.000000	1023.000000	2046.000000
30.820000	-0.049366	-29.175400	-9.319324	-3.829309	-6.758345	-9.268422	0.000000	-10.000000	0.083333	0.000000	-175.000000	1023.000000	1023.000000	2046.000000
30.840000	-0.048019	-28.379265	-9.013887	-3.746198	-6.613779	-9.005402	0.000000	-10.000000	0.083333	0.000000	-175.000000	1023.000000	1023.000000	2046.000000
30.860001	-0.047467	-28.053047	-8.989991	-3.350866	-6.517819	-9.194371	0.000000	-10.000000	0.083333	0.000000	-175.000000	1023.000000	1023.000000	2046.000000
30.879999	-0.046330	-27.381042	-8.710590	-3.504570	-6.428719	-8.737163	0.000000	-10.000000	0.083333	0.000000	-175.000000	1023.000000	1023.000000	2046.000000
30.900000	-0.045877	-27.113129	-8.625616	-2.998885	-6.383233	-9.105395	0.000000	-10.000000	0.075000	0.000000	-175.000000	1023.000000	1023.000000	2046.000000
30.920000	-0.044793	-26.472406	-8.416813	-3.297871	-6.245852	-8.511871	0.000000	-10.000000	0.075000	0.000000	-175.000000	1023.000000	1023.000000	2046.000000
30.940001	-0.044129	-26.080269	-8.269989	-2.842021	-6.126035	-8.842224	0.000000	-10.000000	0.083333	0.000000	-175.000000	1023.000000	1023.000000	2046.000000
30.959999	-0.043515	-25.717108	-8.117571	-2.964830	-6.055087	-8.579620	0.000000	-10.000000	0.100000	0.000000	-175.000000	1023.000000	1023.000000	2046.000000
30.980000	-0.042332	-25.017973	-7.819735	-2.833841	-5.847525	-8.516872	0.000000	-10.000000	0.100000	0.000000	-175.000000	1023.000000	1023.000000	2046.000000
31.000000	-0.041838	-24.726397	-7.683642	-2.631298	-5.760459	-8.650998	0.000000	-10.000000	0.100000	0.000000	-175.000000	1023.000000	1023.000000	2046.000000
31.020000	-0.040671	-24.036621	-7.419609	-2.882039	-5.535855	-8.199120	0.000000	-10.000000	0.100000	0.000000	-175.000000	1023.000000	1023.000000	2046.000000
31.040001	-0.040718	-24.064192	-7.393342	-2.412177	-5.522939	-8.735735	0.000000	-10.000000	0.091667	0.000000	-175.000000	1023.000000	1023.000000	2046.000000
31.059999	-0.040357	-23.851137	-7.305317	-2.793950	-5.431446	-8.320424	0.000000	-10.000000	0.091667	0.000000	-175.000000	1023.000000	1023.000000	2046.000000
31.080000	-0.040280	-23.805567	-7.232980	-2.435039	-5.427659	-8.709889	0.000000	-10.000000	0.083333	0.000000	-175.000000	1023.000000	1023.000000	2046.000000
31.100000	-0.040245	-23.784739	-7.230497	-2.840086	-5.438788	-8.275366	0.000000	-10.000000	0.091667	0.000000	-175.000000	1023.000000	1023.000000	2046.000000
31.120001	-0.039475	-23.329533	-7.172078	-2.514020	-5.230278	-8.413156	0.000000	-10.000000	0.091667	0.000000	-175.000000	1023.000000	1023.000000	2046.000000
31.139999	-0.039292	-23.221708	-7.173206	-2.373722	-5.291536	-8.383245	0.000000	-10.000000	0.100000	0.000000	-175.000000	1023.000000	1023.000000	2046.000000
31.160000	-0.038652	-22.843529	-7.065410	-2.383323	-5.292790	-8.102006	0.000000	-10.000000	0.100000	0.000000	-175.000000	1023.000000	1023.000000	2046.000000
31.180000	-0.039342	-23.250961	-7.198605	-1.959350	-5.569581	-8.523427	0.000000	-10.000000	0.100000	0.000000	-175.000000	1023.000000	1023.000000	2046.000000
31.200001	-0.040000	-23.640291	-7.346193	-2.377715	-5.756569	-8.159815	0.000000	-10.000000	0.100000	0.000000	-175.000000	1023.000000	1023.000000	2046.000000
31.219999	-0.041839	-24.726559	-7.616261	-2.198159	-6.109817	-8.802321	0.000000	-10.000000	0.100000	0.000000	-175.000000	1023.000000	1023.000000	2046.000000
31.240000	-0.044192	-26.117670	-8.036498	-2.810171	-6.429388	-8.841611	0.000000	-10.000000	0.100000	0.000000	-175.000000	1023.000000	1023.000000	2046.000000
31.260000	-0.046908	-27.722885	-8.509107	-3.120826	-6.814255	-9.278698	0.000000	-10.000000	0.100000	0.000000	-175.000000	1023.000000	1023.000000	2046.000000
31.280001	-0.049817	-29.441767	-9.111944	-3.431725	-7.202929	-9.695170	0.000000	-10.000000	0.100000	0.000000	-175.000000	1023.000000	1023.000000	2046.000000
31.299999	-0.051262	-30.295849	-9.387787	-3.941146	-7.396429	-9.570488	0.000000	-10.000000	0.091667	0.000000	-175.000000	1023.000000	1023.000000	2046.000000
31.320000	-0.052909	-31.269293	-9.657015	-3.796004	-7.712136	-10.104136	0.000000	-10.000000	0.091667	0.000000	-175.000000	1023.000000	1023.000000	2046.000000
31.340000	-0.053334	-31.520296	-9.728665	-4.190749	-7.822788	-9.778092	0.000000	-10.000000	0.091667	0.000000	-175.000000	1023.000000	1023.000000	2046.000000
31.360001	-0.054187	-32.024502	-9.852213	-3.846358	-8.007377	-10.318554	0.000000	-10.000000	0.100000	0.000000	-175.000000	1023.000000	1023.000000	2046.000000
31.379999	-0.054224	-32.046555	-9.853688	-4.156238	-8.038089	-9.998540	0.000000	-10.000000	0.100000	0.000000	-175.000000	1023.000000	1023.000000	2046.000000
31.400000	-0.054445	-32.177185	-9.854252	-3.789943	-8.085860	-10.447128	0.000000	-10.000000	0.100000	0.000000	-175.000000	1023.000000	1023.000000	2046.000000
31.420000	-0.054168	-32.013069	-9.800724	-3.999054	-8.055898	-10.157394	0.000000	-10.000000	0.100000	0.000000	-175.000000	1023.000000	1023.000000	2046.000000
31.440001	-0.053618	-31.688190	-9.658219	-3.838870	-7.953872	-10.237229	0.000000	-10.000000	0.091667	0.000000	-175.000000	1023.000000	1023.000000	2046.000000
31.459999	-0.053501	-31.618820	-9.624768	-3.855182	-7.916786	-10.222084	0.000000	-10.000000	0.091667	0.000000	-175.000000	1023.000000	1023.000000	2046.000000
31.480000	-0.052563	-31.064960	-9.488893	-4.015029	-7.662304	-9.898733	0.000000	-10.000000	0.083333	0.000000	-175.000000	1023.000000	1023.000000	2046.000000
31.500000	-0.052258	-30.884436	-9.539216	-3.611093	-7.616322	-10.117805	0.000000	-10.000000	0.083333	0.683333	-175.000000	1023.000000	1023.000000	2046.000000
31.520000	-0.051033	-30.160332	-9.422570	-3.868852	-7.331319	-9.537590	0.000000	-10.000000	0.075000	1.850000	-175.000000	1023.000000	1023.000000	2046.000000
31.540001	-0.050899	-30.081594	-9.456409	-3.530993	-7.240917	-9.853275	0.000000	-10.000000	0.066667	3.333333	-175.000000	1023.000000	1023.000000	2046.000000
31.559999	-0.050578	-29.891508	-9.589252	-3.905260	-7.039651	-9.357347	0.000000	-10.000000	0.041667	4.483334	-175.000000	1023.000000	1023.000000	2046.000000
31.580000	-0.051131	-30.218357	-9.801581	-3.725089	-7.052788	-9.638899	0.000000	-10.000000	0.025000	6.533334	-175.000000	1023.000000	1023.000000	2046.000000
31.600000	-0.051754	-30.586758	-10.054873	-4.017712	-7.094929	-9.419244	0.000000	-10.000000	0.016667	7.116667	-175.000000	1023.000000	1023.000000	2046.000000
31.620001	-0.052276	-30.895195	-10.239079	-4.163698	-7.117546	-9.374871	0.000000	-10.000000	0.033333	7.900000	-175.000000	1023.000000	1023.000000	2046.000000
31.639999	-0.053716	-31.746336	-10.551816	-4.155591	-7.354033	-9.684897	0.000000	-10.000000	0.125000	4.500000	-175.000000	1023.000000	1023.000000	2046.000000
31.660000	-0.054280	-32.079319	-10.646593	-4.625835	-7.445947	-9.360942	0.000000	-10.000000	0.241667	-3.366667	-175.000000	1023.000000	1023.000000	2046.000000
31.680000	-0.055618	-32.870045	-10.837622	-4.421660	-7.708250	-9.902514	0.000000	-10.000000	0.358333	-13.033333	-177.333328	1023.000000	1023.000000	2046.000000
31.700001	-0.055941	-33.061298	-10.950019	-4.877950	-7.716111	-9.517218	0.000000	-10.000000	0.391667	-19.100000	-181.833328	1023.000000	1023.000000	2046.000000
31.719999	-0.056246	-33.241470	-10.940005	-4.615761	-7.819752	-9.865954	0.000000	-10.000000	0.391667	-19.633333	-188.666672	1023.000000	1023.000000	2046.000000
31.740000	-0.056114	-33.163460	-10.939484	-4.788704	-7.820971	-9.614303	0.000000	-10.000000	0.383333	-18.633333	-195.166672	1023.000000	1023.000000	2046.000000
31.760000	-0.055447	-32.769268	-10.783629	-4.611049	-7.777691	-9.596896	0.000000	-10.000000	0.375000	-18.316668	-201.500000	1023.000000	1023.000000	2046.000000
31.780001	-0.055342	-32.706867	-10.756699	-4.429636	-7.848246	-9.672286	0.000000	-10.000000	0.350000	-17.500000	-207.500000	1023.000000	1023.000000	2046.000000
31.799999	-0.054433	-32.169712	-10.566170	-4.569686	-7.747955	-9.285899	0.000000	-10.000000	0.308333	-16.766666	-213.333328	1023.000000	1023.000000	2046.000000
31.820000	-0.054348	-32.119755	-10.486000	-4.122287	-7.786673	-9.724792	0.000000	-10.000000	0.266667	-15.850000	-219.000000	1023.000000	1023.000000	2046.000000
31.840000	-0.053485	-31.609703	-10.263034	-4.350624	-7.690980	-9.305066	0.000000	-10.000000	0.250000	-15.150000	-224.333328	1023.000000	1023.000000	2046.000000
31.860001	-0.052736	-31.167080	-10.057007	-4.045006	-7.571724	-9.493343	0.000000	-10.000000	0.250000	-14.566667	-229.333328	1023.000000	1023.000000	2046.000000
31.879999	-0.052175	-30.835239	-9.875585	-3.991881	-7.529829	-9.437945	0.000000	-10.000000	0.250000	-13.983334	-234.166672	1023.000000	1023.000000	2046.000000
31.900000	-0.051370	-30.359604	-9.594797	-4.006703	-7.442621	-9.315482	0.000000	-10.000000	0.241667	-13.416667	-238.666672	1023.000000	1023.000000	2046.000000
31.920000	-0.051218	-30.269697	-9.542574	-3.751278	-7.388111	-9.587735	0.000000	-10.000000	0.241667	-12.516666	-243.333328	1023.000000	1023.000000	2046.000000
31.940001	-0.050490	-29.839479	-9.356775	-3.952465	-7.279020	-9.251220	0.000000	-10.000000	0.208333	-11.783334	-247.500000	1023.000000	1023.000000	2046.000000
31.959999	-0.050764	-30.001394	-9.494172	-3.680934	-7.298843	-9.527445	0.000000	-10.000000	0.183333	-10.966667	-251.500000	1023.000000	1023.000000	2046.000000
31.980000	-0.050583	-29.894615	-9.523314	-3.810616	-7.392662	-9.168024	0.000000	-10.000000	0.141667	-10.200000	-255.000000	1023.000000	1023.000000	2046.000000
32.000000	-0.050614	-29.912729	-9.551705	-3.431330	-7.528436	-9.401258	0.000000	-10.000000	0.116667	-8.316667	-258.333344	1023.000000	1023.000000	2046.000000
32.020000	-0.050722	-29.976418	-9.567515	-3.454946	-7.670701	-9.283255	0.000000	-10.000000	0.091667	-3.600000	-261.000000	1023.000000	1023.000000	2046.000000
32.040001	-0.050626	-29.920219	-9.448148	-3.387026	-7.768735	-9.316310	0.000000	-10.000000	0.083333	-1.283333	-262.500000	1023.000000	1023.000000	2046.000000
32.060001	-0.051421	-30.389786	-9.489684	-3.271945	-8.010785	-9.617371	0.000000	-10.000000	0.091667	0.533333	-263.166656	1023.000000	1023.000000	2046.000000
32.080002	-0.052148	-30.819189	-9.574511	-3.603721	-8.125646	-9.515311	0.000000	-10.000000	0.100000	-0.750000	-263.500000	1023.000000	1023.000000	2046.000000
32.099998	-0.054527	-32.225430	-9.933417	-3.567150	-8.493344	-10.231517	0.000000	-10.000000	0.100000	0.000000	-263.833344	1023.000000	1023.000000	2046.000000
32.119999	-0.056836	-33.590290	-10.435042	-4.183824	-8.729990	-10.241431	0.000000	-10.000000	0.100000	0.000000	-264.000000	1023.000000	1023.000000	2046.000000
32.139999	-0.058939	-34.833145	-10.771409	-4.427053	-9.057514	-10.577169	0.000000	-10.000000	0.100000	0.000000	-264.000000	1023.000000	1023.000000	2046.000000
32.160000	-0.060777	-35.919495	-11.103700	-4.478929	-9.366620	-10.970244	0.000000	-10.000000	0.100000	0.000000	-264.000000	1023.000000	1023.000000	2046.000000
32.180000	-0.061190	-36.163296	-11.259874	-4.837313	-9.365784	-10.700324	0.000000	-10.000000	0.100000	0.000000	-264.000000	1023.000000	1023.000000	2046.000000
32.200001	-0.061966	-36.621765	-11.357550	-4.651601	-9.504391	-11.108225	0.000000	-10.000000	0.100000	0.000000	-264.000000	1023.000000	1023.000000	2046.000000
32.220001	-0.062350	-36.849045	-11.431834	-4.763013	-9.577320	-11.076878	0.000000	-10.000000	0.100000	0.000000	-264.000000	1023.000000	1023.000000	2046.000000
32.240002	-0.062039	-36.664921	-11.313824	-4.878250	-9.561770	-10.911077	0.000000	-10.000000	0.100000	0.000000	-264.000000	1023.000000	1023.000000	2046.000000
32.259998	-0.062293	-36.815319	-11.333828	-4.575227	-9.615048	-11.291216	0.000000	-10.000000	0.100000	0.000000	-264.000000	1023.000000	1023.000000	2046.000000
32.279999	-0.061685	-36.455700	-11.302924	-4.714550	-9.418859	-11.019367	0.000000	-10.000000	0.100000	0.000000	-264.000000	1023.000000	1023.000000	2046.000000
32.299999	-0.061173	-36.153427	-11.134371	-4.595348	-9.329124	-11.094583	0.000000	-10.000000	0.100000	0.000000	-264.000000	1023.000000	1023.000000	2046.000000
32.320000	-0.060847	-35.960594	-11.042969	-4.537272	-9.253497	-11.126856	0.000000	-10.000000	0.091667	0.000000	-264.000000	1023.000000	1023.000000	2046.000000
32.340000	-0.059573	-35.207458	-10.913669	-4.623393	-8.920046	-10.750350	0.000000	-10.000000	0.083333	0.000000	-264.000000	1023.000000	1023.000000	2046.000000
32.360001	-0.058775	-34.736221	-10.836066	-4.269975	-8.776134	-10.854048	0.000000	-10.000000	0.075000	0.000000	-264.000000	1023.000000	1023.000000	2046.000000
32.380001	-0.057660	-34.077347	-10.732414	-4.346256	-8.483142	-10.515535	0.000000	-10.000000	0.075000	0.000000	-264.000000	1023.000000	1023.000000	2046.000000
32.400002	-0.056705	-33.512737	-10.609269	-4.348398	-8.204704	-10.350366	0.000000	-10.000000	0.075000	0.000000	-264.000000	1023.000000	1023.000000	2046.000000
32.419998	-0.056747	-33.537731	-10.720232	-4.226384	-8.128566	-10.462550	0.000000	-10.000000	0.075000	0.000000	-264.000000	1023.000000	1023.000000	2046.000000
32.439999	-0.056402	-33.333775	-10.883311	-4.447826	-7.867881	-10.134756	0.000000	-10.000000	0.083333	0.000000	-264.000000	1023.000000	1023.000000	2046.000000
32.459999	-0.056880	-33.616322	-11.019796	-4.324873	-7.871037	-10.400615	0.000000	-10.000000	0.091667	0.000000	-264.000000	1023.000000	1023.000000	2046.000000
32.480000	-0.056913	-33.635731	-11.148139	-4.601572	-7.788372	-10.097647	0.000000	-10.000000	0.100000	0.000000	-264.000000	1023.000000	1023.000000	2046.000000
32.500000	-0.057128	-33.762783	-11.131736	-4.597807	-7.817001	-10.216239	0.000000	-10.000000	0.091667	0.000000	-264.000000	1023.000000	1023.000000	2046.000000
32.520000	-0.057635	-34.062424	-11.239063	-4.704051	-7.860754	-10.258553	0.000000	-10.000000	0.091667	0.000000	-264.000000	1023.000000	1023.000000	2046.000000
32.540001	-0.057391	-33.918266	-11.243172	-4.919674	-7.718166	-10.037254	0.000000	-10.000000	0.091667	0.000000	-264.000000	1023.000000	1023.000000	2046.000000
32.560001	-0.057837	-34.181454	-11.285949	-4.780765	-7.771916	-10.342825	0.000000	-10.000000	0.100000	0.000000	-264.000000	1023.000000	1023.000000	2046.000000
32.580002	-0.056959	-33.662785	-11.261703	-5.004261	-7.480352	-9.916468	0.000000	-10.000000	0.100000	0.000000	-264.000000	1023.000000	1023.000000	2046.000000
32.599998	-0.056687	-33.502167	-11.163903	-4.712863	-7.474317	-10.151083	0.000000	-10.000000	0.100000	0.000000	-264.000000	1023.000000	1023.000000	2046.000000
32.619999	-0.055689	-32.912212	-11.033527	-4.760808	-7.314620	-9.803260	0.000000	-10.000000	0.091667	0.000000	-264.000000	1023.000000	1023.000000	2046.000000
32.639999	-0.054640	-32.292530	-10.787871	-4.579165	-7.165670	-9.759822	0.000000	-10.000000	0.091667	0.000000	-264.000000	1023.000000	1023.000000	2046.000000
32.660000	-0.053737	-31.758507	-10.563029	-4.437749	-7.068487	-9.689240	0.000000	-10.000000	0.091667	0.000000	-264.000000	1023.000000	1023.000000	2046.000000
32.680000	-0.052062	-30.768503	-10.248796	-4.347552	-6.765573	-9.406583	0.000000	-10.000000	0.100000	0.000000	-264.000000	1023.000000	1023.000000	2046.000000
32.700001	-0.051244	-30.285488	-9.980904	-3.955535	-6.764191	-9.584859	0.000000	-10.000000	0.091667	0.000000	-264.000000	1023.000000	1023.000000	2046.000000
32.720001	-0.049730	-29.390442	-9.756486	-3.961576	-6.477348	-9.195033	0.000000	-10.000000	0.091667	0.000000	-264.000000	1023.000000	1023.000000	2046.000000
32.740002	-0.048872	-28.883081	-9.506050	-3.670954	-6.423535	-9.282542	0.000000	-10.000000	0.091667	0.000000	-264.000000	1023.000000	1023.000000	2046.000000
32.759998	-0.048693	-28.777378	-9.537923	-3.682827	-6.474632	-9.081997	0.000000	-10.000000	0.100000	0.000000	-264.000000	1023.000000	1023.000000	2046.000000
32.779999	-0.048126	-28.442486	-9.575886	-3.554738	-6.393856	-8.918006	0.000000	-10.000000	0.100000	0.000000	-264.000000	1023.000000	1023.000000	2046.000000
32.799999	-0.048756	-28.815004	-9.617341	-3.338974	-6.701869	-9.156819	0.000000	-10.000000	0.100000	0.000000	-264.000000	1023.000000	1023.000000	2046.000000
32.820000	-0.048513	-28.671450	-9.612657	-3.444944	-6.690896	-8.922955	0.000000	-10.000000	0.100000	0.000000	-264.000000	1023.000000	1023.000000	2046.000000
32.840000	-0.048798	-28.839376	-9.504342	-3.174968	-6.894577	-9.265491	0.000000	-10.000000	0.100000	0.000000	-264.000000	1023.000000	1023.000000	2046.000000
32.860001	-0.048861	-28.876606	-9.420992	-3.168050	-7.055727	-9.231837	0.000000	-10.000000	0.100000	0.000000	-264.000000	1023.000000	1023.000000	2046.000000
32.880001	-0.049086	-29.009836	-9.410794	-3.270205	-7.141637	-9.187200	0.000000	-10.000000	0.100000	0.000000	-264.000000	1023.000000	1023.000000	2046.000000
32.900002	-0.051196	-30.257082	-9.653211	-3.222465	-7.578688	-9.802717	0.000000	-10.000000	0.100000	0.000000	-264.000000	1023.000000	1023.000000	2046.000000
32.919998	-0.053549	-31.647247	-10.139729	-3.726110	-7.880950	-9.900456	0.000000	-10.000000	0.100000	0.000000	-264.000000	1023.000000	1023.000000	2046.000000
32.939999	-0.055982	-33.085178	-10.582730	-4.071060	-8.215950	-10.215439	0.000000	-10.000000	0.108333	0.000000	-264.000000	1023.000000	1023.000000	2046.000000
32.959999	-0.058186	-34.388218	-10.943453	-4.236127	-8.616298	-10.592340	0.000000	-10.000000	0.100000	0.000000	-264.000000	1023.000000	1023.000000	2046.000000
32.980000	-0.058874	-34.794605	-11.141268	-4.518902	-8.667675	-10.466762	0.000000	-10.000000	0.100000	0.000000	-264.000000	1023.000000	1023.000000	2046.000000
33.000000	-0.060060	-35.495361	-11.266392	-4.415031	-8.955484	-10.858456	0.000000	-10.000000	0.091667	0.000000	-264.000000	1023.000000	1023.000000	2046.000000
33.020000	-0.060105	-35.522270	-11.339337	-4.580877	-8.922465	-10.679592	0.000000	-10.000000	0.091667	0.600000	-264.000000	1023.000000	1023.000000	2046.000000
33.040001	-0.060666	-35.853630	-11.349856	-4.490575	-9.079226	-10.933971	0.000000	-10.000000	0.075000	1.400000	-264.000000	1023.000000	1023.000000	2046.000000
33.060001	-0.060702	-35.875103	-11.341706	-4.520642	-9.130270	-10.882485	0.000000	-10.000000	0.058333	2.783333	-264.000000	1023.000000	1023.000000	2046.000000
33.080002	-0.060352	-35.668133	-11.291874	-4.542255	-9.024441	-10.809561	0.000000	-10.000000	0.050000	4.233334	-264.000000	1023.000000	1023.000000	2046.000000
33.099998	-0.060557	-35.788971	-11.283596	-4.418678	-9.098371	-10.988329	0.000000	-10.000000	0.033333	5.916667	-264.000000	1023.000000	1023.000000	2046.000000
33.119999	-0.060020	-35.471581	-11.294471	-4.559535	-8.861238	-10.756335	0.000000	-10.000000	0.016667	8.066667	-264.000000	1023.000000	1023.000000	2046.000000
33.139999	-0.060120	-35.530792	-11.322610	-4.528079	-8.822997	-10.857105	0.000000	-10.000000	0.000000	8.716667	-264.000000	1023.000000	1023.000000	2046.000000
33.160000	-0.059851	-35.371994	-11.426005	-4.507545	-8.740621	-10.697823	0.000000	-10.000000	0.041667	8.783334	-264.000000	1023.000000	1023.000000	2046.000000
33.180000	-0.059323	-35.059868	-11.399561	-4.586525	-8.579463	-10.494320	0.000000	-10.000000	0.166667	1.716667	-264.000000	1023.000000	1023.000000	2046.000000
33.200001	-0.059709	-35.287781	-11.493255	-4.570786	-8.566747	-10.656994	0.000000	-10.000000	0.258333	-7.483334	-264.666656	1023.000000	1023.000000	2046.000000
33.220001	-0.059462	-35.141953	-11.637738	-4.745025	-8.360228	-10.398964	0.000000	-10.000000	0.316667	-15.433333	-267.833344	1023.000000	1023.000000	2046.000000
33.240002	-0.060168	-35.559105	-11.818480	-4.846909	-8.395247	-10.498469	0.000000	-10.000000	0.275000	-17.383333	-272.666656	1023.000000	1023.000000	2046.000000
33.259998	-0.060974	-36.035854	-12.049475	-4.978630	-8.487494	-10.520254	0.000000	-10.000000	0.283333	-16.183334	-278.666656	1023.000000	1023.000000	2046.000000
33.279999	-0.061495	-36.343731	-12.241006	-5.236867	-8.464389	-10.401467	0.000000	-10.000000	0.266667	-16.066668	-284.000000	1023.000000	1023.000000	2046.000000
33.299999	-0.062830	-37.132401	-12.451016	-5.244041	-8.684940	-10.752402	0.000000	-10.000000	0.266667	-15.733334	-289.333344	1023.000000	1023.000000	2046.000000
33.320000	-0.063227	-37.367020	-12.615911	-5.481051	-8.669760	-10.600300	0.000000	-10.000000	0.258333	-15.250000	-294.666656	1023.000000	1023.000000	2046.000000
33.340000	-0.063957	-37.798817	-12.615505	-5.632661	-8.840581	-10.710068	0.000000	-10.000000	0.250000	-14.666667	-299.666656	1023.000000	1023.000000	2046.000000
33.360001	-0.064533	-38.139240	-12.680631	-5.649700	-8.974854	-10.834054	0.000000	-10.000000	0.250000	-14.016666	-304.666656	1023.000000	1023.000000	2046.000000
33.380001	-0.063977	-37.810169	-12.631156	-5.754055	-8.795708	-10.629251	0.000000	-10.000000	0.241667	-13.500000	-309.333344	1023.000000	1023.000000	2046.000000
33.400002	-0.064119	-37.894230	-12.525316	-5.587016	-8.956633	-10.825267	0.000000	-10.000000	0.233333	-12.983334	-313.833344	1023.000000	1023.000000	2046.000000
33.419998	-0.062986	-37.224766	-12.332986	-5.521163	-8.784814	-10.585801	0.000000	-10.000000	0.200000	-12.400001	-318.000000	1023.000000	1023.000000	2046.000000
33.439999	-0.062395	-36.875263	-12.098748	-5.347916	-8.777659	-10.650938	0.000000	-10.000000	0.166667	-11.700000	-322.000000	1023.000000	1023.000000	2046.000000
33.459999	-0.060984	-36.041370	-11.815541	-5.190361	-8.592183	-10.443283	0.000000	-10.000000	0.150000	-11.050000	-326.000000	1023.000000	1023.000000	2046.000000
33.480000	-0.060125	-35.533714	-11.555097	-5.009865	-8.513287	-10.455465	0.000000	-10.000000	0.150000	-10.333334	-329.833344	1023.000000	1023.000000	2046.000000
33.500000	-0.058975	-34.853981	-11.250027	-4.829879	-8.447425	-10.326651	0.000000	-10.000000	0.150000	-9.833334	-333.333344	1023.000000	1023.000000	2046.000000
33.520000	-0.058037	-34.299759	-11.045538	-4.711987	-8.304427	-10.237806	0.000000	-10.000000	0.141667	-9.166667	-336.666656	1023.000000	1023.000000	2046.000000
33.540001	-0.058204	-34.398773	-11.063204	-4.653651	-8.456469	-10.225450	0.000000	-10.000000	0.133333	-8.716667	-339.666656	1023.000000	1023.000000	2046.000000
33.560001	-0.057645	-34.068409	-11.203958	-4.490454	-8.310636	-10.063362	0.000000	-10.000000	0.116667	-8.133333	-342.666656	1023.000000	1023.000000	2046.000000
33.580002	-0.058427	-34.530235	-11.271479	-4.424155	-8.615742	-10.218862	0.000000	-10.000000	0.108333	-7.600000	-345.333344	1023.000000	1023.000000	2046.000000
33.599998	-0.058130	-34.354748	-11.220323	-4.361247	-8.641396	-10.131782	0.000000	-10.000000	0.100000	-7.033333	-348.000000	1023.000000	1023.000000	2046.000000
33.619999	-0.058702	-34.692627	-11.155427	-4.306901	-8.870654	-10.359646	0.000000	-10.000000	0.100000	-6.516667	-350.333344	1023.000000	1023.000000	2046.000000
33.639999	-0.058662	-34.669144	-11.103496	-4.302856	-8.924986	-10.337808	0.000000	-10.000000	0.100000	-5.966667	-352.500000	1023.000000	1023.000000	2046.000000
33.660000	-0.059396	-35.103233	-11.160056	-4.383513	-9.039980	-10.519686	0.000000	-10.000000	0.100000	-5.283333	-354.500000	1023.000000	1023.000000	2046.000000
33.680000	-0.061256	-36.202286	-11.351368	-4.554413	-9.465073	-10.831431	0.000000	-10.000000	0.100000	-4.500000	-356.166656	1023.000000	1023.000000	2046.000000
33.700001	-0.063290	-37.404377	-11.857301	-4.955012	-9.581646	-11.010419	0.000000	-10.000000	0.083333	-2.800000	-357.666656	1023.000000	1023.000000	2046.000000
33.720001	-0.066257	-39.157856	-12.310497	-5.225321	-10.051459	-11.570579	0.000000	-10.000000	0.058333	-0.300000	-358.500000	1023.000000	1023.000000	2046.000000
33.740002	-0.067468	-39.873421	-12.675808	-5.546093	-10.102235	-11.549283	0.000000	-10.000000	0.025000	2.766667	-359.000000	1023.000000	1023.000000	2046.000000
33.759998	-0.068612	-40.549572	-12.843594	-5.730045	-10.272877	-11.703055	0.000000	-10.000000	0.008333	5.883334	-359.000000	1023.000000	1023.000000	2046.000000
33.779999	-0.069093	-40.833725	-12.923460	-5.753657	-10.395152	-11.761455	0.000000	-10.000000	0.000000	8.600000	-359.000000	1023.000000	1023.000000	2046.000000
33.799999	-0.068910	-40.725868	-12.936797	-5.851957	-10.255706	-11.681409	0.000000	-10.000000	-0.016667	11.050000	-359.000000	1023.000000	1023.000000	2046.000000
33.820000	-0.069058	-40.813328	-12.855861	-5.765281	-10.352890	-11.839296	0.000000	-10.000000	-0.041667	13.033334	-359.000000	1023.000000	1023.000000	2046.000000
33.840000	-0.068132	-40.266075	-12.832494	-5.775649	-9.969558	-11.688375	0.000000	-10.000000	-0.075000	14.666667	-359.000000	1023.000000	1023.000000	2046.000000
33.860001	-0.067882	-40.118343	-12.665052	-5.675153	-9.964277	-11.813861	0.000000	-10.000000	-0.116667	16.383335	-231.666672	1023.000000	1023.000000	2046.000000
33.880001	-0.066619	-39.371925	-12.525845	-5.658847	-9.537282	-11.649950	0.000000	-10.000000	-0.208333	19.333334	-96.333336	1023.000000	1023.000000	2046.000000
33.900002	-0.066155	-39.097626	-12.317266	-5.688691	-9.384777	-11.706892	0.000000	-10.000000	-0.291667	21.950001	39.000000	1023.000000	1023.000000	2046.000000
33.919998	-0.064385	-38.051311	-12.118132	-5.657831	-8.855121	-11.420228	0.000000	-10.000000	-0.350000	23.900000	47.000000	1023.000000	1023.000000	2046.000000
33.939999	-0.063127	-37.308113	-11.874571	-5.589218	-8.557247	-11.287077	0.000000	-10.000000	-0.350000	23.900000	47.000000	1023.000000	1023.000000	2046.000000
33.959999	-0.061148	-36.138298	-11.558555	-5.491426	-8.050569	-11.037749	0.000000	-10.000000	-0.391667	24.883333	49.666668	1023.000000	1023.000000	2046.000000
33.980000	-0.059831	-35.360306	-11.326471	-5.539228	-7.575118	-10.919489	0.000000	-10.000000	-0.450000	26.566668	55.166668	1023.000000	1023.000000	2046.000000
34.000000	-0.058514	-34.581722	-11.146702	-5.528537	-7.212731	-10.693752	0.000000	-10.000000	-0.533333	29.000000	63.666668	1023.000000	1023.000000	2046.000000
34.020000	-0.057373	-33.907204	-11.088962	-5.613938	-6.733298	-10.471007	0.000000	-10.000000	-0.616667	31.066668	72.833336	1023.000000	1023.000000	2046.000000
34.040001	-0.056930	-33.645397	-10.970907	-5.614195	-6.624679	-10.435616	0.000000	-10.000000	-0.708333	33.083332	82.833336	1023.000000	1023.000000	2046.000000
34.060001	-0.055833	-32.997421	-10.851812	-5.677455	-6.259238	-10.208915	0.000000	-10.000000	-0.800000	34.833332	93.666664	1023.000000	1023.000000	2046.000000
34.080002	-0.055802	-32.979023	-10.629425	-5.677991	-6.341620	-10.329988	0.000000	-10.000000	-0.866667	36.683334	105.166664	1023.000000	1023.000000	2046.000000
34.099998	-0.054548	-32.238125	-10.430055	-5.692304	-5.970146	-10.145620	0.000000	-10.000000	-0.941667	38.150002	117.000000	1023.000000	1023.000000	2046.000000
34.119999	-0.053900	-31.855164	-10.034039	-5.642097	-5.955424	-10.223603	0.000000	-10.000000	-1.000000	39.883335	129.500000	1023.000000	1023.000000	2046.000000
34.139999	-0.051965	-30.711233	-9.652949	-5.540955	-5.535923	-9.981406	0.000000	-10.000000	-1.075000	40.900002	142.333328	1023.000000	1023.000000	2046.000000
34.160000	-0.050336	-29.748615	-9.127126	-5.412380	-5.347796	-9.861314	0.000000	-10.000000	-1.133333	42.050003	155.833328	1023.000000	1023.000000	2046.000000
34.180000	-0.047816	-28.259329	-8.585024	-5.077416	-4.986326	-9.610564	0.000000	-10.000000	-1.183333	42.850002	169.500000	1023.000000	1023.000000	2046.000000
34.200001	-0.045341	-26.796482	-8.035812	-4.872266	-4.623610	-9.264794	0.000000	-10.000000	-1.200000	43.350002	183.833328	1023.000000	1023.000000	2046.000000
34.220001	-0.042871	-25.336662	-7.458264	-4.418091	-4.356115	-9.104192	0.000000	-10.000000	-1.200000	43.866669	198.333328	1023.000000	1023.000000	2046.000000
34.240002	-0.040151	-23.729284	-6.924832	-4.192698	-3.871610	-8.740144	0.000000	-10.000000	-1.200000	43.916668	213.000000	1023.000000	1023.000000	2046.000000
34.259998	-0.037864	-22.377625	-6.296132	-3.827304	-3.683229	-8.570960	0.000000	-10.000000	-1.200000	44.516666	227.666672	1023.000000	1023.000000	2046.000000
34.279999	-0.035387	-20.914001	-5.841634	-3.612625	-3.171129	-8.288613	0.000000	-10.000000	-1.208333	44.766666	242.333328	1023.000000	1023.000000	2046.000000
34.299999	-0.033812	-19.982864	-5.304759	-3.332014	-3.075330	-8.270762	0.000000	-10.000000	-1.208333	44.616669	257.166656	1023.000000	1023.000000	2046.000000
34.320000	-0.031834	-18.813940	-4.943723	-3.179615	-2.603810	-8.086792	0.000000	-10.000000	-1.216667	44.583336	272.000000	1023.000000	1023.000000	2046.000000
34.340000	-0.030675	-18.128744	-4.444757	-3.008245	-2.574959	-8.100783	0.000000	-10.000000	-1.183333	44.233334	287.000000	1023.000000	1023.000000	2046.000000
34.360001	-0.028254	-16.698130	-4.038517	-2.761776	-2.052162	-7.845674	0.000000	-10.000000	-1.141667	44.066669	301.833344	1023.000000	1023.000000	2046.000000
34.380001	-0.027021	-15.969517	-3.547682	-2.648150	-2.041529	-7.732155	0.000000	-10.000000	-1.075000	43.183334	316.666656	1023.000000	1023.000000	2046.000000
34.400002	-0.024509	-14.484542	-3.211341	-2.218580	-1.601934	-7.452688	0.000000	-10.000000	-1.025000	42.299999	331.166656	1023.000000	1023.000000	2046.000000
34.419998	-0.023225	-13.726045	-2.843149	-2.026031	-1.576258	-7.280607	0.000000	-10.000000	-0.966667	41.350002	345.500000	1023.000000	1023.000000	2046.000000
34.439999	-0.021269	-12.569740	-2.343762	-1.551800	-1.501225	-7.172953	0.000000	-10.000000	-0.916667	40.316669	359.333344	1023.000000	1023.000000	2046.000000
34.459999	-0.020087	-11.871421	-2.000967	-1.410945	-1.430881	-7.028628	0.000000	-10.000000	-0.866667	39.333336	373.000000	1023.000000	1023.000000	2046.000000
34.480000	-0.020102	-11.880471	-1.873992	-1.156577	-1.689706	-7.160195	0.000000	-10.000000	-0.858333	38.433334	386.166656	1023.000000	1023.000000	2046.000000
34.500000	-0.020896	-12.349499	-2.216794	-1.291209	-1.631363	-7.210134	0.000000	-10.000000	-0.825000	37.766666	399.166656	1023.000000	1023.000000	2046.000000
34.520000	-0.023540	-13.912027	-2.546278	-1.640052	-2.133533	-7.592165	0.000000	-10.000000	-0.783333	36.866669	411.833344	1023.000000	1023.000000	2046.000000
34.540001	-0.025203	-14.894896	-2.897540	-1.906857	-2.297639	-7.792859	0.000000	-10.000000	-0.725000	35.966667	424.500000	1023.000000	1023.000000	2046.000000
34.560001	-0.026690	-15.773770	-3.201935	-2.246941	-2.425494	-7.899400	0.000000	-10.000000	-0.691667	35.033333	436.666656	1023.000000	1023.000000	2046.000000
34.580002	-0.027243	-16.100895	-3.252916	-2.208751	-2.618431	-8.020798	0.000000	-10.000000	-0.675000	34.333332	448.500000	1023.000000	1023.000000	2046.000000
34.599998	-0.026791	-15.833376	-3.328542	-2.269470	-2.343869	-7.891494	0.000000	-10.000000	-0.650000	33.750000	460.000000	1023.000000	1023.000000	2046.000000
34.619999	-0.026678	-15.766923	-3.147244	-2.174515	-2.474275	-7.970889	0.000000	-10.000000	-0.633333	33.500000	471.333344	1023.000000	1023.000000	2046.000000
34.639999	-0.025601	-15.130191	-3.067666	-2.088943	-2.119650	-7.853931	0.000000	-10.000000	-0.616667	33.400002	482.500000	1023.000000	1023.000000	2046.000000
34.660000	-0.025046	-14.801901	-2.793457	-2.060048	-2.130341	-7.818055	0.000000	-10.000000	-0.600000	33.333332	493.666656	1023.000000	1023.000000	2046.000000
34.680000	-0.023546	-13.915662	-2.631346	-1.756785	-1.724815	-7.802715	0.000000	-10.000000	-0.583333	33.150002	504.833344	1023.000000	1023.000000	2046.000000
34.700001	-0.022645	-13.383278	-2.304652	-1.726968	-1.653101	-7.698556	0.000000	-10.000000	-0.591667	32.566666	516.000000	1023.000000	1023.000000	2046.000000
34.720001	-0.020756	-12.266506	-2.001564	-1.475045	-1.236557	-7.553340	0.000000	-10.000000	-0.608333	32.616669	526.833313	1023.000000	1023.000000	2046.000000
34.740002	-0.019565	-11.562891	-1.684196	-1.508419	-0.986398	-7.383879	0.000000	-10.000000	-0.608333	32.549999	537.666687	1023.000000	1023.000000	2046.000000
34.759998	-0.017618	-10.412423	-1.415772	-1.221503	-0.572004	-7.203144	0.000000	-10.000000	-0.566667	32.799999	548.500000	1023.000000	1023.000000	2046.000000
34.779999	-0.016133	-9.534892	-1.166001	-1.183844	-0.215575	-6.969471	0.000000	-10.000000	-0.541667	32.316666	559.500000	1023.000000	1023.000000	2046.000000
34.799999	-0.014308	-8.456271	-0.840132	-0.952862	0.150989	-6.814266	0.000000	-10.000000	-0.533333	31.933334	570.500000	1023.000000	1023.000000	2046.000000
34.820000	-0.012913	-7.631646	-0.733982	-1.024604	0.667158	-6.540218	0.000000	-10.000000	-0.541667	31.683332	581.166687	1023.000000	1023.000000	2046.000000
34.840000	-0.011916	-7.042461	-0.639198	-0.975316	0.921126	-6.349073	0.000000	-10.000000	-0.525000	31.516666	591.833313	1023.000000	1023.000000	2046.000000
34.860001	-0.011270	-6.660290	-0.756652	-1.047204	1.305295	-6.161729	0.000000	-10.000000	-0.508333	31.150000	602.166687	1023.000000	1023.000000	2046.000000
34.880001	-0.011268	-6.659320	-0.690792	-1.022685	1.212320	-6.158162	0.000000	-10.000000	-0.483333	30.633333	612.833313	1023.000000	1023.000000	2046.000000
34.900002	-0.010657	-6.298495	-0.746582	-0.995207	1.512522	-6.069229	0.000000	-10.000000	-0.466667	30.183334	623.166687	1023.000000	1023.000000	2046.000000
34.919998	-0.010742	-6.348701	-0.567488	-1.023754	1.354627	-6.112086	0.000000	-10.000000	-0.450000	29.766666	633.500000	1023.000000	1023.000000	2046.000000
34.939999	-0.009689	-5.726473	-0.415488	-0.948676	1.609665	-5.971974	0.000000	-10.000000	-0.433333	29.600000	643.500000	1023.000000	1023.000000	2046.000000
34.959999	-0.009279	-5.484151	-0.131588	-1.020012	1.560882	-5.893433	0.000000	-10.000000	-0.441667	29.200001	653.333313	1023.000000	1023.000000	2046.000000
34.980000	-0.007903	-4.670745	0.238300	-0.704979	1.641838	-5.845904	0.000000	-10.000000	-0.433333	29.083334	663.000000	1023.000000	1023.000000	2046.000000
35.000000	-0.006066	-3.584771	0.436347	-0.525837	2.096959	-5.592240	0.000000	-10.000000	-0.425000	28.766666	672.666687	1023.000000	1023.000000	2046.000000
35.020000	-0.004603	-2.720199	0.902939	-0.201043	2.089340	-5.511435	0.000000	-10.000000	-0.400000	28.600000	682.333313	1023.000000	1023.000000	2046.000000
35.040001	-0.002217	-1.310051	1.219481	0.163361	2.549244	-5.242136	0.000000	-10.000000	-0.383333	28.233334	692.000000	1023.000000	1023.000000	2046.000000
35.060001	-0.000569	-0.336124	1.651399	0.277944	2.724759	-4.990226	0.000000	-10.000000	-0.383333	27.783335	701.333313	1023.000000	1023.000000	2046.000000
35.080002	0.001480	0.874873	2.125062	0.681100	2.908819	-4.840107	0.000000	-10.000000	-0.375000	27.483334	707.500000	1023.000000	1023.000000	2046.000000
35.099998	0.003295	1.947327	2.361799	0.861856	3.366021	-4.642350	0.000000	-10.000000	-0.383333	27.300001	716.666687	1023.000000	1023.000000	2046.000000
35.119999	0.004891	2.890699	2.857855	1.171904	3.382017	-4.521077	0.000000	-10.000000	-0.400000	27.516668	726.000000	1023.000000	1023.000000	2046.000000
35.139999	0.006548	3.869716	3.022604	1.350816	3.832534	-4.336237	0.000000	-10.000000	-0.408333	27.900002	738.333313	1023.000000	1023.000000	2046.000000
35.160000	0.007941	4.693247	3.426411	1.619686	3.892582	-4.245431	0.000000	-10.000000	-0.408333	27.983334	747.666687	1023.000000	1023.000000	2046.000000
35.180000	0.009412	5.562242	3.637580	1.762937	4.275838	-4.114113	0.000000	-10.000000	-0.391667	28.083334	757.000000	1023.000000	1023.000000	2046.000000
35.200001	0.010720	6.335684	4.036046	1.980828	4.344511	-4.025700	0.000000	-10.000000	-0.391667	27.816668	766.333313	1023.000000	1023.000000	2046.000000
35.220001	0.011995	7.089246	4.120871	2.056782	4.775802	-3.864209	0.000000	-10.000000	-0.383333	27.783333	775.666687	1023.000000	1023.000000	2046.000000
35.240002	0.012424	7.342402	4.433542	2.203932	4.649629	-3.944701	0.000000	-10.000000	-0.366667	27.316668	784.833313	1023.000000	1023.000000	2046.000000
35.259998	0.013382	7.908815	4.497960	2.275516	5.005929	-3.870588	0.000000	-10.000000	-0.341667	27.150000	794.000000	1023.000000	1023.000000	2046.000000
35.279999	0.013789	8.149396	4.841612	2.389469	4.848307	-3.929992	0.000000	-10.000000	-0.316667	26.633333	803.000000	1023.000000	1023.000000	2046.000000
35.299999	0.015177	8.969558	4.980158	2.516292	5.245389	-3.772281	0.000000	-10.000000	-0.325000	25.866667	812.000000	1023.000000	1023.000000	2046.000000
35.320000	0.015950	9.426365	5.340912	2.603811	5.157101	-3.675459	0.000000	-10.000000	-0.316667	25.266666	820.833313	1023.000000	1023.000000	2046.000000
35.340000	0.017749	10.489487	5.457623	2.950341	5.614430	-3.532907	0.000000	-10.000000	-0.333333	25.000000	829.500000	1023.000000	1023.000000	2046.000000
35.360001	0.018673	11.035501	5.855188	3.046713	5.519329	-3.385730	0.000000	-10.000000	-0.316667	25.250000	837.833313	1023.000000	1023.000000	2046.000000
35.380001	0.019843	11.727416	6.155044	3.459222	5.590615	-3.477464	0.000000	-10.000000	-0.300000	25.083334	846.333313	1023.000000	1023.000000	2046.000000
35.400002	0.019959	11.796023	6.301534	3.418078	5.507936	-3.431525	0.000000	-10.000000	-0.283333	25.083334	854.666687	1023.000000	1023.000000	2046.000000
35.419998	0.019242	11.371879	6.161507	3.572765	5.250581	-3.612975	0.000000	-10.000000	-0.275000	24.866667	863.000000	1023.000000	1023.000000	2046.000000
35.439999	0.016459	9.727267	5.363997	3.188994	5.036777	-3.862499	0.000000	-10.000000	-0.266667	24.600000	871.333313	1023.000000	1023.000000	2046.000000
35.459999	0.012844	7.590691	4.867250	2.748605	4.299233	-4.324398	0.000000	-10.000000	-0.233333	23.750000	879.666687	1023.000000	1023.000000	2046.000000
35.480000	0.010390	6.140214	4.236951	2.320768	4.166284	-4.583789	0.000000	-10.000000	-0.208333	22.716667	887.833313	1023.000000	1023.000000	2046.000000
35.500000	0.008728	5.158133	4.092279	2.057808	3.739720	-4.731674	0.000000	-10.000000	-0.191667	21.733334	895.500000	1023.000000	1023.000000	2046.000000
35.520000	0.008327	4.921088	3.766049	2.014315	3.946048	-4.805325	0.000000	-10.000000	-0.191667	21.300001	902.833313	1023.000000	1023.000000	2046.000000
35.540001	0.007926	4.684153	3.933835	1.876382	3.675151	-4.801216	0.000000	-10.000000	-0.191667	21.016666	910.000000	1023.000000	1023.000000	2046.000000
35.560001	0.008399	4.963923	3.884047	1.994156	3.932307	-4.846586	0.000000	-10.000000	-0.200000	20.666668	917.000000	1023.000000	1023.000000	2046.000000
35.580002	0.008344	4.931045	4.117464	1.895586	3.779495	-4.861499	0.000000	-10.000000	-0.200000	20.400002	924.000000	1023.000000	1023.000000	2046.000000
35.599998	0.009300	5.496281	4.241117	2.089381	4.036123	-4.870341	0.000000	-10.000000	-0.200000	19.966667	930.833313	1023.000000	1023.000000	2046.000000
35.619999	0.009654	5.705386	4.378745	2.021777	4.117824	-4.812960	0.000000	-10.000000	-0.183333	19.766666	937.666687	1023.000000	1023.000000	2046.000000
35.639999	0.010716	6.333341	4.699505	2.289795	4.175333	-4.831292	0.000000	-10.000000	-0.166667	19.216667	944.333313	1023.000000	1023.000000	2046.000000
35.660000	0.011647	6.883431	4.776508	2.272692	4.550497	-4.716266	0.000000	-10.000000	-0.133333	18.916668	951.000000	1023.000000	1023.000000	2046.000000
35.680000	0.012680	7.493620	5.135476	2.421128	4.609640	-4.672624	0.000000	-10.000000	-0.116667	18.116667	959.333313	1023.000000	1023.000000	2046.000000
35.700001	0.014076	8.319098	5.084474	2.472878	5.165589	-4.403843	0.000000	-10.000000	-0.091667	17.483334	967.500000	1023.000000	1023.000000	2046.000000
35.720001	0.014965	8.844178	5.444709	2.549315	5.155513	-4.305358	0.000000	-10.000000	-0.083333	16.950001	973.500000	1023.000000	1023.000000	2046.000000
35.740002	0.016385	9.683533	5.426814	2.661986	5.720650	-4.125916	0.000000	-10.000000	-0.075000	16.766666	977.333313	1023.000000	1023.000000	2046.000000
35.759998	0.016772	9.912189	5.484821	2.436995	5.845500	-3.855127	0.000000	-10.000000	-0.066667	16.183334	981.000000	1023.000000	1023.000000	2046.000000
35.779999	0.017182	10.154616	5.391647	2.597273	6.034666	-3.868970	0.000000	-10.000000	-0.050000	15.283334	986.500000	1023.000000	1023.000000	2046.000000
35.799999	0.016811	9.935356	5.069039	2.298495	6.220824	-3.653002	0.000000	-10.000000	-0.025000	14.350000	991.833313	1023.000000	1023.000000	2046.000000
35.820000	0.016208	9.578882	5.065423	2.260827	5.986900	-3.734267	0.000000	-10.000000	-0.008333	13.283333	996.833313	1023.000000	1023.000000	2046.000000
35.840000	0.016071	9.497911	4.823816	2.226773	6.207968	-3.760647	0.000000	-10.000000	0.000000	12.283333	1001.500000	1023.000000	1023.000000	2046.000000
35.860001	0.015525	9.175462	5.015627	2.023213	5.873910	-3.737288	0.000000	-10.000000	0.000000	11.116667	1005.833313	1023.000000	1023.000000	2046.000000
35.880001	0.016018	9.466368	4.989883	2.187634	6.074885	-3.786035	0.000000	-10.000000	0.000000	10.233334	1009.666687	1023.000000	1023.000000	2046.000000
35.900002	0.016246	9.601484	5.262252	2.077199	5.912924	-3.650892	0.000000	-10.000000	0.000000	9.566667	1013.166687	1023.000000	1023.000000	2046.000000
35.919998	0.017494	10.339149	5.470509	2.449393	6.064330	-3.645082	0.000000	-10.000000	0.000000	9.200000	1016.333313	1023.000000	1023.000000	2046.000000
35.939999	0.018582	10.981946	5.701906	2.514389	6.169829	-3.404179	0.000000	-10.000000	0.008333	9.000000	1019.500000	1023.000000	1023.000000	2046.000000
35.959999	0.020168	11.919298	5.998987	2.929059	6.297260	-3.306008	0.000000	-10.000000	0.025000	8.616667	1022.500000	1023.000000	1023.000000	2046.000000
35.980000	0.021555	12.739051	6.187470	3.050863	6.552496	-3.051777	0.000000	-10.000000	0.041667	7.983334	1025.500000	1023.000000	1023.000000	2046.000000
36.000000	0.022988	13.586151	6.596254	3.366288	6.576823	-2.953214	0.000000	-10.000000	0.050000	7.350000	1028.333374	1023.000000	1023.000000	2046.000000
36.020000	0.024479	14.466793	6.713789	3.523359	6.954047	-2.724401	0.000000	-10.000000	0.033333	6.850000	1031.000000	1023.000000	1023.000000	2046.000000
36.040001	0.025482	15.059624	7.129032	3.774112	6.853036	-2.696556	0.000000	-10.000000	0.025000	6.833333	1033.333374	1023.000000	1023.000000	2046.000000
36.060001	0.026825	15.853510	7.166644	3.952335	7.266231	-2.531699	0.000000	-10.000000	0.016667	6.983334	1035.500000	1023.000000	1023.000000	2046.000000
36.080002	0.027430	16.211285	7.482246	4.032604	7.142740	-2.446305	0.000000	-10.000000	0.025000	7.216667	1036.833374	1023.000000	1023.000000	2046.000000
36.099998	0.028559	16.878567	7.499163	4.284503	7.499770	-2.404870	0.000000	-10.000000	0.016667	7.783333	1039.166626	1023.000000	1023.000000	2046.000000
36.119999	0.029138	17.220535	7.759328	4.204185	7.461283	-2.204260	0.000000	-10.000000	0.008333	8.483334	1041.833374	1023.000000	1023.000000	2046.000000
36.139999	0.029996	17.727713	7.926805	4.499409	7.565231	-2.263733	0.000000	-10.000000	0.000000	9.166667	1045.500000	1023.000000	1023.000000	2046.000000
36.160000	0.030676	18.129562	7.957305	4.488596	7.856950	-2.173289	0.000000	-10.000000	0.000000	9.250000	1048.666626	1023.000000	1023.000000	2046.000000
36.180000	0.031459	18.592009	8.338733	4.597842	7.799918	-2.144484	0.000000	-10.000000	0.000000	9.016667	1051.833374	1023.000000	1023.000000	2046.000000
36.200001	0.032525	19.222088	8.349675	4.786984	8.206162	-2.120736	0.000000	-10.000000	0.008333	8.566668	1055.000000	1023.000000	1023.000000	2046.000000
36.220001	0.032647	19.294485	8.553980	4.642190	8.095497	-1.997182	0.000000	-10.000000	0.016667	7.916667	1057.833374	1023.000000	1023.000000	2046.000000
36.240002	0.032947	19.471630	8.649167	4.881146	8.072000	-2.130681	0.000000	-10.000000	0.033333	7.150000	1060.666626	1023.000000	1023.000000	2046.000000
36.259998	0.032943	19.469149	8.555870	4.819540	8.222559	-2.128821	0.000000	-10.000000	0.041667	6.283333	1063.166626	1023.000000	1023.000000	2046.000000
36.279999	0.033114	19.570230	8.832498	4.864931	8.004296	-2.131495	0.000000	-10.000000	0.050000	5.483333	1065.500000	1023.000000	1023.000000	2046.000000
36.299999	0.033766	19.955708	8.757919	4.945573	8.295443	-2.043228	0.000000	-10.000000	0.050000	4.750000	1067.500000	1023.000000	1023.000000	2046.000000
36.320000	0.034151	20.183338	8.969647	4.974277	8.213128	-1.973716	0.000000	-10.000000	0.050000	4.133333	1069.166626	1023.000000	1023.000000	2046.000000
36.340000	0.035045	20.711523	9.114390	5.271130	8.268572	-1.942570	0.000000	-10.000000	0.058333	3.666667	1070.666626	1023.000000	1023.000000	2046.000000
36.360001	0.035334	20.882420	9.223000	5.327999	8.245050	-1.913628	0.000000	-10.000000	0.075000	3.283333	1071.833374	1023.000000	1023.000000	2046.000000
36.380001	0.035110	20.749855	9.331929	5.532012	7.937544	-2.051631	0.000000	-10.000000	0.075000	3.033333	1073.000000	1023.000000	1023.000000	2046.000000
36.400002	0.033443	19.764906	8.809789	5.329358	7.805750	-2.179990	0.000000	-10.000000	0.066667	2.883333	1074.000000	1023.000000	1023.000000	2046.000000
36.419998	0.029882	17.660366	8.231403	5.000510	7.120156	-2.691703	0.000000	-10.000000	0.066667	2.600000	1075.000000	1023.000000	1023.000000	2046.000000
36.439999	0.025994	15.362596	7.337286	4.424157	6.751860	-3.150707	0.000000	-10.000000	0.083333	1.900000	1076.000000	1023.000000	1023.000000	2046.000000
36.459999	0.022631	13.374955	6.930414	3.825849	6.053860	-3.435168	0.000000	-10.000000	0.100000	0.933333	1076.666626	1023.000000	1023.000000	2046.000000
36.480000	0.020893	12.347536	6.431469	3.706134	5.929044	-3.719111	0.000000	-10.000000	0.091667	0.216667	1077.000000	1023.000000	1023.000000	2046.000000
36.500000	0.019594	11.579857	6.218104	3.326933	5.720878	-3.686059	0.000000	-10.000000	0.091667	0.000000	1077.000000	1023.000000	1023.000000	2046.000000
36.520000	0.018910	11.175774	6.189466	3.420551	5.490492	-3.924736	0.000000	-10.000000	0.091667	0.000000	1077.000000	1023.000000	1023.000000	2046.000000
36.540001	0.018429	10.891719	5.961430	3.265219	5.595265	-3.930195	0.000000	-10.000000	0.100000	-0.633333	1077.000000	1023.000000	1023.000000	2046.000000
36.560001	0.018093	10.693052	6.151150	3.245107	5.341361	-4.044565	0.000000	-10.000000	0.100000	-1.583333	1077.000000	1023.000000	1023.000000	2046.000000
36.580002	0.018198	10.755238	6.011733	3.285420	5.549751	-4.091666	0.000000	-10.000000	0.091667	-2.933333	1077.000000	1023.000000	1023.000000	2046.000000
36.599998	0.018167	10.736494	6.216579	3.192810	5.393630	-4.066524	0.000000	-10.000000	0.091667	-3.816667	1077.000000	1023.000000	1023.000000	2046.000000
36.619999	0.018666	11.031538	6.264346	3.431401	5.522987	-4.187197	0.000000	-10.000000	0.091667	-4.500000	1077.000000	1023.000000	1023.000000	2046.000000
36.639999	0.018961	11.205736	6.377653	3.261254	5.628692	-4.061863	0.000000	-10.000000	0.100000	-4.883334	1077.000000	1023.000000	1023.000000	2046.000000
36.660000	0.019677	11.629141	6.566347	3.378552	5.731764	-4.047522	0.000000	-10.000000	0.100000	-5.150000	1077.000000	1023.000000	1023.000000	2046.000000
36.680000	0.020395	12.053316	6.437405	3.412020	6.123239	-3.919348	0.000000	-10.000000	0.100000	-5.300000	1077.000000	1023.000000	1023.000000	2046.000000
36.700001	0.021033	12.430742	6.715790	3.344053	6.133105	-3.762206	0.000000	-10.000000	0.100000	-5.316667	1077.000000	1023.000000	1023.000000	2046.000000
36.720001	0.021840	12.907525	6.639721	3.454451	6.509131	-3.695778	0.000000	-10.000000	0.100000	-4.966667	1077.000000	1023.000000	1023.000000	2046.000000
36.740002	0.021794	12.880473	6.531054	3.185672	6.659763	-3.496015	0.000000	-10.000000	0.091667	-4.416667	1077.000000	1023.000000	1023.000000	2046.000000
36.759998	0.021544	12.732287	6.316224	3.158379	6.732773	-3.475089	0.000000	-10.000000	0.091667	-3.483333	1077.000000	1023.000000	1023.000000	2046.000000
36.779999	0.020616	12.183908	5.872333	2.849380	6.884099	-3.421904	0.000000	-10.000000	0.091667	-2.816667	1077.000000	1023.000000	1023.000000	2046.000000
36.799999	0.019604	11.585882	5.836763	2.655627	6.599069	-3.505577	0.000000	-10.000000	0.100000	-2.350000	1077.000000	1023.000000	1023.000000	2046.000000
36.820000	0.019103	11.289958	5.553697	2.612225	6.698789	-3.574752	0.000000	-10.000000	0.100000	-2.333333	1077.000000	1023.000000	1023.000000	2046.000000
36.840000	0.018525	10.948230	5.607280	2.316330	6.496958	-3.472338	0.000000	-10.000000	0.100000	-2.616667	1077.000000	1023.000000	1023.000000	2046.000000
36.860001	0.018429	10.891532	5.653429	2.456000	6.413558	-3.631454	0.000000	-10.000000	0.091667	-3.183333	1073.500000	1023.000000	1023.000000	2046.000000
36.880001	0.018701	11.052516	5.587686	2.427867	6.576360	-3.539397	0.000000	-10.000000	0.091667	-3.833333	1066.333374	1023.000000	1023.000000	2046.000000
36.900002	0.019332	11.425225	5.959659	2.503274	6.423768	-3.461475	0.000000	-10.000000	0.100000	-4.216667	1058.666626	1023.000000	1023.000000	2046.000000
36.919998	0.020404	12.058733	6.013259	2.843680	6.616432	-3.414638	0.000000	-10.000000	0.100000	-4.383333	1054.000000	1023.000000	1023.000000	2046.000000
36.939999	0.021461	12.683667	6.288596	2.872242	6.627589	-3.104760	0.000000	-10.000000	0.108333	-4.566667	1052.500000	1023.000000	1023.000000	2046.000000
36.959999	0.022585	13.347556	6.509399	3.298070	6.679959	-3.139872	0.000000	-10.000000	0.100000	-4.916667	1051.000000	1023.000000	1023.000000	2046.000000
36.980000	0.023638	13.970032	6.571747	3.404710	6.909879	-2.916304	0.000000	-10.000000	0.116667	-5.333333	1049.333374	1023.000000	1023.000000	2046.000000
37.000000	0.024619	14.550045	6.937215	3.613162	6.803617	-2.803949	0.000000	-10.000000	0.116667	-5.783333	1047.500000	1023.000000	1023.000000	2046.000000
37.020000	0.025493	15.066465	6.939983	3.869232	6.991245	-2.733995	0.000000	-10.000000	0.133333	-6.333333	1045.500000	1023.000000	1023.000000	2046.000000
37.040001	0.025927	15.322559	7.051714	3.850613	6.946013	-2.525782	0.000000	-10.000000	0.141667	-7.116667	1043.333374	1023.000000	1023.000000	2046.000000
37.060001	0.026338	15.565485	7.157180	4.050545	6.882482	-2.524722	0.000000	-10.000000	0.158333	-8.116667	1041.000000	1023.000000	1023.000000	2046.000000
37.080002	0.026529	15.678831	7.030371	4.145889	6.982631	-2.480060	0.000000	-10.000000	0.166667	-8.866667	1039.333374	1023.000000	1023.000000	2046.000000
37.099998	0.026571	15.703246	7.179873	4.066599	6.804005	-2.347230	0.000000	-10.000000	0.175000	-9.916667	1036.333374	1023.000000	1023.000000	2046.000000
37.119999	0.026613	15.728391	7.034962	4.266189	6.861318	-2.434078	0.000000	-10.000000	0.183333	-10.900000	1032.833374	1023.000000	1023.000000	2046.000000
37.139999	0.026435	15.623177	7.044254	4.139706	6.756226	-2.317008	0.000000	-10.000000	0.208333	-12.283334	1028.000000	1023.000000	1023.000000	2046.000000
37.160000	0.026381	15.591399	7.002319	4.284835	6.709105	-2.404860	0.000000	-10.000000	0.233333	-13.383333	1023.833313	1023.000000	1023.000000	2046.000000
37.180000	0.026171	15.467155	6.850823	4.174595	6.743136	-2.301399	0.000000	-10.000000	0.258333	-14.433333	1019.333313	1023.000000	1023.000000	2046.000000
37.200001	0.025947	15.334624	6.910046	4.230591	6.539244	-2.345257	0.000000	-10.000000	0.283333	-15.500000	1014.500000	1023.000000	1023.000000	2046.000000
37.220001	0.025784	15.238453	6.673125	4.231273	6.633828	-2.299773	0.000000	-10.000000	0.316667	-16.516666	1009.333313	1023.000000	1023.000000	2046.000000
37.240002	0.025533	15.089951	6.835466	4.202054	6.360191	-2.307760	0.000000	-10.000000	0.341667	-17.783333	1004.000000	1023.000000	1023.000000	2046.000000
37.259998	0.025717	15.198803	6.700587	4.321360	6.507409	-2.330552	0.000000	-10.000000	0.366667	-18.866667	998.000000	1023.000000	1023.000000	2046.000000
37.279999	0.025974	15.350376	6.879323	4.244937	6.422343	-2.196228	0.000000	-10.000000	0.391667	-19.883333	991.666687	1023.000000	1023.000000	2046.000000
37.299999	0.026070	15.407634	6.864028	4.484185	6.388284	-2.328862	0.000000	-10.000000	0.425000	-20.516666	984.833313	1023.000000	1023.000000	2046.000000
37.320000	0.025753	15.219817	6.767002	4.365674	6.361108	-2.273968	0.000000	-10.000000	0.441667	-21.166668	978.000000	1023.000000	1023.000000	2046.000000
37.340000	0.025109	14.839387	6.811290	4.396703	6.050535	-2.419142	0.000000	-10.000000	0.458333	-21.833334	971.000000	1023.000000	1023.000000	2046.000000
37.360001	0.024420	14.432454	6.517641	4.405520	6.050845	-2.541553	0.000000	-10.000000	0.491667	-22.683334	963.666687	1023.000000	1023.000000	2046.000000
37.380001	0.023821	14.077979	6.464638	4.097552	5.860932	-2.345143	0.000000	-10.000000	0.525000	-23.516666	956.000000	1023.000000	1023.000000	2046.000000
37.400002	0.023505	13.891749	6.338131	4.344552	5.716862	-2.507795	0.000000	-10.000000	0.550000	-24.083334	948.000000	1023.000000	1023.000000	2046.000000
37.419998	0.023298	13.769208	6.059156	4.378822	5.729103	-2.397874	0.000000	-10.000000	0.558333	-24.433334	940.000000	1023.000000	1023.000000	2046.000000
37.439999	0.022713	13.423543	6.097275	4.454660	5.288134	-2.416527	0.000000	-10.000000	0.558333	-24.616667	932.000000	1023.000000	1023.000000	2046.000000
37.459999	0.021506	12.710112	5.713717	4.561568	5.036028	-2.601201	0.000000	-10.000000	0.558333	-24.833334	924.000000	1023.000000	1023.000000	2046.000000
37.480000	0.019412	11.472723	5.470688	4.271654	4.506229	-2.775848	0.000000	-10.000000	0.558333	-24.950001	915.666687	1023.000000	1023.000000	2046.000000
37.500000	0.016262	9.611139	4.767260	4.037393	4.049745	-3.243258	0.000000	-10.000000	0.558333	-25.033333	907.333313	1023.000000	1023.000000	2046.000000
37.520000	0.012103	7.153063	4.024622	3.308134	3.419250	-3.598943	0.000000	-10.000000	0.566667	-24.966667	899.000000	1023.000000	1023.000000	2046.000000
37.540001	0.008172	4.829911	3.247555	2.865647	2.828190	-4.111480	0.000000	-10.000000	0.558333	-24.883333	890.666687	1023.000000	1023.000000	2046.000000
37.560001	0.005056	2.988180	2.499470	2.371530	2.506897	-4.389716	0.000000	-10.000000	0.566667	-25.033335	882.333313	1023.000000	1023.000000	2046.000000
37.580002	0.002720	1.607488	2.268399	2.091584	1.924538	-4.677034	0.000000	-10.000000	0.566667	-25.033335	873.833313	1023.000000	1023.000000	2046.000000
37.599998	0.001295	0.765553	1.783649	1.917982	1.866366	-4.802444	0.000000	-10.000000	0.566667	-25.183334	865.500000	1023.000000	1023.000000	2046.000000
37.619999	-0.000104	-0.061475	1.713750	1.695061	1.480937	-4.951223	0.000000	-10.000000	0.558333	-24.950001	857.166687	1023.000000	1023.000000	2046.000000
37.639999	-0.001082	-0.639313	1.494208	1.738724	1.304532	-5.176777	0.000000	-10.000000	0.550000	-25.066668	848.833313	1023.000000	1023.000000	2046.000000
37.660000	-0.001655	-0.978173	1.296933	1.575332	1.337716	-5.188154	0.000000	-10.000000	0.550000	-24.950001	840.500000	1023.000000	1023.000000	2046.000000
37.680000	-0.002151	-1.271505	1.407093	1.564428	1.089458	-5.332483	0.000000	-10.000000	0.550000	-24.883333	832.166687	1023.000000	1023.000000	2046.000000
37.700001	-0.002384	-1.408653	1.193003	1.614457	1.189438	-5.405550	0.000000	-10.000000	0.550000	-24.916666	824.000000	1023.000000	1023.000000	2046.000000
37.720001	-0.002580	-1.524906	1.341374	1.448711	1.059868	-5.374859	0.000000	-10.000000	0.550000	-24.983334	815.666687	1023.000000	1023.000000	2046.000000
37.740002	-0.002654	-1.568507	1.211847	1.490643	1.185100	-5.456096	0.000000	-10.000000	0.558333	-25.133333	807.333313	1023.000000	1023.000000	2046.000000
37.759998	-0.002480	-1.465952	1.141068	1.342438	1.362326	-5.311785	0.000000	-10.000000	0.566667	-25.300001	798.833313	1023.000000	1023.000000	2046.000000
37.779999	-0.002178	-1.287414	1.191697	1.448048	1.340403	-5.267562	0.000000	-10.000000	0.575000	-25.383333	790.500000	1023.000000	1023.000000	2046.000000
37.799999	-0.002030	-1.199508	0.973527	1.367902	1.598105	-5.139042	0.000000	-10.000000	0.566667	-25.433334	782.000000	1023.000000	1023.000000	2046.000000
37.820000	-0.002395	-1.415483	0.900242	1.166800	1.583726	-5.066250	0.000000	-10.000000	0.558333	-25.150000	773.500000	1023.000000	1023.000000	2046.000000
37.840000	-0.003194	-1.887420	0.363513	1.071280	1.713040	-5.035253	0.000000	-10.000000	0.541667	-24.883333	765.166687	1023.000000	1023.000000	2046.000000
37.860001	-0.004441	-2.624624	0.163583	0.734269	1.505404	-5.027880	0.000000	-10.000000	0.533333	-24.600000	756.833313	1023.000000	1023.000000	2046.000000
37.880001	-0.005851	-3.458228	-0.306826	0.616653	1.386025	-5.154079	0.000000	-10.000000	0.533333	-24.500000	748.500000	1023.000000	1023.000000	2046.000000
37.900002	-0.006903	-4.079879	-0.633137	0.351405	1.333314	-5.131461	0.000000	-10.000000	0.541667	-24.366667	740.166687	1023.000000	1023.000000	2046.000000
37.919998	-0.008097	-4.785128	-0.712928	0.204871	0.980994	-5.258065	0.000000	-10.000000	0.550000	-24.250000	732.000000	1023.000000	1023.000000	2046.000000
37.939999	-0.008906	-5.263229	-1.022079	0.110501	0.921905	-5.273556	0.000000	-10.000000	0.550000	-23.983334	724.000000	1023.000000	1023.000000	2046.000000
37.959999	-0.009382	-5.544769	-0.974641	-0.074897	0.698039	-5.193270	0.000000	-10.000000	0.541667	-23.900002	716.000000	1023.000000	1023.000000	2046.000000
37.980000	-0.009634	-5.693981	-1.091448	0.070490	0.577494	-5.250516	0.000000	-10.000000	0.541667	-23.933334	708.000000	1023.000000	1023.000000	2046.000000
38.000000	-0.009314	-5.504642	-1.123273	0.072762	0.624462	-5.078593	0.000000	-10.000000	0.541667	-24.066668	700.000000	1023.000000	1023.000000	2046.000000
38.020000	-0.009095	-5.375082	-0.936507	0.262327	0.408882	-5.109784	0.000000	-10.000000	0.550000	-24.133333	692.000000	1023.000000	1023.000000	2046.000000
38.040001	-0.008727	-5.157485	-1.056544	0.435287	0.438770	-4.974998	0.000000	-10.000000	0.550000	-24.416668	684.000000	1023.000000	1023.000000	2046.000000
38.060001	-0.008328	-4.922127	-0.898623	0.468141	0.331624	-4.823269	0.000000	-10.000000	0.550000	-24.616667	675.833313	1023.000000	1023.000000	2046.000000
38.080002	-0.008111	-4.793766	-0.884084	0.697721	0.274866	-4.882269	0.000000	-10.000000	0.550000	-24.866667	670.333313	1023.000000	1023.000000	2046.000000
38.099998	-0.007786	-4.601288	-0.928756	0.773582	0.312294	-4.758408	0.000000	-10.000000	0.550000	-24.750000	662.000000	1023.000000	1023.000000	2046.000000
38.119999	-0.007741	-4.574843	-0.744304	0.758821	0.088525	-4.677885	0.000000	-10.000000	0.550000	-24.666668	653.833313	1023.000000	1023.000000	2046.000000
38.139999	-0.007748	-4.579164	-0.949434	0.956545	0.101774	-4.688049	0.000000	-10.000000	0.541667	-24.516666	643.000000	1023.000000	1023.000000	2046.000000
38.160000	-0.007637	-4.513202	-0.906081	0.894842	0.042415	-4.544378	0.000000	-10.000000	0.533333	-24.483334	634.666687	1023.000000	1023.000000	2046.000000
38.180000	-0.007764	-4.588261	-0.900263	1.037508	-0.109822	-4.615685	0.000000	-10.000000	0.525000	-24.483334	626.333313	1023.000000	1023.000000	2046.000000
38.200001	-0.007835	-4.630712	-1.061860	1.044331	-0.060608	-4.552575	0.000000	-10.000000	0.533333	-24.400002	618.000000	1023.000000	1023.000000	2046.000000
38.220001	-0.007914	-4.676880	-0.952424	0.993623	-0.216995	-4.501085	0.000000	-10.000000	0.525000	-24.150002	610.000000	1023.000000	1023.000000	2046.000000
38.240002	-0.008161	-4.822975	-1.139929	1.105240	-0.244591	-4.543694	0.000000	-10.000000	0.533333	-24.083334	602.000000	1023.000000	1023.000000	2046.000000
38.259998	-0.008147	-4.815048	-1.081858	1.025084	-0.301562	-4.456712	0.000000	-10.000000	0.525000	-24.083334	594.000000	1023.000000	1023.000000	2046.000000
38.279999	-0.008511	-5.030012	-1.160384	1.094235	-0.447844	-4.516020	0.000000	-10.000000	0.533333	-24.283333	586.000000	1023.000000	1023.000000	2046.000000
38.299999	-0.008705	-5.144451	-1.297487	1.054348	-0.422932	-4.478381	0.000000	-10.000000	0.533333	-24.383333	578.000000	1023.000000	1023.000000	2046.000000
38.320000	-0.008977	-5.305655	-1.190786	1.013686	-0.610535	-4.518021	0.000000	-10.000000	0.541667	-24.516666	569.833313	1023.000000	1023.000000	2046.000000
38.340000	-0.009290	-5.490630	-1.425089	1.082054	-0.613842	-4.533753	0.000000	-10.000000	0.550000	-24.616667	561.500000	1023.000000	1023.000000	2046.000000
38.360001	-0.009427	-5.571503	-1.393749	1.003150	-0.671354	-4.509551	0.000000	-10.000000	0.550000	-24.600000	553.166687	1023.000000	1023.000000	2046.000000
38.380001	-0.009856	-5.825161	-1.454591	1.067669	-0.829661	-4.608577	0.000000	-10.000000	0.550000	-24.700001	545.000000	1023.000000	1023.000000	2046.000000
38.400002	-0.010018	-5.920930	-1.579632	1.040212	-0.796856	-4.584655	0.000000	-10.000000	0.550000	-24.666668	537.000000	1023.000000	1023.000000	2046.000000
38.419998	-0.010206	-6.031582	-1.420349	0.988381	-0.941233	-4.658382	0.000000	-10.000000	0.541667	-24.766666	528.666687	1023.000000	1023.000000	2046.000000
38.439999	-0.010622	-6.277744	-1.616777	0.998468	-0.958231	-4.701204	0.000000	-10.000000	0.541667	-24.799999	520.333313	1023.000000	1023.000000	2046.000000
38.459999	-0.011243	-6.644372	-1.672728	0.813841	-1.026536	-4.758949	0.000000	-10.000000	0.541667	-24.783333	512.000000	1023.000000	1023.000000	2046.000000
38.480000	-0.012625	-7.461320	-1.823037	0.773811	-1.356848	-5.055247	0.000000	-10.000000	0.541667	-24.583334	503.833344	1023.000000	1023.000000	2046.000000
38.500000	-0.013889	-8.208689	-2.130076	0.652594	-1.525939	-5.205266	0.000000	-10.000000	0.541667	-24.416668	495.500000	1023.000000	1023.000000	2046.000000
38.520000	-0.015103	-8.925594	-2.158404	0.395111	-1.901866	-5.260435	0.000000	-10.000000	0.533333	-24.416668	487.166656	1023.000000	1023.000000	2046.000000
38.540001	-0.016439	-9.715549	-2.447217	0.283456	-2.150503	-5.401286	0.000000	-10.000000	0.541667	-24.433334	479.000000	1023.000000	1023.000000	2046.000000
38.560001	-0.016645	-9.837035	-2.629850	0.191624	-2.036876	-5.361934	0.000000	-10.000000	0.525000	-24.400002	471.000000	1023.000000	1023.000000	2046.000000
38.580002	-0.016963	-10.024914	-2.593530	0.263724	-2.245871	-5.449236	0.000000	-10.000000	0.525000	-24.516666	463.000000	1023.000000	1023.000000	2046.000000
38.599998	-0.016921	-10.000587	-2.750964	0.457837	-2.241919	-5.465541	0.000000	-10.000000	0.525000	-24.550001	454.833344	1023.000000	1023.000000	2046.000000
38.619999	-0.017010	-10.053098	-2.637379	0.467464	-2.441068	-5.442114	0.000000	-10.000000	0.533333	-24.516666	446.500000	1023.000000	1023.000000	2046.000000
38.639999	-0.017909	-10.584102	-2.889462	0.619109	-2.711645	-5.602104	0.000000	-10.000000	0.541667	-24.333334	438.166656	1023.000000	1023.000000	2046.000000
38.660000	-0.019679	-11.630407	-3.170333	0.419177	-3.022292	-5.856958	0.000000	-10.000000	0.533333	-24.300001	430.000000	1023.000000	1023.000000	2046.000000
38.680000	-0.022746	-13.442939	-3.603355	0.052994	-3.561570	-6.331007	0.000000	-10.000000	0.525000	-24.050001	422.000000	1023.000000	1023.000000	2046.000000
38.700001	-0.026354	-15.575284	-4.419114	-0.412595	-4.006357	-6.737217	0.000000	-10.000000	0.491667	-23.583334	414.000000	1023.000000	1023.000000	2046.000000
38.720001	-0.029760	-17.588087	-5.001604	-0.990700	-4.499089	-7.096694	0.000000	-10.000000	0.466667	-23.050001	406.166656	1023.000000	1023.000000	2046.000000
38.740002	-0.032485	-19.198744	-5.596811	-1.279749	-4.912795	-7.409390	0.000000	-10.000000	0.450000	-22.583334	398.500000	1023.000000	1023.000000	2046.000000
38.759998	-0.034111	-20.159369	-5.884789	-1.626620	-5.096404	-7.551555	0.000000	-10.000000	0.450000	-22.283335	391.000000	1023.000000	1023.000000	2046.000000
38.779999	-0.035762	-21.135132	-6.126190	-1.731204	-5.450229	-7.827510	0.000000	-10.000000	0.450000	-22.100000	383.500000	1023.000000	1023.000000	2046.000000
38.799999	-0.036712	-21.696537	-6.407876	-1.826578	-5.530315	-7.931767	0.000000	-10.000000	0.450000	-22.083334	376.166656	1023.000000	1023.000000	2046.000000
38.820000	-0.037407	-22.107414	-6.418379	-1.989826	-5.696410	-8.002800	0.000000	-10.000000	0.450000	-22.083334	368.833344	1023.000000	1023.000000	2046.000000
38.840000	-0.038100	-22.516859	-6.585192	-1.919665	-5.844878	-8.167124	0.000000	-10.000000	0.450000	-21.950001	361.500000	1023.000000	1023.000000	2046.000000
38.860001	-0.038002	-22.458899	-6.641115	-2.007205	-5.700621	-8.109957	0.000000	-10.000000	0.450000	-21.733334	354.166656	1023.000000	1023.000000	2046.000000
38.880001	-0.038364	-22.673286	-6.621139	-2.042476	-5.820874	-8.188798	0.000000	-10.000000	0.441667	-21.500000	346.833344	1023.000000	1023.000000	2046.000000
38.900002	-0.038363	-22.672409	-6.723876	-2.064321	-5.689282	-8.194930	0.000000	-10.000000	0.425000	-21.316668	339.666656	1023.000000	1023.000000	2046.000000
38.919998	-0.038192	-22.571257	-6.609708	-2.195272	-5.616611	-8.149666	0.000000	-10.000000	0.408333	-21.383333	332.500000	1023.000000	1023.000000	2046.000000
38.939999	-0.037885	-22.389959	-6.779331	-2.057179	-5.508473	-8.044977	0.000000	-10.000000	0.408333	-21.400000	325.333344	1023.000000	1023.000000	2046.000000
38.959999	-0.037354	-22.076473	-6.735498	-2.111569	-5.324944	-7.904461	0.000000	-10.000000	0.408333	-21.166668	318.166656	1023.000000	1023.000000	2046.000000
38.980000	-0.037550	-22.192205	-6.900642	-2.186518	-5.256783	-7.848262	0.000000	-10.000000	0.408333	-20.433334	311.166656	1023.000000	1023.000000	2046.000000
39.000000	-0.037986	-22.450008	-7.220432	-2.320152	-5.126870	-7.782554	0.000000	-10.000000	0.391667	-19.500000	304.333344	1023.000000	1023.000000	2046.000000
39.020000	-0.038940	-23.013483	-7.464970	-2.613545	-5.173603	-7.761365	0.000000	-10.000000	0.375000	-18.683334	297.833344	1023.000000	1023.000000	2046.000000
39.040001	-0.040155	-23.731812	-7.907624	-2.748080	-5.269471	-7.806638	0.000000	-10.000000	0.366667	-18.166668	291.500000	1023.000000	1023.000000	2046.000000
39.060001	-0.040977	-24.217587	-8.105890	-2.968386	-5.330637	-7.812673	0.000000	-10.000000	0.341667	-17.850000	285.500000	1023.000000	1023.000000	2046.000000
39.080002	-0.042100	-24.881248	-8.401931	-3.051817	-5.513466	-7.914036	0.000000	-10.000000	0.325000	-17.716667	279.500000	1023.000000	1023.000000	2046.000000
39.099998	-0.042753	-25.267237	-8.544271	-3.226369	-5.569393	-7.927203	0.000000	-10.000000	0.300000	-17.566668	273.500000	1023.000000	1023.000000	2046.000000
39.119999	-0.043702	-25.828119	-8.622416	-3.363623	-5.853369	-7.988711	0.000000	-10.000000	0.300000	-17.516666	267.500000	1023.000000	1023.000000	2046.000000
39.139999	-0.043926	-25.960560	-8.752736	-3.379906	-5.835724	-7.992193	0.000000	-10.000000	0.300000	-17.266666	261.833344	1023.000000	1023.000000	2046.000000
39.160000	-0.043755	-25.859261	-8.605763	-3.403068	-5.865747	-7.984682	0.000000	-10.000000	0.300000	-17.250000	256.166656	1023.000000	1023.000000	2046.000000
39.180000	-0.043579	-25.755192	-8.613792	-3.241684	-5.936337	-7.963378	0.000000	-10.000000	0.300000	-17.166668	250.500000	1023.000000	1023.000000	2046.000000
39.200001	-0.042827	-25.310619	-8.502250	-3.158031	-5.788362	-7.861978	0.000000	-10.000000	0.300000	-17.283335	244.500000	1023.000000	1023.000000	2046.000000
39.220001	-0.042547	-25.145416	-8.383699	-3.008851	-5.889351	-7.863514	0.000000	-10.000000	0.300000	-17.283335	238.833328	1023.000000	1023.000000	2046.000000
39.240002	-0.041854	-24.735958	-8.308690	-2.844388	-5.785900	-7.796979	0.000000	-10.000000	0.291667	-17.100000	233.166672	1023.000000	1023.000000	2046.000000
39.259998	-0.041244	-24.375290	-8.103309	-2.825939	-5.779698	-7.666345	0.000000	-10.000000	0.275000	-16.766668	227.500000	1023.000000	1023.000000	2046.000000
39.279999	-0.041092	-24.285263	-8.075417	-2.606208	-5.863138	-7.740502	0.000000	-10.000000	0.266667	-16.316668	221.833328	1023.000000	1023.000000	2046.000000
39.299999	-0.040479	-23.922979	-8.020859	-2.574196	-5.682103	-7.645822	0.000000	-10.000000	0.258333	-16.000000	216.333328	1023.000000	1023.000000	2046.000000
39.320000	-0.040206	-23.761539	-7.885157	-2.540306	-5.760008	-7.576068	0.000000	-10.000000	0.258333	-15.766666	211.000000	1023.000000	1023.000000	2046.000000
39.340000	-0.040015	-23.649063	-7.883111	-2.371793	-5.789302	-7.604857	0.000000	-10.000000	0.250000	-15.466667	205.666672	1023.000000	1023.000000	2046.000000
39.360001	-0.039481	-23.333233	-7.774088	-2.395704	-5.649929	-7.513514	0.000000	-10.000000	0.250000	-15.150001	200.500000	1023.000000	1023.000000	2046.000000
39.380001	-0.039484	-23.335176	-7.732618	-2.302184	-5.773768	-7.526607	0.000000	-10.000000	0.250000	-14.750000	195.500000	1023.000000	1023.000000	2046.000000
39.400002	-0.039120	-23.119869	-7.720866	-2.272477	-5.611866	-7.514660	0.000000	-10.000000	0.250000	-14.566667	190.500000	1023.000000	1023.000000	2046.000000
39.419998	-0.038954	-23.022074	-7.595838	-2.277261	-5.649783	-7.499191	0.000000	-10.000000	0.250000	-14.433333	185.666672	1023.000000	1023.000000	2046.000000
39.439999	-0.038852	-22.961489	-7.600969	-2.185810	-5.652423	-7.522286	0.000000	-10.000000	0.250000	-14.350000	180.833328	1023.000000	1023.000000	2046.000000
39.459999	-0.038410	-22.700563	-7.492430	-2.194807	-5.512377	-7.500950	0.000000	-10.000000	0.250000	-14.066668	176.000000	1023.000000	1023.000000	2046.000000
39.480000	-0.038539	-22.776672	-7.482370	-2.146789	-5.635617	-7.511896	0.000000	-10.000000	0.233333	-13.600000	171.333328	1023.000000	1023.000000	2046.000000
39.500000	-0.038040	-22.481888	-7.447118	-2.148403	-5.391606	-7.494760	0.000000	-10.000000	0.200000	-12.983334	166.666672	1023.000000	1023.000000	2046.000000
39.520000	-0.038146	-22.544136	-7.363023	-2.126294	-5.521451	-7.533368	0.000000	-10.000000	0.166667	-12.483334	162.333328	1023.000000	1023.000000	2046.000000
39.540001	-0.037903	-22.400961	-7.379725	-2.057277	-5.458775	-7.505183	0.000000	-10.000000	0.150000	-12.200001	158.000000	1023.000000	1023.000000	2046.000000
39.560001	-0.037539	-22.185472	-7.241711	-2.080222	-5.354216	-7.509324	0.000000	-10.000000	0.150000	-12.016667	154.000000	1023.000000	1023.000000	2046.000000
39.580002	-0.037687	-22.272736	-7.213258	-2.012904	-5.485411	-7.561164	0.000000	-10.000000	0.150000	-11.766667	150.000000	1023.000000	1023.000000	2046.000000
39.599998	-0.037492	-22.157694	-7.232985	-2.039271	-5.303996	-7.581442	0.000000	-10.000000	0.150000	-11.450000	146.000000	1023.000000	1023.000000	2046.000000
39.619999	-0.037995	-22.455090	-7.223482	-2.141972	-5.400826	-7.688812	0.000000	-10.000000	0.150000	-11.083334	142.333328	1023.000000	1023.000000	2046.000000
39.639999	-0.038972	-23.032713	-7.371047	-2.260631	-5.616770	-7.784266	0.000000	-10.000000	0.150000	-10.850000	138.666672	1023.000000	1023.000000	2046.000000
39.660000	-0.039662	-23.440468	-7.497377	-2.373420	-5.617320	-7.952352	0.000000	-10.000000	0.150000	-10.583334	135.166672	1023.000000	1023.000000	2046.000000
39.680000	-0.040810	-24.118654	-7.494946	-2.517243	-5.966438	-8.140029	0.000000	-10.000000	0.141667	-10.416667	131.500000	1023.000000	1023.000000	2046.000000
39.700001	-0.041713	-24.652275	-7.573789	-2.630928	-6.186057	-8.261502	0.000000	-10.000000	0.141667	-10.266667	128.000000	1023.000000	1023.000000	2046.000000
39.720001	-0.042000	-24.821920	-7.672289	-2.810975	-6.064273	-8.274383	0.000000	-10.000000	0.141667	-10.233334	124.500000	1023.000000	1023.000000	2046.000000
39.740002	-0.042236	-24.961369	-7.664149	-2.762339	-6.187926	-8.346953	0.000000	-10.000000	0.150000	-10.283334	121.166664	1023.000000	1023.000000	2046.000000
39.759998	-0.041548	-24.554886	-7.604759	-2.573419	-6.049240	-8.327469	0.000000	-10.000000	0.150000	-10.266666	117.666664	1023.000000	1023.000000	2046.000000
39.779999	-0.041162	-24.326866	-7.446641	-2.466164	-6.121546	-8.292515	0.000000	-10.000000	0.150000	-10.150000	114.333336	1023.000000	1023.000000	2046.000000
39.799999	-0.041269	-24.389853	-7.476323	-2.253788	-6.308547	-8.351194	0.000000	-10.000000	0.150000	-10.016666	110.833336	1023.000000	1023.000000	2046.000000
39.820000	-0.041750	-24.674438	-7.614250	-2.264441	-6.328372	-8.467376	0.000000	-10.000000	0.141667	-9.883333	107.500000	1023.000000	1023.000000	2046.000000
39.840000	-0.044005	-26.006767	-7.849798	-2.566380	-6.858037	-8.732552	0.000000	-10.000000	0.125000	-9.483334	104.166664	1023.000000	1023.000000	2046.000000
39.860001	-0.046962	-27.754396	-8.407755	-2.990386	-7.231015	-9.125240	0.000000	-10.000000	0.108333	-8.616667	101.000000	1023.000000	1023.000000	2046.000000
39.880001	-0.050029	-29.567238	-9.065018	-3.471203	-7.484652	-9.546366	0.000000	-10.000000	0.100000	-7.333333	98.166664	1023.000000	1023.000000	2046.000000
39.900002	-0.052977	-31.309563	-9.544123	-3.867384	-7.993153	-9.904903	0.000000	-10.000000	0.091667	-5.950000	95.666664	1023.000000	1023.000000	2046.000000
39.919998	-0.054445	-32.176933	-9.921609	-4.117294	-8.080258	-10.057773	0.000000	-10.000000	0.083333	-4.483334	93.666664	1023.000000	1023.000000	2046.000000
39.939999	-0.055576	-32.845272	-10.086344	-4.312253	-8.262252	-10.184423	0.000000	-10.000000	0.075000	-2.966667	92.166664	1023.000000	1023.000000	2046.000000
39.959999	-0.056511	-33.398067	-10.276760	-4.370404	-8.489860	-10.261046	0.000000	-10.000000	0.066667	-1.433333	91.333336	1023.000000	1023.000000	2046.000000
39.980000	-0.056538	-33.414089	-10.343672	-4.415059	-8.345553	-10.309804	0.000000	-10.000000	0.075000	-0.466667	91.000000	1023.000000	1023.000000	2046.000000
40.000000	-0.056939	-33.651154	-10.363239	-4.388340	-8.509889	-10.389687	0.000000	-10.000000	0.066667	0.000000	91.000000	1023.000000	1023.000000	2046.000000
40.020000	-0.056597	-33.448830	-10.360312	-4.370475	-8.372398	-10.345645	0.000000	-10.000000	0.083333	0.000000	91.000000	1023.000000	1023.000000	2046.000000
40.040001	-0.056195	-33.211525	-10.230698	-4.317682	-8.284822	-10.378323	0.000000	-10.000000	0.075000	0.550000	91.000000	1023.000000	1023.000000	2046.000000
40.060001	-0.055932	-33.055515	-10.150270	-4.292155	-8.306901	-10.306189	0.000000	-10.000000	0.075000	1.100000	91.000000	1023.000000	1023.000000	2046.000000
40.080002	-0.055018	-32.515644	-10.095605	-4.268720	-7.878100	-10.273218	0.000000	-10.000000	0.058333	1.650000	91.000000	1023.000000	1023.000000	2046.000000
40.099998	-0.054497	-32.207561	-9.951929	-4.311954	-7.835663	-10.108015	0.000000	-10.000000	0.050000	2.200000	91.000000	1023.000000	1023.000000	2046.000000
40.119999	-0.053473	-31.602758	-9.936646	-4.229138	-7.582817	-9.854157	0.000000	-10.000000	0.050000	2.883333	91.000000	1023.000000	1023.000000	2046.000000
40.139999	-0.052286	-30.900972	-9.829542	-4.094728	-7.202756	-9.773945	0.000000	-10.000000	0.041667	4.116667	91.000000	1023.000000	1023.000000	2046.000000
40.160000	-0.052031	-30.750479	-9.846044	-4.210748	-7.135054	-9.558635	0.000000	-10.000000	0.025000	5.550000	91.000000	1023.000000	1023.000000	2046.000000
40.180000	-0.051625	-30.510637	-10.034615	-4.292316	-6.749416	-9.434290	0.000000	-10.000000	0.008333	7.466667	91.000000	1023.000000	1023.000000	2046.000000
40.200001	-0.051941	-30.697155	-10.207973	-4.372786	-6.699254	-9.417142	0.000000	-10.000000	-0.008333	9.183333	91.000000	1023.000000	1023.000000	2046.000000
40.220001	-0.052383	-30.958284	-10.392038	-4.518787	-6.773285	-9.274174	0.000000	-10.000000	-0.016667	10.433333	91.000000	1023.000000	1023.000000	2046.000000
40.240002	-0.052278	-30.896059	-10.521876	-4.529061	-6.554480	-9.290643	0.000000	-10.000000	-0.025000	11.616667	91.000000	1023.000000	1023.000000	2046.000000
40.259998	-0.052807	-31.209087	-10.513374	-4.645659	-6.823850	-9.226205	0.000000	-10.000000	-0.025000	12.450000	91.000000	1023.000000	1023.000000	2046.000000
40.279999	-0.052567	-31.067312	-10.556463	-4.703857	-6.595832	-9.211161	0.000000	-10.000000	-0.033333	13.833333	68.833336	1023.000000	1023.000000	2046.000000
40.299999	-0.052623	-31.099970	-10.434403	-4.758855	-6.726231	-9.180481	0.000000	-10.000000	-0.058333	14.933333	48.333332	1023.000000	1023.000000	2046.000000
40.320000	-0.052162	-30.827736	-10.306892	-4.785455	-6.690530	-9.044859	0.000000	-10.000000	-0.100000	16.616667	29.500000	1023.000000	1023.000000	2046.000000
40.340000	-0.050688	-29.956413	-10.085345	-4.607907	-6.302945	-8.960216	0.000000	-10.000000	-0.158333	17.816668	34.833332	1023.000000	1023.000000	2046.000000
40.360001	-0.049707	-29.376690	-9.740926	-4.456515	-6.345782	-8.833467	0.000000	-10.000000	-0.200000	18.750000	38.500000	1023.000000	1023.000000	2046.000000
40.380001	-0.047943	-28.334410	-9.418752	-4.295821	-6.055152	-8.564685	0.000000	-10.000000	-0.216667	19.983334	44.666668	1023.000000	1023.000000	2046.000000
40.400002	-0.046187	-27.296436	-9.032991	-4.007410	-5.788093	-8.467943	0.000000	-10.000000	-0.233333	21.233334	51.166668	1023.000000	1023.000000	2046.000000
40.419998	-0.044571	-26.341322	-8.671481	-3.868961	-5.610583	-8.190296	0.000000	-10.000000	-0.266667	22.800001	60.333332	1023.000000	1023.000000	2046.000000
40.439999	-0.042439	-25.081545	-8.352898	-3.521337	-5.102074	-8.105235	0.000000	-10.000000	-0.316667	24.050001	67.666664	1023.000000	1023.000000	2046.000000
40.459999	-0.041200	-24.349226	-7.882661	-3.426519	-5.156066	-7.883980	0.000000	-10.000000	-0.341667	24.933334	72.666664	1023.000000	1023.000000	2046.000000
40.480000	-0.039279	-23.213772	-7.550674	-3.233148	-4.790753	-7.639197	0.000000	-10.000000	-0.375000	26.083334	80.666664	1023.000000	1023.000000	2046.000000
40.500000	-0.037507	-22.166826	-7.229625	-2.961881	-4.425874	-7.549446	0.000000	-10.000000	-0.408333	26.933334	89.333336	1023.000000	1023.000000	2046.000000
40.520000	-0.036261	-21.430433	-6.848420	-2.876937	-4.384679	-7.320396	0.000000	-10.000000	-0.458333	28.033335	101.166664	1023.000000	1023.000000	2046.000000
40.540001	-0.034384	-20.321142	-6.559272	-2.615885	-3.900015	-7.245972	0.000000	-10.000000	-0.500000	28.816668	110.333336	1023.000000	1023.000000	2046.000000
40.560001	-0.033188	-19.614317	-6.167196	-2.545819	-3.847136	-7.054168	0.000000	-10.000000	-0.508333	29.483334	119.833336	1023.000000	1023.000000	2046.000000
40.580002	-0.031644	-18.701584	-5.853006	-2.382782	-3.556766	-6.909029	0.000000	-10.000000	-0.508333	29.866667	129.500000	1023.000000	1023.000000	2046.000000
40.599998	-0.029949	-17.699837	-5.538525	-2.102866	-3.187869	-6.870578	0.000000	-10.000000	-0.516667	30.400002	139.500000	1023.000000	1023.000000	2046.000000
40.619999	-0.028925	-17.094833	-5.186456	-2.122735	-3.167252	-6.618392	0.000000	-10.000000	-0.533333	30.666668	149.500000	1023.000000	1023.000000	2046.000000
40.639999	-0.027162	-16.052465	-4.954627	-1.899633	-2.686279	-6.511927	0.000000	-10.000000	-0.558333	31.333334	159.833328	1023.000000	1023.000000	2046.000000
40.660000	-0.026023	-15.379427	-4.588828	-1.755982	-2.624340	-6.410277	0.000000	-10.000000	-0.566667	31.633335	170.166672	1023.000000	1023.000000	2046.000000
40.680000	-0.024721	-14.609854	-4.293854	-1.713302	-2.433501	-6.169197	0.000000	-10.000000	-0.608333	32.050003	180.833328	1023.000000	1023.000000	2046.000000
40.700001	-0.023265	-13.749484	-4.085190	-1.394390	-2.075361	-6.194543	0.000000	-10.000000	-0.625000	32.416668	191.333328	1023.000000	1023.000000	2046.000000
40.720001	-0.022771	-13.457741	-3.768204	-1.421559	-2.221524	-6.046454	0.000000	-10.000000	-0.633333	32.733334	198.500000	1023.000000	1023.000000	2046.000000
40.740002	-0.021642	-12.790208	-3.598846	-1.311617	-1.929045	-5.950700	0.000000	-10.000000	-0.616667	33.016666	209.333328	1023.000000	1023.000000	2046.000000
40.759998	-0.021221	-12.541615	-3.460613	-1.241178	-1.796299	-6.043525	0.000000	-10.000000	-0.625000	32.866669	220.333328	1023.000000	1023.000000	2046.000000
40.779999	-0.021428	-12.663792	-3.134980	-1.458537	-2.029605	-6.040670	0.000000	-10.000000	-0.650000	33.350002	235.000000	1023.000000	1023.000000	2046.000000
40.799999	-0.020553	-12.146535	-2.894623	-1.409250	-1.746759	-6.095904	0.000000	-10.000000	-0.683333	33.866669	242.333328	1023.000000	1023.000000	2046.000000
40.820000	-0.019720	-11.654226	-2.583189	-1.299701	-1.619363	-6.151973	0.000000	-10.000000	-0.700000	34.566666	253.500000	1023.000000	1023.000000	2046.000000
40.840000	-0.019124	-11.302390	-2.217527	-1.440696	-1.679164	-5.965003	0.000000	-10.000000	-0.700000	34.549999	264.833344	1023.000000	1023.000000	2046.000000
40.860001	-0.016948	-10.016389	-1.934041	-1.047565	-1.101720	-5.933062	0.000000	-10.000000	-0.708333	34.716667	280.000000	1023.000000	1023.000000	2046.000000
40.880001	-0.015129	-8.941063	-1.428792	-0.790360	-1.010921	-5.710989	0.000000	-10.000000	-0.716667	34.816666	287.666656	1023.000000	1023.000000	2046.000000
40.900002	-0.013095	-7.739195	-0.886479	-0.516472	-0.849304	-5.486938	0.000000	-10.000000	-0.725000	35.216667	299.333344	1023.000000	1023.000000	2046.000000
40.919998	-0.011053	-6.532481	-0.523377	-0.007735	-0.428535	-5.572834	0.000000	-10.000000	-0.741667	35.483334	311.166656	1023.000000	1023.000000	2046.000000
40.939999	-0.010642	-6.289157	-0.132830	-0.039182	-0.671583	-5.445562	0.000000	-10.000000	-0.750000	35.799999	327.000000	1023.000000	1023.000000	2046.000000
40.959999	-0.011367	-6.718181	-0.454620	-0.092491	-0.619411	-5.551659	0.000000	-10.000000	-0.750000	35.900002	339.000000	1023.000000	1023.000000	2046.000000
40.980000	-0.014177	-8.378704	-1.139264	-0.309185	-0.860353	-6.069902	0.000000	-10.000000	-0.733333	35.950001	351.000000	1023.000000	1023.000000	2046.000000
41.000000	-0.017682	-10.450012	-1.599424	-1.114330	-1.576095	-6.160163	0.000000	-10.000000	-0.725000	35.616669	363.000000	1023.000000	1023.000000	2046.000000
41.020000	-0.018916	-11.179592	-2.008924	-1.243772	-1.484290	-6.442606	0.000000	-10.000000	-0.716667	35.233334	374.833344	1023.000000	1023.000000	2046.000000
41.040001	-0.019791	-11.696432	-2.056234	-1.362298	-1.728891	-6.549009	0.000000	-10.000000	-0.708333	34.516666	386.500000	1023.000000	1023.000000	2046.000000
41.060001	-0.019640	-11.606979	-1.980097	-1.559977	-1.722317	-6.344588	0.000000	-10.000000	-0.700000	34.133331	394.166656	1023.000000	1023.000000	2046.000000
41.080002	-0.018798	-11.109459	-1.977206	-1.198659	-1.365405	-6.568190	0.000000	-10.000000	-0.700000	34.049999	401.833344	1023.000000	1023.000000	2046.000000
41.099998	-0.018624	-11.006800	-1.642309	-1.310285	-1.610475	-6.443731	0.000000	-10.000000	-0.700000	34.150002	413.333344	1023.000000	1023.000000	2046.000000
41.119999	-0.017385	-10.274454	-1.425328	-1.159578	-1.303167	-6.386381	0.000000	-10.000000	-0.700000	34.250000	424.833344	1023.000000	1023.000000	2046.000000
41.139999	-0.016126	-9.530623	-1.232941	-0.831941	-0.972342	-6.493399	0.000000	-10.000000	-0.691667	33.633335	440.166656	1023.000000	1023.000000	2046.000000
41.160000	-0.015356	-9.075422	-0.828385	-0.948694	-1.031685	-6.266658	0.000000	-10.000000	-0.683333	33.183334	451.500000	1023.000000	1023.000000	2046.000000
41.180000	-0.013390	-7.913748	-0.543079	-0.659268	-0.530367	-6.181035	0.000000	-10.000000	-0.675000	32.733334	462.833344	1023.000000	1023.000000	2046.000000
41.200001	-0.011839	-6.997004	-0.192691	-0.375985	-0.228358	-6.199970	0.000000	-10.000000	-0.666667	32.683334	470.166656	1023.000000	1023.000000	2046.000000
41.220001	-0.010416	-6.155593	0.261702	-0.485940	-0.043092	-5.888263	0.000000	-10.000000	-0.641667	32.666668	481.166656	1023.000000	1023.000000	2046.000000
41.240002	-0.008276	-4.891066	0.423667	-0.181612	0.599345	-5.732465	0.000000	-10.000000	-0.608333	32.700001	495.833344	1023.000000	1023.000000	2046.000000
41.259998	-0.006726	-3.975128	0.670922	0.043544	0.959575	-5.649169	0.000000	-10.000000	-0.583333	32.800003	506.833344	1023.000000	1023.000000	2046.000000
41.279999	-0.005622	-3.322837	0.971354	-0.198445	1.139155	-5.234901	0.000000	-10.000000	-0.600000	32.650002	514.166687	1023.000000	1023.000000	2046.000000
41.299999	-0.004083	-2.413332	0.891799	0.086840	1.847618	-5.239590	0.000000	-10.000000	-0.600000	32.383335	521.500000	1023.000000	1023.000000	2046.000000
41.320000	-0.003858	-2.279863	0.908122	-0.122517	1.925138	-4.990606	0.000000	-10.000000	-0.591667	31.850000	535.833313	1023.000000	1023.000000	2046.000000
41.340000	-0.003460	-2.045028	0.833604	-0.276634	2.151774	-4.753773	0.000000	-10.000000	-0.558333	31.516666	546.500000	1023.000000	1023.000000	2046.000000
41.360001	-0.003017	-1.782915	0.663676	0.039006	2.503083	-4.988679	0.000000	-10.000000	-0.558333	31.233334	557.000000	1023.000000	1023.000000	2046.000000
41.380001	-0.003262	-1.927885	0.877246	-0.308750	2.253868	-4.750249	0.000000	-10.000000	-0.566667	31.216667	564.000000	1023.000000	1023.000000	2046.000000
41.400002	-0.002495	-1.474517	0.980471	-0.247244	2.514412	-4.722156	0.000000	-10.000000	-0.583333	31.283335	578.000000	1023.000000	1023.000000	2046.000000
41.419998	-0.001716	-1.013886	1.187488	0.059047	2.680224	-4.940645	0.000000	-10.000000	-0.583333	31.216667	591.833313	1023.000000	1023.000000	2046.000000
41.439999	-0.000927	-0.547853	1.620858	-0.184187	2.597893	-4.582417	0.000000	-10.000000	-0.583333	31.150000	602.166687	1023.000000	1023.000000	2046.000000
41.459999	0.001169	0.691157	1.942186	0.194791	3.017428	-4.463248	0.000000	-10.000000	-0.583333	31.250000	609.166687	1023.000000	1023.000000	2046.000000
41.480000	0.002971	1.755593	2.282655	0.690121	3.282764	-4.499948	0.000000	-10.000000	-0.591667	31.533333	619.833313	1023.000000	1023.000000	2046.000000
41.500000	0.004685	2.768670	2.827653	0.629321	3.321186	-4.009489	0.000000	-10.000000	-0.600000	31.783333	634.000000	1023.000000	1023.000000	2046.000000
41.520000	0.007360	4.349528	3.157939	1.235300	3.930194	-3.973905	0.000000	-10.000000	-0.600000	31.783333	644.500000	1023.000000	1023.000000	2046.000000
41.540001	0.009204	5.439853	3.609779	1.535869	4.101530	-3.807326	0.000000	-10.000000	-0.583333	31.616667	651.500000	1023.000000	1023.000000	2046.000000
41.560001	0.010990	6.495106	4.100068	1.539757	4.263486	-3.408206	0.000000	-10.000000	-0.566667	31.366667	658.500000	1023.000000	1023.000000	2046.000000
41.580002	0.013296	7.858031	4.389043	2.131912	4.798889	-3.461812	0.000000	-10.000000	-0.525000	31.016666	672.333313	1023.000000	1023.000000	2046.000000
41.599998	0.014685	8.679097	4.727322	2.327944	4.926179	-3.302348	0.000000	-10.000000	-0.483333	30.533333	686.333313	1023.000000	1023.000000	2046.000000
41.619999	0.016004	9.458547	5.187660	2.281605	4.957870	-2.968588	0.000000	-10.000000	-0.425000	29.700001	700.166687	1023.000000	1023.000000	2046.000000
41.639999	0.017965	10.617091	5.327609	2.804099	5.541969	-3.056586	0.000000	-10.000000	-0.400000	28.683332	710.333313	1023.000000	1023.000000	2046.000000
41.660000	0.018867	11.150381	5.656824	2.863907	5.539811	-2.910161	0.000000	-10.000000	-0.391667	27.933332	716.833313	1023.000000	1023.000000	2046.000000
41.680000	0.020129	11.896147	5.986434	2.814002	5.710564	-2.614853	0.000000	-10.000000	-0.391667	27.350000	726.166687	1023.000000	1023.000000	2046.000000
41.700001	0.021680	12.812903	6.100482	3.343876	6.175338	-2.806792	0.000000	-10.000000	-0.375000	26.783333	735.333313	1023.000000	1023.000000	2046.000000
41.720001	0.022525	13.312089	6.367746	3.426656	6.223147	-2.705460	0.000000	-10.000000	-0.358333	26.383333	747.333313	1023.000000	1023.000000	2046.000000
41.740002	0.023497	13.887009	6.694436	3.219426	6.276224	-2.303077	0.000000	-10.000000	-0.350000	26.283335	753.166687	1023.000000	1023.000000	2046.000000
41.759998	0.024761	14.633493	6.798100	3.634024	6.565400	-2.364031	0.000000	-10.000000	-0.350000	26.283335	759.000000	1023.000000	1023.000000	2046.000000
41.779999	0.025077	14.820275	6.776268	3.898758	6.694721	-2.549472	0.000000	-10.000000	-0.350000	26.083334	765.000000	1023.000000	1023.000000	2046.000000
41.799999	0.024769	14.638331	6.997514	3.457828	6.427393	-2.244404	0.000000	-10.000000	-0.350000	25.933334	773.833313	1023.000000	1023.000000	2046.000000
41.820000	0.025483	15.060472	7.062061	3.641083	6.674151	-2.316824	0.000000	-10.000000	-0.350000	26.083334	782.500000	1023.000000	1023.000000	2046.000000
41.840000	0.025945	15.333270	7.188150	3.984567	6.785409	-2.624857	0.000000	-10.000000	-0.341667	26.116667	791.166687	1023.000000	1023.000000	2046.000000
41.860001	0.026668	15.760984	7.622328	3.711204	6.674687	-2.247235	0.000000	-10.000000	-0.325000	25.916666	799.833313	1023.000000	1023.000000	2046.000000
41.880001	0.028773	17.004585	7.869415	4.048010	7.153936	-2.066776	0.000000	-10.000000	-0.300000	25.450001	808.500000	1023.000000	1023.000000	2046.000000
41.900002	0.030117	17.799007	8.035570	4.572598	7.418947	-2.228109	0.000000	-10.000000	-0.291667	24.966667	817.000000	1023.000000	1023.000000	2046.000000
41.919998	0.031022	18.334156	8.441336	4.414235	7.325681	-1.847095	0.000000	-10.000000	-0.291667	24.583334	825.500000	1023.000000	1023.000000	2046.000000
41.939999	0.032522	19.220612	8.717032	4.795657	7.575604	-1.867681	0.000000	-10.000000	-0.300000	24.216667	833.833313	1023.000000	1023.000000	2046.000000
41.959999	0.032753	19.357143	8.743308	5.217957	7.585279	-2.189400	0.000000	-10.000000	-0.283333	23.799999	842.000000	1023.000000	1023.000000	2046.000000
41.980000	0.031030	18.338535	8.535080	4.730765	7.047890	-1.975200	0.000000	-10.000000	-0.266667	23.500000	850.000000	1023.000000	1023.000000	2046.000000
42.000000	0.028414	16.792698	7.732857	4.629485	6.779740	-2.349383	0.000000	-10.000000	-0.250000	23.000000	858.000000	1023.000000	1023.000000	2046.000000
42.020000	0.024626	14.554060	7.064261	4.257253	6.188841	-2.956295	0.000000	-10.000000	-0.233333	22.816668	865.666687	1023.000000	1023.000000	2046.000000
42.040001	0.021847	12.911598	6.674514	3.421703	5.702090	-2.886708	0.000000	-10.000000	-0.208333	21.866667	873.333313	1023.000000	1023.000000	2046.000000
42.060001	0.020849	12.321658	6.286585	3.556654	5.743497	-3.265078	0.000000	-10.000000	-0.191667	20.900000	880.666687	1023.000000	1023.000000	2046.000000
42.080002	0.019801	11.702411	6.148804	3.452372	5.519480	-3.418244	0.000000	-10.000000	-0.183333	19.566668	887.833313	1023.000000	1023.000000	2046.000000
42.099998	0.019532	11.543672	6.247355	3.059590	5.384051	-3.147325	0.000000	-10.000000	-0.175000	18.850000	894.666687	1023.000000	1023.000000	2046.000000
42.119999	0.020037	11.841839	6.192869	3.542237	5.622303	-3.515569	0.000000	-10.000000	-0.158333	18.666668	901.166687	1023.000000	1023.000000	2046.000000
42.139999	0.019926	11.776223	6.347906	3.377964	5.481031	-3.430678	0.000000	-10.000000	-0.150000	18.650000	907.500000	1023.000000	1023.000000	2046.000000
42.160000	0.020525	12.130552	6.586008	3.264899	5.523617	-3.243972	0.000000	-10.000000	-0.141667	18.500000	913.500000	1023.000000	1023.000000	2046.000000
42.180000	0.021321	12.600649	6.632076	3.791079	5.804087	-3.626594	0.000000	-10.000000	-0.125000	17.933332	919.500000	1023.000000	1023.000000	2046.000000
42.200001	0.021819	12.895150	6.959226	3.424978	5.712560	-3.201614	0.000000	-10.000000	-0.108333	17.450001	925.500000	1023.000000	1023.000000	2046.000000
42.220001	0.023387	13.821465	7.147960	3.820738	6.121566	-3.268801	0.000000	-10.000000	-0.091667	16.866667	931.500000	1023.000000	1023.000000	2046.000000
42.240002	0.024152	14.274024	7.366751	4.032961	6.279487	-3.405174	0.000000	-10.000000	-0.083333	16.350000	937.333313	1023.000000	1023.000000	2046.000000
42.259998	0.025217	14.903142	7.643899	3.664836	6.427942	-2.833536	0.000000	-10.000000	-0.075000	15.650000	943.000000	1023.000000	1023.000000	2046.000000
42.279999	0.026512	15.668886	7.631649	4.205315	6.884798	-3.052875	0.000000	-10.000000	-0.066667	15.333333	948.333313	1023.000000	1023.000000	2046.000000
42.299999	0.027087	16.008579	7.750755	4.058846	7.006327	-2.807348	0.000000	-10.000000	-0.050000	14.900001	953.500000	1023.000000	1023.000000	2046.000000
42.320000	0.027913	16.496824	7.747387	3.808958	7.321990	-2.381510	0.000000	-10.000000	-0.033333	14.616667	958.500000	1023.000000	1023.000000	2046.000000
42.340000	0.028217	16.676208	7.511983	4.182381	7.651984	-2.670139	0.000000	-10.000000	-0.025000	13.733334	963.500000	1023.000000	1023.000000	2046.000000
42.360001	0.027625	16.326183	7.351343	3.655662	7.575714	-2.256536	0.000000	-10.000000	-0.016667	12.983334	968.333313	1023.000000	1023.000000	2046.000000
42.380001	0.027457	16.226994	7.123959	3.546877	7.711401	-2.155245	0.000000	-10.000000	-0.008333	12.100000	972.833313	1023.000000	1023.000000	2046.000000
42.400002	0.026856	15.872098	6.902724	3.765837	7.734651	-2.531113	0.000000	-10.000000	0.000000	11.566667	977.000000	1023.000000	1023.000000	2046.000000
42.419998	0.026296	15.540705	7.001747	3.144821	7.495129	-2.100992	0.000000	-10.000000	0.000000	10.983334	981.000000	1023.000000	1023.000000	2046.000000
42.439999	0.026644	15.746480	6.956490	3.591865	7.664451	-2.466327	0.000000	-10.000000	0.000000	10.266666	984.666687	1023.000000	1023.000000	2046.000000
42.459999	0.026595	15.717784	7.172318	3.397847	7.456748	-2.309127	0.000000	-10.000000	0.000000	9.450000	988.333313	1023.000000	1023.000000	2046.000000
42.480000	0.027753	16.402143	7.382199	3.428242	7.630790	-2.039087	0.000000	-10.000000	0.008333	8.516666	991.500000	1023.000000	1023.000000	2046.000000
42.500000	0.028798	17.019470	7.519438	4.070550	7.776532	-2.347051	0.000000	-10.000000	0.016667	7.716667	994.666687	1023.000000	1023.000000	2046.000000
42.520000	0.029996	17.727434	7.876433	3.785270	7.753145	-1.687415	0.000000	-10.000000	0.016667	6.983334	997.166687	1023.000000	1023.000000	2046.000000
42.540001	0.031797	18.792210	8.077884	4.445405	8.079375	-1.810454	0.000000	-10.000000	0.025000	6.233334	999.833313	1023.000000	1023.000000	2046.000000
42.560001	0.032823	19.398506	8.335108	4.602738	8.144650	-1.683990	0.000000	-10.000000	0.033333	5.333333	1002.166687	1023.000000	1023.000000	2046.000000
42.580002	0.034446	20.357687	8.694465	4.561367	8.317348	-1.215493	0.000000	-10.000000	0.050000	4.533333	1004.166687	1023.000000	1023.000000	2046.000000
42.599998	0.035611	21.046288	8.836672	5.223531	8.536025	-1.549939	0.000000	-10.000000	0.050000	3.950000	1005.666687	1023.000000	1023.000000	2046.000000
42.619999	0.036548	21.599981	9.163077	4.900706	8.518735	-0.982538	0.000000	-10.000000	0.050000	3.666667	1007.000000	1023.000000	1023.000000	2046.000000
42.639999	0.037897	22.397341	9.327299	5.339677	8.781016	-1.050652	0.000000	-10.000000	0.050000	3.583333	1008.333313	1023.000000	1023.000000	2046.000000
42.660000	0.038410	22.700201	9.416909	5.597807	8.861384	-1.175900	0.000000	-10.000000	0.050000	3.766667	1009.500000	1023.000000	1023.000000	2046.000000
42.680000	0.039182	23.156305	9.704716	5.264765	8.854551	-0.667726	0.000000	-10.000000	0.033333	4.233334	1010.666687	1023.000000	1023.000000	2046.000000
42.700001	0.040146	23.726254	9.789635	5.884740	9.069101	-1.017223	0.000000	-10.000000	0.016667	4.850000	1012.000000	1023.000000	1023.000000	2046.000000
42.720001	0.040652	24.025158	9.897335	5.714297	9.160862	-0.747336	0.000000	-10.000000	0.008333	5.400000	1013.666687	1023.000000	1023.000000	2046.000000
42.740002	0.041729	24.661627	10.218040	5.685393	9.294888	-0.536695	0.000000	-10.000000	0.008333	5.683333	1015.500000	1023.000000	1023.000000	2046.000000
42.759998	0.042398	25.057066	10.253222	6.197311	9.507507	-0.900975	0.000000	-10.000000	0.016667	5.700000	1017.500000	1023.000000	1023.000000	2046.000000
42.779999	0.042559	25.152296	10.434837	5.788889	9.414083	-0.485514	0.000000	-10.000000	0.025000	5.516667	1019.500000	1023.000000	1023.000000	2046.000000
42.799999	0.043017	25.423073	10.497432	6.083236	9.521356	-0.678951	0.000000	-10.000000	0.041667	5.116667	1021.166687	1023.000000	1023.000000	2046.000000
42.820000	0.042892	25.348932	10.492908	6.365967	9.495826	-1.005769	0.000000	-10.000000	0.050000	4.466667	1022.833313	1023.000000	1023.000000	2046.000000
42.840000	0.043116	25.481266	10.644459	5.895983	9.422361	-0.481538	0.000000	-10.000000	0.050000	3.516667	1024.333374	1023.000000	1023.000000	2046.000000
42.860001	0.044108	26.067909	10.775130	6.173197	9.607636	-0.488055	0.000000	-10.000000	0.050000	2.200000	1025.833374	1023.000000	1023.000000	2046.000000
42.880001	0.044090	26.057436	10.735986	6.625815	9.580083	-0.884447	0.000000	-10.000000	0.050000	1.000000	1026.666626	1023.000000	1023.000000	2046.000000
42.900002	0.044615	26.367607	10.911791	6.326157	9.526508	-0.396849	0.000000	-10.000000	0.058333	0.200000	1027.000000	1023.000000	1023.000000	2046.000000
42.919998	0.044881	26.524775	11.084200	6.420807	9.456439	-0.436672	0.000000	-10.000000	0.058333	0.000000	1027.000000	1023.000000	1023.000000	2046.000000
42.939999	0.044263	26.159262	10.934624	6.855709	9.313878	-0.944949	0.000000	-10.000000	0.075000	0.000000	1027.000000	1023.000000	1023.000000	2046.000000
42.959999	0.042049	24.850809	10.436065	6.325475	8.890321	-0.801051	0.000000	-10.000000	0.066667	0.000000	1027.000000	1023.000000	1023.000000	2046.000000
42.980000	0.038205	22.579353	9.619615	5.798515	8.318138	-1.156916	0.000000	-10.000000	0.075000	0.000000	1027.000000	1023.000000	1023.000000	2046.000000
43.000000	0.033777	19.962036	8.730286	5.550672	7.695098	-2.014020	0.000000	-10.000000	0.058333	-0.750000	1027.000000	1023.000000	1023.000000	2046.000000
43.020000	0.030446	17.993635	8.124361	4.846607	7.159647	-2.136979	0.000000	-10.000000	0.075000	-1.800000	1027.000000	1023.000000	1023.000000	2046.000000
43.040001	0.028847	17.048365	7.812928	4.412016	6.952814	-2.129393	0.000000	-10.000000	0.066667	-3.050000	1027.000000	1023.000000	1023.000000	2046.000000
43.060001	0.027486	16.244524	7.552639	4.661555	6.715950	-2.685619	0.000000	-10.000000	0.066667	-3.483333	1027.000000	1023.000000	1023.000000	2046.000000
43.080002	0.026707	15.783772	7.463485	4.177145	6.528339	-2.385196	0.000000	-10.000000	0.050000	-3.450000	1027.000000	1023.000000	1023.000000	2046.000000
43.099998	0.026550	15.690951	7.445391	4.284998	6.538301	-2.577739	0.000000	-10.000000	0.050000	-3.233333	1027.000000	1023.000000	1023.000000	2046.000000
43.119999	0.025949	15.335880	7.402280	4.439679	6.411192	-2.917270	0.000000	-10.000000	0.058333	-3.166667	1027.000000	1023.000000	1023.000000	2046.000000
43.139999	0.026080	15.413327	7.541690	3.974121	6.370862	-2.473346	0.000000	-10.000000	0.066667	-3.583333	1027.000000	1023.000000	1023.000000	2046.000000
43.160000	0.026261	15.520150	7.548809	4.478491	6.461243	-2.968392	0.000000	-10.000000	0.083333	-4.366667	1027.000000	1023.000000	1023.000000	2046.000000
43.180000	0.026337	15.565230	7.604221	4.278155	6.476111	-2.793257	0.000000	-10.000000	0.091667	-5.383334	1027.000000	1023.000000	1023.000000	2046.000000
43.200001	0.026975	15.942395	7.812100	4.295014	6.574673	-2.739391	0.000000	-10.000000	0.100000	-6.216667	1027.000000	1023.000000	1023.000000	2046.000000
43.220001	0.027267	16.115040	7.864965	4.536350	6.704062	-2.990337	0.000000	-10.000000	0.091667	-6.650000	1027.000000	1023.000000	1023.000000	2046.000000
43.240002	0.028069	16.589001	7.995200	4.092209	6.880436	-2.378844	0.000000	-10.000000	0.091667	-6.683333	1027.000000	1023.000000	1023.000000	2046.000000
43.259998	0.028750	16.991179	7.979148	4.573536	7.120066	-2.681573	0.000000	-10.000000	0.091667	-6.466667	1023.666687	1023.000000	1023.000000	2046.000000
43.279999	0.029141	17.222372	7.948482	4.276742	7.334060	-2.336910	0.000000	-10.000000	0.083333	-5.800000	1015.833313	1023.000000	1023.000000	2046.000000
43.299999	0.029486	17.426052	7.911104	4.132933	7.518536	-2.136521	0.000000	-10.000000	0.066667	-5.216667	1008.000000	1023.000000	1023.000000	2046.000000
43.320000	0.028782	17.010242	7.549241	4.302746	7.613698	-2.455443	0.000000	-10.000000	0.066667	-4.833333	1003.000000	1023.000000	1023.000000	2046.000000
43.340000	0.028139	16.629900	7.269587	3.675143	7.653864	-1.968694	0.000000	-10.000000	0.075000	-4.750000	1002.000000	1023.000000	1023.000000	2046.000000
43.360001	0.027282	16.123930	6.953688	3.809001	7.650269	-2.289027	0.000000	-10.000000	0.075000	-4.600000	1000.333313	1023.000000	1023.000000	2046.000000
43.380001	0.026190	15.478357	6.750971	3.485360	7.490324	-2.248297	0.000000	-10.000000	0.058333	-4.200000	998.833313	1023.000000	1023.000000	2046.000000
43.400002	0.025996	15.363791	6.736107	3.286276	7.484282	-2.142876	0.000000	-10.000000	0.058333	-3.916667	997.333313	1023.000000	1023.000000	2046.000000
43.419998	0.025390	15.005309	6.698088	3.531123	7.315357	-2.539258	0.000000	-10.000000	0.066667	-3.983333	996.166687	1023.000000	1023.000000	2046.000000
43.439999	0.025800	15.247611	6.772222	3.146891	7.369503	-2.041005	0.000000	-10.000000	0.075000	-4.516667	994.833313	1023.000000	1023.000000	2046.000000
43.459999	0.026351	15.573356	6.959821	3.569375	7.326846	-2.282686	0.000000	-10.000000	0.075000	-5.066667	993.333313	1023.000000	1023.000000	2046.000000
43.480000	0.027052	15.987917	7.048613	3.658605	7.406464	-2.125765	0.000000	-10.000000	0.075000	-5.316667	991.500000	1023.000000	1023.000000	2046.000000
43.500000	0.028413	16.792238	7.339331	3.671375	7.499945	-1.718412	0.000000	-10.000000	0.075000	-5.433333	989.666687	1023.000000	1023.000000	2046.000000
43.520000	0.029294	17.312996	7.517536	4.285479	7.536821	-2.026840	0.000000	-10.000000	0.083333	-5.716667	988.000000	1023.000000	1023.000000	2046.000000
43.540001	0.030427	17.982313	7.707098	4.169723	7.663677	-1.558186	0.000000	-10.000000	0.091667	-6.050000	986.166687	1023.000000	1023.000000	2046.000000
43.560001	0.031748	18.762932	7.991307	4.434083	7.796610	-1.459067	0.000000	-10.000000	0.083333	-6.150000	984.000000	1023.000000	1023.000000	2046.000000
43.580002	0.032304	19.091724	8.117132	4.877339	7.767517	-1.670263	0.000000	-10.000000	0.083333	-6.033333	981.666687	1023.000000	1023.000000	2046.000000
43.599998	0.033257	19.654684	8.232003	4.626281	7.911739	-1.115340	0.000000	-10.000000	0.083333	-5.933333	979.500000	1023.000000	1023.000000	2046.000000
43.619999	0.033780	19.964075	8.370133	4.952125	7.895810	-1.253992	0.000000	-10.000000	0.100000	-6.050000	977.500000	1023.000000	1023.000000	2046.000000
43.639999	0.033829	19.993071	8.348501	5.135372	7.853392	-1.344193	0.000000	-10.000000	0.100000	-6.433333	975.500000	1023.000000	1023.000000	2046.000000
43.660000	0.034521	20.401985	8.440863	4.868396	7.929112	-0.836386	0.000000	-10.000000	0.100000	-7.083333	973.500000	1023.000000	1023.000000	2046.000000
43.680000	0.034406	20.334185	8.383239	5.258070	7.885859	-1.192983	0.000000	-10.000000	0.108333	-8.033334	971.166687	1023.000000	1023.000000	2046.000000
43.700001	0.034225	20.226963	8.361834	5.191327	7.801918	-1.128114	0.000000	-10.000000	0.125000	-9.333334	968.666687	1023.000000	1023.000000	2046.000000
43.720001	0.034830	20.584417	8.493050	4.989535	7.875058	-0.773225	0.000000	-10.000000	0.141667	-10.900001	965.500000	1023.000000	1023.000000	2046.000000
43.740002	0.034942	20.650446	8.582686	5.384271	7.824439	-1.140949	0.000000	-10.000000	0.166667	-12.500000	962.000000	1023.000000	1023.000000	2046.000000
43.759998	0.035364	20.900002	8.647205	5.328665	7.896284	-0.972153	0.000000	-10.000000	0.200000	-14.083334	957.666687	1023.000000	1023.000000	2046.000000
43.779999	0.035805	21.160673	8.809265	5.251726	7.887352	-0.787670	0.000000	-10.000000	0.241667	-15.433333	953.000000	1023.000000	1023.000000	2046.000000
43.799999	0.035373	20.905592	8.771857	5.601550	7.735585	-1.203401	0.000000	-10.000000	0.275000	-16.783333	947.833313	1023.000000	1023.000000	2046.000000
43.820000	0.035312	20.869186	8.709086	5.409807	7.728036	-0.977743	0.000000	-10.000000	0.316667	-18.133333	942.333313	1023.000000	1023.000000	2046.000000
43.840000	0.035126	20.759727	8.690511	5.352712	7.598357	-0.881851	0.000000	-10.000000	0.358333	-19.616667	936.166687	1023.000000	1023.000000	2046.000000
43.860001	0.034370	20.312563	8.372243	5.643699	7.445881	-1.149259	0.000000	-10.000000	0.408333	-21.100000	929.500000	1023.000000	1023.000000	2046.000000
43.880001	0.033945	20.061350	8.142942	5.388608	7.282105	-0.752306	0.000000	-10.000000	0.450000	-22.233334	922.333313	1023.000000	1023.000000	2046.000000
43.900002	0.032882	19.433077	8.017595	5.600517	6.899725	-1.084762	0.000000	-10.000000	0.491667	-23.183334	915.000000	1023.000000	1023.000000	2046.000000
43.919998	0.031380	18.545288	7.792043	5.662836	6.446315	-1.355905	0.000000	-10.000000	0.525000	-23.916668	907.333313	1023.000000	1023.000000	2046.000000
43.939999	0.029954	17.702663	7.389157	5.288283	6.203002	-1.177779	0.000000	-10.000000	0.541667	-24.500000	899.333313	1023.000000	1023.000000	2046.000000
43.959999	0.026561	15.697801	6.812182	5.281508	5.544892	-1.940782	0.000000	-10.000000	0.550000	-24.900000	891.166687	1023.000000	1023.000000	2046.000000
43.980000	0.022607	13.360974	5.956770	4.588924	5.025725	-2.210445	0.000000	-10.000000	0.550000	-25.150000	882.833313	1023.000000	1023.000000	2046.000000
44.000000	0.018880	11.157853	5.260406	3.949840	4.451524	-2.503917	0.000000	-10.000000	0.550000	-25.283333	874.500000	1023.000000	1023.000000	2046.000000
44.020000	0.015173	8.967407	4.614399	3.756855	3.778123	-3.181970	0.000000	-10.000000	0.558333	-25.400000	866.000000	1023.000000	1023.000000	2046.000000
44.040001	0.013401	7.920215	4.122779	3.190138	3.629364	-3.022065	0.000000	-10.000000	0.558333	-25.250000	857.500000	1023.000000	1023.000000	2046.000000
44.060001	0.011493	6.792289	3.873144	3.192296	3.198493	-3.471645	0.000000	-10.000000	0.550000	-25.200001	849.166687	1023.000000	1023.000000	2046.000000
44.080002	0.010136	5.990347	3.595944	2.988910	2.968068	-3.562575	0.000000	-10.000000	0.525000	-24.966667	840.666687	1023.000000	1023.000000	2046.000000
44.099998	0.009420	5.566953	3.484263	2.732109	2.839657	-3.489075	0.000000	-10.000000	0.525000	-25.016668	832.333313	1023.000000	1023.000000	2046.000000
44.119999	0.008162	4.823520	3.347906	2.927441	2.540018	-3.991846	0.000000	-10.000000	0.533333	-25.066668	824.000000	1023.000000	1023.000000	2046.000000
44.139999	0.007968	4.709236	3.223493	2.700666	2.592637	-3.807560	0.000000	-10.000000	0.550000	-25.333334	815.666687	1023.000000	1023.000000	2046.000000
44.160000	0.007530	4.450475	3.259263	2.742732	2.446192	-3.997712	0.000000	-10.000000	0.550000	-25.533335	807.333313	1023.000000	1023.000000	2046.000000
44.180000	0.007125	4.210782	3.175658	2.750645	2.376073	-4.091594	0.000000	-10.000000	0.558333	-25.816668	798.666687	1023.000000	1023.000000	2046.000000
44.200001	0.007252	4.285661	3.181732	2.514636	2.475916	-3.886622	0.000000	-10.000000	0.575000	-25.966667	790.166687	1023.000000	1023.000000	2046.000000
44.220001	0.006814	4.027065	3.172112	2.660624	2.395222	-4.200894	0.000000	-10.000000	0.583333	-26.133335	781.333313	1023.000000	1023.000000	2046.000000
44.240002	0.007240	4.278902	3.034165	2.495117	2.596048	-3.846428	0.000000	-10.000000	0.591667	-26.466667	772.666687	1023.000000	1023.000000	2046.000000
44.259998	0.007340	4.337689	3.038737	2.465034	2.631761	-3.797843	0.000000	-10.000000	0.608333	-26.916668	763.833313	1023.000000	1023.000000	2046.000000
44.279999	0.007035	4.157965	2.846889	2.487757	2.657247	-3.833929	0.000000	-10.000000	0.616667	-27.116667	754.833313	1023.000000	1023.000000	2046.000000
44.299999	0.006864	4.056633	2.493124	2.138895	2.881794	-3.457180	0.000000	-10.000000	0.633333	-27.049999	745.833313	1023.000000	1023.000000	2046.000000
44.320000	0.005280	3.120336	2.111832	2.165322	2.660062	-3.816880	0.000000	-10.000000	0.600000	-26.900000	736.833313	1023.000000	1023.000000	2046.000000
44.340000	0.004013	2.371531	1.674916	1.847896	2.557238	-3.708519	0.000000	-10.000000	0.616667	-26.966667	725.000000	1023.000000	1023.000000	2046.000000
44.360001	0.003024	1.787121	1.347425	1.526392	2.469967	-3.556663	0.000000	-10.000000	0.616667	-27.050001	716.000000	1023.000000	1023.000000	2046.000000
44.380001	0.001473	0.870290	1.029299	1.517868	2.191768	-3.868646	0.000000	-10.000000	0.650000	-27.066668	707.000000	1023.000000	1023.000000	2046.000000
44.400002	0.000713	0.421266	0.770597	1.278597	2.103472	-3.731400	0.000000	-10.000000	0.650000	-27.133333	700.833313	1023.000000	1023.000000	2046.000000
44.419998	0.000015	0.008787	0.661402	1.097129	1.898031	-3.647775	0.000000	-10.000000	0.650000	-27.233334	691.666687	1023.000000	1023.000000	2046.000000
44.439999	-0.000917	-0.541730	0.586930	1.217313	1.554916	-3.900889	0.000000	-10.000000	0.650000	-27.450001	682.500000	1023.000000	1023.000000	2046.000000
44.459999	-0.000608	-0.359106	0.513492	1.209104	1.600758	-3.682461	0.000000	-10.000000	0.658333	-27.450001	673.500000	1023.000000	1023.000000	2046.000000
44.480000	-0.000380	-0.224714	0.566946	1.218791	1.510530	-3.520982	0.000000	-10.000000	0.658333	-27.500000	664.333313	1023.000000	1023.000000	2046.000000
44.500000	-0.000566	-0.334701	0.574571	1.486715	1.276560	-3.672547	0.000000	-10.000000	0.666667	-27.666668	655.166687	1023.000000	1023.000000	2046.000000
44.520000	0.000154	0.091049	0.545149	1.524054	1.417655	-3.395809	0.000000	-10.000000	0.658333	-27.883333	645.833313	1023.000000	1023.000000	2046.000000
44.540001	0.000200	0.118433	0.622272	1.633614	1.256981	-3.394434	0.000000	-10.000000	0.658333	-28.100000	636.666687	1023.000000	1023.000000	2046.000000
44.560001	0.000246	0.145650	0.631164	1.798814	1.127704	-3.412032	0.000000	-10.000000	0.650000	-28.100000	627.166687	1023.000000	1023.000000	2046.000000
44.580002	0.000759	0.448825	0.566951	1.823435	1.248180	-3.189740	0.000000	-10.000000	0.658333	-28.033333	617.833313	1023.000000	1023.000000	2046.000000
44.599998	0.000173	0.102103	0.574007	1.911467	0.950173	-3.333545	0.000000	-10.000000	0.675000	-27.833334	608.333313	1023.000000	1023.000000	2046.000000
44.619999	0.000131	0.077717	0.518295	1.944272	0.841170	-3.226019	0.000000	-10.000000	0.683333	-27.766666	599.166687	1023.000000	1023.000000	2046.000000
44.639999	0.000249	0.147207	0.385412	1.924710	0.907867	-3.070782	0.000000	-10.000000	0.691667	-27.833334	589.833313	1023.000000	1023.000000	2046.000000
44.660000	-0.000503	-0.297293	0.391160	2.041430	0.583726	-3.313609	0.000000	-10.000000	0.683333	-27.866667	580.666687	1023.000000	1023.000000	2046.000000
44.680000	-0.000501	-0.295825	0.293061	2.046681	0.557284	-3.192850	0.000000	-10.000000	0.675000	-27.950001	571.333313	1023.000000	1023.000000	2046.000000
44.700001	-0.000450	-0.265893	0.186051	1.933988	0.597713	-2.983644	0.000000	-10.000000	0.675000	-27.883333	562.000000	1023.000000	1023.000000	2046.000000
44.720001	-0.001354	-0.799983	0.133689	2.071069	0.296558	-3.301299	0.000000	-10.000000	0.683333	-28.100000	552.666687	1023.000000	1023.000000	2046.000000
44.740002	-0.001241	-0.733600	0.057344	2.006869	0.351751	-3.149564	0.000000	-10.000000	0.700000	-28.050001	543.166687	1023.000000	1023.000000	2046.000000
44.759998	-0.001157	-0.683832	0.019866	1.922890	0.440602	-3.067191	0.000000	-10.000000	0.700000	-28.333334	533.833313	1023.000000	1023.000000	2046.000000
44.779999	-0.001716	-1.013984	0.111972	1.964104	0.205521	-3.295581	0.000000	-10.000000	0.700000	-28.450001	524.333313	1023.000000	1023.000000	2046.000000
44.799999	-0.001718	-1.015596	0.118423	1.965091	0.183791	-3.282900	0.000000	-10.000000	0.700000	-28.600000	515.000000	1023.000000	1023.000000	2046.000000
44.820000	-0.002078	-1.228211	-0.015824	1.858404	0.222108	-3.292898	0.000000	-10.000000	0.700000	-28.766666	505.333344	1023.000000	1023.000000	2046.000000
44.840000	-0.003341	-1.974808	-0.066106	1.882955	-0.213936	-3.577721	0.000000	-10.000000	0.700000	-28.933334	495.833344	1023.000000	1023.000000	2046.000000
44.860001	-0.003779	-2.233212	-0.230968	1.796550	-0.277711	-3.521083	0.000000	-10.000000	0.716667	-29.350000	486.166656	1023.000000	1023.000000	2046.000000
44.880001	-0.004482	-2.649147	-0.469608	1.606788	-0.338738	-3.447590	0.000000	-10.000000	0.741667	-29.700001	476.500000	1023.000000	1023.000000	2046.000000
44.900002	-0.005190	-3.067037	-0.556546	1.736235	-0.639529	-3.607197	0.000000	-10.000000	0.775000	-30.083334	466.500000	1023.000000	1023.000000	2046.000000
44.919998	-0.005028	-2.971482	-0.752401	1.889403	-0.586261	-3.522224	0.000000	-10.000000	0.791667	-30.216667	456.500000	1023.000000	1023.000000	2046.000000
44.939999	-0.006249	-3.693258	-0.922877	1.887846	-1.012843	-3.645383	0.000000	-10.000000	0.800000	-30.299999	446.500000	1023.000000	1023.000000	2046.000000
44.959999	-0.007104	-4.198390	-1.100372	2.000270	-1.394010	-3.704278	0.000000	-10.000000	0.800000	-30.166666	436.500000	1023.000000	1023.000000	2046.000000
44.980000	-0.008789	-5.194381	-1.547906	1.868997	-1.645098	-3.870373	0.000000	-10.000000	0.800000	-30.316668	426.333344	1023.000000	1023.000000	2046.000000
45.000000	-0.011915	-7.041806	-1.881486	1.639454	-2.380648	-4.419126	0.000000	-10.000000	0.783333	-30.200001	416.000000	1023.000000	1023.000000	2046.000000
45.020000	-0.014750	-8.717400	-2.509171	1.157417	-2.677924	-4.687720	0.000000	-10.000000	0.741667	-29.950001	405.666656	1023.000000	1023.000000	2046.000000
45.040001	-0.018944	-11.195780	-3.235398	0.604191	-3.324845	-5.239728	0.000000	-10.000000	0.700000	-29.233334	395.666656	1023.000000	1023.000000	2046.000000
45.060001	-0.021985	-12.992926	-3.754186	0.249050	-3.870901	-5.616888	0.000000	-10.000000	0.666667	-28.600000	386.000000	1023.000000	1023.000000	2046.000000
45.080002	-0.023994	-14.180172	-4.306373	-0.143980	-3.966340	-5.763480	0.000000	-10.000000	0.658333	-27.900000	376.500000	1023.000000	1023.000000	2046.000000
45.099998	-0.026309	-15.548497	-4.527244	-0.319590	-4.543821	-6.157843	0.000000	-10.000000	0.650000	-27.666666	367.166656	1023.000000	1023.000000	2046.000000
45.119999	-0.027109	-16.021175	-4.793895	-0.464257	-4.566806	-6.196217	0.000000	-10.000000	0.650000	-27.350000	358.000000	1023.000000	1023.000000	2046.000000
45.139999	-0.028560	-16.879211	-4.930739	-0.675206	-4.887462	-6.385805	0.000000	-10.000000	0.650000	-27.350000	348.833344	1023.000000	1023.000000	2046.000000
45.160000	-0.029043	-17.164679	-4.997696	-0.618800	-5.016208	-6.531975	0.000000	-10.000000	0.616667	-26.966667	339.666656	1023.000000	1023.000000	2046.000000
45.180000	-0.029455	-17.408014	-5.207528	-0.751636	-4.912304	-6.536546	0.000000	-10.000000	0.616667	-26.666668	330.666656	1023.000000	1023.000000	2046.000000
45.200001	-0.030196	-17.845736	-5.144325	-0.732101	-5.200013	-6.769297	0.000000	-10.000000	0.583333	-26.283335	321.833344	1023.000000	1023.000000	2046.000000
45.220001	-0.029970	-17.712133	-5.221128	-0.738895	-5.005678	-6.746432	0.000000	-10.000000	0.583333	-25.983334	313.166656	1023.000000	1023.000000	2046.000000
45.240002	-0.030427	-17.982586	-5.317677	-0.988882	-4.948139	-6.727888	0.000000	-10.000000	0.550000	-25.766666	304.500000	1023.000000	1023.000000	2046.000000
45.259998	-0.030336	-17.928658	-5.226168	-0.951923	-5.005445	-6.745121	0.000000	-10.000000	0.550000	-25.466667	295.833344	1023.000000	1023.000000	2046.000000
45.279999	-0.029632	-17.512440	-5.424640	-0.893284	-4.608814	-6.585701	0.000000	-10.000000	0.550000	-25.316668	287.333344	1023.000000	1023.000000	2046.000000
45.299999	-0.029963	-17.708384	-5.451344	-1.042115	-4.663455	-6.551470	0.000000	-10.000000	0.541667	-25.016666	278.833344	1023.000000	1023.000000	2046.000000
45.320000	-0.029946	-17.698376	-5.513421	-1.054988	-4.646553	-6.483413	0.000000	-10.000000	0.525000	-24.716667	270.500000	1023.000000	1023.000000	2046.000000
45.340000	-0.030315	-17.916367	-5.977121	-1.188059	-4.315024	-6.436163	0.000000	-10.000000	0.508333	-24.083334	262.166656	1023.000000	1023.000000	2046.000000
45.360001	-0.031956	-18.885706	-6.251885	-1.455307	-4.596035	-6.582479	0.000000	-10.000000	0.500000	-23.549999	254.000000	1023.000000	1023.000000	2046.000000
45.380001	-0.032658	-19.301006	-6.538743	-1.575395	-4.630931	-6.555937	0.000000	-10.000000	0.483333	-23.183334	246.333328	1023.000000	1023.000000	2046.000000
45.400002	-0.033699	-19.916252	-6.978443	-1.831489	-4.555636	-6.550683	0.000000	-10.000000	0.466667	-22.933334	238.666672	1023.000000	1023.000000	2046.000000
45.419998	-0.035032	-20.704016	-7.072628	-2.005908	-4.936662	-6.688818	0.000000	-10.000000	0.433333	-22.650002	231.000000	1023.000000	1023.000000	2046.000000
45.439999	-0.035619	-21.050713	-7.311786	-2.077527	-4.930405	-6.730995	0.000000	-10.000000	0.433333	-22.233334	223.333328	1023.000000	1023.000000	2046.000000
45.459999	-0.036802	-21.750002	-7.492806	-2.356600	-5.138205	-6.762392	0.000000	-10.000000	0.416667	-21.933334	215.833328	1023.000000	1023.000000	2046.000000
45.480000	-0.036943	-21.833517	-7.447865	-2.314207	-5.294005	-6.777440	0.000000	-10.000000	0.416667	-21.633333	208.666672	1023.000000	1023.000000	2046.000000
45.500000	-0.036864	-21.786909	-7.623120	-2.299129	-5.079448	-6.785212	0.000000	-10.000000	0.400000	-21.433334	201.333328	1023.000000	1023.000000	2046.000000
45.520000	-0.037058	-21.901087	-7.441820	-2.286416	-5.367074	-6.805777	0.000000	-10.000000	0.400000	-21.183334	194.166672	1023.000000	1023.000000	2046.000000
45.540001	-0.036132	-21.354286	-7.360360	-2.067730	-5.233303	-6.692893	0.000000	-10.000000	0.400000	-20.916668	187.000000	1023.000000	1023.000000	2046.000000
45.560001	-0.036035	-21.296801	-7.364001	-2.105603	-5.220071	-6.607125	0.000000	-10.000000	0.400000	-20.516666	180.166672	1023.000000	1023.000000	2046.000000
45.580002	-0.035485	-20.971893	-7.136106	-1.889960	-5.326140	-6.619687	0.000000	-10.000000	0.391667	-20.133333	173.333328	1023.000000	1023.000000	2046.000000
45.599998	-0.034971	-20.667795	-7.205628	-1.798726	-5.100562	-6.562881	0.000000	-10.000000	0.383333	-19.733334	166.666672	1023.000000	1023.000000	2046.000000
45.619999	-0.034856	-20.599628	-6.974044	-1.780902	-5.329770	-6.514912	0.000000	-10.000000	0.366667	-19.383333	160.000000	1023.000000	1023.000000	2046.000000
45.639999	-0.034246	-20.239351	-7.013968	-1.576710	-5.133832	-6.514842	0.000000	-10.000000	0.350000	-18.666666	153.666672	1023.000000	1023.000000	2046.000000
45.660000	-0.034406	-20.333954	-6.940176	-1.678865	-5.281157	-6.433755	0.000000	-10.000000	0.308333	-17.950001	147.500000	1023.000000	1023.000000	2046.000000
45.680000	-0.033875	-20.020159	-6.848564	-1.467937	-5.260187	-6.443471	0.000000	-10.000000	0.275000	-17.083334	141.500000	1023.000000	1023.000000	2046.000000
45.700001	-0.033791	-19.970516	-6.930952	-1.506830	-5.148025	-6.384709	0.000000	-10.000000	0.250000	-16.250000	135.666672	1023.000000	1023.000000	2046.000000
45.720001	-0.033497	-19.796509	-6.733455	-1.451684	-5.293554	-6.317815	0.000000	-10.000000	0.241667	-15.450001	130.166672	1023.000000	1023.000000	2046.000000
45.740002	-0.033118	-19.572605	-6.884889	-1.366990	-4.998019	-6.322708	0.000000	-10.000000	0.216667	-14.350000	125.000000	1023.000000	1023.000000	2046.000000
45.759998	-0.033226	-19.636669	-6.706255	-1.461797	-5.208895	-6.259723	0.000000	-10.000000	0.175000	-13.133333	120.333336	1023.000000	1023.000000	2046.000000
45.779999	-0.032663	-19.303764	-6.654636	-1.332147	-5.090353	-6.226628	0.000000	-10.000000	0.133333	-11.500000	116.000000	1023.000000	1023.000000	2046.000000
45.799999	-0.032516	-19.216993	-6.771792	-1.380348	-4.884253	-6.180600	0.000000	-10.000000	0.108333	-10.200000	112.166664	1023.000000	1023.000000	2046.000000
45.820000	-0.032399	-19.147717	-6.500093	-1.361002	-5.092523	-6.194099	0.000000	-10.000000	0.100000	-9.083334	108.666664	1023.000000	1023.000000	2046.000000
45.840000	-0.031722	-18.747869	-6.462062	-1.261589	-4.842155	-6.182063	0.000000	-10.000000	0.100000	-8.283334	105.500000	1023.000000	1023.000000	2046.000000
45.860001	-0.031767	-18.774015	-6.430782	-1.382184	-4.777836	-6.183214	0.000000	-10.000000	0.100000	-7.400000	102.833336	1023.000000	1023.000000	2046.000000
45.880001	-0.031766	-18.773912	-6.252899	-1.355202	-4.909653	-6.256159	0.000000	-10.000000	0.100000	-6.616667	100.166664	1023.000000	1023.000000	2046.000000
45.900002	-0.032037	-18.933849	-6.430309	-1.354668	-4.730936	-6.417936	0.000000	-10.000000	0.083333	-5.666667	98.000000	1023.000000	1023.000000	2046.000000
45.919998	-0.032840	-19.408682	-6.348205	-1.588330	-5.024643	-6.447504	0.000000	-10.000000	0.075000	-4.983334	96.000000	1023.000000	1023.000000	2046.000000
45.939999	-0.032994	-19.499329	-6.324692	-1.459338	-5.086514	-6.628785	0.000000	-10.000000	0.075000	-4.666667	94.500000	1023.000000	1023.000000	2046.000000
45.959999	-0.033696	-19.914051	-6.496637	-1.657700	-5.077080	-6.682634	0.000000	-10.000000	0.091667	-4.883333	93.000000	1023.000000	1023.000000	2046.000000
45.980000	-0.033670	-19.898792	-6.320455	-1.748360	-5.241502	-6.588475	0.000000	-10.000000	0.091667	-5.400000	91.333336	1023.000000	1023.000000	2046.000000
46.000000	-0.033387	-19.731544	-6.426820	-1.539662	-5.039035	-6.726027	0.000000	-10.000000	0.091667	-5.933333	89.500000	1023.000000	1023.000000	2046.000000
46.020000	-0.033030	-19.520836	-6.182791	-1.537884	-5.210212	-6.589948	0.000000	-10.000000	0.091667	-6.300000	87.500000	1023.000000	1023.000000	2046.000000
46.040001	-0.032331	-19.107912	-6.120163	-1.188082	-5.156752	-6.642916	0.000000	-10.000000	0.100000	-6.566667	85.500000	1023.000000	1023.000000	2046.000000
46.060001	-0.032547	-19.235237	-6.218359	-1.133168	-5.203793	-6.679917	0.000000	-10.000000	0.100000	-6.833333	83.166664	1023.000000	1023.000000	2046.000000
46.080002	-0.033410	-19.745190	-6.212420	-1.175951	-5.611245	-6.745575	0.000000	-10.000000	0.100000	-7.100000	80.833336	1023.000000	1023.000000	2046.000000
46.099998	-0.035751	-21.128897	-6.784203	-1.339837	-5.795902	-7.208953	0.000000	-10.000000	0.100000	-7.216667	78.333336	1023.000000	1023.000000	2046.000000
46.119999	-0.039193	-23.162836	-7.238251	-1.962879	-6.424260	-7.537446	0.000000	-10.000000	0.083333	-6.883333	76.000000	1023.000000	1023.000000	2046.000000
46.139999	-0.042287	-24.991627	-7.814324	-2.334562	-6.854301	-7.988439	0.000000	-10.000000	0.083333	-6.316667	73.666664	1023.000000	1023.000000	2046.000000
46.160000	-0.044904	-26.538334	-8.409601	-2.801838	-7.085162	-8.241734	0.000000	-10.000000	0.083333	-5.883333	71.500000	1023.000000	1023.000000	2046.000000
46.180000	-0.046572	-27.524290	-8.544421	-3.021914	-7.500233	-8.457723	0.000000	-10.000000	0.100000	-5.816667	69.500000	1023.000000	1023.000000	2046.000000
46.200001	-0.047705	-28.193640	-8.925060	-3.116895	-7.475198	-8.676486	0.000000	-10.000000	0.100000	-6.216667	67.500000	1023.000000	1023.000000	2046.000000
46.220001	-0.048641	-28.746937	-8.898832	-3.312834	-7.805170	-8.730100	0.000000	-10.000000	0.100000	-6.733334	65.500000	1023.000000	1023.000000	2046.000000
46.240002	-0.049036	-28.980253	-9.027334	-3.198569	-7.814144	-8.940207	0.000000	-10.000000	0.100000	-7.250000	63.333332	1023.000000	1023.000000	2046.000000
46.259998	-0.049260	-29.112785	-9.075995	-3.359087	-7.809773	-8.867929	0.000000	-10.000000	0.100000	-7.483334	61.000000	1023.000000	1023.000000	2046.000000
46.279999	-0.049207	-29.081512	-8.948982	-3.230494	-7.904017	-8.998017	0.000000	-10.000000	0.100000	-7.450000	58.333332	1023.000000	1023.000000	2046.000000
46.299999	-0.049183	-29.067146	-9.108410	-3.269934	-7.689472	-8.999330	0.000000	-10.000000	0.100000	-7.366667	55.833332	1023.000000	1023.000000	2046.000000
46.320000	-0.048991	-28.953428	-8.863308	-3.292710	-7.807282	-8.990128	0.000000	-10.000000	0.100000	-7.383333	53.333332	1023.000000	1023.000000	2046.000000
46.340000	-0.048773	-28.824709	-8.971597	-3.223388	-7.541799	-9.087925	0.000000	-10.000000	0.100000	-7.500000	51.000000	1023.000000	1023.000000	2046.000000
46.360001	-0.048361	-28.581160	-8.903685	-3.410450	-7.409895	-8.857130	0.000000	-10.000000	0.100000	-7.616667	48.500000	1023.000000	1023.000000	2046.000000
46.380001	-0.047671	-28.173780	-8.873548	-3.172366	-7.274024	-8.853843	0.000000	-10.000000	0.108333	-7.883334	46.000000	1023.000000	1023.000000	2046.000000
46.400002	-0.047158	-27.870398	-8.964923	-3.275471	-6.974378	-8.655624	0.000000	-10.000000	0.108333	-8.066667	43.333332	1023.000000	1023.000000	2046.000000
46.419998	-0.046835	-27.679293	-8.854205	-3.344963	-6.950067	-8.530057	0.000000	-10.000000	0.108333	-7.850000	40.500000	1023.000000	1023.000000	2046.000000
46.439999	-0.047131	-27.854452	-9.227702	-3.351763	-6.716244	-8.558743	0.000000	-10.000000	0.091667	-7.250000	37.833332	1023.000000	1023.000000	2046.000000
46.459999	-0.047712	-28.197668	-9.360131	-3.653655	-6.796536	-8.387346	0.000000	-10.000000	0.091667	-6.666667	35.500000	1023.000000	1023.000000	2046.000000
46.480000	-0.048362	-28.581757	-9.646806	-3.657451	-6.788164	-8.489336	0.000000	-10.000000	0.091667	-6.616667	33.333332	1023.000000	1023.000000	2046.000000
46.500000	-0.049190	-29.071573	-9.959693	-3.892746	-6.768184	-8.450950	0.000000	-10.000000	0.100000	-6.866667	31.000000	1023.000000	1023.000000	2046.000000
46.520000	-0.049881	-29.479509	-9.971871	-3.952879	-7.026664	-8.528095	0.000000	-10.000000	0.100000	-7.233334	28.666666	1023.000000	1023.000000	2046.000000
46.540001	-0.050497	-29.843826	-10.302570	-4.060733	-6.921879	-8.558643	0.000000	-10.000000	0.100000	-7.333333	26.166666	1023.000000	1023.000000	2046.000000
46.560001	-0.051020	-30.152693	-10.173532	-4.254353	-7.190912	-8.533897	0.000000	-10.000000	0.100000	-7.133334	23.833334	1023.000000	1023.000000	2046.000000
46.580002	-0.051131	-30.218256	-10.364300	-4.169119	-7.091780	-8.593059	0.000000	-10.000000	0.083333	-6.433333	21.500000	1023.000000	1023.000000	2046.000000
46.599998	-0.050726	-29.979210	-10.259662	-4.261014	-7.051080	-8.407454	0.000000	-10.000000	0.066667	-5.200000	19.500000	1023.000000	1023.000000	2046.000000
46.619999	-0.050093	-29.604963	-10.071263	-4.021456	-7.073624	-8.438621	0.000000	-10.000000	0.050000	-3.350000	17.666666	1023.000000	1023.000000	2046.000000
46.639999	-0.049254	-29.109409	-10.045871	-3.900946	-6.871890	-8.290704	0.000000	-10.000000	0.050000	-0.800000	16.500000	1023.000000	1023.000000	2046.000000
46.660000	-0.048191	-28.481024	-9.661345	-3.779796	-6.912803	-8.127079	0.000000	-10.000000	0.033333	1.700000	16.000000	1023.000000	1023.000000	2046.000000
46.680000	-0.047124	-27.850386	-9.560664	-3.538224	-6.702966	-8.048531	0.000000	-10.000000	0.016667	4.483334	16.000000	1023.000000	1023.000000	2046.000000
46.700001	-0.045816	-27.077065	-9.249362	-3.520908	-6.553561	-7.753234	0.000000	-10.000000	-0.008333	7.100000	16.000000	1023.000000	1023.000000	2046.000000
46.720001	-0.044692	-26.413158	-9.008098	-3.188857	-6.450139	-7.766066	0.000000	-10.000000	-0.033333	9.766666	16.000000	1023.000000	1023.000000	2046.000000
46.740002	-0.043438	-25.671583	-8.867119	-3.108237	-6.141015	-7.555213	0.000000	-10.000000	-0.066667	12.000000	16.000000	1023.000000	1023.000000	2046.000000
46.759998	-0.042200	-24.940029	-8.469790	-2.961205	-6.089327	-7.419708	0.000000	-10.000000	-0.083333	13.850000	16.000000	1023.000000	1023.000000	2046.000000
46.779999	-0.041104	-24.292189	-8.379236	-2.785932	-5.803052	-7.323967	0.000000	-10.000000	-0.116667	15.716667	17.166666	1023.000000	1023.000000	2046.000000
46.799999	-0.039774	-23.506252	-7.999902	-2.777038	-5.641572	-7.087739	0.000000	-10.000000	-0.158333	17.716667	20.000000	1023.000000	1023.000000	2046.000000
46.820000	-0.038527	-22.769609	-7.749195	-2.537799	-5.423638	-7.058977	0.000000	-10.000000	-0.225000	19.666668	24.833334	1023.000000	1023.000000	2046.000000
46.840000	-0.037221	-21.997683	-7.595627	-2.435758	-5.037809	-6.928489	0.000000	-10.000000	-0.258333	21.200001	30.666666	1023.000000	1023.000000	2046.000000
46.860001	-0.035823	-21.171219	-7.089182	-2.412656	-4.896987	-6.772393	0.000000	-10.000000	-0.308333	22.733334	37.333332	1023.000000	1023.000000	2046.000000
46.880001	-0.034501	-20.389803	-6.913615	-2.189187	-4.527087	-6.759914	0.000000	-10.000000	-0.358333	24.366667	44.500000	1023.000000	1023.000000	2046.000000
46.900002	-0.033082	-19.551714	-6.675700	-2.170712	-4.143568	-6.561733	0.000000	-10.000000	-0.450000	26.250000	52.500000	1023.000000	1023.000000	2046.000000
46.919998	-0.031761	-18.770918	-6.221682	-2.018686	-3.995321	-6.535229	0.000000	-10.000000	-0.525000	28.150000	61.000000	1023.000000	1023.000000	2046.000000
46.939999	-0.030679	-18.131258	-6.087293	-1.878193	-3.700825	-6.464948	0.000000	-10.000000	-0.608333	29.983334	70.166664	1023.000000	1023.000000	2046.000000
46.959999	-0.029712	-17.559818	-5.789815	-1.965531	-3.524024	-6.280448	0.000000	-10.000000	-0.650000	31.666668	79.833336	1023.000000	1023.000000	2046.000000
46.980000	-0.029271	-17.299194	-5.494651	-1.875410	-3.458678	-6.470456	0.000000	-10.000000	-0.716667	32.866669	90.000000	1023.000000	1023.000000	2046.000000
47.000000	-0.028775	-17.005939	-5.374601	-1.899899	-3.216805	-6.514634	0.000000	-10.000000	-0.758333	34.016666	100.833336	1023.000000	1023.000000	2046.000000
47.020000	-0.028029	-16.564936	-4.924981	-2.035733	-3.149621	-6.454601	0.000000	-10.000000	-0.816667	35.033333	111.833336	1023.000000	1023.000000	2046.000000
47.040001	-0.027303	-16.136278	-4.657191	-1.863160	-3.004771	-6.611157	0.000000	-10.000000	-0.833333	36.000000	123.333336	1023.000000	1023.000000	2046.000000
47.060001	-0.026305	-15.546516	-4.407129	-1.929020	-2.742684	-6.467684	0.000000	-10.000000	-0.858333	36.783333	135.166672	1023.000000	1023.000000	2046.000000
47.080002	-0.024521	-14.491734	-3.901436	-1.765406	-2.516546	-6.308345	0.000000	-10.000000	-0.875000	37.350002	147.500000	1023.000000	1023.000000	2046.000000
47.099998	-0.022527	-13.313745	-3.515230	-1.328072	-2.249859	-6.220584	0.000000	-10.000000	-0.908333	37.900002	160.000000	1023.000000	1023.000000	2046.000000
47.119999	-0.020206	-11.941811	-2.971990	-1.055227	-1.927297	-5.987297	0.000000	-10.000000	-0.916667	38.466667	172.500000	1023.000000	1023.000000	2046.000000
47.139999	-0.018472	-10.916757	-2.410615	-0.702856	-1.830154	-5.973132	0.000000	-10.000000	-0.933333	38.766666	185.166672	1023.000000	1023.000000	2046.000000
47.160000	-0.017352	-10.255316	-2.208682	-0.538699	-1.602590	-5.905345	0.000000	-10.000000	-0.966667	39.016666	198.000000	1023.000000	1023.000000	2046.000000
47.180000	-0.018382	-10.863470	-2.325716	-0.716464	-1.770432	-6.050858	0.000000	-10.000000	-0.991667	39.083332	211.000000	1023.000000	1023.000000	2046.000000
47.200001	-0.021340	-12.611732	-2.950604	-1.068893	-2.154738	-6.437497	0.000000	-10.000000	-0.975000	39.333332	224.000000	1023.000000	1023.000000	2046.000000
47.220001	-0.023784	-14.056132	-3.347010	-1.630607	-2.431086	-6.647429	0.000000	-10.000000	-0.916667	39.216667	237.166672	1023.000000	1023.000000	2046.000000
47.240002	-0.025467	-15.051227	-3.648465	-1.829518	-2.652892	-6.920352	0.000000	-10.000000	-0.891667	38.566666	250.333328	1023.000000	1023.000000	2046.000000
47.259998	-0.025703	-15.190312	-3.779243	-1.967128	-2.540358	-6.903584	0.000000	-10.000000	-0.891667	38.000000	263.333344	1023.000000	1023.000000	2046.000000
47.279999	-0.025518	-15.081203	-3.584594	-1.937526	-2.621915	-6.937169	0.000000	-10.000000	-0.900000	37.733334	276.166656	1023.000000	1023.000000	2046.000000
47.299999	-0.025031	-14.793046	-3.529961	-1.853300	-2.495940	-6.913845	0.000000	-10.000000	-0.891667	37.733334	288.666656	1023.000000	1023.000000	2046.000000
47.320000	-0.023997	-14.181967	-3.259309	-1.829323	-2.320061	-6.773274	0.000000	-10.000000	-0.883333	37.683334	301.333344	1023.000000	1023.000000	2046.000000
47.340000	-0.023285	-13.761478	-3.031703	-1.629015	-2.260409	-6.840352	0.000000	-10.000000	-0.858333	37.466667	313.666656	1023.000000	1023.000000	2046.000000
47.360001	-0.021926	-12.958501	-2.809272	-1.483389	-1.924968	-6.740871	0.000000	-10.000000	-0.841667	37.200001	326.333344	1023.000000	1023.000000	2046.000000
47.380001	-0.020563	-12.152766	-2.366331	-1.348466	-1.792609	-6.645361	0.000000	-10.000000	-0.816667	36.983334	338.666656	1023.000000	1023.000000	2046.000000
47.400002	-0.019145	-11.314689	-2.125928	-1.102110	-1.512792	-6.573859	0.000000	-10.000000	-0.800000	36.599998	351.166656	1023.000000	1023.000000	2046.000000
47.419998	-0.017296	-10.221748	-1.779866	-1.002973	-1.057408	-6.381501	0.000000	-10.000000	-0.791667	36.299999	363.500000	1023.000000	1023.000000	2046.000000
47.439999	-0.015690	-9.273059	-1.359111	-0.842260	-0.834786	-6.236902	0.000000	-10.000000	-0.783333	35.966667	375.833344	1023.000000	1023.000000	2046.000000
47.459999	-0.013984	-8.264288	-1.217052	-0.667542	-0.368822	-6.010873	0.000000	-10.000000	-0.766667	35.983334	388.000000	1023.000000	1023.000000	2046.000000
47.480000	-0.012057	-7.125802	-0.833455	-0.557249	0.050755	-5.785853	0.000000	-10.000000	-0.733333	35.833332	400.000000	1023.000000	1023.000000	2046.000000
47.500000	-0.010669	-6.305430	-0.584284	-0.447130	0.354989	-5.629005	0.000000	-10.000000	-0.708333	35.700001	412.000000	1023.000000	1023.000000	2046.000000
47.520000	-0.009330	-5.513905	-0.525772	-0.444169	0.847233	-5.391197	0.000000	-10.000000	-0.716667	35.233334	423.833344	1023.000000	1023.000000	2046.000000
47.540001	-0.008456	-4.997598	-0.427536	-0.493383	1.119010	-5.195689	0.000000	-10.000000	-0.716667	34.850002	435.500000	1023.000000	1023.000000	2046.000000
47.560001	-0.008383	-4.954533	-0.501389	-0.511002	1.194819	-5.136961	0.000000	-10.000000	-0.708333	34.433334	447.166656	1023.000000	1023.000000	2046.000000
47.580002	-0.007997	-4.725987	-0.562322	-0.570660	1.453907	-5.046912	0.000000	-10.000000	-0.666667	33.766666	458.666656	1023.000000	1023.000000	2046.000000
47.599998	-0.007740	-4.574468	-0.396079	-0.547199	1.432110	-5.063300	0.000000	-10.000000	-0.650000	33.166668	470.166656	1023.000000	1023.000000	2046.000000
47.619999	-0.007541	-4.456450	-0.302212	-0.534466	1.454098	-5.073869	0.000000	-10.000000	-0.616667	32.300003	481.333344	1023.000000	1023.000000	2046.000000
47.639999	-0.006634	-3.920923	-0.103380	-0.485178	1.680336	-5.012702	0.000000	-10.000000	-0.575000	31.566668	492.333344	1023.000000	1023.000000	2046.000000
47.660000	-0.005677	-3.355336	0.284276	-0.359109	1.690157	-4.970659	0.000000	-10.000000	-0.516667	30.750000	503.000000	1023.000000	1023.000000	2046.000000
47.680000	-0.004530	-2.677402	0.567922	-0.186986	1.770851	-4.829188	0.000000	-10.000000	-0.450000	29.466667	516.666687	1023.000000	1023.000000	2046.000000
47.700001	-0.002614	-1.544834	0.841028	0.075491	2.159576	-4.620930	0.000000	-10.000000	-0.375000	27.633333	529.833313	1023.000000	1023.000000	2046.000000
47.720001	-0.001119	-0.661055	1.250069	0.361598	2.201396	-4.474118	0.000000	-10.000000	-0.308333	26.000000	539.500000	1023.000000	1023.000000	2046.000000
47.740002	0.000577	0.340919	1.526062	0.596334	2.455090	-4.236567	0.000000	-10.000000	-0.258333	24.516666	545.500000	1023.000000	1023.000000	2046.000000
47.759998	0.002488	1.470580	1.800746	0.859563	2.835623	-4.025352	0.000000	-10.000000	-0.233333	23.549999	551.333313	1023.000000	1023.000000	2046.000000
47.779999	0.003639	2.150374	2.127776	1.118637	2.859359	-3.955399	0.000000	-10.000000	-0.191667	21.883333	559.500000	1023.000000	1023.000000	2046.000000
47.799999	0.005074	2.998785	2.343045	1.286715	3.090915	-3.721891	0.000000	-10.000000	-0.158333	20.083334	567.166687	1023.000000	1023.000000	2046.000000
47.820000	0.006367	3.763066	2.577109	1.496289	3.290942	-3.601275	0.000000	-10.000000	-0.125000	18.083334	574.000000	1023.000000	1023.000000	2046.000000
47.840000	0.006962	4.114525	2.744254	1.656742	3.241277	-3.527747	0.000000	-10.000000	-0.083333	16.299999	580.500000	1023.000000	1023.000000	2046.000000
47.860001	0.007965	4.707228	2.814409	1.806989	3.512018	-3.426189	0.000000	-10.000000	-0.058333	14.683333	586.166687	1023.000000	1023.000000	2046.000000
47.880001	0.008641	5.107061	2.991997	1.912518	3.507854	-3.305308	0.000000	-10.000000	-0.025000	12.733334	591.333313	1023.000000	1023.000000	2046.000000
47.900002	0.008932	5.278883	3.034946	2.008063	3.461192	-3.225319	0.000000	-10.000000	-0.016667	10.600000	595.833313	1023.000000	1023.000000	2046.000000
47.919998	0.009627	5.689700	3.036730	2.127390	3.692100	-3.166520	0.000000	-10.000000	0.000000	8.216667	599.833313	1023.000000	1023.000000	2046.000000
47.939999	0.009869	5.832780	3.231565	2.164911	3.538217	-3.101914	0.000000	-10.000000	0.016667	5.716667	603.000000	1023.000000	1023.000000	2046.000000
47.959999	0.010523	6.219244	3.327019	2.232677	3.666967	-3.007418	0.000000	-10.000000	0.033333	2.466667	605.333313	1023.000000	1023.000000	2046.000000
47.980000	0.011562	6.833301	3.470591	2.431333	3.899084	-2.967707	0.000000	-10.000000	0.058333	-0.250000	606.500000	1023.000000	1023.000000	2046.000000
48.000000	0.011702	6.915753	3.668464	2.505798	3.666131	-2.924641	0.000000	-10.000000	0.066667	-2.366667	607.000000	1023.000000	1023.000000	2046.000000
48.020000	0.012426	7.343528	3.655554	2.616657	3.924078	-2.852759	0.000000	-10.000000	0.075000	-3.650000	607.000000	1023.000000	1023.000000	2046.000000
48.040001	0.012631	7.464892	3.779090	2.745718	3.808141	-2.868057	0.000000	-10.000000	0.083333	-5.033334	607.000000	1023.000000	1023.000000	2046.000000
48.060001	0.012578	7.433733	3.803010	2.693268	3.678630	-2.741175	0.000000	-10.000000	0.091667	-6.266667	607.000000	1023.000000	1023.000000	2046.000000
48.080002	0.013000	7.682802	3.660084	2.855342	3.886778	-2.719402	0.000000	-10.000000	0.100000	-7.150000	607.000000	1023.000000	1023.000000	2046.000000
48.099998	0.012122	7.163963	3.604589	2.801646	3.494497	-2.736769	0.000000	-10.000000	0.100000	-7.733333	607.000000	1023.000000	1023.000000	2046.000000
48.119999	0.011940	7.056519	3.495965	2.852755	3.449928	-2.742130	0.000000	-10.000000	0.100000	-8.083333	607.000000	1023.000000	1023.000000	2046.000000
48.139999	0.011613	6.863093	3.489913	3.040979	3.222368	-2.890167	0.000000	-10.000000	0.100000	-8.216666	607.000000	1023.000000	1023.000000	2046.000000
48.160000	0.010501	6.205994	3.394035	3.016008	2.767257	-2.971306	0.000000	-10.000000	0.108333	-8.350000	607.000000	1023.000000	1023.000000	2046.000000
48.180000	0.009034	5.339106	2.894048	3.016697	2.655376	-3.227016	0.000000	-10.000000	0.108333	-8.700000	599.500000	1023.000000	1023.000000	2046.000000
48.200001	0.005659	3.344317	2.392667	2.589855	1.889345	-3.527550	0.000000	-10.000000	0.116667	-9.333334	591.000000	1023.000000	1023.000000	2046.000000
48.220001	0.002206	1.303655	1.622368	2.102314	1.485369	-3.906396	0.000000	-10.000000	0.116667	-10.050000	581.333313	1023.000000	1023.000000	2046.000000
48.240002	-0.000869	-0.513844	0.967489	1.770177	1.063119	-4.314629	0.000000	-10.000000	0.133333	-10.683333	578.166687	1023.000000	1023.000000	2046.000000
48.259998	-0.003606	-2.131241	0.588118	1.318245	0.440916	-4.478521	0.000000	-10.000000	0.133333	-11.016667	574.666687	1023.000000	1023.000000	2046.000000
48.279999	-0.004872	-2.879475	0.155635	1.225477	0.414039	-4.674626	0.000000	-10.000000	0.125000	-10.983334	571.000000	1023.000000	1023.000000	2046.000000
48.299999	-0.006021	-3.558408	0.001062	1.106732	0.101593	-4.767795	0.000000	-10.000000	0.100000	-10.333334	567.333313	1023.000000	1023.000000	2046.000000
48.320000	-0.006981	-4.125606	-0.130437	0.899804	-0.119062	-4.775911	0.000000	-10.000000	0.083333	-9.116667	563.833313	1023.000000	1023.000000	2046.000000
48.340000	-0.007234	-4.275409	-0.347069	1.023001	0.006394	-4.957736	0.000000	-10.000000	0.075000	-7.050000	561.000000	1023.000000	1023.000000	2046.000000
48.360001	-0.007864	-4.647908	-0.205375	0.923162	-0.383120	-4.982575	0.000000	-10.000000	0.066667	-5.266667	558.500000	1023.000000	1023.000000	2046.000000
48.380001	-0.007625	-4.506335	-0.260767	0.926650	-0.235828	-4.936389	0.000000	-10.000000	0.066667	-4.066667	556.833313	1023.000000	1023.000000	2046.000000
48.400002	-0.007449	-4.402066	-0.276724	1.138879	-0.195156	-5.069065	0.000000	-10.000000	0.058333	-3.950000	555.333313	1023.000000	1023.000000	2046.000000
48.419998	-0.007645	-4.518021	-0.196499	0.956792	-0.307845	-4.970469	0.000000	-10.000000	0.066667	-4.250000	554.000000	1023.000000	1023.000000	2046.000000
48.439999	-0.006902	-4.078912	-0.242675	1.089110	0.060554	-4.985901	0.000000	-10.000000	0.075000	-4.816667	552.500000	1023.000000	1023.000000	2046.000000
48.459999	-0.006630	-3.918616	-0.148599	1.030720	0.022158	-4.822895	0.000000	-10.000000	0.083333	-5.616667	551.000000	1023.000000	1023.000000	2046.000000
48.480000	-0.006147	-3.632883	-0.182455	1.052090	0.168698	-4.671216	0.000000	-10.000000	0.091667	-6.383333	549.000000	1023.000000	1023.000000	2046.000000
48.500000	-0.005395	-3.188378	-0.213935	1.254929	0.468772	-4.698143	0.000000	-10.000000	0.091667	-7.166667	546.833313	1023.000000	1023.000000	2046.000000
48.520000	-0.005559	-3.285130	-0.209444	0.982021	0.377739	-4.435447	0.000000	-10.000000	0.100000	-8.033334	544.333313	1023.000000	1023.000000	2046.000000
48.540001	-0.005299	-3.131571	-0.548708	1.031241	0.774899	-4.389003	0.000000	-10.000000	0.100000	-8.566668	541.833313	1023.000000	1023.000000	2046.000000
48.560001	-0.006034	-3.566037	-0.765506	0.893540	0.642150	-4.336221	0.000000	-10.000000	0.108333	-9.150001	539.000000	1023.000000	1023.000000	2046.000000
48.580002	-0.006922	-4.091175	-1.062492	0.588713	0.577909	-4.195304	0.000000	-10.000000	0.116667	-9.716667	536.000000	1023.000000	1023.000000	2046.000000
48.599998	-0.007594	-4.488195	-1.400445	0.717783	0.633660	-4.439193	0.000000	-10.000000	0.133333	-10.516666	532.666687	1023.000000	1023.000000	2046.000000
48.619999	-0.008877	-5.246048	-1.458770	0.273696	0.191118	-4.252092	0.000000	-10.000000	0.141667	-11.233334	529.000000	1023.000000	1023.000000	2046.000000
48.639999	-0.009183	-5.426884	-1.711500	0.335398	0.328486	-4.379268	0.000000	-10.000000	0.150000	-11.833334	525.000000	1023.000000	1023.000000	2046.000000
48.660000	-0.009689	-5.726227	-1.795991	0.371373	0.160718	-4.462327	0.000000	-10.000000	0.150000	-12.300000	521.000000	1023.000000	1023.000000	2046.000000
48.680000	-0.010061	-5.946070	-1.739067	0.040817	-0.084870	-4.162950	0.000000	-10.000000	0.150000	-12.766666	517.000000	1023.000000	1023.000000	2046.000000
48.700001	-0.009432	-5.574575	-1.857690	0.480104	0.150472	-4.347461	0.000000	-10.000000	0.166667	-13.216666	512.833313	1023.000000	1023.000000	2046.000000
48.720001	-0.009503	-5.616162	-1.678969	0.343619	-0.178301	-4.102511	0.000000	-10.000000	0.200000	-14.183333	508.500000	1023.000000	1023.000000	2046.000000
48.740002	-0.008857	-5.234386	-1.700669	0.520122	-0.087584	-3.966254	0.000000	-10.000000	0.250000	-15.433333	503.666656	1023.000000	1023.000000	2046.000000
48.759998	-0.008566	-5.062383	-1.695896	0.875597	-0.144022	-4.098061	0.000000	-10.000000	0.300000	-17.033333	498.666656	1023.000000	1023.000000	2046.000000
48.779999	-0.008518	-5.034038	-1.527488	0.664318	-0.393794	-3.777072	0.000000	-10.000000	0.333333	-18.500000	492.833344	1023.000000	1023.000000	2046.000000
48.799999	-0.007759	-4.585726	-1.619756	1.149075	-0.169012	-3.946033	0.000000	-10.000000	0.308333	-19.049999	486.833344	1023.000000	1023.000000	2046.000000
48.820000	-0.007681	-4.539192	-1.416182	1.097738	-0.514395	-3.706353	0.000000	-10.000000	0.225000	-17.200001	480.500000	1023.000000	1023.000000	2046.000000
48.840000	-0.006983	-4.126809	-1.401749	1.234039	-0.429306	-3.529792	0.000000	-10.000000	0.125000	-12.533333	475.000000	1023.000000	1023.000000	2046.000000
48.860001	-0.006360	-3.758852	-1.408664	1.674183	-0.387328	-3.637042	0.000000	-10.000000	0.083333	-7.783333	470.666656	1023.000000	1023.000000	2046.000000
48.880001	-0.006208	-3.669137	-1.203320	1.418327	-0.627100	-3.257045	0.000000	-10.000000	0.066667	-5.866667	468.000000	1023.000000	1023.000000	2046.000000
48.900002	-0.005317	-3.142319	-1.243640	1.848649	-0.346107	-3.401221	0.000000	-10.000000	0.083333	-6.316667	465.833344	1023.000000	1023.000000	2046.000000
48.919998	-0.005143	-3.039348	-1.035003	1.710377	-0.558644	-3.156077	0.000000	-10.000000	0.100000	-8.333333	463.833344	1023.000000	1023.000000	2046.000000
48.939999	-0.004703	-2.779269	-1.093614	1.736633	-0.324331	-3.097958	0.000000	-10.000000	0.175000	-11.366667	461.000000	1023.000000	1023.000000	2046.000000
48.959999	-0.004696	-2.775432	-1.069231	1.922492	-0.315588	-3.313105	0.000000	-10.000000	0.225000	-15.150001	457.333344	1023.000000	1023.000000	2046.000000
48.980000	-0.004815	-2.845922	-0.957216	1.512925	-0.382761	-3.018871	0.000000	-10.000000	0.258333	-17.416668	452.333344	1023.000000	1023.000000	2046.000000
49.000000	-0.004484	-2.650303	-1.027996	1.957569	-0.121224	-3.458653	0.000000	-10.000000	0.225000	-17.049999	446.500000	1023.000000	1023.000000	2046.000000
49.020000	-0.004506	-2.663170	-0.762868	1.491823	-0.298428	-3.093696	0.000000	-10.000000	0.175000	-14.350000	440.666656	1023.000000	1023.000000	2046.000000
49.040001	-0.003963	-2.342112	-0.828715	1.793447	0.015436	-3.322279	0.000000	-10.000000	0.116667	-10.233334	435.833344	1023.000000	1023.000000	2046.000000
49.060001	-0.004166	-2.461921	-0.720139	1.787930	-0.124650	-3.405062	0.000000	-10.000000	0.091667	-6.966667	432.333344	1023.000000	1023.000000	2046.000000
49.080002	-0.004444	-2.626287	-0.606476	1.499985	-0.258086	-3.261711	0.000000	-10.000000	0.091667	-6.083333	430.166656	1023.000000	1023.000000	2046.000000
49.099998	-0.004677	-2.763977	-0.783737	1.901761	-0.163253	-3.718748	0.000000	-10.000000	0.125000	-8.133333	428.000000	1023.000000	1023.000000	2046.000000
49.119999	-0.005638	-3.331814	-0.629851	1.268832	-0.594290	-3.376505	0.000000	-10.000000	0.191667	-11.333334	425.333344	1023.000000	1023.000000	2046.000000
49.139999	-0.005204	-3.075770	-0.813633	1.658178	-0.290983	-3.629331	0.000000	-10.000000	0.258333	-14.650000	421.333344	1023.000000	1023.000000	2046.000000
49.160000	-0.005468	-3.231811	-0.772650	1.634726	-0.532721	-3.561166	0.000000	-10.000000	0.300000	-16.866667	416.333344	1023.000000	1023.000000	2046.000000
49.180000	-0.005267	-3.112684	-0.713589	1.599407	-0.602272	-3.396230	0.000000	-10.000000	0.291667	-17.683334	410.833344	1023.000000	1023.000000	2046.000000
49.200001	-0.005301	-3.132604	-0.866022	2.125811	-0.583088	-3.809305	0.000000	-10.000000	0.283333	-17.583334	405.166656	1023.000000	1023.000000	2046.000000
49.220001	-0.006404	-3.784941	-0.809676	1.691477	-1.122451	-3.544291	0.000000	-10.000000	0.283333	-17.516666	399.500000	1023.000000	1023.000000	2046.000000
49.240002	-0.007841	-4.633804	-1.245882	1.891649	-1.261792	-4.017778	0.000000	-10.000000	0.275000	-17.283333	393.500000	1023.000000	1023.000000	2046.000000
49.259998	-0.010948	-6.470020	-1.777869	1.497575	-1.817769	-4.371957	0.000000	-10.000000	0.275000	-17.416666	387.500000	1023.000000	1023.000000	2046.000000
49.279999	-0.014660	-8.663867	-2.376592	0.708006	-2.417080	-4.578201	0.000000	-10.000000	0.258333	-17.366667	381.500000	1023.000000	1023.000000	2046.000000
49.299999	-0.018164	-10.734726	-3.212448	0.656300	-2.775739	-5.402839	0.000000	-10.000000	0.275000	-17.600000	375.833344	1023.000000	1023.000000	2046.000000
49.320000	-0.021094	-12.466336	-3.553320	-0.244505	-3.428636	-5.239875	0.000000	-10.000000	0.283333	-17.750000	370.166656	1023.000000	1023.000000	2046.000000
49.340000	-0.022727	-13.431938	-4.073420	-0.198781	-3.478279	-5.681458	0.000000	-10.000000	0.291667	-18.116667	364.500000	1023.000000	1023.000000	2046.000000
49.360001	-0.024509	-14.485000	-4.324372	-0.308170	-3.875090	-5.977368	0.000000	-10.000000	0.308333	-18.600000	358.166656	1023.000000	1023.000000	2046.000000
49.380001	-0.025608	-15.134562	-4.448407	-0.832316	-4.124793	-5.729045	0.000000	-10.000000	0.325000	-19.066668	351.833344	1023.000000	1023.000000	2046.000000
49.400002	-0.026345	-15.569660	-4.758613	-0.381765	-4.116914	-6.312369	0.000000	-10.000000	0.350000	-19.549999	345.333344	1023.000000	1023.000000	2046.000000
49.419998	-0.027206	-16.078943	-4.701264	-0.862896	-4.462523	-6.052260	0.000000	-10.000000	0.358333	-20.033333	339.000000	1023.000000	1023.000000	2046.000000
49.439999	-0.027205	-16.078066	-4.822651	-0.714652	-4.332025	-6.208739	0.000000	-10.000000	0.375000	-20.416666	332.333344	1023.000000	1023.000000	2046.000000
49.459999	-0.027763	-16.408007	-4.956790	-0.516091	-4.411344	-6.523781	0.000000	-10.000000	0.391667	-20.933334	325.500000	1023.000000	1023.000000	2046.000000
49.480000	-0.028040	-16.571932	-4.852260	-1.076269	-4.549419	-6.093984	0.000000	-10.000000	0.391667	-21.200001	318.500000	1023.000000	1023.000000	2046.000000
49.500000	-0.027970	-16.530561	-5.077848	-0.670399	-4.260260	-6.522054	0.000000	-10.000000	0.391667	-21.516666	311.333344	1023.000000	1023.000000	2046.000000
49.520000	-0.028099	-16.606256	-5.040210	-1.042330	-4.375456	-6.148260	0.000000	-10.000000	0.391667	-21.700001	304.166656	1023.000000	1023.000000	2046.000000
49.540001	-0.027618	-16.322187	-5.143757	-0.877090	-4.140373	-6.160966	0.000000	-10.000000	0.400000	-21.983334	296.833344	1023.000000	1023.000000	2046.000000
49.560001	-0.027648	-16.339800	-5.266050	-0.778609	-4.050789	-6.244352	0.000000	-10.000000	0.400000	-22.083334	289.500000	1023.000000	1023.000000	2046.000000
49.580002	-0.027744	-16.396860	-5.329380	-1.210325	-4.034807	-5.822350	0.000000	-10.000000	0.400000	-21.916666	282.166656	1023.000000	1023.000000	2046.000000
49.599998	-0.028211	-16.672636	-5.710756	-0.830373	-3.905322	-6.226185	0.000000	-10.000000	0.400000	-21.716667	274.833344	1023.000000	1023.000000	2046.000000
49.619999	-0.029337	-17.338211	-5.908109	-1.519003	-4.129988	-5.781111	0.000000	-10.000000	0.400000	-21.516666	267.666656	1023.000000	1023.000000	2046.000000
49.639999	-0.030194	-17.844418	-6.303580	-1.518852	-4.055098	-5.966887	0.000000	-10.000000	0.400000	-21.516666	260.333344	1023.000000	1023.000000	2046.000000
49.660000	-0.031589	-18.669186	-6.643916	-1.422868	-4.268067	-6.334335	0.000000	-10.000000	0.400000	-21.483334	253.166672	1023.000000	1023.000000	2046.000000
49.680000	-0.032624	-19.280815	-6.764894	-2.113700	-4.530357	-5.871864	0.000000	-10.000000	0.400000	-21.566668	246.000000	1023.000000	1023.000000	2046.000000
49.700001	-0.033378	-19.726519	-7.066771	-1.844983	-4.528858	-6.285907	0.000000	-10.000000	0.400000	-21.550001	238.833328	1023.000000	1023.000000	2046.000000
49.720001	-0.034390	-20.324739	-7.236541	-1.999034	-4.761566	-6.327598	0.000000	-10.000000	0.400000	-21.266666	231.666672	1023.000000	1023.000000	2046.000000
49.740002	-0.034657	-20.482151	-7.221113	-2.383909	-4.845361	-6.031766	0.000000	-10.000000	0.400000	-20.950001	224.500000	1023.000000	1023.000000	2046.000000
49.759998	-0.034650	-20.478136	-7.314473	-1.877171	-4.838798	-6.447693	0.000000	-10.000000	0.383333	-20.616667	217.500000	1023.000000	1023.000000	2046.000000
49.779999	-0.034520	-20.401541	-7.215291	-2.214435	-4.938684	-6.033131	0.000000	-10.000000	0.366667	-20.316668	210.666672	1023.000000	1023.000000	2046.000000
49.799999	-0.033951	-20.065313	-7.128839	-1.975304	-4.878290	-6.082880	0.000000	-10.000000	0.350000	-19.933334	204.000000	1023.000000	1023.000000	2046.000000
49.820000	-0.033671	-19.899426	-7.132268	-1.633651	-4.874210	-6.259295	0.000000	-10.000000	0.350000	-19.650002	197.333328	1023.000000	1023.000000	2046.000000
49.840000	-0.033212	-19.628181	-6.896211	-2.016275	-4.977058	-5.738636	0.000000	-10.000000	0.350000	-19.233334	190.833328	1023.000000	1023.000000	2046.000000
49.860001	-0.032640	-19.290379	-6.895225	-1.485720	-4.834094	-6.075338	0.000000	-10.000000	0.350000	-18.833334	184.166672	1023.000000	1023.000000	2046.000000
49.880001	-0.032601	-19.267097	-6.900147	-1.501953	-4.890706	-5.974292	0.000000	-10.000000	0.333333	-18.300001	177.833328	1023.000000	1023.000000	2046.000000
49.900002	-0.032107	-18.974943	-6.714396	-1.671739	-4.920195	-5.668612	0.000000	-10.000000	0.300000	-17.833334	171.500000	1023.000000	1023.000000	2046.000000
49.919998	-0.032036	-18.933363	-6.752761	-1.157843	-4.923640	-6.099120	0.000000	-10.000000	0.266667	-17.516666	165.666672	1023.000000	1023.000000	2046.000000
49.939999	-0.031927	-18.868614	-6.687637	-1.517207	-5.014258	-5.649513	0.000000	-10.000000	0.250000	-17.100000	160.000000	1023.000000	1023.000000	2046.000000
49.959999	-0.031597	-18.673897	-6.678236	-1.261758	-4.905075	-5.828828	0.000000	-10.000000	0.250000	-16.783333	154.333328	1023.000000	1023.000000	2046.000000
49.980000	-0.031773	-18.777906	-6.683135	-1.157368	-4.990900	-5.946504	0.000000	-10.000000	0.250000	-16.200001	148.833328	1023.000000	1023.000000	2046.000000
50.000000	-0.031365	-18.536444	-6.545511	-1.513059	-4.980423	-5.497450	0.000000	-10.000000	0.250000	-15.750001	143.333328	1023.000000	1023.000000	2046.000000
50.020000	-0.031418	-18.567850	-6.613627	-0.965150	-4.951115	-6.037957	0.000000	-10.000000	0.250000	-15.450001	138.166672	1023.000000	1023.000000	2046.000000
50.040001	-0.031371	-18.540325	-6.545710	-1.412824	-4.987987	-5.593805	0.000000	-10.000000	0.250000	-15.200001	133.000000	1023.000000	1023.000000	2046.000000
50.060001	-0.031055	-18.353245	-6.545074	-1.097572	-4.846398	-5.864200	0.000000	-10.000000	0.250000	-15.000000	128.000000	1023.000000	1023.000000	2046.000000
50.080002	-0.031316	-18.507488	-6.537781	-1.067290	-4.942654	-5.959764	0.000000	-10.000000	0.241667	-14.716667	123.000000	1023.000000	1023.000000	2046.000000
50.099998	-0.030846	-18.230183	-6.385359	-1.393031	-4.881872	-5.569921	0.000000	-10.000000	0.225000	-14.416667	118.000000	1023.000000	1023.000000	2046.000000
50.119999	-0.030934	-18.281923	-6.473714	-0.923494	-4.821624	-6.063091	0.000000	-10.000000	0.208333	-13.983334	113.000000	1023.000000	1023.000000	2046.000000
50.139999	-0.030832	-18.221636	-6.381965	-1.304340	-4.869822	-5.665511	0.000000	-10.000000	0.191667	-13.400000	108.333336	1023.000000	1023.000000	2046.000000
50.160000	-0.030643	-18.110188	-6.318928	-1.055374	-4.788682	-5.947204	0.000000	-10.000000	0.175000	-12.783334	104.000000	1023.000000	1023.000000	2046.000000
50.180000	-0.030949	-18.290922	-6.364274	-1.149874	-4.817014	-5.959762	0.000000	-10.000000	0.141667	-12.100000	99.833336	1023.000000	1023.000000	2046.000000
50.200001	-0.031169	-18.420816	-6.286353	-1.369667	-4.857420	-5.907377	0.000000	-10.000000	0.116667	-11.566667	95.833336	1023.000000	1023.000000	2046.000000
50.220001	-0.032087	-18.963503	-6.451695	-1.241016	-4.986751	-6.284041	0.000000	-10.000000	0.116667	-11.066667	91.833336	1023.000000	1023.000000	2046.000000
50.240002	-0.032471	-19.190418	-6.380251	-1.594742	-5.153085	-6.062339	0.000000	-10.000000	0.116667	-10.666667	88.166664	1023.000000	1023.000000	2046.000000
50.259998	-0.033181	-19.609934	-6.461401	-1.286820	-5.290922	-6.570791	0.000000	-10.000000	0.125000	-10.316667	84.500000	1023.000000	1023.000000	2046.000000
50.279999	-0.033534	-19.818756	-6.452348	-1.791597	-5.413706	-6.161106	0.000000	-10.000000	0.108333	-10.033334	81.000000	1023.000000	1023.000000	2046.000000
50.299999	-0.033486	-19.790085	-6.481652	-1.431753	-5.354914	-6.521767	0.000000	-10.000000	0.108333	-9.866667	77.666664	1023.000000	1023.000000	2046.000000
50.320000	-0.033364	-19.717926	-6.507254	-1.545994	-5.349092	-6.315586	0.000000	-10.000000	0.100000	-9.750000	74.333336	1023.000000	1023.000000	2046.000000
50.340000	-0.032708	-19.330709	-6.362402	-1.410088	-5.322723	-6.235496	0.000000	-10.000000	0.100000	-9.700000	71.166664	1023.000000	1023.000000	2046.000000
50.360001	-0.033045	-19.529825	-6.390368	-1.004094	-5.526904	-6.608459	0.000000	-10.000000	0.100000	-9.666667	67.833336	1023.000000	1023.000000	2046.000000
50.380001	-0.033103	-19.564049	-6.367652	-1.353538	-5.629745	-6.213115	0.000000	-10.000000	0.108333	-9.666667	64.666664	1023.000000	1023.000000	2046.000000
50.400002	-0.034650	-20.478195	-6.628373	-1.149282	-5.897241	-6.803299	0.000000	-10.000000	0.108333	-9.566667	61.333332	1023.000000	1023.000000	2046.000000
50.419998	-0.037422	-22.116234	-7.101286	-1.672952	-6.345070	-6.996927	0.000000	-10.000000	0.108333	-9.183333	58.166668	1023.000000	1023.000000	2046.000000
50.439999	-0.040470	-23.917767	-7.637403	-2.193954	-6.753007	-7.333402	0.000000	-10.000000	0.083333	-8.183333	55.000000	1023.000000	1023.000000	2046.000000
50.459999	-0.043988	-25.997107	-8.264833	-2.508751	-7.277325	-7.946198	0.000000	-10.000000	0.066667	-6.700000	52.166668	1023.000000	1023.000000	2046.000000
50.480000	-0.045678	-26.995739	-8.624843	-3.064230	-7.432490	-7.874177	0.000000	-10.000000	0.050000	-5.166667	50.000000	1023.000000	1023.000000	2046.000000
50.500000	-0.047382	-28.002705	-8.954056	-2.959889	-7.675712	-8.413048	0.000000	-10.000000	0.058333	-3.733333	48.333332	1023.000000	1023.000000	2046.000000
50.520000	-0.048169	-28.467878	-9.151146	-3.391110	-7.751132	-8.174491	0.000000	-10.000000	0.058333	-2.333333	47.166668	1023.000000	1023.000000	2046.000000
50.540001	-0.048827	-28.856482	-9.219569	-3.260809	-7.827720	-8.548384	0.000000	-10.000000	0.058333	-0.733333	46.333332	1023.000000	1023.000000	2046.000000
50.560001	-0.049303	-29.137949	-9.326642	-3.383429	-7.883381	-8.544497	0.000000	-10.000000	0.041667	0.866667	46.000000	1023.000000	1023.000000	2046.000000
50.580002	-0.048722	-28.794725	-9.203535	-3.486070	-7.735718	-8.369403	0.000000	-10.000000	0.033333	2.516667	46.000000	1023.000000	1023.000000	2046.000000
50.599998	-0.048807	-28.844910	-9.161961	-3.194685	-7.752441	-8.735824	0.000000	-10.000000	0.016667	4.316667	46.000000	1023.000000	1023.000000	2046.000000
50.619999	-0.047996	-28.365929	-9.046629	-3.436738	-7.538091	-8.344470	0.000000	-10.000000	0.008333	6.300000	46.000000	1023.000000	1023.000000	2046.000000
50.639999	-0.047648	-28.159889	-8.930549	-3.233821	-7.377387	-8.618133	0.000000	-10.000000	-0.008333	8.316667	46.000000	1023.000000	1023.000000	2046.000000
50.660000	-0.046942	-27.742872	-8.853890	-3.377429	-7.102254	-8.409299	0.000000	-10.000000	-0.025000	10.233334	46.000000	1023.000000	1023.000000	2046.000000
50.680000	-0.045554	-26.922350	-8.651604	-3.400578	-6.699672	-8.170496	0.000000	-10.000000	-0.050000	11.933333	46.000000	1023.000000	1023.000000	2046.000000
50.700001	-0.044719	-26.428755	-8.578807	-3.250740	-6.426800	-8.172407	0.000000	-10.000000	-0.100000	13.633333	46.000000	1023.000000	1023.000000	2046.000000
50.720001	-0.043012	-25.420090	-8.250016	-3.386307	-5.994272	-7.789495	0.000000	-10.000000	-0.166667	15.650001	38.333332	1023.000000	1023.000000	2046.000000
50.740002	-0.042452	-25.089237	-8.221686	-3.304557	-5.685733	-7.877261	0.000000	-10.000000	-0.233333	18.116667	31.833334	1023.000000	1023.000000	2046.000000
50.759998	-0.041226	-24.364840	-8.165748	-3.534800	-5.202409	-7.461883	0.000000	-10.000000	-0.291667	20.333334	27.666666	1023.000000	1023.000000	2046.000000
50.779999	-0.041223	-24.362507	-8.234166	-3.460965	-5.041547	-7.625828	0.000000	-10.000000	-0.333333	22.416668	33.500000	1023.000000	1023.000000	2046.000000
50.799999	-0.040476	-23.921204	-8.173621	-3.702709	-4.746042	-7.298832	0.000000	-10.000000	-0.391667	24.300001	40.666668	1023.000000	1023.000000	2046.000000
50.820000	-0.040644	-24.020437	-8.162721	-3.670447	-4.693189	-7.494081	0.000000	-10.000000	-0.433333	26.266666	48.500000	1023.000000	1023.000000	2046.000000
50.840000	-0.039788	-23.514574	-7.961421	-3.789512	-4.462043	-7.301599	0.000000	-10.000000	-0.516667	28.266666	57.000000	1023.000000	1023.000000	2046.000000
50.860001	-0.039555	-23.377089	-7.785845	-3.771400	-4.411957	-7.407886	0.000000	-10.000000	-0.591667	30.166668	66.166664	1023.000000	1023.000000	2046.000000
50.880001	-0.038215	-22.584990	-7.436319	-3.805456	-4.114700	-7.228515	0.000000	-10.000000	-0.700000	32.200001	75.833336	1023.000000	1023.000000	2046.000000
50.900002	-0.037115	-21.935019	-7.089871	-3.672031	-3.927018	-7.246098	0.000000	-10.000000	-0.783333	34.166668	86.166664	1023.000000	1023.000000	2046.000000
50.919998	-0.034865	-20.604923	-6.540983	-3.531599	-3.537415	-6.994925	0.000000	-10.000000	-0.883333	36.099998	97.333336	1023.000000	1023.000000	2046.000000
50.939999	-0.032949	-19.472799	-6.021115	-3.224003	-3.277386	-6.950295	0.000000	-10.000000	-0.966667	37.950001	109.000000	1023.000000	1023.000000	2046.000000
50.959999	-0.030078	-17.776117	-5.450448	-2.972651	-2.764418	-6.588601	0.000000	-10.000000	-1.033333	39.216667	121.500000	1023.000000	1023.000000	2046.000000
50.980000	-0.028036	-16.569403	-4.864794	-2.583655	-2.552622	-6.568332	0.000000	-10.000000	-1.083333	40.233334	134.333328	1023.000000	1023.000000	2046.000000
51.000000	-0.025179	-14.881067	-4.305416	-2.360847	-2.028719	-6.186085	0.000000	-10.000000	-1.100000	40.849998	147.666672	1023.000000	1023.000000	2046.000000
51.020000	-0.023340	-13.793957	-3.762515	-1.997580	-1.841488	-6.192373	0.000000	-10.000000	-1.125000	41.549999	161.000000	1023.000000	1023.000000	2046.000000
51.040001	-0.020666	-12.213714	-3.274448	-1.812864	-1.326872	-5.799530	0.000000	-10.000000	-1.116667	42.000000	174.666672	1023.000000	1023.000000	2046.000000
51.060001	-0.019124	-11.302023	-2.802201	-1.511333	-1.151219	-5.837271	0.000000	-10.000000	-1.116667	42.233334	188.500000	1023.000000	1023.000000	2046.000000
51.080002	-0.016844	-9.954684	-2.388900	-1.325215	-0.694880	-5.545690	0.000000	-10.000000	-1.075000	41.833336	202.666672	1023.000000	1023.000000	2046.000000
51.099998	-0.015218	-8.993696	-1.982273	-1.124350	-0.415958	-5.471116	0.000000	-10.000000	-1.050000	41.350002	212.166672	1023.000000	1023.000000	2046.000000
51.119999	-0.013625	-8.052549	-1.584563	-0.936569	-0.202854	-5.328565	0.000000	-10.000000	-1.016667	40.766666	226.166672	1023.000000	1023.000000	2046.000000
51.139999	-0.011905	-7.035961	-1.223415	-0.812480	0.141646	-5.141712	0.000000	-10.000000	-0.991667	40.083336	239.833328	1023.000000	1023.000000	2046.000000
51.160000	-0.010695	-6.320687	-0.881528	-0.573657	0.262023	-5.127525	0.000000	-10.000000	-0.983333	39.650002	258.000000	1023.000000	1023.000000	2046.000000
51.180000	-0.009027	-5.334972	-0.578376	-0.446019	0.611189	-4.921767	0.000000	-10.000000	-0.958333	39.150002	271.333344	1023.000000	1023.000000	2046.000000
51.200001	-0.008084	-4.777624	-0.287093	-0.273377	0.668105	-4.885261	0.000000	-10.000000	-0.941667	38.833336	284.500000	1023.000000	1023.000000	2046.000000
51.220001	-0.006443	-3.807542	-0.062867	-0.094381	1.044480	-4.694773	0.000000	-10.000000	-0.908333	38.216667	297.333344	1023.000000	1023.000000	2046.000000
51.240002	-0.005560	-3.286197	0.237785	0.031613	1.053506	-4.609101	0.000000	-10.000000	-0.875000	37.433334	310.166656	1023.000000	1023.000000	2046.000000
51.259998	-0.003949	-2.334072	0.461878	0.219977	1.426468	-4.442394	0.000000	-10.000000	-0.850000	37.016666	322.666656	1023.000000	1023.000000	2046.000000
51.279999	-0.003179	-1.878572	0.774149	0.358517	1.389653	-4.400891	0.000000	-10.000000	-0.808333	36.400002	335.333344	1023.000000	1023.000000	2046.000000
51.299999	-0.001616	-0.955350	0.986581	0.547940	1.742266	-4.232138	0.000000	-10.000000	-0.783333	36.316666	347.666656	1023.000000	1023.000000	2046.000000
51.320000	-0.001180	-0.697499	1.138152	0.648904	1.721250	-4.205806	0.000000	-10.000000	-0.758333	35.916668	360.000000	1023.000000	1023.000000	2046.000000
51.340000	-0.000243	-0.143557	1.238417	0.695121	2.000273	-4.077369	0.000000	-10.000000	-0.733333	35.900002	372.000000	1023.000000	1023.000000	2046.000000
51.360001	-0.000420	-0.248131	1.449762	0.666010	1.846711	-4.210614	0.000000	-10.000000	-0.733333	35.466667	384.000000	1023.000000	1023.000000	2046.000000
51.380001	0.000508	0.300231	1.643583	0.640799	2.135352	-4.119503	0.000000	-10.000000	-0.733333	35.250000	395.833344	1023.000000	1023.000000	2046.000000
51.400002	0.001050	0.620585	2.051256	0.784310	2.040151	-4.255132	0.000000	-10.000000	-0.733333	34.650002	407.500000	1023.000000	1023.000000	2046.000000
51.419998	0.003210	1.897105	2.366625	0.953016	2.568339	-3.990875	0.000000	-10.000000	-0.733333	34.533337	419.000000	1023.000000	1023.000000	2046.000000
51.439999	0.004507	2.663491	2.781493	1.149505	2.666176	-3.933682	0.000000	-10.000000	-0.700000	34.000000	430.500000	1023.000000	1023.000000	2046.000000
51.459999	0.006827	4.034876	3.079136	1.515273	3.166719	-3.726253	0.000000	-10.000000	-0.675000	33.650002	442.000000	1023.000000	1023.000000	2046.000000
51.480000	0.008004	4.730217	3.487323	1.668214	3.209636	-3.634956	0.000000	-10.000000	-0.633333	33.233334	453.333344	1023.000000	1023.000000	2046.000000
51.500000	0.009806	5.795527	3.893519	2.003710	3.454375	-3.556077	0.000000	-10.000000	-0.633333	32.700001	464.500000	1023.000000	1023.000000	2046.000000
[truncated: 1,191,577 more chars]
