# Supplementary material for: Effect of Electrode Belt and Body Positions on Regional Pulmonary Ventilation- and Perfusion-Related Impedance Changes Measured by Electric Impedance Tomography
Source: PLoS One. 2016 Jun 2;11(6):e0155913. doi: 10.1371/journal.pone.0155913 (PMC4890811; doi:10.1371/journal.pone.0155913)
Supplement: S1 Dataset — (ZIP) [file pone.0155913.s001.zip › Dataset/Fp10-righ-4i.txt]

Patient Name:	Fp10
Registry:	Fp10
Investigator:	 
Diagnosys:	 
Notes:	h�ger4i             
Sample Rate [Hz]:	50.07
Time Base 	Pixels Mean 	Pixels Sum 	UPPER RIGHT		UPPER LEFT		LOWER RIGHT		LOWER LEFT		QRS	ETCO2	Paw	Flow (L/min)	Volume	Analog1	Analog2	AnalogSum
0.000000	0.034995	20.681784	8.932533	1.597906	10.210702	-0.059357	0.000000	-10.000000	-0.433333	28.616667	516.000000	1023.000000	1023.000000	2046.000000
0.020000	0.035974	21.260414	9.119633	1.721372	10.495034	-0.075626	0.000000	-10.000000	-0.441667	28.433334	525.666687	1023.000000	1023.000000	2046.000000
0.040000	0.037150	21.955503	9.331968	1.782928	10.957781	-0.117173	0.000000	-10.000000	-0.433333	28.016666	535.166687	1023.000000	1023.000000	2046.000000
0.060000	0.038466	22.733406	9.546947	1.875112	11.340647	-0.029299	0.000000	-10.000000	-0.400000	27.683334	544.666687	1023.000000	1023.000000	2046.000000
0.080000	0.040094	23.695436	9.883679	2.045989	11.784800	-0.019032	0.000000	-10.000000	-0.375000	27.016666	553.833313	1023.000000	1023.000000	2046.000000
0.100000	0.041678	24.631441	10.227634	2.058137	12.255256	0.090414	0.000000	-10.000000	-0.358333	26.433334	563.000000	1023.000000	1023.000000	2046.000000
0.120000	0.043110	25.478083	10.466637	2.215355	12.729589	0.066502	0.000000	-10.000000	-0.341667	26.016666	572.000000	1023.000000	1023.000000	2046.000000
0.140000	0.044967	26.575294	10.755730	2.208411	13.389740	0.221413	0.000000	-10.000000	-0.325000	25.716667	580.833313	1023.000000	1023.000000	2046.000000
0.160000	0.046495	27.478790	10.938175	2.314116	13.867498	0.359000	0.000000	-10.000000	-0.300000	25.633333	589.500000	1023.000000	1023.000000	2046.000000
0.180000	0.048346	28.572247	11.166858	2.461794	14.486932	0.456664	0.000000	-10.000000	-0.300000	25.299999	598.000000	1023.000000	1023.000000	2046.000000
0.200000	0.049798	29.430737	11.223792	2.433016	15.146536	0.627394	0.000000	-10.000000	-0.308333	25.133333	603.666687	1023.000000	1023.000000	2046.000000
0.220000	0.050585	29.895885	11.116853	2.457818	15.654177	0.667037	0.000000	-10.000000	-0.300000	24.750000	612.000000	1023.000000	1023.000000	2046.000000
0.240000	0.051159	30.235092	10.966450	2.307360	16.120905	0.840378	0.000000	-10.000000	-0.275000	24.300001	620.166687	1023.000000	1023.000000	2046.000000
0.260000	0.050867	30.062231	10.675991	2.140744	16.398371	0.847127	0.000000	-10.000000	-0.241667	23.800001	631.000000	1023.000000	1023.000000	2046.000000
0.280000	0.050865	30.061073	10.518413	2.085671	16.574915	0.882075	0.000000	-10.000000	-0.233333	23.033333	639.000000	1023.000000	1023.000000	2046.000000
0.300000	0.051092	30.195383	10.478491	1.927127	16.826002	0.963762	0.000000	-10.000000	-0.208333	22.433332	647.000000	1023.000000	1023.000000	2046.000000
0.320000	0.051345	30.344784	10.498834	1.914873	17.025501	0.905577	0.000000	-10.000000	-0.183333	21.683332	654.666687	1023.000000	1023.000000	2046.000000
0.340000	0.052007	30.736300	10.752663	1.813527	17.211542	0.958567	0.000000	-10.000000	-0.150000	21.183332	662.166687	1023.000000	1023.000000	2046.000000
0.360000	0.052817	31.214815	11.056694	1.790640	17.438511	0.928971	0.000000	-10.000000	-0.141667	20.516666	669.333313	1023.000000	1023.000000	2046.000000
0.380000	0.054096	31.970543	11.458553	1.860809	17.637980	1.013202	0.000000	-10.000000	-0.141667	19.700001	676.333313	1023.000000	1023.000000	2046.000000
0.400000	0.055796	32.975357	11.842296	1.991717	17.997534	1.143809	0.000000	-10.000000	-0.150000	19.116667	683.000000	1023.000000	1023.000000	2046.000000
0.420000	0.057619	34.052670	12.315451	2.253840	18.227396	1.255985	0.000000	-10.000000	-0.141667	18.566668	689.333313	1023.000000	1023.000000	2046.000000
0.440000	0.059748	35.310780	12.709420	2.459832	18.706923	1.434603	0.000000	-10.000000	-0.125000	18.600000	695.500000	1023.000000	1023.000000	2046.000000
0.460000	0.061748	36.493282	13.127646	2.764158	19.060595	1.540885	0.000000	-10.000000	-0.100000	17.850000	701.833313	1023.000000	1023.000000	2046.000000
0.480000	0.063769	37.687626	13.529618	3.057625	19.428173	1.672209	0.000000	-10.000000	-0.091667	17.583334	708.000000	1023.000000	1023.000000	2046.000000
0.500000	0.065783	38.877968	13.920509	3.308605	19.807018	1.841836	0.000000	-10.000000	-0.091667	17.183334	714.000000	1023.000000	1023.000000	2046.000000
0.520000	0.067506	39.896072	14.258136	3.587107	20.100611	1.950216	0.000000	-10.000000	-0.091667	17.333334	719.666687	1023.000000	1023.000000	2046.000000
0.540000	0.069268	40.937237	14.572910	3.768414	20.495298	2.100612	0.000000	-10.000000	-0.075000	17.033333	725.500000	1023.000000	1023.000000	2046.000000
0.560000	0.070745	41.810200	14.899722	3.995277	20.744621	2.170578	0.000000	-10.000000	-0.058333	16.666666	731.333313	1023.000000	1023.000000	2046.000000
0.580000	0.072366	42.768551	15.204885	4.162681	21.117298	2.283689	0.000000	-10.000000	-0.058333	16.416666	737.000000	1023.000000	1023.000000	2046.000000
0.600000	0.073733	43.576385	15.527678	4.332601	21.324856	2.391250	0.000000	-10.000000	-0.058333	16.350000	742.500000	1023.000000	1023.000000	2046.000000
0.620000	0.075254	44.475136	15.782539	4.480375	21.719799	2.492423	0.000000	-10.000000	-0.066667	16.200001	748.000000	1023.000000	1023.000000	2046.000000
0.640000	0.076519	45.222702	16.096558	4.638396	21.934299	2.553450	0.000000	-10.000000	-0.050000	15.916667	753.333313	1023.000000	1023.000000	2046.000000
0.660000	0.077902	46.039898	16.344910	4.728000	22.276571	2.690416	0.000000	-10.000000	-0.050000	15.700001	758.666687	1023.000000	1023.000000	2046.000000
0.680000	0.078860	46.606403	16.536411	4.906087	22.441355	2.722549	0.000000	-10.000000	-0.041667	15.316667	764.000000	1023.000000	1023.000000	2046.000000
0.700000	0.079467	46.965134	16.668354	4.986279	22.550022	2.760479	0.000000	-10.000000	-0.050000	15.200001	769.333313	1023.000000	1023.000000	2046.000000
0.720000	0.079852	47.192524	16.820047	5.009799	22.644371	2.718305	0.000000	-10.000000	-0.050000	15.016667	774.500000	1023.000000	1023.000000	2046.000000
0.740000	0.080240	47.422092	17.043571	4.991028	22.621313	2.766180	0.000000	-10.000000	-0.050000	14.800000	779.500000	1023.000000	1023.000000	2046.000000
0.760000	0.081151	47.960186	17.295420	5.081175	22.827168	2.756423	0.000000	-10.000000	-0.050000	14.516666	784.333313	1023.000000	1023.000000	2046.000000
0.780000	0.082154	48.552826	17.541414	5.141710	22.994123	2.875578	0.000000	-10.000000	-0.050000	14.083333	789.166687	1023.000000	1023.000000	2046.000000
0.800000	0.083753	49.498104	17.725088	5.475624	23.380566	2.916825	0.000000	-10.000000	-0.041667	13.700000	794.000000	1023.000000	1023.000000	2046.000000
0.820000	0.084692	50.052914	17.901442	5.686886	23.373985	3.090599	0.000000	-10.000000	-0.033333	13.200000	798.666687	1023.000000	1023.000000	2046.000000
0.840000	0.086270	50.985855	18.255936	5.995886	23.493809	3.240225	0.000000	-10.000000	-0.016667	12.550000	803.166687	1023.000000	1023.000000	2046.000000
0.860000	0.087016	51.426453	18.667524	6.186152	23.323906	3.248869	0.000000	-10.000000	-0.008333	11.800000	807.500000	1023.000000	1023.000000	2046.000000
0.880000	0.086915	51.367012	18.805338	6.273186	23.025690	3.262799	0.000000	-10.000000	0.008333	10.600000	811.666687	1023.000000	1023.000000	2046.000000
0.900000	0.084499	49.939075	18.304028	6.177129	22.351000	3.106921	0.000000	-10.000000	0.025000	9.400001	815.500000	1023.000000	1023.000000	2046.000000
0.920000	0.080828	47.769142	17.564146	5.811134	21.572987	2.820877	0.000000	-10.000000	0.041667	7.816667	818.666687	1023.000000	1023.000000	2046.000000
0.940000	0.077399	45.742699	16.912540	5.451808	20.954191	2.424160	0.000000	-10.000000	0.050000	6.350000	821.666687	1023.000000	1023.000000	2046.000000
0.960000	0.075011	44.331486	16.352587	5.203299	20.510990	2.264610	0.000000	-10.000000	0.058333	5.016667	823.833313	1023.000000	1023.000000	2046.000000
0.980000	0.073992	43.729355	16.082546	5.185147	20.340014	2.121648	0.000000	-10.000000	0.075000	4.350000	825.833313	1023.000000	1023.000000	2046.000000
1.000000	0.073262	43.297913	15.942451	5.176176	20.111277	2.068007	0.000000	-10.000000	0.083333	4.316667	827.166687	1023.000000	1023.000000	2046.000000
1.020000	0.073221	43.273525	15.902202	5.260766	20.093239	2.017318	0.000000	-10.000000	0.075000	4.600000	828.833313	1023.000000	1023.000000	2046.000000
1.040000	0.072780	43.012749	15.907059	5.233613	19.899324	1.972754	0.000000	-10.000000	0.058333	4.816667	830.166687	1023.000000	1023.000000	2046.000000
1.060000	0.072783	43.014565	15.933487	5.274220	19.918018	1.888840	0.000000	-10.000000	0.066667	4.616667	831.833313	1023.000000	1023.000000	2046.000000
1.080000	0.072723	42.979389	15.976576	5.259773	19.942001	1.801040	0.000000	-10.000000	0.083333	3.866667	833.333313	1023.000000	1023.000000	2046.000000
1.100000	0.072846	43.051994	16.031069	5.212658	19.980679	1.827587	0.000000	-10.000000	0.100000	3.000000	834.833313	1023.000000	1023.000000	2046.000000
1.120000	0.073418	43.389950	16.144154	5.294152	20.190592	1.761054	0.000000	-10.000000	0.083333	2.283333	836.333313	1023.000000	1023.000000	2046.000000
1.140000	0.073706	43.560413	16.266731	5.255353	20.244343	1.793986	0.000000	-10.000000	0.066667	2.016667	837.333313	1023.000000	1023.000000	2046.000000
1.160000	0.074345	43.937805	16.362816	5.329285	20.560335	1.685369	0.000000	-10.000000	0.066667	1.983333	838.000000	1023.000000	1023.000000	2046.000000
1.180000	0.074759	44.182827	16.438189	5.153692	20.753448	1.837498	0.000000	-10.000000	0.083333	2.050000	838.166687	1023.000000	1023.000000	2046.000000
1.200000	0.075536	44.641869	16.444487	5.224682	21.123045	1.849658	0.000000	-10.000000	0.100000	2.116667	838.333313	1023.000000	1023.000000	2046.000000
1.220000	0.076170	45.016491	16.505032	5.174012	21.342117	1.995332	0.000000	-10.000000	0.100000	2.250000	839.000000	1023.000000	1023.000000	2046.000000
1.240000	0.076892	45.443035	16.380886	5.249227	21.802849	2.010070	0.000000	-10.000000	0.091667	2.600000	839.666687	1023.000000	1023.000000	2046.000000
1.260000	0.076827	45.404747	16.141586	5.095978	22.060589	2.106592	0.000000	-10.000000	0.075000	2.883333	840.666687	1023.000000	1023.000000	2046.000000
1.280000	0.076424	45.166351	15.766568	4.953833	22.290592	2.155360	0.000000	-10.000000	0.066667	3.166667	841.500000	1023.000000	1023.000000	2046.000000
1.300000	0.075349	44.531498	15.325445	4.662570	22.361048	2.182433	0.000000	-10.000000	0.075000	3.116667	842.500000	1023.000000	1023.000000	2046.000000
1.320000	0.074327	43.927029	14.918058	4.487686	22.357630	2.163655	0.000000	-10.000000	0.083333	3.083333	843.666687	1023.000000	1023.000000	2046.000000
1.340000	0.073625	43.512344	14.696082	4.263051	22.387829	2.165383	0.000000	-10.000000	0.091667	3.083333	844.666687	1023.000000	1023.000000	2046.000000
1.360000	0.072965	43.122120	14.550669	4.076046	22.343735	2.151671	0.000000	-10.000000	0.091667	3.066667	845.833313	1023.000000	1023.000000	2046.000000
1.380000	0.072911	43.090588	14.579025	3.959034	22.476082	2.076449	0.000000	-10.000000	0.100000	2.800000	846.833313	1023.000000	1023.000000	2046.000000
1.400000	0.072514	42.855785	14.619708	3.715307	22.412651	2.108119	0.000000	-10.000000	0.100000	1.916667	848.000000	1023.000000	1023.000000	2046.000000
1.420000	0.073223	43.274513	14.823380	3.808389	22.617250	2.025494	0.000000	-10.000000	0.100000	0.916667	848.666687	1023.000000	1023.000000	2046.000000
1.440000	0.073824	43.630028	15.104914	3.721915	22.615345	2.187852	0.000000	-10.000000	0.100000	0.216667	849.000000	1023.000000	1023.000000	2046.000000
1.460000	0.075349	44.531094	15.358566	4.074955	22.961006	2.136564	0.000000	-10.000000	0.091667	0.633333	849.000000	1023.000000	1023.000000	2046.000000
1.480000	0.076734	45.349976	15.735132	4.142152	23.127279	2.345410	0.000000	-10.000000	0.083333	1.550000	849.000000	1023.000000	1023.000000	2046.000000
1.500000	0.078254	46.248260	16.048870	4.439054	23.361429	2.398905	0.000000	-10.000000	0.066667	2.766667	849.166687	1023.000000	1023.000000	2046.000000
1.520000	0.079959	47.255524	16.440046	4.652139	23.653751	2.509587	0.000000	-10.000000	0.058333	3.750000	849.666687	1023.000000	1023.000000	2046.000000
1.540000	0.081564	48.204498	16.752251	4.903312	23.882849	2.666086	0.000000	-10.000000	0.050000	4.850000	850.666687	1023.000000	1023.000000	2046.000000
1.560000	0.083263	49.208508	17.137348	5.114251	24.197393	2.759514	0.000000	-10.000000	0.050000	5.966667	852.000000	1023.000000	1023.000000	2046.000000
1.580000	0.084405	49.883190	17.325428	5.283657	24.398764	2.875344	0.000000	-10.000000	0.041667	6.983334	853.833313	1023.000000	1023.000000	2046.000000
1.600000	0.086148	50.913666	17.672247	5.544201	24.782612	2.914608	0.000000	-10.000000	0.025000	7.816667	856.000000	1023.000000	1023.000000	2046.000000
1.620000	0.086876	51.343620	17.871082	5.576671	24.851278	3.044588	0.000000	-10.000000	0.008333	8.500000	858.666687	1023.000000	1023.000000	2046.000000
1.640000	0.088474	52.288177	18.135027	5.851787	25.272081	3.029284	0.000000	-10.000000	0.000000	9.066667	861.500000	1023.000000	1023.000000	2046.000000
1.660000	0.089262	52.753803	18.372107	5.819503	25.365290	3.196906	0.000000	-10.000000	0.000000	9.333334	864.500000	1023.000000	1023.000000	2046.000000
1.680000	0.090683	53.593399	18.609941	6.085635	25.748383	3.149438	0.000000	-10.000000	0.000000	9.500000	867.500000	1023.000000	1023.000000	2046.000000
1.700000	0.091425	54.032318	18.885714	6.036759	25.841021	3.268823	0.000000	-10.000000	0.000000	9.366667	870.666687	1023.000000	1023.000000	2046.000000
1.720000	0.092530	54.685268	19.016281	6.281566	26.191395	3.196027	0.000000	-10.000000	0.000000	9.116667	873.833313	1023.000000	1023.000000	2046.000000
1.740000	0.092658	54.760929	19.145004	6.133739	26.147602	3.334584	0.000000	-10.000000	0.016667	8.566667	877.000000	1023.000000	1023.000000	2046.000000
1.760000	0.092756	54.819000	19.155607	6.299991	26.192070	3.171333	0.000000	-10.000000	0.033333	7.833333	879.833313	1023.000000	1023.000000	2046.000000
1.780000	0.092495	54.664726	19.301105	6.114449	25.976732	3.272441	0.000000	-10.000000	0.050000	6.783333	882.666687	1023.000000	1023.000000	2046.000000
1.800000	0.092876	54.889915	19.376724	6.272853	26.046261	3.194076	0.000000	-10.000000	0.066667	5.400000	885.166687	1023.000000	1023.000000	2046.000000
1.820000	0.092906	54.907539	19.474491	6.139130	25.977221	3.316700	0.000000	-10.000000	0.083333	3.383333	887.166687	1023.000000	1023.000000	2046.000000
1.840000	0.093877	55.481361	19.572882	6.483698	26.143608	3.281172	0.000000	-10.000000	0.100000	1.566667	888.333313	1023.000000	1023.000000	2046.000000
1.860000	0.094493	55.845524	19.693790	6.541399	26.062710	3.547626	0.000000	-10.000000	0.100000	-0.283333	888.833313	1023.000000	1023.000000	2046.000000
1.880000	0.095543	56.466053	19.934298	7.013727	25.986631	3.531397	0.000000	-10.000000	0.100000	-1.416667	889.000000	1023.000000	1023.000000	2046.000000
1.900000	0.096155	56.827816	20.273159	7.132777	25.797865	3.624017	0.000000	-10.000000	0.108333	-2.600000	889.000000	1023.000000	1023.000000	2046.000000
1.920000	0.095783	56.607975	20.403816	7.263508	25.355833	3.584819	0.000000	-10.000000	0.108333	-3.666667	889.000000	1023.000000	1023.000000	2046.000000
1.940000	0.093322	55.153233	19.887327	7.083962	24.661911	3.520030	0.000000	-10.000000	0.116667	-4.983334	889.000000	1023.000000	1023.000000	2046.000000
1.960000	0.088034	52.027908	18.780798	6.704318	23.477432	3.065360	0.000000	-10.000000	0.125000	-6.800000	889.000000	1023.000000	1023.000000	2046.000000
1.980000	0.083579	49.395210	17.877123	6.208066	22.604946	2.705077	0.000000	-10.000000	0.150000	-8.816667	889.000000	1023.000000	1023.000000	2046.000000
2.000000	0.079892	47.216393	17.105230	5.901073	21.743561	2.466526	0.000000	-10.000000	0.183333	-10.900001	889.000000	1023.000000	1023.000000	2046.000000
2.020000	0.078138	46.179676	16.676765	5.847749	21.343613	2.311548	0.000000	-10.000000	0.216667	-12.466667	889.000000	1023.000000	1023.000000	2046.000000
2.040000	0.076207	45.038559	16.359722	5.729302	20.659172	2.290362	0.000000	-10.000000	0.241667	-13.650001	881.666687	1023.000000	1023.000000	2046.000000
2.060000	0.075347	44.530258	16.102011	5.839286	20.494081	2.094879	0.000000	-10.000000	0.266667	-14.950001	869.333313	1023.000000	1023.000000	2046.000000
2.080000	0.073734	43.576744	15.949954	5.618097	19.888485	2.120207	0.000000	-10.000000	0.283333	-15.900001	857.000000	1023.000000	1023.000000	2046.000000
2.100000	0.072951	43.114319	15.703394	5.742275	19.806911	1.861740	0.000000	-10.000000	0.300000	-16.550001	852.000000	1023.000000	1023.000000	2046.000000
2.120000	0.071790	42.427746	15.569187	5.470376	19.450829	1.937353	0.000000	-10.000000	0.300000	-16.783335	850.166687	1023.000000	1023.000000	2046.000000
2.140000	0.071048	41.989170	15.359677	5.583097	19.364876	1.681520	0.000000	-10.000000	0.300000	-17.166668	846.333313	1023.000000	1023.000000	2046.000000
2.160000	0.070516	41.674706	15.290480	5.457909	19.198938	1.727379	0.000000	-10.000000	0.333333	-17.883333	840.500000	1023.000000	1023.000000	2046.000000
2.180000	0.069824	41.265926	15.159743	5.442394	19.017948	1.645841	0.000000	-10.000000	0.366667	-18.450001	834.500000	1023.000000	1023.000000	2046.000000
2.200000	0.069450	41.044895	15.008138	5.441173	19.048372	1.547212	0.000000	-10.000000	0.400000	-18.866667	830.500000	1023.000000	1023.000000	2046.000000
2.220000	0.068551	40.513817	14.887845	5.133742	18.815187	1.677040	0.000000	-10.000000	0.400000	-19.316668	824.166687	1023.000000	1023.000000	2046.000000
2.240000	0.068282	40.354935	14.627346	5.272753	18.841537	1.613298	0.000000	-10.000000	0.416667	-19.966667	817.666687	1023.000000	1023.000000	2046.000000
2.260000	0.067719	40.021973	14.466162	5.100748	18.587934	1.867126	0.000000	-10.000000	0.433333	-20.866667	808.833313	1023.000000	1023.000000	2046.000000
2.280000	0.067047	39.624691	14.075163	5.174532	18.548462	1.826534	0.000000	-10.000000	0.450000	-21.566666	802.000000	1023.000000	1023.000000	2046.000000
2.300000	0.065938	38.969536	13.559090	5.041746	18.439804	1.928895	0.000000	-10.000000	0.458333	-22.133333	794.666687	1023.000000	1023.000000	2046.000000
2.320000	0.063813	37.713524	12.909425	4.843115	17.988974	1.972012	0.000000	-10.000000	0.475000	-22.799999	787.333313	1023.000000	1023.000000	2046.000000
2.340000	0.061902	36.583954	12.156563	4.736183	17.763102	1.928106	0.000000	-10.000000	0.508333	-23.616667	779.666687	1023.000000	1023.000000	2046.000000
2.360000	0.059554	35.196518	11.565872	4.454606	17.100939	2.075101	0.000000	-10.000000	0.533333	-24.450001	772.000000	1023.000000	1023.000000	2046.000000
2.380000	0.057824	34.173988	10.896852	4.535353	16.777771	1.964011	0.000000	-10.000000	0.566667	-25.150000	763.666687	1023.000000	1023.000000	2046.000000
2.400000	0.055904	33.039032	10.460745	4.342167	16.160574	2.075544	0.000000	-10.000000	0.600000	-25.900000	755.166687	1023.000000	1023.000000	2046.000000
2.420000	0.053984	31.904602	10.017363	4.246550	15.622440	2.018249	0.000000	-10.000000	0.650000	-26.616667	746.333313	1023.000000	1023.000000	2046.000000
2.440000	0.052330	30.927166	9.616983	4.132817	15.206306	1.971061	0.000000	-10.000000	0.683333	-27.533333	737.500000	1023.000000	1023.000000	2046.000000
2.460000	0.050715	29.972733	9.375797	3.957770	14.589303	2.049862	0.000000	-10.000000	0.700000	-28.166666	728.500000	1023.000000	1023.000000	2046.000000
2.480000	0.050072	29.592360	9.138108	4.119312	14.326918	2.008020	0.000000	-10.000000	0.716667	-28.816668	719.166687	1023.000000	1023.000000	2046.000000
2.500000	0.049294	29.132940	9.049670	4.092206	13.778378	2.212687	0.000000	-10.000000	0.733333	-29.233334	709.500000	1023.000000	1023.000000	2046.000000
2.520000	0.048785	28.831938	8.854152	4.356587	13.449296	2.171903	0.000000	-10.000000	0.766667	-29.766666	699.500000	1023.000000	1023.000000	2046.000000
2.540000	0.048496	28.661312	8.818691	4.444383	13.046230	2.352007	0.000000	-10.000000	0.800000	-30.233334	689.500000	1023.000000	1023.000000	2046.000000
2.560000	0.047791	28.244619	8.702456	4.543420	12.573889	2.424854	0.000000	-10.000000	0.816667	-30.616667	679.500000	1023.000000	1023.000000	2046.000000
2.580000	0.047511	28.079016	8.536491	4.783764	12.333150	2.425611	0.000000	-10.000000	0.816667	-30.816668	669.500000	1023.000000	1023.000000	2046.000000
2.600000	0.046571	27.523695	8.393521	4.778905	11.799710	2.551559	0.000000	-10.000000	0.808333	-30.866667	659.166687	1023.000000	1023.000000	2046.000000
2.620000	0.045951	27.156939	8.188353	4.996208	11.509341	2.463037	0.000000	-10.000000	0.808333	-30.700001	648.833313	1023.000000	1023.000000	2046.000000
2.640000	0.045197	26.711231	8.061104	4.984034	11.010615	2.655479	0.000000	-10.000000	0.808333	-30.416666	638.500000	1023.000000	1023.000000	2046.000000
2.660000	0.044340	26.205145	7.878124	5.121410	10.605359	2.600250	0.000000	-10.000000	0.800000	-30.283333	628.500000	1023.000000	1023.000000	2046.000000
2.680000	0.043622	25.780640	7.738782	5.162242	10.222195	2.657419	0.000000	-10.000000	0.800000	-30.133333	618.500000	1023.000000	1023.000000	2046.000000
2.700000	0.042736	25.256779	7.562883	5.159963	9.792098	2.741834	0.000000	-10.000000	0.800000	-30.050001	608.500000	1023.000000	1023.000000	2046.000000
2.720000	0.041885	24.753754	7.340383	5.259760	9.474490	2.679121	0.000000	-10.000000	0.800000	-29.966667	598.500000	1023.000000	1023.000000	2046.000000
2.740000	0.040925	24.186594	7.197872	5.176523	9.011942	2.800257	0.000000	-10.000000	0.783333	-30.033333	588.500000	1023.000000	1023.000000	2046.000000
2.760000	0.040005	23.643000	6.981456	5.294531	8.697089	2.669922	0.000000	-10.000000	0.783333	-30.083334	578.500000	1023.000000	1023.000000	2046.000000
2.780000	0.039051	23.079319	6.851669	5.255797	8.235533	2.736321	0.000000	-10.000000	0.783333	-30.033333	568.500000	1023.000000	1023.000000	2046.000000
2.800000	0.037924	22.412874	6.586022	5.253509	7.893731	2.679613	0.000000	-10.000000	0.800000	-29.900000	558.500000	1023.000000	1023.000000	2046.000000
2.820000	0.037036	21.888411	6.445621	5.256133	7.474102	2.712554	0.000000	-10.000000	0.808333	-29.900000	548.500000	1023.000000	1023.000000	2046.000000
2.840000	0.035871	21.199530	6.261053	5.213911	7.059095	2.665471	0.000000	-10.000000	0.816667	-29.950001	538.500000	1023.000000	1023.000000	2046.000000
2.860000	0.035185	20.794184	6.151499	5.294079	6.777812	2.570793	0.000000	-10.000000	0.816667	-30.100000	528.500000	1023.000000	1023.000000	2046.000000
2.880000	0.034333	20.290770	6.110332	5.162093	6.371256	2.647088	0.000000	-10.000000	0.816667	-30.216667	518.500000	1023.000000	1023.000000	2046.000000
2.900000	0.033230	19.638813	5.938901	5.258918	6.002818	2.438175	0.000000	-10.000000	0.808333	-30.333334	508.166656	1023.000000	1023.000000	2046.000000
2.920000	0.031726	18.750347	5.788658	5.036552	5.426842	2.498296	0.000000	-10.000000	0.825000	-30.466667	497.833344	1023.000000	1023.000000	2046.000000
2.940000	0.029912	17.678146	5.456958	5.028609	4.916240	2.276339	0.000000	-10.000000	0.833333	-30.733334	487.500000	1023.000000	1023.000000	2046.000000
2.960000	0.028052	16.578600	5.165972	4.826119	4.317650	2.268860	0.000000	-10.000000	0.858333	-31.066668	477.500000	1023.000000	1023.000000	2046.000000
2.980000	0.026319	15.554770	4.775496	4.746672	3.858738	2.173864	0.000000	-10.000000	0.858333	-31.666668	467.166656	1023.000000	1023.000000	2046.000000
3.000000	0.025197	14.891190	4.523634	4.797695	3.409018	2.160842	0.000000	-10.000000	0.866667	-32.083336	456.666656	1023.000000	1023.000000	2046.000000
3.020000	0.024548	14.508135	4.311107	4.948648	3.007814	2.240566	0.000000	-10.000000	0.875000	-32.483334	445.833344	1023.000000	1023.000000	2046.000000
3.040000	0.023828	14.082276	4.187737	5.210173	2.552222	2.132145	0.000000	-10.000000	0.891667	-32.633335	435.000000	1023.000000	1023.000000	2046.000000
3.060000	0.023048	13.621358	4.241554	5.246957	1.926484	2.206363	0.000000	-10.000000	0.900000	-32.916668	424.000000	1023.000000	1023.000000	2046.000000
3.080000	0.021490	12.700375	4.137481	5.324867	1.213847	2.024179	0.000000	-10.000000	0.900000	-32.966667	413.000000	1023.000000	1023.000000	2046.000000
3.100000	0.018795	11.107699	3.888565	5.029214	0.396489	1.793432	0.000000	-10.000000	0.900000	-32.866665	402.000000	1023.000000	1023.000000	2046.000000
3.120000	0.014693	8.683517	3.022719	4.709799	-0.317987	1.268987	0.000000	-10.000000	0.883333	-32.349998	391.166656	1023.000000	1023.000000	2046.000000
3.140000	0.010451	6.176568	2.221931	4.195857	-1.130768	0.889548	0.000000	-10.000000	0.858333	-31.783333	380.333344	1023.000000	1023.000000	2046.000000
3.160000	0.006607	3.904692	1.458886	3.700095	-1.784359	0.530071	0.000000	-10.000000	0.825000	-31.083334	369.833344	1023.000000	1023.000000	2046.000000
3.180000	0.004054	2.395700	0.931842	3.570785	-2.257090	0.150163	0.000000	-10.000000	0.808333	-30.600000	359.500000	1023.000000	1023.000000	2046.000000
3.200000	0.001931	1.141461	0.536359	3.243795	-2.697461	0.058767	0.000000	-10.000000	0.800000	-30.316668	352.833344	1023.000000	1023.000000	2046.000000
3.220000	0.000082	0.048426	0.135105	3.212683	-3.030753	-0.268610	0.000000	-10.000000	0.783333	-30.166666	342.500000	1023.000000	1023.000000	2046.000000
3.240000	-0.001531	-0.904805	-0.136336	2.953821	-3.367337	-0.354953	0.000000	-10.000000	0.783333	-30.016666	332.166656	1023.000000	1023.000000	2046.000000
3.260000	-0.003107	-1.836278	-0.576558	2.905482	-3.533802	-0.631400	0.000000	-10.000000	0.750000	-29.766666	318.500000	1023.000000	1023.000000	2046.000000
3.280000	-0.004171	-2.464953	-0.718061	2.684299	-3.761589	-0.669601	0.000000	-10.000000	0.733333	-29.366667	308.833344	1023.000000	1023.000000	2046.000000
3.300000	-0.005362	-3.168708	-1.086250	2.609812	-3.828600	-0.863669	0.000000	-10.000000	0.700000	-28.933334	299.166656	1023.000000	1023.000000	2046.000000
3.320000	-0.006150	-3.634422	-1.211509	2.471875	-3.959582	-0.935207	0.000000	-10.000000	0.691667	-28.466667	289.666656	1023.000000	1023.000000	2046.000000
3.340000	-0.007341	-4.338740	-1.613865	2.318041	-3.931863	-1.111053	0.000000	-10.000000	0.683333	-28.083334	280.000000	1023.000000	1023.000000	2046.000000
3.360000	-0.008162	-4.824009	-1.759352	2.150523	-4.009466	-1.205714	0.000000	-10.000000	0.675000	-27.700001	270.666656	1023.000000	1023.000000	2046.000000
3.380000	-0.008425	-4.979392	-1.999059	2.015171	-3.872578	-1.122925	0.000000	-10.000000	0.675000	-27.316668	261.333344	1023.000000	1023.000000	2046.000000
3.400000	-0.008627	-5.098433	-2.221802	2.099983	-3.844165	-1.132448	0.000000	-10.000000	0.666667	-27.000000	252.166672	1023.000000	1023.000000	2046.000000
3.420000	-0.009451	-5.585707	-2.666954	1.951718	-3.789411	-1.081060	0.000000	-10.000000	0.625000	-26.533335	243.000000	1023.000000	1023.000000	2046.000000
3.440000	-0.010292	-6.082653	-2.999132	1.952423	-3.839944	-1.195999	0.000000	-10.000000	0.583333	-25.866667	234.333328	1023.000000	1023.000000	2046.000000
3.460000	-0.011701	-6.915218	-3.523767	1.687200	-3.897861	-1.180790	0.000000	-10.000000	0.550000	-25.200001	225.666672	1023.000000	1023.000000	2046.000000
3.480000	-0.013582	-8.027086	-4.090817	1.570469	-4.084527	-1.422211	0.000000	-10.000000	0.550000	-24.500000	217.333328	1023.000000	1023.000000	2046.000000
3.500000	-0.015470	-9.143044	-4.634616	1.165237	-4.290550	-1.383116	0.000000	-10.000000	0.541667	-24.066668	209.000000	1023.000000	1023.000000	2046.000000
3.520000	-0.017252	-10.195704	-5.176804	1.105492	-4.515767	-1.608626	0.000000	-10.000000	0.525000	-23.583334	201.000000	1023.000000	1023.000000	2046.000000
3.540000	-0.018377	-10.860580	-5.498598	0.870401	-4.760370	-1.472013	0.000000	-10.000000	0.491667	-23.233334	193.166672	1023.000000	1023.000000	2046.000000
3.560000	-0.019882	-11.750554	-5.866353	0.871192	-5.024083	-1.731310	0.000000	-10.000000	0.466667	-22.800001	185.500000	1023.000000	1023.000000	2046.000000
3.580000	-0.020858	-12.327226	-6.073084	0.661284	-5.201527	-1.713898	0.000000	-10.000000	0.441667	-22.300001	178.000000	1023.000000	1023.000000	2046.000000
3.600000	-0.022361	-13.215477	-6.349332	0.531968	-5.487673	-1.910440	0.000000	-10.000000	0.433333	-21.783333	170.500000	1023.000000	1023.000000	2046.000000
3.620000	-0.022788	-13.467968	-6.423536	0.401652	-5.552169	-1.893915	0.000000	-10.000000	0.416667	-21.116667	163.166672	1023.000000	1023.000000	2046.000000
3.640000	-0.023292	-13.765861	-6.490175	0.338511	-5.675014	-1.939183	0.000000	-10.000000	0.408333	-20.516666	156.166672	1023.000000	1023.000000	2046.000000
3.660000	-0.023090	-13.646029	-6.441161	0.389627	-5.687631	-1.906864	0.000000	-10.000000	0.400000	-20.083334	149.333328	1023.000000	1023.000000	2046.000000
3.680000	-0.023135	-13.672812	-6.401165	0.373215	-5.781872	-1.862989	0.000000	-10.000000	0.400000	-19.700001	142.666672	1023.000000	1023.000000	2046.000000
3.700000	-0.023059	-13.627653	-6.367599	0.554683	-5.800402	-2.014335	0.000000	-10.000000	0.383333	-19.200001	136.000000	1023.000000	1023.000000	2046.000000
3.720000	-0.022735	-13.436351	-6.274995	0.482007	-5.807525	-1.835838	0.000000	-10.000000	0.366667	-18.533335	129.666672	1023.000000	1023.000000	2046.000000
3.740000	-0.022765	-13.454103	-6.272059	0.651587	-5.838059	-1.995570	0.000000	-10.000000	0.325000	-17.950001	123.500000	1023.000000	1023.000000	2046.000000
3.760000	-0.022395	-13.235294	-6.152524	0.712107	-5.879983	-1.914895	0.000000	-10.000000	0.308333	-17.333334	117.500000	1023.000000	1023.000000	2046.000000
3.780000	-0.022433	-13.258019	-6.141945	0.745765	-5.940389	-1.921450	0.000000	-10.000000	0.283333	-16.616667	111.666664	1023.000000	1023.000000	2046.000000
3.800000	-0.022254	-13.152314	-6.074136	0.868752	-5.965063	-1.981868	0.000000	-10.000000	0.283333	-15.933333	106.000000	1023.000000	1023.000000	2046.000000
3.820000	-0.022262	-13.156797	-6.061758	0.782680	-6.016901	-1.860818	0.000000	-10.000000	0.258333	-15.216667	100.666664	1023.000000	1023.000000	2046.000000
3.840000	-0.022043	-13.027556	-6.001067	0.938474	-6.008141	-1.956823	0.000000	-10.000000	0.241667	-14.566667	95.500000	1023.000000	1023.000000	2046.000000
3.860000	-0.021858	-12.917817	-5.965004	0.852131	-5.989514	-1.815429	0.000000	-10.000000	0.216667	-13.750000	90.666664	1023.000000	1023.000000	2046.000000
3.880000	-0.021884	-12.933209	-5.895221	1.004796	-6.037685	-2.005100	0.000000	-10.000000	0.191667	-12.933333	86.166664	1023.000000	1023.000000	2046.000000
3.900000	-0.021400	-12.647449	-5.778634	0.880067	-5.967661	-1.781222	0.000000	-10.000000	0.158333	-11.850000	82.000000	1023.000000	1023.000000	2046.000000
3.920000	-0.021434	-12.667687	-5.776340	1.019868	-5.941700	-1.969516	0.000000	-10.000000	0.125000	-10.716667	78.000000	1023.000000	1023.000000	2046.000000
3.940000	-0.020901	-12.352537	-5.614098	0.949158	-5.830919	-1.856678	0.000000	-10.000000	0.108333	-9.166667	74.333336	1023.000000	1023.000000	2046.000000
3.960000	-0.020824	-12.306901	-5.528921	0.971174	-5.796124	-1.953030	0.000000	-10.000000	0.083333	-7.300000	71.166664	1023.000000	1023.000000	2046.000000
3.980000	-0.020179	-11.925998	-5.394646	1.032506	-5.634356	-1.929503	0.000000	-10.000000	0.066667	-4.616667	68.666664	1023.000000	1023.000000	2046.000000
4.000000	-0.019773	-11.685935	-5.242682	0.930905	-5.534289	-1.839868	0.000000	-10.000000	0.050000	-1.400000	67.000000	1023.000000	1023.000000	2046.000000
4.020000	-0.019219	-11.358273	-5.107062	1.060116	-5.340184	-1.971142	0.000000	-10.000000	0.041667	1.600000	66.166664	1023.000000	1023.000000	2046.000000
4.040000	-0.018276	-10.801308	-4.888887	0.985728	-5.158180	-1.739969	0.000000	-10.000000	0.025000	4.416667	66.000000	1023.000000	1023.000000	2046.000000
4.060000	-0.017798	-10.518833	-4.728587	1.066190	-4.993443	-1.862993	0.000000	-10.000000	0.008333	6.733334	66.000000	1023.000000	1023.000000	2046.000000
4.080000	-0.016908	-9.992370	-4.497546	1.078801	-4.776528	-1.797097	0.000000	-10.000000	-0.008333	8.816667	66.000000	1023.000000	1023.000000	2046.000000
4.100000	-0.015959	-9.431791	-4.246037	1.041979	-4.543992	-1.683742	0.000000	-10.000000	-0.025000	10.500000	66.000000	1023.000000	1023.000000	2046.000000
4.120000	-0.015694	-9.275087	-4.092289	1.038608	-4.418317	-1.803089	0.000000	-10.000000	-0.050000	11.733334	66.000000	1023.000000	1023.000000	2046.000000
4.140000	-0.015241	-9.007726	-3.935598	0.945330	-4.226433	-1.791025	0.000000	-10.000000	-0.075000	12.950000	66.000000	1023.000000	1023.000000	2046.000000
4.160000	-0.015141	-8.948571	-3.753206	0.708209	-4.130000	-1.773575	0.000000	-10.000000	-0.100000	14.200000	51.333332	1023.000000	1023.000000	2046.000000
4.180000	-0.015315	-9.051372	-3.598924	0.557190	-4.028477	-1.981161	0.000000	-10.000000	-0.108333	15.383333	38.000000	1023.000000	1023.000000	2046.000000
4.200000	-0.014879	-8.793195	-3.309307	0.297443	-3.881983	-1.899348	0.000000	-10.000000	-0.108333	16.250000	24.666666	1023.000000	1023.000000	2046.000000
4.220000	-0.014733	-8.707004	-3.118775	0.115048	-3.717985	-1.985291	0.000000	-10.000000	-0.116667	17.000000	29.833334	1023.000000	1023.000000	2046.000000
4.240000	-0.013769	-8.137520	-2.852096	0.059294	-3.377664	-1.967053	0.000000	-10.000000	-0.141667	17.766666	35.666668	1023.000000	1023.000000	2046.000000
4.260000	-0.012426	-7.343774	-2.534260	0.093991	-3.064188	-1.839318	0.000000	-10.000000	-0.191667	18.916668	43.500000	1023.000000	1023.000000	2046.000000
4.280000	-0.010257	-6.061948	-2.045598	0.395519	-2.642018	-1.769850	0.000000	-10.000000	-0.233333	19.916668	49.500000	1023.000000	1023.000000	2046.000000
4.300000	-0.007631	-4.509660	-1.311202	0.547620	-2.261139	-1.484940	0.000000	-10.000000	-0.283333	20.933334	55.833332	1023.000000	1023.000000	2046.000000
4.320000	-0.005449	-3.220604	-0.557989	0.758057	-1.930033	-1.490640	0.000000	-10.000000	-0.300000	21.950001	62.666668	1023.000000	1023.000000	2046.000000
4.340000	-0.004456	-2.633394	-0.171189	0.693767	-1.800598	-1.355373	0.000000	-10.000000	-0.308333	22.733334	69.833336	1023.000000	1023.000000	2046.000000
4.360000	-0.005834	-3.448116	-0.341994	0.450667	-1.938085	-1.618705	0.000000	-10.000000	-0.316667	23.600000	77.333336	1023.000000	1023.000000	2046.000000
4.380000	-0.008274	-4.889718	-0.936065	0.035607	-2.124538	-1.864721	0.000000	-10.000000	-0.350000	24.350000	85.000000	1023.000000	1023.000000	2046.000000
4.400000	-0.010529	-6.222612	-1.371483	-0.436464	-2.291020	-2.123645	0.000000	-10.000000	-0.383333	25.116667	93.000000	1023.000000	1023.000000	2046.000000
4.420000	-0.011391	-6.732099	-1.607418	-0.648556	-2.217770	-2.258354	0.000000	-10.000000	-0.391667	25.833334	101.333336	1023.000000	1023.000000	2046.000000
4.440000	-0.011285	-6.669158	-1.565522	-0.750434	-2.117465	-2.235736	0.000000	-10.000000	-0.375000	26.166666	109.833336	1023.000000	1023.000000	2046.000000
4.460000	-0.011230	-6.636870	-1.573465	-0.739336	-1.972028	-2.352041	0.000000	-10.000000	-0.383333	26.200001	118.666664	1023.000000	1023.000000	2046.000000
4.480000	-0.010418	-6.157192	-1.427414	-0.709793	-1.768722	-2.251262	0.000000	-10.000000	-0.400000	26.016666	127.333336	1023.000000	1023.000000	2046.000000
4.500000	-0.009915	-5.859639	-1.233971	-0.686308	-1.612076	-2.327283	0.000000	-10.000000	-0.416667	26.133333	136.000000	1023.000000	1023.000000	2046.000000
4.520000	-0.008975	-5.303952	-1.124343	-0.624374	-1.241651	-2.313585	0.000000	-10.000000	-0.391667	26.250000	144.666672	1023.000000	1023.000000	2046.000000
4.540000	-0.007761	-4.586759	-0.887378	-0.557048	-0.893256	-2.249076	0.000000	-10.000000	-0.391667	26.000000	153.333328	1023.000000	1023.000000	2046.000000
4.560000	-0.006635	-3.921308	-0.661318	-0.493923	-0.490703	-2.275364	0.000000	-10.000000	-0.391667	25.583334	162.166672	1023.000000	1023.000000	2046.000000
4.580000	-0.004921	-2.908406	-0.350521	-0.386257	-0.041884	-2.129744	0.000000	-10.000000	-0.408333	25.416668	170.666672	1023.000000	1023.000000	2046.000000
4.600000	-0.003475	-2.053522	-0.016988	-0.343140	0.400735	-2.094129	0.000000	-10.000000	-0.383333	25.350000	179.333328	1023.000000	1023.000000	2046.000000
4.620000	-0.001909	-1.128305	0.231960	-0.270830	0.939662	-2.029097	0.000000	-10.000000	-0.375000	25.350000	187.666672	1023.000000	1023.000000	2046.000000
4.640000	0.000135	0.079958	0.619078	-0.243434	1.490594	-1.786280	0.000000	-10.000000	-0.358333	24.983334	196.333328	1023.000000	1023.000000	2046.000000
4.660000	0.002175	1.285581	0.923983	-0.058170	2.055301	-1.635533	0.000000	-10.000000	-0.358333	24.866667	204.666672	1023.000000	1023.000000	2046.000000
4.680000	0.004121	2.435555	1.240515	0.014148	2.591392	-1.410499	0.000000	-10.000000	-0.350000	24.549999	213.000000	1023.000000	1023.000000	2046.000000
4.700000	0.005271	3.115391	1.331079	-0.007327	3.179148	-1.387509	0.000000	-10.000000	-0.350000	24.483334	221.000000	1023.000000	1023.000000	2046.000000
4.720000	0.006455	3.814861	1.395030	-0.071547	3.623186	-1.131808	0.000000	-10.000000	-0.341667	24.316668	229.333328	1023.000000	1023.000000	2046.000000
4.740000	0.006732	3.978755	1.307766	-0.208915	3.960474	-1.080570	0.000000	-10.000000	-0.316667	24.116667	237.666672	1023.000000	1023.000000	2046.000000
4.760000	0.006758	3.994157	1.164286	-0.326553	4.156211	-0.999788	0.000000	-10.000000	-0.291667	23.550001	246.000000	1023.000000	1023.000000	2046.000000
4.780000	0.007115	4.204946	1.235391	-0.438993	4.342586	-0.934038	0.000000	-10.000000	-0.283333	23.150002	253.833328	1023.000000	1023.000000	2046.000000
4.800000	0.007581	4.480511	1.273371	-0.451071	4.544606	-0.886396	0.000000	-10.000000	-0.275000	22.966667	261.500000	1023.000000	1023.000000	2046.000000
4.820000	0.008365	4.943839	1.552683	-0.492598	4.711438	-0.827684	0.000000	-10.000000	-0.266667	23.066668	269.166656	1023.000000	1023.000000	2046.000000
4.840000	0.009044	5.345138	1.743536	-0.531201	4.970756	-0.837952	0.000000	-10.000000	-0.250000	22.766666	276.833344	1023.000000	1023.000000	2046.000000
4.860000	0.010209	6.033714	2.155367	-0.528822	5.174045	-0.766876	0.000000	-10.000000	-0.250000	22.283333	284.500000	1023.000000	1023.000000	2046.000000
4.880000	0.011268	6.659384	2.527362	-0.544700	5.441173	-0.764451	0.000000	-10.000000	-0.241667	21.966667	292.000000	1023.000000	1023.000000	2046.000000
4.900000	0.013021	7.695172	2.942875	-0.318628	5.726636	-0.655712	0.000000	-10.000000	-0.208333	21.500000	299.500000	1023.000000	1023.000000	2046.000000
4.920000	0.014723	8.701083	3.398990	-0.213412	6.020322	-0.504817	0.000000	-10.000000	-0.183333	20.666668	306.833344	1023.000000	1023.000000	2046.000000
4.940000	0.016302	9.634645	3.666768	0.047334	6.348925	-0.428381	0.000000	-10.000000	-0.150000	19.350000	313.833344	1023.000000	1023.000000	2046.000000
4.960000	0.018126	10.712586	4.100232	0.252577	6.572793	-0.213016	0.000000	-10.000000	-0.125000	17.766666	320.333344	1023.000000	1023.000000	2046.000000
4.980000	0.019502	11.525600	4.335262	0.441618	6.885746	-0.137027	0.000000	-10.000000	-0.075000	15.866667	326.500000	1023.000000	1023.000000	2046.000000
5.000000	0.020989	12.404490	4.591029	0.754051	7.051314	0.008096	0.000000	-10.000000	-0.033333	13.850000	332.166656	1023.000000	1023.000000	2046.000000
5.020000	0.022067	13.041728	4.821557	0.895347	7.194326	0.130498	0.000000	-10.000000	0.000000	11.466667	337.333344	1023.000000	1023.000000	2046.000000
5.040000	0.022877	13.520525	4.856131	1.162621	7.298127	0.203646	0.000000	-10.000000	0.016667	8.966667	341.500000	1023.000000	1023.000000	2046.000000
5.060000	0.023633	13.967239	5.036019	1.309077	7.286661	0.335483	0.000000	-10.000000	0.033333	6.100000	344.833344	1023.000000	1023.000000	2046.000000
5.080000	0.023925	14.139459	5.037280	1.421292	7.309543	0.371344	0.000000	-10.000000	0.050000	2.766667	347.333344	1023.000000	1023.000000	2046.000000
5.100000	0.024132	14.262127	5.029876	1.625738	7.196823	0.409690	0.000000	-10.000000	0.066667	-0.316667	349.000000	1023.000000	1023.000000	2046.000000
5.120000	0.024273	14.345261	5.003022	1.697200	7.183046	0.461992	0.000000	-10.000000	0.083333	-3.250000	349.833344	1023.000000	1023.000000	2046.000000
5.140000	0.023999	14.183557	4.888822	1.797130	7.000360	0.497244	0.000000	-10.000000	0.108333	-5.683333	350.000000	1023.000000	1023.000000	2046.000000
5.160000	0.023872	14.108538	4.811371	1.913455	6.861411	0.522301	0.000000	-10.000000	0.133333	-7.966667	350.000000	1023.000000	1023.000000	2046.000000
5.180000	0.023462	13.866165	4.668306	1.946731	6.710554	0.540574	0.000000	-10.000000	0.150000	-9.966666	350.000000	1023.000000	1023.000000	2046.000000
5.200000	0.023019	13.604501	4.493071	2.122502	6.487633	0.501295	0.000000	-10.000000	0.150000	-10.966666	350.000000	1023.000000	1023.000000	2046.000000
5.220000	0.022676	13.401756	4.399224	2.188227	6.279562	0.534743	0.000000	-10.000000	0.150000	-12.183333	350.000000	1023.000000	1023.000000	2046.000000
5.240000	0.022107	13.065187	4.190231	2.278043	6.047682	0.549231	0.000000	-10.000000	0.166667	-13.050000	342.500000	1023.000000	1023.000000	2046.000000
5.260000	0.021804	12.886109	4.105519	2.401881	5.769132	0.609577	0.000000	-10.000000	0.200000	-14.183333	333.500000	1023.000000	1023.000000	2046.000000
5.280000	0.021152	12.501122	3.929901	2.423971	5.555557	0.591693	0.000000	-10.000000	0.233333	-14.683333	322.833344	1023.000000	1023.000000	2046.000000
5.300000	0.020622	12.187633	3.736886	2.609153	5.255521	0.586072	0.000000	-10.000000	0.250000	-15.133334	317.833344	1023.000000	1023.000000	2046.000000
5.320000	0.020219	11.949430	3.714278	2.576022	5.030094	0.629037	0.000000	-10.000000	0.250000	-15.383334	312.666656	1023.000000	1023.000000	2046.000000
5.340000	0.019843	11.727140	3.636075	2.655154	4.820179	0.615733	0.000000	-10.000000	0.250000	-15.650001	307.500000	1023.000000	1023.000000	2046.000000
5.360000	0.019909	11.766286	3.725425	2.709764	4.666350	0.664747	0.000000	-10.000000	0.250000	-15.833333	304.166656	1023.000000	1023.000000	2046.000000
5.380000	0.019513	11.532311	3.625102	2.766993	4.508853	0.631364	0.000000	-10.000000	0.250000	-16.016666	300.666656	1023.000000	1023.000000	2046.000000
5.400000	0.019288	11.399397	3.663521	2.845727	4.230539	0.659610	0.000000	-10.000000	0.258333	-16.250000	295.333344	1023.000000	1023.000000	2046.000000
5.420000	0.018463	10.911479	3.556690	2.748489	3.948565	0.657736	0.000000	-10.000000	0.275000	-16.566666	288.000000	1023.000000	1023.000000	2046.000000
5.440000	0.017723	10.474243	3.406620	2.839858	3.631359	0.596406	0.000000	-10.000000	0.291667	-16.950001	280.666656	1023.000000	1023.000000	2046.000000
5.460000	0.016873	9.971968	3.343109	2.750483	3.303850	0.574525	0.000000	-10.000000	0.300000	-17.200001	275.000000	1023.000000	1023.000000	2046.000000
5.480000	0.016467	9.732001	3.164375	2.835543	3.106534	0.625549	0.000000	-10.000000	0.300000	-17.400000	269.333344	1023.000000	1023.000000	2046.000000
5.500000	0.016589	9.804189	3.144311	3.129686	2.814430	0.715762	0.000000	-10.000000	0.283333	-17.299999	263.500000	1023.000000	1023.000000	2046.000000
5.520000	0.016898	9.986951	3.241946	3.346594	2.584044	0.814367	0.000000	-10.000000	0.275000	-17.133333	257.500000	1023.000000	1023.000000	2046.000000
5.540000	0.016490	9.745827	3.347180	3.522367	2.111442	0.764838	0.000000	-10.000000	0.258333	-16.566666	251.833328	1023.000000	1023.000000	2046.000000
5.560000	0.015652	9.250345	3.395362	3.472545	1.663289	0.719149	0.000000	-10.000000	0.250000	-15.883333	246.333328	1023.000000	1023.000000	2046.000000
5.580000	0.013071	7.725224	2.963557	3.196119	1.098107	0.467441	0.000000	-10.000000	0.233333	-15.233334	242.833328	1023.000000	1023.000000	2046.000000
5.600000	0.009595	5.670741	2.302034	2.838268	0.490267	0.040172	0.000000	-10.000000	0.200000	-13.983334	237.666672	1023.000000	1023.000000	2046.000000
5.620000	0.006020	3.557724	1.525062	2.298367	-0.048139	-0.217565	0.000000	-10.000000	0.175000	-12.750000	233.000000	1023.000000	1023.000000	2046.000000
5.640000	0.002953	1.745171	0.866646	2.020860	-0.542006	-0.600330	0.000000	-10.000000	0.133333	-11.066667	227.166672	1023.000000	1023.000000	2046.000000
5.660000	0.001262	0.745570	0.474182	1.767129	-0.794758	-0.700982	0.000000	-10.000000	0.116667	-10.350000	224.666672	1023.000000	1023.000000	2046.000000
5.680000	-0.000246	-0.145619	0.136724	1.720617	-1.057467	-0.945493	0.000000	-10.000000	0.091667	-9.433333	221.333328	1023.000000	1023.000000	2046.000000
5.700000	-0.001189	-0.702477	-0.059247	1.638051	-1.257254	-1.024027	0.000000	-10.000000	0.091667	-8.850000	218.333328	1023.000000	1023.000000	2046.000000
5.720000	-0.002265	-1.338864	-0.310579	1.506891	-1.366850	-1.168326	0.000000	-10.000000	0.091667	-8.100000	214.333328	1023.000000	1023.000000	2046.000000
5.740000	-0.003066	-1.811857	-0.435106	1.470390	-1.562719	-1.284423	0.000000	-10.000000	0.100000	-7.816667	212.500000	1023.000000	1023.000000	2046.000000
5.760000	-0.003510	-2.074420	-0.635977	1.347772	-1.428575	-1.357641	0.000000	-10.000000	0.100000	-7.716667	209.833328	1023.000000	1023.000000	2046.000000
5.780000	-0.003990	-2.358007	-0.728460	1.308976	-1.511296	-1.427226	0.000000	-10.000000	0.100000	-7.866667	207.166672	1023.000000	1023.000000	2046.000000
5.800000	-0.004126	-2.438530	-0.788660	1.251523	-1.404276	-1.497118	0.000000	-10.000000	0.100000	-8.150000	203.666672	1023.000000	1023.000000	2046.000000
5.820000	-0.004544	-2.685236	-0.878680	1.204862	-1.405671	-1.605746	0.000000	-10.000000	0.100000	-8.350000	200.833328	1023.000000	1023.000000	2046.000000
5.840000	-0.004652	-2.749106	-0.973780	1.133515	-1.239273	-1.669569	0.000000	-10.000000	0.100000	-8.433333	198.166672	1023.000000	1023.000000	2046.000000
5.860000	-0.004522	-2.672271	-1.019466	0.970944	-0.990215	-1.633534	0.000000	-10.000000	0.100000	-8.316667	195.333328	1023.000000	1023.000000	2046.000000
5.880000	-0.004122	-2.435973	-1.062417	1.024887	-0.814617	-1.583826	0.000000	-10.000000	0.100000	-8.216667	193.500000	1023.000000	1023.000000	2046.000000
5.900000	-0.003367	-1.989989	-1.030755	0.975839	-0.524051	-1.411023	0.000000	-10.000000	0.083333	-7.200000	190.833328	1023.000000	1023.000000	2046.000000
5.920000	-0.003153	-1.863477	-1.143532	0.947331	-0.219573	-1.447702	0.000000	-10.000000	0.066667	-4.916667	188.500000	1023.000000	1023.000000	2046.000000
5.940000	-0.003004	-1.775155	-1.358975	0.886161	0.121341	-1.423681	0.000000	-10.000000	0.050000	-1.883333	186.000000	1023.000000	1023.000000	2046.000000
5.960000	-0.003298	-1.949138	-1.648180	0.751670	0.385294	-1.437922	0.000000	-10.000000	0.050000	0.200000	185.166672	1023.000000	1023.000000	2046.000000
5.980000	-0.003947	-2.332722	-1.927701	0.563438	0.461002	-1.429461	0.000000	-10.000000	0.050000	1.450000	185.000000	1023.000000	1023.000000	2046.000000
6.000000	-0.004367	-2.580809	-2.170753	0.352172	0.629734	-1.391961	0.000000	-10.000000	0.050000	2.550000	185.000000	1023.000000	1023.000000	2046.000000
6.020000	-0.004959	-2.930945	-2.304088	0.235968	0.584005	-1.446829	0.000000	-10.000000	0.041667	3.850000	185.000000	1023.000000	1023.000000	2046.000000
6.040000	-0.005100	-3.014245	-2.366539	0.123636	0.653276	-1.424618	0.000000	-10.000000	0.033333	4.650000	185.000000	1023.000000	1023.000000	2046.000000
6.060000	-0.005401	-3.192071	-2.439940	0.026169	0.748223	-1.526523	0.000000	-10.000000	0.025000	4.983333	185.000000	1023.000000	1023.000000	2046.000000
6.080000	-0.005517	-3.260306	-2.349886	-0.094229	0.723949	-1.540139	0.000000	-10.000000	0.025000	4.750000	185.000000	1023.000000	1023.000000	2046.000000
6.100000	-0.005225	-3.087860	-2.309139	-0.190285	0.930319	-1.518755	0.000000	-10.000000	0.033333	4.483334	185.000000	1023.000000	1023.000000	2046.000000
6.120000	-0.004669	-2.759596	-2.074413	-0.194461	0.982817	-1.473539	0.000000	-10.000000	0.041667	4.083333	185.000000	1023.000000	1023.000000	2046.000000
6.140000	-0.003910	-2.311068	-1.895409	-0.091764	1.116447	-1.440342	0.000000	-10.000000	0.050000	3.900000	185.000000	1023.000000	1023.000000	2046.000000
6.160000	-0.002706	-1.599033	-1.626170	0.084657	1.337402	-1.394922	0.000000	-10.000000	0.050000	3.566667	185.000000	1023.000000	1023.000000	2046.000000
6.180000	-0.001752	-1.035409	-1.361118	0.214961	1.386373	-1.275626	0.000000	-10.000000	0.050000	3.016667	185.000000	1023.000000	1023.000000	2046.000000
6.200000	-0.000574	-0.339256	-1.159676	0.405202	1.611705	-1.196486	0.000000	-10.000000	0.058333	2.366667	185.000000	1023.000000	1023.000000	2046.000000
6.220000	0.000351	0.207465	-0.917105	0.551583	1.681417	-1.108428	0.000000	-10.000000	0.058333	1.350000	185.000000	1023.000000	1023.000000	2046.000000
6.240000	0.001178	0.696276	-0.762064	0.683851	1.753326	-0.978839	0.000000	-10.000000	0.058333	0.550000	185.000000	1023.000000	1023.000000	2046.000000
6.260000	0.002054	1.213786	-0.634953	0.897507	1.870685	-0.919453	0.000000	-10.000000	0.050000	-0.633333	185.000000	1023.000000	1023.000000	2046.000000
6.280000	0.002468	1.458411	-0.521010	0.992059	1.807395	-0.820032	0.000000	-10.000000	0.050000	-1.566667	185.000000	1023.000000	1023.000000	2046.000000
6.300000	0.003128	1.848610	-0.448284	1.175191	1.886604	-0.764902	0.000000	-10.000000	0.050000	-2.500000	185.000000	1023.000000	1023.000000	2046.000000
6.320000	0.003283	1.940299	-0.398071	1.242979	1.783532	-0.688141	0.000000	-10.000000	0.050000	-3.183333	184.666672	1023.000000	1023.000000	2046.000000
6.340000	0.003708	2.191219	-0.333552	1.400485	1.821202	-0.696915	0.000000	-10.000000	0.066667	-3.933333	183.833328	1023.000000	1023.000000	2046.000000
6.360000	0.003706	2.190110	-0.294638	1.398551	1.675127	-0.588930	0.000000	-10.000000	0.083333	-5.016667	182.333328	1023.000000	1023.000000	2046.000000
6.380000	0.003885	2.296153	-0.278175	1.555269	1.652042	-0.632983	0.000000	-10.000000	0.083333	-6.050000	180.500000	1023.000000	1023.000000	2046.000000
6.400000	0.003823	2.259599	-0.241263	1.582352	1.508347	-0.589836	0.000000	-10.000000	0.091667	-7.266667	177.666672	1023.000000	1023.000000	2046.000000
6.420000	0.003715	2.195806	-0.304148	1.651577	1.428751	-0.580375	0.000000	-10.000000	0.100000	-8.150000	175.500000	1023.000000	1023.000000	2046.000000
6.440000	0.003659	2.162618	-0.283154	1.715196	1.342917	-0.612341	0.000000	-10.000000	0.116667	-8.966666	173.000000	1023.000000	1023.000000	2046.000000
6.460000	0.003293	1.946269	-0.357790	1.720810	1.144450	-0.561201	0.000000	-10.000000	0.108333	-9.483334	171.000000	1023.000000	1023.000000	2046.000000
6.480000	0.003129	1.849188	-0.429354	1.859168	1.060916	-0.641542	0.000000	-10.000000	0.116667	-10.283334	167.666672	1023.000000	1023.000000	2046.000000
6.500000	0.002681	1.584631	-0.503208	1.845925	0.844217	-0.602303	0.000000	-10.000000	0.133333	-11.166667	164.333328	1023.000000	1023.000000	2046.000000
6.520000	0.002299	1.358501	-0.632634	1.944304	0.661516	-0.614685	0.000000	-10.000000	0.150000	-12.016667	160.500000	1023.000000	1023.000000	2046.000000
6.540000	0.001989	1.175613	-0.652177	1.980947	0.477689	-0.630847	0.000000	-10.000000	0.150000	-12.833334	156.500000	1023.000000	1023.000000	2046.000000
6.560000	0.001274	0.752933	-0.786171	1.988456	0.150471	-0.599823	0.000000	-10.000000	0.183333	-13.533334	152.166672	1023.000000	1023.000000	2046.000000
6.580000	0.001034	0.611327	-0.809614	2.107966	0.016253	-0.703277	0.000000	-10.000000	0.216667	-14.333333	147.666672	1023.000000	1023.000000	2046.000000
6.600000	0.000469	0.277397	-0.832599	2.024162	-0.264270	-0.649895	0.000000	-10.000000	0.250000	-15.066667	143.000000	1023.000000	1023.000000	2046.000000
6.620000	0.000468	0.276610	-0.859648	2.198780	-0.346246	-0.716275	0.000000	-10.000000	0.250000	-15.716667	137.833328	1023.000000	1023.000000	2046.000000
6.640000	-0.000428	-0.252964	-0.933227	2.083953	-0.715356	-0.688334	0.000000	-10.000000	0.250000	-16.166668	132.666672	1023.000000	1023.000000	2046.000000
6.660000	-0.001110	-0.656282	-1.020016	2.166353	-0.985889	-0.816730	0.000000	-10.000000	0.258333	-16.566668	127.166664	1023.000000	1023.000000	2046.000000
6.680000	-0.002442	-1.443436	-1.168403	1.990596	-1.431037	-0.834592	0.000000	-10.000000	0.266667	-17.016668	121.500000	1023.000000	1023.000000	2046.000000
6.700000	-0.002997	-1.771073	-1.299915	2.078074	-1.589724	-0.959507	0.000000	-10.000000	0.275000	-17.366667	115.833336	1023.000000	1023.000000	2046.000000
6.720000	-0.004335	-2.562074	-1.470529	1.837829	-1.994484	-0.934890	0.000000	-10.000000	0.283333	-17.766666	110.166664	1023.000000	1023.000000	2046.000000
6.740000	-0.004316	-2.550608	-1.590449	2.171252	-2.097119	-1.034293	0.000000	-10.000000	0.291667	-18.066668	104.500000	1023.000000	1023.000000	2046.000000
6.760000	-0.004197	-2.480573	-1.583988	2.333735	-2.379509	-0.850811	0.000000	-10.000000	0.300000	-18.416666	98.333336	1023.000000	1023.000000	2046.000000
6.780000	-0.004331	-2.559589	-1.567760	2.671108	-2.730804	-0.932133	0.000000	-10.000000	0.300000	-18.650000	92.000000	1023.000000	1023.000000	2046.000000
6.800000	-0.004629	-2.735752	-1.378442	2.714812	-3.188555	-0.883566	0.000000	-10.000000	0.291667	-18.816668	85.666664	1023.000000	1023.000000	2046.000000
6.820000	-0.006172	-3.647606	-1.493461	2.621329	-3.809797	-0.965678	0.000000	-10.000000	0.291667	-18.966667	79.500000	1023.000000	1023.000000	2046.000000
6.840000	-0.008669	-5.123608	-1.810839	2.361343	-4.387936	-1.286176	0.000000	-10.000000	0.291667	-18.833334	73.166664	1023.000000	1023.000000	2046.000000
6.860000	-0.012673	-7.489882	-2.566198	1.831045	-5.158413	-1.596316	0.000000	-10.000000	0.283333	-18.550001	66.833336	1023.000000	1023.000000	2046.000000
6.880000	-0.016026	-9.471600	-3.279863	1.501149	-5.651954	-2.040931	0.000000	-10.000000	0.275000	-17.883333	60.500000	1023.000000	1023.000000	2046.000000
6.900000	-0.019289	-11.399617	-3.899508	1.015911	-6.297804	-2.218216	0.000000	-10.000000	0.258333	-17.416668	54.500000	1023.000000	1023.000000	2046.000000
6.920000	-0.021116	-12.479334	-4.397476	0.948392	-6.521263	-2.508987	0.000000	-10.000000	0.258333	-16.850000	48.833332	1023.000000	1023.000000	2046.000000
6.940000	-0.023032	-13.612136	-4.739198	0.650282	-6.934786	-2.588434	0.000000	-10.000000	0.250000	-16.600000	43.166668	1023.000000	1023.000000	2046.000000
6.960000	-0.024394	-14.416831	-5.058396	0.659433	-7.182034	-2.835835	0.000000	-10.000000	0.250000	-16.366667	37.833332	1023.000000	1023.000000	2046.000000
6.980000	-0.025700	-15.188428	-5.277350	0.425916	-7.411506	-2.925488	0.000000	-10.000000	0.250000	-16.316668	32.166668	1023.000000	1023.000000	2046.000000
7.000000	-0.026831	-15.857382	-5.551867	0.348307	-7.622493	-3.031328	0.000000	-10.000000	0.250000	-16.250000	26.833334	1023.000000	1023.000000	2046.000000
7.020000	-0.027303	-16.135910	-5.714811	0.314500	-7.551121	-3.184479	0.000000	-10.000000	0.241667	-16.116667	21.333334	1023.000000	1023.000000	2046.000000
7.040000	-0.028403	-16.785906	-5.936462	0.118540	-7.777741	-3.190242	0.000000	-10.000000	0.241667	-15.883333	16.000000	1023.000000	1023.000000	2046.000000
7.060000	-0.028547	-16.871422	-6.046697	0.162935	-7.626924	-3.360736	0.000000	-10.000000	0.241667	-15.650000	10.666667	1023.000000	1023.000000	2046.000000
7.080000	-0.029374	-17.359957	-6.174285	-0.098076	-7.708213	-3.379382	0.000000	-10.000000	0.241667	-15.266666	5.500000	1023.000000	1023.000000	2046.000000
7.100000	-0.029687	-17.544954	-6.379761	-0.102112	-7.533688	-3.529394	0.000000	-10.000000	0.233333	-15.016666	0.666667	1023.000000	1023.000000	2046.000000
7.120000	-0.030006	-17.733297	-6.473463	-0.361576	-7.441183	-3.457076	0.000000	-10.000000	0.225000	-14.616667	-7.166667	1023.000000	1023.000000	2046.000000
7.140000	-0.029884	-17.661495	-6.577042	-0.247343	-7.396081	-3.441031	0.000000	-10.000000	0.225000	-14.433333	-13.333333	1023.000000	1023.000000	2046.000000
7.160000	-0.029723	-17.566114	-6.672567	-0.314835	-7.237553	-3.341161	0.000000	-10.000000	0.225000	-14.250000	-18.000000	1023.000000	1023.000000	2046.000000
7.180000	-0.030087	-17.781219	-6.921339	-0.251074	-7.189804	-3.419004	0.000000	-10.000000	0.216667	-13.950000	-19.666666	1023.000000	1023.000000	2046.000000
7.200000	-0.030233	-17.867571	-7.170215	-0.336094	-7.015616	-3.345645	0.000000	-10.000000	0.200000	-13.400001	-22.833334	1023.000000	1023.000000	2046.000000
7.220000	-0.031475	-18.601816	-7.603344	-0.451184	-7.169780	-3.377507	0.000000	-10.000000	0.175000	-12.683333	-27.500000	1023.000000	1023.000000	2046.000000
7.240000	-0.032243	-19.055611	-7.988420	-0.548181	-7.098861	-3.420148	0.000000	-10.000000	0.150000	-12.133333	-31.833334	1023.000000	1023.000000	2046.000000
7.260000	-0.033785	-19.967094	-8.342110	-0.817262	-7.434053	-3.373671	0.000000	-10.000000	0.141667	-11.783334	-36.000000	1023.000000	1023.000000	2046.000000
7.280000	-0.034277	-20.257521	-8.609021	-0.754960	-7.411429	-3.482110	0.000000	-10.000000	0.141667	-11.316667	-39.833332	1023.000000	1023.000000	2046.000000
7.300000	-0.035396	-20.919174	-8.779636	-1.037983	-7.729777	-3.371777	0.000000	-10.000000	0.133333	-10.633333	-43.500000	1023.000000	1023.000000	2046.000000
7.320000	-0.035672	-21.081911	-8.899621	-0.983382	-7.647510	-3.551398	0.000000	-10.000000	0.108333	-9.316667	-47.000000	1023.000000	1023.000000	2046.000000
7.340000	-0.036517	-21.581276	-8.927699	-1.337901	-7.897329	-3.418347	0.000000	-10.000000	0.075000	-7.600000	-50.000000	1023.000000	1023.000000	2046.000000
7.360000	-0.036351	-21.483377	-8.928023	-1.273086	-7.732485	-3.549783	0.000000	-10.000000	0.058333	-5.116667	-52.500000	1023.000000	1023.000000	2046.000000
7.380000	-0.035990	-21.270090	-8.730002	-1.474992	-7.667180	-3.397916	0.000000	-10.000000	0.033333	-1.750000	-54.000000	1023.000000	1023.000000	2046.000000
7.400000	-0.035078	-20.731215	-8.515532	-1.335198	-7.463811	-3.416674	0.000000	-10.000000	0.008333	1.533333	-54.833332	1023.000000	1023.000000	2046.000000
7.420000	-0.033536	-19.820066	-8.143036	-1.268814	-7.138692	-3.269525	0.000000	-10.000000	-0.033333	4.866667	-55.000000	1023.000000	1023.000000	2046.000000
7.440000	-0.032528	-19.223833	-7.823655	-1.236417	-7.013610	-3.150150	0.000000	-10.000000	-0.041667	7.516667	-55.000000	1023.000000	1023.000000	2046.000000
7.460000	-0.030698	-18.142769	-7.498809	-0.933151	-6.497955	-3.212854	0.000000	-10.000000	-0.058333	10.033334	-55.000000	1023.000000	1023.000000	2046.000000
7.480000	-0.029342	-17.341408	-7.114087	-1.017186	-6.304357	-2.905778	0.000000	-10.000000	-0.075000	12.000000	-55.000000	1023.000000	1023.000000	2046.000000
7.500000	-0.027589	-16.305338	-6.804368	-0.708356	-5.832342	-2.960272	0.000000	-10.000000	-0.116667	13.366667	-55.000000	1023.000000	1023.000000	2046.000000
7.520000	-0.025845	-15.274251	-6.426735	-0.691871	-5.432216	-2.723429	0.000000	-10.000000	-0.150000	14.716667	-42.000000	1023.000000	1023.000000	2046.000000
7.540000	-0.024373	-14.404501	-6.033811	-0.487510	-5.191638	-2.691542	0.000000	-10.000000	-0.191667	16.650000	-11.833333	1023.000000	1023.000000	2046.000000
7.560000	-0.022362	-13.216080	-5.664212	-0.345803	-4.619339	-2.586726	0.000000	-10.000000	-0.225000	18.299999	18.333334	1023.000000	1023.000000	2046.000000
7.580000	-0.021014	-12.419416	-5.283442	-0.345017	-4.408561	-2.382396	0.000000	-10.000000	-0.250000	19.500000	35.500000	1023.000000	1023.000000	2046.000000
7.600000	-0.018978	-11.215944	-4.925282	-0.087704	-3.780326	-2.422632	0.000000	-10.000000	-0.258333	19.833334	37.666668	1023.000000	1023.000000	2046.000000
7.620000	-0.017446	-10.310874	-4.417339	-0.184027	-3.576704	-2.132804	0.000000	-10.000000	-0.275000	20.400000	42.000000	1023.000000	1023.000000	2046.000000
7.640000	-0.015631	-9.237761	-4.101773	0.081897	-2.988571	-2.229313	0.000000	-10.000000	-0.291667	21.066668	48.666668	1023.000000	1023.000000	2046.000000
7.660000	-0.013962	-8.251297	-3.677956	0.030253	-2.602708	-2.000886	0.000000	-10.000000	-0.316667	21.683334	55.500000	1023.000000	1023.000000	2046.000000
7.680000	-0.012303	-7.271221	-3.319123	0.192828	-2.157196	-1.987731	0.000000	-10.000000	-0.325000	22.316668	62.666668	1023.000000	1023.000000	2046.000000
7.700000	-0.010498	-6.204195	-2.898141	0.226330	-1.710269	-1.822115	0.000000	-10.000000	-0.341667	23.000000	70.166664	1023.000000	1023.000000	2046.000000
7.720000	-0.009103	-5.380025	-2.538972	0.312846	-1.389959	-1.763939	0.000000	-10.000000	-0.350000	23.516666	77.666664	1023.000000	1023.000000	2046.000000
7.740000	-0.007314	-4.322291	-2.170310	0.427244	-0.912762	-1.666463	0.000000	-10.000000	-0.375000	24.283333	85.333336	1023.000000	1023.000000	2046.000000
7.760000	-0.006041	-3.570490	-1.767143	0.407352	-0.722260	-1.488440	0.000000	-10.000000	-0.391667	24.950001	93.166664	1023.000000	1023.000000	2046.000000
7.780000	-0.004346	-2.568226	-1.476490	0.643173	-0.183035	-1.551873	0.000000	-10.000000	-0.400000	25.416668	101.500000	1023.000000	1023.000000	2046.000000
7.800000	-0.003020	-1.784897	-1.079416	0.529799	0.046213	-1.281493	0.000000	-10.000000	-0.408333	25.566668	110.000000	1023.000000	1023.000000	2046.000000
7.820000	-0.001468	-0.867623	-0.740330	0.752301	0.498098	-1.377692	0.000000	-10.000000	-0.408333	25.650002	118.500000	1023.000000	1023.000000	2046.000000
7.840000	0.000063	0.037254	-0.293089	0.680206	0.785630	-1.135494	0.000000	-10.000000	-0.416667	25.900002	127.166664	1023.000000	1023.000000	2046.000000
7.860000	0.001202	0.710373	-0.011382	0.778925	1.077857	-1.135027	0.000000	-10.000000	-0.408333	26.233334	135.666672	1023.000000	1023.000000	2046.000000
7.880000	0.002385	1.409547	0.284769	0.808021	1.394078	-1.077320	0.000000	-10.000000	-0.416667	26.633333	144.333328	1023.000000	1023.000000	2046.000000
7.900000	0.002723	1.609436	0.583094	0.609832	1.443123	-1.026613	0.000000	-10.000000	-0.425000	27.200001	153.000000	1023.000000	1023.000000	2046.000000
7.920000	0.003445	2.036115	0.871594	0.554951	1.742692	-1.133123	0.000000	-10.000000	-0.441667	27.383333	162.166672	1023.000000	1023.000000	2046.000000
7.940000	0.003870	2.287014	1.311309	0.210615	1.781936	-1.016846	0.000000	-10.000000	-0.450000	27.700001	171.333328	1023.000000	1023.000000	2046.000000
7.960000	0.004989	2.948315	1.646905	0.283562	2.178201	-1.160353	0.000000	-10.000000	-0.450000	27.650000	180.500000	1023.000000	1023.000000	2046.000000
7.980000	0.006414	3.790639	2.124201	0.158017	2.424988	-0.916567	0.000000	-10.000000	-0.450000	27.666668	189.666672	1023.000000	1023.000000	2046.000000
8.000000	0.007879	4.656429	2.449783	0.339916	2.843275	-0.976544	0.000000	-10.000000	-0.450000	27.466667	198.833328	1023.000000	1023.000000	2046.000000
8.020000	0.010599	6.263799	2.992908	0.697863	3.292831	-0.719804	0.000000	-10.000000	-0.441667	27.233334	208.166672	1023.000000	1023.000000	2046.000000
8.040000	0.013598	8.036214	3.730649	1.067249	3.635415	-0.397099	0.000000	-10.000000	-0.441667	27.216667	217.333328	1023.000000	1023.000000	2046.000000
8.060000	0.016512	9.758490	4.490083	1.503178	4.056762	-0.291534	0.000000	-10.000000	-0.450000	27.400000	226.500000	1023.000000	1023.000000	2046.000000
8.080000	0.018503	10.935101	5.263526	1.560997	4.176326	-0.065749	0.000000	-10.000000	-0.458333	27.633333	235.500000	1023.000000	1023.000000	2046.000000
8.100000	0.018794	11.107386	5.357339	1.689804	4.234960	-0.174718	0.000000	-10.000000	-0.458333	27.766666	244.666672	1023.000000	1023.000000	2046.000000
8.120000	0.016583	9.800391	4.944695	1.307578	3.794454	-0.246335	0.000000	-10.000000	-0.450000	27.633333	253.833328	1023.000000	1023.000000	2046.000000
8.140000	0.013554	8.010194	4.221663	1.025838	3.499699	-0.737007	0.000000	-10.000000	-0.433333	27.533335	263.166656	1023.000000	1023.000000	2046.000000
8.160000	0.011798	6.972598	3.836164	0.645171	3.292211	-0.800948	0.000000	-10.000000	-0.433333	27.183334	272.333344	1023.000000	1023.000000	2046.000000
8.180000	0.011182	6.608685	3.619402	0.628001	3.307547	-0.946265	0.000000	-10.000000	-0.425000	26.616667	281.500000	1023.000000	1023.000000	2046.000000
8.200000	0.011625	6.870468	3.734281	0.647042	3.376549	-0.887404	0.000000	-10.000000	-0.450000	26.333334	290.333344	1023.000000	1023.000000	2046.000000
8.220000	0.012175	7.195600	3.797817	0.755799	3.571049	-0.929065	0.000000	-10.000000	-0.441667	26.350000	299.166656	1023.000000	1023.000000	2046.000000
8.240000	0.012898	7.622682	4.034804	0.797684	3.644246	-0.854053	0.000000	-10.000000	-0.425000	26.616667	308.000000	1023.000000	1023.000000	2046.000000
8.260000	0.013573	8.021588	4.107738	0.923310	3.947379	-0.956839	0.000000	-10.000000	-0.383333	26.566668	317.000000	1023.000000	1023.000000	2046.000000
8.280000	0.014476	8.555052	4.410630	0.954275	4.094117	-0.903970	0.000000	-10.000000	-0.366667	26.150002	325.833344	1023.000000	1023.000000	2046.000000
8.300000	0.015353	9.073351	4.490925	1.066746	4.459362	-0.943682	0.000000	-10.000000	-0.358333	25.516668	334.500000	1023.000000	1023.000000	2046.000000
8.320000	0.016650	9.840213	4.798748	1.172386	4.755216	-0.886137	0.000000	-10.000000	-0.358333	24.750000	343.166656	1023.000000	1023.000000	2046.000000
8.340000	0.017648	10.430246	4.972191	1.245782	5.085547	-0.873274	0.000000	-10.000000	-0.316667	23.683334	351.666656	1023.000000	1023.000000	2046.000000
8.360000	0.018769	11.092649	5.219842	1.403257	5.364592	-0.895041	0.000000	-10.000000	-0.266667	22.650000	359.833344	1023.000000	1023.000000	2046.000000
8.380000	0.019607	11.587705	5.329964	1.339502	5.717236	-0.798997	0.000000	-10.000000	-0.200000	21.150000	367.500000	1023.000000	1023.000000	2046.000000
8.400000	0.020681	12.222285	5.452867	1.465312	6.070666	-0.766561	0.000000	-10.000000	-0.158333	19.400000	374.666656	1023.000000	1023.000000	2046.000000
8.420000	0.021631	12.783956	5.534668	1.494454	6.307835	-0.553002	0.000000	-10.000000	-0.100000	16.933334	381.500000	1023.000000	1023.000000	2046.000000
8.440000	0.022573	13.340796	5.577023	1.713559	6.566199	-0.515984	0.000000	-10.000000	-0.050000	14.266666	387.500000	1023.000000	1023.000000	2046.000000
8.460000	0.022859	13.509876	5.390565	1.638830	6.784202	-0.303721	0.000000	-10.000000	0.000000	11.416667	392.833344	1023.000000	1023.000000	2046.000000
8.480000	0.022585	13.347952	5.030032	1.739840	6.914692	-0.336612	0.000000	-10.000000	0.025000	7.966667	397.166656	1023.000000	1023.000000	2046.000000
8.500000	0.021684	12.815277	4.635695	1.491771	6.820390	-0.132579	0.000000	-10.000000	0.050000	3.283334	400.500000	1023.000000	1023.000000	2046.000000
8.520000	0.020199	11.937643	3.977900	1.527521	6.696843	-0.264621	0.000000	-10.000000	0.075000	-1.033333	402.333344	1023.000000	1023.000000	2046.000000
8.540000	0.018793	11.106623	3.546147	1.338116	6.338889	-0.116529	0.000000	-10.000000	0.100000	-5.083333	403.000000	1023.000000	1023.000000	2046.000000
8.560000	0.017333	10.243511	3.012790	1.416642	6.042787	-0.228708	0.000000	-10.000000	0.125000	-7.900000	403.000000	1023.000000	1023.000000	2046.000000
8.580000	0.016172	9.557756	2.783547	1.307417	5.616827	-0.150035	0.000000	-10.000000	0.150000	-10.700000	403.000000	1023.000000	1023.000000	2046.000000
8.600000	0.014808	8.751492	2.368039	1.192535	5.345479	-0.154562	0.000000	-10.000000	0.191667	-12.800000	403.000000	1023.000000	1023.000000	2046.000000
8.620000	0.013761	8.132516	2.137724	1.194039	5.033373	-0.232621	0.000000	-10.000000	0.225000	-14.483334	403.000000	1023.000000	1023.000000	2046.000000
8.640000	0.012863	7.601830	1.990323	1.101578	4.654655	-0.144725	0.000000	-10.000000	0.258333	-15.900001	395.500000	1023.000000	1023.000000	2046.000000
8.660000	0.012367	7.308950	1.877355	1.273472	4.385565	-0.227442	0.000000	-10.000000	0.275000	-17.016668	386.000000	1023.000000	1023.000000	2046.000000
8.680000	0.012273	7.253628	1.866155	1.306071	4.129957	-0.048555	0.000000	-10.000000	0.291667	-17.850000	374.500000	1023.000000	1023.000000	2046.000000
8.700000	0.012159	7.185926	1.815456	1.567111	3.904238	-0.100878	0.000000	-10.000000	0.308333	-18.583334	368.500000	1023.000000	1023.000000	2046.000000
8.720000	0.012300	7.269099	1.839721	1.647203	3.706295	0.075880	0.000000	-10.000000	0.333333	-19.183334	362.166656	1023.000000	1023.000000	2046.000000
8.740000	0.011958	7.067189	1.744319	1.849155	3.463418	0.010296	0.000000	-10.000000	0.358333	-19.700001	355.833344	1023.000000	1023.000000	2046.000000
8.760000	0.012060	7.127606	1.775420	1.979000	3.223641	0.149546	0.000000	-10.000000	0.375000	-20.050001	349.166656	1023.000000	1023.000000	2046.000000
8.780000	0.011658	6.889903	1.618718	2.095960	2.970615	0.204610	0.000000	-10.000000	0.383333	-20.283335	342.500000	1023.000000	1023.000000	2046.000000
8.800000	0.011600	6.855429	1.570283	2.277021	2.755474	0.252651	0.000000	-10.000000	0.391667	-20.500000	335.666656	1023.000000	1023.000000	2046.000000
8.820000	0.010970	6.483527	1.384328	2.332694	2.455688	0.310818	0.000000	-10.000000	0.400000	-20.733334	328.833344	1023.000000	1023.000000	2046.000000
8.840000	0.010703	6.325355	1.299542	2.558669	2.199167	0.267977	0.000000	-10.000000	0.400000	-20.933334	322.000000	1023.000000	1023.000000	2046.000000
8.860000	0.009980	5.898326	1.142392	2.530868	1.824204	0.400861	0.000000	-10.000000	0.408333	-21.050001	315.000000	1023.000000	1023.000000	2046.000000
8.880000	0.009589	5.667191	1.074172	2.730441	1.567851	0.294727	0.000000	-10.000000	0.416667	-21.200001	308.000000	1023.000000	1023.000000	2046.000000
8.900000	0.008852	5.231724	0.889181	2.677828	1.278772	0.385943	0.000000	-10.000000	0.416667	-21.400000	300.833344	1023.000000	1023.000000	2046.000000
8.920000	0.008329	4.922606	0.764614	2.816747	1.035711	0.305534	0.000000	-10.000000	0.408333	-21.683334	293.666656	1023.000000	1023.000000	2046.000000
8.940000	0.007687	4.543172	0.651814	2.755830	0.729466	0.406062	0.000000	-10.000000	0.400000	-21.800001	286.333344	1023.000000	1023.000000	2046.000000
8.960000	0.007015	4.145684	0.496086	2.874717	0.541893	0.232989	0.000000	-10.000000	0.408333	-21.816668	279.166656	1023.000000	1023.000000	2046.000000
8.980000	0.006492	3.836563	0.400481	2.790635	0.287768	0.357679	0.000000	-10.000000	0.416667	-21.716667	271.833344	1023.000000	1023.000000	2046.000000
9.000000	0.005802	3.428872	0.266909	2.928907	0.056040	0.177016	0.000000	-10.000000	0.416667	-21.666666	264.666656	1023.000000	1023.000000	2046.000000
9.020000	0.005498	3.249459	0.237340	2.841225	-0.141114	0.312008	0.000000	-10.000000	0.408333	-21.666666	257.333344	1023.000000	1023.000000	2046.000000
9.040000	0.004826	2.852009	0.145660	2.902950	-0.324583	0.127981	0.000000	-10.000000	0.408333	-21.700001	250.166672	1023.000000	1023.000000	2046.000000
9.060000	0.004768	2.817956	0.196280	2.890798	-0.457225	0.188103	0.000000	-10.000000	0.416667	-21.666668	242.833328	1023.000000	1023.000000	2046.000000
9.080000	0.004097	2.421132	0.110968	2.887774	-0.638368	0.060758	0.000000	-10.000000	0.425000	-21.650000	235.666672	1023.000000	1023.000000	2046.000000
9.100000	0.003671	2.169697	0.132616	2.910208	-0.844105	-0.029023	0.000000	-10.000000	0.425000	-21.583334	228.333328	1023.000000	1023.000000	2046.000000
9.120000	0.002657	1.570125	0.034541	2.728397	-1.144350	-0.048462	0.000000	-10.000000	0.408333	-21.550001	221.166672	1023.000000	1023.000000	2046.000000
9.140000	0.002039	1.204756	-0.059009	2.817181	-1.305197	-0.248220	0.000000	-10.000000	0.400000	-21.466667	214.000000	1023.000000	1023.000000	2046.000000
9.160000	0.001231	0.727634	-0.198356	2.578536	-1.506823	-0.145724	0.000000	-10.000000	0.400000	-21.333334	206.833328	1023.000000	1023.000000	2046.000000
9.180000	0.000633	0.374328	-0.375039	2.798929	-1.685753	-0.363809	0.000000	-10.000000	0.408333	-21.316666	199.666672	1023.000000	1023.000000	2046.000000
9.200000	0.000824	0.487155	-0.398159	2.865416	-1.887783	-0.092319	0.000000	-10.000000	0.408333	-21.183332	192.500000	1023.000000	1023.000000	2046.000000
9.220000	0.000643	0.379941	-0.432094	3.233793	-2.159502	-0.262256	0.000000	-10.000000	0.391667	-20.933332	185.500000	1023.000000	1023.000000	2046.000000
9.240000	0.000476	0.281446	-0.354551	3.256011	-2.523694	-0.096320	0.000000	-10.000000	0.383333	-20.616667	178.500000	1023.000000	1023.000000	2046.000000
9.260000	-0.000732	-0.432613	-0.354903	3.329817	-3.048412	-0.359116	0.000000	-10.000000	0.366667	-20.366667	171.500000	1023.000000	1023.000000	2046.000000
9.280000	-0.002721	-1.608159	-0.543487	3.064821	-3.671197	-0.458296	0.000000	-10.000000	0.366667	-20.416668	164.666672	1023.000000	1023.000000	2046.000000
9.300000	-0.006240	-3.688042	-1.209536	2.755770	-4.284977	-0.949299	0.000000	-10.000000	0.350000	-20.100000	158.000000	1023.000000	1023.000000	2046.000000
9.320000	-0.009861	-5.827981	-1.970282	2.251471	-4.878977	-1.230193	0.000000	-10.000000	0.350000	-19.733334	151.333328	1023.000000	1023.000000	2046.000000
9.340000	-0.013436	-7.940384	-2.707002	1.894323	-5.436976	-1.690729	0.000000	-10.000000	0.325000	-19.083334	144.833328	1023.000000	1023.000000	2046.000000
9.360000	-0.015646	-9.246922	-3.225316	1.598279	-5.790040	-1.829844	0.000000	-10.000000	0.325000	-18.483334	138.500000	1023.000000	1023.000000	2046.000000
9.380000	-0.017851	-10.549891	-3.670406	1.426276	-6.203961	-2.101800	0.000000	-10.000000	0.291667	-18.033335	132.500000	1023.000000	1023.000000	2046.000000
9.400000	-0.019102	-11.289411	-3.947944	1.294156	-6.459553	-2.176070	0.000000	-10.000000	0.291667	-17.683334	126.500000	1023.000000	1023.000000	2046.000000
9.420000	-0.020780	-12.280785	-4.263308	1.141710	-6.750503	-2.408684	0.000000	-10.000000	0.266667	-17.500000	120.500000	1023.000000	1023.000000	2046.000000
9.440000	-0.021849	-12.912978	-4.529280	1.083457	-6.865218	-2.601936	0.000000	-10.000000	0.266667	-17.333334	114.500000	1023.000000	1023.000000	2046.000000
9.460000	-0.022870	-13.516172	-4.745942	0.873542	-7.020236	-2.623538	0.000000	-10.000000	0.266667	-17.150000	108.500000	1023.000000	1023.000000	2046.000000
9.480000	-0.023704	-14.009223	-5.002424	0.850757	-7.045989	-2.811568	0.000000	-10.000000	0.275000	-17.066668	102.833336	1023.000000	1023.000000	2046.000000
9.500000	-0.024087	-14.235503	-5.097526	0.724992	-7.076867	-2.786101	0.000000	-10.000000	0.275000	-16.916666	97.166664	1023.000000	1023.000000	2046.000000
9.520000	-0.024934	-14.735906	-5.257173	0.608673	-7.105955	-2.981450	0.000000	-10.000000	0.258333	-16.816668	91.500000	1023.000000	1023.000000	2046.000000
9.540000	-0.025356	-14.985523	-5.457367	0.532584	-7.001867	-3.058873	0.000000	-10.000000	0.250000	-16.566668	85.833336	1023.000000	1023.000000	2046.000000
9.560000	-0.025809	-15.252894	-5.576608	0.288373	-6.924231	-3.040428	0.000000	-10.000000	0.250000	-16.316668	80.333336	1023.000000	1023.000000	2046.000000
9.580000	-0.025936	-15.328279	-5.721187	0.319979	-6.820802	-3.106269	0.000000	-10.000000	0.250000	-16.049999	75.000000	1023.000000	1023.000000	2046.000000
9.600000	-0.025642	-15.154305	-5.786997	0.318783	-6.747816	-2.938275	0.000000	-10.000000	0.250000	-15.966667	69.666664	1023.000000	1023.000000	2046.000000
9.620000	-0.026114	-15.433571	-6.010484	0.266330	-6.686902	-3.002515	0.000000	-10.000000	0.241667	-15.666667	64.333336	1023.000000	1023.000000	2046.000000
9.640000	-0.026296	-15.540973	-6.290189	0.233331	-6.560261	-2.923854	0.000000	-10.000000	0.225000	-15.283334	59.166668	1023.000000	1023.000000	2046.000000
9.660000	-0.027323	-16.147690	-6.646537	0.118019	-6.652583	-2.966589	0.000000	-10.000000	0.208333	-14.766666	54.000000	1023.000000	1023.000000	2046.000000
9.680000	-0.028369	-16.766335	-7.134171	0.025795	-6.649774	-3.008185	0.000000	-10.000000	0.200000	-14.333334	49.000000	1023.000000	1023.000000	2046.000000
9.700000	-0.029723	-17.566563	-7.508069	-0.145641	-6.819393	-3.093460	0.000000	-10.000000	0.208333	-14.133334	44.166668	1023.000000	1023.000000	2046.000000
9.720000	-0.030851	-18.233231	-7.889021	-0.253886	-6.974917	-3.115407	0.000000	-10.000000	0.216667	-14.016667	39.500000	1023.000000	1023.000000	2046.000000
9.740000	-0.031662	-18.712404	-8.072624	-0.330852	-7.186547	-3.122381	0.000000	-10.000000	0.216667	-14.000000	34.833332	1023.000000	1023.000000	2046.000000
9.760000	-0.032937	-19.465776	-8.336285	-0.472331	-7.376040	-3.281121	0.000000	-10.000000	0.216667	-13.866667	30.166666	1023.000000	1023.000000	2046.000000
9.780000	-0.033718	-19.927269	-8.536682	-0.576693	-7.496365	-3.317528	0.000000	-10.000000	0.208333	-13.600000	25.500000	1023.000000	1023.000000	2046.000000
9.800000	-0.034611	-20.455021	-8.625752	-0.769430	-7.682256	-3.377583	0.000000	-10.000000	0.208333	-13.383333	21.000000	1023.000000	1023.000000	2046.000000
9.820000	-0.034996	-20.682489	-8.752946	-0.818077	-7.654124	-3.457341	0.000000	-10.000000	0.200000	-13.150000	16.500000	1023.000000	1023.000000	2046.000000
9.840000	-0.034792	-20.562090	-8.613784	-0.780342	-7.742940	-3.425024	0.000000	-10.000000	0.191667	-12.933333	12.166667	1023.000000	1023.000000	2046.000000
9.860000	-0.034581	-20.437576	-8.563313	-0.716862	-7.691950	-3.465451	0.000000	-10.000000	0.175000	-12.733334	7.666667	1023.000000	1023.000000	2046.000000
9.880000	-0.033941	-20.059311	-8.396007	-0.597559	-7.701960	-3.363785	0.000000	-10.000000	0.150000	-12.383333	3.500000	1023.000000	1023.000000	2046.000000
9.900000	-0.033662	-19.894520	-8.293460	-0.555874	-7.669348	-3.375839	0.000000	-10.000000	0.133333	-12.083334	-0.500000	1023.000000	1023.000000	2046.000000
9.920000	-0.033158	-19.596409	-8.215822	-0.430518	-7.630368	-3.319700	0.000000	-10.000000	0.116667	-11.650001	-4.166667	1023.000000	1023.000000	2046.000000
9.940000	-0.032831	-19.403273	-8.111937	-0.368464	-7.607769	-3.315103	0.000000	-10.000000	0.108333	-11.183333	-7.833333	1023.000000	1023.000000	2046.000000
9.960000	-0.032372	-19.131979	-8.070205	-0.262501	-7.547965	-3.251308	0.000000	-10.000000	0.100000	-10.650001	-11.500000	1023.000000	1023.000000	2046.000000
9.980000	-0.032013	-18.919460	-7.928502	-0.152666	-7.564793	-3.273499	0.000000	-10.000000	0.100000	-10.083334	-15.000000	1023.000000	1023.000000	2046.000000
10.000000	-0.031836	-18.814806	-7.925404	-0.074529	-7.578665	-3.236208	0.000000	-10.000000	0.100000	-9.666667	-18.333334	1023.000000	1023.000000	2046.000000
10.020000	-0.031421	-18.569588	-7.817512	0.058351	-7.562488	-3.247938	0.000000	-10.000000	0.100000	-9.283334	-21.500000	1023.000000	1023.000000	2046.000000
10.040000	-0.031265	-18.477787	-7.794293	0.062904	-7.529047	-3.217351	0.000000	-10.000000	0.100000	-8.966667	-24.500000	1023.000000	1023.000000	2046.000000
10.060000	-0.030838	-18.225006	-7.660399	0.192755	-7.535201	-3.222162	0.000000	-10.000000	0.100000	-8.650001	-27.500000	1023.000000	1023.000000	2046.000000
10.080000	-0.030785	-18.193983	-7.622180	0.143686	-7.515970	-3.199519	0.000000	-10.000000	0.100000	-8.316668	-30.500000	1023.000000	1023.000000	2046.000000
10.100000	-0.030470	-18.007864	-7.571896	0.240953	-7.482004	-3.194917	0.000000	-10.000000	0.100000	-8.000000	-33.333332	1023.000000	1023.000000	2046.000000
10.120000	-0.030238	-17.870771	-7.473322	0.259962	-7.427809	-3.229603	0.000000	-10.000000	0.100000	-7.700000	-36.000000	1023.000000	1023.000000	2046.000000
10.140000	-0.030112	-17.796057	-7.478400	0.336685	-7.378448	-3.275894	0.000000	-10.000000	0.100000	-7.450000	-38.666668	1023.000000	1023.000000	2046.000000
10.160000	-0.029771	-17.594429	-7.348619	0.349938	-7.369633	-3.226115	0.000000	-10.000000	0.091667	-7.216667	-41.166668	1023.000000	1023.000000	2046.000000
10.180000	-0.029736	-17.573984	-7.362843	0.355942	-7.290677	-3.276406	0.000000	-10.000000	0.083333	-6.850000	-43.500000	1023.000000	1023.000000	2046.000000
10.200000	-0.029334	-17.336136	-7.226641	0.418349	-7.286537	-3.241307	0.000000	-10.000000	0.075000	-6.400000	-45.833332	1023.000000	1023.000000	2046.000000
10.220000	-0.029180	-17.245108	-7.180545	0.391214	-7.171555	-3.284222	0.000000	-10.000000	0.066667	-5.533333	-48.000000	1023.000000	1023.000000	2046.000000
10.240000	-0.028688	-16.954618	-7.018062	0.466919	-7.146966	-3.256509	0.000000	-10.000000	0.050000	-4.100000	-50.000000	1023.000000	1023.000000	2046.000000
10.260000	-0.028285	-16.716368	-6.883359	0.466181	-6.997084	-3.302106	0.000000	-10.000000	0.041667	-1.350000	-51.166668	1023.000000	1023.000000	2046.000000
10.280000	-0.028092	-16.602634	-6.774054	0.386948	-6.991836	-3.223694	0.000000	-10.000000	0.025000	1.683333	-51.833332	1023.000000	1023.000000	2046.000000
10.300000	-0.027923	-16.502253	-6.530481	0.264176	-6.952659	-3.283288	0.000000	-10.000000	0.016667	5.283333	-52.000000	1023.000000	1023.000000	2046.000000
10.320000	-0.027791	-16.424360	-6.391367	0.121781	-6.869188	-3.285587	0.000000	-10.000000	-0.008333	8.250000	-52.000000	1023.000000	1023.000000	2046.000000
10.340000	-0.027246	-16.102348	-6.116782	0.010223	-6.699174	-3.296614	0.000000	-10.000000	-0.050000	11.166667	-52.000000	1023.000000	1023.000000	2046.000000
10.360000	-0.026942	-15.922634	-5.993113	-0.186468	-6.432990	-3.310064	0.000000	-10.000000	-0.100000	13.350000	-52.000000	1023.000000	1023.000000	2046.000000
10.380000	-0.025832	-15.266748	-5.793704	-0.077909	-6.019107	-3.376029	0.000000	-10.000000	-0.150000	15.100000	-52.000000	1023.000000	1023.000000	2046.000000
10.400000	-0.024314	-14.369567	-5.443445	-0.061627	-5.652612	-3.211884	0.000000	-10.000000	-0.183333	16.783333	-39.166668	1023.000000	1023.000000	2046.000000
10.420000	-0.022003	-13.003768	-4.873954	0.258982	-5.265818	-3.122978	0.000000	-10.000000	-0.225000	18.333334	-13.000000	1023.000000	1023.000000	2046.000000
10.440000	-0.019807	-11.705995	-4.190600	0.306286	-4.817733	-3.003948	0.000000	-10.000000	-0.266667	20.016666	15.333333	1023.000000	1023.000000	2046.000000
10.460000	-0.017847	-10.547351	-3.529310	0.418687	-4.545405	-2.891323	0.000000	-10.000000	-0.316667	21.383333	33.166668	1023.000000	1023.000000	2046.000000
10.480000	-0.017662	-10.438065	-3.335967	0.220751	-4.425849	-2.897000	0.000000	-10.000000	-0.350000	22.716667	40.166668	1023.000000	1023.000000	2046.000000
10.500000	-0.019442	-11.489953	-3.684111	-0.021952	-4.625600	-3.158289	0.000000	-10.000000	-0.383333	23.799999	47.500000	1023.000000	1023.000000	2046.000000
10.520000	-0.021861	-12.919621	-4.129234	-0.600218	-4.818165	-3.372005	0.000000	-10.000000	-0.408333	24.816666	55.166668	1023.000000	1023.000000	2046.000000
10.540000	-0.023631	-13.965690	-4.582676	-0.876810	-4.847990	-3.658215	0.000000	-10.000000	-0.416667	25.766666	63.333332	1023.000000	1023.000000	2046.000000
10.560000	-0.024220	-14.313890	-4.718028	-1.181188	-4.697348	-3.717327	0.000000	-10.000000	-0.425000	26.450001	71.833336	1023.000000	1023.000000	2046.000000
10.580000	-0.024161	-14.279114	-4.769809	-1.204847	-4.590263	-3.714194	0.000000	-10.000000	-0.416667	27.166668	80.666664	1023.000000	1023.000000	2046.000000
10.600000	-0.023760	-14.042449	-4.649253	-1.248301	-4.416954	-3.727942	0.000000	-10.000000	-0.433333	27.350000	89.500000	1023.000000	1023.000000	2046.000000
10.620000	-0.023271	-13.753388	-4.604546	-1.198747	-4.237963	-3.712133	0.000000	-10.000000	-0.441667	27.583334	98.666664	1023.000000	1023.000000	2046.000000
10.640000	-0.022444	-13.264146	-4.417301	-1.189890	-3.989262	-3.667693	0.000000	-10.000000	-0.450000	27.600000	107.833336	1023.000000	1023.000000	2046.000000
10.660000	-0.021562	-12.743318	-4.263497	-1.181824	-3.703312	-3.594684	0.000000	-10.000000	-0.450000	27.750000	117.166664	1023.000000	1023.000000	2046.000000
10.680000	-0.020488	-12.108561	-4.048149	-1.067203	-3.401786	-3.591422	0.000000	-10.000000	-0.441667	27.700001	126.333336	1023.000000	1023.000000	2046.000000
10.700000	-0.019089	-11.281726	-3.826554	-1.062772	-2.942224	-3.450176	0.000000	-10.000000	-0.425000	27.350000	135.500000	1023.000000	1023.000000	2046.000000
10.720000	-0.017717	-10.470712	-3.526376	-0.885859	-2.618654	-3.439823	0.000000	-10.000000	-0.416667	27.200001	144.666672	1023.000000	1023.000000	2046.000000
10.740000	-0.016036	-9.477043	-3.194953	-0.856907	-2.080409	-3.344774	0.000000	-10.000000	-0.416667	26.983334	153.833328	1023.000000	1023.000000	2046.000000
10.760000	-0.014542	-8.594085	-2.904721	-0.828593	-1.632385	-3.228386	0.000000	-10.000000	-0.433333	27.016666	163.000000	1023.000000	1023.000000	2046.000000
10.780000	-0.012504	-7.389734	-2.530967	-0.762478	-1.081549	-3.014739	0.000000	-10.000000	-0.441667	27.016666	172.000000	1023.000000	1023.000000	2046.000000
10.800000	-0.010473	-6.189317	-2.198117	-0.690736	-0.555856	-2.744606	0.000000	-10.000000	-0.433333	27.000000	181.000000	1023.000000	1023.000000	2046.000000
10.820000	-0.008756	-5.174634	-1.929343	-0.536052	-0.038978	-2.670261	0.000000	-10.000000	-0.425000	27.216667	190.000000	1023.000000	1023.000000	2046.000000
10.840000	-0.007098	-4.194656	-1.711700	-0.542319	0.561275	-2.501912	0.000000	-10.000000	-0.408333	27.183334	199.000000	1023.000000	1023.000000	2046.000000
10.860000	-0.006040	-3.569759	-1.666963	-0.555891	1.014742	-2.361647	0.000000	-10.000000	-0.400000	27.050001	208.000000	1023.000000	1023.000000	2046.000000
10.880000	-0.005425	-3.206058	-1.683208	-0.582672	1.320611	-2.260789	0.000000	-10.000000	-0.383333	26.583334	217.000000	1023.000000	1023.000000	2046.000000
10.900000	-0.005089	-3.007317	-1.746737	-0.750759	1.646256	-2.156077	0.000000	-10.000000	-0.366667	26.250000	226.000000	1023.000000	1023.000000	2046.000000
10.920000	-0.004637	-2.740428	-1.682163	-0.801937	1.808715	-2.065043	0.000000	-10.000000	-0.358333	25.766666	234.833328	1023.000000	1023.000000	2046.000000
10.940000	-0.003961	-2.341171	-1.522585	-0.834062	1.996800	-1.981324	0.000000	-10.000000	-0.366667	25.600000	243.500000	1023.000000	1023.000000	2046.000000
10.960000	-0.003083	-1.822061	-1.308508	-0.889604	2.276446	-1.900395	0.000000	-10.000000	-0.383333	25.416666	252.000000	1023.000000	1023.000000	2046.000000
10.980000	-0.002154	-1.272961	-0.909659	-0.924152	2.398561	-1.837710	0.000000	-10.000000	-0.383333	25.566666	260.500000	1023.000000	1023.000000	2046.000000
11.000000	-0.000776	-0.458487	-0.470956	-0.989061	2.792283	-1.790753	0.000000	-10.000000	-0.391667	25.633333	269.166656	1023.000000	1023.000000	2046.000000
11.020000	0.000721	0.425823	0.023452	-0.910325	3.030005	-1.717309	0.000000	-10.000000	-0.400000	25.783333	277.666656	1023.000000	1023.000000	2046.000000
11.040000	0.002563	1.514892	0.513558	-0.777424	3.384176	-1.605418	0.000000	-10.000000	-0.416667	25.933334	286.333344	1023.000000	1023.000000	2046.000000
11.060000	0.004906	2.899456	1.050344	-0.607729	3.865289	-1.408449	0.000000	-10.000000	-0.408333	26.100000	294.833344	1023.000000	1023.000000	2046.000000
11.080000	0.007204	4.257763	1.610773	-0.336682	4.244515	-1.260843	0.000000	-10.000000	-0.383333	26.116667	303.500000	1023.000000	1023.000000	2046.000000
11.100000	0.009724	5.746989	2.162054	-0.147475	4.754582	-1.022171	0.000000	-10.000000	-0.383333	26.100000	312.166656	1023.000000	1023.000000	2046.000000
11.120000	0.011983	7.082069	2.683306	0.126677	5.146226	-0.874139	0.000000	-10.000000	-0.375000	26.116667	321.000000	1023.000000	1023.000000	2046.000000
11.140000	0.014504	8.571849	3.261827	0.356613	5.606431	-0.653022	0.000000	-10.000000	-0.383333	26.200001	329.833344	1023.000000	1023.000000	2046.000000
11.160000	0.016722	9.882427	3.751993	0.679365	5.980984	-0.529915	0.000000	-10.000000	-0.375000	26.183332	338.500000	1023.000000	1023.000000	2046.000000
11.180000	0.018982	11.218238	4.248497	0.887629	6.393464	-0.311352	0.000000	-10.000000	-0.391667	26.016666	347.166656	1023.000000	1023.000000	2046.000000
11.200000	0.021116	12.479264	4.715819	1.152666	6.823162	-0.212383	0.000000	-10.000000	-0.383333	25.750000	355.833344	1023.000000	1023.000000	2046.000000
11.220000	0.022873	13.518126	5.136751	1.347747	7.107206	-0.073578	0.000000	-10.000000	-0.375000	25.400000	364.500000	1023.000000	1023.000000	2046.000000
11.240000	0.024587	14.530720	5.487372	1.541456	7.482114	0.019777	0.000000	-10.000000	-0.341667	24.800001	373.166656	1023.000000	1023.000000	2046.000000
11.260000	0.026060	15.401200	5.825777	1.709096	7.780830	0.085497	0.000000	-10.000000	-0.308333	23.850000	381.666656	1023.000000	1023.000000	2046.000000
11.280000	0.027247	16.102970	6.045568	1.808490	8.042353	0.206560	0.000000	-10.000000	-0.250000	22.550001	389.833344	1023.000000	1023.000000	2046.000000
11.300000	0.028399	16.783943	6.277547	1.964545	8.284634	0.257217	0.000000	-10.000000	-0.200000	20.800001	397.500000	1023.000000	1023.000000	2046.000000
11.320000	0.029102	17.198999	6.399306	2.055964	8.435211	0.308519	0.000000	-10.000000	-0.150000	18.816668	404.666656	1023.000000	1023.000000	2046.000000
11.340000	0.029927	17.687014	6.512912	2.176512	8.666995	0.330594	0.000000	-10.000000	-0.100000	16.583334	411.333344	1023.000000	1023.000000	2046.000000
11.360000	0.030166	17.828289	6.592210	2.175597	8.655970	0.404513	0.000000	-10.000000	-0.050000	14.000001	417.166656	1023.000000	1023.000000	2046.000000
11.380000	0.030649	18.113289	6.612383	2.313499	8.800098	0.387309	0.000000	-10.000000	-0.016667	11.300000	422.333344	1023.000000	1023.000000	2046.000000
11.400000	0.030723	18.157286	6.659710	2.337231	8.738398	0.421946	0.000000	-10.000000	0.008333	8.266666	426.500000	1023.000000	1023.000000	2046.000000
11.420000	0.030823	18.216656	6.633646	2.418499	8.798778	0.365733	0.000000	-10.000000	0.041667	4.983333	429.833344	1023.000000	1023.000000	2046.000000
11.440000	0.030843	18.228241	6.595799	2.492417	8.710331	0.429695	0.000000	-10.000000	0.066667	1.083333	431.833344	1023.000000	1023.000000	2046.000000
11.460000	0.030410	17.972401	6.452238	2.591548	8.440014	0.488601	0.000000	-10.000000	0.083333	-2.150000	432.833344	1023.000000	1023.000000	2046.000000
11.480000	0.029832	17.630735	6.352047	2.675678	8.095954	0.507055	0.000000	-10.000000	0.100000	-5.333333	433.000000	1023.000000	1023.000000	2046.000000
11.500000	0.028987	17.131195	6.222837	2.699546	7.669760	0.539053	0.000000	-10.000000	0.116667	-7.850000	433.000000	1023.000000	1023.000000	2046.000000
11.520000	0.028660	16.938095	6.081800	2.853713	7.480590	0.521993	0.000000	-10.000000	0.133333	-10.466667	433.000000	1023.000000	1023.000000	2046.000000
11.540000	0.027830	16.447575	5.857340	2.896310	7.123714	0.570210	0.000000	-10.000000	0.141667	-12.400001	433.000000	1023.000000	1023.000000	2046.000000
11.560000	0.027411	16.200033	5.600585	3.140880	6.871085	0.587483	0.000000	-10.000000	0.191667	-14.000000	433.000000	1023.000000	1023.000000	2046.000000
11.580000	0.026601	15.721053	5.417736	3.246511	6.312981	0.743826	0.000000	-10.000000	0.233333	-15.600000	421.833344	1023.000000	1023.000000	2046.000000
11.600000	0.026412	15.609522	5.453863	3.563525	5.959089	0.633045	0.000000	-10.000000	0.275000	-16.683334	410.666656	1023.000000	1023.000000	2046.000000
11.620000	0.025575	15.115103	5.591625	3.586457	5.214593	0.722427	0.000000	-10.000000	0.275000	-17.350000	399.500000	1023.000000	1023.000000	2046.000000
11.640000	0.024595	14.535916	5.463830	3.738902	4.682739	0.650445	0.000000	-10.000000	0.283333	-17.550001	397.500000	1023.000000	1023.000000	2046.000000
11.660000	0.021342	12.612944	4.813094	3.584577	3.689453	0.525818	0.000000	-10.000000	0.291667	-17.966667	393.500000	1023.000000	1023.000000	2046.000000
11.680000	0.017155	10.138470	3.845843	3.411464	2.773214	0.107948	0.000000	-10.000000	0.308333	-18.616667	387.500000	1023.000000	1023.000000	2046.000000
11.700000	0.013131	7.760516	3.000051	3.058732	1.870456	-0.168723	0.000000	-10.000000	0.341667	-19.233334	381.333344	1023.000000	1023.000000	2046.000000
11.720000	0.010099	5.968545	2.273503	2.914657	1.211302	-0.430917	0.000000	-10.000000	0.366667	-19.783335	375.000000	1023.000000	1023.000000	2046.000000
11.740000	0.007901	4.669730	1.771659	2.833549	0.664357	-0.599836	0.000000	-10.000000	0.383333	-20.200001	368.333344	1023.000000	1023.000000	2046.000000
11.760000	0.005982	3.535445	1.324909	2.780083	0.137055	-0.706602	0.000000	-10.000000	0.375000	-20.400000	361.666656	1023.000000	1023.000000	2046.000000
11.780000	0.004422	2.613680	1.069327	2.665094	-0.305938	-0.814803	0.000000	-10.000000	0.375000	-20.533333	354.833344	1023.000000	1023.000000	2046.000000
11.800000	0.002868	1.694706	0.728625	2.595558	-0.693819	-0.935658	0.000000	-10.000000	0.383333	-20.733334	348.000000	1023.000000	1023.000000	2046.000000
11.820000	0.001468	0.867376	0.473083	2.489575	-1.022001	-1.073282	0.000000	-10.000000	0.391667	-20.916666	341.000000	1023.000000	1023.000000	2046.000000
11.840000	0.000132	0.078209	0.152376	2.424872	-1.316105	-1.182934	0.000000	-10.000000	0.400000	-21.200001	334.000000	1023.000000	1023.000000	2046.000000
11.860000	-0.000638	-0.376814	-0.004639	2.350543	-1.452013	-1.270706	0.000000	-10.000000	0.416667	-21.333334	327.000000	1023.000000	1023.000000	2046.000000
11.880000	-0.001885	-1.113939	-0.264717	2.233596	-1.755569	-1.327250	0.000000	-10.000000	0.416667	-21.550001	320.000000	1023.000000	1023.000000	2046.000000
11.900000	-0.002504	-1.480032	-0.409625	2.185166	-1.828641	-1.426933	0.000000	-10.000000	0.425000	-21.683334	312.833344	1023.000000	1023.000000	2046.000000
11.920000	-0.003731	-2.204785	-0.713721	2.010846	-2.005524	-1.496387	0.000000	-10.000000	0.416667	-21.783333	305.500000	1023.000000	1023.000000	2046.000000
11.940000	-0.004187	-2.474672	-0.879476	1.890904	-1.984857	-1.501243	0.000000	-10.000000	0.416667	-22.049999	298.166656	1023.000000	1023.000000	2046.000000
11.960000	-0.005012	-2.961903	-1.169780	1.847809	-2.195959	-1.443973	0.000000	-10.000000	0.408333	-22.150000	290.833344	1023.000000	1023.000000	2046.000000
11.980000	-0.005180	-3.061517	-1.343156	1.865869	-2.174016	-1.410213	0.000000	-10.000000	0.400000	-22.266666	283.500000	1023.000000	1023.000000	2046.000000
12.000000	-0.005981	-3.534535	-1.672840	1.851732	-2.326978	-1.386450	0.000000	-10.000000	0.408333	-22.050001	276.000000	1023.000000	1023.000000	2046.000000
12.020000	-0.006528	-3.857948	-2.023086	1.871123	-2.312108	-1.393877	0.000000	-10.000000	0.408333	-21.916668	268.666656	1023.000000	1023.000000	2046.000000
12.040000	-0.007844	-4.635861	-2.498688	1.783828	-2.538941	-1.382061	0.000000	-10.000000	0.400000	-21.666668	261.333344	1023.000000	1023.000000	2046.000000
12.060000	-0.009041	-5.343439	-3.029928	1.635212	-2.570497	-1.378226	0.000000	-10.000000	0.391667	-21.466667	254.166672	1023.000000	1023.000000	2046.000000
12.080000	-0.010723	-6.337494	-3.519344	1.515512	-2.916571	-1.417090	0.000000	-10.000000	0.391667	-21.183334	247.000000	1023.000000	1023.000000	2046.000000
12.100000	-0.011957	-7.066506	-3.860249	1.393754	-3.180382	-1.419628	0.000000	-10.000000	0.383333	-20.883333	240.000000	1023.000000	1023.000000	2046.000000
12.120000	-0.013370	-7.901409	-4.222809	1.397521	-3.519873	-1.556247	0.000000	-10.000000	0.383333	-20.766668	233.000000	1023.000000	1023.000000	2046.000000
12.140000	-0.014570	-8.610947	-4.449390	1.208742	-3.798081	-1.572217	0.000000	-10.000000	0.366667	-20.550001	226.000000	1023.000000	1023.000000	2046.000000
12.160000	-0.015921	-9.409065	-4.810936	1.151856	-4.011733	-1.738252	0.000000	-10.000000	0.375000	-20.533335	219.166672	1023.000000	1023.000000	2046.000000
12.180000	-0.016912	-9.995135	-4.953433	0.898567	-4.228371	-1.711897	0.000000	-10.000000	0.375000	-20.350000	212.333328	1023.000000	1023.000000	2046.000000
12.200000	-0.017646	-10.428869	-5.108261	0.888644	-4.457413	-1.751839	0.000000	-10.000000	0.375000	-20.400000	205.500000	1023.000000	1023.000000	2046.000000
12.220000	-0.017663	-10.438721	-5.094722	0.865264	-4.506762	-1.702501	0.000000	-10.000000	0.358333	-20.200001	198.500000	1023.000000	1023.000000	2046.000000
12.240000	-0.017928	-10.595408	-5.141684	0.924115	-4.673986	-1.703853	0.000000	-10.000000	0.350000	-20.066668	191.666672	1023.000000	1023.000000	2046.000000
12.260000	-0.017462	-10.319994	-5.072154	1.018284	-4.599501	-1.666623	0.000000	-10.000000	0.350000	-19.600000	185.000000	1023.000000	1023.000000	2046.000000
12.280000	-0.017617	-10.411942	-5.103120	1.103485	-4.717773	-1.694535	0.000000	-10.000000	0.358333	-19.333334	178.666672	1023.000000	1023.000000	2046.000000
12.300000	-0.017257	-10.198961	-5.007189	1.088769	-4.682166	-1.598375	0.000000	-10.000000	0.333333	-18.783335	172.166672	1023.000000	1023.000000	2046.000000
12.320000	-0.017325	-10.239153	-5.041391	1.216386	-4.756410	-1.657738	0.000000	-10.000000	0.316667	-18.400000	165.833328	1023.000000	1023.000000	2046.000000
12.340000	-0.017088	-10.098882	-5.042701	1.269848	-4.672519	-1.653509	0.000000	-10.000000	0.283333	-17.733334	159.500000	1023.000000	1023.000000	2046.000000
12.360000	-0.017284	-10.214845	-5.104002	1.391009	-4.768877	-1.732975	0.000000	-10.000000	0.266667	-17.233334	153.666672	1023.000000	1023.000000	2046.000000
12.380000	-0.017147	-10.134136	-5.026250	1.372693	-4.842006	-1.638573	0.000000	-10.000000	0.250000	-16.833334	148.000000	1023.000000	1023.000000	2046.000000
12.400000	-0.017247	-10.193160	-5.065429	1.524888	-4.903821	-1.748798	0.000000	-10.000000	0.250000	-16.450001	142.333328	1023.000000	1023.000000	2046.000000
12.420000	-0.017077	-10.092550	-5.001496	1.476043	-4.924353	-1.642745	0.000000	-10.000000	0.233333	-16.016666	136.833328	1023.000000	1023.000000	2046.000000
12.440000	-0.017225	-10.180091	-5.055333	1.631714	-4.956839	-1.799634	0.000000	-10.000000	0.225000	-15.550000	131.500000	1023.000000	1023.000000	2046.000000
12.460000	-0.017133	-10.125776	-4.915125	1.539270	-5.081393	-1.668528	0.000000	-10.000000	0.208333	-15.133333	126.500000	1023.000000	1023.000000	2046.000000
12.480000	-0.017393	-10.279203	-4.976386	1.652637	-5.159736	-1.795718	0.000000	-10.000000	0.208333	-14.666667	121.500000	1023.000000	1023.000000	2046.000000
12.500000	-0.017208	-10.170006	-4.908398	1.658010	-5.136463	-1.783155	0.000000	-10.000000	0.200000	-14.033334	116.500000	1023.000000	1023.000000	2046.000000
12.520000	-0.017482	-10.332001	-4.912163	1.652801	-5.229138	-1.843500	0.000000	-10.000000	0.191667	-13.416667	111.666664	1023.000000	1023.000000	2046.000000
12.540000	-0.017216	-10.174522	-4.881651	1.740752	-5.109572	-1.924051	0.000000	-10.000000	0.183333	-12.866667	107.166664	1023.000000	1023.000000	2046.000000
12.560000	-0.017482	-10.332104	-4.825247	1.618348	-5.270675	-1.854531	0.000000	-10.000000	0.166667	-12.283334	103.000000	1023.000000	1023.000000	2046.000000
12.580000	-0.017147	-10.134148	-4.811841	1.762792	-5.110868	-1.974230	0.000000	-10.000000	0.141667	-11.666667	99.000000	1023.000000	1023.000000	2046.000000
12.600000	-0.017263	-10.202724	-4.692969	1.622607	-5.237434	-1.894927	0.000000	-10.000000	0.116667	-11.000000	95.000000	1023.000000	1023.000000	2046.000000
12.620000	-0.017006	-10.050306	-4.655024	1.757381	-5.083597	-2.069066	0.000000	-10.000000	0.100000	-10.350000	91.333336	1023.000000	1023.000000	2046.000000
12.640000	-0.017288	-10.216940	-4.543639	1.559408	-5.263412	-1.969297	0.000000	-10.000000	0.100000	-9.700000	87.833336	1023.000000	1023.000000	2046.000000
12.660000	-0.017522	-10.355613	-4.658943	1.625465	-5.129079	-2.193056	0.000000	-10.000000	0.100000	-9.000000	84.666664	1023.000000	1023.000000	2046.000000
12.680000	-0.018374	-10.859159	-4.605190	1.316006	-5.401550	-2.168425	0.000000	-10.000000	0.100000	-8.450000	81.500000	1023.000000	1023.000000	2046.000000
12.700000	-0.018983	-11.218732	-4.638323	1.340166	-5.497133	-2.423443	0.000000	-10.000000	0.100000	-8.066667	78.666664	1023.000000	1023.000000	2046.000000
12.720000	-0.019610	-11.589329	-4.616639	1.072715	-5.705479	-2.339925	0.000000	-10.000000	0.100000	-7.950000	76.000000	1023.000000	1023.000000	2046.000000
12.740000	-0.019973	-11.804028	-4.663233	1.076144	-5.720155	-2.496782	0.000000	-10.000000	0.100000	-7.983334	73.333336	1023.000000	1023.000000	2046.000000
12.760000	-0.020059	-11.854704	-4.630920	1.022051	-5.799559	-2.446276	0.000000	-10.000000	0.100000	-8.133333	70.666664	1023.000000	1023.000000	2046.000000
12.780000	-0.019620	-11.595712	-4.630640	1.286932	-5.759464	-2.492540	0.000000	-10.000000	0.100000	-8.383334	67.833336	1023.000000	1023.000000	2046.000000
12.800000	-0.018733	-11.070981	-4.348822	1.415293	-5.885448	-2.252004	0.000000	-10.000000	0.100000	-8.616667	65.166664	1023.000000	1023.000000	2046.000000
12.820000	-0.018233	-10.775759	-4.137954	1.695294	-5.987006	-2.346092	0.000000	-10.000000	0.100000	-8.766667	62.333332	1023.000000	1023.000000	2046.000000
12.840000	-0.018245	-10.782849	-3.799843	1.602261	-6.396647	-2.188620	0.000000	-10.000000	0.091667	-8.916667	59.500000	1023.000000	1023.000000	2046.000000
12.860000	-0.019536	-11.545551	-4.004879	1.562628	-6.701458	-2.401843	0.000000	-10.000000	0.091667	-8.966667	56.500000	1023.000000	1023.000000	2046.000000
12.880000	-0.022538	-13.319942	-4.430136	1.108351	-7.405264	-2.592894	0.000000	-10.000000	0.075000	-8.916667	53.500000	1023.000000	1023.000000	2046.000000
12.900000	-0.026298	-15.541990	-5.274202	0.729607	-7.890930	-3.106465	0.000000	-10.000000	0.066667	-8.433333	50.500000	1023.000000	1023.000000	2046.000000
12.920000	-0.029427	-17.391331	-5.857780	0.235278	-8.430745	-3.338084	0.000000	-10.000000	0.066667	-7.883334	47.500000	1023.000000	1023.000000	2046.000000
12.940000	-0.031605	-18.678608	-6.405082	0.003449	-8.694186	-3.582788	0.000000	-10.000000	0.083333	-7.266667	44.833332	1023.000000	1023.000000	2046.000000
12.960000	-0.033052	-19.533848	-6.709549	-0.191153	-8.943047	-3.690099	0.000000	-10.000000	0.091667	-6.983334	42.500000	1023.000000	1023.000000	2046.000000
12.980000	-0.034295	-20.268269	-7.002662	-0.299236	-9.129433	-3.836938	0.000000	-10.000000	0.091667	-6.900000	40.166668	1023.000000	1023.000000	2046.000000
13.000000	-0.035316	-20.871584	-7.219858	-0.332250	-9.263973	-4.055503	0.000000	-10.000000	0.083333	-7.083333	37.833332	1023.000000	1023.000000	2046.000000
13.020000	-0.036275	-21.438427	-7.352566	-0.549582	-9.482898	-4.053381	0.000000	-10.000000	0.083333	-7.300000	35.333332	1023.000000	1023.000000	2046.000000
13.040000	-0.036863	-21.785923	-7.607705	-0.524316	-9.388883	-4.265019	0.000000	-10.000000	0.075000	-7.316667	33.000000	1023.000000	1023.000000	2046.000000
13.060000	-0.037244	-22.011129	-7.637704	-0.654183	-9.456589	-4.262654	0.000000	-10.000000	0.066667	-7.133334	30.666666	1023.000000	1023.000000	2046.000000
13.080000	-0.037647	-22.249550	-7.778201	-0.717262	-9.371748	-4.382339	0.000000	-10.000000	0.075000	-6.900000	28.166666	1023.000000	1023.000000	2046.000000
13.100000	-0.037692	-22.275761	-7.773194	-0.796898	-9.311908	-4.393761	0.000000	-10.000000	0.075000	-6.766667	25.833334	1023.000000	1023.000000	2046.000000
13.120000	-0.038050	-22.487389	-7.925598	-0.905415	-9.185337	-4.471040	0.000000	-10.000000	0.091667	-6.683333	22.666666	1023.000000	1023.000000	2046.000000
13.140000	-0.037975	-22.443029	-7.989311	-0.961179	-8.981253	-4.511287	0.000000	-10.000000	0.075000	-6.616667	19.666666	1023.000000	1023.000000	2046.000000
13.160000	-0.037873	-22.383204	-8.083559	-1.061609	-8.822995	-4.415040	0.000000	-10.000000	0.066667	-6.550000	17.333334	1023.000000	1023.000000	2046.000000
13.180000	-0.037364	-22.081913	-8.079642	-0.974094	-8.716357	-4.311821	0.000000	-10.000000	0.050000	-6.600000	15.833333	1023.000000	1023.000000	2046.000000
13.200000	-0.037355	-22.076624	-8.150363	-1.038411	-8.643698	-4.244152	0.000000	-10.000000	0.050000	-6.416667	14.500000	1023.000000	1023.000000	2046.000000
13.220000	-0.037167	-21.965960	-8.396103	-0.955148	-8.376781	-4.237926	0.000000	-10.000000	0.050000	-6.016667	12.500000	1023.000000	1023.000000	2046.000000
13.240000	-0.037543	-22.187662	-8.629888	-1.055214	-8.361394	-4.141166	0.000000	-10.000000	0.050000	-5.466667	10.500000	1023.000000	1023.000000	2046.000000
13.260000	-0.038416	-22.703737	-9.071566	-1.083598	-8.307556	-4.241018	0.000000	-10.000000	0.050000	-5.133333	8.500000	1023.000000	1023.000000	2046.000000
13.280000	-0.039166	-23.147024	-9.311460	-1.288253	-8.430376	-4.116935	0.000000	-10.000000	0.058333	-5.166667	6.833333	1023.000000	1023.000000	2046.000000
13.300000	-0.040198	-23.757158	-9.659695	-1.345213	-8.522805	-4.229445	0.000000	-10.000000	0.058333	-5.350000	5.166667	1023.000000	1023.000000	2046.000000
13.320000	-0.040715	-24.062586	-9.806045	-1.454137	-8.649448	-4.152956	0.000000	-10.000000	0.058333	-5.466667	3.500000	1023.000000	1023.000000	2046.000000
13.340000	-0.041467	-24.507265	-9.994205	-1.472779	-8.752481	-4.287800	0.000000	-10.000000	0.050000	-5.183333	1.666667	1023.000000	1023.000000	2046.000000
13.360000	-0.041823	-24.717613	-9.926479	-1.649015	-8.907323	-4.234795	0.000000	-10.000000	0.041667	-4.450000	0.166667	1023.000000	1023.000000	2046.000000
13.380000	-0.042282	-24.988499	-10.007241	-1.768064	-8.892852	-4.320341	0.000000	-10.000000	0.025000	-2.666667	-1.000000	1023.000000	1023.000000	2046.000000
13.400000	-0.041830	-24.721659	-9.804700	-1.838997	-8.804064	-4.273898	0.000000	-10.000000	0.008333	-0.100000	-1.666667	1023.000000	1023.000000	2046.000000
13.420000	-0.041235	-24.370066	-9.706823	-1.845696	-8.569538	-4.248009	0.000000	-10.000000	-0.008333	2.966667	-2.000000	1023.000000	1023.000000	2046.000000
13.440000	-0.039713	-23.470613	-9.281620	-1.738524	-8.258215	-4.192253	0.000000	-10.000000	-0.016667	6.016667	-2.000000	1023.000000	1023.000000	2046.000000
13.460000	-0.038179	-22.563793	-8.920057	-1.725542	-7.846872	-4.071321	0.000000	-10.000000	-0.050000	8.966667	-2.000000	1023.000000	1023.000000	2046.000000
13.480000	-0.036322	-21.466497	-8.564772	-1.518451	-7.292439	-4.090835	0.000000	-10.000000	-0.100000	12.033334	-2.000000	1023.000000	1023.000000	2046.000000
13.500000	-0.034368	-20.311432	-8.061035	-1.576849	-6.785232	-3.888316	0.000000	-10.000000	-0.158333	14.883333	-2.000000	1023.000000	1023.000000	2046.000000
13.520000	-0.032487	-19.199890	-7.717033	-1.433037	-6.177829	-3.871991	0.000000	-10.000000	-0.216667	17.383333	-2.000000	1023.000000	1023.000000	2046.000000
13.540000	-0.030289	-17.900877	-7.224454	-1.306578	-5.608394	-3.761451	0.000000	-10.000000	-0.266667	19.516666	7.000000	1023.000000	1023.000000	2046.000000
13.560000	-0.028263	-16.703232	-6.820421	-1.241571	-5.006873	-3.634368	0.000000	-10.000000	-0.325000	21.183334	17.833334	1023.000000	1023.000000	2046.000000
13.580000	-0.026153	-15.456474	-6.345046	-1.032040	-4.466167	-3.613221	0.000000	-10.000000	-0.375000	22.683334	31.166666	1023.000000	1023.000000	2046.000000
13.600000	-0.023956	-14.157719	-5.871426	-1.019562	-3.883361	-3.383370	0.000000	-10.000000	-0.408333	24.033335	38.166668	1023.000000	1023.000000	2046.000000
13.620000	-0.022044	-13.028042	-5.446515	-0.834449	-3.333998	-3.413080	0.000000	-10.000000	-0.433333	25.283335	46.000000	1023.000000	1023.000000	2046.000000
13.640000	-0.019665	-11.622164	-4.885929	-0.780452	-2.767587	-3.188195	0.000000	-10.000000	-0.441667	26.416668	54.333332	1023.000000	1023.000000	2046.000000
13.660000	-0.017969	-10.619920	-4.511702	-0.662001	-2.263711	-3.182506	0.000000	-10.000000	-0.458333	27.166668	62.833332	1023.000000	1023.000000	2046.000000
13.680000	-0.015766	-9.317818	-4.006846	-0.528878	-1.714859	-3.067235	0.000000	-10.000000	-0.475000	27.783335	71.833336	1023.000000	1023.000000	2046.000000
13.700000	-0.014109	-8.338270	-3.662986	-0.523405	-1.237563	-2.914317	0.000000	-10.000000	-0.500000	28.183334	81.000000	1023.000000	1023.000000	2046.000000
13.720000	-0.012135	-7.171756	-3.203719	-0.325568	-0.756054	-2.886416	0.000000	-10.000000	-0.525000	28.683334	90.333336	1023.000000	1023.000000	2046.000000
13.740000	-0.010417	-6.156167	-2.774980	-0.367591	-0.351067	-2.662529	0.000000	-10.000000	-0.541667	29.000000	99.833336	1023.000000	1023.000000	2046.000000
13.760000	-0.008846	-5.227987	-2.426660	-0.126907	0.046754	-2.721174	0.000000	-10.000000	-0.550000	29.366667	109.500000	1023.000000	1023.000000	2046.000000
13.780000	-0.007015	-4.146024	-2.004798	-0.131126	0.467909	-2.478009	0.000000	-10.000000	-0.566667	29.450001	119.166664	1023.000000	1023.000000	2046.000000
13.800000	-0.005651	-3.339478	-1.675385	0.020416	0.803019	-2.487529	0.000000	-10.000000	-0.575000	29.483334	128.833328	1023.000000	1023.000000	2046.000000
13.820000	-0.003862	-2.282290	-1.271196	0.097544	1.198481	-2.307118	0.000000	-10.000000	-0.575000	29.433334	138.500000	1023.000000	1023.000000	2046.000000
13.840000	-0.002629	-1.553689	-0.923837	0.153437	1.444496	-2.227785	0.000000	-10.000000	-0.566667	29.533333	148.500000	1023.000000	1023.000000	2046.000000
13.860000	-0.001048	-0.619247	-0.550011	0.293677	1.811034	-2.173947	0.000000	-10.000000	-0.558333	29.483334	158.500000	1023.000000	1023.000000	2046.000000
13.880000	0.000216	0.127828	-0.234478	0.239220	2.079042	-1.955956	0.000000	-10.000000	-0.558333	29.400000	168.500000	1023.000000	1023.000000	2046.000000
13.900000	0.000954	0.564076	0.000561	0.357016	2.249204	-2.042706	0.000000	-10.000000	-0.550000	29.283333	178.166672	1023.000000	1023.000000	2046.000000
13.920000	0.001911	1.129148	0.351908	0.224253	2.408128	-1.855141	0.000000	-10.000000	-0.541667	29.116667	187.833328	1023.000000	1023.000000	2046.000000
13.940000	0.002282	1.348788	0.645437	0.052674	2.586922	-1.936244	0.000000	-10.000000	-0.533333	29.016666	197.500000	1023.000000	1023.000000	2046.000000
13.960000	0.003245	1.918031	1.080193	0.008045	2.806280	-1.976486	0.000000	-10.000000	-0.525000	28.850000	207.333328	1023.000000	1023.000000	2046.000000
13.980000	0.004446	2.627415	1.507784	-0.131352	3.088740	-1.837758	0.000000	-10.000000	-0.525000	29.000000	217.000000	1023.000000	1023.000000	2046.000000
14.000000	0.006055	3.578784	1.949298	0.015206	3.450111	-1.835832	0.000000	-10.000000	-0.516667	28.883333	226.666672	1023.000000	1023.000000	2046.000000
14.020000	0.008501	5.024009	2.453812	0.142648	3.930533	-1.502984	0.000000	-10.000000	-0.508333	28.716667	236.500000	1023.000000	1023.000000	2046.000000
14.040000	0.010758	6.357937	2.962395	0.558684	4.272845	-1.435987	0.000000	-10.000000	-0.500000	28.600000	246.166672	1023.000000	1023.000000	2046.000000
14.060000	0.014258	8.426308	3.743735	1.024386	4.755361	-1.097175	0.000000	-10.000000	-0.500000	28.283333	255.833328	1023.000000	1023.000000	2046.000000
14.080000	0.016747	9.897312	4.526639	1.306438	4.982173	-0.917939	0.000000	-10.000000	-0.500000	28.450001	265.166656	1023.000000	1023.000000	2046.000000
14.100000	0.018545	10.960388	5.120200	1.568201	5.186830	-0.914842	0.000000	-10.000000	-0.500000	28.400000	274.666656	1023.000000	1023.000000	2046.000000
14.120000	0.018179	10.743896	5.095859	1.396070	5.020799	-0.768831	0.000000	-10.000000	-0.483333	28.583334	284.000000	1023.000000	1023.000000	2046.000000
14.140000	0.015343	9.067970	4.553336	1.154222	4.530644	-1.170231	0.000000	-10.000000	-0.475000	28.133333	293.500000	1023.000000	1023.000000	2046.000000
14.160000	0.012959	7.659042	4.049476	0.763168	4.245155	-1.398757	0.000000	-10.000000	-0.458333	27.916668	303.000000	1023.000000	1023.000000	2046.000000
14.180000	0.011495	6.793838	3.721770	0.488800	4.118343	-1.535075	0.000000	-10.000000	-0.458333	27.700001	312.333344	1023.000000	1023.000000	2046.000000
14.200000	0.011331	6.696570	3.558113	0.539952	4.243908	-1.645403	0.000000	-10.000000	-0.458333	27.816668	321.666656	1023.000000	1023.000000	2046.000000
14.220000	0.012053	7.123114	3.669992	0.508395	4.420924	-1.476197	0.000000	-10.000000	-0.458333	27.933334	331.000000	1023.000000	1023.000000	2046.000000
14.240000	0.012589	7.439885	3.791999	0.592878	4.593864	-1.538857	0.000000	-10.000000	-0.475000	27.983334	340.333344	1023.000000	1023.000000	2046.000000
14.260000	0.013661	8.073819	4.002500	0.750143	4.888911	-1.567736	0.000000	-10.000000	-0.483333	28.200001	349.666656	1023.000000	1023.000000	2046.000000
14.280000	0.014529	8.586543	4.213270	0.731669	5.175436	-1.533832	0.000000	-10.000000	-0.500000	28.116667	359.000000	1023.000000	1023.000000	2046.000000
14.300000	0.015662	9.256497	4.409770	0.902878	5.577992	-1.634143	0.000000	-10.000000	-0.491667	28.416668	368.333344	1023.000000	1023.000000	2046.000000
14.320000	0.017192	10.160657	4.740465	0.907159	5.957847	-1.444815	0.000000	-10.000000	-0.491667	28.283333	377.833344	1023.000000	1023.000000	2046.000000
14.340000	0.018563	10.970716	5.081385	1.057345	6.369132	-1.537146	0.000000	-10.000000	-0.483333	28.166666	387.166656	1023.000000	1023.000000	2046.000000
14.360000	0.020659	12.209526	5.460576	1.162228	6.945269	-1.358546	0.000000	-10.000000	-0.491667	28.200001	396.666656	1023.000000	1023.000000	2046.000000
14.380000	0.022213	13.127707	5.789968	1.217757	7.483730	-1.363748	0.000000	-10.000000	-0.491667	28.250000	406.000000	1023.000000	1023.000000	2046.000000
14.400000	0.024143	14.268312	6.199935	1.294188	8.076411	-1.302224	0.000000	-10.000000	-0.500000	28.583334	415.500000	1023.000000	1023.000000	2046.000000
14.420000	0.026060	15.401340	6.524846	1.330857	8.639504	-1.093868	0.000000	-10.000000	-0.500000	28.566668	425.000000	1023.000000	1023.000000	2046.000000
14.440000	0.027810	16.435898	6.786503	1.481644	9.228851	-1.061100	0.000000	-10.000000	-0.500000	28.566668	434.500000	1023.000000	1023.000000	2046.000000
14.460000	0.029765	17.591213	7.028898	1.536655	9.866649	-0.840989	0.000000	-10.000000	-0.483333	28.266666	444.000000	1023.000000	1023.000000	2046.000000
14.480000	0.031187	18.431761	7.160015	1.520754	10.494815	-0.743822	0.000000	-10.000000	-0.466667	27.683334	453.500000	1023.000000	1023.000000	2046.000000
14.500000	0.032215	19.039309	7.123470	1.515669	11.077791	-0.677621	0.000000	-10.000000	-0.450000	27.433334	462.833344	1023.000000	1023.000000	2046.000000
14.520000	0.033020	19.515085	7.097327	1.359708	11.546042	-0.487993	0.000000	-10.000000	-0.450000	27.366667	472.000000	1023.000000	1023.000000	2046.000000
14.540000	0.033042	19.528057	6.979821	1.221595	11.856797	-0.530157	0.000000	-10.000000	-0.441667	27.300001	481.166656	1023.000000	1023.000000	2046.000000
14.560000	0.033684	19.907114	7.035849	1.104864	12.156235	-0.389834	0.000000	-10.000000	-0.425000	27.000000	490.333344	1023.000000	1023.000000	2046.000000
14.580000	0.034135	20.173609	7.181090	0.965992	12.417998	-0.391473	0.000000	-10.000000	-0.400000	26.550001	499.500000	1023.000000	1023.000000	2046.000000
14.600000	0.034885	20.617105	7.355621	0.935290	12.737594	-0.411399	0.000000	-10.000000	-0.383333	26.233334	508.333344	1023.000000	1023.000000	2046.000000
14.620000	0.036049	21.305151	7.800222	0.836599	13.009081	-0.340751	0.000000	-10.000000	-0.375000	25.666668	517.166687	1023.000000	1023.000000	2046.000000
14.640000	0.037230	22.003134	8.159093	0.881241	13.376614	-0.413813	0.000000	-10.000000	-0.375000	24.950001	525.666687	1023.000000	1023.000000	2046.000000
14.660000	0.039124	23.122025	8.662862	0.987923	13.747478	-0.276239	0.000000	-10.000000	-0.366667	24.583334	534.333313	1023.000000	1023.000000	2046.000000
14.680000	0.041019	24.241987	9.152452	1.124828	14.157946	-0.193237	0.000000	-10.000000	-0.350000	24.166666	542.666687	1023.000000	1023.000000	2046.000000
14.700000	0.043335	25.611111	9.600124	1.381056	14.674879	-0.044947	0.000000	-10.000000	-0.341667	24.200001	551.000000	1023.000000	1023.000000	2046.000000
14.720000	0.045690	27.002960	10.159954	1.644790	15.109852	0.088364	0.000000	-10.000000	-0.325000	23.700001	559.000000	1023.000000	1023.000000	2046.000000
14.740000	0.047791	28.244480	10.535428	1.898241	15.650492	0.160318	0.000000	-10.000000	-0.325000	23.566668	567.000000	1023.000000	1023.000000	2046.000000
14.760000	0.050183	29.658142	11.016338	2.219215	16.072670	0.349921	0.000000	-10.000000	-0.308333	23.183334	574.833313	1023.000000	1023.000000	2046.000000
14.780000	0.052251	30.880510	11.457926	2.427810	16.507284	0.487491	0.000000	-10.000000	-0.291667	22.850000	582.500000	1023.000000	1023.000000	2046.000000
14.800000	0.054214	32.040180	11.763211	2.711631	16.943272	0.622068	0.000000	-10.000000	-0.275000	22.216667	590.166687	1023.000000	1023.000000	2046.000000
14.820000	0.056078	33.141998	12.204407	2.899443	17.292236	0.745914	0.000000	-10.000000	-0.258333	21.683332	597.666687	1023.000000	1023.000000	2046.000000
14.840000	0.057668	34.081726	12.439988	3.116751	17.705709	0.819276	0.000000	-10.000000	-0.258333	21.166666	605.000000	1023.000000	1023.000000	2046.000000
14.860000	0.059451	35.135582	12.857484	3.302385	18.028559	0.947154	0.000000	-10.000000	-0.241667	20.816668	612.166687	1023.000000	1023.000000	2046.000000
14.880000	0.060742	35.898357	13.066843	3.431192	18.445343	0.954981	0.000000	-10.000000	-0.233333	20.200001	619.166687	1023.000000	1023.000000	2046.000000
14.900000	0.062456	36.911354	13.411194	3.626582	18.791008	1.082570	0.000000	-10.000000	-0.225000	19.866667	626.000000	1023.000000	1023.000000	2046.000000
14.920000	0.063665	37.625755	13.674217	3.701240	19.139423	1.110873	0.000000	-10.000000	-0.216667	19.450001	632.666687	1023.000000	1023.000000	2046.000000
14.940000	0.065166	38.513126	13.902205	3.925848	19.519285	1.165788	0.000000	-10.000000	-0.208333	19.133333	639.166687	1023.000000	1023.000000	2046.000000
14.960000	0.066634	39.380676	14.227666	4.026004	19.823895	1.303111	0.000000	-10.000000	-0.200000	18.966667	645.833313	1023.000000	1023.000000	2046.000000
14.980000	0.067695	40.007816	14.406275	4.159380	20.164766	1.277395	0.000000	-10.000000	-0.200000	18.783335	652.166687	1023.000000	1023.000000	2046.000000
15.000000	0.069013	40.786533	14.676765	4.327511	20.418592	1.363663	0.000000	-10.000000	-0.183333	18.700001	658.500000	1023.000000	1023.000000	2046.000000
15.020000	0.069792	41.246780	14.825173	4.367544	20.636822	1.417241	0.000000	-10.000000	-0.175000	18.433334	664.500000	1023.000000	1023.000000	2046.000000
15.040000	0.070178	41.474964	14.816463	4.495549	20.749107	1.413846	0.000000	-10.000000	-0.166667	18.300001	670.666687	1023.000000	1023.000000	2046.000000
15.060000	0.070602	41.725567	14.964733	4.470927	20.792009	1.497899	0.000000	-10.000000	-0.166667	17.783333	677.000000	1023.000000	1023.000000	2046.000000
15.080000	0.070479	41.653362	15.085755	4.381052	20.776356	1.410199	0.000000	-10.000000	-0.150000	17.383333	683.166687	1023.000000	1023.000000	2046.000000
15.100000	0.071188	42.072166	15.306380	4.482260	20.874304	1.409222	0.000000	-10.000000	-0.125000	16.733334	689.000000	1023.000000	1023.000000	2046.000000
15.120000	0.072370	42.770954	15.607538	4.509036	21.152952	1.501426	0.000000	-10.000000	-0.091667	16.200001	694.666687	1023.000000	1023.000000	2046.000000
15.140000	0.073472	43.422066	15.800017	4.735458	21.326853	1.559738	0.000000	-10.000000	-0.058333	15.350000	700.166687	1023.000000	1023.000000	2046.000000
15.160000	0.074957	44.299454	16.028433	4.964757	21.543665	1.762598	0.000000	-10.000000	-0.050000	14.350000	705.500000	1023.000000	1023.000000	2046.000000
15.180000	0.075756	44.771698	16.106951	5.262775	21.563313	1.838660	0.000000	-10.000000	-0.050000	13.400000	710.333313	1023.000000	1023.000000	2046.000000
15.200000	0.077154	45.597958	16.552254	5.513432	21.555038	1.977231	0.000000	-10.000000	-0.041667	12.416667	714.833313	1023.000000	1023.000000	2046.000000
15.220000	0.077470	45.784790	16.758245	5.643694	21.368889	2.013961	0.000000	-10.000000	-0.016667	11.883333	717.666687	1023.000000	1023.000000	2046.000000
15.240000	0.076415	45.161316	16.678612	5.726226	20.793951	1.962528	0.000000	-10.000000	0.000000	10.683333	721.666687	1023.000000	1023.000000	2046.000000
15.260000	0.073432	43.398190	16.106291	5.454457	20.092657	1.744786	0.000000	-10.000000	0.000000	9.333334	725.500000	1023.000000	1023.000000	2046.000000
15.280000	0.070156	41.462132	15.431145	5.190353	19.401468	1.439166	0.000000	-10.000000	0.008333	7.150000	730.166687	1023.000000	1023.000000	2046.000000
15.300000	0.067157	39.689865	14.768759	4.845159	18.960491	1.115454	0.000000	-10.000000	0.016667	5.466667	733.000000	1023.000000	1023.000000	2046.000000
15.320000	0.065308	38.597248	14.301696	4.780269	18.568514	0.946768	0.000000	-10.000000	0.033333	3.900000	735.000000	1023.000000	1023.000000	2046.000000
15.340000	0.064452	38.091232	14.085566	4.696028	18.388918	0.920722	0.000000	-10.000000	0.033333	3.200000	736.666687	1023.000000	1023.000000	2046.000000
15.360000	0.063787	37.698273	13.931358	4.735833	18.193958	0.837124	0.000000	-10.000000	0.033333	2.866667	737.666687	1023.000000	1023.000000	2046.000000
15.380000	0.063627	37.603634	13.912272	4.790192	18.082382	0.818787	0.000000	-10.000000	0.033333	2.833333	738.666687	1023.000000	1023.000000	2046.000000
15.400000	0.063256	37.384235	13.835621	4.736840	18.072796	0.738979	0.000000	-10.000000	0.041667	2.666667	739.500000	1023.000000	1023.000000	2046.000000
15.420000	0.063059	37.267761	13.821243	4.806009	17.989580	0.650929	0.000000	-10.000000	0.050000	2.283333	740.500000	1023.000000	1023.000000	2046.000000
15.440000	0.063121	37.304462	13.834665	4.719729	18.108971	0.641100	0.000000	-10.000000	0.050000	1.366667	741.333313	1023.000000	1023.000000	2046.000000
15.460000	0.063029	37.250046	13.814704	4.746453	18.115755	0.573132	0.000000	-10.000000	0.050000	0.550000	741.833313	1023.000000	1023.000000	2046.000000
15.480000	0.063456	37.502506	13.930152	4.821859	18.208447	0.542050	0.000000	-10.000000	0.050000	0.000000	742.000000	1023.000000	1023.000000	2046.000000
15.500000	0.063718	37.657398	13.968579	4.776083	18.359728	0.553010	0.000000	-10.000000	0.050000	0.000000	742.000000	1023.000000	1023.000000	2046.000000
15.520000	0.063929	37.782032	13.979145	4.802952	18.519587	0.480349	0.000000	-10.000000	0.050000	0.000000	742.000000	1023.000000	1023.000000	2046.000000
15.540000	0.064327	38.017235	13.993783	4.672750	18.771515	0.579186	0.000000	-10.000000	0.050000	0.000000	742.000000	1023.000000	1023.000000	2046.000000
15.560000	0.064627	38.194397	13.892438	4.701488	18.944883	0.655588	0.000000	-10.000000	0.050000	-0.666667	742.000000	1023.000000	1023.000000	2046.000000
15.580000	0.065193	38.529285	13.897419	4.712974	19.142490	0.776401	0.000000	-10.000000	0.050000	-1.366667	742.000000	1023.000000	1023.000000	2046.000000
15.600000	0.065319	38.603817	13.672477	4.645079	19.462343	0.823918	0.000000	-10.000000	0.058333	-2.316667	742.000000	1023.000000	1023.000000	2046.000000
15.620000	0.064772	38.280365	13.258052	4.574450	19.629301	0.818565	0.000000	-10.000000	0.058333	-2.816667	742.000000	1023.000000	1023.000000	2046.000000
15.640000	0.063984	37.814289	12.859011	4.393651	19.683256	0.878371	0.000000	-10.000000	0.066667	-3.366667	742.000000	1023.000000	1023.000000	2046.000000
15.660000	0.062630	37.014351	12.355196	4.108479	19.653877	0.896798	0.000000	-10.000000	0.058333	-3.916667	742.000000	1023.000000	1023.000000	2046.000000
15.680000	0.061256	36.202061	11.917260	3.913949	19.471622	0.899229	0.000000	-10.000000	0.066667	-4.483334	742.000000	1023.000000	1023.000000	2046.000000
15.700000	0.060238	35.600708	11.603199	3.719564	19.370991	0.906954	0.000000	-10.000000	0.075000	-5.233334	742.000000	1023.000000	1023.000000	2046.000000
15.720000	0.059190	34.981499	11.403488	3.552457	19.208778	0.816774	0.000000	-10.000000	0.091667	-6.150000	742.000000	1023.000000	1023.000000	2046.000000
15.740000	0.058441	34.538677	11.351675	3.404733	18.980957	0.801311	0.000000	-10.000000	0.100000	-7.266667	742.000000	1023.000000	1023.000000	2046.000000
15.760000	0.058133	34.356468	11.372988	3.252157	18.954914	0.776409	0.000000	-10.000000	0.108333	-8.383333	742.000000	1023.000000	1023.000000	2046.000000
15.780000	0.057885	34.210133	11.440190	3.210123	18.820108	0.739709	0.000000	-10.000000	0.108333	-9.150001	742.000000	1023.000000	1023.000000	2046.000000
15.800000	0.058228	34.412521	11.612790	3.287819	18.693674	0.818238	0.000000	-10.000000	0.116667	-9.583334	734.666687	1023.000000	1023.000000	2046.000000
15.820000	0.058996	34.866535	11.785844	3.410504	18.736994	0.933194	0.000000	-10.000000	0.125000	-9.883333	726.333313	1023.000000	1023.000000	2046.000000
15.840000	0.059656	35.256866	11.990260	3.598786	18.702219	0.965601	0.000000	-10.000000	0.125000	-10.166667	716.833313	1023.000000	1023.000000	2046.000000
15.860000	0.060456	35.729656	12.161509	3.791681	18.678453	1.098012	0.000000	-10.000000	0.125000	-10.350000	713.500000	1023.000000	1023.000000	2046.000000
15.880000	0.061335	36.249115	12.330631	3.966982	18.743019	1.208481	0.000000	-10.000000	0.116667	-10.333334	710.000000	1023.000000	1023.000000	2046.000000
15.900000	0.062062	36.678722	12.538690	4.166228	18.660082	1.313723	0.000000	-10.000000	0.125000	-10.133333	706.500000	1023.000000	1023.000000	2046.000000
15.920000	0.062743	37.080845	12.585389	4.320707	18.721134	1.453615	0.000000	-10.000000	0.125000	-9.783334	703.166687	1023.000000	1023.000000	2046.000000
15.940000	0.063255	37.383949	12.652641	4.514296	18.773861	1.443149	0.000000	-10.000000	0.116667	-9.400001	699.833313	1023.000000	1023.000000	2046.000000
15.960000	0.063567	37.567860	12.732565	4.658440	18.697208	1.479646	0.000000	-10.000000	0.108333	-8.933333	696.666687	1023.000000	1023.000000	2046.000000
15.980000	0.064106	37.886406	12.785730	4.723553	18.769789	1.607336	0.000000	-10.000000	0.091667	-8.333334	693.666687	1023.000000	1023.000000	2046.000000
16.000000	0.064448	38.088913	12.873069	4.832273	18.802254	1.581317	0.000000	-10.000000	0.091667	-7.633334	691.000000	1023.000000	1023.000000	2046.000000
16.020000	0.064679	38.225475	12.956671	4.867130	18.723251	1.678424	0.000000	-10.000000	0.083333	-6.933333	688.500000	1023.000000	1023.000000	2046.000000
16.040001	0.065084	38.464626	12.982950	4.999599	18.848339	1.633740	0.000000	-10.000000	0.075000	-6.300000	686.000000	1023.000000	1023.000000	2046.000000
16.059999	0.065212	38.540123	13.030942	5.002895	18.854710	1.651577	0.000000	-10.000000	0.066667	-5.783333	683.833313	1023.000000	1023.000000	2046.000000
16.080000	0.065375	38.636871	13.066462	5.039495	18.850813	1.680103	0.000000	-10.000000	0.075000	-5.483334	682.000000	1023.000000	1023.000000	2046.000000
16.100000	0.065846	38.914742	13.194571	5.117693	18.969494	1.632985	0.000000	-10.000000	0.075000	-5.450000	680.333313	1023.000000	1023.000000	2046.000000
16.120001	0.066135	39.085541	13.345839	5.131302	18.936815	1.671583	0.000000	-10.000000	0.075000	-5.533333	678.500000	1023.000000	1023.000000	2046.000000
16.139999	0.066326	39.198586	13.404866	5.183883	18.932625	1.677214	0.000000	-10.000000	0.075000	-5.733334	676.500000	1023.000000	1023.000000	2046.000000
16.160000	0.066377	39.228558	13.459316	5.245529	18.906075	1.617636	0.000000	-10.000000	0.083333	-6.100000	674.500000	1023.000000	1023.000000	2046.000000
16.180000	0.065776	38.873730	13.454424	5.155160	18.626053	1.638091	0.000000	-10.000000	0.091667	-6.800000	672.500000	1023.000000	1023.000000	2046.000000
16.200001	0.065461	38.687195	13.400219	5.236124	18.484346	1.566504	0.000000	-10.000000	0.100000	-7.883333	670.166687	1023.000000	1023.000000	2046.000000
16.219999	0.064868	38.337116	13.373300	5.150093	18.223736	1.589988	0.000000	-10.000000	0.116667	-8.750000	668.500000	1023.000000	1023.000000	2046.000000
16.240000	0.064301	38.001949	13.269022	5.157187	17.906763	1.668978	0.000000	-10.000000	0.133333	-10.183333	665.333313	1023.000000	1023.000000	2046.000000
16.260000	0.064304	38.003597	13.121169	5.469320	17.760674	1.652435	0.000000	-10.000000	0.175000	-11.633333	661.833313	1023.000000	1023.000000	2046.000000
16.280001	0.064161	37.919174	13.142173	5.659190	17.293188	1.824625	0.000000	-10.000000	0.216667	-13.650001	656.833313	1023.000000	1023.000000	2046.000000
16.299999	0.063817	37.715549	13.198912	5.900824	16.712601	1.903215	0.000000	-10.000000	0.266667	-15.300000	652.333313	1023.000000	1023.000000	2046.000000
16.320000	0.062623	37.010277	13.149007	5.989191	15.976289	1.895789	0.000000	-10.000000	0.300000	-17.049999	647.166687	1023.000000	1023.000000	2046.000000
16.340000	0.059580	35.212036	12.615419	5.804015	14.944459	1.848143	0.000000	-10.000000	0.350000	-18.883333	641.500000	1023.000000	1023.000000	2046.000000
16.360001	0.055247	32.651005	11.702023	5.547137	13.923178	1.478665	0.000000	-10.000000	0.400000	-20.683334	635.166687	1023.000000	1023.000000	2046.000000
16.379999	0.050179	29.656015	10.719517	5.009359	12.796457	1.130681	0.000000	-10.000000	0.433333	-22.266666	628.333313	1023.000000	1023.000000	2046.000000
16.400000	0.045947	27.154417	9.795465	4.602334	11.831233	0.925385	0.000000	-10.000000	0.466667	-23.299999	620.833313	1023.000000	1023.000000	2046.000000
16.420000	0.043223	25.544771	9.140754	4.499870	11.230572	0.673575	0.000000	-10.000000	0.500000	-24.016666	613.000000	1023.000000	1023.000000	2046.000000
16.440001	0.040774	24.097221	8.681183	4.335334	10.526138	0.554567	0.000000	-10.000000	0.525000	-24.433334	605.000000	1023.000000	1023.000000	2046.000000
16.459999	0.038747	22.899567	8.245297	4.206832	9.903378	0.544059	0.000000	-10.000000	0.533333	-24.816668	597.000000	1023.000000	1023.000000	2046.000000
16.480000	0.037103	21.927925	7.923123	4.227443	9.425583	0.351776	0.000000	-10.000000	0.533333	-25.033335	588.666687	1023.000000	1023.000000	2046.000000
16.500000	0.035240	20.826635	7.645233	4.016603	8.864734	0.300066	0.000000	-10.000000	0.533333	-25.383333	580.333313	1023.000000	1023.000000	2046.000000
16.520000	0.033606	19.860960	7.277180	3.911616	8.383059	0.289105	0.000000	-10.000000	0.541667	-25.700001	571.666687	1023.000000	1023.000000	2046.000000
16.540001	0.032636	19.288120	7.072787	3.973175	8.093359	0.148798	0.000000	-10.000000	0.541667	-26.183332	563.166687	1023.000000	1023.000000	2046.000000
16.559999	0.031325	18.512938	6.868991	3.798038	7.711205	0.134701	0.000000	-10.000000	0.566667	-26.383333	554.333313	1023.000000	1023.000000	2046.000000
16.580000	0.030054	17.761873	6.597035	3.714647	7.319994	0.130198	0.000000	-10.000000	0.583333	-26.616667	545.666687	1023.000000	1023.000000	2046.000000
16.600000	0.029087	17.190121	6.318075	3.754832	7.154280	-0.037065	0.000000	-10.000000	0.625000	-26.833334	536.833313	1023.000000	1023.000000	2046.000000
16.620001	0.027732	16.389608	6.061219	3.421576	6.874277	0.032537	0.000000	-10.000000	0.641667	-27.133333	528.000000	1023.000000	1023.000000	2046.000000
16.639999	0.026696	15.777080	5.721203	3.336693	6.609217	0.109967	0.000000	-10.000000	0.658333	-27.283333	518.833313	1023.000000	1023.000000	2046.000000
16.660000	0.026343	15.568869	5.520620	3.443153	6.445860	0.159236	0.000000	-10.000000	0.650000	-27.333334	509.666656	1023.000000	1023.000000	2046.000000
16.680000	0.025140	14.857516	5.130463	3.244205	6.163117	0.319731	0.000000	-10.000000	0.650000	-27.266666	500.500000	1023.000000	1023.000000	2046.000000
16.700001	0.023867	14.105212	4.602751	3.271812	5.923901	0.306748	0.000000	-10.000000	0.633333	-27.400002	491.500000	1023.000000	1023.000000	2046.000000
16.719999	0.022535	13.318007	4.055628	3.215337	5.746025	0.301018	0.000000	-10.000000	0.633333	-27.233334	482.333344	1023.000000	1023.000000	2046.000000
16.740000	0.020105	11.882171	3.415851	2.890319	5.178664	0.397336	0.000000	-10.000000	0.641667	-27.216667	473.166656	1023.000000	1023.000000	2046.000000
16.760000	0.018248	10.784320	2.822773	2.811364	4.811034	0.339148	0.000000	-10.000000	0.658333	-27.033333	464.000000	1023.000000	1023.000000	2046.000000
16.780001	0.016285	9.624534	2.350060	2.619940	4.298639	0.355894	0.000000	-10.000000	0.641667	-26.983334	455.000000	1023.000000	1023.000000	2046.000000
16.799999	0.014415	8.519442	1.932130	2.500717	3.651890	0.434704	0.000000	-10.000000	0.616667	-26.833334	446.000000	1023.000000	1023.000000	2046.000000
16.820000	0.013069	7.723969	1.595975	2.528294	3.296514	0.303186	0.000000	-10.000000	0.625000	-26.966667	437.000000	1023.000000	1023.000000	2046.000000
16.840000	0.011058	6.535447	1.316227	2.225643	2.656651	0.336926	0.000000	-10.000000	0.641667	-27.133333	428.000000	1023.000000	1023.000000	2046.000000
16.860001	0.009629	5.690915	0.985060	2.156446	2.219968	0.329440	0.000000	-10.000000	0.658333	-27.433334	419.000000	1023.000000	1023.000000	2046.000000
16.879999	0.008950	5.289361	0.838480	2.169445	1.981114	0.300322	0.000000	-10.000000	0.658333	-27.416668	409.833344	1023.000000	1023.000000	2046.000000
16.900000	0.008003	4.729680	0.776054	2.060717	1.444294	0.448614	0.000000	-10.000000	0.658333	-27.566668	400.666656	1023.000000	1023.000000	2046.000000
16.920000	0.007824	4.623983	0.682206	2.312717	1.274212	0.354847	0.000000	-10.000000	0.666667	-27.516666	391.500000	1023.000000	1023.000000	2046.000000
16.940001	0.007567	4.471892	0.762581	2.271376	0.940510	0.497425	0.000000	-10.000000	0.666667	-27.500000	382.333344	1023.000000	1023.000000	2046.000000
16.959999	0.007061	4.172986	0.686550	2.348498	0.601080	0.536858	0.000000	-10.000000	0.666667	-27.366667	373.166656	1023.000000	1023.000000	2046.000000
16.980000	0.007035	4.157571	0.656823	2.573190	0.499616	0.427941	0.000000	-10.000000	0.641667	-27.183334	364.000000	1023.000000	1023.000000	2046.000000
17.000000	0.006339	3.746449	0.578660	2.485616	0.068803	0.613370	0.000000	-10.000000	0.633333	-27.000000	355.000000	1023.000000	1023.000000	2046.000000
17.020000	0.006121	3.617718	0.427875	2.733893	-0.026205	0.482156	0.000000	-10.000000	0.616667	-26.750000	346.000000	1023.000000	1023.000000	2046.000000
17.040001	0.005604	3.311784	0.338751	2.629377	-0.311290	0.654946	0.000000	-10.000000	0.600000	-26.533333	337.000000	1023.000000	1023.000000	2046.000000
17.059999	0.004893	2.891526	0.210697	2.752650	-0.639635	0.567814	0.000000	-10.000000	0.566667	-26.333334	328.166656	1023.000000	1023.000000	2046.000000
17.080000	0.004766	2.816855	0.135365	2.843291	-0.713637	0.551836	0.000000	-10.000000	0.550000	-26.083334	319.333344	1023.000000	1023.000000	2046.000000
17.100000	0.003810	2.251492	0.046114	2.736944	-1.152524	0.620958	0.000000	-10.000000	0.550000	-25.850000	310.666656	1023.000000	1023.000000	2046.000000
17.120001	0.003648	2.156085	-0.098046	2.952898	-1.172178	0.473410	0.000000	-10.000000	0.558333	-25.633333	302.000000	1023.000000	1023.000000	2046.000000
17.139999	0.002812	1.661692	-0.210467	2.742103	-1.505647	0.635702	0.000000	-10.000000	0.558333	-25.466667	293.500000	1023.000000	1023.000000	2046.000000
17.160000	0.002324	1.373710	-0.390013	2.905193	-1.574678	0.433208	0.000000	-10.000000	0.558333	-25.366667	285.000000	1023.000000	1023.000000	2046.000000
17.180000	0.001792	1.059142	-0.453675	2.796016	-1.788422	0.505224	0.000000	-10.000000	0.541667	-25.266666	276.500000	1023.000000	1023.000000	2046.000000
17.200001	0.001110	0.655978	-0.622783	2.893115	-1.973184	0.358830	0.000000	-10.000000	0.541667	-25.183334	268.166656	1023.000000	1023.000000	2046.000000
17.219999	0.000708	0.418350	-0.727116	2.847294	-2.047121	0.345292	0.000000	-10.000000	0.541667	-25.133333	262.666656	1023.000000	1023.000000	2046.000000
17.240000	-0.000201	-0.119080	-0.860545	2.785043	-2.356198	0.312620	0.000000	-10.000000	0.550000	-24.966667	254.333328	1023.000000	1023.000000	2046.000000
17.260000	-0.000440	-0.260296	-1.002598	2.898304	-2.331872	0.175870	0.000000	-10.000000	0.550000	-24.750000	246.000000	1023.000000	1023.000000	2046.000000
17.280001	-0.001325	-0.783323	-1.132297	2.717190	-2.624448	0.256231	0.000000	-10.000000	0.533333	-24.283335	234.833328	1023.000000	1023.000000	2046.000000
17.299999	-0.001826	-1.079392	-1.303707	2.898631	-2.657860	-0.016456	0.000000	-10.000000	0.525000	-24.050001	226.833328	1023.000000	1023.000000	2046.000000
17.320000	-0.002443	-1.443933	-1.363363	2.698775	-2.883333	0.103988	0.000000	-10.000000	0.508333	-23.850000	218.833328	1023.000000	1023.000000	2046.000000
17.340000	-0.003049	-1.801999	-1.515091	2.739387	-2.971887	-0.054408	0.000000	-10.000000	0.508333	-23.666666	211.000000	1023.000000	1023.000000	2046.000000
17.360001	-0.003444	-2.035639	-1.610360	2.700207	-3.000496	-0.124991	0.000000	-10.000000	0.483333	-23.283333	203.000000	1023.000000	1023.000000	2046.000000
17.379999	-0.004394	-2.596815	-1.674081	2.540848	-3.265940	-0.197642	0.000000	-10.000000	0.458333	-22.833334	195.000000	1023.000000	1023.000000	2046.000000
17.400000	-0.005180	-3.061259	-1.850244	2.527226	-3.309511	-0.428730	0.000000	-10.000000	0.425000	-22.533333	187.333328	1023.000000	1023.000000	2046.000000
17.420000	-0.006837	-4.040426	-1.984574	2.158581	-3.773336	-0.441096	0.000000	-10.000000	0.425000	-22.150000	179.666672	1023.000000	1023.000000	2046.000000
17.440001	-0.008141	-4.811145	-2.228025	2.138428	-3.943571	-0.777978	0.000000	-10.000000	0.425000	-21.783333	172.333328	1023.000000	1023.000000	2046.000000
17.459999	-0.009550	-5.643864	-2.377176	1.868846	-4.308749	-0.826785	0.000000	-10.000000	0.425000	-21.500000	165.000000	1023.000000	1023.000000	2046.000000
17.480000	-0.011115	-6.568871	-2.594771	1.590454	-4.617648	-0.946906	0.000000	-10.000000	0.408333	-21.216667	158.000000	1023.000000	1023.000000	2046.000000
17.500000	-0.011727	-6.930462	-2.815397	1.589066	-4.609995	-1.094136	0.000000	-10.000000	0.400000	-20.950001	151.000000	1023.000000	1023.000000	2046.000000
17.520000	-0.012045	-7.118434	-2.756020	1.544558	-4.904073	-1.002899	0.000000	-10.000000	0.391667	-20.550001	144.000000	1023.000000	1023.000000	2046.000000
17.540001	-0.011646	-6.882872	-2.756081	1.830805	-4.836618	-1.120977	0.000000	-10.000000	0.383333	-20.150000	137.166672	1023.000000	1023.000000	2046.000000
17.559999	-0.011448	-6.765513	-2.540939	1.838907	-5.069422	-0.994059	0.000000	-10.000000	0.366667	-19.733334	130.333328	1023.000000	1023.000000	2046.000000
17.580000	-0.011358	-6.712502	-2.366434	2.000556	-5.221692	-1.124932	0.000000	-10.000000	0.358333	-19.400000	123.833336	1023.000000	1023.000000	2046.000000
17.600000	-0.012326	-7.284781	-2.259251	1.892765	-5.726055	-1.192240	0.000000	-10.000000	0.350000	-19.000000	117.166664	1023.000000	1023.000000	2046.000000
17.620001	-0.015197	-8.981167	-2.722149	1.518077	-6.258788	-1.518307	0.000000	-10.000000	0.316667	-18.266666	110.833336	1023.000000	1023.000000	2046.000000
17.639999	-0.018989	-11.222281	-3.581563	1.140802	-6.779579	-2.001941	0.000000	-10.000000	0.283333	-17.250000	104.500000	1023.000000	1023.000000	2046.000000
17.660000	-0.022803	-13.476489	-4.286243	0.513200	-7.429103	-2.274342	0.000000	-10.000000	0.250000	-16.333332	98.833336	1023.000000	1023.000000	2046.000000
17.680000	-0.025361	-14.988149	-4.898133	0.317373	-7.716575	-2.690814	0.000000	-10.000000	0.250000	-15.650000	93.333336	1023.000000	1023.000000	2046.000000
17.700001	-0.027357	-16.168026	-5.236066	-0.089344	-8.116296	-2.726321	0.000000	-10.000000	0.250000	-15.316667	88.166664	1023.000000	1023.000000	2046.000000
17.719999	-0.028899	-17.079086	-5.586430	-0.166520	-8.317520	-3.008616	0.000000	-10.000000	0.250000	-15.016667	83.000000	1023.000000	1023.000000	2046.000000
17.740000	-0.030173	-17.832487	-5.834862	-0.349145	-8.532074	-3.116406	0.000000	-10.000000	0.241667	-14.850000	78.000000	1023.000000	1023.000000	2046.000000
17.760000	-0.031368	-18.538364	-6.110238	-0.492679	-8.672757	-3.262690	0.000000	-10.000000	0.233333	-14.483334	73.000000	1023.000000	1023.000000	2046.000000
17.780001	-0.032041	-18.936346	-6.333353	-0.545957	-8.654506	-3.402530	0.000000	-10.000000	0.216667	-14.100000	68.166664	1023.000000	1023.000000	2046.000000
17.799999	-0.032771	-19.367647	-6.434516	-0.759913	-8.768306	-3.404912	0.000000	-10.000000	0.208333	-13.800000	63.500000	1023.000000	1023.000000	2046.000000
17.820000	-0.033280	-19.668270	-6.655269	-0.760577	-8.662208	-3.590218	0.000000	-10.000000	0.200000	-13.450000	59.000000	1023.000000	1023.000000	2046.000000
17.840000	-0.033559	-19.833216	-6.710288	-0.859301	-8.642583	-3.621043	0.000000	-10.000000	0.200000	-13.183333	54.500000	1023.000000	1023.000000	2046.000000
17.860001	-0.034022	-20.106745	-6.868106	-1.005841	-8.546625	-3.686173	0.000000	-10.000000	0.200000	-12.750000	50.166668	1023.000000	1023.000000	2046.000000
17.879999	-0.034141	-20.177513	-7.021867	-1.013767	-8.336713	-3.805167	0.000000	-10.000000	0.183333	-12.483334	46.000000	1023.000000	1023.000000	2046.000000
17.900000	-0.033741	-19.940691	-6.987128	-1.163034	-8.205359	-3.585168	0.000000	-10.000000	0.166667	-12.266666	42.000000	1023.000000	1023.000000	2046.000000
17.920000	-0.033571	-19.840303	-7.144775	-1.077961	-8.029382	-3.588185	0.000000	-10.000000	0.141667	-12.016666	37.666668	1023.000000	1023.000000	2046.000000
17.940001	-0.033545	-19.824982	-7.280797	-1.041307	-7.901009	-3.601868	0.000000	-10.000000	0.125000	-11.583334	33.666668	1023.000000	1023.000000	2046.000000
17.959999	-0.033883	-20.025133	-7.531672	-1.194978	-7.812402	-3.486081	0.000000	-10.000000	0.116667	-10.900001	29.666666	1023.000000	1023.000000	2046.000000
17.980000	-0.034745	-20.534382	-7.917017	-1.224030	-7.790835	-3.602498	0.000000	-10.000000	0.116667	-10.300000	26.166666	1023.000000	1023.000000	2046.000000
18.000000	-0.035754	-21.130400	-8.274426	-1.431881	-7.846632	-3.577461	0.000000	-10.000000	0.125000	-9.900001	22.500000	1023.000000	1023.000000	2046.000000
18.020000	-0.037233	-22.004633	-8.707140	-1.666223	-7.989182	-3.642089	0.000000	-10.000000	0.125000	-9.766666	19.166666	1023.000000	1023.000000	2046.000000
18.040001	-0.038142	-22.541777	-9.004376	-1.689377	-8.120111	-3.727912	0.000000	-10.000000	0.116667	-9.633333	16.000000	1023.000000	1023.000000	2046.000000
18.059999	-0.038947	-23.017757	-9.187378	-1.916565	-8.336037	-3.577778	0.000000	-10.000000	0.108333	-9.450000	12.833333	1023.000000	1023.000000	2046.000000
18.080000	-0.039747	-23.490305	-9.397980	-1.824083	-8.441200	-3.827042	0.000000	-10.000000	0.108333	-9.083334	9.666667	1023.000000	1023.000000	2046.000000
18.100000	-0.040302	-23.818548	-9.367047	-2.036812	-8.651609	-3.763079	0.000000	-10.000000	0.108333	-8.766667	6.500000	1023.000000	1023.000000	2046.000000
18.120001	-0.041056	-24.264059	-9.508658	-2.183909	-8.743824	-3.827670	0.000000	-10.000000	0.108333	-8.400001	3.500000	1023.000000	1023.000000	2046.000000
18.139999	-0.041069	-24.271751	-9.465178	-2.131540	-8.761743	-3.913291	0.000000	-10.000000	0.100000	-8.100000	1.000000	1023.000000	1023.000000	2046.000000
18.160000	-0.040723	-24.067160	-9.291302	-2.199244	-8.776374	-3.800240	0.000000	-10.000000	0.100000	-7.716667	-1.333333	1023.000000	1023.000000	2046.000000
18.180000	-0.040178	-23.745035	-9.214340	-2.035367	-8.684457	-3.810871	0.000000	-10.000000	0.100000	-7.366667	-3.500000	1023.000000	1023.000000	2046.000000
18.200001	-0.039438	-23.307709	-8.967700	-1.890006	-8.697352	-3.752650	0.000000	-10.000000	0.100000	-6.983333	-6.000000	1023.000000	1023.000000	2046.000000
18.219999	-0.038896	-22.987692	-8.861588	-1.851918	-8.622456	-3.651731	0.000000	-10.000000	0.100000	-6.733333	-7.666667	1023.000000	1023.000000	2046.000000
18.240000	-0.038128	-22.533411	-8.692059	-1.590075	-8.557570	-3.693708	0.000000	-10.000000	0.091667	-6.383333	-9.833333	1023.000000	1023.000000	2046.000000
18.260000	-0.037345	-22.070992	-8.520272	-1.575258	-8.482962	-3.492500	0.000000	-10.000000	0.083333	-5.933333	-11.833333	1023.000000	1023.000000	2046.000000
18.280001	-0.036939	-21.831118	-8.444728	-1.391354	-8.471847	-3.523189	0.000000	-10.000000	0.075000	-5.333333	-14.500000	1023.000000	1023.000000	2046.000000
18.299999	-0.036113	-21.342548	-8.252563	-1.234728	-8.417334	-3.437923	0.000000	-10.000000	0.075000	-4.766667	-16.333334	1023.000000	1023.000000	2046.000000
18.320000	-0.035837	-21.179390	-8.206321	-1.241536	-8.402924	-3.328610	0.000000	-10.000000	0.066667	-4.333333	-18.000000	1023.000000	1023.000000	2046.000000
18.340000	-0.035304	-20.864937	-8.115494	-1.011689	-8.346757	-3.390998	0.000000	-10.000000	0.066667	-3.933333	-19.500000	1023.000000	1023.000000	2046.000000
18.360001	-0.034779	-20.554642	-7.966546	-1.054915	-8.309387	-3.223793	0.000000	-10.000000	0.058333	-3.683333	-20.833334	1023.000000	1023.000000	2046.000000
18.379999	-0.034529	-20.406761	-7.927609	-0.906483	-8.279715	-3.292955	0.000000	-10.000000	0.058333	-3.466667	-22.166666	1023.000000	1023.000000	2046.000000
18.400000	-0.033859	-20.010557	-7.786549	-0.797182	-8.158602	-3.268226	0.000000	-10.000000	0.050000	-3.350000	-23.333334	1023.000000	1023.000000	2046.000000
18.420000	-0.033603	-19.859213	-7.698443	-0.843919	-8.139867	-3.176984	0.000000	-10.000000	0.050000	-3.266667	-24.500000	1023.000000	1023.000000	2046.000000
18.440001	-0.033342	-19.705402	-7.686461	-0.661154	-8.049164	-3.308624	0.000000	-10.000000	0.058333	-3.316667	-25.500000	1023.000000	1023.000000	2046.000000
18.459999	-0.032793	-19.380825	-7.493845	-0.689143	-8.013201	-3.184636	0.000000	-10.000000	0.066667	-3.383333	-26.500000	1023.000000	1023.000000	2046.000000
18.480000	-0.032663	-19.304100	-7.494977	-0.630730	-7.946797	-3.231597	0.000000	-10.000000	0.066667	-3.416667	-27.666666	1023.000000	1023.000000	2046.000000
18.500000	-0.032106	-18.974916	-7.368868	-0.537717	-7.840677	-3.227655	0.000000	-10.000000	0.058333	-3.400000	-28.833334	1023.000000	1023.000000	2046.000000
18.520000	-0.031814	-18.802353	-7.246741	-0.559412	-7.834602	-3.161596	0.000000	-10.000000	0.058333	-3.400000	-30.000000	1023.000000	1023.000000	2046.000000
18.540001	-0.031761	-18.770935	-7.246278	-0.461198	-7.815351	-3.248108	0.000000	-10.000000	0.066667	-3.450000	-31.166666	1023.000000	1023.000000	2046.000000
18.559999	-0.031172	-18.422506	-7.122305	-0.438835	-7.708081	-3.153285	0.000000	-10.000000	0.066667	-3.416667	-32.333332	1023.000000	1023.000000	2046.000000
18.580000	-0.031214	-18.447397	-7.102839	-0.427848	-7.724403	-3.192308	0.000000	-10.000000	0.058333	-3.316667	-33.500000	1023.000000	1023.000000	2046.000000
18.600000	-0.030876	-18.247709	-6.985951	-0.301419	-7.692938	-3.267401	0.000000	-10.000000	0.050000	-3.150000	-34.500000	1023.000000	1023.000000	2046.000000
18.620001	-0.030443	-17.991648	-6.877747	-0.378677	-7.630073	-3.105151	0.000000	-10.000000	0.050000	-2.983333	-35.500000	1023.000000	1023.000000	2046.000000
18.639999	-0.030540	-18.049082	-6.859873	-0.299469	-7.663828	-3.225912	0.000000	-10.000000	0.050000	-2.816667	-36.500000	1023.000000	1023.000000	2046.000000
18.660000	-0.030387	-17.958910	-6.825175	-0.242409	-7.637113	-3.254213	0.000000	-10.000000	0.050000	-2.666667	-37.500000	1023.000000	1023.000000	2046.000000
18.680000	-0.030884	-18.252254	-6.849909	-0.434575	-7.755857	-3.211914	0.000000	-10.000000	0.050000	-2.483333	-38.500000	1023.000000	1023.000000	2046.000000
18.700001	-0.031850	-18.823301	-6.887856	-0.527218	-7.971221	-3.437007	0.000000	-10.000000	0.050000	-2.333333	-39.333332	1023.000000	1023.000000	2046.000000
18.719999	-0.032270	-19.071507	-6.834884	-0.688663	-8.093204	-3.454757	0.000000	-10.000000	0.050000	-2.233333	-40.166668	1023.000000	1023.000000	2046.000000
18.740000	-0.032925	-19.458715	-6.881834	-0.821700	-8.201357	-3.553825	0.000000	-10.000000	0.050000	-2.300000	-41.000000	1023.000000	1023.000000	2046.000000
18.760000	-0.033432	-19.758043	-6.907904	-0.937389	-8.268232	-3.644517	0.000000	-10.000000	0.050000	-2.283333	-41.833332	1023.000000	1023.000000	2046.000000
18.780001	-0.033005	-19.505692	-6.831261	-0.930659	-8.229154	-3.514619	0.000000	-10.000000	0.050000	-1.800000	-42.500000	1023.000000	1023.000000	2046.000000
18.799999	-0.032361	-19.125103	-6.683097	-0.747914	-8.243239	-3.450852	0.000000	-10.000000	0.050000	-0.716667	-42.833332	1023.000000	1023.000000	2046.000000
18.820000	-0.031266	-18.478413	-6.401217	-0.452739	-8.203315	-3.421141	0.000000	-10.000000	0.041667	0.600000	-43.000000	1023.000000	1023.000000	2046.000000
18.840000	-0.030090	-17.783482	-5.950016	-0.380948	-8.230250	-3.222267	0.000000	-10.000000	0.041667	1.616667	-43.000000	1023.000000	1023.000000	2046.000000
18.860001	-0.029977	-17.716511	-5.752552	-0.333919	-8.364976	-3.265065	0.000000	-10.000000	0.033333	2.466667	-43.000000	1023.000000	1023.000000	2046.000000
18.879999	-0.030999	-18.320238	-5.757930	-0.482104	-8.718877	-3.361328	0.000000	-10.000000	0.033333	2.983333	-43.000000	1023.000000	1023.000000	2046.000000
18.900000	-0.033731	-19.935080	-6.260062	-0.947216	-9.144335	-3.583467	0.000000	-10.000000	0.016667	4.266667	-43.000000	1023.000000	1023.000000	2046.000000
18.920000	-0.036959	-21.842787	-6.912825	-1.347624	-9.557378	-4.024961	0.000000	-10.000000	0.008333	5.483334	-43.000000	1023.000000	1023.000000	2046.000000
18.940001	-0.038933	-23.009409	-7.362746	-1.755287	-9.760501	-4.130874	0.000000	-10.000000	0.000000	6.850000	-43.000000	1023.000000	1023.000000	2046.000000
18.959999	-0.040642	-24.019379	-7.753263	-1.922860	-9.950779	-4.392478	0.000000	-10.000000	0.000000	7.283333	-43.000000	1023.000000	1023.000000	2046.000000
18.980000	-0.041205	-24.352379	-7.963541	-2.013696	-9.977090	-4.398051	0.000000	-10.000000	0.008333	7.200000	-43.000000	1023.000000	1023.000000	2046.000000
19.000000	-0.042027	-24.838135	-8.110169	-2.106667	-10.094308	-4.526990	0.000000	-10.000000	0.008333	6.833333	-43.000000	1023.000000	1023.000000	2046.000000
19.020000	-0.042449	-25.087639	-8.273722	-2.081154	-10.059077	-4.673687	0.000000	-10.000000	0.008333	6.366667	-43.000000	1023.000000	1023.000000	2046.000000
19.040001	-0.042545	-25.144258	-8.339211	-2.167439	-10.023309	-4.614301	0.000000	-10.000000	0.000000	6.116667	-43.000000	1023.000000	1023.000000	2046.000000
19.059999	-0.042739	-25.259037	-8.440728	-2.177486	-9.900992	-4.739829	0.000000	-10.000000	0.016667	5.700000	-32.333332	1023.000000	1023.000000	2046.000000
19.080000	-0.042438	-25.080605	-8.408780	-2.189278	-9.779477	-4.703069	0.000000	-10.000000	0.025000	5.100000	-10.833333	1023.000000	1023.000000	2046.000000
19.100000	-0.042272	-24.982969	-8.357098	-2.216655	-9.674828	-4.734389	0.000000	-10.000000	0.041667	4.250000	11.000000	1023.000000	1023.000000	2046.000000
19.120001	-0.041885	-24.753746	-8.364009	-2.175907	-9.455507	-4.758323	0.000000	-10.000000	0.041667	2.550000	23.000000	1023.000000	1023.000000	2046.000000
19.139999	-0.041631	-24.603987	-8.317986	-2.257389	-9.313924	-4.714687	0.000000	-10.000000	0.050000	1.150000	24.166666	1023.000000	1023.000000	2046.000000
19.160000	-0.041210	-24.355062	-8.394369	-2.271771	-8.978856	-4.710066	0.000000	-10.000000	0.050000	0.000000	25.000000	1023.000000	1023.000000	2046.000000
19.180000	-0.040321	-23.829861	-8.285998	-2.211301	-8.809917	-4.522644	0.000000	-10.000000	0.058333	-0.800000	25.000000	1023.000000	1023.000000	2046.000000
19.200001	-0.039915	-23.589874	-8.357749	-2.146358	-8.608377	-4.477391	0.000000	-10.000000	0.058333	-1.833333	25.000000	1023.000000	1023.000000	2046.000000
19.219999	-0.039498	-23.343592	-8.438517	-2.116738	-8.416671	-4.371667	0.000000	-10.000000	0.058333	-2.866667	25.000000	1023.000000	1023.000000	2046.000000
19.240000	-0.039691	-23.457245	-8.653749	-2.180788	-8.267484	-4.355225	0.000000	-10.000000	0.050000	-3.166667	25.000000	1023.000000	1023.000000	2046.000000
19.260000	-0.040234	-23.778524	-9.001030	-2.207158	-8.208057	-4.362279	0.000000	-10.000000	0.050000	-3.333333	25.000000	1023.000000	1023.000000	2046.000000
19.280001	-0.041000	-24.231245	-9.295764	-2.346613	-8.267045	-4.321823	0.000000	-10.000000	0.058333	-3.816667	25.000000	1023.000000	1023.000000	2046.000000
19.299999	-0.042138	-24.903288	-9.668523	-2.499111	-8.368433	-4.367221	0.000000	-10.000000	0.058333	-4.516667	25.000000	1023.000000	1023.000000	2046.000000
19.320000	-0.042734	-25.255693	-9.895681	-2.540833	-8.520623	-4.298557	0.000000	-10.000000	0.066667	-5.233334	25.000000	1023.000000	1023.000000	2046.000000
19.340000	-0.043548	-25.736784	-10.028997	-2.606020	-8.728691	-4.373074	0.000000	-10.000000	0.075000	-5.633333	25.000000	1023.000000	1023.000000	2046.000000
19.360001	-0.044247	-26.149826	-10.225481	-2.677062	-8.812015	-4.435269	0.000000	-10.000000	0.091667	-5.750000	25.000000	1023.000000	1023.000000	2046.000000
19.379999	-0.044714	-26.425987	-10.224780	-2.748490	-8.960604	-4.492112	0.000000	-10.000000	0.100000	-5.900000	25.000000	1023.000000	1023.000000	2046.000000
19.400000	-0.045212	-26.720045	-10.248606	-2.864887	-9.038189	-4.568363	0.000000	-10.000000	0.091667	-6.066667	25.000000	1023.000000	1023.000000	2046.000000
19.420000	-0.045063	-26.632099	-10.137809	-2.787135	-9.112009	-4.595147	0.000000	-10.000000	0.083333	-6.233334	25.000000	1023.000000	1023.000000	2046.000000
19.440001	-0.044726	-26.433298	-10.018296	-2.770328	-9.076614	-4.568060	0.000000	-10.000000	0.075000	-6.200000	25.000000	1023.000000	1023.000000	2046.000000
19.459999	-0.044120	-26.074869	-9.909703	-2.609352	-9.037828	-4.517986	0.000000	-10.000000	0.075000	-6.150000	17.833334	1023.000000	1023.000000	2046.000000
19.480000	-0.043381	-25.637943	-9.652217	-2.560987	-9.037028	-4.387711	0.000000	-10.000000	0.083333	-6.016666	10.000000	1023.000000	1023.000000	2046.000000
19.500000	-0.042758	-25.269876	-9.598861	-2.352159	-8.935915	-4.382942	0.000000	-10.000000	0.083333	-5.783333	1.333333	1023.000000	1023.000000	2046.000000
19.520000	-0.041960	-24.798239	-9.339428	-2.237139	-8.928677	-4.292995	0.000000	-10.000000	0.075000	-5.416667	-0.666667	1023.000000	1023.000000	2046.000000
19.540001	-0.041424	-24.481525	-9.299645	-2.093747	-8.870338	-4.217794	0.000000	-10.000000	0.058333	-5.133333	-2.000000	1023.000000	1023.000000	2046.000000
19.559999	-0.040681	-24.042480	-9.074442	-1.966153	-8.874645	-4.127241	0.000000	-10.000000	0.058333	-4.800000	-3.166667	1023.000000	1023.000000	2046.000000
19.580000	-0.040292	-23.812712	-9.079866	-1.830704	-8.799767	-4.102374	0.000000	-10.000000	0.058333	-4.316667	-4.833333	1023.000000	1023.000000	2046.000000
19.600000	-0.039607	-23.407516	-8.878226	-1.713475	-8.811717	-4.004099	0.000000	-10.000000	0.058333	-3.700000	-6.833333	1023.000000	1023.000000	2046.000000
19.620001	-0.039378	-23.272133	-8.829123	-1.653819	-8.817436	-3.971756	0.000000	-10.000000	0.050000	-3.283333	-8.166667	1023.000000	1023.000000	2046.000000
19.639999	-0.038745	-22.898256	-8.661476	-1.494756	-8.815339	-3.926685	0.000000	-10.000000	0.050000	-2.883333	-9.166667	1023.000000	1023.000000	2046.000000
19.660000	-0.038360	-22.670559	-8.590327	-1.489694	-8.745304	-3.845233	0.000000	-10.000000	0.050000	-2.616667	-9.833333	1023.000000	1023.000000	2046.000000
19.680000	-0.037899	-22.398256	-8.537159	-1.351123	-8.686250	-3.823725	0.000000	-10.000000	0.050000	-2.216667	-10.833333	1023.000000	1023.000000	2046.000000
19.700001	-0.037382	-22.092676	-8.375010	-1.263860	-8.590411	-3.863396	0.000000	-10.000000	0.050000	-1.700000	-11.333333	1023.000000	1023.000000	2046.000000
19.719999	-0.037004	-21.869425	-8.320066	-1.251194	-8.518045	-3.780118	0.000000	-10.000000	0.033333	-0.183333	-11.833333	1023.000000	1023.000000	2046.000000
19.740000	-0.036260	-21.429512	-8.126356	-1.160913	-8.399870	-3.742373	0.000000	-10.000000	0.016667	1.200000	-12.000000	1023.000000	1023.000000	2046.000000
19.760000	-0.035702	-21.100136	-8.014523	-1.177622	-8.226519	-3.681473	0.000000	-10.000000	0.008333	2.783333	-12.000000	1023.000000	1023.000000	2046.000000
19.780001	-0.034966	-20.664717	-7.868658	-1.019743	-8.074045	-3.702271	0.000000	-10.000000	0.008333	4.083333	-12.000000	1023.000000	1023.000000	2046.000000
19.799999	-0.034105	-20.155819	-7.634521	-1.014050	-7.867165	-3.640082	0.000000	-10.000000	0.008333	5.966667	-12.000000	1023.000000	1023.000000	2046.000000
19.820000	-0.033394	-19.735561	-7.523163	-0.924432	-7.702225	-3.585741	0.000000	-10.000000	0.000000	7.783333	-12.000000	1023.000000	1023.000000	2046.000000
19.840000	-0.032353	-19.120493	-7.268726	-0.871283	-7.483278	-3.497206	0.000000	-10.000000	-0.016667	9.316667	-12.000000	1023.000000	1023.000000	2046.000000
19.860001	-0.031662	-18.712053	-7.124463	-0.851354	-7.262611	-3.473626	0.000000	-10.000000	-0.033333	10.516666	-12.000000	1023.000000	1023.000000	2046.000000
19.879999	-0.030655	-18.117012	-6.858176	-0.687672	-7.128366	-3.442798	0.000000	-10.000000	-0.058333	11.350000	-12.000000	1023.000000	1023.000000	2046.000000
19.900000	-0.029870	-17.653461	-6.666403	-0.762329	-6.868091	-3.356640	0.000000	-10.000000	-0.066667	12.133333	-6.333333	1023.000000	1023.000000	2046.000000
19.920000	-0.029429	-17.392498	-6.509241	-0.725289	-6.784738	-3.373230	0.000000	-10.000000	-0.083333	13.050000	5.333333	1023.000000	1023.000000	2046.000000
19.940001	-0.029055	-17.171625	-6.290870	-0.807438	-6.628322	-3.444997	0.000000	-10.000000	-0.108333	14.133333	18.500000	1023.000000	1023.000000	2046.000000
19.959999	-0.029043	-17.164341	-6.097971	-1.107577	-6.560005	-3.398789	0.000000	-10.000000	-0.125000	15.066667	27.666666	1023.000000	1023.000000	2046.000000
19.980000	-0.028777	-17.007105	-5.898756	-1.140079	-6.457402	-3.510869	0.000000	-10.000000	-0.133333	15.883333	32.500000	1023.000000	1023.000000	2046.000000
20.000000	-0.028354	-16.757160	-5.627881	-1.363081	-6.294456	-3.471742	0.000000	-10.000000	-0.150000	16.600000	37.500000	1023.000000	1023.000000	2046.000000
20.020000	-0.027738	-16.393171	-5.485097	-1.378975	-6.048322	-3.480776	0.000000	-10.000000	-0.175000	17.383333	42.833332	1023.000000	1023.000000	2046.000000
20.040001	-0.026383	-15.592295	-5.177617	-1.242350	-5.797003	-3.375325	0.000000	-10.000000	-0.200000	18.033335	48.500000	1023.000000	1023.000000	2046.000000
20.059999	-0.024185	-14.293117	-4.663378	-1.041581	-5.467962	-3.120195	0.000000	-10.000000	-0.208333	18.833334	54.500000	1023.000000	1023.000000	2046.000000
20.080000	-0.022019	-13.013370	-4.063392	-0.668357	-5.238138	-3.043482	0.000000	-10.000000	-0.225000	19.450001	60.666668	1023.000000	1023.000000	2046.000000
20.100000	-0.019624	-11.597517	-3.291454	-0.547714	-4.893474	-2.864875	0.000000	-10.000000	-0.233333	20.316668	67.000000	1023.000000	1023.000000	2046.000000
20.120001	-0.018473	-10.917626	-2.884281	-0.490195	-4.756733	-2.786417	0.000000	-10.000000	-0.250000	21.050001	73.666664	1023.000000	1023.000000	2046.000000
20.139999	-0.019195	-11.344535	-2.933916	-0.657693	-4.844932	-2.907993	0.000000	-10.000000	-0.258333	21.983334	80.666664	1023.000000	1023.000000	2046.000000
20.160000	-0.021657	-12.799280	-3.448221	-1.106530	-5.109545	-3.134985	0.000000	-10.000000	-0.291667	22.616667	87.833336	1023.000000	1023.000000	2046.000000
20.180000	-0.023964	-14.162636	-3.944359	-1.478616	-5.312689	-3.426971	0.000000	-10.000000	-0.316667	23.383333	95.333336	1023.000000	1023.000000	2046.000000
20.200001	-0.025009	-14.780382	-4.250346	-1.833273	-5.153391	-3.543372	0.000000	-10.000000	-0.358333	24.183334	103.000000	1023.000000	1023.000000	2046.000000
20.219999	-0.025208	-14.898043	-4.332838	-1.916620	-5.047238	-3.601347	0.000000	-10.000000	-0.391667	25.083334	111.000000	1023.000000	1023.000000	2046.000000
20.240000	-0.024677	-14.583982	-4.249410	-1.911920	-4.827685	-3.594967	0.000000	-10.000000	-0.416667	26.116667	119.166664	1023.000000	1023.000000	2046.000000
20.260000	-0.024089	-14.236467	-4.163258	-1.983415	-4.535645	-3.554151	0.000000	-10.000000	-0.441667	26.966667	127.666664	1023.000000	1023.000000	2046.000000
20.280001	-0.023331	-13.788703	-3.994499	-1.870708	-4.294347	-3.629148	0.000000	-10.000000	-0.466667	27.833334	136.500000	1023.000000	1023.000000	2046.000000
20.299999	-0.022231	-13.138710	-3.806570	-1.864617	-3.895198	-3.572325	0.000000	-10.000000	-0.491667	28.300001	145.666672	1023.000000	1023.000000	2046.000000
20.320000	-0.021026	-12.426547	-3.584078	-1.847646	-3.487742	-3.507081	0.000000	-10.000000	-0.508333	28.766666	155.000000	1023.000000	1023.000000	2046.000000
20.340000	-0.019649	-11.612530	-3.292870	-1.758465	-3.122411	-3.438784	0.000000	-10.000000	-0.525000	29.133333	164.666672	1023.000000	1023.000000	2046.000000
20.360001	-0.017909	-10.584449	-3.007773	-1.689446	-2.516627	-3.370603	0.000000	-10.000000	-0.541667	29.366667	174.166672	1023.000000	1023.000000	2046.000000
20.379999	-0.016303	-9.635018	-2.636497	-1.606369	-2.070451	-3.321702	0.000000	-10.000000	-0.550000	29.500000	183.833328	1023.000000	1023.000000	2046.000000
20.400000	-0.014501	-8.570126	-2.280080	-1.557815	-1.509727	-3.222504	0.000000	-10.000000	-0.550000	29.416666	193.500000	1023.000000	1023.000000	2046.000000
20.420000	-0.012380	-7.316779	-1.913652	-1.510290	-0.820291	-3.072546	0.000000	-10.000000	-0.566667	29.716667	203.500000	1023.000000	1023.000000	2046.000000
20.440001	-0.010162	-6.005804	-1.489765	-1.362247	-0.305636	-2.848156	0.000000	-10.000000	-0.575000	30.050001	213.500000	1023.000000	1023.000000	2046.000000
20.459999	-0.007831	-4.627861	-1.075096	-1.229975	0.383118	-2.705908	0.000000	-10.000000	-0.575000	30.283335	223.500000	1023.000000	1023.000000	2046.000000
20.480000	-0.006073	-3.589324	-0.804423	-1.172178	0.976353	-2.589076	0.000000	-10.000000	-0.558333	30.433334	233.500000	1023.000000	1023.000000	2046.000000
20.500000	-0.004391	-2.595079	-0.655779	-1.158750	1.630635	-2.411186	0.000000	-10.000000	-0.550000	30.383333	243.500000	1023.000000	1023.000000	2046.000000
20.520000	-0.003215	-1.900035	-0.564605	-1.220366	2.120686	-2.235750	0.000000	-10.000000	-0.550000	30.550001	253.833328	1023.000000	1023.000000	2046.000000
20.540001	-0.002737	-1.617568	-0.600222	-1.316364	2.429025	-2.130008	0.000000	-10.000000	-0.533333	30.316668	264.166656	1023.000000	1023.000000	2046.000000
20.559999	-0.002159	-1.275679	-0.588783	-1.440269	2.771852	-2.018479	0.000000	-10.000000	-0.516667	29.966667	274.500000	1023.000000	1023.000000	2046.000000
20.580000	-0.001595	-0.942828	-0.420232	-1.461775	2.923445	-1.984266	0.000000	-10.000000	-0.525000	29.616667	284.500000	1023.000000	1023.000000	2046.000000
20.600000	-0.000631	-0.373099	-0.175286	-1.506567	3.205748	-1.896995	0.000000	-10.000000	-0.541667	29.616667	294.333344	1023.000000	1023.000000	2046.000000
20.620001	0.000481	0.284528	0.207064	-1.530573	3.509141	-1.901105	0.000000	-10.000000	-0.525000	29.650000	304.000000	1023.000000	1023.000000	2046.000000
20.639999	0.001798	1.062910	0.726148	-1.578180	3.730362	-1.815420	0.000000	-10.000000	-0.500000	29.650000	313.666656	1023.000000	1023.000000	2046.000000
20.660000	0.003648	2.156127	1.264652	-1.540882	4.184865	-1.752509	0.000000	-10.000000	-0.491667	29.250000	323.500000	1023.000000	1023.000000	2046.000000
20.680000	0.005693	3.364664	1.846882	-1.432154	4.546806	-1.596870	0.000000	-10.000000	-0.525000	29.400000	333.500000	1023.000000	1023.000000	2046.000000
20.700001	0.008086	4.778739	2.405542	-1.187226	5.051947	-1.491524	0.000000	-10.000000	-0.525000	29.383333	343.500000	1023.000000	1023.000000	2046.000000
20.719999	0.010760	6.359198	3.047994	-0.946459	5.578691	-1.321027	0.000000	-10.000000	-0.533333	29.650000	353.500000	1023.000000	1023.000000	2046.000000
20.740000	0.013403	7.921160	3.617875	-0.668859	6.130190	-1.158047	0.000000	-10.000000	-0.533333	29.583334	363.500000	1023.000000	1023.000000	2046.000000
20.760000	0.016298	9.632087	4.269569	-0.358133	6.708008	-0.987357	0.000000	-10.000000	-0.550000	29.650000	373.166656	1023.000000	1023.000000	2046.000000
20.780001	0.018894	11.166108	4.857836	-0.084745	7.198981	-0.805965	0.000000	-10.000000	-0.550000	29.500000	382.833344	1023.000000	1023.000000	2046.000000
20.799999	0.021601	12.765985	5.365200	0.227130	7.830976	-0.657320	0.000000	-10.000000	-0.550000	29.416668	392.500000	1023.000000	1023.000000	2046.000000
20.820000	0.023994	14.180420	5.890289	0.486400	8.360868	-0.557138	0.000000	-10.000000	-0.550000	29.483334	402.500000	1023.000000	1023.000000	2046.000000
20.840000	0.026378	15.589207	6.366544	0.698495	8.889916	-0.365749	0.000000	-10.000000	-0.541667	29.350000	412.500000	1023.000000	1023.000000	2046.000000
20.860001	0.028705	16.964657	6.925565	0.936989	9.398014	-0.295912	0.000000	-10.000000	-0.541667	29.333334	422.500000	1023.000000	1023.000000	2046.000000
20.879999	0.030662	18.121374	7.360219	1.077771	9.869470	-0.186085	0.000000	-10.000000	-0.525000	29.016668	432.166656	1023.000000	1023.000000	2046.000000
20.900000	0.032992	19.498320	7.808650	1.311515	10.487320	-0.109165	0.000000	-10.000000	-0.516667	28.833334	441.833344	1023.000000	1023.000000	2046.000000
20.920000	0.034907	20.629812	8.266359	1.408249	10.934703	0.020500	0.000000	-10.000000	-0.491667	28.583334	451.333344	1023.000000	1023.000000	2046.000000
20.940001	0.036795	21.745771	8.595382	1.602815	11.450201	0.097373	0.000000	-10.000000	-0.483333	28.433334	461.000000	1023.000000	1023.000000	2046.000000
20.959999	0.038664	22.850512	8.979999	1.788121	11.959128	0.123264	0.000000	-10.000000	-0.466667	28.166668	470.666656	1023.000000	1023.000000	2046.000000
20.980000	0.040170	23.740498	9.305876	1.850324	12.285448	0.298850	0.000000	-10.000000	-0.441667	27.633333	480.166656	1023.000000	1023.000000	2046.000000
21.000000	0.042043	24.847507	9.642141	2.098487	12.819476	0.287404	0.000000	-10.000000	-0.416667	27.200001	489.500000	1023.000000	1023.000000	2046.000000
21.020000	0.043484	25.698830	9.973542	2.175614	13.175682	0.373992	0.000000	-10.000000	-0.416667	26.983334	498.500000	1023.000000	1023.000000	2046.000000
21.040001	0.044975	26.580477	10.238527	2.270758	13.565029	0.506163	0.000000	-10.000000	-0.416667	26.950001	507.500000	1023.000000	1023.000000	2046.000000
21.059999	0.046500	27.481457	10.558953	2.493914	13.973879	0.454712	0.000000	-10.000000	-0.416667	26.950001	516.500000	1023.000000	1023.000000	2046.000000
21.080000	0.047423	28.027239	10.738126	2.476888	14.214157	0.598069	0.000000	-10.000000	-0.391667	26.850000	525.500000	1023.000000	1023.000000	2046.000000
21.100000	0.048246	28.513594	10.889530	2.585959	14.446672	0.591432	0.000000	-10.000000	-0.383333	26.616667	534.500000	1023.000000	1023.000000	2046.000000
21.120001	0.048927	28.915850	11.099645	2.561069	14.729966	0.525168	0.000000	-10.000000	-0.375000	26.300001	543.500000	1023.000000	1023.000000	2046.000000
21.139999	0.049300	29.136328	11.351422	2.378526	14.836346	0.570034	0.000000	-10.000000	-0.383333	26.050001	552.333313	1023.000000	1023.000000	2046.000000
21.160000	0.050591	29.899395	11.633731	2.500906	15.286042	0.478716	0.000000	-10.000000	-0.366667	25.716667	561.166687	1023.000000	1023.000000	2046.000000
21.180000	0.052248	30.878569	12.079135	2.510706	15.659701	0.629026	0.000000	-10.000000	-0.375000	25.366667	569.666687	1023.000000	1023.000000	2046.000000
21.200001	0.054053	31.945349	12.360149	2.768769	16.125872	0.690558	0.000000	-10.000000	-0.358333	25.050001	578.333313	1023.000000	1023.000000	2046.000000
21.219999	0.056259	33.249184	12.685372	3.162548	16.627769	0.773495	0.000000	-10.000000	-0.375000	24.983334	586.666687	1023.000000	1023.000000	2046.000000
21.240000	0.058085	34.327984	13.093129	3.354812	16.840527	1.039517	0.000000	-10.000000	-0.358333	24.750000	595.000000	1023.000000	1023.000000	2046.000000
21.260000	0.060024	35.474129	13.651366	3.670880	17.027262	1.124623	0.000000	-10.000000	-0.358333	24.566668	603.333313	1023.000000	1023.000000	2046.000000
21.280001	0.060937	36.013710	13.992787	3.876006	17.085077	1.059841	0.000000	-10.000000	-0.350000	24.350000	611.666687	1023.000000	1023.000000	2046.000000
21.299999	0.059475	35.149776	13.781789	3.621618	16.640633	1.105738	0.000000	-10.000000	-0.333333	24.200001	620.000000	1023.000000	1023.000000	2046.000000
21.320000	0.057246	33.832241	13.276785	3.529073	16.313313	0.713070	0.000000	-10.000000	-0.316667	23.900000	628.000000	1023.000000	1023.000000	2046.000000
21.340000	0.054807	32.390778	12.884301	3.121003	15.921840	0.463634	0.000000	-10.000000	-0.266667	23.150000	636.000000	1023.000000	1023.000000	2046.000000
21.360001	0.052769	31.186298	12.383978	2.843606	15.651913	0.306803	0.000000	-10.000000	-0.250000	22.600000	643.833313	1023.000000	1023.000000	2046.000000
21.379999	0.052354	30.941093	12.137223	2.875030	15.778115	0.150724	0.000000	-10.000000	-0.216667	22.033333	651.500000	1023.000000	1023.000000	2046.000000
21.400000	0.052149	30.819872	12.089930	2.777971	15.760628	0.191344	0.000000	-10.000000	-0.216667	21.750000	658.833313	1023.000000	1023.000000	2046.000000
21.420000	0.052497	31.025469	12.163908	2.896421	15.810264	0.154876	0.000000	-10.000000	-0.208333	21.400000	666.166687	1023.000000	1023.000000	2046.000000
21.440001	0.053388	31.552214	12.291181	3.107670	16.095339	0.058024	0.000000	-10.000000	-0.225000	21.250000	673.333313	1023.000000	1023.000000	2046.000000
21.459999	0.053896	31.852282	12.467104	3.000240	16.216135	0.168803	0.000000	-10.000000	-0.225000	21.266666	680.500000	1023.000000	1023.000000	2046.000000
21.480000	0.054411	32.156796	12.619435	3.081867	16.344040	0.111453	0.000000	-10.000000	-0.216667	21.166666	687.500000	1023.000000	1023.000000	2046.000000
21.500000	0.055608	32.864040	12.767978	3.324253	16.787172	-0.015364	0.000000	-10.000000	-0.200000	20.916666	694.500000	1023.000000	1023.000000	2046.000000
21.520000	0.056380	33.320530	12.987400	3.265640	16.973238	0.094254	0.000000	-10.000000	-0.200000	20.400000	701.500000	1023.000000	1023.000000	2046.000000
21.540001	0.057444	33.949390	13.199989	3.434142	17.249792	0.065468	0.000000	-10.000000	-0.191667	19.916668	708.500000	1023.000000	1023.000000	2046.000000
21.559999	0.059106	34.931801	13.452116	3.652222	17.799385	0.028076	0.000000	-10.000000	-0.183333	19.350000	715.333313	1023.000000	1023.000000	2046.000000
21.580000	0.059961	35.437218	13.670449	3.461133	18.074425	0.231210	0.000000	-10.000000	-0.166667	18.966667	722.000000	1023.000000	1023.000000	2046.000000
21.600000	0.061228	36.186005	13.808987	3.634880	18.491785	0.250351	0.000000	-10.000000	-0.158333	18.616667	728.333313	1023.000000	1023.000000	2046.000000
21.620001	0.062725	37.070499	13.961177	3.785667	18.998358	0.325297	0.000000	-10.000000	-0.141667	18.316668	734.500000	1023.000000	1023.000000	2046.000000
21.639999	0.063548	37.556679	14.048281	3.746923	19.258043	0.503432	0.000000	-10.000000	-0.141667	17.900000	740.500000	1023.000000	1023.000000	2046.000000
21.660000	0.064741	38.261765	13.947651	3.887709	19.928055	0.498350	0.000000	-10.000000	-0.125000	17.450001	746.500000	1023.000000	1023.000000	2046.000000
21.680000	0.064978	38.402138	13.803291	3.687931	20.233812	0.677105	0.000000	-10.000000	-0.108333	16.850000	752.500000	1023.000000	1023.000000	2046.000000
21.700001	0.064615	38.187294	13.447594	3.549229	20.452280	0.738190	0.000000	-10.000000	-0.083333	16.266666	758.333313	1023.000000	1023.000000	2046.000000
21.719999	0.064373	38.044212	13.113342	3.451769	20.741600	0.737499	0.000000	-10.000000	-0.066667	15.516667	764.000000	1023.000000	1023.000000	2046.000000
21.740000	0.063478	37.515751	12.855989	3.175981	20.626993	0.856787	0.000000	-10.000000	-0.066667	14.816667	769.333313	1023.000000	1023.000000	2046.000000
21.760000	0.063495	37.525475	12.685476	3.208276	20.882250	0.749471	0.000000	-10.000000	-0.066667	14.250000	774.333313	1023.000000	1023.000000	2046.000000
21.780001	0.063328	37.426609	12.767727	2.949085	20.855667	0.854131	0.000000	-10.000000	-0.058333	13.800000	779.166687	1023.000000	1023.000000	2046.000000
21.799999	0.063200	37.351315	12.846462	2.874479	20.847612	0.782761	0.000000	-10.000000	-0.033333	13.033334	783.833313	1023.000000	1023.000000	2046.000000
21.820000	0.064126	37.898300	13.087847	2.934543	21.124805	0.751105	0.000000	-10.000000	-0.008333	11.883333	788.500000	1023.000000	1023.000000	2046.000000
21.840000	0.064643	38.203835	13.413199	2.787358	21.042095	0.961182	0.000000	-10.000000	0.000000	10.616667	792.500000	1023.000000	1023.000000	2046.000000
21.860001	0.066131	39.083298	13.651464	3.137481	21.398169	0.896184	0.000000	-10.000000	0.000000	9.816667	796.333313	1023.000000	1023.000000	2046.000000
21.879999	0.067802	40.070755	14.109304	3.253866	21.607735	1.099849	0.000000	-10.000000	0.000000	9.066667	799.666687	1023.000000	1023.000000	2046.000000
21.900000	0.069135	40.858990	14.435822	3.472420	21.741556	1.209192	0.000000	-10.000000	0.000000	8.600000	802.833313	1023.000000	1023.000000	2046.000000
21.920000	0.071215	42.088223	14.761320	3.856503	22.178654	1.291746	0.000000	-10.000000	0.000000	8.116667	805.666687	1023.000000	1023.000000	2046.000000
21.940001	0.072506	42.851162	15.138147	3.933071	22.230949	1.548995	0.000000	-10.000000	0.000000	8.000000	808.500000	1023.000000	1023.000000	2046.000000
21.959999	0.074280	43.899498	15.348496	4.383488	22.646471	1.521042	0.000000	-10.000000	0.000000	7.900000	811.333313	1023.000000	1023.000000	2046.000000
21.980000	0.075771	44.780567	15.661383	4.455377	22.889252	1.774554	0.000000	-10.000000	0.000000	7.983334	814.000000	1023.000000	1023.000000	2046.000000
22.000000	0.076782	45.378178	15.923617	4.656781	22.940973	1.856804	0.000000	-10.000000	0.008333	7.816667	816.666687	1023.000000	1023.000000	2046.000000
22.020000	0.078161	46.192890	16.141920	4.936980	23.267656	1.846333	0.000000	-10.000000	0.008333	7.583333	819.166687	1023.000000	1023.000000	2046.000000
22.040001	0.078923	46.643631	16.384283	4.890741	23.292007	2.076599	0.000000	-10.000000	0.008333	7.133334	821.833313	1023.000000	1023.000000	2046.000000
22.059999	0.079923	47.234699	16.479565	5.211421	23.571346	1.972367	0.000000	-10.000000	0.000000	6.683333	824.166687	1023.000000	1023.000000	2046.000000
22.080000	0.080657	47.668079	16.675640	5.194216	23.675125	2.123099	0.000000	-10.000000	0.008333	6.083333	826.500000	1023.000000	1023.000000	2046.000000
22.100000	0.081310	48.054474	16.798038	5.328539	23.788795	2.139099	0.000000	-10.000000	0.016667	5.433333	828.500000	1023.000000	1023.000000	2046.000000
22.120001	0.082252	48.610851	16.929083	5.461653	24.038607	2.181510	0.000000	-10.000000	0.025000	4.750000	830.500000	1023.000000	1023.000000	2046.000000
22.139999	0.082639	48.839890	17.127356	5.447690	23.967947	2.296895	0.000000	-10.000000	0.025000	3.983333	832.333313	1023.000000	1023.000000	2046.000000
22.160000	0.083421	49.301868	17.179815	5.683467	24.238529	2.200059	0.000000	-10.000000	0.033333	2.950000	833.833313	1023.000000	1023.000000	2046.000000
22.180000	0.083500	49.348431	17.315062	5.599132	24.095480	2.338758	0.000000	-10.000000	0.041667	1.600000	834.666687	1023.000000	1023.000000	2046.000000
22.200001	0.083448	49.317932	17.286224	5.718015	24.067524	2.246172	0.000000	-10.000000	0.058333	0.550000	835.000000	1023.000000	1023.000000	2046.000000
22.219999	0.083332	49.249092	17.404194	5.596673	23.907858	2.340369	0.000000	-10.000000	0.058333	0.000000	835.000000	1023.000000	1023.000000	2046.000000
22.240000	0.083181	49.159931	17.460667	5.597242	23.780104	2.321920	0.000000	-10.000000	0.066667	0.000000	835.000000	1023.000000	1023.000000	2046.000000
22.260000	0.083556	49.381874	17.514038	5.701360	23.908533	2.257946	0.000000	-10.000000	0.058333	-0.583333	835.000000	1023.000000	1023.000000	2046.000000
22.280001	0.084061	49.680122	17.633463	5.750423	23.860855	2.435381	0.000000	-10.000000	0.058333	-1.450000	835.000000	1023.000000	1023.000000	2046.000000
22.299999	0.084375	49.865677	17.619066	6.019083	23.789942	2.437587	0.000000	-10.000000	0.058333	-2.633333	835.000000	1023.000000	1023.000000	2046.000000
22.320000	0.085192	50.348564	17.811844	6.238650	23.743870	2.554200	0.000000	-10.000000	0.066667	-3.550000	835.000000	1023.000000	1023.000000	2046.000000
22.340000	0.085283	50.402180	18.139338	6.298379	23.345003	2.619462	0.000000	-10.000000	0.083333	-4.383333	835.000000	1023.000000	1023.000000	2046.000000
22.360001	0.084949	50.204975	18.246546	6.491682	22.994263	2.472486	0.000000	-10.000000	0.075000	-5.166667	835.000000	1023.000000	1023.000000	2046.000000
22.379999	0.082342	48.664257	17.763645	6.290114	22.105062	2.505435	0.000000	-10.000000	0.083333	-5.933333	835.000000	1023.000000	1023.000000	2046.000000
22.400000	0.077860	46.015427	16.703176	6.042984	21.198088	2.071179	0.000000	-10.000000	0.091667	-7.083333	835.000000	1023.000000	1023.000000	2046.000000
22.420000	0.073207	43.265549	15.815599	5.531055	20.182180	1.736714	0.000000	-10.000000	0.125000	-8.766666	835.000000	1023.000000	1023.000000	2046.000000
22.440001	0.069700	41.192787	15.063844	5.214209	19.432751	1.481983	0.000000	-10.000000	0.141667	-10.600000	835.000000	1023.000000	1023.000000	2046.000000
22.459999	0.067483	39.882496	14.558039	5.129774	18.885439	1.309247	0.000000	-10.000000	0.150000	-12.266666	831.500000	1023.000000	1023.000000	2046.000000
22.480000	0.065710	38.834358	14.241819	4.994826	18.271921	1.325791	0.000000	-10.000000	0.183333	-13.416667	823.333313	1023.000000	1023.000000	2046.000000
22.500000	0.064271	37.984451	13.866086	5.060831	17.944124	1.113411	0.000000	-10.000000	0.216667	-14.500000	813.500000	1023.000000	1023.000000	2046.000000
22.520000	0.063074	37.276573	13.661545	4.991168	17.511368	1.112494	0.000000	-10.000000	0.266667	-15.500001	805.500000	1023.000000	1023.000000	2046.000000
22.540001	0.061655	36.437920	13.452850	4.890229	17.051153	1.043689	0.000000	-10.000000	0.283333	-16.683334	800.166687	1023.000000	1023.000000	2046.000000
22.559999	0.060606	35.818108	13.207207	4.902281	16.838528	0.870093	0.000000	-10.000000	0.333333	-17.900002	794.500000	1023.000000	1023.000000	2046.000000
22.580000	0.059461	35.141678	13.036076	4.769776	16.461651	0.874176	0.000000	-10.000000	0.375000	-19.200001	788.500000	1023.000000	1023.000000	2046.000000
22.600000	0.058719	34.702953	12.797854	4.822708	16.343958	0.738434	0.000000	-10.000000	0.425000	-20.383333	782.166687	1023.000000	1023.000000	2046.000000
22.620001	0.058052	34.308872	12.743222	4.720790	16.095816	0.749043	0.000000	-10.000000	0.433333	-21.383333	775.500000	1023.000000	1023.000000	2046.000000
22.639999	0.057104	33.748638	12.485155	4.684946	15.966181	0.612355	0.000000	-10.000000	0.441667	-22.233334	768.333313	1023.000000	1023.000000	2046.000000
22.660000	0.056453	33.363888	12.314513	4.579123	15.875786	0.594466	0.000000	-10.000000	0.441667	-22.766666	760.833313	1023.000000	1023.000000	2046.000000
22.680000	0.055689	32.912201	12.031248	4.402749	15.740379	0.737826	0.000000	-10.000000	0.483333	-23.350000	753.333313	1023.000000	1023.000000	2046.000000
22.700001	0.055261	32.659012	11.749021	4.523622	15.653756	0.732613	0.000000	-10.000000	0.516667	-23.783335	745.666687	1023.000000	1023.000000	2046.000000
22.719999	0.054627	32.284607	11.524785	4.438355	15.445395	0.876072	0.000000	-10.000000	0.541667	-24.233334	738.000000	1023.000000	1023.000000	2046.000000
22.740000	0.053412	31.566751	10.904662	4.465639	15.422139	0.774312	0.000000	-10.000000	0.541667	-24.533335	729.666687	1023.000000	1023.000000	2046.000000
22.760000	0.051797	30.611868	10.386808	4.297891	15.086177	0.840992	0.000000	-10.000000	0.541667	-24.950001	721.333313	1023.000000	1023.000000	2046.000000
22.780001	0.049779	29.419226	9.652363	4.110035	14.792731	0.864096	0.000000	-10.000000	0.558333	-25.433334	712.833313	1023.000000	1023.000000	2046.000000
22.799999	0.047568	28.112928	8.944869	4.020087	14.362417	0.785555	0.000000	-10.000000	0.566667	-25.916668	704.500000	1023.000000	1023.000000	2046.000000
22.820000	0.045740	27.032623	8.443363	3.850616	13.830268	0.908375	0.000000	-10.000000	0.583333	-26.200001	695.833313	1023.000000	1023.000000	2046.000000
22.840000	0.043755	25.859451	7.840074	3.803056	13.403932	0.812390	0.000000	-10.000000	0.591667	-26.466667	687.166687	1023.000000	1023.000000	2046.000000
22.860001	0.042027	24.837992	7.444880	3.697607	12.885278	0.810227	0.000000	-10.000000	0.625000	-26.966667	678.333313	1023.000000	1023.000000	2046.000000
22.879999	0.040186	23.750193	7.054201	3.438091	12.369004	0.888896	0.000000	-10.000000	0.658333	-27.533335	669.333313	1023.000000	1023.000000	2046.000000
22.900000	0.038533	22.772846	6.684228	3.502740	11.870119	0.715757	0.000000	-10.000000	0.691667	-28.166668	660.000000	1023.000000	1023.000000	2046.000000
22.920000	0.037700	22.280663	6.563056	3.406283	11.410522	0.900801	0.000000	-10.000000	0.716667	-28.633333	650.666687	1023.000000	1023.000000	2046.000000
22.940001	0.036801	21.749485	6.334028	3.452223	11.018049	0.945185	0.000000	-10.000000	0.733333	-29.133333	641.166687	1023.000000	1023.000000	2046.000000
22.959999	0.036336	21.474703	6.232381	3.669811	10.648714	0.923797	0.000000	-10.000000	0.758333	-29.550001	631.500000	1023.000000	1023.000000	2046.000000
22.980000	0.035794	21.154417	6.170055	3.688905	10.202736	1.092721	0.000000	-10.000000	0.758333	-30.050001	621.500000	1023.000000	1023.000000	2046.000000
23.000000	0.035105	20.746801	5.975379	3.895760	9.827509	1.048154	0.000000	-10.000000	0.775000	-30.333334	611.500000	1023.000000	1023.000000	2046.000000
23.020000	0.034629	20.465643	5.910143	4.006113	9.392864	1.156523	0.000000	-10.000000	0.791667	-30.600000	601.500000	1023.000000	1023.000000	2046.000000
23.040001	0.033932	20.053532	5.729528	4.032966	8.997228	1.293811	0.000000	-10.000000	0.808333	-30.650000	591.333313	1023.000000	1023.000000	2046.000000
23.059999	0.032994	19.499636	5.518215	4.220371	8.547473	1.213577	0.000000	-10.000000	0.816667	-30.733334	581.000000	1023.000000	1023.000000	2046.000000
23.080000	0.032408	19.152897	5.445853	4.250817	8.070135	1.386091	0.000000	-10.000000	0.808333	-30.766666	570.666687	1023.000000	1023.000000	2046.000000
23.100000	0.031348	18.526411	5.188821	4.283752	7.628229	1.425610	0.000000	-10.000000	0.808333	-30.733334	560.500000	1023.000000	1023.000000	2046.000000
23.120001	0.030507	18.029911	5.037358	4.429354	7.192312	1.370888	0.000000	-10.000000	0.800000	-30.766666	550.166687	1023.000000	1023.000000	2046.000000
23.139999	0.029663	17.530882	4.856724	4.373727	6.801120	1.499312	0.000000	-10.000000	0.800000	-30.716667	539.833313	1023.000000	1023.000000	2046.000000
23.160000	0.028565	16.882074	4.657044	4.445749	6.358452	1.420829	0.000000	-10.000000	0.808333	-30.800001	529.500000	1023.000000	1023.000000	2046.000000
23.180000	0.027809	16.435360	4.548197	4.468188	5.974129	1.444846	0.000000	-10.000000	0.808333	-30.716667	519.500000	1023.000000	1023.000000	2046.000000
23.200001	0.026714	15.788018	4.315197	4.393302	5.574943	1.504576	0.000000	-10.000000	0.808333	-30.683334	509.166656	1023.000000	1023.000000	2046.000000
23.219999	0.025683	15.178838	4.165563	4.489954	5.147153	1.376167	0.000000	-10.000000	0.800000	-30.516666	498.833344	1023.000000	1023.000000	2046.000000
23.240000	0.024960	14.751091	4.071343	4.370093	4.831429	1.478226	0.000000	-10.000000	0.800000	-30.416666	488.500000	1023.000000	1023.000000	2046.000000
23.260000	0.023941	14.148842	3.910384	4.445014	4.510817	1.282627	0.000000	-10.000000	0.783333	-30.366667	478.500000	1023.000000	1023.000000	2046.000000
23.280001	0.023543	13.914132	3.958225	4.412076	4.228045	1.315786	0.000000	-10.000000	0.766667	-30.283333	468.500000	1023.000000	1023.000000	2046.000000
23.299999	0.022529	13.314374	3.840872	4.291402	3.873342	1.308758	0.000000	-10.000000	0.750000	-30.150000	458.500000	1023.000000	1023.000000	2046.000000
23.320000	0.021293	12.584429	3.680548	4.324408	3.481482	1.097991	0.000000	-10.000000	0.766667	-30.000000	448.500000	1023.000000	1023.000000	2046.000000
23.340000	0.020069	11.860853	3.534024	4.147263	3.030969	1.148597	0.000000	-10.000000	0.766667	-29.900000	438.500000	1023.000000	1023.000000	2046.000000
23.360001	0.018299	10.814649	3.220115	4.052459	2.540293	1.001781	0.000000	-10.000000	0.750000	-29.983334	428.500000	1023.000000	1023.000000	2046.000000
23.379999	0.017366	10.263437	3.075909	4.051221	2.201242	0.935065	0.000000	-10.000000	0.750000	-30.033335	418.500000	1023.000000	1023.000000	2046.000000
23.400000	0.016494	9.747830	2.844994	4.033534	1.847766	1.021537	0.000000	-10.000000	0.750000	-30.050001	408.500000	1023.000000	1023.000000	2046.000000
23.420000	0.016119	9.526391	2.742785	4.312965	1.521592	0.949049	0.000000	-10.000000	0.766667	-29.966667	398.500000	1023.000000	1023.000000	2046.000000
23.440001	0.015580	9.207612	2.688184	4.334705	1.095073	1.089650	0.000000	-10.000000	0.750000	-29.883333	388.500000	1023.000000	1023.000000	2046.000000
23.459999	0.014440	8.534178	2.645784	4.478243	0.501104	0.909046	0.000000	-10.000000	0.750000	-29.800001	378.500000	1023.000000	1023.000000	2046.000000
23.480000	0.013056	7.716062	2.611578	4.431705	-0.176270	0.849049	0.000000	-10.000000	0.733333	-29.616667	368.500000	1023.000000	1023.000000	2046.000000
23.500000	0.009925	5.865516	2.218003	4.092461	-0.978422	0.533475	0.000000	-10.000000	0.708333	-29.383333	358.500000	1023.000000	1023.000000	2046.000000
23.520000	0.006121	3.617471	1.478066	3.748106	-1.671925	0.063224	0.000000	-10.000000	0.675000	-28.866667	348.500000	1023.000000	1023.000000	2046.000000
23.540001	0.001969	1.163465	0.587760	3.163919	-2.348618	-0.239595	0.000000	-10.000000	0.675000	-28.350000	338.833344	1023.000000	1023.000000	2046.000000
23.559999	-0.001783	-1.053785	-0.135282	2.807522	-3.027692	-0.698334	0.000000	-10.000000	0.666667	-27.683334	329.333344	1023.000000	1023.000000	2046.000000
23.580000	-0.004038	-2.386406	-0.598969	2.504706	-3.447623	-0.844520	0.000000	-10.000000	0.666667	-27.166666	320.166656	1023.000000	1023.000000	2046.000000
23.600000	-0.006333	-3.742847	-1.043422	2.282997	-3.917851	-1.064571	0.000000	-10.000000	0.650000	-26.900000	311.000000	1023.000000	1023.000000	2046.000000
23.620001	-0.008015	-4.737115	-1.411896	2.241437	-4.225109	-1.341548	0.000000	-10.000000	0.633333	-26.816668	302.000000	1023.000000	1023.000000	2046.000000
23.639999	-0.009567	-5.654017	-1.741008	1.988778	-4.545847	-1.355940	0.000000	-10.000000	0.633333	-26.833334	293.166656	1023.000000	1023.000000	2046.000000
23.660000	-0.011301	-6.678919	-2.115925	1.913391	-4.816101	-1.660284	0.000000	-10.000000	0.616667	-26.783335	284.333344	1023.000000	1023.000000	2046.000000
23.680000	-0.012181	-7.198713	-2.339966	1.756536	-4.934382	-1.680901	0.000000	-10.000000	0.600000	-26.416668	275.500000	1023.000000	1023.000000	2046.000000
23.700001	-0.013349	-7.888978	-2.586208	1.620722	-5.099253	-1.824239	0.000000	-10.000000	0.566667	-26.033335	266.666656	1023.000000	1023.000000	2046.000000
23.719999	-0.014191	-8.387051	-2.802657	1.604528	-5.168169	-2.020753	0.000000	-10.000000	0.550000	-25.533335	257.833344	1023.000000	1023.000000	2046.000000
23.740000	-0.014970	-8.847188	-3.027567	1.357593	-5.192058	-1.985156	0.000000	-10.000000	0.533333	-25.116667	249.333328	1023.000000	1023.000000	2046.000000
23.760000	-0.016071	-9.498118	-3.327538	1.291585	-5.173758	-2.288409	0.000000	-10.000000	0.516667	-24.783335	241.000000	1023.000000	1023.000000	2046.000000
23.780001	-0.016089	-9.508512	-3.446284	1.086820	-5.076886	-2.072161	0.000000	-10.000000	0.500000	-24.333334	232.833328	1023.000000	1023.000000	2046.000000
23.799999	-0.016435	-9.712881	-3.654665	1.147726	-5.086635	-2.119307	0.000000	-10.000000	0.508333	-24.066668	224.666672	1023.000000	1023.000000	2046.000000
23.820000	-0.016762	-9.906130	-3.931906	1.136264	-5.020011	-2.090477	0.000000	-10.000000	0.508333	-23.716667	216.666672	1023.000000	1023.000000	2046.000000
23.840000	-0.017635	-10.422152	-4.261719	1.005227	-5.086312	-2.079347	0.000000	-10.000000	0.483333	-23.116667	208.833328	1023.000000	1023.000000	2046.000000
23.860001	-0.018778	-11.097917	-4.736288	0.956177	-5.086010	-2.231796	0.000000	-10.000000	0.450000	-22.566668	201.000000	1023.000000	1023.000000	2046.000000
23.879999	-0.020314	-12.005327	-5.210179	0.628339	-5.257818	-2.165669	0.000000	-10.000000	0.416667	-21.850000	193.333328	1023.000000	1023.000000	2046.000000
23.900000	-0.022277	-13.165540	-5.794259	0.461466	-5.437038	-2.395709	0.000000	-10.000000	0.416667	-21.450001	186.000000	1023.000000	1023.000000	2046.000000
23.920000	-0.023447	-13.857115	-6.169781	0.265214	-5.658656	-2.293893	0.000000	-10.000000	0.408333	-21.016666	179.000000	1023.000000	1023.000000	2046.000000
23.940001	-0.024900	-14.715745	-6.557760	0.200383	-5.893980	-2.464388	0.000000	-10.000000	0.408333	-20.650000	172.000000	1023.000000	1023.000000	2046.000000
23.959999	-0.026018	-15.376539	-6.823826	0.081799	-6.127191	-2.507322	0.000000	-10.000000	0.391667	-20.283333	165.000000	1023.000000	1023.000000	2046.000000
23.980000	-0.027205	-16.077925	-7.056391	-0.126153	-6.334740	-2.560642	0.000000	-10.000000	0.383333	-19.916666	158.166672	1023.000000	1023.000000	2046.000000
24.000000	-0.028545	-16.869989	-7.318911	-0.233310	-6.543835	-2.773933	0.000000	-10.000000	0.366667	-19.600000	151.500000	1023.000000	1023.000000	2046.000000
24.020000	-0.028843	-17.046377	-7.367240	-0.357825	-6.615078	-2.706234	0.000000	-10.000000	0.358333	-19.183334	145.000000	1023.000000	1023.000000	2046.000000
24.040001	-0.029250	-17.286861	-7.352039	-0.415985	-6.747971	-2.770868	0.000000	-10.000000	0.350000	-18.600000	138.666672	1023.000000	1023.000000	2046.000000
24.059999	-0.029103	-17.200027	-7.308800	-0.292855	-6.749602	-2.848770	0.000000	-10.000000	0.341667	-18.033333	132.500000	1023.000000	1023.000000	2046.000000
24.080000	-0.028745	-16.988369	-7.165667	-0.275511	-6.825441	-2.721750	0.000000	-10.000000	0.325000	-17.583334	126.500000	1023.000000	1023.000000	2046.000000
24.100000	-0.028617	-16.912888	-7.113224	-0.150138	-6.832309	-2.817216	0.000000	-10.000000	0.291667	-17.183334	120.500000	1023.000000	1023.000000	2046.000000
24.120001	-0.028112	-16.614180	-7.050296	-0.086133	-6.782279	-2.695471	0.000000	-10.000000	0.275000	-16.733334	114.666664	1023.000000	1023.000000	2046.000000
24.139999	-0.027892	-16.484152	-6.934012	0.001014	-6.810627	-2.740527	0.000000	-10.000000	0.258333	-16.100000	109.000000	1023.000000	1023.000000	2046.000000
24.160000	-0.027634	-16.331890	-6.907936	0.135090	-6.780815	-2.778229	0.000000	-10.000000	0.250000	-15.500000	103.666664	1023.000000	1023.000000	2046.000000
24.180000	-0.027444	-16.219616	-6.812612	0.128122	-6.866971	-2.668155	0.000000	-10.000000	0.241667	-14.900001	98.500000	1023.000000	1023.000000	2046.000000
24.200001	-0.027382	-16.182854	-6.870531	0.294966	-6.802833	-2.804456	0.000000	-10.000000	0.233333	-14.350000	93.666664	1023.000000	1023.000000	2046.000000
24.219999	-0.027031	-15.975258	-6.756492	0.310751	-6.865327	-2.664190	0.000000	-10.000000	0.233333	-13.800000	88.833336	1023.000000	1023.000000	2046.000000
24.240000	-0.027036	-15.978280	-6.709112	0.315435	-6.882762	-2.701841	0.000000	-10.000000	0.208333	-13.200000	84.333336	1023.000000	1023.000000	2046.000000
24.260000	-0.026844	-15.864850	-6.685557	0.426544	-6.895642	-2.710196	0.000000	-10.000000	0.183333	-12.733334	79.666664	1023.000000	1023.000000	2046.000000
24.280001	-0.026645	-15.747231	-6.600199	0.418267	-6.875319	-2.689980	0.000000	-10.000000	0.175000	-12.266667	75.333336	1023.000000	1023.000000	2046.000000
24.299999	-0.026816	-15.848293	-6.597262	0.433344	-6.893769	-2.790606	0.000000	-10.000000	0.166667	-11.883333	71.000000	1023.000000	1023.000000	2046.000000
24.320000	-0.026420	-15.613959	-6.540791	0.462443	-6.845707	-2.689904	0.000000	-10.000000	0.166667	-11.466667	67.166664	1023.000000	1023.000000	2046.000000
24.340000	-0.026348	-15.571504	-6.444756	0.472889	-6.839648	-2.759988	0.000000	-10.000000	0.141667	-11.116667	63.500000	1023.000000	1023.000000	2046.000000
24.360001	-0.026371	-15.585174	-6.453138	0.489992	-6.801064	-2.820963	0.000000	-10.000000	0.141667	-10.716667	59.833332	1023.000000	1023.000000	2046.000000
24.379999	-0.026082	-15.414207	-6.379463	0.555061	-6.771760	-2.818044	0.000000	-10.000000	0.133333	-10.483334	56.333332	1023.000000	1023.000000	2046.000000
24.400000	-0.026079	-15.412505	-6.279959	0.511329	-6.793434	-2.850441	0.000000	-10.000000	0.133333	-10.183333	52.666668	1023.000000	1023.000000	2046.000000
24.420000	-0.026034	-15.386037	-6.294682	0.554244	-6.696094	-2.949506	0.000000	-10.000000	0.125000	-9.933333	49.333332	1023.000000	1023.000000	2046.000000
24.440001	-0.025844	-15.273709	-6.162449	0.549065	-6.725476	-2.934849	0.000000	-10.000000	0.125000	-9.616667	46.000000	1023.000000	1023.000000	2046.000000
24.459999	-0.026294	-15.539974	-6.208639	0.469378	-6.724631	-3.076083	0.000000	-10.000000	0.116667	-9.300000	42.833332	1023.000000	1023.000000	2046.000000
24.480000	-0.026709	-15.784965	-6.197778	0.373567	-6.854723	-3.106030	0.000000	-10.000000	0.116667	-9.083334	39.666668	1023.000000	1023.000000	2046.000000
24.500000	-0.027403	-16.195190	-6.191247	0.209028	-7.014369	-3.198603	0.000000	-10.000000	0.108333	-8.783334	36.500000	1023.000000	1023.000000	2046.000000
24.520000	-0.028124	-16.621519	-6.266924	0.099640	-7.083610	-3.370625	0.000000	-10.000000	0.116667	-8.666667	33.500000	1023.000000	1023.000000	2046.000000
24.540001	-0.028729	-16.978827	-6.306212	-0.037724	-7.257295	-3.377595	0.000000	-10.000000	0.116667	-8.466667	30.666666	1023.000000	1023.000000	2046.000000
24.559999	-0.028810	-17.026934	-6.242637	-0.052925	-7.271153	-3.460219	0.000000	-10.000000	0.116667	-8.400001	27.833334	1023.000000	1023.000000	2046.000000
24.580000	-0.028543	-16.868807	-6.291584	0.077542	-7.204892	-3.449872	0.000000	-10.000000	0.108333	-8.233334	25.166666	1023.000000	1023.000000	2046.000000
24.600000	-0.027507	-16.256477	-6.011507	0.364839	-7.239084	-3.370724	0.000000	-10.000000	0.100000	-8.133333	22.333334	1023.000000	1023.000000	2046.000000
24.620001	-0.026973	-15.941282	-5.753805	0.504475	-7.319577	-3.372374	0.000000	-10.000000	0.108333	-8.033334	19.666666	1023.000000	1023.000000	2046.000000
24.639999	-0.026724	-15.794053	-5.545357	0.582574	-7.516900	-3.314371	0.000000	-10.000000	0.108333	-8.116667	17.000000	1023.000000	1023.000000	2046.000000
24.660000	-0.027462	-16.229912	-5.436841	0.514862	-7.920277	-3.387656	0.000000	-10.000000	0.108333	-7.950000	14.333333	1023.000000	1023.000000	2046.000000
24.680000	-0.030161	-17.825300	-5.852013	0.135709	-8.394775	-3.714221	0.000000	-10.000000	0.083333	-7.233334	11.666667	1023.000000	1023.000000	2046.000000
24.700001	-0.033457	-19.773088	-6.528180	-0.276180	-8.930038	-4.038690	0.000000	-10.000000	0.083333	-5.616667	9.166667	1023.000000	1023.000000	2046.000000
24.719999	-0.036441	-21.536449	-7.071753	-0.812415	-9.348279	-4.304003	0.000000	-10.000000	0.066667	-3.466667	7.333333	1023.000000	1023.000000	2046.000000
24.740000	-0.038566	-22.792305	-7.565111	-1.068326	-9.630418	-4.528451	0.000000	-10.000000	0.075000	-1.516667	6.333333	1023.000000	1023.000000	2046.000000
24.760000	-0.039762	-23.499332	-7.776604	-1.235751	-9.826616	-4.660361	0.000000	-10.000000	0.058333	0.300000	6.000000	1023.000000	1023.000000	2046.000000
24.780001	-0.040780	-24.101278	-8.044919	-1.364633	-9.893048	-4.798677	0.000000	-10.000000	0.058333	1.566667	6.000000	1023.000000	1023.000000	2046.000000
24.799999	-0.041219	-24.360657	-8.137159	-1.389764	-9.967651	-4.866082	0.000000	-10.000000	0.050000	3.000000	6.000000	1023.000000	1023.000000	2046.000000
24.820000	-0.041608	-24.590181	-8.220184	-1.541060	-9.900413	-4.928523	0.000000	-10.000000	0.033333	4.316667	6.000000	1023.000000	1023.000000	2046.000000
24.840000	-0.041699	-24.644136	-8.312818	-1.570481	-9.802598	-4.958239	0.000000	-10.000000	0.016667	5.866667	6.000000	1023.000000	1023.000000	2046.000000
24.860001	-0.041335	-24.428768	-8.261705	-1.620038	-9.609591	-4.937435	0.000000	-10.000000	0.000000	7.300000	6.000000	1023.000000	1023.000000	2046.000000
24.879999	-0.040980	-24.218931	-8.247358	-1.635865	-9.295132	-5.040577	0.000000	-10.000000	0.000000	8.583334	6.000000	1023.000000	1023.000000	2046.000000
24.900000	-0.040325	-23.831827	-8.122704	-1.642003	-9.083262	-4.983857	0.000000	-10.000000	-0.016667	9.800000	6.000000	1023.000000	1023.000000	2046.000000
24.920000	-0.039669	-23.444216	-8.048243	-1.709268	-8.687510	-4.999197	0.000000	-10.000000	-0.033333	10.900001	6.000000	1023.000000	1023.000000	2046.000000
24.940001	-0.038982	-23.038372	-7.978596	-1.765584	-8.338157	-4.956037	0.000000	-10.000000	-0.050000	11.850000	8.666667	1023.000000	1023.000000	2046.000000
24.959999	-0.037562	-22.199080	-7.766098	-1.764911	-7.907040	-4.761031	0.000000	-10.000000	-0.066667	12.766667	17.166666	1023.000000	1023.000000	2046.000000
24.980000	-0.036329	-21.470581	-7.698825	-1.679274	-7.498368	-4.594114	0.000000	-10.000000	-0.083333	13.400001	25.666666	1023.000000	1023.000000	2046.000000
25.000000	-0.035113	-20.751883	-7.539986	-1.643376	-7.081768	-4.486753	0.000000	-10.000000	-0.100000	13.800000	31.500000	1023.000000	1023.000000	2046.000000
25.020000	-0.034641	-20.472916	-7.672146	-1.698183	-6.722703	-4.379882	0.000000	-10.000000	-0.100000	13.933333	33.000000	1023.000000	1023.000000	2046.000000
25.040001	-0.034210	-20.217888	-7.763350	-1.689716	-6.478048	-4.286773	0.000000	-10.000000	-0.083333	13.950000	36.166668	1023.000000	1023.000000	2046.000000
25.059999	-0.034439	-20.353582	-7.965851	-1.844953	-6.310461	-4.232317	0.000000	-10.000000	-0.066667	13.900001	40.833332	1023.000000	1023.000000	2046.000000
25.080000	-0.034628	-20.464987	-8.125802	-1.848274	-6.295895	-4.195015	0.000000	-10.000000	-0.041667	13.366667	45.500000	1023.000000	1023.000000	2046.000000
25.100000	-0.034732	-20.526527	-8.198070	-2.003855	-6.247008	-4.077594	0.000000	-10.000000	-0.033333	12.566667	49.833332	1023.000000	1023.000000	2046.000000
25.120001	-0.034819	-20.577787	-8.287356	-1.916452	-6.287414	-4.086565	0.000000	-10.000000	-0.025000	11.833333	54.000000	1023.000000	1023.000000	2046.000000
25.139999	-0.034661	-20.484819	-8.259273	-2.005175	-6.215676	-4.004696	0.000000	-10.000000	-0.016667	11.083333	59.333332	1023.000000	1023.000000	2046.000000
25.160000	-0.034758	-20.542252	-8.229330	-1.998922	-6.246199	-4.067801	0.000000	-10.000000	-0.008333	10.716667	63.333332	1023.000000	1023.000000	2046.000000
25.180000	-0.034328	-20.287584	-8.057179	-2.069899	-6.172259	-3.988247	0.000000	-10.000000	0.000000	10.083334	67.166664	1023.000000	1023.000000	2046.000000
25.200001	-0.034050	-20.123480	-7.976768	-2.037856	-6.107844	-4.001011	0.000000	-10.000000	0.000000	9.366667	69.500000	1023.000000	1023.000000	2046.000000
25.219999	-0.033028	-19.519341	-7.694402	-1.904536	-6.046845	-3.873558	0.000000	-10.000000	0.008333	8.150000	72.833336	1023.000000	1023.000000	2046.000000
25.240000	-0.032114	-18.979561	-7.509698	-1.762207	-5.872890	-3.834766	0.000000	-10.000000	0.025000	6.716667	75.833336	1023.000000	1023.000000	2046.000000
25.260000	-0.030985	-18.312180	-7.257777	-1.504251	-5.807464	-3.742687	0.000000	-10.000000	0.041667	5.250000	78.333336	1023.000000	1023.000000	2046.000000
25.280001	-0.030010	-17.735954	-7.056758	-1.387034	-5.645931	-3.646231	0.000000	-10.000000	0.058333	3.783333	80.333336	1023.000000	1023.000000	2046.000000
25.299999	-0.029081	-17.186964	-6.860868	-1.162854	-5.598649	-3.564593	0.000000	-10.000000	0.058333	2.033333	81.833336	1023.000000	1023.000000	2046.000000
25.320000	-0.028287	-16.717627	-6.721481	-1.065587	-5.497098	-3.433460	0.000000	-10.000000	0.066667	0.166667	82.666664	1023.000000	1023.000000	2046.000000
25.340000	-0.027715	-16.379433	-6.599215	-0.851013	-5.551205	-3.378000	0.000000	-10.000000	0.075000	-1.500000	83.000000	1023.000000	1023.000000	2046.000000
25.360001	-0.027111	-16.022631	-6.508728	-0.788173	-5.482849	-3.242881	0.000000	-10.000000	0.083333	-2.800000	83.000000	1023.000000	1023.000000	2046.000000
25.379999	-0.026891	-15.892478	-6.474475	-0.553377	-5.599708	-3.264918	0.000000	-10.000000	0.091667	-4.016667	83.000000	1023.000000	1023.000000	2046.000000
25.400000	-0.026446	-15.629847	-6.388930	-0.501053	-5.579312	-3.160552	0.000000	-10.000000	0.091667	-5.266667	83.000000	1023.000000	1023.000000	2046.000000
25.420000	-0.026469	-15.643389	-6.350768	-0.401732	-5.721641	-3.169248	0.000000	-10.000000	0.100000	-6.433333	83.000000	1023.000000	1023.000000	2046.000000
25.440001	-0.026161	-15.461382	-6.323458	-0.273787	-5.739764	-3.124372	0.000000	-10.000000	0.100000	-7.350000	83.000000	1023.000000	1023.000000	2046.000000
25.459999	-0.026192	-15.479373	-6.310508	-0.263978	-5.795234	-3.109652	0.000000	-10.000000	0.108333	-8.166667	83.000000	1023.000000	1023.000000	2046.000000
25.480000	-0.026146	-15.452196	-6.297494	-0.130001	-5.898373	-3.126328	0.000000	-10.000000	0.116667	-8.850000	83.000000	1023.000000	1023.000000	2046.000000
25.500000	-0.026035	-15.386856	-6.270023	-0.148910	-5.877046	-3.090878	0.000000	-10.000000	0.125000	-9.366667	83.000000	1023.000000	1023.000000	2046.000000
25.520000	-0.026257	-15.517975	-6.341713	-0.035098	-5.977688	-3.163476	0.000000	-10.000000	0.125000	-9.733334	76.000000	1023.000000	1023.000000	2046.000000
25.540001	-0.026131	-15.443280	-6.274267	0.013131	-6.020643	-3.161501	0.000000	-10.000000	0.125000	-10.016666	67.666664	1023.000000	1023.000000	2046.000000
25.559999	-0.026280	-15.531669	-6.338899	-0.006970	-6.045361	-3.140438	0.000000	-10.000000	0.125000	-10.250000	58.333332	1023.000000	1023.000000	2046.000000
25.580000	-0.026244	-15.510473	-6.248158	0.109044	-6.179639	-3.191721	0.000000	-10.000000	0.116667	-10.483334	54.833332	1023.000000	1023.000000	2046.000000
25.600000	-0.026055	-15.398629	-6.194536	0.077876	-6.090967	-3.191003	0.000000	-10.000000	0.116667	-10.650000	51.500000	1023.000000	1023.000000	2046.000000
25.620001	-0.026017	-15.375819	-6.151354	0.179994	-6.153322	-3.251137	0.000000	-10.000000	0.116667	-10.683333	47.833332	1023.000000	1023.000000	2046.000000
25.639999	-0.025904	-15.309464	-6.074493	0.162030	-6.193817	-3.203184	0.000000	-10.000000	0.125000	-10.533334	44.333332	1023.000000	1023.000000	2046.000000
25.660000	-0.026236	-15.505568	-6.049501	0.170162	-6.351012	-3.275216	0.000000	-10.000000	0.116667	-10.316667	40.666668	1023.000000	1023.000000	2046.000000
25.680000	-0.026675	-15.764922	-6.052033	0.135156	-6.494076	-3.353969	0.000000	-10.000000	0.116667	-10.166667	37.333332	1023.000000	1023.000000	2046.000000
25.700001	-0.027037	-15.978589	-6.088538	0.064424	-6.549864	-3.404611	0.000000	-10.000000	0.116667	-10.116667	33.833332	1023.000000	1023.000000	2046.000000
25.719999	-0.027752	-16.401188	-6.120339	-0.043098	-6.770494	-3.467256	0.000000	-10.000000	0.125000	-10.050000	30.500000	1023.000000	1023.000000	2046.000000
25.740000	-0.027866	-16.468559	-6.093036	-0.025669	-6.871898	-3.477956	0.000000	-10.000000	0.125000	-9.950000	27.166666	1023.000000	1023.000000	2046.000000
25.760000	-0.027373	-16.177481	-6.111491	0.187652	-6.808463	-3.445178	0.000000	-10.000000	0.116667	-9.850000	23.833334	1023.000000	1023.000000	2046.000000
25.780001	-0.026803	-15.840280	-5.953062	0.456634	-6.972032	-3.371819	0.000000	-10.000000	0.108333	-9.683333	20.500000	1023.000000	1023.000000	2046.000000
25.799999	-0.026331	-15.561528	-5.764859	0.602970	-7.098046	-3.301592	0.000000	-10.000000	0.100000	-9.483334	17.166666	1023.000000	1023.000000	2046.000000
25.820000	-0.026522	-15.674742	-5.555058	0.644233	-7.460264	-3.303654	0.000000	-10.000000	0.100000	-9.366667	14.000000	1023.000000	1023.000000	2046.000000
25.840000	-0.027877	-16.475315	-5.625692	0.518630	-7.935072	-3.433182	0.000000	-10.000000	0.100000	-9.266666	11.000000	1023.000000	1023.000000	2046.000000
25.860001	-0.030526	-18.040718	-6.031917	0.170762	-8.428145	-3.751418	0.000000	-10.000000	0.100000	-9.000000	7.833333	1023.000000	1023.000000	2046.000000
25.879999	-0.033925	-20.049479	-6.682067	-0.212288	-8.983501	-4.171622	0.000000	-10.000000	0.091667	-8.216667	4.833333	1023.000000	1023.000000	2046.000000
25.900000	-0.036707	-21.694088	-7.293254	-0.678259	-9.331670	-4.390905	0.000000	-10.000000	0.091667	-7.266667	2.166667	1023.000000	1023.000000	2046.000000
25.920000	-0.039007	-23.053087	-7.731963	-0.948331	-9.710833	-4.661962	0.000000	-10.000000	0.091667	-6.466667	0.166667	1023.000000	1023.000000	2046.000000
25.940001	-0.040398	-23.875265	-8.147642	-1.078099	-9.873762	-4.775761	0.000000	-10.000000	0.100000	-6.216667	-1.666667	1023.000000	1023.000000	2046.000000
25.959999	-0.041565	-24.565025	-8.381676	-1.157885	-10.070652	-4.954813	0.000000	-10.000000	0.100000	-6.300000	-3.500000	1023.000000	1023.000000	2046.000000
25.980000	-0.042686	-25.227554	-8.562809	-1.286466	-10.310173	-5.068106	0.000000	-10.000000	0.100000	-6.483334	-5.500000	1023.000000	1023.000000	2046.000000
26.000000	-0.043325	-25.604788	-8.775314	-1.348037	-10.295480	-5.185958	0.000000	-10.000000	0.091667	-6.583333	-7.833333	1023.000000	1023.000000	2046.000000
26.020000	-0.044019	-26.015289	-8.893565	-1.416166	-10.403988	-5.301570	0.000000	-10.000000	0.091667	-6.566667	-10.166667	1023.000000	1023.000000	2046.000000
26.040001	-0.044352	-26.212164	-9.090354	-1.481489	-10.287773	-5.352548	0.000000	-10.000000	0.091667	-6.483334	-12.500000	1023.000000	1023.000000	2046.000000
26.059999	-0.044488	-26.292131	-9.109793	-1.504080	-10.218332	-5.459928	0.000000	-10.000000	0.091667	-6.333333	-14.500000	1023.000000	1023.000000	2046.000000
26.080000	-0.044729	-26.435125	-9.168563	-1.575208	-10.224960	-5.466394	0.000000	-10.000000	0.083333	-6.116667	-16.500000	1023.000000	1023.000000	2046.000000
26.100000	-0.044721	-26.430386	-9.229124	-1.606926	-10.019249	-5.575086	0.000000	-10.000000	0.075000	-5.816667	-18.500000	1023.000000	1023.000000	2046.000000
26.120001	-0.044811	-26.483154	-9.284413	-1.719416	-9.913174	-5.566152	0.000000	-10.000000	0.075000	-5.200000	-20.500000	1023.000000	1023.000000	2046.000000
26.139999	-0.044203	-26.124107	-9.324905	-1.718060	-9.596335	-5.484806	0.000000	-10.000000	0.083333	-4.416667	-22.333334	1023.000000	1023.000000	2046.000000
26.160000	-0.043616	-25.776787	-9.255902	-1.680462	-9.526966	-5.313457	0.000000	-10.000000	0.075000	-3.250000	-23.833334	1023.000000	1023.000000	2046.000000
26.180000	-0.043118	-25.482944	-9.378545	-1.674174	-9.161198	-5.269029	0.000000	-10.000000	0.050000	-0.933333	-24.666666	1023.000000	1023.000000	2046.000000
26.200001	-0.042603	-25.178616	-9.435415	-1.689487	-8.891054	-5.162660	0.000000	-10.000000	0.016667	1.883333	-25.000000	1023.000000	1023.000000	2046.000000
26.219999	-0.042651	-25.206476	-9.680679	-1.733364	-8.679188	-5.113245	0.000000	-10.000000	0.000000	5.250000	-25.000000	1023.000000	1023.000000	2046.000000
26.240000	-0.042697	-25.233721	-9.872961	-1.767460	-8.466178	-5.127122	0.000000	-10.000000	0.000000	7.116667	-25.000000	1023.000000	1023.000000	2046.000000
26.260000	-0.043243	-25.556448	-10.072433	-1.962149	-8.470258	-5.051609	0.000000	-10.000000	-0.008333	9.083333	-25.000000	1023.000000	1023.000000	2046.000000
26.280001	-0.043165	-25.510429	-10.202579	-2.013785	-8.291048	-5.003017	0.000000	-10.000000	-0.033333	10.283334	-25.000000	1023.000000	1023.000000	2046.000000
26.299999	-0.043197	-25.529142	-10.172765	-2.106963	-8.279785	-4.969630	0.000000	-10.000000	-0.058333	11.883333	-25.000000	1023.000000	1023.000000	2046.000000
26.320000	-0.043085	-25.462984	-10.153111	-2.185852	-8.234195	-4.889826	0.000000	-10.000000	-0.083333	12.933333	-25.000000	1023.000000	1023.000000	2046.000000
26.340000	-0.042830	-25.312302	-10.053614	-2.240857	-8.060003	-4.957827	0.000000	-10.000000	-0.108333	13.683333	-9.000000	1023.000000	1023.000000	2046.000000
26.360001	-0.042548	-25.146116	-9.883517	-2.367027	-8.006875	-4.888697	0.000000	-10.000000	-0.108333	14.333333	8.333333	1023.000000	1023.000000	2046.000000
26.379999	-0.041426	-24.482759	-9.646459	-2.318442	-7.659746	-4.858113	0.000000	-10.000000	-0.116667	14.933333	27.333334	1023.000000	1023.000000	2046.000000
26.400000	-0.040215	-23.766865	-9.250010	-2.320725	-7.505419	-4.690709	0.000000	-10.000000	-0.108333	15.883333	32.000000	1023.000000	1023.000000	2046.000000
26.420000	-0.038551	-22.783514	-8.893256	-2.146854	-7.171934	-4.571470	0.000000	-10.000000	-0.141667	16.866667	37.166668	1023.000000	1023.000000	2046.000000
26.440001	-0.036655	-21.662903	-8.456090	-1.980769	-6.759171	-4.466873	0.000000	-10.000000	-0.166667	17.733334	42.666668	1023.000000	1023.000000	2046.000000
26.459999	-0.034921	-20.638500	-8.055329	-1.895542	-6.493521	-4.194107	0.000000	-10.000000	-0.191667	18.183332	48.500000	1023.000000	1023.000000	2046.000000
26.480000	-0.032933	-19.463114	-7.610892	-1.655037	-6.041979	-4.155206	0.000000	-10.000000	-0.200000	18.783333	54.500000	1023.000000	1023.000000	2046.000000
26.500000	-0.031248	-18.467630	-7.183259	-1.585806	-5.759286	-3.939278	0.000000	-10.000000	-0.216667	19.266666	60.500000	1023.000000	1023.000000	2046.000000
26.520000	-0.029095	-17.195312	-6.755516	-1.300150	-5.274997	-3.864649	0.000000	-10.000000	-0.241667	20.150000	66.833336	1023.000000	1023.000000	2046.000000
26.540001	-0.027165	-16.054487	-6.285604	-1.193698	-4.907030	-3.668154	0.000000	-10.000000	-0.283333	20.866667	73.333336	1023.000000	1023.000000	2046.000000
26.559999	-0.025356	-14.985411	-5.906643	-1.044079	-4.530512	-3.504177	0.000000	-10.000000	-0.300000	21.799999	80.166664	1023.000000	1023.000000	2046.000000
26.580000	-0.023306	-13.774107	-5.462755	-0.866395	-4.038492	-3.406465	0.000000	-10.000000	-0.333333	22.516666	87.333336	1023.000000	1023.000000	2046.000000
26.600000	-0.021740	-12.848127	-5.077046	-0.809490	-3.722395	-3.239197	0.000000	-10.000000	-0.341667	23.233334	94.666664	1023.000000	1023.000000	2046.000000
26.620001	-0.019593	-11.579627	-4.656044	-0.550478	-3.162545	-3.210561	0.000000	-10.000000	-0.366667	23.833334	102.333336	1023.000000	1023.000000	2046.000000
26.639999	-0.017765	-10.498924	-4.170179	-0.549184	-2.772417	-3.007143	0.000000	-10.000000	-0.375000	24.616667	110.000000	1023.000000	1023.000000	2046.000000
26.660000	-0.015893	-9.392798	-3.774992	-0.340480	-2.335372	-2.941955	0.000000	-10.000000	-0.408333	25.150000	118.166664	1023.000000	1023.000000	2046.000000
26.680000	-0.013932	-8.233562	-3.365689	-0.243296	-1.766121	-2.858456	0.000000	-10.000000	-0.433333	25.633333	126.500000	1023.000000	1023.000000	2046.000000
26.700001	-0.012496	-7.385352	-2.998856	-0.207178	-1.468670	-2.710648	0.000000	-10.000000	-0.450000	26.066668	135.166672	1023.000000	1023.000000	2046.000000
26.719999	-0.010544	-6.231561	-2.614942	-0.009164	-0.941989	-2.665466	0.000000	-10.000000	-0.433333	26.350000	143.833328	1023.000000	1023.000000	2046.000000
26.740000	-0.009066	-5.358287	-2.191326	-0.032588	-0.666780	-2.467593	0.000000	-10.000000	-0.450000	26.500000	152.666672	1023.000000	1023.000000	2046.000000
26.760000	-0.007308	-4.318783	-1.868285	0.175262	-0.226967	-2.398794	0.000000	-10.000000	-0.450000	26.700001	161.333328	1023.000000	1023.000000	2046.000000
26.780001	-0.005687	-3.360884	-1.421844	0.250798	0.127798	-2.317637	0.000000	-10.000000	-0.466667	27.133333	170.166672	1023.000000	1023.000000	2046.000000
26.799999	-0.004284	-2.531956	-1.091299	0.310427	0.409387	-2.160471	0.000000	-10.000000	-0.458333	27.583334	179.166672	1023.000000	1023.000000	2046.000000
26.820000	-0.002780	-1.642801	-0.716352	0.452659	0.766661	-2.145768	0.000000	-10.000000	-0.475000	27.800001	188.333328	1023.000000	1023.000000	2046.000000
26.840000	-0.002260	-1.335586	-0.447869	0.265067	0.860355	-2.013138	0.000000	-10.000000	-0.483333	27.883333	197.666672	1023.000000	1023.000000	2046.000000
26.860001	-0.001230	-0.727197	-0.079804	0.279338	1.165941	-2.092671	0.000000	-10.000000	-0.491667	28.016666	207.000000	1023.000000	1023.000000	2046.000000
26.879999	-0.000779	-0.460465	0.340190	0.003817	1.240214	-2.044685	0.000000	-10.000000	-0.491667	28.083334	216.333328	1023.000000	1023.000000	2046.000000
26.900000	0.000366	0.216570	0.686424	0.074855	1.539328	-2.084038	0.000000	-10.000000	-0.491667	28.233334	225.666672	1023.000000	1023.000000	2046.000000
26.920000	0.002053	1.213114	1.232929	0.028779	1.902356	-1.950949	0.000000	-10.000000	-0.483333	28.233334	235.000000	1023.000000	1023.000000	2046.000000
26.940001	0.003256	1.924260	1.550006	0.062299	2.132986	-1.821032	0.000000	-10.000000	-0.466667	28.100000	244.500000	1023.000000	1023.000000	2046.000000
26.959999	0.006139	3.628087	2.053164	0.557603	2.737131	-1.719811	0.000000	-10.000000	-0.466667	27.866667	254.000000	1023.000000	1023.000000	2046.000000
26.980000	0.008795	5.197638	2.774810	0.793789	2.961175	-1.332137	0.000000	-10.000000	-0.458333	27.583334	263.333344	1023.000000	1023.000000	2046.000000
27.000000	0.011718	6.925172	3.519717	1.324963	3.377510	-1.297018	0.000000	-10.000000	-0.441667	27.500000	272.500000	1023.000000	1023.000000	2046.000000
27.020000	0.013608	8.042355	4.277486	1.353181	3.476305	-1.064617	0.000000	-10.000000	-0.425000	27.250000	281.666656	1023.000000	1023.000000	2046.000000
27.040001	0.013820	8.167770	4.372845	1.441406	3.460793	-1.107275	0.000000	-10.000000	-0.416667	27.150000	290.833344	1023.000000	1023.000000	2046.000000
27.059999	0.011692	6.910154	3.919779	1.122585	3.109728	-1.241938	0.000000	-10.000000	-0.433333	26.766666	300.000000	1023.000000	1023.000000	2046.000000
27.080000	0.008670	5.123967	3.274578	0.734590	2.662380	-1.547581	0.000000	-10.000000	-0.425000	26.616667	309.000000	1023.000000	1023.000000	2046.000000
27.100000	0.007222	4.268322	2.898094	0.537579	2.642366	-1.809717	0.000000	-10.000000	-0.400000	26.250000	317.833344	1023.000000	1023.000000	2046.000000
27.120001	0.006280	3.711267	2.673413	0.300979	2.521028	-1.784153	0.000000	-10.000000	-0.383333	25.983334	326.666656	1023.000000	1023.000000	2046.000000
27.139999	0.007056	4.169868	2.687382	0.523569	2.835561	-1.876644	0.000000	-10.000000	-0.400000	25.783335	335.333344	1023.000000	1023.000000	2046.000000
27.160000	0.007258	4.289605	2.817428	0.383206	2.836104	-1.747133	0.000000	-10.000000	-0.408333	25.883333	344.000000	1023.000000	1023.000000	2046.000000
27.180000	0.008278	4.892309	2.962339	0.653961	3.130560	-1.854550	0.000000	-10.000000	-0.416667	25.966667	352.500000	1023.000000	1023.000000	2046.000000
27.200001	0.008914	5.268050	3.206241	0.600480	3.251412	-1.790084	0.000000	-10.000000	-0.391667	26.050001	361.166656	1023.000000	1023.000000	2046.000000
27.219999	0.010028	5.926541	3.373607	0.776833	3.625020	-1.848919	0.000000	-10.000000	-0.383333	26.000000	369.833344	1023.000000	1023.000000	2046.000000
27.240000	0.011149	6.589278	3.639485	0.728544	3.976267	-1.755018	0.000000	-10.000000	-0.358333	26.066668	375.666656	1023.000000	1023.000000	2046.000000
27.260000	0.012545	7.413875	3.882199	0.924289	4.375241	-1.767854	0.000000	-10.000000	-0.375000	25.883333	384.333344	1023.000000	1023.000000	2046.000000
27.280001	0.014121	8.345572	4.238875	0.953347	4.845357	-1.692006	0.000000	-10.000000	-0.400000	25.733334	393.166656	1023.000000	1023.000000	2046.000000
27.299999	0.015515	9.169580	4.465045	1.116705	5.294749	-1.706920	0.000000	-10.000000	-0.400000	25.566668	404.666656	1023.000000	1023.000000	2046.000000
27.320000	0.017331	10.242575	4.798794	1.108740	5.922455	-1.587415	0.000000	-10.000000	-0.383333	25.350000	413.333344	1023.000000	1023.000000	2046.000000
27.340000	0.018705	11.054792	4.992376	1.191233	6.353858	-1.482674	0.000000	-10.000000	-0.350000	24.966667	421.666656	1023.000000	1023.000000	2046.000000
27.360001	0.020772	12.276014	5.236963	1.338992	7.042418	-1.342359	0.000000	-10.000000	-0.350000	24.483334	430.333344	1023.000000	1023.000000	2046.000000
27.379999	0.022095	13.058437	5.463351	1.356984	7.444219	-1.206116	0.000000	-10.000000	-0.325000	23.966667	438.666656	1023.000000	1023.000000	2046.000000
27.400000	0.023802	14.067195	5.509016	1.514683	8.237248	-1.193751	0.000000	-10.000000	-0.308333	23.366667	447.000000	1023.000000	1023.000000	2046.000000
27.420000	0.024373	14.404398	5.470551	1.345270	8.563534	-0.974957	0.000000	-10.000000	-0.283333	22.816668	454.666656	1023.000000	1023.000000	2046.000000
27.440001	0.024981	14.763925	5.274327	1.382519	9.087875	-0.980798	0.000000	-10.000000	-0.258333	22.316668	462.333344	1023.000000	1023.000000	2046.000000
27.459999	0.024810	14.662869	5.114779	1.095844	9.265095	-0.812847	0.000000	-10.000000	-0.233333	21.750000	469.666656	1023.000000	1023.000000	2046.000000
27.480000	0.024717	14.607773	4.935736	1.123277	9.476173	-0.927413	0.000000	-10.000000	-0.216667	21.016666	477.166656	1023.000000	1023.000000	2046.000000
27.500000	0.025220	14.905277	5.004196	1.005059	9.707487	-0.811465	0.000000	-10.000000	-0.208333	20.250000	484.166656	1023.000000	1023.000000	2046.000000
27.520000	0.025285	14.943726	5.057161	0.925068	9.778388	-0.816892	0.000000	-10.000000	-0.208333	19.533333	491.000000	1023.000000	1023.000000	2046.000000
27.540001	0.026198	15.482743	5.224744	0.981739	10.172748	-0.896488	0.000000	-10.000000	-0.175000	18.716667	497.666656	1023.000000	1023.000000	2046.000000
27.559999	0.026551	15.691875	5.533026	0.739300	10.195597	-0.776048	0.000000	-10.000000	-0.150000	17.716667	504.166656	1023.000000	1023.000000	2046.000000
27.580000	0.028064	16.585955	5.806295	0.975560	10.664436	-0.860337	0.000000	-10.000000	-0.116667	17.049999	510.333344	1023.000000	1023.000000	2046.000000
27.600000	0.029242	17.282087	6.220111	0.934095	10.764565	-0.636684	0.000000	-10.000000	-0.108333	16.516666	516.000000	1023.000000	1023.000000	2046.000000
27.620001	0.031113	18.387815	6.565304	1.295645	11.174565	-0.647699	0.000000	-10.000000	-0.091667	16.266666	521.666687	1023.000000	1023.000000	2046.000000
27.639999	0.032908	19.448416	6.947363	1.357467	11.546542	-0.402957	0.000000	-10.000000	-0.083333	15.816667	527.166687	1023.000000	1023.000000	2046.000000
27.660000	0.034658	20.482832	7.309120	1.639301	11.863299	-0.328888	0.000000	-10.000000	-0.066667	15.316668	532.666687	1023.000000	1023.000000	2046.000000
27.680000	0.036656	21.663563	7.682495	1.873621	12.297582	-0.190135	0.000000	-10.000000	-0.058333	15.050000	537.833313	1023.000000	1023.000000	2046.000000
27.700001	0.038175	22.561453	8.005838	2.055520	12.530523	-0.030429	0.000000	-10.000000	-0.050000	14.666667	543.000000	1023.000000	1023.000000	2046.000000
27.719999	0.040159	23.734148	8.294161	2.402847	13.053850	-0.016709	0.000000	-10.000000	-0.050000	14.683333	547.833313	1023.000000	1023.000000	2046.000000
27.740000	0.041442	24.492254	8.647728	2.481948	13.167990	0.194589	0.000000	-10.000000	-0.050000	14.400000	552.666687	1023.000000	1023.000000	2046.000000
27.760000	0.043189	25.524693	8.873518	2.812448	13.655891	0.182835	0.000000	-10.000000	-0.050000	14.483334	557.500000	1023.000000	1023.000000	2046.000000
27.780001	0.044293	26.177216	9.173320	2.791763	13.782537	0.429595	0.000000	-10.000000	-0.050000	14.400000	562.333313	1023.000000	1023.000000	2046.000000
27.799999	0.045869	27.108860	9.384597	3.120409	14.259447	0.344407	0.000000	-10.000000	-0.058333	14.316667	567.166687	1023.000000	1023.000000	2046.000000
27.820000	0.046879	27.705540	9.668261	3.118004	14.394453	0.524821	0.000000	-10.000000	-0.066667	14.050000	572.000000	1023.000000	1023.000000	2046.000000
27.840000	0.048292	28.540710	9.882012	3.390151	14.823105	0.445443	0.000000	-10.000000	-0.083333	13.933333	576.833313	1023.000000	1023.000000	2046.000000
27.860001	0.049382	29.184755	10.181818	3.332415	14.961417	0.709105	0.000000	-10.000000	-0.075000	13.800000	581.500000	1023.000000	1023.000000	2046.000000
27.879999	0.050564	29.883282	10.318839	3.635475	15.378387	0.550581	0.000000	-10.000000	-0.066667	13.650001	586.166687	1023.000000	1023.000000	2046.000000
27.900000	0.051567	30.476391	10.564911	3.593775	15.541878	0.775827	0.000000	-10.000000	-0.050000	13.216667	590.666687	1023.000000	1023.000000	2046.000000
27.920000	0.052485	31.018349	10.695683	3.809009	15.832508	0.681149	0.000000	-10.000000	-0.041667	12.716667	595.166687	1023.000000	1023.000000	2046.000000
27.940001	0.053480	31.606516	10.905734	3.873528	16.050880	0.776375	0.000000	-10.000000	-0.033333	11.983334	599.500000	1023.000000	1023.000000	2046.000000
27.959999	0.053804	31.797930	10.969781	3.945376	16.073338	0.809435	0.000000	-10.000000	-0.025000	11.266667	603.666687	1023.000000	1023.000000	2046.000000
27.980000	0.054110	31.979225	10.999568	4.009362	16.178774	0.791521	0.000000	-10.000000	-0.016667	10.266667	607.500000	1023.000000	1023.000000	2046.000000
28.000000	0.053764	31.774670	11.084464	3.864182	15.948606	0.877419	0.000000	-10.000000	-0.008333	9.500000	611.000000	1023.000000	1023.000000	2046.000000
28.020000	0.054125	31.987963	11.170750	3.959540	16.076424	0.781250	0.000000	-10.000000	0.000000	8.450000	614.333313	1023.000000	1023.000000	2046.000000
28.040001	0.054327	32.107338	11.355032	3.902375	15.984413	0.865518	0.000000	-10.000000	0.000000	7.633333	617.500000	1023.000000	1023.000000	2046.000000
28.059999	0.054917	32.455708	11.442265	3.995858	16.157286	0.860299	0.000000	-10.000000	0.000000	6.683333	620.166687	1023.000000	1023.000000	2046.000000
28.080000	0.055724	32.932926	11.622072	4.114207	16.127663	1.068987	0.000000	-10.000000	0.008333	5.966667	622.500000	1023.000000	1023.000000	2046.000000
28.100000	0.057109	33.751247	11.747273	4.604385	16.356083	1.043504	0.000000	-10.000000	0.008333	5.333333	624.500000	1023.000000	1023.000000	2046.000000
28.120001	0.058402	34.515755	12.249928	4.681484	16.222965	1.361377	0.000000	-10.000000	0.025000	5.033333	626.500000	1023.000000	1023.000000	2046.000000
28.139999	0.059221	34.999645	12.589387	4.996971	16.182629	1.230660	0.000000	-10.000000	0.033333	4.883333	628.166687	1023.000000	1023.000000	2046.000000
28.160000	0.058856	34.784096	12.740416	4.943609	15.767424	1.332645	0.000000	-10.000000	0.050000	4.900000	629.833313	1023.000000	1023.000000	2046.000000
28.180000	0.056221	33.226845	12.130454	4.868225	15.106263	1.121903	0.000000	-10.000000	0.050000	4.783333	631.500000	1023.000000	1023.000000	2046.000000
28.200001	0.052503	31.029177	11.288869	4.543818	14.427317	0.769172	0.000000	-10.000000	0.050000	4.250000	633.166687	1023.000000	1023.000000	2046.000000
28.219999	0.048898	28.898891	10.536013	4.057835	13.754319	0.550724	0.000000	-10.000000	0.050000	3.600000	634.666687	1023.000000	1023.000000	2046.000000
28.240000	0.046860	27.693989	9.937993	4.028757	13.540757	0.186481	0.000000	-10.000000	0.050000	3.000000	635.500000	1023.000000	1023.000000	2046.000000
28.260000	0.045699	27.008053	9.714831	3.815646	13.189777	0.287798	0.000000	-10.000000	0.041667	3.133333	636.666687	1023.000000	1023.000000	2046.000000
28.280001	0.045020	26.606833	9.508396	3.921200	13.100584	0.076653	0.000000	-10.000000	0.041667	3.633333	637.666687	1023.000000	1023.000000	2046.000000
28.299999	0.044791	26.471687	9.505755	3.841662	12.988071	0.136198	0.000000	-10.000000	0.041667	4.216667	639.166687	1023.000000	1023.000000	2046.000000
28.320000	0.044347	26.209133	9.474741	3.857181	12.898211	-0.020999	0.000000	-10.000000	0.041667	4.550000	640.500000	1023.000000	1023.000000	2046.000000
28.340000	0.044399	26.239841	9.460151	3.891866	12.983241	-0.095416	0.000000	-10.000000	0.041667	4.500000	642.000000	1023.000000	1023.000000	2046.000000
28.360001	0.044151	26.093349	9.467955	3.722770	12.966281	-0.063656	0.000000	-10.000000	0.041667	4.016667	643.500000	1023.000000	1023.000000	2046.000000
28.379999	0.044389	26.233984	9.430871	3.889326	13.176496	-0.262708	0.000000	-10.000000	0.050000	3.183333	645.000000	1023.000000	1023.000000	2046.000000
28.400000	0.044568	26.339611	9.565257	3.726560	13.198986	-0.151191	0.000000	-10.000000	0.050000	2.200000	646.166687	1023.000000	1023.000000	2046.000000
28.420000	0.044984	26.585751	9.601516	3.898410	13.422853	-0.337028	0.000000	-10.000000	0.050000	1.150000	646.833313	1023.000000	1023.000000	2046.000000
28.440001	0.045073	26.638283	9.633745	3.698611	13.530851	-0.224923	0.000000	-10.000000	0.058333	0.416667	647.000000	1023.000000	1023.000000	2046.000000
28.459999	0.045374	26.816099	9.567474	3.729331	13.813694	-0.294399	0.000000	-10.000000	0.066667	-0.300000	647.000000	1023.000000	1023.000000	2046.000000
28.480000	0.045733	27.028164	9.599862	3.551287	13.881516	-0.004501	0.000000	-10.000000	0.075000	-1.166667	647.000000	1023.000000	1023.000000	2046.000000
28.500000	0.046209	27.309460	9.457121	3.751124	14.210298	-0.109083	0.000000	-10.000000	0.075000	-2.266667	647.000000	1023.000000	1023.000000	2046.000000
28.520000	0.046293	27.359032	9.307820	3.627438	14.366607	0.057166	0.000000	-10.000000	0.083333	-3.350000	647.000000	1023.000000	1023.000000	2046.000000
28.540001	0.045949	27.155598	8.904926	3.642803	14.591280	0.016588	0.000000	-10.000000	0.091667	-4.316667	647.000000	1023.000000	1023.000000	2046.000000
28.559999	0.045039	26.618040	8.547051	3.392873	14.497300	0.180816	0.000000	-10.000000	0.100000	-5.300000	647.000000	1023.000000	1023.000000	2046.000000
28.580000	0.043670	25.809208	7.954575	3.282562	14.479850	0.092221	0.000000	-10.000000	0.108333	-6.366667	647.000000	1023.000000	1023.000000	2046.000000
28.600000	0.042332	25.018097	7.579249	3.004944	14.215240	0.218663	0.000000	-10.000000	0.108333	-7.333333	647.000000	1023.000000	1023.000000	2046.000000
28.620001	0.040971	24.213644	7.164885	2.911090	14.000488	0.137182	0.000000	-10.000000	0.116667	-8.333334	647.000000	1023.000000	1023.000000	2046.000000
28.639999	0.040029	23.657003	7.009444	2.780182	13.706364	0.161014	0.000000	-10.000000	0.125000	-9.400001	647.000000	1023.000000	1023.000000	2046.000000
28.660000	0.038884	22.980606	6.803647	2.641305	13.464284	0.071370	0.000000	-10.000000	0.141667	-10.516666	643.666687	1023.000000	1023.000000	2046.000000
28.680000	0.038225	22.591124	6.805623	2.542099	13.178796	0.064605	0.000000	-10.000000	0.166667	-11.750000	636.000000	1023.000000	1023.000000	2046.000000
28.700001	0.037535	22.183336	6.722457	2.417584	12.976530	0.066764	0.000000	-10.000000	0.183333	-12.733334	627.000000	1023.000000	1023.000000	2046.000000
28.719999	0.037582	22.210775	6.820984	2.507999	12.744412	0.137380	0.000000	-10.000000	0.200000	-13.516666	619.666687	1023.000000	1023.000000	2046.000000
28.740000	0.037597	22.220028	6.838203	2.614636	12.590924	0.176266	0.000000	-10.000000	0.216667	-14.216667	615.166687	1023.000000	1023.000000	2046.000000
28.760000	0.037962	22.435810	6.950960	2.825284	12.386604	0.272963	0.000000	-10.000000	0.250000	-15.016667	610.333313	1023.000000	1023.000000	2046.000000
28.780001	0.037904	22.401545	6.889720	2.923630	12.170596	0.417598	0.000000	-10.000000	0.283333	-15.933333	605.333313	1023.000000	1023.000000	2046.000000
28.799999	0.038164	22.555037	6.993649	3.196296	11.909084	0.456008	0.000000	-10.000000	0.300000	-16.833334	600.000000	1023.000000	1023.000000	2046.000000
28.820000	0.037869	22.380550	6.863739	3.291519	11.621113	0.604178	0.000000	-10.000000	0.316667	-17.700001	594.333313	1023.000000	1023.000000	2046.000000
28.840000	0.037752	22.311632	6.777882	3.558779	11.343081	0.631892	0.000000	-10.000000	0.333333	-18.516666	588.500000	1023.000000	1023.000000	2046.000000
28.860001	0.037193	21.981237	6.623915	3.598554	10.933314	0.825454	0.000000	-10.000000	0.375000	-19.333334	582.333313	1023.000000	1023.000000	2046.000000
28.879999	0.036861	21.784893	6.470563	3.874563	10.623877	0.815892	0.000000	-10.000000	0.408333	-20.216667	575.833313	1023.000000	1023.000000	2046.000000
28.900000	0.036090	21.329144	6.322839	3.875781	10.165043	0.965481	0.000000	-10.000000	0.441667	-21.033333	569.000000	1023.000000	1023.000000	2046.000000
28.920000	0.035374	20.905853	6.122468	4.073677	9.790517	0.919193	0.000000	-10.000000	0.450000	-21.783333	562.000000	1023.000000	1023.000000	2046.000000
28.940001	0.034617	20.458824	5.924494	4.004828	9.434071	1.095430	0.000000	-10.000000	0.450000	-22.383333	554.833313	1023.000000	1023.000000	2046.000000
28.959999	0.033752	19.947577	5.693587	4.195285	9.098344	0.960360	0.000000	-10.000000	0.466667	-22.950001	547.500000	1023.000000	1023.000000	2046.000000
28.980000	0.033014	19.511124	5.566618	4.122000	8.735736	1.086770	0.000000	-10.000000	0.483333	-23.300001	539.833313	1023.000000	1023.000000	2046.000000
29.000000	0.032093	18.967047	5.321177	4.262003	8.447411	0.936456	0.000000	-10.000000	0.483333	-23.600000	532.000000	1023.000000	1023.000000	2046.000000
29.020000	0.031432	18.576031	5.245092	4.173956	8.094313	1.062670	0.000000	-10.000000	0.466667	-23.783333	524.000000	1023.000000	1023.000000	2046.000000
29.040001	0.030585	18.075907	5.061901	4.333003	7.800270	0.880733	0.000000	-10.000000	0.466667	-23.883333	516.000000	1023.000000	1023.000000	2046.000000
29.059999	0.030085	17.780342	5.029824	4.261806	7.521200	0.967511	0.000000	-10.000000	0.483333	-23.883333	508.000000	1023.000000	1023.000000	2046.000000
29.080000	0.029428	17.391712	4.969813	4.346253	7.205586	0.870061	0.000000	-10.000000	0.508333	-23.933334	500.000000	1023.000000	1023.000000	2046.000000
29.100000	0.029327	17.332439	4.983627	4.367801	6.997954	0.983057	0.000000	-10.000000	0.516667	-23.966667	492.000000	1023.000000	1023.000000	2046.000000
29.120001	0.028476	16.829073	4.889647	4.364661	6.649222	0.925541	0.000000	-10.000000	0.533333	-24.250000	484.000000	1023.000000	1023.000000	2046.000000
29.139999	0.027902	16.490206	4.896533	4.366056	6.282734	0.944882	0.000000	-10.000000	0.550000	-24.566668	476.000000	1023.000000	1023.000000	2046.000000
29.160000	0.026842	15.863904	4.737940	4.411066	5.887368	0.827530	0.000000	-10.000000	0.558333	-25.050001	467.833344	1023.000000	1023.000000	2046.000000
29.180000	0.026037	15.387616	4.592303	4.244710	5.592463	0.958140	0.000000	-10.000000	0.575000	-25.450001	459.500000	1023.000000	1023.000000	2046.000000
29.200001	0.024942	14.740436	4.274753	4.462798	5.222933	0.779952	0.000000	-10.000000	0.583333	-25.750000	451.000000	1023.000000	1023.000000	2046.000000
29.219999	0.024767	14.637081	4.172462	4.626181	4.814384	1.024054	0.000000	-10.000000	0.591667	-25.950001	442.500000	1023.000000	1023.000000	2046.000000
29.240000	0.023976	14.170070	3.982407	4.920776	4.296793	0.970093	0.000000	-10.000000	0.583333	-25.966667	436.833344	1023.000000	1023.000000	2046.000000
29.260000	0.023281	13.758834	4.021899	5.000362	3.674191	1.062382	0.000000	-10.000000	0.575000	-26.000000	428.166656	1023.000000	1023.000000	2046.000000
29.280001	0.021659	12.800702	3.949266	5.047454	2.910620	0.893362	0.000000	-10.000000	0.583333	-26.083334	419.500000	1023.000000	1023.000000	2046.000000
29.299999	0.019483	11.514381	3.808429	4.790135	2.113496	0.802321	0.000000	-10.000000	0.575000	-26.116667	407.833344	1023.000000	1023.000000	2046.000000
29.320000	0.015556	9.193385	3.069414	4.463417	1.341560	0.318995	0.000000	-10.000000	0.566667	-26.033335	399.166656	1023.000000	1023.000000	2046.000000
29.340000	0.011595	6.852738	2.324063	4.003958	0.512106	0.012611	0.000000	-10.000000	0.541667	-25.883333	390.500000	1023.000000	1023.000000	2046.000000
29.360001	0.007657	4.525038	1.480165	3.558392	-0.219759	-0.293760	0.000000	-10.000000	0.550000	-25.750000	381.833344	1023.000000	1023.000000	2046.000000
29.379999	0.004967	2.935379	0.930000	3.390400	-0.786962	-0.598059	0.000000	-10.000000	0.558333	-25.566668	373.166656	1023.000000	1023.000000	2046.000000
29.400000	0.002637	1.558443	0.429404	3.119523	-1.296473	-0.694011	0.000000	-10.000000	0.566667	-25.466667	364.500000	1023.000000	1023.000000	2046.000000
29.420000	0.000669	0.395474	0.022944	3.102744	-1.706317	-1.023896	0.000000	-10.000000	0.566667	-25.616667	356.000000	1023.000000	1023.000000	2046.000000
29.440001	-0.001063	-0.627971	-0.317243	2.826126	-2.107623	-1.029232	0.000000	-10.000000	0.566667	-25.750000	347.500000	1023.000000	1023.000000	2046.000000
29.459999	-0.002808	-1.659818	-0.649718	2.813423	-2.460467	-1.363056	0.000000	-10.000000	0.583333	-25.883333	338.833344	1023.000000	1023.000000	2046.000000
29.480000	-0.003887	-2.297060	-0.925748	2.601663	-2.642723	-1.330253	0.000000	-10.000000	0.583333	-25.783335	330.333344	1023.000000	1023.000000	2046.000000
29.500000	-0.005375	-3.176783	-1.238292	2.578892	-2.886141	-1.631242	0.000000	-10.000000	0.591667	-25.866667	321.666656	1023.000000	1023.000000	2046.000000
29.520000	-0.006026	-3.561290	-1.377454	2.400469	-2.989837	-1.594468	0.000000	-10.000000	0.591667	-25.783335	313.166656	1023.000000	1023.000000	2046.000000
29.540001	-0.007334	-4.334572	-1.661785	2.316507	-3.182696	-1.806598	0.000000	-10.000000	0.591667	-25.716667	304.500000	1023.000000	1023.000000	2046.000000
29.559999	-0.008048	-4.756351	-1.909731	2.155397	-3.167389	-1.834628	0.000000	-10.000000	0.575000	-25.616667	295.833344	1023.000000	1023.000000	2046.000000
29.580000	-0.009252	-5.467764	-2.192675	1.949172	-3.244460	-1.979801	0.000000	-10.000000	0.558333	-25.566668	287.333344	1023.000000	1023.000000	2046.000000
29.600000	-0.009324	-5.510215	-2.355004	1.930139	-3.203432	-1.881918	0.000000	-10.000000	0.566667	-25.700001	278.666656	1023.000000	1023.000000	2046.000000
29.620001	-0.009944	-5.876638	-2.609128	1.890527	-3.297334	-1.860703	0.000000	-10.000000	0.566667	-25.716667	270.166656	1023.000000	1023.000000	2046.000000
29.639999	-0.010468	-6.186684	-2.956123	1.935422	-3.232956	-1.933026	0.000000	-10.000000	0.566667	-25.733334	261.500000	1023.000000	1023.000000	2046.000000
29.660000	-0.011478	-6.783442	-3.365936	1.771613	-3.334102	-1.855016	0.000000	-10.000000	0.541667	-25.183334	253.000000	1023.000000	1023.000000	2046.000000
29.680000	-0.012758	-7.539845	-3.859863	1.743024	-3.438296	-1.984711	0.000000	-10.000000	0.533333	-24.700001	244.500000	1023.000000	1023.000000	2046.000000
29.700001	-0.014481	-8.558556	-4.387145	1.462566	-3.675166	-1.958811	0.000000	-10.000000	0.525000	-24.250000	236.166672	1023.000000	1023.000000	2046.000000
29.719999	-0.016248	-9.602761	-4.937840	1.388706	-3.882488	-2.171140	0.000000	-10.000000	0.516667	-24.083334	228.000000	1023.000000	1023.000000	2046.000000
29.740000	-0.017486	-10.334286	-5.283584	1.132707	-4.170999	-2.012411	0.000000	-10.000000	0.508333	-23.883333	220.000000	1023.000000	1023.000000	2046.000000
29.760000	-0.019033	-11.248763	-5.679814	1.112167	-4.444096	-2.237020	0.000000	-10.000000	0.500000	-23.566668	212.000000	1023.000000	1023.000000	2046.000000
29.780001	-0.020184	-11.928560	-5.936821	0.934962	-4.684348	-2.242354	0.000000	-10.000000	0.500000	-23.300001	204.166672	1023.000000	1023.000000	2046.000000
29.799999	-0.021798	-12.882722	-6.273828	0.814667	-4.966869	-2.456692	0.000000	-10.000000	0.483333	-22.933334	196.500000	1023.000000	1023.000000	2046.000000
29.820000	-0.022582	-13.345854	-6.429025	0.595083	-5.141469	-2.370443	0.000000	-10.000000	0.466667	-22.700001	188.833328	1023.000000	1023.000000	2046.000000
29.840000	-0.023544	-13.914660	-6.553144	0.506006	-5.390226	-2.477297	0.000000	-10.000000	0.441667	-22.316668	181.333328	1023.000000	1023.000000	2046.000000
29.860001	-0.023486	-13.880012	-6.563993	0.503628	-5.423481	-2.396166	0.000000	-10.000000	0.433333	-21.933332	173.833328	1023.000000	1023.000000	2046.000000
29.879999	-0.023869	-14.106464	-6.549142	0.553359	-5.585785	-2.524895	0.000000	-10.000000	0.416667	-21.483334	166.666672	1023.000000	1023.000000	2046.000000
29.900000	-0.023517	-13.898376	-6.491703	0.597299	-5.588987	-2.414986	0.000000	-10.000000	0.408333	-21.066666	159.500000	1023.000000	1023.000000	2046.000000
29.920000	-0.023660	-13.983050	-6.456082	0.679006	-5.710436	-2.495539	0.000000	-10.000000	0.400000	-20.666666	152.500000	1023.000000	1023.000000	2046.000000
29.940001	-0.023255	-13.743714	-6.414202	0.731768	-5.679521	-2.381760	0.000000	-10.000000	0.400000	-20.233334	145.500000	1023.000000	1023.000000	2046.000000
29.959999	-0.023514	-13.896722	-6.426878	0.831326	-5.778411	-2.522758	0.000000	-10.000000	0.400000	-19.816668	138.666672	1023.000000	1023.000000	2046.000000
29.980000	-0.023229	-13.728526	-6.376435	0.853842	-5.797191	-2.408742	0.000000	-10.000000	0.391667	-19.283333	132.000000	1023.000000	1023.000000	2046.000000
30.000000	-0.023515	-13.897611	-6.419848	0.921102	-5.896147	-2.502717	0.000000	-10.000000	0.375000	-18.716667	125.666664	1023.000000	1023.000000	2046.000000
30.020000	-0.023328	-13.786726	-6.391243	0.965844	-5.927599	-2.433729	0.000000	-10.000000	0.350000	-18.166666	119.500000	1023.000000	1023.000000	2046.000000
30.040001	-0.023587	-13.939801	-6.377287	1.058237	-6.028261	-2.592490	0.000000	-10.000000	0.316667	-17.700001	113.500000	1023.000000	1023.000000	2046.000000
30.059999	-0.023380	-13.817337	-6.310093	1.041997	-6.073671	-2.475569	0.000000	-10.000000	0.291667	-17.283333	107.500000	1023.000000	1023.000000	2046.000000
30.080000	-0.023614	-13.955999	-6.377493	1.090505	-6.079917	-2.589094	0.000000	-10.000000	0.275000	-16.850000	101.666664	1023.000000	1023.000000	2046.000000
30.100000	-0.023481	-13.877074	-6.297758	1.063452	-6.151821	-2.490946	0.000000	-10.000000	0.275000	-16.433334	96.000000	1023.000000	1023.000000	2046.000000
30.120001	-0.023598	-13.946495	-6.352733	1.162333	-6.113749	-2.642345	0.000000	-10.000000	0.266667	-16.150002	90.500000	1023.000000	1023.000000	2046.000000
30.139999	-0.023603	-13.949660	-6.303513	1.145836	-6.158357	-2.633627	0.000000	-10.000000	0.258333	-15.850000	85.000000	1023.000000	1023.000000	2046.000000
30.160000	-0.023769	-14.047642	-6.350980	1.184062	-6.128079	-2.752645	0.000000	-10.000000	0.258333	-15.633334	79.666664	1023.000000	1023.000000	2046.000000
30.180000	-0.023723	-14.020287	-6.309882	1.160880	-6.129724	-2.741560	0.000000	-10.000000	0.258333	-15.166667	74.500000	1023.000000	1023.000000	2046.000000
30.200001	-0.024032	-14.202878	-6.362336	1.201824	-6.155682	-2.886685	0.000000	-10.000000	0.250000	-14.900001	69.500000	1023.000000	1023.000000	2046.000000
30.219999	-0.023913	-14.132416	-6.290980	1.182770	-6.163647	-2.860560	0.000000	-10.000000	0.241667	-14.600000	64.500000	1023.000000	1023.000000	2046.000000
30.240000	-0.024054	-14.215669	-6.394089	1.214672	-6.093292	-2.942960	0.000000	-10.000000	0.241667	-14.516667	61.166668	1023.000000	1023.000000	2046.000000
30.260000	-0.024153	-14.274536	-6.311144	1.197347	-6.176850	-2.983888	0.000000	-10.000000	0.241667	-14.200001	56.333332	1023.000000	1023.000000	2046.000000
30.280001	-0.024286	-14.353199	-6.367966	1.218621	-6.122875	-3.080980	0.000000	-10.000000	0.225000	-13.866667	51.666668	1023.000000	1023.000000	2046.000000
30.299999	-0.024367	-14.401103	-6.241718	1.164545	-6.187358	-3.136572	0.000000	-10.000000	0.208333	-13.350000	45.500000	1023.000000	1023.000000	2046.000000
30.320000	-0.024798	-14.655671	-6.366505	1.156253	-6.165160	-3.280259	0.000000	-10.000000	0.191667	-12.950001	41.166668	1023.000000	1023.000000	2046.000000
30.340000	-0.025459	-15.046290	-6.355321	1.013021	-6.352376	-3.351614	0.000000	-10.000000	0.175000	-12.516667	36.833332	1023.000000	1023.000000	2046.000000
30.360001	-0.026492	-15.656745	-6.487876	0.856381	-6.493407	-3.531843	0.000000	-10.000000	0.158333	-12.216667	32.500000	1023.000000	1023.000000	2046.000000
30.379999	-0.027295	-16.131458	-6.465581	0.708027	-6.719231	-3.654673	0.000000	-10.000000	0.150000	-11.950000	28.166666	1023.000000	1023.000000	2046.000000
30.400000	-0.028225	-16.680687	-6.578478	0.568039	-6.861058	-3.809189	0.000000	-10.000000	0.150000	-11.766666	24.166666	1023.000000	1023.000000	2046.000000
30.420000	-0.028685	-16.952913	-6.598271	0.434372	-6.966587	-3.822427	0.000000	-10.000000	0.150000	-11.700000	20.500000	1023.000000	1023.000000	2046.000000
30.440001	-0.029058	-17.173574	-6.694361	0.471552	-6.959203	-3.991562	0.000000	-10.000000	0.150000	-11.566667	16.833334	1023.000000	1023.000000	2046.000000
30.459999	-0.028507	-16.847380	-6.539765	0.613932	-7.081723	-3.839823	0.000000	-10.000000	0.166667	-11.433333	13.000000	1023.000000	1023.000000	2046.000000
30.480000	-0.027953	-16.520468	-6.406848	0.840495	-7.083148	-3.870966	0.000000	-10.000000	0.166667	-11.066668	9.000000	1023.000000	1023.000000	2046.000000
30.500000	-0.027276	-16.119974	-6.140212	0.994100	-7.215936	-3.757927	0.000000	-10.000000	0.166667	-10.716667	5.166667	1023.000000	1023.000000	2046.000000
30.520000	-0.027316	-16.143871	-5.813765	0.958773	-7.505553	-3.783325	0.000000	-10.000000	0.141667	-10.300000	1.833333	1023.000000	1023.000000	2046.000000
30.540001	-0.028616	-16.912184	-5.969217	0.860911	-7.894757	-3.909121	0.000000	-10.000000	0.125000	-9.816667	-1.166667	1023.000000	1023.000000	2046.000000
30.559999	-0.031405	-18.560225	-6.337855	0.460095	-8.505878	-4.176587	0.000000	-10.000000	0.108333	-8.783334	-4.166667	1023.000000	1023.000000	2046.000000
30.580000	-0.035052	-20.715883	-7.090385	-0.065805	-9.066666	-4.493028	0.000000	-10.000000	0.091667	-7.066667	-7.000000	1023.000000	1023.000000	2046.000000
30.600000	-0.037939	-22.421854	-7.653484	-0.495127	-9.484501	-4.788743	0.000000	-10.000000	0.075000	-4.900000	-9.500000	1023.000000	1023.000000	2046.000000
30.620001	-0.040058	-23.673994	-8.159095	-0.818654	-9.739658	-4.956586	0.000000	-10.000000	0.058333	-1.933333	-11.000000	1023.000000	1023.000000	2046.000000
30.639999	-0.041217	-24.359396	-8.352460	-0.990418	-9.985150	-5.031368	0.000000	-10.000000	0.033333	0.516667	-11.833333	1023.000000	1023.000000	2046.000000
30.660000	-0.042254	-24.972242	-8.649599	-1.090382	-10.048704	-5.183557	0.000000	-10.000000	0.016667	3.000000	-12.000000	1023.000000	1023.000000	2046.000000
30.680000	-0.042657	-25.210018	-8.664978	-1.251123	-10.143883	-5.150035	0.000000	-10.000000	0.000000	4.950000	-12.000000	1023.000000	1023.000000	2046.000000
30.700001	-0.042968	-25.394339	-8.838805	-1.299976	-10.045424	-5.210134	0.000000	-10.000000	-0.008333	7.300000	-12.000000	1023.000000	1023.000000	2046.000000
30.719999	-0.042868	-25.335196	-8.764551	-1.474450	-9.930575	-5.165619	0.000000	-10.000000	-0.016667	9.450000	-12.000000	1023.000000	1023.000000	2046.000000
30.740000	-0.042566	-25.156406	-8.782967	-1.460596	-9.712070	-5.200774	0.000000	-10.000000	-0.050000	11.316667	-12.000000	1023.000000	1023.000000	2046.000000
30.760000	-0.042033	-24.841568	-8.660898	-1.556327	-9.430202	-5.194139	0.000000	-10.000000	-0.083333	12.750000	-12.000000	1023.000000	1023.000000	2046.000000
30.780001	-0.041217	-24.359455	-8.536315	-1.604397	-9.133287	-5.085454	0.000000	-10.000000	-0.116667	14.233334	-6.333333	1023.000000	1023.000000	2046.000000
30.799999	-0.040510	-23.941216	-8.453321	-1.722489	-8.666102	-5.099301	0.000000	-10.000000	-0.133333	15.616667	5.500000	1023.000000	1023.000000	2046.000000
30.820000	-0.039319	-23.237289	-8.272026	-1.791244	-8.211718	-4.962301	0.000000	-10.000000	-0.150000	17.066668	19.166666	1023.000000	1023.000000	2046.000000
30.840000	-0.038008	-22.462484	-8.086916	-1.840723	-7.684036	-4.850809	0.000000	-10.000000	-0.175000	18.300001	29.000000	1023.000000	1023.000000	2046.000000
30.860001	-0.036293	-21.449316	-7.836907	-1.741722	-7.242969	-4.627718	0.000000	-10.000000	-0.208333	19.166668	35.000000	1023.000000	1023.000000	2046.000000
30.879999	-0.035087	-20.736288	-7.669744	-1.831090	-6.679255	-4.556198	0.000000	-10.000000	-0.250000	20.066668	41.166668	1023.000000	1023.000000	2046.000000
30.900000	-0.033868	-20.016159	-7.651356	-1.816197	-6.126276	-4.422330	0.000000	-10.000000	-0.283333	20.866667	47.833332	1023.000000	1023.000000	2046.000000
30.920000	-0.033346	-19.707228	-7.716254	-1.935196	-5.721129	-4.334648	0.000000	-10.000000	-0.291667	21.799999	54.666668	1023.000000	1023.000000	2046.000000
30.940001	-0.032912	-19.451117	-7.754129	-1.985467	-5.436707	-4.274813	0.000000	-10.000000	-0.291667	22.549999	61.833332	1023.000000	1023.000000	2046.000000
30.959999	-0.032628	-19.283092	-7.796492	-2.182764	-5.151537	-4.152299	0.000000	-10.000000	-0.291667	22.966667	69.333336	1023.000000	1023.000000	2046.000000
30.980000	-0.031988	-18.904715	-7.658828	-2.185117	-4.971308	-4.089461	0.000000	-10.000000	-0.316667	23.366667	76.833336	1023.000000	1023.000000	2046.000000
31.000000	-0.031504	-18.618736	-7.576752	-2.296264	-4.763070	-3.982651	0.000000	-10.000000	-0.333333	23.816668	84.500000	1023.000000	1023.000000	2046.000000
31.020000	-0.030530	-18.043200	-7.290678	-2.292901	-4.499920	-3.959700	0.000000	-10.000000	-0.350000	24.283333	92.333336	1023.000000	1023.000000	2046.000000
31.040001	-0.029770	-17.594145	-7.026893	-2.408660	-4.236388	-3.922204	0.000000	-10.000000	-0.366667	24.783333	100.500000	1023.000000	1023.000000	2046.000000
31.059999	-0.028220	-16.677961	-6.538086	-2.400293	-3.887190	-3.852392	0.000000	-10.000000	-0.383333	25.299999	108.833336	1023.000000	1023.000000	2046.000000
31.080000	-0.026848	-15.866873	-6.166164	-2.418588	-3.520463	-3.761656	0.000000	-10.000000	-0.408333	25.916666	117.166664	1023.000000	1023.000000	2046.000000
31.100000	-0.024566	-14.518680	-5.547871	-2.293136	-3.049584	-3.628088	0.000000	-10.000000	-0.425000	26.400000	125.666664	1023.000000	1023.000000	2046.000000
31.120001	-0.022506	-13.300857	-5.057889	-2.119040	-2.639075	-3.484853	0.000000	-10.000000	-0.441667	26.866667	137.500000	1023.000000	1023.000000	2046.000000
31.139999	-0.019916	-11.770348	-4.440664	-1.978483	-2.090314	-3.260885	0.000000	-10.000000	-0.450000	27.300001	146.500000	1023.000000	1023.000000	2046.000000
31.160000	-0.017523	-10.356256	-3.893615	-1.695255	-1.640309	-3.127079	0.000000	-10.000000	-0.450000	27.633335	155.500000	1023.000000	1023.000000	2046.000000
31.180000	-0.015142	-8.949037	-3.315857	-1.596777	-1.131526	-2.904876	0.000000	-10.000000	-0.466667	27.750000	161.666672	1023.000000	1023.000000	2046.000000
31.200001	-0.012481	-7.376233	-2.653773	-1.327584	-0.699927	-2.694948	0.000000	-10.000000	-0.483333	28.000000	171.000000	1023.000000	1023.000000	2046.000000
31.219999	-0.010269	-6.069225	-2.189674	-1.102786	-0.222426	-2.554339	0.000000	-10.000000	-0.500000	28.250000	180.333328	1023.000000	1023.000000	2046.000000
31.240000	-0.007701	-4.551118	-1.599137	-0.915668	0.285522	-2.321835	0.000000	-10.000000	-0.500000	28.466667	186.500000	1023.000000	1023.000000	2046.000000
31.260000	-0.005614	-3.318128	-1.135070	-0.659417	0.682816	-2.206456	0.000000	-10.000000	-0.500000	28.733334	195.833328	1023.000000	1023.000000	2046.000000
31.280001	-0.003268	-1.931621	-0.600111	-0.576506	1.222787	-1.977791	0.000000	-10.000000	-0.508333	28.966667	205.500000	1023.000000	1023.000000	2046.000000
31.299999	-0.001131	-0.668412	-0.122412	-0.274042	1.631914	-1.903872	0.000000	-10.000000	-0.525000	29.083334	218.333328	1023.000000	1023.000000	2046.000000
31.320000	0.000878	0.518788	0.364822	-0.198084	2.097975	-1.745924	0.000000	-10.000000	-0.541667	29.150000	228.000000	1023.000000	1023.000000	2046.000000
31.340000	0.003032	1.792123	0.871424	0.035272	2.483683	-1.598256	0.000000	-10.000000	-0.533333	29.050001	237.666672	1023.000000	1023.000000	2046.000000
31.360001	0.004854	2.868618	1.275462	0.138645	2.952677	-1.498166	0.000000	-10.000000	-0.525000	29.133333	247.500000	1023.000000	1023.000000	2046.000000
31.379999	0.007034	4.156974	1.758468	0.384910	3.395828	-1.382232	0.000000	-10.000000	-0.508333	28.950001	257.166656	1023.000000	1023.000000	2046.000000
31.400000	0.008742	5.166304	2.123285	0.486472	3.785286	-1.228738	0.000000	-10.000000	-0.508333	28.783333	266.833344	1023.000000	1023.000000	2046.000000
31.420000	0.010640	6.288444	2.560811	0.630148	4.190891	-1.093406	0.000000	-10.000000	-0.500000	28.666668	276.333344	1023.000000	1023.000000	2046.000000
31.440001	0.012115	7.159730	2.848161	0.827218	4.554211	-1.069860	0.000000	-10.000000	-0.500000	28.583334	286.000000	1023.000000	1023.000000	2046.000000
31.459999	0.013921	8.227366	3.293730	0.941832	4.940599	-0.948796	0.000000	-10.000000	-0.483333	28.833334	295.666656	1023.000000	1023.000000	2046.000000
31.480000	0.015351	9.072460	3.632313	1.053000	5.215822	-0.828674	0.000000	-10.000000	-0.475000	28.500000	305.166656	1023.000000	1023.000000	2046.000000
31.500000	0.017087	10.098246	3.996909	1.197113	5.644452	-0.740229	0.000000	-10.000000	-0.475000	28.450001	314.833344	1023.000000	1023.000000	2046.000000
31.520000	0.018452	10.904958	4.370548	1.342585	5.879627	-0.687803	0.000000	-10.000000	-0.475000	28.066668	324.166656	1023.000000	1023.000000	2046.000000
31.540001	0.019877	11.747044	4.715817	1.395524	6.181715	-0.546012	0.000000	-10.000000	-0.475000	28.100000	333.666656	1023.000000	1023.000000	2046.000000
31.559999	0.020658	12.208950	4.932086	1.488412	6.319585	-0.531133	0.000000	-10.000000	-0.466667	27.950001	343.000000	1023.000000	1023.000000	2046.000000
31.580000	0.021440	12.670781	5.216818	1.393451	6.555298	-0.494786	0.000000	-10.000000	-0.458333	27.850000	352.333344	1023.000000	1023.000000	2046.000000
31.600000	0.021824	12.897890	5.513082	1.308972	6.631670	-0.555835	0.000000	-10.000000	-0.441667	27.716667	361.666656	1023.000000	1023.000000	2046.000000
31.620001	0.022738	13.437900	5.893821	1.159692	6.889085	-0.504699	0.000000	-10.000000	-0.408333	27.233334	371.000000	1023.000000	1023.000000	2046.000000
31.639999	0.024007	14.188268	6.323011	1.266164	7.069442	-0.470348	0.000000	-10.000000	-0.391667	26.750000	380.166656	1023.000000	1023.000000	2046.000000
31.660000	0.025650	15.159348	6.735991	1.273456	7.477755	-0.327855	0.000000	-10.000000	-0.358333	26.316668	389.166656	1023.000000	1023.000000	2046.000000
31.680000	0.027752	16.401491	7.106149	1.643902	7.841389	-0.189949	0.000000	-10.000000	-0.341667	25.783335	398.000000	1023.000000	1023.000000	2046.000000
31.700001	0.029943	17.696154	7.522818	2.013902	8.180210	-0.020777	0.000000	-10.000000	-0.316667	25.200001	406.666656	1023.000000	1023.000000	2046.000000
31.719999	0.032500	19.207228	8.204561	2.417307	8.351204	0.234155	0.000000	-10.000000	-0.291667	24.333334	415.333344	1023.000000	1023.000000	2046.000000
31.740000	0.034146	20.180126	8.746521	2.679499	8.460160	0.293946	0.000000	-10.000000	-0.250000	23.533335	423.666656	1023.000000	1023.000000	2046.000000
31.760000	0.034497	20.387524	8.988934	2.717737	8.269596	0.411256	0.000000	-10.000000	-0.191667	22.066668	431.666656	1023.000000	1023.000000	2046.000000
31.780001	0.032128	18.987684	8.494473	2.614112	7.663517	0.215583	0.000000	-10.000000	-0.133333	20.133333	439.166656	1023.000000	1023.000000	2046.000000
31.799999	0.028726	16.976938	7.708573	2.250155	7.100699	-0.082490	0.000000	-10.000000	-0.075000	17.566668	446.000000	1023.000000	1023.000000	2046.000000
31.820000	0.025394	15.007731	7.030489	1.953130	6.452532	-0.428418	0.000000	-10.000000	-0.033333	14.966667	452.500000	1023.000000	1023.000000	2046.000000
31.840000	0.023434	13.849404	6.444931	1.783331	6.213049	-0.591906	0.000000	-10.000000	0.000000	12.100000	458.000000	1023.000000	1023.000000	2046.000000
31.860001	0.022027	13.018165	6.071195	1.829750	5.841822	-0.724601	0.000000	-10.000000	0.025000	9.400000	462.666656	1023.000000	1023.000000	2046.000000
31.879999	0.021365	12.626595	5.828265	1.885989	5.681182	-0.768842	0.000000	-10.000000	0.041667	5.950000	466.333344	1023.000000	1023.000000	2046.000000
31.900000	0.020577	12.161213	5.594023	1.908907	5.454780	-0.796498	0.000000	-10.000000	0.066667	1.900000	469.000000	1023.000000	1023.000000	2046.000000
31.920000	0.019571	11.566315	5.389694	1.930430	5.163995	-0.917803	0.000000	-10.000000	0.083333	-1.816667	470.500000	1023.000000	1023.000000	2046.000000
31.940001	0.018817	11.120594	5.132808	1.911494	5.057181	-0.980889	0.000000	-10.000000	0.108333	-5.316667	471.000000	1023.000000	1023.000000	2046.000000
31.959999	0.017854	10.551867	4.920359	1.913571	4.782308	-1.064372	0.000000	-10.000000	0.125000	-8.050000	471.000000	1023.000000	1023.000000	2046.000000
31.980000	0.017163	10.143184	4.631747	1.942639	4.735699	-1.166901	0.000000	-10.000000	0.141667	-10.833334	471.000000	1023.000000	1023.000000	2046.000000
32.000000	0.016531	9.769807	4.446332	1.929883	4.562394	-1.168802	0.000000	-10.000000	0.183333	-12.683333	471.000000	1023.000000	1023.000000	2046.000000
32.020000	0.015986	9.447572	4.277047	2.005480	4.401670	-1.236626	0.000000	-10.000000	0.216667	-13.950000	471.000000	1023.000000	1023.000000	2046.000000
32.040001	0.015462	9.137972	4.018087	1.989308	4.371772	-1.241196	0.000000	-10.000000	0.250000	-14.866667	463.166656	1023.000000	1023.000000	2046.000000
32.060001	0.014877	8.792290	3.885421	1.908862	4.204007	-1.206000	0.000000	-10.000000	0.266667	-15.933333	451.666656	1023.000000	1023.000000	2046.000000
32.080002	0.014618	8.639172	3.585525	1.956366	4.239979	-1.142698	0.000000	-10.000000	0.283333	-16.700001	440.166656	1023.000000	1023.000000	2046.000000
32.099998	0.014300	8.451159	3.367863	2.000758	4.103781	-1.021243	0.000000	-10.000000	0.291667	-17.250000	434.500000	1023.000000	1023.000000	2046.000000
32.119999	0.013849	8.184938	3.072443	2.044236	4.024718	-0.956459	0.000000	-10.000000	0.291667	-17.366667	430.833344	1023.000000	1023.000000	2046.000000
32.139999	0.013065	7.721133	2.602768	2.052511	3.986590	-0.920736	0.000000	-10.000000	0.283333	-17.616667	425.166656	1023.000000	1023.000000	2046.000000
32.160000	0.011682	6.903859	2.080969	1.918787	3.737135	-0.833033	0.000000	-10.000000	0.308333	-17.833334	419.500000	1023.000000	1023.000000	2046.000000
32.180000	0.010169	6.010000	1.535042	1.802488	3.488503	-0.816033	0.000000	-10.000000	0.308333	-18.150000	413.500000	1023.000000	1023.000000	2046.000000
32.200001	0.008491	5.018155	0.944125	1.714631	3.178379	-0.818980	0.000000	-10.000000	0.316667	-18.250000	407.500000	1023.000000	1023.000000	2046.000000
32.220001	0.006957	4.111340	0.565024	1.657517	2.677675	-0.788875	0.000000	-10.000000	0.316667	-18.600000	401.333344	1023.000000	1023.000000	2046.000000
32.240002	0.005789	3.421517	0.157258	1.660208	2.401468	-0.797416	0.000000	-10.000000	0.333333	-18.733334	397.166656	1023.000000	1023.000000	2046.000000
32.259998	0.004108	2.428005	-0.198946	1.512498	1.937034	-0.822581	0.000000	-10.000000	0.366667	-19.366667	390.833344	1023.000000	1023.000000	2046.000000
32.279999	0.002905	1.716604	-0.458609	1.459620	1.638475	-0.922882	0.000000	-10.000000	0.383333	-19.933334	384.333344	1023.000000	1023.000000	2046.000000
32.299999	0.001591	0.940104	-0.755311	1.332116	1.273460	-0.910161	0.000000	-10.000000	0.400000	-20.600000	375.500000	1023.000000	1023.000000	2046.000000
32.320000	0.000993	0.586822	-0.855076	1.306540	1.018856	-0.883497	0.000000	-10.000000	0.391667	-20.816668	368.500000	1023.000000	1023.000000	2046.000000
32.340000	0.000696	0.411432	-0.880060	1.358709	0.776211	-0.843428	0.000000	-10.000000	0.391667	-20.933334	361.500000	1023.000000	1023.000000	2046.000000
32.360001	0.000620	0.366194	-0.871479	1.481607	0.580781	-0.824715	0.000000	-10.000000	0.391667	-20.950001	354.500000	1023.000000	1023.000000	2046.000000
32.380001	0.000558	0.329779	-0.881270	1.617470	0.425897	-0.832318	0.000000	-10.000000	0.400000	-21.000000	347.500000	1023.000000	1023.000000	2046.000000
32.400002	0.000476	0.281506	-0.817910	1.664141	0.158382	-0.723108	0.000000	-10.000000	0.400000	-20.866667	340.500000	1023.000000	1023.000000	2046.000000
32.419998	0.000522	0.308728	-0.863797	1.855372	0.073712	-0.756558	0.000000	-10.000000	0.383333	-20.666666	333.500000	1023.000000	1023.000000	2046.000000
32.439999	0.000339	0.200105	-0.886563	1.895026	-0.171934	-0.636424	0.000000	-10.000000	0.383333	-20.433334	326.666656	1023.000000	1023.000000	2046.000000
32.459999	0.000358	0.211711	-0.917904	2.075972	-0.296811	-0.649546	0.000000	-10.000000	0.383333	-20.400000	319.833344	1023.000000	1023.000000	2046.000000
32.480000	-0.000103	-0.061099	-0.992668	2.102227	-0.613018	-0.557639	0.000000	-10.000000	0.400000	-20.433334	315.333344	1023.000000	1023.000000	2046.000000
32.500000	-0.000107	-0.063081	-1.020026	2.262556	-0.733021	-0.572590	0.000000	-10.000000	0.400000	-20.366667	308.500000	1023.000000	1023.000000	2046.000000
32.520000	-0.000653	-0.386105	-1.069865	2.237876	-1.068393	-0.485723	0.000000	-10.000000	0.391667	-20.250000	301.833344	1023.000000	1023.000000	2046.000000
32.540001	-0.000783	-0.462846	-1.168896	2.394480	-1.150060	-0.538370	0.000000	-10.000000	0.383333	-20.016666	292.833344	1023.000000	1023.000000	2046.000000
32.560001	-0.001395	-0.824277	-1.259755	2.348876	-1.451239	-0.462160	0.000000	-10.000000	0.383333	-20.000000	286.166656	1023.000000	1023.000000	2046.000000
32.580002	-0.001538	-0.908904	-1.327549	2.490523	-1.533296	-0.538582	0.000000	-10.000000	0.391667	-19.966667	281.666656	1023.000000	1023.000000	2046.000000
32.599998	-0.002263	-1.337433	-1.456691	2.458840	-1.810519	-0.529063	0.000000	-10.000000	0.400000	-20.066668	275.000000	1023.000000	1023.000000	2046.000000
32.619999	-0.002355	-1.391880	-1.498575	2.498140	-1.842101	-0.549345	0.000000	-10.000000	0.400000	-20.083334	270.500000	1023.000000	1023.000000	2046.000000
32.639999	-0.003120	-1.843771	-1.614803	2.443310	-2.129355	-0.542923	0.000000	-10.000000	0.391667	-19.966667	261.500000	1023.000000	1023.000000	2046.000000
32.660000	-0.003381	-1.998263	-1.687309	2.509184	-2.175814	-0.644325	0.000000	-10.000000	0.375000	-19.783335	255.000000	1023.000000	1023.000000	2046.000000
32.680000	-0.004022	-2.377175	-1.793447	2.435344	-2.422687	-0.596385	0.000000	-10.000000	0.366667	-19.516668	246.166672	1023.000000	1023.000000	2046.000000
32.700001	-0.004182	-2.471778	-1.833861	2.515507	-2.431165	-0.722259	0.000000	-10.000000	0.366667	-19.383335	241.833328	1023.000000	1023.000000	2046.000000
32.720001	-0.004780	-2.825228	-1.865829	2.416342	-2.657475	-0.718266	0.000000	-10.000000	0.375000	-19.266668	235.166672	1023.000000	1023.000000	2046.000000
32.740002	-0.004801	-2.837382	-1.862279	2.515179	-2.622251	-0.868032	0.000000	-10.000000	0.366667	-19.266668	228.833328	1023.000000	1023.000000	2046.000000
32.759998	-0.005644	-3.335449	-1.921912	2.330111	-2.891040	-0.852608	0.000000	-10.000000	0.358333	-18.983334	220.166672	1023.000000	1023.000000	2046.000000
32.779999	-0.006103	-3.606587	-1.969443	2.380522	-2.957200	-1.060465	0.000000	-10.000000	0.358333	-18.916668	213.833328	1023.000000	1023.000000	2046.000000
32.799999	-0.007427	-4.389144	-2.073355	2.122129	-3.334434	-1.103483	0.000000	-10.000000	0.366667	-18.816668	209.500000	1023.000000	1023.000000	2046.000000
32.820000	-0.007926	-4.684481	-2.168230	2.161486	-3.415694	-1.262043	0.000000	-10.000000	0.366667	-18.900000	203.166672	1023.000000	1023.000000	2046.000000
32.840000	-0.009170	-5.419762	-2.310224	1.957772	-3.758075	-1.309234	0.000000	-10.000000	0.358333	-18.750000	196.833328	1023.000000	1023.000000	2046.000000
32.860001	-0.009084	-5.368834	-2.412712	2.124507	-3.684190	-1.396439	0.000000	-10.000000	0.350000	-18.600000	190.500000	1023.000000	1023.000000	2046.000000
32.880001	-0.009429	-5.572746	-2.459004	2.180055	-4.037541	-1.256255	0.000000	-10.000000	0.350000	-18.516668	186.500000	1023.000000	1023.000000	2046.000000
32.900002	-0.008676	-5.127427	-2.296617	2.455448	-4.042014	-1.244245	0.000000	-10.000000	0.350000	-18.416668	180.500000	1023.000000	1023.000000	2046.000000
32.919998	-0.009046	-5.346036	-2.221054	2.589685	-4.436986	-1.277681	0.000000	-10.000000	0.333333	-18.383333	172.500000	1023.000000	1023.000000	2046.000000
32.939999	-0.009306	-5.500052	-2.013118	2.595290	-4.798463	-1.283760	0.000000	-10.000000	0.333333	-18.233334	164.333328	1023.000000	1023.000000	2046.000000
32.959999	-0.011064	-6.538626	-2.236509	2.529646	-5.327716	-1.504048	0.000000	-10.000000	0.333333	-18.150000	160.166672	1023.000000	1023.000000	2046.000000
32.980000	-0.014351	-8.481682	-2.754489	2.032543	-5.980145	-1.779590	0.000000	-10.000000	0.333333	-17.983334	155.833328	1023.000000	1023.000000	2046.000000
33.000000	-0.018079	-10.684451	-3.599168	1.691226	-6.484990	-2.291519	0.000000	-10.000000	0.308333	-17.583334	151.833328	1023.000000	1023.000000	2046.000000
33.020000	-0.021869	-12.924515	-4.315074	1.100613	-7.158157	-2.551895	0.000000	-10.000000	0.275000	-17.016668	146.000000	1023.000000	1023.000000	2046.000000
33.040001	-0.024080	-14.231161	-4.897019	0.959295	-7.370207	-2.923230	0.000000	-10.000000	0.266667	-16.383335	140.500000	1023.000000	1023.000000	2046.000000
33.060001	-0.026284	-15.533673	-5.299964	0.659332	-7.866454	-3.026588	0.000000	-10.000000	0.266667	-16.000000	135.000000	1023.000000	1023.000000	2046.000000
33.080002	-0.027320	-16.145842	-5.556693	0.644811	-7.981552	-3.252408	0.000000	-10.000000	0.266667	-15.650001	127.833336	1023.000000	1023.000000	2046.000000
33.099998	-0.029078	-17.185314	-5.893026	0.394807	-8.355797	-3.331298	0.000000	-10.000000	0.258333	-15.366667	120.833336	1023.000000	1023.000000	2046.000000
33.119999	-0.029811	-17.618429	-6.075375	0.340932	-8.378463	-3.505523	0.000000	-10.000000	0.250000	-15.216666	115.666664	1023.000000	1023.000000	2046.000000
33.139999	-0.031041	-18.345343	-6.359991	0.195275	-8.531433	-3.649194	0.000000	-10.000000	0.241667	-15.116667	112.333336	1023.000000	1023.000000	2046.000000
33.160000	-0.031381	-18.546371	-6.453636	0.082827	-8.487289	-3.688272	0.000000	-10.000000	0.241667	-14.933333	109.000000	1023.000000	1023.000000	2046.000000
33.180000	-0.032185	-19.021469	-6.683325	0.043027	-8.517103	-3.864069	0.000000	-10.000000	0.225000	-14.583334	102.333336	1023.000000	1023.000000	2046.000000
33.200001	-0.032444	-19.174297	-6.729252	-0.116258	-8.450018	-3.878768	0.000000	-10.000000	0.233333	-14.233334	95.833336	1023.000000	1023.000000	2046.000000
33.220001	-0.032917	-19.453804	-6.907557	-0.112096	-8.353844	-4.080309	0.000000	-10.000000	0.233333	-13.983334	91.000000	1023.000000	1023.000000	2046.000000
33.240002	-0.033409	-19.744549	-7.015737	-0.421788	-8.292153	-4.014871	0.000000	-10.000000	0.233333	-13.800000	88.000000	1023.000000	1023.000000	2046.000000
33.259998	-0.033059	-19.538120	-7.128597	-0.323293	-8.052624	-4.033607	0.000000	-10.000000	0.216667	-13.583334	83.500000	1023.000000	1023.000000	2046.000000
33.279999	-0.033131	-19.580675	-7.188606	-0.464778	-8.088257	-3.839034	0.000000	-10.000000	0.200000	-13.366667	79.000000	1023.000000	1023.000000	2046.000000
33.299999	-0.032931	-19.462095	-7.365364	-0.360286	-7.829742	-3.906702	0.000000	-10.000000	0.200000	-13.150000	74.333336	1023.000000	1023.000000	2046.000000
33.320000	-0.033574	-19.842144	-7.593737	-0.567278	-7.864847	-3.816282	0.000000	-10.000000	0.183333	-12.566667	71.333336	1023.000000	1023.000000	2046.000000
33.340000	-0.033798	-19.974768	-7.957932	-0.477875	-7.616461	-3.922498	0.000000	-10.000000	0.150000	-11.250000	65.833336	1023.000000	1023.000000	2046.000000
33.360001	-0.035115	-20.753187	-8.334577	-0.744180	-7.795402	-3.879028	0.000000	-10.000000	0.116667	-10.033334	62.000000	1023.000000	1023.000000	2046.000000
33.380001	-0.035693	-21.094477	-8.620525	-0.863254	-7.705960	-3.904738	0.000000	-10.000000	0.100000	-8.833334	58.500000	1023.000000	1023.000000	2046.000000
33.400002	-0.036747	-21.717720	-8.857263	-0.996835	-7.908055	-3.955567	0.000000	-10.000000	0.100000	-7.716667	56.500000	1023.000000	1023.000000	2046.000000
33.419998	-0.036940	-21.831381	-8.917795	-1.151839	-7.874267	-3.887478	0.000000	-10.000000	0.083333	-4.250000	53.666668	1023.000000	1023.000000	2046.000000
33.439999	-0.037460	-22.138651	-9.004861	-1.189703	-7.878402	-4.065686	0.000000	-10.000000	0.058333	-0.516667	51.833332	1023.000000	1023.000000	2046.000000
33.459999	-0.037650	-22.251368	-8.924769	-1.511351	-7.862534	-3.952714	0.000000	-10.000000	0.033333	2.566667	51.000000	1023.000000	1023.000000	2046.000000
33.480000	-0.037384	-22.094242	-8.922446	-1.468795	-7.586339	-4.116663	0.000000	-10.000000	0.016667	4.233333	51.000000	1023.000000	1023.000000	2046.000000
33.500000	-0.036930	-21.825359	-8.674558	-1.661434	-7.476967	-4.012399	0.000000	-10.000000	0.008333	6.066667	51.000000	1023.000000	1023.000000	2046.000000
33.520000	-0.035258	-20.837358	-8.358704	-1.465954	-6.971790	-4.040911	0.000000	-10.000000	-0.016667	9.016666	51.000000	1023.000000	1023.000000	2046.000000
33.540001	-0.034050	-20.123755	-7.915380	-1.526219	-6.778022	-3.904133	0.000000	-10.000000	-0.033333	11.033334	51.000000	1023.000000	1023.000000	2046.000000
33.560001	-0.031896	-18.850565	-7.561692	-1.325768	-6.118325	-3.844780	0.000000	-10.000000	-0.066667	12.800000	51.000000	1023.000000	1023.000000	2046.000000
33.580002	-0.030332	-17.926287	-7.174204	-1.214936	-5.737462	-3.799684	0.000000	-10.000000	-0.091667	14.100000	51.000000	1023.000000	1023.000000	2046.000000
33.599998	-0.028117	-16.617432	-6.703119	-1.139298	-5.167705	-3.607310	0.000000	-10.000000	-0.141667	16.366667	42.833332	1023.000000	1023.000000	2046.000000
33.619999	-0.026239	-15.507217	-6.322434	-0.887659	-4.651952	-3.645172	0.000000	-10.000000	-0.175000	17.983334	34.666668	1023.000000	1023.000000	2046.000000
33.639999	-0.024247	-14.330239	-5.834364	-0.924203	-4.196157	-3.375515	0.000000	-10.000000	-0.216667	19.316668	28.500000	1023.000000	1023.000000	2046.000000
33.660000	-0.022061	-13.037910	-5.469269	-0.581150	-3.565520	-3.421971	0.000000	-10.000000	-0.241667	20.100000	32.666668	1023.000000	1023.000000	2046.000000
33.680000	-0.020247	-11.965713	-4.976162	-0.636582	-3.219373	-3.133595	0.000000	-10.000000	-0.266667	21.316668	39.166668	1023.000000	1023.000000	2046.000000
33.700001	-0.018018	-10.648713	-4.605711	-0.391288	-2.535415	-3.116300	0.000000	-10.000000	-0.291667	22.450001	46.000000	1023.000000	1023.000000	2046.000000
33.720001	-0.016274	-9.617783	-4.081330	-0.406678	-2.223253	-2.906520	0.000000	-10.000000	-0.316667	23.450001	53.333332	1023.000000	1023.000000	2046.000000
33.740002	-0.014033	-8.293584	-3.726498	-0.146191	-1.493125	-2.927770	0.000000	-10.000000	-0.341667	24.366667	61.000000	1023.000000	1023.000000	2046.000000
33.759998	-0.012400	-7.328189	-3.254709	-0.156269	-1.185975	-2.731236	0.000000	-10.000000	-0.375000	25.033335	69.000000	1023.000000	1023.000000	2046.000000
33.779999	-0.010356	-6.120313	-2.911475	0.063132	-0.535761	-2.736209	0.000000	-10.000000	-0.391667	25.933334	77.166664	1023.000000	1023.000000	2046.000000
33.799999	-0.008809	-5.206164	-2.447388	0.027311	-0.247124	-2.538962	0.000000	-10.000000	-0.400000	26.333334	85.666664	1023.000000	1023.000000	2046.000000
33.820000	-0.006849	-4.047741	-2.106576	0.216494	0.356040	-2.513698	0.000000	-10.000000	-0.383333	26.716667	94.500000	1023.000000	1023.000000	2046.000000
33.840000	-0.005432	-3.210053	-1.680350	0.265201	0.603642	-2.398547	0.000000	-10.000000	-0.408333	26.850000	103.333336	1023.000000	1023.000000	2046.000000
33.860001	-0.003486	-2.060494	-1.335541	0.393417	1.152029	-2.270400	0.000000	-10.000000	-0.433333	27.299999	112.166664	1023.000000	1023.000000	2046.000000
33.880001	-0.002136	-1.262167	-0.919496	0.462902	1.407302	-2.212875	0.000000	-10.000000	-0.458333	27.866667	121.166664	1023.000000	1023.000000	2046.000000
33.900002	-0.000354	-0.208917	-0.499732	0.543842	1.826598	-2.079624	0.000000	-10.000000	-0.450000	27.950001	130.333328	1023.000000	1023.000000	2046.000000
33.919998	0.001084	0.640501	-0.160188	0.680673	2.190170	-2.070154	0.000000	-10.000000	-0.450000	28.083334	139.666672	1023.000000	1023.000000	2046.000000
33.939999	0.002631	1.555099	0.280284	0.649764	2.464194	-1.839143	0.000000	-10.000000	-0.458333	28.016666	149.000000	1023.000000	1023.000000	2046.000000
33.959999	0.003806	2.249113	0.545524	0.783971	2.799147	-1.879529	0.000000	-10.000000	-0.458333	28.416668	158.500000	1023.000000	1023.000000	2046.000000
33.980000	0.004522	2.672585	0.923127	0.612966	2.899482	-1.762990	0.000000	-10.000000	-0.475000	28.666668	168.000000	1023.000000	1023.000000	2046.000000
34.000000	0.005334	3.152169	1.208206	0.545807	3.242360	-1.844205	0.000000	-10.000000	-0.491667	29.033335	177.500000	1023.000000	1023.000000	2046.000000
34.020000	0.005948	3.514997	1.662548	0.309571	3.337331	-1.794453	0.000000	-10.000000	-0.500000	29.266668	187.000000	1023.000000	1023.000000	2046.000000
34.040001	0.007159	4.231235	2.022996	0.331104	3.748549	-1.871413	0.000000	-10.000000	-0.516667	29.433334	196.666672	1023.000000	1023.000000	2046.000000
34.060001	0.008474	5.008221	2.482379	0.235951	3.997627	-1.707737	0.000000	-10.000000	-0.525000	29.533335	206.500000	1023.000000	1023.000000	2046.000000
34.080002	0.010678	6.310459	2.921235	0.451479	4.543325	-1.605581	0.000000	-10.000000	-0.525000	29.450001	216.500000	1023.000000	1023.000000	2046.000000
34.099998	0.012973	7.667218	3.424113	0.754530	4.920622	-1.432047	0.000000	-10.000000	-0.508333	29.266666	226.500000	1023.000000	1023.000000	2046.000000
34.119999	0.016266	9.612997	4.207860	1.203171	5.336932	-1.134965	0.000000	-10.000000	-0.500000	29.216667	236.166672	1023.000000	1023.000000	2046.000000
34.139999	0.018958	11.204432	4.948698	1.535747	5.685325	-0.965338	0.000000	-10.000000	-0.508333	28.883333	245.833328	1023.000000	1023.000000	2046.000000
34.160000	0.021428	12.663818	5.763910	1.764411	5.926800	-0.791303	0.000000	-10.000000	-0.508333	28.883333	255.500000	1023.000000	1023.000000	2046.000000
34.180000	0.021576	12.751576	5.892531	1.751976	5.887158	-0.780089	0.000000	-10.000000	-0.516667	28.916668	265.166656	1023.000000	1023.000000	2046.000000
34.200001	0.019404	11.467503	5.448251	1.497975	5.509724	-0.988446	0.000000	-10.000000	-0.500000	29.383333	274.833344	1023.000000	1023.000000	2046.000000
34.220001	0.016478	9.738751	4.793133	1.095216	5.177675	-1.327273	0.000000	-10.000000	-0.491667	29.166668	284.500000	1023.000000	1023.000000	2046.000000
34.240002	0.014793	8.742449	4.419233	0.768932	5.005033	-1.450748	0.000000	-10.000000	-0.475000	28.800001	294.333344	1023.000000	1023.000000	2046.000000
34.259998	0.014311	8.457619	4.184654	0.758384	5.129731	-1.615149	0.000000	-10.000000	-0.483333	28.333334	304.000000	1023.000000	1023.000000	2046.000000
34.279999	0.014919	8.817362	4.371109	0.740224	5.201701	-1.495672	0.000000	-10.000000	-0.500000	28.700001	313.500000	1023.000000	1023.000000	2046.000000
34.299999	0.015735	9.299562	4.460584	0.896712	5.519333	-1.577067	0.000000	-10.000000	-0.500000	28.766668	323.000000	1023.000000	1023.000000	2046.000000
34.320000	0.016737	9.891669	4.780389	0.894740	5.684377	-1.467836	0.000000	-10.000000	-0.516667	29.200001	332.666656	1023.000000	1023.000000	2046.000000
34.340000	0.017819	10.530895	4.944059	1.050191	6.123809	-1.587164	0.000000	-10.000000	-0.525000	29.266666	342.333344	1023.000000	1023.000000	2046.000000
34.360001	0.019119	11.299122	5.319662	1.038630	6.400950	-1.460121	0.000000	-10.000000	-0.508333	29.549999	352.000000	1023.000000	1023.000000	2046.000000
34.380001	0.020526	12.130898	5.537052	1.214574	6.940670	-1.561397	0.000000	-10.000000	-0.516667	29.516666	361.666656	1023.000000	1023.000000	2046.000000
34.400002	0.022166	13.100055	5.942461	1.239550	7.346080	-1.428036	0.000000	-10.000000	-0.500000	29.450001	371.500000	1023.000000	1023.000000	2046.000000
34.419998	0.023954	14.157034	6.304797	1.399833	7.869887	-1.417484	0.000000	-10.000000	-0.500000	29.566668	381.500000	1023.000000	1023.000000	2046.000000
34.439999	0.025874	15.291785	6.759439	1.457019	8.381403	-1.306075	0.000000	-10.000000	-0.491667	29.383333	391.500000	1023.000000	1023.000000	2046.000000
34.459999	0.027730	16.388708	7.087836	1.597940	9.070148	-1.367217	0.000000	-10.000000	-0.491667	29.416668	401.500000	1023.000000	1023.000000	2046.000000
34.480000	0.029735	17.573380	7.425878	1.557718	9.697183	-1.107399	0.000000	-10.000000	-0.508333	29.033335	411.166656	1023.000000	1023.000000	2046.000000
34.500000	0.031677	18.720974	7.701597	1.756608	10.301089	-1.038321	0.000000	-10.000000	-0.500000	29.166668	420.833344	1023.000000	1023.000000	2046.000000
34.520000	0.033561	19.834789	8.003459	1.732985	10.942881	-0.844535	0.000000	-10.000000	-0.491667	28.916668	430.500000	1023.000000	1023.000000	2046.000000
34.540001	0.035100	20.744135	8.062388	1.883544	11.630612	-0.832409	0.000000	-10.000000	-0.466667	28.683334	440.333344	1023.000000	1023.000000	2046.000000
34.560001	0.036107	21.339375	8.069083	1.704428	12.181990	-0.616127	0.000000	-10.000000	-0.441667	28.000000	450.000000	1023.000000	1023.000000	2046.000000
34.580002	0.036655	21.663256	7.889373	1.720736	12.706895	-0.653748	0.000000	-10.000000	-0.416667	27.566668	459.333344	1023.000000	1023.000000	2046.000000
34.599998	0.036819	21.760075	7.776423	1.433089	13.022242	-0.471679	0.000000	-10.000000	-0.391667	27.050001	468.666656	1023.000000	1023.000000	2046.000000
34.619999	0.037056	21.899889	7.677063	1.445387	13.374165	-0.596725	0.000000	-10.000000	-0.375000	26.683334	477.833344	1023.000000	1023.000000	2046.000000
34.639999	0.037770	22.322083	7.881790	1.227747	13.618648	-0.406102	0.000000	-10.000000	-0.358333	26.250000	486.833344	1023.000000	1023.000000	2046.000000
34.660000	0.038385	22.685532	8.022189	1.261297	13.955890	-0.553844	0.000000	-10.000000	-0.375000	26.016666	495.500000	1023.000000	1023.000000	2046.000000
34.680000	0.039532	23.363138	8.471074	1.091221	14.234331	-0.433488	0.000000	-10.000000	-0.375000	25.733334	504.166656	1023.000000	1023.000000	2046.000000
34.700001	0.040916	24.181179	8.848108	1.159756	14.658848	-0.485532	0.000000	-10.000000	-0.375000	25.250000	512.833313	1023.000000	1023.000000	2046.000000
34.720001	0.042840	25.318226	9.421863	1.212889	14.990721	-0.307245	0.000000	-10.000000	-0.375000	25.050001	521.500000	1023.000000	1023.000000	2046.000000
34.740002	0.044785	26.468027	9.820851	1.473587	15.490542	-0.316954	0.000000	-10.000000	-0.366667	24.950001	529.833313	1023.000000	1023.000000	2046.000000
34.759998	0.047323	27.967836	10.443779	1.673566	15.944645	-0.094153	0.000000	-10.000000	-0.366667	24.883335	538.166687	1023.000000	1023.000000	2046.000000
34.779999	0.049498	29.253441	10.869889	1.997838	16.441000	-0.055287	0.000000	-10.000000	-0.350000	24.833334	546.500000	1023.000000	1023.000000	2046.000000
34.799999	0.052136	30.812584	11.437482	2.234515	16.948957	0.191629	0.000000	-10.000000	-0.341667	24.450001	554.833313	1023.000000	1023.000000	2046.000000
34.820000	0.054256	32.065369	11.840555	2.559136	17.399179	0.266500	0.000000	-10.000000	-0.325000	24.316666	563.000000	1023.000000	1023.000000	2046.000000
34.840000	0.056774	33.553673	12.321468	2.851341	17.913893	0.466972	0.000000	-10.000000	-0.316667	23.966667	571.000000	1023.000000	1023.000000	2046.000000
34.860001	0.058580	34.620979	12.668591	3.089969	18.305979	0.556440	0.000000	-10.000000	-0.308333	23.766666	579.000000	1023.000000	1023.000000	2046.000000
34.880001	0.060699	35.872879	13.099057	3.293133	18.741381	0.739307	0.000000	-10.000000	-0.300000	23.366667	587.000000	1023.000000	1023.000000	2046.000000
34.900002	0.062269	36.800861	13.402895	3.567952	19.122459	0.707555	0.000000	-10.000000	-0.275000	23.033335	595.000000	1023.000000	1023.000000	2046.000000
34.919998	0.064238	37.964931	13.813130	3.663197	19.526640	0.961964	0.000000	-10.000000	-0.258333	22.716667	602.833313	1023.000000	1023.000000	2046.000000
34.939999	0.065639	38.792831	14.075890	3.908900	19.895288	0.912754	0.000000	-10.000000	-0.250000	22.516666	610.500000	1023.000000	1023.000000	2046.000000
34.959999	0.067475	39.877724	14.453798	3.986922	20.296515	1.140488	0.000000	-10.000000	-0.241667	22.166668	618.000000	1023.000000	1023.000000	2046.000000
34.980000	0.068820	40.672653	14.712771	4.260492	20.639746	1.059646	0.000000	-10.000000	-0.233333	21.816668	625.500000	1023.000000	1023.000000	2046.000000
35.000000	0.070403	41.608234	15.023038	4.256928	20.988737	1.339531	0.000000	-10.000000	-0.216667	21.333334	632.833313	1023.000000	1023.000000	2046.000000
35.020000	0.071822	42.447071	15.305994	4.538174	21.333136	1.269768	0.000000	-10.000000	-0.208333	21.066668	640.000000	1023.000000	1023.000000	2046.000000
35.040001	0.072898	43.082779	15.532788	4.598475	21.586130	1.365385	0.000000	-10.000000	-0.200000	20.866667	647.000000	1023.000000	1023.000000	2046.000000
35.060001	0.074093	43.788940	15.726403	4.758053	21.858051	1.446431	0.000000	-10.000000	-0.200000	20.583334	654.000000	1023.000000	1023.000000	2046.000000
35.080002	0.074341	43.935585	15.755150	4.802315	21.953699	1.424419	0.000000	-10.000000	-0.191667	20.050001	661.000000	1023.000000	1023.000000	2046.000000
35.099998	0.074915	44.274582	16.008415	4.751708	21.982140	1.532318	0.000000	-10.000000	-0.191667	19.633333	667.833313	1023.000000	1023.000000	2046.000000
35.119999	0.075042	44.350029	16.111944	4.806238	22.047964	1.383886	0.000000	-10.000000	-0.175000	19.166666	674.500000	1023.000000	1023.000000	2046.000000
35.139999	0.076245	45.060593	16.441257	4.775581	22.251883	1.591872	0.000000	-10.000000	-0.158333	18.583334	681.000000	1023.000000	1023.000000	2046.000000
35.160000	0.077225	45.640213	16.646084	4.992807	22.481079	1.520241	0.000000	-10.000000	-0.125000	17.700001	687.333313	1023.000000	1023.000000	2046.000000
35.180000	0.078899	46.629391	16.923813	5.132695	22.772730	1.800154	0.000000	-10.000000	-0.100000	16.783333	693.500000	1023.000000	1023.000000	2046.000000
35.200001	0.079516	46.993778	16.928360	5.546597	22.829004	1.689816	0.000000	-10.000000	-0.075000	15.683334	699.166687	1023.000000	1023.000000	2046.000000
35.220001	0.080720	47.705540	17.197853	5.680575	22.790577	2.036537	0.000000	-10.000000	-0.050000	14.700001	704.666687	1023.000000	1023.000000	2046.000000
35.240002	0.081411	48.113979	17.564913	6.016759	22.643517	1.888792	0.000000	-10.000000	-0.041667	13.600000	709.666687	1023.000000	1023.000000	2046.000000
35.259998	0.081849	48.372765	17.792789	6.035379	22.417938	2.126658	0.000000	-10.000000	-0.041667	12.783334	714.500000	1023.000000	1023.000000	2046.000000
35.279999	0.079969	47.261395	17.538212	6.078563	21.827976	1.816645	0.000000	-10.000000	-0.033333	11.700001	718.833313	1023.000000	1023.000000	2046.000000
35.299999	0.077219	45.636425	17.017847	5.697915	21.178322	1.742340	0.000000	-10.000000	-0.016667	10.900001	723.000000	1023.000000	1023.000000	2046.000000
35.320000	0.073951	43.705200	16.339439	5.455942	20.642067	1.267753	0.000000	-10.000000	0.000000	9.800000	726.666687	1023.000000	1023.000000	2046.000000
35.340000	0.071477	42.242653	15.785707	5.106125	20.214165	1.136656	0.000000	-10.000000	0.008333	8.666667	730.166687	1023.000000	1023.000000	2046.000000
35.360001	0.070180	41.476631	15.421647	5.101452	19.996782	0.956748	0.000000	-10.000000	0.016667	7.333333	733.166687	1023.000000	1023.000000	2046.000000
35.380001	0.069427	41.031422	15.301910	5.000211	19.740988	0.988311	0.000000	-10.000000	0.016667	6.500000	736.000000	1023.000000	1023.000000	2046.000000
35.400002	0.069316	40.966003	15.190745	5.128238	19.751118	0.895903	0.000000	-10.000000	0.025000	6.133333	738.333313	1023.000000	1023.000000	2046.000000
35.419998	0.068966	40.758774	15.194832	5.060577	19.611856	0.891508	0.000000	-10.000000	0.033333	6.016666	740.500000	1023.000000	1023.000000	2046.000000
35.439999	0.068903	40.721878	15.187464	5.149600	19.626085	0.758729	0.000000	-10.000000	0.041667	5.650000	742.500000	1023.000000	1023.000000	2046.000000
35.459999	0.068567	40.523300	15.202776	5.062562	19.533503	0.724460	0.000000	-10.000000	0.041667	4.883333	744.500000	1023.000000	1023.000000	2046.000000
35.480000	0.068774	40.645416	15.227013	5.095841	19.619534	0.703028	0.000000	-10.000000	0.050000	3.700000	746.166687	1023.000000	1023.000000	2046.000000
35.500000	0.068809	40.665947	15.215485	5.139954	19.690809	0.619700	0.000000	-10.000000	0.058333	2.283333	747.666687	1023.000000	1023.000000	2046.000000
35.520000	0.069351	40.986626	15.318720	5.173407	19.799368	0.695132	0.000000	-10.000000	0.058333	1.016667	748.500000	1023.000000	1023.000000	2046.000000
35.540001	0.069429	41.032249	15.365108	5.223812	19.884951	0.558379	0.000000	-10.000000	0.058333	-0.033333	749.000000	1023.000000	1023.000000	2046.000000
35.560001	0.069897	41.309319	15.409977	5.125139	20.074223	0.699981	0.000000	-10.000000	0.075000	-0.966667	749.000000	1023.000000	1023.000000	2046.000000
35.580002	0.069940	41.334362	15.346494	5.112537	20.228752	0.646579	0.000000	-10.000000	0.083333	-1.883333	749.000000	1023.000000	1023.000000	2046.000000
35.599998	0.070551	41.695446	15.294443	5.118137	20.425570	0.857296	0.000000	-10.000000	0.083333	-2.816667	749.000000	1023.000000	1023.000000	2046.000000
35.619999	0.070571	41.707722	15.169010	5.118700	20.624170	0.795841	0.000000	-10.000000	0.083333	-3.500000	749.000000	1023.000000	1023.000000	2046.000000
35.639999	0.070649	41.753666	14.869430	5.017600	20.865458	1.001177	0.000000	-10.000000	0.091667	-4.066667	749.000000	1023.000000	1023.000000	2046.000000
35.660000	0.069708	41.197262	14.411583	4.901575	20.976719	0.907386	0.000000	-10.000000	0.100000	-4.633333	749.000000	1023.000000	1023.000000	2046.000000
35.680000	0.068667	40.582432	13.883737	4.636988	20.967781	1.093926	0.000000	-10.000000	0.100000	-5.200000	749.000000	1023.000000	1023.000000	2046.000000
35.700001	0.066917	39.548164	13.296439	4.464442	20.842154	0.945129	0.000000	-10.000000	0.108333	-5.950000	749.000000	1023.000000	1023.000000	2046.000000
35.720001	0.065794	38.884060	12.942917	4.204510	20.634310	1.102324	0.000000	-10.000000	0.108333	-6.550000	749.000000	1023.000000	1023.000000	2046.000000
35.740002	0.064391	38.055099	12.572806	4.094512	20.488440	0.899341	0.000000	-10.000000	0.108333	-7.183333	749.000000	1023.000000	1023.000000	2046.000000
35.759998	0.063666	37.626728	12.452044	3.867421	20.280478	1.026787	0.000000	-10.000000	0.116667	-7.900000	749.000000	1023.000000	1023.000000	2046.000000
35.779999	0.062760	37.091106	12.342417	3.740117	20.158571	0.850002	0.000000	-10.000000	0.133333	-8.850000	745.500000	1023.000000	1023.000000	2046.000000
35.799999	0.062472	36.920757	12.399055	3.591327	19.998980	0.931396	0.000000	-10.000000	0.150000	-9.833334	737.833313	1023.000000	1023.000000	2046.000000
35.820000	0.062384	36.869057	12.395692	3.661958	19.964497	0.846912	0.000000	-10.000000	0.150000	-10.533334	728.833313	1023.000000	1023.000000	2046.000000
35.840000	0.063014	37.241058	12.643109	3.734731	19.835865	1.027353	0.000000	-10.000000	0.150000	-10.950000	722.166687	1023.000000	1023.000000	2046.000000
35.860001	0.063470	37.510891	12.746469	3.930973	19.810423	1.023025	0.000000	-10.000000	0.150000	-11.383333	718.500000	1023.000000	1023.000000	2046.000000
35.880001	0.064236	37.963432	12.940312	4.077389	19.746344	1.199387	0.000000	-10.000000	0.158333	-11.883333	714.833313	1023.000000	1023.000000	2046.000000
35.900002	0.064551	38.149899	12.968475	4.325922	19.650965	1.204534	0.000000	-10.000000	0.175000	-12.433333	710.833313	1023.000000	1023.000000	2046.000000
35.919998	0.065240	38.557133	13.123484	4.518163	19.539719	1.375769	0.000000	-10.000000	0.191667	-12.866667	706.500000	1023.000000	1023.000000	2046.000000
35.939999	0.065372	38.635117	13.080634	4.755898	19.409672	1.388913	0.000000	-10.000000	0.200000	-13.366667	702.166687	1023.000000	1023.000000	2046.000000
35.959999	0.065499	38.709911	13.098609	4.868476	19.168430	1.574398	0.000000	-10.000000	0.216667	-14.016666	697.666687	1023.000000	1023.000000	2046.000000
35.980000	0.065093	38.470062	12.931104	5.030535	18.897236	1.611187	0.000000	-10.000000	0.241667	-14.900001	693.000000	1023.000000	1023.000000	2046.000000
36.000000	0.064790	38.290943	12.846972	5.143866	18.583498	1.716609	0.000000	-10.000000	0.275000	-16.083334	687.833313	1023.000000	1023.000000	2046.000000
36.020000	0.063919	37.776089	12.574747	5.222094	18.276283	1.702965	0.000000	-10.000000	0.325000	-17.533333	682.500000	1023.000000	1023.000000	2046.000000
36.040001	0.063344	37.436554	12.442452	5.315608	17.910366	1.768127	0.000000	-10.000000	0.375000	-19.150000	676.666687	1023.000000	1023.000000	2046.000000
36.060001	0.062364	36.856937	12.118842	5.403172	17.631126	1.703798	0.000000	-10.000000	0.425000	-20.733334	670.333313	1023.000000	1023.000000	2046.000000
36.080002	0.061749	36.493950	12.033216	5.412483	17.289946	1.758305	0.000000	-10.000000	0.458333	-22.133333	663.333313	1023.000000	1023.000000	2046.000000
36.099998	0.060869	35.973614	11.752045	5.487382	17.123907	1.610281	0.000000	-10.000000	0.491667	-23.333334	655.833313	1023.000000	1023.000000	2046.000000
36.119999	0.060632	35.833382	11.815487	5.506239	16.867870	1.643784	0.000000	-10.000000	0.525000	-24.150000	648.000000	1023.000000	1023.000000	2046.000000
36.139999	0.060296	35.635189	11.708752	5.599064	16.719004	1.608368	0.000000	-10.000000	0.541667	-24.716667	640.000000	1023.000000	1023.000000	2046.000000
36.160000	0.060314	35.645679	11.778209	5.683736	16.481747	1.701987	0.000000	-10.000000	0.550000	-25.100000	632.000000	1023.000000	1023.000000	2046.000000
36.180000	0.059637	35.245209	11.629104	5.775340	16.202847	1.637920	0.000000	-10.000000	0.566667	-25.583334	623.666687	1023.000000	1023.000000	2046.000000
36.200001	0.059102	34.928997	11.552733	5.833090	15.919595	1.623579	0.000000	-10.000000	0.600000	-26.150000	615.166687	1023.000000	1023.000000	2046.000000
36.220001	0.057830	34.177261	11.229912	5.867587	15.500158	1.579605	0.000000	-10.000000	0.633333	-26.650000	606.333313	1023.000000	1023.000000	2046.000000
36.240002	0.056791	33.563580	10.933719	5.931106	15.000827	1.697927	0.000000	-10.000000	0.658333	-27.183334	597.500000	1023.000000	1023.000000	2046.000000
36.259998	0.055380	32.729694	10.384164	6.159799	14.438800	1.746930	0.000000	-10.000000	0.666667	-27.733334	588.500000	1023.000000	1023.000000	2046.000000
36.279999	0.054224	32.046303	10.215891	6.265493	13.719755	1.845164	0.000000	-10.000000	0.691667	-28.366667	579.166687	1023.000000	1023.000000	2046.000000
36.299999	0.052509	31.033003	9.943639	6.439254	12.884718	1.765392	0.000000	-10.000000	0.716667	-28.916666	569.666687	1023.000000	1023.000000	2046.000000
36.320000	0.050519	29.856649	9.887765	6.381894	11.892417	1.694574	0.000000	-10.000000	0.766667	-29.549999	560.000000	1023.000000	1023.000000	2046.000000
36.340000	0.047760	28.226450	9.459781	6.305280	10.849513	1.611877	0.000000	-10.000000	0.816667	-30.333334	550.333313	1023.000000	1023.000000	2046.000000
36.360001	0.043545	25.735331	8.796350	6.019413	9.607602	1.311966	0.000000	-10.000000	0.858333	-31.350000	540.166687	1023.000000	1023.000000	2046.000000
36.380001	0.038601	22.812939	7.737196	5.702079	8.368741	1.004923	0.000000	-10.000000	0.900000	-32.400002	529.666687	1023.000000	1023.000000	2046.000000
36.400002	0.034144	20.178993	6.841170	5.308763	7.261494	0.767568	0.000000	-10.000000	0.933333	-33.416668	518.833313	1023.000000	1023.000000	2046.000000
36.419998	0.030432	17.985355	6.083736	5.147671	6.230295	0.523654	0.000000	-10.000000	0.975000	-34.283333	507.666656	1023.000000	1023.000000	2046.000000
36.439999	0.027593	16.307209	5.572734	4.917813	5.358367	0.458295	0.000000	-10.000000	0.991667	-34.916668	496.166656	1023.000000	1023.000000	2046.000000
36.459999	0.025122	14.846920	5.098029	4.906794	4.520516	0.321581	0.000000	-10.000000	1.000000	-35.383335	484.500000	1023.000000	1023.000000	2046.000000
36.480000	0.022717	13.426040	4.734995	4.671856	3.765164	0.254024	0.000000	-10.000000	1.016667	-35.600002	472.833344	1023.000000	1023.000000	2046.000000
36.500000	0.020645	12.201230	4.332680	4.657955	3.092065	0.118529	0.000000	-10.000000	1.016667	-35.650002	461.000000	1023.000000	1023.000000	2046.000000
36.520000	0.018747	11.079293	4.009429	4.438338	2.575605	0.055921	0.000000	-10.000000	1.016667	-35.633335	449.000000	1023.000000	1023.000000	2046.000000
36.540001	0.017190	10.159087	3.650964	4.469765	2.098023	-0.059665	0.000000	-10.000000	1.016667	-35.500000	437.000000	1023.000000	1023.000000	2046.000000
36.560001	0.015656	9.252880	3.443739	4.239585	1.662597	-0.093040	0.000000	-10.000000	1.016667	-35.416668	425.000000	1023.000000	1023.000000	2046.000000
36.580002	0.014182	8.381312	3.149323	4.195887	1.229762	-0.193659	0.000000	-10.000000	1.016667	-35.099998	413.166656	1023.000000	1023.000000	2046.000000
36.599998	0.012696	7.503389	2.852512	3.932315	0.966771	-0.248210	0.000000	-10.000000	1.000000	-34.849998	401.500000	1023.000000	1023.000000	2046.000000
36.619999	0.011159	6.594770	2.426087	3.801845	0.708786	-0.341947	0.000000	-10.000000	0.991667	-34.533333	390.000000	1023.000000	1023.000000	2046.000000
36.639999	0.010365	6.125521	2.207185	3.617496	0.548056	-0.247216	0.000000	-10.000000	0.983333	-34.200001	378.500000	1023.000000	1023.000000	2046.000000
36.660000	0.009464	5.593385	1.863537	3.675412	0.277360	-0.222922	0.000000	-10.000000	0.966667	-33.933334	367.166656	1023.000000	1023.000000	2046.000000
36.680000	0.008432	4.983307	1.490875	3.522300	0.120438	-0.150306	0.000000	-10.000000	0.958333	-33.483334	355.833344	1023.000000	1023.000000	2046.000000
36.700001	0.006891	4.072470	0.940807	3.517120	-0.148220	-0.237237	0.000000	-10.000000	0.916667	-33.166668	344.666656	1023.000000	1023.000000	2046.000000
36.720001	0.005328	3.148711	0.427328	3.318967	-0.394878	-0.202707	0.000000	-10.000000	0.883333	-32.666668	333.500000	1023.000000	1023.000000	2046.000000
36.740002	0.003071	1.814936	-0.208739	3.066064	-0.788518	-0.253871	0.000000	-10.000000	0.850000	-32.183334	322.500000	1023.000000	1023.000000	2046.000000
36.759998	0.001219	0.720545	-0.819865	2.846010	-1.023780	-0.281820	0.000000	-10.000000	0.841667	-31.833334	311.833344	1023.000000	1023.000000	2046.000000
36.779999	-0.000910	-0.538036	-1.398429	2.732183	-1.464187	-0.407602	0.000000	-10.000000	0.833333	-31.433334	301.166656	1023.000000	1023.000000	2046.000000
36.799999	-0.002392	-1.413732	-1.812728	2.570212	-1.775387	-0.395829	0.000000	-10.000000	0.816667	-31.250000	290.833344	1023.000000	1023.000000	2046.000000
36.820000	-0.004449	-2.629177	-2.307665	2.489732	-2.219690	-0.591554	0.000000	-10.000000	0.808333	-31.016666	280.333344	1023.000000	1023.000000	2046.000000
36.840000	-0.006099	-3.604681	-2.695473	2.249828	-2.494957	-0.664080	0.000000	-10.000000	0.800000	-31.016666	270.000000	1023.000000	1023.000000	2046.000000
36.860001	-0.007607	-4.495825	-3.011773	2.157911	-2.875772	-0.766190	0.000000	-10.000000	0.800000	-30.733334	259.666656	1023.000000	1023.000000	2046.000000
36.880001	-0.008464	-5.001968	-3.230137	1.985432	-3.025202	-0.732061	0.000000	-10.000000	0.800000	-30.466667	249.500000	1023.000000	1023.000000	2046.000000
36.900002	-0.008964	-5.297996	-3.308568	2.076337	-3.255100	-0.810665	0.000000	-10.000000	0.800000	-30.066668	239.500000	1023.000000	1023.000000	2046.000000
36.919998	-0.009449	-5.584514	-3.436860	2.045331	-3.369793	-0.823193	0.000000	-10.000000	0.800000	-29.800001	229.500000	1023.000000	1023.000000	2046.000000
36.939999	-0.009800	-5.792041	-3.441819	2.115925	-3.617405	-0.848742	0.000000	-10.000000	0.766667	-29.600000	219.500000	1023.000000	1023.000000	2046.000000
36.959999	-0.009964	-5.889011	-3.527983	2.105758	-3.640962	-0.825824	0.000000	-10.000000	0.741667	-29.200001	209.500000	1023.000000	1023.000000	2046.000000
36.980000	-0.010415	-6.155410	-3.565140	2.211421	-3.862767	-0.938924	0.000000	-10.000000	0.700000	-28.916666	199.666672	1023.000000	1023.000000	2046.000000
37.000000	-0.010533	-6.224821	-3.621935	2.238750	-3.915109	-0.926525	0.000000	-10.000000	0.700000	-28.350000	190.000000	1023.000000	1023.000000	2046.000000
37.020000	-0.011003	-6.502968	-3.680836	2.255960	-4.114236	-0.963856	0.000000	-10.000000	0.675000	-28.083334	180.500000	1023.000000	1023.000000	2046.000000
37.040001	-0.011218	-6.629818	-3.785570	2.269776	-4.136158	-0.977866	0.000000	-10.000000	0.666667	-27.566668	171.000000	1023.000000	1023.000000	2046.000000
37.060001	-0.011690	-6.909068	-3.799213	2.333846	-4.382933	-1.060769	0.000000	-10.000000	0.616667	-27.033335	161.833328	1023.000000	1023.000000	2046.000000
37.080002	-0.011854	-7.005519	-3.876367	2.308741	-4.395805	-1.042087	0.000000	-10.000000	0.583333	-26.316668	152.833328	1023.000000	1023.000000	2046.000000
37.099998	-0.012309	-7.274393	-3.887861	2.347319	-4.613312	-1.120538	0.000000	-10.000000	0.550000	-25.700001	144.166672	1023.000000	1023.000000	2046.000000
37.119999	-0.012580	-7.434536	-4.031950	2.328583	-4.574820	-1.156348	0.000000	-10.000000	0.550000	-25.233334	135.500000	1023.000000	1023.000000	2046.000000
37.139999	-0.013063	-7.720500	-4.054950	2.329688	-4.770566	-1.224672	0.000000	-10.000000	0.550000	-24.850000	127.166664	1023.000000	1023.000000	2046.000000
37.160000	-0.013421	-7.931607	-4.108722	2.303890	-4.803338	-1.323437	0.000000	-10.000000	0.541667	-24.666668	118.833336	1023.000000	1023.000000	2046.000000
37.180000	-0.013920	-8.226456	-4.157889	2.277721	-4.954723	-1.391565	0.000000	-10.000000	0.525000	-24.366667	110.500000	1023.000000	1023.000000	2046.000000
37.200001	-0.014215	-8.401177	-4.219676	2.227243	-4.920332	-1.488413	0.000000	-10.000000	0.508333	-23.983334	102.166664	1023.000000	1023.000000	2046.000000
37.220001	-0.014655	-8.661164	-4.274361	2.174706	-5.065811	-1.495699	0.000000	-10.000000	0.491667	-23.350000	94.166664	1023.000000	1023.000000	2046.000000
37.240002	-0.015019	-8.876041	-4.340809	2.174270	-5.067361	-1.642140	0.000000	-10.000000	0.475000	-22.783333	86.500000	1023.000000	1023.000000	2046.000000
37.259998	-0.015402	-9.102469	-4.372282	2.089138	-5.186766	-1.632560	0.000000	-10.000000	0.458333	-22.200001	79.000000	1023.000000	1023.000000	2046.000000
37.279999	-0.015651	-9.249693	-4.377474	2.087791	-5.166502	-1.793507	0.000000	-10.000000	0.441667	-21.833334	71.500000	1023.000000	1023.000000	2046.000000
37.299999	-0.016195	-9.571411	-4.347807	1.979238	-5.344931	-1.857911	0.000000	-10.000000	0.425000	-21.266666	64.166664	1023.000000	1023.000000	2046.000000
37.320000	-0.016654	-9.842497	-4.441392	1.905274	-5.319268	-1.987111	0.000000	-10.000000	0.408333	-20.733334	57.000000	1023.000000	1023.000000	2046.000000
37.340000	-0.017752	-10.491661	-4.525209	1.700553	-5.582832	-2.084173	0.000000	-10.000000	0.391667	-20.050001	50.166668	1023.000000	1023.000000	2046.000000
37.360001	-0.018711	-11.058212	-4.610137	1.546706	-5.697259	-2.297522	0.000000	-10.000000	0.375000	-19.533335	43.500000	1023.000000	1023.000000	2046.000000
37.380001	-0.020063	-11.857330	-4.732260	1.298822	-6.040030	-2.383862	0.000000	-10.000000	0.358333	-18.883333	37.000000	1023.000000	1023.000000	2046.000000
37.400002	-0.020910	-12.357665	-4.807535	1.187621	-6.191156	-2.546595	0.000000	-10.000000	0.341667	-18.333334	30.666666	1023.000000	1023.000000	2046.000000
37.419998	-0.022230	-13.137843	-5.005099	0.910839	-6.408400	-2.635184	0.000000	-10.000000	0.325000	-17.800001	24.500000	1023.000000	1023.000000	2046.000000
37.439999	-0.022601	-13.356931	-5.012291	0.889992	-6.491765	-2.742867	0.000000	-10.000000	0.300000	-17.450001	18.500000	1023.000000	1023.000000	2046.000000
37.459999	-0.022461	-13.274558	-5.059976	0.987250	-6.493512	-2.708321	0.000000	-10.000000	0.291667	-17.116667	12.666667	1023.000000	1023.000000	2046.000000
37.480000	-0.021936	-12.964052	-4.858241	1.141972	-6.561243	-2.686540	0.000000	-10.000000	0.275000	-16.700001	7.000000	1023.000000	1023.000000	2046.000000
37.500000	-0.021545	-12.733381	-4.722488	1.302175	-6.611742	-2.701326	0.000000	-10.000000	0.275000	-16.316668	1.833333	1023.000000	1023.000000	2046.000000
37.520000	-0.021321	-12.600433	-4.378461	1.328717	-6.848218	-2.702471	0.000000	-10.000000	0.258333	-15.966667	-3.333333	1023.000000	1023.000000	2046.000000
37.540001	-0.022382	-13.228024	-4.441417	1.286879	-7.175154	-2.898331	0.000000	-10.000000	0.258333	-15.633333	-8.333333	1023.000000	1023.000000	2046.000000
37.560001	-0.025068	-14.815394	-4.825307	0.906969	-7.719699	-3.177358	0.000000	-10.000000	0.241667	-15.150000	-13.500000	1023.000000	1023.000000	2046.000000
37.580002	-0.028640	-16.926411	-5.588980	0.476656	-8.245647	-3.568439	0.000000	-10.000000	0.225000	-14.050000	-18.500000	1023.000000	1023.000000	2046.000000
37.599998	-0.032193	-19.025772	-6.244127	-0.068318	-8.824211	-3.889118	0.000000	-10.000000	0.191667	-12.866667	-23.333334	1023.000000	1023.000000	2046.000000
37.619999	-0.034434	-20.350327	-6.748642	-0.310143	-9.063916	-4.227625	0.000000	-10.000000	0.166667	-11.600000	-27.833334	1023.000000	1023.000000	2046.000000
37.639999	-0.036330	-21.471300	-7.106518	-0.609049	-9.380753	-4.374981	0.000000	-10.000000	0.150000	-11.016667	-31.666666	1023.000000	1023.000000	2046.000000
37.660000	-0.037378	-22.090597	-7.406546	-0.637627	-9.478467	-4.567958	0.000000	-10.000000	0.150000	-10.716667	-35.333332	1023.000000	1023.000000	2046.000000
37.680000	-0.038673	-22.856035	-7.605322	-0.869536	-9.716324	-4.664854	0.000000	-10.000000	0.150000	-10.716667	-38.666668	1023.000000	1023.000000	2046.000000
37.700001	-0.039403	-23.287220	-7.839197	-0.858353	-9.730178	-4.859493	0.000000	-10.000000	0.150000	-10.500000	-42.333332	1023.000000	1023.000000	2046.000000
37.720001	-0.040250	-23.787622	-7.978574	-1.102220	-9.855583	-4.851245	0.000000	-10.000000	0.133333	-10.166667	-45.833332	1023.000000	1023.000000	2046.000000
37.740002	-0.040443	-23.901731	-8.124608	-1.038864	-9.701441	-5.036818	0.000000	-10.000000	0.133333	-9.733334	-49.333332	1023.000000	1023.000000	2046.000000
37.759998	-0.040961	-24.207827	-8.173973	-1.259282	-9.764832	-5.009740	0.000000	-10.000000	0.116667	-9.466667	-52.666668	1023.000000	1023.000000	2046.000000
37.779999	-0.040933	-24.191591	-8.318868	-1.165720	-9.531846	-5.175158	0.000000	-10.000000	0.116667	-9.216667	-55.833332	1023.000000	1023.000000	2046.000000
37.799999	-0.041467	-24.506857	-8.398591	-1.413940	-9.550908	-5.143418	0.000000	-10.000000	0.108333	-9.033334	-59.000000	1023.000000	1023.000000	2046.000000
37.820000	-0.041139	-24.313440	-8.443142	-1.392213	-9.239854	-5.238231	0.000000	-10.000000	0.116667	-8.783334	-62.000000	1023.000000	1023.000000	2046.000000
37.840000	-0.041007	-24.235271	-8.495381	-1.492866	-9.168753	-5.078270	0.000000	-10.000000	0.116667	-8.583334	-64.833336	1023.000000	1023.000000	2046.000000
37.860001	-0.040445	-23.903091	-8.530510	-1.394858	-8.955179	-5.022544	0.000000	-10.000000	0.116667	-8.500000	-67.666664	1023.000000	1023.000000	2046.000000
37.880001	-0.040647	-24.022297	-8.760489	-1.410511	-8.843011	-5.008285	0.000000	-10.000000	0.116667	-8.350000	-70.500000	1023.000000	1023.000000	2046.000000
37.900002	-0.040799	-24.112486	-8.941541	-1.540552	-8.681585	-4.948807	0.000000	-10.000000	0.125000	-7.883334	-73.333336	1023.000000	1023.000000	2046.000000
37.919998	-0.041538	-24.548695	-9.365458	-1.562343	-8.612122	-5.008772	0.000000	-10.000000	0.116667	-7.350000	-76.000000	1023.000000	1023.000000	2046.000000
37.939999	-0.042635	-25.197157	-9.697345	-1.818198	-8.703817	-4.977798	0.000000	-10.000000	0.108333	-6.966667	-78.333336	1023.000000	1023.000000	2046.000000
37.959999	-0.043520	-25.720467	-10.045944	-1.807021	-8.743378	-5.124123	0.000000	-10.000000	0.108333	-7.083333	-80.833336	1023.000000	1023.000000	2046.000000
37.980000	-0.044647	-26.386559	-10.292006	-2.054946	-8.990631	-5.048975	0.000000	-10.000000	0.108333	-7.300000	-83.166664	1023.000000	1023.000000	2046.000000
38.000000	-0.045035	-26.615511	-10.464785	-1.957282	-9.028498	-5.164945	0.000000	-10.000000	0.116667	-7.433333	-85.666664	1023.000000	1023.000000	2046.000000
38.020000	-0.046076	-27.230804	-10.564358	-2.262747	-9.296457	-5.107243	0.000000	-10.000000	0.108333	-7.300000	-88.000000	1023.000000	1023.000000	2046.000000
38.040001	-0.046521	-27.493940	-10.700138	-2.187104	-9.286860	-5.319839	0.000000	-10.000000	0.108333	-7.016667	-90.333336	1023.000000	1023.000000	2046.000000
38.060001	-0.047174	-27.879702	-10.693599	-2.494629	-9.475542	-5.215932	0.000000	-10.000000	0.100000	-6.616667	-92.833336	1023.000000	1023.000000	2046.000000
38.080002	-0.046834	-27.678978	-10.644101	-2.357590	-9.369824	-5.307463	0.000000	-10.000000	0.091667	-5.950000	-95.166664	1023.000000	1023.000000	2046.000000
38.099998	-0.046689	-27.593142	-10.508351	-2.480551	-9.446858	-5.157380	0.000000	-10.000000	0.091667	-4.950000	-97.333336	1023.000000	1023.000000	2046.000000
38.119999	-0.045514	-26.898794	-10.327616	-2.187202	-9.174991	-5.208986	0.000000	-10.000000	0.075000	-3.816667	-98.833336	1023.000000	1023.000000	2046.000000
38.139999	-0.045122	-26.667107	-10.096164	-2.224037	-9.288462	-5.058444	0.000000	-10.000000	0.075000	-2.716667	-100.000000	1023.000000	1023.000000	2046.000000
38.160000	-0.043745	-25.853546	-9.889369	-1.902463	-8.994806	-5.066908	0.000000	-10.000000	0.066667	-1.466667	-100.666664	1023.000000	1023.000000	2046.000000
38.180000	-0.043228	-25.547894	-9.665866	-1.993441	-9.045319	-4.843267	0.000000	-10.000000	0.066667	-0.550000	-101.000000	1023.000000	1023.000000	2046.000000
38.200001	-0.041916	-24.772209	-9.492247	-1.631566	-8.762023	-4.886373	0.000000	-10.000000	0.058333	0.616667	-101.000000	1023.000000	1023.000000	2046.000000
38.220001	-0.041362	-24.444843	-9.272846	-1.730642	-8.814896	-4.626460	0.000000	-10.000000	0.050000	1.666667	-101.000000	1023.000000	1023.000000	2046.000000
38.240002	-0.040110	-23.704798	-9.140157	-1.406275	-8.489593	-4.668773	0.000000	-10.000000	0.050000	3.233334	-101.000000	1023.000000	1023.000000	2046.000000
38.259998	-0.039443	-23.311008	-8.926374	-1.438840	-8.481179	-4.464614	0.000000	-10.000000	0.041667	4.600000	-101.000000	1023.000000	1023.000000	2046.000000
38.279999	-0.038366	-22.674568	-8.754174	-1.107943	-8.216368	-4.596085	0.000000	-10.000000	0.025000	5.850000	-101.000000	1023.000000	1023.000000	2046.000000
38.299999	-0.037560	-22.197935	-8.506530	-1.232230	-8.124237	-4.334939	0.000000	-10.000000	0.008333	6.783333	-101.000000	1023.000000	1023.000000	2046.000000
38.320000	-0.036502	-21.572815	-8.327449	-0.960155	-7.868827	-4.416384	0.000000	-10.000000	0.008333	7.483334	-101.000000	1023.000000	1023.000000	2046.000000
38.340000	-0.035591	-21.034414	-8.103456	-1.022032	-7.677906	-4.231020	0.000000	-10.000000	0.008333	8.033334	-101.000000	1023.000000	1023.000000	2046.000000
38.360001	-0.034596	-20.446308	-7.939983	-0.774571	-7.405859	-4.325895	0.000000	-10.000000	0.008333	8.566667	-101.000000	1023.000000	1023.000000	2046.000000
38.380001	-0.033772	-19.959356	-7.685185	-0.860130	-7.297932	-4.116110	0.000000	-10.000000	0.000000	8.933333	-101.000000	1023.000000	1023.000000	2046.000000
38.400002	-0.032577	-19.252789	-7.536559	-0.615365	-6.936718	-4.164147	0.000000	-10.000000	0.000000	9.383334	-80.500000	1023.000000	1023.000000	2046.000000
38.419998	-0.031992	-18.907177	-7.229935	-0.719320	-6.967662	-3.990260	0.000000	-10.000000	0.000000	9.566668	-39.166668	1023.000000	1023.000000	2046.000000
38.439999	-0.030913	-18.269680	-7.163702	-0.408295	-6.564642	-4.133041	0.000000	-10.000000	0.000000	9.716667	3.166667	1023.000000	1023.000000	2046.000000
38.459999	-0.030296	-17.904665	-6.907798	-0.532156	-6.587543	-3.877167	0.000000	-10.000000	0.000000	9.616667	26.000000	1023.000000	1023.000000	2046.000000
38.480000	-0.029228	-17.273540	-6.810860	-0.289336	-6.201832	-3.971513	0.000000	-10.000000	0.000000	9.416667	29.166666	1023.000000	1023.000000	2046.000000
38.500000	-0.028800	-17.020899	-6.619051	-0.369103	-6.228220	-3.804525	0.000000	-10.000000	0.000000	9.150001	32.333332	1023.000000	1023.000000	2046.000000
38.520000	-0.027804	-16.432402	-6.458744	-0.244407	-5.954155	-3.775095	0.000000	-10.000000	0.000000	8.850000	35.500000	1023.000000	1023.000000	2046.000000
38.540001	-0.027278	-16.121355	-6.297329	-0.158469	-5.917168	-3.748389	0.000000	-10.000000	0.000000	8.583333	38.500000	1023.000000	1023.000000	2046.000000
38.560001	-0.026516	-15.670856	-6.133948	-0.109073	-5.734761	-3.693075	0.000000	-10.000000	0.000000	8.300000	41.500000	1023.000000	1023.000000	2046.000000
38.580002	-0.026054	-15.397800	-6.040263	0.069883	-5.646592	-3.780828	0.000000	-10.000000	0.000000	7.950000	44.333332	1023.000000	1023.000000	2046.000000
38.599998	-0.025926	-15.322026	-5.923012	-0.025281	-5.707836	-3.665898	0.000000	-10.000000	0.000000	7.666667	47.000000	1023.000000	1023.000000	2046.000000
38.619999	-0.026115	-15.433951	-5.915992	-0.011964	-5.692496	-3.813499	0.000000	-10.000000	0.000000	7.233334	49.666668	1023.000000	1023.000000	2046.000000
38.639999	-0.026581	-15.709187	-5.756332	-0.350666	-5.898827	-3.703362	0.000000	-10.000000	0.016667	6.866667	52.166668	1023.000000	1023.000000	2046.000000
38.660000	-0.026563	-15.698696	-5.674729	-0.291878	-5.759861	-3.972227	0.000000	-10.000000	0.016667	6.566667	54.500000	1023.000000	1023.000000	2046.000000
38.680000	-0.026639	-15.743496	-5.474710	-0.573325	-5.822349	-3.873112	0.000000	-10.000000	0.016667	6.750000	56.666668	1023.000000	1023.000000	2046.000000
38.700001	-0.026314	-15.551480	-5.418318	-0.559504	-5.534332	-4.039326	0.000000	-10.000000	0.000000	7.516667	59.000000	1023.000000	1023.000000	2046.000000
38.720001	-0.025224	-14.907606	-5.066796	-0.575106	-5.428900	-3.836805	0.000000	-10.000000	-0.008333	8.883333	61.500000	1023.000000	1023.000000	2046.000000
38.740002	-0.023070	-13.634558	-4.697294	-0.148761	-4.931935	-3.856568	0.000000	-10.000000	-0.033333	10.716667	64.166664	1023.000000	1023.000000	2046.000000
38.759998	-0.020921	-12.364519	-3.996657	-0.026439	-4.731143	-3.610280	0.000000	-10.000000	-0.075000	12.866667	67.333336	1023.000000	1023.000000	2046.000000
38.779999	-0.018615	-11.001470	-3.306489	0.271834	-4.322353	-3.644462	0.000000	-10.000000	-0.108333	15.216666	71.166664	1023.000000	1023.000000	2046.000000
38.799999	-0.017831	-10.538240	-2.811494	0.090522	-4.375297	-3.441972	0.000000	-10.000000	-0.150000	17.166668	76.000000	1023.000000	1023.000000	2046.000000
38.820000	-0.018998	-11.227549	-3.048219	-0.027627	-4.413404	-3.738299	0.000000	-10.000000	-0.183333	18.666668	81.500000	1023.000000	1023.000000	2046.000000
38.840000	-0.021725	-12.839546	-3.494667	-0.615690	-4.832267	-3.896921	0.000000	-10.000000	-0.233333	19.616667	87.500000	1023.000000	1023.000000	2046.000000
38.860001	-0.024077	-14.229393	-4.055647	-0.958868	-4.898847	-4.316032	0.000000	-10.000000	-0.250000	20.633333	93.833336	1023.000000	1023.000000	2046.000000
38.880001	-0.025266	-14.932408	-4.263262	-1.336872	-4.997721	-4.334553	0.000000	-10.000000	-0.258333	21.366667	100.500000	1023.000000	1023.000000	2046.000000
38.900002	-0.025598	-15.128164	-4.418884	-1.366246	-4.874788	-4.468246	0.000000	-10.000000	-0.250000	22.183334	107.666664	1023.000000	1023.000000	2046.000000
38.919998	-0.025288	-14.945489	-4.339042	-1.460458	-4.767067	-4.378922	0.000000	-10.000000	-0.250000	22.466667	114.833336	1023.000000	1023.000000	2046.000000
38.939999	-0.025060	-14.810348	-4.330685	-1.367454	-4.593984	-4.518225	0.000000	-10.000000	-0.266667	22.833334	122.333336	1023.000000	1023.000000	2046.000000
38.959999	-0.024427	-14.436630	-4.140828	-1.468192	-4.436831	-4.390780	0.000000	-10.000000	-0.275000	23.066668	129.833328	1023.000000	1023.000000	2046.000000
38.980000	-0.023712	-14.013984	-4.079701	-1.381575	-4.100332	-4.452376	0.000000	-10.000000	-0.291667	23.400000	137.500000	1023.000000	1023.000000	2046.000000
39.000000	-0.022680	-13.403760	-3.824048	-1.408581	-3.817876	-4.353256	0.000000	-10.000000	-0.291667	23.566668	145.166672	1023.000000	1023.000000	2046.000000
39.020000	-0.021642	-12.790295	-3.648353	-1.319972	-3.413414	-4.408555	0.000000	-10.000000	-0.300000	23.783335	153.000000	1023.000000	1023.000000	2046.000000
39.040001	-0.020101	-11.879493	-3.263849	-1.286521	-3.044752	-4.284370	0.000000	-10.000000	-0.325000	24.116667	161.000000	1023.000000	1023.000000	2046.000000
39.060001	-0.018747	-11.079718	-3.027888	-1.224991	-2.538066	-4.288773	0.000000	-10.000000	-0.333333	24.483334	169.000000	1023.000000	1023.000000	2046.000000
39.080002	-0.017117	-10.116213	-2.655635	-1.195271	-2.086414	-4.178892	0.000000	-10.000000	-0.358333	24.533335	177.000000	1023.000000	1023.000000	2046.000000
39.099998	-0.015461	-9.137372	-2.367390	-1.253375	-1.499162	-4.017445	0.000000	-10.000000	-0.350000	24.716667	185.333328	1023.000000	1023.000000	2046.000000
39.119999	-0.013287	-7.852885	-1.955504	-1.068833	-1.016463	-3.812086	0.000000	-10.000000	-0.375000	24.933334	193.666672	1023.000000	1023.000000	2046.000000
39.139999	-0.011515	-6.805316	-1.707177	-1.029454	-0.429734	-3.638952	0.000000	-10.000000	-0.366667	25.233334	202.000000	1023.000000	1023.000000	2046.000000
39.160000	-0.009839	-5.815082	-1.432885	-0.947574	0.110981	-3.545604	0.000000	-10.000000	-0.391667	25.383333	210.333328	1023.000000	1023.000000	2046.000000
39.180000	-0.008739	-5.164833	-1.406733	-1.068238	0.646943	-3.336805	0.000000	-10.000000	-0.391667	25.616667	218.666672	1023.000000	1023.000000	2046.000000
39.200001	-0.007918	-4.679715	-1.376474	-1.084604	0.990473	-3.209110	0.000000	-10.000000	-0.408333	25.833334	227.333328	1023.000000	1023.000000	2046.000000
39.220001	-0.007822	-4.622504	-1.500134	-1.271735	1.286966	-3.137601	0.000000	-10.000000	-0.383333	26.083334	235.833328	1023.000000	1023.000000	2046.000000
39.240002	-0.007277	-4.300695	-1.447899	-1.381546	1.551758	-3.023008	0.000000	-10.000000	-0.358333	26.016666	244.500000	1023.000000	1023.000000	2046.000000
39.259998	-0.006940	-4.101686	-1.362141	-1.432523	1.729930	-3.036951	0.000000	-10.000000	-0.350000	25.983334	253.166672	1023.000000	1023.000000	2046.000000
39.279999	-0.005877	-3.473465	-1.030126	-1.524417	1.974070	-2.892992	0.000000	-10.000000	-0.366667	26.200001	261.833344	1023.000000	1023.000000	2046.000000
39.299999	-0.005066	-2.993991	-0.724181	-1.606205	2.211690	-2.875295	0.000000	-10.000000	-0.383333	26.450001	270.666656	1023.000000	1023.000000	2046.000000
39.320000	-0.003579	-2.114983	-0.138514	-1.654156	2.471781	-2.794095	0.000000	-10.000000	-0.391667	26.516666	279.333344	1023.000000	1023.000000	2046.000000
39.340000	-0.002136	-1.262601	0.241537	-1.606258	2.860960	-2.758841	0.000000	-10.000000	-0.391667	26.650000	288.166656	1023.000000	1023.000000	2046.000000
39.360001	-0.000017	-0.009847	0.884374	-1.474998	3.173147	-2.592370	0.000000	-10.000000	-0.408333	26.816668	297.000000	1023.000000	1023.000000	2046.000000
39.380001	0.002178	1.286956	1.327650	-1.264153	3.724477	-2.501018	0.000000	-10.000000	-0.408333	27.266666	306.000000	1023.000000	1023.000000	2046.000000
39.400002	0.004896	2.893710	2.049677	-1.073386	4.143816	-2.226397	0.000000	-10.000000	-0.416667	27.416668	315.000000	1023.000000	1023.000000	2046.000000
39.419998	0.007300	4.314100	2.550166	-0.814394	4.687212	-2.108884	0.000000	-10.000000	-0.425000	27.900002	324.166656	1023.000000	1023.000000	2046.000000
39.439999	0.010206	6.031982	3.216267	-0.495982	5.234175	-1.922478	0.000000	-10.000000	-0.441667	28.183334	333.333344	1023.000000	1023.000000	2046.000000
39.459999	0.012628	7.463047	3.722458	-0.289803	5.756600	-1.726208	0.000000	-10.000000	-0.458333	28.400002	342.666656	1023.000000	1023.000000	2046.000000
39.480000	0.015342	9.067145	4.339150	0.077539	6.265425	-1.614968	0.000000	-10.000000	-0.458333	28.150002	352.000000	1023.000000	1023.000000	2046.000000
39.500000	0.017386	10.274860	4.767650	0.214982	6.729177	-1.436948	0.000000	-10.000000	-0.450000	28.000000	361.500000	1023.000000	1023.000000	2046.000000
39.520000	0.019939	11.783676	5.320115	0.509965	7.264566	-1.310969	0.000000	-10.000000	-0.433333	27.866667	371.000000	1023.000000	1023.000000	2046.000000
39.540001	0.021678	12.811718	5.693694	0.626338	7.693439	-1.201753	0.000000	-10.000000	-0.416667	27.716667	380.333344	1023.000000	1023.000000	2046.000000
39.560001	0.024015	14.192999	6.219365	0.898159	8.186773	-1.111298	0.000000	-10.000000	-0.408333	27.566668	389.500000	1023.000000	1023.000000	2046.000000
39.580002	0.025566	15.109375	6.544436	1.035171	8.585880	-1.056112	0.000000	-10.000000	-0.391667	27.233334	398.666656	1023.000000	1023.000000	2046.000000
39.599998	0.027787	16.422131	7.021163	1.242654	9.073137	-0.914825	0.000000	-10.000000	-0.375000	26.866667	407.833344	1023.000000	1023.000000	2046.000000
39.619999	0.029243	17.282824	7.265117	1.373558	9.495186	-0.851037	0.000000	-10.000000	-0.358333	26.616667	417.000000	1023.000000	1023.000000	2046.000000
39.639999	0.031199	18.438696	7.641771	1.566019	9.973157	-0.742252	0.000000	-10.000000	-0.358333	26.000000	425.833344	1023.000000	1023.000000	2046.000000
39.660000	0.032503	19.209347	7.893241	1.673009	10.332357	-0.689262	0.000000	-10.000000	-0.358333	25.616667	434.500000	1023.000000	1023.000000	2046.000000
39.680000	0.034278	20.258238	8.279074	1.832462	10.706383	-0.559681	0.000000	-10.000000	-0.358333	25.183334	443.166656	1023.000000	1023.000000	2046.000000
39.700001	0.035359	20.897285	8.478927	1.957491	11.016119	-0.555251	0.000000	-10.000000	-0.341667	25.050001	451.666656	1023.000000	1023.000000	2046.000000
39.720001	0.036592	21.625731	8.741234	2.103048	11.265132	-0.483684	0.000000	-10.000000	-0.325000	24.933334	460.166656	1023.000000	1023.000000	2046.000000
39.740002	0.037148	21.954418	8.876809	2.096961	11.433716	-0.453068	0.000000	-10.000000	-0.316667	24.266666	468.500000	1023.000000	1023.000000	2046.000000
39.759998	0.037862	22.376335	9.120212	2.117084	11.595616	-0.456576	0.000000	-10.000000	-0.308333	24.100000	476.833344	1023.000000	1023.000000	2046.000000
39.779999	0.038125	22.531778	9.299924	1.988983	11.727935	-0.485062	0.000000	-10.000000	-0.300000	23.616667	485.000000	1023.000000	1023.000000	2046.000000
39.799999	0.039386	23.277151	9.636317	2.083209	12.049061	-0.491436	0.000000	-10.000000	-0.275000	23.583334	493.000000	1023.000000	1023.000000	2046.000000
39.820000	0.040487	23.928087	9.940906	2.115387	12.310867	-0.439072	0.000000	-10.000000	-0.258333	23.133333	500.666656	1023.000000	1023.000000	2046.000000
39.840000	0.042424	25.072378	10.246429	2.323169	12.825594	-0.322814	0.000000	-10.000000	-0.241667	22.783333	508.333344	1023.000000	1023.000000	2046.000000
39.860001	0.044173	26.106449	10.525685	2.667832	13.143992	-0.231060	0.000000	-10.000000	-0.233333	22.333334	515.833313	1023.000000	1023.000000	2046.000000
39.880001	0.046758	27.633982	11.047305	3.011739	13.514378	0.060560	0.000000	-10.000000	-0.225000	21.933332	523.500000	1023.000000	1023.000000	2046.000000
39.900002	0.048370	28.586946	11.582141	3.290618	13.722086	-0.007899	0.000000	-10.000000	-0.225000	21.866667	530.833313	1023.000000	1023.000000	2046.000000
39.919998	0.049711	29.379229	12.026196	3.417235	13.801838	0.133960	0.000000	-10.000000	-0.225000	21.783333	538.166687	1023.000000	1023.000000	2046.000000
39.939999	0.048553	28.694653	11.813791	3.416754	13.481881	-0.017775	0.000000	-10.000000	-0.216667	21.633333	545.500000	1023.000000	1023.000000	2046.000000
39.959999	0.046067	27.225353	11.209101	3.188655	13.027330	-0.199734	0.000000	-10.000000	-0.200000	21.283333	552.833313	1023.000000	1023.000000	2046.000000
39.980000	0.042881	25.342852	10.559460	2.760849	12.556580	-0.534036	0.000000	-10.000000	-0.183333	20.966667	560.000000	1023.000000	1023.000000	2046.000000
40.000000	0.040918	24.182554	10.010190	2.539676	12.394961	-0.762273	0.000000	-10.000000	-0.183333	20.516666	567.000000	1023.000000	1023.000000	2046.000000
40.020000	0.039816	23.531055	9.646348	2.439020	12.355840	-0.910152	0.000000	-10.000000	-0.191667	20.050001	573.833313	1023.000000	1023.000000	2046.000000
40.040001	0.039928	23.597704	9.611887	2.480599	12.394013	-0.888794	0.000000	-10.000000	-0.183333	19.583334	580.666687	1023.000000	1023.000000	2046.000000
40.060001	0.039900	23.581039	9.597359	2.485810	12.455879	-0.958008	0.000000	-10.000000	-0.175000	19.183334	587.166687	1023.000000	1023.000000	2046.000000
40.080002	0.040491	23.930382	9.649895	2.558641	12.656192	-0.934346	0.000000	-10.000000	-0.158333	18.983334	593.833313	1023.000000	1023.000000	2046.000000
40.099998	0.040690	24.047651	9.741141	2.553247	12.759899	-1.006636	0.000000	-10.000000	-0.150000	18.816668	600.166687	1023.000000	1023.000000	2046.000000
40.119999	0.041420	24.479307	9.821489	2.658627	13.046020	-1.046828	0.000000	-10.000000	-0.125000	18.500000	606.500000	1023.000000	1023.000000	2046.000000
40.139999	0.041876	24.748573	9.921454	2.651217	13.246549	-1.070647	0.000000	-10.000000	-0.108333	17.816668	612.500000	1023.000000	1023.000000	2046.000000
40.160000	0.043009	25.418400	10.064590	2.835821	13.628060	-1.110072	0.000000	-10.000000	-0.100000	17.016666	618.500000	1023.000000	1023.000000	2046.000000
40.180000	0.043973	25.988316	10.282257	2.856752	13.890704	-1.041398	0.000000	-10.000000	-0.100000	16.550001	624.500000	1023.000000	1023.000000	2046.000000
40.200001	0.045062	26.631823	10.430086	2.962440	14.259943	-1.020648	0.000000	-10.000000	-0.083333	16.016666	630.166687	1023.000000	1023.000000	2046.000000
40.220001	0.045831	27.086275	10.572220	2.901379	14.582055	-0.969378	0.000000	-10.000000	-0.058333	15.500001	635.666687	1023.000000	1023.000000	2046.000000
40.240002	0.046904	27.720507	10.642042	2.999643	14.970275	-0.891454	0.000000	-10.000000	-0.033333	14.716667	640.833313	1023.000000	1023.000000	2046.000000
40.259998	0.047896	28.306782	10.725226	3.044860	15.276438	-0.739742	0.000000	-10.000000	-0.033333	13.900001	646.000000	1023.000000	1023.000000	2046.000000
40.279999	0.048830	28.858437	10.670280	3.170251	15.732090	-0.714184	0.000000	-10.000000	-0.025000	12.866667	650.833313	1023.000000	1023.000000	2046.000000
40.299999	0.049298	29.135292	10.559457	3.113461	16.033012	-0.570639	0.000000	-10.000000	-0.016667	11.800000	655.333313	1023.000000	1023.000000	2046.000000
40.320000	0.049151	29.048405	10.219913	3.038916	16.329325	-0.539748	0.000000	-10.000000	0.000000	10.616667	659.333313	1023.000000	1023.000000	2046.000000
40.340000	0.048820	28.852449	9.871312	2.896495	16.491713	-0.407069	0.000000	-10.000000	0.000000	9.433333	663.000000	1023.000000	1023.000000	2046.000000
40.360001	0.047729	28.207737	9.405887	2.721951	16.535334	-0.455434	0.000000	-10.000000	0.008333	8.050000	666.333313	1023.000000	1023.000000	2046.000000
40.380001	0.047274	27.939016	9.244247	2.579805	16.443026	-0.328061	0.000000	-10.000000	0.025000	6.666667	669.500000	1023.000000	1023.000000	2046.000000
40.400002	0.046554	27.513428	9.008012	2.496727	16.437807	-0.429117	0.000000	-10.000000	0.058333	5.083333	672.166687	1023.000000	1023.000000	2046.000000
40.419998	0.046251	27.334585	9.010851	2.371938	16.321535	-0.369740	0.000000	-10.000000	0.075000	2.783334	674.166687	1023.000000	1023.000000	2046.000000
40.439999	0.045714	27.017042	9.002958	2.203748	16.260395	-0.450059	0.000000	-10.000000	0.091667	0.100000	675.333313	1023.000000	1023.000000	2046.000000
40.459999	0.045710	27.014460	9.087317	2.166209	16.182196	-0.421263	0.000000	-10.000000	0.091667	-2.400000	675.833313	1023.000000	1023.000000	2046.000000
40.480000	0.045805	27.070635	9.171606	2.173032	16.133705	-0.407708	0.000000	-10.000000	0.100000	-4.266667	676.000000	1023.000000	1023.000000	2046.000000
40.500000	0.046590	27.534658	9.384107	2.355818	16.095512	-0.300779	0.000000	-10.000000	0.100000	-5.666667	676.000000	1023.000000	1023.000000	2046.000000
40.520000	0.047245	27.921503	9.600705	2.481734	16.047405	-0.208340	0.000000	-10.000000	0.100000	-6.966667	676.000000	1023.000000	1023.000000	2046.000000
40.540001	0.048258	28.520218	9.810043	2.740052	16.050938	-0.080814	0.000000	-10.000000	0.116667	-7.766667	676.000000	1023.000000	1023.000000	2046.000000
40.560001	0.048939	28.923218	9.955352	2.894788	16.094854	-0.021776	0.000000	-10.000000	0.125000	-8.133333	676.000000	1023.000000	1023.000000	2046.000000
40.580002	0.049990	29.544008	10.162858	3.177244	16.105604	0.098301	0.000000	-10.000000	0.133333	-8.000000	676.000000	1023.000000	1023.000000	2046.000000
40.599998	0.050699	29.963223	10.312696	3.272582	16.162638	0.215307	0.000000	-10.000000	0.116667	-7.533334	676.000000	1023.000000	1023.000000	2046.000000
40.619999	0.051555	30.469093	10.456574	3.560384	16.140764	0.311370	0.000000	-10.000000	0.108333	-6.750000	672.666687	1023.000000	1023.000000	2046.000000
40.639999	0.052056	30.765100	10.532905	3.656392	16.216650	0.359155	0.000000	-10.000000	0.100000	-5.916667	665.500000	1023.000000	1023.000000	2046.000000
40.660000	0.052842	31.229864	10.691014	3.814889	16.216480	0.507480	0.000000	-10.000000	0.100000	-4.916667	657.666687	1023.000000	1023.000000	2046.000000
40.680000	0.053063	31.360498	10.730752	3.876726	16.255032	0.497989	0.000000	-10.000000	0.091667	-3.933333	652.666687	1023.000000	1023.000000	2046.000000
40.700001	0.053667	31.717319	10.898835	3.985003	16.262489	0.570992	0.000000	-10.000000	0.083333	-2.916667	651.166687	1023.000000	1023.000000	2046.000000
40.720001	0.053891	31.849770	10.899641	4.043534	16.333275	0.573319	0.000000	-10.000000	0.083333	-2.100000	650.333313	1023.000000	1023.000000	2046.000000
40.740002	0.054459	32.185131	11.069999	4.087542	16.393757	0.633834	0.000000	-10.000000	0.091667	-1.566667	650.000000	1023.000000	1023.000000	2046.000000
40.759998	0.054769	32.368744	11.127654	4.161391	16.469528	0.610174	0.000000	-10.000000	0.100000	-1.400000	650.000000	1023.000000	1023.000000	2046.000000
40.779999	0.055465	32.780067	11.352459	4.238719	16.584637	0.604253	0.000000	-10.000000	0.100000	-1.550000	650.000000	1023.000000	1023.000000	2046.000000
40.799999	0.055913	33.044315	11.470699	4.302547	16.647875	0.623194	0.000000	-10.000000	0.100000	-1.950000	649.833313	1023.000000	1023.000000	2046.000000
40.820000	0.056391	33.326920	11.671989	4.367294	16.638811	0.648826	0.000000	-10.000000	0.100000	-2.366667	649.333313	1023.000000	1023.000000	2046.000000
40.840000	0.056171	33.196983	11.677392	4.359892	16.555841	0.603859	0.000000	-10.000000	0.100000	-2.900000	648.500000	1023.000000	1023.000000	2046.000000
40.860001	0.056167	33.194534	11.774158	4.362721	16.418736	0.638920	0.000000	-10.000000	0.108333	-3.666667	647.500000	1023.000000	1023.000000	2046.000000
40.880001	0.055728	32.935276	11.695615	4.355079	16.284119	0.600466	0.000000	-10.000000	0.116667	-4.783333	646.166687	1023.000000	1023.000000	2046.000000
40.900002	0.055619	32.870605	11.718008	4.411123	16.166960	0.574516	0.000000	-10.000000	0.133333	-6.050000	644.500000	1023.000000	1023.000000	2046.000000
40.919998	0.055576	32.845524	11.608027	4.533013	16.032349	0.672135	0.000000	-10.000000	0.141667	-7.316667	642.500000	1023.000000	1023.000000	2046.000000
40.939999	0.056056	33.129116	11.708636	4.807158	15.784657	0.828666	0.000000	-10.000000	0.150000	-8.466667	640.166687	1023.000000	1023.000000	2046.000000
40.959999	0.056125	33.169750	11.860815	5.015372	15.444347	0.849216	0.000000	-10.000000	0.150000	-9.466667	637.500000	1023.000000	1023.000000	2046.000000
40.980000	0.056058	33.130131	12.064240	5.217660	14.953385	0.894847	0.000000	-10.000000	0.158333	-10.350000	634.333313	1023.000000	1023.000000	2046.000000
41.000000	0.054259	32.066845	11.803639	5.164323	14.304972	0.793913	0.000000	-10.000000	0.175000	-11.216667	630.833313	1023.000000	1023.000000	2046.000000
41.020000	0.051206	30.262941	11.243170	4.959171	13.377168	0.683433	0.000000	-10.000000	0.216667	-12.400001	627.000000	1023.000000	1023.000000	2046.000000
41.040001	0.046366	27.402126	10.229101	4.532755	12.364257	0.276013	0.000000	-10.000000	0.258333	-13.833334	622.833313	1023.000000	1023.000000	2046.000000
41.060001	0.042317	25.009424	9.362505	4.199500	11.505512	-0.058093	0.000000	-10.000000	0.291667	-15.383334	618.333313	1023.000000	1023.000000	2046.000000
41.080002	0.038973	23.032902	8.596038	3.882099	10.784492	-0.229727	0.000000	-10.000000	0.333333	-16.850000	613.166687	1023.000000	1023.000000	2046.000000
41.099998	0.036816	21.758240	8.112079	3.837385	10.181108	-0.372330	0.000000	-10.000000	0.366667	-18.083334	607.500000	1023.000000	1023.000000	2046.000000
41.119999	0.034717	20.517534	7.645950	3.687583	9.630726	-0.446725	0.000000	-10.000000	0.416667	-19.283333	601.500000	1023.000000	1023.000000	2046.000000
41.139999	0.033093	19.558020	7.363469	3.636521	9.131584	-0.573555	0.000000	-10.000000	0.433333	-20.266666	595.166687	1023.000000	1023.000000	2046.000000
41.160000	0.031454	18.589390	6.975977	3.536793	8.749626	-0.673006	0.000000	-10.000000	0.441667	-21.183334	588.500000	1023.000000	1023.000000	2046.000000
41.180000	0.030176	17.833752	6.759990	3.447086	8.408240	-0.781565	0.000000	-10.000000	0.441667	-21.800001	581.333313	1023.000000	1023.000000	2046.000000
41.200001	0.028877	17.066431	6.460678	3.388080	8.126136	-0.908461	0.000000	-10.000000	0.441667	-22.283333	574.000000	1023.000000	1023.000000	2046.000000
41.220001	0.028058	16.582565	6.302049	3.307832	7.903804	-0.931120	0.000000	-10.000000	0.450000	-22.549999	566.500000	1023.000000	1023.000000	2046.000000
41.240002	0.026942	15.922923	6.054399	3.270684	7.647452	-1.049612	0.000000	-10.000000	0.450000	-22.766666	559.000000	1023.000000	1023.000000	2046.000000
41.259998	0.026182	15.473582	5.853128	3.171046	7.479645	-1.030236	0.000000	-10.000000	0.450000	-22.850000	554.000000	1023.000000	1023.000000	2046.000000
41.279999	0.024868	14.697187	5.527118	3.089677	7.214187	-1.133794	0.000000	-10.000000	0.483333	-23.366667	546.333313	1023.000000	1023.000000	2046.000000
41.299999	0.024013	14.191425	5.269930	2.904128	7.033240	-1.015873	0.000000	-10.000000	0.525000	-24.083334	538.500000	1023.000000	1023.000000	2046.000000
41.320000	0.023099	13.651742	4.947575	2.963485	6.670765	-0.930084	0.000000	-10.000000	0.575000	-25.033335	527.666687	1023.000000	1023.000000	2046.000000
41.340000	0.022302	13.180434	4.607541	2.952193	6.437500	-0.816799	0.000000	-10.000000	0.591667	-25.900000	519.333313	1023.000000	1023.000000	2046.000000
41.360001	0.021028	12.427571	4.150160	2.974143	6.062494	-0.759226	0.000000	-10.000000	0.616667	-26.666666	510.666656	1023.000000	1023.000000	2046.000000
41.380001	0.019415	11.474183	3.569120	2.910217	5.702389	-0.707543	0.000000	-10.000000	0.650000	-27.299999	501.833344	1023.000000	1023.000000	2046.000000
41.400002	0.017333	10.243917	2.927968	2.785850	5.170982	-0.640882	0.000000	-10.000000	0.683333	-27.716667	492.666656	1023.000000	1023.000000	2046.000000
41.419998	0.015138	8.946433	2.285735	2.598569	4.650176	-0.588047	0.000000	-10.000000	0.708333	-28.183332	483.333344	1023.000000	1023.000000	2046.000000
41.439999	0.012945	7.650545	1.686983	2.538149	3.999202	-0.573789	0.000000	-10.000000	0.725000	-28.683332	474.000000	1023.000000	1023.000000	2046.000000
41.459999	0.011162	6.596509	1.231270	2.489220	3.413942	-0.537922	0.000000	-10.000000	0.750000	-29.283333	464.333344	1023.000000	1023.000000	2046.000000
41.480000	0.009263	5.474352	0.824739	2.462853	2.771897	-0.585136	0.000000	-10.000000	0.783333	-29.700001	454.500000	1023.000000	1023.000000	2046.000000
41.500000	0.007457	4.407034	0.425263	2.308193	2.235766	-0.562188	0.000000	-10.000000	0.808333	-30.133333	444.500000	1023.000000	1023.000000	2046.000000
41.520000	0.005528	3.267197	0.112283	2.216671	1.614349	-0.676106	0.000000	-10.000000	0.833333	-30.316668	434.500000	1023.000000	1023.000000	2046.000000
41.540001	0.004368	2.581589	-0.167196	2.101460	1.222058	-0.574731	0.000000	-10.000000	0.833333	-30.600000	424.500000	1023.000000	1023.000000	2046.000000
41.560001	0.003499	2.067648	-0.257065	2.163313	0.729259	-0.567858	0.000000	-10.000000	0.841667	-30.700001	414.333344	1023.000000	1023.000000	2046.000000
41.580002	0.002968	1.754258	-0.413223	2.229916	0.473733	-0.536168	0.000000	-10.000000	0.833333	-30.716667	404.000000	1023.000000	1023.000000	2046.000000
41.599998	0.002414	1.426905	-0.418778	2.300865	0.074242	-0.529424	0.000000	-10.000000	0.825000	-30.416668	393.666656	1023.000000	1023.000000	2046.000000
41.619999	0.002069	1.222955	-0.517307	2.390179	-0.154749	-0.495169	0.000000	-10.000000	0.808333	-30.133333	383.500000	1023.000000	1023.000000	2046.000000
41.639999	0.001688	0.997512	-0.540711	2.494784	-0.435554	-0.521007	0.000000	-10.000000	0.783333	-29.866667	373.500000	1023.000000	1023.000000	2046.000000
41.660000	0.001193	0.705218	-0.674598	2.535269	-0.663508	-0.491945	0.000000	-10.000000	0.783333	-29.666666	363.500000	1023.000000	1023.000000	2046.000000
41.680000	0.000755	0.446338	-0.742027	2.644114	-0.912020	-0.543728	0.000000	-10.000000	0.758333	-29.400000	353.500000	1023.000000	1023.000000	2046.000000
41.700001	0.000227	0.134393	-0.898178	2.666317	-1.135538	-0.498207	0.000000	-10.000000	0.741667	-29.066668	343.833344	1023.000000	1023.000000	2046.000000
41.720001	-0.000212	-0.125469	-0.977544	2.728320	-1.334009	-0.542236	0.000000	-10.000000	0.708333	-28.583334	334.166656	1023.000000	1023.000000	2046.000000
41.740002	-0.000763	-0.450749	-1.119448	2.742297	-1.544564	-0.529033	0.000000	-10.000000	0.691667	-28.033333	324.833344	1023.000000	1023.000000	2046.000000
41.759998	-0.001227	-0.725201	-1.234884	2.810011	-1.689036	-0.611293	0.000000	-10.000000	0.691667	-27.666666	315.333344	1023.000000	1023.000000	2046.000000
41.779999	-0.001846	-1.091079	-1.383886	2.795050	-1.869127	-0.633116	0.000000	-10.000000	0.683333	-27.433334	306.166656	1023.000000	1023.000000	2046.000000
41.799999	-0.002390	-1.412205	-1.480950	2.811431	-2.045506	-0.697180	0.000000	-10.000000	0.675000	-27.233334	297.000000	1023.000000	1023.000000	2046.000000
41.820000	-0.002948	-1.741983	-1.630825	2.780910	-2.176207	-0.715860	0.000000	-10.000000	0.658333	-26.883333	288.000000	1023.000000	1023.000000	2046.000000
41.840000	-0.003571	-2.110277	-1.733219	2.757769	-2.368045	-0.766782	0.000000	-10.000000	0.625000	-26.533333	279.000000	1023.000000	1023.000000	2046.000000
41.860001	-0.003895	-2.301948	-1.854929	2.784753	-2.425537	-0.806235	0.000000	-10.000000	0.608333	-26.100000	270.000000	1023.000000	1023.000000	2046.000000
41.880001	-0.004674	-2.762512	-1.940829	2.710625	-2.663570	-0.868737	0.000000	-10.000000	0.575000	-25.800001	261.166656	1023.000000	1023.000000	2046.000000
41.900002	-0.004998	-2.953552	-2.094365	2.764404	-2.654103	-0.969489	0.000000	-10.000000	0.566667	-25.400002	252.500000	1023.000000	1023.000000	2046.000000
41.919998	-0.005762	-3.405590	-2.200969	2.669048	-2.888448	-0.985222	0.000000	-10.000000	0.558333	-25.016666	244.166672	1023.000000	1023.000000	2046.000000
41.939999	-0.006021	-3.558645	-2.229515	2.701470	-2.914462	-1.116138	0.000000	-10.000000	0.558333	-24.450001	236.000000	1023.000000	1023.000000	2046.000000
41.959999	-0.006757	-3.993385	-2.269887	2.580039	-3.141110	-1.162428	0.000000	-10.000000	0.558333	-24.066668	228.000000	1023.000000	1023.000000	2046.000000
41.980000	-0.007150	-4.225801	-2.360171	2.611641	-3.135261	-1.342011	0.000000	-10.000000	0.533333	-23.700001	220.000000	1023.000000	1023.000000	2046.000000
42.000000	-0.008166	-4.825889	-2.443127	2.375309	-3.371914	-1.386156	0.000000	-10.000000	0.516667	-23.416668	212.000000	1023.000000	1023.000000	2046.000000
42.020000	-0.009226	-5.452587	-2.586425	2.312611	-3.524745	-1.654028	0.000000	-10.000000	0.483333	-23.050001	204.000000	1023.000000	1023.000000	2046.000000
42.040001	-0.010688	-6.316570	-2.694164	2.033666	-3.899621	-1.756451	0.000000	-10.000000	0.483333	-22.716667	196.166672	1023.000000	1023.000000	2046.000000
42.060001	-0.011833	-6.993440	-2.919791	1.963546	-4.050929	-1.986266	0.000000	-10.000000	0.466667	-22.400002	188.500000	1023.000000	1023.000000	2046.000000
42.080002	-0.013242	-7.825767	-3.078935	1.651823	-4.372885	-2.025769	0.000000	-10.000000	0.466667	-22.166668	181.166672	1023.000000	1023.000000	2046.000000
42.099998	-0.013628	-8.054168	-3.245104	1.737178	-4.340068	-2.206173	0.000000	-10.000000	0.450000	-21.766666	173.833328	1023.000000	1023.000000	2046.000000
42.119999	-0.014248	-8.420835	-3.306032	1.667239	-4.638692	-2.143350	0.000000	-10.000000	0.441667	-21.366667	166.666672	1023.000000	1023.000000	2046.000000
42.139999	-0.013702	-8.097762	-3.201058	1.966164	-4.626324	-2.236544	0.000000	-10.000000	0.433333	-20.933334	159.500000	1023.000000	1023.000000	2046.000000
42.160000	-0.013829	-8.172657	-3.083336	1.990740	-4.902181	-2.177880	0.000000	-10.000000	0.416667	-20.733334	152.500000	1023.000000	1023.000000	2046.000000
42.180000	-0.013420	-7.930976	-2.814175	2.142875	-5.015244	-2.244432	0.000000	-10.000000	0.408333	-20.483334	145.500000	1023.000000	1023.000000	2046.000000
42.200001	-0.015045	-8.891454	-2.864246	1.943430	-5.624354	-2.346284	0.000000	-10.000000	0.400000	-20.200001	138.500000	1023.000000	1023.000000	2046.000000
42.220001	-0.017463	-10.320769	-3.250692	1.751699	-6.043939	-2.777837	0.000000	-10.000000	0.383333	-19.683334	131.666672	1023.000000	1023.000000	2046.000000
42.240002	-0.021691	-12.819308	-4.074286	1.123901	-6.795148	-3.073775	0.000000	-10.000000	0.358333	-18.866667	125.000000	1023.000000	1023.000000	2046.000000
42.259998	-0.025128	-14.850652	-4.847314	0.763952	-7.206293	-3.560997	0.000000	-10.000000	0.333333	-18.183334	120.666664	1023.000000	1023.000000	2046.000000
42.279999	-0.028246	-16.693163	-5.450422	0.286178	-7.727830	-3.801088	0.000000	-10.000000	0.316667	-17.350000	114.666664	1023.000000	1023.000000	2046.000000
42.299999	-0.029864	-17.649412	-5.886805	0.194304	-7.854996	-4.101915	0.000000	-10.000000	0.300000	-16.950001	109.000000	1023.000000	1023.000000	2046.000000
42.320000	-0.031826	-18.809412	-6.213703	-0.151558	-8.286396	-4.157755	0.000000	-10.000000	0.291667	-16.600000	101.500000	1023.000000	1023.000000	2046.000000
42.340000	-0.032756	-19.358765	-6.490669	-0.109836	-8.296233	-4.462027	0.000000	-10.000000	0.283333	-16.666666	96.000000	1023.000000	1023.000000	2046.000000
42.360001	-0.034297	-20.269386	-6.787284	-0.402421	-8.585622	-4.494060	0.000000	-10.000000	0.283333	-16.516666	90.333336	1023.000000	1023.000000	2046.000000
42.380001	-0.034823	-20.580557	-7.036077	-0.321719	-8.457129	-4.765631	0.000000	-10.000000	0.275000	-16.266666	84.833336	1023.000000	1023.000000	2046.000000
42.400002	-0.035830	-21.175621	-7.206682	-0.589424	-8.600975	-4.778540	0.000000	-10.000000	0.266667	-15.966666	79.333336	1023.000000	1023.000000	2046.000000
42.419998	-0.035933	-21.236609	-7.347993	-0.522791	-8.408364	-4.957460	0.000000	-10.000000	0.258333	-15.783334	74.000000	1023.000000	1023.000000	2046.000000
42.439999	-0.036748	-21.718075	-7.463828	-0.772806	-8.506640	-4.974802	0.000000	-10.000000	0.250000	-15.533334	68.666664	1023.000000	1023.000000	2046.000000
42.459999	-0.036796	-21.746517	-7.623260	-0.703082	-8.244160	-5.176016	0.000000	-10.000000	0.250000	-15.216667	63.500000	1023.000000	1023.000000	2046.000000
42.480000	-0.037410	-22.109573	-7.716859	-1.024963	-8.271571	-5.096179	0.000000	-10.000000	0.250000	-14.850000	58.500000	1023.000000	1023.000000	2046.000000
42.500000	-0.036827	-21.764997	-7.839812	-0.878865	-7.913149	-5.133170	0.000000	-10.000000	0.250000	-14.466667	53.500000	1023.000000	1023.000000	2046.000000
42.520000	-0.036874	-21.792789	-7.850519	-1.031811	-7.991858	-4.918600	0.000000	-10.000000	0.250000	-14.200000	48.666668	1023.000000	1023.000000	2046.000000
42.540001	-0.036779	-21.736221	-8.077780	-0.867489	-7.730615	-5.060338	0.000000	-10.000000	0.241667	-13.800000	43.833332	1023.000000	1023.000000	2046.000000
42.560001	-0.037438	-22.126007	-8.339324	-1.100314	-7.710935	-4.975435	0.000000	-10.000000	0.233333	-13.283334	39.333332	1023.000000	1023.000000	2046.000000
42.580002	-0.038109	-22.522297	-8.760066	-1.058786	-7.571010	-5.132436	0.000000	-10.000000	0.233333	-12.833334	35.000000	1023.000000	1023.000000	2046.000000
42.599998	-0.039497	-23.342892	-9.162630	-1.351866	-7.702124	-5.126272	0.000000	-10.000000	0.225000	-12.566667	30.666666	1023.000000	1023.000000	2046.000000
42.619999	-0.040805	-24.115807	-9.606756	-1.384575	-7.778831	-5.345645	0.000000	-10.000000	0.233333	-12.566667	26.333334	1023.000000	1023.000000	2046.000000
42.639999	-0.041912	-24.770123	-9.876096	-1.643886	-7.964303	-5.285839	0.000000	-10.000000	0.200000	-12.483334	22.000000	1023.000000	1023.000000	2046.000000
42.660000	-0.042981	-25.401531	-10.159343	-1.609190	-8.169060	-5.463938	0.000000	-10.000000	0.183333	-12.366667	18.000000	1023.000000	1023.000000	2046.000000
42.680000	-0.043584	-25.758028	-10.234526	-1.788484	-8.284969	-5.450049	0.000000	-10.000000	0.150000	-12.050000	14.000000	1023.000000	1023.000000	2046.000000
42.700001	-0.044792	-26.472038	-10.353627	-1.920443	-8.589167	-5.608803	0.000000	-10.000000	0.150000	-11.600000	10.000000	1023.000000	1023.000000	2046.000000
42.720001	-0.045051	-26.625381	-10.490778	-1.940514	-8.461226	-5.732863	0.000000	-10.000000	0.150000	-11.033334	6.000000	1023.000000	1023.000000	2046.000000
42.740002	-0.045514	-26.898712	-10.361354	-2.167940	-8.747138	-5.622280	0.000000	-10.000000	0.150000	-10.266666	2.500000	1023.000000	1023.000000	2046.000000
42.759998	-0.044890	-26.529863	-10.289419	-1.950105	-8.541549	-5.748790	0.000000	-10.000000	0.150000	-9.400000	-0.666667	1023.000000	1023.000000	2046.000000
42.779999	-0.044624	-26.372631	-10.073824	-2.064358	-8.662141	-5.572309	0.000000	-10.000000	0.133333	-8.300000	-3.500000	1023.000000	1023.000000	2046.000000
42.799999	-0.043697	-25.824657	-9.930546	-1.770371	-8.456098	-5.667644	0.000000	-10.000000	0.108333	-6.900000	-6.166667	1023.000000	1023.000000	2046.000000
42.820000	-0.042920	-25.365894	-9.683024	-1.779896	-8.415834	-5.487140	0.000000	-10.000000	0.075000	-4.283333	-8.500000	1023.000000	1023.000000	2046.000000
42.840000	-0.042099	-24.880516	-9.494249	-1.616877	-8.295147	-5.474243	0.000000	-10.000000	0.058333	-0.733333	-10.000000	1023.000000	1023.000000	2046.000000
42.860001	-0.040663	-24.032011	-9.203643	-1.520392	-8.011605	-5.296371	0.000000	-10.000000	0.033333	3.250000	-10.833333	1023.000000	1023.000000	2046.000000
42.880001	-0.039629	-23.420752	-8.894109	-1.441596	-7.964409	-5.120638	0.000000	-10.000000	0.008333	7.200000	-11.000000	1023.000000	1023.000000	2046.000000
42.900002	-0.038165	-22.555643	-8.655121	-1.200168	-7.605705	-5.094649	0.000000	-10.000000	-0.033333	10.483334	-11.000000	1023.000000	1023.000000	2046.000000
42.919998	-0.037080	-21.914028	-8.282122	-1.208286	-7.544247	-4.879375	0.000000	-10.000000	-0.058333	13.133333	-11.000000	1023.000000	1023.000000	2046.000000
42.939999	-0.035477	-20.967016	-8.006541	-0.989289	-7.125812	-4.845376	0.000000	-10.000000	-0.091667	14.650001	-11.000000	1023.000000	1023.000000	2046.000000
42.959999	-0.034234	-20.232523	-7.634849	-1.037856	-6.927165	-4.632654	0.000000	-10.000000	-0.133333	16.150000	-5.333333	1023.000000	1023.000000	2046.000000
42.980000	-0.032519	-19.218933	-7.332754	-0.828329	-6.427453	-4.630398	0.000000	-10.000000	-0.166667	17.500000	6.500000	1023.000000	1023.000000	2046.000000
43.000000	-0.031114	-18.388245	-6.896183	-0.908186	-6.196243	-4.387632	0.000000	-10.000000	-0.200000	18.666668	20.333334	1023.000000	1023.000000	2046.000000
43.020000	-0.029394	-17.371574	-6.616313	-0.662431	-5.643628	-4.449201	0.000000	-10.000000	-0.216667	19.616667	30.666666	1023.000000	1023.000000	2046.000000
43.040001	-0.027939	-16.511711	-6.143030	-0.766077	-5.411121	-4.191483	0.000000	-10.000000	-0.250000	20.383333	37.000000	1023.000000	1023.000000	2046.000000
43.060001	-0.026355	-15.575612	-5.914108	-0.538452	-4.844308	-4.278743	0.000000	-10.000000	-0.283333	21.450001	43.666668	1023.000000	1023.000000	2046.000000
43.080002	-0.024715	-14.606769	-5.473449	-0.570386	-4.507975	-4.054959	0.000000	-10.000000	-0.300000	22.200001	50.666668	1023.000000	1023.000000	2046.000000
43.099998	-0.023323	-13.784065	-5.167153	-0.464804	-4.135836	-4.016272	0.000000	-10.000000	-0.308333	22.983334	58.000000	1023.000000	1023.000000	2046.000000
43.119999	-0.021731	-12.842824	-4.863943	-0.352891	-3.651930	-3.974060	0.000000	-10.000000	-0.308333	23.600000	68.166664	1023.000000	1023.000000	2046.000000
43.139999	-0.020375	-12.041717	-4.489415	-0.344820	-3.384530	-3.822951	0.000000	-10.000000	-0.325000	24.283333	78.666664	1023.000000	1023.000000	2046.000000
43.160000	-0.018813	-11.118499	-4.197124	-0.207155	-2.891490	-3.822731	0.000000	-10.000000	-0.341667	24.783333	86.666664	1023.000000	1023.000000	2046.000000
43.180000	-0.017360	-10.259980	-3.800481	-0.230844	-2.604544	-3.624111	0.000000	-10.000000	-0.366667	25.333334	92.333336	1023.000000	1023.000000	2046.000000
43.200001	-0.015887	-9.389101	-3.515588	-0.094200	-2.158970	-3.620343	0.000000	-10.000000	-0.366667	25.733334	97.833336	1023.000000	1023.000000	2046.000000
43.220001	-0.014570	-8.610998	-3.133442	-0.124293	-1.907481	-3.445782	0.000000	-10.000000	-0.375000	26.100000	106.333336	1023.000000	1023.000000	2046.000000
43.240002	-0.013089	-7.735518	-2.828720	-0.005444	-1.464956	-3.436398	0.000000	-10.000000	-0.375000	26.333334	115.000000	1023.000000	1023.000000	2046.000000
43.259998	-0.011851	-7.003754	-2.422098	-0.063639	-1.244821	-3.273195	0.000000	-10.000000	-0.400000	26.533335	123.833336	1023.000000	1023.000000	2046.000000
43.279999	-0.010881	-6.430767	-2.233876	0.040744	-0.912522	-3.325112	0.000000	-10.000000	-0.416667	27.083334	132.666672	1023.000000	1023.000000	2046.000000
43.299999	-0.010262	-6.064862	-1.865037	-0.172109	-0.821447	-3.206269	0.000000	-10.000000	-0.433333	27.550001	141.500000	1023.000000	1023.000000	2046.000000
43.320000	-0.009865	-5.830338	-1.658932	-0.295625	-0.546409	-3.329373	0.000000	-10.000000	-0.433333	27.816668	150.500000	1023.000000	1023.000000	2046.000000
43.340000	-0.009494	-5.610834	-1.225141	-0.615690	-0.512910	-3.257093	0.000000	-10.000000	-0.441667	27.866667	159.666672	1023.000000	1023.000000	2046.000000
43.360001	-0.008662	-5.119342	-0.931594	-0.666831	-0.165286	-3.355632	0.000000	-10.000000	-0.441667	27.966667	169.000000	1023.000000	1023.000000	2046.000000
43.380001	-0.007608	-4.496456	-0.480667	-0.828014	0.058874	-3.246649	0.000000	-10.000000	-0.450000	28.033333	178.333328	1023.000000	1023.000000	2046.000000
43.400002	-0.006127	-3.620862	-0.163027	-0.717626	0.509636	-3.249845	0.000000	-10.000000	-0.450000	28.150000	187.833328	1023.000000	1023.000000	2046.000000
43.419998	-0.004090	-2.417374	0.280114	-0.560603	0.859962	-2.996847	0.000000	-10.000000	-0.450000	27.950001	197.166672	1023.000000	1023.000000	2046.000000
43.439999	-0.001318	-0.779101	0.856703	-0.109272	1.309200	-2.835732	0.000000	-10.000000	-0.450000	28.116667	206.666672	1023.000000	1023.000000	2046.000000
43.459999	0.001591	0.940503	1.731473	0.170367	1.583760	-2.545097	0.000000	-10.000000	-0.466667	28.083334	216.000000	1023.000000	1023.000000	2046.000000
43.480000	0.004066	2.402711	2.466090	0.463129	1.978154	-2.504661	0.000000	-10.000000	-0.466667	28.216667	225.333328	1023.000000	1023.000000	2046.000000
43.500000	0.005413	3.199364	3.020194	0.502238	2.041190	-2.364259	0.000000	-10.000000	-0.466667	28.116667	234.666672	1023.000000	1023.000000	2046.000000
43.520000	0.004061	2.399891	2.663110	0.335152	1.898428	-2.496800	0.000000	-10.000000	-0.450000	28.150000	244.000000	1023.000000	1023.000000	2046.000000
43.540001	0.001374	0.812332	2.017195	0.006932	1.570316	-2.782112	0.000000	-10.000000	-0.450000	28.083334	253.333328	1023.000000	1023.000000	2046.000000
43.560001	-0.000951	-0.561937	1.434951	-0.425450	1.375878	-2.947316	0.000000	-10.000000	-0.441667	27.950001	262.833344	1023.000000	1023.000000	2046.000000
43.580002	-0.001571	-0.928456	1.263884	-0.501120	1.389971	-3.081191	0.000000	-10.000000	-0.441667	27.883333	272.166656	1023.000000	1023.000000	2046.000000
43.599998	-0.001548	-0.914890	1.215842	-0.586887	1.494164	-3.038009	0.000000	-10.000000	-0.441667	27.850000	281.666656	1023.000000	1023.000000	2046.000000
43.619999	-0.000753	-0.444939	1.337759	-0.462007	1.715165	-3.035857	0.000000	-10.000000	-0.466667	28.133333	290.833344	1023.000000	1023.000000	2046.000000
43.639999	-0.000215	-0.127032	1.445321	-0.510440	1.904021	-2.965934	0.000000	-10.000000	-0.483333	28.133333	300.166656	1023.000000	1023.000000	2046.000000
43.660000	0.000814	0.481198	1.671561	-0.345436	2.208205	-3.053132	0.000000	-10.000000	-0.483333	28.383333	309.500000	1023.000000	1023.000000	2046.000000
43.680000	0.001807	1.067682	1.793117	-0.362812	2.613464	-2.976087	0.000000	-10.000000	-0.466667	28.233334	319.000000	1023.000000	1023.000000	2046.000000
43.700001	0.003214	1.899628	2.135470	-0.238803	2.986343	-2.983382	0.000000	-10.000000	-0.458333	28.383333	328.500000	1023.000000	1023.000000	2046.000000
43.720001	0.004604	2.720877	2.352590	-0.169368	3.472393	-2.934738	0.000000	-10.000000	-0.466667	28.350000	338.000000	1023.000000	1023.000000	2046.000000
43.740002	0.006544	3.867486	2.789502	0.006996	3.953657	-2.882668	0.000000	-10.000000	-0.483333	28.633333	347.500000	1023.000000	1023.000000	2046.000000
43.759998	0.008295	4.902067	3.096375	0.083156	4.524742	-2.802206	0.000000	-10.000000	-0.491667	28.766666	357.000000	1023.000000	1023.000000	2046.000000
43.779999	0.010372	6.130095	3.498268	0.278099	5.150490	-2.796762	0.000000	-10.000000	-0.500000	28.966667	366.666656	1023.000000	1023.000000	2046.000000
43.799999	0.012342	7.293838	3.867068	0.209674	5.753548	-2.536453	0.000000	-10.000000	-0.500000	29.200001	376.166656	1023.000000	1023.000000	2046.000000
43.820000	0.014467	8.550125	4.174201	0.479075	6.380593	-2.483744	0.000000	-10.000000	-0.500000	29.183334	385.833344	1023.000000	1023.000000	2046.000000
43.840000	0.016508	9.756402	4.531725	0.444900	7.025218	-2.245441	0.000000	-10.000000	-0.500000	29.183334	395.500000	1023.000000	1023.000000	2046.000000
43.860001	0.018123	10.710837	4.618997	0.622688	7.758844	-2.289691	0.000000	-10.000000	-0.491667	28.933334	405.500000	1023.000000	1023.000000	2046.000000
43.880001	0.019550	11.554044	4.672316	0.489197	8.427975	-2.035444	0.000000	-10.000000	-0.475000	28.833334	415.166656	1023.000000	1023.000000	2046.000000
43.900002	0.020003	11.822059	4.569599	0.475574	8.856248	-2.079361	0.000000	-10.000000	-0.441667	28.300001	424.833344	1023.000000	1023.000000	2046.000000
43.919998	0.020446	12.083684	4.496439	0.197452	9.230442	-1.840650	0.000000	-10.000000	-0.416667	27.683334	434.166656	1023.000000	1023.000000	2046.000000
43.939999	0.020552	12.146306	4.406950	0.234863	9.509654	-2.005162	0.000000	-10.000000	-0.400000	27.333334	443.500000	1023.000000	1023.000000	2046.000000
43.959999	0.021259	12.564153	4.588068	-0.004030	9.735835	-1.755721	0.000000	-10.000000	-0.391667	26.983334	452.666656	1023.000000	1023.000000	2046.000000
43.980000	0.021957	12.976624	4.793529	0.114498	10.008294	-1.939697	0.000000	-10.000000	-0.366667	26.666666	461.833344	1023.000000	1023.000000	2046.000000
44.000000	0.023039	13.616066	5.170733	-0.090676	10.273108	-1.737100	0.000000	-10.000000	-0.350000	25.666666	471.000000	1023.000000	1023.000000	2046.000000
44.020000	0.024033	14.203305	5.561230	0.036610	10.539157	-1.933692	0.000000	-10.000000	-0.341667	25.150000	479.666656	1023.000000	1023.000000	2046.000000
44.040001	0.025663	15.166715	5.980738	-0.015812	10.916456	-1.714668	0.000000	-10.000000	-0.333333	24.566668	488.000000	1023.000000	1023.000000	2046.000000
44.060001	0.027294	16.130638	6.433470	0.289068	11.225140	-1.817039	0.000000	-10.000000	-0.308333	24.100000	496.333344	1023.000000	1023.000000	2046.000000
44.080002	0.029633	17.513157	6.918159	0.403722	11.675270	-1.483994	0.000000	-10.000000	-0.266667	23.316668	504.500000	1023.000000	1023.000000	2046.000000
44.099998	0.031533	18.635761	7.360067	0.782102	12.011601	-1.518010	0.000000	-10.000000	-0.233333	22.250000	512.500000	1023.000000	1023.000000	2046.000000
44.119999	0.033863	20.012842	7.792062	0.944364	12.428653	-1.152236	0.000000	-10.000000	-0.183333	21.300001	520.000000	1023.000000	1023.000000	2046.000000
44.139999	0.035445	20.947849	8.131246	1.327298	12.691406	-1.202099	0.000000	-10.000000	-0.158333	20.016666	527.333313	1023.000000	1023.000000	2046.000000
44.160000	0.037572	22.205179	8.510169	1.510807	13.045136	-0.860932	0.000000	-10.000000	-0.133333	18.833334	534.166687	1023.000000	1023.000000	2046.000000
44.180000	0.038791	22.925491	8.710958	1.830692	13.289061	-0.905219	0.000000	-10.000000	-0.116667	17.400000	540.500000	1023.000000	1023.000000	2046.000000
44.200001	0.040433	23.896120	8.966252	2.025525	13.560281	-0.655939	0.000000	-10.000000	-0.066667	15.983334	546.500000	1023.000000	1023.000000	2046.000000
44.220001	0.041241	24.373207	9.134398	2.277120	13.660320	-0.698632	0.000000	-10.000000	-0.041667	14.600000	552.166687	1023.000000	1023.000000	2046.000000
44.240002	0.042455	25.091047	9.299173	2.361583	13.835828	-0.405537	0.000000	-10.000000	-0.016667	13.016666	557.333313	1023.000000	1023.000000	2046.000000
44.259998	0.042896	25.351643	9.402143	2.539426	13.883938	-0.473862	0.000000	-10.000000	-0.016667	11.416667	561.833313	1023.000000	1023.000000	2046.000000
44.279999	0.043832	25.904547	9.502875	2.637664	14.041203	-0.277196	0.000000	-10.000000	0.000000	9.700000	566.000000	1023.000000	1023.000000	2046.000000
44.299999	0.044161	26.099220	9.563530	2.791181	14.083702	-0.339191	0.000000	-10.000000	0.008333	8.116667	569.500000	1023.000000	1023.000000	2046.000000
44.320000	0.045001	26.595625	9.672660	2.841457	14.200251	-0.118743	0.000000	-10.000000	0.016667	6.783333	572.666687	1023.000000	1023.000000	2046.000000
44.340000	0.045196	26.710924	9.741195	2.997587	14.235360	-0.263217	0.000000	-10.000000	0.033333	5.550000	575.166687	1023.000000	1023.000000	2046.000000
44.360001	0.046091	27.239973	9.866558	3.011673	14.348927	0.012816	0.000000	-10.000000	0.041667	4.566667	577.333313	1023.000000	1023.000000	2046.000000
44.380001	0.046254	27.336205	9.940492	3.168196	14.391238	-0.163722	0.000000	-10.000000	0.050000	3.666667	579.000000	1023.000000	1023.000000	2046.000000
44.400002	0.047179	27.882584	10.127329	3.179717	14.534000	0.041538	0.000000	-10.000000	0.058333	3.233333	580.333313	1023.000000	1023.000000	2046.000000
44.419998	0.047776	28.235531	10.286834	3.355161	14.700875	-0.107338	0.000000	-10.000000	0.058333	3.233333	581.500000	1023.000000	1023.000000	2046.000000
44.439999	0.048783	28.830843	10.491013	3.410683	14.783823	0.145323	0.000000	-10.000000	0.058333	3.566667	582.500000	1023.000000	1023.000000	2046.000000
44.459999	0.049021	28.971256	10.590249	3.568796	14.778863	0.033349	0.000000	-10.000000	0.050000	3.850000	583.666687	1023.000000	1023.000000	2046.000000
44.480000	0.049300	29.136127	10.680239	3.596944	14.727767	0.131178	0.000000	-10.000000	0.058333	3.666667	585.000000	1023.000000	1023.000000	2046.000000
44.500000	0.049181	29.066044	10.725572	3.647148	14.655081	0.038243	0.000000	-10.000000	0.066667	2.600000	586.333313	1023.000000	1023.000000	2046.000000
44.520000	0.049231	29.095457	10.745268	3.575893	14.569888	0.204407	0.000000	-10.000000	0.083333	0.583333	587.333313	1023.000000	1023.000000	2046.000000
44.540001	0.049281	29.125315	10.755017	3.742464	14.487232	0.140601	0.000000	-10.000000	0.091667	-1.333333	587.833313	1023.000000	1023.000000	2046.000000
44.560001	0.049919	29.502241	10.767149	3.974983	14.412335	0.347774	0.000000	-10.000000	0.100000	-2.950000	588.000000	1023.000000	1023.000000	2046.000000
44.580002	0.050427	29.802572	11.028290	4.232470	14.222489	0.319324	0.000000	-10.000000	0.100000	-4.033333	588.000000	1023.000000	1023.000000	2046.000000
44.599998	0.050769	30.004559	11.283985	4.351974	13.916902	0.451699	0.000000	-10.000000	0.100000	-5.066667	588.000000	1023.000000	1023.000000	2046.000000
44.619999	0.050165	29.647646	11.396439	4.405508	13.477664	0.368035	0.000000	-10.000000	0.108333	-5.933333	588.000000	1023.000000	1023.000000	2046.000000
44.639999	0.048075	28.412127	10.941367	4.353425	12.813714	0.303621	0.000000	-10.000000	0.125000	-6.716667	588.000000	1023.000000	1023.000000	2046.000000
44.660000	0.044113	26.070829	10.074508	4.052485	11.993812	-0.049975	0.000000	-10.000000	0.133333	-7.750000	588.000000	1023.000000	1023.000000	2046.000000
44.680000	0.040097	23.697311	9.221384	3.663797	11.149662	-0.337531	0.000000	-10.000000	0.141667	-8.783333	588.000000	1023.000000	1023.000000	2046.000000
44.700001	0.036830	21.766819	8.490458	3.376417	10.561092	-0.661149	0.000000	-10.000000	0.141667	-9.716667	588.000000	1023.000000	1023.000000	2046.000000
44.720001	0.034829	20.583784	7.981059	3.275528	10.082047	-0.754848	0.000000	-10.000000	0.150000	-10.116667	580.833313	1023.000000	1023.000000	2046.000000
44.740002	0.033278	19.667248	7.671231	3.174090	9.703563	-0.881636	0.000000	-10.000000	0.158333	-10.383333	572.500000	1023.000000	1023.000000	2046.000000
44.759998	0.032089	18.964544	7.363421	3.142278	9.393408	-0.934563	0.000000	-10.000000	0.158333	-10.616667	563.166687	1023.000000	1023.000000	2046.000000
44.779999	0.030880	18.250345	7.157201	3.059194	9.129775	-1.095824	0.000000	-10.000000	0.166667	-11.100000	559.666687	1023.000000	1023.000000	2046.000000
44.799999	0.029682	17.541855	6.869160	3.005403	8.907518	-1.240226	0.000000	-10.000000	0.158333	-11.600000	556.000000	1023.000000	1023.000000	2046.000000
44.820000	0.028907	17.083914	6.801139	2.880464	8.710895	-1.308582	0.000000	-10.000000	0.175000	-12.133333	552.000000	1023.000000	1023.000000	2046.000000
44.840000	0.028159	16.642237	6.557108	2.821321	8.659017	-1.395209	0.000000	-10.000000	0.183333	-12.550000	548.000000	1023.000000	1023.000000	2046.000000
44.860001	0.027865	16.468464	6.572462	2.761276	8.535072	-1.400347	0.000000	-10.000000	0.200000	-13.000000	543.833313	1023.000000	1023.000000	2046.000000
44.880001	0.027314	16.142536	6.405669	2.717366	8.547407	-1.527906	0.000000	-10.000000	0.216667	-13.200001	539.500000	1023.000000	1023.000000	2046.000000
44.900002	0.027267	16.114910	6.390616	2.686270	8.546630	-1.508605	0.000000	-10.000000	0.216667	-13.250000	535.000000	1023.000000	1023.000000	2046.000000
44.919998	0.026881	15.886834	6.282157	2.530301	8.680699	-1.606323	0.000000	-10.000000	0.216667	-13.000000	530.500000	1023.000000	1023.000000	2046.000000
44.939999	0.027106	16.019711	6.164011	2.481426	8.830884	-1.456612	0.000000	-10.000000	0.183333	-12.566667	526.166687	1023.000000	1023.000000	2046.000000
44.959999	0.027141	16.040583	6.119483	2.429021	8.902034	-1.409956	0.000000	-10.000000	0.158333	-12.066667	522.000000	1023.000000	1023.000000	2046.000000
44.980000	0.027294	16.130564	5.950665	2.468117	9.088023	-1.376243	0.000000	-10.000000	0.141667	-11.316667	518.000000	1023.000000	1023.000000	2046.000000
45.000000	0.027002	15.958467	5.692446	2.316383	9.261940	-1.312302	0.000000	-10.000000	0.125000	-10.533334	514.166687	1023.000000	1023.000000	2046.000000
45.020000	0.026198	15.482839	5.236085	2.249575	9.334011	-1.336833	0.000000	-10.000000	0.125000	-9.583334	510.666656	1023.000000	1023.000000	2046.000000
45.040001	0.025024	14.788903	4.868773	2.016958	9.281837	-1.378666	0.000000	-10.000000	0.108333	-8.783334	507.500000	1023.000000	1023.000000	2046.000000
45.060001	0.023532	13.907332	4.366667	1.821751	9.111516	-1.392602	0.000000	-10.000000	0.108333	-8.200000	504.500000	1023.000000	1023.000000	2046.000000
45.080002	0.022420	13.250503	4.130868	1.635556	8.923498	-1.439420	0.000000	-10.000000	0.100000	-7.766667	501.666656	1023.000000	1023.000000	2046.000000
45.099998	0.021575	12.750698	3.918657	1.540120	8.741536	-1.449615	0.000000	-10.000000	0.100000	-7.533333	499.000000	1023.000000	1023.000000	2046.000000
45.119999	0.020936	12.372900	3.862724	1.369437	8.641868	-1.501128	0.000000	-10.000000	0.108333	-7.383334	496.666656	1023.000000	1023.000000	2046.000000
45.139999	0.020217	11.948195	3.778005	1.197173	8.526545	-1.553528	0.000000	-10.000000	0.108333	-7.433333	494.166656	1023.000000	1023.000000	2046.000000
45.160000	0.020192	11.933189	3.900734	1.088174	8.495880	-1.551599	0.000000	-10.000000	0.108333	-7.450000	491.833344	1023.000000	1023.000000	2046.000000
45.180000	0.020189	11.931786	3.902591	1.074212	8.538213	-1.583230	0.000000	-10.000000	0.108333	-7.233334	489.166656	1023.000000	1023.000000	2046.000000
45.200001	0.021022	12.423712	4.168475	1.163522	8.573199	-1.481485	0.000000	-10.000000	0.108333	-6.966667	486.833344	1023.000000	1023.000000	2046.000000
45.220001	0.021524	12.720616	4.288490	1.291330	8.610225	-1.469429	0.000000	-10.000000	0.116667	-6.766667	484.500000	1023.000000	1023.000000	2046.000000
45.240002	0.022575	13.341994	4.523364	1.457313	8.683766	-1.322449	0.000000	-10.000000	0.108333	-6.750000	482.166656	1023.000000	1023.000000	2046.000000
45.259998	0.023130	13.670070	4.640898	1.640660	8.686704	-1.298192	0.000000	-10.000000	0.108333	-6.750000	480.500000	1023.000000	1023.000000	2046.000000
45.279999	0.024121	14.255248	4.873152	1.819682	8.714272	-1.151859	0.000000	-10.000000	0.100000	-6.883333	478.166656	1023.000000	1023.000000	2046.000000
45.299999	0.024638	14.561305	4.914634	1.975993	8.782919	-1.112240	0.000000	-10.000000	0.108333	-7.066667	475.833344	1023.000000	1023.000000	2046.000000
45.320000	0.025350	14.981752	5.075320	2.149281	8.728796	-0.971644	0.000000	-10.000000	0.116667	-7.383334	472.833344	1023.000000	1023.000000	2046.000000
45.340000	0.025608	15.134316	5.055123	2.267631	8.753776	-0.942213	0.000000	-10.000000	0.125000	-7.733334	470.166656	1023.000000	1023.000000	2046.000000
45.360001	0.025811	15.254148	5.123650	2.450473	8.592413	-0.912388	0.000000	-10.000000	0.133333	-8.216667	467.666656	1023.000000	1023.000000	2046.000000
45.380001	0.025931	15.325170	5.083167	2.462458	8.585677	-0.806132	0.000000	-10.000000	0.141667	-8.816667	464.833344	1023.000000	1023.000000	2046.000000
45.400002	0.025915	15.316046	5.041862	2.669904	8.436255	-0.831976	0.000000	-10.000000	0.150000	-9.550000	462.000000	1023.000000	1023.000000	2046.000000
45.419998	0.025830	15.265631	4.999006	2.636246	8.369588	-0.739209	0.000000	-10.000000	0.150000	-10.366667	458.833344	1023.000000	1023.000000	2046.000000
45.439999	0.025554	15.102359	4.909822	2.823033	8.187059	-0.817556	0.000000	-10.000000	0.158333	-11.183333	455.500000	1023.000000	1023.000000	2046.000000
45.459999	0.025446	15.038785	4.833294	2.773285	8.136200	-0.703995	0.000000	-10.000000	0.183333	-11.933333	451.833344	1023.000000	1023.000000	2046.000000
45.480000	0.025001	14.775824	4.717370	2.915678	7.933469	-0.790694	0.000000	-10.000000	0.216667	-12.666667	447.833344	1023.000000	1023.000000	2046.000000
45.500000	0.024718	14.608365	4.646050	2.897758	7.833675	-0.769119	0.000000	-10.000000	0.241667	-13.350000	443.500000	1023.000000	1023.000000	2046.000000
45.520000	0.024245	14.328615	4.489256	2.983753	7.659699	-0.804093	0.000000	-10.000000	0.250000	-13.966667	438.833344	1023.000000	1023.000000	2046.000000
45.540001	0.023980	14.172314	4.405780	2.995135	7.530877	-0.759479	0.000000	-10.000000	0.250000	-14.533334	434.166656	1023.000000	1023.000000	2046.000000
45.560001	0.023407	13.833250	4.308423	3.055829	7.311399	-0.842401	0.000000	-10.000000	0.258333	-15.083334	429.333344	1023.000000	1023.000000	2046.000000
45.580002	0.023298	13.768989	4.348440	3.101257	7.165753	-0.846462	0.000000	-10.000000	0.266667	-15.483334	424.500000	1023.000000	1023.000000	2046.000000
45.599998	0.023129	13.669086	4.255638	3.167970	7.117459	-0.871980	0.000000	-10.000000	0.275000	-15.833333	419.333344	1023.000000	1023.000000	2046.000000
45.619999	0.022619	13.367738	4.230656	3.212890	6.808816	-0.884624	0.000000	-10.000000	0.283333	-16.033333	414.000000	1023.000000	1023.000000	2046.000000
45.639999	0.022006	13.005799	4.098360	3.170012	6.656680	-0.919251	0.000000	-10.000000	0.291667	-16.466667	408.666656	1023.000000	1023.000000	2046.000000
45.660000	0.020895	12.348686	4.007259	3.137206	6.204555	-1.000334	0.000000	-10.000000	0.300000	-16.933334	403.166656	1023.000000	1023.000000	2046.000000
45.680000	0.020183	11.927982	3.833779	3.071039	6.031275	-1.008111	0.000000	-10.000000	0.325000	-17.483334	397.500000	1023.000000	1023.000000	2046.000000
45.700001	0.018995	11.226213	3.663057	2.982584	5.626217	-1.045646	0.000000	-10.000000	0.358333	-18.033333	391.500000	1023.000000	1023.000000	2046.000000
45.720001	0.018711	11.058455	3.528899	3.132227	5.365497	-0.968170	0.000000	-10.000000	0.391667	-18.583334	385.500000	1023.000000	1023.000000	2046.000000
45.740002	0.018653	11.023935	3.435414	3.405326	5.090370	-0.907175	0.000000	-10.000000	0.416667	-19.150000	379.333344	1023.000000	1023.000000	2046.000000
45.759998	0.018368	10.855532	3.463432	3.667613	4.595351	-0.870863	0.000000	-10.000000	0.416667	-19.583334	373.000000	1023.000000	1023.000000	2046.000000
45.779999	0.017793	10.515664	3.526689	3.784061	4.038988	-0.834075	0.000000	-10.000000	0.425000	-20.100000	366.333344	1023.000000	1023.000000	2046.000000
45.799999	0.016187	9.566288	3.494769	3.726979	3.257464	-0.912923	0.000000	-10.000000	0.425000	-20.583334	359.666656	1023.000000	1023.000000	2046.000000
45.820000	0.013233	7.820889	2.976838	3.480110	2.530465	-1.166525	0.000000	-10.000000	0.441667	-20.966667	352.833344	1023.000000	1023.000000	2046.000000
45.840000	0.009066	5.358005	2.254964	3.050938	1.610523	-1.558420	0.000000	-10.000000	0.450000	-21.233334	346.000000	1023.000000	1023.000000	2046.000000
45.860001	0.005014	2.963446	1.377580	2.608723	0.852382	-1.875238	0.000000	-10.000000	0.450000	-21.400002	341.333344	1023.000000	1023.000000	2046.000000
45.880001	0.001730	1.022426	0.716587	2.304059	0.159171	-2.157390	0.000000	-10.000000	0.450000	-21.666668	334.000000	1023.000000	1023.000000	2046.000000
45.900002	-0.000873	-0.515811	0.107676	2.115744	-0.395498	-2.343734	0.000000	-10.000000	0.450000	-21.866667	326.666656	1023.000000	1023.000000	2046.000000
45.919998	-0.002875	-1.699031	-0.305600	2.011686	-0.861775	-2.543341	0.000000	-10.000000	0.458333	-22.250000	316.833344	1023.000000	1023.000000	2046.000000
45.939999	-0.004903	-2.897922	-0.714056	1.857127	-1.412139	-2.628854	0.000000	-10.000000	0.491667	-22.750000	309.500000	1023.000000	1023.000000	2046.000000
45.959999	-0.006491	-3.836260	-1.113496	1.810066	-1.693279	-2.839552	0.000000	-10.000000	0.508333	-23.266666	301.833344	1023.000000	1023.000000	2046.000000
45.980000	-0.008177	-4.832541	-1.408883	1.641921	-2.172789	-2.892790	0.000000	-10.000000	0.533333	-23.750000	294.000000	1023.000000	1023.000000	2046.000000
46.000000	-0.009290	-5.490686	-1.689333	1.614949	-2.347397	-3.068905	0.000000	-10.000000	0.533333	-24.100000	286.000000	1023.000000	1023.000000	2046.000000
46.020000	-0.010593	-6.260485	-1.936598	1.492588	-2.696098	-3.120376	0.000000	-10.000000	0.550000	-24.516666	278.000000	1023.000000	1023.000000	2046.000000
46.040001	-0.011444	-6.763252	-2.143229	1.444221	-2.849756	-3.214489	0.000000	-10.000000	0.550000	-24.783335	272.666656	1023.000000	1023.000000	2046.000000
46.060001	-0.012395	-7.325492	-2.370514	1.311877	-3.040487	-3.226367	0.000000	-10.000000	0.550000	-25.016666	264.333344	1023.000000	1023.000000	2046.000000
46.080002	-0.013479	-7.966141	-2.701859	1.221767	-3.153389	-3.332659	0.000000	-10.000000	0.550000	-25.200001	256.000000	1023.000000	1023.000000	2046.000000
46.099998	-0.014132	-8.351902	-2.906162	1.091067	-3.170203	-3.366604	0.000000	-10.000000	0.558333	-25.416666	244.666672	1023.000000	1023.000000	2046.000000
46.119999	-0.014625	-8.643236	-3.151235	1.080213	-3.343981	-3.228234	0.000000	-10.000000	0.566667	-25.566668	239.000000	1023.000000	1023.000000	2046.000000
46.139999	-0.014927	-8.822066	-3.392505	1.146361	-3.346656	-3.229267	0.000000	-10.000000	0.566667	-25.350000	230.333328	1023.000000	1023.000000	2046.000000
46.160000	-0.015946	-9.424121	-3.764077	1.016869	-3.502441	-3.174472	0.000000	-10.000000	0.558333	-24.816668	222.000000	1023.000000	1023.000000	2046.000000
46.180000	-0.016770	-9.911190	-4.214070	1.058927	-3.494610	-3.261437	0.000000	-10.000000	0.550000	-24.250000	211.000000	1023.000000	1023.000000	2046.000000
46.200001	-0.018433	-10.893877	-4.702569	0.819908	-3.754997	-3.256219	0.000000	-10.000000	0.550000	-23.933332	205.666672	1023.000000	1023.000000	2046.000000
46.220001	-0.020029	-11.837018	-5.226470	0.670362	-3.986252	-3.294658	0.000000	-10.000000	0.533333	-23.783333	197.666672	1023.000000	1023.000000	2046.000000
46.240002	-0.021592	-12.761047	-5.621297	0.485047	-4.265475	-3.359323	0.000000	-10.000000	0.500000	-23.450001	189.666672	1023.000000	1023.000000	2046.000000
46.259998	-0.023180	-13.699531	-6.059262	0.360242	-4.626275	-3.374235	0.000000	-10.000000	0.466667	-23.116667	181.666672	1023.000000	1023.000000	2046.000000
46.279999	-0.024284	-14.351906	-6.346447	0.349806	-4.828589	-3.526676	0.000000	-10.000000	0.450000	-22.833334	176.666672	1023.000000	1023.000000	2046.000000
46.299999	-0.025902	-15.307851	-6.643887	0.094241	-5.224671	-3.533533	0.000000	-10.000000	0.450000	-22.583334	171.666672	1023.000000	1023.000000	2046.000000
46.320000	-0.026963	-15.935304	-6.850550	0.012862	-5.398518	-3.699098	0.000000	-10.000000	0.450000	-22.133333	161.666672	1023.000000	1023.000000	2046.000000
46.340000	-0.028134	-16.627293	-7.040566	-0.199043	-5.737517	-3.650168	0.000000	-10.000000	0.441667	-21.766666	151.666672	1023.000000	1023.000000	2046.000000
46.360001	-0.028198	-16.665016	-7.057480	-0.089177	-5.740388	-3.777972	0.000000	-10.000000	0.433333	-21.583334	144.333328	1023.000000	1023.000000	2046.000000
46.380001	-0.028646	-16.929852	-7.071391	-0.180713	-5.971032	-3.706716	0.000000	-10.000000	0.433333	-21.533333	139.666672	1023.000000	1023.000000	2046.000000
46.400002	-0.028210	-16.671947	-6.995155	0.035726	-5.926232	-3.786286	0.000000	-10.000000	0.433333	-21.350000	134.833328	1023.000000	1023.000000	2046.000000
46.419998	-0.028433	-16.803703	-6.971038	-0.048271	-6.105670	-3.678723	0.000000	-10.000000	0.425000	-20.883333	125.333336	1023.000000	1023.000000	2046.000000
46.439999	-0.028014	-16.556332	-6.888150	0.177566	-6.054500	-3.791248	0.000000	-10.000000	0.408333	-20.450001	116.000000	1023.000000	1023.000000	2046.000000
46.459999	-0.028261	-16.702185	-6.896369	0.133695	-6.226719	-3.712792	0.000000	-10.000000	0.400000	-20.133333	109.166664	1023.000000	1023.000000	2046.000000
46.480000	-0.027715	-16.379738	-6.854712	0.333249	-6.120666	-3.737609	0.000000	-10.000000	0.391667	-19.583334	102.666664	1023.000000	1023.000000	2046.000000
46.500000	-0.028109	-16.612164	-6.830691	0.252112	-6.343264	-3.690321	0.000000	-10.000000	0.383333	-19.066668	98.333336	1023.000000	1023.000000	2046.000000
46.520000	-0.027831	-16.447849	-6.843060	0.475021	-6.290557	-3.789253	0.000000	-10.000000	0.375000	-18.450001	91.833336	1023.000000	1023.000000	2046.000000
46.540001	-0.028022	-16.560734	-6.808011	0.411681	-6.419046	-3.745357	0.000000	-10.000000	0.350000	-18.016666	85.666664	1023.000000	1023.000000	2046.000000
46.560001	-0.027974	-16.532732	-6.827116	0.568906	-6.454995	-3.819527	0.000000	-10.000000	0.316667	-17.283333	77.833336	1023.000000	1023.000000	2046.000000
46.580002	-0.027916	-16.498516	-6.739328	0.513994	-6.481109	-3.792073	0.000000	-10.000000	0.283333	-16.650000	72.166664	1023.000000	1023.000000	2046.000000
46.599998	-0.027944	-16.515041	-6.808965	0.615006	-6.457737	-3.863345	0.000000	-10.000000	0.283333	-16.266666	66.833336	1023.000000	1023.000000	2046.000000
46.619999	-0.027897	-16.486914	-6.730679	0.558881	-6.481602	-3.833514	0.000000	-10.000000	0.275000	-15.950001	61.333332	1023.000000	1023.000000	2046.000000
46.639999	-0.028163	-16.644167	-6.752919	0.595423	-6.592126	-3.894545	0.000000	-10.000000	0.266667	-15.633334	55.833332	1023.000000	1023.000000	2046.000000
46.660000	-0.027896	-16.486729	-6.753132	0.626271	-6.428589	-3.931278	0.000000	-10.000000	0.250000	-15.316668	52.166668	1023.000000	1023.000000	2046.000000
46.680000	-0.028366	-16.764221	-6.784410	0.572839	-6.598906	-3.953744	0.000000	-10.000000	0.250000	-15.166667	48.666668	1023.000000	1023.000000	2046.000000
46.700001	-0.027978	-16.535166	-6.747057	0.706106	-6.424426	-4.069788	0.000000	-10.000000	0.250000	-14.833334	43.500000	1023.000000	1023.000000	2046.000000
46.720001	-0.028435	-16.804930	-6.749840	0.525642	-6.601796	-3.978936	0.000000	-10.000000	0.250000	-14.516666	38.666668	1023.000000	1023.000000	2046.000000
46.740002	-0.028227	-16.681917	-6.773536	0.720420	-6.475652	-4.153151	0.000000	-10.000000	0.250000	-14.100000	33.833332	1023.000000	1023.000000	2046.000000
46.759998	-0.028589	-16.896276	-6.746263	0.513776	-6.610219	-4.053571	0.000000	-10.000000	0.233333	-13.533333	27.666666	1023.000000	1023.000000	2046.000000
46.779999	-0.028525	-16.858458	-6.744830	0.716876	-6.561753	-4.268751	0.000000	-10.000000	0.216667	-12.966666	21.666666	1023.000000	1023.000000	2046.000000
46.799999	-0.028713	-16.969454	-6.741148	0.549287	-6.605987	-4.171606	0.000000	-10.000000	0.200000	-12.566667	17.333334	1023.000000	1023.000000	2046.000000
46.820000	-0.028754	-16.993542	-6.773177	0.674266	-6.574808	-4.319823	0.000000	-10.000000	0.183333	-12.366667	14.666667	1023.000000	1023.000000	2046.000000
46.840000	-0.028949	-17.108606	-6.733665	0.513616	-6.602674	-4.285884	0.000000	-10.000000	0.183333	-12.083334	10.666667	1023.000000	1023.000000	2046.000000
46.860001	-0.029208	-17.262037	-6.776824	0.609423	-6.633874	-4.460762	0.000000	-10.000000	0.183333	-11.800000	6.666667	1023.000000	1023.000000	2046.000000
46.880001	-0.029957	-17.704479	-6.820693	0.294713	-6.800086	-4.378412	0.000000	-10.000000	0.183333	-11.416667	2.833333	1023.000000	1023.000000	2046.000000
46.900002	-0.030928	-18.278330	-6.928858	0.273887	-6.967571	-4.655788	0.000000	-10.000000	0.166667	-11.183333	0.500000	1023.000000	1023.000000	2046.000000
46.919998	-0.031946	-18.880085	-6.931404	-0.048120	-7.245255	-4.655305	0.000000	-10.000000	0.150000	-10.750000	-3.166667	1023.000000	1023.000000	2046.000000
46.939999	-0.033003	-19.504723	-7.055676	-0.115050	-7.474194	-4.859802	0.000000	-10.000000	0.141667	-10.416667	-6.666667	1023.000000	1023.000000	2046.000000
46.959999	-0.033452	-19.770323	-7.082845	-0.343073	-7.501109	-4.843296	0.000000	-10.000000	0.141667	-9.950000	-10.166667	1023.000000	1023.000000	2046.000000
46.980000	-0.034424	-20.344719	-7.163103	-0.446600	-7.723844	-5.011171	0.000000	-10.000000	0.133333	-9.316667	-14.333333	1023.000000	1023.000000	2046.000000
47.000000	-0.033793	-19.971836	-7.097115	-0.336417	-7.593557	-4.944747	0.000000	-10.000000	0.133333	-8.816667	-17.500000	1023.000000	1023.000000	2046.000000
47.020000	-0.033238	-19.643538	-6.915011	-0.204982	-7.729256	-4.794289	0.000000	-10.000000	0.116667	-8.016666	-20.500000	1023.000000	1023.000000	2046.000000
47.040001	-0.032105	-18.974094	-6.637866	0.039187	-7.591710	-4.783705	0.000000	-10.000000	0.108333	-6.766667	-22.166666	1023.000000	1023.000000	2046.000000
47.060001	-0.031453	-18.588650	-6.188953	0.030448	-7.813034	-4.617112	0.000000	-10.000000	0.083333	-3.183333	-24.666666	1023.000000	1023.000000	2046.000000
47.080002	-0.031251	-18.469364	-5.948807	0.055752	-7.894855	-4.681456	0.000000	-10.000000	0.066667	-0.033333	-26.166666	1023.000000	1023.000000	2046.000000
47.099998	-0.033087	-19.554270	-6.088233	-0.326457	-8.388670	-4.750909	0.000000	-10.000000	0.041667	3.016667	-27.000000	1023.000000	1023.000000	2046.000000
47.119999	-0.035580	-21.027519	-6.608457	-0.726059	-8.645061	-5.047942	0.000000	-10.000000	0.025000	5.066667	-27.000000	1023.000000	1023.000000	2046.000000
47.139999	-0.038670	-22.853903	-7.131121	-1.281216	-9.132727	-5.308840	0.000000	-10.000000	0.000000	8.283333	-27.000000	1023.000000	1023.000000	2046.000000
47.160000	-0.040155	-23.731606	-7.550036	-1.571702	-9.083841	-5.526026	0.000000	-10.000000	-0.033333	11.433333	-27.000000	1023.000000	1023.000000	2046.000000
47.180000	-0.041329	-24.425373	-7.733085	-1.881653	-9.264345	-5.546289	0.000000	-10.000000	-0.066667	13.716667	-27.000000	1023.000000	1023.000000	2046.000000
47.200001	-0.041351	-24.438169	-7.885434	-1.901293	-9.021926	-5.629516	0.000000	-10.000000	-0.083333	15.050000	-27.000000	1023.000000	1023.000000	2046.000000
47.220001	-0.041783	-24.693993	-7.914974	-2.059038	-9.065779	-5.654202	0.000000	-10.000000	-0.125000	17.016666	-7.166667	1023.000000	1023.000000	2046.000000
47.240002	-0.041280	-24.396561	-7.948295	-2.069432	-8.702592	-5.676240	0.000000	-10.000000	-0.158333	18.516666	12.666667	1023.000000	1023.000000	2046.000000
47.259998	-0.041076	-24.275797	-7.876186	-2.209660	-8.558599	-5.631352	0.000000	-10.000000	-0.200000	19.800001	32.500000	1023.000000	1023.000000	2046.000000
47.279999	-0.039998	-23.638802	-7.789189	-2.120191	-8.037981	-5.691440	0.000000	-10.000000	-0.200000	19.833334	34.666668	1023.000000	1023.000000	2046.000000
47.299999	-0.039207	-23.171127	-7.599566	-2.223567	-7.718412	-5.629582	0.000000	-10.000000	-0.225000	20.383333	39.000000	1023.000000	1023.000000	2046.000000
47.320000	-0.037787	-22.331970	-7.382985	-2.150116	-7.141922	-5.656947	0.000000	-10.000000	-0.258333	21.150000	45.666668	1023.000000	1023.000000	2046.000000
47.340000	-0.036562	-21.608053	-7.125362	-2.183867	-6.708703	-5.590122	0.000000	-10.000000	-0.300000	22.316668	52.666668	1023.000000	1023.000000	2046.000000
47.360001	-0.034966	-20.664709	-6.863909	-2.163632	-6.068304	-5.568865	0.000000	-10.000000	-0.333333	23.283333	59.833332	1023.000000	1023.000000	2046.000000
47.380001	-0.033373	-19.723217	-6.557433	-2.297570	-5.499753	-5.368460	0.000000	-10.000000	-0.358333	24.250000	67.333336	1023.000000	1023.000000	2046.000000
47.400002	-0.031239	-18.462467	-6.281357	-2.132320	-4.827196	-5.221594	0.000000	-10.000000	-0.383333	25.150000	75.166664	1023.000000	1023.000000	2046.000000
47.419998	-0.029529	-17.451876	-5.973589	-2.166479	-4.275241	-5.036566	0.000000	-10.000000	-0.391667	25.916666	83.500000	1023.000000	1023.000000	2046.000000
47.439999	-0.027890	-16.483099	-5.866320	-2.113534	-3.549016	-4.954229	0.000000	-10.000000	-0.408333	26.733334	92.166664	1023.000000	1023.000000	2046.000000
47.459999	-0.026729	-15.796760	-5.758694	-2.282618	-3.038200	-4.717247	0.000000	-10.000000	-0.425000	27.283333	101.000000	1023.000000	1023.000000	2046.000000
47.480000	-0.025809	-15.253349	-5.799266	-2.200526	-2.505031	-4.748527	0.000000	-10.000000	-0.441667	27.733334	110.000000	1023.000000	1023.000000	2046.000000
47.500000	-0.025404	-15.013641	-5.725601	-2.460595	-2.324375	-4.503071	0.000000	-10.000000	-0.433333	27.866667	119.166664	1023.000000	1023.000000	2046.000000
47.520000	-0.024783	-14.646894	-5.746416	-2.415101	-1.953853	-4.531526	0.000000	-10.000000	-0.433333	27.883333	128.500000	1023.000000	1023.000000	2046.000000
47.540001	-0.024177	-14.288361	-5.538887	-2.570087	-1.833566	-4.345821	0.000000	-10.000000	-0.416667	27.866667	137.833328	1023.000000	1023.000000	2046.000000
47.560001	-0.023192	-13.706441	-5.312231	-2.461513	-1.528190	-4.404506	0.000000	-10.000000	-0.425000	27.916668	147.166672	1023.000000	1023.000000	2046.000000
47.580002	-0.022272	-13.162799	-4.886310	-2.656067	-1.396987	-4.223436	0.000000	-10.000000	-0.408333	27.933334	156.333328	1023.000000	1023.000000	2046.000000
47.599998	-0.021045	-12.437882	-4.530278	-2.611067	-1.013913	-4.282625	0.000000	-10.000000	-0.425000	27.866667	165.666672	1023.000000	1023.000000	2046.000000
47.619999	-0.019417	-11.475305	-3.940225	-2.646579	-0.787980	-4.100521	0.000000	-10.000000	-0.425000	27.916666	175.000000	1023.000000	1023.000000	2046.000000
47.639999	-0.017553	-10.374007	-3.498646	-2.482905	-0.331915	-4.060542	0.000000	-10.000000	-0.441667	27.933332	184.333328	1023.000000	1023.000000	2046.000000
47.660000	-0.015238	-9.005651	-2.848950	-2.329320	0.018394	-3.845773	0.000000	-10.000000	-0.450000	28.150000	193.666672	1023.000000	1023.000000	2046.000000
47.680000	-0.013022	-7.696201	-2.408922	-2.083776	0.512225	-3.715727	0.000000	-10.000000	-0.458333	27.983334	203.000000	1023.000000	1023.000000	2046.000000
47.700001	-0.010479	-6.193184	-1.762847	-1.818518	0.893866	-3.505684	0.000000	-10.000000	-0.450000	27.950001	212.333328	1023.000000	1023.000000	2046.000000
47.720001	-0.008184	-4.836596	-1.274881	-1.634455	1.340013	-3.267272	0.000000	-10.000000	-0.425000	27.833334	221.666672	1023.000000	1023.000000	2046.000000
47.740002	-0.005534	-3.270801	-0.683797	-1.291547	1.808293	-3.103750	0.000000	-10.000000	-0.408333	27.833334	231.000000	1023.000000	1023.000000	2046.000000
47.759998	-0.003318	-1.960873	-0.201441	-1.072881	2.210237	-2.896789	0.000000	-10.000000	-0.400000	27.650000	240.333328	1023.000000	1023.000000	2046.000000
47.779999	-0.000828	-0.489292	0.303828	-0.707832	2.691106	-2.776395	0.000000	-10.000000	-0.408333	27.500000	249.666672	1023.000000	1023.000000	2046.000000
47.799999	0.001176	0.695120	0.761480	-0.604186	3.074582	-2.536756	0.000000	-10.000000	-0.408333	27.283333	258.833344	1023.000000	1023.000000	2046.000000
47.820000	0.003515	2.077291	1.231564	-0.243472	3.567482	-2.478284	0.000000	-10.000000	-0.408333	27.583334	268.000000	1023.000000	1023.000000	2046.000000
47.840000	0.005475	3.235666	1.694284	-0.168984	3.961911	-2.251546	0.000000	-10.000000	-0.408333	27.600000	277.166656	1023.000000	1023.000000	2046.000000
47.860001	0.007621	4.504225	2.182908	0.134419	4.401070	-2.214173	0.000000	-10.000000	-0.425000	27.850000	286.333344	1023.000000	1023.000000	2046.000000
47.880001	0.009559	5.649370	2.598119	0.182992	4.837798	-1.969540	0.000000	-10.000000	-0.441667	27.666666	295.666656	1023.000000	1023.000000	2046.000000
47.900002	0.011614	6.864045	3.092857	0.435402	5.274323	-1.938538	0.000000	-10.000000	-0.450000	27.733334	304.833344	1023.000000	1023.000000	2046.000000
47.919998	0.013507	7.982808	3.486988	0.500042	5.710522	-1.714744	0.000000	-10.000000	-0.433333	27.850000	314.166656	1023.000000	1023.000000	2046.000000
47.939999	0.015297	9.040692	3.843356	0.795784	6.177203	-1.775650	0.000000	-10.000000	-0.433333	27.966667	323.333344	1023.000000	1023.000000	2046.000000
47.959999	0.017190	10.159402	4.242023	0.862074	6.599130	-1.543825	0.000000	-10.000000	-0.425000	27.900000	332.666656	1023.000000	1023.000000	2046.000000
47.980000	0.018732	11.070828	4.596531	1.090985	6.928184	-1.544871	0.000000	-10.000000	-0.433333	27.616667	342.000000	1023.000000	1023.000000	2046.000000
48.000000	0.020611	12.181281	5.024438	1.152534	7.291665	-1.287356	0.000000	-10.000000	-0.425000	27.266666	351.333344	1023.000000	1023.000000	2046.000000
48.020000	0.022014	13.010366	5.339852	1.390162	7.601901	-1.321549	0.000000	-10.000000	-0.416667	27.116667	360.500000	1023.000000	1023.000000	2046.000000
48.040001	0.023833	14.085106	5.741858	1.432231	7.990862	-1.079845	0.000000	-10.000000	-0.408333	27.050001	369.500000	1023.000000	1023.000000	2046.000000
48.060001	0.025161	14.870290	6.044701	1.676028	8.299045	-1.149484	0.000000	-10.000000	-0.391667	27.050001	378.500000	1023.000000	1023.000000	2046.000000
48.080002	0.026882	15.887181	6.470579	1.703314	8.613347	-0.900059	0.000000	-10.000000	-0.391667	26.966667	387.500000	1023.000000	1023.000000	2046.000000
48.099998	0.027837	16.451767	6.640237	1.938944	8.877844	-1.005259	0.000000	-10.000000	-0.375000	26.816668	396.500000	1023.000000	1023.000000	2046.000000
48.119999	0.028888	17.072737	6.947225	1.880480	9.035783	-0.790751	0.000000	-10.000000	-0.383333	26.733334	405.500000	1023.000000	1023.000000	2046.000000
48.139999	0.029160	17.233706	7.087860	1.914883	9.186983	-0.956020	0.000000	-10.000000	-0.383333	26.633333	414.500000	1023.000000	1023.000000	2046.000000
48.160000	0.029761	17.588493	7.491455	1.640486	9.246648	-0.790094	0.000000	-10.000000	-0.391667	26.600000	423.500000	1023.000000	1023.000000	2046.000000
48.180000	0.030292	17.902555	7.736004	1.712521	9.469121	-1.015090	0.000000	-10.000000	-0.375000	26.316668	432.333344	1023.000000	1023.000000	2046.000000
48.200001	0.031801	18.794662	8.214163	1.647997	9.731737	-0.799235	0.000000	-10.000000	-0.341667	26.133333	441.166656	1023.000000	1023.000000	2046.000000
48.220001	0.033010	19.508928	8.454213	1.820538	10.102004	-0.867826	0.000000	-10.000000	-0.308333	25.516666	449.833344	1023.000000	1023.000000	2046.000000
48.240002	0.035198	20.802248	8.872985	2.054436	10.455777	-0.580950	0.000000	-10.000000	-0.283333	24.833334	458.500000	1023.000000	1023.000000	2046.000000
48.259998	0.036970	21.849552	9.191404	2.460660	10.683395	-0.485908	0.000000	-10.000000	-0.258333	23.616667	466.833344	1023.000000	1023.000000	2046.000000
48.279999	0.039422	23.298557	9.789798	2.820229	10.907183	-0.218652	0.000000	-10.000000	-0.216667	22.450001	475.000000	1023.000000	1023.000000	2046.000000
48.299999	0.040351	23.847195	10.214199	3.048434	10.814773	-0.230212	0.000000	-10.000000	-0.183333	20.900000	482.666656	1023.000000	1023.000000	2046.000000
48.320000	0.040470	23.917686	10.336841	3.202004	10.616499	-0.237657	0.000000	-10.000000	-0.116667	19.083334	489.833344	1023.000000	1023.000000	2046.000000
48.340000	0.038016	22.467669	9.730159	2.929202	10.030768	-0.222461	0.000000	-10.000000	-0.066667	17.066668	496.500000	1023.000000	1023.000000	2046.000000
48.360001	0.034083	20.143003	8.929114	2.688181	9.270131	-0.744424	0.000000	-10.000000	0.000000	14.516666	502.666656	1023.000000	1023.000000	2046.000000
48.380001	0.031019	18.332216	8.214960	2.273918	8.749100	-0.905761	0.000000	-10.000000	0.016667	11.883333	508.166656	1023.000000	1023.000000	2046.000000
48.400002	0.028536	16.864878	7.581137	2.123886	8.318759	-1.158904	0.000000	-10.000000	0.041667	8.666667	512.500000	1023.000000	1023.000000	2046.000000
48.419998	0.027347	16.162073	7.177054	2.186728	8.088736	-1.290445	0.000000	-10.000000	0.066667	5.550000	515.833313	1023.000000	1023.000000	2046.000000
48.439999	0.026350	15.573016	6.924770	2.140329	7.764282	-1.256365	0.000000	-10.000000	0.091667	1.850000	518.166687	1023.000000	1023.000000	2046.000000
48.459999	0.025409	15.016594	6.651705	2.265297	7.548872	-1.449280	0.000000	-10.000000	0.100000	-1.083333	519.500000	1023.000000	1023.000000	2046.000000
48.480000	0.024646	14.565632	6.501740	2.143067	7.277494	-1.356669	0.000000	-10.000000	0.108333	-3.666667	520.000000	1023.000000	1023.000000	2046.000000
48.500000	0.023462	13.865904	6.247307	2.162146	7.023275	-1.566824	0.000000	-10.000000	0.125000	-5.750000	520.000000	1023.000000	1023.000000	2046.000000
48.520000	0.022924	13.548309	6.062352	2.162045	6.888921	-1.565009	0.000000	-10.000000	0.150000	-7.966667	520.000000	1023.000000	1023.000000	2046.000000
48.540001	0.022067	13.041848	5.884763	2.131191	6.701031	-1.675136	0.000000	-10.000000	0.175000	-9.966667	520.000000	1023.000000	1023.000000	2046.000000
48.560001	0.021551	12.736408	5.702683	2.229951	6.578616	-1.774842	0.000000	-10.000000	0.200000	-11.566667	520.000000	1023.000000	1023.000000	2046.000000
48.580002	0.021123	12.483485	5.564582	2.175268	6.476593	-1.732957	0.000000	-10.000000	0.225000	-13.050000	520.000000	1023.000000	1023.000000	2046.000000
48.599998	0.020349	12.026058	5.352034	2.175739	6.343216	-1.844932	0.000000	-10.000000	0.250000	-14.266666	512.333313	1023.000000	1023.000000	2046.000000
48.619999	0.020058	11.854007	5.169657	2.059685	6.352359	-1.727695	0.000000	-10.000000	0.275000	-15.300000	502.833344	1023.000000	1023.000000	2046.000000
48.639999	0.019390	11.459675	4.908386	2.041324	6.237218	-1.727253	0.000000	-10.000000	0.291667	-16.200001	491.666656	1023.000000	1023.000000	2046.000000
48.660000	0.019358	11.440598	4.712931	2.168822	6.211514	-1.652667	0.000000	-10.000000	0.308333	-16.983334	486.166656	1023.000000	1023.000000	2046.000000
48.680000	0.018803	11.112760	4.429976	2.105098	6.120972	-1.543286	0.000000	-10.000000	0.325000	-17.533333	480.500000	1023.000000	1023.000000	2046.000000
48.700001	0.017920	10.590446	3.884881	2.119685	6.134233	-1.548353	0.000000	-10.000000	0.358333	-17.966667	474.500000	1023.000000	1023.000000	2046.000000
48.720001	0.016704	9.872179	3.373088	2.043879	5.920171	-1.464959	0.000000	-10.000000	0.383333	-18.466667	468.500000	1023.000000	1023.000000	2046.000000
48.740002	0.014960	8.841325	2.795297	1.847492	5.638837	-1.440302	0.000000	-10.000000	0.400000	-19.116667	462.500000	1023.000000	1023.000000	2046.000000
48.759998	0.013305	7.863417	2.200532	1.745931	5.317238	-1.400284	0.000000	-10.000000	0.400000	-19.700001	456.166656	1023.000000	1023.000000	2046.000000
48.779999	0.011794	6.970465	1.818851	1.650630	4.876182	-1.375199	0.000000	-10.000000	0.408333	-19.983334	449.666656	1023.000000	1023.000000	2046.000000
48.799999	0.010274	6.072197	1.410355	1.599186	4.502000	-1.439344	0.000000	-10.000000	0.408333	-20.183334	443.000000	1023.000000	1023.000000	2046.000000
48.820000	0.008984	5.309559	1.154098	1.509288	4.065316	-1.419143	0.000000	-10.000000	0.425000	-20.333334	436.333344	1023.000000	1023.000000	2046.000000
48.840000	0.007369	4.355104	0.791122	1.347432	3.707804	-1.491254	0.000000	-10.000000	0.433333	-20.916666	429.500000	1023.000000	1023.000000	2046.000000
48.860001	0.006353	3.754759	0.565988	1.297187	3.319309	-1.427725	0.000000	-10.000000	0.450000	-21.516666	422.333344	1023.000000	1023.000000	2046.000000
48.880001	0.005538	3.272688	0.465963	1.283738	2.979182	-1.456195	0.000000	-10.000000	0.450000	-22.016666	415.166656	1023.000000	1023.000000	2046.000000
48.900002	0.005169	3.055019	0.335258	1.352016	2.752888	-1.385143	0.000000	-10.000000	0.458333	-22.250000	407.833344	1023.000000	1023.000000	2046.000000
48.919998	0.005097	3.012057	0.388876	1.489680	2.471141	-1.337641	0.000000	-10.000000	0.458333	-22.533333	400.500000	1023.000000	1023.000000	2046.000000
48.939999	0.004824	2.850697	0.368100	1.595093	2.202319	-1.314815	0.000000	-10.000000	0.491667	-22.666668	392.833344	1023.000000	1023.000000	2046.000000
48.959999	0.004869	2.877820	0.387743	1.769152	1.948778	-1.227854	0.000000	-10.000000	0.500000	-22.900000	385.333344	1023.000000	1023.000000	2046.000000
48.980000	0.004611	2.725046	0.368921	1.851831	1.706044	-1.201750	0.000000	-10.000000	0.516667	-23.016666	377.666656	1023.000000	1023.000000	2046.000000
49.000000	0.004546	2.686895	0.278616	1.979146	1.521561	-1.092428	0.000000	-10.000000	0.500000	-23.200001	370.000000	1023.000000	1023.000000	2046.000000
49.020000	0.004341	2.565537	0.301089	2.115528	1.263406	-1.114486	0.000000	-10.000000	0.500000	-23.166668	362.333344	1023.000000	1023.000000	2046.000000
49.040001	0.003956	2.337734	0.218247	2.121094	1.047120	-1.048726	0.000000	-10.000000	0.500000	-23.000000	354.666656	1023.000000	1023.000000	2046.000000
49.060001	0.003837	2.267868	0.177794	2.278902	0.860861	-1.049688	0.000000	-10.000000	0.483333	-22.700001	347.000000	1023.000000	1023.000000	2046.000000
49.080002	0.003494	2.064780	0.150620	2.280579	0.684900	-1.051319	0.000000	-10.000000	0.466667	-22.216667	339.333344	1023.000000	1023.000000	2046.000000
49.099998	0.003298	1.949054	0.029234	2.357133	0.583597	-1.020910	0.000000	-10.000000	0.441667	-21.750000	331.833344	1023.000000	1023.000000	2046.000000
49.119999	0.002974	1.757535	0.031084	2.322969	0.401351	-0.997868	0.000000	-10.000000	0.433333	-21.266666	322.333344	1023.000000	1023.000000	2046.000000
49.139999	0.002524	1.491834	-0.109177	2.380417	0.241676	-1.021082	0.000000	-10.000000	0.416667	-20.766666	312.833344	1023.000000	1023.000000	2046.000000
49.160000	0.002337	1.381447	-0.105123	2.380224	0.122888	-1.016542	0.000000	-10.000000	0.408333	-20.316668	305.833344	1023.000000	1023.000000	2046.000000
49.180000	0.001666	0.984651	-0.255238	2.352727	-0.060744	-1.052094	0.000000	-10.000000	0.408333	-20.166668	301.333344	1023.000000	1023.000000	2046.000000
49.200001	0.001237	0.731042	-0.345199	2.438931	-0.206750	-1.155939	0.000000	-10.000000	0.408333	-20.133333	296.833344	1023.000000	1023.000000	2046.000000
49.220001	0.000565	0.333687	-0.505931	2.440503	-0.342995	-1.257889	0.000000	-10.000000	0.408333	-20.100000	290.166656	1023.000000	1023.000000	2046.000000
49.240002	0.000103	0.061061	-0.604140	2.510916	-0.573481	-1.272234	0.000000	-10.000000	0.400000	-20.016666	283.333344	1023.000000	1023.000000	2046.000000
49.259998	-0.000565	-0.333933	-0.637343	2.477656	-0.788595	-1.385651	0.000000	-10.000000	0.408333	-20.150000	276.666656	1023.000000	1023.000000	2046.000000
49.279999	-0.001043	-0.616542	-0.730118	2.471854	-0.952548	-1.405730	0.000000	-10.000000	0.416667	-20.250000	270.000000	1023.000000	1023.000000	2046.000000
49.299999	-0.001467	-0.866826	-0.746546	2.534673	-1.084452	-1.570501	0.000000	-10.000000	0.425000	-20.483334	263.333344	1023.000000	1023.000000	2046.000000
49.320000	-0.002082	-1.230593	-0.789553	2.394487	-1.278705	-1.556822	0.000000	-10.000000	0.416667	-20.483334	256.500000	1023.000000	1023.000000	2046.000000
49.340000	-0.002902	-1.715095	-0.876254	2.412935	-1.522472	-1.729304	0.000000	-10.000000	0.416667	-20.633333	249.500000	1023.000000	1023.000000	2046.000000
49.360001	-0.004042	-2.388899	-0.968709	2.186356	-1.791495	-1.815051	0.000000	-10.000000	0.416667	-20.583334	242.500000	1023.000000	1023.000000	2046.000000
49.380001	-0.005189	-3.066871	-1.190799	2.171337	-2.089558	-1.957851	0.000000	-10.000000	0.416667	-20.500000	235.666672	1023.000000	1023.000000	2046.000000
49.400002	-0.006221	-3.676653	-1.277390	1.929958	-2.357935	-1.971287	0.000000	-10.000000	0.416667	-20.333334	228.833328	1023.000000	1023.000000	2046.000000
49.419998	-0.006833	-4.038165	-1.475100	2.062538	-2.515072	-2.110531	0.000000	-10.000000	0.408333	-20.233334	222.166672	1023.000000	1023.000000	2046.000000
49.439999	-0.006950	-4.107700	-1.498404	2.076518	-2.710946	-1.974867	0.000000	-10.000000	0.408333	-20.216667	215.333328	1023.000000	1023.000000	2046.000000
49.459999	-0.006773	-4.002722	-1.506543	2.379127	-2.885237	-1.990069	0.000000	-10.000000	0.400000	-20.133333	208.666672	1023.000000	1023.000000	2046.000000
49.480000	-0.006837	-4.040597	-1.351001	2.449353	-3.195427	-1.943523	0.000000	-10.000000	0.400000	-20.016666	202.000000	1023.000000	1023.000000	2046.000000
49.500000	-0.007319	-4.325613	-1.280720	2.529632	-3.613882	-1.960644	0.000000	-10.000000	0.400000	-20.016666	195.333328	1023.000000	1023.000000	2046.000000
49.520000	-0.008962	-5.296837	-1.361930	2.389990	-4.192683	-2.132215	0.000000	-10.000000	0.400000	-19.916668	188.666672	1023.000000	1023.000000	2046.000000
49.540001	-0.011918	-7.043662	-1.905787	2.041671	-4.760284	-2.419262	0.000000	-10.000000	0.391667	-19.600000	182.000000	1023.000000	1023.000000	2046.000000
49.560001	-0.015726	-9.294166	-2.667171	1.617910	-5.422520	-2.822385	0.000000	-10.000000	0.375000	-18.966667	175.500000	1023.000000	1023.000000	2046.000000
49.580002	-0.019420	-11.477161	-3.436967	1.055452	-5.976339	-3.119308	0.000000	-10.000000	0.350000	-18.266666	169.000000	1023.000000	1023.000000	2046.000000
49.599998	-0.022212	-13.127266	-4.042395	0.828422	-6.484403	-3.428890	0.000000	-10.000000	0.316667	-17.433334	162.833328	1023.000000	1023.000000	2046.000000
49.619999	-0.024145	-14.269900	-4.447054	0.557835	-6.773543	-3.607138	0.000000	-10.000000	0.300000	-16.800001	157.000000	1023.000000	1023.000000	2046.000000
49.639999	-0.025903	-15.308698	-4.839670	0.454858	-7.161947	-3.761938	0.000000	-10.000000	0.283333	-16.283335	151.500000	1023.000000	1023.000000	2046.000000
49.660000	-0.027100	-16.015949	-5.085185	0.298569	-7.326658	-3.902675	0.000000	-10.000000	0.275000	-16.083334	146.000000	1023.000000	1023.000000	2046.000000
49.680000	-0.028490	-16.837404	-5.420129	0.233866	-7.547136	-4.104004	0.000000	-10.000000	0.266667	-15.750001	140.666672	1023.000000	1023.000000	2046.000000
49.700001	-0.029346	-17.343496	-5.608271	0.013690	-7.623133	-4.125783	0.000000	-10.000000	0.258333	-15.433333	135.333328	1023.000000	1023.000000	2046.000000
49.720001	-0.030254	-17.880049	-5.842978	-0.017753	-7.705195	-4.314123	0.000000	-10.000000	0.258333	-15.033334	130.166672	1023.000000	1023.000000	2046.000000
49.740002	-0.030570	-18.066879	-5.913771	-0.150568	-7.679096	-4.323443	0.000000	-10.000000	0.258333	-14.766666	125.000000	1023.000000	1023.000000	2046.000000
49.759998	-0.031109	-18.385212	-6.071329	-0.195570	-7.668129	-4.450184	0.000000	-10.000000	0.250000	-14.466666	120.166664	1023.000000	1023.000000	2046.000000
49.779999	-0.031534	-18.636362	-6.175171	-0.324601	-7.618576	-4.518014	0.000000	-10.000000	0.250000	-14.183333	115.333336	1023.000000	1023.000000	2046.000000
49.799999	-0.031977	-18.898317	-6.345285	-0.488187	-7.489088	-4.575758	0.000000	-10.000000	0.241667	-13.866667	110.666664	1023.000000	1023.000000	2046.000000
49.820000	-0.031886	-18.844505	-6.432532	-0.547428	-7.393456	-4.471089	0.000000	-10.000000	0.250000	-13.483334	106.000000	1023.000000	1023.000000	2046.000000
49.840000	-0.031633	-18.695036	-6.534329	-0.554236	-7.216047	-4.390423	0.000000	-10.000000	0.250000	-13.183333	101.500000	1023.000000	1023.000000	2046.000000
49.860001	-0.031823	-18.807165	-6.667425	-0.579192	-7.203803	-4.356746	0.000000	-10.000000	0.233333	-12.766666	97.166664	1023.000000	1023.000000	2046.000000
49.880001	-0.031992	-18.907427	-6.933761	-0.641625	-6.967343	-4.364698	0.000000	-10.000000	0.200000	-12.083333	93.000000	1023.000000	1023.000000	2046.000000
49.900002	-0.032608	-19.271421	-7.207462	-0.753113	-6.961573	-4.349273	0.000000	-10.000000	0.158333	-10.933333	89.000000	1023.000000	1023.000000	2046.000000
49.919998	-0.033306	-19.683577	-7.569606	-0.929015	-6.792358	-4.392598	0.000000	-10.000000	0.125000	-9.283333	85.333336	1023.000000	1023.000000	2046.000000
49.939999	-0.034027	-20.109858	-7.859663	-1.117604	-6.668097	-4.464495	0.000000	-10.000000	0.100000	-7.066667	82.166664	1023.000000	1023.000000	2046.000000
49.959999	-0.034357	-20.305159	-8.048796	-1.294401	-6.531292	-4.430669	0.000000	-10.000000	0.075000	-3.333333	79.833336	1023.000000	1023.000000	2046.000000
49.980000	-0.034228	-20.228743	-7.996617	-1.431641	-6.346468	-4.454015	0.000000	-10.000000	0.041667	0.916667	78.500000	1023.000000	1023.000000	2046.000000
50.000000	-0.033990	-20.088125	-7.959594	-1.559280	-6.057940	-4.511311	0.000000	-10.000000	0.008333	5.966667	78.000000	1023.000000	1023.000000	2046.000000
50.020000	-0.033336	-19.701349	-7.749346	-1.740697	-5.681944	-4.529364	0.000000	-10.000000	-0.041667	10.166667	78.000000	1023.000000	1023.000000	2046.000000
50.040001	-0.032677	-19.311831	-7.504012	-1.870527	-5.334219	-4.603074	0.000000	-10.000000	-0.091667	13.916667	78.000000	1023.000000	1023.000000	2046.000000
50.060001	-0.031241	-18.463306	-7.178834	-1.911592	-4.768084	-4.604796	0.000000	-10.000000	-0.141667	16.516666	78.000000	1023.000000	1023.000000	2046.000000
50.080002	-0.029554	-17.466412	-6.724366	-1.915915	-4.327692	-4.498437	0.000000	-10.000000	-0.183333	18.500000	69.000000	1023.000000	1023.000000	2046.000000
50.099998	-0.027406	-16.197180	-6.258362	-1.814291	-3.702258	-4.422268	0.000000	-10.000000	-0.233333	20.100000	51.500000	1023.000000	1023.000000	2046.000000
50.119999	-0.025339	-14.975597	-5.740497	-1.670560	-3.237541	-4.327001	0.000000	-10.000000	-0.258333	21.433334	36.333332	1023.000000	1023.000000	2046.000000
50.139999	-0.023173	-13.695056	-5.285139	-1.541760	-2.690876	-4.177281	0.000000	-10.000000	-0.266667	22.166668	32.666668	1023.000000	1023.000000	2046.000000
50.160000	-0.020890	-12.345921	-4.783784	-1.362539	-2.130849	-4.068748	0.000000	-10.000000	-0.266667	22.950001	39.833332	1023.000000	1023.000000	2046.000000
50.180000	-0.018773	-11.094929	-4.301818	-1.227111	-1.698473	-3.867526	0.000000	-10.000000	-0.291667	23.366667	47.333332	1023.000000	1023.000000	2046.000000
50.200001	-0.016480	-9.739573	-3.869109	-0.962810	-1.117308	-3.790346	0.000000	-10.000000	-0.308333	24.083334	55.000000	1023.000000	1023.000000	2046.000000
50.220001	-0.014447	-8.538239	-3.388419	-0.807455	-0.740558	-3.601807	0.000000	-10.000000	-0.325000	24.450001	63.000000	1023.000000	1023.000000	2046.000000
50.240002	-0.012211	-7.216468	-2.976488	-0.567829	-0.155980	-3.516171	0.000000	-10.000000	-0.333333	24.916666	71.000000	1023.000000	1023.000000	2046.000000
50.259998	-0.010228	-6.044501	-2.496530	-0.458618	0.239437	-3.328789	0.000000	-10.000000	-0.350000	25.283333	79.333336	1023.000000	1023.000000	2046.000000
50.279999	-0.008120	-4.798761	-2.047597	-0.254302	0.768071	-3.264933	0.000000	-10.000000	-0.358333	25.716667	87.666664	1023.000000	1023.000000	2046.000000
50.299999	-0.006074	-3.589481	-1.529076	-0.169446	1.206667	-3.097626	0.000000	-10.000000	-0.366667	26.250000	96.333336	1023.000000	1023.000000	2046.000000
50.320000	-0.003994	-2.360518	-1.131706	-0.009071	1.790073	-3.009815	0.000000	-10.000000	-0.391667	26.816668	105.000000	1023.000000	1023.000000	2046.000000
50.340000	-0.001956	-1.156014	-0.610999	0.091067	2.262197	-2.898280	0.000000	-10.000000	-0.408333	27.350000	114.000000	1023.000000	1023.000000	2046.000000
50.360001	-0.000135	-0.079785	-0.202961	0.203538	2.687798	-2.768161	0.000000	-10.000000	-0.441667	27.800001	123.000000	1023.000000	1023.000000	2046.000000
50.380001	0.001856	1.097039	0.229500	0.336220	3.233981	-2.702663	0.000000	-10.000000	-0.475000	28.300001	132.166672	1023.000000	1023.000000	2046.000000
50.400002	0.003342	1.975195	0.553261	0.410063	3.561435	-2.549563	0.000000	-10.000000	-0.500000	29.016666	141.333328	1023.000000	1023.000000	2046.000000
50.419998	0.005262	3.109691	0.996197	0.590339	4.026762	-2.503607	0.000000	-10.000000	-0.516667	29.316668	150.833328	1023.000000	1023.000000	2046.000000
50.439999	0.006585	3.891706	1.309632	0.632144	4.287685	-2.337755	0.000000	-10.000000	-0.516667	29.500000	160.500000	1023.000000	1023.000000	2046.000000
50.459999	0.008426	4.979742	1.721521	0.857926	4.722440	-2.322145	0.000000	-10.000000	-0.508333	29.550001	170.500000	1023.000000	1023.000000	2046.000000
50.480000	0.009493	5.610373	2.040054	0.810494	4.924992	-2.165167	0.000000	-10.000000	-0.491667	29.500000	180.500000	1023.000000	1023.000000	2046.000000
50.500000	0.010939	6.465129	2.312705	1.049976	5.295699	-2.193250	0.000000	-10.000000	-0.466667	29.466667	190.500000	1023.000000	1023.000000	2046.000000
50.520000	0.011531	6.814833	2.613776	0.879089	5.367707	-2.045739	0.000000	-10.000000	-0.466667	28.950001	200.166672	1023.000000	1023.000000	2046.000000
50.540001	0.012213	7.217738	2.841818	0.876569	5.607388	-2.108036	0.000000	-10.000000	-0.458333	28.800001	209.833328	1023.000000	1023.000000	2046.000000
50.560001	0.012817	7.574774	3.256905	0.697822	5.743746	-2.123699	0.000000	-10.000000	-0.466667	28.550001	219.333328	1023.000000	1023.000000	2046.000000
50.580002	0.013669	8.078607	3.585152	0.629343	5.978224	-2.114113	0.000000	-10.000000	-0.458333	28.500000	229.000000	1023.000000	1023.000000	2046.000000
50.599998	0.015342	9.066964	4.110031	0.647071	6.308518	-1.998655	0.000000	-10.000000	-0.450000	28.466667	238.666672	1023.000000	1023.000000	2046.000000
50.619999	0.016757	9.903127	4.470214	0.710362	6.622172	-1.899623	0.000000	-10.000000	-0.433333	28.233334	248.166672	1023.000000	1023.000000	2046.000000
50.639999	0.019461	11.501698	4.954006	1.105016	7.210239	-1.767563	0.000000	-10.000000	-0.433333	28.083334	257.666656	1023.000000	1023.000000	2046.000000
50.660000	0.021787	12.876375	5.490457	1.398431	7.465094	-1.477607	0.000000	-10.000000	-0.433333	28.066668	267.000000	1023.000000	1023.000000	2046.000000
50.680000	0.025107	14.838168	6.293553	1.964441	7.973596	-1.393422	0.000000	-10.000000	-0.441667	28.200001	276.333344	1023.000000	1023.000000	2046.000000
50.700001	0.027276	16.119942	7.053215	2.072073	8.133018	-1.138362	0.000000	-10.000000	-0.433333	28.150002	285.833344	1023.000000	1023.000000	2046.000000
50.720001	0.028398	16.783468	7.340318	2.309291	8.357895	-1.224035	0.000000	-10.000000	-0.441667	27.966667	295.166656	1023.000000	1023.000000	2046.000000
50.740002	0.026594	15.717343	6.975171	2.024121	8.012083	-1.294031	0.000000	-10.000000	-0.433333	28.000000	304.666656	1023.000000	1023.000000	2046.000000
50.759998	0.023407	13.833709	6.303500	1.684417	7.509478	-1.663687	0.000000	-10.000000	-0.425000	27.700001	314.000000	1023.000000	1023.000000	2046.000000
50.779999	0.021449	12.676628	5.899860	1.323558	7.340432	-1.887222	0.000000	-10.000000	-0.400000	27.466667	323.333344	1023.000000	1023.000000	2046.000000
50.799999	0.020170	11.920285	5.587598	1.123627	7.197657	-1.988596	0.000000	-10.000000	-0.391667	26.950001	332.500000	1023.000000	1023.000000	2046.000000
50.820000	0.020807	12.296639	5.628340	1.253306	7.483872	-2.068878	0.000000	-10.000000	-0.391667	26.983334	341.500000	1023.000000	1023.000000	2046.000000
50.840000	0.020993	12.406667	5.755409	1.142859	7.475592	-1.967193	0.000000	-10.000000	-0.408333	27.000000	350.500000	1023.000000	1023.000000	2046.000000
50.860001	0.022257	13.153708	5.908936	1.399531	7.921935	-2.076693	0.000000	-10.000000	-0.416667	27.350000	359.500000	1023.000000	1023.000000	2046.000000
50.880001	0.022720	13.427727	6.123099	1.307801	8.022555	-2.025729	0.000000	-10.000000	-0.416667	27.466667	368.500000	1023.000000	1023.000000	2046.000000
50.900002	0.024192	14.297283	6.383179	1.534599	8.493341	-2.113837	0.000000	-10.000000	-0.416667	27.600000	377.666656	1023.000000	1023.000000	2046.000000
50.919998	0.025068	14.815238	6.677500	1.420418	8.716389	-1.999068	0.000000	-10.000000	-0.416667	27.566668	386.833344	1023.000000	1023.000000	2046.000000
50.939999	0.026874	15.882319	6.952255	1.693761	9.303323	-2.067020	0.000000	-10.000000	-0.425000	27.716667	396.166656	1023.000000	1023.000000	2046.000000
50.959999	0.028413	16.792091	7.342886	1.648824	9.731545	-1.931164	0.000000	-10.000000	-0.425000	27.833334	405.333344	1023.000000	1023.000000	2046.000000
50.980000	0.030459	18.001457	7.702239	1.927767	10.384220	-2.012768	0.000000	-10.000000	-0.425000	27.800001	414.666656	1023.000000	1023.000000	2046.000000
51.000000	0.032226	19.045424	8.164238	1.807924	10.886096	-1.812834	0.000000	-10.000000	-0.433333	28.100000	424.000000	1023.000000	1023.000000	2046.000000
51.020000	0.034361	20.307255	8.479331	1.992873	11.688354	-1.853302	0.000000	-10.000000	-0.458333	28.283335	433.333344	1023.000000	1023.000000	2046.000000
51.040001	0.036220	21.406012	8.822256	1.933921	12.236939	-1.587105	0.000000	-10.000000	-0.450000	28.750000	442.833344	1023.000000	1023.000000	2046.000000
51.060001	0.038342	22.660067	9.076814	2.186441	13.001602	-1.604790	0.000000	-10.000000	-0.450000	28.533335	452.166656	1023.000000	1023.000000	2046.000000
51.080002	0.039692	23.457834	9.231908	2.030954	13.556348	-1.361375	0.000000	-10.000000	-0.433333	28.583334	461.833344	1023.000000	1023.000000	2046.000000
51.099998	0.041160	24.325802	9.187460	2.195487	14.346643	-1.403788	0.000000	-10.000000	-0.441667	28.083334	471.166656	1023.000000	1023.000000	2046.000000
51.119999	0.041520	24.538355	9.125778	1.883994	14.661801	-1.133219	0.000000	-10.000000	-0.433333	27.933334	480.666656	1023.000000	1023.000000	2046.000000
51.139999	0.041928	24.779299	8.893384	1.915210	15.185716	-1.215011	0.000000	-10.000000	-0.400000	27.466667	490.000000	1023.000000	1023.000000	2046.000000
51.160000	0.041714	24.652687	8.814200	1.633989	15.258360	-1.053862	0.000000	-10.000000	-0.366667	26.966667	499.333344	1023.000000	1023.000000	2046.000000
51.180000	0.042052	24.852661	8.699987	1.720022	15.603024	-1.170373	0.000000	-10.000000	-0.316667	26.133333	508.500000	1023.000000	1023.000000	2046.000000
51.200001	0.042314	25.007406	8.888348	1.487610	15.644590	-1.013141	0.000000	-10.000000	-0.275000	25.050001	517.333313	1023.000000	1023.000000	2046.000000
51.220001	0.042712	25.242828	9.037305	1.524872	15.809544	-1.128893	0.000000	-10.000000	-0.233333	23.466667	525.833313	1023.000000	1023.000000	2046.000000
51.240002	0.043629	25.784580	9.378011	1.450420	15.985294	-1.029145	0.000000	-10.000000	-0.183333	21.800001	534.000000	1023.000000	1023.000000	2046.000000
51.259998	0.044302	26.182497	9.637322	1.533526	15.994231	-0.982581	0.000000	-10.000000	-0.141667	19.750000	541.500000	1023.000000	1023.000000	2046.000000
51.279999	0.045879	27.114777	9.935517	1.775201	16.310284	-0.906224	0.000000	-10.000000	-0.091667	17.966667	548.500000	1023.000000	1023.000000	2046.000000
51.299999	0.047086	27.827967	10.281765	1.908212	16.304506	-0.666516	0.000000	-10.000000	-0.050000	15.866667	554.666687	1023.000000	1023.000000	2046.000000
51.320000	0.048883	28.890026	10.523561	2.318164	16.692062	-0.643762	0.000000	-10.000000	-0.016667	14.016666	560.333313	1023.000000	1023.000000	2046.000000
51.340000	0.050255	29.700455	10.868329	2.452579	16.738779	-0.359232	0.000000	-10.000000	0.000000	12.283334	565.333313	1023.000000	1023.000000	2046.000000
51.360001	0.051867	30.653355	11.116261	2.836557	17.007027	-0.306491	0.000000	-10.000000	0.000000	10.916667	569.833313	1023.000000	1023.000000	2046.000000
51.380001	0.053190	31.435047	11.419754	3.027361	17.056873	-0.068942	0.000000	-10.000000	0.016667	9.583333	573.666687	1023.000000	1023.000000	2046.000000
51.400002	0.054437	32.172237	11.573017	3.358389	17.255945	-0.015115	0.000000	-10.000000	0.033333	8.233334	577.166687	1023.000000	1023.000000	2046.000000
51.419998	0.055354	32.714214	11.805799	3.441885	17.255699	0.210828	0.000000	-10.000000	0.050000	6.750000	580.000000	1023.000000	1023.000000	2046.000000
51.439999	0.056089	33.148472	11.874025	3.719698	17.379169	0.175578	0.000000	-10.000000	0.058333	5.333333	582.500000	1023.000000	1023.000000	2046.000000
51.459999	0.056866	33.607586	12.069531	3.792888	17.387339	0.357830	0.000000	-10.000000	0.066667	4.016666	584.500000	1023.000000	1023.000000	2046.000000
51.480000	0.057268	33.845623	12.089037	3.980088	17.465216	0.311280	0.000000	-10.000000	0.075000	2.950000	586.166687	1023.000000	1023.000000	2046.000000
51.500000	0.057774	34.144257	12.223846	3.994559	17.443705	0.482146	0.000000	-10.000000	0.083333	1.616667	587.333313	1023.000000	1023.000000	2046.000000
51.520000	0.058042	34.302868	12.214452	4.163442	17.511812	0.413161	0.000000	-10.000000	0.091667	0.683333	587.833313	1023.000000	1023.000000	2046.000000
51.540001	0.058485	34.564541	12.347046	4.196470	17.495087	0.525937	0.000000	-10.000000	0.100000	-0.600000	588.000000	1023.000000	1023.000000	2046.000000
51.560001	0.058771	34.733437	12.370184	4.297140	17.542269	0.523845	0.000000	-10.000000	0.100000	-1.316667	588.000000	1023.000000	1023.000000	2046.000000
51.580002	0.059219	34.998203	12.537505	4.341200	17.549568	0.569932	0.000000	-10.000000	0.100000	-2.216667	588.000000	1023.000000	1023.000000	2046.000000
51.599998	0.059671	35.265270	12.618245	4.463036	17.674341	0.509651	0.000000	-10.000000	0.100000	-2.733333	588.000000	1023.000000	1023.000000	2046.000000
51.619999	0.060126	35.534615	12.797360	4.496551	17.597076	0.643628	0.000000	-10.000000	0.100000	-3.350000	588.000000	1023.000000	1023.000000	2046.000000
51.639999	0.060235	35.598694	12.781500	4.629270	17.568108	0.619815	0.000000	-10.000000	0.100000	-4.116667	588.000000	1023.000000	1023.000000	2046.000000
51.660000	0.060152	35.549797	12.888535	4.637889	17.320265	0.703110	0.000000	-10.000000	0.100000	-5.100000	588.000000	1023.000000	1023.000000	2046.000000
51.680000	0.059736	35.303776	12.809128	4.692086	17.162312	0.640250	0.000000	-10.000000	0.108333	-6.350000	588.000000	1023.000000	1023.000000	2046.000000
51.700001	0.059477	35.150902	12.798657	4.694507	16.945368	0.712371	0.000000	-10.000000	0.116667	-7.666667	588.000000	1023.000000	1023.000000	2046.000000
51.720001	0.059269	35.028225	12.637970	4.798795	16.848120	0.743340	0.000000	-10.000000	0.133333	-8.850000	588.000000	1023.000000	1023.000000	2046.000000
51.740002	0.059046	34.895988	12.585977	4.995807	16.500885	0.813321	0.000000	-10.000000	0.141667	-9.783334	588.000000	1023.000000	1023.000000	2046.000000
51.759998	0.059143	34.953693	12.609096	5.160498	16.251411	0.932686	0.000000	-10.000000	0.150000	-10.416667	584.500000	1023.000000	1023.000000	2046.000000
51.779999	0.059061	34.905113	12.849711	5.348466	15.803464	0.903473	0.000000	-10.000000	0.150000	-10.850000	576.500000	1023.000000	1023.000000	2046.000000
51.799999	0.058432	34.533428	12.931524	5.371733	15.271446	0.958722	0.000000	-10.000000	0.158333	-11.350000	567.166687	1023.000000	1023.000000	2046.000000
[truncated: 1,084,203 more chars]
