# Supplementary material for: Effect of Electrode Belt and Body Positions on Regional Pulmonary Ventilation- and Perfusion-Related Impedance Changes Measured by Electric Impedance Tomography
Source: PLoS One. 2016 Jun 2;11(6):e0155913. doi: 10.1371/journal.pone.0155913 (PMC4890811; doi:10.1371/journal.pone.0155913)
Supplement: S1 Dataset — (ZIP) [file pone.0155913.s001.zip › Dataset/Fp10-righ-6i.txt]

Patient Name:	Fp10
Registry:	Fp10
Investigator:	 
Diagnosys:	 
Notes:	h�ger6i             
Sample Rate [Hz]:	50.07
Time Base 	Pixels Mean 	Pixels Sum 	UPPER RIGHT		UPPER LEFT		LOWER RIGHT		LOWER LEFT		QRS	ETCO2	Paw	Flow (L/min)	Volume	Analog1	Analog2	AnalogSum
0.000000	0.084765	50.096146	23.610205	2.934690	22.192768	1.358484	0.000000	-10.000000	0.108333	-3.266667	787.000000	1023.000000	1023.000000	2046.000000
0.020000	0.084699	50.057125	23.520895	3.004086	22.243917	1.288224	0.000000	-10.000000	0.116667	-4.650000	787.000000	1023.000000	1023.000000	2046.000000
0.040000	0.084647	50.026333	23.471596	2.958310	22.327961	1.268463	0.000000	-10.000000	0.125000	-6.116667	787.000000	1023.000000	1023.000000	2046.000000
0.060000	0.084816	50.126152	23.380941	3.001526	22.435516	1.308169	0.000000	-10.000000	0.141667	-7.450000	787.000000	1023.000000	1023.000000	2046.000000
0.080000	0.084981	50.223495	23.291126	3.146929	22.464077	1.321363	0.000000	-10.000000	0.141667	-8.516666	787.000000	1023.000000	1023.000000	2046.000000
0.100000	0.085104	50.296417	23.131790	3.295357	22.526867	1.342404	0.000000	-10.000000	0.158333	-9.400001	787.000000	1023.000000	1023.000000	2046.000000
0.120000	0.084923	50.189758	22.955263	3.488449	22.410355	1.335691	0.000000	-10.000000	0.175000	-10.233334	787.000000	1023.000000	1023.000000	2046.000000
0.140000	0.084302	49.822681	22.627766	3.486092	22.321573	1.387251	0.000000	-10.000000	0.191667	-10.916667	783.333313	1023.000000	1023.000000	2046.000000
0.160000	0.083236	49.192375	22.234409	3.447216	22.101904	1.408846	0.000000	-10.000000	0.208333	-11.733334	775.000000	1023.000000	1023.000000	2046.000000
0.180000	0.081746	48.311642	21.779488	3.320932	21.846910	1.364310	0.000000	-10.000000	0.225000	-12.400001	765.333313	1023.000000	1023.000000	2046.000000
0.200000	0.080040	47.303585	21.226061	3.224458	21.482452	1.370613	0.000000	-10.000000	0.250000	-13.200000	757.833313	1023.000000	1023.000000	2046.000000
0.220000	0.078379	46.322102	20.749077	3.114485	21.136627	1.321911	0.000000	-10.000000	0.275000	-14.033334	753.333313	1023.000000	1023.000000	2046.000000
0.240000	0.076679	45.317104	20.366457	2.947667	20.770151	1.232830	0.000000	-10.000000	0.291667	-15.016667	748.500000	1023.000000	1023.000000	2046.000000
0.260000	0.074965	44.304386	20.081837	2.688213	20.406372	1.127964	0.000000	-10.000000	0.300000	-15.966667	743.500000	1023.000000	1023.000000	2046.000000
0.280000	0.073849	43.644764	19.856773	2.565453	20.158381	1.064158	0.000000	-10.000000	0.300000	-16.650002	738.166687	1023.000000	1023.000000	2046.000000
0.300000	0.072974	43.127529	19.688059	2.546437	19.876154	1.016879	0.000000	-10.000000	0.300000	-16.966667	732.666687	1023.000000	1023.000000	2046.000000
0.320000	0.072451	42.818470	19.549129	2.556450	19.648434	1.064456	0.000000	-10.000000	0.316667	-17.350000	727.000000	1023.000000	1023.000000	2046.000000
0.340000	0.072104	42.613342	19.463007	2.700963	19.389460	1.059911	0.000000	-10.000000	0.350000	-17.683334	721.333313	1023.000000	1023.000000	2046.000000
0.360000	0.071862	42.470417	19.377451	2.805555	19.145414	1.141997	0.000000	-10.000000	0.383333	-18.300001	715.500000	1023.000000	1023.000000	2046.000000
0.380000	0.071497	42.254745	19.215935	3.000732	18.910564	1.127517	0.000000	-10.000000	0.400000	-18.616667	709.333313	1023.000000	1023.000000	2046.000000
0.400000	0.071129	42.037483	19.047626	3.140167	18.647278	1.202413	0.000000	-10.000000	0.400000	-19.083334	703.000000	1023.000000	1023.000000	2046.000000
0.420000	0.070858	41.877346	18.863491	3.372493	18.441196	1.200168	0.000000	-10.000000	0.400000	-19.216667	696.666687	1023.000000	1023.000000	2046.000000
0.440000	0.070354	41.579460	18.700401	3.571569	18.124737	1.182755	0.000000	-10.000000	0.400000	-19.366667	690.166687	1023.000000	1023.000000	2046.000000
0.460000	0.069911	41.317467	18.470095	3.692114	17.922804	1.232453	0.000000	-10.000000	0.400000	-19.400000	683.833313	1023.000000	1023.000000	2046.000000
0.480000	0.069344	40.982105	18.287720	3.913718	17.618879	1.161787	0.000000	-10.000000	0.416667	-19.583334	677.166687	1023.000000	1023.000000	2046.000000
0.500000	0.068565	40.521900	18.107557	3.968039	17.327393	1.118912	0.000000	-10.000000	0.416667	-19.683334	670.666687	1023.000000	1023.000000	2046.000000
0.520000	0.067911	40.135536	17.853643	4.038615	17.118078	1.125200	0.000000	-10.000000	0.416667	-19.700001	664.000000	1023.000000	1023.000000	2046.000000
0.540000	0.067079	39.643494	17.609936	4.152994	16.840214	1.040350	0.000000	-10.000000	0.408333	-19.650000	657.500000	1023.000000	1023.000000	2046.000000
0.560000	0.066081	39.053921	17.339951	4.167305	16.546124	1.000542	0.000000	-10.000000	0.416667	-19.799999	651.000000	1023.000000	1023.000000	2046.000000
0.580000	0.065504	38.712688	17.104412	4.279168	16.341686	0.987422	0.000000	-10.000000	0.416667	-19.983334	644.333313	1023.000000	1023.000000	2046.000000
0.600000	0.064431	38.078430	16.896954	4.315623	15.973670	0.892183	0.000000	-10.000000	0.408333	-20.166668	639.833313	1023.000000	1023.000000	2046.000000
0.620000	0.063702	37.648003	16.664568	4.351811	15.748761	0.882861	0.000000	-10.000000	0.408333	-20.283335	633.000000	1023.000000	1023.000000	2046.000000
0.640000	0.062863	37.152107	16.490383	4.473796	15.452773	0.735153	0.000000	-10.000000	0.416667	-20.366667	628.500000	1023.000000	1023.000000	2046.000000
0.660000	0.061999	36.641182	16.375982	4.428077	15.129745	0.707377	0.000000	-10.000000	0.433333	-20.466667	619.500000	1023.000000	1023.000000	2046.000000
0.680000	0.061575	36.390846	16.280611	4.589375	14.897935	0.622926	0.000000	-10.000000	0.441667	-20.533333	612.666687	1023.000000	1023.000000	2046.000000
0.700000	0.060601	35.815197	16.125116	4.570258	14.566917	0.552907	0.000000	-10.000000	0.450000	-20.700001	603.500000	1023.000000	1023.000000	2046.000000
0.720000	0.059670	35.264931	15.918194	4.523232	14.300752	0.522753	0.000000	-10.000000	0.441667	-20.916666	596.500000	1023.000000	1023.000000	2046.000000
0.740000	0.058391	34.509186	15.708807	4.535646	13.953274	0.311458	0.000000	-10.000000	0.441667	-21.050001	589.500000	1023.000000	1023.000000	2046.000000
0.760000	0.057106	33.749500	15.392603	4.424025	13.663791	0.269081	0.000000	-10.000000	0.441667	-21.366667	582.500000	1023.000000	1023.000000	2046.000000
0.780000	0.056405	33.335651	15.168396	4.611768	13.440069	0.115417	0.000000	-10.000000	0.458333	-21.583334	575.333313	1023.000000	1023.000000	2046.000000
0.800000	0.055778	32.964783	14.839164	4.822060	13.094954	0.208608	0.000000	-10.000000	0.458333	-21.933334	568.166687	1023.000000	1023.000000	2046.000000
0.820000	0.055568	32.840599	14.435960	5.228931	12.832152	0.343554	0.000000	-10.000000	0.458333	-22.000000	560.833313	1023.000000	1023.000000	2046.000000
0.840000	0.054058	31.948286	14.004125	5.402405	12.299293	0.242464	0.000000	-10.000000	0.458333	-22.100000	553.500000	1023.000000	1023.000000	2046.000000
0.860000	0.052099	30.790535	13.627660	5.163386	11.659070	0.340420	0.000000	-10.000000	0.458333	-22.150000	546.166687	1023.000000	1023.000000	2046.000000
0.880000	0.049666	29.352854	13.131799	4.969676	11.145674	0.105704	0.000000	-10.000000	0.466667	-22.233334	538.833313	1023.000000	1023.000000	2046.000000
0.900000	0.045996	27.183908	12.410748	4.606011	10.360812	-0.193662	0.000000	-10.000000	0.466667	-22.316668	534.000000	1023.000000	1023.000000	2046.000000
0.920000	0.042456	25.091295	11.539534	4.476326	9.740566	-0.665130	0.000000	-10.000000	0.466667	-22.300001	529.000000	1023.000000	1023.000000	2046.000000
0.940000	0.038580	22.800814	10.720285	4.162290	8.985572	-1.067333	0.000000	-10.000000	0.458333	-22.133333	521.500000	1023.000000	1023.000000	2046.000000
0.960000	0.035887	21.209211	10.021020	4.057862	8.505183	-1.374854	0.000000	-10.000000	0.450000	-21.966667	514.000000	1023.000000	1023.000000	2046.000000
0.980000	0.033151	19.592451	9.448813	3.843558	7.970520	-1.670440	0.000000	-10.000000	0.441667	-21.816668	504.166656	1023.000000	1023.000000	2046.000000
1.000000	0.030881	18.250763	8.938837	3.647258	7.513206	-1.848538	0.000000	-10.000000	0.441667	-21.916666	496.833344	1023.000000	1023.000000	2046.000000
1.020000	0.028576	16.888338	8.485718	3.489386	7.078100	-2.164866	0.000000	-10.000000	0.441667	-22.016666	489.500000	1023.000000	1023.000000	2046.000000
1.040000	0.026395	15.599350	8.071376	3.211315	6.597565	-2.280905	0.000000	-10.000000	0.458333	-22.350000	482.000000	1023.000000	1023.000000	2046.000000
1.060000	0.025076	14.819782	7.704553	3.178912	6.440316	-2.503999	0.000000	-10.000000	0.466667	-22.549999	477.000000	1023.000000	1023.000000	2046.000000
1.080000	0.023087	13.644367	7.417743	2.881728	6.004957	-2.660061	0.000000	-10.000000	0.500000	-22.883333	467.000000	1023.000000	1023.000000	2046.000000
1.100000	0.022079	13.048711	7.161803	2.799604	5.863502	-2.776198	0.000000	-10.000000	0.525000	-23.016666	462.000000	1023.000000	1023.000000	2046.000000
1.120000	0.020474	12.099952	6.880625	2.597859	5.586802	-2.965334	0.000000	-10.000000	0.550000	-23.183332	454.333344	1023.000000	1023.000000	2046.000000
1.140000	0.019631	11.602092	6.610990	2.517315	5.452552	-2.978765	0.000000	-10.000000	0.516667	-23.233334	449.166656	1023.000000	1023.000000	2046.000000
1.160000	0.018467	10.914170	6.315604	2.416381	5.370785	-3.188600	0.000000	-10.000000	0.516667	-23.083334	438.833344	1023.000000	1023.000000	2046.000000
1.180000	0.017956	10.611997	6.118371	2.384695	5.241459	-3.132528	0.000000	-10.000000	0.516667	-22.983334	428.666656	1023.000000	1023.000000	2046.000000
1.200000	0.017191	10.160092	5.826031	2.484136	5.131674	-3.281749	0.000000	-10.000000	0.550000	-22.866667	421.000000	1023.000000	1023.000000	2046.000000
1.220000	0.016060	9.491277	5.510517	2.467017	4.765262	-3.251519	0.000000	-10.000000	0.550000	-22.850000	416.000000	1023.000000	1023.000000	2046.000000
1.240000	0.015273	9.026573	5.041282	2.669414	4.674491	-3.358614	0.000000	-10.000000	0.533333	-22.533333	408.500000	1023.000000	1023.000000	2046.000000
1.260000	0.013291	7.854937	4.491413	2.521368	4.242155	-3.399998	0.000000	-10.000000	0.508333	-22.016666	398.500000	1023.000000	1023.000000	2046.000000
1.280000	0.011829	6.991214	3.953645	2.520651	3.949712	-3.432794	0.000000	-10.000000	0.483333	-21.883333	388.500000	1023.000000	1023.000000	2046.000000
1.300000	0.009613	5.681034	3.393832	2.383000	3.450578	-3.546376	0.000000	-10.000000	0.475000	-21.916666	381.166656	1023.000000	1023.000000	2046.000000
1.320000	0.007926	4.683987	2.871658	2.368951	2.952048	-3.508670	0.000000	-10.000000	0.475000	-22.150000	376.333344	1023.000000	1023.000000	2046.000000
1.340000	0.005815	3.436430	2.306986	2.303180	2.501380	-3.675116	0.000000	-10.000000	0.475000	-22.300001	369.000000	1023.000000	1023.000000	2046.000000
1.360000	0.003616	2.137211	1.783862	2.042149	1.969596	-3.658396	0.000000	-10.000000	0.475000	-22.500000	364.000000	1023.000000	1023.000000	2046.000000
1.380000	0.001821	1.076131	1.399371	1.938264	1.516604	-3.778108	0.000000	-10.000000	0.466667	-22.900002	354.000000	1023.000000	1023.000000	2046.000000
1.400000	-0.000214	-0.126598	0.977942	1.644490	0.924646	-3.673676	0.000000	-10.000000	0.458333	-23.000000	346.333344	1023.000000	1023.000000	2046.000000
1.420000	-0.001329	-0.785224	0.588772	1.735681	0.579266	-3.688943	0.000000	-10.000000	0.450000	-23.100000	338.666656	1023.000000	1023.000000	2046.000000
1.440000	-0.003139	-1.855422	0.226153	1.659604	-0.083703	-3.657476	0.000000	-10.000000	0.483333	-23.133333	333.333344	1023.000000	1023.000000	2046.000000
1.460000	-0.004278	-2.528391	-0.207460	1.782517	-0.583105	-3.520343	0.000000	-10.000000	0.516667	-23.383333	328.000000	1023.000000	1023.000000	2046.000000
1.480000	-0.005978	-3.532835	-0.641863	1.835283	-1.236154	-3.490101	0.000000	-10.000000	0.550000	-23.900000	317.666656	1023.000000	1023.000000	2046.000000
1.500000	-0.007566	-4.471714	-1.126289	1.907972	-2.007811	-3.245587	0.000000	-10.000000	0.566667	-24.383333	307.166656	1023.000000	1023.000000	2046.000000
1.520000	-0.009194	-5.433578	-1.603026	2.076713	-2.785653	-3.121612	0.000000	-10.000000	0.583333	-24.750000	299.333344	1023.000000	1023.000000	2046.000000
1.540000	-0.011249	-6.648273	-2.126925	2.103787	-3.750676	-2.874460	0.000000	-10.000000	0.591667	-24.850000	293.666656	1023.000000	1023.000000	2046.000000
1.560000	-0.012734	-7.525664	-2.637723	2.337171	-4.562242	-2.662870	0.000000	-10.000000	0.591667	-24.883333	288.166656	1023.000000	1023.000000	2046.000000
1.580000	-0.014915	-8.814607	-3.168209	2.398491	-5.501905	-2.542983	0.000000	-10.000000	0.575000	-24.650000	277.000000	1023.000000	1023.000000	2046.000000
1.600000	-0.016484	-9.742175	-3.624657	2.490433	-6.388823	-2.219127	0.000000	-10.000000	0.566667	-24.416666	268.666656	1023.000000	1023.000000	2046.000000
1.620000	-0.018044	-10.663828	-4.074389	2.649294	-7.117485	-2.121248	0.000000	-10.000000	0.550000	-24.150000	260.333344	1023.000000	1023.000000	2046.000000
1.640000	-0.019951	-11.790857	-4.448592	2.622636	-8.030519	-1.934383	0.000000	-10.000000	0.550000	-23.883333	255.000000	1023.000000	1023.000000	2046.000000
1.660000	-0.020989	-12.404395	-4.835109	2.808960	-8.550729	-1.827517	0.000000	-10.000000	0.533333	-23.616667	247.000000	1023.000000	1023.000000	2046.000000
1.680000	-0.022658	-13.390900	-5.151887	2.765604	-9.249587	-1.755030	0.000000	-10.000000	0.508333	-23.266666	236.666672	1023.000000	1023.000000	2046.000000
1.700000	-0.023737	-14.028337	-5.475961	2.801095	-9.744364	-1.609107	0.000000	-10.000000	0.483333	-23.183334	229.000000	1023.000000	1023.000000	2046.000000
1.720000	-0.024865	-14.695191	-5.728680	2.843655	-10.160300	-1.649867	0.000000	-10.000000	0.466667	-23.000000	221.333328	1023.000000	1023.000000	2046.000000
1.740000	-0.026112	-15.432417	-5.926612	2.718445	-10.694541	-1.529709	0.000000	-10.000000	0.458333	-22.916668	216.166672	1023.000000	1023.000000	2046.000000
1.760000	-0.026786	-15.830766	-6.144751	2.823987	-10.936598	-1.573404	0.000000	-10.000000	0.450000	-22.600000	208.500000	1023.000000	1023.000000	2046.000000
1.780000	-0.028060	-16.583269	-6.361575	2.745855	-11.334095	-1.633454	0.000000	-10.000000	0.450000	-22.283333	198.500000	1023.000000	1023.000000	2046.000000
1.800000	-0.028670	-16.943893	-6.563499	2.747492	-11.534101	-1.593785	0.000000	-10.000000	0.450000	-21.950001	191.000000	1023.000000	1023.000000	2046.000000
1.820000	-0.029521	-17.446735	-6.704046	2.697932	-11.768417	-1.672204	0.000000	-10.000000	0.450000	-21.666668	183.666672	1023.000000	1023.000000	2046.000000
1.840000	-0.030401	-17.967113	-6.808671	2.620781	-12.129022	-1.650201	0.000000	-10.000000	0.450000	-21.466667	178.833328	1023.000000	1023.000000	2046.000000
1.860000	-0.030742	-18.168636	-6.961382	2.680936	-12.172418	-1.715773	0.000000	-10.000000	0.433333	-21.000000	171.666672	1023.000000	1023.000000	2046.000000
1.880000	-0.031691	-18.729353	-7.027088	2.553036	-12.508356	-1.746945	0.000000	-10.000000	0.416667	-20.616667	162.333328	1023.000000	1023.000000	2046.000000
1.900000	-0.032068	-18.952147	-7.116020	2.553512	-12.649469	-1.740168	0.000000	-10.000000	0.400000	-20.250000	155.500000	1023.000000	1023.000000	2046.000000
1.920000	-0.032904	-19.446049	-7.271404	2.499846	-12.803410	-1.871081	0.000000	-10.000000	0.400000	-19.766666	148.833328	1023.000000	1023.000000	2046.000000
1.940000	-0.033502	-19.799578	-7.352027	2.397327	-13.020961	-1.823917	0.000000	-10.000000	0.400000	-19.250000	144.333328	1023.000000	1023.000000	2046.000000
1.960000	-0.033966	-20.073957	-7.490671	2.445458	-13.037500	-1.991245	0.000000	-10.000000	0.391667	-18.700001	137.833328	1023.000000	1023.000000	2046.000000
1.980000	-0.034856	-20.599850	-7.520327	2.257134	-13.341240	-1.995418	0.000000	-10.000000	0.375000	-18.316668	131.500000	1023.000000	1023.000000	2046.000000
2.000000	-0.035134	-20.764292	-7.643744	2.241684	-13.337407	-2.024824	0.000000	-10.000000	0.358333	-18.050001	125.500000	1023.000000	1023.000000	2046.000000
2.020000	-0.036099	-21.334267	-7.708884	2.127521	-13.580194	-2.172710	0.000000	-10.000000	0.333333	-17.716667	119.500000	1023.000000	1023.000000	2046.000000
2.040000	-0.036735	-21.710260	-7.788574	1.980010	-13.719789	-2.181910	0.000000	-10.000000	0.333333	-17.533335	113.500000	1023.000000	1023.000000	2046.000000
2.060000	-0.038098	-22.515829	-8.011287	1.830437	-13.890333	-2.444647	0.000000	-10.000000	0.316667	-17.250000	107.666664	1023.000000	1023.000000	2046.000000
2.080000	-0.039666	-23.442667	-8.193521	1.545863	-14.214479	-2.580529	0.000000	-10.000000	0.308333	-16.783335	100.000000	1023.000000	1023.000000	2046.000000
2.100000	-0.041276	-24.393955	-8.394463	1.268575	-14.434488	-2.833580	0.000000	-10.000000	0.283333	-16.383333	94.333336	1023.000000	1023.000000	2046.000000
2.120000	-0.043098	-25.470791	-8.578303	0.941846	-14.794277	-3.040056	0.000000	-10.000000	0.283333	-16.000000	88.833336	1023.000000	1023.000000	2046.000000
2.140000	-0.044374	-26.225302	-8.850794	0.741855	-14.879200	-3.237163	0.000000	-10.000000	0.291667	-15.833334	85.333336	1023.000000	1023.000000	2046.000000
2.160000	-0.045398	-26.830334	-8.995625	0.514573	-14.953925	-3.395355	0.000000	-10.000000	0.291667	-15.483334	80.166664	1023.000000	1023.000000	2046.000000
2.180000	-0.045681	-26.997723	-9.022331	0.571516	-15.099516	-3.447392	0.000000	-10.000000	0.275000	-14.700000	73.333336	1023.000000	1023.000000	2046.000000
2.200000	-0.045409	-26.836489	-9.204311	0.772516	-14.965743	-3.438950	0.000000	-10.000000	0.258333	-13.983334	68.333336	1023.000000	1023.000000	2046.000000
2.220000	-0.045557	-26.924349	-9.312372	0.867625	-14.940134	-3.539468	0.000000	-10.000000	0.233333	-12.966666	63.666668	1023.000000	1023.000000	2046.000000
2.240000	-0.045801	-27.068638	-9.247727	0.672291	-15.066587	-3.426612	0.000000	-10.000000	0.200000	-12.233334	61.000000	1023.000000	1023.000000	2046.000000
2.260000	-0.046836	-27.680347	-9.485540	0.420976	-15.038971	-3.576812	0.000000	-10.000000	0.183333	-11.500000	57.000000	1023.000000	1023.000000	2046.000000
2.280000	-0.048950	-28.929274	-9.706326	0.097839	-15.463406	-3.857382	0.000000	-10.000000	0.166667	-10.916667	51.666668	1023.000000	1023.000000	2046.000000
2.300000	-0.051584	-30.485886	-10.256826	-0.260053	-15.732152	-4.236855	0.000000	-10.000000	0.166667	-10.583333	47.666668	1023.000000	1023.000000	2046.000000
2.320000	-0.054363	-32.128452	-10.768139	-0.560223	-16.045650	-4.754439	0.000000	-10.000000	0.150000	-9.500000	44.000000	1023.000000	1023.000000	2046.000000
2.340000	-0.056515	-33.400078	-11.130024	-0.917063	-16.341364	-5.011628	0.000000	-10.000000	0.133333	-8.566667	42.166668	1023.000000	1023.000000	2046.000000
2.360000	-0.058118	-34.347630	-11.575908	-1.048075	-16.334173	-5.389472	0.000000	-10.000000	0.125000	-7.466667	39.333332	1023.000000	1023.000000	2046.000000
2.380000	-0.059585	-35.214539	-11.726685	-1.301641	-16.589214	-5.596998	0.000000	-10.000000	0.125000	-7.400000	36.000000	1023.000000	1023.000000	2046.000000
2.400000	-0.060566	-35.794624	-11.915713	-1.501954	-16.636889	-5.740071	0.000000	-10.000000	0.141667	-7.516667	33.500000	1023.000000	1023.000000	2046.000000
2.420000	-0.061422	-36.300369	-12.075454	-1.652844	-16.672016	-5.900057	0.000000	-10.000000	0.141667	-7.883334	31.166666	1023.000000	1023.000000	2046.000000
2.440000	-0.062120	-36.713207	-12.114035	-1.875373	-16.781868	-5.941934	0.000000	-10.000000	0.141667	-8.100000	29.333334	1023.000000	1023.000000	2046.000000
2.460000	-0.062641	-37.020813	-12.271011	-2.041225	-16.649523	-6.059052	0.000000	-10.000000	0.141667	-8.416667	26.500000	1023.000000	1023.000000	2046.000000
2.480000	-0.063100	-37.291851	-12.249143	-2.158720	-16.715803	-6.168185	0.000000	-10.000000	0.150000	-8.766666	23.666666	1023.000000	1023.000000	2046.000000
2.500000	-0.063338	-37.432796	-12.268758	-2.240201	-16.691622	-6.232217	0.000000	-10.000000	0.150000	-9.100000	20.833334	1023.000000	1023.000000	2046.000000
2.520000	-0.063508	-37.533466	-12.359947	-2.260353	-16.575361	-6.337806	0.000000	-10.000000	0.150000	-9.300000	17.833334	1023.000000	1023.000000	2046.000000
2.540000	-0.063493	-37.524567	-12.271001	-2.351605	-16.590313	-6.311648	0.000000	-10.000000	0.150000	-9.383333	14.666667	1023.000000	1023.000000	2046.000000
2.560000	-0.063216	-37.360683	-12.308377	-2.385573	-16.391665	-6.275067	0.000000	-10.000000	0.150000	-9.566667	9.166667	1023.000000	1023.000000	2046.000000
2.580000	-0.062865	-37.153412	-12.238083	-2.231485	-16.382637	-6.301206	0.000000	-10.000000	0.150000	-9.533334	4.000000	1023.000000	1023.000000	2046.000000
2.600000	-0.062736	-37.077110	-12.256254	-2.189637	-16.374819	-6.256397	0.000000	-10.000000	0.150000	-9.416667	-1.166667	1023.000000	1023.000000	2046.000000
2.620000	-0.062838	-37.137074	-12.411444	-2.060072	-16.347052	-6.318505	0.000000	-10.000000	0.150000	-9.083333	-3.000000	1023.000000	1023.000000	2046.000000
2.640000	-0.063325	-37.425358	-12.506111	-2.048065	-16.528429	-6.342751	0.000000	-10.000000	0.150000	-9.000000	-4.000000	1023.000000	1023.000000	2046.000000
2.660000	-0.064100	-37.883091	-12.898342	-2.090899	-16.453306	-6.440546	0.000000	-10.000000	0.150000	-8.933333	-5.000000	1023.000000	1023.000000	2046.000000
2.680000	-0.064789	-38.290348	-13.014818	-2.139016	-16.708040	-6.428474	0.000000	-10.000000	0.150000	-9.033334	-8.000000	1023.000000	1023.000000	2046.000000
2.700000	-0.065567	-38.750248	-13.349640	-2.211461	-16.773609	-6.415538	0.000000	-10.000000	0.150000	-9.133333	-11.000000	1023.000000	1023.000000	2046.000000
2.720000	-0.066219	-39.135571	-13.546929	-2.161278	-16.950380	-6.476983	0.000000	-10.000000	0.150000	-9.366667	-14.000000	1023.000000	1023.000000	2046.000000
2.740000	-0.067235	-39.735855	-13.658173	-2.382965	-17.211958	-6.482759	0.000000	-10.000000	0.150000	-9.383333	-16.000000	1023.000000	1023.000000	2046.000000
2.760000	-0.067997	-40.186020	-13.842551	-2.575120	-17.226440	-6.541909	0.000000	-10.000000	0.150000	-9.400001	-19.166666	1023.000000	1023.000000	2046.000000
2.780000	-0.068558	-40.518044	-13.763676	-2.729215	-17.459051	-6.566101	0.000000	-10.000000	0.150000	-9.350000	-22.333334	1023.000000	1023.000000	2046.000000
2.800000	-0.068765	-40.640018	-13.899916	-2.759583	-17.332468	-6.648051	0.000000	-10.000000	0.150000	-9.250000	-25.500000	1023.000000	1023.000000	2046.000000
2.820000	-0.068537	-40.505623	-13.699330	-2.738374	-17.467644	-6.600274	0.000000	-10.000000	0.150000	-9.233334	-28.500000	1023.000000	1023.000000	2046.000000
2.840000	-0.068478	-40.470421	-13.690932	-2.781200	-17.427519	-6.570772	0.000000	-10.000000	0.150000	-9.100000	-31.666666	1023.000000	1023.000000	2046.000000
2.860000	-0.068057	-40.221397	-13.561654	-2.665433	-17.420845	-6.573464	0.000000	-10.000000	0.150000	-8.900000	-34.666668	1023.000000	1023.000000	2046.000000
2.880000	-0.067819	-40.081173	-13.474319	-2.674682	-17.390520	-6.541653	0.000000	-10.000000	0.141667	-8.500000	-37.666668	1023.000000	1023.000000	2046.000000
2.900000	-0.067349	-39.803070	-13.391502	-2.569922	-17.311192	-6.530455	0.000000	-10.000000	0.141667	-8.050000	-40.500000	1023.000000	1023.000000	2046.000000
2.920000	-0.067038	-39.619583	-13.258313	-2.547379	-17.362385	-6.451506	0.000000	-10.000000	0.133333	-7.483334	-43.166668	1023.000000	1023.000000	2046.000000
2.940000	-0.066841	-39.503124	-13.353116	-2.441421	-17.242485	-6.466101	0.000000	-10.000000	0.125000	-6.500000	-45.833332	1023.000000	1023.000000	2046.000000
2.960000	-0.066445	-39.269032	-13.182622	-2.373317	-17.304287	-6.408807	0.000000	-10.000000	0.108333	-4.966667	-47.833332	1023.000000	1023.000000	2046.000000
2.980000	-0.066285	-39.174576	-13.247570	-2.386055	-17.189413	-6.351538	0.000000	-10.000000	0.091667	-2.650000	-49.666668	1023.000000	1023.000000	2046.000000
3.000000	-0.065620	-38.781166	-13.007117	-2.283274	-17.163343	-6.327431	0.000000	-10.000000	0.075000	-0.066667	-50.500000	1023.000000	1023.000000	2046.000000
3.020000	-0.065306	-38.595654	-12.986650	-2.301729	-17.011517	-6.295759	0.000000	-10.000000	0.066667	2.233333	-51.000000	1023.000000	1023.000000	2046.000000
3.040000	-0.064462	-38.096973	-12.797139	-2.205521	-16.830193	-6.264121	0.000000	-10.000000	0.058333	4.066667	-51.000000	1023.000000	1023.000000	2046.000000
3.060000	-0.063800	-37.705750	-12.590399	-2.230418	-16.696648	-6.188287	0.000000	-10.000000	0.058333	5.450000	-51.000000	1023.000000	1023.000000	2046.000000
3.080000	-0.063070	-37.274422	-12.492345	-2.162423	-16.409575	-6.210079	0.000000	-10.000000	0.050000	6.616667	-51.000000	1023.000000	1023.000000	2046.000000
3.100000	-0.062146	-36.728176	-12.168509	-2.125896	-16.318695	-6.115077	0.000000	-10.000000	0.050000	7.416667	-51.000000	1023.000000	1023.000000	2046.000000
3.120000	-0.061444	-36.313122	-12.137339	-2.131202	-16.006199	-6.038381	0.000000	-10.000000	0.033333	8.033334	-51.000000	1023.000000	1023.000000	2046.000000
3.140000	-0.060522	-35.768684	-11.893645	-1.974372	-15.835754	-6.064911	0.000000	-10.000000	0.025000	8.300000	-51.000000	1023.000000	1023.000000	2046.000000
3.160000	-0.059864	-35.379494	-11.672654	-2.017539	-15.705550	-5.983750	0.000000	-10.000000	0.025000	8.266666	-51.000000	1023.000000	1023.000000	2046.000000
3.180000	-0.059058	-34.903183	-11.578830	-1.903798	-15.467834	-5.952720	0.000000	-10.000000	0.041667	7.766666	-51.000000	1023.000000	1023.000000	2046.000000
3.200000	-0.058191	-34.391090	-11.285809	-1.868573	-15.384544	-5.852165	0.000000	-10.000000	0.050000	7.333333	-27.000000	1023.000000	1023.000000	2046.000000
3.220000	-0.057799	-34.159271	-11.293774	-1.853440	-15.164139	-5.847918	0.000000	-10.000000	0.050000	6.800000	-2.333333	1023.000000	1023.000000	2046.000000
3.240000	-0.056934	-33.648098	-11.045946	-1.646123	-15.129227	-5.826801	0.000000	-10.000000	0.058333	6.133333	23.166666	1023.000000	1023.000000	2046.000000
3.260000	-0.056560	-33.427055	-10.937099	-1.721506	-15.037864	-5.730588	0.000000	-10.000000	0.075000	4.966667	25.333334	1023.000000	1023.000000	2046.000000
3.280000	-0.056013	-33.103611	-10.865412	-1.597288	-14.928206	-5.712703	0.000000	-10.000000	0.083333	3.583333	27.500000	1023.000000	1023.000000	2046.000000
3.300000	-0.055566	-32.839684	-10.693403	-1.577690	-14.911369	-5.657220	0.000000	-10.000000	0.083333	2.633333	28.833334	1023.000000	1023.000000	2046.000000
3.320000	-0.055339	-32.705421	-10.737685	-1.519923	-14.832797	-5.615017	0.000000	-10.000000	0.083333	1.766667	29.833334	1023.000000	1023.000000	2046.000000
3.340000	-0.054819	-32.398190	-10.546026	-1.415089	-14.852669	-5.584407	0.000000	-10.000000	0.091667	0.700000	30.333334	1023.000000	1023.000000	2046.000000
3.360000	-0.054920	-32.457653	-10.621683	-1.441672	-14.831663	-5.562634	0.000000	-10.000000	0.100000	-0.850000	30.833334	1023.000000	1023.000000	2046.000000
3.380000	-0.054542	-32.234127	-10.499224	-1.320395	-14.856946	-5.557562	0.000000	-10.000000	0.100000	-2.200000	31.000000	1023.000000	1023.000000	2046.000000
3.400000	-0.054710	-32.333496	-10.488415	-1.364018	-14.927012	-5.554049	0.000000	-10.000000	0.108333	-3.166667	31.000000	1023.000000	1023.000000	2046.000000
3.420000	-0.054705	-32.330585	-10.611431	-1.302431	-14.902719	-5.514004	0.000000	-10.000000	0.116667	-3.983333	31.000000	1023.000000	1023.000000	2046.000000
3.440000	-0.054623	-32.282444	-10.427520	-1.281758	-15.074285	-5.498881	0.000000	-10.000000	0.125000	-4.866667	31.000000	1023.000000	1023.000000	2046.000000
3.460000	-0.055048	-32.533436	-10.592715	-1.293888	-15.087336	-5.559498	0.000000	-10.000000	0.133333	-5.800000	31.000000	1023.000000	1023.000000	2046.000000
3.480000	-0.055358	-32.716351	-10.649507	-1.283321	-15.241992	-5.541532	0.000000	-10.000000	0.141667	-6.566667	31.000000	1023.000000	1023.000000	2046.000000
3.500000	-0.056357	-33.307110	-10.780590	-1.375665	-15.498723	-5.652132	0.000000	-10.000000	0.150000	-7.150000	31.000000	1023.000000	1023.000000	2046.000000
3.520000	-0.057731	-34.119034	-11.022906	-1.539324	-15.719683	-5.837120	0.000000	-10.000000	0.150000	-7.600000	31.000000	1023.000000	1023.000000	2046.000000
3.540000	-0.058968	-34.850204	-11.000706	-1.781479	-16.100275	-5.967747	0.000000	-10.000000	0.150000	-7.983334	31.000000	1023.000000	1023.000000	2046.000000
3.560000	-0.060296	-35.635002	-11.221205	-1.963351	-16.234758	-6.215688	0.000000	-10.000000	0.150000	-8.333333	27.500000	1023.000000	1023.000000	2046.000000
3.580000	-0.061169	-36.150726	-11.314742	-2.069173	-16.385967	-6.380843	0.000000	-10.000000	0.150000	-8.766666	18.833334	1023.000000	1023.000000	2046.000000
3.600000	-0.061402	-36.288319	-11.326996	-2.104497	-16.347771	-6.509057	0.000000	-10.000000	0.150000	-9.100000	10.166667	1023.000000	1023.000000	2046.000000
3.620000	-0.061453	-36.318714	-11.486379	-1.928322	-16.412477	-6.491535	0.000000	-10.000000	0.150000	-9.333334	4.000000	1023.000000	1023.000000	2046.000000
3.640000	-0.060653	-35.846062	-11.408411	-1.668819	-16.472719	-6.296112	0.000000	-10.000000	0.150000	-9.433333	2.166667	1023.000000	1023.000000	2046.000000
3.660000	-0.060757	-35.907207	-11.532166	-1.545943	-16.511919	-6.317180	0.000000	-10.000000	0.150000	-9.433333	-0.666667	1023.000000	1023.000000	2046.000000
3.680000	-0.061064	-36.088852	-11.561472	-1.701810	-16.647972	-6.177601	0.000000	-10.000000	0.150000	-9.433333	-4.666667	1023.000000	1023.000000	2046.000000
3.700000	-0.062311	-36.825912	-11.669987	-2.002234	-16.880785	-6.272908	0.000000	-10.000000	0.150000	-9.366667	-7.833333	1023.000000	1023.000000	2046.000000
3.720000	-0.064732	-38.256416	-12.233872	-2.319395	-17.088863	-6.614285	0.000000	-10.000000	0.150000	-9.350000	-11.000000	1023.000000	1023.000000	2046.000000
3.740000	-0.067326	-39.789421	-12.657311	-2.649421	-17.517855	-6.964835	0.000000	-10.000000	0.141667	-8.950000	-13.000000	1023.000000	1023.000000	2046.000000
3.760000	-0.070055	-41.402386	-13.204050	-2.998297	-17.803438	-7.396601	0.000000	-10.000000	0.125000	-8.133333	-15.833333	1023.000000	1023.000000	2046.000000
3.780000	-0.072131	-42.629509	-13.736372	-3.254100	-17.951008	-7.688027	0.000000	-10.000000	0.108333	-5.966667	-19.000000	1023.000000	1023.000000	2046.000000
3.800000	-0.073381	-43.367905	-13.962808	-3.405825	-18.088209	-7.911064	0.000000	-10.000000	0.100000	-4.150000	-21.166666	1023.000000	1023.000000	2046.000000
3.820000	-0.074654	-44.120785	-14.275762	-3.595335	-18.089577	-8.160112	0.000000	-10.000000	0.091667	-1.833333	-23.000000	1023.000000	1023.000000	2046.000000
3.840000	-0.075337	-44.524319	-14.402423	-3.835335	-18.034174	-8.252389	0.000000	-10.000000	0.091667	-0.116667	-23.500000	1023.000000	1023.000000	2046.000000
3.860000	-0.075565	-44.658897	-14.340664	-4.027035	-17.946167	-8.345032	0.000000	-10.000000	0.075000	2.150000	-24.000000	1023.000000	1023.000000	2046.000000
3.880000	-0.075705	-44.741581	-14.368231	-4.208291	-17.676552	-8.488506	0.000000	-10.000000	0.058333	4.400000	-24.000000	1023.000000	1023.000000	2046.000000
3.900000	-0.075267	-44.482841	-14.145745	-4.425665	-17.451462	-8.459969	0.000000	-10.000000	0.025000	6.433333	-24.000000	1023.000000	1023.000000	2046.000000
3.920000	-0.074865	-44.245293	-14.027848	-4.568650	-17.085951	-8.562844	0.000000	-10.000000	0.008333	8.266666	-24.000000	1023.000000	1023.000000	2046.000000
3.940000	-0.074112	-43.800312	-13.794809	-4.670600	-16.746456	-8.588447	0.000000	-10.000000	0.000000	9.700000	-24.000000	1023.000000	1023.000000	2046.000000
3.960000	-0.072974	-43.127388	-13.510220	-4.763471	-16.362246	-8.491453	0.000000	-10.000000	0.000000	10.983334	-24.000000	1023.000000	1023.000000	2046.000000
3.980000	-0.071871	-42.475586	-13.301622	-4.834913	-15.839187	-8.499866	0.000000	-10.000000	-0.016667	12.283334	-24.000000	1023.000000	1023.000000	2046.000000
4.000000	-0.070111	-41.435352	-12.890928	-4.876207	-15.369915	-8.298301	0.000000	-10.000000	-0.041667	13.483334	-16.166666	1023.000000	1023.000000	2046.000000
4.020000	-0.068486	-40.475216	-12.565986	-4.762093	-14.858299	-8.288838	0.000000	-10.000000	-0.066667	14.666667	0.000000	1023.000000	1023.000000	2046.000000
4.040000	-0.066963	-39.575134	-12.218187	-4.748010	-14.450240	-8.158695	0.000000	-10.000000	-0.083333	16.100000	17.833334	1023.000000	1023.000000	2046.000000
4.060000	-0.065442	-38.676193	-11.918619	-4.686136	-14.032016	-8.039422	0.000000	-10.000000	-0.125000	18.000000	31.833334	1023.000000	1023.000000	2046.000000
4.080000	-0.064528	-38.135834	-11.834079	-4.708737	-13.618033	-7.974983	0.000000	-10.000000	-0.175000	19.933334	39.833332	1023.000000	1023.000000	2046.000000
4.100000	-0.063350	-37.439983	-11.596313	-4.791942	-13.242943	-7.808788	0.000000	-10.000000	-0.216667	21.250000	46.166668	1023.000000	1023.000000	2046.000000
4.120000	-0.062532	-36.956558	-11.510607	-4.876429	-12.805848	-7.763674	0.000000	-10.000000	-0.216667	21.700001	50.666668	1023.000000	1023.000000	2046.000000
4.140000	-0.061229	-36.186275	-11.168855	-5.000440	-12.498073	-7.518909	0.000000	-10.000000	-0.225000	22.083334	55.333332	1023.000000	1023.000000	2046.000000
4.160000	-0.060179	-35.565525	-10.902388	-5.025549	-12.127613	-7.509973	0.000000	-10.000000	-0.258333	22.883333	62.500000	1023.000000	1023.000000	2046.000000
4.180000	-0.058823	-34.764648	-10.402046	-5.271390	-11.724789	-7.366423	0.000000	-10.000000	-0.308333	24.033333	70.166664	1023.000000	1023.000000	2046.000000
4.200000	-0.057335	-33.885132	-9.830292	-5.468536	-11.245580	-7.340725	0.000000	-10.000000	-0.350000	25.100000	78.000000	1023.000000	1023.000000	2046.000000
4.220000	-0.055628	-32.876251	-9.279518	-5.658590	-10.697212	-7.240932	0.000000	-10.000000	-0.383333	26.283333	86.166664	1023.000000	1023.000000	2046.000000
4.240000	-0.053114	-31.390516	-8.528939	-5.702544	-10.143213	-7.015820	0.000000	-10.000000	-0.425000	27.483334	94.666664	1023.000000	1023.000000	2046.000000
4.260000	-0.050385	-29.777517	-7.783533	-5.659783	-9.439961	-6.894239	0.000000	-10.000000	-0.466667	28.850000	103.666664	1023.000000	1023.000000	2046.000000
4.280000	-0.047212	-27.902498	-6.910489	-5.624890	-8.772394	-6.594726	0.000000	-10.000000	-0.508333	29.900000	113.000000	1023.000000	1023.000000	2046.000000
4.300000	-0.044013	-26.011913	-6.091646	-5.473982	-7.988349	-6.457936	0.000000	-10.000000	-0.558333	31.050001	122.666664	1023.000000	1023.000000	2046.000000
4.320000	-0.040817	-24.122673	-5.250035	-5.495024	-7.224937	-6.152677	0.000000	-10.000000	-0.600000	32.133335	132.833328	1023.000000	1023.000000	2046.000000
4.340000	-0.037361	-22.080177	-4.391945	-5.294755	-6.424776	-5.968700	0.000000	-10.000000	-0.633333	33.066669	143.500000	1023.000000	1023.000000	2046.000000
4.360000	-0.034126	-20.168432	-3.556840	-5.233050	-5.701602	-5.676940	0.000000	-10.000000	-0.658333	34.033337	154.500000	1023.000000	1023.000000	2046.000000
4.380000	-0.030565	-18.063911	-2.628559	-5.083547	-4.992779	-5.359028	0.000000	-10.000000	-0.716667	34.800003	165.666672	1023.000000	1023.000000	2046.000000
4.400000	-0.027394	-16.190113	-1.843130	-4.958665	-4.244931	-5.143388	0.000000	-10.000000	-0.758333	35.933334	177.166672	1023.000000	1023.000000	2046.000000
4.420000	-0.024135	-14.263789	-0.992563	-4.820753	-3.571838	-4.878636	0.000000	-10.000000	-0.783333	36.799999	189.000000	1023.000000	1023.000000	2046.000000
4.440000	-0.020925	-12.366559	-0.196188	-4.637713	-2.821496	-4.711162	0.000000	-10.000000	-0.783333	37.466667	201.166672	1023.000000	1023.000000	2046.000000
4.460000	-0.017874	-10.563651	0.613810	-4.612926	-2.188127	-4.376408	0.000000	-10.000000	-0.800000	37.683334	213.500000	1023.000000	1023.000000	2046.000000
4.480000	-0.014588	-8.621470	1.421913	-4.455912	-1.468503	-4.118968	0.000000	-10.000000	-0.825000	37.799999	226.000000	1023.000000	1023.000000	2046.000000
4.500000	-0.011774	-6.958204	2.190220	-4.341485	-0.850775	-3.956165	0.000000	-10.000000	-0.841667	37.833332	238.500000	1023.000000	1023.000000	2046.000000
4.520000	-0.008627	-5.098320	2.927546	-4.148833	-0.187141	-3.689891	0.000000	-10.000000	-0.833333	38.016666	251.166672	1023.000000	1023.000000	2046.000000
4.540000	-0.006016	-3.555591	3.590009	-4.046475	0.426942	-3.526067	0.000000	-10.000000	-0.816667	37.783333	263.833344	1023.000000	1023.000000	2046.000000
4.560000	-0.003198	-1.890221	4.290122	-3.954260	0.944091	-3.170173	0.000000	-10.000000	-0.800000	37.650002	276.500000	1023.000000	1023.000000	2046.000000
4.580000	-0.000606	-0.358044	4.873634	-3.696441	1.591482	-3.126719	0.000000	-10.000000	-0.800000	37.283337	289.166656	1023.000000	1023.000000	2046.000000
4.600000	0.001971	1.164873	5.545320	-3.667957	2.054046	-2.766535	0.000000	-10.000000	-0.791667	37.266666	301.666656	1023.000000	1023.000000	2046.000000
4.620000	0.004595	2.715765	6.179704	-3.414491	2.648501	-2.697949	0.000000	-10.000000	-0.783333	37.066666	314.166656	1023.000000	1023.000000	2046.000000
4.640000	0.006999	4.136189	6.799829	-3.384730	3.169388	-2.448298	0.000000	-10.000000	-0.758333	36.966667	326.500000	1023.000000	1023.000000	2046.000000
4.660000	0.009409	5.560627	7.426233	-3.205243	3.684272	-2.344635	0.000000	-10.000000	-0.750000	36.633331	338.833344	1023.000000	1023.000000	2046.000000
4.680000	0.011664	6.893670	8.043300	-3.104770	4.204126	-2.248985	0.000000	-10.000000	-0.716667	36.233334	351.000000	1023.000000	1023.000000	2046.000000
4.700000	0.014077	8.319491	8.630589	-3.005066	4.708157	-2.014190	0.000000	-10.000000	-0.700000	35.783333	363.000000	1023.000000	1023.000000	2046.000000
4.720000	0.016405	9.695350	9.212807	-2.813684	5.231425	-1.935198	0.000000	-10.000000	-0.650000	35.366669	375.000000	1023.000000	1023.000000	2046.000000
4.740000	0.018375	10.859572	9.729405	-2.803617	5.653184	-1.719401	0.000000	-10.000000	-0.641667	35.049999	387.000000	1023.000000	1023.000000	2046.000000
4.760000	0.020378	12.043358	10.202947	-2.577088	6.030143	-1.612644	0.000000	-10.000000	-0.633333	34.700001	398.833344	1023.000000	1023.000000	2046.000000
4.780000	0.021686	12.816710	10.617555	-2.578940	6.321270	-1.543175	0.000000	-10.000000	-0.633333	34.183334	410.500000	1023.000000	1023.000000	2046.000000
4.800000	0.022902	13.534920	11.025650	-2.635646	6.573899	-1.428983	0.000000	-10.000000	-0.616667	33.983334	422.000000	1023.000000	1023.000000	2046.000000
4.820000	0.024212	14.309118	11.539208	-2.682520	6.944946	-1.492516	0.000000	-10.000000	-0.591667	33.633335	433.500000	1023.000000	1023.000000	2046.000000
4.840000	0.025780	15.235880	12.111349	-2.792201	7.296089	-1.379356	0.000000	-10.000000	-0.575000	33.533333	444.833344	1023.000000	1023.000000	2046.000000
4.860000	0.028432	16.803572	12.735180	-2.579779	8.022765	-1.374594	0.000000	-10.000000	-0.541667	33.000000	456.000000	1023.000000	1023.000000	2046.000000
4.880000	0.031274	18.482744	13.427276	-2.476386	8.692513	-1.160656	0.000000	-10.000000	-0.516667	32.783333	467.000000	1023.000000	1023.000000	2046.000000
4.900000	0.034870	20.608360	14.099088	-2.005343	9.338494	-0.823879	0.000000	-10.000000	-0.516667	32.349998	478.000000	1023.000000	1023.000000	2046.000000
4.920000	0.038377	22.680767	14.690571	-1.467130	9.923081	-0.465753	0.000000	-10.000000	-0.533333	32.250000	488.833344	1023.000000	1023.000000	2046.000000
4.940000	0.041212	24.356266	15.254519	-1.209600	10.456541	-0.145194	0.000000	-10.000000	-0.550000	32.000000	499.666656	1023.000000	1023.000000	2046.000000
4.960000	0.042979	25.400305	15.831073	-1.188193	10.801063	-0.043638	0.000000	-10.000000	-0.525000	31.800001	510.333344	1023.000000	1023.000000	2046.000000
4.980000	0.043634	25.787596	16.036201	-1.366367	11.070640	0.047122	0.000000	-10.000000	-0.500000	31.483334	521.000000	1023.000000	1023.000000	2046.000000
5.000000	0.043159	25.506721	15.809937	-1.345044	11.230824	-0.188995	0.000000	-10.000000	-0.433333	30.700001	531.500000	1023.000000	1023.000000	2046.000000
5.020000	0.041804	24.706041	15.393621	-1.550130	11.204539	-0.341989	0.000000	-10.000000	-0.391667	29.716667	542.000000	1023.000000	1023.000000	2046.000000
5.040000	0.041435	24.487858	15.208234	-1.499480	11.387198	-0.608094	0.000000	-10.000000	-0.358333	28.666668	552.166687	1023.000000	1023.000000	2046.000000
5.060000	0.041732	24.663340	15.198564	-1.576910	11.730700	-0.689013	0.000000	-10.000000	-0.358333	27.950001	562.000000	1023.000000	1023.000000	2046.000000
5.080000	0.042850	25.324160	15.297123	-1.421527	12.133583	-0.685019	0.000000	-10.000000	-0.358333	27.500000	571.333313	1023.000000	1023.000000	2046.000000
5.100000	0.044057	26.037617	15.543066	-1.317213	12.567821	-0.756057	0.000000	-10.000000	-0.350000	27.200001	580.500000	1023.000000	1023.000000	2046.000000
5.120000	0.045085	26.645088	15.797812	-1.325520	12.935427	-0.762630	0.000000	-10.000000	-0.350000	26.966667	589.500000	1023.000000	1023.000000	2046.000000
5.140000	0.046593	27.536535	16.146574	-1.211670	13.415112	-0.813482	0.000000	-10.000000	-0.333333	26.850000	598.500000	1023.000000	1023.000000	2046.000000
5.160000	0.048002	28.369139	16.483305	-1.223089	13.846482	-0.737561	0.000000	-10.000000	-0.316667	26.549999	607.500000	1023.000000	1023.000000	2046.000000
5.180000	0.049873	29.474663	16.904297	-1.060389	14.366094	-0.735340	0.000000	-10.000000	-0.300000	26.216667	616.500000	1023.000000	1023.000000	2046.000000
5.200000	0.051417	30.387342	17.280556	-1.092993	14.883554	-0.683775	0.000000	-10.000000	-0.300000	25.683334	625.333313	1023.000000	1023.000000	2046.000000
5.220000	0.053355	31.532869	17.708452	-0.907832	15.416811	-0.684562	0.000000	-10.000000	-0.300000	25.033335	634.166687	1023.000000	1023.000000	2046.000000
5.240000	0.055293	32.678085	18.122747	-0.746013	15.993894	-0.692541	0.000000	-10.000000	-0.291667	24.500000	642.666687	1023.000000	1023.000000	2046.000000
5.260000	0.057446	33.950394	18.576244	-0.620017	16.594452	-0.600286	0.000000	-10.000000	-0.275000	24.000000	651.000000	1023.000000	1023.000000	2046.000000
5.280000	0.059805	35.345001	19.053806	-0.408663	17.241772	-0.541914	0.000000	-10.000000	-0.241667	23.550001	659.000000	1023.000000	1023.000000	2046.000000
5.300000	0.061967	36.622360	19.424088	-0.162099	17.775814	-0.415441	0.000000	-10.000000	-0.216667	22.816668	667.000000	1023.000000	1023.000000	2046.000000
5.320000	0.064210	37.948185	19.863646	0.113494	18.292416	-0.321372	0.000000	-10.000000	-0.200000	22.466667	674.666687	1023.000000	1023.000000	2046.000000
5.340000	0.065816	38.897217	20.068470	0.252527	18.815258	-0.239039	0.000000	-10.000000	-0.183333	21.866667	682.166687	1023.000000	1023.000000	2046.000000
5.360000	0.067316	39.783890	20.327536	0.419195	19.189936	-0.152777	0.000000	-10.000000	-0.158333	21.316668	689.500000	1023.000000	1023.000000	2046.000000
5.380000	0.068067	40.227436	20.420843	0.290463	19.546015	-0.029884	0.000000	-10.000000	-0.141667	20.316668	696.833313	1023.000000	1023.000000	2046.000000
5.400000	0.068493	40.479549	20.458414	0.309119	19.732382	-0.020364	0.000000	-10.000000	-0.116667	19.600000	703.833313	1023.000000	1023.000000	2046.000000
5.420000	0.068726	40.616966	20.460775	0.128973	19.886217	0.141003	0.000000	-10.000000	-0.108333	18.850000	710.333313	1023.000000	1023.000000	2046.000000
5.440000	0.068967	40.759651	20.489996	0.073874	20.052856	0.142925	0.000000	-10.000000	-0.075000	17.950001	716.833313	1023.000000	1023.000000	2046.000000
5.460000	0.068996	40.776672	20.628572	-0.186023	20.193321	0.140803	0.000000	-10.000000	-0.058333	16.850000	722.833313	1023.000000	1023.000000	2046.000000
5.480000	0.069442	41.040318	20.890675	-0.255888	20.315010	0.090521	0.000000	-10.000000	-0.025000	15.900001	728.833313	1023.000000	1023.000000	2046.000000
5.500000	0.070170	41.470451	21.176311	-0.326629	20.442284	0.178487	0.000000	-10.000000	-0.008333	15.166667	734.166687	1023.000000	1023.000000	2046.000000
5.520000	0.071458	42.231949	21.494200	-0.175031	20.626404	0.286377	0.000000	-10.000000	0.000000	14.666667	739.500000	1023.000000	1023.000000	2046.000000
5.540000	0.072878	43.070744	21.806295	-0.039622	20.841276	0.462795	0.000000	-10.000000	-0.008333	14.066667	744.333313	1023.000000	1023.000000	2046.000000
5.560000	0.074593	44.084179	22.160616	0.249508	21.047943	0.626111	0.000000	-10.000000	-0.008333	13.433333	749.166687	1023.000000	1023.000000	2046.000000
5.580000	0.076228	45.050781	22.514128	0.437911	21.282473	0.816269	0.000000	-10.000000	0.000000	12.716667	753.666687	1023.000000	1023.000000	2046.000000
5.600000	0.077987	46.090302	22.885962	0.739404	21.453703	1.011234	0.000000	-10.000000	0.016667	12.100000	758.000000	1023.000000	1023.000000	2046.000000
5.620000	0.079700	47.102810	23.237642	0.987195	21.713533	1.164440	0.000000	-10.000000	0.016667	11.566667	762.000000	1023.000000	1023.000000	2046.000000
5.640000	0.081306	48.051872	23.539106	1.243776	21.907084	1.361908	0.000000	-10.000000	0.008333	11.283334	766.000000	1023.000000	1023.000000	2046.000000
5.660000	0.082773	48.918850	23.815878	1.473812	22.135666	1.493497	0.000000	-10.000000	0.000000	11.016666	770.000000	1023.000000	1023.000000	2046.000000
5.680000	0.084026	49.659634	24.090805	1.659212	22.343958	1.565659	0.000000	-10.000000	0.000000	10.716666	773.833313	1023.000000	1023.000000	2046.000000
5.700000	0.085131	50.312248	24.351049	1.777083	22.497171	1.686946	0.000000	-10.000000	0.000000	10.100000	777.500000	1023.000000	1023.000000	2046.000000
5.720000	0.086091	50.879807	24.531000	1.902079	22.685022	1.761707	0.000000	-10.000000	0.008333	9.533334	781.000000	1023.000000	1023.000000	2046.000000
5.740000	0.087038	51.439251	24.762409	2.064161	22.814430	1.798251	0.000000	-10.000000	0.025000	8.983334	784.333313	1023.000000	1023.000000	2046.000000
5.760000	0.087884	51.939255	24.889082	2.161934	23.025087	1.863150	0.000000	-10.000000	0.041667	8.300000	787.500000	1023.000000	1023.000000	2046.000000
5.780000	0.088570	52.344994	25.057634	2.258475	23.138010	1.890874	0.000000	-10.000000	0.058333	7.216667	790.333313	1023.000000	1023.000000	2046.000000
5.800000	0.089168	52.698307	25.162182	2.319539	23.258595	1.957991	0.000000	-10.000000	0.075000	5.950000	793.000000	1023.000000	1023.000000	2046.000000
5.820000	0.089791	53.066563	25.295593	2.420789	23.369101	1.981078	0.000000	-10.000000	0.091667	4.616667	795.166687	1023.000000	1023.000000	2046.000000
5.840000	0.090262	53.345020	25.364275	2.504114	23.475349	2.001284	0.000000	-10.000000	0.100000	3.283333	797.000000	1023.000000	1023.000000	2046.000000
5.860000	0.090708	53.608715	25.432024	2.576281	23.579588	2.020825	0.000000	-10.000000	0.100000	1.700000	798.166687	1023.000000	1023.000000	2046.000000
5.880000	0.091077	53.826683	25.552122	2.644436	23.575045	2.055080	0.000000	-10.000000	0.108333	0.600000	798.833313	1023.000000	1023.000000	2046.000000
5.900000	0.091488	54.069160	25.632578	2.673082	23.666981	2.096517	0.000000	-10.000000	0.125000	0.000000	799.000000	1023.000000	1023.000000	2046.000000
5.920000	0.091938	54.335423	25.735451	2.830970	23.686066	2.082938	0.000000	-10.000000	0.125000	0.000000	799.000000	1023.000000	1023.000000	2046.000000
5.940000	0.092232	54.509163	25.757872	2.864856	23.711512	2.174923	0.000000	-10.000000	0.116667	-0.266667	799.000000	1023.000000	1023.000000	2046.000000
5.960000	0.092088	54.423748	25.707710	2.972014	23.629696	2.114327	0.000000	-10.000000	0.100000	-1.016667	799.000000	1023.000000	1023.000000	2046.000000
5.980000	0.091514	54.085056	25.580233	2.883059	23.482485	2.139280	0.000000	-10.000000	0.100000	-2.166667	799.000000	1023.000000	1023.000000	2046.000000
6.000000	0.091069	53.821743	25.461805	2.972213	23.396450	1.991274	0.000000	-10.000000	0.116667	-3.483333	799.000000	1023.000000	1023.000000	2046.000000
6.020000	0.090410	53.432076	25.333153	2.865169	23.249043	1.984710	0.000000	-10.000000	0.133333	-4.700000	799.000000	1023.000000	1023.000000	2046.000000
6.040000	0.090760	53.639217	25.190609	3.135364	23.402193	1.911049	0.000000	-10.000000	0.133333	-5.733334	799.000000	1023.000000	1023.000000	2046.000000
6.060000	0.091016	53.790405	25.127930	3.407746	23.176832	2.077899	0.000000	-10.000000	0.133333	-6.500000	799.000000	1023.000000	1023.000000	2046.000000
6.080000	0.091533	54.095852	24.954340	3.739588	23.067389	2.334536	0.000000	-10.000000	0.133333	-6.983334	799.000000	1023.000000	1023.000000	2046.000000
6.100000	0.090939	53.744804	24.770023	3.838027	22.747898	2.388857	0.000000	-10.000000	0.158333	-7.366667	799.000000	1023.000000	1023.000000	2046.000000
6.120000	0.089858	53.105961	24.608692	3.689444	22.367701	2.440124	0.000000	-10.000000	0.175000	-7.816667	799.000000	1023.000000	1023.000000	2046.000000
6.140000	0.087913	51.956726	24.126902	3.511730	21.942255	2.375840	0.000000	-10.000000	0.183333	-8.416667	799.000000	1023.000000	1023.000000	2046.000000
6.160000	0.084740	50.081478	23.148468	3.426573	21.327660	2.178778	0.000000	-10.000000	0.191667	-9.300000	792.000000	1023.000000	1023.000000	2046.000000
6.180000	0.080943	47.837177	22.166700	3.380298	20.539099	1.751080	0.000000	-10.000000	0.208333	-10.383334	783.833313	1023.000000	1023.000000	2046.000000
6.200000	0.077792	45.975052	21.298777	3.217988	19.936884	1.521405	0.000000	-10.000000	0.233333	-11.450001	774.500000	1023.000000	1023.000000	2046.000000
6.220000	0.075713	44.746632	20.699108	3.281826	19.545858	1.219840	0.000000	-10.000000	0.250000	-12.300000	770.666687	1023.000000	1023.000000	2046.000000
6.240000	0.073740	43.580162	20.227798	3.165957	19.098608	1.087798	0.000000	-10.000000	0.258333	-12.700001	766.500000	1023.000000	1023.000000	2046.000000
6.260000	0.072329	42.746346	19.778360	3.225500	18.879442	0.863043	0.000000	-10.000000	0.258333	-12.916667	762.166687	1023.000000	1023.000000	2046.000000
6.280000	0.070564	41.703613	19.502298	3.066614	18.496986	0.637714	0.000000	-10.000000	0.275000	-13.016666	757.833313	1023.000000	1023.000000	2046.000000
6.300000	0.069413	41.023254	19.257206	2.926198	18.283850	0.555999	0.000000	-10.000000	0.275000	-13.316667	753.500000	1023.000000	1023.000000	2046.000000
6.320000	0.068377	40.410587	19.052408	2.908011	18.120686	0.329482	0.000000	-10.000000	0.291667	-13.683333	749.000000	1023.000000	1023.000000	2046.000000
6.340000	0.067116	39.665787	18.818323	2.706989	17.897070	0.243403	0.000000	-10.000000	0.291667	-14.233334	744.500000	1023.000000	1023.000000	2046.000000
6.360000	0.066402	39.243301	18.633661	2.766975	17.790550	0.052116	0.000000	-10.000000	0.300000	-14.766667	739.833313	1023.000000	1023.000000	2046.000000
6.380000	0.065289	38.585518	18.429077	2.672446	17.549303	-0.065309	0.000000	-10.000000	0.300000	-15.416667	734.833313	1023.000000	1023.000000	2046.000000
6.400000	0.064573	38.162411	18.208960	2.667570	17.405117	-0.119238	0.000000	-10.000000	0.300000	-16.000000	729.666687	1023.000000	1023.000000	2046.000000
6.420000	0.063662	37.624329	18.010134	2.641091	17.251823	-0.278720	0.000000	-10.000000	0.316667	-16.666668	724.166687	1023.000000	1023.000000	2046.000000
6.440000	0.063026	37.248528	17.745089	2.663452	17.056696	-0.216710	0.000000	-10.000000	0.350000	-17.516666	718.500000	1023.000000	1023.000000	2046.000000
6.460000	0.062196	36.757572	17.426561	2.826658	16.792465	-0.288113	0.000000	-10.000000	0.383333	-18.416668	712.500000	1023.000000	1023.000000	2046.000000
6.480000	0.060890	35.985737	17.019156	2.923157	16.285793	-0.242369	0.000000	-10.000000	0.416667	-19.333334	706.500000	1023.000000	1023.000000	2046.000000
6.500000	0.059861	35.377995	16.509787	3.229365	15.996378	-0.357535	0.000000	-10.000000	0.433333	-20.216667	700.166687	1023.000000	1023.000000	2046.000000
6.520000	0.057732	34.119530	15.894421	3.158109	15.382204	-0.315205	0.000000	-10.000000	0.458333	-21.000000	693.500000	1023.000000	1023.000000	2046.000000
6.540000	0.056074	33.139530	15.270769	3.274321	14.926166	-0.331727	0.000000	-10.000000	0.466667	-21.733334	686.333313	1023.000000	1023.000000	2046.000000
6.560000	0.053430	31.576918	14.602777	3.147345	14.208595	-0.381800	0.000000	-10.000000	0.491667	-22.316668	679.166687	1023.000000	1023.000000	2046.000000
6.580000	0.051574	30.480188	13.908316	3.193037	13.679556	-0.300719	0.000000	-10.000000	0.516667	-22.816668	671.666687	1023.000000	1023.000000	2046.000000
6.600000	0.049165	29.056673	13.304233	3.135595	13.051762	-0.434915	0.000000	-10.000000	0.541667	-23.200001	664.000000	1023.000000	1023.000000	2046.000000
6.620000	0.047014	27.785349	12.796957	2.900771	12.470186	-0.382565	0.000000	-10.000000	0.558333	-23.550001	656.333313	1023.000000	1023.000000	2046.000000
6.640000	0.045095	26.651443	12.329947	2.852121	12.026623	-0.557247	0.000000	-10.000000	0.566667	-23.916668	648.666687	1023.000000	1023.000000	2046.000000
6.660000	0.043174	25.515917	11.898083	2.661765	11.445026	-0.488958	0.000000	-10.000000	0.575000	-24.333334	640.833313	1023.000000	1023.000000	2046.000000
6.680000	0.042226	24.955435	11.595001	2.843440	11.095431	-0.578439	0.000000	-10.000000	0.583333	-24.700001	632.500000	1023.000000	1023.000000	2046.000000
6.700000	0.040838	24.135504	11.331345	2.781631	10.541462	-0.518933	0.000000	-10.000000	0.591667	-25.183334	624.166687	1023.000000	1023.000000	2046.000000
6.720000	0.040166	23.738300	11.007769	3.001489	10.247350	-0.518306	0.000000	-10.000000	0.616667	-25.633333	615.666687	1023.000000	1023.000000	2046.000000
6.740000	0.039048	23.077173	10.726876	3.067785	9.812612	-0.530099	0.000000	-10.000000	0.616667	-25.900002	607.166687	1023.000000	1023.000000	2046.000000
6.760000	0.038433	22.714052	10.480917	3.214863	9.439191	-0.420919	0.000000	-10.000000	0.616667	-26.100000	598.500000	1023.000000	1023.000000	2046.000000
6.780000	0.037517	22.172838	10.158637	3.399937	9.095567	-0.481302	0.000000	-10.000000	0.600000	-26.033335	589.833313	1023.000000	1023.000000	2046.000000
6.800000	0.036532	21.590347	9.846313	3.479320	8.618499	-0.353784	0.000000	-10.000000	0.616667	-26.016666	581.166687	1023.000000	1023.000000	2046.000000
6.820000	0.035429	20.938694	9.461413	3.695887	8.237823	-0.456431	0.000000	-10.000000	0.616667	-25.683334	572.500000	1023.000000	1023.000000	2046.000000
6.840000	0.034013	20.101562	9.067677	3.678402	7.686060	-0.330577	0.000000	-10.000000	0.616667	-25.450001	564.000000	1023.000000	1023.000000	2046.000000
6.860000	0.032812	19.391626	8.688568	3.874606	7.260785	-0.432333	0.000000	-10.000000	0.608333	-25.316668	555.500000	1023.000000	1023.000000	2046.000000
6.880000	0.031147	18.407648	8.312803	3.755505	6.655932	-0.316592	0.000000	-10.000000	0.608333	-25.450001	547.000000	1023.000000	1023.000000	2046.000000
6.900000	0.030258	17.882359	7.940753	3.960843	6.375055	-0.394293	0.000000	-10.000000	0.608333	-25.666668	538.500000	1023.000000	1023.000000	2046.000000
6.920000	0.028550	16.872854	7.590046	3.883651	5.808919	-0.409762	0.000000	-10.000000	0.600000	-25.783335	529.833313	1023.000000	1023.000000	2046.000000
6.940000	0.027545	16.279167	7.230067	3.938897	5.447879	-0.337676	0.000000	-10.000000	0.600000	-25.783335	521.333313	1023.000000	1023.000000	2046.000000
6.960000	0.025985	15.356962	6.869339	3.969286	4.991613	-0.473276	0.000000	-10.000000	0.608333	-25.750000	512.666687	1023.000000	1023.000000	2046.000000
6.980000	0.024760	14.633178	6.535912	3.937793	4.548405	-0.388932	0.000000	-10.000000	0.616667	-25.850000	504.166656	1023.000000	1023.000000	2046.000000
7.000000	0.023478	13.875246	6.184436	4.021000	4.194775	-0.524965	0.000000	-10.000000	0.616667	-25.916666	495.500000	1023.000000	1023.000000	2046.000000
7.020000	0.021813	12.891747	5.840566	3.903206	3.633931	-0.485957	0.000000	-10.000000	0.608333	-25.983334	486.833344	1023.000000	1023.000000	2046.000000
7.040000	0.020512	12.122515	5.451463	4.017056	3.288769	-0.634773	0.000000	-10.000000	0.616667	-25.850000	478.166656	1023.000000	1023.000000	2046.000000
7.060000	0.018685	11.042654	5.141357	3.845376	2.591516	-0.535596	0.000000	-10.000000	0.641667	-25.983334	469.500000	1023.000000	1023.000000	2046.000000
7.080000	0.017362	10.260995	4.704863	4.008625	2.274304	-0.726797	0.000000	-10.000000	0.658333	-26.216667	460.833344	1023.000000	1023.000000	2046.000000
7.100000	0.015393	9.096987	4.380456	3.836070	1.570350	-0.689889	0.000000	-10.000000	0.675000	-26.683334	452.000000	1023.000000	1023.000000	2046.000000
7.120000	0.014276	8.437120	4.037876	4.003258	1.199805	-0.803819	0.000000	-10.000000	0.691667	-26.900000	443.000000	1023.000000	1023.000000	2046.000000
7.140000	0.012324	7.283668	3.725550	3.866424	0.518161	-0.826467	0.000000	-10.000000	0.708333	-27.116667	434.000000	1023.000000	1023.000000	2046.000000
7.160000	0.010392	6.141837	3.305789	3.744619	-0.067832	-0.840740	0.000000	-10.000000	0.716667	-27.083334	425.000000	1023.000000	1023.000000	2046.000000
7.180000	0.008078	4.774028	2.846237	3.651551	-0.695959	-1.027800	0.000000	-10.000000	0.708333	-27.216667	416.000000	1023.000000	1023.000000	2046.000000
7.200000	0.005355	3.164986	2.335145	3.464223	-1.546482	-1.087899	0.000000	-10.000000	0.716667	-27.350000	407.000000	1023.000000	1023.000000	2046.000000
7.220000	0.003236	1.912634	1.732703	3.387439	-2.082821	-1.124686	0.000000	-10.000000	0.708333	-27.733334	397.833344	1023.000000	1023.000000	2046.000000
7.240000	0.001146	0.677271	1.146680	3.453465	-2.727292	-1.195581	0.000000	-10.000000	0.725000	-28.016666	388.666656	1023.000000	1023.000000	2046.000000
7.260000	-0.000067	-0.039695	0.633421	3.703266	-3.456947	-0.919435	0.000000	-10.000000	0.725000	-28.433334	379.166656	1023.000000	1023.000000	2046.000000
7.280000	-0.001509	-0.891679	0.004422	4.032438	-4.074165	-0.854375	0.000000	-10.000000	0.741667	-28.583334	369.833344	1023.000000	1023.000000	2046.000000
7.300000	-0.003776	-2.231514	-0.504832	3.960114	-5.090097	-0.596699	0.000000	-10.000000	0.741667	-28.799999	360.166656	1023.000000	1023.000000	2046.000000
7.320000	-0.006004	-3.548311	-1.080135	3.885330	-5.817630	-0.535876	0.000000	-10.000000	0.741667	-28.750000	350.666656	1023.000000	1023.000000	2046.000000
7.340000	-0.009370	-5.537890	-1.645181	3.569625	-6.832870	-0.629463	0.000000	-10.000000	0.733333	-28.850000	341.000000	1023.000000	1023.000000	2046.000000
7.360000	-0.013035	-7.703532	-2.366874	3.236894	-7.764864	-0.808688	0.000000	-10.000000	0.716667	-28.700001	331.333344	1023.000000	1023.000000	2046.000000
7.380000	-0.016775	-9.914147	-3.166674	3.038008	-8.500817	-1.284664	0.000000	-10.000000	0.708333	-28.350000	321.833344	1023.000000	1023.000000	2046.000000
7.400000	-0.020632	-12.193224	-3.884784	2.609241	-9.387165	-1.530516	0.000000	-10.000000	0.700000	-27.650000	312.333344	1023.000000	1023.000000	2046.000000
7.420000	-0.023378	-13.816306	-4.608301	2.489419	-9.825980	-1.871444	0.000000	-10.000000	0.700000	-26.833334	303.166656	1023.000000	1023.000000	2046.000000
7.440000	-0.026231	-15.502264	-5.152160	2.259758	-10.414200	-2.195662	0.000000	-10.000000	0.683333	-26.250000	294.166656	1023.000000	1023.000000	2046.000000
7.460000	-0.028493	-16.839149	-5.670269	2.025124	-10.833249	-2.360754	0.000000	-10.000000	0.650000	-25.883333	285.500000	1023.000000	1023.000000	2046.000000
7.480000	-0.030643	-18.110226	-6.082386	1.796578	-11.244963	-2.579455	0.000000	-10.000000	0.616667	-25.666668	276.833344	1023.000000	1023.000000	2046.000000
7.500000	-0.032446	-19.175610	-6.413934	1.510024	-11.621971	-2.649729	0.000000	-10.000000	0.600000	-25.433334	268.333344	1023.000000	1023.000000	2046.000000
7.520000	-0.033966	-20.073633	-6.750959	1.368535	-11.826006	-2.865203	0.000000	-10.000000	0.591667	-25.166668	259.666656	1023.000000	1023.000000	2046.000000
7.540000	-0.035415	-20.930046	-6.901541	1.102436	-12.173472	-2.957469	0.000000	-10.000000	0.583333	-24.883333	251.333328	1023.000000	1023.000000	2046.000000
7.560000	-0.036448	-21.540541	-7.207393	0.997145	-12.226110	-3.104184	0.000000	-10.000000	0.566667	-24.316668	243.000000	1023.000000	1023.000000	2046.000000
7.580000	-0.037734	-22.300900	-7.371037	0.809424	-12.486980	-3.252306	0.000000	-10.000000	0.550000	-23.900002	235.000000	1023.000000	1023.000000	2046.000000
7.600000	-0.038710	-22.877884	-7.618657	0.604392	-12.583176	-3.280444	0.000000	-10.000000	0.541667	-23.433334	227.000000	1023.000000	1023.000000	2046.000000
7.620000	-0.039474	-23.329401	-7.772635	0.511757	-12.639256	-3.429268	0.000000	-10.000000	0.541667	-23.166668	219.000000	1023.000000	1023.000000	2046.000000
7.640000	-0.039997	-23.638102	-7.872006	0.393482	-12.796099	-3.363478	0.000000	-10.000000	0.533333	-22.883333	211.333328	1023.000000	1023.000000	2046.000000
7.660000	-0.040551	-23.965847	-8.087420	0.454579	-12.876482	-3.456524	0.000000	-10.000000	0.500000	-22.550001	203.666672	1023.000000	1023.000000	2046.000000
7.680000	-0.041575	-24.570620	-8.258621	0.360502	-13.203532	-3.468968	0.000000	-10.000000	0.466667	-22.083334	196.333328	1023.000000	1023.000000	2046.000000
7.700000	-0.042505	-25.120201	-8.671960	0.427429	-13.247102	-3.628568	0.000000	-10.000000	0.450000	-21.400002	188.833328	1023.000000	1023.000000	2046.000000
7.720000	-0.044020	-26.015781	-8.960087	0.300599	-13.591026	-3.765266	0.000000	-10.000000	0.441667	-20.816668	181.666672	1023.000000	1023.000000	2046.000000
7.740000	-0.045383	-26.821129	-9.396567	0.125205	-13.753543	-3.796224	0.000000	-10.000000	0.433333	-20.466667	174.666672	1023.000000	1023.000000	2046.000000
7.760000	-0.046691	-27.594358	-9.740351	0.079162	-14.057927	-3.875242	0.000000	-10.000000	0.425000	-20.216667	167.833328	1023.000000	1023.000000	2046.000000
7.780000	-0.047973	-28.352167	-10.054453	-0.074307	-14.376702	-3.846705	0.000000	-10.000000	0.416667	-19.966667	161.166672	1023.000000	1023.000000	2046.000000
7.800000	-0.049297	-29.134266	-10.494268	-0.152367	-14.464179	-4.023451	0.000000	-10.000000	0.408333	-19.500000	154.333328	1023.000000	1023.000000	2046.000000
7.820000	-0.050748	-29.991888	-10.675046	-0.390755	-14.814818	-4.111269	0.000000	-10.000000	0.400000	-19.133333	147.833328	1023.000000	1023.000000	2046.000000
7.840000	-0.051885	-30.664167	-10.859396	-0.610914	-15.040817	-4.153042	0.000000	-10.000000	0.400000	-18.733334	141.500000	1023.000000	1023.000000	2046.000000
7.860000	-0.052581	-31.075548	-10.982663	-0.702007	-15.130934	-4.259945	0.000000	-10.000000	0.391667	-18.383333	135.500000	1023.000000	1023.000000	2046.000000
7.880000	-0.053012	-31.330141	-10.968692	-0.817578	-15.306686	-4.237185	0.000000	-10.000000	0.391667	-17.716667	129.500000	1023.000000	1023.000000	2046.000000
7.900000	-0.053388	-31.552567	-11.071295	-0.860353	-15.313807	-4.307111	0.000000	-10.000000	0.358333	-17.116667	123.500000	1023.000000	1023.000000	2046.000000
7.920000	-0.053531	-31.637104	-11.030116	-0.834992	-15.395120	-4.376876	0.000000	-10.000000	0.333333	-16.300001	117.666664	1023.000000	1023.000000	2046.000000
7.940000	-0.053609	-31.682629	-10.943192	-0.937079	-15.474802	-4.327556	0.000000	-10.000000	0.291667	-15.366668	112.166664	1023.000000	1023.000000	2046.000000
7.960000	-0.053566	-31.657297	-11.013243	-0.924876	-15.304901	-4.414279	0.000000	-10.000000	0.283333	-14.233334	107.000000	1023.000000	1023.000000	2046.000000
7.980000	-0.053449	-31.588175	-10.873876	-0.897152	-15.362002	-4.455145	0.000000	-10.000000	0.250000	-12.983334	102.333336	1023.000000	1023.000000	2046.000000
8.000000	-0.053426	-31.574621	-10.911718	-1.009633	-15.215170	-4.438099	0.000000	-10.000000	0.208333	-11.583334	98.000000	1023.000000	1023.000000	2046.000000
8.020000	-0.053055	-31.355530	-10.744576	-0.927941	-15.168796	-4.514218	0.000000	-10.000000	0.166667	-9.766666	94.166664	1023.000000	1023.000000	2046.000000
8.040000	-0.052890	-31.257969	-10.561152	-1.052980	-15.182406	-4.461431	0.000000	-10.000000	0.133333	-7.566667	90.666664	1023.000000	1023.000000	2046.000000
8.060000	-0.052438	-30.990843	-10.548914	-1.042985	-14.919550	-4.479393	0.000000	-10.000000	0.116667	-5.016667	88.166664	1023.000000	1023.000000	2046.000000
8.080000	-0.051887	-30.665102	-10.259799	-1.047553	-14.894485	-4.463266	0.000000	-10.000000	0.100000	-2.133333	86.666664	1023.000000	1023.000000	2046.000000
8.100000	-0.051334	-30.338116	-10.193669	-1.097678	-14.603059	-4.443709	0.000000	-10.000000	0.091667	0.400000	86.166664	1023.000000	1023.000000	2046.000000
8.120000	-0.050614	-29.913113	-10.035367	-1.047971	-14.386055	-4.443720	0.000000	-10.000000	0.091667	2.416667	86.000000	1023.000000	1023.000000	2046.000000
8.140000	-0.049891	-29.485828	-9.764746	-1.051986	-14.279188	-4.389908	0.000000	-10.000000	0.091667	3.616667	86.000000	1023.000000	1023.000000	2046.000000
8.160000	-0.049228	-29.093895	-9.732353	-1.024646	-13.939910	-4.396986	0.000000	-10.000000	0.100000	4.316667	86.000000	1023.000000	1023.000000	2046.000000
8.180000	-0.048543	-28.688639	-9.491936	-0.951866	-13.870605	-4.374230	0.000000	-10.000000	0.091667	4.533333	86.000000	1023.000000	1023.000000	2046.000000
8.200000	-0.048141	-28.451078	-9.452852	-1.000621	-13.620770	-4.376836	0.000000	-10.000000	0.083333	4.350000	86.000000	1023.000000	1023.000000	2046.000000
8.220000	-0.047470	-28.054916	-9.253094	-0.903598	-13.525407	-4.372818	0.000000	-10.000000	0.075000	3.916667	86.000000	1023.000000	1023.000000	2046.000000
8.240000	-0.047060	-27.812399	-9.117015	-0.917178	-13.448434	-4.329773	0.000000	-10.000000	0.091667	3.033333	86.000000	1023.000000	1023.000000	2046.000000
8.260000	-0.046726	-27.614969	-9.115282	-0.892205	-13.310298	-4.297184	0.000000	-10.000000	0.100000	1.700000	86.000000	1023.000000	1023.000000	2046.000000
8.280000	-0.046296	-27.360706	-8.942245	-0.806141	-13.309152	-4.303168	0.000000	-10.000000	0.116667	0.016667	86.000000	1023.000000	1023.000000	2046.000000
8.300000	-0.046331	-27.381380	-8.965547	-0.839791	-13.256225	-4.319818	0.000000	-10.000000	0.108333	-1.133333	86.000000	1023.000000	1023.000000	2046.000000
8.320000	-0.046148	-27.273642	-8.933092	-0.785102	-13.265728	-4.289719	0.000000	-10.000000	0.108333	-1.916667	86.000000	1023.000000	1023.000000	2046.000000
8.340000	-0.045916	-27.136179	-8.794515	-0.712120	-13.334795	-4.294750	0.000000	-10.000000	0.108333	-2.533333	85.666664	1023.000000	1023.000000	2046.000000
8.360000	-0.046236	-27.325209	-8.919161	-0.803193	-13.329259	-4.273597	0.000000	-10.000000	0.125000	-3.600000	84.833336	1023.000000	1023.000000	2046.000000
8.380000	-0.046165	-27.283283	-8.904195	-0.679348	-13.349646	-4.350094	0.000000	-10.000000	0.141667	-4.766666	83.666664	1023.000000	1023.000000	2046.000000
8.400000	-0.046367	-27.402622	-8.852030	-0.675940	-13.512556	-4.362096	0.000000	-10.000000	0.150000	-5.716667	82.166664	1023.000000	1023.000000	2046.000000
8.420000	-0.047105	-27.839039	-9.065686	-0.778096	-13.601419	-4.393838	0.000000	-10.000000	0.150000	-6.400000	80.333336	1023.000000	1023.000000	2046.000000
8.440000	-0.047921	-28.321552	-9.037986	-0.796529	-13.924344	-4.562694	0.000000	-10.000000	0.150000	-6.983334	78.000000	1023.000000	1023.000000	2046.000000
8.460000	-0.049403	-29.197338	-9.278586	-1.125789	-14.155274	-4.637690	0.000000	-10.000000	0.150000	-7.633334	75.500000	1023.000000	1023.000000	2046.000000
8.480000	-0.050506	-29.849260	-9.362444	-1.209257	-14.418493	-4.859066	0.000000	-10.000000	0.150000	-8.366667	73.000000	1023.000000	1023.000000	2046.000000
8.500000	-0.051476	-30.422567	-9.485606	-1.357070	-14.576381	-5.003510	0.000000	-10.000000	0.158333	-9.100000	70.166664	1023.000000	1023.000000	2046.000000
8.520000	-0.052135	-30.812073	-9.613946	-1.445361	-14.632498	-5.120269	0.000000	-10.000000	0.175000	-9.750000	67.166664	1023.000000	1023.000000	2046.000000
8.540000	-0.052069	-30.772675	-9.567475	-1.305755	-14.812057	-5.087389	0.000000	-10.000000	0.175000	-10.200000	63.833332	1023.000000	1023.000000	2046.000000
8.560000	-0.051867	-30.653416	-9.783749	-1.107672	-14.806812	-4.955183	0.000000	-10.000000	0.183333	-10.700000	58.166668	1023.000000	1023.000000	2046.000000
8.580000	-0.051855	-30.646444	-9.932698	-0.844243	-14.908116	-4.961387	0.000000	-10.000000	0.183333	-11.033334	53.500000	1023.000000	1023.000000	2046.000000
8.600000	-0.052259	-30.884829	-9.945035	-0.997187	-15.093656	-4.848951	0.000000	-10.000000	0.200000	-11.300000	50.000000	1023.000000	1023.000000	2046.000000
8.620000	-0.053695	-31.733778	-10.244277	-1.251674	-15.334141	-4.903686	0.000000	-10.000000	0.191667	-11.383333	48.666668	1023.000000	1023.000000	2046.000000
8.640000	-0.055540	-32.824203	-10.506740	-1.485114	-15.690310	-5.142041	0.000000	-10.000000	0.175000	-11.250000	46.000000	1023.000000	1023.000000	2046.000000
8.660000	-0.058626	-34.648071	-11.145472	-1.873750	-16.069096	-5.559756	0.000000	-10.000000	0.158333	-10.816667	42.166668	1023.000000	1023.000000	2046.000000
8.680000	-0.061092	-36.105373	-11.608014	-2.138391	-16.408749	-5.950217	0.000000	-10.000000	0.158333	-10.150001	38.500000	1023.000000	1023.000000	2046.000000
8.700000	-0.063375	-37.454777	-12.028685	-2.413146	-16.704899	-6.308050	0.000000	-10.000000	0.158333	-9.716667	35.166668	1023.000000	1023.000000	2046.000000
8.720000	-0.065228	-38.549644	-12.516589	-2.584704	-16.858902	-6.589450	0.000000	-10.000000	0.158333	-9.600000	32.000000	1023.000000	1023.000000	2046.000000
8.740000	-0.066396	-39.239822	-12.626034	-2.709351	-17.137209	-6.767227	0.000000	-10.000000	0.150000	-9.650001	28.833334	1023.000000	1023.000000	2046.000000
8.760000	-0.067894	-40.125546	-12.999375	-2.958883	-17.235443	-6.931846	0.000000	-10.000000	0.158333	-9.666667	25.666666	1023.000000	1023.000000	2046.000000
8.780000	-0.068673	-40.585846	-13.051796	-3.033872	-17.394848	-7.105330	0.000000	-10.000000	0.166667	-9.700000	22.333334	1023.000000	1023.000000	2046.000000
8.800000	-0.069684	-41.183464	-13.275669	-3.258827	-17.444048	-7.204923	0.000000	-10.000000	0.175000	-9.683333	19.166666	1023.000000	1023.000000	2046.000000
8.820000	-0.070105	-41.431999	-13.327394	-3.324093	-17.458645	-7.321868	0.000000	-10.000000	0.166667	-9.516667	15.833333	1023.000000	1023.000000	2046.000000
8.840000	-0.070648	-41.752850	-13.349311	-3.541444	-17.489916	-7.372178	0.000000	-10.000000	0.141667	-8.833334	12.666667	1023.000000	1023.000000	2046.000000
8.860000	-0.071163	-42.057625	-13.537623	-3.601234	-17.362320	-7.556445	0.000000	-10.000000	0.125000	-7.383334	9.666667	1023.000000	1023.000000	2046.000000
8.880000	-0.071115	-42.028683	-13.452965	-3.681615	-17.343857	-7.550245	0.000000	-10.000000	0.108333	-5.416667	7.333333	1023.000000	1023.000000	2046.000000
8.900000	-0.071047	-41.988869	-13.434491	-3.825456	-17.130764	-7.598159	0.000000	-10.000000	0.100000	-2.516667	5.500000	1023.000000	1023.000000	2046.000000
8.920000	-0.070184	-41.478855	-13.231964	-3.844353	-16.848333	-7.554204	0.000000	-10.000000	0.083333	0.150000	4.500000	1023.000000	1023.000000	2046.000000
8.940000	-0.069217	-40.907116	-13.014283	-3.935702	-16.527750	-7.429380	0.000000	-10.000000	0.075000	2.133333	4.000000	1023.000000	1023.000000	2046.000000
8.960000	-0.068276	-40.350975	-12.839943	-3.841179	-16.208527	-7.461325	0.000000	-10.000000	0.050000	4.883333	4.000000	1023.000000	1023.000000	2046.000000
8.980000	-0.067219	-39.726204	-12.586288	-3.854452	-15.895107	-7.390356	0.000000	-10.000000	0.025000	8.100000	4.000000	1023.000000	1023.000000	2046.000000
9.000000	-0.066873	-39.522076	-12.723306	-3.876939	-15.477740	-7.444092	0.000000	-10.000000	-0.025000	11.916667	4.000000	1023.000000	1023.000000	2046.000000
9.020000	-0.066098	-39.063690	-12.571638	-3.940471	-15.179785	-7.371799	0.000000	-10.000000	-0.041667	14.300000	4.000000	1023.000000	1023.000000	2046.000000
9.040000	-0.065606	-38.773430	-12.544003	-4.066399	-14.855839	-7.307190	0.000000	-10.000000	-0.075000	15.866667	4.000000	1023.000000	1023.000000	2046.000000
9.060000	-0.064637	-38.200748	-12.324446	-4.096369	-14.604754	-7.175180	0.000000	-10.000000	-0.091667	17.333334	10.666667	1023.000000	1023.000000	2046.000000
9.080000	-0.063672	-37.630394	-12.109326	-4.196983	-14.252200	-7.071885	0.000000	-10.000000	-0.125000	18.216667	18.833334	1023.000000	1023.000000	2046.000000
9.100000	-0.063081	-37.280720	-11.969562	-4.323896	-13.906039	-7.081223	0.000000	-10.000000	-0.158333	19.300001	29.166666	1023.000000	1023.000000	2046.000000
9.120000	-0.061843	-36.549072	-11.529242	-4.449457	-13.548625	-7.021747	0.000000	-10.000000	-0.191667	20.116667	35.000000	1023.000000	1023.000000	2046.000000
9.140000	-0.060633	-35.833824	-11.177492	-4.628425	-13.105536	-6.922370	0.000000	-10.000000	-0.216667	21.133333	41.666668	1023.000000	1023.000000	2046.000000
9.160000	-0.058749	-34.720940	-10.580170	-4.606757	-12.703169	-6.830842	0.000000	-10.000000	-0.250000	22.366667	48.500000	1023.000000	1023.000000	2046.000000
9.180000	-0.056648	-33.479191	-10.053607	-4.609831	-12.147061	-6.668692	0.000000	-10.000000	-0.283333	23.550001	55.666668	1023.000000	1023.000000	2046.000000
9.200000	-0.054459	-32.185196	-9.469910	-4.518003	-11.628762	-6.568520	0.000000	-10.000000	-0.316667	24.416668	63.166668	1023.000000	1023.000000	2046.000000
9.220000	-0.051797	-30.611893	-8.750602	-4.422853	-11.067163	-6.371276	0.000000	-10.000000	-0.333333	24.883333	71.333336	1023.000000	1023.000000	2046.000000
9.240000	-0.049327	-29.152348	-8.209967	-4.330146	-10.403431	-6.208805	0.000000	-10.000000	-0.325000	25.466667	79.666664	1023.000000	1023.000000	2046.000000
9.260000	-0.046829	-27.676012	-7.567794	-4.240687	-9.864313	-6.003219	0.000000	-10.000000	-0.333333	25.900000	88.166664	1023.000000	1023.000000	2046.000000
9.280000	-0.044070	-26.045156	-6.886079	-4.134439	-9.276769	-5.747870	0.000000	-10.000000	-0.341667	26.316668	96.666664	1023.000000	1023.000000	2046.000000
9.300000	-0.041697	-24.643089	-6.383468	-3.959267	-8.653300	-5.647054	0.000000	-10.000000	-0.375000	26.733334	105.333336	1023.000000	1023.000000	2046.000000
9.320000	-0.039072	-23.091301	-5.733719	-3.812462	-8.144167	-5.400952	0.000000	-10.000000	-0.400000	27.450001	114.333336	1023.000000	1023.000000	2046.000000
9.340000	-0.036477	-21.558144	-5.139769	-3.709566	-7.538025	-5.170784	0.000000	-10.000000	-0.425000	28.216667	123.333336	1023.000000	1023.000000	2046.000000
9.360000	-0.034055	-20.126602	-4.532195	-3.606215	-6.999319	-4.988873	0.000000	-10.000000	-0.450000	28.816668	132.666672	1023.000000	1023.000000	2046.000000
9.380000	-0.031176	-18.424999	-3.845615	-3.549296	-6.335783	-4.694306	0.000000	-10.000000	-0.450000	29.416668	142.000000	1023.000000	1023.000000	2046.000000
9.400000	-0.028822	-17.033508	-3.270973	-3.437798	-5.722740	-4.601998	0.000000	-10.000000	-0.466667	29.916668	151.666672	1023.000000	1023.000000	2046.000000
9.420000	-0.025999	-15.365224	-2.536998	-3.388478	-5.101224	-4.338523	0.000000	-10.000000	-0.475000	30.483334	161.500000	1023.000000	1023.000000	2046.000000
9.440000	-0.023308	-13.774846	-1.879439	-3.287104	-4.404955	-4.203348	0.000000	-10.000000	-0.508333	31.066668	171.666672	1023.000000	1023.000000	2046.000000
9.460000	-0.020566	-12.154522	-1.168928	-3.205744	-3.776644	-4.003206	0.000000	-10.000000	-0.533333	31.600000	182.000000	1023.000000	1023.000000	2046.000000
9.480000	-0.017749	-10.489562	-0.443980	-3.131227	-3.131273	-3.783082	0.000000	-10.000000	-0.575000	32.299999	192.500000	1023.000000	1023.000000	2046.000000
9.500000	-0.015112	-8.931334	0.215376	-3.074094	-2.432932	-3.639685	0.000000	-10.000000	-0.591667	32.666668	203.166672	1023.000000	1023.000000	2046.000000
9.520000	-0.012264	-7.248245	0.969236	-2.976598	-1.836143	-3.404739	0.000000	-10.000000	-0.608333	33.316666	214.000000	1023.000000	1023.000000	2046.000000
9.540000	-0.009689	-5.726417	1.635025	-2.904823	-1.204752	-3.251866	0.000000	-10.000000	-0.616667	33.700001	225.000000	1023.000000	1023.000000	2046.000000
9.560000	-0.007223	-4.268505	2.334225	-2.882269	-0.644175	-3.076286	0.000000	-10.000000	-0.616667	34.066666	236.166672	1023.000000	1023.000000	2046.000000
9.580000	-0.004563	-2.696605	3.030970	-2.788349	-0.058376	-2.880849	0.000000	-10.000000	-0.625000	34.049999	247.500000	1023.000000	1023.000000	2046.000000
9.600000	-0.002595	-1.533406	3.673690	-2.787708	0.399152	-2.818540	0.000000	-10.000000	-0.625000	34.033333	258.833344	1023.000000	1023.000000	2046.000000
9.620000	-0.000659	-0.389682	4.335543	-2.826531	0.820444	-2.719137	0.000000	-10.000000	-0.658333	34.216667	270.166656	1023.000000	1023.000000	2046.000000
9.640000	0.000770	0.455037	4.921617	-2.980357	1.239157	-2.725379	0.000000	-10.000000	-0.658333	34.299999	281.500000	1023.000000	1023.000000	2046.000000
9.660000	0.002220	1.311873	5.610146	-3.189750	1.578248	-2.686771	0.000000	-10.000000	-0.666667	34.283333	293.000000	1023.000000	1023.000000	2046.000000
9.680000	0.004468	2.640812	6.264000	-3.149102	2.155065	-2.629152	0.000000	-10.000000	-0.675000	34.250000	304.500000	1023.000000	1023.000000	2046.000000
9.700000	0.006450	3.812183	6.921422	-3.218018	2.682542	-2.573763	0.000000	-10.000000	-0.675000	34.483334	316.000000	1023.000000	1023.000000	2046.000000
9.720000	0.009809	5.797132	7.627686	-2.915695	3.371970	-2.286829	0.000000	-10.000000	-0.675000	34.633335	327.500000	1023.000000	1023.000000	2046.000000
9.740000	0.013294	7.856518	8.286039	-2.411711	3.962101	-1.979911	0.000000	-10.000000	-0.666667	34.516666	339.000000	1023.000000	1023.000000	2046.000000
9.760000	0.016815	9.937484	9.007380	-2.125643	4.572307	-1.516560	0.000000	-10.000000	-0.683333	34.433334	350.500000	1023.000000	1023.000000	2046.000000
9.780000	0.019498	11.523070	9.701236	-2.032374	5.161316	-1.307107	0.000000	-10.000000	-0.666667	34.383335	362.000000	1023.000000	1023.000000	2046.000000
9.800000	0.021288	12.581016	10.315745	-2.252179	5.602893	-1.085444	0.000000	-10.000000	-0.675000	34.633335	373.500000	1023.000000	1023.000000	2046.000000
9.820000	0.022015	13.010664	10.439185	-2.316492	5.903522	-1.015552	0.000000	-10.000000	-0.658333	34.533333	385.000000	1023.000000	1023.000000	2046.000000
9.840000	0.020983	12.401087	10.107794	-2.462533	6.003547	-1.247720	0.000000	-10.000000	-0.650000	34.283333	396.500000	1023.000000	1023.000000	2046.000000
9.860000	0.020506	12.118769	9.997366	-2.605318	6.098024	-1.371303	0.000000	-10.000000	-0.616667	33.866669	408.000000	1023.000000	1023.000000	2046.000000
9.880000	0.020921	12.364561	10.084162	-2.624749	6.458174	-1.553025	0.000000	-10.000000	-0.600000	33.433334	419.500000	1023.000000	1023.000000	2046.000000
9.900000	0.022074	13.045580	10.329446	-2.664728	6.873499	-1.492638	0.000000	-10.000000	-0.616667	33.516666	430.833344	1023.000000	1023.000000	2046.000000
9.920000	0.023890	14.119260	10.702339	-2.523222	7.396619	-1.456476	0.000000	-10.000000	-0.641667	33.616665	442.000000	1023.000000	1023.000000	2046.000000
9.940000	0.025356	14.985164	11.136074	-2.579792	7.861392	-1.432510	0.000000	-10.000000	-0.658333	33.966667	453.000000	1023.000000	1023.000000	2046.000000
9.960000	0.027340	16.157923	11.613277	-2.434594	8.392076	-1.412838	0.000000	-10.000000	-0.658333	33.900002	464.333344	1023.000000	1023.000000	2046.000000
9.980000	0.029007	17.142879	12.105448	-2.393328	8.861324	-1.430564	0.000000	-10.000000	-0.641667	33.933334	475.666656	1023.000000	1023.000000	2046.000000
10.000000	0.031221	18.451529	12.619389	-2.281596	9.428204	-1.314467	0.000000	-10.000000	-0.608333	33.600002	487.000000	1023.000000	1023.000000	2046.000000
10.020000	0.033528	19.814877	13.184572	-2.133959	10.099047	-1.334784	0.000000	-10.000000	-0.575000	33.050003	498.166656	1023.000000	1023.000000	2046.000000
10.040000	0.035735	21.119343	13.750358	-2.093073	10.721419	-1.259361	0.000000	-10.000000	-0.550000	32.216667	509.333344	1023.000000	1023.000000	2046.000000
10.060000	0.038381	22.683090	14.342460	-1.869813	11.459694	-1.249251	0.000000	-10.000000	-0.533333	31.466667	520.333313	1023.000000	1023.000000	2046.000000
10.080000	0.040789	24.106499	14.992389	-1.831879	12.126287	-1.180299	0.000000	-10.000000	-0.500000	30.750000	531.000000	1023.000000	1023.000000	2046.000000
10.100000	0.043869	25.926294	15.610417	-1.571681	12.951301	-1.063742	0.000000	-10.000000	-0.458333	30.100000	541.333313	1023.000000	1023.000000	2046.000000
10.120000	0.046534	27.501886	16.166960	-1.328311	13.660183	-0.996945	0.000000	-10.000000	-0.425000	29.466667	551.500000	1023.000000	1023.000000	2046.000000
10.140000	0.049437	29.217354	16.696962	-1.013307	14.388129	-0.854431	0.000000	-10.000000	-0.391667	28.766666	561.500000	1023.000000	1023.000000	2046.000000
10.160000	0.051681	30.543415	17.141136	-0.762182	14.986520	-0.822059	0.000000	-10.000000	-0.366667	27.850000	571.166687	1023.000000	1023.000000	2046.000000
10.180000	0.053581	31.666155	17.465231	-0.646408	15.500130	-0.652799	0.000000	-10.000000	-0.333333	26.866667	580.666687	1023.000000	1023.000000	2046.000000
10.200000	0.055110	32.569996	17.750902	-0.619818	15.986898	-0.547988	0.000000	-10.000000	-0.325000	25.983334	589.666687	1023.000000	1023.000000	2046.000000
10.220000	0.055839	33.000809	17.822756	-0.736143	16.350569	-0.436373	0.000000	-10.000000	-0.308333	25.083334	598.500000	1023.000000	1023.000000	2046.000000
10.240000	0.056641	33.474960	17.911606	-0.649849	16.596800	-0.383597	0.000000	-10.000000	-0.291667	24.366667	606.833313	1023.000000	1023.000000	2046.000000
10.260000	0.057017	33.696815	18.007408	-0.795241	16.797180	-0.312531	0.000000	-10.000000	-0.250000	23.516666	615.000000	1023.000000	1023.000000	2046.000000
10.280000	0.057541	34.006496	18.164965	-0.809608	17.020729	-0.369590	0.000000	-10.000000	-0.191667	22.433334	623.000000	1023.000000	1023.000000	2046.000000
10.300000	0.058035	34.298431	18.407021	-1.005880	17.232540	-0.335248	0.000000	-10.000000	-0.150000	20.866667	630.833313	1023.000000	1023.000000	2046.000000
10.320000	0.058963	34.847347	18.655428	-0.924217	17.419996	-0.303858	0.000000	-10.000000	-0.116667	19.483334	638.166687	1023.000000	1023.000000	2046.000000
10.340000	0.060276	35.622963	19.001312	-0.835408	17.696320	-0.239261	0.000000	-10.000000	-0.091667	18.150000	645.000000	1023.000000	1023.000000	2046.000000
10.360000	0.061845	36.550430	19.310163	-0.597714	17.953175	-0.115194	0.000000	-10.000000	-0.058333	17.183334	651.333313	1023.000000	1023.000000	2046.000000
10.380000	0.063770	37.687794	19.738964	-0.361160	18.294624	0.015364	0.000000	-10.000000	-0.025000	15.950000	657.166687	1023.000000	1023.000000	2046.000000
10.400000	0.065463	38.688587	20.079525	-0.182380	18.580961	0.210483	0.000000	-10.000000	-0.008333	14.966667	662.666687	1023.000000	1023.000000	2046.000000
10.420000	0.067356	39.807220	20.411873	0.159546	18.913370	0.322432	0.000000	-10.000000	0.000000	13.733334	667.833313	1023.000000	1023.000000	2046.000000
10.440000	0.068619	40.554050	20.670551	0.315875	19.103113	0.464512	0.000000	-10.000000	0.000000	12.633333	672.666687	1023.000000	1023.000000	2046.000000
10.460000	0.070231	41.506577	20.908478	0.642454	19.353447	0.602199	0.000000	-10.000000	0.000000	11.550000	677.000000	1023.000000	1023.000000	2046.000000
10.480000	0.071282	42.127716	21.115221	0.806143	19.509008	0.697342	0.000000	-10.000000	0.016667	10.300000	681.000000	1023.000000	1023.000000	2046.000000
10.500000	0.072286	42.720951	21.229782	1.030447	19.602617	0.858105	0.000000	-10.000000	0.033333	8.966667	684.666687	1023.000000	1023.000000	2046.000000
10.520000	0.072952	43.114388	21.324013	1.204374	19.686615	0.899386	0.000000	-10.000000	0.058333	7.450000	688.000000	1023.000000	1023.000000	2046.000000
10.540000	0.073555	43.470871	21.370329	1.331633	19.696539	1.072371	0.000000	-10.000000	0.075000	5.933333	690.833313	1023.000000	1023.000000	2046.000000
10.560000	0.074179	43.840034	21.435274	1.533663	19.796471	1.074629	0.000000	-10.000000	0.091667	4.366667	693.166687	1023.000000	1023.000000	2046.000000
10.580000	0.074437	43.992443	21.444527	1.561166	19.765081	1.221670	0.000000	-10.000000	0.100000	2.550000	694.833313	1023.000000	1023.000000	2046.000000
10.600000	0.074959	44.300488	21.476660	1.789842	19.820290	1.213699	0.000000	-10.000000	0.100000	0.866667	695.666687	1023.000000	1023.000000	2046.000000
10.620000	0.075151	44.413967	21.554039	1.778244	19.807493	1.274189	0.000000	-10.000000	0.108333	-0.816667	696.000000	1023.000000	1023.000000	2046.000000
10.640000	0.075821	44.809990	21.723562	1.957170	19.826691	1.302565	0.000000	-10.000000	0.116667	-1.966667	696.000000	1023.000000	1023.000000	2046.000000
10.660000	0.076332	45.112064	21.822863	2.022486	19.927275	1.339441	0.000000	-10.000000	0.125000	-2.933333	696.000000	1023.000000	1023.000000	2046.000000
10.680000	0.076550	45.240822	21.849148	2.153609	19.847200	1.390866	0.000000	-10.000000	0.133333	-3.633333	696.000000	1023.000000	1023.000000	2046.000000
10.700000	0.076627	45.286453	21.857449	2.197269	19.834324	1.397413	0.000000	-10.000000	0.150000	-4.433333	696.000000	1023.000000	1023.000000	2046.000000
10.720000	0.076501	45.211803	21.761229	2.318362	19.744307	1.387904	0.000000	-10.000000	0.158333	-5.333333	696.000000	1023.000000	1023.000000	2046.000000
10.740000	0.076348	45.121384	21.653269	2.370896	19.745293	1.351928	0.000000	-10.000000	0.158333	-6.316667	696.000000	1023.000000	1023.000000	2046.000000
10.760000	0.076404	45.154472	21.498522	2.599376	19.627934	1.428640	0.000000	-10.000000	0.150000	-7.166667	696.000000	1023.000000	1023.000000	2046.000000
10.780000	0.076968	45.487999	21.242123	3.088769	19.533892	1.623214	0.000000	-10.000000	0.150000	-7.816667	696.000000	1023.000000	1023.000000	2046.000000
10.800000	0.076551	45.241493	21.014404	3.258599	19.186253	1.782238	0.000000	-10.000000	0.158333	-8.366667	696.000000	1023.000000	1023.000000	2046.000000
10.820000	0.075517	44.630474	20.828312	3.271965	18.762377	1.767823	0.000000	-10.000000	0.166667	-8.900001	692.666687	1023.000000	1023.000000	2046.000000
10.840000	0.073641	43.521603	20.466934	3.011026	18.307838	1.735804	0.000000	-10.000000	0.175000	-9.400001	685.333313	1023.000000	1023.000000	2046.000000
10.860000	0.071370	42.179634	19.884651	2.979141	17.766945	1.548898	0.000000	-10.000000	0.183333	-10.033334	676.833313	1023.000000	1023.000000	2046.000000
10.880000	0.068059	40.222862	18.992174	2.832729	17.138281	1.259677	0.000000	-10.000000	0.191667	-10.766667	670.500000	1023.000000	1023.000000	2046.000000
10.900000	0.064855	38.329273	18.111841	2.840062	16.497564	0.879804	0.000000	-10.000000	0.200000	-11.616667	666.833313	1023.000000	1023.000000	2046.000000
10.920000	0.062192	36.755409	17.409042	2.686687	16.006884	0.652798	0.000000	-10.000000	0.208333	-12.233334	663.000000	1023.000000	1023.000000	2046.000000
10.940000	0.060164	35.556732	16.807161	2.696122	15.585216	0.468232	0.000000	-10.000000	0.225000	-12.616667	659.000000	1023.000000	1023.000000	2046.000000
10.960000	0.058352	34.486275	16.336803	2.682987	15.250802	0.215682	0.000000	-10.000000	0.241667	-12.700001	654.666687	1023.000000	1023.000000	2046.000000
10.980000	0.056556	33.424541	15.926356	2.627598	14.841920	0.028666	0.000000	-10.000000	0.250000	-12.900001	650.333313	1023.000000	1023.000000	2046.000000
11.000000	0.054987	32.497299	15.589985	2.508791	14.564559	-0.166036	0.000000	-10.000000	0.250000	-13.100000	646.000000	1023.000000	1023.000000	2046.000000
11.020000	0.053730	31.754253	15.327179	2.412851	14.310455	-0.296232	0.000000	-10.000000	0.258333	-13.633333	641.666687	1023.000000	1023.000000	2046.000000
11.040000	0.052538	31.050238	15.103364	2.347296	14.074415	-0.474836	0.000000	-10.000000	0.275000	-14.183333	637.166687	1023.000000	1023.000000	2046.000000
11.060000	0.051620	30.507360	14.904731	2.229213	13.929680	-0.556263	0.000000	-10.000000	0.291667	-14.983334	632.333313	1023.000000	1023.000000	2046.000000
11.080000	0.050691	29.958353	14.720169	2.188467	13.742663	-0.692947	0.000000	-10.000000	0.300000	-15.750001	623.833313	1023.000000	1023.000000	2046.000000
11.100000	0.049951	29.520765	14.502718	2.113967	13.656183	-0.752103	0.000000	-10.000000	0.300000	-16.300001	616.833313	1023.000000	1023.000000	2046.000000
11.120000	0.049247	29.104965	14.357185	2.088282	13.528934	-0.869437	0.000000	-10.000000	0.300000	-16.550001	611.500000	1023.000000	1023.000000	2046.000000
11.140000	0.048863	28.878222	14.250504	2.024960	13.470668	-0.867910	0.000000	-10.000000	0.300000	-16.700001	609.666687	1023.000000	1023.000000	2046.000000
11.160000	0.048383	28.594116	14.019280	2.136593	13.374376	-0.936133	0.000000	-10.000000	0.308333	-16.950001	606.000000	1023.000000	1023.000000	2046.000000
11.180000	0.048034	28.387804	13.889124	2.220680	13.217204	-0.939205	0.000000	-10.000000	0.325000	-17.266666	600.333313	1023.000000	1023.000000	2046.000000
11.200000	0.047299	27.953426	13.569603	2.385955	13.037840	-1.039972	0.000000	-10.000000	0.333333	-17.466667	594.500000	1023.000000	1023.000000	2046.000000
11.220000	0.046238	27.326693	13.149656	2.392764	12.819468	-1.035197	0.000000	-10.000000	0.341667	-17.516666	588.500000	1023.000000	1023.000000	2046.000000
11.240000	0.044772	26.460094	12.675734	2.398244	12.522612	-1.136493	0.000000	-10.000000	0.325000	-17.766666	582.500000	1023.000000	1023.000000	2046.000000
11.260000	0.042928	25.370670	12.202179	2.281970	12.060984	-1.174462	0.000000	-10.000000	0.350000	-18.000000	576.500000	1023.000000	1023.000000	2046.000000
11.280000	0.041304	24.410368	11.679872	2.238053	11.661332	-1.168888	0.000000	-10.000000	0.366667	-18.333334	570.500000	1023.000000	1023.000000	2046.000000
11.300000	0.039522	23.357790	11.189423	2.205617	11.223923	-1.261172	0.000000	-10.000000	0.400000	-18.650002	564.500000	1023.000000	1023.000000	2046.000000
11.320000	0.037712	22.287979	10.747700	2.060631	10.808072	-1.328423	0.000000	-10.000000	0.408333	-18.883333	558.500000	1023.000000	1023.000000	2046.000000
11.340000	0.036047	21.303652	10.423844	1.916584	10.405757	-1.442533	0.000000	-10.000000	0.408333	-19.250000	552.166687	1023.000000	1023.000000	2046.000000
11.360000	0.034596	20.446213	10.162286	1.725704	10.016585	-1.458362	0.000000	-10.000000	0.416667	-19.383333	545.833313	1023.000000	1023.000000	2046.000000
11.380000	0.033672	19.899960	9.975467	1.745259	9.680664	-1.501430	0.000000	-10.000000	0.416667	-19.616667	539.166687	1023.000000	1023.000000	2046.000000
11.400000	0.032802	19.385986	9.822590	1.707057	9.324507	-1.468167	0.000000	-10.000000	0.433333	-19.816668	532.666687	1023.000000	1023.000000	2046.000000
11.420000	0.032447	19.176140	9.672445	1.887190	9.094864	-1.478359	0.000000	-10.000000	0.433333	-19.900000	526.000000	1023.000000	1023.000000	2046.000000
11.440000	0.031828	18.810265	9.545594	1.974487	8.798562	-1.508379	0.000000	-10.000000	0.433333	-19.983334	519.333313	1023.000000	1023.000000	2046.000000
11.460000	0.031483	18.606701	9.413490	2.103850	8.557649	-1.468289	0.000000	-10.000000	0.416667	-19.983334	512.666687	1023.000000	1023.000000	2046.000000
11.480000	0.030769	18.184366	9.252816	2.154787	8.187613	-1.410850	0.000000	-10.000000	0.408333	-19.966667	506.000000	1023.000000	1023.000000	2046.000000
11.500000	0.030260	17.883392	8.977422	2.382635	7.950460	-1.427125	0.000000	-10.000000	0.416667	-20.083334	499.333344	1023.000000	1023.000000	2046.000000
11.520000	0.029321	17.328953	8.754522	2.455227	7.525990	-1.406786	0.000000	-10.000000	0.425000	-20.183334	492.666656	1023.000000	1023.000000	2046.000000
11.540000	0.028653	16.934214	8.444795	2.672268	7.240823	-1.423672	0.000000	-10.000000	0.441667	-20.416668	485.833344	1023.000000	1023.000000	2046.000000
11.560000	0.027598	16.310528	8.189961	2.738487	6.802246	-1.420167	0.000000	-10.000000	0.441667	-20.550001	479.166656	1023.000000	1023.000000	2046.000000
11.580000	0.026858	15.872819	7.976934	2.796625	6.469778	-1.370517	0.000000	-10.000000	0.458333	-20.816668	472.333344	1023.000000	1023.000000	2046.000000
11.600000	0.026000	15.366178	7.721696	2.958339	6.166523	-1.480381	0.000000	-10.000000	0.458333	-21.016666	465.500000	1023.000000	1023.000000	2046.000000
11.620000	0.024837	14.678743	7.425593	2.919957	5.810497	-1.477303	0.000000	-10.000000	0.458333	-21.350000	458.333344	1023.000000	1023.000000	2046.000000
11.640000	0.024010	14.190112	7.137472	3.034788	5.589145	-1.571293	0.000000	-10.000000	0.450000	-21.433334	451.166656	1023.000000	1023.000000	2046.000000
11.660000	0.022690	13.409554	6.820667	2.967377	5.228824	-1.607314	0.000000	-10.000000	0.466667	-21.683334	444.000000	1023.000000	1023.000000	2046.000000
11.680000	0.021726	12.840203	6.540467	3.048615	4.943373	-1.692251	0.000000	-10.000000	0.483333	-21.766666	436.833344	1023.000000	1023.000000	2046.000000
11.700000	0.020548	12.144033	6.338298	3.056193	4.557317	-1.807775	0.000000	-10.000000	0.500000	-22.133333	429.500000	1023.000000	1023.000000	2046.000000
11.720000	0.019826	11.717454	6.153764	3.073100	4.263513	-1.772924	0.000000	-10.000000	0.500000	-22.400000	422.000000	1023.000000	1023.000000	2046.000000
11.740000	0.018811	11.117190	5.960717	3.143682	3.937074	-1.924283	0.000000	-10.000000	0.508333	-22.766666	414.500000	1023.000000	1023.000000	2046.000000
11.760000	0.017571	10.384708	5.690507	3.004555	3.590033	-1.900386	0.000000	-10.000000	0.525000	-22.800001	406.833344	1023.000000	1023.000000	2046.000000
11.780000	0.016318	9.643792	5.419511	3.057075	3.270759	-2.103554	0.000000	-10.000000	0.550000	-23.016668	399.333344	1023.000000	1023.000000	2046.000000
11.800000	0.014613	8.636163	5.016385	2.918155	2.879352	-2.177729	0.000000	-10.000000	0.566667	-23.150002	391.666656	1023.000000	1023.000000	2046.000000
11.820000	0.013558	8.012893	4.681091	2.952861	2.605757	-2.226818	0.000000	-10.000000	0.575000	-23.466667	384.000000	1023.000000	1023.000000	2046.000000
11.840000	0.012529	7.404891	4.274725	3.170723	2.199224	-2.239781	0.000000	-10.000000	0.566667	-23.666666	376.000000	1023.000000	1023.000000	2046.000000
11.860000	0.011964	7.070585	3.767430	3.456473	1.855699	-2.009018	0.000000	-10.000000	0.566667	-23.783333	368.000000	1023.000000	1023.000000	2046.000000
11.880000	0.010241	6.052563	3.190046	3.653372	1.290448	-2.081303	0.000000	-10.000000	0.558333	-23.833334	360.000000	1023.000000	1023.000000	2046.000000
11.900000	0.007901	4.669326	2.690116	3.417286	0.514518	-1.952595	0.000000	-10.000000	0.566667	-23.883335	352.000000	1023.000000	1023.000000	2046.000000
11.920000	0.005317	3.142067	2.147698	3.214112	-0.129071	-2.090672	0.000000	-10.000000	0.566667	-24.050001	344.000000	1023.000000	1023.000000	2046.000000
11.940000	0.001524	0.900908	1.496548	2.760244	-1.039679	-2.316206	0.000000	-10.000000	0.575000	-24.216667	338.666656	1023.000000	1023.000000	2046.000000
11.960000	-0.002118	-1.251679	0.620090	2.590834	-1.776828	-2.685775	0.000000	-10.000000	0.566667	-24.083334	330.666656	1023.000000	1023.000000	2046.000000
11.980000	-0.006347	-3.751319	-0.289622	2.270384	-2.689862	-3.042219	0.000000	-10.000000	0.566667	-23.866667	322.666656	1023.000000	1023.000000	2046.000000
12.000000	-0.009626	-5.688808	-1.090500	2.129811	-3.451915	-3.276204	0.000000	-10.000000	0.566667	-23.733334	312.000000	1023.000000	1023.000000	2046.000000
12.020000	-0.012960	-7.659355	-1.857139	1.970654	-4.243612	-3.529259	0.000000	-10.000000	0.566667	-23.883333	304.000000	1023.000000	1023.000000	2046.000000
12.040000	-0.015889	-9.390245	-2.492224	1.732578	-5.077492	-3.553108	0.000000	-10.000000	0.575000	-24.216667	296.000000	1023.000000	1023.000000	2046.000000
12.060000	-0.018568	-10.973492	-3.123835	1.668239	-5.766827	-3.751069	0.000000	-10.000000	0.583333	-24.666666	288.000000	1023.000000	1023.000000	2046.000000
12.080000	-0.021302	-12.589416	-3.669649	1.365718	-6.608800	-3.676684	0.000000	-10.000000	0.600000	-25.150000	280.000000	1023.000000	1023.000000	2046.000000
12.100000	-0.023236	-13.732292	-4.185356	1.358995	-7.190243	-3.715688	0.000000	-10.000000	0.600000	-25.466667	271.666656	1023.000000	1023.000000	2046.000000
12.120000	-0.025556	-15.103514	-4.600079	1.141850	-7.957109	-3.688175	0.000000	-10.000000	0.600000	-25.350000	263.333344	1023.000000	1023.000000	2046.000000
12.140000	-0.026929	-15.915205	-4.975915	1.114266	-8.451379	-3.602177	0.000000	-10.000000	0.591667	-25.250000	254.666672	1023.000000	1023.000000	2046.000000
12.160000	-0.028947	-17.107496	-5.336780	0.992951	-9.060876	-3.702792	0.000000	-10.000000	0.583333	-25.083334	246.333328	1023.000000	1023.000000	2046.000000
12.180000	-0.030250	-17.877892	-5.677586	0.930449	-9.527460	-3.603293	0.000000	-10.000000	0.575000	-25.016666	237.833328	1023.000000	1023.000000	2046.000000
12.200000	-0.031619	-18.686560	-5.955058	0.889898	-9.909633	-3.711767	0.000000	-10.000000	0.566667	-24.783335	229.500000	1023.000000	1023.000000	2046.000000
12.220000	-0.032503	-19.209061	-6.186995	0.776370	-10.298786	-3.499650	0.000000	-10.000000	0.575000	-24.616667	221.166672	1023.000000	1023.000000	2046.000000
12.240000	-0.033280	-19.668745	-6.466133	0.933677	-10.562218	-3.574071	0.000000	-10.000000	0.566667	-24.350000	213.000000	1023.000000	1023.000000	2046.000000
12.260000	-0.034442	-20.355333	-6.758154	0.870433	-11.034239	-3.433374	0.000000	-10.000000	0.550000	-23.766666	205.000000	1023.000000	1023.000000	2046.000000
12.280000	-0.035213	-20.810591	-7.051797	1.019238	-11.267858	-3.510175	0.000000	-10.000000	0.500000	-23.016666	197.000000	1023.000000	1023.000000	2046.000000
12.300000	-0.036922	-21.821077	-7.439425	0.842345	-11.715006	-3.508991	0.000000	-10.000000	0.466667	-22.300001	189.333328	1023.000000	1023.000000	2046.000000
12.320000	-0.037969	-22.439947	-7.845523	0.908998	-11.881351	-3.622071	0.000000	-10.000000	0.450000	-21.800001	181.833328	1023.000000	1023.000000	2046.000000
12.340000	-0.039751	-23.493082	-8.202246	0.686720	-12.326250	-3.651307	0.000000	-10.000000	0.450000	-21.433334	174.666672	1023.000000	1023.000000	2046.000000
12.360000	-0.040748	-24.082125	-8.595408	0.672291	-12.600236	-3.558773	0.000000	-10.000000	0.450000	-21.016666	167.500000	1023.000000	1023.000000	2046.000000
12.380000	-0.042474	-25.102280	-9.005196	0.587857	-12.960146	-3.724794	0.000000	-10.000000	0.450000	-20.733334	160.500000	1023.000000	1023.000000	2046.000000
12.400000	-0.043961	-25.981203	-9.376019	0.372796	-13.307959	-3.670022	0.000000	-10.000000	0.450000	-20.416668	153.500000	1023.000000	1023.000000	2046.000000
12.420000	-0.045278	-26.759108	-9.632798	0.235629	-13.528614	-3.833326	0.000000	-10.000000	0.450000	-20.300001	146.666672	1023.000000	1023.000000	2046.000000
12.440000	-0.046618	-27.551268	-9.844113	-0.038175	-13.863771	-3.805207	0.000000	-10.000000	0.441667	-20.016666	140.000000	1023.000000	1023.000000	2046.000000
12.460000	-0.046976	-27.762581	-9.922564	-0.024459	-13.929808	-3.885750	0.000000	-10.000000	0.425000	-19.783333	133.333328	1023.000000	1023.000000	2046.000000
12.480000	-0.047827	-28.265806	-9.979812	-0.223356	-14.229569	-3.833069	0.000000	-10.000000	0.408333	-19.466667	126.666664	1023.000000	1023.000000	2046.000000
12.500000	-0.047693	-28.186708	-9.994013	-0.092334	-14.192142	-3.908220	0.000000	-10.000000	0.400000	-19.216667	120.000000	1023.000000	1023.000000	2046.000000
12.520000	-0.048338	-28.568003	-10.056058	-0.206519	-14.392970	-3.912454	0.000000	-10.000000	0.391667	-18.900000	113.666664	1023.000000	1023.000000	2046.000000
12.540000	-0.048130	-28.445118	-10.033462	-0.154800	-14.392230	-3.864626	0.000000	-10.000000	0.391667	-18.500000	107.500000	1023.000000	1023.000000	2046.000000
12.560000	-0.048588	-28.715549	-10.083374	-0.190093	-14.496167	-3.945915	0.000000	-10.000000	0.375000	-17.966667	101.500000	1023.000000	1023.000000	2046.000000
12.580000	-0.048623	-28.736198	-10.129170	-0.168509	-14.594946	-3.843573	0.000000	-10.000000	0.341667	-17.066666	95.500000	1023.000000	1023.000000	2046.000000
12.600000	-0.049119	-29.029045	-10.223815	-0.111968	-14.682608	-4.010655	0.000000	-10.000000	0.300000	-15.750000	89.666664	1023.000000	1023.000000	2046.000000
12.620000	-0.049480	-29.242527	-10.299021	-0.171176	-14.875882	-3.896448	0.000000	-10.000000	0.266667	-14.333333	84.166664	1023.000000	1023.000000	2046.000000
12.640000	-0.049748	-29.401098	-10.394513	-0.112693	-14.882424	-4.011467	0.000000	-10.000000	0.241667	-12.900001	79.333336	1023.000000	1023.000000	2046.000000
12.660000	-0.050272	-29.710688	-10.399725	-0.250950	-15.128456	-3.931557	0.000000	-10.000000	0.208333	-11.550000	75.000000	1023.000000	1023.000000	2046.000000
12.680000	-0.050211	-29.674702	-10.424094	-0.147224	-15.042467	-4.060916	0.000000	-10.000000	0.175000	-10.250000	71.333336	1023.000000	1023.000000	2046.000000
12.700000	-0.050638	-29.927301	-10.385123	-0.298246	-15.163246	-4.080686	0.000000	-10.000000	0.158333	-8.933333	67.833336	1023.000000	1023.000000	2046.000000
12.720000	-0.050268	-29.708426	-10.338521	-0.232116	-14.998495	-4.139294	0.000000	-10.000000	0.141667	-7.833333	64.833336	1023.000000	1023.000000	2046.000000
12.740000	-0.050590	-29.898743	-10.258827	-0.416737	-15.092648	-4.130531	0.000000	-10.000000	0.133333	-6.716667	62.000000	1023.000000	1023.000000	2046.000000
12.760000	-0.049968	-29.531132	-10.183921	-0.312790	-14.842335	-4.192086	0.000000	-10.000000	0.125000	-5.900000	59.666668	1023.000000	1023.000000	2046.000000
12.780000	-0.050202	-29.669403	-10.116332	-0.449649	-14.868166	-4.235256	0.000000	-10.000000	0.125000	-5.150000	57.833332	1023.000000	1023.000000	2046.000000
12.800000	-0.049604	-29.316170	-10.030103	-0.393812	-14.637726	-4.254528	0.000000	-10.000000	0.116667	-4.483334	56.166668	1023.000000	1023.000000	2046.000000
12.820000	-0.049834	-29.451818	-9.961010	-0.488981	-14.683046	-4.318780	0.000000	-10.000000	0.116667	-3.850000	54.833332	1023.000000	1023.000000	2046.000000
12.840000	-0.049186	-29.069160	-9.883320	-0.399978	-14.476447	-4.309417	0.000000	-10.000000	0.116667	-3.600000	53.500000	1023.000000	1023.000000	2046.000000
12.860000	-0.049279	-29.123592	-9.791415	-0.454843	-14.529116	-4.348219	0.000000	-10.000000	0.133333	-3.783334	52.333332	1023.000000	1023.000000	2046.000000
12.880000	-0.048714	-28.789686	-9.735435	-0.372419	-14.357025	-4.324808	0.000000	-10.000000	0.133333	-4.300000	51.000000	1023.000000	1023.000000	2046.000000
12.900000	-0.048888	-28.892761	-9.683222	-0.429538	-14.419424	-4.360578	0.000000	-10.000000	0.125000	-4.766667	49.333332	1023.000000	1023.000000	2046.000000
12.920000	-0.048464	-28.642376	-9.632065	-0.332423	-14.316259	-4.361628	0.000000	-10.000000	0.125000	-4.950000	47.833332	1023.000000	1023.000000	2046.000000
12.940000	-0.048675	-28.767172	-9.584827	-0.384344	-14.391748	-4.406251	0.000000	-10.000000	0.116667	-5.016666	46.166668	1023.000000	1023.000000	2046.000000
12.960000	-0.048388	-28.597517	-9.582394	-0.341787	-14.315043	-4.358293	0.000000	-10.000000	0.125000	-5.200000	44.500000	1023.000000	1023.000000	2046.000000
12.980000	-0.048654	-28.754728	-9.554070	-0.353923	-14.409275	-4.437459	0.000000	-10.000000	0.116667	-5.683333	42.500000	1023.000000	1023.000000	2046.000000
13.000000	-0.048535	-28.684128	-9.533468	-0.345927	-14.406775	-4.397957	0.000000	-10.000000	0.116667	-6.266667	40.500000	1023.000000	1023.000000	2046.000000
13.020000	-0.049250	-29.106750	-9.587483	-0.388497	-14.590260	-4.540510	0.000000	-10.000000	0.125000	-6.700000	38.500000	1023.000000	1023.000000	2046.000000
13.040000	-0.049911	-29.497263	-9.664354	-0.528519	-14.722229	-4.582161	0.000000	-10.000000	0.133333	-7.016667	36.500000	1023.000000	1023.000000	2046.000000
13.060000	-0.051262	-30.296103	-9.769178	-0.725654	-14.978875	-4.822394	0.000000	-10.000000	0.150000	-7.350000	34.166668	1023.000000	1023.000000	2046.000000
13.080000	-0.052261	-30.886539	-9.871155	-0.948912	-15.172758	-4.893715	0.000000	-10.000000	0.150000	-7.900000	31.666666	1023.000000	1023.000000	2046.000000
13.100000	-0.053288	-31.492918	-9.966146	-1.053427	-15.333118	-5.140227	0.000000	-10.000000	0.150000	-8.583334	28.833334	1023.000000	1023.000000	2046.000000
13.120000	-0.053961	-31.890694	-10.075073	-1.264121	-15.429981	-5.121519	0.000000	-10.000000	0.150000	-9.300000	26.000000	1023.000000	1023.000000	2046.000000
13.140000	-0.054019	-31.925245	-10.137437	-1.059780	-15.440044	-5.287983	0.000000	-10.000000	0.150000	-9.866667	23.000000	1023.000000	1023.000000	2046.000000
13.160000	-0.053371	-31.542257	-10.215432	-0.798401	-15.401751	-5.126674	0.000000	-10.000000	0.158333	-10.250000	19.666666	1023.000000	1023.000000	2046.000000
13.180000	-0.053250	-31.470667	-10.282004	-0.653422	-15.419508	-5.115731	0.000000	-10.000000	0.166667	-10.483334	16.333334	1023.000000	1023.000000	2046.000000
13.200000	-0.053438	-31.581940	-10.314372	-0.734707	-15.530367	-5.002492	0.000000	-10.000000	0.183333	-10.866667	12.666667	1023.000000	1023.000000	2046.000000
13.220000	-0.054538	-32.232231	-10.474401	-0.947642	-15.701990	-5.108198	0.000000	-10.000000	0.175000	-11.100000	9.000000	1023.000000	1023.000000	2046.000000
13.240000	-0.056385	-33.323696	-10.770775	-1.296950	-16.026358	-5.229616	0.000000	-10.000000	0.175000	-11.100000	5.333333	1023.000000	1023.000000	2046.000000
13.260000	-0.059267	-35.027004	-11.318303	-1.551846	-16.392118	-5.764738	0.000000	-10.000000	0.158333	-10.483334	2.000000	1023.000000	1023.000000	2046.000000
13.280000	-0.062128	-36.717899	-11.829897	-1.994990	-16.819353	-6.073658	0.000000	-10.000000	0.158333	-9.866667	-1.000000	1023.000000	1023.000000	2046.000000
13.300000	-0.064231	-37.960396	-12.317791	-2.174789	-16.924269	-6.543546	0.000000	-10.000000	0.150000	-9.333334	-4.000000	1023.000000	1023.000000	2046.000000
13.320000	-0.066011	-39.012589	-12.578480	-2.445256	-17.257549	-6.731304	0.000000	-10.000000	0.150000	-9.300000	-7.166667	1023.000000	1023.000000	2046.000000
13.340000	-0.067285	-39.765213	-12.952654	-2.544402	-17.227301	-7.040856	0.000000	-10.000000	0.150000	-9.500000	-10.333333	1023.000000	1023.000000	2046.000000
13.360000	-0.068639	-40.565895	-13.090322	-2.795889	-17.498390	-7.181294	0.000000	-10.000000	0.150000	-9.850000	-13.666667	1023.000000	1023.000000	2046.000000
13.380000	-0.069427	-41.031090	-13.323968	-2.946283	-17.410412	-7.350429	0.000000	-10.000000	0.150000	-9.900001	-16.833334	1023.000000	1023.000000	2046.000000
13.400000	-0.070302	-41.548729	-13.364208	-3.131530	-17.594376	-7.458614	0.000000	-10.000000	0.150000	-9.433333	-20.166666	1023.000000	1023.000000	2046.000000
13.420000	-0.070800	-41.842785	-13.515876	-3.328173	-17.486519	-7.512218	0.000000	-10.000000	0.141667	-8.333334	-23.333334	1023.000000	1023.000000	2046.000000
13.440000	-0.071280	-42.126652	-13.553843	-3.432261	-17.435450	-7.705098	0.000000	-10.000000	0.133333	-6.900000	-26.166666	1023.000000	1023.000000	2046.000000
13.460000	-0.071453	-42.228809	-13.512616	-3.651035	-17.390432	-7.674726	0.000000	-10.000000	0.116667	-5.183333	-28.500000	1023.000000	1023.000000	2046.000000
13.480000	-0.071351	-42.168510	-13.550351	-3.644788	-17.125416	-7.847954	0.000000	-10.000000	0.100000	-2.566667	-30.000000	1023.000000	1023.000000	2046.000000
13.500000	-0.070923	-41.915474	-13.358953	-3.812443	-16.950527	-7.793550	0.000000	-10.000000	0.083333	0.166667	-30.833334	1023.000000	1023.000000	2046.000000
13.520000	-0.069868	-41.292004	-13.263844	-3.800570	-16.414911	-7.812677	0.000000	-10.000000	0.066667	2.816667	-31.000000	1023.000000	1023.000000	2046.000000
13.540000	-0.068836	-40.682167	-12.925580	-3.831394	-16.240864	-7.684330	0.000000	-10.000000	0.041667	5.050000	-31.000000	1023.000000	1023.000000	2046.000000
13.560000	-0.067669	-39.992092	-12.788679	-3.772984	-15.774628	-7.655802	0.000000	-10.000000	0.008333	7.766667	-31.000000	1023.000000	1023.000000	2046.000000
13.580000	-0.066567	-39.340889	-12.544976	-3.671119	-15.484241	-7.640553	0.000000	-10.000000	-0.025000	10.666667	-31.000000	1023.000000	1023.000000	2046.000000
13.600000	-0.065676	-38.814507	-12.534977	-3.693373	-15.026417	-7.559740	0.000000	-10.000000	-0.050000	13.183333	-31.000000	1023.000000	1023.000000	2046.000000
13.620000	-0.065095	-38.470905	-12.461649	-3.717290	-14.724458	-7.567508	0.000000	-10.000000	-0.058333	14.750000	-31.000000	1023.000000	1023.000000	2046.000000
13.640000	-0.064429	-38.077423	-12.354876	-3.901928	-14.409543	-7.411076	0.000000	-10.000000	-0.075000	16.066666	-21.666666	1023.000000	1023.000000	2046.000000
13.660000	-0.063425	-37.484352	-12.188550	-3.843954	-14.066881	-7.384969	0.000000	-10.000000	-0.091667	16.966667	-2.500000	1023.000000	1023.000000	2046.000000
13.680000	-0.062833	-37.134212	-11.992940	-4.036227	-13.840035	-7.265009	0.000000	-10.000000	-0.141667	18.233334	18.666666	1023.000000	1023.000000	2046.000000
13.700000	-0.061794	-36.520203	-11.718257	-4.100929	-13.431089	-7.269928	0.000000	-10.000000	-0.183333	19.550001	32.500000	1023.000000	1023.000000	2046.000000
13.720000	-0.060935	-36.012531	-11.318361	-4.405648	-13.131466	-7.157057	0.000000	-10.000000	-0.216667	20.950001	38.666668	1023.000000	1023.000000	2046.000000
13.740000	-0.059435	-35.126163	-10.887664	-4.449385	-12.616996	-7.172118	0.000000	-10.000000	-0.241667	22.350000	45.333332	1023.000000	1023.000000	2046.000000
13.760000	-0.057798	-34.158886	-10.307111	-4.654399	-12.281171	-6.916206	0.000000	-10.000000	-0.275000	23.533333	52.500000	1023.000000	1023.000000	2046.000000
13.780000	-0.055568	-32.840534	-9.742020	-4.503196	-11.719951	-6.875368	0.000000	-10.000000	-0.316667	24.666668	60.166668	1023.000000	1023.000000	2046.000000
13.800000	-0.053315	-31.509363	-9.077482	-4.524521	-11.269216	-6.638145	0.000000	-10.000000	-0.325000	25.450001	68.166664	1023.000000	1023.000000	2046.000000
13.820000	-0.050793	-30.018583	-8.500052	-4.349485	-10.631718	-6.537329	0.000000	-10.000000	-0.325000	25.950001	76.500000	1023.000000	1023.000000	2046.000000
13.840000	-0.048367	-28.584644	-7.871573	-4.322704	-10.108414	-6.281952	0.000000	-10.000000	-0.316667	26.183334	82.166664	1023.000000	1023.000000	2046.000000
13.860000	-0.045726	-27.023918	-7.311284	-4.198129	-9.437369	-6.077135	0.000000	-10.000000	-0.341667	26.683334	91.000000	1023.000000	1023.000000	2046.000000
13.880000	-0.043191	-25.525726	-6.631547	-4.095000	-8.946635	-5.852544	0.000000	-10.000000	-0.383333	27.233334	100.000000	1023.000000	1023.000000	2046.000000
13.900000	-0.040584	-23.985273	-6.160148	-3.927612	-8.233369	-5.664144	0.000000	-10.000000	-0.433333	28.116667	112.000000	1023.000000	1023.000000	2046.000000
13.920000	-0.037936	-22.420313	-5.420955	-3.839907	-7.793727	-5.365723	0.000000	-10.000000	-0.483333	28.799999	121.166664	1023.000000	1023.000000	2046.000000
13.940000	-0.035302	-20.863285	-4.872197	-3.712161	-7.105664	-5.173262	0.000000	-10.000000	-0.508333	29.366667	127.333336	1023.000000	1023.000000	2046.000000
13.960000	-0.032430	-19.166401	-4.095289	-3.596373	-6.549337	-4.925402	0.000000	-10.000000	-0.508333	29.983334	133.833328	1023.000000	1023.000000	2046.000000
13.980000	-0.029874	-17.655264	-3.559784	-3.561943	-5.815818	-4.717718	0.000000	-10.000000	-0.525000	30.683334	143.833328	1023.000000	1023.000000	2046.000000
14.000000	-0.026915	-15.906491	-2.721579	-3.421172	-5.235625	-4.528115	0.000000	-10.000000	-0.541667	31.600000	157.333328	1023.000000	1023.000000	2046.000000
14.020000	-0.024299	-14.360981	-2.124459	-3.421218	-4.481383	-4.333921	0.000000	-10.000000	-0.591667	32.116669	171.000000	1023.000000	1023.000000	2046.000000
14.040000	-0.021307	-12.592234	-1.297691	-3.251625	-3.880422	-4.162496	0.000000	-10.000000	-0.600000	32.433334	181.666672	1023.000000	1023.000000	2046.000000
14.060000	-0.018779	-11.098322	-0.709011	-3.315678	-3.124733	-3.948900	0.000000	-10.000000	-0.608333	32.533333	188.833328	1023.000000	1023.000000	2046.000000
14.080000	-0.015763	-9.316086	0.120495	-3.120083	-2.526164	-3.790335	0.000000	-10.000000	-0.616667	33.183334	199.833328	1023.000000	1023.000000	2046.000000
14.100000	-0.013280	-7.848269	0.673498	-3.131194	-1.819028	-3.571545	0.000000	-10.000000	-0.633333	33.716667	207.166672	1023.000000	1023.000000	2046.000000
14.120000	-0.010326	-6.102784	1.534783	-2.911714	-1.259987	-3.465866	0.000000	-10.000000	-0.641667	34.233334	222.000000	1023.000000	1023.000000	2046.000000
14.140000	-0.008025	-4.742766	2.045492	-2.958520	-0.576209	-3.253529	0.000000	-10.000000	-0.633333	33.950001	233.333328	1023.000000	1023.000000	2046.000000
14.160000	-0.005201	-3.073838	2.870037	-2.754578	-0.083148	-3.106150	0.000000	-10.000000	-0.633333	33.883335	248.500000	1023.000000	1023.000000	2046.000000
14.180000	-0.002984	-1.763308	3.406162	-2.766197	0.517863	-2.921136	0.000000	-10.000000	-0.641667	33.966667	259.833344	1023.000000	1023.000000	2046.000000
14.200000	-0.000286	-0.169069	4.180824	-2.613118	1.028640	-2.765414	0.000000	-10.000000	-0.633333	34.049999	271.166656	1023.000000	1023.000000	2046.000000
14.220000	0.001921	1.135076	4.666082	-2.556721	1.653177	-2.627461	0.000000	-10.000000	-0.625000	33.966667	282.500000	1023.000000	1023.000000	2046.000000
14.240000	0.004428	2.616853	5.421606	-2.424898	2.072001	-2.451855	0.000000	-10.000000	-0.600000	33.666668	293.833344	1023.000000	1023.000000	2046.000000
14.260000	0.006304	3.725612	5.835523	-2.377707	2.611702	-2.343907	0.000000	-10.000000	-0.575000	33.516666	305.000000	1023.000000	1023.000000	2046.000000
14.280000	0.008384	4.954882	6.444937	-2.227435	2.946549	-2.209168	0.000000	-10.000000	-0.566667	33.250000	316.166656	1023.000000	1023.000000	2046.000000
14.300000	0.009624	5.687517	6.802152	-2.287942	3.307164	-2.133857	0.000000	-10.000000	-0.558333	32.766666	327.333344	1023.000000	1023.000000	2046.000000
14.320000	0.010779	6.370499	7.399418	-2.350019	3.450779	-2.129680	0.000000	-10.000000	-0.566667	32.400002	334.833344	1023.000000	1023.000000	2046.000000
14.340000	0.011555	6.828781	7.735335	-2.578823	3.813594	-2.141325	0.000000	-10.000000	-0.533333	31.916668	345.666656	1023.000000	1023.000000	2046.000000
14.360000	0.013281	7.849212	8.412922	-2.567709	4.108540	-2.104542	0.000000	-10.000000	-0.516667	31.733335	352.833344	1023.000000	1023.000000	2046.000000
14.380000	0.014810	8.752957	8.801257	-2.591000	4.616477	-2.073777	0.000000	-10.000000	-0.483333	31.116667	367.000000	1023.000000	1023.000000	2046.000000
14.400000	0.017749	10.489793	9.552964	-2.361059	5.188414	-1.890527	0.000000	-10.000000	-0.466667	30.616667	377.500000	1023.000000	1023.000000	2046.000000
14.420000	0.020585	12.165782	10.025861	-1.980637	5.744484	-1.623926	0.000000	-10.000000	-0.441667	29.966667	391.333344	1023.000000	1023.000000	2046.000000
14.440000	0.024310	14.366982	10.767140	-1.421109	6.185405	-1.164453	0.000000	-10.000000	-0.441667	29.700001	401.500000	1023.000000	1023.000000	2046.000000
14.460000	0.026492	15.656792	11.203119	-1.302634	6.675003	-0.918697	0.000000	-10.000000	-0.425000	29.433334	411.500000	1023.000000	1023.000000	2046.000000
14.480000	0.028614	16.910864	11.902947	-1.323106	7.000648	-0.669626	0.000000	-10.000000	-0.433333	29.166668	421.166656	1023.000000	1023.000000	2046.000000
14.500000	0.028901	17.080362	11.959098	-1.569709	7.325048	-0.634074	0.000000	-10.000000	-0.433333	28.833334	430.833344	1023.000000	1023.000000	2046.000000
14.520000	0.028320	16.737370	11.753121	-1.581262	7.298331	-0.732822	0.000000	-10.000000	-0.433333	28.483334	440.500000	1023.000000	1023.000000	2046.000000
14.540000	0.026679	15.767151	11.274824	-1.800173	7.240376	-0.947876	0.000000	-10.000000	-0.416667	28.283335	447.166656	1023.000000	1023.000000	2046.000000
14.560000	0.026331	15.561731	11.175788	-1.784464	7.296962	-1.126556	0.000000	-10.000000	-0.408333	28.116667	456.666656	1023.000000	1023.000000	2046.000000
14.580000	0.026765	15.818255	11.178246	-1.874001	7.634137	-1.120126	0.000000	-10.000000	-0.408333	28.066668	466.000000	1023.000000	1023.000000	2046.000000
14.600000	0.028052	16.578945	11.413708	-1.709697	8.015137	-1.140202	0.000000	-10.000000	-0.408333	27.916668	481.500000	1023.000000	1023.000000	2046.000000
14.620000	0.029234	17.277174	11.744462	-1.715490	8.365365	-1.117163	0.000000	-10.000000	-0.400000	27.850000	490.833344	1023.000000	1023.000000	2046.000000
14.640000	0.030449	17.995399	11.991653	-1.611133	8.837661	-1.222783	0.000000	-10.000000	-0.400000	27.750000	500.166656	1023.000000	1023.000000	2046.000000
14.660000	0.032172	19.013386	12.466887	-1.605932	9.270015	-1.117583	0.000000	-10.000000	-0.383333	27.616667	506.333344	1023.000000	1023.000000	2046.000000
14.680000	0.033627	19.873531	12.725978	-1.469876	9.854754	-1.237324	0.000000	-10.000000	-0.350000	27.166666	515.666687	1023.000000	1023.000000	2046.000000
14.700000	0.035638	21.062016	13.297273	-1.401841	10.349053	-1.182470	0.000000	-10.000000	-0.316667	26.716667	521.833313	1023.000000	1023.000000	2046.000000
14.720000	0.037420	22.115135	13.642144	-1.343341	11.022718	-1.206386	0.000000	-10.000000	-0.300000	26.366667	528.000000	1023.000000	1023.000000	2046.000000
14.740000	0.039752	23.493277	14.234462	-1.188400	11.589814	-1.142600	0.000000	-10.000000	-0.300000	26.000000	536.666687	1023.000000	1023.000000	2046.000000
14.760000	0.041925	24.777655	14.627750	-1.035756	12.357115	-1.171454	0.000000	-10.000000	-0.300000	25.633335	545.333313	1023.000000	1023.000000	2046.000000
14.780000	0.044644	26.384359	15.315262	-0.915584	13.040998	-1.056317	0.000000	-10.000000	-0.300000	25.216667	554.000000	1023.000000	1023.000000	2046.000000
14.800000	0.047200	27.895430	15.786036	-0.752762	13.794544	-0.932388	0.000000	-10.000000	-0.275000	24.816668	559.666687	1023.000000	1023.000000	2046.000000
14.820000	0.049804	29.434212	16.394346	-0.505084	14.391502	-0.846552	0.000000	-10.000000	-0.275000	24.333334	568.000000	1023.000000	1023.000000	2046.000000
14.840000	0.052186	30.841810	16.892740	-0.288590	15.034967	-0.797308	0.000000	-10.000000	-0.275000	24.033333	576.000000	1023.000000	1023.000000	2046.000000
14.860000	0.054247	32.059971	17.161335	-0.135679	15.728863	-0.694546	0.000000	-10.000000	-0.283333	23.766666	584.000000	1023.000000	1023.000000	2046.000000
14.880000	0.056004	33.098240	17.580864	-0.096438	16.225325	-0.611511	0.000000	-10.000000	-0.250000	23.383333	592.000000	1023.000000	1023.000000	2046.000000
14.900000	0.056913	33.635365	17.690216	-0.210499	16.738241	-0.582595	0.000000	-10.000000	-0.216667	22.950001	600.000000	1023.000000	1023.000000	2046.000000
14.920000	0.057912	34.226212	17.917631	-0.283028	17.102242	-0.510631	0.000000	-10.000000	-0.200000	22.383333	608.000000	1023.000000	1023.000000	2046.000000
14.940000	0.058556	34.606411	18.006927	-0.398117	17.469923	-0.472324	0.000000	-10.000000	-0.200000	22.050001	615.666687	1023.000000	1023.000000	2046.000000
14.960000	0.059586	35.215359	18.370798	-0.487516	17.752911	-0.420835	0.000000	-10.000000	-0.183333	21.650000	623.166687	1023.000000	1023.000000	2046.000000
14.980000	0.060100	35.518990	18.602196	-0.698844	18.080160	-0.464523	0.000000	-10.000000	-0.166667	21.400000	630.333313	1023.000000	1023.000000	2046.000000
15.000000	0.061236	36.190426	19.064262	-0.795832	18.361820	-0.439825	0.000000	-10.000000	-0.141667	20.799999	637.500000	1023.000000	1023.000000	2046.000000
15.020000	0.062718	37.066208	19.487995	-0.794918	18.726721	-0.353591	0.000000	-10.000000	-0.141667	20.316668	644.500000	1023.000000	1023.000000	2046.000000
15.040000	0.064485	38.110474	19.920744	-0.677449	19.134201	-0.267021	0.000000	-10.000000	-0.150000	20.033333	651.333313	1023.000000	1023.000000	2046.000000
15.060000	0.066937	39.559959	20.563137	-0.458459	19.537825	-0.082543	0.000000	-10.000000	-0.158333	19.833334	658.166687	1023.000000	1023.000000	2046.000000
15.080000	0.069130	40.856030	20.996439	-0.243595	20.071522	0.031664	0.000000	-10.000000	-0.158333	19.516666	664.833313	1023.000000	1023.000000	2046.000000
15.100000	0.071632	42.334671	21.627672	-0.013238	20.485971	0.234267	0.000000	-10.000000	-0.150000	19.316668	671.333313	1023.000000	1023.000000	2046.000000
15.120000	0.074083	43.782768	22.166079	0.258122	20.955893	0.402676	0.000000	-10.000000	-0.150000	19.216667	677.833313	1023.000000	1023.000000	2046.000000
15.140000	0.076214	45.042763	22.601761	0.474986	21.382345	0.583670	0.000000	-10.000000	-0.150000	19.183332	684.166687	1023.000000	1023.000000	2046.000000
15.160000	0.078490	46.387856	23.162720	0.736212	21.707138	0.781785	0.000000	-10.000000	-0.141667	18.966667	690.666687	1023.000000	1023.000000	2046.000000
15.180000	0.080240	47.421852	23.508606	0.941487	22.088158	0.883604	0.000000	-10.000000	-0.125000	18.850000	697.000000	1023.000000	1023.000000	2046.000000
15.200000	0.082141	48.545288	23.937395	1.123454	22.404064	1.080375	0.000000	-10.000000	-0.108333	18.600000	703.333313	1023.000000	1023.000000	2046.000000
15.220000	0.083881	49.573864	24.289501	1.354953	22.792799	1.136610	0.000000	-10.000000	-0.100000	18.316666	709.500000	1023.000000	1023.000000	2046.000000
15.240000	0.085527	50.546307	24.644762	1.480383	23.143831	1.277330	0.000000	-10.000000	-0.100000	18.033333	715.500000	1023.000000	1023.000000	2046.000000
15.260000	0.087494	51.709114	25.108633	1.655479	23.505232	1.439772	0.000000	-10.000000	-0.100000	17.766666	721.500000	1023.000000	1023.000000	2046.000000
15.280000	0.088946	52.567139	25.428404	1.791096	23.840866	1.506772	0.000000	-10.000000	-0.083333	17.216667	729.500000	1023.000000	1023.000000	2046.000000
15.300000	0.090820	53.674854	25.904150	1.932390	24.143320	1.694995	0.000000	-10.000000	-0.066667	16.700001	735.500000	1023.000000	1023.000000	2046.000000
15.320000	0.092082	54.420372	26.147850	2.079188	24.518147	1.675187	0.000000	-10.000000	-0.050000	16.266666	741.500000	1023.000000	1023.000000	2046.000000
15.340000	0.093753	55.408134	26.590424	2.198289	24.801964	1.817460	0.000000	-10.000000	-0.050000	16.150002	745.166687	1023.000000	1023.000000	2046.000000
15.360000	0.095240	56.286808	26.896097	2.312568	25.226519	1.851625	0.000000	-10.000000	-0.041667	15.933334	750.666687	1023.000000	1023.000000	2046.000000
15.380000	0.096659	57.125587	27.218805	2.438394	25.617582	1.850807	0.000000	-10.000000	-0.033333	15.616667	757.666687	1023.000000	1023.000000	2046.000000
15.400000	0.098278	58.082100	27.648876	2.523077	25.930687	1.979459	0.000000	-10.000000	-0.025000	15.433333	763.000000	1023.000000	1023.000000	2046.000000
15.420000	0.099376	58.731098	27.893839	2.633795	26.286579	1.916884	0.000000	-10.000000	-0.016667	15.266667	768.166687	1023.000000	1023.000000	2046.000000
15.440000	0.100768	59.553864	28.318190	2.672891	26.518684	2.044098	0.000000	-10.000000	-0.008333	14.966667	771.500000	1023.000000	1023.000000	2046.000000
15.460000	0.102044	60.307865	28.574150	2.859276	26.853167	2.021270	0.000000	-10.000000	-0.008333	14.766666	776.500000	1023.000000	1023.000000	2046.000000
15.480000	0.102765	60.734219	28.757889	2.915787	27.005363	2.055181	0.000000	-10.000000	-0.008333	14.550000	781.500000	1023.000000	1023.000000	2046.000000
15.500000	0.103149	60.960941	28.882221	2.906295	27.054350	2.118076	0.000000	-10.000000	-0.016667	14.416667	786.500000	1023.000000	1023.000000	2046.000000
15.520000	0.102875	60.799099	28.888802	2.856610	27.113111	1.940576	0.000000	-10.000000	-0.008333	13.916667	791.333313	1023.000000	1023.000000	2046.000000
15.540000	0.103168	60.972042	29.057737	2.790223	27.129259	1.994821	0.000000	-10.000000	-0.008333	13.500000	796.166687	1023.000000	1023.000000	2046.000000
15.560000	0.103687	61.278957	29.213205	2.875264	27.286831	1.903658	0.000000	-10.000000	0.008333	12.816667	800.666687	1023.000000	1023.000000	2046.000000
15.580000	0.105094	62.110851	29.463089	3.046837	27.599483	2.001442	0.000000	-10.000000	0.008333	11.950000	806.333313	1023.000000	1023.000000	2046.000000
15.600000	0.107053	63.268120	29.738083	3.497396	27.790140	2.242501	0.000000	-10.000000	0.008333	11.100000	810.333313	1023.000000	1023.000000	2046.000000
15.620000	0.108726	64.257271	29.849384	3.948482	27.996254	2.463153	0.000000	-10.000000	0.000000	10.283334	814.333313	1023.000000	1023.000000	2046.000000
15.640000	0.109345	64.623009	30.039652	3.931697	27.947815	2.703849	0.000000	-10.000000	0.008333	9.883333	816.666687	1023.000000	1023.000000	2046.000000
15.660000	0.109429	64.672760	30.171202	3.909722	27.837694	2.754140	0.000000	-10.000000	0.025000	9.400000	820.166687	1023.000000	1023.000000	2046.000000
15.680000	0.108047	63.855789	29.797733	3.702831	27.650776	2.704449	0.000000	-10.000000	0.041667	8.900000	823.333313	1023.000000	1023.000000	2046.000000
15.700000	0.105515	62.359612	29.018536	3.571199	27.181047	2.588830	0.000000	-10.000000	0.066667	8.083333	826.500000	1023.000000	1023.000000	2046.000000
15.720000	0.102362	60.495857	28.169926	3.477363	26.674271	2.174297	0.000000	-10.000000	0.083333	6.766667	829.333313	1023.000000	1023.000000	2046.000000
15.740000	0.100042	59.124733	27.561573	3.305906	26.325748	1.931505	0.000000	-10.000000	0.100000	5.550000	831.833313	1023.000000	1023.000000	2046.000000
15.760000	0.099080	58.556240	27.269840	3.341660	26.148584	1.796153	0.000000	-10.000000	0.091667	4.483334	833.833313	1023.000000	1023.000000	2046.000000
15.780000	0.098185	58.027336	26.986570	3.375014	26.042267	1.623485	0.000000	-10.000000	0.091667	3.866667	836.000000	1023.000000	1023.000000	2046.000000
15.800000	0.097521	57.634865	26.865744	3.263088	25.870247	1.635787	0.000000	-10.000000	0.091667	3.533333	837.500000	1023.000000	1023.000000	2046.000000
15.820000	0.096922	57.280933	26.734571	3.322648	25.773060	1.450654	0.000000	-10.000000	0.100000	2.916667	838.833313	1023.000000	1023.000000	2046.000000
15.840000	0.096252	56.885113	26.660309	3.227660	25.619698	1.377446	0.000000	-10.000000	0.100000	1.783333	839.333313	1023.000000	1023.000000	2046.000000
15.860000	0.096060	56.771637	26.591484	3.245706	25.623934	1.310514	0.000000	-10.000000	0.116667	-0.066667	839.833313	1023.000000	1023.000000	2046.000000
15.880000	0.095559	56.475456	26.490177	3.188732	25.645233	1.151313	0.000000	-10.000000	0.133333	-2.400000	840.000000	1023.000000	1023.000000	2046.000000
15.900000	0.095335	56.343155	26.418640	3.123074	25.609514	1.191928	0.000000	-10.000000	0.150000	-4.083333	840.000000	1023.000000	1023.000000	2046.000000
15.920000	0.095103	56.205608	26.370930	3.156245	25.615477	1.062957	0.000000	-10.000000	0.150000	-5.483334	840.000000	1023.000000	1023.000000	2046.000000
15.940000	0.095087	56.196217	26.310915	3.058824	25.718546	1.107930	0.000000	-10.000000	0.150000	-6.083333	840.000000	1023.000000	1023.000000	2046.000000
15.960000	0.095477	56.426739	26.316195	3.129301	25.939495	1.041750	0.000000	-10.000000	0.150000	-6.766666	840.000000	1023.000000	1023.000000	2046.000000
15.980000	0.095704	56.561157	26.353874	3.078676	25.974421	1.154186	0.000000	-10.000000	0.150000	-7.016666	840.000000	1023.000000	1023.000000	2046.000000
16.000000	0.096378	56.959389	26.405207	3.299884	26.117735	1.136564	0.000000	-10.000000	0.150000	-7.083333	840.000000	1023.000000	1023.000000	2046.000000
16.020000	0.096454	57.004200	26.320492	3.335865	26.191809	1.156037	0.000000	-10.000000	0.150000	-6.916667	840.000000	1023.000000	1023.000000	2046.000000
16.040001	0.096496	57.029316	26.130186	3.433141	26.263460	1.202528	0.000000	-10.000000	0.150000	-6.866667	840.000000	1023.000000	1023.000000	2046.000000
16.059999	0.095826	56.633190	25.849247	3.328647	26.261717	1.193579	0.000000	-10.000000	0.150000	-6.766667	836.666687	1023.000000	1023.000000	2046.000000
16.080000	0.094677	55.954277	25.532074	3.096231	26.100365	1.225607	0.000000	-10.000000	0.150000	-7.150000	828.833313	1023.000000	1023.000000	2046.000000
16.100000	0.093504	55.260670	25.167444	2.997226	25.953850	1.142151	0.000000	-10.000000	0.150000	-7.416667	821.000000	1023.000000	1023.000000	2046.000000
16.120001	0.092128	54.447449	24.789339	2.744115	25.780071	1.133925	0.000000	-10.000000	0.150000	-7.916667	815.500000	1023.000000	1023.000000	2046.000000
16.139999	0.091084	53.830555	24.590555	2.584644	25.603655	1.051701	0.000000	-10.000000	0.150000	-8.216667	813.500000	1023.000000	1023.000000	2046.000000
16.160000	0.089796	53.069206	24.465952	2.268048	25.430754	0.904451	0.000000	-10.000000	0.158333	-8.750000	810.666687	1023.000000	1023.000000	2046.000000
16.180000	0.088851	52.511238	24.363649	1.994990	25.218168	0.934429	0.000000	-10.000000	0.158333	-9.250000	806.666687	1023.000000	1023.000000	2046.000000
16.200001	0.088520	52.315170	24.332560	2.013289	25.125463	0.843859	0.000000	-10.000000	0.158333	-9.616667	803.666687	1023.000000	1023.000000	2046.000000
16.219999	0.088291	52.180218	24.323320	1.979566	24.974506	0.902827	0.000000	-10.000000	0.166667	-9.833333	800.333313	1023.000000	1023.000000	2046.000000
16.240000	0.088718	52.432507	24.360874	2.206576	24.940865	0.924190	0.000000	-10.000000	0.175000	-10.100000	798.166687	1023.000000	1023.000000	2046.000000
16.260000	0.088815	52.489517	24.369278	2.347379	24.858633	0.914225	0.000000	-10.000000	0.175000	-10.450000	794.833313	1023.000000	1023.000000	2046.000000
16.280001	0.089178	52.704063	24.371946	2.498087	24.726425	1.107604	0.000000	-10.000000	0.175000	-10.800000	791.500000	1023.000000	1023.000000	2046.000000
16.299999	0.089407	52.839481	24.380529	2.704442	24.642275	1.112234	0.000000	-10.000000	0.175000	-11.116667	787.833313	1023.000000	1023.000000	2046.000000
16.320000	0.089572	52.937195	24.298418	2.856443	24.496197	1.286139	0.000000	-10.000000	0.191667	-11.316667	784.000000	1023.000000	1023.000000	2046.000000
16.340000	0.089589	52.946888	24.194702	3.125054	24.341232	1.285900	0.000000	-10.000000	0.183333	-11.600000	780.000000	1023.000000	1023.000000	2046.000000
16.360001	0.089169	52.698917	23.982208	3.206792	24.066572	1.443348	0.000000	-10.000000	0.191667	-11.816668	776.166687	1023.000000	1023.000000	2046.000000
16.379999	0.088945	52.566643	23.816771	3.483181	23.874432	1.392262	0.000000	-10.000000	0.208333	-12.466667	770.833313	1023.000000	1023.000000	2046.000000
16.400000	0.088298	52.184132	23.650038	3.467351	23.555988	1.510753	0.000000	-10.000000	0.233333	-12.950001	766.833313	1023.000000	1023.000000	2046.000000
16.420000	0.087956	51.981922	23.443033	3.688665	23.360088	1.490135	0.000000	-10.000000	0.258333	-13.516667	762.666687	1023.000000	1023.000000	2046.000000
16.440001	0.087076	51.462059	23.220058	3.719505	23.052008	1.470490	0.000000	-10.000000	0.275000	-13.883333	759.666687	1023.000000	1023.000000	2046.000000
16.459999	0.086425	51.077168	22.964954	3.883587	22.754385	1.474243	0.000000	-10.000000	0.291667	-14.500000	755.166687	1023.000000	1023.000000	2046.000000
16.480000	0.085472	50.513672	22.679602	3.969354	22.452887	1.411828	0.000000	-10.000000	0.300000	-15.266666	750.333313	1023.000000	1023.000000	2046.000000
16.500000	0.084524	49.953609	22.364052	4.081970	22.043034	1.464554	0.000000	-10.000000	0.300000	-16.183334	745.166687	1023.000000	1023.000000	2046.000000
16.520000	0.083504	49.350681	22.087198	4.194309	21.686447	1.382725	0.000000	-10.000000	0.308333	-17.083334	739.833313	1023.000000	1023.000000	2046.000000
16.540001	0.082397	48.696873	21.696903	4.323953	21.280252	1.395763	0.000000	-10.000000	0.341667	-17.866667	734.166687	1023.000000	1023.000000	2046.000000
16.559999	0.081395	48.104729	21.420258	4.436942	20.900255	1.347273	0.000000	-10.000000	0.375000	-18.666666	728.166687	1023.000000	1023.000000	2046.000000
16.580000	0.080327	47.473137	21.066174	4.530993	20.536087	1.339885	0.000000	-10.000000	0.408333	-19.583334	719.500000	1023.000000	1023.000000	2046.000000
16.600000	0.079418	46.935966	20.795258	4.675518	20.216560	1.248631	0.000000	-10.000000	0.416667	-20.299999	712.833313	1023.000000	1023.000000	2046.000000
16.620001	0.078213	46.224133	20.449392	4.678471	19.824385	1.271884	0.000000	-10.000000	0.433333	-20.566666	706.333313	1023.000000	1023.000000	2046.000000
16.639999	0.077394	45.739986	20.159899	4.823081	19.565416	1.191592	0.000000	-10.000000	0.441667	-20.483334	701.833313	1023.000000	1023.000000	2046.000000
16.660000	0.076232	45.052937	19.892433	4.813581	19.164852	1.182071	0.000000	-10.000000	0.450000	-20.366667	695.166687	1023.000000	1023.000000	2046.000000
16.680000	0.075614	44.687660	19.742464	5.002830	18.889969	1.052398	0.000000	-10.000000	0.450000	-20.500000	686.000000	1023.000000	1023.000000	2046.000000
16.700001	0.074712	44.155052	19.522560	4.986655	18.573158	1.072677	0.000000	-10.000000	0.450000	-20.633335	679.166687	1023.000000	1023.000000	2046.000000
16.719999	0.073885	43.666016	19.335695	5.080423	18.273787	0.976113	0.000000	-10.000000	0.450000	-20.833334	672.166687	1023.000000	1023.000000	2046.000000
16.740000	0.072190	42.664169	19.012882	4.905360	17.824127	0.921802	0.000000	-10.000000	0.450000	-20.866667	667.500000	1023.000000	1023.000000	2046.000000
16.760000	0.070790	41.836601	18.718756	4.989555	17.421413	0.706877	0.000000	-10.000000	0.450000	-21.033333	660.500000	1023.000000	1023.000000	2046.000000
16.780001	0.068879	40.707413	18.268993	4.805698	16.982224	0.650497	0.000000	-10.000000	0.450000	-21.466667	651.000000	1023.000000	1023.000000	2046.000000
16.799999	0.068060	40.223370	17.923697	5.042998	16.769238	0.487437	0.000000	-10.000000	0.450000	-21.900002	643.833313	1023.000000	1023.000000	2046.000000
16.820000	0.067261	39.751247	17.603535	5.247380	16.319210	0.581122	0.000000	-10.000000	0.458333	-22.316668	636.666687	1023.000000	1023.000000	2046.000000
16.840000	0.066775	39.463787	17.175177	5.617094	15.915712	0.755805	0.000000	-10.000000	0.491667	-22.583334	631.666687	1023.000000	1023.000000	2046.000000
16.860001	0.065381	38.640045	16.690752	5.740431	15.415199	0.793666	0.000000	-10.000000	0.525000	-22.816668	624.166687	1023.000000	1023.000000	2046.000000
16.879999	0.063288	37.403004	16.251503	5.618233	14.687042	0.846228	0.000000	-10.000000	0.550000	-23.233334	613.833313	1023.000000	1023.000000	2046.000000
16.900000	0.060496	35.753262	15.655283	5.337984	14.055808	0.704187	0.000000	-10.000000	0.550000	-23.500000	606.166687	1023.000000	1023.000000	2046.000000
16.920000	0.056689	33.503391	14.813767	5.070281	13.220607	0.398738	0.000000	-10.000000	0.550000	-23.916668	598.333313	1023.000000	1023.000000	2046.000000
16.940001	0.052454	31.000275	13.857857	4.839855	12.403704	-0.101140	0.000000	-10.000000	0.558333	-23.966667	593.000000	1023.000000	1023.000000	2046.000000
16.959999	0.048565	28.702177	12.930014	4.568110	11.666022	-0.461968	0.000000	-10.000000	0.558333	-24.016666	585.000000	1023.000000	1023.000000	2046.000000
16.980000	0.045596	26.947054	12.209560	4.460458	11.105559	-0.828523	0.000000	-10.000000	0.558333	-24.000000	577.000000	1023.000000	1023.000000	2046.000000
17.000000	0.042868	25.335283	11.555265	4.315396	10.576510	-1.111888	0.000000	-10.000000	0.550000	-23.933334	569.000000	1023.000000	1023.000000	2046.000000
17.020000	0.040534	23.955517	11.082019	4.199362	10.058591	-1.384455	0.000000	-10.000000	0.550000	-24.133333	561.000000	1023.000000	1023.000000	2046.000000
17.040001	0.037989	22.451717	10.538801	3.987081	9.540901	-1.615066	0.000000	-10.000000	0.558333	-24.200001	553.000000	1023.000000	1023.000000	2046.000000
17.059999	0.036061	21.312174	10.100706	3.882080	9.137251	-1.807864	0.000000	-10.000000	0.575000	-24.583334	545.000000	1023.000000	1023.000000	2046.000000
17.080000	0.034124	20.167336	9.679975	3.712247	8.782570	-2.007456	0.000000	-10.000000	0.591667	-24.916668	536.833313	1023.000000	1023.000000	2046.000000
17.100000	0.032541	19.231512	9.315357	3.616855	8.440660	-2.141361	0.000000	-10.000000	0.600000	-25.416668	528.500000	1023.000000	1023.000000	2046.000000
17.120001	0.030870	18.243965	8.966819	3.423498	8.126553	-2.272903	0.000000	-10.000000	0.600000	-25.800001	520.000000	1023.000000	1023.000000	2046.000000
17.139999	0.029507	17.438412	8.626179	3.390140	7.801253	-2.379159	0.000000	-10.000000	0.600000	-26.016668	511.500000	1023.000000	1023.000000	2046.000000
17.160000	0.028124	16.621325	8.224783	3.271938	7.590610	-2.466007	0.000000	-10.000000	0.616667	-26.200001	502.833344	1023.000000	1023.000000	2046.000000
17.180000	0.026863	15.875770	7.825420	3.230925	7.354934	-2.535510	0.000000	-10.000000	0.650000	-26.350000	491.166656	1023.000000	1023.000000	2046.000000
17.200001	0.025933	15.326633	7.481611	3.224426	7.174801	-2.554204	0.000000	-10.000000	0.683333	-26.450001	482.333344	1023.000000	1023.000000	2046.000000
17.219999	0.024831	14.675212	7.001891	3.312958	6.880407	-2.520044	0.000000	-10.000000	0.683333	-26.666666	473.500000	1023.000000	1023.000000	2046.000000
17.240000	0.023653	13.978996	6.568233	3.492614	6.540318	-2.622170	0.000000	-10.000000	0.666667	-26.650000	467.500000	1023.000000	1023.000000	2046.000000
17.260000	0.022193	13.116203	6.033967	3.551075	6.132909	-2.601748	0.000000	-10.000000	0.633333	-26.550001	458.500000	1023.000000	1023.000000	2046.000000
17.280001	0.020304	11.999398	5.443016	3.558830	5.679253	-2.681701	0.000000	-10.000000	0.616667	-26.066668	449.666656	1023.000000	1023.000000	2046.000000
17.299999	0.018226	10.771803	4.877342	3.467784	5.164389	-2.737713	0.000000	-10.000000	0.600000	-25.700001	440.833344	1023.000000	1023.000000	2046.000000
17.320000	0.016104	9.517678	4.276504	3.397565	4.610137	-2.766527	0.000000	-10.000000	0.600000	-25.616667	432.333344	1023.000000	1023.000000	2046.000000
17.340000	0.013883	8.204746	3.631579	3.319404	4.037769	-2.784005	0.000000	-10.000000	0.600000	-25.616667	423.666656	1023.000000	1023.000000	2046.000000
17.360001	0.011422	6.750120	2.959532	3.242521	3.414984	-2.866917	0.000000	-10.000000	0.608333	-25.766668	415.333344	1023.000000	1023.000000	2046.000000
17.379999	0.008998	5.317612	2.360405	3.030140	2.805441	-2.878375	0.000000	-10.000000	0.608333	-25.816668	406.666656	1023.000000	1023.000000	2046.000000
17.400000	0.006777	4.005448	1.881651	2.860625	2.231319	-2.968146	0.000000	-10.000000	0.616667	-26.000000	398.166656	1023.000000	1023.000000	2046.000000
17.420000	0.005103	3.015871	1.500126	2.765279	1.719432	-2.968966	0.000000	-10.000000	0.608333	-25.966667	389.333344	1023.000000	1023.000000	2046.000000
17.440001	0.003888	2.298043	1.235050	2.738192	1.301742	-2.976941	0.000000	-10.000000	0.600000	-25.933334	380.666656	1023.000000	1023.000000	2046.000000
17.459999	0.002845	1.681294	1.020571	2.770177	0.860605	-2.970060	0.000000	-10.000000	0.583333	-25.616667	372.000000	1023.000000	1023.000000	2046.000000
17.480000	0.001926	1.138128	0.756882	2.744975	0.524673	-2.888403	0.000000	-10.000000	0.583333	-25.416666	363.500000	1023.000000	1023.000000	2046.000000
17.500000	0.000980	0.579270	0.569227	2.868102	0.074289	-2.932348	0.000000	-10.000000	0.583333	-24.966667	355.166656	1023.000000	1023.000000	2046.000000
17.520000	0.000149	0.087958	0.368342	2.879319	-0.335900	-2.823803	0.000000	-10.000000	0.583333	-24.766666	346.666656	1023.000000	1023.000000	2046.000000
17.540001	-0.000792	-0.468014	0.108570	2.970992	-0.748505	-2.799071	0.000000	-10.000000	0.566667	-24.500000	338.333344	1023.000000	1023.000000	2046.000000
17.559999	-0.001856	-1.096676	-0.146841	3.025713	-1.237660	-2.737887	0.000000	-10.000000	0.558333	-24.283335	330.000000	1023.000000	1023.000000	2046.000000
17.580000	-0.002850	-1.684442	-0.439191	3.101275	-1.676238	-2.670289	0.000000	-10.000000	0.558333	-24.133333	322.000000	1023.000000	1023.000000	2046.000000
17.600000	-0.004130	-2.440982	-0.760704	3.200299	-2.211890	-2.668686	0.000000	-10.000000	0.558333	-24.083334	314.000000	1023.000000	1023.000000	2046.000000
17.620001	-0.005395	-3.188327	-1.088458	3.155034	-2.698868	-2.556036	0.000000	-10.000000	0.575000	-23.983334	306.000000	1023.000000	1023.000000	2046.000000
17.639999	-0.006762	-3.996344	-1.446029	3.259186	-3.244745	-2.564755	0.000000	-10.000000	0.566667	-23.816668	298.000000	1023.000000	1023.000000	2046.000000
17.660000	-0.008210	-4.852208	-1.801118	3.216164	-3.806670	-2.460584	0.000000	-10.000000	0.566667	-23.633333	290.000000	1023.000000	1023.000000	2046.000000
17.680000	-0.009618	-5.684070	-2.175849	3.335519	-4.370747	-2.472992	0.000000	-10.000000	0.550000	-23.583334	282.000000	1023.000000	1023.000000	2046.000000
17.700001	-0.011256	-6.652421	-2.559734	3.269341	-5.016594	-2.345434	0.000000	-10.000000	0.558333	-23.633333	274.000000	1023.000000	1023.000000	2046.000000
17.719999	-0.012741	-7.530056	-2.976834	3.376602	-5.591578	-2.338245	0.000000	-10.000000	0.558333	-23.900000	266.000000	1023.000000	1023.000000	2046.000000
17.740000	-0.014355	-8.483743	-3.310208	3.311763	-6.285639	-2.199658	0.000000	-10.000000	0.566667	-24.083334	258.000000	1023.000000	1023.000000	2046.000000
17.760000	-0.015830	-9.355438	-3.713550	3.405622	-6.814035	-2.233475	0.000000	-10.000000	0.566667	-24.283333	250.000000	1023.000000	1023.000000	2046.000000
17.780001	-0.017465	-10.321791	-4.040826	3.365340	-7.503710	-2.142594	0.000000	-10.000000	0.566667	-24.283333	242.000000	1023.000000	1023.000000	2046.000000
17.799999	-0.018735	-11.072108	-4.388381	3.410111	-7.996710	-2.097127	0.000000	-10.000000	0.558333	-24.266666	234.000000	1023.000000	1023.000000	2046.000000
17.820000	-0.020315	-12.006188	-4.708926	3.350190	-8.614638	-2.032814	0.000000	-10.000000	0.550000	-24.116667	226.000000	1023.000000	1023.000000	2046.000000
17.840000	-0.021431	-12.665775	-5.060857	3.417161	-9.002497	-2.019583	0.000000	-10.000000	0.550000	-23.800001	218.000000	1023.000000	1023.000000	2046.000000
17.860001	-0.022816	-13.484354	-5.301200	3.361488	-9.554657	-1.989985	0.000000	-10.000000	0.533333	-23.466667	210.000000	1023.000000	1023.000000	2046.000000
17.879999	-0.023845	-14.092635	-5.574217	3.334441	-9.907459	-1.945400	0.000000	-10.000000	0.533333	-22.966667	202.166672	1023.000000	1023.000000	2046.000000
17.900000	-0.025008	-14.779451	-5.818708	3.361828	-10.279699	-2.042872	0.000000	-10.000000	0.500000	-22.533333	194.500000	1023.000000	1023.000000	2046.000000
17.920000	-0.025923	-15.320317	-6.036113	3.273019	-10.608865	-1.948358	0.000000	-10.000000	0.475000	-21.916666	187.000000	1023.000000	1023.000000	2046.000000
17.940001	-0.026788	-15.831573	-6.212399	3.292344	-10.875638	-2.035881	0.000000	-10.000000	0.433333	-21.283333	179.666672	1023.000000	1023.000000	2046.000000
17.959999	-0.027652	-16.342424	-6.377175	3.154429	-11.134134	-1.985545	0.000000	-10.000000	0.416667	-20.550001	172.500000	1023.000000	1023.000000	2046.000000
17.980000	-0.028353	-16.756746	-6.478844	3.234581	-11.350703	-2.161780	0.000000	-10.000000	0.425000	-20.033333	165.666672	1023.000000	1023.000000	2046.000000
18.000000	-0.029283	-17.306019	-6.566144	3.038690	-11.620085	-2.158481	0.000000	-10.000000	0.416667	-19.466667	159.000000	1023.000000	1023.000000	2046.000000
18.020000	-0.030289	-17.900612	-6.723909	3.017503	-11.838578	-2.355627	0.000000	-10.000000	0.408333	-18.866667	152.666672	1023.000000	1023.000000	2046.000000
18.040001	-0.031996	-18.909769	-6.871120	2.655750	-12.238958	-2.455440	0.000000	-10.000000	0.358333	-18.033333	146.500000	1023.000000	1023.000000	2046.000000
18.059999	-0.033481	-19.787374	-7.055243	2.474382	-12.521092	-2.685421	0.000000	-10.000000	0.325000	-17.283333	140.500000	1023.000000	1023.000000	2046.000000
18.080000	-0.035249	-20.832024	-7.277775	2.156291	-12.882357	-2.828183	0.000000	-10.000000	0.300000	-16.866667	134.500000	1023.000000	1023.000000	2046.000000
18.100000	-0.036493	-21.567154	-7.498830	2.004725	-13.049570	-3.023479	0.000000	-10.000000	0.300000	-16.583334	128.833328	1023.000000	1023.000000	2046.000000
18.120001	-0.037184	-21.975456	-7.682818	2.011853	-13.058289	-3.246202	0.000000	-10.000000	0.300000	-16.450001	123.166664	1023.000000	1023.000000	2046.000000
18.139999	-0.037265	-22.023596	-7.775012	2.107580	-13.179961	-3.176203	0.000000	-10.000000	0.300000	-16.216667	117.833336	1023.000000	1023.000000	2046.000000
18.160000	-0.037237	-22.007097	-7.895306	2.289823	-13.249731	-3.151884	0.000000	-10.000000	0.300000	-16.166666	112.333336	1023.000000	1023.000000	2046.000000
18.180000	-0.037489	-22.156202	-8.033263	2.288542	-13.347075	-3.064406	0.000000	-10.000000	0.300000	-16.216667	107.000000	1023.000000	1023.000000	2046.000000
18.200001	-0.038103	-22.518888	-8.110885	2.149740	-13.474979	-3.082766	0.000000	-10.000000	0.300000	-16.366667	101.500000	1023.000000	1023.000000	2046.000000
18.219999	-0.039700	-23.462893	-8.324985	1.748099	-13.794246	-3.091761	0.000000	-10.000000	0.300000	-16.200001	96.000000	1023.000000	1023.000000	2046.000000
18.240000	-0.041813	-24.711704	-8.649056	1.523181	-14.082351	-3.503478	0.000000	-10.000000	0.283333	-15.800000	90.666664	1023.000000	1023.000000	2046.000000
18.260000	-0.044881	-26.524487	-9.222799	1.080822	-14.538495	-3.844015	0.000000	-10.000000	0.266667	-14.933333	85.333336	1023.000000	1023.000000	2046.000000
18.280001	-0.047350	-27.984091	-9.751103	0.883047	-14.784038	-4.331998	0.000000	-10.000000	0.250000	-14.250000	80.333336	1023.000000	1023.000000	2046.000000
18.299999	-0.049926	-29.506029	-10.155852	0.489670	-15.173758	-4.666089	0.000000	-10.000000	0.250000	-13.683333	75.500000	1023.000000	1023.000000	2046.000000
18.320000	-0.051412	-30.384371	-10.527337	0.347332	-15.255170	-4.949197	0.000000	-10.000000	0.250000	-13.433333	71.000000	1023.000000	1023.000000	2046.000000
18.340000	-0.053318	-31.510885	-10.799949	0.065123	-15.534886	-5.241174	0.000000	-10.000000	0.250000	-13.300000	66.500000	1023.000000	1023.000000	2046.000000
18.360001	-0.054322	-32.104393	-11.022203	-0.119683	-15.591681	-5.370825	0.000000	-10.000000	0.250000	-13.216667	62.000000	1023.000000	1023.000000	2046.000000
18.379999	-0.055555	-32.833248	-11.161991	-0.341030	-15.796427	-5.533800	0.000000	-10.000000	0.258333	-13.283334	57.500000	1023.000000	1023.000000	2046.000000
18.400000	-0.056197	-33.212170	-11.324409	-0.465535	-15.790010	-5.632214	0.000000	-10.000000	0.258333	-13.366667	53.166668	1023.000000	1023.000000	2046.000000
18.420000	-0.056955	-33.660435	-11.460677	-0.572049	-15.773948	-5.853761	0.000000	-10.000000	0.258333	-13.466666	48.666668	1023.000000	1023.000000	2046.000000
18.440001	-0.057647	-34.069656	-11.522924	-0.830889	-15.845454	-5.870389	0.000000	-10.000000	0.241667	-13.450000	44.333332	1023.000000	1023.000000	2046.000000
18.459999	-0.057836	-34.181015	-11.597980	-0.783608	-15.757204	-6.042222	0.000000	-10.000000	0.241667	-13.416667	39.666668	1023.000000	1023.000000	2046.000000
18.480000	-0.058466	-34.553196	-11.677364	-1.007644	-15.838735	-6.029452	0.000000	-10.000000	0.241667	-13.200000	35.333332	1023.000000	1023.000000	2046.000000
18.500000	-0.058191	-34.390911	-11.652043	-0.942621	-15.676801	-6.119448	0.000000	-10.000000	0.250000	-12.933333	30.666666	1023.000000	1023.000000	2046.000000
18.520000	-0.058368	-34.495255	-11.665582	-1.045000	-15.669758	-6.114914	0.000000	-10.000000	0.250000	-12.700001	26.333334	1023.000000	1023.000000	2046.000000
18.540001	-0.057984	-34.268684	-11.700387	-0.900729	-15.579988	-6.087580	0.000000	-10.000000	0.250000	-12.566668	22.000000	1023.000000	1023.000000	2046.000000
18.559999	-0.058288	-34.448322	-11.779586	-0.828579	-15.645005	-6.195151	0.000000	-10.000000	0.233333	-12.216667	18.000000	1023.000000	1023.000000	2046.000000
18.580000	-0.058880	-34.797886	-11.952308	-0.942826	-15.773230	-6.129524	0.000000	-10.000000	0.216667	-11.416667	14.000000	1023.000000	1023.000000	2046.000000
18.600000	-0.059565	-35.203094	-12.234979	-0.920862	-15.737606	-6.309649	0.000000	-10.000000	0.183333	-10.283334	10.166667	1023.000000	1023.000000	2046.000000
18.620001	-0.060790	-35.926880	-12.473379	-1.210187	-15.932797	-6.310515	0.000000	-10.000000	0.166667	-9.016666	6.666667	1023.000000	1023.000000	2046.000000
18.639999	-0.061068	-36.090916	-12.662271	-1.183479	-15.863036	-6.382129	0.000000	-10.000000	0.150000	-7.916667	3.666667	1023.000000	1023.000000	2046.000000
18.660000	-0.062078	-36.687840	-12.843172	-1.395299	-16.007233	-6.442136	0.000000	-10.000000	0.150000	-6.983334	1.333333	1023.000000	1023.000000	2046.000000
18.680000	-0.062555	-36.970192	-12.962105	-1.539203	-15.998641	-6.470244	0.000000	-10.000000	0.141667	-6.116667	-0.666667	1023.000000	1023.000000	2046.000000
18.700001	-0.063184	-37.341553	-12.987931	-1.732501	-15.966414	-6.654707	0.000000	-10.000000	0.125000	-4.966667	-2.500000	1023.000000	1023.000000	2046.000000
18.719999	-0.063755	-37.679356	-12.956205	-2.090415	-16.002394	-6.630342	0.000000	-10.000000	0.108333	-3.266667	-4.166667	1023.000000	1023.000000	2046.000000
18.740000	-0.063260	-37.386841	-12.862925	-2.098319	-15.739437	-6.686161	0.000000	-10.000000	0.091667	-1.216667	-5.333333	1023.000000	1023.000000	2046.000000
18.760000	-0.063135	-37.312592	-12.627463	-2.274451	-15.736582	-6.674097	0.000000	-10.000000	0.091667	0.633333	-5.833333	1023.000000	1023.000000	2046.000000
18.780001	-0.062058	-36.676231	-12.460933	-2.199844	-15.446005	-6.569452	0.000000	-10.000000	0.083333	1.900000	-6.000000	1023.000000	1023.000000	2046.000000
18.799999	-0.061241	-36.193535	-12.227889	-2.117712	-15.238653	-6.609279	0.000000	-10.000000	0.091667	2.783333	-6.000000	1023.000000	1023.000000	2046.000000
18.820000	-0.060401	-35.696793	-11.980485	-2.131236	-15.119559	-6.465511	0.000000	-10.000000	0.091667	3.383333	-6.000000	1023.000000	1023.000000	2046.000000
18.840000	-0.059158	-34.962620	-11.725018	-1.881340	-14.829196	-6.527068	0.000000	-10.000000	0.091667	3.666667	-6.000000	1023.000000	1023.000000	2046.000000
18.860001	-0.058563	-34.610752	-11.524127	-1.948752	-14.797941	-6.339932	0.000000	-10.000000	0.091667	3.466667	-6.000000	1023.000000	1023.000000	2046.000000
18.879999	-0.057326	-33.879829	-11.390182	-1.675895	-14.517010	-6.296744	0.000000	-10.000000	0.091667	2.883333	-6.000000	1023.000000	1023.000000	2046.000000
18.900000	-0.057042	-33.711815	-11.250940	-1.663483	-14.552304	-6.245087	0.000000	-10.000000	0.100000	1.700000	-6.000000	1023.000000	1023.000000	2046.000000
18.920000	-0.056312	-33.280117	-11.144600	-1.552889	-14.488174	-6.094454	0.000000	-10.000000	0.100000	0.700000	-6.000000	1023.000000	1023.000000	2046.000000
18.940001	-0.055735	-32.939640	-11.073775	-1.345668	-14.366302	-6.153895	0.000000	-10.000000	0.100000	0.000000	-6.000000	1023.000000	1023.000000	2046.000000
18.959999	-0.055727	-32.934940	-10.996833	-1.445544	-14.508971	-5.983594	0.000000	-10.000000	0.116667	0.000000	-6.000000	1023.000000	1023.000000	2046.000000
18.980000	-0.055059	-32.540138	-10.933108	-1.244483	-14.413514	-5.949034	0.000000	-10.000000	0.125000	-0.683333	-6.000000	1023.000000	1023.000000	2046.000000
19.000000	-0.055075	-32.549191	-10.866133	-1.257840	-14.474428	-5.950788	0.000000	-10.000000	0.125000	-1.383333	-6.166667	1023.000000	1023.000000	2046.000000
19.020000	-0.054843	-32.412273	-10.818368	-1.234947	-14.527515	-5.831442	0.000000	-10.000000	0.116667	-2.083333	-6.500000	1023.000000	1023.000000	2046.000000
19.040001	-0.054423	-32.163902	-10.821278	-1.056477	-14.400869	-5.885279	0.000000	-10.000000	0.108333	-2.316667	-7.000000	1023.000000	1023.000000	2046.000000
19.059999	-0.054679	-32.315403	-10.757875	-1.169206	-14.584153	-5.804170	0.000000	-10.000000	0.116667	-2.800000	-7.666667	1023.000000	1023.000000	2046.000000
19.080000	-0.054173	-32.016026	-10.791896	-0.953273	-14.464765	-5.806091	0.000000	-10.000000	0.108333	-3.483333	-8.500000	1023.000000	1023.000000	2046.000000
19.100000	-0.054501	-32.210327	-10.776117	-1.038134	-14.635118	-5.760957	0.000000	-10.000000	0.125000	-4.066667	-9.666667	1023.000000	1023.000000	2046.000000
19.120001	-0.054375	-32.135414	-10.778024	-0.966285	-14.685744	-5.705361	0.000000	-10.000000	0.133333	-4.550000	-11.000000	1023.000000	1023.000000	2046.000000
19.139999	-0.054337	-32.113400	-10.865232	-0.811343	-14.612956	-5.823866	0.000000	-10.000000	0.150000	-5.033333	-12.666667	1023.000000	1023.000000	2046.000000
19.160000	-0.054722	-32.340691	-10.843102	-0.909771	-14.884768	-5.703049	0.000000	-10.000000	0.150000	-5.600000	-14.500000	1023.000000	1023.000000	2046.000000
19.180000	-0.054421	-32.163090	-10.843726	-0.780803	-14.856240	-5.682322	0.000000	-10.000000	0.150000	-6.116667	-16.500000	1023.000000	1023.000000	2046.000000
19.200001	-0.054816	-32.396515	-10.854305	-0.774621	-14.999405	-5.768182	0.000000	-10.000000	0.150000	-6.533333	-18.500000	1023.000000	1023.000000	2046.000000
19.219999	-0.054865	-32.425327	-10.935636	-0.735337	-15.064484	-5.689868	0.000000	-10.000000	0.158333	-6.850000	-20.500000	1023.000000	1023.000000	2046.000000
19.240000	-0.054847	-32.414513	-10.894585	-0.599614	-15.121699	-5.798615	0.000000	-10.000000	0.158333	-7.183333	-22.666666	1023.000000	1023.000000	2046.000000
19.260000	-0.055227	-32.639454	-10.889239	-0.725899	-15.332645	-5.691671	0.000000	-10.000000	0.166667	-7.500000	-25.000000	1023.000000	1023.000000	2046.000000
19.280001	-0.055104	-32.566551	-10.922696	-0.557868	-15.308590	-5.777399	0.000000	-10.000000	0.166667	-7.850000	-27.500000	1023.000000	1023.000000	2046.000000
19.299999	-0.055870	-33.019119	-10.974994	-0.633629	-15.597548	-5.812948	0.000000	-10.000000	0.166667	-8.200000	-30.166666	1023.000000	1023.000000	2046.000000
19.320000	-0.056428	-33.349113	-11.074270	-0.706026	-15.710106	-5.858712	0.000000	-10.000000	0.166667	-8.566667	-32.833332	1023.000000	1023.000000	2046.000000
19.340000	-0.057881	-34.207695	-11.133085	-0.965300	-16.094015	-6.015296	0.000000	-10.000000	0.166667	-8.866667	-35.666668	1023.000000	1023.000000	2046.000000
19.360001	-0.058665	-34.671307	-11.250586	-1.067356	-16.214039	-6.139328	0.000000	-10.000000	0.183333	-9.166667	-38.666668	1023.000000	1023.000000	2046.000000
19.379999	-0.059674	-35.267204	-11.403888	-1.211841	-16.301476	-6.349999	0.000000	-10.000000	0.191667	-9.450000	-41.833332	1023.000000	1023.000000	2046.000000
19.400000	-0.059677	-35.269123	-11.461180	-1.151787	-16.266977	-6.389179	0.000000	-10.000000	0.191667	-9.733334	-45.000000	1023.000000	1023.000000	2046.000000
19.420000	-0.059341	-35.070503	-11.513721	-0.917517	-16.255850	-6.383418	0.000000	-10.000000	0.183333	-9.766666	-48.166668	1023.000000	1023.000000	2046.000000
19.440001	-0.059279	-35.034004	-11.529210	-0.831498	-16.461754	-6.211543	0.000000	-10.000000	0.175000	-9.600000	-51.500000	1023.000000	1023.000000	2046.000000
19.459999	-0.059071	-34.910728	-11.671266	-0.701745	-16.357965	-6.179750	0.000000	-10.000000	0.166667	-9.200000	-54.833332	1023.000000	1023.000000	2046.000000
19.480000	-0.060054	-35.491753	-11.718974	-1.011340	-16.689697	-6.071739	0.000000	-10.000000	0.158333	-9.083333	-58.000000	1023.000000	1023.000000	2046.000000
19.500000	-0.061208	-36.173946	-11.971538	-1.187598	-16.786814	-6.227996	0.000000	-10.000000	0.158333	-9.000000	-61.000000	1023.000000	1023.000000	2046.000000
19.520000	-0.063585	-37.578503	-12.314939	-1.532985	-17.163956	-6.566621	0.000000	-10.000000	0.158333	-8.900000	-64.000000	1023.000000	1023.000000	2046.000000
19.540001	-0.065990	-39.000095	-12.821249	-1.839818	-17.402149	-6.936881	0.000000	-10.000000	0.158333	-8.250000	-66.833336	1023.000000	1023.000000	2046.000000
19.559999	-0.068534	-40.503784	-13.292827	-2.183167	-17.699625	-7.328165	0.000000	-10.000000	0.141667	-7.450000	-69.666664	1023.000000	1023.000000	2046.000000
19.580000	-0.070370	-41.588665	-13.689173	-2.439542	-17.893908	-7.566044	0.000000	-10.000000	0.141667	-6.666667	-72.166664	1023.000000	1023.000000	2046.000000
19.600000	-0.071646	-42.342854	-14.024563	-2.509951	-17.914057	-7.894284	0.000000	-10.000000	0.141667	-6.333333	-74.500000	1023.000000	1023.000000	2046.000000
19.620001	-0.073111	-43.208576	-14.188102	-2.785632	-18.208529	-8.026313	0.000000	-10.000000	0.150000	-6.266667	-76.500000	1023.000000	1023.000000	2046.000000
19.639999	-0.073886	-43.666843	-14.421672	-2.869927	-18.123644	-8.251603	0.000000	-10.000000	0.133333	-6.183333	-78.500000	1023.000000	1023.000000	2046.000000
19.660000	-0.074883	-44.255619	-14.436760	-3.131278	-18.344749	-8.342832	0.000000	-10.000000	0.125000	-5.483334	-80.500000	1023.000000	1023.000000	2046.000000
19.680000	-0.075165	-44.422268	-14.615481	-3.215584	-18.161257	-8.429948	0.000000	-10.000000	0.116667	-4.283333	-82.333336	1023.000000	1023.000000	2046.000000
19.700001	-0.075590	-44.673450	-14.575009	-3.367244	-18.128067	-8.603132	0.000000	-10.000000	0.108333	-2.333333	-83.833336	1023.000000	1023.000000	2046.000000
19.719999	-0.075511	-44.627022	-14.570539	-3.549820	-17.947300	-8.559364	0.000000	-10.000000	0.091667	-0.183333	-84.666664	1023.000000	1023.000000	2046.000000
19.740000	-0.075410	-44.567081	-14.572774	-3.560091	-17.702379	-8.731838	0.000000	-10.000000	0.083333	2.066667	-85.000000	1023.000000	1023.000000	2046.000000
19.760000	-0.075078	-44.371086	-14.454658	-3.657002	-17.593073	-8.666355	0.000000	-10.000000	0.075000	4.283333	-85.000000	1023.000000	1023.000000	2046.000000
19.780001	-0.074246	-43.879505	-14.379281	-3.637407	-17.160631	-8.702184	0.000000	-10.000000	0.066667	6.316667	-85.000000	1023.000000	1023.000000	2046.000000
19.799999	-0.073443	-43.404846	-14.097704	-3.675313	-17.029541	-8.602290	0.000000	-10.000000	0.041667	7.916667	-85.000000	1023.000000	1023.000000	2046.000000
19.820000	-0.072287	-42.721611	-14.002570	-3.570659	-16.599981	-8.548400	0.000000	-10.000000	0.025000	8.783334	-85.000000	1023.000000	1023.000000	2046.000000
19.840000	-0.071519	-42.267673	-13.759047	-3.516617	-16.498919	-8.493093	0.000000	-10.000000	0.008333	9.466667	-85.000000	1023.000000	1023.000000	2046.000000
19.860001	-0.070770	-41.824966	-13.802232	-3.457753	-16.113674	-8.451307	0.000000	-10.000000	0.000000	10.366667	-85.000000	1023.000000	1023.000000	2046.000000
19.879999	-0.070396	-41.603809	-13.834391	-3.470667	-15.827824	-8.470928	0.000000	-10.000000	0.000000	11.366667	-85.000000	1023.000000	1023.000000	2046.000000
19.900000	-0.069917	-41.320969	-13.731389	-3.592935	-15.669677	-8.326966	0.000000	-10.000000	0.000000	12.116667	-49.000000	1023.000000	1023.000000	2046.000000
19.920000	-0.069153	-40.869461	-13.622890	-3.575185	-15.386570	-8.284815	0.000000	-10.000000	-0.016667	12.866667	-12.000000	1023.000000	1023.000000	2046.000000
19.940001	-0.068543	-40.508728	-13.475348	-3.672431	-15.215897	-8.145053	0.000000	-10.000000	-0.033333	13.650001	26.500000	1023.000000	1023.000000	2046.000000
19.959999	-0.067853	-40.100899	-13.372188	-3.729469	-14.825997	-8.173244	0.000000	-10.000000	-0.050000	14.500000	30.500000	1023.000000	1023.000000	2046.000000
19.980000	-0.067345	-39.800926	-13.011712	-3.970970	-14.743048	-8.075197	0.000000	-10.000000	-0.075000	15.600000	35.166668	1023.000000	1023.000000	2046.000000
20.000000	-0.066320	-39.194836	-12.792208	-4.104665	-14.246964	-8.050999	0.000000	-10.000000	-0.108333	16.916668	40.166668	1023.000000	1023.000000	2046.000000
20.020000	-0.065098	-38.472767	-12.283165	-4.207254	-13.983792	-7.998557	0.000000	-10.000000	-0.150000	18.333334	45.666668	1023.000000	1023.000000	2046.000000
20.040001	-0.063302	-37.411392	-11.799241	-4.258810	-13.521714	-7.831626	0.000000	-10.000000	-0.191667	19.733334	51.500000	1023.000000	1023.000000	2046.000000
20.059999	-0.061275	-36.213642	-11.226730	-4.192047	-13.092556	-7.702312	0.000000	-10.000000	-0.216667	20.750000	57.833332	1023.000000	1023.000000	2046.000000
20.080000	-0.059078	-34.915367	-10.642149	-4.179585	-12.638905	-7.454726	0.000000	-10.000000	-0.241667	22.000000	64.666664	1023.000000	1023.000000	2046.000000
20.100000	-0.056822	-33.582073	-10.160945	-4.044305	-12.048182	-7.328641	0.000000	-10.000000	-0.241667	22.666668	71.833336	1023.000000	1023.000000	2046.000000
20.120001	-0.054581	-32.257343	-9.494643	-4.001801	-11.704329	-7.056570	0.000000	-10.000000	-0.250000	23.483334	79.333336	1023.000000	1023.000000	2046.000000
20.139999	-0.052077	-30.777359	-9.034698	-3.793332	-11.038589	-6.910741	0.000000	-10.000000	-0.266667	23.700001	87.000000	1023.000000	1023.000000	2046.000000
20.160000	-0.049848	-29.460402	-8.429863	-3.654435	-10.686805	-6.689297	0.000000	-10.000000	-0.291667	24.200001	95.000000	1023.000000	1023.000000	2046.000000
20.180000	-0.047528	-28.088814	-7.961142	-3.557756	-10.150694	-6.419222	0.000000	-10.000000	-0.325000	24.550001	103.000000	1023.000000	1023.000000	2046.000000
20.200001	-0.045244	-26.739080	-7.406112	-3.368894	-9.722346	-6.241729	0.000000	-10.000000	-0.341667	25.050001	111.000000	1023.000000	1023.000000	2046.000000
20.219999	-0.042983	-25.402719	-6.825636	-3.307185	-9.302768	-5.967131	0.000000	-10.000000	-0.341667	25.600000	119.333336	1023.000000	1023.000000	2046.000000
20.240000	-0.040678	-24.040979	-6.361574	-3.186535	-8.680214	-5.812658	0.000000	-10.000000	-0.333333	26.100000	127.833336	1023.000000	1023.000000	2046.000000
20.260000	-0.038445	-22.721134	-5.739308	-3.069692	-8.286503	-5.625632	0.000000	-10.000000	-0.333333	26.683334	136.500000	1023.000000	1023.000000	2046.000000
20.280001	-0.036224	-21.408638	-5.252893	-3.084461	-7.706871	-5.364413	0.000000	-10.000000	-0.358333	27.066668	145.166672	1023.000000	1023.000000	2046.000000
20.299999	-0.033946	-20.062164	-4.657121	-2.900110	-7.238693	-5.266240	0.000000	-10.000000	-0.383333	27.650000	154.166672	1023.000000	1023.000000	2046.000000
20.320000	-0.031693	-18.730282	-4.059309	-2.891939	-6.761669	-5.017365	0.000000	-10.000000	-0.408333	27.933334	163.333328	1023.000000	1023.000000	2046.000000
20.340000	-0.029394	-17.372063	-3.537658	-2.774713	-6.203358	-4.856333	0.000000	-10.000000	-0.425000	28.250000	172.666672	1023.000000	1023.000000	2046.000000
20.360001	-0.027099	-16.015736	-2.866317	-2.743183	-5.773674	-4.632561	0.000000	-10.000000	-0.433333	28.466667	182.000000	1023.000000	1023.000000	2046.000000
20.379999	-0.024877	-14.702450	-2.417973	-2.687789	-5.146530	-4.450158	0.000000	-10.000000	-0.425000	28.850000	191.500000	1023.000000	1023.000000	2046.000000
20.400000	-0.022487	-13.290024	-1.728689	-2.525127	-4.704303	-4.331905	0.000000	-10.000000	-0.408333	29.200001	201.000000	1023.000000	1023.000000	2046.000000
20.420000	-0.020328	-12.013983	-1.276591	-2.537366	-4.119462	-4.080564	0.000000	-10.000000	-0.416667	29.416666	210.666672	1023.000000	1023.000000	2046.000000
20.440001	-0.017961	-10.614903	-0.640785	-2.342530	-3.630331	-4.001258	0.000000	-10.000000	-0.433333	29.416666	220.500000	1023.000000	1023.000000	2046.000000
20.459999	-0.015933	-9.416420	-0.118234	-2.384786	-3.142006	-3.771393	0.000000	-10.000000	-0.458333	29.483334	230.500000	1023.000000	1023.000000	2046.000000
20.480000	-0.013860	-8.191208	0.361068	-2.210873	-2.607772	-3.733631	0.000000	-10.000000	-0.458333	29.550001	240.166672	1023.000000	1023.000000	2046.000000
20.500000	-0.012159	-7.185734	0.944286	-2.267109	-2.320191	-3.542720	0.000000	-10.000000	-0.458333	29.833334	249.833328	1023.000000	1023.000000	2046.000000
20.520000	-0.010860	-6.418273	1.289888	-2.275572	-1.888759	-3.543831	0.000000	-10.000000	-0.458333	29.983334	259.500000	1023.000000	1023.000000	2046.000000
20.540001	-0.009769	-5.773195	1.921869	-2.471912	-1.727494	-3.495658	0.000000	-10.000000	-0.458333	30.166666	269.500000	1023.000000	1023.000000	2046.000000
20.559999	-0.008884	-5.250742	2.234442	-2.665220	-1.302445	-3.517519	0.000000	-10.000000	-0.450000	30.250000	282.833344	1023.000000	1023.000000	2046.000000
20.580000	-0.007300	-4.314116	2.841007	-2.687997	-0.940017	-3.527109	0.000000	-10.000000	-0.425000	30.016666	296.166656	1023.000000	1023.000000	2046.000000
20.600000	-0.005660	-3.345321	3.303123	-2.791395	-0.414384	-3.442666	0.000000	-10.000000	-0.408333	29.650002	309.500000	1023.000000	1023.000000	2046.000000
20.620001	-0.002939	-1.736702	3.890299	-2.482997	0.208508	-3.352512	0.000000	-10.000000	-0.400000	29.350000	316.166656	1023.000000	1023.000000	2046.000000
20.639999	0.000139	0.082147	4.486084	-2.130951	0.648568	-2.921553	0.000000	-10.000000	-0.416667	29.250000	322.833344	1023.000000	1023.000000	2046.000000
20.660000	0.003102	1.833400	5.045859	-1.828009	1.237216	-2.621666	0.000000	-10.000000	-0.450000	29.333334	329.500000	1023.000000	1023.000000	2046.000000
20.680000	0.005449	3.220079	5.833782	-1.825133	1.568385	-2.356955	0.000000	-10.000000	-0.450000	29.450001	339.500000	1023.000000	1023.000000	2046.000000
20.700001	0.006903	4.079571	6.198938	-2.064987	2.105495	-2.159875	0.000000	-10.000000	-0.441667	29.533333	349.500000	1023.000000	1023.000000	2046.000000
20.719999	0.007425	4.388463	6.366447	-2.072870	2.309352	-2.214465	0.000000	-10.000000	-0.425000	29.566666	359.333344	1023.000000	1023.000000	2046.000000
20.740000	0.006362	3.759956	6.014377	-2.254191	2.333023	-2.333253	0.000000	-10.000000	-0.433333	29.666666	369.000000	1023.000000	1023.000000	2046.000000
20.760000	0.005508	3.255382	5.782650	-2.329417	2.358224	-2.556076	0.000000	-10.000000	-0.425000	29.666666	378.666656	1023.000000	1023.000000	2046.000000
20.780001	0.005740	3.392542	5.925908	-2.406378	2.527108	-2.654095	0.000000	-10.000000	-0.425000	29.700001	388.500000	1023.000000	1023.000000	2046.000000
20.799999	0.006354	3.754992	5.931693	-2.489601	2.971611	-2.658711	0.000000	-10.000000	-0.433333	29.666666	398.500000	1023.000000	1023.000000	2046.000000
20.820000	0.007813	4.617530	6.302742	-2.311297	3.317725	-2.691641	0.000000	-10.000000	-0.450000	29.933334	408.500000	1023.000000	1023.000000	2046.000000
20.840000	0.008982	5.308253	6.646516	-2.450537	3.703283	-2.591009	0.000000	-10.000000	-0.458333	30.066668	418.500000	1023.000000	1023.000000	2046.000000
20.860001	0.010505	6.208394	7.018473	-2.316766	4.156269	-2.649582	0.000000	-10.000000	-0.458333	30.066668	428.500000	1023.000000	1023.000000	2046.000000
20.879999	0.012303	7.271007	7.568666	-2.310259	4.577702	-2.565101	0.000000	-10.000000	-0.458333	30.083334	438.500000	1023.000000	1023.000000	2046.000000
20.900000	0.013859	8.190638	7.907517	-2.334012	5.136265	-2.519132	0.000000	-10.000000	-0.458333	30.150000	448.500000	1023.000000	1023.000000	2046.000000
20.920000	0.016175	9.559297	8.508786	-2.166148	5.685289	-2.468630	0.000000	-10.000000	-0.466667	30.233334	458.500000	1023.000000	1023.000000	2046.000000
20.940001	0.018103	10.698794	8.972816	-2.176152	6.299374	-2.397243	0.000000	-10.000000	-0.466667	30.200001	468.500000	1023.000000	1023.000000	2046.000000
20.959999	0.020581	12.163163	9.540039	-1.918531	6.936639	-2.394984	0.000000	-10.000000	-0.458333	30.133333	475.166656	1023.000000	1023.000000	2046.000000
20.980000	0.023124	13.665990	10.216243	-1.858382	7.556611	-2.248482	0.000000	-10.000000	-0.433333	29.916666	485.333344	1023.000000	1023.000000	2046.000000
21.000000	0.025793	15.243466	10.776632	-1.708982	8.359339	-2.183522	0.000000	-10.000000	-0.408333	29.433334	495.500000	1023.000000	1023.000000	2046.000000
21.020000	0.028960	17.115501	11.498293	-1.377558	9.047569	-2.052803	0.000000	-10.000000	-0.383333	28.550001	508.833344	1023.000000	1023.000000	2046.000000
21.040001	0.031540	18.639889	11.940940	-1.217927	9.861598	-1.944722	0.000000	-10.000000	-0.366667	27.850000	518.500000	1023.000000	1023.000000	2046.000000
21.059999	0.034232	20.230965	12.542054	-0.878002	10.459356	-1.892445	0.000000	-10.000000	-0.341667	27.216667	527.833313	1023.000000	1023.000000	2046.000000
21.080000	0.036290	21.447330	12.949983	-0.871339	11.117390	-1.748703	0.000000	-10.000000	-0.316667	26.833334	537.000000	1023.000000	1023.000000	2046.000000
21.100000	0.037913	22.406565	13.253989	-0.870580	11.677094	-1.653939	0.000000	-10.000000	-0.300000	26.383333	546.000000	1023.000000	1023.000000	2046.000000
21.120001	0.039256	23.200502	13.571294	-0.919238	12.106585	-1.558138	0.000000	-10.000000	-0.283333	25.783333	555.000000	1023.000000	1023.000000	2046.000000
21.139999	0.040004	23.642515	13.655698	-1.042048	12.520240	-1.491374	0.000000	-10.000000	-0.266667	25.183334	563.666687	1023.000000	1023.000000	2046.000000
21.160000	0.041128	24.306772	13.875919	-1.032025	12.949731	-1.486853	0.000000	-10.000000	-0.250000	24.616667	572.333313	1023.000000	1023.000000	2046.000000
21.180000	0.042086	24.873051	14.327470	-1.238070	13.229080	-1.445430	0.000000	-10.000000	-0.233333	23.933334	580.666687	1023.000000	1023.000000	2046.000000
21.200001	0.042966	25.392937	14.634507	-1.413341	13.655883	-1.484113	0.000000	-10.000000	-0.233333	23.466667	589.000000	1023.000000	1023.000000	2046.000000
21.219999	0.044513	26.307106	15.151798	-1.369521	14.003196	-1.478366	0.000000	-10.000000	-0.216667	22.866667	596.666687	1023.000000	1023.000000	2046.000000
21.240000	0.046409	27.427593	15.690514	-1.356611	14.454297	-1.360608	0.000000	-10.000000	-0.216667	22.650000	604.333313	1023.000000	1023.000000	2046.000000
21.260000	0.048436	28.625731	16.136196	-1.167619	14.939671	-1.282518	0.000000	-10.000000	-0.183333	22.300001	611.833313	1023.000000	1023.000000	2046.000000
21.280001	0.051214	30.267357	16.831734	-0.887509	15.456982	-1.133850	0.000000	-10.000000	-0.166667	22.050001	619.500000	1023.000000	1023.000000	2046.000000
21.299999	0.053493	31.614117	17.344915	-0.783502	16.012703	-0.960001	0.000000	-10.000000	-0.150000	21.816668	626.833313	1023.000000	1023.000000	2046.000000
21.320000	0.055845	33.004337	17.793226	-0.514775	16.564926	-0.839040	0.000000	-10.000000	-0.150000	21.516666	634.166687	1023.000000	1023.000000	2046.000000
21.340000	0.058642	34.657719	18.471119	-0.231268	17.066368	-0.648498	0.000000	-10.000000	-0.150000	21.150000	641.333313	1023.000000	1023.000000	2046.000000
21.360001	0.060798	35.931877	18.863901	-0.026718	17.591761	-0.497068	0.000000	-10.000000	-0.141667	20.850000	648.500000	1023.000000	1023.000000	2046.000000
21.379999	0.063218	37.361771	19.362812	0.245983	18.124319	-0.371343	0.000000	-10.000000	-0.141667	20.733334	655.500000	1023.000000	1023.000000	2046.000000
21.400000	0.065523	38.724068	19.923223	0.464907	18.590393	-0.254459	0.000000	-10.000000	-0.150000	20.666668	662.500000	1023.000000	1023.000000	2046.000000
21.420000	0.067405	39.836338	20.351366	0.557466	19.065483	-0.137977	0.000000	-10.000000	-0.158333	20.550001	669.500000	1023.000000	1023.000000	2046.000000
21.440001	0.069636	41.155121	20.827721	0.771677	19.569521	-0.013798	0.000000	-10.000000	-0.158333	20.383333	676.333313	1023.000000	1023.000000	2046.000000
21.459999	0.071690	42.368702	21.371037	0.902782	20.016527	0.078354	0.000000	-10.000000	-0.150000	20.316668	683.166687	1023.000000	1023.000000	2046.000000
21.480000	0.073496	43.436398	21.771881	0.990532	20.507902	0.166082	0.000000	-10.000000	-0.133333	20.450001	689.833313	1023.000000	1023.000000	2046.000000
21.500000	0.075621	44.691959	22.276838	1.214226	20.935400	0.265496	0.000000	-10.000000	-0.116667	20.366667	696.666687	1023.000000	1023.000000	2046.000000
21.520000	0.077464	45.781044	22.738966	1.265787	21.322849	0.453443	0.000000	-10.000000	-0.116667	20.216667	703.500000	1023.000000	1023.000000	2046.000000
21.540001	0.079153	46.779510	23.062832	1.469942	21.812029	0.434708	0.000000	-10.000000	-0.133333	20.050001	710.333313	1023.000000	1023.000000	2046.000000
21.559999	0.081205	47.991985	23.640100	1.638752	22.123434	0.589701	0.000000	-10.000000	-0.150000	19.950001	717.000000	1023.000000	1023.000000	2046.000000
21.580000	0.082893	48.989494	23.998877	1.735513	22.585003	0.670104	0.000000	-10.000000	-0.150000	19.800001	723.666687	1023.000000	1023.000000	2046.000000
21.600000	0.084261	49.798538	24.280117	1.927120	22.915518	0.675782	0.000000	-10.000000	-0.150000	19.566668	730.333313	1023.000000	1023.000000	2046.000000
21.620001	0.085305	50.415321	24.630423	1.971143	23.060505	0.753251	0.000000	-10.000000	-0.150000	19.433334	737.000000	1023.000000	1023.000000	2046.000000
21.639999	0.085767	50.688503	24.765566	1.912062	23.259806	0.751069	0.000000	-10.000000	-0.125000	19.283333	743.500000	1023.000000	1023.000000	2046.000000
21.660000	0.086806	51.302475	25.049427	2.008445	23.464384	0.780217	0.000000	-10.000000	-0.108333	18.716667	750.000000	1023.000000	1023.000000	2046.000000
21.680000	0.087912	51.955715	25.405270	2.004495	23.693886	0.852062	0.000000	-10.000000	-0.091667	18.033333	756.333313	1023.000000	1023.000000	2046.000000
21.700001	0.089723	53.026539	25.646317	2.403168	24.101860	0.875193	0.000000	-10.000000	-0.083333	17.216667	762.500000	1023.000000	1023.000000	2046.000000
21.719999	0.091873	54.296661	26.001389	2.884370	24.209736	1.201167	0.000000	-10.000000	-0.050000	16.300001	768.333313	1023.000000	1023.000000	2046.000000
21.740000	0.093237	55.102985	26.059795	3.220117	24.375736	1.447337	0.000000	-10.000000	-0.008333	15.250000	774.000000	1023.000000	1023.000000	2046.000000
21.760000	0.093268	55.121456	26.058517	3.307002	24.248350	1.507586	0.000000	-10.000000	0.016667	13.766666	779.166687	1023.000000	1023.000000	2046.000000
21.780001	0.092825	54.859364	26.035957	3.222558	24.000174	1.600672	0.000000	-10.000000	0.033333	12.000000	784.166687	1023.000000	1023.000000	2046.000000
21.799999	0.090784	53.653622	25.347633	3.133835	23.641756	1.530398	0.000000	-10.000000	0.050000	9.483334	788.333313	1023.000000	1023.000000	2046.000000
21.820000	0.087949	51.977703	24.544758	3.155155	22.970776	1.307014	0.000000	-10.000000	0.083333	6.333333	792.166687	1023.000000	1023.000000	2046.000000
21.840000	0.084762	50.094116	23.706837	3.083449	22.333258	0.970574	0.000000	-10.000000	0.116667	2.300000	794.500000	1023.000000	1023.000000	2046.000000
21.860001	0.082338	48.662041	22.922577	3.060781	21.936653	0.742028	0.000000	-10.000000	0.133333	-0.866667	795.833313	1023.000000	1023.000000	2046.000000
21.879999	0.080999	47.870472	22.500597	3.122887	21.623547	0.623439	0.000000	-10.000000	0.141667	-3.050000	796.000000	1023.000000	1023.000000	2046.000000
21.900000	0.079685	47.093975	22.022230	3.143573	21.419889	0.508281	0.000000	-10.000000	0.125000	-3.783333	796.000000	1023.000000	1023.000000	2046.000000
21.920000	0.078791	46.565403	21.815975	3.182447	21.171310	0.395668	0.000000	-10.000000	0.133333	-4.350000	796.000000	1023.000000	1023.000000	2046.000000
21.940001	0.077788	45.972523	21.630972	3.052044	20.963306	0.326200	0.000000	-10.000000	0.125000	-4.416667	796.000000	1023.000000	1023.000000	2046.000000
21.959999	0.077110	45.571751	21.526905	3.023295	20.853035	0.168515	0.000000	-10.000000	0.133333	-4.366667	796.000000	1023.000000	1023.000000	2046.000000
21.980000	0.076947	45.475487	21.544636	2.926267	20.849981	0.154600	0.000000	-10.000000	0.125000	-4.350000	796.000000	1023.000000	1023.000000	2046.000000
22.000000	0.076661	45.306614	21.475645	2.902465	20.968321	-0.039817	0.000000	-10.000000	0.125000	-4.383333	796.000000	1023.000000	1023.000000	2046.000000
22.020000	0.076736	45.350742	21.573078	2.821354	21.027269	-0.070958	0.000000	-10.000000	0.125000	-4.116667	796.000000	1023.000000	1023.000000	2046.000000
22.040001	0.076921	45.460403	21.601097	2.785882	21.187798	-0.114376	0.000000	-10.000000	0.125000	-3.533333	796.000000	1023.000000	1023.000000	2046.000000
22.059999	0.077070	45.548290	21.639950	2.781664	21.414143	-0.287468	0.000000	-10.000000	0.125000	-2.816667	796.000000	1023.000000	1023.000000	2046.000000
22.080000	0.077897	46.037388	21.858763	2.663959	21.601170	-0.086505	0.000000	-10.000000	0.125000	-2.183333	796.000000	1023.000000	1023.000000	2046.000000
22.100000	0.078604	46.455013	21.895445	2.800426	21.912773	-0.153630	0.000000	-10.000000	0.125000	-1.483333	796.000000	1023.000000	1023.000000	2046.000000
22.120001	0.079532	47.003372	22.060465	2.890544	22.110689	-0.058326	0.000000	-10.000000	0.125000	-0.766667	796.000000	1023.000000	1023.000000	2046.000000
22.139999	0.079891	47.215740	21.966377	3.036317	22.366728	-0.153681	0.000000	-10.000000	0.125000	-0.216667	796.000000	1023.000000	1023.000000	2046.000000
22.160000	0.080097	47.337414	21.911596	3.047502	22.437056	-0.058742	0.000000	-10.000000	0.116667	0.000000	796.000000	1023.000000	1023.000000	2046.000000
22.180000	0.079816	47.170979	21.754124	2.938218	22.520329	-0.041693	0.000000	-10.000000	0.116667	-0.283333	796.000000	1023.000000	1023.000000	2046.000000
22.200001	0.078998	46.687927	21.500490	2.709997	22.489449	-0.012007	0.000000	-10.000000	0.116667	-1.000000	796.000000	1023.000000	1023.000000	2046.000000
22.219999	0.078330	46.292915	21.236599	2.611610	22.406301	0.038406	0.000000	-10.000000	0.125000	-1.883333	796.000000	1023.000000	1023.000000	2046.000000
22.240000	0.077219	45.636463	20.908661	2.443515	22.369387	-0.085100	0.000000	-10.000000	0.133333	-2.683333	796.000000	1023.000000	1023.000000	2046.000000
22.260000	0.076494	45.207767	20.862835	2.204962	22.242760	-0.102788	0.000000	-10.000000	0.141667	-3.400000	796.000000	1023.000000	1023.000000	2046.000000
22.280001	0.075741	44.762669	20.812607	1.929683	22.237896	-0.217517	0.000000	-10.000000	0.141667	-4.183333	796.000000	1023.000000	1023.000000	2046.000000
22.299999	0.075298	44.500980	20.865612	1.688203	22.177603	-0.230439	0.000000	-10.000000	0.133333	-4.766667	796.000000	1023.000000	1023.000000	2046.000000
22.320000	0.075569	44.660992	21.074705	1.604632	22.162477	-0.180823	0.000000	-10.000000	0.133333	-4.800000	796.000000	1023.000000	1023.000000	2046.000000
22.340000	0.075953	44.888500	21.158340	1.657174	22.282007	-0.209020	0.000000	-10.000000	0.133333	-4.566667	796.000000	1023.000000	1023.000000	2046.000000
22.360001	0.076759	45.364853	21.389994	1.760311	22.365868	-0.151322	0.000000	-10.000000	0.125000	-4.216667	796.000000	1023.000000	1023.000000	2046.000000
22.379999	0.077827	45.995918	21.618799	1.887586	22.478054	0.011478	0.000000	-10.000000	0.116667	-3.900000	796.000000	1023.000000	1023.000000	2046.000000
22.400000	0.078535	46.414207	21.760725	2.037983	22.590902	0.024597	0.000000	-10.000000	0.125000	-3.500000	796.000000	1023.000000	1023.000000	2046.000000
22.420000	0.079440	46.948933	21.935944	2.212049	22.656689	0.144250	0.000000	-10.000000	0.125000	-3.116667	796.000000	1023.000000	1023.000000	2046.000000
22.440001	0.080243	47.423656	22.059099	2.416351	22.704552	0.243656	0.000000	-10.000000	0.116667	-2.883333	796.000000	1023.000000	1023.000000	2046.000000
22.459999	0.080673	47.677643	22.080845	2.590923	22.692904	0.312973	0.000000	-10.000000	0.108333	-2.866667	796.000000	1023.000000	1023.000000	2046.000000
22.480000	0.081099	47.929359	22.128576	2.680471	22.623034	0.497277	0.000000	-10.000000	0.116667	-3.116667	796.000000	1023.000000	1023.000000	2046.000000
22.500000	0.081312	48.055256	22.112476	2.855962	22.607536	0.479281	0.000000	-10.000000	0.133333	-3.666667	796.000000	1023.000000	1023.000000	2046.000000
22.520000	0.081355	48.080711	22.115499	2.919262	22.494429	0.551521	0.000000	-10.000000	0.141667	-4.433333	792.666687	1023.000000	1023.000000	2046.000000
22.540001	0.081630	48.243145	22.152124	3.055379	22.412771	0.622872	0.000000	-10.000000	0.150000	-5.283333	785.500000	1023.000000	1023.000000	2046.000000
22.559999	0.081318	48.059067	22.067108	3.108216	22.280890	0.602856	0.000000	-10.000000	0.150000	-6.183333	777.666687	1023.000000	1023.000000	2046.000000
22.580000	0.081296	48.046188	22.057371	3.203050	22.100172	0.685596	0.000000	-10.000000	0.150000	-7.150000	772.500000	1023.000000	1023.000000	2046.000000
22.600000	0.080865	47.791107	21.880766	3.287677	21.996336	0.626327	0.000000	-10.000000	0.166667	-8.183333	770.166687	1023.000000	1023.000000	2046.000000
22.620001	0.080460	47.551777	21.791824	3.338802	21.744970	0.676179	0.000000	-10.000000	0.175000	-9.100000	767.500000	1023.000000	1023.000000	2046.000000
22.639999	0.080254	47.430141	21.662060	3.497381	21.586285	0.684417	0.000000	-10.000000	0.191667	-9.866667	764.333313	1023.000000	1023.000000	2046.000000
22.660000	0.079828	47.178570	21.602285	3.547084	21.339441	0.689757	0.000000	-10.000000	0.191667	-10.566667	761.166687	1023.000000	1023.000000	2046.000000
22.680000	0.079929	47.237877	21.575058	3.713404	21.155327	0.794087	0.000000	-10.000000	0.200000	-11.300000	757.666687	1023.000000	1023.000000	2046.000000
22.700001	0.079573	47.027451	21.476110	3.859241	20.977566	0.714532	0.000000	-10.000000	0.200000	-11.833334	754.000000	1023.000000	1023.000000	2046.000000
22.719999	0.078761	46.547565	21.367403	3.793295	20.626966	0.759901	0.000000	-10.000000	0.225000	-12.333334	750.000000	1023.000000	1023.000000	2046.000000
22.740000	0.078183	46.206085	21.166752	3.914722	20.470474	0.654137	0.000000	-10.000000	0.258333	-12.883333	746.000000	1023.000000	1023.000000	2046.000000
22.760000	0.077055	45.539799	20.966751	3.823093	20.120205	0.629750	0.000000	-10.000000	0.291667	-13.600000	741.666687	1023.000000	1023.000000	2046.000000
22.780001	0.077075	45.551067	20.880070	4.035563	19.920734	0.714701	0.000000	-10.000000	0.300000	-14.216667	737.166687	1023.000000	1023.000000	2046.000000
22.799999	0.076861	45.425110	20.523037	4.493250	19.662483	0.746340	0.000000	-10.000000	0.300000	-14.616667	732.333313	1023.000000	1023.000000	2046.000000
22.820000	0.076564	45.249557	20.160694	4.766222	19.295248	1.027395	0.000000	-10.000000	0.300000	-14.783334	727.500000	1023.000000	1023.000000	2046.000000
22.840000	0.075344	44.528534	19.796728	4.907595	18.788559	1.035650	0.000000	-10.000000	0.300000	-14.900001	722.500000	1023.000000	1023.000000	2046.000000
22.860001	0.073202	43.262627	19.471365	4.672167	18.108696	1.010399	0.000000	-10.000000	0.300000	-15.033334	717.500000	1023.000000	1023.000000	2046.000000
22.879999	0.070686	41.775249	18.913244	4.453099	17.431091	0.977814	0.000000	-10.000000	0.300000	-15.350000	712.500000	1023.000000	1023.000000	2046.000000
22.900000	0.067178	39.702156	18.075293	4.360655	16.656021	0.610189	0.000000	-10.000000	0.308333	-15.783334	707.333313	1023.000000	1023.000000	2046.000000
22.920000	0.063199	37.350735	17.136234	4.153944	15.779847	0.280711	0.000000	-10.000000	0.316667	-16.183334	702.000000	1023.000000	1023.000000	2046.000000
22.940001	0.060095	35.516052	16.273268	4.115193	15.186019	-0.058427	0.000000	-10.000000	0.325000	-16.516666	696.666687	1023.000000	1023.000000	2046.000000
22.959999	0.057420	33.935509	15.613458	3.969585	14.652938	-0.300471	0.000000	-10.000000	0.325000	-16.666666	693.166687	1023.000000	1023.000000	2046.000000
22.980000	0.055528	32.816921	15.084196	4.044204	14.221391	-0.532870	0.000000	-10.000000	0.325000	-16.866667	687.666687	1023.000000	1023.000000	2046.000000
23.000000	0.053239	31.464064	14.619893	3.880368	13.753165	-0.789362	0.000000	-10.000000	0.333333	-17.016666	682.000000	1023.000000	1023.000000	2046.000000
23.020000	0.051235	30.279659	14.235518	3.763633	13.254730	-0.974222	0.000000	-10.000000	0.358333	-17.433334	674.333313	1023.000000	1023.000000	2046.000000
23.040001	0.049616	29.323334	13.921894	3.611710	12.946203	-1.156473	0.000000	-10.000000	0.391667	-17.950001	668.500000	1023.000000	1023.000000	2046.000000
23.059999	0.048021	28.380585	13.605209	3.458080	12.595093	-1.277799	0.000000	-10.000000	0.425000	-18.616667	662.500000	1023.000000	1023.000000	2046.000000
23.080000	0.046863	27.695965	13.341597	3.411651	12.399198	-1.456481	0.000000	-10.000000	0.441667	-19.300001	656.333313	1023.000000	1023.000000	2046.000000
23.100000	0.045398	26.830309	13.083104	3.236389	12.125362	-1.614546	0.000000	-10.000000	0.450000	-19.750000	650.000000	1023.000000	1023.000000	2046.000000
23.120001	0.044726	26.433332	12.910139	3.272904	11.959892	-1.709603	0.000000	-10.000000	0.441667	-20.216667	643.333313	1023.000000	1023.000000	2046.000000
23.139999	0.043695	25.823732	12.683467	3.185650	11.806308	-1.851693	0.000000	-10.000000	0.441667	-20.383333	636.500000	1023.000000	1023.000000	2046.000000
23.160000	0.043174	25.515560	12.484879	3.092914	11.759188	-1.821423	0.000000	-10.000000	0.441667	-20.616667	629.500000	1023.000000	1023.000000	2046.000000
23.180000	0.042879	25.341309	12.299250	3.227768	11.724405	-1.910115	0.000000	-10.000000	0.450000	-20.533335	622.666687	1023.000000	1023.000000	2046.000000
23.200001	0.042171	24.922834	12.058228	3.223945	11.484762	-1.844101	0.000000	-10.000000	0.441667	-20.383333	615.833313	1023.000000	1023.000000	2046.000000
23.219999	0.041568	24.566933	11.752328	3.430346	11.284114	-1.899856	0.000000	-10.000000	0.433333	-20.100000	609.166687	1023.000000	1023.000000	2046.000000
23.240000	0.040358	23.851418	11.310786	3.478951	11.062263	-2.000581	0.000000	-10.000000	0.416667	-19.716667	602.333313	1023.000000	1023.000000	2046.000000
23.260000	0.038921	23.002205	10.835350	3.392824	10.701261	-1.927230	0.000000	-10.000000	0.416667	-19.466667	595.833313	1023.000000	1023.000000	2046.000000
23.280001	0.037237	22.007244	10.343899	3.347943	10.348702	-2.033302	0.000000	-10.000000	0.416667	-19.400000	589.166687	1023.000000	1023.000000	2046.000000
23.299999	0.035340	20.886160	9.792718	3.188384	9.933532	-2.028474	0.000000	-10.000000	0.433333	-19.516666	582.833313	1023.000000	1023.000000	2046.000000
23.320000	0.033553	19.830023	9.236658	3.200476	9.453489	-2.060600	0.000000	-10.000000	0.441667	-19.816668	576.166687	1023.000000	1023.000000	2046.000000
23.340000	0.031473	18.600510	8.676729	3.063096	9.042982	-2.182297	0.000000	-10.000000	0.450000	-20.050001	569.666687	1023.000000	1023.000000	2046.000000
23.360001	0.029256	17.290390	8.196799	2.801078	8.491177	-2.198664	0.000000	-10.000000	0.450000	-20.450001	562.833313	1023.000000	1023.000000	2046.000000
23.379999	0.027718	16.381609	7.861870	2.694077	8.092324	-2.266663	0.000000	-10.000000	0.450000	-20.783333	556.000000	1023.000000	1023.000000	2046.000000
23.400000	0.026124	15.439516	7.509751	2.494862	7.667202	-2.232299	0.000000	-10.000000	0.450000	-21.066668	549.000000	1023.000000	1023.000000	2046.000000
23.420000	0.025211	14.899814	7.267093	2.613379	7.311374	-2.292032	0.000000	-10.000000	0.466667	-21.483334	542.000000	1023.000000	1023.000000	2046.000000
23.440001	0.024311	14.367746	7.035423	2.586130	6.982072	-2.235879	0.000000	-10.000000	0.475000	-21.683334	535.000000	1023.000000	1023.000000	2046.000000
23.459999	0.023434	13.849566	6.818807	2.673980	6.569512	-2.212733	0.000000	-10.000000	0.483333	-22.033333	527.833313	1023.000000	1023.000000	2046.000000
23.480000	0.022926	13.549114	6.637278	2.843884	6.284970	-2.217019	0.000000	-10.000000	0.475000	-22.283333	520.500000	1023.000000	1023.000000	2046.000000
23.500000	0.021838	12.906420	6.314612	2.828871	5.948054	-2.185117	0.000000	-10.000000	0.483333	-22.483334	513.000000	1023.000000	1023.000000	2046.000000
23.520000	0.021070	12.452338	6.043502	3.002881	5.558948	-2.152993	0.000000	-10.000000	0.483333	-22.616667	505.500000	1023.000000	1023.000000	2046.000000
23.540001	0.020157	11.912575	5.726536	3.100314	5.233490	-2.147765	0.000000	-10.000000	0.491667	-22.583334	497.833344	1023.000000	1023.000000	2046.000000
23.559999	0.019153	11.319184	5.404236	3.172894	4.794337	-2.052284	0.000000	-10.000000	0.483333	-22.616667	490.333344	1023.000000	1023.000000	2046.000000
23.580000	0.018265	10.794592	5.153411	3.290837	4.418311	-2.067965	0.000000	-10.000000	0.483333	-22.533333	482.666656	1023.000000	1023.000000	2046.000000
23.600000	0.016961	10.023949	4.817551	3.271736	3.946623	-2.011962	0.000000	-10.000000	0.466667	-22.266666	475.333344	1023.000000	1023.000000	2046.000000
23.620001	0.016121	9.527444	4.542229	3.447931	3.590945	-2.053662	0.000000	-10.000000	0.475000	-22.200001	467.833344	1023.000000	1023.000000	2046.000000
23.639999	0.014760	8.723367	4.230601	3.392768	3.141876	-2.041878	0.000000	-10.000000	0.483333	-22.100000	460.500000	1023.000000	1023.000000	2046.000000
23.660000	0.013799	8.155164	3.903111	3.510645	2.779406	-2.037998	0.000000	-10.000000	0.491667	-22.233334	453.000000	1023.000000	1023.000000	2046.000000
23.680000	0.012621	7.459188	3.664070	3.454107	2.375699	-2.034688	0.000000	-10.000000	0.491667	-22.133333	445.500000	1023.000000	1023.000000	2046.000000
23.700001	0.011672	6.898421	3.387812	3.564158	1.988229	-2.041778	0.000000	-10.000000	0.475000	-22.133333	438.166656	1023.000000	1023.000000	2046.000000
23.719999	0.010741	6.347916	3.125459	3.546969	1.729845	-2.054358	0.000000	-10.000000	0.466667	-21.966667	430.833344	1023.000000	1023.000000	2046.000000
23.740000	0.009756	5.765899	2.854321	3.604562	1.333810	-2.026794	0.000000	-10.000000	0.441667	-21.666666	423.500000	1023.000000	1023.000000	2046.000000
23.760000	0.008844	5.226533	2.582436	3.591874	1.043398	-1.991176	0.000000	-10.000000	0.441667	-21.066668	416.166656	1023.000000	1023.000000	2046.000000
23.780001	0.007696	4.548487	2.304523	3.567415	0.589963	-1.913415	0.000000	-10.000000	0.441667	-20.533333	409.166656	1023.000000	1023.000000	2046.000000
23.799999	0.006762	3.996185	2.038230	3.634983	0.220103	-1.897132	0.000000	-10.000000	0.450000	-20.216667	402.333344	1023.000000	1023.000000	2046.000000
23.820000	0.005520	3.262063	1.724879	3.567747	-0.182814	-1.847748	0.000000	-10.000000	0.450000	-20.100000	395.666656	1023.000000	1023.000000	2046.000000
23.840000	0.004532	2.678647	1.528657	3.643167	-0.638400	-1.854777	0.000000	-10.000000	0.450000	-20.133333	388.833344	1023.000000	1023.000000	2046.000000
23.860001	0.003361	1.986225	1.293478	3.577091	-1.020322	-1.864022	0.000000	-10.000000	0.441667	-20.000000	382.166656	1023.000000	1023.000000	2046.000000
23.879999	0.002275	1.344448	1.060183	3.613816	-1.486628	-1.842923	0.000000	-10.000000	0.433333	-20.016666	375.333344	1023.000000	1023.000000	2046.000000
23.900000	0.001172	0.692950	0.849436	3.597260	-1.883070	-1.870676	0.000000	-10.000000	0.433333	-19.950001	368.666656	1023.000000	1023.000000	2046.000000
23.920000	-0.000136	-0.080089	0.564656	3.582525	-2.342129	-1.885142	0.000000	-10.000000	0.441667	-20.066668	362.000000	1023.000000	1023.000000	2046.000000
23.940001	-0.001325	-0.783274	0.297330	3.599507	-2.796468	-1.883642	0.000000	-10.000000	0.441667	-20.150000	355.333344	1023.000000	1023.000000	2046.000000
23.959999	-0.002883	-1.703726	-0.024900	3.451867	-3.265163	-1.865530	0.000000	-10.000000	0.433333	-20.216667	350.833344	1023.000000	1023.000000	2046.000000
23.980000	-0.004313	-2.549132	-0.293497	3.503597	-3.818636	-1.940596	0.000000	-10.000000	0.433333	-20.549999	344.000000	1023.000000	1023.000000	2046.000000
24.000000	-0.006139	-3.628200	-0.633702	3.336229	-4.319488	-2.011238	0.000000	-10.000000	0.458333	-21.016666	337.166656	1023.000000	1023.000000	2046.000000
24.020000	-0.008474	-5.008431	-1.048711	3.156545	-4.982513	-2.133753	0.000000	-10.000000	0.483333	-21.650000	328.000000	1023.000000	1023.000000	2046.000000
24.040001	-0.011049	-6.529977	-1.441092	2.904218	-5.686864	-2.306240	0.000000	-10.000000	0.500000	-22.083334	320.666656	1023.000000	1023.000000	2046.000000
24.059999	-0.013586	-8.029552	-1.907452	2.686317	-6.381776	-2.426642	0.000000	-10.000000	0.525000	-22.666666	313.333344	1023.000000	1023.000000	2046.000000
24.080000	-0.015952	-9.427398	-2.378789	2.539150	-7.030353	-2.557405	0.000000	-10.000000	0.550000	-23.200001	305.666656	1023.000000	1023.000000	2046.000000
24.100000	-0.017612	-10.408447	-2.718235	2.447585	-7.507257	-2.630541	0.000000	-10.000000	0.575000	-23.683332	298.000000	1023.000000	1023.000000	2046.000000
24.120001	-0.018733	-11.070953	-3.133351	2.664010	-8.036072	-2.565540	0.000000	-10.000000	0.583333	-23.850000	290.000000	1023.000000	1023.000000	2046.000000
24.139999	-0.019488	-11.517225	-3.535500	2.907799	-8.407614	-2.481911	0.000000	-10.000000	0.583333	-24.033333	282.000000	1023.000000	1023.000000	2046.000000
24.160000	-0.020712	-12.240552	-3.925474	2.988929	-8.909499	-2.394507	0.000000	-10.000000	0.600000	-23.933334	274.000000	1023.000000	1023.000000	2046.000000
24.180000	-0.022380	-13.226498	-4.268103	2.863784	-9.458498	-2.363681	0.000000	-10.000000	0.583333	-23.983334	266.000000	1023.000000	1023.000000	2046.000000
24.200001	-0.024733	-14.617494	-4.689932	2.503268	-10.027918	-2.402912	0.000000	-10.000000	0.575000	-23.800001	258.000000	1023.000000	1023.000000	2046.000000
24.219999	-0.027865	-16.468256	-5.223519	2.252055	-10.721352	-2.775439	0.000000	-10.000000	0.550000	-23.683334	250.000000	1023.000000	1023.000000	2046.000000
24.240000	-0.031344	-18.524035	-5.925617	1.905906	-11.325166	-3.179157	0.000000	-10.000000	0.533333	-22.900000	242.166672	1023.000000	1023.000000	2046.000000
24.260000	-0.034635	-20.469444	-6.559757	1.591221	-11.871780	-3.629128	0.000000	-10.000000	0.508333	-22.200001	234.500000	1023.000000	1023.000000	2046.000000
24.280001	-0.037355	-22.076992	-7.105880	1.336545	-12.309257	-3.998402	0.000000	-10.000000	0.475000	-21.283333	227.166672	1023.000000	1023.000000	2046.000000
24.299999	-0.039473	-23.328650	-7.584939	1.069707	-12.564330	-4.249087	0.000000	-10.000000	0.466667	-21.016666	220.000000	1023.000000	1023.000000	2046.000000
24.320000	-0.041550	-24.556149	-8.002120	0.881245	-12.873763	-4.561510	0.000000	-10.000000	0.458333	-20.616667	213.000000	1023.000000	1023.000000	2046.000000
24.340000	-0.043285	-25.581360	-8.331331	0.623228	-13.114877	-4.758379	0.000000	-10.000000	0.458333	-20.650000	206.166672	1023.000000	1023.000000	2046.000000
24.360001	-0.044737	-26.439583	-8.611817	0.399911	-13.330173	-4.897503	0.000000	-10.000000	0.450000	-20.416668	199.333328	1023.000000	1023.000000	2046.000000
24.379999	-0.046061	-27.222290	-8.826724	0.221119	-13.554667	-5.062017	0.000000	-10.000000	0.441667	-20.200001	192.500000	1023.000000	1023.000000	2046.000000
24.400000	-0.047125	-27.850830	-8.995136	0.001446	-13.677086	-5.180054	0.000000	-10.000000	0.433333	-19.850000	185.666672	1023.000000	1023.000000	2046.000000
24.420000	-0.048035	-28.388971	-9.174644	-0.149893	-13.739325	-5.325109	0.000000	-10.000000	0.416667	-19.433334	179.000000	1023.000000	1023.000000	2046.000000
24.440001	-0.048944	-28.926151	-9.338257	-0.283906	-13.872930	-5.431059	0.000000	-10.000000	0.416667	-19.116667	172.666672	1023.000000	1023.000000	2046.000000
24.459999	-0.049589	-29.307381	-9.473558	-0.406292	-13.911907	-5.515623	0.000000	-10.000000	0.408333	-18.750000	166.166672	1023.000000	1023.000000	2046.000000
24.480000	-0.050134	-29.629345	-9.569720	-0.507938	-13.935712	-5.615973	0.000000	-10.000000	0.408333	-18.450001	159.833328	1023.000000	1023.000000	2046.000000
24.500000	-0.050442	-29.810974	-9.673076	-0.593177	-13.934740	-5.609981	0.000000	-10.000000	0.400000	-18.233334	153.500000	1023.000000	1023.000000	2046.000000
24.520000	-0.050597	-29.902704	-9.715295	-0.558836	-14.013301	-5.615272	0.000000	-10.000000	0.400000	-18.033335	147.500000	1023.000000	1023.000000	2046.000000
24.540001	-0.051005	-30.144062	-9.832402	-0.479810	-14.142810	-5.689039	0.000000	-10.000000	0.366667	-17.633333	141.500000	1023.000000	1023.000000	2046.000000
24.559999	-0.051834	-30.633816	-10.079527	-0.513559	-14.297699	-5.743031	0.000000	-10.000000	0.325000	-16.833334	135.666672	1023.000000	1023.000000	2046.000000
24.580000	-0.052848	-31.233311	-10.432085	-0.605888	-14.398493	-5.796845	0.000000	-10.000000	0.291667	-15.683333	130.166672	1023.000000	1023.000000	2046.000000
24.600000	-0.054250	-32.061695	-10.758578	-0.736344	-14.634722	-5.932051	0.000000	-10.000000	0.291667	-14.766667	125.000000	1023.000000	1023.000000	2046.000000
24.620001	-0.055451	-32.771713	-11.070581	-0.928405	-14.868024	-5.904704	0.000000	-10.000000	0.300000	-14.083334	120.000000	1023.000000	1023.000000	2046.000000
24.639999	-0.056427	-33.348370	-11.393977	-0.945636	-15.060469	-5.948287	0.000000	-10.000000	0.300000	-13.866667	115.166664	1023.000000	1023.000000	2046.000000
24.660000	-0.057614	-34.050018	-11.659293	-1.091229	-15.296614	-6.002881	0.000000	-10.000000	0.300000	-13.566667	110.500000	1023.000000	1023.000000	2046.000000
24.680000	-0.058832	-34.769901	-11.891531	-1.314057	-15.504375	-6.059940	0.000000	-10.000000	0.291667	-13.166667	106.166664	1023.000000	1023.000000	2046.000000
24.700001	-0.059743	-35.308270	-12.062411	-1.473024	-15.584614	-6.188221	0.000000	-10.000000	0.283333	-12.566667	101.666664	1023.000000	1023.000000	2046.000000
24.719999	-0.060528	-35.771889	-12.112832	-1.674842	-15.762748	-6.221468	0.000000	-10.000000	0.275000	-11.950000	97.333336	1023.000000	1023.000000	2046.000000
24.740000	-0.060683	-35.863811	-12.116430	-1.775070	-15.772931	-6.199381	0.000000	-10.000000	0.266667	-11.500000	93.333336	1023.000000	1023.000000	2046.000000
24.760000	-0.060607	-35.818504	-12.087389	-1.742054	-15.709712	-6.279349	0.000000	-10.000000	0.241667	-11.050000	89.666664	1023.000000	1023.000000	2046.000000
24.780001	-0.060686	-35.865616	-12.020036	-1.828262	-15.749390	-6.267928	0.000000	-10.000000	0.208333	-10.383333	86.000000	1023.000000	1023.000000	2046.000000
24.799999	-0.060290	-35.631252	-11.901040	-1.780701	-15.685888	-6.263623	0.000000	-10.000000	0.175000	-9.583334	82.333336	1023.000000	1023.000000	2046.000000
24.820000	-0.059920	-35.412811	-11.838995	-1.690340	-15.561506	-6.321970	0.000000	-10.000000	0.158333	-8.916667	79.166664	1023.000000	1023.000000	2046.000000
24.840000	-0.059747	-35.310635	-11.737201	-1.755857	-15.558001	-6.259576	0.000000	-10.000000	0.158333	-8.483334	76.333336	1023.000000	1023.000000	2046.000000
24.860001	-0.059248	-35.015652	-11.703902	-1.657102	-15.399167	-6.255482	0.000000	-10.000000	0.158333	-7.983334	73.500000	1023.000000	1023.000000	2046.000000
24.879999	-0.058996	-34.866619	-11.598893	-1.572446	-15.411250	-6.284029	0.000000	-10.000000	0.150000	-7.183333	70.833336	1023.000000	1023.000000	2046.000000
24.900000	-0.058741	-34.716022	-11.530806	-1.577378	-15.360371	-6.247470	0.000000	-10.000000	0.141667	-6.266667	68.500000	1023.000000	1023.000000	2046.000000
24.920000	-0.058194	-34.392540	-11.475195	-1.465212	-15.218167	-6.233965	0.000000	-10.000000	0.141667	-5.483334	66.500000	1023.000000	1023.000000	2046.000000
24.940001	-0.057905	-34.222027	-11.371242	-1.370397	-15.170371	-6.310018	0.000000	-10.000000	0.141667	-4.950000	64.500000	1023.000000	1023.000000	2046.000000
24.959999	-0.057626	-34.056900	-11.258467	-1.425633	-15.168824	-6.203976	0.000000	-10.000000	0.133333	-4.716667	63.166668	1023.000000	1023.000000	2046.000000
24.980000	-0.057169	-33.786964	-11.218330	-1.317175	-15.014759	-6.236699	0.000000	-10.000000	0.133333	-4.350000	61.500000	1023.000000	1023.000000	2046.000000
25.000000	-0.056804	-33.571323	-11.117368	-1.239177	-14.937872	-6.276907	0.000000	-10.000000	0.133333	-4.050000	60.166668	1023.000000	1023.000000	2046.000000
25.020000	-0.056718	-33.520370	-11.065096	-1.307360	-14.911730	-6.236185	0.000000	-10.000000	0.141667	-3.700000	58.333332	1023.000000	1023.000000	2046.000000
25.040001	-0.056283	-33.263157	-10.999407	-1.208048	-14.798805	-6.256898	0.000000	-10.000000	0.141667	-3.733333	57.166668	1023.000000	1023.000000	2046.000000
25.059999	-0.056057	-33.129860	-10.945236	-1.146541	-14.713134	-6.324950	0.000000	-10.000000	0.150000	-3.966667	55.833332	1023.000000	1023.000000	2046.000000
25.080000	-0.055905	-33.039761	-10.868904	-1.221233	-14.725542	-6.224080	0.000000	-10.000000	0.150000	-4.300000	54.666668	1023.000000	1023.000000	2046.000000
25.100000	-0.055572	-32.842777	-10.854156	-1.078615	-14.607477	-6.302531	0.000000	-10.000000	0.150000	-4.550000	53.166668	1023.000000	1023.000000	2046.000000
25.120001	-0.055692	-32.913963	-10.831367	-1.126880	-14.660123	-6.295593	0.000000	-10.000000	0.158333	-4.833333	51.666668	1023.000000	1023.000000	2046.000000
25.139999	-0.055366	-32.721287	-10.790980	-1.015417	-14.618135	-6.296753	0.000000	-10.000000	0.158333	-5.266667	50.000000	1023.000000	1023.000000	2046.000000
25.160000	-0.055457	-32.775356	-10.773472	-0.982100	-14.641990	-6.377796	0.000000	-10.000000	0.166667	-5.533333	48.333332	1023.000000	1023.000000	2046.000000
25.180000	-0.055486	-32.792027	-10.750452	-1.047707	-14.695560	-6.298308	0.000000	-10.000000	0.158333	-5.533333	46.500000	1023.000000	1023.000000	2046.000000
25.200001	-0.055352	-32.713310	-10.767832	-0.957564	-14.630195	-6.357721	0.000000	-10.000000	0.158333	-5.516667	44.500000	1023.000000	1023.000000	2046.000000
25.219999	-0.055705	-32.921654	-10.777946	-1.007223	-14.746235	-6.390250	0.000000	-10.000000	0.150000	-5.866667	42.500000	1023.000000	1023.000000	2046.000000
25.240000	-0.055493	-32.796505	-10.774451	-0.984951	-14.741740	-6.295362	0.000000	-10.000000	0.150000	-6.500000	40.500000	1023.000000	1023.000000	2046.000000
25.260000	-0.055508	-32.805157	-10.762678	-0.901724	-14.762009	-6.378747	0.000000	-10.000000	0.150000	-6.950000	38.500000	1023.000000	1023.000000	2046.000000
25.280001	-0.055817	-32.987656	-10.740878	-0.981858	-14.903490	-6.361429	0.000000	-10.000000	0.150000	-7.183333	36.166668	1023.000000	1023.000000	2046.000000
25.299999	-0.055670	-32.900787	-10.754478	-0.907360	-14.887014	-6.351937	0.000000	-10.000000	0.150000	-7.266667	33.833332	1023.000000	1023.000000	2046.000000
25.320000	-0.056211	-33.220959	-10.792479	-0.942849	-15.015905	-6.469728	0.000000	-10.000000	0.158333	-7.500000	31.166666	1023.000000	1023.000000	2046.000000
25.340000	-0.056667	-33.490189	-10.823687	-1.059326	-15.193002	-6.414175	0.000000	-10.000000	0.158333	-7.733334	28.833334	1023.000000	1023.000000	2046.000000
25.360001	-0.057452	-33.954079	-10.931496	-1.068938	-15.362636	-6.591008	0.000000	-10.000000	0.166667	-7.800000	26.166666	1023.000000	1023.000000	2046.000000
25.379999	-0.058984	-34.859470	-11.062495	-1.405389	-15.694767	-6.696820	0.000000	-10.000000	0.158333	-7.750000	23.666666	1023.000000	1023.000000	2046.000000
25.400000	-0.059966	-35.439964	-11.151754	-1.563386	-15.895715	-6.829111	0.000000	-10.000000	0.175000	-7.900000	21.000000	1023.000000	1023.000000	2046.000000
25.420000	-0.061127	-36.125954	-11.311362	-1.674956	-16.047600	-7.092036	0.000000	-10.000000	0.175000	-8.283334	18.333334	1023.000000	1023.000000	2046.000000
25.440001	-0.061895	-36.579857	-11.397589	-1.929070	-16.167471	-7.085730	0.000000	-10.000000	0.191667	-8.650001	15.500000	1023.000000	1023.000000	2046.000000
25.459999	-0.061903	-36.584774	-11.414249	-1.746556	-16.144411	-7.279556	0.000000	-10.000000	0.183333	-8.800000	12.666667	1023.000000	1023.000000	2046.000000
25.480000	-0.061562	-36.383411	-11.473730	-1.566864	-16.217922	-7.124893	0.000000	-10.000000	0.183333	-8.816667	9.833333	1023.000000	1023.000000	2046.000000
25.500000	-0.060890	-35.986202	-11.543806	-1.296708	-16.131178	-7.014510	0.000000	-10.000000	0.175000	-8.816667	7.000000	1023.000000	1023.000000	2046.000000
25.520000	-0.061185	-36.160065	-11.589387	-1.322456	-16.207281	-7.040942	0.000000	-10.000000	0.183333	-8.900001	4.000000	1023.000000	1023.000000	2046.000000
25.540001	-0.061874	-36.567554	-11.681435	-1.581760	-16.360453	-6.943904	0.000000	-10.000000	0.183333	-9.083334	1.333333	1023.000000	1023.000000	2046.000000
25.559999	-0.063480	-37.516857	-11.928772	-1.797190	-16.542164	-7.248731	0.000000	-10.000000	0.175000	-9.033334	-1.333333	1023.000000	1023.000000	2046.000000
25.580000	-0.066042	-39.030895	-12.352898	-2.198455	-16.983875	-7.495667	0.000000	-10.000000	0.158333	-8.300000	-4.000000	1023.000000	1023.000000	2046.000000
25.600000	-0.068305	-40.368019	-12.842754	-2.400686	-17.194914	-7.929666	0.000000	-10.000000	0.150000	-7.250000	-6.833333	1023.000000	1023.000000	2046.000000
25.620001	-0.070901	-41.902477	-13.290242	-2.751100	-17.507122	-8.354014	0.000000	-10.000000	0.150000	-6.400000	-9.333333	1023.000000	1023.000000	2046.000000
25.639999	-0.072307	-42.733459	-13.679799	-2.893993	-17.613533	-8.546134	0.000000	-10.000000	0.150000	-6.116667	-11.500000	1023.000000	1023.000000	2046.000000
25.660000	-0.073749	-43.585670	-13.969729	-3.025121	-17.706577	-8.884243	0.000000	-10.000000	0.150000	-6.033333	-13.500000	1023.000000	1023.000000	2046.000000
25.680000	-0.074932	-44.284519	-14.160004	-3.324409	-17.880211	-8.919895	0.000000	-10.000000	0.141667	-6.066667	-15.500000	1023.000000	1023.000000	2046.000000
25.700001	-0.075600	-44.679321	-14.304151	-3.359057	-17.833254	-9.182861	0.000000	-10.000000	0.141667	-6.233334	-17.500000	1023.000000	1023.000000	2046.000000
25.719999	-0.076569	-45.252064	-14.386103	-3.638259	-18.008093	-9.219607	0.000000	-10.000000	0.141667	-6.483334	-19.500000	1023.000000	1023.000000	2046.000000
25.740000	-0.076731	-45.347927	-14.453961	-3.698057	-17.892233	-9.303677	0.000000	-10.000000	0.150000	-6.533333	-21.833334	1023.000000	1023.000000	2046.000000
25.760000	-0.077143	-45.591759	-14.488480	-3.778522	-17.833792	-9.490965	0.000000	-10.000000	0.141667	-6.233334	-24.166666	1023.000000	1023.000000	2046.000000
25.780001	-0.077526	-45.817669	-14.457359	-3.986529	-17.905313	-9.468470	0.000000	-10.000000	0.133333	-5.433333	-26.500000	1023.000000	1023.000000	2046.000000
25.799999	-0.077191	-45.619751	-14.498265	-3.951262	-17.652237	-9.517989	0.000000	-10.000000	0.116667	-4.250000	-28.166666	1023.000000	1023.000000	2046.000000
25.820000	-0.077337	-45.706036	-14.485516	-4.048280	-17.562057	-9.610183	0.000000	-10.000000	0.108333	-2.616667	-29.333334	1023.000000	1023.000000	2046.000000
25.840000	-0.076755	-45.361946	-14.395135	-4.104024	-17.337568	-9.525220	0.000000	-10.000000	0.100000	-1.183333	-29.833334	1023.000000	1023.000000	2046.000000
25.860001	-0.075731	-44.757133	-14.252375	-3.961824	-17.000820	-9.542114	0.000000	-10.000000	0.100000	0.616667	-30.000000	1023.000000	1023.000000	2046.000000
25.879999	-0.075322	-44.515057	-14.124544	-4.020152	-16.900839	-9.469520	0.000000	-10.000000	0.083333	2.716667	-30.000000	1023.000000	1023.000000	2046.000000
25.900000	-0.074316	-43.920578	-13.997910	-3.854530	-16.642031	-9.426106	0.000000	-10.000000	0.058333	5.550000	-30.000000	1023.000000	1023.000000	2046.000000
25.920000	-0.074037	-43.755939	-14.031667	-3.773409	-16.439787	-9.511078	0.000000	-10.000000	0.025000	7.966667	-30.000000	1023.000000	1023.000000	2046.000000
25.940001	-0.074049	-43.762829	-14.114887	-3.859146	-16.368156	-9.420639	0.000000	-10.000000	0.008333	9.533334	-30.000000	1023.000000	1023.000000	2046.000000
25.959999	-0.073584	-43.488132	-14.128822	-3.819300	-16.148214	-9.391796	0.000000	-10.000000	0.000000	10.116667	-30.000000	1023.000000	1023.000000	2046.000000
25.980000	-0.073671	-43.539391	-14.129468	-3.929836	-16.079494	-9.400592	0.000000	-10.000000	0.000000	10.250000	-30.000000	1023.000000	1023.000000	2046.000000
26.000000	-0.073108	-43.206959	-14.052258	-3.989025	-15.970500	-9.195177	0.000000	-10.000000	0.000000	10.266666	-30.000000	1023.000000	1023.000000	2046.000000
26.020000	-0.072808	-43.029766	-13.991380	-3.998490	-15.719193	-9.320705	0.000000	-10.000000	0.000000	10.550000	-13.000000	1023.000000	1023.000000	2046.000000
26.040001	-0.072804	-43.027061	-13.882833	-4.278287	-15.620585	-9.245355	0.000000	-10.000000	0.000000	10.716667	5.000000	1023.000000	1023.000000	2046.000000
26.059999	-0.071857	-42.467361	-13.612375	-4.300872	-15.304093	-9.250023	0.000000	-10.000000	0.000000	11.033334	24.333334	1023.000000	1023.000000	2046.000000
26.080000	-0.071412	-42.204571	-13.366776	-4.490899	-15.145303	-9.201591	0.000000	-10.000000	0.000000	11.116667	27.666666	1023.000000	1023.000000	2046.000000
26.100000	-0.069937	-41.333035	-13.057339	-4.395661	-14.743720	-9.136314	0.000000	-10.000000	0.000000	11.500000	31.333334	1023.000000	1023.000000	2046.000000
26.120001	-0.068801	-40.661621	-12.715061	-4.373246	-14.488077	-9.085238	0.000000	-10.000000	0.000000	11.450001	35.000000	1023.000000	1023.000000	2046.000000
26.139999	-0.067123	-39.669964	-12.336594	-4.256712	-14.193575	-8.883083	0.000000	-10.000000	0.000000	11.483334	39.000000	1023.000000	1023.000000	2046.000000
26.160000	-0.065711	-38.835377	-12.013742	-4.091644	-13.814279	-8.915711	0.000000	-10.000000	0.000000	11.383333	43.000000	1023.000000	1023.000000	2046.000000
26.180000	-0.064223	-37.955589	-11.666395	-4.049444	-13.584795	-8.654956	0.000000	-10.000000	0.000000	11.500000	46.666668	1023.000000	1023.000000	2046.000000
26.200001	-0.062432	-36.897469	-11.375717	-3.791891	-13.105606	-8.624252	0.000000	-10.000000	0.000000	11.716667	50.333332	1023.000000	1023.000000	2046.000000
26.219999	-0.061092	-36.105244	-10.980313	-3.762687	-12.935925	-8.426316	0.000000	-10.000000	-0.008333	12.316667	54.000000	1023.000000	1023.000000	2046.000000
26.240000	-0.059110	-34.934162	-10.652870	-3.517281	-12.450732	-8.313277	0.000000	-10.000000	-0.016667	13.283334	58.166668	1023.000000	1023.000000	2046.000000
26.260000	-0.057757	-34.134457	-10.283886	-3.470526	-12.205184	-8.174861	0.000000	-10.000000	-0.033333	14.683334	62.500000	1023.000000	1023.000000	2046.000000
26.280001	-0.055876	-33.022903	-9.904181	-3.324260	-11.816918	-7.977541	0.000000	-10.000000	-0.050000	16.083334	67.333336	1023.000000	1023.000000	2046.000000
26.299999	-0.054187	-32.024731	-9.556860	-3.218202	-11.352876	-7.896793	0.000000	-10.000000	-0.066667	17.316668	72.333336	1023.000000	1023.000000	2046.000000
26.320000	-0.052673	-31.129446	-9.144768	-3.241464	-11.073350	-7.669863	0.000000	-10.000000	-0.083333	18.266666	77.833336	1023.000000	1023.000000	2046.000000
26.340000	-0.050676	-29.949617	-8.777763	-3.105242	-10.503795	-7.562817	0.000000	-10.000000	-0.116667	18.883333	83.666664	1023.000000	1023.000000	2046.000000
26.360001	-0.049145	-29.044825	-8.292522	-3.118883	-10.183973	-7.449446	0.000000	-10.000000	-0.158333	19.900000	90.000000	1023.000000	1023.000000	2046.000000
26.379999	-0.047059	-27.811731	-7.829175	-3.106225	-9.648899	-7.227434	0.000000	-10.000000	-0.191667	20.816668	96.666664	1023.000000	1023.000000	2046.000000
26.400000	-0.045298	-26.771219	-7.406571	-3.055179	-9.132141	-7.177328	0.000000	-10.000000	-0.208333	21.950001	103.500000	1023.000000	1023.000000	2046.000000
26.420000	-0.043439	-25.672613	-6.901890	-3.072640	-8.784274	-6.913808	0.000000	-10.000000	-0.233333	22.816668	110.666664	1023.000000	1023.000000	2046.000000
26.440001	-0.041478	-24.513721	-6.474898	-2.972039	-8.210099	-6.856685	0.000000	-10.000000	-0.275000	23.766666	118.166664	1023.000000	1023.000000	2046.000000
26.459999	-0.039848	-23.550303	-5.933356	-3.064725	-7.933643	-6.618579	0.000000	-10.000000	-0.308333	24.683334	126.000000	1023.000000	1023.000000	2046.000000
26.480000	-0.037662	-22.258320	-5.453216	-3.006171	-7.383150	-6.415783	0.000000	-10.000000	-0.325000	25.750000	134.000000	1023.000000	1023.000000	2046.000000
26.500000	-0.035835	-21.178745	-4.917660	-3.019105	-6.946934	-6.295045	0.000000	-10.000000	-0.341667	26.633333	142.333328	1023.000000	1023.000000	2046.000000
26.520000	-0.033838	-19.998049	-4.340802	-3.079928	-6.534055	-6.043263	0.000000	-10.000000	-0.366667	27.650000	151.000000	1023.000000	1023.000000	2046.000000
26.540001	-0.031717	-18.744583	-3.856793	-2.995807	-5.902574	-5.989408	0.000000	-10.000000	-0.400000	28.350000	160.166672	1023.000000	1023.000000	2046.000000
26.559999	-0.029854	-17.643721	-3.209411	-3.113015	-5.563436	-5.757859	0.000000	-10.000000	-0.433333	29.266666	172.666672	1023.000000	1023.000000	2046.000000
26.580000	-0.027727	-16.386610	-2.704759	-3.060057	-5.006932	-5.614862	0.000000	-10.000000	-0.475000	30.183332	185.833328	1023.000000	1023.000000	2046.000000
26.600000	-0.026188	-15.477276	-2.175269	-3.122697	-4.648760	-5.530550	0.000000	-10.000000	-0.516667	31.166666	199.166672	1023.000000	1023.000000	2046.000000
26.620001	-0.024692	-14.592982	-1.560615	-3.277316	-4.337798	-5.417253	0.000000	-10.000000	-0.541667	31.766666	206.166672	1023.000000	1023.000000	2046.000000
26.639999	-0.023331	-13.788471	-1.058836	-3.454343	-3.810383	-5.464910	0.000000	-10.000000	-0.550000	32.150002	213.000000	1023.000000	1023.000000	2046.000000
26.660000	-0.022305	-13.182341	-0.397692	-3.777626	-3.585033	-5.421989	0.000000	-10.000000	-0.558333	32.150002	220.000000	1023.000000	1023.000000	2046.000000
26.680000	-0.020557	-12.149061	0.204110	-3.931155	-3.072442	-5.349574	0.000000	-10.000000	-0.550000	32.450001	230.666672	1023.000000	1023.000000	2046.000000
26.700001	-0.018836	-11.131968	0.674977	-4.013365	-2.449812	-5.343767	0.000000	-10.000000	-0.566667	32.483334	241.333328	1023.000000	1023.000000	2046.000000
26.719999	-0.016347	-9.661191	1.319905	-3.925370	-1.970163	-5.085563	0.000000	-10.000000	-0.558333	32.883335	252.166672	1023.000000	1023.000000	2046.000000
26.740000	-0.012959	-7.658789	1.904101	-3.485540	-1.321611	-4.755739	0.000000	-10.000000	-0.575000	32.950001	263.000000	1023.000000	1023.000000	2046.000000
26.760000	-0.009746	-5.759779	2.539664	-3.126939	-0.740283	-4.432221	0.000000	-10.000000	-0.550000	33.049999	274.000000	1023.000000	1023.000000	2046.000000
26.780001	-0.007375	-4.358640	3.304300	-3.161656	-0.415019	-4.086266	0.000000	-10.000000	-0.541667	32.783333	285.000000	1023.000000	1023.000000	2046.000000
26.799999	-0.005289	-3.125558	3.866794	-3.277753	0.174729	-3.889328	0.000000	-10.000000	-0.516667	32.600002	296.000000	1023.000000	1023.000000	2046.000000
26.820000	-0.004795	-2.833978	4.103424	-3.465318	0.368326	-3.840409	0.000000	-10.000000	-0.508333	32.400002	307.000000	1023.000000	1023.000000	2046.000000
26.840000	-0.005343	-3.157899	3.821918	-3.589870	0.525409	-3.915356	0.000000	-10.000000	-0.500000	32.250000	317.833344	1023.000000	1023.000000	2046.000000
26.860001	-0.006306	-3.726918	3.629622	-3.710107	0.494737	-4.141171	0.000000	-10.000000	-0.516667	32.083336	328.666656	1023.000000	1023.000000	2046.000000
26.879999	-0.006460	-3.817654	3.578589	-3.923202	0.658656	-4.131697	0.000000	-10.000000	-0.508333	31.783333	339.333344	1023.000000	1023.000000	2046.000000
26.900000	-0.005681	-3.357651	3.653544	-3.857573	1.079975	-4.233597	0.000000	-10.000000	-0.508333	31.633333	350.000000	1023.000000	1023.000000	2046.000000
26.920000	-0.004679	-2.765335	3.973518	-3.870621	1.281075	-4.149306	0.000000	-10.000000	-0.491667	31.366667	360.666656	1023.000000	1023.000000	2046.000000
26.940001	-0.003398	-2.008304	4.182680	-3.800621	1.788356	-4.178719	0.000000	-10.000000	-0.500000	31.283335	371.166656	1023.000000	1023.000000	2046.000000
26.959999	-0.002213	-1.308096	4.602826	-3.837544	2.043858	-4.117235	0.000000	-10.000000	-0.500000	31.200001	378.166656	1023.000000	1023.000000	2046.000000
26.980000	-0.000535	-0.316222	4.966941	-3.801796	2.547728	-4.029095	0.000000	-10.000000	-0.475000	31.033335	388.500000	1023.000000	1023.000000	2046.000000
27.000000	0.001086	0.642089	5.376761	-3.714971	3.024013	-4.043714	0.000000	-10.000000	-0.441667	30.550001	398.833344	1023.000000	1023.000000	2046.000000
27.020000	0.002910	1.719796	5.853520	-3.711118	3.504755	-3.927361	0.000000	-10.000000	-0.416667	30.050001	412.500000	1023.000000	1023.000000	2046.000000
27.040001	0.004874	2.880693	6.279026	-3.603936	4.137732	-3.932129	0.000000	-10.000000	-0.400000	29.600000	422.500000	1023.000000	1023.000000	2046.000000
27.059999	0.007069	4.177948	6.851118	-3.473824	4.619831	-3.819178	0.000000	-10.000000	-0.391667	29.566668	432.500000	1023.000000	1023.000000	2046.000000
27.080000	0.009614	5.682061	7.346866	-3.278882	5.348022	-3.733945	0.000000	-10.000000	-0.366667	29.233334	442.500000	1023.000000	1023.000000	2046.000000
27.100000	0.012351	7.299265	8.086562	-3.119869	5.940932	-3.608361	0.000000	-10.000000	-0.358333	29.000000	452.500000	1023.000000	1023.000000	2046.000000
27.120001	0.015167	8.963926	8.595627	-2.906567	6.698296	-3.423429	0.000000	-10.000000	-0.333333	28.583334	462.166656	1023.000000	1023.000000	2046.000000
27.139999	0.017973	10.622059	9.201794	-2.579291	7.373214	-3.373658	0.000000	-10.000000	-0.341667	28.316666	471.833344	1023.000000	1023.000000	2046.000000
27.160000	0.020591	12.169052	9.821362	-2.409146	7.976623	-3.219787	0.000000	-10.000000	-0.325000	27.900000	481.166656	1023.000000	1023.000000	2046.000000
27.180000	0.023014	13.601293	10.224462	-2.172708	8.713713	-3.164173	0.000000	-10.000000	-0.341667	27.333334	490.666656	1023.000000	1023.000000	2046.000000
27.200001	0.025004	14.777557	10.734760	-2.147282	9.182137	-2.992058	0.000000	-10.000000	-0.316667	26.783333	499.833344	1023.000000	1023.000000	2046.000000
27.219999	0.026399	15.601749	10.901958	-2.210049	9.858920	-2.949080	0.000000	-10.000000	-0.316667	26.233334	509.000000	1023.000000	1023.000000	2046.000000
27.240000	0.027626	16.327057	11.199431	-2.265894	10.223890	-2.830370	0.000000	-10.000000	-0.291667	25.833334	517.833313	1023.000000	1023.000000	2046.000000
27.260000	0.028826	17.036242	11.412121	-2.369614	10.742868	-2.749134	0.000000	-10.000000	-0.291667	25.683334	526.500000	1023.000000	1023.000000	2046.000000
27.280001	0.030092	17.784292	11.844221	-2.431889	11.151595	-2.779634	0.000000	-10.000000	-0.275000	25.483334	535.000000	1023.000000	1023.000000	2046.000000
27.299999	0.031288	18.491243	12.353666	-2.656614	11.503573	-2.709383	0.000000	-10.000000	-0.266667	25.383333	543.500000	1023.000000	1023.000000	2046.000000
27.320000	0.032890	19.437918	12.787873	-2.660965	12.016999	-2.705989	0.000000	-10.000000	-0.250000	24.983334	552.000000	1023.000000	1023.000000	2046.000000
27.340000	0.034831	20.585114	13.429339	-2.603121	12.376630	-2.617734	0.000000	-10.000000	-0.266667	24.950001	560.500000	1023.000000	1023.000000	2046.000000
27.360001	0.036988	21.859686	13.895781	-2.504545	12.959813	-2.491364	0.000000	-10.000000	-0.250000	24.783335	568.833313	1023.000000	1023.000000	2046.000000
27.379999	0.039653	23.435028	14.586911	-2.227242	13.448361	-2.373003	0.000000	-10.000000	-0.250000	24.700001	577.000000	1023.000000	1023.000000	2046.000000
27.400000	0.042187	24.932409	15.195610	-2.006408	13.974847	-2.231640	0.000000	-10.000000	-0.233333	24.266666	585.333313	1023.000000	1023.000000	2046.000000
27.420000	0.044929	26.553158	15.688519	-1.738478	14.657402	-2.054283	0.000000	-10.000000	-0.250000	23.816668	593.666687	1023.000000	1023.000000	2046.000000
27.440001	0.047602	28.132898	16.329113	-1.491899	15.126495	-1.830811	0.000000	-10.000000	-0.241667	23.500000	601.833313	1023.000000	1023.000000	2046.000000
27.459999	0.050065	29.588287	16.785505	-1.262556	15.729009	-1.663670	0.000000	-10.000000	-0.233333	23.266666	609.500000	1023.000000	1023.000000	2046.000000
27.480000	0.052722	31.158895	17.373856	-0.905242	16.194847	-1.504566	0.000000	-10.000000	-0.216667	23.083334	617.166687	1023.000000	1023.000000	2046.000000
27.500000	0.055017	32.514793	17.811506	-0.727031	16.740337	-1.310019	0.000000	-10.000000	-0.216667	23.050001	625.000000	1023.000000	1023.000000	2046.000000
27.520000	0.057378	33.910229	18.321592	-0.472276	17.252607	-1.191693	0.000000	-10.000000	-0.216667	22.950001	632.666687	1023.000000	1023.000000	2046.000000
27.540001	0.059738	35.305336	18.953779	-0.290442	17.667423	-1.025426	0.000000	-10.000000	-0.225000	22.983334	640.333313	1023.000000	1023.000000	2046.000000
27.559999	0.061820	36.535866	19.347389	-0.140669	18.255907	-0.926762	0.000000	-10.000000	-0.233333	23.033333	648.000000	1023.000000	1023.000000	2046.000000
27.580000	0.064158	37.917408	19.929440	0.090600	18.729435	-0.832068	0.000000	-10.000000	-0.225000	23.150000	655.666687	1023.000000	1023.000000	2046.000000
27.600000	0.066238	39.146622	20.376474	0.217263	19.299801	-0.746915	0.000000	-10.000000	-0.216667	23.216667	660.666687	1023.000000	1023.000000	2046.000000
27.620001	0.068419	40.435627	20.784470	0.391305	19.897596	-0.637743	0.000000	-10.000000	-0.208333	22.933334	668.333313	1023.000000	1023.000000	2046.000000
27.639999	0.070725	41.798622	21.461609	0.550865	20.290510	-0.504360	0.000000	-10.000000	-0.216667	22.766666	673.666687	1023.000000	1023.000000	2046.000000
27.660000	0.072728	42.982521	21.823080	0.629196	20.935682	-0.405437	0.000000	-10.000000	-0.216667	22.583334	684.000000	1023.000000	1023.000000	2046.000000
27.680000	0.075157	44.417995	22.445740	0.843094	21.426214	-0.297052	0.000000	-10.000000	-0.216667	22.666668	691.500000	1023.000000	1023.000000	2046.000000
27.700001	0.077126	45.581371	22.993841	0.963906	21.851122	-0.227499	0.000000	-10.000000	-0.216667	22.866667	701.500000	1023.000000	1023.000000	2046.000000
27.719999	0.078933	46.649429	23.357674	1.091228	22.340834	-0.140304	0.000000	-10.000000	-0.225000	23.100000	709.166687	1023.000000	1023.000000	2046.000000
27.740000	0.080713	47.701389	23.823885	1.253158	22.642643	-0.018297	0.000000	-10.000000	-0.233333	23.300001	716.833313	1023.000000	1023.000000	2046.000000
27.760000	0.081624	48.239510	24.098951	1.250828	22.888947	0.000782	0.000000	-10.000000	-0.241667	23.300001	724.500000	1023.000000	1023.000000	2046.000000
27.780001	0.082398	48.697304	24.311293	1.213203	23.130878	0.041928	0.000000	-10.000000	-0.233333	23.266666	732.166687	1023.000000	1023.000000	2046.000000
27.799999	0.083709	49.471863	24.759430	1.297119	23.341200	0.074113	0.000000	-10.000000	-0.216667	22.883333	740.000000	1023.000000	1023.000000	2046.000000
27.820000	0.085023	50.248672	25.131802	1.400875	23.653519	0.062479	0.000000	-10.000000	-0.200000	22.516666	747.833313	1023.000000	1023.000000	2046.000000
27.840000	0.087231	51.553684	25.464010	1.599092	24.260941	0.229642	0.000000	-10.000000	-0.200000	22.166668	753.000000	1023.000000	1023.000000	2046.000000
27.860001	0.089858	53.106167	26.007004	2.106987	24.537416	0.454758	0.000000	-10.000000	-0.191667	22.083334	758.000000	1023.000000	1023.000000	2046.000000
27.879999	0.092199	54.489323	26.319973	2.494578	24.864220	0.810553	0.000000	-10.000000	-0.166667	21.766666	765.333313	1023.000000	1023.000000	2046.000000
27.900000	0.093646	55.344521	26.590683	2.669682	25.129951	0.954205	0.000000	-10.000000	-0.133333	21.416668	775.000000	1023.000000	1023.000000	2046.000000
27.920000	0.094458	55.824532	27.025856	2.582202	25.072927	1.143546	0.000000	-10.000000	-0.108333	20.900000	784.500000	1023.000000	1023.000000	2046.000000
27.940001	0.093658	55.351940	26.723490	2.416168	25.123444	1.088839	0.000000	-10.000000	-0.100000	20.683334	789.166687	1023.000000	1023.000000	2046.000000
27.959999	0.092069	54.412987	26.201061	2.351095	24.932770	0.928062	0.000000	-10.000000	-0.091667	20.299999	793.833313	1023.000000	1023.000000	2046.000000
27.980000	0.089986	53.181538	25.751801	2.244308	24.575722	0.609707	0.000000	-10.000000	-0.083333	19.766666	800.666687	1023.000000	1023.000000	2046.000000
28.000000	0.088598	52.361248	25.310116	2.111398	24.544971	0.394762	0.000000	-10.000000	-0.083333	19.150000	809.666687	1023.000000	1023.000000	2046.000000
28.020000	0.088492	52.298717	25.203924	2.131175	24.655260	0.308360	0.000000	-10.000000	-0.091667	18.433332	818.333313	1023.000000	1023.000000	2046.000000
28.040001	0.088690	52.415981	25.265200	2.135654	24.736227	0.278903	0.000000	-10.000000	-0.083333	18.216667	824.500000	1023.000000	1023.000000	2046.000000
28.059999	0.088732	52.440735	25.195276	2.180690	24.929806	0.134962	0.000000	-10.000000	-0.066667	18.083334	828.500000	1023.000000	1023.000000	2046.000000
28.080000	0.089238	52.739403	25.446518	2.184837	24.993370	0.114675	0.000000	-10.000000	-0.041667	17.733334	834.500000	1023.000000	1023.000000	2046.000000
28.100000	0.089502	52.895691	25.615068	2.133562	25.101757	0.045307	0.000000	-10.000000	-0.033333	17.216667	838.500000	1023.000000	1023.000000	2046.000000
28.120001	0.089827	53.087856	25.655718	2.122958	25.297054	0.012126	0.000000	-10.000000	-0.016667	16.216667	844.500000	1023.000000	1023.000000	2046.000000
28.139999	0.090560	53.520863	25.948040	2.232229	25.366735	-0.026142	0.000000	-10.000000	-0.008333	15.350000	848.166687	1023.000000	1023.000000	2046.000000
28.160000	0.090886	53.713875	26.005310	2.222112	25.539936	-0.053483	0.000000	-10.000000	0.016667	13.283334	855.000000	1023.000000	1023.000000	2046.000000
28.180000	0.091676	54.180313	26.114237	2.372433	25.761776	-0.068133	0.000000	-10.000000	0.033333	11.350000	861.166687	1023.000000	1023.000000	2046.000000
28.200001	0.092526	54.682663	26.368732	2.433261	25.887503	-0.006832	0.000000	-10.000000	0.050000	9.800000	865.666687	1023.000000	1023.000000	2046.000000
28.219999	0.093198	55.079918	26.416925	2.489969	26.180666	-0.007640	0.000000	-10.000000	0.058333	8.516666	869.000000	1023.000000	1023.000000	2046.000000
28.240000	0.094612	55.915878	26.680893	2.701955	26.381350	0.151681	0.000000	-10.000000	0.083333	6.816667	871.833313	1023.000000	1023.000000	2046.000000
28.260000	0.095331	56.340912	26.726276	2.867301	26.561903	0.185434	0.000000	-10.000000	0.116667	4.733334	875.333313	1023.000000	1023.000000	2046.000000
28.280001	0.095888	56.669895	26.658504	3.079060	26.743694	0.188637	0.000000	-10.000000	0.141667	1.933333	877.166687	1023.000000	1023.000000	2046.000000
28.299999	0.096376	56.958397	26.675354	3.199397	26.775940	0.307705	0.000000	-10.000000	0.150000	-0.216667	878.333313	1023.000000	1023.000000	2046.000000
28.320000	0.095792	56.612869	26.360033	3.116812	26.820076	0.315948	0.000000	-10.000000	0.150000	-1.983333	878.833313	1023.000000	1023.000000	2046.000000
28.340000	0.095150	56.233719	26.081635	3.032543	26.791613	0.327929	0.000000	-10.000000	0.150000	-2.433333	879.000000	1023.000000	1023.000000	2046.000000
28.360001	0.094123	55.626766	25.829134	2.769086	26.615170	0.413376	0.000000	-10.000000	0.141667	-3.150000	879.000000	1023.000000	1023.000000	2046.000000
28.379999	0.092781	54.833450	25.357750	2.654539	26.534809	0.286350	0.000000	-10.000000	0.141667	-4.216667	879.000000	1023.000000	1023.000000	2046.000000
28.400000	0.091772	54.237411	25.238457	2.417841	26.299343	0.281769	0.000000	-10.000000	0.141667	-4.950000	879.000000	1023.000000	1023.000000	2046.000000
28.420000	0.090331	53.385521	25.029985	2.080213	26.142849	0.132473	0.000000	-10.000000	0.150000	-6.033333	879.000000	1023.000000	1023.000000	2046.000000
28.440001	0.089387	52.827942	24.870514	1.851513	26.023540	0.082374	0.000000	-10.000000	0.150000	-6.766667	879.000000	1023.000000	1023.000000	2046.000000
28.459999	0.089094	52.654800	24.990091	1.740892	25.829338	0.094479	0.000000	-10.000000	0.166667	-7.733333	879.000000	1023.000000	1023.000000	2046.000000
28.480000	0.089021	52.611511	24.941183	1.800291	25.815956	0.054083	0.000000	-10.000000	0.183333	-8.050000	879.000000	1023.000000	1023.000000	2046.000000
28.500000	0.089721	53.025219	25.095840	1.909189	25.819971	0.200218	0.000000	-10.000000	0.200000	-8.416667	879.000000	1023.000000	1023.000000	2046.000000
28.520000	0.090187	53.300682	25.213614	2.070219	25.776720	0.240130	0.000000	-10.000000	0.200000	-8.500000	875.500000	1023.000000	1023.000000	2046.000000
28.540001	0.090435	53.447250	25.148428	2.232389	25.762522	0.303912	0.000000	-10.000000	0.200000	-8.716667	865.833313	1023.000000	1023.000000	2046.000000
28.559999	0.091091	53.834534	25.291628	2.438358	25.666164	0.438382	0.000000	-10.000000	0.200000	-8.883333	856.166687	1023.000000	1023.000000	2046.000000
28.580000	0.091108	53.844570	25.183363	2.601473	25.541185	0.518550	0.000000	-10.000000	0.208333	-9.233334	849.000000	1023.000000	1023.000000	2046.000000
28.600000	0.091259	53.933819	25.104311	2.783460	25.378321	0.667726	0.000000	-10.000000	0.216667	-9.366667	848.000000	1023.000000	1023.000000	2046.000000
28.620001	0.091293	53.954266	25.032675	2.963871	25.203653	0.754068	0.000000	-10.000000	0.208333	-9.583333	846.000000	1023.000000	1023.000000	2046.000000
28.639999	0.090741	53.627655	24.740372	3.077303	25.044891	0.765091	0.000000	-10.000000	0.200000	-9.866667	844.000000	1023.000000	1023.000000	2046.000000
28.660000	0.090423	53.440186	24.594852	3.235112	24.772835	0.837385	0.000000	-10.000000	0.208333	-10.383333	840.666687	1023.000000	1023.000000	2046.000000
28.680000	0.089836	53.093040	24.416412	3.343831	24.513134	0.819662	0.000000	-10.000000	0.216667	-11.066667	837.166687	1023.000000	1023.000000	2046.000000
28.700001	0.088935	52.560722	24.047098	3.443031	24.310432	0.760160	0.000000	-10.000000	0.250000	-11.900001	833.500000	1023.000000	1023.000000	2046.000000
28.719999	0.088419	52.255344	23.877253	3.557860	23.976582	0.843648	0.000000	-10.000000	0.266667	-12.833334	829.500000	1023.000000	1023.000000	2046.000000
28.740000	0.087549	51.741623	23.577188	3.644739	23.680517	0.839177	0.000000	-10.000000	0.308333	-13.766667	825.166687	1023.000000	1023.000000	2046.000000
28.760000	0.086512	51.128345	23.226919	3.767047	23.316940	0.817441	0.000000	-10.000000	0.308333	-14.700001	820.500000	1023.000000	1023.000000	2046.000000
28.780001	0.085711	50.655010	22.982052	3.859374	22.942394	0.871190	0.000000	-10.000000	0.325000	-15.783334	814.000000	1023.000000	1023.000000	2046.000000
28.799999	0.084711	50.063946	22.647991	3.994537	22.624987	0.796431	0.000000	-10.000000	0.333333	-16.616667	809.000000	1023.000000	1023.000000	2046.000000
28.820000	0.083752	49.497494	22.384285	4.081659	22.276035	0.755515	0.000000	-10.000000	0.375000	-17.316668	803.500000	1023.000000	1023.000000	2046.000000
28.840000	0.083207	49.175411	22.244232	4.120004	22.003311	0.807861	0.000000	-10.000000	0.408333	-17.583334	799.500000	1023.000000	1023.000000	2046.000000
28.860001	0.082628	48.833248	22.075371	4.318812	21.734375	0.704689	0.000000	-10.000000	0.433333	-18.049999	793.500000	1023.000000	1023.000000	2046.000000
28.879999	0.081983	48.451763	21.901464	4.363466	21.408583	0.778249	0.000000	-10.000000	0.441667	-18.433332	787.500000	1023.000000	1023.000000	2046.000000
28.900000	0.081103	47.931664	21.745213	4.384291	21.023611	0.778549	0.000000	-10.000000	0.433333	-18.833334	781.333313	1023.000000	1023.000000	2046.000000
28.920000	0.079950	47.250378	21.421150	4.471664	20.724358	0.633207	0.000000	-10.000000	0.441667	-19.299999	775.000000	1023.000000	1023.000000	2046.000000
28.940001	0.078922	46.642986	21.142868	4.496938	20.376511	0.626670	0.000000	-10.000000	0.441667	-19.783333	768.500000	1023.000000	1023.000000	2046.000000
28.959999	0.078286	46.266998	20.925844	4.643644	20.057980	0.639528	0.000000	-10.000000	0.458333	-20.266666	761.833313	1023.000000	1023.000000	2046.000000
28.980000	0.077389	45.736691	20.419975	4.994860	19.667311	0.654546	0.000000	-10.000000	0.466667	-20.650002	752.833313	1023.000000	1023.000000	2046.000000
29.000000	0.076882	45.437557	20.002014	5.355042	19.123154	0.957348	0.000000	-10.000000	0.475000	-20.883335	746.000000	1023.000000	1023.000000	2046.000000
29.020000	0.075213	44.451084	19.465248	5.543265	18.513287	0.929286	0.000000	-10.000000	0.466667	-21.116667	739.166687	1023.000000	1023.000000	2046.000000
29.040001	0.072905	43.086727	19.012619	5.343158	17.799192	0.931761	0.000000	-10.000000	0.458333	-21.166668	734.333313	1023.000000	1023.000000	2046.000000
29.059999	0.070308	41.551865	18.521852	5.057381	17.126108	0.846521	0.000000	-10.000000	0.458333	-21.300001	727.166687	1023.000000	1023.000000	2046.000000
29.080000	0.066785	39.469688	17.714079	4.914642	16.370121	0.470848	0.000000	-10.000000	0.475000	-21.400002	717.666687	1023.000000	1023.000000	2046.000000
29.100000	0.063172	37.334381	16.826719	4.755625	15.585850	0.166187	0.000000	-10.000000	0.491667	-21.516668	710.666687	1023.000000	1023.000000	2046.000000
29.120001	0.059528	35.181099	15.851444	4.601628	14.951801	-0.223773	0.000000	-10.000000	0.491667	-21.483334	703.500000	1023.000000	1023.000000	2046.000000
29.139999	0.056797	33.566795	15.186515	4.476979	14.332809	-0.429509	0.000000	-10.000000	0.475000	-21.333334	698.666687	1023.000000	1023.000000	2046.000000
29.160000	0.054435	32.171371	14.567047	4.432223	13.850150	-0.678049	0.000000	-10.000000	0.458333	-21.083334	691.500000	1023.000000	1023.000000	2046.000000
29.180000	0.052076	30.776918	14.046967	4.318117	13.320551	-0.908716	0.000000	-10.000000	0.458333	-20.983334	684.500000	1023.000000	1023.000000	2046.000000
29.200001	0.050108	29.613636	13.641095	4.141798	12.837039	-1.006296	0.000000	-10.000000	0.458333	-20.983334	677.500000	1023.000000	1023.000000	2046.000000
29.219999	0.048094	28.423544	13.172692	4.060086	12.459754	-1.268987	0.000000	-10.000000	0.466667	-21.266666	670.500000	1023.000000	1023.000000	2046.000000
29.240000	0.046447	27.449888	12.875913	3.887474	12.088487	-1.401984	0.000000	-10.000000	0.475000	-21.483334	663.333313	1023.000000	1023.000000	2046.000000
29.260000	0.045048	26.623220	12.578401	3.799734	11.788303	-1.543217	0.000000	-10.000000	0.483333	-21.800001	656.166687	1023.000000	1023.000000	2046.000000
29.280001	0.043506	25.712120	12.254021	3.707599	11.482924	-1.732424	0.000000	-10.000000	0.500000	-22.216667	646.333313	1023.000000	1023.000000	2046.000000
29.299999	0.042224	24.954563	11.998955	3.544095	11.141747	-1.730233	0.000000	-10.000000	0.508333	-22.616667	639.000000	1023.000000	1023.000000	2046.000000
29.320000	0.041051	24.260860	11.661772	3.611089	10.881424	-1.893425	0.000000	-10.000000	0.541667	-22.900000	631.500000	1023.000000	1023.000000	2046.000000
29.340000	0.039705	23.465528	11.322828	3.471206	10.642111	-1.970618	0.000000	-10.000000	0.558333	-23.083334	626.500000	1023.000000	1023.000000	2046.000000
29.360001	0.038805	22.933784	11.027378	3.442781	10.353956	-1.890332	0.000000	-10.000000	0.583333	-23.433334	618.833313	1023.000000	1023.000000	2046.000000
29.379999	0.037781	22.328527	10.635168	3.605398	10.021415	-1.933453	0.000000	-10.000000	0.591667	-23.833334	611.000000	1023.000000	1023.000000	2046.000000
29.400000	0.036463	21.549927	10.146191	3.724663	9.633770	-1.954697	0.000000	-10.000000	0.600000	-24.166668	603.000000	1023.000000	1023.000000	2046.000000
29.420000	0.035188	20.795887	9.694949	3.803484	9.137253	-1.839800	0.000000	-10.000000	0.600000	-24.216667	595.000000	1023.000000	1023.000000	2046.000000
29.440001	0.033318	19.690855	9.111555	3.861336	8.623203	-1.905239	0.000000	-10.000000	0.591667	-24.300001	587.000000	1023.000000	1023.000000	2046.000000
29.459999	0.031116	18.389591	8.456079	3.750874	8.086725	-1.904087	0.000000	-10.000000	0.591667	-24.333334	579.000000	1023.000000	1023.000000	2046.000000
29.480000	0.029092	17.193470	7.868329	3.636058	7.486727	-1.797644	0.000000	-10.000000	0.591667	-24.466667	568.000000	1023.000000	1023.000000	2046.000000
29.500000	0.026958	15.932122	7.192115	3.681316	6.936151	-1.877460	0.000000	-10.000000	0.600000	-24.516666	559.666687	1023.000000	1023.000000	2046.000000
29.520000	0.024574	14.523473	6.581394	3.523305	6.340982	-1.922209	0.000000	-10.000000	0.600000	-24.733334	551.333313	1023.000000	1023.000000	2046.000000
29.540001	0.022433	13.258067	6.066944	3.292423	5.791331	-1.892631	0.000000	-10.000000	0.600000	-24.816668	545.833313	1023.000000	1023.000000	2046.000000
29.559999	0.020307	12.001343	5.625795	3.147146	5.289365	-2.060963	0.000000	-10.000000	0.600000	-24.733334	537.500000	1023.000000	1023.000000	2046.000000
29.580000	0.018537	10.955574	5.257728	2.877844	4.812702	-1.992700	0.000000	-10.000000	0.600000	-24.533333	526.500000	1023.000000	1023.000000	2046.000000
29.600000	0.017416	10.293138	5.017733	2.844769	4.356814	-1.926179	0.000000	-10.000000	0.600000	-24.483334	518.333313	1023.000000	1023.000000	2046.000000
29.620001	0.016372	9.676000	4.745605	2.931615	4.004209	-2.005430	0.000000	-10.000000	0.600000	-24.716667	510.333344	1023.000000	1023.000000	2046.000000
29.639999	0.015456	9.134590	4.555354	2.894837	3.606413	-1.922013	0.000000	-10.000000	0.591667	-24.666668	504.666656	1023.000000	1023.000000	2046.000000
29.660000	0.014728	8.704302	4.334171	3.024212	3.269426	-1.923508	0.000000	-10.000000	0.591667	-24.516666	496.333344	1023.000000	1023.000000	2046.000000
29.680000	0.013706	8.100108	4.086024	3.069865	2.872737	-1.928519	0.000000	-10.000000	0.591667	-24.150000	485.333344	1023.000000	1023.000000	2046.000000
29.700001	0.012770	7.547262	3.799761	3.088974	2.502960	-1.844434	0.000000	-10.000000	0.600000	-23.950001	477.333344	1023.000000	1023.000000	2046.000000
29.719999	0.011848	7.002427	3.563789	3.225569	2.052454	-1.839386	0.000000	-10.000000	0.591667	-23.833334	469.333344	1023.000000	1023.000000	2046.000000
29.740000	0.010549	6.234344	3.223962	3.246149	1.603402	-1.839170	0.000000	-10.000000	0.591667	-23.850000	464.000000	1023.000000	1023.000000	2046.000000
29.760000	0.009388	5.548295	2.922465	3.257029	1.106802	-1.738001	0.000000	-10.000000	0.591667	-23.850000	456.000000	1023.000000	1023.000000	2046.000000
29.780001	0.008227	4.862131	2.625084	3.383409	0.625788	-1.772150	0.000000	-10.000000	0.591667	-24.000000	445.333344	1023.000000	1023.000000	2046.000000
29.799999	0.006724	3.974102	2.264457	3.380527	0.147378	-1.818259	0.000000	-10.000000	0.583333	-24.116667	437.333344	1023.000000	1023.000000	2046.000000
29.820000	0.005377	3.177715	1.943345	3.348382	-0.381473	-1.732538	0.000000	-10.000000	0.583333	-24.333334	429.333344	1023.000000	1023.000000	2046.000000
29.840000	0.004065	2.402514	1.589109	3.445295	-0.810240	-1.821651	0.000000	-10.000000	0.591667	-24.433334	424.000000	1023.000000	1023.000000	2046.000000
29.860001	0.002651	1.566501	1.196457	3.455330	-1.235973	-1.849314	0.000000	-10.000000	0.600000	-24.533335	416.000000	1023.000000	1023.000000	2046.000000
29.879999	0.001039	0.614109	0.823259	3.391915	-1.765704	-1.835361	0.000000	-10.000000	0.608333	-24.700001	405.000000	1023.000000	1023.000000	2046.000000
29.900000	-0.000378	-0.223489	0.421417	3.416468	-2.248501	-1.812872	0.000000	-10.000000	0.616667	-24.850000	396.666656	1023.000000	1023.000000	2046.000000
29.920000	-0.001944	-1.148894	0.046765	3.454752	-2.743617	-1.906794	0.000000	-10.000000	0.616667	-24.950001	388.333344	1023.000000	1023.000000	2046.000000
29.940001	-0.003708	-2.191590	-0.350504	3.375110	-3.318516	-1.897680	0.000000	-10.000000	0.625000	-25.166666	383.000000	1023.000000	1023.000000	2046.000000
29.959999	-0.005224	-3.087506	-0.746444	3.392924	-3.872620	-1.861365	0.000000	-10.000000	0.625000	-25.400000	374.666656	1023.000000	1023.000000	2046.000000
29.980000	-0.006905	-4.080873	-1.136300	3.459682	-4.487567	-1.916688	0.000000	-10.000000	0.641667	-25.666666	366.166656	1023.000000	1023.000000	2046.000000
30.000000	-0.008727	-5.157714	-1.576123	3.407135	-5.087354	-1.901372	0.000000	-10.000000	0.641667	-25.800001	357.500000	1023.000000	1023.000000	2046.000000
30.020000	-0.010420	-6.158025	-1.988657	3.350352	-5.716901	-1.802819	0.000000	-10.000000	0.641667	-25.933334	348.833344	1023.000000	1023.000000	2046.000000
30.040001	-0.011978	-7.079244	-2.379678	3.437154	-6.301336	-1.835383	0.000000	-10.000000	0.625000	-25.983334	340.166656	1023.000000	1023.000000	2046.000000
30.059999	-0.013613	-8.045067	-2.763409	3.436321	-6.867017	-1.850963	0.000000	-10.000000	0.616667	-25.916668	331.500000	1023.000000	1023.000000	2046.000000
30.080000	-0.015123	-8.937595	-3.097481	3.359652	-7.427004	-1.772763	0.000000	-10.000000	0.608333	-25.800001	322.833344	1023.000000	1023.000000	2046.000000
30.100000	-0.016423	-9.706279	-3.450089	3.400734	-7.913087	-1.743837	0.000000	-10.000000	0.608333	-25.616667	314.333344	1023.000000	1023.000000	2046.000000
30.120001	-0.017703	-10.462262	-3.745062	3.431530	-8.320727	-1.828002	0.000000	-10.000000	0.591667	-25.250000	305.666656	1023.000000	1023.000000	2046.000000
30.139999	-0.019120	-11.300055	-4.009809	3.319768	-8.803339	-1.806674	0.000000	-10.000000	0.583333	-24.716667	297.333344	1023.000000	1023.000000	2046.000000
30.160000	-0.020296	-11.994761	-4.246963	3.338820	-9.214170	-1.872449	0.000000	-10.000000	0.575000	-24.266666	289.000000	1023.000000	1023.000000	2046.000000
30.180000	-0.021643	-12.791302	-4.463234	3.222399	-9.575895	-1.974571	0.000000	-10.000000	0.575000	-23.766666	278.333344	1023.000000	1023.000000	2046.000000
30.200001	-0.023601	-13.948209	-4.722453	2.924267	-10.066225	-2.083797	0.000000	-10.000000	0.575000	-23.466667	270.333344	1023.000000	1023.000000	2046.000000
30.219999	-0.025546	-15.097646	-5.047879	2.709203	-10.495981	-2.262988	0.000000	-10.000000	0.566667	-23.216667	262.333344	1023.000000	1023.000000	2046.000000
30.240000	-0.027531	-16.270731	-5.335972	2.530773	-10.901164	-2.564368	0.000000	-10.000000	0.558333	-23.033333	257.333344	1023.000000	1023.000000	2046.000000
30.260000	-0.029480	-17.422476	-5.745605	2.200570	-11.219038	-2.658403	0.000000	-10.000000	0.550000	-22.916666	249.666672	1023.000000	1023.000000	2046.000000
30.280001	-0.030177	-17.834402	-6.023833	2.314104	-11.289876	-2.834797	0.000000	-10.000000	0.550000	-22.716667	242.166672	1023.000000	1023.000000	2046.000000
30.299999	-0.030735	-18.164255	-6.145561	2.411154	-11.577813	-2.852036	0.000000	-10.000000	0.550000	-22.700001	234.500000	1023.000000	1023.000000	2046.000000
30.320000	-0.031026	-18.336267	-6.379301	2.516129	-11.718224	-2.754872	0.000000	-10.000000	0.533333	-22.433334	226.833328	1023.000000	1023.000000	2046.000000
30.340000	-0.031733	-18.754257	-6.623888	2.504161	-11.887114	-2.747416	0.000000	-10.000000	0.516667	-22.283333	219.333328	1023.000000	1023.000000	2046.000000
30.360001	-0.032752	-19.356611	-6.766576	2.334206	-12.123653	-2.800587	0.000000	-10.000000	0.500000	-21.900000	211.833328	1023.000000	1023.000000	2046.000000
30.379999	-0.034868	-20.607080	-7.091851	1.965259	-12.491458	-2.989031	0.000000	-10.000000	0.483333	-21.483334	202.166672	1023.000000	1023.000000	2046.000000
30.400000	-0.037505	-22.165604	-7.576692	1.644558	-12.914612	-3.318857	0.000000	-10.000000	0.466667	-21.066668	194.833328	1023.000000	1023.000000	2046.000000
30.420000	-0.040457	-23.910141	-8.120900	1.387455	-13.395878	-3.780818	0.000000	-10.000000	0.450000	-20.600000	187.833328	1023.000000	1023.000000	2046.000000
30.440001	-0.043470	-25.690516	-8.705966	1.055246	-13.737874	-4.301922	0.000000	-10.000000	0.441667	-20.183334	183.333328	1023.000000	1023.000000	2046.000000
30.459999	-0.045877	-27.113245	-9.148548	0.683326	-14.063136	-4.584887	0.000000	-10.000000	0.433333	-19.550001	176.666672	1023.000000	1023.000000	2046.000000
30.480000	-0.047761	-28.226763	-9.517393	0.461284	-14.302141	-4.868512	0.000000	-10.000000	0.416667	-18.966667	168.000000	1023.000000	1023.000000	2046.000000
30.500000	-0.049404	-29.197678	-9.810695	0.283899	-14.483696	-5.187187	0.000000	-10.000000	0.408333	-18.550001	161.666672	1023.000000	1023.000000	2046.000000
30.520000	-0.051076	-30.186083	-10.089854	-0.045287	-14.665177	-5.385765	0.000000	-10.000000	0.400000	-18.216667	155.500000	1023.000000	1023.000000	2046.000000
30.540001	-0.052255	-30.882643	-10.306289	-0.211782	-14.813780	-5.550792	0.000000	-10.000000	0.400000	-18.033335	151.500000	1023.000000	1023.000000	2046.000000
30.559999	-0.053132	-31.401207	-10.444121	-0.331537	-14.883922	-5.741627	0.000000	-10.000000	0.400000	-17.833334	145.500000	1023.000000	1023.000000	2046.000000
30.580000	-0.054028	-31.930334	-10.593153	-0.525622	-14.908553	-5.903007	0.000000	-10.000000	0.400000	-17.683334	139.500000	1023.000000	1023.000000	2046.000000
30.600000	-0.054828	-32.403427	-10.713607	-0.746511	-14.938241	-6.005068	0.000000	-10.000000	0.400000	-17.516666	133.500000	1023.000000	1023.000000	2046.000000
30.620001	-0.055463	-32.778641	-10.861703	-0.874232	-14.983659	-6.059048	0.000000	-10.000000	0.383333	-17.333334	127.500000	1023.000000	1023.000000	2046.000000
30.639999	-0.055864	-33.015839	-10.907359	-0.924062	-14.976521	-6.207896	0.000000	-10.000000	0.383333	-17.150002	121.833336	1023.000000	1023.000000	2046.000000
30.660000	-0.056114	-33.163170	-10.936867	-1.049543	-14.933182	-6.243579	0.000000	-10.000000	0.383333	-16.933334	116.166664	1023.000000	1023.000000	2046.000000
30.680000	-0.056094	-33.151390	-10.986382	-1.077015	-14.879140	-6.208854	0.000000	-10.000000	0.366667	-16.750000	108.833336	1023.000000	1023.000000	2046.000000
30.700001	-0.056129	-33.171986	-11.023858	-0.950412	-14.901972	-6.295744	0.000000	-10.000000	0.333333	-16.650000	103.166664	1023.000000	1023.000000	2046.000000
30.719999	-0.056395	-33.329395	-11.126608	-0.930781	-14.939723	-6.332284	0.000000	-10.000000	0.300000	-16.483334	97.500000	1023.000000	1023.000000	2046.000000
30.740000	-0.057096	-33.743675	-11.368651	-0.957038	-15.043171	-6.374816	0.000000	-10.000000	0.300000	-16.049999	93.833336	1023.000000	1023.000000	2046.000000
30.760000	-0.057941	-34.243134	-11.642921	-0.939721	-15.164840	-6.495653	0.000000	-10.000000	0.300000	-15.533334	88.333336	1023.000000	1023.000000	2046.000000
30.780001	-0.058927	-34.826115	-11.930176	-1.041702	-15.262466	-6.591770	0.000000	-10.000000	0.300000	-15.150001	83.166664	1023.000000	1023.000000	2046.000000
30.799999	-0.059970	-35.442272	-12.189051	-1.198404	-15.461900	-6.592916	0.000000	-10.000000	0.300000	-15.083334	78.000000	1023.000000	1023.000000	2046.000000
30.820000	-0.060911	-35.998684	-12.500650	-1.200118	-15.637837	-6.660078	0.000000	-10.000000	0.300000	-14.933333	73.000000	1023.000000	1023.000000	2046.000000
30.840000	-0.061905	-36.585720	-12.750106	-1.284072	-15.808747	-6.742796	0.000000	-10.000000	0.300000	-14.683333	68.000000	1023.000000	1023.000000	2046.000000
30.860001	-0.062940	-37.197529	-12.928260	-1.439268	-15.957664	-6.872337	0.000000	-10.000000	0.291667	-14.316667	63.166668	1023.000000	1023.000000	2046.000000
30.879999	-0.064047	-37.851971	-13.107602	-1.712265	-16.108742	-6.923359	0.000000	-10.000000	0.283333	-14.016666	58.500000	1023.000000	1023.000000	2046.000000
30.900000	-0.064692	-38.232838	-13.157412	-1.859913	-16.247000	-6.968514	0.000000	-10.000000	0.275000	-13.683333	53.833332	1023.000000	1023.000000	2046.000000
30.920000	-0.064835	-38.317482	-13.140624	-1.908998	-16.326221	-6.941637	0.000000	-10.000000	0.266667	-13.266666	49.333332	1023.000000	1023.000000	2046.000000
30.940001	-0.064891	-38.350300	-13.094024	-1.928493	-16.313509	-7.014275	0.000000	-10.000000	0.258333	-12.783334	44.666668	1023.000000	1023.000000	2046.000000
30.959999	-0.064945	-38.382431	-13.084178	-1.915795	-16.341558	-7.040899	0.000000	-10.000000	0.250000	-12.333334	40.333332	1023.000000	1023.000000	2046.000000
30.980000	-0.064692	-38.233231	-12.959064	-1.892859	-16.361450	-7.019856	0.000000	-10.000000	0.250000	-11.816667	36.000000	1023.000000	1023.000000	2046.000000
31.000000	-0.064536	-38.141006	-12.918494	-1.878142	-16.350372	-6.993998	0.000000	-10.000000	0.250000	-11.400001	32.166668	1023.000000	1023.000000	2046.000000
31.020000	-0.064327	-38.017105	-12.818122	-1.868126	-16.341389	-6.989470	0.000000	-10.000000	0.250000	-10.950000	28.500000	1023.000000	1023.000000	2046.000000
31.040001	-0.064272	-37.984825	-12.813482	-1.809245	-16.368116	-6.993979	0.000000	-10.000000	0.225000	-10.483334	24.833334	1023.000000	1023.000000	2046.000000
31.059999	-0.064142	-37.907887	-12.801437	-1.714724	-16.413986	-6.977739	0.000000	-10.000000	0.200000	-9.933333	21.333334	1023.000000	1023.000000	2046.000000
31.080000	-0.063991	-37.818539	-12.757780	-1.663888	-16.409983	-6.986889	0.000000	-10.000000	0.166667	-9.383334	18.000000	1023.000000	1023.000000	2046.000000
31.100000	-0.063900	-37.764633	-12.698146	-1.640999	-16.492283	-6.933204	0.000000	-10.000000	0.166667	-8.983334	15.000000	1023.000000	1023.000000	2046.000000
31.120001	-0.063823	-37.719173	-12.719535	-1.560352	-16.463987	-6.975299	0.000000	-10.000000	0.158333	-8.516667	12.000000	1023.000000	1023.000000	2046.000000
31.139999	-0.063727	-37.662563	-12.672351	-1.562746	-16.463003	-6.964463	0.000000	-10.000000	0.158333	-8.133333	9.166667	1023.000000	1023.000000	2046.000000
31.160000	-0.063683	-37.636425	-12.658780	-1.556033	-16.431438	-6.990176	0.000000	-10.000000	0.150000	-7.666667	6.333333	1023.000000	1023.000000	2046.000000
31.180000	-0.063580	-37.575710	-12.644547	-1.548138	-16.426022	-6.957005	0.000000	-10.000000	0.150000	-7.183333	3.833333	1023.000000	1023.000000	2046.000000
31.200001	-0.063494	-37.525146	-12.579166	-1.539623	-16.397655	-7.008702	0.000000	-10.000000	0.141667	-6.566667	1.666667	1023.000000	1023.000000	2046.000000
31.219999	-0.063340	-37.433846	-12.542408	-1.551589	-16.337864	-7.001986	0.000000	-10.000000	0.133333	-6.100000	0.000000	1023.000000	1023.000000	2046.000000
31.240000	-0.063273	-37.394100	-12.509650	-1.548425	-16.285383	-7.050640	0.000000	-10.000000	0.133333	-5.583333	-1.666667	1023.000000	1023.000000	2046.000000
31.260000	-0.063024	-37.246983	-12.436246	-1.559281	-16.185648	-7.065808	0.000000	-10.000000	0.141667	-4.900000	-3.500000	1023.000000	1023.000000	2046.000000
31.280001	-0.062889	-37.167397	-12.415855	-1.566254	-16.067053	-7.118234	0.000000	-10.000000	0.141667	-4.033333	-5.333333	1023.000000	1023.000000	2046.000000
31.299999	-0.062752	-37.086483	-12.347673	-1.532349	-16.015596	-7.190864	0.000000	-10.000000	0.141667	-3.233333	-6.833333	1023.000000	1023.000000	2046.000000
31.320000	-0.062367	-36.858818	-12.250931	-1.563935	-15.885564	-7.158389	0.000000	-10.000000	0.141667	-2.600000	-8.000000	1023.000000	1023.000000	2046.000000
31.340000	-0.062160	-36.736752	-12.169075	-1.529112	-15.796700	-7.241864	0.000000	-10.000000	0.141667	-2.016667	-8.666667	1023.000000	1023.000000	2046.000000
31.360001	-0.061851	-36.553761	-12.053950	-1.563443	-15.737212	-7.199153	0.000000	-10.000000	0.125000	-1.350000	-9.000000	1023.000000	1023.000000	2046.000000
31.379999	-0.061514	-36.354931	-11.974238	-1.568337	-15.606541	-7.205816	0.000000	-10.000000	0.108333	-0.700000	-9.000000	1023.000000	1023.000000	2046.000000
31.400000	-0.061169	-36.150745	-11.865374	-1.525126	-15.540454	-7.219793	0.000000	-10.000000	0.108333	-0.200000	-9.000000	1023.000000	1023.000000	2046.000000
31.420000	-0.060855	-35.965153	-11.770328	-1.510054	-15.455601	-7.229171	0.000000	-10.000000	0.116667	0.000000	-9.000000	1023.000000	1023.000000	2046.000000
31.440001	-0.060529	-35.772659	-11.682933	-1.523581	-15.343751	-7.222394	0.000000	-10.000000	0.125000	0.000000	-9.000000	1023.000000	1023.000000	2046.000000
31.459999	-0.060207	-35.582394	-11.573451	-1.478332	-15.262683	-7.267929	0.000000	-10.000000	0.125000	0.000000	-9.000000	1023.000000	1023.000000	2046.000000
31.480000	-0.060056	-35.493069	-11.512021	-1.483842	-15.233912	-7.263292	0.000000	-10.000000	0.125000	0.000000	-9.000000	1023.000000	1023.000000	2046.000000
31.500000	-0.060255	-35.610851	-11.517734	-1.570293	-15.211743	-7.311082	0.000000	-10.000000	0.133333	0.000000	-9.000000	1023.000000	1023.000000	2046.000000
31.520000	-0.060817	-35.942734	-11.488948	-1.709829	-15.357554	-7.386402	0.000000	-10.000000	0.141667	0.000000	-9.000000	1023.000000	1023.000000	2046.000000
31.540001	-0.061614	-36.413670	-11.506571	-1.892542	-15.454285	-7.560272	0.000000	-10.000000	0.150000	0.000000	-9.000000	1023.000000	1023.000000	2046.000000
31.559999	-0.062431	-36.896912	-11.493888	-2.175034	-15.582927	-7.645065	0.000000	-10.000000	0.141667	0.000000	-9.000000	1023.000000	1023.000000	2046.000000
31.580000	-0.062872	-37.157337	-11.496655	-2.286626	-15.521751	-7.852304	0.000000	-10.000000	0.133333	0.000000	-9.000000	1023.000000	1023.000000	2046.000000
31.600000	-0.063007	-37.237053	-11.483544	-2.389919	-15.440192	-7.923397	0.000000	-10.000000	0.125000	0.000000	-9.000000	1023.000000	1023.000000	2046.000000
31.620001	-0.062587	-36.988796	-11.454571	-2.286668	-15.336461	-7.911097	0.000000	-10.000000	0.125000	-0.650000	-9.000000	1023.000000	1023.000000	2046.000000
31.639999	-0.061554	-36.378185	-11.377636	-1.969929	-15.239380	-7.791240	0.000000	-10.000000	0.133333	-1.400000	-9.166667	1023.000000	1023.000000	2046.000000
31.660000	-0.060917	-36.001839	-11.282314	-1.890875	-15.128859	-7.699791	0.000000	-10.000000	0.133333	-1.866667	-9.500000	1023.000000	1023.000000	2046.000000
31.680000	-0.060550	-35.785175	-11.204899	-1.976994	-14.969382	-7.633897	0.000000	-10.000000	0.125000	-1.433333	-9.833333	1023.000000	1023.000000	2046.000000
31.700001	-0.060937	-36.013821	-11.202794	-2.219864	-14.910445	-7.680716	0.000000	-10.000000	0.108333	-0.683333	-10.000000	1023.000000	1023.000000	2046.000000
31.719999	-0.062182	-36.749535	-11.362814	-2.622878	-14.967816	-7.796025	0.000000	-10.000000	0.091667	0.866667	-10.000000	1023.000000	1023.000000	2046.000000
31.740000	-0.064103	-37.884708	-11.737225	-2.894336	-15.053543	-8.199604	0.000000	-10.000000	0.075000	3.500000	-10.000000	1023.000000	1023.000000	2046.000000
31.760000	-0.066113	-39.072536	-12.111394	-3.296150	-15.146775	-8.518218	0.000000	-10.000000	0.050000	7.000000	-10.000000	1023.000000	1023.000000	2046.000000
31.780001	-0.067393	-39.829224	-12.363700	-3.629559	-15.097724	-8.738240	0.000000	-10.000000	0.025000	9.550000	-10.000000	1023.000000	1023.000000	2046.000000
31.799999	-0.068091	-40.242054	-12.505699	-3.797452	-14.980685	-8.958218	0.000000	-10.000000	0.008333	10.950000	-10.000000	1023.000000	1023.000000	2046.000000
31.820000	-0.068687	-40.594185	-12.568280	-4.026924	-14.898276	-9.100703	0.000000	-10.000000	0.000000	10.916667	-10.000000	1023.000000	1023.000000	2046.000000
31.840000	-0.068820	-40.672329	-12.553213	-4.158595	-14.677433	-9.283090	0.000000	-10.000000	0.000000	10.616667	-10.000000	1023.000000	1023.000000	2046.000000
31.860001	-0.068644	-40.568569	-12.410562	-4.289319	-14.480942	-9.387748	0.000000	-10.000000	0.000000	10.116667	-4.666667	1023.000000	1023.000000	2046.000000
31.879999	-0.068191	-40.301029	-12.290810	-4.475815	-14.161738	-9.372665	0.000000	-10.000000	0.000000	10.150000	6.166667	1023.000000	1023.000000	2046.000000
31.900000	-0.067217	-39.725086	-12.010871	-4.485609	-13.772027	-9.456581	0.000000	-10.000000	0.000000	10.383333	18.166666	1023.000000	1023.000000	2046.000000
31.920000	-0.066449	-39.271328	-11.765821	-4.652082	-13.433075	-9.420350	0.000000	-10.000000	0.000000	10.900000	26.000000	1023.000000	1023.000000	2046.000000
31.940001	-0.065137	-38.495926	-11.497731	-4.590812	-12.927276	-9.480108	0.000000	-10.000000	0.000000	11.600000	29.500000	1023.000000	1023.000000	2046.000000
31.959999	-0.063950	-37.794479	-11.200064	-4.670717	-12.545816	-9.377882	0.000000	-10.000000	-0.008333	12.500000	33.166668	1023.000000	1023.000000	2046.000000
31.980000	-0.062049	-36.670952	-10.853048	-4.524329	-11.915406	-9.378169	0.000000	-10.000000	-0.016667	13.350000	37.166668	1023.000000	1023.000000	2046.000000
32.000000	-0.060411	-35.702713	-10.380603	-4.578469	-11.550249	-9.193392	0.000000	-10.000000	-0.016667	13.983334	41.500000	1023.000000	1023.000000	2046.000000
32.020000	-0.058417	-34.524414	-10.023760	-4.390355	-11.041638	-9.068661	0.000000	-10.000000	-0.008333	14.433333	46.166668	1023.000000	1023.000000	2046.000000
32.040001	-0.057021	-33.699432	-9.673085	-4.229300	-10.733667	-9.063380	0.000000	-10.000000	0.000000	14.650000	51.000000	1023.000000	1023.000000	2046.000000
32.060001	-0.055536	-32.821529	-9.421449	-4.155089	-10.406313	-8.838678	0.000000	-10.000000	-0.008333	14.983334	56.000000	1023.000000	1023.000000	2046.000000
32.080002	-0.054462	-32.187035	-9.298882	-3.987873	-10.082839	-8.817441	0.000000	-10.000000	-0.016667	15.216666	61.000000	1023.000000	1023.000000	2046.000000
32.099998	-0.053967	-31.894388	-9.263956	-4.135424	-9.868627	-8.626383	0.000000	-10.000000	-0.016667	15.433333	66.000000	1023.000000	1023.000000	2046.000000
32.119999	-0.053216	-31.450636	-9.180366	-4.111825	-9.610374	-8.548072	0.000000	-10.000000	-0.008333	15.416667	71.000000	1023.000000	1023.000000	2046.000000
32.139999	-0.052863	-31.241970	-9.066246	-4.156012	-9.505011	-8.514703	0.000000	-10.000000	0.000000	15.216667	76.166664	1023.000000	1023.000000	2046.000000
32.160000	-0.052385	-30.959249	-8.983074	-4.264604	-9.385468	-8.326102	0.000000	-10.000000	0.000000	14.916667	81.333336	1023.000000	1023.000000	2046.000000
32.180000	-0.051797	-30.611891	-8.813390	-4.232854	-9.209132	-8.356515	0.000000	-10.000000	0.000000	14.533334	86.333336	1023.000000	1023.000000	2046.000000
32.200001	-0.051571	-30.478439	-8.583241	-4.402664	-9.135632	-8.356903	0.000000	-10.000000	0.008333	14.133333	91.166664	1023.000000	1023.000000	2046.000000
32.220001	-0.050981	-30.129522	-8.316827	-4.561349	-9.067796	-8.183550	0.000000	-10.000000	0.008333	13.966667	96.000000	1023.000000	1023.000000	2046.000000
32.240002	-0.049915	-29.499990	-8.079505	-4.391041	-8.822750	-8.206694	0.000000	-10.000000	0.008333	13.583334	100.666664	1023.000000	1023.000000	2046.000000
32.259998	-0.049039	-28.982273	-7.813676	-4.367548	-8.730980	-8.070068	0.000000	-10.000000	0.016667	13.100000	105.333336	1023.000000	1023.000000	2046.000000
32.279999	-0.047806	-28.253069	-7.539495	-4.191046	-8.577706	-7.944823	0.000000	-10.000000	0.016667	12.283334	109.666664	1023.000000	1023.000000	2046.000000
32.299999	-0.046666	-27.579391	-7.273095	-3.992610	-8.436378	-7.877309	0.000000	-10.000000	0.025000	11.400000	114.000000	1023.000000	1023.000000	2046.000000
32.320000	-0.045929	-27.144239	-7.052145	-3.916626	-8.466481	-7.708989	0.000000	-10.000000	0.025000	10.316667	118.000000	1023.000000	1023.000000	2046.000000
32.340000	-0.044850	-26.506491	-6.920310	-3.655357	-8.347157	-7.583666	0.000000	-10.000000	0.050000	8.950000	121.666664	1023.000000	1023.000000	2046.000000
32.360001	-0.044401	-26.241030	-6.798443	-3.505149	-8.463504	-7.473934	0.000000	-10.000000	0.075000	7.450000	124.833336	1023.000000	1023.000000	2046.000000
32.380001	-0.043910	-25.950605	-6.742859	-3.367839	-8.579333	-7.260574	0.000000	-10.000000	0.100000	5.733334	127.333336	1023.000000	1023.000000	2046.000000
32.400002	-0.043649	-25.796673	-6.781443	-3.036276	-8.670694	-7.308260	0.000000	-10.000000	0.125000	3.333333	129.500000	1023.000000	1023.000000	2046.000000
32.419998	-0.043961	-25.981150	-6.844775	-3.023643	-8.968204	-7.144527	0.000000	-10.000000	0.141667	0.433333	131.000000	1023.000000	1023.000000	2046.000000
32.439999	-0.044043	-26.029524	-6.940654	-2.864464	-9.156332	-7.068074	0.000000	-10.000000	0.150000	-2.216667	131.833328	1023.000000	1023.000000	2046.000000
32.459999	-0.044545	-26.325809	-7.101588	-2.664328	-9.392791	-7.167103	0.000000	-10.000000	0.150000	-4.333333	132.000000	1023.000000	1023.000000	2046.000000
32.480000	-0.045053	-26.626244	-7.211848	-2.709414	-9.733256	-6.971726	0.000000	-10.000000	0.158333	-5.883333	132.000000	1023.000000	1023.000000	2046.000000
32.500000	-0.045220	-26.724899	-7.355668	-2.474836	-9.872886	-7.021510	0.000000	-10.000000	0.158333	-7.350000	132.000000	1023.000000	1023.000000	2046.000000
32.520000	-0.045911	-27.133572	-7.546180	-2.426028	-10.134776	-7.026587	0.000000	-10.000000	0.175000	-8.466667	132.000000	1023.000000	1023.000000	2046.000000
32.540001	-0.046259	-27.338957	-7.683490	-2.342581	-10.350181	-6.962706	0.000000	-10.000000	0.183333	-9.366667	132.000000	1023.000000	1023.000000	2046.000000
32.560001	-0.046540	-27.505066	-7.804558	-2.161135	-10.521594	-7.017778	0.000000	-10.000000	0.191667	-10.000000	124.166664	1023.000000	1023.000000	2046.000000
32.580002	-0.047233	-27.914808	-7.998546	-2.207021	-10.775167	-6.934074	0.000000	-10.000000	0.191667	-10.433333	114.000000	1023.000000	1023.000000	2046.000000
32.599998	-0.047321	-27.966518	-8.114628	-2.024313	-10.916651	-6.910927	0.000000	-10.000000	0.191667	-10.683333	103.833336	1023.000000	1023.000000	2046.000000
32.619999	-0.047853	-28.280827	-8.186604	-1.877439	-11.171860	-7.044924	0.000000	-10.000000	0.200000	-10.800000	101.500000	1023.000000	1023.000000	2046.000000
32.639999	-0.048077	-28.413376	-8.216441	-1.884084	-11.442970	-6.869879	0.000000	-10.000000	0.200000	-10.800000	101.500000	1023.000000	1023.000000	2046.000000
32.660000	-0.048199	-28.485413	-8.267868	-1.689124	-11.600319	-6.928102	0.000000	-10.000000	0.191667	-10.833334	100.333336	1023.000000	1023.000000	2046.000000
32.680000	-0.049074	-29.002787	-8.363472	-1.803178	-11.917002	-6.919136	0.000000	-10.000000	0.191667	-10.766667	97.833336	1023.000000	1023.000000	2046.000000
32.700001	-0.049655	-29.345837	-8.533165	-1.748443	-12.112975	-6.951254	0.000000	-10.000000	0.191667	-10.850000	94.333336	1023.000000	1023.000000	2046.000000
32.720001	-0.050494	-29.841698	-8.705427	-1.721837	-12.272545	-7.141888	0.000000	-10.000000	0.200000	-11.116667	90.666664	1023.000000	1023.000000	2046.000000
32.740002	-0.050737	-29.985512	-8.815187	-1.714903	-12.401057	-7.054363	0.000000	-10.000000	0.200000	-11.483334	87.000000	1023.000000	1023.000000	2046.000000
32.759998	-0.050686	-29.955252	-9.006048	-1.360150	-12.586748	-7.002305	0.000000	-10.000000	0.200000	-11.800000	83.000000	1023.000000	1023.000000	2046.000000
32.779999	-0.051013	-30.148705	-9.293133	-1.147991	-12.904809	-6.802773	0.000000	-10.000000	0.200000	-11.866667	79.000000	1023.000000	1023.000000	2046.000000
32.799999	-0.051560	-30.472181	-9.551435	-0.983392	-13.268107	-6.669247	0.000000	-10.000000	0.200000	-12.016667	75.000000	1023.000000	1023.000000	2046.000000
32.820000	-0.052760	-31.181364	-9.784416	-1.051564	-13.598528	-6.746856	0.000000	-10.000000	0.200000	-12.150001	71.000000	1023.000000	1023.000000	2046.000000
32.840000	-0.054789	-32.380501	-10.117439	-1.482718	-14.070869	-6.709473	0.000000	-10.000000	0.216667	-12.350000	67.000000	1023.000000	1023.000000	2046.000000
32.860001	-0.056776	-33.554382	-10.513238	-1.631217	-14.368370	-7.041556	0.000000	-10.000000	0.216667	-12.400001	63.000000	1023.000000	1023.000000	2046.000000
32.880001	-0.059665	-35.261967	-11.065401	-1.919162	-14.786623	-7.490779	0.000000	-10.000000	0.216667	-12.166667	59.000000	1023.000000	1023.000000	2046.000000
32.900002	-0.062145	-36.727413	-11.597005	-2.224668	-15.205952	-7.699788	0.000000	-10.000000	0.191667	-11.683333	55.000000	1023.000000	1023.000000	2046.000000
32.919998	-0.063997	-37.821934	-12.099010	-2.241990	-15.392014	-8.088923	0.000000	-10.000000	0.183333	-11.100000	51.000000	1023.000000	1023.000000	2046.000000
32.939999	-0.066093	-39.060688	-12.491982	-2.540431	-15.781563	-8.246714	0.000000	-10.000000	0.175000	-10.716667	47.166668	1023.000000	1023.000000	2046.000000
32.959999	-0.067464	-39.871220	-12.827100	-2.647311	-15.980731	-8.416079	0.000000	-10.000000	0.175000	-10.600000	43.500000	1023.000000	1023.000000	2046.000000
32.980000	-0.068709	-40.607277	-13.086782	-2.707851	-16.135128	-8.677515	0.000000	-10.000000	0.175000	-10.716667	39.833332	1023.000000	1023.000000	2046.000000
33.000000	-0.070006	-41.373314	-13.281615	-2.983447	-16.392035	-8.716216	0.000000	-10.000000	0.183333	-10.900001	36.333332	1023.000000	1023.000000	2046.000000
33.020000	-0.070719	-41.794800	-13.431370	-3.090926	-16.486027	-8.786477	0.000000	-10.000000	0.175000	-10.966667	32.666668	1023.000000	1023.000000	2046.000000
33.040001	-0.071095	-42.017265	-13.542217	-3.084472	-16.446274	-8.944302	0.000000	-10.000000	0.175000	-10.983334	29.000000	1023.000000	1023.000000	2046.000000
33.060001	-0.071868	-42.474133	-13.622121	-3.298475	-16.573690	-8.979845	0.000000	-10.000000	0.158333	-10.750000	25.333334	1023.000000	1023.000000	2046.000000
33.080002	-0.071984	-42.542751	-13.701586	-3.318244	-16.549206	-8.973716	0.000000	-10.000000	0.166667	-10.416667	21.666666	1023.000000	1023.000000	2046.000000
33.099998	-0.071999	-42.551579	-13.729520	-3.225076	-16.510124	-9.086860	0.000000	-10.000000	0.158333	-9.966667	18.333334	1023.000000	1023.000000	2046.000000
33.119999	-0.072203	-42.671780	-13.736974	-3.394968	-16.574003	-8.965835	0.000000	-10.000000	0.158333	-9.466667	14.833333	1023.000000	1023.000000	2046.000000
33.139999	-0.071613	-42.323536	-13.699337	-3.283930	-16.434666	-8.905603	0.000000	-10.000000	0.150000	-9.033334	11.666667	1023.000000	1023.000000	2046.000000
33.160000	-0.071356	-42.171417	-13.674773	-3.137023	-16.400908	-8.958714	0.000000	-10.000000	0.150000	-8.366667	8.500000	1023.000000	1023.000000	2046.000000
33.180000	-0.071344	-42.164074	-13.628241	-3.102288	-16.559538	-8.874008	0.000000	-10.000000	0.141667	-7.466667	5.833333	1023.000000	1023.000000	2046.000000
33.200001	-0.070899	-41.901157	-13.745925	-2.876975	-16.424850	-8.853405	0.000000	-10.000000	0.125000	-5.983334	3.500000	1023.000000	1023.000000	2046.000000
33.220001	-0.070991	-41.955601	-13.855736	-2.783561	-16.422798	-8.893504	0.000000	-10.000000	0.108333	-2.683333	1.666667	1023.000000	1023.000000	2046.000000
33.240002	-0.071216	-42.088398	-13.982805	-2.811041	-16.551348	-8.743203	0.000000	-10.000000	0.100000	-0.333333	0.500000	1023.000000	1023.000000	2046.000000
33.259998	-0.071011	-41.967297	-14.075231	-2.654654	-16.460726	-8.776686	0.000000	-10.000000	0.100000	1.050000	0.000000	1023.000000	1023.000000	2046.000000
33.279999	-0.071392	-42.192665	-14.170739	-2.759786	-16.606621	-8.655519	0.000000	-10.000000	0.100000	0.283333	0.000000	1023.000000	1023.000000	2046.000000
33.299999	-0.071408	-42.201889	-14.257023	-2.741686	-16.585115	-8.618063	0.000000	-10.000000	0.100000	0.000000	0.000000	1023.000000	1023.000000	2046.000000
33.320000	-0.071426	-42.212486	-14.261627	-2.736571	-16.476656	-8.737632	0.000000	-10.000000	0.100000	0.000000	0.000000	1023.000000	1023.000000	2046.000000
33.340000	-0.071707	-42.378716	-14.137161	-3.019922	-16.598568	-8.623065	0.000000	-10.000000	0.100000	0.000000	0.000000	1023.000000	1023.000000	2046.000000
33.360001	-0.071286	-42.129787	-14.017770	-3.050635	-16.450783	-8.610601	0.000000	-10.000000	0.100000	0.000000	0.000000	1023.000000	1023.000000	2046.000000
33.380001	-0.070864	-41.880386	-13.865535	-3.036817	-16.310286	-8.667747	0.000000	-10.000000	0.108333	0.000000	0.000000	1023.000000	1023.000000	2046.000000
33.400002	-0.070161	-41.465218	-13.646444	-3.027452	-16.284603	-8.506717	0.000000	-10.000000	0.100000	0.000000	0.000000	1023.000000	1023.000000	2046.000000
33.419998	-0.068878	-40.707016	-13.468365	-2.790895	-16.002110	-8.445648	0.000000	-10.000000	0.100000	0.000000	0.000000	1023.000000	1023.000000	2046.000000
33.439999	-0.067974	-40.172569	-13.224273	-2.660650	-15.876253	-8.411392	0.000000	-10.000000	0.091667	0.000000	0.000000	1023.000000	1023.000000	2046.000000
33.459999	-0.067167	-39.695763	-13.043776	-2.577349	-15.851202	-8.223435	0.000000	-10.000000	0.108333	0.000000	0.000000	1023.000000	1023.000000	2046.000000
33.480000	-0.066007	-39.010220	-12.881662	-2.331990	-15.640747	-8.155822	0.000000	-10.000000	0.108333	0.000000	0.000000	1023.000000	1023.000000	2046.000000
33.500000	-0.065326	-38.607750	-12.773192	-2.169984	-15.583147	-8.081426	0.000000	-10.000000	0.108333	0.000000	0.000000	1023.000000	1023.000000	2046.000000
33.520000	-0.064842	-38.321457	-12.645232	-2.106861	-15.669652	-7.899712	0.000000	-10.000000	0.100000	0.000000	0.000000	1023.000000	1023.000000	2046.000000
33.540001	-0.063930	-37.782417	-12.567223	-1.892919	-15.528714	-7.793563	0.000000	-10.000000	0.100000	0.000000	0.000000	1023.000000	1023.000000	2046.000000
33.560001	-0.063687	-37.638779	-12.507989	-1.818500	-15.587980	-7.724309	0.000000	-10.000000	0.100000	0.000000	0.000000	1023.000000	1023.000000	2046.000000
33.580002	-0.063343	-37.435452	-12.468778	-1.745609	-15.611349	-7.609715	0.000000	-10.000000	0.100000	0.000000	0.000000	1023.000000	1023.000000	2046.000000
33.599998	-0.062676	-37.041351	-12.428687	-1.557406	-15.462883	-7.592377	0.000000	-10.000000	0.091667	0.000000	0.000000	1023.000000	1023.000000	2046.000000
33.619999	-0.062621	-37.009262	-12.373193	-1.531691	-15.555177	-7.549201	0.000000	-10.000000	0.091667	0.000000	0.000000	1023.000000	1023.000000	2046.000000
33.639999	-0.062028	-36.658649	-12.265413	-1.489808	-15.523016	-7.380411	0.000000	-10.000000	0.091667	0.000000	0.000000	1023.000000	1023.000000	2046.000000
33.660000	-0.061479	-36.334137	-12.218255	-1.332202	-15.378255	-7.405425	0.000000	-10.000000	0.100000	0.000000	0.000000	1023.000000	1023.000000	2046.000000
33.680000	-0.061402	-36.288807	-12.111368	-1.309713	-15.506299	-7.361424	0.000000	-10.000000	0.100000	0.000000	0.000000	1023.000000	1023.000000	2046.000000
33.700001	-0.060952	-36.022495	-12.034436	-1.246843	-15.441036	-7.300181	0.000000	-10.000000	0.108333	0.000000	0.000000	1023.000000	1023.000000	2046.000000
33.720001	-0.060323	-35.651043	-11.950493	-1.098116	-15.290125	-7.312308	0.000000	-10.000000	0.108333	0.000000	0.000000	1023.000000	1023.000000	2046.000000
33.740002	-0.060136	-35.540222	-11.761704	-1.052455	-15.420428	-7.305634	0.000000	-10.000000	0.116667	0.000000	0.000000	1023.000000	1023.000000	2046.000000
33.759998	-0.059708	-35.287552	-11.654534	-1.011463	-15.423363	-7.198190	0.000000	-10.000000	0.108333	0.000000	0.000000	1023.000000	1023.000000	2046.000000
33.779999	-0.059493	-35.160545	-11.632261	-0.901506	-15.310358	-7.316419	0.000000	-10.000000	0.108333	0.000000	0.000000	1023.000000	1023.000000	2046.000000
33.799999	-0.059790	-35.335766	-11.487274	-1.024614	-15.488804	-7.335075	0.000000	-10.000000	0.108333	0.000000	0.000000	1023.000000	1023.000000	2046.000000
33.820000	-0.059727	-35.298740	-11.505243	-1.022344	-15.416189	-7.354964	0.000000	-10.000000	0.108333	0.000000	0.000000	1023.000000	1023.000000	2046.000000
33.840000	-0.059436	-35.126877	-11.482163	-0.936505	-15.230654	-7.477556	0.000000	-10.000000	0.108333	0.000000	0.000000	1023.000000	1023.000000	2046.000000
33.860001	-0.059147	-34.956093	-11.412538	-0.837057	-15.354601	-7.351897	0.000000	-10.000000	0.108333	0.000000	0.000000	1023.000000	1023.000000	2046.000000
33.880001	-0.058142	-34.361866	-11.466738	-0.494254	-15.314767	-7.086108	0.000000	-10.000000	0.108333	0.000000	0.000000	1023.000000	1023.000000	2046.000000
33.900002	-0.057882	-34.207993	-11.583079	-0.272808	-15.292909	-7.059196	0.000000	-10.000000	0.116667	0.000000	0.000000	1023.000000	1023.000000	2046.000000
33.919998	-0.058375	-34.499443	-11.593741	-0.415949	-15.573774	-6.915976	0.000000	-10.000000	0.108333	0.000000	0.000000	1023.000000	1023.000000	2046.000000
33.939999	-0.059036	-34.890076	-11.732822	-0.642004	-15.604314	-6.910936	0.000000	-10.000000	0.108333	0.283333	0.000000	1023.000000	1023.000000	2046.000000
33.959999	-0.060515	-35.764183	-11.966823	-0.856818	-15.824478	-7.116065	0.000000	-10.000000	0.100000	1.150000	0.000000	1023.000000	1023.000000	2046.000000
33.980000	-0.062509	-36.942596	-12.283751	-1.132636	-16.172714	-7.353494	0.000000	-10.000000	0.091667	2.216667	0.000000	1023.000000	1023.000000	2046.000000
34.000000	-0.064415	-38.069111	-12.753588	-1.243895	-16.319752	-7.751875	0.000000	-10.000000	0.083333	3.316667	0.000000	1023.000000	1023.000000	2046.000000
34.020000	-0.066421	-39.254726	-13.136600	-1.456784	-16.617531	-8.043813	0.000000	-10.000000	0.083333	3.933333	0.000000	1023.000000	1023.000000	2046.000000
34.040001	-0.067698	-40.009621	-13.457159	-1.620680	-16.736149	-8.195635	0.000000	-10.000000	0.091667	4.316667	0.000000	1023.000000	1023.000000	2046.000000
34.060001	-0.068634	-40.562725	-13.720139	-1.698810	-16.736801	-8.406977	0.000000	-10.000000	0.100000	4.466667	0.000000	1023.000000	1023.000000	2046.000000
34.080002	-0.069869	-41.292446	-13.840430	-1.886051	-16.976807	-8.589158	0.000000	-10.000000	0.100000	4.050000	0.000000	1023.000000	1023.000000	2046.000000
34.099998	-0.070576	-41.710629	-13.990493	-2.028146	-17.022472	-8.669518	0.000000	-10.000000	0.150000	1.966667	0.000000	1023.000000	1023.000000	2046.000000
34.119999	-0.071585	-42.306671	-14.181249	-2.191864	-17.081169	-8.852389	0.000000	-10.000000	0.216667	-3.600000	0.000000	1023.000000	1023.000000	2046.000000
34.139999	-0.072502	-42.848595	-14.220712	-2.431002	-17.229170	-8.967712	0.000000	-10.000000	0.275000	-9.700000	-1.166667	1023.000000	1023.000000	2046.000000
34.160000	-0.072960	-43.119499	-14.379672	-2.512544	-17.097967	-9.129317	0.000000	-10.000000	0.283333	-13.666667	-4.166667	1023.000000	1023.000000	2046.000000
34.180000	-0.073485	-43.429855	-14.481102	-2.615700	-17.086658	-9.246397	0.000000	-10.000000	0.266667	-14.283334	-8.666667	1023.000000	1023.000000	2046.000000
34.200001	-0.073995	-43.731155	-14.525945	-2.727938	-17.217062	-9.260210	0.000000	-10.000000	0.258333	-13.733334	-13.500000	1023.000000	1023.000000	2046.000000
34.220001	-0.074005	-43.736996	-14.629719	-2.767042	-17.046806	-9.293427	0.000000	-10.000000	0.250000	-13.400000	-18.000000	1023.000000	1023.000000	2046.000000
34.240002	-0.073952	-43.705681	-14.569740	-2.803214	-17.012499	-9.320227	0.000000	-10.000000	0.250000	-12.800000	-22.500000	1023.000000	1023.000000	2046.000000
34.259998	-0.073947	-43.702465	-14.541878	-2.846328	-17.092863	-9.221395	0.000000	-10.000000	0.250000	-12.500000	-26.833334	1023.000000	1023.000000	2046.000000
34.279999	-0.073850	-43.645096	-14.609638	-2.766921	-16.997597	-9.270938	0.000000	-10.000000	0.233333	-12.100000	-31.000000	1023.000000	1023.000000	2046.000000
34.299999	-0.074105	-43.796066	-14.622971	-2.748881	-17.143137	-9.281078	0.000000	-10.000000	0.200000	-11.733334	-35.000000	1023.000000	1023.000000	2046.000000
34.320000	-0.074594	-44.084782	-14.783114	-2.774020	-17.251614	-9.276033	0.000000	-10.000000	0.183333	-10.966667	-38.833332	1023.000000	1023.000000	2046.000000
34.340000	-0.075308	-44.507259	-15.063969	-2.796368	-17.258787	-9.388134	0.000000	-10.000000	0.183333	-10.550000	-42.500000	1023.000000	1023.000000	2046.000000
34.360001	-0.076224	-45.048645	-15.224216	-2.900642	-17.490242	-9.433547	0.000000	-10.000000	0.200000	-10.366667	-46.000000	1023.000000	1023.000000	2046.000000
34.380001	-0.076863	-45.425854	-15.428870	-3.023970	-17.601042	-9.371974	0.000000	-10.000000	0.200000	-10.616667	-49.500000	1023.000000	1023.000000	2046.000000
34.400002	-0.077628	-45.878246	-15.669256	-3.071132	-17.674398	-9.463461	0.000000	-10.000000	0.191667	-10.750000	-53.166668	1023.000000	1023.000000	2046.000000
34.419998	-0.078692	-46.506878	-15.747012	-3.287483	-17.982485	-9.489899	0.000000	-10.000000	0.191667	-10.700000	-56.666668	1023.000000	1023.000000	2046.000000
34.439999	-0.079398	-46.924084	-15.862654	-3.467025	-18.036535	-9.557869	0.000000	-10.000000	0.183333	-10.600000	-60.333332	1023.000000	1023.000000	2046.000000
34.459999	-0.079938	-47.243481	-15.863306	-3.599698	-18.119795	-9.660680	0.000000	-10.000000	0.191667	-10.616667	-63.666668	1023.000000	1023.000000	2046.000000
34.480000	-0.080246	-47.425484	-15.792063	-3.774862	-18.257113	-9.601444	0.000000	-10.000000	0.191667	-10.616667	-67.333336	1023.000000	1023.000000	2046.000000
34.500000	-0.080016	-47.289188	-15.763837	-3.707419	-18.132460	-9.685472	0.000000	-10.000000	0.200000	-10.416667	-70.833336	1023.000000	1023.000000	2046.000000
34.520000	-0.080015	-47.288860	-15.596312	-3.726791	-18.299397	-9.666363	0.000000	-10.000000	0.191667	-10.016667	-74.500000	1023.000000	1023.000000	2046.000000
34.540001	-0.079579	-47.031223	-15.564387	-3.722996	-18.158571	-9.585269	0.000000	-10.000000	0.175000	-9.583334	-77.833336	1023.000000	1023.000000	2046.000000
34.560001	-0.079341	-46.890743	-15.487615	-3.619216	-18.106916	-9.676995	0.000000	-10.000000	0.166667	-9.133333	-81.000000	1023.000000	1023.000000	2046.000000
34.580002	-0.078914	-46.638195	-15.305727	-3.643012	-18.158993	-9.530462	0.000000	-10.000000	0.158333	-8.833333	-84.000000	1023.000000	1023.000000	2046.000000
34.599998	-0.078551	-46.423428	-15.275787	-3.534659	-18.037735	-9.575245	0.000000	-10.000000	0.166667	-8.516666	-87.000000	1023.000000	1023.000000	2046.000000
34.619999	-0.078253	-46.247269	-15.123822	-3.448485	-18.110243	-9.564719	0.000000	-10.000000	0.150000	-8.016666	-89.833336	1023.000000	1023.000000	2046.000000
34.639999	-0.077910	-46.044891	-14.996405	-3.438957	-18.146526	-9.463002	0.000000	-10.000000	0.150000	-7.166667	-92.500000	1023.000000	1023.000000	2046.000000
34.660000	-0.077479	-45.790089	-14.902499	-3.324106	-18.061493	-9.501992	0.000000	-10.000000	0.133333	-5.966667	-95.000000	1023.000000	1023.000000	2046.000000
34.680000	-0.076840	-45.412315	-14.607606	-3.251529	-18.076027	-9.477154	0.000000	-10.000000	0.125000	-4.416667	-97.000000	1023.000000	1023.000000	2046.000000
34.700001	-0.076210	-45.039982	-14.417302	-3.245287	-17.923101	-9.454293	0.000000	-10.000000	0.100000	-2.000000	-98.333336	1023.000000	1023.000000	2046.000000
34.720001	-0.075651	-44.709873	-14.226500	-3.241768	-17.753950	-9.487657	0.000000	-10.000000	0.083333	0.616667	-98.833336	1023.000000	1023.000000	2046.000000
34.740002	-0.075054	-44.357090	-13.965655	-3.259924	-17.626966	-9.504544	0.000000	-10.000000	0.066667	3.400000	-99.000000	1023.000000	1023.000000	2046.000000
34.759998	-0.074525	-44.044483	-13.863400	-3.355228	-17.329493	-9.496363	0.000000	-10.000000	0.058333	5.816667	-99.000000	1023.000000	1023.000000	2046.000000
34.779999	-0.073296	-43.317974	-13.715149	-3.136050	-16.951197	-9.515578	0.000000	-10.000000	0.033333	8.050000	-99.000000	1023.000000	1023.000000	2046.000000
34.799999	-0.072271	-42.712048	-13.558495	-3.006002	-16.882885	-9.264666	0.000000	-10.000000	0.008333	10.000000	-99.000000	1023.000000	1023.000000	2046.000000
34.820000	-0.071083	-42.009876	-13.510785	-2.845167	-16.565950	-9.087976	0.000000	-10.000000	-0.025000	11.900001	-99.000000	1023.000000	1023.000000	2046.000000
34.840000	-0.070429	-41.623657	-13.294035	-2.887768	-16.383297	-9.058556	0.000000	-10.000000	-0.041667	13.733334	-99.000000	1023.000000	1023.000000	2046.000000
34.860001	-0.070008	-41.374886	-12.991278	-3.264693	-16.169424	-8.949491	0.000000	-10.000000	-0.075000	15.700000	-78.500000	1023.000000	1023.000000	2046.000000
34.880001	-0.070135	-41.449738	-12.870148	-3.713716	-15.785166	-9.080709	0.000000	-10.000000	-0.116667	17.500000	-37.000000	1023.000000	1023.000000	2046.000000
34.900002	-0.070269	-41.529095	-12.732916	-4.007942	-15.502979	-9.285254	0.000000	-10.000000	-0.183333	19.450001	6.666667	1023.000000	1023.000000	2046.000000
34.919998	-0.070830	-41.860714	-12.682730	-4.399436	-15.284925	-9.493625	0.000000	-10.000000	-0.258333	21.500000	32.166668	1023.000000	1023.000000	2046.000000
34.939999	-0.071123	-42.033825	-12.767657	-4.747588	-14.766393	-9.752186	0.000000	-10.000000	-0.333333	23.466667	39.000000	1023.000000	1023.000000	2046.000000
34.959999	-0.070721	-41.796188	-12.564484	-5.014075	-14.255441	-9.962187	0.000000	-10.000000	-0.391667	25.783333	46.500000	1023.000000	1023.000000	2046.000000
34.980000	-0.069853	-41.283211	-12.220040	-5.380780	-13.706718	-9.975673	0.000000	-10.000000	-0.458333	27.800001	54.666668	1023.000000	1023.000000	2046.000000
35.000000	-0.068499	-40.483017	-11.898519	-5.668178	-12.898366	-10.017953	0.000000	-10.000000	-0.541667	30.216667	63.833332	1023.000000	1023.000000	2046.000000
35.020000	-0.066841	-39.503231	-11.286799	-5.926526	-12.242536	-10.047370	0.000000	-10.000000	-0.650000	32.233334	73.500000	1023.000000	1023.000000	2046.000000
35.040001	-0.064769	-38.278248	-10.601959	-6.274078	-11.508049	-9.894160	0.000000	-10.000000	-0.733333	34.283337	84.000000	1023.000000	1023.000000	2046.000000
35.060001	-0.062454	-36.910343	-10.058565	-6.491390	-10.549741	-9.810649	0.000000	-10.000000	-0.816667	36.083336	94.833336	1023.000000	1023.000000	2046.000000
35.080002	-0.059798	-35.340599	-9.248410	-6.634911	-9.724002	-9.733276	0.000000	-10.000000	-0.900000	37.983334	106.666664	1023.000000	1023.000000	2046.000000
35.099998	-0.056894	-33.624340	-8.413491	-6.788118	-8.912463	-9.510266	0.000000	-10.000000	-0.975000	39.683334	118.833336	1023.000000	1023.000000	2046.000000
35.119999	-0.054062	-31.950878	-7.750626	-6.839224	-8.061125	-9.299903	0.000000	-10.000000	-1.041667	41.016666	132.000000	1023.000000	1023.000000	2046.000000
35.139999	-0.050859	-30.057936	-6.987414	-6.729612	-7.227046	-9.113863	0.000000	-10.000000	-1.075000	41.983334	145.500000	1023.000000	1023.000000	2046.000000
35.160000	-0.047441	-28.037418	-6.066253	-6.688673	-6.414166	-8.868326	0.000000	-10.000000	-1.100000	42.683334	159.500000	1023.000000	1023.000000	2046.000000
35.180000	-0.044327	-26.197138	-5.358663	-6.569963	-5.597148	-8.671363	0.000000	-10.000000	-1.075000	42.766666	173.500000	1023.000000	1023.000000	2046.000000
35.200001	-0.041110	-24.295891	-4.557607	-6.434034	-4.890357	-8.413894	0.000000	-10.000000	-1.050000	42.599998	187.500000	1023.000000	1023.000000	2046.000000
35.220001	-0.037804	-22.342407	-3.611816	-6.266626	-4.304759	-8.159207	0.000000	-10.000000	-1.016667	42.133335	201.833328	1023.000000	1023.000000	2046.000000
35.240002	-0.034925	-20.640896	-2.995982	-6.148478	-3.579803	-7.916634	0.000000	-10.000000	-1.000000	41.850002	216.166672	1023.000000	1023.000000	2046.000000
35.259998	-0.032356	-19.122425	-2.512673	-6.060508	-2.929817	-7.619428	0.000000	-10.000000	-0.950000	41.183334	230.166672	1023.000000	1023.000000	2046.000000
35.279999	-0.030210	-17.854004	-2.025540	-5.972571	-2.416015	-7.439878	0.000000	-10.000000	-0.900000	40.600002	243.833328	1023.000000	1023.000000	2046.000000
35.299999	-0.028412	-16.791399	-1.506907	-5.981283	-2.073161	-7.230048	0.000000	-10.000000	-0.858333	39.799999	257.333344	1023.000000	1023.000000	2046.000000
35.320000	-0.026932	-15.917040	-1.140166	-6.062866	-1.679068	-7.034940	0.000000	-10.000000	-0.841667	39.316666	270.833344	1023.000000	1023.000000	2046.000000
35.340000	-0.025128	-14.850782	-0.586306	-6.024976	-1.330588	-6.908913	0.000000	-10.000000	-0.816667	38.650002	284.166656	1023.000000	1023.000000	2046.000000
35.360001	-0.023353	-13.801759	0.163396	-6.122861	-1.097767	-6.744527	0.000000	-10.000000	-0.783333	38.049999	297.166656	1023.000000	1023.000000	2046.000000
35.380001	-0.021464	-12.685084	0.721478	-6.161142	-0.649216	-6.596204	0.000000	-10.000000	-0.750000	37.250000	310.166656	1023.000000	1023.000000	2046.000000
35.400002	-0.018947	-11.197665	1.382369	-5.960244	-0.147836	-6.471955	0.000000	-10.000000	-0.733333	36.700001	322.666656	1023.000000	1023.000000	2046.000000
35.419998	-0.016138	-9.537509	2.184780	-5.765194	0.243584	-6.200679	0.000000	-10.000000	-0.708333	36.049999	335.000000	1023.000000	1023.000000	2046.000000
35.439999	-0.013355	-7.892607	2.815186	-5.589831	0.839660	-5.957623	0.000000	-10.000000	-0.691667	35.650002	347.000000	1023.000000	1023.000000	2046.000000
35.459999	-0.010337	-6.109142	3.481648	-5.316328	1.435125	-5.709587	0.000000	-10.000000	-0.675000	34.950001	359.000000	1023.000000	1023.000000	2046.000000
35.480000	-0.007083	-4.186075	4.296241	-5.047470	2.000998	-5.435844	0.000000	-10.000000	-0.683333	34.799999	370.833344	1023.000000	1023.000000	2046.000000
35.500000	-0.004208	-2.486939	4.942353	-4.880777	2.580925	-5.129439	0.000000	-10.000000	-0.666667	34.416668	382.500000	1023.000000	1023.000000	2046.000000
35.520000	-0.001067	-0.630437	5.595377	-4.576075	3.213401	-4.863141	0.000000	-10.000000	-0.658333	34.400002	394.000000	1023.000000	1023.000000	2046.000000
35.540001	0.002213	1.308001	6.354983	-4.221687	3.787194	-4.612488	0.000000	-10.000000	-0.641667	34.083336	405.500000	1023.000000	1023.000000	2046.000000
35.560001	0.004930	2.913723	7.072540	-4.066864	4.274267	-4.366220	0.000000	-10.000000	-0.641667	33.950001	416.833344	1023.000000	1023.000000	2046.000000
35.580002	0.007883	4.658571	7.680338	-3.869697	4.981283	-4.133352	0.000000	-10.000000	-0.633333	33.766666	428.166656	1023.000000	1023.000000	2046.000000
35.599998	0.010983	6.491036	8.449276	-3.565836	5.597647	-3.990051	0.000000	-10.000000	-0.633333	33.750000	439.500000	1023.000000	1023.000000	2046.000000
35.619999	0.013846	8.182842	9.205730	-3.414755	6.210238	-3.818371	0.000000	-10.000000	-0.641667	33.933334	450.833344	1023.000000	1023.000000	2046.000000
35.639999	0.016702	9.870834	9.848242	-3.309915	6.948891	-3.616384	0.000000	-10.000000	-0.641667	34.166668	462.166656	1023.000000	1023.000000	2046.000000
35.660000	0.019747	11.670652	10.676759	-3.082121	7.529222	-3.453207	0.000000	-10.000000	-0.641667	34.200001	473.500000	1023.000000	1023.000000	2046.000000
35.680000	0.022633	13.375821	11.430064	-2.928425	8.162111	-3.287930	0.000000	-10.000000	-0.641667	34.033333	484.833344	1023.000000	1023.000000	2046.000000
35.700001	0.025267	14.932513	11.975229	-2.797156	8.870378	-3.115937	0.000000	-10.000000	-0.658333	34.299999	496.166656	1023.000000	1023.000000	2046.000000
35.720001	0.027699	16.369881	12.606388	-2.656792	9.435118	-3.014832	0.000000	-10.000000	-0.658333	34.500000	507.500000	1023.000000	1023.000000	2046.000000
35.740002	0.030071	17.771681	13.344006	-2.615357	9.931132	-2.888100	0.000000	-10.000000	-0.658333	34.566666	519.166687	1023.000000	1023.000000	2046.000000
35.759998	0.032279	19.077013	13.927265	-2.585060	10.529801	-2.794994	0.000000	-10.000000	-0.650000	34.433334	530.666687	1023.000000	1023.000000	2046.000000
35.779999	0.035263	20.840673	14.560016	-2.311688	11.323020	-2.730674	0.000000	-10.000000	-0.641667	34.183334	542.333313	1023.000000	1023.000000	2046.000000
35.799999	0.038725	22.886637	15.395030	-1.994881	12.032413	-2.545925	0.000000	-10.000000	-0.625000	34.100002	553.666687	1023.000000	1023.000000	2046.000000
35.820000	0.041487	24.518890	15.783738	-1.624384	12.677732	-2.318197	0.000000	-10.000000	-0.608333	33.466667	565.000000	1023.000000	1023.000000	2046.000000
35.840000	0.044425	26.255148	16.197910	-1.131981	13.160930	-1.971710	0.000000	-10.000000	-0.591667	33.233334	576.166687	1023.000000	1023.000000	2046.000000
35.860001	0.046613	27.548429	16.793688	-0.961500	13.487630	-1.771390	0.000000	-10.000000	-0.583333	32.983334	587.333313	1023.000000	1023.000000	2046.000000
35.880001	0.047765	28.229288	17.201683	-1.062791	13.728157	-1.637762	0.000000	-10.000000	-0.558333	32.783333	598.500000	1023.000000	1023.000000	2046.000000
35.900002	0.048092	28.422474	17.264336	-1.175768	13.983173	-1.649268	0.000000	-10.000000	-0.541667	32.433334	609.500000	1023.000000	1023.000000	2046.000000
35.919998	0.048149	28.456270	17.273634	-1.171075	14.027958	-1.674247	0.000000	-10.000000	-0.508333	31.766666	620.333313	1023.000000	1023.000000	2046.000000
35.939999	0.047156	27.869114	16.915249	-1.293079	14.053387	-1.806440	0.000000	-10.000000	-0.475000	31.133333	631.000000	1023.000000	1023.000000	2046.000000
35.959999	0.046887	27.710327	16.655251	-1.147707	14.184125	-1.981341	0.000000	-10.000000	-0.441667	30.299999	641.333313	1023.000000	1023.000000	2046.000000
35.980000	0.047568	28.112679	16.727533	-1.039946	14.388453	-1.963362	0.000000	-10.000000	-0.400000	29.383333	651.500000	1023.000000	1023.000000	2046.000000
36.000000	0.048225	28.501003	16.705591	-0.982034	14.690251	-1.912805	0.000000	-10.000000	-0.375000	28.816668	661.500000	1023.000000	1023.000000	2046.000000
36.020000	0.049503	29.256128	16.911415	-0.770647	15.008789	-1.893429	0.000000	-10.000000	-0.366667	28.283333	671.333313	1023.000000	1023.000000	2046.000000
36.040001	0.050501	29.846321	17.223015	-0.764859	15.253867	-1.865702	0.000000	-10.000000	-0.375000	28.100000	681.000000	1023.000000	1023.000000	2046.000000
36.060001	0.051592	30.490707	17.383741	-0.696370	15.615972	-1.812637	0.000000	-10.000000	-0.366667	27.416666	690.333313	1023.000000	1023.000000	2046.000000
36.080002	0.053210	31.447163	17.834003	-0.514362	15.890068	-1.762546	0.000000	-10.000000	-0.341667	26.850000	699.666687	1023.000000	1023.000000	2046.000000
36.099998	0.054529	32.226440	18.104246	-0.487300	16.325935	-1.716440	0.000000	-10.000000	-0.325000	25.900000	708.666687	1023.000000	1023.000000	2046.000000
36.119999	0.055877	33.023113	18.348919	-0.369748	16.736290	-1.692346	0.000000	-10.000000	-0.333333	25.333334	717.500000	1023.000000	1023.000000	2046.000000
36.139999	0.057777	34.146297	18.818609	-0.146705	17.089451	-1.615057	0.000000	-10.000000	-0.325000	24.650000	726.000000	1023.000000	1023.000000	2046.000000
36.160000	0.059467	35.145153	19.123850	-0.058408	17.628141	-1.548430	0.000000	-10.000000	-0.316667	24.116667	734.500000	1023.000000	1023.000000	2046.000000
36.180000	0.061616	36.415340	19.541203	0.141054	18.154995	-1.421912	0.000000	-10.000000	-0.275000	23.450001	742.833313	1023.000000	1023.000000	2046.000000
36.200001	0.063915	37.773930	20.068481	0.395561	18.589369	-1.279480	0.000000	-10.000000	-0.250000	22.933334	750.666687	1023.000000	1023.000000	2046.000000
36.220001	0.065831	38.906044	20.431263	0.592623	19.101780	-1.219622	0.000000	-10.000000	-0.216667	22.433334	758.333313	1023.000000	1023.000000	2046.000000
36.240002	0.067785	40.060959	20.707628	0.865815	19.651653	-1.164140	0.000000	-10.000000	-0.191667	21.866667	765.833313	1023.000000	1023.000000	2046.000000
36.259998	0.069370	40.997837	21.033838	0.984113	19.990517	-1.010632	0.000000	-10.000000	-0.175000	21.116667	773.333313	1023.000000	1023.000000	2046.000000
36.279999	0.070215	41.497295	21.123035	0.934309	20.315088	-0.875135	0.000000	-10.000000	-0.158333	20.233334	780.500000	1023.000000	1023.000000	2046.000000
36.299999	0.070782	41.832188	21.193607	0.922734	20.505589	-0.789742	0.000000	-10.000000	-0.150000	19.466667	787.500000	1023.000000	1023.000000	2046.000000
36.320000	0.070985	41.952259	21.268322	0.820903	20.569359	-0.706325	0.000000	-10.000000	-0.116667	18.650000	794.166687	1023.000000	1023.000000	2046.000000
36.340000	0.071070	42.002338	21.191879	0.750269	20.710989	-0.650798	0.000000	-10.000000	-0.083333	17.750000	800.500000	1023.000000	1023.000000	2046.000000
36.360001	0.071308	42.142887	21.371134	0.642055	20.743530	-0.613831	0.000000	-10.000000	-0.041667	16.533333	806.500000	1023.000000	1023.000000	2046.000000
36.380001	0.071429	42.214409	21.501160	0.431944	20.874249	-0.592944	0.000000	-10.000000	-0.025000	15.100000	812.166687	1023.000000	1023.000000	2046.000000
36.400002	0.071707	42.379120	21.588366	0.373873	21.017626	-0.600744	0.000000	-10.000000	-0.008333	13.700001	817.500000	1023.000000	1023.000000	2046.000000
36.419998	0.072605	42.909851	21.928099	0.461459	21.057922	-0.537626	0.000000	-10.000000	-0.008333	12.483334	822.333313	1023.000000	1023.000000	2046.000000
36.439999	0.073534	43.458817	22.045460	0.535943	21.278833	-0.401417	0.000000	-10.000000	0.000000	11.416667	826.833313	1023.000000	1023.000000	2046.000000
36.459999	0.074976	44.310757	22.424276	0.744500	21.409002	-0.267021	0.000000	-10.000000	0.000000	10.383333	830.833313	1023.000000	1023.000000	2046.000000
36.480000	0.076261	45.069988	22.685324	0.892733	21.591274	-0.099341	0.000000	-10.000000	0.016667	9.133333	834.500000	1023.000000	1023.000000	2046.000000
36.500000	0.077470	45.784779	22.882727	1.150416	21.782887	-0.031252	0.000000	-10.000000	0.033333	8.033333	837.666687	1023.000000	1023.000000	2046.000000
36.520000	0.079038	46.711414	23.214376	1.390952	21.927172	0.178915	0.000000	-10.000000	0.058333	7.133333	840.500000	1023.000000	1023.000000	2046.000000
36.540001	0.080034	47.299839	23.362127	1.587039	22.041513	0.309160	0.000000	-10.000000	0.058333	6.433333	843.000000	1023.000000	1023.000000	2046.000000
36.560001	0.081045	47.897690	23.500109	1.829962	22.148890	0.418730	0.000000	-10.000000	0.075000	5.633334	845.333313	1023.000000	1023.000000	2046.000000
36.580002	0.082020	48.474110	23.652489	2.003137	22.281708	0.536774	0.000000	-10.000000	0.083333	4.700000	847.500000	1023.000000	1023.000000	2046.000000
36.599998	0.082500	48.757309	23.688667	2.143030	22.356913	0.568699	0.000000	-10.000000	0.100000	3.900000	849.166687	1023.000000	1023.000000	2046.000000
36.619999	0.083396	49.287193	23.889410	2.293306	22.403610	0.700868	0.000000	-10.000000	0.091667	3.066667	850.500000	1023.000000	1023.000000	2046.000000
36.639999	0.083836	49.546917	24.005848	2.354362	22.440882	0.745824	0.000000	-10.000000	0.091667	2.033333	851.500000	1023.000000	1023.000000	2046.000000
36.660000	0.084029	49.661045	24.003031	2.462154	22.483919	0.711941	0.000000	-10.000000	0.091667	0.950000	852.333313	1023.000000	1023.000000	2046.000000
36.680000	0.084763	50.094757	24.192417	2.544432	22.552811	0.805095	0.000000	-10.000000	0.100000	-0.433333	852.833313	1023.000000	1023.000000	2046.000000
36.700001	0.085145	50.320820	24.272289	2.651824	22.624140	0.772566	0.000000	-10.000000	0.100000	-1.600000	853.000000	1023.000000	1023.000000	2046.000000
36.720001	0.085891	50.761505	24.471355	2.822130	22.662062	0.805957	0.000000	-10.000000	0.108333	-2.883333	853.000000	1023.000000	1023.000000	2046.000000
36.740002	0.086234	50.964119	24.576538	2.874615	22.629162	0.883803	0.000000	-10.000000	0.125000	-3.850000	853.000000	1023.000000	1023.000000	2046.000000
36.759998	0.086119	50.896252	24.492329	2.916714	22.607214	0.879994	0.000000	-10.000000	0.141667	-4.916667	853.000000	1023.000000	1023.000000	2046.000000
36.779999	0.086184	50.934765	24.481560	3.078571	22.493799	0.880835	0.000000	-10.000000	0.150000	-6.133333	853.000000	1023.000000	1023.000000	2046.000000
36.799999	0.085824	50.722229	24.271378	3.077392	22.445831	0.927628	0.000000	-10.000000	0.150000	-7.416667	853.000000	1023.000000	1023.000000	2046.000000
36.820000	0.085722	50.661407	23.931730	3.463417	22.318607	0.947655	0.000000	-10.000000	0.150000	-8.666667	853.000000	1023.000000	1023.000000	2046.000000
36.840000	0.085596	50.587017	23.552427	3.888004	21.917662	1.228924	0.000000	-10.000000	0.150000	-9.666667	853.000000	1023.000000	1023.000000	2046.000000
36.860001	0.084673	50.041893	23.063782	4.110431	21.548931	1.318749	0.000000	-10.000000	0.166667	-10.483334	853.000000	1023.000000	1023.000000	2046.000000
36.880001	0.083327	49.246513	22.799568	4.112048	20.975576	1.359320	0.000000	-10.000000	0.183333	-11.166667	845.333313	1023.000000	1023.000000	2046.000000
36.900002	0.081637	48.247299	22.499044	3.913663	20.467985	1.366608	0.000000	-10.000000	0.216667	-12.583334	832.000000	1023.000000	1023.000000	2046.000000
36.919998	0.079008	46.693771	21.772650	3.869979	19.910591	1.140550	0.000000	-10.000000	0.233333	-13.783334	818.666687	1023.000000	1023.000000	2046.000000
36.939999	0.075855	44.830166	20.918592	3.823816	19.138338	0.949420	0.000000	-10.000000	0.250000	-14.750000	813.000000	1023.000000	1023.000000	2046.000000
36.959999	0.072280	42.717442	19.940678	3.826825	18.383316	0.566623	0.000000	-10.000000	0.250000	-14.750000	813.000000	1023.000000	1023.000000	2046.000000
36.980000	0.069252	40.927876	19.097973	3.830365	17.737303	0.262235	0.000000	-10.000000	0.266667	-15.033334	811.333313	1023.000000	1023.000000	2046.000000
37.000000	0.067142	39.681061	18.476919	3.844126	17.220778	0.139238	0.000000	-10.000000	0.283333	-15.450000	808.000000	1023.000000	1023.000000	2046.000000
37.020000	0.064883	38.345703	17.812637	3.858058	16.765995	-0.090987	0.000000	-10.000000	0.300000	-15.983334	802.833313	1023.000000	1023.000000	2046.000000
37.040001	0.062860	37.150082	17.356134	3.811022	16.212643	-0.229715	0.000000	-10.000000	0.300000	-16.400000	797.666687	1023.000000	1023.000000	2046.000000
37.060001	0.061099	36.109760	16.922434	3.759895	15.811746	-0.384314	0.000000	-10.000000	0.300000	-16.916668	792.166687	1023.000000	1023.000000	2046.000000
37.080002	0.059239	35.010094	16.481966	3.630804	15.400723	-0.503401	0.000000	-10.000000	0.333333	-17.500000	786.500000	1023.000000	1023.000000	2046.000000
37.099998	0.057994	34.274372	16.215483	3.580999	15.039281	-0.561391	0.000000	-10.000000	0.366667	-18.183334	780.500000	1023.000000	1023.000000	2046.000000
37.119999	0.056334	33.293301	15.786652	3.520617	14.766556	-0.780524	0.000000	-10.000000	0.416667	-19.150000	772.166687	1023.000000	1023.000000	2046.000000
37.139999	0.054700	32.327507	15.420720	3.432531	14.361401	-0.887144	0.000000	-10.000000	0.433333	-19.933334	765.833313	1023.000000	1023.000000	2046.000000
37.160000	0.053202	31.442135	15.035575	3.425272	13.931980	-0.950692	0.000000	-10.000000	0.458333	-20.850000	759.333313	1023.000000	1023.000000	2046.000000
37.180000	0.051264	30.297112	14.497217	3.354140	13.537904	-1.092149	0.000000	-10.000000	0.483333	-21.650000	754.666687	1023.000000	1023.000000	2046.000000
37.200001	0.049649	29.342726	14.075355	3.369206	12.931602	-1.033437	0.000000	-10.000000	0.533333	-23.183334	747.500000	1023.000000	1023.000000	2046.000000
37.220001	0.047948	28.337198	13.509764	3.508096	12.306829	-0.987492	0.000000	-10.000000	0.600000	-24.800001	739.666687	1023.000000	1023.000000	2046.000000
37.240002	0.045807	27.071854	12.825584	3.730002	11.568035	-1.051768	0.000000	-10.000000	0.658333	-26.350000	731.500000	1023.000000	1023.000000	2046.000000
37.259998	0.043798	25.884727	12.157959	3.909041	10.765216	-0.947489	0.000000	-10.000000	0.708333	-27.566668	722.666687	1023.000000	1023.000000	2046.000000
37.279999	0.041457	24.501282	11.315077	4.040243	10.024876	-0.878913	0.000000	-10.000000	0.741667	-28.416668	713.500000	1023.000000	1023.000000	2046.000000
37.299999	0.038802	22.932156	10.517449	4.097246	9.178808	-0.861349	0.000000	-10.000000	0.783333	-29.233334	704.000000	1023.000000	1023.000000	2046.000000
37.320000	0.036477	21.557854	9.773871	4.104045	8.387407	-0.707471	0.000000	-10.000000	0.816667	-29.550001	694.333313	1023.000000	1023.000000	2046.000000
37.340000	0.033897	20.032904	8.880895	4.242902	7.674239	-0.765132	0.000000	-10.000000	0.825000	-29.916666	684.500000	1023.000000	1023.000000	2046.000000
37.360001	0.031486	18.608202	8.171413	4.228096	6.921209	-0.712516	0.000000	-10.000000	0.825000	-30.083334	674.500000	1023.000000	1023.000000	2046.000000
37.380001	0.029127	17.213787	7.502783	4.157415	6.308024	-0.754435	0.000000	-10.000000	0.808333	-30.350000	664.500000	1023.000000	1023.000000	2046.000000
37.400002	0.026701	15.780437	6.893792	3.964276	5.746142	-0.823774	0.000000	-10.000000	0.808333	-30.216667	654.500000	1023.000000	1023.000000	2046.000000
37.419998	0.024946	14.743366	6.497694	3.824946	5.200525	-0.779798	0.000000	-10.000000	0.800000	-29.900000	644.500000	1023.000000	1023.000000	2046.000000
37.439999	0.023329	13.787439	6.075310	3.802379	4.800663	-0.890913	0.000000	-10.000000	0.800000	-29.566668	634.500000	1023.000000	1023.000000	2046.000000
37.459999	0.022030	13.019850	5.794178	3.748494	4.319353	-0.842176	0.000000	-10.000000	0.775000	-29.316668	624.500000	1023.000000	1023.000000	2046.000000
37.480000	0.020938	12.374236	5.459554	3.780510	3.971122	-0.836950	0.000000	-10.000000	0.750000	-28.883333	614.500000	1023.000000	1023.000000	2046.000000
37.500000	0.019673	11.626550	5.164782	3.777962	3.558542	-0.874736	0.000000	-10.000000	0.725000	-28.416668	604.833313	1023.000000	1023.000000	2046.000000
37.520000	0.018649	11.021852	4.922892	3.775884	3.095707	-0.772632	0.000000	-10.000000	0.716667	-28.150002	595.333313	1023.000000	1023.000000	2046.000000
37.540001	0.017347	10.252338	4.530520	3.864314	2.691567	-0.834063	0.000000	-10.000000	0.700000	-27.983334	586.000000	1023.000000	1023.000000	2046.000000
37.560001	0.015967	9.436605	4.192846	3.877429	2.184969	-0.818638	0.000000	-10.000000	0.700000	-27.833334	576.666687	1023.000000	1023.000000	2046.000000
37.580002	0.014784	8.737467	3.883520	3.993109	1.627649	-0.766811	0.000000	-10.000000	0.700000	-27.700001	567.333313	1023.000000	1023.000000	2046.000000
37.599998	0.013251	7.831315	3.489558	4.065682	1.094744	-0.818670	0.000000	-10.000000	0.708333	-27.583334	558.166687	1023.000000	1023.000000	2046.000000
37.619999	0.011777	6.960153	3.068279	4.072637	0.516357	-0.697119	0.000000	-10.000000	0.691667	-27.383333	548.833313	1023.000000	1023.000000	2046.000000
37.639999	0.010341	6.111413	2.659669	4.165034	0.031630	-0.744921	0.000000	-10.000000	0.683333	-27.316668	539.666687	1023.000000	1023.000000	2046.000000
37.660000	0.008713	5.149508	2.293663	4.142253	-0.575870	-0.710538	0.000000	-10.000000	0.683333	-27.383333	530.500000	1023.000000	1023.000000	2046.000000
37.680000	0.007471	4.415188	1.931135	4.183087	-1.106210	-0.592823	0.000000	-10.000000	0.683333	-27.550001	521.500000	1023.000000	1023.000000	2046.000000
37.700001	0.005661	3.345653	1.485039	4.224229	-1.651561	-0.712055	0.000000	-10.000000	0.691667	-27.533335	512.333313	1023.000000	1023.000000	2046.000000
37.720001	0.004119	2.434191	1.092170	4.186626	-2.208047	-0.636558	0.000000	-10.000000	0.691667	-27.633333	503.166656	1023.000000	1023.000000	2046.000000
37.740002	0.002601	1.537046	0.678037	4.268064	-2.716154	-0.692901	0.000000	-10.000000	0.708333	-27.833334	493.833344	1023.000000	1023.000000	2046.000000
37.759998	0.000835	0.493776	0.239276	4.220205	-3.263003	-0.702703	0.000000	-10.000000	0.716667	-27.850000	484.666656	1023.000000	1023.000000	2046.000000
37.779999	-0.000555	-0.328058	-0.095111	4.221404	-3.850572	-0.603778	0.000000	-10.000000	0.725000	-27.700001	475.333344	1023.000000	1023.000000	2046.000000
37.799999	-0.002029	-1.199361	-0.483065	4.291247	-4.336550	-0.670993	0.000000	-10.000000	0.708333	-27.366667	466.166656	1023.000000	1023.000000	2046.000000
37.820000	-0.003595	-2.124517	-0.855589	4.250984	-4.872181	-0.647731	0.000000	-10.000000	0.675000	-26.916666	457.000000	1023.000000	1023.000000	2046.000000
37.840000	-0.004743	-2.802863	-1.131203	4.324547	-5.384177	-0.612030	0.000000	-10.000000	0.625000	-26.433334	448.000000	1023.000000	1023.000000	2046.000000
37.860001	-0.006161	-3.640914	-1.464973	4.324371	-5.844494	-0.655818	0.000000	-10.000000	0.616667	-25.950001	439.166656	1023.000000	1023.000000	2046.000000
37.880001	-0.007619	-4.503101	-1.792395	4.236299	-6.334649	-0.612355	0.000000	-10.000000	0.608333	-25.600000	430.500000	1023.000000	1023.000000	2046.000000
37.900002	-0.008782	-5.190258	-2.105637	4.299699	-6.762769	-0.621551	0.000000	-10.000000	0.608333	-25.400000	421.833344	1023.000000	1023.000000	2046.000000
37.919998	-0.010138	-5.991655	-2.403689	4.240137	-7.155989	-0.672113	0.000000	-10.000000	0.583333	-25.100000	413.333344	1023.000000	1023.000000	2046.000000
37.939999	-0.011581	-6.844618	-2.698224	4.115899	-7.606411	-0.655882	0.000000	-10.000000	0.575000	-25.150000	405.000000	1023.000000	1023.000000	2046.000000
37.959999	-0.012797	-7.563279	-2.969305	4.134397	-7.972809	-0.755562	0.000000	-10.000000	0.566667	-25.066668	396.666656	1023.000000	1023.000000	2046.000000
37.980000	-0.014236	-8.413307	-3.207414	4.054545	-8.353923	-0.906515	0.000000	-10.000000	0.566667	-25.250000	388.333344	1023.000000	1023.000000	2046.000000
38.000000	-0.015941	-9.420870	-3.521376	3.885176	-8.745681	-1.038989	0.000000	-10.000000	0.575000	-25.350000	379.666656	1023.000000	1023.000000	2046.000000
38.020000	-0.017737	-10.482635	-3.802044	3.674611	-9.175758	-1.179443	0.000000	-10.000000	0.591667	-25.416668	371.333344	1023.000000	1023.000000	2046.000000
38.040001	-0.019915	-11.769893	-4.102569	3.412415	-9.620700	-1.459038	0.000000	-10.000000	0.600000	-25.466667	362.666656	1023.000000	1023.000000	2046.000000
38.060001	-0.022127	-13.077218	-4.448066	3.169775	-10.116313	-1.682614	0.000000	-10.000000	0.600000	-25.350000	354.333344	1023.000000	1023.000000	2046.000000
38.080002	-0.024066	-14.222713	-4.828340	2.981978	-10.489897	-1.886454	0.000000	-10.000000	0.600000	-25.400002	345.833344	1023.000000	1023.000000	2046.000000
38.099998	-0.025306	-14.955820	-5.096258	2.953987	-10.720369	-2.093180	0.000000	-10.000000	0.591667	-25.333334	337.500000	1023.000000	1023.000000	2046.000000
38.119999	-0.025976	-15.351807	-5.412466	3.052193	-10.996323	-1.995212	0.000000	-10.000000	0.575000	-25.350000	329.000000	1023.000000	1023.000000	2046.000000
38.139999	-0.026212	-15.491467	-5.707059	3.330948	-11.086261	-2.029095	0.000000	-10.000000	0.558333	-25.183334	320.500000	1023.000000	1023.000000	2046.000000
38.160000	-0.027284	-16.124790	-6.007238	3.266353	-11.325619	-2.058287	0.000000	-10.000000	0.550000	-24.766666	312.166656	1023.000000	1023.000000	2046.000000
38.180000	-0.028308	-16.729794	-6.225161	3.108715	-11.597227	-2.016121	0.000000	-10.000000	0.550000	-24.333334	304.000000	1023.000000	1023.000000	2046.000000
38.200001	-0.030154	-17.820740	-6.467155	2.848771	-12.007985	-2.194371	0.000000	-10.000000	0.541667	-23.900000	296.000000	1023.000000	1023.000000	2046.000000
38.220001	-0.033131	-19.580400	-6.979154	2.447763	-12.516157	-2.532853	0.000000	-10.000000	0.508333	-23.383333	288.000000	1023.000000	1023.000000	2046.000000
38.240002	-0.036158	-21.369179	-7.538819	2.215330	-13.039245	-3.006444	0.000000	-10.000000	0.466667	-22.666666	280.000000	1023.000000	1023.000000	2046.000000
38.259998	-0.039354	-23.258150	-8.159182	1.859073	-13.455682	-3.502359	0.000000	-10.000000	0.433333	-21.800001	272.333344	1023.000000	1023.000000	2046.000000
38.279999	-0.042023	-24.835411	-8.653026	1.503744	-13.817064	-3.869065	0.000000	-10.000000	0.425000	-21.183334	265.000000	1023.000000	1023.000000	2046.000000
38.299999	-0.044013	-26.011856	-9.074168	1.317100	-14.028320	-4.226468	0.000000	-10.000000	0.425000	-20.633333	258.000000	1023.000000	1023.000000	2046.000000
38.320000	-0.045888	-27.119925	-9.374489	1.085016	-14.247711	-4.582740	0.000000	-10.000000	0.416667	-20.300001	251.166672	1023.000000	1023.000000	2046.000000
38.340000	-0.047638	-28.153788	-9.671050	0.760130	-14.468965	-4.773904	0.000000	-10.000000	0.408333	-20.183334	244.333328	1023.000000	1023.000000	2046.000000
38.360001	-0.048865	-28.878981	-9.867220	0.553875	-14.615639	-4.949997	0.000000	-10.000000	0.400000	-20.000000	237.500000	1023.000000	1023.000000	2046.000000
38.380001	-0.050166	-29.648144	-10.065542	0.336785	-14.745661	-5.173727	0.000000	-10.000000	0.400000	-19.900000	230.833328	1023.000000	1023.000000	2046.000000
38.400002	-0.051140	-30.223804	-10.256285	0.065222	-14.825023	-5.207719	0.000000	-10.000000	0.400000	-19.633333	224.166672	1023.000000	1023.000000	2046.000000
38.419998	-0.051888	-30.665901	-10.383711	-0.045459	-14.850178	-5.386554	0.000000	-10.000000	0.391667	-19.333334	217.833328	1023.000000	1023.000000	2046.000000
38.439999	-0.052741	-31.169975	-10.522145	-0.257431	-14.892394	-5.498005	0.000000	-10.000000	0.366667	-18.750000	211.166672	1023.000000	1023.000000	2046.000000
38.459999	-0.053150	-31.411396	-10.611538	-0.328130	-14.900207	-5.571522	0.000000	-10.000000	0.316667	-17.583334	204.833328	1023.000000	1023.000000	2046.000000
38.480000	-0.053143	-31.407309	-10.621922	-0.359014	-14.776258	-5.650117	0.000000	-10.000000	0.275000	-16.116667	198.833328	1023.000000	1023.000000	2046.000000
38.500000	-0.053133	-31.401711	-10.619686	-0.453478	-14.803461	-5.525086	0.000000	-10.000000	0.250000	-14.700000	193.666672	1023.000000	1023.000000	2046.000000
38.520000	-0.053110	-31.388166	-10.663606	-0.299820	-14.828088	-5.596653	0.000000	-10.000000	0.250000	-13.966667	188.833328	1023.000000	1023.000000	2046.000000
38.540001	-0.053558	-31.652594	-10.834285	-0.205929	-14.900445	-5.711936	0.000000	-10.000000	0.258333	-13.850000	184.166672	1023.000000	1023.000000	2046.000000
38.560001	-0.054286	-32.083252	-11.116036	-0.263655	-14.998385	-5.705174	0.000000	-10.000000	0.266667	-14.433333	176.166672	1023.000000	1023.000000	2046.000000
38.580002	-0.055253	-32.654629	-11.379513	-0.278810	-15.142563	-5.853742	0.000000	-10.000000	0.283333	-15.116667	168.000000	1023.000000	1023.000000	2046.000000
38.599998	-0.056546	-33.418446	-11.710633	-0.499316	-15.290699	-5.917799	0.000000	-10.000000	0.291667	-15.700000	161.333328	1023.000000	1023.000000	2046.000000
38.619999	-0.057366	-33.903412	-11.955284	-0.483831	-15.512897	-5.951400	0.000000	-10.000000	0.300000	-15.800000	159.500000	1023.000000	1023.000000	2046.000000
38.639999	-0.058350	-34.484646	-12.198265	-0.582989	-15.690297	-6.013094	0.000000	-10.000000	0.291667	-15.800000	157.833328	1023.000000	1023.000000	2046.000000
38.660000	-0.059678	-35.269566	-12.544725	-0.752498	-15.889199	-6.083143	0.000000	-10.000000	0.283333	-15.850000	154.500000	1023.000000	1023.000000	2046.000000
38.680000	-0.060725	-35.888752	-12.740377	-0.883772	-16.057617	-6.206984	0.000000	-10.000000	0.275000	-15.750000	149.333328	1023.000000	1023.000000	2046.000000
38.700001	-0.061810	-36.529892	-12.911029	-1.159593	-16.179489	-6.279779	0.000000	-10.000000	0.266667	-15.633333	144.000000	1023.000000	1023.000000	2046.000000
38.720001	-0.062407	-36.882519	-12.966188	-1.271825	-16.352112	-6.292392	0.000000	-10.000000	0.275000	-15.250000	138.666672	1023.000000	1023.000000	2046.000000
38.740002	-0.062523	-36.951389	-12.964310	-1.287848	-16.359762	-6.339468	0.000000	-10.000000	0.275000	-15.133333	133.500000	1023.000000	1023.000000	2046.000000
38.759998	-0.062851	-37.145145	-12.944830	-1.374153	-16.436539	-6.389626	0.000000	-10.000000	0.275000	-14.833334	128.500000	1023.000000	1023.000000	2046.000000
38.779999	-0.062785	-37.106121	-12.913044	-1.325454	-16.470982	-6.396640	0.000000	-10.000000	0.258333	-14.783334	123.500000	1023.000000	1023.000000	2046.000000
38.799999	-0.062573	-36.980461	-12.839376	-1.292249	-16.423283	-6.425551	0.000000	-10.000000	0.250000	-14.450001	118.666664	1023.000000	1023.000000	2046.000000
38.820000	-0.062655	-37.029331	-12.819338	-1.338684	-16.451002	-6.420307	0.000000	-10.000000	0.241667	-14.183333	113.833336	1023.000000	1023.000000	2046.000000
38.840000	-0.062466	-36.917553	-12.782482	-1.247924	-16.470877	-6.416270	0.000000	-10.000000	0.225000	-13.466667	109.166664	1023.000000	1023.000000	2046.000000
38.860001	-0.062626	-37.012047	-12.783243	-1.277593	-16.484873	-6.466336	0.000000	-10.000000	0.225000	-12.866667	104.500000	1023.000000	1023.000000	2046.000000
38.880001	-0.062636	-37.017704	-12.800064	-1.207436	-16.569632	-6.440571	0.000000	-10.000000	0.200000	-12.250000	100.166664	1023.000000	1023.000000	2046.000000
38.900002	-0.062616	-37.006023	-12.766406	-1.131977	-16.618523	-6.489118	0.000000	-10.000000	0.183333	-11.983334	96.000000	1023.000000	1023.000000	2046.000000
38.919998	-0.062842	-37.139641	-12.796060	-1.192768	-16.644506	-6.506306	0.000000	-10.000000	0.150000	-11.616667	92.000000	1023.000000	1023.000000	2046.000000
38.939999	-0.062718	-37.066391	-12.720952	-1.132233	-16.729408	-6.483798	0.000000	-10.000000	0.150000	-11.233334	88.166664	1023.000000	1023.000000	2046.000000
38.959999	-0.062757	-37.089211	-12.697231	-1.117518	-16.734388	-6.540071	0.000000	-10.000000	0.150000	-10.800000	84.500000	1023.000000	1023.000000	2046.000000
38.980000	-0.062807	-37.118935	-12.714731	-1.158891	-16.712936	-6.532377	0.000000	-10.000000	0.150000	-10.350000	81.000000	1023.000000	1023.000000	2046.000000
39.000000	-0.062822	-37.127941	-12.674461	-1.115984	-16.778532	-6.558963	0.000000	-10.000000	0.150000	-10.100000	77.500000	1023.000000	1023.000000	2046.000000
39.020000	-0.062738	-37.078419	-12.624447	-1.103485	-16.718216	-6.632271	0.000000	-10.000000	0.150000	-9.683333	74.166664	1023.000000	1023.000000	2046.000000
39.040001	-0.062779	-37.102253	-12.603224	-1.163221	-16.738863	-6.596944	0.000000	-10.000000	0.150000	-9.200000	70.833336	1023.000000	1023.000000	2046.000000
39.060001	-0.062711	-37.062157	-12.608041	-1.094027	-16.675022	-6.685067	0.000000	-10.000000	0.150000	-8.350000	67.833336	1023.000000	1023.000000	2046.000000
39.080002	-0.062746	-37.082939	-12.565506	-1.132490	-16.663254	-6.721691	0.000000	-10.000000	0.133333	-7.533333	65.000000	1023.000000	1023.000000	2046.000000
39.099998	-0.062787	-37.107143	-12.556231	-1.167552	-16.642353	-6.741007	0.000000	-10.000000	0.116667	-6.500000	62.666668	1023.000000	1023.000000	2046.000000
39.119999	-0.062605	-36.999462	-12.473898	-1.145008	-16.606356	-6.774200	0.000000	-10.000000	0.100000	-5.483334	60.500000	1023.000000	1023.000000	2046.000000
39.139999	-0.062518	-36.947887	-12.412082	-1.202835	-16.493301	-6.839669	0.000000	-10.000000	0.091667	-4.300000	58.666668	1023.000000	1023.000000	2046.000000
39.160000	-0.062332	-36.838104	-12.348653	-1.210196	-16.413063	-6.866194	0.000000	-10.000000	0.075000	-2.800000	57.166668	1023.000000	1023.000000	2046.000000
39.180000	-0.061814	-36.531837	-12.199172	-1.197093	-16.272318	-6.863255	0.000000	-10.000000	0.066667	-1.050000	56.333332	1023.000000	1023.000000	2046.000000
39.200001	-0.061392	-36.282597	-11.995137	-1.260326	-16.154741	-6.872390	0.000000	-10.000000	0.058333	0.816667	56.000000	1023.000000	1023.000000	2046.000000
39.220001	-0.060961	-36.028000	-11.897644	-1.238058	-16.021135	-6.871161	0.000000	-10.000000	0.058333	2.400000	56.000000	1023.000000	1023.000000	2046.000000
39.240002	-0.060306	-35.640587	-11.681118	-1.228296	-15.860832	-6.870340	0.000000	-10.000000	0.041667	4.000000	56.000000	1023.000000	1023.000000	2046.000000
39.259998	-0.060030	-35.477856	-11.546507	-1.293126	-15.757705	-6.880518	0.000000	-10.000000	0.033333	5.433333	56.000000	1023.000000	1023.000000	2046.000000
39.279999	-0.060028	-35.476830	-11.478038	-1.387539	-15.692945	-6.918308	0.000000	-10.000000	0.033333	6.500000	56.000000	1023.000000	1023.000000	2046.000000
39.299999	-0.060180	-35.566128	-11.345978	-1.507043	-15.670281	-7.042823	0.000000	-10.000000	0.041667	6.916667	56.000000	1023.000000	1023.000000	2046.000000
39.320000	-0.060577	-35.800930	-11.250578	-1.800018	-15.649411	-7.100922	0.000000	-10.000000	0.050000	6.850000	56.000000	1023.000000	1023.000000	2046.000000
39.340000	-0.060855	-35.965431	-11.209383	-1.883992	-15.634914	-7.237143	0.000000	-10.000000	0.050000	6.233334	56.000000	1023.000000	1023.000000	2046.000000
39.360001	-0.061041	-36.075062	-11.206500	-2.036785	-15.519866	-7.311911	0.000000	-10.000000	0.050000	5.116667	56.000000	1023.000000	1023.000000	2046.000000
39.380001	-0.060747	-35.901409	-11.153686	-2.050765	-15.410864	-7.286094	0.000000	-10.000000	0.058333	3.633333	56.000000	1023.000000	1023.000000	2046.000000
39.400002	-0.059662	-35.260330	-11.117300	-1.629308	-15.279949	-7.233773	0.000000	-10.000000	0.075000	2.116667	56.000000	1023.000000	1023.000000	2046.000000
39.419998	-0.058882	-34.799232	-11.118546	-1.435136	-15.179413	-7.066140	0.000000	-10.000000	0.091667	0.933333	56.000000	1023.000000	1023.000000	2046.000000
39.439999	-0.058684	-34.682407	-11.155481	-1.444982	-15.151702	-6.930244	0.000000	-10.000000	0.100000	-0.466667	56.000000	1023.000000	1023.000000	2046.000000
39.459999	-0.058875	-34.794891	-11.130507	-1.530205	-15.252750	-6.881429	0.000000	-10.000000	0.100000	-1.483333	55.833332	1023.000000	1023.000000	2046.000000
39.480000	-0.060053	-35.491077	-11.342318	-1.783159	-15.385941	-6.979659	0.000000	-10.000000	0.100000	-2.200000	55.333332	1023.000000	1023.000000	2046.000000
39.500000	-0.062165	-36.739658	-11.774645	-2.017372	-15.690054	-7.257589	0.000000	-10.000000	0.100000	-2.250000	54.666668	1023.000000	1023.000000	2046.000000
39.520000	-0.064489	-38.113117	-12.271647	-2.237918	-16.026953	-7.576597	0.000000	-10.000000	0.100000	-2.283333	53.833332	1023.000000	1023.000000	2046.000000
39.540001	-0.066649	-39.389668	-12.697400	-2.501453	-16.276737	-7.914077	0.000000	-10.000000	0.100000	-2.500000	53.166668	1023.000000	1023.000000	2046.000000
39.560001	-0.068285	-40.356342	-13.071604	-2.619911	-16.477221	-8.187605	0.000000	-10.000000	0.100000	-2.900000	52.333332	1023.000000	1023.000000	2046.000000
39.580002	-0.069537	-41.096233	-13.361221	-2.714787	-16.611143	-8.409083	0.000000	-10.000000	0.100000	-3.466667	51.500000	1023.000000	1023.000000	2046.000000
39.599998	-0.070561	-41.701332	-13.556252	-2.879380	-16.716396	-8.549305	0.000000	-10.000000	0.116667	-4.133333	50.166668	1023.000000	1023.000000	2046.000000
39.619999	-0.071437	-42.219376	-13.674824	-3.001977	-16.850681	-8.691892	0.000000	-10.000000	0.125000	-4.933333	48.833332	1023.000000	1023.000000	2046.000000
39.639999	-0.072032	-42.570972	-13.775569	-3.086860	-16.902098	-8.806448	0.000000	-10.000000	0.133333	-5.866667	47.166668	1023.000000	1023.000000	2046.000000
39.660000	-0.072467	-42.828255	-13.857092	-3.188884	-16.897261	-8.885017	0.000000	-10.000000	0.133333	-6.850000	45.333332	1023.000000	1023.000000	2046.000000
39.680000	-0.072799	-43.024014	-13.866974	-3.261721	-16.939245	-8.956074	0.000000	-10.000000	0.133333	-7.666667	43.000000	1023.000000	1023.000000	2046.000000
39.700001	-0.073053	-43.174179	-13.899343	-3.335516	-16.902634	-9.036686	0.000000	-10.000000	0.141667	-8.233334	40.333332	1023.000000	1023.000000	2046.000000
39.720001	-0.073238	-43.283573	-13.977565	-3.334212	-16.903393	-9.068402	0.000000	-10.000000	0.141667	-8.700001	37.500000	1023.000000	1023.000000	2046.000000
39.740002	-0.073204	-43.263767	-14.012465	-3.259788	-16.850897	-9.140617	0.000000	-10.000000	0.150000	-9.150001	34.500000	1023.000000	1023.000000	2046.000000
39.759998	-0.072905	-43.087006	-13.952265	-3.304222	-16.783096	-9.047421	0.000000	-10.000000	0.150000	-9.700001	31.500000	1023.000000	1023.000000	2046.000000
39.779999	-0.072695	-42.962898	-14.020065	-3.197724	-16.749985	-8.995123	0.000000	-10.000000	0.150000	-10.100000	28.333334	1023.000000	1023.000000	2046.000000
39.799999	-0.072607	-42.910698	-13.998908	-3.075318	-16.801153	-9.035318	0.000000	-10.000000	0.150000	-10.233334	25.000000	1023.000000	1023.000000	2046.000000
39.820000	-0.072693	-42.961391	-14.113243	-2.945009	-16.852434	-9.050706	0.000000	-10.000000	0.150000	-10.066667	21.500000	1023.000000	1023.000000	2046.000000
39.840000	-0.073135	-43.222507	-14.285098	-2.878629	-16.954454	-9.104323	0.000000	-10.000000	0.150000	-9.850000	18.166666	1023.000000	1023.000000	2046.000000
39.860001	-0.073799	-43.615467	-14.541436	-2.970500	-17.001961	-9.101570	0.000000	-10.000000	0.158333	-9.800000	14.833333	1023.000000	1023.000000	2046.000000
39.880001	-0.074479	-44.017384	-14.765906	-3.010908	-17.113249	-9.127318	0.000000	-10.000000	0.158333	-9.900001	11.500000	1023.000000	1023.000000	2046.000000
39.900002	-0.075129	-44.401440	-14.925836	-3.059121	-17.333878	-9.082606	0.000000	-10.000000	0.150000	-10.033334	8.166667	1023.000000	1023.000000	2046.000000
39.919998	-0.075870	-44.839005	-15.181545	-3.073846	-17.450335	-9.133278	0.000000	-10.000000	0.141667	-10.150001	4.833333	1023.000000	1023.000000	2046.000000
39.939999	-0.076695	-45.326950	-15.352962	-3.149708	-17.634632	-9.189649	0.000000	-10.000000	0.141667	-10.283334	1.833333	1023.000000	1023.000000	2046.000000
39.959999	-0.077541	-45.826965	-15.472372	-3.309783	-17.786734	-9.258076	0.000000	-10.000000	0.150000	-10.433333	-1.333333	1023.000000	1023.000000	2046.000000
39.980000	-0.077992	-46.093250	-15.442924	-3.496418	-17.892857	-9.261050	0.000000	-10.000000	0.150000	-10.483334	-4.500000	1023.000000	1023.000000	2046.000000
40.000000	-0.078293	-46.271294	-15.500052	-3.527279	-17.904661	-9.339300	0.000000	-10.000000	0.158333	-10.550000	-8.000000	1023.000000	1023.000000	2046.000000
40.020000	-0.078236	-46.237743	-15.392838	-3.546804	-17.988550	-9.309549	0.000000	-10.000000	0.158333	-10.600000	-11.500000	1023.000000	1023.000000	2046.000000
40.040001	-0.077980	-46.086330	-15.302105	-3.522373	-17.951023	-9.310827	0.000000	-10.000000	0.166667	-10.716666	-15.166667	1023.000000	1023.000000	2046.000000
40.060001	-0.077578	-45.848354	-15.204819	-3.475235	-17.887854	-9.280449	0.000000	-10.000000	0.158333	-10.400000	-18.666666	1023.000000	1023.000000	2046.000000
40.080002	-0.077368	-45.724606	-15.109159	-3.431686	-17.907913	-9.275848	0.000000	-10.000000	0.158333	-9.833333	-22.166666	1023.000000	1023.000000	2046.000000
40.099998	-0.076944	-45.473736	-14.989573	-3.391534	-17.872463	-9.220163	0.000000	-10.000000	0.133333	-8.866667	-25.333334	1023.000000	1023.000000	2046.000000
40.119999	-0.076623	-45.284233	-14.945856	-3.312701	-17.825045	-9.200630	0.000000	-10.000000	0.116667	-7.716667	-28.500000	1023.000000	1023.000000	2046.000000
40.139999	-0.076419	-45.163464	-14.844358	-3.266610	-17.870707	-9.181787	0.000000	-10.000000	0.100000	-5.933333	-31.166666	1023.000000	1023.000000	2046.000000
40.160000	-0.075963	-44.894073	-14.786113	-3.242021	-17.775547	-9.090393	0.000000	-10.000000	0.091667	-2.950000	-33.000000	1023.000000	1023.000000	2046.000000
40.180000	-0.075457	-44.595219	-14.707536	-3.130452	-17.671017	-9.086214	0.000000	-10.000000	0.075000	0.233333	-33.833332	1023.000000	1023.000000	2046.000000
40.200001	-0.074992	-44.320347	-14.562510	-3.103270	-17.615244	-9.039325	0.000000	-10.000000	0.050000	3.333333	-34.000000	1023.000000	1023.000000	2046.000000
40.220001	-0.074115	-43.801823	-14.384168	-3.123940	-17.422764	-8.870948	0.000000	-10.000000	0.025000	5.816667	-34.000000	1023.000000	1023.000000	2046.000000
40.240002	-0.073188	-43.254158	-14.138070	-3.044640	-17.201445	-8.870002	0.000000	-10.000000	0.008333	8.150000	-34.000000	1023.000000	1023.000000	2046.000000
40.259998	-0.072338	-42.751549	-13.913923	-3.045285	-16.994413	-8.797926	0.000000	-10.000000	-0.008333	10.066667	-34.000000	1023.000000	1023.000000	2046.000000
40.279999	-0.071141	-42.044239	-13.662066	-3.038684	-16.688410	-8.655077	0.000000	-10.000000	-0.025000	11.350000	-34.000000	1023.000000	1023.000000	2046.000000
40.299999	-0.069938	-41.333237	-13.397605	-2.977306	-16.342064	-8.616261	0.000000	-10.000000	-0.050000	12.316668	-34.000000	1023.000000	1023.000000	2046.000000
40.320000	-0.068825	-40.675327	-13.124099	-2.997099	-16.030174	-8.523954	0.000000	-10.000000	-0.066667	13.383334	-24.500000	1023.000000	1023.000000	2046.000000
40.340000	-0.067417	-39.843258	-12.815235	-2.965628	-15.678131	-8.384262	0.000000	-10.000000	-0.066667	14.516667	-5.166667	1023.000000	1023.000000	2046.000000
40.360001	-0.066121	-39.077370	-12.498651	-2.893846	-15.314842	-8.370029	0.000000	-10.000000	-0.066667	15.666667	15.833333	1023.000000	1023.000000	2046.000000
40.380001	-0.064859	-38.331932	-12.140951	-2.894484	-15.027395	-8.269103	0.000000	-10.000000	-0.083333	16.616667	29.166666	1023.000000	1023.000000	2046.000000
40.400002	-0.063374	-37.454212	-11.828206	-2.879715	-14.624331	-8.121960	0.000000	-10.000000	-0.125000	17.650000	34.666668	1023.000000	1023.000000	2046.000000
40.419998	-0.061917	-36.593231	-11.441699	-2.834620	-14.281695	-8.035218	0.000000	-10.000000	-0.166667	18.783333	40.500000	1023.000000	1023.000000	2046.000000
40.439999	-0.060843	-35.958046	-11.109611	-2.907871	-14.056616	-7.883948	0.000000	-10.000000	-0.200000	20.083334	46.500000	1023.000000	1023.000000	2046.000000
40.459999	-0.059429	-35.122658	-10.741815	-2.864827	-13.729417	-7.786599	0.000000	-10.000000	-0.225000	21.233334	52.833332	1023.000000	1023.000000	2046.000000
40.480000	-0.058418	-34.524963	-10.326710	-2.926113	-13.502186	-7.769953	0.000000	-10.000000	-0.250000	22.216667	59.666668	1023.000000	1023.000000	2046.000000
40.500000	-0.057737	-34.122677	-9.925688	-3.220229	-13.318086	-7.658674	0.000000	-10.000000	-0.291667	23.266666	67.000000	1023.000000	1023.000000	2046.000000
40.520000	-0.056853	-33.600151	-9.528964	-3.409627	-13.010988	-7.650570	0.000000	-10.000000	-0.325000	23.983334	72.000000	1023.000000	1023.000000	2046.000000
40.540001	-0.056117	-33.164856	-9.120650	-3.564765	-12.775816	-7.703624	0.000000	-10.000000	-0.350000	24.750000	80.000000	1023.000000	1023.000000	2046.000000
40.560001	-0.055023	-32.518696	-8.766500	-3.803057	-12.370742	-7.578396	0.000000	-10.000000	-0.366667	25.250000	88.166664	1023.000000	1023.000000	2046.000000
40.580002	-0.053234	-31.461412	-8.383387	-3.670791	-11.903981	-7.503255	0.000000	-10.000000	-0.366667	25.983334	99.166664	1023.000000	1023.000000	2046.000000
40.599998	-0.051004	-30.143614	-7.963415	-3.473027	-11.507571	-7.199600	0.000000	-10.000000	-0.383333	26.616667	107.500000	1023.000000	1023.000000	2046.000000
40.619999	-0.048350	-28.574667	-7.450141	-3.254816	-11.034005	-6.835705	0.000000	-10.000000	-0.400000	27.450001	116.166664	1023.000000	1023.000000	2046.000000
40.639999	-0.046533	-27.500761	-6.946357	-3.237044	-10.631558	-6.685802	0.000000	-10.000000	-0.441667	28.150000	125.166664	1023.000000	1023.000000	2046.000000
40.660000	-0.045027	-26.611103	-6.507021	-3.572963	-10.174421	-6.356698	0.000000	-10.000000	-0.483333	29.083334	134.500000	1023.000000	1023.000000	2046.000000
40.680000	-0.044279	-26.168667	-6.308131	-3.746427	-9.806111	-6.307997	0.000000	-10.000000	-0.500000	29.683334	144.000000	1023.000000	1023.000000	2046.000000
40.700001	-0.044912	-26.543175	-6.409010	-4.046428	-9.690727	-6.397009	0.000000	-10.000000	-0.516667	30.366667	153.666672	1023.000000	1023.000000	2046.000000
40.720001	-0.045401	-26.831852	-6.531824	-4.288733	-9.471594	-6.539701	0.000000	-10.000000	-0.533333	30.933334	163.833328	1023.000000	1023.000000	2046.000000
40.740002	-0.045403	-26.832893	-6.469851	-4.525042	-9.158721	-6.679279	0.000000	-10.000000	-0.566667	31.483334	174.166672	1023.000000	1023.000000	2046.000000
40.759998	-0.044748	-26.446146	-6.276025	-4.761945	-8.775703	-6.632472	0.000000	-10.000000	-0.616667	32.183334	184.666672	1023.000000	1023.000000	2046.000000
40.779999	-0.043356	-25.623371	-6.018108	-4.720878	-8.183832	-6.700552	0.000000	-10.000000	-0.633333	32.900002	195.166672	1023.000000	1023.000000	2046.000000
40.799999	-0.042360	-25.034683	-5.688761	-4.876555	-7.772100	-6.697266	0.000000	-10.000000	-0.658333	33.650002	206.000000	1023.000000	1023.000000	2046.000000
40.820000	-0.040863	-24.150152	-5.272546	-4.968230	-7.358233	-6.551143	0.000000	-10.000000	-0.658333	34.250000	217.166672	1023.000000	1023.000000	2046.000000
40.840000	-0.039092	-23.103659	-4.846247	-4.966745	-6.785345	-6.505321	0.000000	-10.000000	-0.683333	34.316666	228.500000	1023.000000	1023.000000	2046.000000
40.860001	-0.037379	-22.090864	-4.375294	-5.025241	-6.266855	-6.423473	0.000000	-10.000000	-0.691667	34.500000	240.000000	1023.000000	1023.000000	2046.000000
40.880001	-0.034964	-20.663849	-3.834273	-4.941902	-5.578962	-6.308712	0.000000	-10.000000	-0.708333	34.533333	251.500000	1023.000000	1023.000000	2046.000000
40.900002	-0.032940	-19.467594	-3.251926	-4.928379	-5.029414	-6.257875	0.000000	-10.000000	-0.716667	34.883335	263.000000	1023.000000	1023.000000	2046.000000
40.919998	-0.030267	-17.887739	-2.624913	-4.805573	-4.399483	-6.057772	0.000000	-10.000000	-0.741667	35.100002	274.500000	1023.000000	1023.000000	2046.000000
40.939999	-0.027322	-16.147093	-1.890317	-4.623819	-3.684195	-5.948760	0.000000	-10.000000	-0.741667	35.633335	286.166656	1023.000000	1023.000000	2046.000000
40.959999	-0.024368	-14.401352	-1.136297	-4.641649	-3.039030	-5.584376	0.000000	-10.000000	-0.733333	35.750000	298.000000	1023.000000	1023.000000	2046.000000
40.980000	-0.020993	-12.406692	-0.415749	-4.347199	-2.272160	-5.371583	0.000000	-10.000000	-0.708333	35.750000	306.000000	1023.000000	1023.000000	2046.000000
41.000000	-0.018212	-10.763461	0.353510	-4.185643	-1.686420	-5.244907	0.000000	-10.000000	-0.708333	35.550003	318.000000	1023.000000	1023.000000	2046.000000
41.020000	-0.015280	-9.030607	1.055982	-4.062304	-1.067313	-4.956972	0.000000	-10.000000	-0.716667	35.700001	326.000000	1023.000000	1023.000000	2046.000000
41.040001	-0.012628	-7.463045	1.645873	-3.899100	-0.425058	-4.784760	0.000000	-10.000000	-0.716667	35.766670	342.000000	1023.000000	1023.000000	2046.000000
41.060001	-0.010853	-6.414342	2.094942	-4.062577	0.055198	-4.501905	0.000000	-10.000000	-0.708333	35.683334	350.000000	1023.000000	1023.000000	2046.000000
41.080002	-0.008991	-5.313738	2.467076	-4.021359	0.645623	-4.405078	0.000000	-10.000000	-0.700000	35.350002	366.000000	1023.000000	1023.000000	2046.000000
41.099998	-0.007706	-4.554373	2.810117	-4.192066	1.042874	-4.215298	0.000000	-10.000000	-0.708333	35.183334	377.833344	1023.000000	1023.000000	2046.000000
41.119999	-0.005933	-3.506388	3.296849	-4.229142	1.439308	-4.013403	0.000000	-10.000000	-0.700000	34.783337	393.500000	1023.000000	1023.000000	2046.000000
41.139999	-0.004297	-2.539615	3.863537	-4.253453	1.876946	-4.026645	0.000000	-10.000000	-0.691667	34.633335	401.166656	1023.000000	1023.000000	2046.000000
41.160000	-0.002599	-1.535877	4.521060	-4.461081	2.223792	-3.819648	0.000000	-10.000000	-0.675000	34.383335	412.666656	1023.000000	1023.000000	2046.000000
41.180000	-0.000159	-0.093866	5.193853	-4.319263	2.828409	-3.796866	0.000000	-10.000000	-0.675000	34.416668	424.333344	1023.000000	1023.000000	2046.000000
41.200001	0.001960	1.158120	5.903358	-4.300952	3.241963	-3.686249	0.000000	-10.000000	-0.666667	34.333336	439.666656	1023.000000	1023.000000	2046.000000
41.220001	0.005114	3.022192	6.678798	-4.096194	3.865618	-3.426030	0.000000	-10.000000	-0.641667	34.100002	451.333344	1023.000000	1023.000000	2046.000000
41.240002	0.008087	4.779257	7.435528	-3.862972	4.523494	-3.316793	0.000000	-10.000000	-0.625000	33.750000	462.666656	1023.000000	1023.000000	2046.000000
41.259998	0.011362	6.715230	8.268269	-3.660382	5.138633	-3.031290	0.000000	-10.000000	-0.616667	33.516666	474.166656	1023.000000	1023.000000	2046.000000
41.279999	0.014709	8.692812	9.028867	-3.298089	5.911477	-2.949443	0.000000	-10.000000	-0.608333	33.200001	485.333344	1023.000000	1023.000000	2046.000000
41.299999	0.017706	10.464357	9.797578	-3.147740	6.474956	-2.660437	0.000000	-10.000000	-0.591667	32.950001	492.833344	1023.000000	1023.000000	2046.000000
41.320000	0.021220	12.541075	10.503367	-2.715467	7.288929	-2.535754	0.000000	-10.000000	-0.558333	32.349998	503.833344	1023.000000	1023.000000	2046.000000
41.340000	0.023862	14.102471	11.146173	-2.554136	7.889508	-2.379073	0.000000	-10.000000	-0.558333	31.800001	514.666687	1023.000000	1023.000000	2046.000000
41.360001	0.027091	16.010590	11.882812	-2.295432	8.568386	-2.145174	0.000000	-10.000000	-0.541667	31.166668	529.000000	1023.000000	1023.000000	2046.000000
41.380001	0.030144	17.815065	12.569970	-2.020962	9.382721	-2.116664	0.000000	-10.000000	-0.533333	30.616667	539.333313	1023.000000	1023.000000	2046.000000
41.400002	0.032974	19.487505	13.308470	-1.954798	10.093206	-1.959373	0.000000	-10.000000	-0.508333	30.483334	549.500000	1023.000000	1023.000000	2046.000000
41.419998	0.036319	21.464449	14.015569	-1.616769	10.996123	-1.930475	0.000000	-10.000000	-0.491667	30.183332	559.666687	1023.000000	1023.000000	2046.000000
41.439999	0.038972	23.032427	14.670070	-1.497927	11.791899	-1.931615	0.000000	-10.000000	-0.483333	30.250000	570.000000	1023.000000	1023.000000	2046.000000
41.459999	0.041724	24.659168	15.373741	-1.386200	12.455386	-1.783758	0.000000	-10.000000	-0.466667	29.900000	580.333313	1023.000000	1023.000000	2046.000000
41.480000	0.044694	26.414396	15.983541	-1.089806	13.310617	-1.789957	0.000000	-10.000000	-0.458333	29.750000	590.500000	1023.000000	1023.000000	2046.000000
41.500000	0.046977	27.763367	16.568371	-1.070461	13.913103	-1.647647	0.000000	-10.000000	-0.450000	29.500000	597.166687	1023.000000	1023.000000	2046.000000
41.520000	0.049812	29.438978	17.159386	-0.791231	14.604334	-1.533510	0.000000	-10.000000	-0.441667	29.483334	606.833313	1023.000000	1023.000000	2046.000000
41.540001	0.051964	30.710602	17.639118	-0.607631	15.232380	-1.553266	0.000000	-10.000000	-0.433333	29.516668	613.166687	1023.000000	1023.000000	2046.000000
41.560001	0.053879	31.842457	18.100868	-0.525064	15.628365	-1.361712	0.000000	-10.000000	-0.441667	29.400002	622.833313	1023.000000	1023.000000	2046.000000
41.580002	0.055970	33.078049	18.490141	-0.314120	16.181078	-1.279051	0.000000	-10.000000	-0.458333	29.383333	632.833313	1023.000000	1023.000000	2046.000000
41.599998	0.057013	33.694485	18.842329	-0.276739	16.477884	-1.348990	0.000000	-10.000000	-0.450000	29.266666	645.833313	1023.000000	1023.000000	2046.000000
41.619999	0.058652	34.663300	19.287758	-0.274328	16.860607	-1.210740	0.000000	-10.000000	-0.433333	29.116667	658.833313	1023.000000	1023.000000	2046.000000
41.639999	0.060817	35.942684	19.823547	-0.043591	17.417219	-1.254493	0.000000	-10.000000	-0.416667	28.833334	665.166687	1023.000000	1023.000000	2046.000000
41.660000	0.062830	37.132252	20.361017	-0.031696	17.868505	-1.065573	0.000000	-10.000000	-0.425000	28.516666	675.000000	1023.000000	1023.000000	2046.000000
41.680000	0.066003	39.007778	20.913097	0.428118	18.536898	-0.870335	0.000000	-10.000000	-0.425000	28.216667	684.666687	1023.000000	1023.000000	2046.000000
41.700001	0.069196	40.894711	21.392941	1.040768	19.100166	-0.639166	0.000000	-10.000000	-0.425000	27.916666	694.333313	1023.000000	1023.000000	2046.000000
41.720001	0.071337	42.160458	21.887444	1.163439	19.405041	-0.295466	0.000000	-10.000000	-0.433333	27.950001	703.666687	1023.000000	1023.000000	2046.000000
41.740002	0.073116	43.211445	22.380997	1.226335	19.777111	-0.172998	0.000000	-10.000000	-0.441667	28.150000	709.833313	1023.000000	1023.000000	2046.000000
41.759998	0.073396	43.376812	22.609995	1.081020	19.876549	-0.190752	0.000000	-10.000000	-0.458333	28.550001	719.166687	1023.000000	1023.000000	2046.000000
41.779999	0.072724	42.980083	22.386919	0.887551	19.851629	-0.146013	0.000000	-10.000000	-0.441667	28.750000	728.666687	1023.000000	1023.000000	2046.000000
41.799999	0.071901	42.493526	22.074829	0.966904	19.885794	-0.433999	0.000000	-10.000000	-0.425000	28.950001	738.166687	1023.000000	1023.000000	2046.000000
41.820000	0.070664	41.762409	21.873550	0.807066	19.764118	-0.682328	0.000000	-10.000000	-0.433333	28.716667	751.166687	1023.000000	1023.000000	2046.000000
41.840000	0.070869	41.883648	21.830122	0.772389	19.965176	-0.684040	0.000000	-10.000000	-0.466667	28.816668	760.833313	1023.000000	1023.000000	2046.000000
41.860001	0.071815	42.442909	21.893997	0.977401	20.366436	-0.794925	0.000000	-10.000000	-0.500000	28.916666	770.500000	1023.000000	1023.000000	2046.000000
41.880001	0.072489	42.841217	22.128418	1.007178	20.556368	-0.850744	0.000000	-10.000000	-0.483333	29.116667	780.000000	1023.000000	1023.000000	2046.000000
41.900002	0.073473	43.422340	22.420019	1.098264	20.763584	-0.859527	0.000000	-10.000000	-0.466667	28.883333	789.666687	1023.000000	1023.000000	2046.000000
41.919998	0.074543	44.055180	22.659605	1.228235	21.170477	-1.003140	0.000000	-10.000000	-0.433333	28.333334	802.500000	1023.000000	1023.000000	2046.000000
41.939999	0.075403	44.563290	23.016483	1.167214	21.369076	-0.989484	0.000000	-10.000000	-0.416667	27.916668	808.833313	1023.000000	1023.000000	2046.000000
41.959999	0.077112	45.573269	23.366335	1.294431	21.834309	-0.921805	0.000000	-10.000000	-0.391667	27.466667	815.166687	1023.000000	1023.000000	2046.000000
41.980000	0.078571	46.435627	23.677547	1.431448	22.311781	-0.985150	0.000000	-10.000000	-0.375000	27.266666	821.333313	1023.000000	1023.000000	2046.000000
42.000000	0.079925	47.235725	24.063059	1.506452	22.636744	-0.970529	0.000000	-10.000000	-0.358333	26.850000	830.500000	1023.000000	1023.000000	2046.000000
42.020000	0.082037	48.483845	24.492859	1.697710	23.158010	-0.864736	0.000000	-10.000000	-0.333333	26.516666	839.500000	1023.000000	1023.000000	2046.000000
42.040001	0.084404	49.882999	24.928200	1.962573	23.908882	-0.916657	0.000000	-10.000000	-0.316667	26.200001	848.500000	1023.000000	1023.000000	2046.000000
42.060001	0.086743	51.265396	25.487999	2.121514	24.452751	-0.796869	0.000000	-10.000000	-0.291667	25.750000	857.333313	1023.000000	1023.000000	2046.000000
42.080002	0.089535	52.915386	26.021191	2.412504	25.107834	-0.626144	0.000000	-10.000000	-0.291667	25.233334	868.833313	1023.000000	1023.000000	2046.000000
42.099998	0.092047	54.399982	26.433672	2.796238	25.892834	-0.722760	0.000000	-10.000000	-0.291667	24.766666	877.333313	1023.000000	1023.000000	2046.000000
42.119999	0.093824	55.449776	26.823933	2.878651	26.349693	-0.602501	0.000000	-10.000000	-0.300000	24.650000	885.666687	1023.000000	1023.000000	2046.000000
42.139999	0.095819	56.629227	27.159380	3.013739	26.965517	-0.509411	0.000000	-10.000000	-0.283333	24.383333	894.000000	1023.000000	1023.000000	2046.000000
42.160000	0.096519	57.042522	27.310333	2.945652	27.392450	-0.605911	0.000000	-10.000000	-0.266667	24.116667	902.333313	1023.000000	1023.000000	2046.000000
42.180000	0.096854	57.240498	27.444706	2.708659	27.534805	-0.447674	0.000000	-10.000000	-0.233333	23.350000	913.166687	1023.000000	1023.000000	2046.000000
42.200001	0.097445	57.590199	27.509027	2.724442	27.883808	-0.527079	0.000000	-10.000000	-0.216667	22.850000	918.333313	1023.000000	1023.000000	2046.000000
42.220001	0.097253	57.476276	27.639910	2.455245	27.969645	-0.588524	0.000000	-10.000000	-0.175000	21.750000	926.000000	1023.000000	1023.000000	2046.000000
42.240002	0.097748	57.769028	27.904558	2.263423	28.159191	-0.558148	0.000000	-10.000000	-0.133333	20.666668	930.833313	1023.000000	1023.000000	2046.000000
42.259998	0.098247	58.064095	28.137934	2.219620	28.420429	-0.713888	0.000000	-10.000000	-0.091667	19.116667	937.833313	1023.000000	1023.000000	2046.000000
42.279999	0.098882	58.439114	28.477022	2.162781	28.413679	-0.614368	0.000000	-10.000000	-0.050000	17.350000	946.333313	1023.000000	1023.000000	2046.000000
42.299999	0.100374	59.320782	28.829554	2.356715	28.680355	-0.545842	0.000000	-10.000000	-0.025000	16.066668	952.500000	1023.000000	1023.000000	2046.000000
42.320000	0.101860	60.199059	29.167671	2.564441	29.008694	-0.541747	0.000000	-10.000000	0.000000	14.616667	958.333313	1023.000000	1023.000000	2046.000000
42.340000	0.103194	60.987583	29.542973	2.717441	29.107807	-0.380638	0.000000	-10.000000	0.000000	13.516666	961.666687	1023.000000	1023.000000	2046.000000
42.360001	0.104928	62.012680	29.791487	3.023049	29.493029	-0.294884	0.000000	-10.000000	0.000000	11.900001	966.500000	1023.000000	1023.000000	2046.000000
42.380001	0.106127	62.721260	30.055073	3.274179	29.636700	-0.244691	0.000000	-10.000000	0.016667	10.050000	971.833313	1023.000000	1023.000000	2046.000000
42.400002	0.107294	63.410549	30.247946	3.504593	29.746115	-0.088107	0.000000	-10.000000	0.033333	8.666667	975.666687	1023.000000	1023.000000	2046.000000
42.419998	0.108542	64.148376	30.379148	3.811791	29.961521	-0.004089	0.000000	-10.000000	0.050000	7.266667	978.833313	1023.000000	1023.000000	2046.000000
42.439999	0.109073	64.462311	30.482491	3.998432	29.966534	0.014851	0.000000	-10.000000	0.058333	6.183333	980.500000	1023.000000	1023.000000	2046.000000
42.459999	0.109507	64.718475	30.586222	4.111975	29.901442	0.118834	0.000000	-10.000000	0.075000	4.550000	982.666687	1023.000000	1023.000000	2046.000000
42.480000	0.110176	65.114174	30.652348	4.355590	30.022612	0.083623	0.000000	-10.000000	0.091667	1.850000	984.500000	1023.000000	1023.000000	2046.000000
42.500000	0.110724	65.437912	30.836428	4.473705	30.077471	0.050308	0.000000	-10.000000	0.100000	-0.300000	985.500000	1023.000000	1023.000000	2046.000000
42.520000	0.111777	66.060387	31.188477	4.635835	30.088057	0.148016	0.000000	-10.000000	0.100000	-2.183333	986.000000	1023.000000	1023.000000	2046.000000
42.540001	0.113020	66.795097	31.387276	4.831324	30.419842	0.156659	0.000000	-10.000000	0.100000	-2.733333	986.000000	1023.000000	1023.000000	2046.000000
42.560001	0.113629	67.154877	31.604797	4.924173	30.448147	0.177761	0.000000	-10.000000	0.100000	-3.350000	986.000000	1023.000000	1023.000000	2046.000000
42.580002	0.114455	67.642639	31.803696	5.040607	30.522823	0.275515	0.000000	-10.000000	0.100000	-3.616667	986.000000	1023.000000	1023.000000	2046.000000
42.599998	0.115101	68.024742	31.788279	5.222810	30.754709	0.258947	0.000000	-10.000000	0.100000	-3.500000	986.000000	1023.000000	1023.000000	2046.000000
42.619999	0.115340	68.165794	31.760916	5.488306	30.603622	0.312954	0.000000	-10.000000	0.108333	-3.166667	986.000000	1023.000000	1023.000000	2046.000000
42.639999	0.115735	68.399567	31.551876	5.868186	30.358570	0.620933	0.000000	-10.000000	0.108333	-2.950000	986.000000	1023.000000	1023.000000	2046.000000
42.660000	0.115915	68.505821	31.271990	6.225680	30.302299	0.705852	0.000000	-10.000000	0.108333	-3.016667	986.000000	1023.000000	1023.000000	2046.000000
42.680000	0.115033	67.984642	31.200190	6.244370	29.860374	0.679703	0.000000	-10.000000	0.100000	-3.366667	986.000000	1023.000000	1023.000000	2046.000000
42.700001	0.114150	67.462898	31.132963	6.085011	29.474865	0.770056	0.000000	-10.000000	0.108333	-3.850000	986.000000	1023.000000	1023.000000	2046.000000
42.720001	0.112599	66.545715	30.630045	6.024169	29.228804	0.662697	0.000000	-10.000000	0.108333	-4.416667	986.000000	1023.000000	1023.000000	2046.000000
42.740002	0.109767	64.872017	29.892235	5.997644	28.545424	0.436717	0.000000	-10.000000	0.116667	-5.300000	986.000000	1023.000000	1023.000000	2046.000000
42.759998	0.106629	63.017601	29.064615	5.928037	27.823153	0.201795	0.000000	-10.000000	0.125000	-6.733334	986.000000	1023.000000	1023.000000	2046.000000
42.779999	0.104046	61.490967	28.181656	5.981210	27.437700	-0.109599	0.000000	-10.000000	0.141667	-8.716667	978.666687	1023.000000	1023.000000	2046.000000
42.799999	0.101977	60.268349	27.634462	6.016426	26.925543	-0.308082	0.000000	-10.000000	0.150000	-10.250000	971.333313	1023.000000	1023.000000	2046.000000
42.820000	0.100594	59.451317	27.181734	6.089416	26.598299	-0.418134	0.000000	-10.000000	0.150000	-11.150001	962.833313	1023.000000	1023.000000	2046.000000
42.840000	0.099089	58.561832	26.768555	6.089332	26.339962	-0.636016	0.000000	-10.000000	0.166667	-11.466667	960.500000	1023.000000	1023.000000	2046.000000
42.860001	0.097503	57.624535	26.515125	6.001621	25.904394	-0.796605	0.000000	-10.000000	0.191667	-11.950000	956.833313	1023.000000	1023.000000	2046.000000
42.880001	0.096280	56.901508	26.269577	5.929082	25.616598	-0.913749	0.000000	-10.000000	0.225000	-12.716667	951.333313	1023.000000	1023.000000	2046.000000
42.900002	0.095448	56.409786	26.075127	5.914227	25.565922	-1.145489	0.000000	-10.000000	0.241667	-13.266667	947.000000	1023.000000	1023.000000	2046.000000
42.919998	0.094463	55.827850	25.948925	5.836511	25.357513	-1.315100	0.000000	-10.000000	0.250000	-13.833334	942.500000	1023.000000	1023.000000	2046.000000
42.939999	0.093924	55.509338	25.907288	5.775775	25.221952	-1.395678	0.000000	-10.000000	0.258333	-14.166667	939.500000	1023.000000	1023.000000	2046.000000
42.959999	0.093369	55.181068	25.730619	5.810108	25.278437	-1.638095	0.000000	-10.000000	0.266667	-14.450000	934.833313	1023.000000	1023.000000	2046.000000
42.980000	0.092846	54.871986	25.714430	5.741974	25.165312	-1.749729	0.000000	-10.000000	0.275000	-14.600000	930.000000	1023.000000	1023.000000	2046.000000
43.000000	0.092671	54.768715	25.663195	5.742045	25.190599	-1.827126	0.000000	-10.000000	0.275000	-14.816667	925.000000	1023.000000	1023.000000	2046.000000
43.020000	0.092604	54.728954	25.482933	5.892189	25.257914	-1.904083	0.000000	-10.000000	0.283333	-15.416667	920.000000	1023.000000	1023.000000	2046.000000
43.040001	0.092282	54.538490	25.417246	6.059014	25.089846	-2.027616	0.000000	-10.000000	0.300000	-16.300001	914.833313	1023.000000	1023.000000	2046.000000
43.060001	0.091927	54.328876	25.215153	6.166903	24.962656	-2.015835	0.000000	-10.000000	0.325000	-17.083334	909.333313	1023.000000	1023.000000	2046.000000
43.080002	0.091316	53.967598	24.869791	6.243947	24.918108	-2.064250	0.000000	-10.000000	0.358333	-17.750000	901.666687	1023.000000	1023.000000	2046.000000
43.099998	0.089971	53.173016	24.526794	6.150928	24.553059	-2.057767	0.000000	-10.000000	0.383333	-18.083334	895.833313	1023.000000	1023.000000	2046.000000
43.119999	0.088514	52.311562	24.033920	5.999094	24.271036	-1.992490	0.000000	-10.000000	0.400000	-18.366667	889.833313	1023.000000	1023.000000	2046.000000
43.139999	0.086712	51.246632	23.465162	5.938781	23.893780	-2.051089	0.000000	-10.000000	0.400000	-18.566668	885.666687	1023.000000	1023.000000	2046.000000
43.160000	0.084664	50.036289	22.974163	5.802431	23.315458	-2.055764	0.000000	-10.000000	0.408333	-18.883333	879.500000	1023.000000	1023.000000	2046.000000
43.180000	0.082836	48.955994	22.510370	5.689055	22.902233	-2.145667	0.000000	-10.000000	0.425000	-19.549999	871.166687	1023.000000	1023.000000	2046.000000
43.200001	0.081232	48.008236	22.061081	5.581857	22.624405	-2.259109	0.000000	-10.000000	0.441667	-20.083334	864.833313	1023.000000	1023.000000	2046.000000
43.220001	0.079727	47.118446	21.809572	5.416449	22.147449	-2.255023	0.000000	-10.000000	0.450000	-20.583334	858.166687	1023.000000	1023.000000	2046.000000
43.240002	0.078797	46.569057	21.641640	5.335508	21.775930	-2.184022	0.000000	-10.000000	0.441667	-20.650000	853.500000	1023.000000	1023.000000	2046.000000
43.259998	0.078180	46.204582	21.418444	5.414435	21.549942	-2.178236	0.000000	-10.000000	0.441667	-20.700001	846.500000	1023.000000	1023.000000	2046.000000
43.279999	0.077434	45.763424	21.275930	5.504912	21.137796	-2.155216	0.000000	-10.000000	0.441667	-20.933334	837.166687	1023.000000	1023.000000	2046.000000
43.299999	0.076992	45.502419	21.128597	5.576373	20.830400	-2.032953	0.000000	-10.000000	0.450000	-21.183334	830.166687	1023.000000	1023.000000	2046.000000
43.320000	0.076641	45.294796	20.910557	5.750410	20.650553	-2.016723	0.000000	-10.000000	0.450000	-21.666668	823.166687	1023.000000	1023.000000	2046.000000
43.340000	0.075956	44.890125	20.643795	5.902404	20.316565	-1.972638	0.000000	-10.000000	0.441667	-21.966667	818.333313	1023.000000	1023.000000	2046.000000
43.360001	0.075563	44.657669	20.471214	6.082437	19.907785	-1.803767	0.000000	-10.000000	0.441667	-22.250000	811.166687	1023.000000	1023.000000	2046.000000
43.380001	0.075019	44.336498	20.117611	6.330438	19.681801	-1.793351	0.000000	-10.000000	0.450000	-22.416668	801.333313	1023.000000	1023.000000	2046.000000
43.400002	0.074499	44.029152	19.822586	6.600137	19.384979	-1.778548	0.000000	-10.000000	0.466667	-22.500000	794.000000	1023.000000	1023.000000	2046.000000
43.419998	0.074158	43.827335	19.825144	6.774271	18.927727	-1.699807	0.000000	-10.000000	0.475000	-22.450001	786.333313	1023.000000	1023.000000	2046.000000
43.439999	0.074174	43.837055	19.743423	6.959048	18.813547	-1.678965	0.000000	-10.000000	0.466667	-22.316668	781.333313	1023.000000	1023.000000	2046.000000
43.459999	0.074256	43.885132	19.751095	7.132313	18.713699	-1.711975	0.000000	-10.000000	0.458333	-22.266666	773.666687	1023.000000	1023.000000	2046.000000
43.480000	0.074235	43.872898	19.877897	7.188223	18.504112	-1.697334	0.000000	-10.000000	0.450000	-22.366667	763.666687	1023.000000	1023.000000	2046.000000
43.500000	0.073821	43.628265	19.862284	7.168917	18.367149	-1.770085	0.000000	-10.000000	0.450000	-22.450001	756.000000	1023.000000	1023.000000	2046.000000
43.520000	0.073606	43.501255	19.680090	7.290494	18.415703	-1.885031	0.000000	-10.000000	0.458333	-22.450001	748.666687	1023.000000	1023.000000	2046.000000
43.540001	0.072896	43.081623	19.484833	7.363814	18.115091	-1.882115	0.000000	-10.000000	0.483333	-22.600000	743.666687	1023.000000	1023.000000	2046.000000
43.560001	0.072262	42.706974	19.080690	7.670835	17.721422	-1.765975	0.000000	-10.000000	0.500000	-22.983334	736.333313	1023.000000	1023.000000	2046.000000
43.580002	0.071630	42.333458	18.373171	8.124230	17.435331	-1.599276	0.000000	-10.000000	0.525000	-23.533333	726.000000	1023.000000	1023.000000	2046.000000
43.599998	0.070265	41.526505	17.879271	8.380722	16.896021	-1.629509	0.000000	-10.000000	0.533333	-23.933334	718.333313	1023.000000	1023.000000	2046.000000
43.619999	0.068313	40.372898	17.450361	8.255526	16.300419	-1.633410	0.000000	-10.000000	0.550000	-24.216667	710.333313	1023.000000	1023.000000	2046.000000
43.639999	0.066261	39.160507	17.048693	8.011788	15.885162	-1.785136	0.000000	-10.000000	0.550000	-24.400000	705.000000	1023.000000	1023.000000	2046.000000
43.660000	0.064060	37.859715	16.628849	7.905005	15.270815	-1.944955	0.000000	-10.000000	0.558333	-24.416666	696.666687	1023.000000	1023.000000	2046.000000
43.680000	0.060916	36.001400	15.889895	7.768054	14.573685	-2.230234	0.000000	-10.000000	0.566667	-24.433332	685.666687	1023.000000	1023.000000	2046.000000
43.700001	0.057697	34.099091	14.904359	7.763014	14.084549	-2.652833	0.000000	-10.000000	0.575000	-24.383333	677.333313	1023.000000	1023.000000	2046.000000
43.720001	0.054856	32.419838	14.204314	7.728780	13.480424	-2.993680	0.000000	-10.000000	0.558333	-24.549999	669.333313	1023.000000	1023.000000	2046.000000
43.740002	0.052344	30.935366	13.565725	7.606494	13.061090	-3.297945	0.000000	-10.000000	0.550000	-24.566668	664.000000	1023.000000	1023.000000	2046.000000
43.759998	0.050040	29.573860	12.956395	7.421477	12.747217	-3.551229	0.000000	-10.000000	0.550000	-24.583334	656.000000	1023.000000	1023.000000	2046.000000
43.779999	0.047897	28.307190	12.636710	7.213691	12.287461	-3.830673	0.000000	-10.000000	0.575000	-24.816668	645.000000	1023.000000	1023.000000	2046.000000
43.799999	0.045991	27.180582	12.284831	6.949494	11.958387	-4.012131	0.000000	-10.000000	0.591667	-25.083334	636.666687	1023.000000	1023.000000	2046.000000
43.820000	0.044317	26.191565	11.813981	6.827651	11.828004	-4.278070	0.000000	-10.000000	0.600000	-25.283333	628.166687	1023.000000	1023.000000	2046.000000
43.840000	0.042863	25.331978	11.517984	6.732420	11.608702	-4.527129	0.000000	-10.000000	0.600000	-25.366667	622.500000	1023.000000	1023.000000	2046.000000
43.860001	0.041475	24.511950	11.276211	6.620406	11.367920	-4.752588	0.000000	-10.000000	0.600000	-25.500000	614.000000	1023.000000	1023.000000	2046.000000
43.880001	0.040176	23.743740	10.896240	6.519261	11.334134	-5.005895	0.000000	-10.000000	0.616667	-25.883333	602.666687	1023.000000	1023.000000	2046.000000
43.900002	0.039033	23.068651	10.585685	6.491111	11.263045	-5.271191	0.000000	-10.000000	0.633333	-26.116667	594.166687	1023.000000	1023.000000	2046.000000
43.919998	0.038133	22.536516	10.441743	6.409152	11.145910	-5.460288	0.000000	-10.000000	0.633333	-26.350000	585.500000	1023.000000	1023.000000	2046.000000
43.939999	0.037410	22.109447	10.140073	6.389856	11.204473	-5.624954	0.000000	-10.000000	0.616667	-26.483334	579.500000	1023.000000	1023.000000	2046.000000
43.959999	0.036565	21.610100	9.758790	6.518749	11.153633	-5.821073	0.000000	-10.000000	0.608333	-26.833334	570.666687	1023.000000	1023.000000	2046.000000
43.980000	0.035754	21.130505	9.461289	6.695712	10.989899	-6.016394	0.000000	-10.000000	0.625000	-27.033335	561.666687	1023.000000	1023.000000	2046.000000
44.000000	0.034478	20.376228	9.020096	6.765722	10.756721	-6.166311	0.000000	-10.000000	0.650000	-27.200001	552.666687	1023.000000	1023.000000	2046.000000
44.020000	0.032813	19.392683	8.336753	6.775364	10.604152	-6.323586	0.000000	-10.000000	0.658333	-27.150002	543.500000	1023.000000	1023.000000	2046.000000
44.040001	0.030944	18.288044	7.765143	6.728410	10.287359	-6.492870	0.000000	-10.000000	0.675000	-27.300001	534.500000	1023.000000	1023.000000	2046.000000
44.060001	0.029092	17.193317	7.237910	6.671799	9.885788	-6.602180	0.000000	-10.000000	0.683333	-27.500000	525.500000	1023.000000	1023.000000	2046.000000
44.080002	0.026898	15.896770	6.586978	6.567008	9.499604	-6.756822	0.000000	-10.000000	0.700000	-27.800001	513.166687	1023.000000	1023.000000	2046.000000
44.099998	0.024710	14.603786	5.926850	6.456752	9.114434	-6.894251	0.000000	-10.000000	0.700000	-28.000000	503.833344	1023.000000	1023.000000	2046.000000
44.119999	0.022599	13.355867	5.465309	6.338077	8.632771	-7.080289	0.000000	-10.000000	0.700000	-28.000000	494.500000	1023.000000	1023.000000	2046.000000
44.139999	0.020647	12.202582	5.014736	6.124176	8.232757	-7.169086	0.000000	-10.000000	0.708333	-28.116667	488.333344	1023.000000	1023.000000	2046.000000
44.160000	0.019079	11.275393	4.530679	6.022878	7.974915	-7.253079	0.000000	-10.000000	0.708333	-28.300001	479.000000	1023.000000	1023.000000	2046.000000
44.180000	0.018042	10.663022	4.357490	6.021393	7.543722	-7.259583	0.000000	-10.000000	0.716667	-28.550001	466.333344	1023.000000	1023.000000	2046.000000
44.200001	0.016738	9.892119	4.027229	5.980997	7.173379	-7.289486	0.000000	-10.000000	0.716667	-28.583334	456.833344	1023.000000	1023.000000	2046.000000
44.220001	0.015334	9.062442	3.539710	6.004156	6.830931	-7.312355	0.000000	-10.000000	0.725000	-28.650002	447.166656	1023.000000	1023.000000	2046.000000
44.240002	0.014051	8.304316	3.124470	6.074615	6.389037	-7.283806	0.000000	-10.000000	0.716667	-28.666668	440.666656	1023.000000	1023.000000	2046.000000
44.259998	0.012379	7.316202	2.663586	6.148829	5.811371	-7.307584	0.000000	-10.000000	0.725000	-28.850000	431.000000	1023.000000	1023.000000	2046.000000
44.279999	0.010613	6.272383	2.047266	6.188795	5.263764	-7.227443	0.000000	-10.000000	0.733333	-29.100000	421.333344	1023.000000	1023.000000	2046.000000
44.299999	0.008780	5.188830	1.471256	6.348230	4.572833	-7.203488	0.000000	-10.000000	0.750000	-29.416668	411.500000	1023.000000	1023.000000	2046.000000
44.320000	0.006837	4.040911	0.938145	6.469985	3.751064	-7.118282	0.000000	-10.000000	0.750000	-29.666668	401.833344	1023.000000	1023.000000	2046.000000
44.340000	0.004574	2.703257	0.267211	6.561190	2.937103	-7.062246	0.000000	-10.000000	0.750000	-29.733334	392.166656	1023.000000	1023.000000	2046.000000
44.360001	0.002579	1.524065	-0.384428	6.758069	2.144545	-6.994121	0.000000	-10.000000	0.766667	-29.916668	382.500000	1023.000000	1023.000000	2046.000000
44.380001	0.000826	0.488162	-0.798063	6.921716	1.248537	-6.884028	0.000000	-10.000000	0.750000	-29.433334	369.166656	1023.000000	1023.000000	2046.000000
44.400002	-0.000986	-0.582592	-1.255673	7.063599	0.472170	-6.862688	0.000000	-10.000000	0.733333	-28.966667	359.166656	1023.000000	1023.000000	2046.000000
44.419998	-0.002545	-1.504324	-1.693843	7.134554	-0.173693	-6.771342	0.000000	-10.000000	0.691667	-28.150000	349.166656	1023.000000	1023.000000	2046.000000
44.439999	-0.003775	-2.230902	-1.970543	7.313712	-0.782031	-6.792040	0.000000	-10.000000	0.691667	-27.783333	342.833344	1023.000000	1023.000000	2046.000000
44.459999	-0.004931	-2.914507	-2.174548	7.372974	-1.347308	-6.765625	0.000000	-10.000000	0.691667	-27.500000	333.500000	1023.000000	1023.000000	2046.000000
44.480000	-0.006239	-3.687333	-2.518687	7.405841	-1.746788	-6.827699	0.000000	-10.000000	0.691667	-27.316668	321.333344	1023.000000	1023.000000	2046.000000
44.500000	-0.007072	-4.179329	-2.682267	7.458885	-2.098530	-6.857417	0.000000	-10.000000	0.683333	-27.250000	312.166656	1023.000000	1023.000000	2046.000000
44.520000	-0.007928	-4.685584	-2.670556	7.471438	-2.587838	-6.898627	0.000000	-10.000000	0.666667	-26.950001	303.000000	1023.000000	1023.000000	2046.000000
44.540001	-0.009419	-5.566795	-2.881388	7.342758	-3.011147	-7.017017	0.000000	-10.000000	0.650000	-26.666666	297.000000	1023.000000	1023.000000	2046.000000
44.560001	-0.011010	-6.506643	-3.171726	7.261585	-3.407765	-7.188738	0.000000	-10.000000	0.616667	-26.233334	285.333344	1023.000000	1023.000000	2046.000000
44.580002	-0.012487	-7.380014	-3.368575	7.204282	-3.911935	-7.303787	0.000000	-10.000000	0.591667	-25.733334	270.833344	1023.000000	1023.000000	2046.000000
44.599998	-0.014553	-8.600607	-3.807618	6.995409	-4.399520	-7.388877	0.000000	-10.000000	0.583333	-25.483334	256.500000	1023.000000	1023.000000	2046.000000
44.619999	-0.015644	-9.245558	-4.323335	7.121206	-4.609097	-7.434332	0.000000	-10.000000	0.591667	-25.383333	247.833328	1023.000000	1023.000000	2046.000000
44.639999	-0.016184	-9.564997	-4.532974	7.380860	-5.162551	-7.250331	0.000000	-10.000000	0.600000	-25.500000	245.000000	1023.000000	1023.000000	2046.000000
44.660000	-0.017070	-10.088104	-4.910572	7.630322	-5.646336	-7.161519	0.000000	-10.000000	0.583333	-25.266666	242.166672	1023.000000	1023.000000	2046.000000
44.680000	-0.018747	-11.079435	-5.448822	7.658730	-6.160375	-7.128969	0.000000	-10.000000	0.575000	-24.866667	236.500000	1023.000000	1023.000000	2046.000000
44.700001	-0.020604	-12.176967	-5.824137	7.465926	-6.741176	-7.077581	0.000000	-10.000000	0.558333	-24.250000	228.166672	1023.000000	1023.000000	2046.000000
44.720001	-0.023035	-13.613611	-6.089746	7.108753	-7.495806	-7.136813	0.000000	-10.000000	0.558333	-23.800001	220.000000	1023.000000	1023.000000	2046.000000
44.740002	-0.026241	-15.508591	-6.702841	6.711545	-8.153279	-7.364015	0.000000	-10.000000	0.516667	-23.283333	212.000000	1023.000000	1023.000000	2046.000000
44.759998	-0.029242	-17.282228	-7.177234	6.479010	-8.861747	-7.722257	0.000000	-10.000000	0.475000	-22.833334	204.333328	1023.000000	1023.000000	2046.000000
44.779999	-0.032381	-19.137150	-7.672587	6.125518	-9.504090	-8.085991	0.000000	-10.000000	0.433333	-22.116667	196.833328	1023.000000	1023.000000	2046.000000
44.799999	-0.035145	-20.770622	-8.300995	5.801448	-9.913214	-8.357862	0.000000	-10.000000	0.425000	-21.566668	189.500000	1023.000000	1023.000000	2046.000000
44.820000	-0.037226	-22.000837	-8.615385	5.573086	-10.357668	-8.600870	0.000000	-10.000000	0.425000	-21.016666	182.166672	1023.000000	1023.000000	2046.000000
44.840000	-0.039349	-23.255524	-9.001421	5.312398	-10.704740	-8.861760	0.000000	-10.000000	0.433333	-20.816668	175.166672	1023.000000	1023.000000	2046.000000
44.860001	-0.041160	-24.325392	-9.413876	5.041173	-10.948081	-9.004608	0.000000	-10.000000	0.441667	-20.783333	168.333328	1023.000000	1023.000000	2046.000000
44.880001	-0.042532	-25.136433	-9.679137	4.883904	-11.205053	-9.136147	0.000000	-10.000000	0.450000	-21.033333	161.500000	1023.000000	1023.000000	2046.000000
44.900002	-0.043783	-25.875462	-9.808421	4.660384	-11.468691	-9.258734	0.000000	-10.000000	0.441667	-21.200001	154.333328	1023.000000	1023.000000	2046.000000
44.919998	-0.045179	-26.700920	-10.098115	4.424725	-11.606861	-9.420670	0.000000	-10.000000	0.433333	-21.266666	147.166672	1023.000000	1023.000000	2046.000000
44.939999	-0.046154	-27.277021	-10.301355	4.261252	-11.752890	-9.484028	0.000000	-10.000000	0.433333	-21.383333	140.000000	1023.000000	1023.000000	2046.000000
44.959999	-0.046966	-27.756765	-10.375254	4.154481	-11.933058	-9.602936	0.000000	-10.000000	0.441667	-21.550001	133.000000	1023.000000	1023.000000	2046.000000
44.980000	-0.047811	-28.256399	-10.614387	4.014892	-11.939128	-9.717777	0.000000	-10.000000	0.450000	-21.766666	125.833336	1023.000000	1023.000000	2046.000000
45.000000	-0.048130	-28.444553	-10.691426	3.887002	-11.951032	-9.689097	0.000000	-10.000000	0.450000	-21.933334	118.500000	1023.000000	1023.000000	2046.000000
45.020000	-0.048331	-28.563345	-10.696177	3.928657	-12.071308	-9.724518	0.000000	-10.000000	0.450000	-22.150000	111.166664	1023.000000	1023.000000	2046.000000
45.040001	-0.049045	-28.985880	-10.952837	3.897442	-12.120468	-9.810018	0.000000	-10.000000	0.450000	-22.250000	103.833336	1023.000000	1023.000000	2046.000000
45.060001	-0.049651	-29.343597	-11.147651	3.930621	-12.255043	-9.871523	0.000000	-10.000000	0.441667	-21.916666	96.500000	1023.000000	1023.000000	2046.000000
45.080002	-0.050589	-29.898167	-11.364782	3.920670	-12.463323	-9.990733	0.000000	-10.000000	0.425000	-21.383333	89.166664	1023.000000	1023.000000	2046.000000
45.099998	-0.052097	-30.789522	-11.776920	3.747894	-12.643580	-10.116914	0.000000	-10.000000	0.408333	-20.633333	82.000000	1023.000000	1023.000000	2046.000000
45.119999	-0.053433	-31.579105	-12.161988	3.590846	-12.803194	-10.204769	0.000000	-10.000000	0.408333	-20.066668	75.166664	1023.000000	1023.000000	2046.000000
45.139999	-0.054604	-32.270863	-12.376274	3.487509	-13.029561	-10.352537	0.000000	-10.000000	0.408333	-19.650000	68.333336	1023.000000	1023.000000	2046.000000
45.160000	-0.056158	-33.189106	-12.807420	3.239059	-13.197882	-10.422864	0.000000	-10.000000	0.408333	-19.400000	61.833332	1023.000000	1023.000000	2046.000000
45.180000	-0.057383	-33.913467	-12.961615	3.032218	-13.419120	-10.564949	0.000000	-10.000000	0.383333	-18.900000	55.166668	1023.000000	1023.000000	2046.000000
45.200001	-0.058809	-34.756371	-13.130350	2.610080	-13.579704	-10.656394	0.000000	-10.000000	0.350000	-18.133333	48.833332	1023.000000	1023.000000	2046.000000
45.220001	-0.059847	-35.369389	-13.308018	2.375912	-13.552639	-10.884645	0.000000	-10.000000	0.316667	-17.233334	42.833332	1023.000000	1023.000000	2046.000000
45.240002	-0.060113	-35.526592	-13.144259	2.174779	-13.587661	-10.969450	0.000000	-10.000000	0.300000	-16.416668	37.166668	1023.000000	1023.000000	2046.000000
45.259998	-0.060353	-35.668739	-13.159862	2.012915	-13.441797	-11.079995	0.000000	-10.000000	0.283333	-15.700001	31.833334	1023.000000	1023.000000	2046.000000
45.279999	-0.060092	-35.514656	-12.970844	1.952965	-13.353208	-11.143571	0.000000	-10.000000	0.266667	-14.833334	26.500000	1023.000000	1023.000000	2046.000000
45.299999	-0.059851	-35.371883	-12.776286	1.801591	-13.221153	-11.176037	0.000000	-10.000000	0.241667	-13.766667	21.666666	1023.000000	1023.000000	2046.000000
45.320000	-0.059522	-35.177334	-12.688307	1.763471	-12.987295	-11.265205	0.000000	-10.000000	0.208333	-12.516667	17.166666	1023.000000	1023.000000	2046.000000
45.340000	-0.058786	-34.742672	-12.382421	1.692649	-12.838751	-11.214151	0.000000	-10.000000	0.175000	-11.366667	13.000000	1023.000000	1023.000000	2046.000000
45.360001	-0.058368	-34.495224	-12.283545	1.674076	-12.592617	-11.293137	0.000000	-10.000000	0.150000	-10.333334	9.166667	1023.000000	1023.000000	2046.000000
45.380001	-0.057665	-34.079895	-12.086948	1.696180	-12.356128	-11.333000	0.000000	-10.000000	0.150000	-9.383333	5.500000	1023.000000	1023.000000	2046.000000
45.400002	-0.056918	-33.638447	-11.770900	1.670497	-12.247400	-11.290644	0.000000	-10.000000	0.133333	-8.416667	2.500000	1023.000000	1023.000000	2046.000000
45.419998	-0.056574	-33.435181	-11.725474	1.662947	-12.000263	-11.372389	0.000000	-10.000000	0.116667	-7.400000	-0.166667	1023.000000	1023.000000	2046.000000
45.439999	-0.055779	-32.965347	-11.424975	1.675935	-11.889593	-11.326715	0.000000	-10.000000	0.100000	-6.400000	-2.333333	1023.000000	1023.000000	2046.000000
45.459999	-0.055286	-32.674191	-11.251945	1.691674	-11.742939	-11.370981	0.000000	-10.000000	0.108333	-5.633334	-4.333333	1023.000000	1023.000000	2046.000000
45.480000	-0.054957	-32.479836	-11.258303	1.690329	-11.523747	-11.388114	0.000000	-10.000000	0.108333	-5.400000	-6.000000	1023.000000	1023.000000	2046.000000
45.500000	-0.054365	-32.129566	-11.016349	1.721587	-11.468765	-11.366038	0.000000	-10.000000	0.108333	-5.316667	-7.666667	1023.000000	1023.000000	2046.000000
45.520000	-0.054173	-32.016285	-10.939197	1.703501	-11.368721	-11.411868	0.000000	-10.000000	0.108333	-5.416667	-9.500000	1023.000000	1023.000000	2046.000000
45.540001	-0.054028	-31.930351	-10.954729	1.747686	-11.292063	-11.431244	0.000000	-10.000000	0.125000	-5.616667	-11.500000	1023.000000	1023.000000	2046.000000
45.560001	-0.053658	-31.712128	-10.783629	1.797630	-11.298154	-11.427974	0.000000	-10.000000	0.141667	-6.216667	-13.500000	1023.000000	1023.000000	2046.000000
45.580002	-0.053743	-31.762014	-10.834940	1.803020	-11.247853	-11.482242	0.000000	-10.000000	0.150000	-7.016667	-15.500000	1023.000000	1023.000000	2046.000000
45.599998	-0.053618	-31.688164	-10.822834	1.846356	-11.242535	-11.469152	0.000000	-10.000000	0.150000	-7.983334	-17.833334	1023.000000	1023.000000	2046.000000
45.619999	-0.053695	-31.733860	-10.774116	1.792677	-11.346546	-11.405876	0.000000	-10.000000	0.150000	-8.766666	-20.500000	1023.000000	1023.000000	2046.000000
45.639999	-0.054213	-32.039883	-10.936501	1.778285	-11.382178	-11.499491	0.000000	-10.000000	0.150000	-9.033334	-23.500000	1023.000000	1023.000000	2046.000000
45.660000	-0.054443	-32.176044	-10.962476	1.758897	-11.508367	-11.464099	0.000000	-10.000000	0.158333	-9.016666	-26.500000	1023.000000	1023.000000	2046.000000
45.680000	-0.054990	-32.498978	-11.056510	1.762639	-11.656912	-11.548195	0.000000	-10.000000	0.175000	-9.150000	-29.500000	1023.000000	1023.000000	2046.000000
45.700001	-0.055598	-32.858166	-11.254949	1.716412	-11.768713	-11.550918	0.000000	-10.000000	0.183333	-9.833333	-32.666668	1023.000000	1023.000000	2046.000000
45.720001	-0.055976	-33.082008	-11.262748	1.701334	-11.993158	-11.527436	0.000000	-10.000000	0.175000	-10.533334	-35.833332	1023.000000	1023.000000	2046.000000
45.740002	-0.056643	-33.476299	-11.319084	1.658682	-12.238124	-11.577774	0.000000	-10.000000	0.166667	-11.033334	-39.333332	1023.000000	1023.000000	2046.000000
45.759998	-0.057412	-33.930542	-11.531854	1.629373	-12.398942	-11.629120	0.000000	-10.000000	0.175000	-11.333334	-43.000000	1023.000000	1023.000000	2046.000000
45.779999	-0.058057	-34.311752	-11.564194	1.590193	-12.684898	-11.652853	0.000000	-10.000000	0.200000	-11.733334	-47.000000	1023.000000	1023.000000	2046.000000
45.799999	-0.059341	-35.070374	-11.724834	1.443229	-13.035864	-11.752904	0.000000	-10.000000	0.233333	-12.233334	-51.000000	1023.000000	1023.000000	2046.000000
45.820000	-0.061168	-36.150360	-11.971953	1.183089	-13.428707	-11.932788	0.000000	-10.000000	0.233333	-12.650001	-55.000000	1023.000000	1023.000000	2046.000000
45.840000	-0.062368	-36.859451	-12.105443	1.033304	-13.735407	-12.051906	0.000000	-10.000000	0.241667	-12.850000	-59.000000	1023.000000	1023.000000	2046.000000
45.860001	-0.063656	-37.620766	-12.267950	0.865500	-13.999649	-12.218667	0.000000	-10.000000	0.233333	-12.983334	-63.333332	1023.000000	1023.000000	2046.000000
45.880001	-0.064231	-37.960583	-12.485689	0.901310	-14.063909	-12.312294	0.000000	-10.000000	0.250000	-13.216667	-67.666664	1023.000000	1023.000000	2046.000000
45.900002	-0.064114	-37.891563	-12.562285	1.143786	-14.264248	-12.208816	0.000000	-10.000000	0.250000	-13.600000	-72.166664	1023.000000	1023.000000	2046.000000
45.919998	-0.063898	-37.763977	-12.713808	1.411183	-14.363855	-12.097497	0.000000	-10.000000	0.250000	-13.883333	-76.500000	1023.000000	1023.000000	2046.000000
45.939999	-0.064517	-38.129429	-12.902067	1.433371	-14.583072	-12.077662	0.000000	-10.000000	0.250000	-13.933333	-81.166664	1023.000000	1023.000000	2046.000000
45.959999	-0.065452	-38.681984	-13.054150	1.236548	-14.825223	-12.039158	0.000000	-10.000000	0.250000	-13.816667	-85.833336	1023.000000	1023.000000	2046.000000
45.980000	-0.066945	-39.564327	-13.209380	0.878490	-15.165318	-12.068119	0.000000	-10.000000	0.258333	-13.750000	-90.500000	1023.000000	1023.000000	2046.000000
46.000000	-0.069501	-41.074989	-13.713387	0.588474	-15.521753	-12.428322	0.000000	-10.000000	0.258333	-13.733334	-95.166664	1023.000000	1023.000000	2046.000000
46.020000	-0.072258	-42.704720	-14.275502	0.256773	-15.890815	-12.795177	0.000000	-10.000000	0.258333	-13.366667	-99.666664	1023.000000	1023.000000	2046.000000
46.040001	-0.074544	-44.055359	-14.629920	-0.042916	-16.256451	-13.126072	0.000000	-10.000000	0.233333	-12.700000	-104.333336	1023.000000	1023.000000	2046.000000
46.060001	-0.076661	-45.306419	-15.146336	-0.250106	-16.395031	-13.514944	0.000000	-10.000000	0.216667	-11.900001	-108.500000	1023.000000	1023.000000	2046.000000
46.080002	-0.078160	-46.192631	-15.505376	-0.415515	-16.566378	-13.705364	0.000000	-10.000000	0.183333	-11.500000	-112.500000	1023.000000	1023.000000	2046.000000
46.099998	-0.079408	-46.930168	-15.697825	-0.588747	-16.754940	-13.888658	0.000000	-10.000000	0.166667	-11.400001	-116.166664	1023.000000	1023.000000	2046.000000
46.119999	-0.080547	-47.603565	-15.925066	-0.795332	-16.815826	-14.067340	0.000000	-10.000000	0.150000	-11.083334	-120.000000	1023.000000	1023.000000	2046.000000
46.139999	-0.081242	-48.014076	-15.985003	-1.017144	-16.858234	-14.153692	0.000000	-10.000000	0.141667	-10.233334	-123.833336	1023.000000	1023.000000	2046.000000
46.160000	-0.081660	-48.260887	-16.010527	-1.214980	-16.754372	-14.281009	0.000000	-10.000000	0.125000	-8.650001	-127.333336	1023.000000	1023.000000	2046.000000
46.180000	-0.082083	-48.511215	-16.080750	-1.428094	-16.553638	-14.448733	0.000000	-10.000000	0.108333	-6.450000	-130.166672	1023.000000	1023.000000	2046.000000
46.200001	-0.081762	-48.321171	-15.868481	-1.667490	-16.361509	-14.423693	0.000000	-10.000000	0.083333	-3.100000	-132.333328	1023.000000	1023.000000	2046.000000
46.220001	-0.081327	-48.064114	-15.741796	-1.783037	-16.043400	-14.495878	0.000000	-10.000000	0.066667	0.466667	-133.500000	1023.000000	1023.000000	2046.000000
46.240002	-0.080592	-47.629597	-15.592678	-1.910693	-15.583462	-14.542766	0.000000	-10.000000	0.033333	4.266667	-134.000000	1023.000000	1023.000000	2046.000000
46.259998	-0.079249	-46.836185	-15.193382	-2.059680	-15.165911	-14.417211	0.000000	-10.000000	0.016667	7.416667	-134.000000	1023.000000	1023.000000	2046.000000
46.279999	-0.078092	-46.152657	-14.971946	-2.085287	-14.649944	-14.445479	0.000000	-10.000000	-0.008333	10.066668	-134.000000	1023.000000	1023.000000	2046.000000
46.299999	-0.076821	-45.401405	-14.647123	-2.155329	-14.228344	-14.370610	0.000000	-10.000000	-0.041667	12.200001	-134.000000	1023.000000	1023.000000	2046.000000
46.320000	-0.075413	-44.568989	-14.266789	-2.182093	-13.839135	-14.280973	0.000000	-10.000000	-0.083333	13.983334	-134.000000	1023.000000	1023.000000	2046.000000
46.340000	-0.074529	-44.046436	-14.174157	-2.171216	-13.372005	-14.329057	0.000000	-10.000000	-0.116667	15.750000	-107.833336	1023.000000	1023.000000	2046.000000
46.360001	-0.073692	-43.552177	-14.009119	-2.317825	-12.985128	-14.240107	0.000000	-10.000000	-0.150000	17.566668	-55.000000	1023.000000	1023.000000	2046.000000
46.380001	-0.072704	-42.968178	-13.701843	-2.513348	-12.677419	-14.075568	0.000000	-10.000000	-0.191667	18.933334	-0.166667	1023.000000	1023.000000	2046.000000
46.400002	-0.071980	-42.540054	-13.463306	-2.612854	-12.367539	-14.096354	0.000000	-10.000000	-0.241667	20.500000	30.666666	1023.000000	1023.000000	2046.000000
46.419998	-0.071299	-42.137447	-13.262547	-2.817260	-12.063603	-13.994039	0.000000	-10.000000	-0.258333	21.483334	37.166668	1023.000000	1023.000000	2046.000000
46.439999	-0.070465	-41.644730	-12.866303	-3.116898	-11.790149	-13.871380	0.000000	-10.000000	-0.283333	22.666666	44.166668	1023.000000	1023.000000	2046.000000
46.459999	-0.069714	-41.201187	-12.488639	-3.301215	-11.448553	-13.962779	0.000000	-10.000000	-0.308333	23.583334	51.500000	1023.000000	1023.000000	2046.000000
46.480000	-0.068470	-40.465744	-11.965115	-3.554156	-11.110803	-13.835670	0.000000	-10.000000	-0.358333	24.750000	59.166668	1023.000000	1023.000000	2046.000000
46.500000	-0.066600	-39.360451	-11.325383	-3.657701	-10.700261	-13.677105	0.000000	-10.000000	-0.383333	25.800001	67.166664	1023.000000	1023.000000	2046.000000
46.520000	-0.064610	-38.184456	-10.716652	-3.699309	-10.222954	-13.545541	0.000000	-10.000000	-0.416667	27.050001	75.666664	1023.000000	1023.000000	2046.000000
46.540001	-0.062184	-36.750923	-10.003704	-3.709794	-9.715171	-13.322255	0.000000	-10.000000	-0.450000	28.233334	84.500000	1023.000000	1023.000000	2046.000000
46.560001	-0.059455	-35.138145	-9.299474	-3.598641	-9.110484	-13.129545	0.000000	-10.000000	-0.491667	29.450001	93.833336	1023.000000	1023.000000	2046.000000
46.580002	-0.056959	-33.662907	-8.625574	-3.515167	-8.508384	-13.013782	0.000000	-10.000000	-0.525000	30.250000	103.500000	1023.000000	1023.000000	2046.000000
46.599998	-0.054311	-32.098045	-7.934029	-3.473012	-7.944868	-12.746139	0.000000	-10.000000	-0.550000	31.000000	113.500000	1023.000000	1023.000000	2046.000000
46.619999	-0.051403	-30.379364	-7.166420	-3.383817	-7.357128	-12.471998	0.000000	-10.000000	-0.575000	31.683334	123.666664	1023.000000	1023.000000	2046.000000
46.639999	-0.048713	-28.789358	-6.521512	-3.210790	-6.789547	-12.267509	0.000000	-10.000000	-0.591667	32.549999	134.000000	1023.000000	1023.000000	2046.000000
46.660000	-0.046168	-27.285166	-5.853929	-3.070271	-6.269905	-12.091062	0.000000	-10.000000	-0.616667	33.350002	144.833328	1023.000000	1023.000000	2046.000000
46.680000	-0.043480	-25.696678	-5.182971	-3.042817	-5.710083	-11.760806	0.000000	-10.000000	-0.633333	33.900002	155.833328	1023.000000	1023.000000	2046.000000
46.700001	-0.040828	-24.129295	-4.526675	-2.906753	-5.136137	-11.559730	0.000000	-10.000000	-0.666667	34.283333	167.166672	1023.000000	1023.000000	2046.000000
46.720001	-0.038282	-22.624790	-3.890929	-2.753023	-4.506151	-11.474688	0.000000	-10.000000	-0.691667	34.716667	178.500000	1023.000000	1023.000000	2046.000000
46.740002	-0.035735	-21.119343	-3.213078	-2.752044	-3.965806	-11.188413	0.000000	-10.000000	-0.700000	35.299999	190.000000	1023.000000	1023.000000	2046.000000
46.759998	-0.032990	-19.497164	-2.571624	-2.610968	-3.309354	-11.005219	0.000000	-10.000000	-0.691667	35.616669	201.500000	1023.000000	1023.000000	2046.000000
46.779999	-0.030679	-18.131514	-1.979206	-2.511820	-2.746171	-10.894317	0.000000	-10.000000	-0.666667	35.650002	213.166672	1023.000000	1023.000000	2046.000000
46.799999	-0.028125	-16.621836	-1.316738	-2.496663	-2.191632	-10.616802	0.000000	-10.000000	-0.675000	35.483334	225.000000	1023.000000	1023.000000	2046.000000
46.820000	-0.025574	-15.113973	-0.612391	-2.390061	-1.666285	-10.445235	0.000000	-10.000000	-0.716667	35.500000	237.000000	1023.000000	1023.000000	2046.000000
46.840000	-0.023219	-13.722359	-0.038659	-2.278962	-1.077537	-10.327201	0.000000	-10.000000	-0.733333	35.633335	249.000000	1023.000000	1023.000000	2046.000000
46.860001	-0.020862	-12.329194	0.569836	-2.274107	-0.571122	-10.053802	0.000000	-10.000000	-0.733333	35.783333	261.000000	1023.000000	1023.000000	2046.000000
46.880001	-0.018326	-10.830539	1.277235	-2.165514	-0.115383	-9.826876	0.000000	-10.000000	-0.725000	35.983334	273.000000	1023.000000	1023.000000	2046.000000
46.900002	-0.016112	-9.522066	1.838933	-2.073128	0.411641	-9.699512	0.000000	-10.000000	-0.741667	35.866669	285.000000	1023.000000	1023.000000	2046.000000
46.919998	-0.013909	-8.220009	2.454614	-2.003094	0.844635	-9.516163	0.000000	-10.000000	-0.766667	36.233334	297.000000	1023.000000	1023.000000	2046.000000
46.939999	-0.011497	-6.794580	3.115336	-1.957116	1.291811	-9.244612	0.000000	-10.000000	-0.758333	36.133335	309.000000	1023.000000	1023.000000	2046.000000
46.959999	-0.009429	-5.572349	3.658471	-1.823711	1.756786	-9.163896	0.000000	-10.000000	-0.758333	36.433334	321.000000	1023.000000	1023.000000	2046.000000
46.980000	-0.007743	-4.576381	4.136684	-1.768036	2.135469	-9.080498	0.000000	-10.000000	-0.750000	36.350002	333.000000	1023.000000	1023.000000	2046.000000
47.000000	-0.006149	-3.634251	4.684274	-1.819851	2.364655	-8.863329	0.000000	-10.000000	-0.750000	36.683334	345.000000	1023.000000	1023.000000	2046.000000
47.020000	-0.005055	-2.987644	5.181561	-1.820986	2.620095	-8.968315	0.000000	-10.000000	-0.750000	36.583336	357.166656	1023.000000	1023.000000	2046.000000
47.040001	-0.004087	-2.415282	5.703709	-2.021560	2.888473	-8.985903	0.000000	-10.000000	-0.741667	36.466667	369.500000	1023.000000	1023.000000	2046.000000
47.060001	-0.002476	-1.463127	6.304812	-2.158839	3.263061	-8.872160	0.000000	-10.000000	-0.725000	36.100002	381.833344	1023.000000	1023.000000	2046.000000
47.080002	-0.000249	-0.147339	6.918178	-2.002066	3.756925	-8.820376	0.000000	-10.000000	-0.725000	36.016666	394.000000	1023.000000	1023.000000	2046.000000
47.099998	0.002406	1.422218	7.555992	-1.872769	4.396436	-8.657441	0.000000	-10.000000	-0.716667	35.916668	406.000000	1023.000000	1023.000000	2046.000000
47.119999	0.005686	3.360526	8.170435	-1.517085	4.971189	-8.264012	0.000000	-10.000000	-0.725000	35.900002	418.000000	1023.000000	1023.000000	2046.000000
47.139999	0.009617	5.683743	8.869734	-0.817380	5.462577	-7.831187	0.000000	-10.000000	-0.716667	35.616669	430.000000	1023.000000	1023.000000	2046.000000
47.160000	0.012529	7.404732	9.492030	-0.517119	6.002753	-7.572932	0.000000	-10.000000	-0.725000	35.333336	442.000000	1023.000000	1023.000000	2046.000000
47.180000	0.014684	8.678135	10.158822	-0.634683	6.399912	-7.245917	0.000000	-10.000000	-0.733333	35.050003	453.666656	1023.000000	1023.000000	2046.000000
47.200001	0.015743	9.304308	10.481130	-0.720889	6.737406	-7.193339	0.000000	-10.000000	-0.741667	35.183334	465.333344	1023.000000	1023.000000	2046.000000
47.220001	0.015505	9.163310	10.360069	-0.830629	6.914984	-7.281114	0.000000	-10.000000	-0.741667	35.116669	477.000000	1023.000000	1023.000000	2046.000000
47.240002	0.014692	8.682769	10.134561	-1.035473	6.966988	-7.383306	0.000000	-10.000000	-0.725000	35.150002	488.833344	1023.000000	1023.000000	2046.000000
47.259998	0.014882	8.794976	10.140888	-1.028695	7.208474	-7.525691	0.000000	-10.000000	-0.700000	34.883335	500.500000	1023.000000	1023.000000	2046.000000
47.279999	0.015789	9.331162	10.235116	-0.932854	7.656863	-7.627963	0.000000	-10.000000	-0.683333	34.600002	512.166687	1023.000000	1023.000000	2046.000000
47.299999	0.017257	10.198759	10.521887	-0.895934	8.087275	-7.514469	0.000000	-10.000000	-0.666667	34.633335	523.666687	1023.000000	1023.000000	2046.000000
47.320000	0.019030	11.246501	10.872847	-0.714147	8.629080	-7.541279	0.000000	-10.000000	-0.658333	34.400002	535.333313	1023.000000	1023.000000	2046.000000
47.340000	0.020514	12.123577	11.268484	-0.655401	9.136964	-7.626471	0.000000	-10.000000	-0.641667	34.283333	546.833313	1023.000000	1023.000000	2046.000000
47.360001	0.022372	13.221856	11.706252	-0.619855	9.686990	-7.551530	0.000000	-10.000000	-0.625000	33.650002	558.500000	1023.000000	1023.000000	2046.000000
47.380001	0.024394	14.416737	12.156540	-0.432823	10.303151	-7.610132	0.000000	-10.000000	-0.591667	33.100002	569.833313	1023.000000	1023.000000	2046.000000
47.400002	0.026394	15.598872	12.621310	-0.385927	10.963438	-7.599948	0.000000	-10.000000	-0.558333	32.566669	581.000000	1023.000000	1023.000000	2046.000000
47.419998	0.028750	16.991512	13.171533	-0.257883	11.655666	-7.577804	0.000000	-10.000000	-0.550000	32.083336	591.833313	1023.000000	1023.000000	2046.000000
47.439999	0.031515	18.625566	13.807126	-0.035512	12.468186	-7.614234	0.000000	-10.000000	-0.550000	31.666668	602.666687	1023.000000	1023.000000	2046.000000
47.459999	0.034535	20.410044	14.578011	0.059963	13.351078	-7.579008	0.000000	-10.000000	-0.566667	31.300001	613.166687	1023.000000	1023.000000	2046.000000
47.480000	0.037762	22.317493	15.367852	0.145748	14.293520	-7.489626	0.000000	-10.000000	-0.566667	31.366667	623.833313	1023.000000	1023.000000	2046.000000
47.500000	0.041312	24.415621	16.106766	0.515836	15.303418	-7.510398	0.000000	-10.000000	-0.583333	31.766666	634.166687	1023.000000	1023.000000	2046.000000
47.520000	0.044361	26.217405	16.866199	0.693332	16.157494	-7.499619	0.000000	-10.000000	-0.591667	32.116669	644.833313	1023.000000	1023.000000	2046.000000
47.540001	0.047569	28.113565	17.609238	0.953560	16.962507	-7.411741	0.000000	-10.000000	-0.600000	32.233334	655.333313	1023.000000	1023.000000	2046.000000
47.560001	0.050281	29.716167	18.228111	1.131435	17.766338	-7.409717	0.000000	-10.000000	-0.591667	32.016666	666.166687	1023.000000	1023.000000	2046.000000
47.580002	0.052128	30.807770	18.665432	1.001302	18.422344	-7.281309	0.000000	-10.000000	-0.566667	31.900000	676.833313	1023.000000	1023.000000	2046.000000
47.599998	0.053562	31.655310	19.035336	0.920858	18.951626	-7.252511	0.000000	-10.000000	-0.533333	31.466667	687.500000	1023.000000	1023.000000	2046.000000
47.619999	0.054622	32.281445	19.315134	0.774119	19.409657	-7.217465	0.000000	-10.000000	-0.500000	31.116667	698.000000	1023.000000	1023.000000	2046.000000
47.639999	0.055517	32.810402	19.638926	0.605197	19.760126	-7.193848	0.000000	-10.000000	-0.475000	30.683334	708.333313	1023.000000	1023.000000	2046.000000
47.660000	0.056765	33.548111	20.072618	0.446977	20.170067	-7.141551	0.000000	-10.000000	-0.458333	30.233334	718.666687	1023.000000	1023.000000	2046.000000
47.680000	0.058118	34.347534	20.644829	0.378834	20.555584	-7.231711	0.000000	-10.000000	-0.450000	29.700001	729.000000	1023.000000	1023.000000	2046.000000
47.700001	0.059656	35.256645	21.171926	0.282953	20.892841	-7.091077	0.000000	-10.000000	-0.433333	29.200001	739.000000	1023.000000	1023.000000	2046.000000
47.720001	0.061967	36.622444	21.764713	0.480937	21.371132	-6.994338	0.000000	-10.000000	-0.416667	29.000000	748.833313	1023.000000	1023.000000	2046.000000
47.740002	0.064374	38.044777	22.407417	0.689802	21.879890	-6.932331	0.000000	-10.000000	-0.391667	28.850000	758.500000	1023.000000	1023.000000	2046.000000
47.759998	0.067175	39.700703	23.039124	0.845175	22.462536	-6.646131	0.000000	-10.000000	-0.391667	28.516666	768.166687	1023.000000	1023.000000	2046.000000
47.779999	0.070151	41.459427	23.726576	1.257210	23.070133	-6.594493	0.000000	-10.000000	-0.391667	27.983334	777.833313	1023.000000	1023.000000	2046.000000
47.799999	0.072845	43.051605	24.325546	1.431085	23.628710	-6.333735	0.000000	-10.000000	-0.400000	27.750000	787.166687	1023.000000	1023.000000	2046.000000
47.820000	0.075905	44.860123	24.991804	1.763486	24.192068	-6.087237	0.000000	-10.000000	-0.400000	27.500000	796.500000	1023.000000	1023.000000	2046.000000
47.840000	0.078793	46.566605	25.613337	2.146643	24.803513	-5.996890	0.000000	-10.000000	-0.383333	27.400000	805.666687	1023.000000	1023.000000	2046.000000
47.860001	0.081484	48.156841	26.203201	2.377478	25.390137	-5.813975	0.000000	-10.000000	-0.375000	27.250000	814.833313	1023.000000	1023.000000	2046.000000
47.880001	0.084213	49.769794	26.789177	2.684638	25.984573	-5.688591	0.000000	-10.000000	-0.358333	27.450001	824.000000	1023.000000	1023.000000	2046.000000
47.900002	0.086712	51.246635	27.382345	2.959500	26.552790	-5.647998	0.000000	-10.000000	-0.375000	27.516666	833.166687	1023.000000	1023.000000	2046.000000
47.919998	0.089017	52.608887	27.936489	3.088403	27.083887	-5.499894	0.000000	-10.000000	-0.375000	27.633333	842.333313	1023.000000	1023.000000	2046.000000
47.939999	0.091519	54.087616	28.477617	3.343294	27.669891	-5.403188	0.000000	-10.000000	-0.375000	27.450001	851.500000	1023.000000	1023.000000	2046.000000
47.959999	0.093664	55.355423	28.999542	3.480040	28.196358	-5.320518	0.000000	-10.000000	-0.350000	27.133333	860.666687	1023.000000	1023.000000	2046.000000
47.980000	0.096000	56.735798	29.441032	3.685729	28.809669	-5.200633	0.000000	-10.000000	-0.325000	26.600000	869.833313	1023.000000	1023.000000	2046.000000
48.000000	0.098067	57.957764	29.912172	3.900931	29.345444	-5.200783	0.000000	-10.000000	-0.325000	25.733334	878.833313	1023.000000	1023.000000	2046.000000
48.020000	0.099927	59.057076	30.341644	3.989408	29.827255	-5.101230	0.000000	-10.000000	-0.333333	25.400000	887.500000	1023.000000	1023.000000	2046.000000
48.040001	0.101944	60.248623	30.748816	4.238071	30.304148	-5.042412	0.000000	-10.000000	-0.350000	25.050001	896.000000	1023.000000	1023.000000	2046.000000
48.060001	0.103399	61.108971	31.033236	4.460900	30.712839	-5.098006	0.000000	-10.000000	-0.341667	25.066668	904.500000	1023.000000	1023.000000	2046.000000
48.080002	0.104236	61.603310	31.227638	4.440870	30.855856	-4.921053	0.000000	-10.000000	-0.333333	24.616667	912.833313	1023.000000	1023.000000	2046.000000
48.099998	0.105053	62.086514	31.457327	4.574453	31.070524	-5.015791	0.000000	-10.000000	-0.300000	24.133333	921.000000	1023.000000	1023.000000	2046.000000
48.119999	0.105929	62.603928	31.711355	4.574883	31.283159	-4.965469	0.000000	-10.000000	-0.275000	23.549999	929.000000	1023.000000	1023.000000	2046.000000
48.139999	0.107625	63.606392	32.053036	4.831091	31.658585	-4.936319	0.000000	-10.000000	-0.225000	22.983334	937.000000	1023.000000	1023.000000	2046.000000
48.160000	0.109541	64.738464	32.450710	5.074921	32.060829	-4.847992	0.000000	-10.000000	-0.191667	22.316668	945.000000	1023.000000	1023.000000	2046.000000
48.180000	0.111410	65.843033	32.693798	5.423911	32.283932	-4.558607	0.000000	-10.000000	-0.141667	21.233334	952.666687	1023.000000	1023.000000	2046.000000
48.200001	0.113299	66.959473	32.808735	6.017959	32.456055	-4.323279	0.000000	-10.000000	-0.100000	20.250000	960.000000	1023.000000	1023.000000	2046.000000
48.220001	0.113746	67.223862	32.830475	6.091171	32.431499	-4.129281	0.000000	-10.000000	-0.075000	18.800001	966.833313	1023.000000	1023.000000	2046.000000
48.240002	0.113393	67.015022	32.839634	6.066278	32.043125	-3.934014	0.000000	-10.000000	-0.041667	17.333334	973.333313	1023.000000	1023.000000	2046.000000
48.259998	0.112229	66.327492	32.418705	6.098673	31.667372	-3.857258	0.000000	-10.000000	-0.016667	15.016667	979.333313	1023.000000	1023.000000	2046.000000
48.279999	0.109320	64.608086	31.456564	6.039577	30.937244	-3.825302	0.000000	-10.000000	0.041667	12.066667	984.833313	1023.000000	1023.000000	2046.000000
48.299999	0.106081	62.694099	30.439756	6.108566	30.125093	-3.979316	0.000000	-10.000000	0.083333	7.966667	989.500000	1023.000000	1023.000000	2046.000000
48.320000	0.103369	61.090965	29.675127	6.205318	29.424803	-4.214280	0.000000	-10.000000	0.116667	2.650000	992.833313	1023.000000	1023.000000	2046.000000
48.340000	0.100974	59.675755	28.917459	6.177717	28.895088	-4.314510	0.000000	-10.000000	0.133333	-2.050000	994.500000	1023.000000	1023.000000	2046.000000
48.360001	0.099461	58.781246	28.330938	6.344935	28.491112	-4.385740	0.000000	-10.000000	0.141667	-6.183333	995.000000	1023.000000	1023.000000	2046.000000
48.380001	0.097847	57.827793	27.827227	6.403361	28.043966	-4.446759	0.000000	-10.000000	0.166667	-8.550000	995.000000	1023.000000	1023.000000	2046.000000
48.400002	0.095917	56.687160	27.304552	6.344678	27.497486	-4.459554	0.000000	-10.000000	0.191667	-10.766667	995.000000	1023.000000	1023.000000	2046.000000
48.419998	0.094468	55.830807	26.838310	6.407794	27.084406	-4.499702	0.000000	-10.000000	0.225000	-12.266667	995.000000	1023.000000	1023.000000	2046.000000
48.439999	0.093045	54.989582	26.464764	6.434484	26.665432	-4.575097	0.000000	-10.000000	0.258333	-13.833334	995.000000	1023.000000	1023.000000	2046.000000
48.459999	0.091469	54.058254	25.989494	6.371873	26.233486	-4.536598	0.000000	-10.000000	0.291667	-15.383334	987.166687	1023.000000	1023.000000	2046.000000
48.480000	0.090225	53.322689	25.538149	6.474303	25.867983	-4.557746	0.000000	-10.000000	0.325000	-16.783335	977.333313	1023.000000	1023.000000	2046.000000
48.500000	0.088843	52.506081	25.073883	6.473471	25.548340	-4.589614	0.000000	-10.000000	0.366667	-18.133333	965.500000	1023.000000	1023.000000	2046.000000
48.520000	0.087758	51.865166	24.735342	6.470874	25.184092	-4.525144	0.000000	-10.000000	0.391667	-19.016666	959.500000	1023.000000	1023.000000	2046.000000
48.540001	0.086946	51.384811	24.483154	6.484612	24.959393	-4.542351	0.000000	-10.000000	0.416667	-19.650000	953.166687	1023.000000	1023.000000	2046.000000
48.560001	0.086034	50.846115	24.129049	6.492720	24.704048	-4.479704	0.000000	-10.000000	0.425000	-20.050001	946.666687	1023.000000	1023.000000	2046.000000
48.580002	0.085282	50.401691	23.783642	6.674504	24.388594	-4.445047	0.000000	-10.000000	0.441667	-20.533335	939.833313	1023.000000	1023.000000	2046.000000
48.599998	0.084282	49.810841	23.372450	6.772657	24.108786	-4.443051	0.000000	-10.000000	0.450000	-20.900002	933.000000	1023.000000	1023.000000	2046.000000
48.619999	0.083003	49.054684	22.869179	6.876254	23.741308	-4.432060	0.000000	-10.000000	0.450000	-21.250000	926.000000	1023.000000	1023.000000	2046.000000
48.639999	0.081510	48.172329	22.371532	6.905509	23.335812	-4.440524	0.000000	-10.000000	0.450000	-21.433334	919.000000	1023.000000	1023.000000	2046.000000
48.660000	0.079614	47.051689	21.791742	6.708119	22.871304	-4.319477	0.000000	-10.000000	0.441667	-21.600000	911.833313	1023.000000	1023.000000	2046.000000
48.680000	0.077718	45.931122	21.158978	6.725075	22.393000	-4.345931	0.000000	-10.000000	0.441667	-21.583334	904.666687	1023.000000	1023.000000	2046.000000
48.700001	0.075614	44.687996	20.594873	6.615344	21.922758	-4.444979	0.000000	-10.000000	0.441667	-21.600000	897.333313	1023.000000	1023.000000	2046.000000
48.720001	0.073261	43.297009	20.029755	6.369218	21.363890	-4.465856	0.000000	-10.000000	0.450000	-21.683334	890.166687	1023.000000	1023.000000	2046.000000
48.740002	0.071212	42.086105	19.586899	6.175284	20.898722	-4.574801	0.000000	-10.000000	0.458333	-22.033333	883.000000	1023.000000	1023.000000	2046.000000
48.759998	0.069306	40.960091	19.196527	5.907069	20.416016	-4.559520	0.000000	-10.000000	0.475000	-22.366667	875.666687	1023.000000	1023.000000	2046.000000
48.779999	0.068057	40.221436	18.928156	5.833353	19.984344	-4.524418	0.000000	-10.000000	0.500000	-22.866667	868.166687	1023.000000	1023.000000	2046.000000
48.799999	0.067258	39.749752	18.784496	5.918434	19.589588	-4.542768	0.000000	-10.000000	0.525000	-23.083334	860.500000	1023.000000	1023.000000	2046.000000
48.820000	0.066432	39.261074	18.585737	5.872837	19.252663	-4.450164	0.000000	-10.000000	0.541667	-23.333334	852.833313	1023.000000	1023.000000	2046.000000
48.840000	0.065796	38.885338	18.347515	6.021415	18.971008	-4.454599	0.000000	-10.000000	0.550000	-23.316668	845.000000	1023.000000	1023.000000	2046.000000
48.860001	0.065220	38.545090	18.184719	6.122443	18.662586	-4.424658	0.000000	-10.000000	0.550000	-23.383333	837.166687	1023.000000	1023.000000	2046.000000
48.880001	0.064552	38.149937	17.925270	6.204952	18.354868	-4.335155	0.000000	-10.000000	0.550000	-23.400000	829.500000	1023.000000	1023.000000	2046.000000
48.900002	0.064063	37.861229	17.721897	6.454323	18.018030	-4.333019	0.000000	-10.000000	0.533333	-23.250000	821.833313	1023.000000	1023.000000	2046.000000
48.919998	0.063363	37.447681	17.429377	6.594813	17.729439	-4.305946	0.000000	-10.000000	0.516667	-23.033335	814.000000	1023.000000	1023.000000	2046.000000
48.939999	0.062471	36.920448	17.138519	6.679743	17.356913	-4.254727	0.000000	-10.000000	0.500000	-22.850000	806.166687	1023.000000	1023.000000	2046.000000
48.959999	0.061654	36.437756	16.869720	6.796464	16.981874	-4.210305	0.000000	-10.000000	0.483333	-22.750000	798.500000	1023.000000	1023.000000	2046.000000
48.980000	0.060769	35.914368	16.598373	6.910932	16.643076	-4.238011	0.000000	-10.000000	0.483333	-22.633333	791.000000	1023.000000	1023.000000	2046.000000
49.000000	0.059665	35.262085	16.275370	6.966630	16.304131	-4.284048	0.000000	-10.000000	0.483333	-22.500000	786.000000	1023.000000	1023.000000	2046.000000
49.020000	0.058741	34.716026	15.988571	7.025176	15.974816	-4.272537	0.000000	-10.000000	0.483333	-22.700001	778.333313	1023.000000	1023.000000	2046.000000
49.040001	0.057828	34.176056	15.695027	7.139388	15.686493	-4.344851	0.000000	-10.000000	0.500000	-22.883333	770.833313	1023.000000	1023.000000	2046.000000
49.060001	0.056613	33.458187	15.315421	7.132872	15.395048	-4.385154	0.000000	-10.000000	0.516667	-23.133333	760.666687	1023.000000	1023.000000	2046.000000
49.080002	0.055576	32.845551	14.997158	7.218368	15.037989	-4.407963	0.000000	-10.000000	0.550000	-23.266666	753.000000	1023.000000	1023.000000	2046.000000
49.099998	0.054554	32.241184	14.730398	7.285617	14.722849	-4.497680	0.000000	-10.000000	0.550000	-23.516666	745.000000	1023.000000	1023.000000	2046.000000
49.119999	0.053421	31.571749	14.460282	7.302568	14.336501	-4.527603	0.000000	-10.000000	0.550000	-23.766666	737.000000	1023.000000	1023.000000	2046.000000
49.139999	0.052679	31.133343	14.242053	7.441372	13.996687	-4.546768	0.000000	-10.000000	0.558333	-23.900000	729.000000	1023.000000	1023.000000	2046.000000
49.160000	0.051692	30.549988	14.003366	7.502845	13.629116	-4.585339	0.000000	-10.000000	0.558333	-24.100000	721.000000	1023.000000	1023.000000	2046.000000
49.180000	0.050209	29.673670	13.661619	7.446708	13.200314	-4.634971	0.000000	-10.000000	0.566667	-24.283333	713.000000	1023.000000	1023.000000	2046.000000
49.200001	0.048507	28.667789	13.291981	7.389279	12.709467	-4.722938	0.000000	-10.000000	0.566667	-24.616667	705.000000	1023.000000	1023.000000	2046.000000
49.220001	0.046800	27.659016	12.817503	7.366504	12.324870	-4.849863	0.000000	-10.000000	0.583333	-25.033333	697.000000	1023.000000	1023.000000	2046.000000
49.240002	0.045194	26.709463	12.318974	7.355954	11.913390	-4.878855	0.000000	-10.000000	0.583333	-25.433332	688.666687	1023.000000	1023.000000	2046.000000
49.259998	0.044419	26.251802	11.941250	7.646860	11.489277	-4.825583	0.000000	-10.000000	0.591667	-26.033333	680.166687	1023.000000	1023.000000	2046.000000
49.279999	0.043676	25.812746	11.415998	8.012079	11.060001	-4.675331	0.000000	-10.000000	0.608333	-26.333334	671.333313	1023.000000	1023.000000	2046.000000
49.299999	0.042028	24.838699	10.837467	8.231245	10.385938	-4.615950	0.000000	-10.000000	0.650000	-26.800001	662.666687	1023.000000	1023.000000	2046.000000
49.320000	0.039869	23.562618	10.302429	8.231959	9.621924	-4.593694	0.000000	-10.000000	0.675000	-27.050001	653.666687	1023.000000	1023.000000	2046.000000
49.340000	0.037050	21.896278	9.701585	7.933950	8.854331	-4.593587	0.000000	-10.000000	0.691667	-27.433334	644.666687	1023.000000	1023.000000	2046.000000
49.360001	0.033599	19.857063	9.011107	7.686894	7.955229	-4.796167	0.000000	-10.000000	0.691667	-27.616667	635.500000	1023.000000	1023.000000	2046.000000
49.380001	0.029625	17.508101	8.113844	7.466017	7.041911	-5.113671	0.000000	-10.000000	0.691667	-27.683334	626.333313	1023.000000	1023.000000	2046.000000
49.400002	0.025793	15.243558	7.204010	7.224694	6.209043	-5.394190	0.000000	-10.000000	0.683333	-27.566668	617.166687	1023.000000	1023.000000	2046.000000
49.419998	0.022298	13.177836	6.358313	7.060345	5.443037	-5.683858	0.000000	-10.000000	0.675000	-27.433334	607.833313	1023.000000	1023.000000	2046.000000
49.439999	0.019403	11.467335	5.667164	6.930465	4.765948	-5.896242	0.000000	-10.000000	0.666667	-27.233334	598.666687	1023.000000	1023.000000	2046.000000
49.459999	0.016778	9.915654	5.061253	6.757080	4.132325	-6.035003	0.000000	-10.000000	0.666667	-27.166668	589.500000	1023.000000	1023.000000	2046.000000
49.480000	0.014098	8.331735	4.492830	6.551426	3.468793	-6.181314	0.000000	-10.000000	0.666667	-27.050001	580.500000	1023.000000	1023.000000	2046.000000
49.500000	0.011825	6.988434	3.999538	6.440933	2.900873	-6.352910	0.000000	-10.000000	0.683333	-27.183334	571.500000	1023.000000	1023.000000	2046.000000
49.520000	0.009742	5.757572	3.542500	6.213205	2.378794	-6.376926	0.000000	-10.000000	0.691667	-27.216667	562.500000	1023.000000	1023.000000	2046.000000
49.540001	0.007711	4.557313	3.093602	6.054699	1.869730	-6.460717	0.000000	-10.000000	0.700000	-27.416668	553.500000	1023.000000	1023.000000	2046.000000
49.560001	0.005865	3.466038	2.683967	5.888326	1.445606	-6.551861	0.000000	-10.000000	0.700000	-27.450001	544.333313	1023.000000	1023.000000	2046.000000
49.580002	0.004121	2.435225	2.261371	5.759632	1.018350	-6.604127	0.000000	-10.000000	0.700000	-27.666668	535.166687	1023.000000	1023.000000	2046.000000
49.599998	0.002427	1.434154	1.872341	5.664871	0.546953	-6.650012	0.000000	-10.000000	0.708333	-27.816668	525.833313	1023.000000	1023.000000	2046.000000
49.619999	0.001031	0.609181	1.550054	5.450990	0.201484	-6.593346	0.000000	-10.000000	0.700000	-27.900000	516.500000	1023.000000	1023.000000	2046.000000
49.639999	-0.000224	-0.132133	1.161414	5.458609	-0.179016	-6.573139	0.000000	-10.000000	0.700000	-28.000000	507.166656	1023.000000	1023.000000	2046.000000
49.660000	-0.001713	-1.012478	0.676742	5.486287	-0.656202	-6.519305	0.000000	-10.000000	0.691667	-27.833334	497.833344	1023.000000	1023.000000	2046.000000
49.680000	-0.003265	-1.929561	0.193455	5.538462	-1.189636	-6.471843	0.000000	-10.000000	0.691667	-27.650000	488.666656	1023.000000	1023.000000	2046.000000
49.700001	-0.005178	-3.060410	-0.352366	5.548730	-1.796745	-6.460029	0.000000	-10.000000	0.691667	-27.283333	479.333344	1023.000000	1023.000000	2046.000000
49.720001	-0.007334	-4.334456	-0.968310	5.461450	-2.344941	-6.482656	0.000000	-10.000000	0.691667	-27.033333	470.166656	1023.000000	1023.000000	2046.000000
49.740002	-0.009528	-5.631209	-1.554687	5.382236	-2.930081	-6.528677	0.000000	-10.000000	0.691667	-26.933334	461.000000	1023.000000	1023.000000	2046.000000
49.759998	-0.011697	-6.913155	-2.133538	5.306254	-3.591964	-6.493906	0.000000	-10.000000	0.708333	-26.883333	452.166656	1023.000000	1023.000000	2046.000000
49.779999	-0.014109	-8.338161	-2.825248	5.191013	-4.202790	-6.501137	0.000000	-10.000000	0.700000	-27.016666	443.333344	1023.000000	1023.000000	2046.000000
49.799999	-0.016768	-9.909802	-3.458466	5.051407	-4.930378	-6.572365	0.000000	-10.000000	0.708333	-27.033333	434.333344	1023.000000	1023.000000	2046.000000
49.820000	-0.019320	-11.418262	-4.056985	4.824442	-5.601771	-6.583948	0.000000	-10.000000	0.700000	-27.400000	425.166656	1023.000000	1023.000000	2046.000000
49.840000	-0.021467	-12.686880	-4.535881	4.641909	-6.237246	-6.555663	0.000000	-10.000000	0.700000	-27.516666	416.000000	1023.000000	1023.000000	2046.000000
49.860001	-0.023313	-13.777836	-4.932065	4.564395	-6.831179	-6.578988	0.000000	-10.000000	0.700000	-27.800001	406.833344	1023.000000	1023.000000	2046.000000
49.880001	-0.024741	-14.622182	-5.235411	4.496089	-7.370043	-6.512816	0.000000	-10.000000	0.691667	-27.833334	397.666656	1023.000000	1023.000000	2046.000000
49.900002	-0.025866	-15.286613	-5.529808	4.539400	-7.831322	-6.464884	0.000000	-10.000000	0.700000	-27.983334	388.333344	1023.000000	1023.000000	2046.000000
49.919998	-0.027065	-15.995173	-5.790628	4.611704	-8.327776	-6.488473	0.000000	-10.000000	0.708333	-27.983334	379.000000	1023.000000	1023.000000	2046.000000
49.939999	-0.028191	-16.660851	-6.082734	4.547894	-8.729732	-6.396279	0.000000	-10.000000	0.708333	-27.666668	369.666656	1023.000000	1023.000000	2046.000000
49.959999	-0.029121	-17.210653	-6.315129	4.591384	-9.107887	-6.379022	0.000000	-10.000000	0.691667	-27.266666	360.333344	1023.000000	1023.000000	2046.000000
49.980000	-0.030243	-17.873871	-6.549837	4.639688	-9.556403	-6.407318	0.000000	-10.000000	0.683333	-26.900000	351.333344	1023.000000	1023.000000	2046.000000
50.000000	-0.031082	-18.369495	-6.835970	4.636322	-9.856624	-6.313224	0.000000	-10.000000	0.683333	-26.750000	345.333344	1023.000000	1023.000000	2046.000000
50.020000	-0.032071	-18.954130	-7.079101	4.723885	-10.200148	-6.398767	0.000000	-10.000000	0.666667	-26.383333	336.500000	1023.000000	1023.000000	2046.000000
50.040001	-0.033142	-19.587034	-7.308093	4.655306	-10.561273	-6.372974	0.000000	-10.000000	0.625000	-25.833334	327.666656	1023.000000	1023.000000	2046.000000
50.060001	-0.033922	-20.047764	-7.482036	4.682973	-10.860114	-6.388587	0.000000	-10.000000	0.575000	-25.049999	316.000000	1023.000000	1023.000000	2046.000000
50.080002	-0.034745	-20.534409	-7.679149	4.697284	-11.080570	-6.471973	0.000000	-10.000000	0.558333	-24.500000	307.500000	1023.000000	1023.000000	2046.000000
50.099998	-0.035608	-21.044542	-7.845709	4.601010	-11.362709	-6.437135	0.000000	-10.000000	0.550000	-23.900000	299.166656	1023.000000	1023.000000	2046.000000
50.119999	-0.036195	-21.391016	-7.970737	4.611645	-11.558816	-6.473109	0.000000	-10.000000	0.533333	-23.366667	291.333344	1023.000000	1023.000000	2046.000000
50.139999	-0.036869	-21.789532	-8.104797	4.598886	-11.758457	-6.525163	0.000000	-10.000000	0.500000	-22.850000	283.666656	1023.000000	1023.000000	2046.000000
50.160000	-0.037635	-22.242508	-8.230920	4.500297	-11.983120	-6.528766	0.000000	-10.000000	0.466667	-22.316668	276.166656	1023.000000	1023.000000	2046.000000
50.180000	-0.038147	-22.545048	-8.394577	4.522733	-12.064031	-6.609173	0.000000	-10.000000	0.450000	-21.916668	268.500000	1023.000000	1023.000000	2046.000000
50.200001	-0.038889	-22.983330	-8.516210	4.446284	-12.233157	-6.680247	0.000000	-10.000000	0.450000	-21.616667	261.166656	1023.000000	1023.000000	2046.000000
50.220001	-0.039420	-23.297131	-8.607600	4.393055	-12.375328	-6.707256	0.000000	-10.000000	0.450000	-21.366667	254.000000	1023.000000	1023.000000	2046.000000
50.240002	-0.039924	-23.595291	-8.720642	4.424125	-12.433825	-6.864949	0.000000	-10.000000	0.433333	-21.050001	247.000000	1023.000000	1023.000000	2046.000000
50.259998	-0.040621	-24.007105	-8.812248	4.312346	-12.616549	-6.890651	0.000000	-10.000000	0.416667	-20.700001	240.000000	1023.000000	1023.000000	2046.000000
50.279999	-0.040969	-24.212423	-8.875816	4.279181	-12.676990	-6.938798	0.000000	-10.000000	0.408333	-20.366667	233.000000	1023.000000	1023.000000	2046.000000
50.299999	-0.041535	-24.547453	-8.929236	4.269137	-12.792562	-7.094791	0.000000	-10.000000	0.408333	-20.100000	226.166672	1023.000000	1023.000000	2046.000000
50.320000	-0.042217	-24.950068	-9.037892	4.126727	-12.898623	-7.140277	0.000000	-10.000000	0.408333	-19.850000	219.333328	1023.000000	1023.000000	2046.000000
50.340000	-0.042594	-25.173143	-9.109257	4.128866	-12.933784	-7.258969	0.000000	-10.000000	0.400000	-19.566668	212.833328	1023.000000	1023.000000	2046.000000
50.360001	-0.043390	-25.643303	-9.146142	4.032988	-13.090176	-7.439972	0.000000	-10.000000	0.400000	-19.183334	206.166672	1023.000000	1023.000000	2046.000000
50.380001	-0.044016	-26.013531	-9.242249	3.870088	-13.183589	-7.457782	0.000000	-10.000000	0.391667	-18.650000	199.833328	1023.000000	1023.000000	2046.000000
50.400002	-0.045030	-26.612890	-9.363432	3.752125	-13.339876	-7.661708	0.000000	-10.000000	0.375000	-18.266666	193.500000	1023.000000	1023.000000	2046.000000
50.419998	-0.046699	-27.598875	-9.532997	3.442681	-13.662880	-7.845679	0.000000	-10.000000	0.341667	-17.766666	187.500000	1023.000000	1023.000000	2046.000000
50.439999	-0.048199	-28.485844	-9.674291	3.201726	-13.937679	-8.075599	0.000000	-10.000000	0.308333	-16.983334	181.500000	1023.000000	1023.000000	2046.000000
50.459999	-0.049757	-29.406199	-9.839633	2.977591	-14.180525	-8.363631	0.000000	-10.000000	0.275000	-15.833334	175.833328	1023.000000	1023.000000	2046.000000
50.480000	-0.051267	-30.299078	-10.101971	2.634368	-14.312885	-8.518589	0.000000	-10.000000	0.241667	-14.333333	170.500000	1023.000000	1023.000000	2046.000000
50.500000	-0.051516	-30.445810	-10.172904	2.636935	-14.233433	-8.676409	0.000000	-10.000000	0.200000	-12.600000	165.666672	1023.000000	1023.000000	2046.000000
50.520000	-0.051555	-30.469027	-10.211040	2.768344	-14.331532	-8.694798	0.000000	-10.000000	0.166667	-11.083333	161.500000	1023.000000	1023.000000	2046.000000
50.540001	-0.051239	-30.282337	-10.301853	2.907248	-14.333879	-8.553853	0.000000	-10.000000	0.158333	-10.183333	157.833328	1023.000000	1023.000000	2046.000000
50.560001	-0.051016	-30.150517	-10.324002	3.004494	-14.344131	-8.486876	0.000000	-10.000000	0.166667	-10.333333	150.833328	1023.000000	1023.000000	2046.000000
50.580002	-0.051328	-30.334808	-10.424503	2.965194	-14.329018	-8.546481	0.000000	-10.000000	0.175000	-10.700000	144.833328	1023.000000	1023.000000	2046.000000
50.599998	-0.052587	-31.079145	-10.565030	2.586933	-14.606624	-8.494425	0.000000	-10.000000	0.175000	-11.050000	140.000000	1023.000000	1023.000000	2046.000000
50.619999	-0.054331	-32.109844	-10.874687	2.400428	-14.804037	-8.831548	0.000000	-10.000000	0.175000	-11.050000	140.000000	1023.000000	1023.000000	2046.000000
50.639999	-0.057087	-33.738499	-11.335682	2.049017	-15.240059	-9.211777	0.000000	-10.000000	0.183333	-10.966667	138.833328	1023.000000	1023.000000	2046.000000
50.660000	-0.059571	-35.206543	-11.850245	1.710210	-15.532043	-9.534464	0.000000	-10.000000	0.175000	-10.933333	136.500000	1023.000000	1023.000000	2046.000000
50.680000	-0.061584	-36.396175	-12.250773	1.525709	-15.716450	-9.954661	0.000000	-10.000000	0.166667	-10.933333	132.833328	1023.000000	1023.000000	2046.000000
50.700001	-0.063471	-37.511158	-12.581556	1.212108	-15.958824	-10.182885	0.000000	-10.000000	0.166667	-11.116667	129.166672	1023.000000	1023.000000	2046.000000
50.720001	-0.064745	-38.264549	-12.866364	1.105495	-16.038776	-10.464905	0.000000	-10.000000	0.183333	-11.383333	125.500000	1023.000000	1023.000000	2046.000000
50.740002	-0.066024	-39.020023	-13.005346	0.890317	-16.203468	-10.701524	0.000000	-10.000000	0.200000	-11.750000	121.833336	1023.000000	1023.000000	2046.000000
50.759998	-0.066908	-39.542542	-13.156578	0.642689	-16.291233	-10.737420	0.000000	-10.000000	0.200000	-12.066667	118.000000	1023.000000	1023.000000	2046.000000
50.779999	-0.067474	-39.877270	-13.278981	0.563603	-16.240482	-10.921410	0.000000	-10.000000	0.200000	-12.216667	114.000000	1023.000000	1023.000000	2046.000000
50.799999	-0.068155	-40.279755	-13.367170	0.360229	-16.260897	-11.011918	0.000000	-10.000000	0.191667	-12.183333	110.000000	1023.000000	1023.000000	2046.000000
50.820000	-0.068482	-40.472820	-13.414161	0.215626	-16.241627	-11.032659	0.000000	-10.000000	0.191667	-12.016666	105.833336	1023.000000	1023.000000	2046.000000
50.840000	-0.068744	-40.627659	-13.521999	0.236451	-16.134096	-11.208015	0.000000	-10.000000	0.191667	-11.933333	101.833336	1023.000000	1023.000000	2046.000000
50.860001	-0.069101	-40.838547	-13.529051	0.034963	-16.183765	-11.160692	0.000000	-10.000000	0.200000	-11.850000	97.833336	1023.000000	1023.000000	2046.000000
50.880001	-0.068767	-40.641033	-13.519136	0.065689	-15.985087	-11.202498	0.000000	-10.000000	0.183333	-11.850000	94.000000	1023.000000	1023.000000	2046.000000
50.900002	-0.068728	-40.618336	-13.518980	0.098254	-15.929139	-11.268472	0.000000	-10.000000	0.183333	-11.683333	90.000000	1023.000000	1023.000000	2046.000000
50.919998	-0.068781	-40.649643	-13.542297	0.000276	-15.987891	-11.119729	0.000000	-10.000000	0.166667	-11.333333	86.000000	1023.000000	1023.000000	2046.000000
50.939999	-0.068809	-40.666271	-13.668376	0.175685	-15.923594	-11.249985	0.000000	-10.000000	0.166667	-10.466666	82.000000	1023.000000	1023.000000	2046.000000
50.959999	-0.069707	-41.196648	-13.900097	0.090508	-16.052149	-11.334909	0.000000	-10.000000	0.141667	-9.233334	78.333336	1023.000000	1023.000000	2046.000000
50.980000	-0.070601	-41.725201	-14.202557	-0.041305	-16.132547	-11.348793	0.000000	-10.000000	0.133333	-7.916667	75.166664	1023.000000	1023.000000	2046.000000
51.000000	-0.071102	-42.021122	-14.399656	-0.056156	-16.159481	-11.405828	0.000000	-10.000000	0.125000	-7.116667	73.333336	1023.000000	1023.000000	2046.000000
51.020000	-0.072064	-42.589542	-14.637319	-0.152557	-16.334221	-11.465445	0.000000	-10.000000	0.125000	-6.433333	71.166664	1023.000000	1023.000000	2046.000000
51.040001	-0.072845	-43.051445	-14.821565	-0.322686	-16.498730	-11.408463	0.000000	-10.000000	0.133333	-5.866667	69.166664	1023.000000	1023.000000	2046.000000
51.060001	-0.073499	-43.438145	-14.953282	-0.389037	-16.542864	-11.552960	0.000000	-10.000000	0.133333	-5.216667	66.500000	1023.000000	1023.000000	2046.000000
51.080002	-0.074556	-44.062435	-15.091909	-0.716699	-16.659760	-11.594069	0.000000	-10.000000	0.125000	-4.833333	64.666664	1023.000000	1023.000000	2046.000000
51.099998	-0.074748	-44.175938	-15.082595	-0.843868	-16.653038	-11.596439	0.000000	-10.000000	0.108333	-4.400000	63.000000	1023.000000	1023.000000	2046.000000
51.119999	-0.075005	-44.327969	-15.082518	-0.910486	-16.617290	-11.717672	0.000000	-10.000000	0.100000	-3.950000	61.500000	1023.000000	1023.000000	2046.000000
51.139999	-0.074784	-44.197582	-14.946096	-1.037194	-16.633944	-11.580350	0.000000	-10.000000	0.100000	-3.566667	60.166668	1023.000000	1023.000000	2046.000000
51.160000	-0.073989	-43.727615	-14.802398	-0.864661	-16.424757	-11.635801	0.000000	-10.000000	0.108333	-3.233333	59.000000	1023.000000	1023.000000	2046.000000
51.180000	-0.073684	-43.547245	-14.660181	-0.851483	-16.374144	-11.661439	0.000000	-10.000000	0.108333	-2.700000	58.000000	1023.000000	1023.000000	2046.000000
51.200001	-0.072883	-43.073784	-14.476199	-0.853238	-16.262590	-11.481757	0.000000	-10.000000	0.108333	-2.016667	57.333332	1023.000000	1023.000000	2046.000000
51.220001	-0.072010	-42.557713	-14.324023	-0.644244	-16.071348	-11.518095	0.000000	-10.000000	0.091667	-1.083333	57.000000	1023.000000	1023.000000	2046.000000
51.240002	-0.071590	-42.309933	-14.154019	-0.668603	-16.071268	-11.416043	0.000000	-10.000000	0.091667	-0.450000	57.000000	1023.000000	1023.000000	2046.000000
[truncated: 1,083,126 more chars]
