# Supplementary material for: Effect of Electrode Belt and Body Positions on Regional Pulmonary Ventilation- and Perfusion-Related Impedance Changes Measured by Electric Impedance Tomography
Source: PLoS One. 2016 Jun 2;11(6):e0155913. doi: 10.1371/journal.pone.0155913 (PMC4890811; doi:10.1371/journal.pone.0155913)
Supplement: S1 Dataset — (ZIP) [file pone.0155913.s001.zip › Dataset/Fp10-rygg-2i.txt]

Patient Name:	Fp10
Registry:	Fp10
Investigator:	 
Diagnosys:	 
Notes:	ryggr�tt2i          
Sample Rate [Hz]:	50.06
Time Base 	Pixels Mean 	Pixels Sum 	UPPER RIGHT		UPPER LEFT		LOWER RIGHT		LOWER LEFT		QRS	ETCO2	Paw	Flow (L/min)	Volume	Analog1	Analog2	AnalogSum
0.000000	-0.047669	-28.172228	-9.576580	-9.770324	-3.678708	-5.146617	0.000000	-10.000000	-0.350000	21.633333	72.000000	1023.000000	1023.000000	2046.000000
0.020000	-0.046327	-27.379282	-9.276135	-9.506860	-3.633514	-4.962772	0.000000	-10.000000	-0.383333	22.549999	79.000000	1023.000000	1023.000000	2046.000000
0.040000	-0.044694	-26.414154	-9.016868	-9.231312	-3.402952	-4.763023	0.000000	-10.000000	-0.416667	23.716667	86.333336	1023.000000	1023.000000	2046.000000
0.060000	-0.043104	-25.474604	-8.821877	-8.957106	-3.127363	-4.568258	0.000000	-10.000000	-0.450000	24.916666	94.000000	1023.000000	1023.000000	2046.000000
0.080000	-0.041829	-24.720718	-8.612782	-8.759893	-2.981164	-4.366879	0.000000	-10.000000	-0.483333	26.049999	102.166664	1023.000000	1023.000000	2046.000000
0.100000	-0.040582	-23.984110	-8.418278	-8.591195	-2.800002	-4.174635	0.000000	-10.000000	-0.525000	27.216667	110.666664	1023.000000	1023.000000	2046.000000
0.120000	-0.039417	-23.295372	-8.253198	-8.382043	-2.673820	-3.986310	0.000000	-10.000000	-0.558333	28.316666	119.500000	1023.000000	1023.000000	2046.000000
0.140000	-0.038758	-22.905748	-8.119829	-8.206530	-2.656621	-3.922768	0.000000	-10.000000	-0.600000	29.216667	128.833328	1023.000000	1023.000000	2046.000000
0.160000	-0.038100	-22.517355	-8.072120	-8.058253	-2.515699	-3.871282	0.000000	-10.000000	-0.633333	29.966667	138.500000	1023.000000	1023.000000	2046.000000
0.180000	-0.037855	-22.372492	-8.050013	-8.029716	-2.474250	-3.818513	0.000000	-10.000000	-0.666667	30.850000	148.500000	1023.000000	1023.000000	2046.000000
0.200000	-0.037396	-22.100796	-7.957780	-7.897237	-2.452785	-3.792994	0.000000	-10.000000	-0.675000	31.583332	158.500000	1023.000000	1023.000000	2046.000000
0.220000	-0.036367	-21.492786	-7.744552	-7.725869	-2.400123	-3.622243	0.000000	-10.000000	-0.675000	32.233334	168.833328	1023.000000	1023.000000	2046.000000
0.240000	-0.035188	-20.796103	-7.480094	-7.431036	-2.345880	-3.539092	0.000000	-10.000000	-0.683333	32.416668	179.500000	1023.000000	1023.000000	2046.000000
0.260000	-0.032932	-19.462868	-7.139078	-7.080482	-2.044081	-3.199226	0.000000	-10.000000	-0.708333	32.666668	190.333328	1023.000000	1023.000000	2046.000000
0.280000	-0.031023	-18.334387	-6.858995	-6.735163	-1.816325	-2.923904	0.000000	-10.000000	-0.725000	32.850002	201.166672	1023.000000	1023.000000	2046.000000
0.300000	-0.029191	-17.252090	-6.511056	-6.347578	-1.658476	-2.734980	0.000000	-10.000000	-0.733333	32.933334	212.000000	1023.000000	1023.000000	2046.000000
0.320000	-0.027786	-16.421410	-6.207424	-6.048182	-1.598786	-2.567018	0.000000	-10.000000	-0.733333	32.966667	223.000000	1023.000000	1023.000000	2046.000000
0.340000	-0.027003	-15.958964	-5.980749	-5.727081	-1.669685	-2.581450	0.000000	-10.000000	-0.750000	33.066669	234.000000	1023.000000	1023.000000	2046.000000
0.360000	-0.027556	-16.285732	-5.998839	-5.682707	-1.787917	-2.816269	0.000000	-10.000000	-0.758333	33.133335	245.000000	1023.000000	1023.000000	2046.000000
0.380000	-0.030043	-17.755230	-6.312603	-5.819885	-2.230570	-3.392172	0.000000	-10.000000	-0.750000	33.150002	256.166656	1023.000000	1023.000000	2046.000000
0.400000	-0.032385	-19.139639	-6.723077	-6.076066	-2.617150	-3.723346	0.000000	-10.000000	-0.725000	32.700001	267.333344	1023.000000	1023.000000	2046.000000
0.420000	-0.033722	-19.929461	-6.953971	-6.212746	-2.871352	-3.891392	0.000000	-10.000000	-0.700000	32.416668	278.333344	1023.000000	1023.000000	2046.000000
0.440000	-0.034197	-20.210625	-7.139579	-6.231374	-2.897801	-3.941870	0.000000	-10.000000	-0.658333	31.783335	289.166656	1023.000000	1023.000000	2046.000000
0.460000	-0.033866	-20.014832	-7.187207	-6.165017	-2.885753	-3.776854	0.000000	-10.000000	-0.625000	31.466667	299.833344	1023.000000	1023.000000	2046.000000
0.480000	-0.033267	-19.660959	-7.115594	-5.911670	-2.871691	-3.762005	0.000000	-10.000000	-0.591667	30.766666	310.333344	1023.000000	1023.000000	2046.000000
0.500000	-0.032348	-19.117788	-6.997618	-5.733606	-2.790216	-3.596348	0.000000	-10.000000	-0.600000	30.400000	320.833344	1023.000000	1023.000000	2046.000000
0.520000	-0.031202	-18.440189	-6.822525	-5.543619	-2.644485	-3.429561	0.000000	-10.000000	-0.600000	29.983334	331.166656	1023.000000	1023.000000	2046.000000
0.540000	-0.030145	-17.815895	-6.647867	-5.366571	-2.529612	-3.271846	0.000000	-10.000000	-0.591667	29.933334	341.500000	1023.000000	1023.000000	2046.000000
0.560000	-0.028838	-17.043022	-6.480763	-5.134696	-2.337572	-3.089991	0.000000	-10.000000	-0.566667	29.500000	351.500000	1023.000000	1023.000000	2046.000000
0.580000	-0.027437	-16.215099	-6.203731	-4.954579	-2.178385	-2.878404	0.000000	-10.000000	-0.550000	29.050001	361.166656	1023.000000	1023.000000	2046.000000
0.600000	-0.025911	-15.313576	-5.954891	-4.751850	-1.975328	-2.631506	0.000000	-10.000000	-0.541667	28.483334	370.833344	1023.000000	1023.000000	2046.000000
0.620000	-0.024102	-14.244237	-5.640394	-4.510996	-1.749216	-2.343631	0.000000	-10.000000	-0.525000	28.416668	380.333344	1023.000000	1023.000000	2046.000000
0.640000	-0.021971	-12.985154	-5.281909	-4.197328	-1.492530	-2.013388	0.000000	-10.000000	-0.508333	28.183334	390.000000	1023.000000	1023.000000	2046.000000
0.660000	-0.019838	-11.724454	-4.963256	-3.763380	-1.206976	-1.790841	0.000000	-10.000000	-0.491667	27.916668	399.333344	1023.000000	1023.000000	2046.000000
0.680000	-0.017913	-10.586493	-4.608479	-3.540927	-0.924854	-1.512232	0.000000	-10.000000	-0.483333	27.416668	408.666656	1023.000000	1023.000000	2046.000000
0.700000	-0.016404	-9.694812	-4.438152	-3.411505	-0.603499	-1.241656	0.000000	-10.000000	-0.458333	27.216667	417.833344	1023.000000	1023.000000	2046.000000
0.720000	-0.015449	-9.130647	-4.246260	-3.327226	-0.463681	-1.093479	0.000000	-10.000000	-0.441667	26.783333	427.000000	1023.000000	1023.000000	2046.000000
0.740000	-0.015149	-8.953106	-4.138736	-3.279399	-0.453746	-1.081225	0.000000	-10.000000	-0.425000	26.533333	436.000000	1023.000000	1023.000000	2046.000000
0.760000	-0.015329	-9.059314	-4.129154	-3.214830	-0.489827	-1.225503	0.000000	-10.000000	-0.416667	25.850000	445.000000	1023.000000	1023.000000	2046.000000
0.780000	-0.015506	-9.164015	-4.100088	-3.312331	-0.511947	-1.239649	0.000000	-10.000000	-0.425000	25.783335	453.666656	1023.000000	1023.000000	2046.000000
0.800000	-0.015766	-9.317450	-4.077160	-3.380711	-0.546222	-1.313357	0.000000	-10.000000	-0.425000	25.550001	462.333344	1023.000000	1023.000000	2046.000000
0.820000	-0.015593	-9.215496	-4.002583	-3.442674	-0.524648	-1.245590	0.000000	-10.000000	-0.425000	25.516666	470.833344	1023.000000	1023.000000	2046.000000
0.840000	-0.015070	-8.906390	-3.803660	-3.394333	-0.475403	-1.232995	0.000000	-10.000000	-0.408333	25.050001	479.500000	1023.000000	1023.000000	2046.000000
0.860000	-0.013818	-8.166640	-3.495045	-3.309239	-0.375267	-0.987089	0.000000	-10.000000	-0.391667	24.650002	487.833344	1023.000000	1023.000000	2046.000000
0.880000	-0.012409	-7.333750	-3.157257	-3.034325	-0.266658	-0.875510	0.000000	-10.000000	-0.375000	24.366667	496.000000	1023.000000	1023.000000	2046.000000
0.900000	-0.010428	-6.162685	-2.833498	-2.650679	0.020834	-0.699341	0.000000	-10.000000	-0.366667	24.250000	504.000000	1023.000000	1023.000000	2046.000000
0.920000	-0.008106	-4.790908	-2.358183	-2.337990	0.240860	-0.335596	0.000000	-10.000000	-0.358333	24.200001	512.166687	1023.000000	1023.000000	2046.000000
0.940000	-0.005922	-3.499959	-1.966745	-1.977064	0.511053	-0.067203	0.000000	-10.000000	-0.366667	24.033333	520.500000	1023.000000	1023.000000	2046.000000
0.960000	-0.003926	-2.320438	-1.611751	-1.628196	0.756198	0.163311	0.000000	-10.000000	-0.358333	23.799999	528.833313	1023.000000	1023.000000	2046.000000
0.980000	-0.001956	-1.155936	-1.248527	-1.357569	1.002911	0.447249	0.000000	-10.000000	-0.366667	23.483334	536.833313	1023.000000	1023.000000	2046.000000
1.000000	-0.000071	-0.041836	-0.904136	-1.099426	1.226509	0.735216	0.000000	-10.000000	-0.358333	23.400000	544.500000	1023.000000	1023.000000	2046.000000
1.020000	0.001699	1.003811	-0.564302	-0.693564	1.439196	0.822481	0.000000	-10.000000	-0.358333	23.283333	552.166687	1023.000000	1023.000000	2046.000000
1.040000	0.003285	1.941612	-0.250337	-0.414944	1.635415	0.971478	0.000000	-10.000000	-0.350000	23.316668	560.000000	1023.000000	1023.000000	2046.000000
1.060000	0.004648	2.747008	-0.009930	-0.185709	1.804856	1.137791	0.000000	-10.000000	-0.341667	23.233334	568.000000	1023.000000	1023.000000	2046.000000
1.080000	0.005900	3.486961	0.223459	-0.006463	1.951406	1.318559	0.000000	-10.000000	-0.333333	23.183334	575.666687	1023.000000	1023.000000	2046.000000
1.100000	0.007154	4.227777	0.460622	0.178062	2.097010	1.492083	0.000000	-10.000000	-0.333333	23.183334	583.333313	1023.000000	1023.000000	2046.000000
1.120000	0.008204	4.848717	0.685674	0.399659	2.178930	1.584454	0.000000	-10.000000	-0.341667	23.250000	591.000000	1023.000000	1023.000000	2046.000000
1.140000	0.009371	5.538053	0.911251	0.643745	2.338400	1.644657	0.000000	-10.000000	-0.341667	23.416668	599.000000	1023.000000	1023.000000	2046.000000
1.160000	0.010480	6.193967	1.134410	0.833184	2.467028	1.759345	0.000000	-10.000000	-0.341667	23.416668	606.666687	1023.000000	1023.000000	2046.000000
1.180000	0.011585	6.846939	1.327641	0.956592	2.618718	1.943988	0.000000	-10.000000	-0.325000	23.233334	614.333313	1023.000000	1023.000000	2046.000000
1.200000	0.012606	7.449889	1.552700	1.119204	2.715655	2.062330	0.000000	-10.000000	-0.316667	23.083334	622.000000	1023.000000	1023.000000	2046.000000
1.220000	0.013498	7.977276	1.687464	1.263164	2.827011	2.199636	0.000000	-10.000000	-0.300000	22.883333	630.000000	1023.000000	1023.000000	2046.000000
1.240000	0.013692	8.092174	1.795278	1.499736	2.766900	2.030258	0.000000	-10.000000	-0.308333	22.916668	637.666687	1023.000000	1023.000000	2046.000000
1.260000	0.013658	8.071623	1.819726	1.441945	2.814232	1.995721	0.000000	-10.000000	-0.308333	22.833334	645.333313	1023.000000	1023.000000	2046.000000
1.280000	0.013487	7.970876	1.834634	1.397993	2.783516	1.954732	0.000000	-10.000000	-0.308333	22.700001	652.833313	1023.000000	1023.000000	2046.000000
1.300000	0.013936	8.236006	1.973166	1.441849	2.845622	1.975368	0.000000	-10.000000	-0.300000	22.416668	660.500000	1023.000000	1023.000000	2046.000000
1.320000	0.014953	8.837396	2.229253	1.601598	2.924681	2.081863	0.000000	-10.000000	-0.316667	21.916668	668.000000	1023.000000	1023.000000	2046.000000
1.340000	0.016582	9.799974	2.606394	2.006233	3.007244	2.180104	0.000000	-10.000000	-0.333333	21.633333	675.500000	1023.000000	1023.000000	2046.000000
1.360000	0.018195	10.753381	2.877431	2.318252	3.227222	2.330475	0.000000	-10.000000	-0.333333	21.516668	682.833313	1023.000000	1023.000000	2046.000000
1.380000	0.019286	11.398017	3.086620	2.495012	3.346436	2.469949	0.000000	-10.000000	-0.325000	21.433334	690.000000	1023.000000	1023.000000	2046.000000
1.400000	0.019913	11.768641	3.240868	2.637865	3.372364	2.517544	0.000000	-10.000000	-0.316667	21.283335	697.166687	1023.000000	1023.000000	2046.000000
1.420000	0.019774	11.686644	3.285252	2.666341	3.275681	2.459369	0.000000	-10.000000	-0.325000	21.066668	704.333313	1023.000000	1023.000000	2046.000000
1.440000	0.018416	10.883908	3.166861	2.607089	2.999451	2.110508	0.000000	-10.000000	-0.325000	21.200001	711.500000	1023.000000	1023.000000	2046.000000
1.460000	0.015438	9.123935	2.735572	2.435906	2.512699	1.439758	0.000000	-10.000000	-0.316667	21.266666	718.500000	1023.000000	1023.000000	2046.000000
1.480000	0.012329	7.286183	2.232961	2.054667	2.025238	0.973317	0.000000	-10.000000	-0.300000	20.900002	725.500000	1023.000000	1023.000000	2046.000000
1.500000	0.010036	5.931565	1.795942	1.683977	1.730587	0.721059	0.000000	-10.000000	-0.275000	20.266668	732.500000	1023.000000	1023.000000	2046.000000
1.520000	0.008725	5.156275	1.473887	1.470271	1.600923	0.611193	0.000000	-10.000000	-0.250000	19.250000	739.500000	1023.000000	1023.000000	2046.000000
1.540000	0.008204	4.848744	1.295037	1.371904	1.561483	0.620321	0.000000	-10.000000	-0.225000	18.616667	746.166687	1023.000000	1023.000000	2046.000000
1.560000	0.008228	4.862947	1.244910	1.450297	1.532534	0.635206	0.000000	-10.000000	-0.208333	17.933332	752.500000	1023.000000	1023.000000	2046.000000
1.580000	0.008468	5.004689	1.298479	1.624453	1.535939	0.545818	0.000000	-10.000000	-0.200000	17.650000	758.500000	1023.000000	1023.000000	2046.000000
1.600000	0.008978	5.305810	1.335805	1.637577	1.643958	0.688470	0.000000	-10.000000	-0.200000	17.500000	764.500000	1023.000000	1023.000000	2046.000000
1.620000	0.009412	5.562488	1.393208	1.670719	1.717097	0.781464	0.000000	-10.000000	-0.208333	17.633333	770.500000	1023.000000	1023.000000	2046.000000
1.640000	0.010227	6.044177	1.575317	1.687404	1.833340	0.948116	0.000000	-10.000000	-0.208333	17.866667	776.500000	1023.000000	1023.000000	2046.000000
1.660000	0.011339	6.701240	1.781391	1.830232	1.980700	1.108917	0.000000	-10.000000	-0.208333	17.650000	782.500000	1023.000000	1023.000000	2046.000000
1.680000	0.012397	7.326771	2.014378	2.066754	2.075845	1.169794	0.000000	-10.000000	-0.191667	17.316668	788.166687	1023.000000	1023.000000	2046.000000
1.700000	0.013807	8.159697	2.246203	2.306931	2.321323	1.285240	0.000000	-10.000000	-0.175000	16.916668	793.833313	1023.000000	1023.000000	2046.000000
1.720000	0.015153	8.955321	2.435214	2.405795	2.558834	1.555479	0.000000	-10.000000	-0.158333	16.716667	799.500000	1023.000000	1023.000000	2046.000000
1.740000	0.016621	9.822970	2.562346	2.552011	2.815166	1.893447	0.000000	-10.000000	-0.150000	16.566668	805.166687	1023.000000	1023.000000	2046.000000
1.760000	0.017995	10.634767	2.875768	2.771400	2.955202	2.032396	0.000000	-10.000000	-0.166667	16.400002	810.833313	1023.000000	1023.000000	2046.000000
1.780000	0.019392	11.460730	3.075448	2.940896	3.205466	2.238921	0.000000	-10.000000	-0.166667	16.350000	816.166687	1023.000000	1023.000000	2046.000000
1.800000	0.020118	11.889662	3.194404	3.068626	3.337889	2.288743	0.000000	-10.000000	-0.175000	16.166668	821.833313	1023.000000	1023.000000	2046.000000
1.820000	0.020165	11.917468	3.193610	2.982651	3.409311	2.331897	0.000000	-10.000000	-0.158333	15.866668	827.166687	1023.000000	1023.000000	2046.000000
1.840000	0.019357	11.440121	3.044598	2.847785	3.365411	2.182327	0.000000	-10.000000	-0.150000	15.416667	832.500000	1023.000000	1023.000000	2046.000000
1.860000	0.018399	10.874060	2.944608	2.608262	3.204324	2.116866	0.000000	-10.000000	-0.150000	15.033334	837.666687	1023.000000	1023.000000	2046.000000
1.880000	0.017840	10.543262	2.820305	2.448787	3.185546	2.088623	0.000000	-10.000000	-0.133333	14.800000	842.833313	1023.000000	1023.000000	2046.000000
1.900000	0.017531	10.360942	2.812103	2.448233	3.151197	1.949409	0.000000	-10.000000	-0.141667	14.683333	848.000000	1023.000000	1023.000000	2046.000000
1.920000	0.017686	10.452481	2.882113	2.394684	3.182324	1.993360	0.000000	-10.000000	-0.141667	14.550000	852.833313	1023.000000	1023.000000	2046.000000
1.940000	0.018172	10.739475	3.025869	2.382234	3.220327	2.111044	0.000000	-10.000000	-0.158333	14.133333	857.666687	1023.000000	1023.000000	2046.000000
1.960000	0.019202	11.348263	3.275301	2.499882	3.298806	2.274275	0.000000	-10.000000	-0.150000	13.666667	862.333313	1023.000000	1023.000000	2046.000000
1.980000	0.020848	12.320907	3.595019	2.654405	3.477330	2.594152	0.000000	-10.000000	-0.116667	12.800000	867.166687	1023.000000	1023.000000	2046.000000
2.000000	0.022450	13.267682	3.871199	3.087707	3.689858	2.618918	0.000000	-10.000000	-0.091667	12.283334	871.666687	1023.000000	1023.000000	2046.000000
2.020000	0.024334	14.381216	4.270365	3.422739	3.849196	2.838915	0.000000	-10.000000	-0.075000	11.750000	876.000000	1023.000000	1023.000000	2046.000000
2.040000	0.026016	15.375193	4.538836	3.659699	4.075549	3.101109	0.000000	-10.000000	-0.083333	11.416667	880.000000	1023.000000	1023.000000	2046.000000
2.060000	0.027481	16.241407	4.837478	3.923383	4.212935	3.267613	0.000000	-10.000000	-0.075000	11.133333	883.833313	1023.000000	1023.000000	2046.000000
2.080000	0.029105	17.201279	5.127522	4.109946	4.422188	3.541623	0.000000	-10.000000	-0.075000	10.916667	887.500000	1023.000000	1023.000000	2046.000000
2.100000	0.030540	18.048958	5.356504	4.434990	4.612331	3.645132	0.000000	-10.000000	-0.066667	10.866667	891.166687	1023.000000	1023.000000	2046.000000
2.120000	0.031731	18.753265	5.617133	4.715827	4.726597	3.693709	0.000000	-10.000000	-0.066667	10.550000	894.666687	1023.000000	1023.000000	2046.000000
2.140000	0.032657	19.300274	5.766782	4.833170	4.841087	3.859235	0.000000	-10.000000	-0.050000	10.133333	898.333313	1023.000000	1023.000000	2046.000000
2.160000	0.033337	19.701950	5.903096	4.942980	4.894950	3.960924	0.000000	-10.000000	-0.041667	9.633333	901.666687	1023.000000	1023.000000	2046.000000
2.180000	0.034061	20.129995	6.016142	5.026616	4.982775	4.104462	0.000000	-10.000000	-0.033333	9.116667	905.166687	1023.000000	1023.000000	2046.000000
2.200000	0.034521	20.401693	6.109475	5.266885	5.024333	4.001000	0.000000	-10.000000	-0.025000	8.366667	908.333313	1023.000000	1023.000000	2046.000000
2.220000	0.034995	20.682087	6.258838	5.347803	5.035518	4.039927	0.000000	-10.000000	-0.008333	7.350000	911.333313	1023.000000	1023.000000	2046.000000
2.240000	0.035286	20.854296	6.288465	5.301296	5.102701	4.161833	0.000000	-10.000000	-0.008333	6.216667	914.000000	1023.000000	1023.000000	2046.000000
2.260000	0.035655	21.072102	6.442043	5.309337	5.110456	4.210266	0.000000	-10.000000	-0.016667	4.950000	916.333313	1023.000000	1023.000000	2046.000000
2.280000	0.036456	21.545586	6.557874	5.443401	5.240813	4.303497	0.000000	-10.000000	-0.016667	3.700000	918.166687	1023.000000	1023.000000	2046.000000
2.300000	0.036953	21.839270	6.654540	5.702577	5.281218	4.200936	0.000000	-10.000000	-0.008333	2.283333	919.500000	1023.000000	1023.000000	2046.000000
2.320000	0.036936	21.829189	6.672611	5.753709	5.258805	4.144065	0.000000	-10.000000	0.000000	1.066667	920.333313	1023.000000	1023.000000	2046.000000
2.340000	0.036451	21.542459	6.673366	5.661728	5.103205	4.104160	0.000000	-10.000000	0.008333	0.300000	920.833313	1023.000000	1023.000000	2046.000000
2.360000	0.036318	21.464121	6.707944	5.630321	5.053600	4.072257	0.000000	-10.000000	0.008333	-0.283333	921.000000	1023.000000	1023.000000	2046.000000
2.380000	0.036625	21.645088	6.782856	5.663747	5.062671	4.135814	0.000000	-10.000000	0.000000	-1.033333	921.000000	1023.000000	1023.000000	2046.000000
2.400000	0.037423	22.117079	6.943993	5.927346	5.121833	4.123907	0.000000	-10.000000	0.000000	-1.933333	921.000000	1023.000000	1023.000000	2046.000000
2.420000	0.037744	22.306702	6.965368	6.019240	5.175914	4.146179	0.000000	-10.000000	0.000000	-2.516667	921.000000	1023.000000	1023.000000	2046.000000
2.440000	0.037638	22.243906	6.898373	5.958964	5.183037	4.203530	0.000000	-10.000000	0.008333	-2.566667	921.000000	1023.000000	1023.000000	2046.000000
2.460000	0.037347	22.072287	6.888685	5.895657	5.073394	4.214550	0.000000	-10.000000	0.000000	-2.350000	921.000000	1023.000000	1023.000000	2046.000000
2.480000	0.036480	21.559563	6.760051	5.945614	4.875621	3.978276	0.000000	-10.000000	0.000000	-2.100000	921.000000	1023.000000	1023.000000	2046.000000
2.500000	0.034481	20.378050	6.489515	5.828569	4.548989	3.510976	0.000000	-10.000000	0.000000	-1.916667	921.000000	1023.000000	1023.000000	2046.000000
2.520000	0.030617	18.094368	5.863450	5.305995	3.975869	2.949055	0.000000	-10.000000	0.016667	-2.283333	921.000000	1023.000000	1023.000000	2046.000000
2.540000	0.026510	15.667648	5.212028	4.755645	3.361469	2.338506	0.000000	-10.000000	0.016667	-3.350000	921.000000	1023.000000	1023.000000	2046.000000
2.560000	0.023554	13.920636	4.624252	4.260860	3.001181	2.034343	0.000000	-10.000000	0.025000	-5.050000	921.000000	1023.000000	1023.000000	2046.000000
2.580000	0.021622	12.778363	4.209404	4.068315	2.728440	1.772205	0.000000	-10.000000	0.025000	-6.800000	921.000000	1023.000000	1023.000000	2046.000000
2.600000	0.020476	12.101167	3.926958	3.987999	2.573265	1.612944	0.000000	-10.000000	0.041667	-8.066668	921.000000	1023.000000	1023.000000	2046.000000
2.620000	0.019569	11.565237	3.701316	3.850743	2.439357	1.573822	0.000000	-10.000000	0.050000	-8.733334	921.000000	1023.000000	1023.000000	2046.000000
2.640000	0.019061	11.265295	3.597248	3.740666	2.347451	1.579930	0.000000	-10.000000	0.050000	-8.916667	921.000000	1023.000000	1023.000000	2046.000000
2.660000	0.018869	11.151628	3.569576	3.700212	2.311709	1.570131	0.000000	-10.000000	0.058333	-9.100000	921.000000	1023.000000	1023.000000	2046.000000
2.680000	0.018908	11.174762	3.579640	3.854332	2.294095	1.446694	0.000000	-10.000000	0.066667	-9.366667	917.500000	1023.000000	1023.000000	2046.000000
2.700000	0.019074	11.272919	3.579125	3.835676	2.344106	1.514012	0.000000	-10.000000	0.083333	-10.350000	907.166687	1023.000000	1023.000000	2046.000000
2.720000	0.019054	11.260763	3.515725	3.771824	2.412223	1.560991	0.000000	-10.000000	0.091667	-11.183333	896.833313	1023.000000	1023.000000	2046.000000
2.740000	0.019297	11.404651	3.584964	3.703465	2.423296	1.692925	0.000000	-10.000000	0.100000	-11.900001	890.000000	1023.000000	1023.000000	2046.000000
2.760000	0.019950	11.790177	3.698534	3.732503	2.518322	1.840819	0.000000	-10.000000	0.100000	-12.000000	888.666687	1023.000000	1023.000000	2046.000000
2.780000	0.020860	12.328228	3.812132	3.978181	2.665671	1.872244	0.000000	-10.000000	0.108333	-12.233334	886.000000	1023.000000	1023.000000	2046.000000
2.800000	0.021777	12.870398	3.887273	4.089804	2.820202	2.073118	0.000000	-10.000000	0.100000	-12.516666	882.000000	1023.000000	1023.000000	2046.000000
2.820000	0.022389	13.231958	3.991331	4.148708	2.899179	2.192740	0.000000	-10.000000	0.100000	-12.716667	877.666687	1023.000000	1023.000000	2046.000000
2.840000	0.022630	13.374462	4.046225	4.042194	2.943947	2.342096	0.000000	-10.000000	0.091667	-12.716667	873.333313	1023.000000	1023.000000	2046.000000
2.860000	0.022439	13.261224	3.931030	3.957616	3.002627	2.369951	0.000000	-10.000000	0.100000	-12.800000	869.000000	1023.000000	1023.000000	2046.000000
2.880000	0.021272	12.571473	3.769542	3.876989	2.850581	2.074362	0.000000	-10.000000	0.100000	-12.850000	864.833313	1023.000000	1023.000000	2046.000000
2.900000	0.019844	11.728005	3.539995	3.652366	2.689442	1.846203	0.000000	-10.000000	0.100000	-13.150000	860.500000	1023.000000	1023.000000	2046.000000
2.920000	0.018282	10.804777	3.227815	3.352326	2.550602	1.674033	0.000000	-10.000000	0.100000	-13.216666	856.166687	1023.000000	1023.000000	2046.000000
2.940000	0.016862	9.965698	3.021897	3.026310	2.332044	1.585447	0.000000	-10.000000	0.100000	-13.150000	851.666687	1023.000000	1023.000000	2046.000000
2.960000	0.015959	9.431602	2.848628	2.700941	2.275220	1.606814	0.000000	-10.000000	0.100000	-12.833333	847.333313	1023.000000	1023.000000	2046.000000
2.980000	0.015368	9.082235	2.804719	2.504065	2.203171	1.570281	0.000000	-10.000000	0.100000	-12.583333	843.000000	1023.000000	1023.000000	2046.000000
3.000000	0.015266	9.022372	2.805417	2.458502	2.202139	1.556314	0.000000	-10.000000	0.100000	-12.383333	839.000000	1023.000000	1023.000000	2046.000000
3.020000	0.015692	9.274193	2.892638	2.620924	2.241332	1.519298	0.000000	-10.000000	0.091667	-12.250000	835.000000	1023.000000	1023.000000	2046.000000
3.040000	0.016395	9.689464	3.059623	2.683194	2.308110	1.638537	0.000000	-10.000000	0.083333	-12.000000	831.000000	1023.000000	1023.000000	2046.000000
3.060000	0.017172	10.148596	3.183278	2.805407	2.405397	1.754514	0.000000	-10.000000	0.066667	-11.716667	827.000000	1023.000000	1023.000000	2046.000000
3.080000	0.018021	10.650288	3.329899	2.892588	2.497875	1.929925	0.000000	-10.000000	0.066667	-11.533334	823.000000	1023.000000	1023.000000	2046.000000
3.100000	0.019049	11.257697	3.581530	3.018321	2.538718	2.119127	0.000000	-10.000000	0.075000	-12.033334	817.666687	1023.000000	1023.000000	2046.000000
3.120000	0.020109	11.884483	3.751766	3.173991	2.690411	2.268316	0.000000	-10.000000	0.091667	-12.666667	813.666687	1023.000000	1023.000000	2046.000000
3.140000	0.020798	12.291632	3.911698	3.465835	2.731716	2.182383	0.000000	-10.000000	0.108333	-13.400000	809.500000	1023.000000	1023.000000	2046.000000
3.160000	0.021399	12.646743	4.022064	3.615973	2.805311	2.203395	0.000000	-10.000000	0.141667	-14.000000	806.500000	1023.000000	1023.000000	2046.000000
3.180000	0.021417	12.657426	4.094254	3.642158	2.720008	2.201006	0.000000	-10.000000	0.175000	-14.900001	801.833313	1023.000000	1023.000000	2046.000000
3.200000	0.021293	12.584340	4.041812	3.583215	2.727742	2.231570	0.000000	-10.000000	0.208333	-16.150002	796.833313	1023.000000	1023.000000	2046.000000
3.220000	0.021295	12.585116	4.070416	3.536077	2.699450	2.279173	0.000000	-10.000000	0.225000	-17.216667	791.333313	1023.000000	1023.000000	2046.000000
3.240000	0.020994	12.407484	4.067036	3.601033	2.564656	2.174759	0.000000	-10.000000	0.266667	-18.383333	785.500000	1023.000000	1023.000000	2046.000000
3.260000	0.020770	12.275004	4.044712	3.610956	2.531061	2.088275	0.000000	-10.000000	0.308333	-19.083334	779.500000	1023.000000	1023.000000	2046.000000
3.280000	0.020041	11.844223	3.931223	3.492441	2.414557	2.006003	0.000000	-10.000000	0.341667	-19.983334	773.166687	1023.000000	1023.000000	2046.000000
3.300000	0.019519	11.535711	3.873753	3.354855	2.336876	1.970227	0.000000	-10.000000	0.350000	-20.816666	766.500000	1023.000000	1023.000000	2046.000000
3.320000	0.019220	11.359223	3.875889	3.326674	2.227061	1.929601	0.000000	-10.000000	0.366667	-21.666666	759.333313	1023.000000	1023.000000	2046.000000
3.340000	0.019018	11.239865	3.868881	3.437114	2.200440	1.733430	0.000000	-10.000000	0.366667	-22.166666	752.166687	1023.000000	1023.000000	2046.000000
3.360000	0.018692	11.047018	3.858624	3.314284	2.156766	1.717344	0.000000	-10.000000	0.383333	-22.333334	744.833313	1023.000000	1023.000000	2046.000000
3.380000	0.018736	11.073212	3.931914	3.214534	2.147183	1.779581	0.000000	-10.000000	0.375000	-22.483334	737.500000	1023.000000	1023.000000	2046.000000
3.400000	0.019080	11.276192	3.929722	3.242585	2.292935	1.810951	0.000000	-10.000000	0.383333	-22.400000	729.833313	1023.000000	1023.000000	2046.000000
3.420000	0.018979	11.216462	3.983230	3.377015	2.209965	1.646253	0.000000	-10.000000	0.366667	-22.200001	722.333313	1023.000000	1023.000000	2046.000000
3.440000	0.018605	10.995453	3.875007	3.364636	2.201854	1.553955	0.000000	-10.000000	0.358333	-21.900000	715.000000	1023.000000	1023.000000	2046.000000
3.460000	0.017522	10.355619	3.716070	3.244495	2.017597	1.377457	0.000000	-10.000000	0.350000	-21.783335	707.833313	1023.000000	1023.000000	2046.000000
3.480000	0.016669	9.851422	3.604795	2.966298	1.894052	1.386277	0.000000	-10.000000	0.350000	-21.700001	700.500000	1023.000000	1023.000000	2046.000000
3.500000	0.016440	9.716092	3.623282	3.033507	1.796681	1.262622	0.000000	-10.000000	0.350000	-21.583334	693.166687	1023.000000	1023.000000	2046.000000
3.520000	0.016223	9.587516	3.586764	3.119171	1.781909	1.099671	0.000000	-10.000000	0.350000	-21.233334	686.000000	1023.000000	1023.000000	2046.000000
3.540000	0.015997	9.454362	3.516608	2.960334	1.769044	1.208376	0.000000	-10.000000	0.350000	-21.283333	679.000000	1023.000000	1023.000000	2046.000000
3.560000	0.015276	9.027941	3.376666	2.817494	1.648775	1.185005	0.000000	-10.000000	0.350000	-21.183334	671.833313	1023.000000	1023.000000	2046.000000
3.580000	0.014365	8.489712	3.184912	2.741210	1.490540	1.073050	0.000000	-10.000000	0.350000	-21.150000	660.000000	1023.000000	1023.000000	2046.000000
3.600000	0.012338	7.291756	2.803061	2.697892	1.207984	0.582819	0.000000	-10.000000	0.341667	-20.733334	648.166687	1023.000000	1023.000000	2046.000000
3.620000	0.009091	5.372954	2.357580	2.211788	0.758701	0.044885	0.000000	-10.000000	0.333333	-20.516666	638.833313	1023.000000	1023.000000	2046.000000
3.640000	0.004957	2.929443	1.726711	1.529176	0.217442	-0.543886	0.000000	-10.000000	0.325000	-20.450001	636.500000	1023.000000	1023.000000	2046.000000
3.660000	0.001099	0.649384	1.081421	0.952329	-0.298182	-1.086184	0.000000	-10.000000	0.325000	-20.433334	634.166687	1023.000000	1023.000000	2046.000000
3.680000	-0.001631	-0.964147	0.578515	0.581467	-0.669103	-1.455027	0.000000	-10.000000	0.325000	-20.433334	629.666687	1023.000000	1023.000000	2046.000000
3.700000	-0.003503	-2.070405	0.168587	0.432052	-0.885953	-1.785091	0.000000	-10.000000	0.325000	-20.516666	622.833313	1023.000000	1023.000000	2046.000000
3.720000	-0.004964	-2.934008	-0.133642	0.185253	-1.088484	-1.897135	0.000000	-10.000000	0.325000	-20.616667	616.166687	1023.000000	1023.000000	2046.000000
3.740000	-0.005911	-3.493255	-0.351670	-0.085830	-1.172484	-1.883271	0.000000	-10.000000	0.325000	-20.683334	609.333313	1023.000000	1023.000000	2046.000000
3.760000	-0.006401	-3.782850	-0.494506	-0.172230	-1.190562	-1.925553	0.000000	-10.000000	0.325000	-20.616667	602.500000	1023.000000	1023.000000	2046.000000
3.780000	-0.006981	-4.126051	-0.561718	-0.105387	-1.318305	-2.140642	0.000000	-10.000000	0.316667	-20.516666	595.500000	1023.000000	1023.000000	2046.000000
3.800000	-0.007114	-4.204086	-0.611402	-0.141190	-1.292383	-2.159111	0.000000	-10.000000	0.325000	-20.450001	588.500000	1023.000000	1023.000000	2046.000000
3.820000	-0.007471	-4.415338	-0.656495	-0.289050	-1.341986	-2.127806	0.000000	-10.000000	0.333333	-20.400000	581.666687	1023.000000	1023.000000	2046.000000
3.840000	-0.007350	-4.343691	-0.656285	-0.409769	-1.264507	-2.013130	0.000000	-10.000000	0.341667	-20.283335	574.833313	1023.000000	1023.000000	2046.000000
3.860000	-0.007039	-4.160310	-0.599295	-0.313557	-1.166041	-2.081417	0.000000	-10.000000	0.325000	-20.100000	568.166687	1023.000000	1023.000000	2046.000000
3.880000	-0.006323	-3.737012	-0.468852	-0.244617	-1.009987	-2.013556	0.000000	-10.000000	0.325000	-19.966667	561.333313	1023.000000	1023.000000	2046.000000
3.900000	-0.005511	-3.256739	-0.424262	-0.227321	-0.813239	-1.791918	0.000000	-10.000000	0.316667	-19.966667	554.666687	1023.000000	1023.000000	2046.000000
3.920000	-0.004907	-2.900090	-0.297375	-0.261158	-0.728294	-1.613262	0.000000	-10.000000	0.316667	-20.016668	548.000000	1023.000000	1023.000000	2046.000000
3.940000	-0.004540	-2.683330	-0.246007	-0.204174	-0.618612	-1.614537	0.000000	-10.000000	0.300000	-19.933334	541.333313	1023.000000	1023.000000	2046.000000
3.960000	-0.004887	-2.888094	-0.309162	-0.201584	-0.622787	-1.754561	0.000000	-10.000000	0.308333	-19.816668	534.833313	1023.000000	1023.000000	2046.000000
3.980000	-0.006228	-3.680585	-0.550190	-0.537479	-0.723249	-1.869668	0.000000	-10.000000	0.316667	-19.750000	528.166687	1023.000000	1023.000000	2046.000000
4.000000	-0.007973	-4.712294	-0.808115	-0.932800	-0.917421	-2.053958	0.000000	-10.000000	0.325000	-19.883333	521.666687	1023.000000	1023.000000	2046.000000
4.020000	-0.009570	-5.656155	-1.083462	-1.220270	-1.036788	-2.315635	0.000000	-10.000000	0.316667	-19.983334	515.000000	1023.000000	1023.000000	2046.000000
4.040000	-0.011016	-6.510501	-1.301814	-1.517034	-1.189349	-2.502304	0.000000	-10.000000	0.325000	-20.000000	508.333344	1023.000000	1023.000000	2046.000000
4.060000	-0.012205	-7.213123	-1.497375	-1.725649	-1.242943	-2.747156	0.000000	-10.000000	0.325000	-19.833334	501.666656	1023.000000	1023.000000	2046.000000
4.080000	-0.013304	-7.862457	-1.643543	-2.011432	-1.356678	-2.850805	0.000000	-10.000000	0.333333	-19.750000	495.000000	1023.000000	1023.000000	2046.000000
4.100000	-0.014163	-8.370579	-1.724395	-2.377215	-1.457405	-2.811564	0.000000	-10.000000	0.333333	-19.600000	488.333344	1023.000000	1023.000000	2046.000000
4.120000	-0.014401	-8.510889	-1.812376	-2.544467	-1.383254	-2.770792	0.000000	-10.000000	0.316667	-19.500000	481.833344	1023.000000	1023.000000	2046.000000
4.140000	-0.014232	-8.411087	-1.674648	-2.506649	-1.421588	-2.808202	0.000000	-10.000000	0.291667	-19.433334	475.166656	1023.000000	1023.000000	2046.000000
4.160000	-0.013887	-8.207472	-1.604165	-2.401274	-1.342204	-2.859828	0.000000	-10.000000	0.275000	-19.383335	468.833344	1023.000000	1023.000000	2046.000000
4.180000	-0.013365	-7.898890	-1.519676	-2.395173	-1.247252	-2.736789	0.000000	-10.000000	0.266667	-19.333334	462.166656	1023.000000	1023.000000	2046.000000
4.200000	-0.012995	-7.679772	-1.441419	-2.412716	-1.211021	-2.614615	0.000000	-10.000000	0.266667	-19.233334	455.833344	1023.000000	1023.000000	2046.000000
4.220000	-0.012362	-7.306088	-1.304145	-2.301439	-1.150983	-2.549520	0.000000	-10.000000	0.250000	-19.216667	451.500000	1023.000000	1023.000000	2046.000000
4.240000	-0.011712	-6.921708	-1.183482	-2.224741	-1.073041	-2.440444	0.000000	-10.000000	0.250000	-19.033333	445.166656	1023.000000	1023.000000	2046.000000
4.260000	-0.011083	-6.549971	-1.151281	-2.036392	-0.919816	-2.442482	0.000000	-10.000000	0.250000	-18.733334	438.833344	1023.000000	1023.000000	2046.000000
4.280000	-0.010734	-6.343738	-1.057747	-2.005100	-0.919035	-2.361856	0.000000	-10.000000	0.250000	-18.450001	430.500000	1023.000000	1023.000000	2046.000000
4.300000	-0.010577	-6.250749	-1.002326	-1.942524	-0.928702	-2.377196	0.000000	-10.000000	0.250000	-18.200001	424.500000	1023.000000	1023.000000	2046.000000
4.320000	-0.010591	-6.259079	-0.980054	-2.008119	-0.960131	-2.310774	0.000000	-10.000000	0.250000	-18.033333	418.500000	1023.000000	1023.000000	2046.000000
4.340000	-0.010467	-6.186188	-0.970839	-2.029532	-0.924240	-2.261576	0.000000	-10.000000	0.250000	-17.666668	412.500000	1023.000000	1023.000000	2046.000000
4.360000	-0.010323	-6.101077	-0.957304	-1.987098	-0.908994	-2.247682	0.000000	-10.000000	0.250000	-17.600000	406.500000	1023.000000	1023.000000	2046.000000
4.380000	-0.010357	-6.120769	-0.993207	-1.832249	-0.929525	-2.365788	0.000000	-10.000000	0.250000	-17.433334	400.500000	1023.000000	1023.000000	2046.000000
4.400000	-0.010523	-6.218834	-1.054460	-1.889040	-0.957294	-2.318040	0.000000	-10.000000	0.241667	-17.533333	394.500000	1023.000000	1023.000000	2046.000000
4.420000	-0.010930	-6.459417	-1.173860	-2.071666	-1.001631	-2.212260	0.000000	-10.000000	0.241667	-17.600000	388.833344	1023.000000	1023.000000	2046.000000
4.440000	-0.011019	-6.512303	-1.147595	-2.104706	-1.065804	-2.194198	0.000000	-10.000000	0.241667	-17.783333	383.166656	1023.000000	1023.000000	2046.000000
4.460000	-0.011033	-6.520559	-1.181409	-2.046861	-1.088800	-2.203490	0.000000	-10.000000	0.250000	-17.900000	377.500000	1023.000000	1023.000000	2046.000000
4.480000	-0.011278	-6.665119	-1.239369	-1.935994	-1.131611	-2.358145	0.000000	-10.000000	0.250000	-17.966667	371.500000	1023.000000	1023.000000	2046.000000
4.500000	-0.011478	-6.783566	-1.312348	-1.986310	-1.151273	-2.333635	0.000000	-10.000000	0.250000	-18.000000	365.500000	1023.000000	1023.000000	2046.000000
4.520000	-0.011812	-6.980854	-1.386945	-2.106577	-1.238367	-2.248964	0.000000	-10.000000	0.241667	-17.966667	359.500000	1023.000000	1023.000000	2046.000000
4.540000	-0.011969	-7.073574	-1.397807	-2.162513	-1.298029	-2.215226	0.000000	-10.000000	0.241667	-18.033333	353.500000	1023.000000	1023.000000	2046.000000
4.560000	-0.011973	-7.076076	-1.499952	-2.155335	-1.226368	-2.194421	0.000000	-10.000000	0.241667	-18.316668	347.333344	1023.000000	1023.000000	2046.000000
4.580000	-0.012672	-7.488975	-1.702426	-2.153613	-1.272528	-2.360408	0.000000	-10.000000	0.250000	-18.433334	341.000000	1023.000000	1023.000000	2046.000000
4.600000	-0.014094	-8.329733	-1.960194	-2.395636	-1.452948	-2.520954	0.000000	-10.000000	0.250000	-18.516666	334.666656	1023.000000	1023.000000	2046.000000
4.620000	-0.016014	-9.464125	-2.247582	-2.687931	-1.770733	-2.757879	0.000000	-10.000000	0.250000	-18.283333	328.500000	1023.000000	1023.000000	2046.000000
4.640000	-0.017298	-10.222825	-2.508249	-2.926352	-1.862272	-2.925953	0.000000	-10.000000	0.250000	-18.150000	322.500000	1023.000000	1023.000000	2046.000000
4.660000	-0.018335	-10.835949	-2.737865	-3.086160	-1.927158	-3.084766	0.000000	-10.000000	0.250000	-17.833334	316.500000	1023.000000	1023.000000	2046.000000
4.680000	-0.018556	-10.966615	-2.742673	-3.110548	-2.011199	-3.102194	0.000000	-10.000000	0.241667	-17.383335	310.500000	1023.000000	1023.000000	2046.000000
4.700000	-0.018710	-11.057455	-2.822495	-3.079897	-2.002501	-3.152562	0.000000	-10.000000	0.233333	-17.200001	304.666656	1023.000000	1023.000000	2046.000000
4.720000	-0.018940	-11.193792	-2.949082	-3.189662	-1.977815	-3.077234	0.000000	-10.000000	0.216667	-16.916668	299.000000	1023.000000	1023.000000	2046.000000
4.740000	-0.019167	-11.327485	-3.002138	-3.313163	-2.011332	-3.000852	0.000000	-10.000000	0.208333	-16.900000	293.333344	1023.000000	1023.000000	2046.000000
4.760000	-0.019714	-11.650931	-3.233310	-3.304191	-1.998286	-3.115144	0.000000	-10.000000	0.200000	-16.383333	287.666656	1023.000000	1023.000000	2046.000000
4.780000	-0.021129	-12.487192	-3.457332	-3.343210	-2.260764	-3.425885	0.000000	-10.000000	0.200000	-16.000000	282.000000	1023.000000	1023.000000	2046.000000
4.800000	-0.024012	-14.191138	-3.855018	-3.621879	-2.666837	-4.047404	0.000000	-10.000000	0.200000	-15.400000	276.666656	1023.000000	1023.000000	2046.000000
4.820000	-0.027939	-16.511686	-4.471512	-4.280199	-3.179674	-4.580299	0.000000	-10.000000	0.191667	-14.983334	271.500000	1023.000000	1023.000000	2046.000000
4.840000	-0.031695	-18.731850	-5.147678	-4.917017	-3.645182	-5.021972	0.000000	-10.000000	0.175000	-14.616667	266.666656	1023.000000	1023.000000	2046.000000
4.860000	-0.034271	-20.254372	-5.721960	-5.306506	-3.888031	-5.337876	0.000000	-10.000000	0.175000	-14.466666	261.833344	1023.000000	1023.000000	2046.000000
4.880000	-0.035997	-21.274471	-6.085663	-5.455988	-4.121219	-5.611600	0.000000	-10.000000	0.183333	-14.733334	257.000000	1023.000000	1023.000000	2046.000000
4.900000	-0.037153	-21.957493	-6.347608	-5.567974	-4.277008	-5.764903	0.000000	-10.000000	0.200000	-14.866667	252.000000	1023.000000	1023.000000	2046.000000
4.920000	-0.038101	-22.517702	-6.579875	-5.796198	-4.391324	-5.750304	0.000000	-10.000000	0.183333	-15.100000	247.000000	1023.000000	1023.000000	2046.000000
4.940000	-0.038680	-22.859985	-6.761468	-5.902158	-4.407536	-5.788823	0.000000	-10.000000	0.166667	-14.983334	242.000000	1023.000000	1023.000000	2046.000000
4.960000	-0.038924	-23.003796	-6.831763	-5.923781	-4.458859	-5.789392	0.000000	-10.000000	0.158333	-14.816667	237.000000	1023.000000	1023.000000	2046.000000
4.980000	-0.039079	-23.095642	-6.905309	-5.847156	-4.440217	-5.902959	0.000000	-10.000000	0.158333	-14.616667	232.000000	1023.000000	1023.000000	2046.000000
5.000000	-0.039322	-23.239420	-6.956958	-6.021777	-4.432337	-5.828348	0.000000	-10.000000	0.158333	-14.450001	227.166672	1023.000000	1023.000000	2046.000000
5.020000	-0.039276	-23.211973	-7.018054	-6.154200	-4.337737	-5.701984	0.000000	-10.000000	0.150000	-14.600000	222.333328	1023.000000	1023.000000	2046.000000
5.040000	-0.038785	-22.922209	-6.964804	-6.118108	-4.199291	-5.640006	0.000000	-10.000000	0.166667	-14.766667	217.500000	1023.000000	1023.000000	2046.000000
5.060000	-0.038040	-22.481531	-6.834781	-5.928339	-4.089817	-5.628595	0.000000	-10.000000	0.166667	-15.066667	212.500000	1023.000000	1023.000000	2046.000000
5.080000	-0.036913	-21.815393	-6.728464	-5.794473	-3.904962	-5.387493	0.000000	-10.000000	0.175000	-15.333334	207.500000	1023.000000	1023.000000	2046.000000
5.100000	-0.036243	-21.419683	-6.669104	-5.814021	-3.783744	-5.152815	0.000000	-10.000000	0.175000	-15.566667	202.500000	1023.000000	1023.000000	2046.000000
5.120000	-0.035956	-21.249865	-6.580310	-5.870429	-3.730631	-5.068495	0.000000	-10.000000	0.183333	-15.866667	197.333328	1023.000000	1023.000000	2046.000000
5.140000	-0.036147	-21.362822	-6.627487	-5.924498	-3.721255	-5.089581	0.000000	-10.000000	0.191667	-16.083334	192.000000	1023.000000	1023.000000	2046.000000
5.160000	-0.037080	-21.914310	-6.772712	-5.944549	-3.810230	-5.386819	0.000000	-10.000000	0.191667	-16.400000	186.500000	1023.000000	1023.000000	2046.000000
5.180000	-0.038744	-22.897444	-7.046293	-6.289061	-3.973005	-5.589083	0.000000	-10.000000	0.208333	-16.716667	181.000000	1023.000000	1023.000000	2046.000000
5.200000	-0.040492	-23.931013	-7.305311	-6.747240	-4.183821	-5.694641	0.000000	-10.000000	0.225000	-17.116667	175.333328	1023.000000	1023.000000	2046.000000
5.220000	-0.041773	-24.688084	-7.579408	-7.103644	-4.220378	-5.784653	0.000000	-10.000000	0.241667	-17.350000	171.500000	1023.000000	1023.000000	2046.000000
5.240000	-0.042782	-25.284170	-7.678620	-7.355916	-4.367051	-5.882584	0.000000	-10.000000	0.241667	-17.266666	165.833328	1023.000000	1023.000000	2046.000000
5.260000	-0.043775	-25.870764	-7.762651	-7.537197	-4.484667	-6.086249	0.000000	-10.000000	0.225000	-17.183334	160.166672	1023.000000	1023.000000	2046.000000
5.280000	-0.044604	-26.360691	-7.893545	-7.782281	-4.519195	-6.165670	0.000000	-10.000000	0.208333	-16.883333	152.666672	1023.000000	1023.000000	2046.000000
5.300000	-0.045233	-26.732613	-7.962464	-8.141227	-4.607510	-6.021413	0.000000	-10.000000	0.200000	-16.700001	147.000000	1023.000000	1023.000000	2046.000000
5.320000	-0.045217	-26.723133	-7.950479	-8.259505	-4.569636	-5.943512	0.000000	-10.000000	0.200000	-16.350000	141.500000	1023.000000	1023.000000	2046.000000
5.340000	-0.044765	-26.456003	-7.889272	-8.186234	-4.478462	-5.902035	0.000000	-10.000000	0.200000	-16.433334	136.000000	1023.000000	1023.000000	2046.000000
5.360000	-0.044252	-26.152679	-7.819836	-8.029667	-4.383522	-5.919654	0.000000	-10.000000	0.200000	-16.299999	130.500000	1023.000000	1023.000000	2046.000000
5.380000	-0.043776	-25.871769	-7.723416	-8.028206	-4.333281	-5.786868	0.000000	-10.000000	0.200000	-16.200001	125.000000	1023.000000	1023.000000	2046.000000
5.400000	-0.043393	-25.645414	-7.629203	-8.041381	-4.318771	-5.656060	0.000000	-10.000000	0.200000	-15.616667	119.666664	1023.000000	1023.000000	2046.000000
5.420000	-0.042964	-25.391922	-7.565199	-8.054804	-4.225799	-5.546120	0.000000	-10.000000	0.200000	-15.383333	114.333336	1023.000000	1023.000000	2046.000000
5.440000	-0.042299	-24.998650	-7.471653	-7.989276	-4.087671	-5.450048	0.000000	-10.000000	0.191667	-15.016666	109.166664	1023.000000	1023.000000	2046.000000
5.460000	-0.041821	-24.716103	-7.400591	-7.851927	-4.041341	-5.422244	0.000000	-10.000000	0.191667	-14.816667	104.000000	1023.000000	1023.000000	2046.000000
5.480000	-0.041407	-24.471643	-7.365074	-7.720947	-3.959697	-5.425926	0.000000	-10.000000	0.183333	-14.500000	99.166664	1023.000000	1023.000000	2046.000000
5.500000	-0.041233	-24.368526	-7.351995	-7.699899	-3.922440	-5.394193	0.000000	-10.000000	0.175000	-14.250000	94.333336	1023.000000	1023.000000	2046.000000
5.520000	-0.041079	-24.277666	-7.314833	-7.806734	-3.937566	-5.218535	0.000000	-10.000000	0.158333	-13.883333	89.666664	1023.000000	1023.000000	2046.000000
5.540000	-0.041009	-24.236273	-7.279131	-7.813369	-3.952136	-5.191637	0.000000	-10.000000	0.166667	-13.533334	85.000000	1023.000000	1023.000000	2046.000000
5.560000	-0.040796	-24.110291	-7.323441	-7.801623	-3.856295	-5.128933	0.000000	-10.000000	0.166667	-13.183333	80.500000	1023.000000	1023.000000	2046.000000
5.580000	-0.040753	-24.084898	-7.295870	-7.735755	-3.898533	-5.154739	0.000000	-10.000000	0.150000	-12.966666	76.166664	1023.000000	1023.000000	2046.000000
5.600000	-0.040681	-24.042461	-7.305692	-7.646983	-3.856138	-5.233649	0.000000	-10.000000	0.108333	-12.533333	71.833336	1023.000000	1023.000000	2046.000000
5.620000	-0.040755	-24.086273	-7.316564	-7.765609	-3.869703	-5.134398	0.000000	-10.000000	0.091667	-12.166667	67.500000	1023.000000	1023.000000	2046.000000
5.640000	-0.041054	-24.262907	-7.325382	-7.891809	-3.952595	-5.093122	0.000000	-10.000000	0.091667	-11.900001	63.166668	1023.000000	1023.000000	2046.000000
5.660000	-0.041028	-24.247593	-7.322001	-7.937788	-3.911019	-5.076786	0.000000	-10.000000	0.091667	-11.716667	59.333332	1023.000000	1023.000000	2046.000000
5.680000	-0.040931	-24.190416	-7.345616	-7.919344	-3.861336	-5.064121	0.000000	-10.000000	0.091667	-11.466667	55.666668	1023.000000	1023.000000	2046.000000
5.700000	-0.041057	-24.264790	-7.468998	-7.786172	-3.835508	-5.174111	0.000000	-10.000000	0.075000	-11.116667	52.000000	1023.000000	1023.000000	2046.000000
5.720000	-0.042213	-24.947746	-7.694225	-8.008516	-3.980082	-5.264924	0.000000	-10.000000	0.075000	-10.766667	48.166668	1023.000000	1023.000000	2046.000000
5.740000	-0.043559	-25.743540	-7.905221	-8.285568	-4.180182	-5.372568	0.000000	-10.000000	0.058333	-10.350000	44.500000	1023.000000	1023.000000	2046.000000
5.760000	-0.044742	-26.442469	-8.069570	-8.581298	-4.314343	-5.477259	0.000000	-10.000000	0.066667	-9.933333	41.000000	1023.000000	1023.000000	2046.000000
5.780000	-0.045322	-26.785374	-8.217108	-8.681395	-4.293646	-5.593225	0.000000	-10.000000	0.058333	-9.583334	37.666668	1023.000000	1023.000000	2046.000000
5.800000	-0.045762	-27.045469	-8.181727	-8.698092	-4.479189	-5.686461	0.000000	-10.000000	0.058333	-9.250000	34.500000	1023.000000	1023.000000	2046.000000
5.820000	-0.045403	-26.833208	-8.212665	-8.592953	-4.326264	-5.701325	0.000000	-10.000000	0.058333	-9.016667	31.500000	1023.000000	1023.000000	2046.000000
5.840000	-0.045154	-26.685930	-8.171415	-8.585491	-4.343402	-5.585622	0.000000	-10.000000	0.058333	-8.783334	28.500000	1023.000000	1023.000000	2046.000000
5.860000	-0.045300	-26.772015	-8.230176	-8.660513	-4.368177	-5.513148	0.000000	-10.000000	0.058333	-8.666667	25.500000	1023.000000	1023.000000	2046.000000
5.880000	-0.045766	-27.047844	-8.323891	-8.731756	-4.444015	-5.548183	0.000000	-10.000000	0.050000	-8.333334	22.500000	1023.000000	1023.000000	2046.000000
5.900000	-0.046676	-27.585403	-8.527704	-8.791703	-4.582787	-5.683210	0.000000	-10.000000	0.050000	-7.833333	19.666666	1023.000000	1023.000000	2046.000000
5.920000	-0.048723	-28.795237	-8.832090	-8.971334	-4.884304	-6.107510	0.000000	-10.000000	0.041667	-7.033333	17.000000	1023.000000	1023.000000	2046.000000
5.940000	-0.051612	-30.502951	-9.239807	-9.238297	-5.265058	-6.759789	0.000000	-10.000000	0.025000	-5.700000	14.666667	1023.000000	1023.000000	2046.000000
5.960000	-0.054898	-32.444798	-9.776536	-9.625439	-5.748283	-7.294540	0.000000	-10.000000	0.008333	-3.666667	12.666667	1023.000000	1023.000000	2046.000000
5.980000	-0.057448	-33.952026	-10.314240	-10.045300	-6.039165	-7.553321	0.000000	-10.000000	0.000000	-1.366667	11.500000	1023.000000	1023.000000	2046.000000
6.000000	-0.059036	-34.890556	-10.684270	-10.340734	-6.242847	-7.622708	0.000000	-10.000000	-0.016667	0.716667	11.000000	1023.000000	1023.000000	2046.000000
6.020000	-0.059816	-35.351437	-10.914444	-10.493997	-6.325917	-7.617077	0.000000	-10.000000	-0.033333	2.183333	11.000000	1023.000000	1023.000000	2046.000000
6.040000	-0.060019	-35.471291	-11.062182	-10.449647	-6.328991	-7.630472	0.000000	-10.000000	-0.050000	3.650000	11.000000	1023.000000	1023.000000	2046.000000
6.060000	-0.059861	-35.377899	-11.078849	-10.346427	-6.344155	-7.608468	0.000000	-10.000000	-0.050000	5.050000	11.000000	1023.000000	1023.000000	2046.000000
6.080000	-0.059637	-35.245583	-11.109560	-10.157490	-6.306650	-7.671881	0.000000	-10.000000	-0.033333	6.366667	11.000000	1023.000000	1023.000000	2046.000000
6.100000	-0.059249	-35.016251	-11.125531	-10.108739	-6.178676	-7.603304	0.000000	-10.000000	-0.016667	7.216667	11.000000	1023.000000	1023.000000	2046.000000
6.120000	-0.058966	-34.849159	-11.053077	-10.144835	-6.164925	-7.486322	0.000000	-10.000000	0.000000	7.616667	11.000000	1023.000000	1023.000000	2046.000000
6.140000	-0.058352	-34.485817	-10.993945	-10.132202	-6.021360	-7.338311	0.000000	-10.000000	0.000000	7.833333	11.000000	1023.000000	1023.000000	2046.000000
6.160000	-0.057521	-33.995144	-10.847880	-10.097416	-5.888805	-7.161042	0.000000	-10.000000	0.000000	7.816667	11.000000	1023.000000	1023.000000	2046.000000
6.180000	-0.056249	-33.243114	-10.651172	-9.990483	-5.657406	-6.944054	0.000000	-10.000000	0.000000	7.766667	11.000000	1023.000000	1023.000000	2046.000000
6.200000	-0.054715	-32.336636	-10.451390	-9.669573	-5.398984	-6.816689	0.000000	-10.000000	0.000000	7.350000	12.833333	1023.000000	1023.000000	2046.000000
6.220000	-0.053199	-31.440435	-10.226344	-9.413601	-5.157040	-6.643450	0.000000	-10.000000	0.000000	6.766667	17.333334	1023.000000	1023.000000	2046.000000
6.240000	-0.052168	-30.831263	-10.047344	-9.405578	-4.992379	-6.385962	0.000000	-10.000000	0.000000	6.216667	21.833334	1023.000000	1023.000000	2046.000000
6.260000	-0.051645	-30.522339	-9.964281	-9.511150	-4.861336	-6.185571	0.000000	-10.000000	0.000000	6.300000	25.166666	1023.000000	1023.000000	2046.000000
6.280000	-0.051732	-30.573519	-10.006968	-9.544754	-4.794428	-6.227369	0.000000	-10.000000	0.000000	6.700000	26.500000	1023.000000	1023.000000	2046.000000
6.300000	-0.052329	-30.926584	-10.094194	-9.702256	-4.848684	-6.281450	0.000000	-10.000000	0.000000	7.116667	28.666666	1023.000000	1023.000000	2046.000000
6.320000	-0.053237	-31.463140	-10.305860	-9.781911	-4.849825	-6.525545	0.000000	-10.000000	0.000000	7.066667	31.000000	1023.000000	1023.000000	2046.000000
6.340000	-0.054337	-32.112942	-10.450573	-10.046334	-4.988223	-6.627812	0.000000	-10.000000	0.000000	6.833333	33.333332	1023.000000	1023.000000	2046.000000
6.360000	-0.055364	-32.720070	-10.539701	-10.354808	-5.156582	-6.668981	0.000000	-10.000000	0.000000	6.466667	35.666668	1023.000000	1023.000000	2046.000000
6.380000	-0.055857	-33.011410	-10.571836	-10.581663	-5.172093	-6.685820	0.000000	-10.000000	0.000000	6.066667	38.000000	1023.000000	1023.000000	2046.000000
6.400000	-0.055928	-33.053459	-10.537137	-10.697396	-5.162477	-6.656450	0.000000	-10.000000	0.000000	5.600000	40.333332	1023.000000	1023.000000	2046.000000
6.420000	-0.055549	-32.829163	-10.484897	-10.527737	-5.095867	-6.720663	0.000000	-10.000000	-0.008333	5.183333	42.166668	1023.000000	1023.000000	2046.000000
6.440000	-0.054816	-32.396488	-10.374106	-10.419389	-4.943140	-6.659852	0.000000	-10.000000	-0.008333	4.900000	43.833332	1023.000000	1023.000000	2046.000000
6.460000	-0.053886	-31.846546	-10.207298	-10.397597	-4.809881	-6.431769	0.000000	-10.000000	-0.016667	4.866667	45.500000	1023.000000	1023.000000	2046.000000
6.480000	-0.052786	-31.196787	-9.970830	-10.326934	-4.713367	-6.185655	0.000000	-10.000000	-0.016667	4.766667	47.166668	1023.000000	1023.000000	2046.000000
6.500000	-0.051576	-30.481127	-9.746150	-10.148375	-4.552393	-6.034210	0.000000	-10.000000	-0.016667	4.600000	48.833332	1023.000000	1023.000000	2046.000000
6.520000	-0.050174	-29.653109	-9.514191	-9.949471	-4.339561	-5.849886	0.000000	-10.000000	-0.016667	4.300000	50.333332	1023.000000	1023.000000	2046.000000
6.540000	-0.048907	-28.904182	-9.254629	-9.607724	-4.225387	-5.816442	0.000000	-10.000000	-0.008333	4.083333	52.000000	1023.000000	1023.000000	2046.000000
6.560000	-0.047666	-28.170515	-9.081028	-9.316347	-4.028500	-5.744639	0.000000	-10.000000	-0.008333	3.883333	53.333332	1023.000000	1023.000000	2046.000000
6.580000	-0.046830	-27.676748	-8.875141	-9.206640	-3.983777	-5.611190	0.000000	-10.000000	0.000000	3.683333	54.666668	1023.000000	1023.000000	2046.000000
6.600000	-0.046065	-27.224386	-8.729428	-9.146398	-3.904095	-5.444465	0.000000	-10.000000	0.000000	3.400000	55.833332	1023.000000	1023.000000	2046.000000
6.620000	-0.045153	-26.685528	-8.582115	-9.088229	-3.744128	-5.271055	0.000000	-10.000000	0.000000	2.983333	57.000000	1023.000000	1023.000000	2046.000000
6.640000	-0.044382	-26.229918	-8.459215	-8.892286	-3.638904	-5.239512	0.000000	-10.000000	0.008333	2.083333	58.000000	1023.000000	1023.000000	2046.000000
6.660000	-0.043955	-25.977673	-8.306632	-8.647109	-3.651359	-5.372574	0.000000	-10.000000	0.016667	1.066667	58.666668	1023.000000	1023.000000	2046.000000
6.680000	-0.043809	-25.891071	-8.279499	-8.718502	-3.640320	-5.252751	0.000000	-10.000000	0.025000	-0.333333	59.000000	1023.000000	1023.000000	2046.000000
6.700000	-0.043718	-25.837482	-8.241507	-8.771212	-3.655071	-5.169693	0.000000	-10.000000	0.016667	-1.550000	59.000000	1023.000000	1023.000000	2046.000000
6.720000	-0.043516	-25.718016	-8.154605	-8.707212	-3.677583	-5.178616	0.000000	-10.000000	0.016667	-2.933333	59.000000	1023.000000	1023.000000	2046.000000
6.740000	-0.043376	-25.635305	-8.182971	-8.537297	-3.620356	-5.294681	0.000000	-10.000000	0.025000	-4.116667	59.000000	1023.000000	1023.000000	2046.000000
6.760000	-0.043304	-25.592813	-8.102127	-8.479101	-3.669421	-5.342164	0.000000	-10.000000	0.041667	-5.216667	59.000000	1023.000000	1023.000000	2046.000000
6.780000	-0.043194	-25.527863	-8.018862	-8.597486	-3.656044	-5.255471	0.000000	-10.000000	0.058333	-6.216667	59.000000	1023.000000	1023.000000	2046.000000
6.800000	-0.042982	-25.402407	-7.995033	-8.630445	-3.579840	-5.197089	0.000000	-10.000000	0.066667	-7.016667	59.000000	1023.000000	1023.000000	2046.000000
6.820000	-0.042536	-25.138834	-7.962862	-8.544211	-3.518241	-5.113521	0.000000	-10.000000	0.075000	-7.566667	59.000000	1023.000000	1023.000000	2046.000000
6.840000	-0.042981	-25.402012	-8.044553	-8.432195	-3.642680	-5.282583	0.000000	-10.000000	0.066667	-7.916667	59.000000	1023.000000	1023.000000	2046.000000
6.860000	-0.043695	-25.823719	-8.141194	-8.458453	-3.778690	-5.445381	0.000000	-10.000000	0.058333	-8.200000	59.000000	1023.000000	1023.000000	2046.000000
6.880000	-0.044396	-26.238272	-8.236658	-8.632056	-3.890295	-5.479263	0.000000	-10.000000	0.050000	-8.450000	55.666668	1023.000000	1023.000000	2046.000000
6.900000	-0.044827	-26.492672	-8.177241	-8.835485	-4.021958	-5.457989	0.000000	-10.000000	0.058333	-8.716667	48.333332	1023.000000	1023.000000	2046.000000
6.920000	-0.044318	-26.191656	-8.128642	-8.725319	-3.917424	-5.420270	0.000000	-10.000000	0.058333	-8.966667	40.000000	1023.000000	1023.000000	2046.000000
6.940000	-0.044099	-26.062517	-8.057345	-8.569831	-3.960880	-5.474461	0.000000	-10.000000	0.066667	-9.233334	34.000000	1023.000000	1023.000000	2046.000000
6.960000	-0.044305	-26.184191	-8.126457	-8.492908	-3.972374	-5.592451	0.000000	-10.000000	0.066667	-9.383333	30.833334	1023.000000	1023.000000	2046.000000
6.980000	-0.045329	-26.789677	-8.277162	-8.649555	-4.203940	-5.659019	0.000000	-10.000000	0.066667	-9.450000	27.666666	1023.000000	1023.000000	2046.000000
7.000000	-0.046695	-27.596476	-8.557734	-8.834603	-4.412546	-5.791593	0.000000	-10.000000	0.075000	-9.366667	24.333334	1023.000000	1023.000000	2046.000000
7.020000	-0.048841	-28.865288	-8.912300	-9.054545	-4.750500	-6.147942	0.000000	-10.000000	0.066667	-9.183333	21.166666	1023.000000	1023.000000	2046.000000
7.040000	-0.051593	-30.491377	-9.227320	-9.311485	-5.234936	-6.717637	0.000000	-10.000000	0.075000	-8.766667	18.166666	1023.000000	1023.000000	2046.000000
7.060000	-0.054619	-32.279812	-9.743928	-9.507086	-5.634198	-7.394598	0.000000	-10.000000	0.058333	-8.466667	15.333333	1023.000000	1023.000000	2046.000000
7.080000	-0.057100	-33.745972	-10.209070	-9.905100	-5.997781	-7.634022	0.000000	-10.000000	0.058333	-8.316667	12.500000	1023.000000	1023.000000	2046.000000
7.100000	-0.058999	-34.868168	-10.587622	-10.237187	-6.278854	-7.764506	0.000000	-10.000000	0.058333	-8.466666	9.666667	1023.000000	1023.000000	2046.000000
7.120000	-0.060171	-35.560902	-10.856830	-10.384540	-6.456706	-7.862827	0.000000	-10.000000	0.066667	-8.666667	6.833333	1023.000000	1023.000000	2046.000000
7.140000	-0.060598	-35.813423	-11.002807	-10.253532	-6.551063	-8.006023	0.000000	-10.000000	0.075000	-8.733334	4.000000	1023.000000	1023.000000	2046.000000
7.160000	-0.060875	-35.977196	-11.112146	-10.202689	-6.598200	-8.064157	0.000000	-10.000000	0.066667	-8.666667	1.333333	1023.000000	1023.000000	2046.000000
7.180000	-0.061262	-36.205791	-11.221172	-10.367929	-6.649240	-7.967450	0.000000	-10.000000	0.058333	-8.400001	-1.166667	1023.000000	1023.000000	2046.000000
7.200000	-0.061578	-36.392567	-11.269489	-10.466359	-6.696132	-7.960585	0.000000	-10.000000	0.050000	-8.150000	-3.666667	1023.000000	1023.000000	2046.000000
7.220000	-0.061380	-36.275780	-11.274713	-10.455292	-6.638095	-7.907681	0.000000	-10.000000	0.050000	-7.950000	-5.500000	1023.000000	1023.000000	2046.000000
7.240000	-0.060980	-36.039143	-11.281751	-10.312146	-6.508984	-7.936262	0.000000	-10.000000	0.058333	-7.683333	-8.166667	1023.000000	1023.000000	2046.000000
7.260000	-0.060879	-35.979626	-11.257923	-10.348168	-6.483294	-7.890241	0.000000	-10.000000	0.058333	-7.483334	-10.833333	1023.000000	1023.000000	2046.000000
7.280000	-0.060383	-35.686062	-11.204965	-10.474422	-6.334492	-7.672180	0.000000	-10.000000	0.058333	-7.150000	-14.166667	1023.000000	1023.000000	2046.000000
7.300000	-0.059299	-35.045601	-11.077890	-10.440484	-6.117838	-7.409387	0.000000	-10.000000	0.050000	-6.983334	-16.500000	1023.000000	1023.000000	2046.000000
7.320000	-0.058151	-34.367245	-10.927691	-10.161366	-5.964399	-7.313788	0.000000	-10.000000	0.050000	-6.933333	-18.833334	1023.000000	1023.000000	2046.000000
7.340000	-0.057313	-33.872128	-10.742228	-10.069322	-5.881929	-7.178650	0.000000	-10.000000	0.050000	-7.016667	-21.166666	1023.000000	1023.000000	2046.000000
7.360000	-0.057155	-33.778393	-10.759216	-10.190505	-5.777098	-7.051572	0.000000	-10.000000	0.050000	-7.083333	-23.666666	1023.000000	1023.000000	2046.000000
7.380000	-0.057403	-33.925217	-10.747432	-10.312740	-5.823320	-7.041723	0.000000	-10.000000	0.050000	-7.016667	-26.000000	1023.000000	1023.000000	2046.000000
7.400000	-0.058077	-34.323620	-10.974482	-10.461978	-5.741909	-7.145254	0.000000	-10.000000	0.050000	-7.116667	-28.333334	1023.000000	1023.000000	2046.000000
7.420000	-0.059370	-35.087643	-11.174925	-10.571239	-5.895102	-7.446374	0.000000	-10.000000	0.050000	-7.200000	-30.666666	1023.000000	1023.000000	2046.000000
7.440000	-0.060612	-35.821468	-11.376584	-10.890663	-6.004157	-7.550065	0.000000	-10.000000	0.050000	-7.200000	-33.000000	1023.000000	1023.000000	2046.000000
7.460000	-0.061976	-36.627850	-11.593539	-11.299540	-6.128618	-7.606154	0.000000	-10.000000	0.050000	-6.883334	-35.333332	1023.000000	1023.000000	2046.000000
7.480000	-0.063011	-37.239376	-11.677074	-11.652934	-6.245189	-7.664179	0.000000	-10.000000	0.050000	-6.566667	-37.666668	1023.000000	1023.000000	2046.000000
7.500000	-0.063356	-37.443630	-11.733102	-11.825674	-6.210333	-7.674519	0.000000	-10.000000	0.050000	-6.283333	-40.000000	1023.000000	1023.000000	2046.000000
7.520000	-0.063711	-37.653133	-11.757864	-11.819445	-6.235070	-7.840756	0.000000	-10.000000	0.050000	-6.033333	-42.333332	1023.000000	1023.000000	2046.000000
7.540000	-0.063623	-37.601295	-11.758772	-11.893069	-6.180548	-7.768906	0.000000	-10.000000	0.050000	-5.600000	-44.500000	1023.000000	1023.000000	2046.000000
7.560000	-0.063187	-37.343361	-11.708909	-11.983876	-6.056547	-7.594028	0.000000	-10.000000	0.041667	-4.733334	-46.166668	1023.000000	1023.000000	2046.000000
7.580000	-0.062561	-36.973438	-11.570068	-11.969088	-5.989881	-7.444402	0.000000	-10.000000	0.025000	-3.116667	-47.666668	1023.000000	1023.000000	2046.000000
7.600000	-0.061545	-36.373287	-11.381218	-11.927282	-5.835747	-7.229040	0.000000	-10.000000	0.008333	-0.633333	-48.500000	1023.000000	1023.000000	2046.000000
7.620000	-0.060308	-35.641834	-11.229090	-11.743843	-5.606966	-7.061935	0.000000	-10.000000	0.000000	1.800000	-49.000000	1023.000000	1023.000000	2046.000000
7.640000	-0.059018	-34.879505	-11.019714	-11.482687	-5.432483	-6.944622	0.000000	-10.000000	-0.008333	4.316667	-49.000000	1023.000000	1023.000000	2046.000000
7.660000	-0.057661	-34.077896	-10.846807	-11.187333	-5.189230	-6.854527	0.000000	-10.000000	-0.016667	6.616667	-49.000000	1023.000000	1023.000000	2046.000000
7.680000	-0.056681	-33.498585	-10.636646	-11.101723	-5.111534	-6.648682	0.000000	-10.000000	-0.041667	8.966667	-49.000000	1023.000000	1023.000000	2046.000000
7.700000	-0.055649	-32.888439	-10.508480	-11.020906	-4.954687	-6.404366	0.000000	-10.000000	-0.075000	10.916667	-49.000000	1023.000000	1023.000000	2046.000000
7.720000	-0.054497	-32.207958	-10.352005	-10.875943	-4.729022	-6.250987	0.000000	-10.000000	-0.116667	12.383333	-49.000000	1023.000000	1023.000000	2046.000000
7.740000	-0.053249	-31.469906	-10.181793	-10.715561	-4.533632	-6.038918	0.000000	-10.000000	-0.141667	13.733334	-49.000000	1023.000000	1023.000000	2046.000000
7.760000	-0.052228	-30.866478	-10.031292	-10.393101	-4.360479	-6.081606	0.000000	-10.000000	-0.166667	14.933333	-25.000000	1023.000000	1023.000000	2046.000000
7.780000	-0.051317	-30.328201	-9.829494	-10.261350	-4.298132	-5.939224	0.000000	-10.000000	-0.200000	16.049999	0.333333	1023.000000	1023.000000	2046.000000
7.800000	-0.050484	-29.836040	-9.699839	-10.131992	-4.180346	-5.823863	0.000000	-10.000000	-0.225000	17.333334	27.500000	1023.000000	1023.000000	2046.000000
7.820000	-0.049786	-29.423683	-9.596703	-10.120032	-4.087257	-5.619691	0.000000	-10.000000	-0.250000	18.433332	32.666668	1023.000000	1023.000000	2046.000000
7.840000	-0.048962	-28.936338	-9.460734	-10.054360	-3.955310	-5.465932	0.000000	-10.000000	-0.258333	19.566668	38.666668	1023.000000	1023.000000	2046.000000
7.860000	-0.048237	-28.508032	-9.338068	-9.916545	-3.882165	-5.371254	0.000000	-10.000000	-0.291667	20.316668	45.000000	1023.000000	1023.000000	2046.000000
7.880000	-0.047680	-28.179169	-9.301137	-9.783423	-3.800578	-5.294029	0.000000	-10.000000	-0.316667	21.183334	51.666668	1023.000000	1023.000000	2046.000000
7.900000	-0.047683	-28.180393	-9.318147	-9.664569	-3.799658	-5.398020	0.000000	-10.000000	-0.325000	22.016666	58.666668	1023.000000	1023.000000	2046.000000
7.920000	-0.047817	-28.259905	-9.327366	-9.686278	-3.822818	-5.423444	0.000000	-10.000000	-0.350000	22.766666	65.833336	1023.000000	1023.000000	2046.000000
7.940000	-0.047811	-28.256321	-9.324995	-9.664244	-3.843231	-5.423851	0.000000	-10.000000	-0.350000	23.416668	73.333336	1023.000000	1023.000000	2046.000000
7.960000	-0.047384	-28.003904	-9.229427	-9.666144	-3.798627	-5.309706	0.000000	-10.000000	-0.391667	24.150000	81.000000	1023.000000	1023.000000	2046.000000
7.980000	-0.046661	-27.576525	-9.032351	-9.641482	-3.791286	-5.111406	0.000000	-10.000000	-0.408333	25.050001	89.000000	1023.000000	1023.000000	2046.000000
8.000000	-0.045077	-26.640526	-8.855789	-9.327118	-3.515573	-4.942046	0.000000	-10.000000	-0.458333	25.783333	97.333336	1023.000000	1023.000000	2046.000000
8.020000	-0.043532	-25.727293	-8.562506	-8.938021	-3.413435	-4.813331	0.000000	-10.000000	-0.491667	26.583334	105.833336	1023.000000	1023.000000	2046.000000
8.040000	-0.041977	-24.808332	-8.395150	-8.531276	-3.192556	-4.689351	0.000000	-10.000000	-0.516667	27.383333	114.666664	1023.000000	1023.000000	2046.000000
8.060000	-0.040878	-24.158926	-8.181100	-8.371784	-3.112945	-4.493098	0.000000	-10.000000	-0.525000	28.250000	123.500000	1023.000000	1023.000000	2046.000000
8.080000	-0.040421	-23.889042	-8.057033	-8.205386	-3.178580	-4.448043	0.000000	-10.000000	-0.541667	28.900000	132.833328	1023.000000	1023.000000	2046.000000
8.100000	-0.041605	-24.588636	-8.244367	-8.248245	-3.311819	-4.784204	0.000000	-10.000000	-0.566667	29.383333	142.333328	1023.000000	1023.000000	2046.000000
8.120000	-0.044506	-26.303045	-8.607998	-8.570961	-3.813655	-5.310432	0.000000	-10.000000	-0.591667	29.900002	152.000000	1023.000000	1023.000000	2046.000000
8.140000	-0.047014	-27.785027	-9.016161	-8.783864	-4.263361	-5.721640	0.000000	-10.000000	-0.600000	29.983334	161.666672	1023.000000	1023.000000	2046.000000
8.160000	-0.048103	-28.428885	-9.305606	-8.860493	-4.385227	-5.877560	0.000000	-10.000000	-0.591667	30.183334	171.833328	1023.000000	1023.000000	2046.000000
8.180000	-0.048423	-28.617828	-9.440470	-8.880106	-4.452827	-5.844425	0.000000	-10.000000	-0.591667	30.049999	182.000000	1023.000000	1023.000000	2046.000000
8.200000	-0.048023	-28.381546	-9.494169	-8.886653	-4.391437	-5.609288	0.000000	-10.000000	-0.600000	30.233334	192.333328	1023.000000	1023.000000	2046.000000
8.220000	-0.047370	-27.995453	-9.374266	-8.727999	-4.390036	-5.503152	0.000000	-10.000000	-0.608333	30.533333	202.333328	1023.000000	1023.000000	2046.000000
8.240000	-0.046105	-27.247963	-9.284761	-8.464891	-4.175204	-5.323106	0.000000	-10.000000	-0.625000	31.183334	212.500000	1023.000000	1023.000000	2046.000000
8.260000	-0.044824	-26.491114	-9.051926	-8.096386	-4.084752	-5.258050	0.000000	-10.000000	-0.625000	31.483334	222.666672	1023.000000	1023.000000	2046.000000
8.280000	-0.043413	-25.657299	-8.844879	-7.851244	-3.891014	-5.070161	0.000000	-10.000000	-0.641667	31.716667	233.000000	1023.000000	1023.000000	2046.000000
8.300000	-0.042221	-24.952782	-8.668239	-7.676603	-3.758852	-4.849089	0.000000	-10.000000	-0.633333	31.566668	243.500000	1023.000000	1023.000000	2046.000000
8.320000	-0.040729	-24.071007	-8.421694	-7.531581	-3.564981	-4.552751	0.000000	-10.000000	-0.641667	31.583334	254.000000	1023.000000	1023.000000	2046.000000
8.340000	-0.038827	-22.946932	-8.139581	-7.290893	-3.286047	-4.230412	0.000000	-10.000000	-0.641667	31.600000	264.666656	1023.000000	1023.000000	2046.000000
8.360000	-0.036693	-21.685835	-7.813485	-6.885683	-2.986251	-4.000415	0.000000	-10.000000	-0.641667	31.866667	275.166656	1023.000000	1023.000000	2046.000000
8.380000	-0.034373	-20.314528	-7.486621	-6.444266	-2.622464	-3.761176	0.000000	-10.000000	-0.633333	31.900000	285.833344	1023.000000	1023.000000	2046.000000
8.400000	-0.032312	-19.096668	-7.152544	-6.201180	-2.392537	-3.350407	0.000000	-10.000000	-0.625000	31.783335	296.333344	1023.000000	1023.000000	2046.000000
8.420000	-0.030440	-17.990200	-6.796165	-5.992805	-2.192363	-3.008867	0.000000	-10.000000	-0.616667	31.283335	307.000000	1023.000000	1023.000000	2046.000000
8.440000	-0.028958	-17.114040	-6.572508	-5.832538	-1.960719	-2.748276	0.000000	-10.000000	-0.608333	31.066668	317.666656	1023.000000	1023.000000	2046.000000
8.460000	-0.027849	-16.458616	-6.407763	-5.615083	-1.802174	-2.633595	0.000000	-10.000000	-0.591667	30.650002	328.166656	1023.000000	1023.000000	2046.000000
8.480000	-0.027548	-16.281031	-6.332520	-5.453909	-1.754033	-2.740568	0.000000	-10.000000	-0.575000	30.583334	338.500000	1023.000000	1023.000000	2046.000000
8.500000	-0.027716	-16.379917	-6.367402	-5.530933	-1.780488	-2.701095	0.000000	-10.000000	-0.558333	30.150000	348.500000	1023.000000	1023.000000	2046.000000
8.520000	-0.028034	-16.568178	-6.410882	-5.634815	-1.829407	-2.693073	0.000000	-10.000000	-0.566667	30.083334	358.500000	1023.000000	1023.000000	2046.000000
8.540000	-0.027956	-16.522039	-6.335084	-5.722638	-1.854423	-2.609895	0.000000	-10.000000	-0.575000	29.683334	368.500000	1023.000000	1023.000000	2046.000000
8.560000	-0.027347	-16.162313	-6.206621	-5.665759	-1.787184	-2.502751	0.000000	-10.000000	-0.575000	29.766666	378.500000	1023.000000	1023.000000	2046.000000
8.580000	-0.026383	-15.592402	-5.982250	-5.299911	-1.704492	-2.605750	0.000000	-10.000000	-0.558333	29.483334	388.500000	1023.000000	1023.000000	2046.000000
8.600000	-0.025048	-14.803122	-5.669816	-5.101048	-1.613434	-2.418822	0.000000	-10.000000	-0.550000	29.549999	398.500000	1023.000000	1023.000000	2046.000000
8.620000	-0.023297	-13.768441	-5.329789	-4.921952	-1.440187	-2.076513	0.000000	-10.000000	-0.558333	29.333334	408.500000	1023.000000	1023.000000	2046.000000
8.640000	-0.021222	-12.542482	-4.925425	-4.662010	-1.240587	-1.714460	0.000000	-10.000000	-0.558333	29.383333	418.333344	1023.000000	1023.000000	2046.000000
8.660000	-0.018724	-11.066116	-4.513145	-4.273282	-0.908836	-1.370853	0.000000	-10.000000	-0.566667	29.433334	428.000000	1023.000000	1023.000000	2046.000000
8.680000	-0.016295	-9.630606	-4.090701	-3.708721	-0.639278	-1.191905	0.000000	-10.000000	-0.558333	29.583334	437.666656	1023.000000	1023.000000	2046.000000
8.700000	-0.013904	-8.217164	-3.605410	-3.254241	-0.396692	-0.960821	0.000000	-10.000000	-0.558333	29.416668	447.500000	1023.000000	1023.000000	2046.000000
8.720000	-0.011822	-6.986718	-3.286278	-2.971575	-0.139844	-0.589021	0.000000	-10.000000	-0.541667	29.150002	457.500000	1023.000000	1023.000000	2046.000000
8.740000	-0.009811	-5.798508	-2.861187	-2.690631	0.054089	-0.300779	0.000000	-10.000000	-0.541667	28.783335	467.333344	1023.000000	1023.000000	2046.000000
8.760000	-0.007639	-4.514477	-2.474522	-2.313890	0.314375	-0.040439	0.000000	-10.000000	-0.541667	28.950001	477.000000	1023.000000	1023.000000	2046.000000
8.780000	-0.005646	-3.336782	-2.154321	-1.793100	0.601725	0.008915	0.000000	-10.000000	-0.550000	28.783335	486.666656	1023.000000	1023.000000	2046.000000
8.800000	-0.004068	-2.404374	-1.806338	-1.537112	0.723357	0.215719	0.000000	-10.000000	-0.541667	28.866667	496.333344	1023.000000	1023.000000	2046.000000
8.820000	-0.002584	-1.526935	-1.511495	-1.358788	0.876487	0.466860	0.000000	-10.000000	-0.541667	28.650000	506.000000	1023.000000	1023.000000	2046.000000
8.840000	-0.001061	-0.626994	-1.202863	-1.097243	1.031563	0.641550	0.000000	-10.000000	-0.533333	28.716667	515.500000	1023.000000	1023.000000	2046.000000
8.860000	0.000528	0.311947	-0.922690	-0.772443	1.205514	0.801565	0.000000	-10.000000	-0.533333	28.666668	525.000000	1023.000000	1023.000000	2046.000000
8.880000	0.001581	0.934113	-0.726267	-0.438087	1.307586	0.790882	0.000000	-10.000000	-0.508333	28.383335	534.666687	1023.000000	1023.000000	2046.000000
8.900000	0.001897	1.121065	-0.640012	-0.387086	1.342370	0.805793	0.000000	-10.000000	-0.483333	28.050001	544.166687	1023.000000	1023.000000	2046.000000
8.920000	0.002098	1.240169	-0.531705	-0.382198	1.293558	0.860514	0.000000	-10.000000	-0.441667	27.250000	553.666687	1023.000000	1023.000000	2046.000000
8.940000	0.002963	1.750865	-0.298163	-0.279182	1.369053	0.959157	0.000000	-10.000000	-0.416667	26.500000	562.833313	1023.000000	1023.000000	2046.000000
8.960000	0.004494	2.655865	-0.023201	0.018821	1.584656	1.075589	0.000000	-10.000000	-0.400000	25.516666	571.833313	1023.000000	1023.000000	2046.000000
8.980000	0.006304	3.725494	0.408359	0.431654	1.662558	1.222924	0.000000	-10.000000	-0.383333	25.116667	580.500000	1023.000000	1023.000000	2046.000000
9.000000	0.007840	4.633300	0.682051	0.824623	1.841380	1.285246	0.000000	-10.000000	-0.375000	24.500000	588.833313	1023.000000	1023.000000	2046.000000
9.020000	0.008836	5.222192	0.866259	0.936349	1.930899	1.488685	0.000000	-10.000000	-0.358333	24.300001	597.000000	1023.000000	1023.000000	2046.000000
9.040000	0.009165	5.416457	0.974359	1.006895	1.946525	1.488678	0.000000	-10.000000	-0.358333	24.050001	605.000000	1023.000000	1023.000000	2046.000000
9.060000	0.009000	5.319135	1.111303	1.051890	1.793240	1.362703	0.000000	-10.000000	-0.350000	24.183334	613.000000	1023.000000	1023.000000	2046.000000
9.080000	0.007829	4.627107	1.009976	1.112378	1.525339	0.979414	0.000000	-10.000000	-0.350000	24.166668	621.000000	1023.000000	1023.000000	2046.000000
9.100000	0.005450	3.221193	0.709089	0.987533	1.097072	0.427499	0.000000	-10.000000	-0.341667	23.833334	629.333313	1023.000000	1023.000000	2046.000000
9.120000	0.002709	1.601078	0.238165	0.684104	0.696245	-0.017435	0.000000	-10.000000	-0.325000	23.533335	637.333313	1023.000000	1023.000000	2046.000000
9.140000	0.000644	0.380717	-0.067092	0.295201	0.375945	-0.223338	0.000000	-10.000000	-0.300000	23.016666	645.333313	1023.000000	1023.000000	2046.000000
9.160000	-0.000473	-0.279332	-0.277192	0.103689	0.215918	-0.321748	0.000000	-10.000000	-0.275000	22.483334	653.000000	1023.000000	1023.000000	2046.000000
9.180000	-0.000618	-0.365536	-0.425183	0.086686	0.241095	-0.268134	0.000000	-10.000000	-0.266667	21.799999	660.666687	1023.000000	1023.000000	2046.000000
9.200000	-0.000488	-0.288270	-0.469385	0.228949	0.289972	-0.337806	0.000000	-10.000000	-0.283333	21.466667	668.166687	1023.000000	1023.000000	2046.000000
9.220000	0.000063	0.037074	-0.383015	0.356403	0.347461	-0.283776	0.000000	-10.000000	-0.308333	21.400000	673.000000	1023.000000	1023.000000	2046.000000
9.240000	0.000614	0.362803	-0.300637	0.409857	0.403100	-0.149517	0.000000	-10.000000	-0.308333	21.516666	680.166687	1023.000000	1023.000000	2046.000000
9.260000	0.001302	0.769689	-0.174206	0.443750	0.506048	-0.005904	0.000000	-10.000000	-0.300000	21.616667	687.333313	1023.000000	1023.000000	2046.000000
9.280000	0.002330	1.376774	0.050718	0.609068	0.631557	0.085431	0.000000	-10.000000	-0.300000	21.600000	696.833313	1023.000000	1023.000000	2046.000000
9.300000	0.003572	2.111315	0.250121	0.871137	0.814694	0.175363	0.000000	-10.000000	-0.316667	21.500000	704.166687	1023.000000	1023.000000	2046.000000
9.320000	0.004922	2.908790	0.547783	1.092209	0.965276	0.303522	0.000000	-10.000000	-0.316667	21.350000	711.333313	1023.000000	1023.000000	2046.000000
9.340000	0.006339	3.746635	0.761666	1.220302	1.212351	0.552316	0.000000	-10.000000	-0.308333	21.250000	718.500000	1023.000000	1023.000000	2046.000000
9.360000	0.007918	4.679424	1.081148	1.327453	1.434813	0.836010	0.000000	-10.000000	-0.300000	21.100000	725.500000	1023.000000	1023.000000	2046.000000
9.380000	0.009693	5.728269	1.305773	1.598989	1.712619	1.110887	0.000000	-10.000000	-0.300000	20.866667	732.500000	1023.000000	1023.000000	2046.000000
9.400000	0.011402	6.738712	1.602750	1.998163	1.955651	1.182148	0.000000	-10.000000	-0.266667	20.700001	739.500000	1023.000000	1023.000000	2046.000000
9.420000	0.012631	7.465100	1.841271	2.142470	2.114390	1.366969	0.000000	-10.000000	-0.250000	20.450001	746.500000	1023.000000	1023.000000	2046.000000
9.440000	0.013353	7.891598	1.889991	2.082485	2.295609	1.623514	0.000000	-10.000000	-0.225000	20.033335	753.500000	1023.000000	1023.000000	2046.000000
9.460000	0.013617	8.047754	1.896578	2.059438	2.409906	1.681831	0.000000	-10.000000	-0.241667	19.700001	760.333313	1023.000000	1023.000000	2046.000000
9.480000	0.013307	7.864327	1.887526	2.130789	2.369467	1.476544	0.000000	-10.000000	-0.241667	19.400002	767.000000	1023.000000	1023.000000	2046.000000
9.500000	0.012584	7.437025	1.827469	2.055928	2.238681	1.314947	0.000000	-10.000000	-0.250000	19.400002	773.500000	1023.000000	1023.000000	2046.000000
9.520000	0.011973	7.075955	1.703188	1.770109	2.219441	1.383218	0.000000	-10.000000	-0.241667	19.333334	780.000000	1023.000000	1023.000000	2046.000000
9.540000	0.011760	6.950065	1.747785	1.642554	2.165036	1.394689	0.000000	-10.000000	-0.241667	19.433334	786.333313	1023.000000	1023.000000	2046.000000
9.560000	0.012019	7.103267	1.812640	1.585296	2.234922	1.470409	0.000000	-10.000000	-0.241667	19.350000	792.833313	1023.000000	1023.000000	2046.000000
9.580000	0.012892	7.619334	2.030500	1.797993	2.349295	1.441546	0.000000	-10.000000	-0.250000	19.416668	801.500000	1023.000000	1023.000000	2046.000000
9.600000	0.014112	8.340386	2.322640	1.976053	2.454498	1.587195	0.000000	-10.000000	-0.266667	19.516668	812.500000	1023.000000	1023.000000	2046.000000
9.620000	0.015557	9.194094	2.598898	2.068954	2.619040	1.907202	0.000000	-10.000000	-0.283333	19.816668	821.166687	1023.000000	1023.000000	2046.000000
9.640000	0.017538	10.365025	3.024193	2.332618	2.825537	2.182677	0.000000	-10.000000	-0.300000	19.950001	825.500000	1023.000000	1023.000000	2046.000000
9.660000	0.019719	11.653798	3.401616	2.726068	3.111061	2.415053	0.000000	-10.000000	-0.291667	20.033335	827.833313	1023.000000	1023.000000	2046.000000
9.680000	0.021909	12.948042	3.733820	3.180082	3.442746	2.591393	0.000000	-10.000000	-0.291667	20.300001	832.333313	1023.000000	1023.000000	2046.000000
9.700000	0.023793	14.061697	4.068683	3.501070	3.679475	2.812468	0.000000	-10.000000	-0.291667	20.783333	839.000000	1023.000000	1023.000000	2046.000000
9.720000	0.025320	14.964233	4.383337	3.718500	3.816394	3.046003	0.000000	-10.000000	-0.300000	21.033333	845.833313	1023.000000	1023.000000	2046.000000
9.740000	0.026924	15.912350	4.684010	3.908323	4.023043	3.296973	0.000000	-10.000000	-0.300000	21.100000	850.500000	1023.000000	1023.000000	2046.000000
9.760000	0.028356	16.758320	4.965614	4.120694	4.175100	3.496912	0.000000	-10.000000	-0.291667	20.850000	857.666687	1023.000000	1023.000000	2046.000000
9.780000	0.029695	17.549778	5.179861	4.414488	4.373826	3.581603	0.000000	-10.000000	-0.291667	20.633333	864.500000	1023.000000	1023.000000	2046.000000
9.800000	0.030638	18.106789	5.359450	4.685248	4.519355	3.542736	0.000000	-10.000000	-0.283333	20.550001	873.666687	1023.000000	1023.000000	2046.000000
9.820000	0.031131	18.398560	5.516493	4.775826	4.539235	3.567006	0.000000	-10.000000	-0.283333	20.566668	878.166687	1023.000000	1023.000000	2046.000000
9.840000	0.031632	18.694641	5.634848	4.838829	4.589459	3.631505	0.000000	-10.000000	-0.266667	20.716667	885.166687	1023.000000	1023.000000	2046.000000
9.860000	0.032519	19.218918	5.868429	4.967638	4.670341	3.712510	0.000000	-10.000000	-0.266667	20.633333	892.166687	1023.000000	1023.000000	2046.000000
9.880000	0.034018	20.104643	6.162508	5.100064	4.837172	4.004898	0.000000	-10.000000	-0.258333	20.250000	901.333313	1023.000000	1023.000000	2046.000000
9.900000	0.035525	20.995529	6.502997	5.502902	4.923914	4.065716	0.000000	-10.000000	-0.258333	19.716667	908.000000	1023.000000	1023.000000	2046.000000
9.920000	0.036579	21.618076	6.652351	5.832193	5.079311	4.054222	0.000000	-10.000000	-0.250000	19.283333	914.666687	1023.000000	1023.000000	2046.000000
9.940000	0.037360	22.079500	6.832329	5.917222	5.147715	4.182233	0.000000	-10.000000	-0.250000	19.383333	921.166687	1023.000000	1023.000000	2046.000000
9.960000	0.037330	22.062166	6.924302	5.949090	5.038836	4.149938	0.000000	-10.000000	-0.250000	19.416666	927.833313	1023.000000	1023.000000	2046.000000
9.980000	0.036585	21.621752	6.887937	5.920881	4.846027	3.966906	0.000000	-10.000000	-0.241667	19.500000	934.166687	1023.000000	1023.000000	2046.000000
10.000000	0.034183	20.201887	6.579757	5.719611	4.461920	3.440599	0.000000	-10.000000	-0.225000	19.116667	940.833313	1023.000000	1023.000000	2046.000000
10.020000	0.030765	18.182201	6.017342	5.338063	3.934128	2.892669	0.000000	-10.000000	-0.208333	18.766666	947.166687	1023.000000	1023.000000	2046.000000
10.040000	0.028137	16.629082	5.584154	5.015123	3.546109	2.483697	0.000000	-10.000000	-0.200000	18.366667	951.500000	1023.000000	1023.000000	2046.000000
10.060000	0.026602	15.721496	5.217610	4.880101	3.382111	2.241673	0.000000	-10.000000	-0.175000	17.650002	957.500000	1023.000000	1023.000000	2046.000000
10.080000	0.025691	15.183446	5.028872	4.740342	3.241333	2.172899	0.000000	-10.000000	-0.158333	17.066668	963.500000	1023.000000	1023.000000	2046.000000
10.100000	0.025284	14.943120	4.886479	4.652237	3.192082	2.212321	0.000000	-10.000000	-0.141667	16.100000	971.166687	1023.000000	1023.000000	2046.000000
10.120000	0.025430	15.029223	4.885395	4.652715	3.230214	2.260900	0.000000	-10.000000	-0.150000	15.683333	974.833313	1023.000000	1023.000000	2046.000000
10.140000	0.025776	15.233435	4.973715	4.702403	3.237306	2.320010	0.000000	-10.000000	-0.133333	15.416667	980.166687	1023.000000	1023.000000	2046.000000
10.160000	0.026419	15.613476	5.084947	4.830186	3.291552	2.406791	0.000000	-10.000000	-0.116667	15.533334	983.833313	1023.000000	1023.000000	2046.000000
10.180000	0.027251	16.105062	5.200153	5.028860	3.448059	2.427992	0.000000	-10.000000	-0.100000	15.283334	990.833313	1023.000000	1023.000000	2046.000000
10.200000	0.028118	16.617619	5.385522	5.220153	3.524445	2.487499	0.000000	-10.000000	-0.100000	14.916667	994.166687	1023.000000	1023.000000	2046.000000
10.220000	0.029012	17.145962	5.483295	5.262460	3.706505	2.693701	0.000000	-10.000000	-0.116667	14.450000	999.166687	1023.000000	1023.000000	2046.000000
10.240000	0.030093	17.784760	5.724711	5.347812	3.816165	2.896071	0.000000	-10.000000	-0.133333	14.350000	1004.000000	1023.000000	1023.000000	2046.000000
10.260000	0.031656	18.708809	6.003398	5.496485	4.028414	3.180511	0.000000	-10.000000	-0.116667	14.233334	1010.500000	1023.000000	1023.000000	2046.000000
10.280000	0.033196	19.618748	6.211668	5.848508	4.251891	3.306681	0.000000	-10.000000	-0.100000	13.883333	1016.833313	1023.000000	1023.000000	2046.000000
10.300000	0.034609	20.454185	6.432445	6.107925	4.452600	3.461217	0.000000	-10.000000	-0.091667	13.550000	1021.500000	1023.000000	1023.000000	2046.000000
10.320000	0.035823	21.171263	6.675276	6.217334	4.582245	3.696409	0.000000	-10.000000	-0.100000	13.133333	1026.000000	1023.000000	1023.000000	2046.000000
10.340000	0.036447	21.540327	6.707983	6.203590	4.751999	3.876755	0.000000	-10.000000	-0.100000	12.666667	1030.500000	1023.000000	1023.000000	2046.000000
10.360000	0.036618	21.641026	6.733783	6.115293	4.826982	3.964967	0.000000	-10.000000	-0.075000	11.900000	1034.833374	1023.000000	1023.000000	2046.000000
10.380000	0.036057	21.309814	6.610127	6.022791	4.811878	3.865018	0.000000	-10.000000	-0.066667	11.233334	1037.666626	1023.000000	1023.000000	2046.000000
10.400000	0.035174	20.787720	6.437972	5.987245	4.720926	3.641578	0.000000	-10.000000	-0.050000	10.850000	1041.500000	1023.000000	1023.000000	2046.000000
10.420000	0.034279	20.258986	6.273224	5.875569	4.630116	3.480076	0.000000	-10.000000	-0.050000	10.916667	1045.166626	1023.000000	1023.000000	2046.000000
10.440000	0.033588	19.850494	6.135022	5.607211	4.590319	3.517942	0.000000	-10.000000	-0.050000	10.916667	1050.166626	1023.000000	1023.000000	2046.000000
10.460000	0.033285	19.671160	6.179043	5.411120	4.487868	3.593128	0.000000	-10.000000	-0.050000	11.016666	1052.666626	1023.000000	1023.000000	2046.000000
10.480000	0.033629	19.874786	6.251160	5.394114	4.582244	3.647268	0.000000	-10.000000	-0.050000	10.700000	1056.333374	1023.000000	1023.000000	2046.000000
10.500000	0.034505	20.392694	6.460130	5.542684	4.638448	3.751432	0.000000	-10.000000	-0.050000	10.483334	1059.833374	1023.000000	1023.000000	2046.000000
10.520000	0.035917	21.227133	6.702298	5.865288	4.847465	3.812082	0.000000	-10.000000	-0.050000	10.133333	1064.500000	1023.000000	1023.000000	2046.000000
10.540000	0.037595	22.218767	7.059692	6.077199	5.004018	4.077858	0.000000	-10.000000	-0.041667	10.033334	1067.833374	1023.000000	1023.000000	2046.000000
10.560000	0.039022	23.062138	7.362531	6.368696	5.124645	4.206265	0.000000	-10.000000	-0.033333	9.900001	1070.000000	1023.000000	1023.000000	2046.000000
10.580000	0.040661	24.030361	7.667168	6.575058	5.307658	4.480476	0.000000	-10.000000	-0.016667	9.566668	1072.166626	1023.000000	1023.000000	2046.000000
10.600000	0.042207	24.944590	7.973959	6.857645	5.455491	4.657495	0.000000	-10.000000	-0.008333	8.950001	1075.333374	1023.000000	1023.000000	2046.000000
10.620000	0.043973	25.988052	8.264845	7.140141	5.701823	4.881243	0.000000	-10.000000	-0.008333	8.166667	1079.500000	1023.000000	1023.000000	2046.000000
10.640000	0.045373	26.815720	8.517473	7.433411	5.861850	5.002985	0.000000	-10.000000	-0.008333	7.516667	1083.333374	1023.000000	1023.000000	2046.000000
10.660000	0.046624	27.554535	8.707309	7.683888	6.058101	5.105238	0.000000	-10.000000	-0.008333	7.133334	1086.000000	1023.000000	1023.000000	2046.000000
10.680000	0.047362	27.990847	8.852237	7.775787	6.146116	5.216707	0.000000	-10.000000	0.000000	7.016667	1088.333374	1023.000000	1023.000000	2046.000000
10.700000	0.047695	28.187908	8.953908	7.836048	6.180542	5.217410	0.000000	-10.000000	0.000000	7.116667	1090.666626	1023.000000	1023.000000	2046.000000
10.720000	0.048160	28.462385	9.071574	7.877372	6.234518	5.278921	0.000000	-10.000000	0.000000	7.233334	1092.166626	1023.000000	1023.000000	2046.000000
10.740000	0.049102	29.019356	9.248240	8.026355	6.342836	5.401926	0.000000	-10.000000	0.000000	7.150000	1094.666626	1023.000000	1023.000000	2046.000000
10.760000	0.049871	29.474014	9.502386	8.337104	6.316829	5.317696	0.000000	-10.000000	0.000000	7.050000	1096.333374	1023.000000	1023.000000	2046.000000
10.780000	0.051044	30.166845	9.726353	8.550735	6.429864	5.459894	0.000000	-10.000000	0.000000	6.983334	1098.833374	1023.000000	1023.000000	2046.000000
10.800000	0.051481	30.425261	9.748988	8.570148	6.514759	5.591366	0.000000	-10.000000	0.000000	6.816667	1101.000000	1023.000000	1023.000000	2046.000000
10.820000	0.051448	30.405714	9.751068	8.534904	6.489569	5.630172	0.000000	-10.000000	0.000000	6.650000	1103.166626	1023.000000	1023.000000	2046.000000
10.840000	0.051235	30.279627	9.782667	8.536230	6.396379	5.564351	0.000000	-10.000000	0.000000	6.416667	1106.166626	1023.000000	1023.000000	2046.000000
10.860000	0.050516	29.854839	9.774484	8.558449	6.174043	5.347865	0.000000	-10.000000	0.000000	6.350000	1108.500000	1023.000000	1023.000000	2046.000000
10.880000	0.048457	28.638229	9.478990	8.494399	5.871787	4.793053	0.000000	-10.000000	0.000000	6.283333	1110.833374	1023.000000	1023.000000	2046.000000
10.900000	0.044759	26.452341	8.887386	8.034403	5.317547	4.213004	0.000000	-10.000000	0.000000	5.333333	1112.833374	1023.000000	1023.000000	2046.000000
10.920000	0.041015	24.239799	8.273890	7.469615	4.754630	3.741665	0.000000	-10.000000	0.000000	4.416667	1114.166626	1023.000000	1023.000000	2046.000000
10.940000	0.038404	22.696821	7.706793	7.032267	4.498946	3.458816	0.000000	-10.000000	0.008333	2.333333	1116.000000	1023.000000	1023.000000	2046.000000
10.960000	0.036914	21.816389	7.352219	6.779944	4.327867	3.356358	0.000000	-10.000000	0.016667	1.166667	1116.500000	1023.000000	1023.000000	2046.000000
10.980000	0.036129	21.352436	7.155582	6.748420	4.207826	3.240608	0.000000	-10.000000	0.016667	0.000000	1117.000000	1023.000000	1023.000000	2046.000000
11.000000	0.035920	21.228771	7.095495	6.764337	4.176510	3.192430	0.000000	-10.000000	0.008333	0.000000	1117.000000	1023.000000	1023.000000	2046.000000
11.020000	0.035798	21.156849	7.067780	6.724261	4.138668	3.226140	0.000000	-10.000000	0.000000	0.633333	1117.000000	1023.000000	1023.000000	2046.000000
11.040000	0.035764	21.136705	7.043609	6.700123	4.130703	3.262270	0.000000	-10.000000	0.000000	1.183333	1117.000000	1023.000000	1023.000000	2046.000000
11.060000	0.036021	21.288700	7.105699	6.706537	4.161965	3.314499	0.000000	-10.000000	0.008333	1.416667	1117.000000	1023.000000	1023.000000	2046.000000
11.080000	0.036485	21.562449	7.207766	6.709829	4.201721	3.443133	0.000000	-10.000000	0.008333	0.783333	1117.000000	1023.000000	1023.000000	2046.000000
11.100000	0.037064	21.905090	7.276313	6.903684	4.307387	3.417705	0.000000	-10.000000	0.008333	0.233333	1117.000000	1023.000000	1023.000000	2046.000000
11.120000	0.037906	22.402548	7.412675	7.060481	4.437679	3.491711	0.000000	-10.000000	0.000000	0.000000	1117.000000	1023.000000	1023.000000	2046.000000
11.140000	0.038702	22.872616	7.557291	7.116785	4.560357	3.638183	0.000000	-10.000000	0.008333	0.000000	1117.000000	1023.000000	1023.000000	2046.000000
11.160000	0.039761	23.499022	7.678205	7.173542	4.734527	3.912747	0.000000	-10.000000	0.016667	0.000000	1117.000000	1023.000000	1023.000000	2046.000000
11.180000	0.041058	24.265192	7.810297	7.217455	4.967231	4.270208	0.000000	-10.000000	0.025000	0.000000	1117.000000	1023.000000	1023.000000	2046.000000
11.200000	0.042235	24.960802	7.972225	7.371827	5.182316	4.434435	0.000000	-10.000000	0.016667	0.000000	1117.000000	1023.000000	1023.000000	2046.000000
11.220000	0.042672	25.219215	8.008894	7.466542	5.292279	4.451500	0.000000	-10.000000	0.008333	0.000000	1117.000000	1023.000000	1023.000000	2046.000000
11.240000	0.042471	25.100471	7.977613	7.452542	5.287254	4.383063	0.000000	-10.000000	0.008333	-0.283333	1117.000000	1023.000000	1023.000000	2046.000000
11.260000	0.041478	24.513662	7.765634	7.297281	5.256765	4.193982	0.000000	-10.000000	0.016667	-0.566667	1117.000000	1023.000000	1023.000000	2046.000000
11.280000	0.039969	23.621792	7.507227	7.019322	5.094162	4.001080	0.000000	-10.000000	0.033333	-1.433333	1117.000000	1023.000000	1023.000000	2046.000000
11.300000	0.038495	22.750589	7.238950	6.666834	4.919463	3.925343	0.000000	-10.000000	0.025000	-1.383333	1117.000000	1023.000000	1023.000000	2046.000000
11.320000	0.037256	22.018198	7.040203	6.408935	4.778441	3.790620	0.000000	-10.000000	0.016667	-1.333333	1117.000000	1023.000000	1023.000000	2046.000000
11.340000	0.036672	21.672930	6.974394	6.180315	4.706707	3.811512	0.000000	-10.000000	0.016667	-0.733333	1117.000000	1023.000000	1023.000000	2046.000000
11.360000	0.036550	21.600813	7.019199	6.058256	4.682635	3.840723	0.000000	-10.000000	0.033333	-1.750000	1117.000000	1023.000000	1023.000000	2046.000000
11.380000	0.036880	21.796209	7.037984	6.079637	4.797836	3.880753	0.000000	-10.000000	0.050000	-2.766667	1117.000000	1023.000000	1023.000000	2046.000000
11.400000	0.037720	22.292395	7.251674	6.224704	4.834107	3.981909	0.000000	-10.000000	0.050000	-4.666667	1117.000000	1023.000000	1023.000000	2046.000000
11.420000	0.038818	22.941399	7.453894	6.484218	4.924150	4.079138	0.000000	-10.000000	0.058333	-5.966667	1117.000000	1023.000000	1023.000000	2046.000000
11.440000	0.039822	23.534718	7.681882	6.802597	4.960903	4.089336	0.000000	-10.000000	0.066667	-7.266667	1117.000000	1023.000000	1023.000000	2046.000000
11.460000	0.041060	24.266684	7.853628	6.935848	5.141167	4.336041	0.000000	-10.000000	0.091667	-8.316667	1117.000000	1023.000000	1023.000000	2046.000000
11.480000	0.042085	24.872055	8.053640	7.079410	5.198893	4.540112	0.000000	-10.000000	0.100000	-9.266666	1117.000000	1023.000000	1023.000000	2046.000000
11.500000	0.043008	25.417959	8.228485	7.253122	5.284258	4.652094	0.000000	-10.000000	0.116667	-10.533334	1117.000000	1023.000000	1023.000000	2046.000000
11.520000	0.043948	25.973131	8.422775	7.448325	5.333890	4.768141	0.000000	-10.000000	0.116667	-11.133333	1117.000000	1023.000000	1023.000000	2046.000000
11.540000	0.044356	26.214371	8.488158	7.709479	5.354515	4.662217	0.000000	-10.000000	0.125000	-12.266666	1108.333374	1023.000000	1023.000000	2046.000000
11.560000	0.044847	26.504545	8.593781	7.813825	5.382264	4.714676	0.000000	-10.000000	0.125000	-13.083334	1099.666626	1023.000000	1023.000000	2046.000000
11.580000	0.045146	26.681435	8.646200	7.883566	5.410857	4.740813	0.000000	-10.000000	0.141667	-14.200001	1089.500000	1023.000000	1023.000000	2046.000000
11.600000	0.045635	26.970350	8.789098	7.895721	5.414660	4.870871	0.000000	-10.000000	0.183333	-15.033334	1084.500000	1023.000000	1023.000000	2046.000000
11.620000	0.046140	27.268858	8.853003	7.983474	5.476232	4.956149	0.000000	-10.000000	0.225000	-15.866667	1079.500000	1023.000000	1023.000000	2046.000000
11.640000	0.046335	27.383696	8.945918	8.242368	5.435733	4.759677	0.000000	-10.000000	0.250000	-16.666666	1074.166626	1023.000000	1023.000000	2046.000000
11.660000	0.046582	27.529867	9.026752	8.243417	5.444066	4.815632	0.000000	-10.000000	0.250000	-17.133333	1070.333374	1023.000000	1023.000000	2046.000000
11.680000	0.046561	27.517370	9.020991	8.275497	5.444717	4.776164	0.000000	-10.000000	0.250000	-17.750000	1064.500000	1023.000000	1023.000000	2046.000000
11.700000	0.046463	27.459660	9.079266	8.196512	5.303414	4.880469	0.000000	-10.000000	0.258333	-18.283335	1058.500000	1023.000000	1023.000000	2046.000000
11.720000	0.045723	27.022375	8.888797	8.207086	5.194376	4.732118	0.000000	-10.000000	0.258333	-18.750000	1052.500000	1023.000000	1023.000000	2046.000000
11.740000	0.044632	26.377392	8.737242	8.109209	5.045938	4.485003	0.000000	-10.000000	0.258333	-19.050001	1046.500000	1023.000000	1023.000000	2046.000000
11.760000	0.043114	25.480314	8.479800	7.928011	4.816050	4.256452	0.000000	-10.000000	0.266667	-19.150000	1040.166626	1023.000000	1023.000000	2046.000000
11.780000	0.041566	24.565256	8.238647	7.655429	4.549642	4.121538	0.000000	-10.000000	0.283333	-19.150000	1033.833374	1023.000000	1023.000000	2046.000000
11.800000	0.039930	23.598814	7.936757	7.446037	4.335557	3.880463	0.000000	-10.000000	0.283333	-19.100000	1025.166626	1023.000000	1023.000000	2046.000000
11.820000	0.037048	21.895561	7.572248	7.222804	3.834485	3.266024	0.000000	-10.000000	0.266667	-19.066668	1018.833313	1023.000000	1023.000000	2046.000000
11.840000	0.033498	19.797459	6.982877	6.834877	3.366214	2.613490	0.000000	-10.000000	0.283333	-18.900000	1012.500000	1023.000000	1023.000000	2046.000000
11.860000	0.029911	17.677116	6.329231	6.255558	2.906566	2.185761	0.000000	-10.000000	0.316667	-18.916668	1008.500000	1023.000000	1023.000000	2046.000000
11.880000	0.027084	16.006863	5.836588	5.780756	2.479625	1.909895	0.000000	-10.000000	0.350000	-19.050001	1002.166687	1023.000000	1023.000000	2046.000000
11.900000	0.025380	14.999558	5.434136	5.560996	2.302656	1.701771	0.000000	-10.000000	0.350000	-19.466667	993.500000	1023.000000	1023.000000	2046.000000
11.920000	0.024260	14.337565	5.215160	5.438928	2.116054	1.567424	0.000000	-10.000000	0.350000	-19.766666	986.833313	1023.000000	1023.000000	2046.000000
11.940000	0.023553	13.919840	5.116590	5.481378	1.967133	1.354739	0.000000	-10.000000	0.350000	-20.016666	980.333313	1023.000000	1023.000000	2046.000000
11.960000	0.023119	13.663310	5.014493	5.407196	1.915862	1.325759	0.000000	-10.000000	0.350000	-20.016666	976.000000	1023.000000	1023.000000	2046.000000
11.980000	0.022542	13.322211	4.928461	5.259170	1.806507	1.328074	0.000000	-10.000000	0.350000	-20.116667	969.333313	1023.000000	1023.000000	2046.000000
12.000000	0.022311	13.185836	4.906206	5.143485	1.798795	1.337350	0.000000	-10.000000	0.333333	-20.166668	960.500000	1023.000000	1023.000000	2046.000000
12.020000	0.022258	13.154481	4.857630	5.153507	1.826551	1.316793	0.000000	-10.000000	0.316667	-20.283335	953.833313	1023.000000	1023.000000	2046.000000
12.040000	0.022499	13.297070	4.905231	5.240190	1.877246	1.274402	0.000000	-10.000000	0.325000	-20.433334	947.166687	1023.000000	1023.000000	2046.000000
12.060000	0.022629	13.373528	4.940135	5.193537	1.918320	1.321537	0.000000	-10.000000	0.341667	-20.500000	942.500000	1023.000000	1023.000000	2046.000000
12.080000	0.023098	13.650923	5.000137	5.185802	2.018457	1.446527	0.000000	-10.000000	0.358333	-20.616667	935.500000	1023.000000	1023.000000	2046.000000
12.100000	0.024120	14.254663	5.055958	5.246249	2.227653	1.724802	0.000000	-10.000000	0.350000	-20.683332	926.333313	1023.000000	1023.000000	2046.000000
12.120000	0.024877	14.702258	5.198233	5.417152	2.300128	1.786745	0.000000	-10.000000	0.350000	-20.816666	919.500000	1023.000000	1023.000000	2046.000000
12.140000	0.025200	14.893438	5.191306	5.466638	2.427600	1.807895	0.000000	-10.000000	0.350000	-20.783333	912.666687	1023.000000	1023.000000	2046.000000
12.160000	0.024586	14.530513	5.069987	5.289618	2.377895	1.793013	0.000000	-10.000000	0.350000	-20.700001	908.166687	1023.000000	1023.000000	2046.000000
12.180000	0.023148	13.680614	4.791937	5.035862	2.252656	1.600159	0.000000	-10.000000	0.341667	-20.616667	901.333313	1023.000000	1023.000000	2046.000000
12.200000	0.021442	12.672447	4.502052	4.659090	2.106635	1.404670	0.000000	-10.000000	0.341667	-20.766666	892.166687	1023.000000	1023.000000	2046.000000
12.220000	0.019790	11.695814	4.227333	4.286625	1.922971	1.258885	0.000000	-10.000000	0.341667	-20.883333	885.166687	1023.000000	1023.000000	2046.000000
12.240000	0.018311	10.822060	3.965736	4.070638	1.781124	1.004562	0.000000	-10.000000	0.341667	-20.933334	878.166687	1023.000000	1023.000000	2046.000000
12.260000	0.017200	10.165039	3.810579	3.813356	1.664905	0.876199	0.000000	-10.000000	0.341667	-20.683334	873.500000	1023.000000	1023.000000	2046.000000
12.280000	0.016284	9.623816	3.650325	3.533011	1.613168	0.827312	0.000000	-10.000000	0.333333	-20.316668	866.500000	1023.000000	1023.000000	2046.000000
12.300000	0.015533	9.180084	3.523238	3.318256	1.537196	0.801395	0.000000	-10.000000	0.333333	-19.916666	857.500000	1023.000000	1023.000000	2046.000000
12.320000	0.015346	9.069379	3.486273	3.177160	1.528070	0.877876	0.000000	-10.000000	0.325000	-19.700001	850.833313	1023.000000	1023.000000	2046.000000
12.340000	0.015651	9.249489	3.539855	3.159188	1.586378	0.964069	0.000000	-10.000000	0.333333	-19.700001	844.333313	1023.000000	1023.000000	2046.000000
12.360000	0.016198	9.572870	3.702000	3.336163	1.602086	0.932621	0.000000	-10.000000	0.341667	-19.850000	840.000000	1023.000000	1023.000000	2046.000000
12.380000	0.016910	9.993917	3.832681	3.436045	1.697421	1.027770	0.000000	-10.000000	0.350000	-19.950001	833.333313	1023.000000	1023.000000	2046.000000
12.400000	0.017534	10.362832	3.930629	3.464681	1.781110	1.186411	0.000000	-10.000000	0.350000	-20.016666	824.500000	1023.000000	1023.000000	2046.000000
12.420000	0.018168	10.737387	4.063511	3.603804	1.853368	1.216704	0.000000	-10.000000	0.350000	-20.033333	817.833313	1023.000000	1023.000000	2046.000000
12.440000	0.018657	11.026546	4.152094	3.671878	1.907192	1.295381	0.000000	-10.000000	0.350000	-20.233334	811.166687	1023.000000	1023.000000	2046.000000
12.460000	0.019055	11.261250	4.248320	3.814198	1.920655	1.278077	0.000000	-10.000000	0.350000	-20.183334	806.666687	1023.000000	1023.000000	2046.000000
12.480000	0.019463	11.502831	4.329871	3.957181	1.967889	1.247890	0.000000	-10.000000	0.366667	-20.166668	799.833313	1023.000000	1023.000000	2046.000000
12.500000	0.019675	11.627646	4.357906	3.980232	2.002794	1.286714	0.000000	-10.000000	0.375000	-20.183334	793.166687	1023.000000	1023.000000	2046.000000
12.520000	0.019714	11.651177	4.357470	3.939662	1.997580	1.356466	0.000000	-10.000000	0.383333	-20.416668	786.333313	1023.000000	1023.000000	2046.000000
12.540000	0.019572	11.566812	4.319353	3.915308	2.003815	1.328336	0.000000	-10.000000	0.366667	-20.500000	779.500000	1023.000000	1023.000000	2046.000000
12.560000	0.019425	11.480145	4.313832	3.842314	1.991692	1.332306	0.000000	-10.000000	0.358333	-20.466667	772.666687	1023.000000	1023.000000	2046.000000
12.580000	0.019208	11.351984	4.273401	3.821394	1.968084	1.289106	0.000000	-10.000000	0.366667	-20.333334	765.833313	1023.000000	1023.000000	2046.000000
12.600000	0.019020	11.240654	4.238575	3.877523	1.962123	1.162434	0.000000	-10.000000	0.366667	-20.383333	756.833313	1023.000000	1023.000000	2046.000000
12.620000	0.018922	11.182938	4.271952	3.842220	1.930994	1.137772	0.000000	-10.000000	0.366667	-20.383333	750.000000	1023.000000	1023.000000	2046.000000
12.640000	0.018638	11.015119	4.206765	3.780046	1.915928	1.112380	0.000000	-10.000000	0.350000	-20.316668	743.166687	1023.000000	1023.000000	2046.000000
12.660000	0.018360	10.850845	4.185348	3.682629	1.852411	1.130457	0.000000	-10.000000	0.341667	-20.266668	738.666687	1023.000000	1023.000000	2046.000000
12.680000	0.018178	10.742943	4.168333	3.638988	1.832609	1.103014	0.000000	-10.000000	0.341667	-20.083334	731.833313	1023.000000	1023.000000	2046.000000
12.700000	0.018160	10.732724	4.134907	3.610264	1.870353	1.117201	0.000000	-10.000000	0.316667	-19.783333	723.000000	1023.000000	1023.000000	2046.000000
12.720000	0.017969	10.619499	4.110258	3.606221	1.868282	1.034738	0.000000	-10.000000	0.300000	-19.400000	716.333313	1023.000000	1023.000000	2046.000000
12.740000	0.017998	10.636929	4.160844	3.583707	1.850626	1.041751	0.000000	-10.000000	0.266667	-19.016666	709.833313	1023.000000	1023.000000	2046.000000
12.760000	0.017710	10.466711	4.062452	3.520805	1.880445	1.003008	0.000000	-10.000000	0.258333	-18.866667	705.666687	1023.000000	1023.000000	2046.000000
12.780000	0.017483	10.332340	4.030396	3.404984	1.865277	1.031683	0.000000	-10.000000	0.250000	-18.683334	699.333313	1023.000000	1023.000000	2046.000000
12.800000	0.017053	10.078337	3.933751	3.295519	1.817055	1.032012	0.000000	-10.000000	0.250000	-18.666668	691.000000	1023.000000	1023.000000	2046.000000
12.820000	0.016299	9.632906	3.747832	3.241374	1.766070	0.877630	0.000000	-10.000000	0.250000	-18.666668	684.666687	1023.000000	1023.000000	2046.000000
12.840000	0.014808	8.751584	3.439806	2.972266	1.675908	0.663603	0.000000	-10.000000	0.283333	-18.983334	678.500000	1023.000000	1023.000000	2046.000000
12.860000	0.012851	7.594825	3.153457	2.665334	1.426631	0.349404	0.000000	-10.000000	0.316667	-19.300001	674.166687	1023.000000	1023.000000	2046.000000
12.880000	0.011325	6.692806	2.935668	2.358588	1.242679	0.155871	0.000000	-10.000000	0.350000	-19.950001	667.666687	1023.000000	1023.000000	2046.000000
12.900000	0.010043	5.935534	2.825952	2.296780	1.007010	-0.194208	0.000000	-10.000000	0.366667	-20.883333	658.500000	1023.000000	1023.000000	2046.000000
12.920000	0.009606	5.676898	2.865921	2.204495	0.895413	-0.288932	0.000000	-10.000000	0.383333	-21.783333	651.666687	1023.000000	1023.000000	2046.000000
12.940000	0.009414	5.563667	2.822698	2.062176	0.894215	-0.215421	0.000000	-10.000000	0.408333	-22.550001	644.666687	1023.000000	1023.000000	2046.000000
12.960000	0.009300	5.496106	2.806820	2.092460	0.872869	-0.276042	0.000000	-10.000000	0.425000	-23.000000	639.666687	1023.000000	1023.000000	2046.000000
12.980000	0.008759	5.176340	2.708132	2.019519	0.806312	-0.357623	0.000000	-10.000000	0.450000	-23.550001	632.000000	1023.000000	1023.000000	2046.000000
13.000000	0.007863	4.646744	2.619298	2.037943	0.612687	-0.623183	0.000000	-10.000000	0.466667	-23.833334	621.333313	1023.000000	1023.000000	2046.000000
13.020000	0.005797	3.426179	2.327045	1.836552	0.264623	-1.002041	0.000000	-10.000000	0.475000	-23.866667	613.333313	1023.000000	1023.000000	2046.000000
13.040000	0.002404	1.420768	1.775790	1.369999	-0.149007	-1.576014	0.000000	-10.000000	0.483333	-23.716667	605.333313	1023.000000	1023.000000	2046.000000
13.060000	-0.001795	-1.060918	1.134327	0.799041	-0.724503	-2.269784	0.000000	-10.000000	0.483333	-23.550001	600.000000	1023.000000	1023.000000	2046.000000
13.080000	-0.005563	-3.287967	0.500930	0.289982	-1.253088	-2.825791	0.000000	-10.000000	0.466667	-23.266668	592.166687	1023.000000	1023.000000	2046.000000
13.100000	-0.007982	-4.717466	0.071521	-0.081841	-1.558688	-3.148458	0.000000	-10.000000	0.433333	-22.916668	581.833313	1023.000000	1023.000000	2046.000000
13.120000	-0.009806	-5.795455	-0.288659	-0.380764	-1.817582	-3.308450	0.000000	-10.000000	0.408333	-22.650000	574.166687	1023.000000	1023.000000	2046.000000
13.140000	-0.010962	-6.478635	-0.573657	-0.495329	-1.941869	-3.467781	0.000000	-10.000000	0.400000	-22.566668	566.666687	1023.000000	1023.000000	2046.000000
13.160000	-0.011902	-7.033834	-0.731035	-0.672118	-2.137096	-3.493586	0.000000	-10.000000	0.400000	-22.616667	561.666687	1023.000000	1023.000000	2046.000000
13.180000	-0.012476	-7.373502	-0.874335	-0.610977	-2.221333	-3.666857	0.000000	-10.000000	0.391667	-22.550001	554.166687	1023.000000	1023.000000	2046.000000
13.200000	-0.012860	-7.600109	-0.975047	-0.675047	-2.259015	-3.690999	0.000000	-10.000000	0.391667	-22.333334	544.166687	1023.000000	1023.000000	2046.000000
13.220000	-0.013154	-7.773911	-1.023404	-0.799214	-2.319540	-3.631754	0.000000	-10.000000	0.391667	-22.133335	536.833313	1023.000000	1023.000000	2046.000000
13.240000	-0.013379	-7.906716	-1.163723	-0.859826	-2.269090	-3.614078	0.000000	-10.000000	0.383333	-21.983334	529.500000	1023.000000	1023.000000	2046.000000
13.260000	-0.013353	-7.891331	-1.148943	-0.906946	-2.288880	-3.546562	0.000000	-10.000000	0.366667	-21.866667	524.500000	1023.000000	1023.000000	2046.000000
13.280000	-0.013236	-7.822689	-1.129926	-0.903420	-2.279448	-3.509895	0.000000	-10.000000	0.358333	-21.616667	517.166687	1023.000000	1023.000000	2046.000000
13.300000	-0.012440	-7.352083	-1.031865	-0.843064	-2.144035	-3.333119	0.000000	-10.000000	0.366667	-21.483334	507.500000	1023.000000	1023.000000	2046.000000
13.320000	-0.011380	-6.725512	-0.961535	-0.769287	-1.969901	-3.024789	0.000000	-10.000000	0.375000	-21.400002	500.333344	1023.000000	1023.000000	2046.000000
13.340000	-0.010943	-6.467343	-1.008532	-0.716347	-1.854550	-2.887914	0.000000	-10.000000	0.375000	-21.583334	493.166656	1023.000000	1023.000000	2046.000000
13.360000	-0.011123	-6.573729	-1.072099	-0.807962	-1.893480	-2.800187	0.000000	-10.000000	0.366667	-21.733334	488.333344	1023.000000	1023.000000	2046.000000
13.380000	-0.011987	-7.084255	-1.276027	-0.884072	-1.994236	-2.929920	0.000000	-10.000000	0.366667	-21.750000	481.166656	1023.000000	1023.000000	2046.000000
13.400000	-0.013211	-7.807958	-1.457081	-1.077623	-2.140442	-3.132811	0.000000	-10.000000	0.375000	-21.583334	473.833344	1023.000000	1023.000000	2046.000000
13.420000	-0.014861	-8.782996	-1.824159	-1.364625	-2.231813	-3.362399	0.000000	-10.000000	0.375000	-21.233334	466.666656	1023.000000	1023.000000	2046.000000
13.440000	-0.016578	-9.797423	-2.170573	-1.869572	-2.377847	-3.379432	0.000000	-10.000000	0.366667	-21.016666	459.500000	1023.000000	1023.000000	2046.000000
13.460000	-0.018058	-10.672133	-2.475842	-2.256001	-2.470059	-3.470232	0.000000	-10.000000	0.341667	-20.533333	452.500000	1023.000000	1023.000000	2046.000000
13.480000	-0.019276	-11.391843	-2.678808	-2.577957	-2.606265	-3.528814	0.000000	-10.000000	0.325000	-19.900000	445.666656	1023.000000	1023.000000	2046.000000
13.500000	-0.020177	-11.924715	-2.851747	-2.842168	-2.614452	-3.616347	0.000000	-10.000000	0.275000	-18.283333	437.166656	1023.000000	1023.000000	2046.000000
13.520000	-0.020833	-12.312083	-3.013095	-3.105296	-2.599724	-3.593968	0.000000	-10.000000	0.233333	-16.983334	431.000000	1023.000000	1023.000000	2046.000000
13.540000	-0.021294	-12.585032	-3.181291	-3.281113	-2.553668	-3.568959	0.000000	-10.000000	0.200000	-15.816667	425.166656	1023.000000	1023.000000	2046.000000
13.560000	-0.021347	-12.615805	-3.210987	-3.424959	-2.491878	-3.487980	0.000000	-10.000000	0.200000	-15.516666	421.666656	1023.000000	1023.000000	2046.000000
13.580000	-0.020864	-12.330373	-3.102420	-3.409960	-2.466519	-3.351474	0.000000	-10.000000	0.183333	-14.933333	416.500000	1023.000000	1023.000000	2046.000000
13.600000	-0.020282	-11.986482	-2.990689	-3.232983	-2.389989	-3.372821	0.000000	-10.000000	0.166667	-14.100000	410.000000	1023.000000	1023.000000	2046.000000
13.620000	-0.019349	-11.435522	-2.955606	-3.219727	-2.141578	-3.118611	0.000000	-10.000000	0.150000	-13.383333	405.166656	1023.000000	1023.000000	2046.000000
13.640000	-0.018668	-11.032848	-2.870833	-3.115247	-2.035252	-3.011518	0.000000	-10.000000	0.141667	-12.750000	400.666656	1023.000000	1023.000000	2046.000000
13.660000	-0.017854	-10.551734	-2.772669	-3.123330	-1.887854	-2.767880	0.000000	-10.000000	0.125000	-12.500000	398.000000	1023.000000	1023.000000	2046.000000
13.680000	-0.017322	-10.237312	-2.668061	-2.895292	-1.848743	-2.825217	0.000000	-10.000000	0.108333	-12.183333	394.000000	1023.000000	1023.000000	2046.000000
13.700000	-0.016515	-9.760100	-2.584908	-2.823080	-1.672719	-2.679393	0.000000	-10.000000	0.108333	-11.850000	389.833344	1023.000000	1023.000000	2046.000000
13.720000	-0.016125	-9.530056	-2.556648	-2.827591	-1.589235	-2.556582	0.000000	-10.000000	0.108333	-11.433333	385.833344	1023.000000	1023.000000	2046.000000
13.740000	-0.015806	-9.341272	-2.571038	-2.812281	-1.466407	-2.491547	0.000000	-10.000000	0.108333	-10.816667	381.833344	1023.000000	1023.000000	2046.000000
13.760000	-0.015505	-9.163441	-2.483304	-2.787341	-1.469097	-2.423700	0.000000	-10.000000	0.091667	-10.133333	378.333344	1023.000000	1023.000000	2046.000000
13.780000	-0.015245	-9.009957	-2.397954	-2.663840	-1.451032	-2.497131	0.000000	-10.000000	0.075000	-9.500000	374.833344	1023.000000	1023.000000	2046.000000
13.800000	-0.014928	-8.822646	-2.383422	-2.716704	-1.345121	-2.377399	0.000000	-10.000000	0.058333	-8.950000	371.666656	1023.000000	1023.000000	2046.000000
13.820000	-0.014882	-8.795207	-2.441225	-2.726092	-1.250490	-2.377399	0.000000	-10.000000	0.058333	-8.466667	368.500000	1023.000000	1023.000000	2046.000000
13.840000	-0.014722	-8.700494	-2.449360	-2.690313	-1.210909	-2.349911	0.000000	-10.000000	0.058333	-7.766667	365.666656	1023.000000	1023.000000	2046.000000
13.860000	-0.014526	-8.584739	-2.412043	-2.679995	-1.196492	-2.296209	0.000000	-10.000000	0.050000	-6.883333	363.000000	1023.000000	1023.000000	2046.000000
13.880000	-0.014085	-8.324255	-2.347897	-2.680535	-1.084674	-2.211149	0.000000	-10.000000	0.025000	-5.783333	360.666656	1023.000000	1023.000000	2046.000000
13.900000	-0.013788	-8.148423	-2.382160	-2.658802	-0.964125	-2.143336	0.000000	-10.000000	0.008333	-3.283333	359.000000	1023.000000	1023.000000	2046.000000
13.920000	-0.013448	-7.947969	-2.334193	-2.712787	-0.915094	-1.985895	0.000000	-10.000000	-0.008333	-0.066667	358.166656	1023.000000	1023.000000	2046.000000
13.940000	-0.013178	-7.788099	-2.282870	-2.641641	-0.925938	-1.937650	0.000000	-10.000000	-0.016667	3.616667	358.000000	1023.000000	1023.000000	2046.000000
13.960000	-0.012558	-7.421810	-2.192438	-2.553844	-0.827925	-1.847603	0.000000	-10.000000	-0.016667	6.583333	358.000000	1023.000000	1023.000000	2046.000000
13.980000	-0.011956	-7.066185	-2.183448	-2.460703	-0.655470	-1.766565	0.000000	-10.000000	-0.025000	8.733334	358.000000	1023.000000	1023.000000	2046.000000
14.000000	-0.011680	-6.902794	-2.147586	-2.434758	-0.615802	-1.704648	0.000000	-10.000000	-0.033333	10.083333	358.000000	1023.000000	1023.000000	2046.000000
14.020000	-0.011452	-6.767920	-2.108939	-2.373783	-0.610224	-1.674974	0.000000	-10.000000	-0.041667	10.350000	358.000000	1023.000000	1023.000000	2046.000000
14.040000	-0.011525	-6.811160	-2.139344	-2.474631	-0.647535	-1.549650	0.000000	-10.000000	-0.025000	10.133333	358.000000	1023.000000	1023.000000	2046.000000
14.060000	-0.012066	-7.130709	-2.200306	-2.346026	-0.754654	-1.829723	0.000000	-10.000000	-0.016667	9.766666	358.000000	1023.000000	1023.000000	2046.000000
14.080000	-0.013020	-7.694622	-2.428469	-2.618822	-0.750882	-1.896449	0.000000	-10.000000	-0.008333	9.400001	246.000000	1023.000000	1023.000000	2046.000000
14.100000	-0.014072	-8.316371	-2.613392	-2.821441	-0.850411	-2.031126	0.000000	-10.000000	-0.008333	9.050000	135.000000	1023.000000	1023.000000	2046.000000
14.120000	-0.014712	-8.695018	-2.667693	-2.934338	-0.968750	-2.124236	0.000000	-10.000000	0.000000	8.500000	24.833334	1023.000000	1023.000000	2046.000000
14.140000	-0.014733	-8.706979	-2.620712	-2.884956	-1.001219	-2.200092	0.000000	-10.000000	0.000000	7.633334	27.666666	1023.000000	1023.000000	2046.000000
14.160000	-0.014398	-8.509125	-2.504885	-2.852884	-0.990265	-2.161091	0.000000	-10.000000	0.000000	6.633334	30.166666	1023.000000	1023.000000	2046.000000
14.180000	-0.013828	-8.172316	-2.458739	-2.784856	-0.864685	-2.064035	0.000000	-10.000000	0.008333	5.200000	32.500000	1023.000000	1023.000000	2046.000000
14.200000	-0.013204	-7.803449	-2.358309	-2.654247	-0.833585	-1.957307	0.000000	-10.000000	0.025000	3.233333	34.500000	1023.000000	1023.000000	2046.000000
14.220000	-0.012733	-7.524992	-2.252499	-2.479125	-0.851262	-1.942105	0.000000	-10.000000	0.041667	1.000000	36.000000	1023.000000	1023.000000	2046.000000
14.240000	-0.012739	-7.528952	-2.250205	-2.415485	-0.897212	-1.966050	0.000000	-10.000000	0.050000	-1.383333	36.833332	1023.000000	1023.000000	2046.000000
14.260000	-0.013825	-8.170586	-2.437548	-2.446274	-1.081374	-2.205390	0.000000	-10.000000	0.050000	-3.466667	37.000000	1023.000000	1023.000000	2046.000000
14.280000	-0.016648	-9.839142	-2.823107	-2.781601	-1.508014	-2.726419	0.000000	-10.000000	0.066667	-5.433333	37.000000	1023.000000	1023.000000	2046.000000
14.300000	-0.020689	-12.227321	-3.413508	-3.323092	-2.086919	-3.403802	0.000000	-10.000000	0.083333	-7.050000	37.000000	1023.000000	1023.000000	2046.000000
14.320000	-0.024453	-14.451921	-3.985805	-3.786876	-2.713447	-3.965793	0.000000	-10.000000	0.100000	-8.350000	37.000000	1023.000000	1023.000000	2046.000000
14.340000	-0.026838	-15.861213	-4.471278	-4.119895	-2.976310	-4.293730	0.000000	-10.000000	0.100000	-9.550000	37.000000	1023.000000	1023.000000	2046.000000
14.360000	-0.028428	-16.800922	-4.819488	-4.335171	-3.198845	-4.447419	0.000000	-10.000000	0.100000	-10.550000	37.000000	1023.000000	1023.000000	2046.000000
14.380000	-0.029470	-17.416710	-5.061974	-4.424065	-3.359694	-4.570977	0.000000	-10.000000	0.116667	-11.566667	33.500000	1023.000000	1023.000000	2046.000000
14.400000	-0.030212	-17.855198	-5.156476	-4.488456	-3.581760	-4.628505	0.000000	-10.000000	0.125000	-12.350000	25.500000	1023.000000	1023.000000	2046.000000
14.420000	-0.030528	-18.042305	-5.211201	-4.421268	-3.661201	-4.748636	0.000000	-10.000000	0.141667	-13.016666	16.166666	1023.000000	1023.000000	2046.000000
14.440000	-0.030777	-18.189032	-5.286768	-4.488587	-3.658815	-4.754862	0.000000	-10.000000	0.141667	-13.350000	8.833333	1023.000000	1023.000000	2046.000000
14.460000	-0.031075	-18.365366	-5.382690	-4.593694	-3.647966	-4.741015	0.000000	-10.000000	0.150000	-13.650001	4.666667	1023.000000	1023.000000	2046.000000
14.480000	-0.031060	-18.356197	-5.371431	-4.621822	-3.659722	-4.703222	0.000000	-10.000000	0.150000	-13.883333	0.333333	1023.000000	1023.000000	2046.000000
14.500000	-0.030905	-18.264835	-5.312735	-4.593369	-3.681821	-4.676911	0.000000	-10.000000	0.150000	-14.183333	-4.000000	1023.000000	1023.000000	2046.000000
14.520000	-0.030419	-17.977512	-5.228951	-4.495159	-3.605520	-4.647882	0.000000	-10.000000	0.166667	-14.483334	-11.833333	1023.000000	1023.000000	2046.000000
14.540000	-0.029636	-17.514587	-5.114233	-4.500302	-3.439468	-4.460584	0.000000	-10.000000	0.183333	-14.683333	-18.166666	1023.000000	1023.000000	2046.000000
14.560000	-0.028624	-16.916679	-5.115363	-4.351275	-3.153132	-4.296908	0.000000	-10.000000	0.200000	-14.800000	-23.000000	1023.000000	1023.000000	2046.000000
14.580000	-0.027827	-16.445784	-4.928616	-4.307261	-3.161663	-4.048244	0.000000	-10.000000	0.200000	-14.900001	-24.666666	1023.000000	1023.000000	2046.000000
14.600000	-0.027500	-16.252445	-4.872352	-4.274857	-3.118369	-3.986867	0.000000	-10.000000	0.200000	-14.900001	-28.000000	1023.000000	1023.000000	2046.000000
14.620000	-0.027697	-16.368814	-4.980957	-4.321436	-3.038342	-4.028080	0.000000	-10.000000	0.200000	-14.866667	-33.000000	1023.000000	1023.000000	2046.000000
14.640000	-0.028766	-17.000750	-5.166984	-4.492290	-3.138102	-4.203374	0.000000	-10.000000	0.208333	-14.866667	-38.000000	1023.000000	1023.000000	2046.000000
14.660000	-0.030234	-17.868313	-5.405037	-4.738433	-3.294963	-4.429881	0.000000	-10.000000	0.208333	-14.950000	-43.000000	1023.000000	1023.000000	2046.000000
14.680000	-0.031708	-18.739569	-5.633948	-5.143836	-3.472959	-4.488826	0.000000	-10.000000	0.208333	-15.116667	-48.000000	1023.000000	1023.000000	2046.000000
14.700000	-0.033034	-19.523203	-5.821492	-5.306772	-3.639041	-4.755898	0.000000	-10.000000	0.200000	-15.150000	-53.166668	1023.000000	1023.000000	2046.000000
14.720000	-0.034044	-20.119946	-5.960666	-5.615169	-3.710970	-4.833141	0.000000	-10.000000	0.191667	-15.033333	-58.333332	1023.000000	1023.000000	2046.000000
14.740000	-0.034983	-20.674786	-6.092921	-5.923563	-3.759315	-4.898987	0.000000	-10.000000	0.191667	-14.850000	-63.333332	1023.000000	1023.000000	2046.000000
14.760000	-0.035707	-21.102982	-6.188287	-6.185552	-3.820975	-4.908167	0.000000	-10.000000	0.191667	-14.666667	-68.166664	1023.000000	1023.000000	2046.000000
14.780000	-0.035963	-21.254168	-6.194109	-6.359859	-3.875692	-4.824507	0.000000	-10.000000	0.200000	-14.566668	-73.000000	1023.000000	1023.000000	2046.000000
14.800000	-0.035877	-21.203184	-6.148795	-6.276196	-3.864890	-4.913302	0.000000	-10.000000	0.200000	-14.500000	-78.000000	1023.000000	1023.000000	2046.000000
14.820000	-0.035295	-20.859230	-6.033817	-6.235648	-3.756664	-4.833101	0.000000	-10.000000	0.200000	-14.450000	-83.000000	1023.000000	1023.000000	2046.000000
14.840000	-0.034824	-20.580872	-5.969807	-6.246598	-3.667016	-4.697451	0.000000	-10.000000	0.200000	-14.533334	-87.833336	1023.000000	1023.000000	2046.000000
14.860000	-0.034211	-20.218950	-5.885759	-6.190414	-3.555623	-4.587153	0.000000	-10.000000	0.200000	-14.500000	-92.666664	1023.000000	1023.000000	2046.000000
14.880000	-0.033657	-19.891024	-5.736782	-6.085876	-3.561404	-4.506962	0.000000	-10.000000	0.200000	-14.500000	-97.333336	1023.000000	1023.000000	2046.000000
14.900000	-0.032951	-19.474228	-5.564954	-5.917861	-3.479453	-4.511960	0.000000	-10.000000	0.200000	-14.466667	-102.166664	1023.000000	1023.000000	2046.000000
14.920000	-0.032420	-19.160219	-5.554493	-5.923374	-3.295945	-4.386407	0.000000	-10.000000	0.200000	-14.383333	-107.000000	1023.000000	1023.000000	2046.000000
14.940000	-0.032085	-18.962137	-5.501511	-5.884316	-3.253053	-4.323258	0.000000	-10.000000	0.200000	-14.250000	-112.000000	1023.000000	1023.000000	2046.000000
14.960000	-0.031644	-18.701618	-5.443497	-5.908441	-3.186261	-4.163419	0.000000	-10.000000	0.200000	-14.050000	-116.833336	1023.000000	1023.000000	2046.000000
14.980000	-0.031389	-18.551132	-5.348246	-5.775031	-3.226837	-4.201019	0.000000	-10.000000	0.191667	-13.883333	-121.500000	1023.000000	1023.000000	2046.000000
15.000000	-0.031090	-18.374090	-5.253820	-5.702867	-3.215937	-4.201466	0.000000	-10.000000	0.191667	-13.733334	-126.000000	1023.000000	1023.000000	2046.000000
15.020000	-0.030875	-18.247408	-5.264565	-5.705959	-3.116951	-4.159933	0.000000	-10.000000	0.183333	-13.633334	-130.500000	1023.000000	1023.000000	2046.000000
15.040000	-0.030968	-18.302267	-5.326799	-5.779937	-3.094983	-4.100549	0.000000	-10.000000	0.175000	-13.650001	-135.166672	1023.000000	1023.000000	2046.000000
15.060000	-0.031035	-18.341440	-5.344741	-5.777496	-3.100836	-4.118369	0.000000	-10.000000	0.166667	-13.600000	-139.666672	1023.000000	1023.000000	2046.000000
15.080000	-0.031131	-18.398331	-5.310272	-5.708862	-3.187325	-4.191872	0.000000	-10.000000	0.166667	-13.533334	-144.333328	1023.000000	1023.000000	2046.000000
15.100000	-0.030932	-18.280914	-5.296671	-5.747228	-3.125433	-4.111583	0.000000	-10.000000	0.183333	-13.433333	-148.666672	1023.000000	1023.000000	2046.000000
15.120000	-0.030973	-18.305304	-5.352003	-5.805424	-3.084522	-4.063354	0.000000	-10.000000	0.183333	-13.316667	-153.333328	1023.000000	1023.000000	2046.000000
15.140000	-0.031115	-18.389256	-5.341809	-5.857733	-3.108031	-4.081683	0.000000	-10.000000	0.191667	-13.233334	-157.666672	1023.000000	1023.000000	2046.000000
15.160000	-0.031242	-18.463873	-5.338467	-5.933187	-3.163636	-4.028582	0.000000	-10.000000	0.166667	-12.933333	-162.166672	1023.000000	1023.000000	2046.000000
15.180000	-0.031210	-18.445181	-5.333861	-5.891875	-3.145700	-4.073744	0.000000	-10.000000	0.141667	-12.516666	-166.500000	1023.000000	1023.000000	2046.000000
15.200000	-0.031194	-18.435591	-5.399236	-5.936110	-3.057329	-4.042915	0.000000	-10.000000	0.100000	-11.566667	-170.833328	1023.000000	1023.000000	2046.000000
15.220000	-0.031672	-18.718336	-5.663532	-6.004281	-3.006163	-4.044360	0.000000	-10.000000	0.075000	-10.183333	-174.666672	1023.000000	1023.000000	2046.000000
15.240000	-0.032859	-19.419624	-5.926971	-6.264049	-3.143790	-4.084813	0.000000	-10.000000	0.058333	-7.850000	-177.833328	1023.000000	1023.000000	2046.000000
15.260000	-0.034132	-20.172199	-6.116214	-6.425029	-3.363434	-4.267522	0.000000	-10.000000	0.041667	-4.800000	-180.333328	1023.000000	1023.000000	2046.000000
15.280000	-0.035066	-20.723896	-6.306574	-6.640504	-3.389676	-4.387142	0.000000	-10.000000	0.025000	-0.950000	-182.000000	1023.000000	1023.000000	2046.000000
15.300000	-0.035713	-21.106382	-6.454803	-6.791221	-3.394963	-4.465395	0.000000	-10.000000	-0.008333	2.200000	-182.833328	1023.000000	1023.000000	2046.000000
15.320000	-0.036029	-21.293106	-6.515353	-6.965307	-3.427546	-4.384901	0.000000	-10.000000	-0.025000	5.150000	-183.000000	1023.000000	1023.000000	2046.000000
15.340000	-0.035497	-20.978619	-6.424475	-6.825060	-3.407733	-4.321351	0.000000	-10.000000	-0.033333	7.233334	-183.000000	1023.000000	1023.000000	2046.000000
15.360000	-0.034577	-20.435019	-6.313462	-6.727633	-3.233002	-4.160922	0.000000	-10.000000	-0.033333	9.133333	-183.000000	1023.000000	1023.000000	2046.000000
15.380000	-0.033796	-19.973602	-6.282650	-6.617395	-3.053799	-4.019759	0.000000	-10.000000	-0.041667	10.583333	-183.000000	1023.000000	1023.000000	2046.000000
15.400000	-0.033298	-19.679140	-6.184235	-6.535111	-3.015398	-3.944397	0.000000	-10.000000	-0.066667	11.700000	-183.000000	1023.000000	1023.000000	2046.000000
15.420000	-0.033129	-19.579433	-6.141164	-6.333242	-3.102623	-4.002406	0.000000	-10.000000	-0.100000	12.900001	-183.000000	1023.000000	1023.000000	2046.000000
15.440000	-0.034124	-20.167480	-6.264744	-6.351390	-3.243673	-4.307674	0.000000	-10.000000	-0.141667	14.116667	-114.333336	1023.000000	1023.000000	2046.000000
15.460000	-0.036452	-21.543419	-6.638742	-6.728473	-3.462410	-4.713795	0.000000	-10.000000	-0.183333	15.600000	-44.333332	1023.000000	1023.000000	2046.000000
15.480000	-0.039483	-23.334473	-7.137315	-7.175829	-3.875530	-5.145799	0.000000	-10.000000	-0.208333	17.000000	27.500000	1023.000000	1023.000000	2046.000000
15.500000	-0.041682	-24.633860	-7.537321	-7.469089	-4.239226	-5.388225	0.000000	-10.000000	-0.225000	18.383335	32.666668	1023.000000	1023.000000	2046.000000
15.520000	-0.042661	-25.212446	-7.785162	-7.567990	-4.333897	-5.525397	0.000000	-10.000000	-0.250000	19.550001	38.500000	1023.000000	1023.000000	2046.000000
15.540000	-0.042887	-25.346079	-7.999530	-7.578976	-4.285220	-5.482354	0.000000	-10.000000	-0.275000	20.666668	44.833332	1023.000000	1023.000000	2046.000000
15.560000	-0.042619	-25.187674	-8.048167	-7.534170	-4.251332	-5.354005	0.000000	-10.000000	-0.308333	21.483334	51.500000	1023.000000	1023.000000	2046.000000
15.580000	-0.042117	-24.891079	-8.032927	-7.413908	-4.196921	-5.247323	0.000000	-10.000000	-0.341667	22.850000	61.000000	1023.000000	1023.000000	2046.000000
15.600000	-0.041351	-24.438200	-7.947500	-7.247674	-4.128844	-5.114182	0.000000	-10.000000	-0.375000	24.516666	76.500000	1023.000000	1023.000000	2046.000000
15.620000	-0.040416	-23.885996	-7.764966	-7.106058	-4.026893	-4.988079	0.000000	-10.000000	-0.400000	25.900000	89.666664	1023.000000	1023.000000	2046.000000
15.640000	-0.039199	-23.166704	-7.672165	-6.963846	-3.754135	-4.776560	0.000000	-10.000000	-0.400000	26.400000	98.000000	1023.000000	1023.000000	2046.000000
15.660000	-0.037956	-22.431927	-7.450330	-6.810072	-3.636884	-4.534640	0.000000	-10.000000	-0.400000	26.400000	98.000000	1023.000000	1023.000000	2046.000000
15.680000	-0.036387	-21.504923	-7.209800	-6.591163	-3.437803	-4.266158	0.000000	-10.000000	-0.400000	26.400000	101.000000	1023.000000	1023.000000	2046.000000
15.700000	-0.034578	-20.435427	-6.906917	-6.275068	-3.185719	-4.067722	0.000000	-10.000000	-0.416667	26.733334	107.000000	1023.000000	1023.000000	2046.000000
15.720000	-0.032240	-19.053593	-6.603484	-6.055772	-2.796277	-3.598060	0.000000	-10.000000	-0.425000	27.216667	116.000000	1023.000000	1023.000000	2046.000000
15.740000	-0.030122	-17.802076	-6.319427	-5.739629	-2.468613	-3.274407	0.000000	-10.000000	-0.433333	27.266666	125.000000	1023.000000	1023.000000	2046.000000
15.760000	-0.028355	-16.757643	-6.048696	-5.566403	-2.199766	-2.942779	0.000000	-10.000000	-0.441667	27.133333	134.000000	1023.000000	1023.000000	2046.000000
15.780000	-0.027118	-16.026661	-5.886207	-5.351330	-2.006259	-2.782865	0.000000	-10.000000	-0.441667	27.100000	143.000000	1023.000000	1023.000000	2046.000000
15.800000	-0.026385	-15.593327	-5.736734	-5.245286	-1.926737	-2.684569	0.000000	-10.000000	-0.441667	27.166666	152.166672	1023.000000	1023.000000	2046.000000
15.820000	-0.026337	-15.564925	-5.793760	-5.305955	-1.808528	-2.656682	0.000000	-10.000000	-0.416667	27.100000	161.333328	1023.000000	1023.000000	2046.000000
15.840000	-0.026975	-15.942016	-5.928408	-5.412236	-1.848609	-2.752763	0.000000	-10.000000	-0.408333	26.716667	170.500000	1023.000000	1023.000000	2046.000000
15.860000	-0.027400	-16.193398	-6.012587	-5.599885	-1.892250	-2.688675	0.000000	-10.000000	-0.408333	26.750000	179.333328	1023.000000	1023.000000	2046.000000
15.880000	-0.027610	-16.317738	-5.948115	-5.594968	-2.010573	-2.764082	0.000000	-10.000000	-0.416667	26.916668	188.166672	1023.000000	1023.000000	2046.000000
15.900000	-0.027324	-16.148390	-5.832667	-5.595163	-1.998688	-2.721871	0.000000	-10.000000	-0.433333	27.150002	197.000000	1023.000000	1023.000000	2046.000000
15.920000	-0.026562	-15.698368	-5.636120	-5.494625	-1.902139	-2.665484	0.000000	-10.000000	-0.441667	27.300001	206.166672	1023.000000	1023.000000	2046.000000
15.940000	-0.025475	-15.055583	-5.389444	-5.367995	-1.776623	-2.521521	0.000000	-10.000000	-0.450000	27.383335	215.333328	1023.000000	1023.000000	2046.000000
15.960000	-0.023789	-14.059153	-5.123114	-5.132451	-1.522691	-2.280898	0.000000	-10.000000	-0.433333	27.316668	224.500000	1023.000000	1023.000000	2046.000000
15.980000	-0.021833	-12.903179	-4.747978	-4.829603	-1.333644	-1.991954	0.000000	-10.000000	-0.416667	27.216667	233.500000	1023.000000	1023.000000	2046.000000
16.000000	-0.019743	-11.668362	-4.325052	-4.473114	-1.160608	-1.709588	0.000000	-10.000000	-0.400000	26.916666	242.500000	1023.000000	1023.000000	2046.000000
16.020000	-0.017397	-10.281654	-3.916352	-4.074224	-0.898119	-1.392959	0.000000	-10.000000	-0.391667	26.316668	251.500000	1023.000000	1023.000000	2046.000000
16.040001	-0.015276	-9.028382	-3.533967	-3.623632	-0.636595	-1.234188	0.000000	-10.000000	-0.391667	25.900000	260.333344	1023.000000	1023.000000	2046.000000
16.059999	-0.013037	-7.704927	-3.207185	-3.310300	-0.293574	-0.893868	0.000000	-10.000000	-0.391667	25.600000	269.166656	1023.000000	1023.000000	2046.000000
16.080000	-0.011129	-6.577507	-2.864526	-3.049561	-0.058417	-0.605002	0.000000	-10.000000	-0.400000	25.600000	277.833344	1023.000000	1023.000000	2046.000000
16.100000	-0.009348	-5.524650	-2.540131	-2.747032	0.118516	-0.356003	0.000000	-10.000000	-0.400000	25.500000	286.500000	1023.000000	1023.000000	2046.000000
16.120001	-0.007699	-4.549995	-2.232650	-2.337279	0.256600	-0.236667	0.000000	-10.000000	-0.400000	25.416668	295.000000	1023.000000	1023.000000	2046.000000
16.139999	-0.005992	-3.541040	-1.883745	-1.986685	0.402016	-0.072626	0.000000	-10.000000	-0.400000	25.500000	303.500000	1023.000000	1023.000000	2046.000000
16.160000	-0.004404	-2.602785	-1.609107	-1.703475	0.585534	0.124263	0.000000	-10.000000	-0.408333	25.483334	312.000000	1023.000000	1023.000000	2046.000000
16.180000	-0.002946	-1.740945	-1.424624	-1.495893	0.806119	0.373452	0.000000	-10.000000	-0.408333	25.600000	320.500000	1023.000000	1023.000000	2046.000000
16.200001	-0.001719	-1.016067	-1.217680	-1.263994	0.970285	0.495322	0.000000	-10.000000	-0.408333	25.533333	329.000000	1023.000000	1023.000000	2046.000000
16.219999	-0.000580	-0.342970	-0.951702	-1.068302	1.034835	0.642199	0.000000	-10.000000	-0.400000	25.700001	337.500000	1023.000000	1023.000000	2046.000000
16.240000	0.000598	0.353562	-0.688062	-0.897743	1.115244	0.824123	0.000000	-10.000000	-0.408333	25.566668	346.166656	1023.000000	1023.000000	2046.000000
16.260000	0.001781	1.052595	-0.438676	-0.566758	1.191169	0.866860	0.000000	-10.000000	-0.408333	25.650000	354.666656	1023.000000	1023.000000	2046.000000
16.280001	0.003137	1.853968	-0.203098	-0.311779	1.362870	1.005975	0.000000	-10.000000	-0.416667	25.683334	363.333344	1023.000000	1023.000000	2046.000000
16.299999	0.004441	2.624614	0.062496	-0.117971	1.484238	1.195850	0.000000	-10.000000	-0.408333	25.983334	371.833344	1023.000000	1023.000000	2046.000000
16.320000	0.005583	3.299591	0.257383	0.088560	1.634046	1.319603	0.000000	-10.000000	-0.408333	26.183334	380.500000	1023.000000	1023.000000	2046.000000
16.340000	0.006472	3.824685	0.355021	0.231444	1.759923	1.478297	0.000000	-10.000000	-0.391667	26.133333	389.166656	1023.000000	1023.000000	2046.000000
16.360001	0.006610	3.906446	0.383903	0.315017	1.780856	1.426670	0.000000	-10.000000	-0.391667	26.050001	397.833344	1023.000000	1023.000000	2046.000000
16.379999	0.006371	3.765004	0.420197	0.247825	1.668086	1.428896	0.000000	-10.000000	-0.416667	26.250000	406.500000	1023.000000	1023.000000	2046.000000
16.400000	0.006254	3.696038	0.446754	0.370330	1.620853	1.258101	0.000000	-10.000000	-0.433333	26.633333	415.166656	1023.000000	1023.000000	2046.000000
16.420000	0.007058	4.171401	0.592134	0.476514	1.743663	1.359090	0.000000	-10.000000	-0.433333	26.800001	424.000000	1023.000000	1023.000000	2046.000000
16.440001	0.008102	4.788402	0.832668	0.680455	1.838784	1.436495	0.000000	-10.000000	-0.408333	26.816668	433.000000	1023.000000	1023.000000	2046.000000
16.459999	0.009830	5.809458	1.225887	0.909926	1.964829	1.708815	0.000000	-10.000000	-0.391667	26.550001	442.000000	1023.000000	1023.000000	2046.000000
16.480000	0.011603	6.857326	1.502396	1.256444	2.239651	1.858835	0.000000	-10.000000	-0.383333	26.350000	451.000000	1023.000000	1023.000000	2046.000000
16.500000	0.013221	7.813333	1.884858	1.516633	2.323805	2.088038	0.000000	-10.000000	-0.383333	25.983334	459.833344	1023.000000	1023.000000	2046.000000
16.520000	0.014419	8.521514	2.148798	1.878992	2.382586	2.111138	0.000000	-10.000000	-0.408333	25.783333	468.500000	1023.000000	1023.000000	2046.000000
16.540001	0.014845	8.773638	2.336763	2.131800	2.314892	1.990182	0.000000	-10.000000	-0.416667	25.616667	477.166656	1023.000000	1023.000000	2046.000000
16.559999	0.013906	8.218519	2.170115	2.103367	2.207381	1.737656	0.000000	-10.000000	-0.416667	25.583334	485.666656	1023.000000	1023.000000	2046.000000
16.580000	0.010774	6.367451	1.721383	1.753957	1.712317	1.179795	0.000000	-10.000000	-0.400000	25.450001	494.333344	1023.000000	1023.000000	2046.000000
16.600000	0.007339	4.337062	1.220018	1.300323	1.168745	0.647976	0.000000	-10.000000	-0.383333	25.350000	502.666656	1023.000000	1023.000000	2046.000000
16.620001	0.005150	3.043561	0.822285	0.997530	0.881199	0.342546	0.000000	-10.000000	-0.358333	24.966667	511.333344	1023.000000	1023.000000	2046.000000
16.639999	0.004033	2.383340	0.615379	0.874711	0.699843	0.193407	0.000000	-10.000000	-0.333333	24.266666	519.666687	1023.000000	1023.000000	2046.000000
16.660000	0.003923	2.318285	0.514019	0.798033	0.754417	0.251816	0.000000	-10.000000	-0.325000	23.883333	528.000000	1023.000000	1023.000000	2046.000000
16.680000	0.004123	2.436829	0.466346	0.860092	0.844709	0.265682	0.000000	-10.000000	-0.316667	23.583334	536.000000	1023.000000	1023.000000	2046.000000
16.700001	0.004616	2.727777	0.566574	0.956680	0.888017	0.316506	0.000000	-10.000000	-0.308333	23.583334	544.000000	1023.000000	1023.000000	2046.000000
16.719999	0.005275	3.117422	0.673562	1.150320	0.900013	0.393528	0.000000	-10.000000	-0.316667	23.533333	552.000000	1023.000000	1023.000000	2046.000000
16.740000	0.006240	3.688087	0.892082	1.347095	1.019648	0.429262	0.000000	-10.000000	-0.333333	23.366667	559.666687	1023.000000	1023.000000	2046.000000
16.760000	0.007305	4.317539	1.116231	1.406706	1.166834	0.627767	0.000000	-10.000000	-0.333333	23.333334	567.333313	1023.000000	1023.000000	2046.000000
16.780001	0.008427	4.980447	1.250020	1.553622	1.405649	0.771157	0.000000	-10.000000	-0.316667	23.133333	575.000000	1023.000000	1023.000000	2046.000000
16.799999	0.009709	5.738185	1.515253	1.733346	1.515603	0.973984	0.000000	-10.000000	-0.300000	23.000000	583.000000	1023.000000	1023.000000	2046.000000
16.820000	0.011365	6.716526	1.859497	2.023696	1.693695	1.139638	0.000000	-10.000000	-0.308333	23.150002	590.666687	1023.000000	1023.000000	2046.000000
16.840000	0.013376	7.905111	2.119881	2.221051	2.090662	1.473518	0.000000	-10.000000	-0.308333	23.150002	598.333313	1023.000000	1023.000000	2046.000000
16.860001	0.015158	8.958364	2.379829	2.445022	2.358373	1.775139	0.000000	-10.000000	-0.308333	23.200001	606.000000	1023.000000	1023.000000	2046.000000
16.879999	0.016701	9.870231	2.640739	2.678457	2.538030	2.013004	0.000000	-10.000000	-0.300000	22.900002	614.000000	1023.000000	1023.000000	2046.000000
16.900000	0.017971	10.621113	2.910791	2.926419	2.693600	2.090304	0.000000	-10.000000	-0.300000	22.716667	621.666687	1023.000000	1023.000000	2046.000000
16.920000	0.018810	11.116735	2.981465	2.962363	2.939798	2.233110	0.000000	-10.000000	-0.300000	22.483334	629.333313	1023.000000	1023.000000	2046.000000
16.940001	0.018887	11.162500	2.983335	2.925716	3.023694	2.229755	0.000000	-10.000000	-0.308333	22.233334	636.666687	1023.000000	1023.000000	2046.000000
16.959999	0.018217	10.766071	2.914603	2.766036	2.946913	2.138520	0.000000	-10.000000	-0.300000	21.716667	644.166687	1023.000000	1023.000000	2046.000000
16.980000	0.017518	10.353168	2.721772	2.579873	2.944655	2.106869	0.000000	-10.000000	-0.300000	21.283335	651.500000	1023.000000	1023.000000	2046.000000
17.000000	0.016958	10.022365	2.728312	2.489281	2.768501	2.036270	0.000000	-10.000000	-0.291667	21.183334	658.833313	1023.000000	1023.000000	2046.000000
17.020000	0.016960	10.023280	2.759884	2.430300	2.823070	2.010026	0.000000	-10.000000	-0.283333	21.416666	666.000000	1023.000000	1023.000000	2046.000000
17.040001	0.017233	10.184727	2.843223	2.381339	2.917313	2.042852	0.000000	-10.000000	-0.283333	21.366667	673.000000	1023.000000	1023.000000	2046.000000
17.059999	0.018038	10.660490	3.031837	2.518776	2.994153	2.115723	0.000000	-10.000000	-0.283333	21.250000	680.000000	1023.000000	1023.000000	2046.000000
17.080000	0.019385	11.456467	3.343426	2.745101	3.087417	2.280522	0.000000	-10.000000	-0.300000	20.983334	687.000000	1023.000000	1023.000000	2046.000000
17.100000	0.021301	12.588904	3.740870	3.055243	3.268729	2.524063	0.000000	-10.000000	-0.300000	20.916666	694.166687	1023.000000	1023.000000	2046.000000
17.120001	0.023369	13.811131	4.099585	3.299070	3.569320	2.843157	0.000000	-10.000000	-0.283333	20.783333	701.333313	1023.000000	1023.000000	2046.000000
17.139999	0.025432	15.030542	4.469092	3.626312	3.815271	3.119867	0.000000	-10.000000	-0.266667	20.283333	708.333313	1023.000000	1023.000000	2046.000000
17.160000	0.027446	16.220764	4.847931	3.957983	4.027482	3.387368	0.000000	-10.000000	-0.250000	19.783333	715.166687	1023.000000	1023.000000	2046.000000
17.180000	0.029228	17.273632	5.215949	4.377489	4.163688	3.516507	0.000000	-10.000000	-0.241667	19.166666	721.833313	1023.000000	1023.000000	2046.000000
17.200001	0.031055	18.353449	5.617734	4.739037	4.321389	3.675289	0.000000	-10.000000	-0.225000	18.933332	728.333313	1023.000000	1023.000000	2046.000000
17.219999	0.032609	19.271961	5.873886	4.987675	4.566054	3.844346	0.000000	-10.000000	-0.208333	18.700001	734.666687	1023.000000	1023.000000	2046.000000
17.240000	0.034127	20.168808	6.120469	5.200833	4.784511	4.062995	0.000000	-10.000000	-0.200000	18.450001	741.000000	1023.000000	1023.000000	2046.000000
17.260000	0.035369	20.903286	6.360765	5.434851	4.926002	4.181669	0.000000	-10.000000	-0.200000	18.066668	747.333313	1023.000000	1023.000000	2046.000000
17.280001	0.036529	21.588512	6.546378	5.595293	5.079113	4.367729	0.000000	-10.000000	-0.200000	17.799999	753.500000	1023.000000	1023.000000	2046.000000
17.299999	0.037371	22.086222	6.788033	5.780177	5.072503	4.445508	0.000000	-10.000000	-0.200000	17.750000	759.500000	1023.000000	1023.000000	2046.000000
17.320000	0.038373	22.678558	7.007145	5.973319	5.177963	4.520131	0.000000	-10.000000	-0.183333	17.683334	765.500000	1023.000000	1023.000000	2046.000000
17.340000	0.039348	23.254747	7.132657	6.114000	5.364336	4.643754	0.000000	-10.000000	-0.166667	17.483334	771.500000	1023.000000	1023.000000	2046.000000
17.360001	0.040329	23.834221	7.343688	6.266807	5.492515	4.731210	0.000000	-10.000000	-0.158333	16.883333	777.166687	1023.000000	1023.000000	2046.000000
17.379999	0.041193	24.344934	7.522492	6.432477	5.616103	4.773863	0.000000	-10.000000	-0.158333	16.333334	782.833313	1023.000000	1023.000000	2046.000000
17.400000	0.042034	24.842388	7.685588	6.514014	5.662719	4.980066	0.000000	-10.000000	-0.141667	15.950001	788.166687	1023.000000	1023.000000	2046.000000
17.420000	0.042259	24.975248	7.767984	6.789927	5.635300	4.782039	0.000000	-10.000000	-0.116667	15.700000	793.666687	1023.000000	1023.000000	2046.000000
17.440001	0.042432	25.077362	7.809559	6.723976	5.668672	4.875156	0.000000	-10.000000	-0.100000	15.700000	798.833313	1023.000000	1023.000000	2046.000000
17.459999	0.042392	25.053841	7.851439	6.698151	5.668388	4.835863	0.000000	-10.000000	-0.108333	15.416667	804.166687	1023.000000	1023.000000	2046.000000
17.480000	0.042849	25.323509	7.976812	6.709660	5.745036	4.892002	0.000000	-10.000000	-0.108333	15.000000	809.333313	1023.000000	1023.000000	2046.000000
17.500000	0.043378	25.636509	8.126958	6.864632	5.751345	4.893573	0.000000	-10.000000	-0.125000	14.216667	814.500000	1023.000000	1023.000000	2046.000000
17.520000	0.044452	26.270969	8.386135	7.154533	5.779837	4.950464	0.000000	-10.000000	-0.108333	13.633333	819.333313	1023.000000	1023.000000	2046.000000
17.540001	0.045374	26.815754	8.580062	7.342283	5.841243	5.052167	0.000000	-10.000000	-0.100000	13.100000	824.000000	1023.000000	1023.000000	2046.000000
17.559999	0.045918	27.137316	8.618380	7.392450	5.972419	5.154066	0.000000	-10.000000	-0.066667	12.500000	828.500000	1023.000000	1023.000000	2046.000000
17.580000	0.045843	27.093243	8.610446	7.479238	5.933221	5.070338	0.000000	-10.000000	-0.058333	12.050000	832.833313	1023.000000	1023.000000	2046.000000
17.600000	0.045193	26.709034	8.600818	7.502977	5.720211	4.885029	0.000000	-10.000000	-0.050000	11.466667	837.000000	1023.000000	1023.000000	2046.000000
17.620001	0.042830	25.312281	8.279271	7.294515	5.295767	4.442727	0.000000	-10.000000	-0.033333	11.150001	841.000000	1023.000000	1023.000000	2046.000000
17.639999	0.038717	22.881962	7.652853	6.849402	4.634877	3.744831	0.000000	-10.000000	-0.016667	10.316667	844.666687	1023.000000	1023.000000	2046.000000
17.660000	0.035252	20.833817	7.083049	6.366756	4.147675	3.236336	0.000000	-10.000000	0.000000	9.233334	848.166687	1023.000000	1023.000000	2046.000000
17.680000	0.032986	19.494860	6.653734	6.025049	3.865425	2.950651	0.000000	-10.000000	0.000000	7.600000	851.333313	1023.000000	1023.000000	2046.000000
17.700001	0.031741	18.759005	6.287419	5.810014	3.773476	2.888094	0.000000	-10.000000	0.000000	5.916667	854.166687	1023.000000	1023.000000	2046.000000
17.719999	0.031069	18.361664	6.088183	5.739153	3.692225	2.842103	0.000000	-10.000000	0.000000	4.766667	856.500000	1023.000000	1023.000000	2046.000000
17.740000	0.030707	18.148022	6.055057	5.806022	3.530749	2.756194	0.000000	-10.000000	0.000000	4.000000	858.166687	1023.000000	1023.000000	2046.000000
17.760000	0.030847	18.230408	6.114533	5.849006	3.486633	2.780236	0.000000	-10.000000	0.008333	3.833333	859.666687	1023.000000	1023.000000	2046.000000
17.780001	0.031067	18.360512	6.110997	5.831963	3.590727	2.826825	0.000000	-10.000000	0.008333	3.533333	861.000000	1023.000000	1023.000000	2046.000000
17.799999	0.031450	18.587048	6.145343	5.867160	3.691624	2.882921	0.000000	-10.000000	0.016667	3.066667	862.333313	1023.000000	1023.000000	2046.000000
17.820000	0.031933	18.872360	6.238687	5.897324	3.748396	2.987955	0.000000	-10.000000	0.016667	2.016667	863.333313	1023.000000	1023.000000	2046.000000
17.840000	0.032354	19.120995	6.356258	5.996707	3.731987	3.036042	0.000000	-10.000000	0.025000	0.933333	863.833313	1023.000000	1023.000000	2046.000000
17.860001	0.033222	19.634335	6.447098	6.202734	3.892650	3.091851	0.000000	-10.000000	0.016667	0.200000	864.000000	1023.000000	1023.000000	2046.000000
17.879999	0.034227	20.227982	6.683891	6.252874	4.001761	3.289456	0.000000	-10.000000	0.025000	0.000000	864.000000	1023.000000	1023.000000	2046.000000
17.900000	0.035465	20.959738	6.800800	6.343516	4.264917	3.550505	0.000000	-10.000000	0.025000	0.000000	864.000000	1023.000000	1023.000000	2046.000000
17.920000	0.036509	21.576775	6.900969	6.433517	4.466082	3.776208	0.000000	-10.000000	0.033333	0.000000	864.000000	1023.000000	1023.000000	2046.000000
17.940001	0.037369	22.084936	7.071880	6.554186	4.541464	3.917405	0.000000	-10.000000	0.033333	-0.483333	864.000000	1023.000000	1023.000000	2046.000000
17.959999	0.037655	22.254248	7.139363	6.643743	4.563834	3.907309	0.000000	-10.000000	0.041667	-1.133333	864.000000	1023.000000	1023.000000	2046.000000
17.980000	0.037480	22.150417	7.057183	6.564403	4.618520	3.910313	0.000000	-10.000000	0.041667	-1.983333	864.000000	1023.000000	1023.000000	2046.000000
18.000000	0.036509	21.577026	6.861070	6.345358	4.586030	3.784569	0.000000	-10.000000	0.033333	-2.383333	864.000000	1023.000000	1023.000000	2046.000000
18.020000	0.035279	20.849823	6.636823	6.036971	4.477637	3.698393	0.000000	-10.000000	0.025000	-2.600000	864.000000	1023.000000	1023.000000	2046.000000
18.040001	0.033844	20.001692	6.337749	5.766920	4.348508	3.548515	0.000000	-10.000000	0.025000	-2.066667	864.000000	1023.000000	1023.000000	2046.000000
18.059999	0.032870	19.426184	6.184689	5.628770	4.206425	3.406299	0.000000	-10.000000	0.025000	-1.183333	864.000000	1023.000000	1023.000000	2046.000000
18.080000	0.032403	19.150177	6.158884	5.457962	4.174559	3.358773	0.000000	-10.000000	0.025000	-0.316667	864.000000	1023.000000	1023.000000	2046.000000
18.100000	0.032251	19.060549	6.135352	5.305478	4.212899	3.406820	0.000000	-10.000000	0.033333	0.000000	864.000000	1023.000000	1023.000000	2046.000000
18.120001	0.032604	19.268919	6.222758	5.323384	4.248515	3.474263	0.000000	-10.000000	0.025000	0.000000	864.000000	1023.000000	1023.000000	2046.000000
18.139999	0.033391	19.734098	6.340293	5.471278	4.346115	3.576412	0.000000	-10.000000	0.016667	-0.266667	864.000000	1023.000000	1023.000000	2046.000000
18.160000	0.034532	20.408300	6.604694	5.726082	4.377489	3.700035	0.000000	-10.000000	0.008333	-0.716667	864.000000	1023.000000	1023.000000	2046.000000
18.180000	0.036121	21.347744	6.926661	5.882815	4.574142	3.964126	0.000000	-10.000000	0.016667	-1.200000	864.000000	1023.000000	1023.000000	2046.000000
18.200001	0.037497	22.160540	7.137066	6.065593	4.803392	4.154487	0.000000	-10.000000	0.025000	-1.450000	864.000000	1023.000000	1023.000000	2046.000000
18.219999	0.038835	22.951385	7.373507	6.327195	4.914127	4.336557	0.000000	-10.000000	0.016667	-1.500000	864.000000	1023.000000	1023.000000	2046.000000
18.240000	0.040012	23.647375	7.624956	6.656426	4.984831	4.381163	0.000000	-10.000000	0.008333	-1.516667	864.000000	1023.000000	1023.000000	2046.000000
18.260000	0.041254	24.380957	7.824700	6.833924	5.175159	4.547175	0.000000	-10.000000	0.016667	-1.383333	864.000000	1023.000000	1023.000000	2046.000000
18.280001	0.042247	24.968239	7.975145	6.938365	5.317654	4.737073	0.000000	-10.000000	0.025000	-1.316667	864.000000	1023.000000	1023.000000	2046.000000
18.299999	0.043093	25.468252	8.126303	7.090961	5.430835	4.820154	0.000000	-10.000000	0.025000	-1.300000	864.000000	1023.000000	1023.000000	2046.000000
18.320000	0.043499	25.707766	8.215528	7.208511	5.406472	4.877254	0.000000	-10.000000	0.025000	-1.450000	864.000000	1023.000000	1023.000000	2046.000000
18.340000	0.043868	25.925850	8.311318	7.398090	5.393928	4.822514	0.000000	-10.000000	0.025000	-1.633333	864.000000	1023.000000	1023.000000	2046.000000
18.360001	0.044142	26.087677	8.400206	7.423464	5.406358	4.857649	0.000000	-10.000000	0.033333	-1.866667	864.000000	1023.000000	1023.000000	2046.000000
18.379999	0.044382	26.229769	8.416447	7.388574	5.469890	4.954859	0.000000	-10.000000	0.025000	-2.283333	864.000000	1023.000000	1023.000000	2046.000000
18.400000	0.044592	26.353703	8.408710	7.423777	5.578838	4.942379	0.000000	-10.000000	0.033333	-2.900000	864.000000	1023.000000	1023.000000	2046.000000
18.420000	0.044915	26.544992	8.524187	7.451692	5.587606	4.981508	0.000000	-10.000000	0.041667	-3.783334	864.000000	1023.000000	1023.000000	2046.000000
18.440001	0.045323	26.785923	8.598221	7.615579	5.599963	4.972160	0.000000	-10.000000	0.050000	-4.733334	864.000000	1023.000000	1023.000000	2046.000000
18.459999	0.045475	26.875858	8.719792	7.647663	5.516848	4.991555	0.000000	-10.000000	0.041667	-5.666667	864.000000	1023.000000	1023.000000	2046.000000
18.480000	0.045163	26.691311	8.628096	7.615536	5.517497	4.930183	0.000000	-10.000000	0.050000	-6.550000	864.000000	1023.000000	1023.000000	2046.000000
18.500000	0.044781	26.465277	8.584774	7.570241	5.449171	4.861091	0.000000	-10.000000	0.066667	-7.483334	864.000000	1023.000000	1023.000000	2046.000000
18.520000	0.044535	26.320171	8.524924	7.602090	5.454289	4.738868	0.000000	-10.000000	0.091667	-8.483334	864.000000	1023.000000	1023.000000	2046.000000
18.540001	0.044476	26.285156	8.626432	7.599399	5.275440	4.783886	0.000000	-10.000000	0.108333	-9.566667	864.000000	1023.000000	1023.000000	2046.000000
18.559999	0.044515	26.308359	8.619314	7.779097	5.227140	4.682809	0.000000	-10.000000	0.108333	-10.683333	860.333313	1023.000000	1023.000000	2046.000000
18.580000	0.044525	26.314316	8.621037	7.767233	5.182401	4.743644	0.000000	-10.000000	0.125000	-11.733334	852.000000	1023.000000	1023.000000	2046.000000
18.600000	0.044017	26.014257	8.518073	7.630545	5.080168	4.785471	0.000000	-10.000000	0.133333	-12.666667	842.333313	1023.000000	1023.000000	2046.000000
18.620001	0.042897	25.351994	8.307261	7.594146	4.867197	4.583389	0.000000	-10.000000	0.150000	-13.450000	834.833313	1023.000000	1023.000000	2046.000000
18.639999	0.040965	24.210165	7.933489	7.449800	4.598242	4.228634	0.000000	-10.000000	0.150000	-14.033334	830.500000	1023.000000	1023.000000	2046.000000
18.660000	0.037359	22.078957	7.392205	7.005233	4.042566	3.638952	0.000000	-10.000000	0.166667	-14.400001	825.833313	1023.000000	1023.000000	2046.000000
18.680000	0.033191	19.615635	6.765698	6.448120	3.376198	3.025619	0.000000	-10.000000	0.191667	-14.816667	821.000000	1023.000000	1023.000000	2046.000000
18.700001	0.029423	17.388855	6.163721	5.993587	2.807697	2.423849	0.000000	-10.000000	0.225000	-15.366667	816.000000	1023.000000	1023.000000	2046.000000
18.719999	0.026891	15.892632	5.653130	5.592996	2.488221	2.158286	0.000000	-10.000000	0.241667	-15.966667	810.833313	1023.000000	1023.000000	2046.000000
18.740000	0.025308	14.957090	5.312145	5.334297	2.294783	2.015865	0.000000	-10.000000	0.250000	-16.450001	805.666687	1023.000000	1023.000000	2046.000000
18.760000	0.024398	14.419004	5.073975	5.210338	2.204449	1.930243	0.000000	-10.000000	0.241667	-16.700001	800.166687	1023.000000	1023.000000	2046.000000
18.780001	0.023665	13.985799	4.907241	5.150561	2.101492	1.826504	0.000000	-10.000000	0.233333	-16.700001	794.666687	1023.000000	1023.000000	2046.000000
18.799999	0.023061	13.629295	4.813177	5.147004	1.976020	1.693095	0.000000	-10.000000	0.233333	-16.466667	789.000000	1023.000000	1023.000000	2046.000000
18.820000	0.022777	13.461450	4.821567	5.140822	1.861920	1.637139	0.000000	-10.000000	0.233333	-16.333334	783.500000	1023.000000	1023.000000	2046.000000
18.840000	0.022767	13.455526	4.840866	5.081478	1.856582	1.676600	0.000000	-10.000000	0.241667	-16.350000	778.000000	1023.000000	1023.000000	2046.000000
18.860001	0.022781	13.463407	4.784058	5.049503	1.960321	1.669525	0.000000	-10.000000	0.241667	-16.550001	772.500000	1023.000000	1023.000000	2046.000000
18.879999	0.023144	13.678319	4.827725	5.008514	2.028101	1.813978	0.000000	-10.000000	0.250000	-16.683334	767.000000	1023.000000	1023.000000	2046.000000
18.900000	0.023481	13.877564	4.851222	4.977135	2.130077	1.919131	0.000000	-10.000000	0.250000	-16.883335	761.333313	1023.000000	1023.000000	2046.000000
18.920000	0.023947	14.152593	4.955535	5.107211	2.147891	1.941956	0.000000	-10.000000	0.250000	-16.916668	755.833313	1023.000000	1023.000000	2046.000000
18.940001	0.024767	14.637239	5.056526	5.285284	2.249405	2.046025	0.000000	-10.000000	0.250000	-17.000000	750.166687	1023.000000	1023.000000	2046.000000
18.959999	0.025832	15.266479	5.203515	5.341722	2.393461	2.327781	0.000000	-10.000000	0.250000	-17.200001	744.500000	1023.000000	1023.000000	2046.000000
18.980000	0.026105	15.428082	5.237556	5.353735	2.471153	2.365638	0.000000	-10.000000	0.250000	-17.500000	738.500000	1023.000000	1023.000000	2046.000000
19.000000	0.025762	15.225389	5.114129	5.291517	2.496201	2.323541	0.000000	-10.000000	0.250000	-17.750000	732.666687	1023.000000	1023.000000	2046.000000
19.020000	0.024893	14.712047	4.941022	5.098945	2.452185	2.219894	0.000000	-10.000000	0.258333	-17.966667	727.000000	1023.000000	1023.000000	2046.000000
19.040001	0.023254	13.743258	4.731598	4.915799	2.182814	1.913048	0.000000	-10.000000	0.275000	-18.333334	721.000000	1023.000000	1023.000000	2046.000000
19.059999	0.021658	12.800076	4.497859	4.598176	1.976928	1.727113	0.000000	-10.000000	0.291667	-18.650000	714.833313	1023.000000	1023.000000	2046.000000
19.080000	0.020321	12.009913	4.294905	4.299902	1.835691	1.579415	0.000000	-10.000000	0.308333	-18.966667	708.500000	1023.000000	1023.000000	2046.000000
19.100000	0.019162	11.324460	4.062819	3.998003	1.784927	1.478712	0.000000	-10.000000	0.325000	-18.983334	702.333313	1023.000000	1023.000000	2046.000000
19.120001	0.018189	10.749988	3.928859	3.793753	1.686655	1.340720	0.000000	-10.000000	0.341667	-19.183334	696.000000	1023.000000	1023.000000	2046.000000
19.139999	0.017546	10.369925	3.786834	3.575354	1.664539	1.343198	0.000000	-10.000000	0.350000	-19.200001	689.666687	1023.000000	1023.000000	2046.000000
19.160000	0.017022	10.060007	3.764530	3.529398	1.495999	1.270080	0.000000	-10.000000	0.350000	-19.483334	683.166687	1023.000000	1023.000000	2046.000000
19.180000	0.017191	10.159896	3.806347	3.523176	1.526806	1.303567	0.000000	-10.000000	0.358333	-19.666668	676.666687	1023.000000	1023.000000	2046.000000
19.200001	0.017714	10.468933	3.935454	3.531224	1.592680	1.409574	0.000000	-10.000000	0.358333	-19.916668	670.000000	1023.000000	1023.000000	2046.000000
19.219999	0.018407	10.878834	4.030836	3.605874	1.724447	1.517677	0.000000	-10.000000	0.375000	-20.066668	663.333313	1023.000000	1023.000000	2046.000000
19.240000	0.019068	11.269464	4.177568	3.708227	1.777276	1.606393	0.000000	-10.000000	0.383333	-20.183334	658.833313	1023.000000	1023.000000	2046.000000
19.260000	0.019628	11.599984	4.259532	3.867703	1.853084	1.619665	0.000000	-10.000000	0.391667	-20.316668	652.000000	1023.000000	1023.000000	2046.000000
19.280001	0.020148	11.907701	4.338823	3.988299	1.886770	1.693809	0.000000	-10.000000	0.375000	-20.383333	645.333313	1023.000000	1023.000000	2046.000000
19.299999	0.020604	12.177072	4.520209	4.051572	1.856744	1.748547	0.000000	-10.000000	0.366667	-20.400002	636.333313	1023.000000	1023.000000	2046.000000
19.320000	0.021052	12.441818	4.558122	4.105687	1.973379	1.804631	0.000000	-10.000000	0.358333	-20.366667	629.500000	1023.000000	1023.000000	2046.000000
19.340000	0.021312	12.595463	4.609868	4.103583	2.036373	1.845639	0.000000	-10.000000	0.358333	-20.250000	622.666687	1023.000000	1023.000000	2046.000000
19.360001	0.021353	12.619771	4.595764	4.152241	2.036248	1.835518	0.000000	-10.000000	0.350000	-20.183334	615.833313	1023.000000	1023.000000	2046.000000
19.379999	0.021119	12.481280	4.612423	4.243539	1.937755	1.687563	0.000000	-10.000000	0.350000	-20.083334	609.166687	1023.000000	1023.000000	2046.000000
19.400000	0.021161	12.506173	4.689278	4.165894	1.899483	1.751518	0.000000	-10.000000	0.350000	-20.183334	602.333313	1023.000000	1023.000000	2046.000000
19.420000	0.021079	12.457805	4.618632	4.114931	1.970910	1.753331	0.000000	-10.000000	0.358333	-20.216667	595.666687	1023.000000	1023.000000	2046.000000
19.440001	0.020906	12.355293	4.587348	4.112554	1.962364	1.693029	0.000000	-10.000000	0.358333	-20.166666	589.000000	1023.000000	1023.000000	2046.000000
19.459999	0.020645	12.201010	4.559014	4.024815	1.927170	1.690011	0.000000	-10.000000	0.358333	-20.050001	582.333313	1023.000000	1023.000000	2046.000000
19.480000	0.020267	11.977771	4.541400	4.062328	1.824764	1.549279	0.000000	-10.000000	0.350000	-20.050001	575.666687	1023.000000	1023.000000	2046.000000
19.500000	0.020513	12.123173	4.622863	3.999615	1.868802	1.631893	0.000000	-10.000000	0.358333	-20.083334	568.833313	1023.000000	1023.000000	2046.000000
19.520000	0.020368	12.037739	4.560009	3.964971	1.921647	1.591112	0.000000	-10.000000	0.375000	-20.216667	562.166687	1023.000000	1023.000000	2046.000000
19.540001	0.019778	11.688747	4.375134	3.830364	1.923738	1.559511	0.000000	-10.000000	0.383333	-20.100000	555.333313	1023.000000	1023.000000	2046.000000
19.559999	0.018820	11.122875	4.178381	3.655514	1.822746	1.466234	0.000000	-10.000000	0.375000	-20.150000	548.666687	1023.000000	1023.000000	2046.000000
19.580000	0.017570	10.383907	4.017373	3.521173	1.587359	1.258002	0.000000	-10.000000	0.358333	-19.950001	542.000000	1023.000000	1023.000000	2046.000000
19.600000	0.016589	9.804036	3.922427	3.501205	1.392414	0.987989	0.000000	-10.000000	0.366667	-20.216667	535.333313	1023.000000	1023.000000	2046.000000
19.620001	0.016434	9.712474	4.007591	3.319381	1.308213	1.077289	0.000000	-10.000000	0.366667	-20.366667	528.500000	1023.000000	1023.000000	2046.000000
19.639999	0.016239	9.597513	3.940352	3.269603	1.345018	1.042540	0.000000	-10.000000	0.383333	-20.600000	521.666687	1023.000000	1023.000000	2046.000000
19.660000	0.016158	9.549221	3.896148	3.192676	1.392767	1.067630	0.000000	-10.000000	0.375000	-20.750000	514.833313	1023.000000	1023.000000	2046.000000
19.680000	0.015502	9.161489	3.771830	3.213274	1.297754	0.878631	0.000000	-10.000000	0.391667	-20.883333	508.000000	1023.000000	1023.000000	2046.000000
19.700001	0.014084	8.323531	3.562584	3.088849	0.994348	0.677749	0.000000	-10.000000	0.391667	-21.216667	501.000000	1023.000000	1023.000000	2046.000000
19.719999	0.011916	7.042280	3.231514	2.945394	0.613371	0.252001	0.000000	-10.000000	0.400000	-21.416668	494.000000	1023.000000	1023.000000	2046.000000
19.740000	0.008671	5.124376	2.857119	2.434534	0.103730	-0.271007	0.000000	-10.000000	0.391667	-21.466667	486.833344	1023.000000	1023.000000	2046.000000
19.760000	0.004907	2.900232	2.209439	1.858396	-0.268704	-0.898899	0.000000	-10.000000	0.383333	-21.233334	479.666656	1023.000000	1023.000000	2046.000000
19.780001	0.001220	0.721111	1.576589	1.280378	-0.707677	-1.428178	0.000000	-10.000000	0.366667	-20.866667	472.500000	1023.000000	1023.000000	2046.000000
19.799999	-0.001481	-0.875150	1.081351	0.855085	-1.047035	-1.764550	0.000000	-10.000000	0.358333	-20.550001	465.500000	1023.000000	1023.000000	2046.000000
19.820000	-0.003586	-2.119483	0.740108	0.713265	-1.407223	-2.165633	0.000000	-10.000000	0.366667	-20.500000	458.666656	1023.000000	1023.000000	2046.000000
19.840000	-0.004776	-2.822861	0.542517	0.593065	-1.585920	-2.372525	0.000000	-10.000000	0.375000	-20.633333	451.833344	1023.000000	1023.000000	2046.000000
19.860001	-0.005374	-3.175745	0.403898	0.453102	-1.633397	-2.399348	0.000000	-10.000000	0.383333	-20.950001	445.000000	1023.000000	1023.000000	2046.000000
19.879999	-0.005754	-3.400537	0.269705	0.416934	-1.610406	-2.476770	0.000000	-10.000000	0.366667	-20.983334	438.000000	1023.000000	1023.000000	2046.000000
19.900000	-0.006153	-3.636367	0.187805	0.283405	-1.644911	-2.462666	0.000000	-10.000000	0.366667	-21.000000	431.000000	1023.000000	1023.000000	2046.000000
19.920000	-0.006659	-3.935681	0.171224	0.326759	-1.814383	-2.619280	0.000000	-10.000000	0.366667	-20.883335	424.000000	1023.000000	1023.000000	2046.000000
19.940001	-0.006740	-3.983346	0.206735	0.246059	-1.865332	-2.570808	0.000000	-10.000000	0.366667	-20.833334	417.000000	1023.000000	1023.000000	2046.000000
19.959999	-0.006569	-3.882552	0.158274	0.222410	-1.728393	-2.534843	0.000000	-10.000000	0.358333	-20.733334	410.000000	1023.000000	1023.000000	2046.000000
19.980000	-0.006322	-3.736557	0.126187	0.171092	-1.626391	-2.407445	0.000000	-10.000000	0.358333	-20.583334	403.000000	1023.000000	1023.000000	2046.000000
20.000000	-0.005752	-3.399347	0.243404	0.211467	-1.545853	-2.308365	0.000000	-10.000000	0.375000	-20.700001	396.166656	1023.000000	1023.000000	2046.000000
20.020000	-0.004643	-2.744111	0.348767	0.345087	-1.416084	-2.021880	0.000000	-10.000000	0.391667	-20.883333	389.166656	1023.000000	1023.000000	2046.000000
20.040001	-0.004124	-2.437565	0.408550	0.564359	-1.391820	-2.018654	0.000000	-10.000000	0.391667	-21.266666	382.166656	1023.000000	1023.000000	2046.000000
20.059999	-0.004051	-2.393964	0.474201	0.543211	-1.496004	-1.915373	0.000000	-10.000000	0.375000	-21.266666	375.000000	1023.000000	1023.000000	2046.000000
20.080000	-0.004330	-2.559089	0.351891	0.316973	-1.451789	-1.776165	0.000000	-10.000000	0.366667	-21.266666	368.000000	1023.000000	1023.000000	2046.000000
20.100000	-0.005431	-3.209645	0.096004	0.217501	-1.515142	-2.008008	0.000000	-10.000000	0.366667	-21.200001	361.000000	1023.000000	1023.000000	2046.000000
20.120001	-0.006963	-4.115431	-0.178214	-0.043841	-1.664317	-2.229060	0.000000	-10.000000	0.383333	-21.150002	354.000000	1023.000000	1023.000000	2046.000000
20.139999	-0.008611	-5.089124	-0.422717	-0.341421	-1.919950	-2.405037	0.000000	-10.000000	0.383333	-21.033335	347.000000	1023.000000	1023.000000	2046.000000
20.160000	-0.009969	-5.891598	-0.615619	-0.536664	-2.127634	-2.611681	0.000000	-10.000000	0.391667	-21.116667	340.000000	1023.000000	1023.000000	2046.000000
20.180000	-0.010978	-6.487784	-0.807583	-0.894626	-2.194949	-2.590626	0.000000	-10.000000	0.383333	-21.233334	332.833344	1023.000000	1023.000000	2046.000000
20.200001	-0.011877	-7.019574	-0.979354	-1.192097	-2.236050	-2.612073	0.000000	-10.000000	0.391667	-21.300001	325.666656	1023.000000	1023.000000	2046.000000
20.219999	-0.012615	-7.455321	-1.119606	-1.419121	-2.288700	-2.627894	0.000000	-10.000000	0.383333	-21.100000	318.500000	1023.000000	1023.000000	2046.000000
20.240000	-0.013325	-7.874882	-1.256937	-1.557726	-2.410880	-2.649339	0.000000	-10.000000	0.383333	-21.016666	313.833344	1023.000000	1023.000000	2046.000000
20.260000	-0.013716	-8.106430	-1.241641	-1.614968	-2.566030	-2.683791	0.000000	-10.000000	0.383333	-21.183334	306.833344	1023.000000	1023.000000	2046.000000
20.280001	-0.013312	-7.867156	-1.231003	-1.667738	-2.404629	-2.563786	0.000000	-10.000000	0.375000	-21.316668	299.666656	1023.000000	1023.000000	2046.000000
20.299999	-0.012765	-7.543964	-1.207410	-1.599818	-2.246330	-2.490407	0.000000	-10.000000	0.375000	-21.383333	290.166656	1023.000000	1023.000000	2046.000000
20.320000	-0.012363	-7.306763	-1.180706	-1.527972	-2.183632	-2.414452	0.000000	-10.000000	0.366667	-21.166666	283.000000	1023.000000	1023.000000	2046.000000
20.340000	-0.012051	-7.121919	-1.093462	-1.415396	-2.224842	-2.388219	0.000000	-10.000000	0.375000	-21.049999	276.000000	1023.000000	1023.000000	2046.000000
20.360001	-0.011638	-6.877993	-0.979400	-1.403082	-2.215496	-2.280014	0.000000	-10.000000	0.366667	-20.966667	269.000000	1023.000000	1023.000000	2046.000000
20.379999	-0.011210	-6.625329	-0.945410	-1.389302	-2.119149	-2.171467	0.000000	-10.000000	0.366667	-20.950001	262.000000	1023.000000	1023.000000	2046.000000
20.400000	-0.010832	-6.401441	-0.957575	-1.386422	-1.978411	-2.079032	0.000000	-10.000000	0.366667	-20.866667	255.000000	1023.000000	1023.000000	2046.000000
20.420000	-0.010667	-6.304476	-1.009984	-1.396927	-1.853854	-2.043712	0.000000	-10.000000	0.366667	-20.583334	248.000000	1023.000000	1023.000000	2046.000000
20.440001	-0.010644	-6.290355	-1.028762	-1.307091	-1.831102	-2.123399	0.000000	-10.000000	0.358333	-20.233334	241.166672	1023.000000	1023.000000	2046.000000
20.459999	-0.010721	-6.335911	-1.006287	-1.300672	-1.916997	-2.111955	0.000000	-10.000000	0.316667	-19.700001	234.333328	1023.000000	1023.000000	2046.000000
20.480000	-0.010637	-6.286414	-0.978454	-1.298793	-1.919847	-2.089320	0.000000	-10.000000	0.300000	-19.450001	227.833328	1023.000000	1023.000000	2046.000000
20.500000	-0.010549	-6.234504	-1.023619	-1.387293	-1.821423	-2.002170	0.000000	-10.000000	0.283333	-18.950001	221.166672	1023.000000	1023.000000	2046.000000
20.520000	-0.010583	-6.254636	-1.150746	-1.420848	-1.664780	-2.018262	0.000000	-10.000000	0.300000	-18.600000	214.833328	1023.000000	1023.000000	2046.000000
20.540001	-0.010675	-6.308677	-1.170266	-1.512283	-1.660526	-1.965602	0.000000	-10.000000	0.283333	-17.983334	208.500000	1023.000000	1023.000000	2046.000000
20.559999	-0.011057	-6.534727	-1.193458	-1.457693	-1.775637	-2.107939	0.000000	-10.000000	0.266667	-17.600000	202.500000	1023.000000	1023.000000	2046.000000
20.580000	-0.010950	-6.471668	-1.210229	-1.545009	-1.703857	-2.012574	0.000000	-10.000000	0.241667	-17.183334	196.833328	1023.000000	1023.000000	2046.000000
20.600000	-0.010908	-6.446554	-1.254966	-1.657199	-1.624915	-1.909474	0.000000	-10.000000	0.216667	-16.650000	191.166672	1023.000000	1023.000000	2046.000000
20.620001	-0.011007	-6.505349	-1.342980	-1.725283	-1.554418	-1.882667	0.000000	-10.000000	0.200000	-15.900001	185.666672	1023.000000	1023.000000	2046.000000
20.639999	-0.011609	-6.860696	-1.524412	-1.793009	-1.609635	-1.933639	0.000000	-10.000000	0.191667	-15.300000	180.166672	1023.000000	1023.000000	2046.000000
20.660000	-0.012839	-7.587626	-1.756769	-1.989387	-1.791582	-2.049888	0.000000	-10.000000	0.200000	-15.033334	175.000000	1023.000000	1023.000000	2046.000000
20.680000	-0.014172	-8.375396	-1.959153	-2.315702	-1.941982	-2.158558	0.000000	-10.000000	0.200000	-14.966667	170.000000	1023.000000	1023.000000	2046.000000
20.700001	-0.015547	-9.188137	-2.324054	-2.543256	-1.932356	-2.388471	0.000000	-10.000000	0.200000	-14.833334	165.000000	1023.000000	1023.000000	2046.000000
20.719999	-0.016781	-9.917782	-2.532783	-2.793335	-2.055300	-2.536362	0.000000	-10.000000	0.200000	-14.650001	160.000000	1023.000000	1023.000000	2046.000000
20.740000	-0.018030	-10.655559	-2.705642	-2.922221	-2.276576	-2.751119	0.000000	-10.000000	0.200000	-14.700000	155.166672	1023.000000	1023.000000	2046.000000
20.760000	-0.018264	-10.794045	-2.666824	-3.070283	-2.395627	-2.661312	0.000000	-10.000000	0.208333	-14.833333	150.333328	1023.000000	1023.000000	2046.000000
20.780001	-0.018136	-10.718597	-2.683640	-3.152746	-2.298454	-2.583757	0.000000	-10.000000	0.225000	-15.133333	145.500000	1023.000000	1023.000000	2046.000000
20.799999	-0.017946	-10.605963	-2.736629	-3.132008	-2.182339	-2.554986	0.000000	-10.000000	0.233333	-15.500001	140.500000	1023.000000	1023.000000	2046.000000
20.820000	-0.018352	-10.846218	-2.832193	-3.131965	-2.254199	-2.627860	0.000000	-10.000000	0.241667	-15.866667	135.333328	1023.000000	1023.000000	2046.000000
20.840000	-0.019092	-11.283574	-2.951756	-3.094000	-2.443309	-2.794510	0.000000	-10.000000	0.241667	-16.250000	130.000000	1023.000000	1023.000000	2046.000000
20.860001	-0.020673	-12.217463	-3.195191	-3.138083	-2.756977	-3.127212	0.000000	-10.000000	0.250000	-16.350000	124.500000	1023.000000	1023.000000	2046.000000
20.879999	-0.023540	-13.912259	-3.573043	-3.577428	-3.153030	-3.608759	0.000000	-10.000000	0.250000	-16.533335	119.000000	1023.000000	1023.000000	2046.000000
20.900000	-0.027244	-16.101471	-4.220299	-4.131752	-3.535868	-4.213553	0.000000	-10.000000	0.241667	-16.433334	113.500000	1023.000000	1023.000000	2046.000000
20.920000	-0.030943	-18.287481	-4.905853	-4.667827	-3.978559	-4.735241	0.000000	-10.000000	0.241667	-16.500000	108.000000	1023.000000	1023.000000	2046.000000
20.940001	-0.033538	-19.820824	-5.413054	-5.081306	-4.321363	-5.005101	0.000000	-10.000000	0.241667	-16.383333	102.500000	1023.000000	1023.000000	2046.000000
20.959999	-0.035397	-20.919434	-5.750954	-5.207725	-4.639123	-5.321632	0.000000	-10.000000	0.241667	-16.516666	97.000000	1023.000000	1023.000000	2046.000000
20.980000	-0.036378	-21.499395	-5.911626	-5.367669	-4.844442	-5.375659	0.000000	-10.000000	0.241667	-16.516666	91.500000	1023.000000	1023.000000	2046.000000
21.000000	-0.036963	-21.845345	-6.100727	-5.483405	-4.880467	-5.380746	0.000000	-10.000000	0.241667	-16.666668	86.000000	1023.000000	1023.000000	2046.000000
21.020000	-0.037416	-22.112946	-6.277806	-5.541862	-4.842190	-5.451088	0.000000	-10.000000	0.241667	-16.466667	80.333336	1023.000000	1023.000000	2046.000000
21.040001	-0.037826	-22.354887	-6.389732	-5.552230	-4.876864	-5.536061	0.000000	-10.000000	0.241667	-16.233334	74.833336	1023.000000	1023.000000	2046.000000
21.059999	-0.038082	-22.506666	-6.442433	-5.598091	-4.933869	-5.532274	0.000000	-10.000000	0.233333	-15.833334	69.333336	1023.000000	1023.000000	2046.000000
21.080000	-0.038264	-22.613972	-6.422584	-5.608535	-5.024302	-5.558549	0.000000	-10.000000	0.225000	-15.666667	64.166664	1023.000000	1023.000000	2046.000000
21.100000	-0.038026	-22.473143	-6.379787	-5.656853	-4.984519	-5.451983	0.000000	-10.000000	0.216667	-15.416667	58.833332	1023.000000	1023.000000	2046.000000
21.120001	-0.037660	-22.256800	-6.399438	-5.754807	-4.796033	-5.306521	0.000000	-10.000000	0.208333	-15.300000	53.666668	1023.000000	1023.000000	2046.000000
21.139999	-0.037094	-21.922806	-6.355364	-5.723085	-4.621829	-5.222528	0.000000	-10.000000	0.208333	-15.050000	48.500000	1023.000000	1023.000000	2046.000000
21.160000	-0.036026	-21.291349	-6.286903	-5.583435	-4.386432	-5.034578	0.000000	-10.000000	0.200000	-14.983334	43.500000	1023.000000	1023.000000	2046.000000
21.180000	-0.035375	-20.906900	-6.139064	-5.483756	-4.401166	-4.882915	0.000000	-10.000000	0.208333	-14.850000	38.500000	1023.000000	1023.000000	2046.000000
21.200001	-0.034904	-20.628031	-6.029980	-5.465240	-4.346429	-4.786383	0.000000	-10.000000	0.208333	-14.733334	33.500000	1023.000000	1023.000000	2046.000000
21.219999	-0.035078	-20.731123	-6.106622	-5.638492	-4.277815	-4.708194	0.000000	-10.000000	0.208333	-14.433333	28.666666	1023.000000	1023.000000	2046.000000
21.240000	-0.035952	-21.247366	-6.357935	-5.811675	-4.215940	-4.861816	0.000000	-10.000000	0.200000	-14.150000	25.500000	1023.000000	1023.000000	2046.000000
21.260000	-0.037471	-22.145437	-6.609540	-6.042204	-4.372423	-5.121270	0.000000	-10.000000	0.200000	-14.016666	20.833334	1023.000000	1023.000000	2046.000000
21.280001	-0.039153	-23.139370	-6.812564	-6.361378	-4.653862	-5.311565	0.000000	-10.000000	0.200000	-14.016666	16.000000	1023.000000	1023.000000	2046.000000
21.299999	-0.040248	-23.786779	-7.030442	-6.729940	-4.681642	-5.344756	0.000000	-10.000000	0.191667	-13.933333	9.666667	1023.000000	1023.000000	2046.000000
21.320000	-0.041397	-24.465599	-7.264105	-7.101024	-4.663922	-5.436548	0.000000	-10.000000	0.183333	-13.666667	5.000000	1023.000000	1023.000000	2046.000000
21.340000	-0.042368	-25.039625	-7.404974	-7.348164	-4.742352	-5.544136	0.000000	-10.000000	0.175000	-13.350000	0.833333	1023.000000	1023.000000	2046.000000
21.360001	-0.043203	-25.533083	-7.438112	-7.553037	-4.925757	-5.616177	0.000000	-10.000000	0.158333	-12.933333	-3.333333	1023.000000	1023.000000	2046.000000
21.379999	-0.043583	-25.757833	-7.484552	-7.769889	-4.933155	-5.570236	0.000000	-10.000000	0.141667	-12.750000	-7.500000	1023.000000	1023.000000	2046.000000
21.400000	-0.043463	-25.686928	-7.582324	-7.930720	-4.722017	-5.451867	0.000000	-10.000000	0.116667	-12.716666	-11.833333	1023.000000	1023.000000	2046.000000
21.420000	-0.043135	-25.492678	-7.541630	-7.941771	-4.610230	-5.399047	0.000000	-10.000000	0.108333	-12.750000	-16.000000	1023.000000	1023.000000	2046.000000
21.440001	-0.042849	-25.323565	-7.443093	-7.833955	-4.650693	-5.395823	0.000000	-10.000000	0.116667	-12.600000	-20.000000	1023.000000	1023.000000	2046.000000
21.459999	-0.042286	-24.990919	-7.286815	-7.784050	-4.644424	-5.275630	0.000000	-10.000000	0.116667	-12.266666	-24.333334	1023.000000	1023.000000	2046.000000
21.480000	-0.041325	-24.423147	-7.209354	-7.747528	-4.390744	-5.075521	0.000000	-10.000000	0.116667	-11.966666	-28.666666	1023.000000	1023.000000	2046.000000
21.500000	-0.040572	-23.978140	-7.142811	-7.686404	-4.189333	-4.959591	0.000000	-10.000000	0.100000	-11.616667	-32.666668	1023.000000	1023.000000	2046.000000
21.520000	-0.040128	-23.715405	-7.066346	-7.604339	-4.127681	-4.917039	0.000000	-10.000000	0.100000	-11.316667	-36.333332	1023.000000	1023.000000	2046.000000
21.540001	-0.039884	-23.571522	-6.991828	-7.474429	-4.158325	-4.946939	0.000000	-10.000000	0.091667	-10.950000	-40.000000	1023.000000	1023.000000	2046.000000
21.559999	-0.039316	-23.235481	-6.856781	-7.437067	-4.101576	-4.840057	0.000000	-10.000000	0.075000	-10.183333	-43.833332	1023.000000	1023.000000	2046.000000
21.580000	-0.038841	-22.955065	-6.904651	-7.512192	-3.903876	-4.634345	0.000000	-10.000000	0.041667	-8.566668	-48.166668	1023.000000	1023.000000	2046.000000
21.600000	-0.038470	-22.735979	-6.894443	-7.442332	-3.747941	-4.651263	0.000000	-10.000000	0.016667	-7.100000	-51.166668	1023.000000	1023.000000	2046.000000
21.620001	-0.038266	-22.615475	-6.839302	-7.377520	-3.781888	-4.616765	0.000000	-10.000000	0.016667	-5.833333	-53.833332	1023.000000	1023.000000	2046.000000
21.639999	-0.038090	-22.511230	-6.788726	-7.270944	-3.795031	-4.656529	0.000000	-10.000000	0.016667	-4.900000	-55.166668	1023.000000	1023.000000	2046.000000
21.660000	-0.037612	-22.228582	-6.754192	-7.311804	-3.657830	-4.504756	0.000000	-10.000000	0.025000	-3.366667	-56.833332	1023.000000	1023.000000	2046.000000
21.680000	-0.037124	-21.940105	-6.735775	-7.351312	-3.508558	-4.344459	0.000000	-10.000000	0.008333	-1.666667	-57.666668	1023.000000	1023.000000	2046.000000
21.700001	-0.036870	-21.790070	-6.587105	-7.120646	-3.569065	-4.513254	0.000000	-10.000000	0.008333	-0.216667	-58.000000	1023.000000	1023.000000	2046.000000
21.719999	-0.036696	-21.687151	-6.627048	-7.179474	-3.498805	-4.381824	0.000000	-10.000000	0.000000	1.016667	-58.000000	1023.000000	1023.000000	2046.000000
21.740000	-0.036302	-21.454634	-6.505676	-7.160964	-3.490411	-4.297583	0.000000	-10.000000	0.008333	1.933333	-58.000000	1023.000000	1023.000000	2046.000000
21.760000	-0.036097	-21.333567	-6.573056	-7.153340	-3.383092	-4.224079	0.000000	-10.000000	0.008333	2.683333	-58.000000	1023.000000	1023.000000	2046.000000
21.780001	-0.036523	-21.585026	-6.743971	-7.216840	-3.342052	-4.282163	0.000000	-10.000000	0.016667	3.050000	-58.000000	1023.000000	1023.000000	2046.000000
21.799999	-0.037454	-22.135244	-6.933906	-7.355726	-3.411896	-4.433716	0.000000	-10.000000	0.008333	3.183333	-58.000000	1023.000000	1023.000000	2046.000000
21.820000	-0.038426	-22.709721	-7.082839	-7.421681	-3.569465	-4.635735	0.000000	-10.000000	0.008333	3.183333	-58.000000	1023.000000	1023.000000	2046.000000
21.840000	-0.038874	-22.974573	-7.029937	-7.580897	-3.717387	-4.646351	0.000000	-10.000000	0.000000	3.116667	-58.000000	1023.000000	1023.000000	2046.000000
21.860001	-0.039094	-23.104324	-7.098444	-7.645020	-3.654175	-4.706685	0.000000	-10.000000	0.008333	2.800000	-58.000000	1023.000000	1023.000000	2046.000000
21.879999	-0.038568	-22.793970	-7.035791	-7.632043	-3.534331	-4.591805	0.000000	-10.000000	0.016667	2.233333	-58.000000	1023.000000	1023.000000	2046.000000
21.900000	-0.038193	-22.571993	-6.991341	-7.469850	-3.507124	-4.603677	0.000000	-10.000000	0.033333	1.233333	-58.000000	1023.000000	1023.000000	2046.000000
21.920000	-0.037683	-22.270782	-6.864609	-7.316031	-3.540856	-4.549287	0.000000	-10.000000	0.025000	0.500000	-58.000000	1023.000000	1023.000000	2046.000000
21.940001	-0.037459	-22.138325	-6.780651	-7.258083	-3.601434	-4.498158	0.000000	-10.000000	0.025000	0.000000	-58.000000	1023.000000	1023.000000	2046.000000
21.959999	-0.037509	-22.167997	-6.872197	-7.254406	-3.561464	-4.479929	0.000000	-10.000000	0.016667	0.000000	-58.000000	1023.000000	1023.000000	2046.000000
21.980000	-0.038922	-23.003191	-7.139683	-7.300952	-3.730125	-4.832430	0.000000	-10.000000	0.016667	0.266667	-58.000000	1023.000000	1023.000000	2046.000000
22.000000	-0.041795	-24.700678	-7.506786	-7.625876	-4.148994	-5.419021	0.000000	-10.000000	0.008333	1.066667	-58.000000	1023.000000	1023.000000	2046.000000
22.020000	-0.045389	-26.825117	-8.031067	-8.028811	-4.708087	-6.057151	0.000000	-10.000000	0.000000	2.166667	-58.000000	1023.000000	1023.000000	2046.000000
22.040001	-0.048184	-28.476891	-8.466926	-8.414937	-5.189486	-6.405541	0.000000	-10.000000	0.000000	3.083333	-58.000000	1023.000000	1023.000000	2046.000000
22.059999	-0.049700	-29.372908	-8.792335	-8.663389	-5.345548	-6.571636	0.000000	-10.000000	0.000000	3.416667	-58.000000	1023.000000	1023.000000	2046.000000
22.080000	-0.050544	-29.871534	-9.068054	-8.734519	-5.394444	-6.674518	0.000000	-10.000000	0.000000	3.516667	-58.000000	1023.000000	1023.000000	2046.000000
22.100000	-0.050908	-30.086535	-9.146220	-8.704896	-5.498637	-6.736781	0.000000	-10.000000	0.000000	3.733334	-58.000000	1023.000000	1023.000000	2046.000000
22.120001	-0.050933	-30.101202	-9.238293	-8.668462	-5.506548	-6.687900	0.000000	-10.000000	0.000000	4.283334	-58.000000	1023.000000	1023.000000	2046.000000
22.139999	-0.050950	-30.111166	-9.178232	-8.541417	-5.640889	-6.750628	0.000000	-10.000000	0.000000	5.050000	-58.000000	1023.000000	1023.000000	2046.000000
22.160000	-0.050473	-29.829359	-9.098615	-8.499160	-5.594900	-6.636683	0.000000	-10.000000	-0.016667	5.750000	-58.000000	1023.000000	1023.000000	2046.000000
22.180000	-0.050028	-29.566263	-9.019848	-8.427337	-5.506693	-6.612384	0.000000	-10.000000	-0.016667	6.166667	-58.000000	1023.000000	1023.000000	2046.000000
22.200001	-0.049343	-29.161543	-8.990822	-8.379670	-5.297394	-6.493657	0.000000	-10.000000	-0.016667	6.216667	-58.000000	1023.000000	1023.000000	2046.000000
22.219999	-0.048519	-28.674744	-8.917746	-8.301818	-5.120172	-6.335008	0.000000	-10.000000	-0.008333	6.100000	-58.000000	1023.000000	1023.000000	2046.000000
22.240000	-0.047819	-28.260851	-8.740462	-8.143726	-5.093195	-6.283468	0.000000	-10.000000	-0.016667	5.983334	-58.000000	1023.000000	1023.000000	2046.000000
22.260000	-0.046723	-27.613201	-8.471884	-7.992168	-5.008048	-6.141103	0.000000	-10.000000	-0.016667	5.700000	-44.833332	1023.000000	1023.000000	2046.000000
22.280001	-0.045072	-26.637796	-8.366879	-7.941482	-4.614864	-5.714571	0.000000	-10.000000	-0.008333	4.983334	-17.833334	1023.000000	1023.000000	2046.000000
22.299999	-0.043709	-25.831987	-8.240093	-7.787648	-4.329363	-5.474882	0.000000	-10.000000	0.000000	4.266667	9.166667	1023.000000	1023.000000	2046.000000
22.320000	-0.042834	-25.315006	-8.060223	-7.684927	-4.171906	-5.397949	0.000000	-10.000000	0.000000	3.683333	23.500000	1023.000000	1023.000000	2046.000000
22.340000	-0.042722	-25.248938	-8.071773	-7.643027	-4.126805	-5.407333	0.000000	-10.000000	0.008333	3.000000	24.333334	1023.000000	1023.000000	2046.000000
22.360001	-0.043265	-25.569685	-8.117138	-7.665131	-4.237573	-5.549844	0.000000	-10.000000	0.025000	1.250000	25.333334	1023.000000	1023.000000	2046.000000
22.379999	-0.044196	-26.119650	-8.277559	-7.936604	-4.310310	-5.595177	0.000000	-10.000000	0.041667	-0.833333	25.833334	1023.000000	1023.000000	2046.000000
22.400000	-0.045470	-26.872931	-8.474401	-8.217572	-4.435240	-5.745717	0.000000	-10.000000	0.041667	-2.800000	26.000000	1023.000000	1023.000000	2046.000000
22.420000	-0.046420	-27.433935	-8.721059	-8.465982	-4.414898	-5.831996	0.000000	-10.000000	0.033333	-3.800000	26.000000	1023.000000	1023.000000	2046.000000
22.440001	-0.047522	-28.085609	-8.892724	-8.723127	-4.494334	-5.975424	0.000000	-10.000000	0.033333	-4.383334	26.000000	1023.000000	1023.000000	2046.000000
22.459999	-0.048347	-28.573122	-8.900270	-8.855639	-4.728911	-6.088304	0.000000	-10.000000	0.041667	-4.816667	26.000000	1023.000000	1023.000000	2046.000000
22.480000	-0.048716	-28.790895	-8.866820	-9.041195	-4.816397	-6.066484	0.000000	-10.000000	0.050000	-5.433333	26.000000	1023.000000	1023.000000	2046.000000
22.500000	-0.048750	-28.811304	-8.842171	-9.120983	-4.800597	-6.047553	0.000000	-10.000000	0.058333	-6.283333	26.000000	1023.000000	1023.000000	2046.000000
22.520000	-0.048369	-28.586149	-8.866398	-9.144125	-4.621815	-5.953811	0.000000	-10.000000	0.058333	-7.100000	26.000000	1023.000000	1023.000000	2046.000000
22.540001	-0.047796	-28.247629	-8.697191	-9.090141	-4.575561	-5.884735	0.000000	-10.000000	0.066667	-7.816667	26.000000	1023.000000	1023.000000	2046.000000
22.559999	-0.047158	-27.870241	-8.581259	-9.019864	-4.512277	-5.756843	0.000000	-10.000000	0.075000	-8.400000	26.000000	1023.000000	1023.000000	2046.000000
22.580000	-0.046774	-27.643385	-8.425923	-8.848191	-4.570462	-5.798808	0.000000	-10.000000	0.091667	-8.833333	22.500000	1023.000000	1023.000000	2046.000000
22.600000	-0.046012	-27.193054	-8.246202	-8.743956	-4.523321	-5.679576	0.000000	-10.000000	0.100000	-9.083333	14.833333	1023.000000	1023.000000	2046.000000
22.620001	-0.045129	-26.671370	-8.119971	-8.667789	-4.350936	-5.532675	0.000000	-10.000000	0.100000	-9.316667	6.333333	1023.000000	1023.000000	2046.000000
22.639999	-0.044332	-26.200483	-8.026093	-8.564471	-4.192923	-5.416995	0.000000	-10.000000	0.100000	-9.583333	0.333333	1023.000000	1023.000000	2046.000000
22.660000	-0.043808	-25.890255	-7.953860	-8.520981	-4.069320	-5.346095	0.000000	-10.000000	0.100000	-9.916667	-2.666667	1023.000000	1023.000000	2046.000000
22.680000	-0.043511	-25.715130	-7.875495	-8.407859	-4.084301	-5.347474	0.000000	-10.000000	0.100000	-10.133333	-5.833333	1023.000000	1023.000000	2046.000000
22.700001	-0.043267	-25.570856	-7.778691	-8.231977	-4.144310	-5.415880	0.000000	-10.000000	0.100000	-10.266666	-9.166667	1023.000000	1023.000000	2046.000000
22.719999	-0.042863	-25.332108	-7.695412	-8.267783	-4.130858	-5.238055	0.000000	-10.000000	0.091667	-10.250000	-12.500000	1023.000000	1023.000000	2046.000000
22.740000	-0.042617	-25.186666	-7.677427	-8.284090	-4.068727	-5.156422	0.000000	-10.000000	0.091667	-10.250000	-16.000000	1023.000000	1023.000000	2046.000000
22.760000	-0.042425	-25.072924	-7.723497	-8.232082	-3.953120	-5.164223	0.000000	-10.000000	0.091667	-10.216667	-19.500000	1023.000000	1023.000000	2046.000000
22.780001	-0.042378	-25.045441	-7.698865	-8.243007	-3.972198	-5.131370	0.000000	-10.000000	0.083333	-10.283334	-22.833334	1023.000000	1023.000000	2046.000000
22.799999	-0.042520	-25.129417	-7.673946	-8.240763	-4.039224	-5.175485	0.000000	-10.000000	0.075000	-10.283334	-26.333334	1023.000000	1023.000000	2046.000000
22.820000	-0.042455	-25.091051	-7.574550	-8.158157	-4.098966	-5.259378	0.000000	-10.000000	0.075000	-10.216667	-29.666666	1023.000000	1023.000000	2046.000000
22.840000	-0.042076	-24.867023	-7.489867	-8.110137	-4.046223	-5.220797	0.000000	-10.000000	0.083333	-10.066667	-33.166668	1023.000000	1023.000000	2046.000000
22.860001	-0.042124	-24.895210	-7.604366	-8.242411	-3.942069	-5.106366	0.000000	-10.000000	0.083333	-9.883334	-36.500000	1023.000000	1023.000000	2046.000000
22.879999	-0.042765	-25.274303	-7.762969	-8.334192	-3.997756	-5.179386	0.000000	-10.000000	0.066667	-9.666667	-39.833332	1023.000000	1023.000000	2046.000000
22.900000	-0.043509	-25.713812	-7.921077	-8.429475	-4.081399	-5.281859	0.000000	-10.000000	0.066667	-9.466667	-43.000000	1023.000000	1023.000000	2046.000000
22.920000	-0.044088	-26.055809	-7.951948	-8.399100	-4.243324	-5.461436	0.000000	-10.000000	0.066667	-9.283334	-46.166668	1023.000000	1023.000000	2046.000000
22.940001	-0.044370	-26.222689	-7.848911	-8.486240	-4.423530	-5.464006	0.000000	-10.000000	0.075000	-9.100000	-49.333332	1023.000000	1023.000000	2046.000000
22.959999	-0.043908	-25.949732	-7.801887	-8.489742	-4.289598	-5.368505	0.000000	-10.000000	0.075000	-8.933333	-52.500000	1023.000000	1023.000000	2046.000000
22.980000	-0.043760	-25.862162	-7.884251	-8.495959	-4.154506	-5.327446	0.000000	-10.000000	0.083333	-8.833334	-55.500000	1023.000000	1023.000000	2046.000000
23.000000	-0.043939	-25.968050	-7.943544	-8.500268	-4.137707	-5.386532	0.000000	-10.000000	0.075000	-8.716667	-58.500000	1023.000000	1023.000000	2046.000000
23.020000	-0.044842	-26.501356	-8.111968	-8.541876	-4.316845	-5.530667	0.000000	-10.000000	0.083333	-8.583334	-61.333332	1023.000000	1023.000000	2046.000000
23.040001	-0.046314	-27.371685	-8.333730	-8.562071	-4.660130	-5.815754	0.000000	-10.000000	0.066667	-8.333334	-64.166664	1023.000000	1023.000000	2046.000000
23.059999	-0.048764	-28.819729	-8.646868	-8.869501	-5.111744	-6.191617	0.000000	-10.000000	0.075000	-7.866667	-66.833336	1023.000000	1023.000000	2046.000000
23.080000	-0.051851	-30.644075	-9.145745	-9.281163	-5.482132	-6.735034	0.000000	-10.000000	0.058333	-7.366667	-69.500000	1023.000000	1023.000000	2046.000000
23.100000	-0.054854	-32.418884	-9.654806	-9.665545	-5.888746	-7.209787	0.000000	-10.000000	0.058333	-6.833333	-72.000000	1023.000000	1023.000000	2046.000000
23.120001	-0.057197	-33.803402	-10.128967	-9.928163	-6.177847	-7.568424	0.000000	-10.000000	0.050000	-6.683333	-74.333336	1023.000000	1023.000000	2046.000000
23.139999	-0.058888	-34.802856	-10.472225	-10.084430	-6.487935	-7.758267	0.000000	-10.000000	0.058333	-6.700000	-76.500000	1023.000000	1023.000000	2046.000000
23.160000	-0.059915	-35.409943	-10.647779	-10.172413	-6.724639	-7.865111	0.000000	-10.000000	0.050000	-6.883334	-78.833336	1023.000000	1023.000000	2046.000000
23.180000	-0.060380	-35.684303	-10.768629	-10.201759	-6.808836	-7.905077	0.000000	-10.000000	0.058333	-7.000000	-81.166664	1023.000000	1023.000000	2046.000000
23.200001	-0.060485	-35.746674	-10.925608	-10.250484	-6.743409	-7.827174	0.000000	-10.000000	0.050000	-6.883333	-83.500000	1023.000000	1023.000000	2046.000000
23.219999	-0.060566	-35.794334	-11.035518	-10.247898	-6.692513	-7.818406	0.000000	-10.000000	0.058333	-6.550000	-85.666664	1023.000000	1023.000000	2046.000000
23.240000	-0.060819	-35.944206	-11.025614	-10.284976	-6.816322	-7.817296	0.000000	-10.000000	0.050000	-6.200000	-87.166664	1023.000000	1023.000000	2046.000000
23.260000	-0.060755	-35.906059	-11.010201	-10.277937	-6.825669	-7.792254	0.000000	-10.000000	0.058333	-5.850000	-89.166664	1023.000000	1023.000000	2046.000000
23.280001	-0.060383	-35.686451	-10.965658	-10.283232	-6.734445	-7.703118	0.000000	-10.000000	0.058333	-5.600000	-91.000000	1023.000000	1023.000000	2046.000000
23.299999	-0.059866	-35.380604	-11.010471	-10.308610	-6.482388	-7.579134	0.000000	-10.000000	0.050000	-5.050000	-93.500000	1023.000000	1023.000000	2046.000000
23.320000	-0.059304	-35.048557	-10.918695	-10.300448	-6.343929	-7.485486	0.000000	-10.000000	0.025000	-4.133333	-95.333336	1023.000000	1023.000000	2046.000000
23.340000	-0.058372	-34.497875	-10.851558	-10.159691	-6.172720	-7.313907	0.000000	-10.000000	0.008333	-3.033333	-96.833336	1023.000000	1023.000000	2046.000000
23.360001	-0.057344	-33.890469	-10.647369	-10.049423	-6.104220	-7.089455	0.000000	-10.000000	0.016667	-1.850000	-97.666664	1023.000000	1023.000000	2046.000000
23.379999	-0.056153	-33.186554	-10.449121	-10.052270	-5.859380	-6.825785	0.000000	-10.000000	0.016667	-0.250000	-98.000000	1023.000000	1023.000000	2046.000000
23.400000	-0.055547	-32.828148	-10.458032	-10.037998	-5.587348	-6.744768	0.000000	-10.000000	0.016667	1.316667	-98.000000	1023.000000	1023.000000	2046.000000
23.420000	-0.055754	-32.950764	-10.539514	-10.076758	-5.551259	-6.783234	0.000000	-10.000000	0.000000	2.866667	-98.000000	1023.000000	1023.000000	2046.000000
23.440001	-0.056654	-33.482445	-10.671509	-10.155660	-5.684636	-6.970641	0.000000	-10.000000	0.000000	3.483333	-98.000000	1023.000000	1023.000000	2046.000000
23.459999	-0.057582	-34.030708	-10.803029	-10.427763	-5.759885	-7.040031	0.000000	-10.000000	-0.016667	4.483334	-98.000000	1023.000000	1023.000000	2046.000000
23.480000	-0.058481	-34.562054	-11.000547	-10.754572	-5.753209	-7.053727	0.000000	-10.000000	-0.025000	5.466667	-98.000000	1023.000000	1023.000000	2046.000000
23.500000	-0.059141	-34.952503	-11.165766	-10.951005	-5.719597	-7.116137	0.000000	-10.000000	-0.025000	6.800000	-98.000000	1023.000000	1023.000000	2046.000000
23.520000	-0.059805	-35.344482	-11.212971	-11.086390	-5.854305	-7.190816	0.000000	-10.000000	-0.016667	7.916667	-98.000000	1023.000000	1023.000000	2046.000000
23.540001	-0.059979	-35.447605	-11.104255	-11.174646	-5.944118	-7.224585	0.000000	-10.000000	-0.016667	8.866667	-98.000000	1023.000000	1023.000000	2046.000000
23.559999	-0.059700	-35.282494	-11.126809	-11.355314	-5.756427	-7.043943	0.000000	-10.000000	-0.025000	9.633334	-98.000000	1023.000000	1023.000000	2046.000000
23.580000	-0.059179	-34.974747	-11.088461	-11.300513	-5.569388	-7.016383	0.000000	-10.000000	-0.025000	9.983334	-98.000000	1023.000000	1023.000000	2046.000000
23.600000	-0.058274	-34.440220	-10.882098	-11.173906	-5.515800	-6.868416	0.000000	-10.000000	-0.025000	10.350000	-58.000000	1023.000000	1023.000000	2046.000000
23.620001	-0.056972	-33.670689	-10.593507	-11.008249	-5.403605	-6.665328	0.000000	-10.000000	-0.025000	10.550000	-18.000000	1023.000000	1023.000000	2046.000000
23.639999	-0.055611	-32.865807	-10.397902	-10.814247	-5.160736	-6.492921	0.000000	-10.000000	-0.033333	10.850000	24.333334	1023.000000	1023.000000	2046.000000
23.660000	-0.054015	-31.922962	-10.177847	-10.623647	-4.872622	-6.248847	0.000000	-10.000000	-0.050000	11.250000	28.000000	1023.000000	1023.000000	2046.000000
23.680000	-0.052619	-31.098032	-9.964216	-10.446374	-4.693088	-5.994356	0.000000	-10.000000	-0.066667	11.650000	31.666666	1023.000000	1023.000000	2046.000000
23.700001	-0.051437	-30.399086	-9.756594	-10.146172	-4.591959	-5.904361	0.000000	-10.000000	-0.083333	12.300000	34.333332	1023.000000	1023.000000	2046.000000
23.719999	-0.050108	-29.613976	-9.470868	-10.007204	-4.451844	-5.684058	0.000000	-10.000000	-0.100000	13.116667	37.000000	1023.000000	1023.000000	2046.000000
23.740000	-0.048839	-28.863937	-9.277395	-9.890306	-4.244796	-5.451440	0.000000	-10.000000	-0.125000	14.133333	41.166668	1023.000000	1023.000000	2046.000000
23.760000	-0.047660	-28.167137	-9.154151	-9.693860	-3.977514	-5.341613	0.000000	-10.000000	-0.158333	15.216667	45.666668	1023.000000	1023.000000	2046.000000
23.780001	-0.046420	-27.434288	-8.973169	-9.506662	-3.821686	-5.132771	0.000000	-10.000000	-0.191667	16.266666	50.500000	1023.000000	1023.000000	2046.000000
23.799999	-0.045474	-26.875303	-8.776895	-9.253021	-3.785354	-5.060034	0.000000	-10.000000	-0.233333	17.933334	57.833332	1023.000000	1023.000000	2046.000000
23.820000	-0.044258	-26.156273	-8.533997	-9.118977	-3.657434	-4.845865	0.000000	-10.000000	-0.275000	19.366667	65.666664	1023.000000	1023.000000	2046.000000
23.840000	-0.043131	-25.490421	-8.404604	-9.045920	-3.421511	-4.618385	0.000000	-10.000000	-0.308333	20.366667	71.833336	1023.000000	1023.000000	2046.000000
23.860001	-0.042190	-24.934452	-8.286930	-8.807913	-3.247002	-4.592607	0.000000	-10.000000	-0.325000	21.416668	78.666664	1023.000000	1023.000000	2046.000000
23.879999	-0.041349	-24.436996	-8.111224	-8.599842	-3.234358	-4.491572	0.000000	-10.000000	-0.333333	22.350000	85.666664	1023.000000	1023.000000	2046.000000
23.900000	-0.040322	-23.830313	-7.921883	-8.405590	-3.152410	-4.350430	0.000000	-10.000000	-0.341667	23.750000	95.333336	1023.000000	1023.000000	2046.000000
23.920000	-0.039170	-23.149273	-7.770606	-8.296385	-2.956060	-4.126223	0.000000	-10.000000	-0.350000	24.283333	100.333336	1023.000000	1023.000000	2046.000000
23.940001	-0.038141	-22.541605	-7.623410	-8.126556	-2.813708	-3.977931	0.000000	-10.000000	-0.375000	25.266666	108.500000	1023.000000	1023.000000	2046.000000
23.959999	-0.037217	-21.995392	-7.527882	-8.006795	-2.652038	-3.808676	0.000000	-10.000000	-0.416667	25.766666	116.833336	1023.000000	1023.000000	2046.000000
23.980000	-0.036923	-21.821617	-7.472345	-7.788780	-2.712500	-3.847992	0.000000	-10.000000	-0.458333	26.266666	125.166664	1023.000000	1023.000000	2046.000000
24.000000	-0.036752	-21.720186	-7.384854	-7.775060	-2.802168	-3.758104	0.000000	-10.000000	-0.466667	26.716667	131.000000	1023.000000	1023.000000	2046.000000
24.020000	-0.036807	-21.753044	-7.436940	-7.799810	-2.730682	-3.785612	0.000000	-10.000000	-0.466667	27.316668	137.000000	1023.000000	1023.000000	2046.000000
24.040001	-0.036526	-21.586758	-7.469182	-7.847689	-2.593095	-3.676790	0.000000	-10.000000	-0.491667	28.450001	149.166672	1023.000000	1023.000000	2046.000000
24.059999	-0.036022	-21.289164	-7.357068	-7.669253	-2.575120	-3.687723	0.000000	-10.000000	-0.541667	29.266666	161.666672	1023.000000	1023.000000	2046.000000
24.080000	-0.035078	-20.731058	-7.166427	-7.333379	-2.547585	-3.683667	0.000000	-10.000000	-0.583333	29.950001	171.166672	1023.000000	1023.000000	2046.000000
24.100000	-0.033312	-19.687269	-6.718260	-7.135915	-2.484562	-3.348531	0.000000	-10.000000	-0.583333	30.116667	181.166672	1023.000000	1023.000000	2046.000000
24.120001	-0.031206	-18.442621	-6.469758	-6.740736	-2.121010	-3.111118	0.000000	-10.000000	-0.566667	30.133333	187.833328	1023.000000	1023.000000	2046.000000
24.139999	-0.029225	-17.271976	-6.160872	-6.346821	-1.900522	-2.863760	0.000000	-10.000000	-0.566667	30.150000	197.833328	1023.000000	1023.000000	2046.000000
24.160000	-0.027800	-16.429916	-5.840636	-5.966377	-1.908248	-2.714655	0.000000	-10.000000	-0.566667	30.299999	207.833328	1023.000000	1023.000000	2046.000000
24.180000	-0.026897	-15.896244	-5.623440	-5.725253	-1.907651	-2.639901	0.000000	-10.000000	-0.575000	30.400000	221.166672	1023.000000	1023.000000	2046.000000
24.200001	-0.027179	-16.062880	-5.703826	-5.641133	-1.912404	-2.805517	0.000000	-10.000000	-0.566667	30.500000	231.166672	1023.000000	1023.000000	2046.000000
24.219999	-0.029833	-17.631523	-6.070338	-5.783456	-2.364975	-3.412753	0.000000	-10.000000	-0.566667	30.350000	241.333328	1023.000000	1023.000000	2046.000000
24.240000	-0.033052	-19.533567	-6.535385	-6.051213	-3.004565	-3.942404	0.000000	-10.000000	-0.558333	30.250000	248.166672	1023.000000	1023.000000	2046.000000
24.260000	-0.034822	-20.579815	-6.828324	-6.292539	-3.320866	-4.138085	0.000000	-10.000000	-0.550000	29.783333	261.833344	1023.000000	1023.000000	2046.000000
24.280001	-0.035242	-20.827929	-7.030499	-6.425765	-3.323347	-4.048318	0.000000	-10.000000	-0.550000	29.416668	268.666656	1023.000000	1023.000000	2046.000000
24.299999	-0.035215	-20.811794	-7.158175	-6.363032	-3.254721	-4.035865	0.000000	-10.000000	-0.550000	29.216667	278.500000	1023.000000	1023.000000	2046.000000
24.320000	-0.034832	-20.585707	-7.177936	-6.202216	-3.246019	-3.959537	0.000000	-10.000000	-0.533333	29.600000	288.166656	1023.000000	1023.000000	2046.000000
24.340000	-0.033844	-20.001844	-6.995124	-5.932173	-3.238441	-3.836106	0.000000	-10.000000	-0.550000	29.833334	301.166656	1023.000000	1023.000000	2046.000000
24.360001	-0.032635	-19.287144	-6.843372	-5.758533	-3.067965	-3.617275	0.000000	-10.000000	-0.558333	29.983334	314.500000	1023.000000	1023.000000	2046.000000
24.379999	-0.031354	-18.530369	-6.688221	-5.578159	-2.862401	-3.401588	0.000000	-10.000000	-0.583333	29.916666	321.166656	1023.000000	1023.000000	2046.000000
24.400000	-0.030189	-17.841402	-6.486354	-5.326305	-2.785838	-3.242905	0.000000	-10.000000	-0.566667	29.933334	331.166656	1023.000000	1023.000000	2046.000000
24.420000	-0.028633	-16.922222	-6.215744	-5.051274	-2.619586	-3.035619	0.000000	-10.000000	-0.558333	30.183334	341.166656	1023.000000	1023.000000	2046.000000
24.440001	-0.026860	-15.874136	-5.900596	-4.831525	-2.410170	-2.731846	0.000000	-10.000000	-0.550000	30.433334	351.166656	1023.000000	1023.000000	2046.000000
24.459999	-0.024971	-14.757626	-5.660334	-4.561788	-2.053400	-2.482103	0.000000	-10.000000	-0.566667	30.616667	361.500000	1023.000000	1023.000000	2046.000000
24.480000	-0.023098	-13.651011	-5.355940	-4.289762	-1.810186	-2.195123	0.000000	-10.000000	-0.583333	30.483334	368.500000	1023.000000	1023.000000	2046.000000
24.500000	-0.021061	-12.447293	-5.009551	-3.920567	-1.649095	-1.868081	0.000000	-10.000000	-0.566667	30.150000	382.166656	1023.000000	1023.000000	2046.000000
24.520000	-0.018804	-11.113167	-4.599951	-3.628190	-1.361642	-1.523384	0.000000	-10.000000	-0.550000	29.650000	392.166656	1023.000000	1023.000000	2046.000000
24.540001	-0.016951	-10.017801	-4.363090	-3.333135	-1.001935	-1.319641	0.000000	-10.000000	-0.516667	29.300001	405.500000	1023.000000	1023.000000	2046.000000
24.559999	-0.015707	-9.283085	-4.201995	-3.167185	-0.807908	-1.105997	0.000000	-10.000000	-0.500000	28.616667	415.166656	1023.000000	1023.000000	2046.000000
24.580000	-0.015318	-9.053191	-4.067612	-3.028726	-0.850426	-1.106428	0.000000	-10.000000	-0.466667	28.233334	421.500000	1023.000000	1023.000000	2046.000000
24.600000	-0.015177	-8.969465	-3.970560	-3.126814	-0.801714	-1.070378	0.000000	-10.000000	-0.425000	27.266666	430.833344	1023.000000	1023.000000	2046.000000
24.620001	-0.015398	-9.099931	-4.070884	-3.158409	-0.732737	-1.137901	0.000000	-10.000000	-0.400000	26.833334	437.166656	1023.000000	1023.000000	2046.000000
24.639999	-0.015695	-9.275873	-4.069209	-3.237447	-0.826352	-1.142865	0.000000	-10.000000	-0.383333	26.350000	449.333344	1023.000000	1023.000000	2046.000000
24.660000	-0.015787	-9.330390	-3.961653	-3.169790	-0.967186	-1.231761	0.000000	-10.000000	-0.391667	26.299999	455.166656	1023.000000	1023.000000	2046.000000
24.680000	-0.015116	-8.933265	-3.761263	-3.209315	-0.874645	-1.088041	0.000000	-10.000000	-0.391667	25.950001	463.833344	1023.000000	1023.000000	2046.000000
24.700001	-0.014250	-8.421901	-3.596071	-3.137599	-0.692362	-0.995869	0.000000	-10.000000	-0.383333	25.433334	469.500000	1023.000000	1023.000000	2046.000000
24.719999	-0.013031	-7.701449	-3.311808	-2.991096	-0.579023	-0.819522	0.000000	-10.000000	-0.375000	24.900000	478.166656	1023.000000	1023.000000	2046.000000
24.740000	-0.011634	-6.875465	-2.908567	-2.645483	-0.577794	-0.743622	0.000000	-10.000000	-0.366667	24.583334	486.666656	1023.000000	1023.000000	2046.000000
24.760000	-0.009343	-5.521636	-2.538961	-2.417586	-0.196233	-0.368856	0.000000	-10.000000	-0.358333	24.516666	495.000000	1023.000000	1023.000000	2046.000000
24.780001	-0.007239	-4.278419	-2.178912	-2.091096	0.088039	-0.096451	0.000000	-10.000000	-0.350000	24.333334	503.000000	1023.000000	1023.000000	2046.000000
24.799999	-0.005325	-3.146933	-1.806976	-1.719295	0.247268	0.132070	0.000000	-10.000000	-0.358333	24.166666	511.000000	1023.000000	1023.000000	2046.000000
24.820000	-0.003191	-1.886130	-1.319168	-1.374760	0.421290	0.386508	0.000000	-10.000000	-0.358333	23.983334	519.000000	1023.000000	1023.000000	2046.000000
24.840000	-0.001013	-0.598570	-0.983727	-1.029195	0.779408	0.634944	0.000000	-10.000000	-0.358333	23.700001	527.000000	1023.000000	1023.000000	2046.000000
24.860001	0.000665	0.392968	-0.696794	-0.723488	0.984569	0.828680	0.000000	-10.000000	-0.350000	23.866667	535.000000	1023.000000	1023.000000	2046.000000
24.879999	0.002282	1.348536	-0.285720	-0.402727	1.068144	0.968839	0.000000	-10.000000	-0.350000	23.950001	543.000000	1023.000000	1023.000000	2046.000000
24.900000	0.004085	2.414445	0.006614	-0.181267	1.372500	1.216599	0.000000	-10.000000	-0.350000	24.183334	553.666687	1023.000000	1023.000000	2046.000000
24.920000	0.005550	3.280067	0.227689	0.126971	1.605597	1.319810	0.000000	-10.000000	-0.350000	24.033335	561.666687	1023.000000	1023.000000	2046.000000
24.940001	0.006654	3.932578	0.484742	0.433450	1.629781	1.384605	0.000000	-10.000000	-0.350000	23.950001	569.666687	1023.000000	1023.000000	2046.000000
24.959999	0.008048	4.756617	0.818363	0.575572	1.743409	1.619273	0.000000	-10.000000	-0.350000	23.966667	575.000000	1023.000000	1023.000000	2046.000000
24.980000	0.009214	5.445323	0.964222	0.766338	1.996087	1.718676	0.000000	-10.000000	-0.350000	23.950001	583.000000	1023.000000	1023.000000	2046.000000
25.000000	0.010429	6.163322	1.159113	0.916160	2.173443	1.914606	0.000000	-10.000000	-0.333333	23.783333	591.000000	1023.000000	1023.000000	2046.000000
25.020000	0.011220	6.630817	1.397720	1.220283	2.121544	1.891270	0.000000	-10.000000	-0.333333	23.600000	599.000000	1023.000000	1023.000000	2046.000000
25.040001	0.012391	7.323148	1.639937	1.341337	2.287525	2.054349	0.000000	-10.000000	-0.316667	23.433334	609.666687	1023.000000	1023.000000	2046.000000
25.059999	0.013195	7.798439	1.749085	1.443523	2.430120	2.175712	0.000000	-10.000000	-0.316667	23.416666	617.666687	1023.000000	1023.000000	2046.000000
25.080000	0.013395	7.916642	1.797225	1.499742	2.476316	2.143359	0.000000	-10.000000	-0.308333	23.350000	625.666687	1023.000000	1023.000000	2046.000000
25.100000	0.013136	7.763218	1.865706	1.532867	2.339809	2.024836	0.000000	-10.000000	-0.308333	23.083334	630.833313	1023.000000	1023.000000	2046.000000
25.120001	0.013395	7.916400	2.009944	1.573651	2.314368	2.018438	0.000000	-10.000000	-0.308333	22.933334	638.500000	1023.000000	1023.000000	2046.000000
25.139999	0.014438	8.532725	2.199286	1.668453	2.518572	2.146415	0.000000	-10.000000	-0.300000	22.900000	646.166687	1023.000000	1023.000000	2046.000000
25.160000	0.015569	9.201086	2.468252	1.985632	2.651302	2.095901	0.000000	-10.000000	-0.300000	22.950001	653.833313	1023.000000	1023.000000	2046.000000
25.180000	0.017213	10.172783	2.829606	2.303176	2.726072	2.313929	0.000000	-10.000000	-0.300000	22.900000	661.500000	1023.000000	1023.000000	2046.000000
25.200001	0.018575	10.977651	3.161026	2.547891	2.815287	2.453447	0.000000	-10.000000	-0.283333	22.483334	669.166687	1023.000000	1023.000000	2046.000000
25.219999	0.019702	11.643605	3.280911	2.695705	3.055367	2.611623	0.000000	-10.000000	-0.266667	22.083334	676.666687	1023.000000	1023.000000	2046.000000
25.240000	0.020204	11.940762	3.455168	2.868353	3.057411	2.559830	0.000000	-10.000000	-0.250000	21.733334	684.166687	1023.000000	1023.000000	2046.000000
25.260000	0.019722	11.655556	3.471376	2.958312	2.850877	2.374990	0.000000	-10.000000	-0.250000	21.633333	691.500000	1023.000000	1023.000000	2046.000000
25.280001	0.018204	10.758495	3.354403	2.937033	2.517135	1.949925	0.000000	-10.000000	-0.266667	21.700001	698.833313	1023.000000	1023.000000	2046.000000
25.299999	0.015320	9.053852	2.913505	2.550218	2.088631	1.501498	0.000000	-10.000000	-0.258333	21.550001	706.000000	1023.000000	1023.000000	2046.000000
25.320000	0.012438	7.350960	2.431785	2.240822	1.687403	0.990950	0.000000	-10.000000	-0.275000	21.550001	713.166687	1023.000000	1023.000000	2046.000000
25.340000	0.010332	6.106434	2.031254	1.975070	1.391982	0.708129	0.000000	-10.000000	-0.241667	21.216667	720.333313	1023.000000	1023.000000	2046.000000
25.360001	0.009255	5.469480	1.785728	1.861141	1.236913	0.585697	0.000000	-10.000000	-0.250000	20.600000	727.500000	1023.000000	1023.000000	2046.000000
25.379999	0.009026	5.334348	1.700980	1.778845	1.242488	0.612036	0.000000	-10.000000	-0.233333	19.866667	734.500000	1023.000000	1023.000000	2046.000000
25.400000	0.009295	5.493562	1.626804	1.848642	1.370872	0.647244	0.000000	-10.000000	-0.225000	19.516666	741.166687	1023.000000	1023.000000	2046.000000
25.420000	0.009560	5.649717	1.668872	1.992345	1.332874	0.655626	0.000000	-10.000000	-0.225000	19.666666	747.833313	1023.000000	1023.000000	2046.000000
25.440001	0.010125	5.983612	1.876145	2.132996	1.264681	0.709790	0.000000	-10.000000	-0.216667	19.716667	754.333313	1023.000000	1023.000000	2046.000000
25.459999	0.011026	6.516497	2.006712	2.136793	1.479233	0.893759	0.000000	-10.000000	-0.233333	19.583334	761.000000	1023.000000	1023.000000	2046.000000
25.480000	0.011983	7.082108	2.142648	2.278187	1.661876	0.999398	0.000000	-10.000000	-0.225000	19.283335	767.500000	1023.000000	1023.000000	2046.000000
25.500000	0.012886	7.615520	2.311088	2.421323	1.754710	1.128399	0.000000	-10.000000	-0.225000	19.050001	774.000000	1023.000000	1023.000000	2046.000000
25.520000	0.013953	8.246438	2.547339	2.706822	1.819714	1.172564	0.000000	-10.000000	-0.200000	18.650000	780.333313	1023.000000	1023.000000	2046.000000
25.540001	0.015432	9.120535	2.799456	2.800892	2.076895	1.443291	0.000000	-10.000000	-0.175000	18.050001	786.500000	1023.000000	1023.000000	2046.000000
25.559999	0.017036	10.068044	3.024961	2.960946	2.376274	1.705862	0.000000	-10.000000	-0.150000	17.333334	792.500000	1023.000000	1023.000000	2046.000000
25.580000	0.018348	10.843526	3.181259	3.205952	2.560393	1.895921	0.000000	-10.000000	-0.141667	16.833334	798.500000	1023.000000	1023.000000	2046.000000
25.600000	0.019743	11.668313	3.488620	3.475105	2.675524	2.029064	0.000000	-10.000000	-0.133333	16.383333	804.333313	1023.000000	1023.000000	2046.000000
25.620001	0.021088	12.462726	3.678772	3.554664	2.944426	2.284864	0.000000	-10.000000	-0.116667	15.883333	810.000000	1023.000000	1023.000000	2046.000000
25.639999	0.021659	12.800307	3.728138	3.596139	3.107084	2.368946	0.000000	-10.000000	-0.091667	15.166667	815.333313	1023.000000	1023.000000	2046.000000
25.660000	0.021573	12.749537	3.690944	3.558132	3.130752	2.369709	0.000000	-10.000000	-0.075000	14.483334	820.500000	1023.000000	1023.000000	2046.000000
25.680000	0.020650	12.204081	3.650199	3.500501	2.904666	2.148714	0.000000	-10.000000	-0.066667	13.733334	825.500000	1023.000000	1023.000000	2046.000000
25.700001	0.020039	11.843301	3.563590	3.232822	2.878096	2.168793	0.000000	-10.000000	-0.083333	13.183333	830.333313	1023.000000	1023.000000	2046.000000
25.719999	0.019498	11.523306	3.378948	3.015899	2.956368	2.172091	0.000000	-10.000000	-0.075000	12.733334	834.833313	1023.000000	1023.000000	2046.000000
25.740000	0.018943	11.195346	3.334941	2.923888	2.902930	2.033587	0.000000	-10.000000	-0.075000	12.633333	839.000000	1023.000000	1023.000000	2046.000000
25.760000	0.018813	11.118194	3.392079	2.916112	2.805747	2.004256	0.000000	-10.000000	-0.058333	12.316667	843.333313	1023.000000	1023.000000	2046.000000
25.780001	0.019195	11.344353	3.521905	2.920849	2.834411	2.067188	0.000000	-10.000000	-0.058333	12.016667	847.666687	1023.000000	1023.000000	2046.000000
25.799999	0.020175	11.923460	3.762291	3.000576	2.925898	2.234696	0.000000	-10.000000	-0.033333	11.383333	852.000000	1023.000000	1023.000000	2046.000000
25.820000	0.021581	12.754156	3.945805	3.188344	3.177271	2.442736	0.000000	-10.000000	-0.016667	10.833333	855.666687	1023.000000	1023.000000	2046.000000
25.840000	0.023201	13.711551	4.276567	3.418158	3.362934	2.653891	0.000000	-10.000000	0.000000	10.116667	859.333313	1023.000000	1023.000000	2046.000000
25.860001	0.024570	14.521099	4.581667	3.729706	3.430642	2.779084	0.000000	-10.000000	0.000000	9.516666	862.666687	1023.000000	1023.000000	2046.000000
25.879999	0.026148	15.453293	4.865217	4.065309	3.581410	2.941357	0.000000	-10.000000	0.000000	8.700000	866.000000	1023.000000	1023.000000	2046.000000
25.900000	0.027738	16.393164	5.156939	4.344141	3.778842	3.113242	0.000000	-10.000000	0.000000	7.866667	869.000000	1023.000000	1023.000000	2046.000000
25.920000	0.029326	17.331800	5.467447	4.506719	3.958313	3.399322	0.000000	-10.000000	0.000000	7.100000	871.833313	1023.000000	1023.000000	2046.000000
25.940001	0.030667	18.124395	5.626326	4.700642	4.220004	3.577424	0.000000	-10.000000	0.000000	6.666667	874.333313	1023.000000	1023.000000	2046.000000
25.959999	0.031619	18.686825	5.816630	4.943801	4.316316	3.610077	0.000000	-10.000000	0.000000	6.533333	876.500000	1023.000000	1023.000000	2046.000000
25.980000	0.032504	19.209879	6.054646	5.188055	4.300985	3.666194	0.000000	-10.000000	0.000000	6.533333	878.833313	1023.000000	1023.000000	2046.000000
26.000000	0.033414	19.747482	6.236096	5.370027	4.387218	3.754141	0.000000	-10.000000	0.000000	6.733334	881.166687	1023.000000	1023.000000	2046.000000
26.020000	0.034213	20.219843	6.369737	5.422096	4.525472	3.902539	0.000000	-10.000000	0.000000	7.016667	883.500000	1023.000000	1023.000000	2046.000000
26.040001	0.034926	20.641031	6.457069	5.560150	4.661852	3.961962	0.000000	-10.000000	0.000000	7.400000	885.666687	1023.000000	1023.000000	2046.000000
26.059999	0.035582	21.029152	6.549997	5.647139	4.813654	4.018363	0.000000	-10.000000	0.000000	7.616667	888.000000	1023.000000	1023.000000	2046.000000
26.080000	0.036190	21.388535	6.736623	5.713814	4.815275	4.122823	0.000000	-10.000000	0.000000	7.666667	890.500000	1023.000000	1023.000000	2046.000000
26.100000	0.036641	21.654646	6.862910	5.863397	4.833519	4.094819	0.000000	-10.000000	0.000000	7.316667	893.000000	1023.000000	1023.000000	2046.000000
26.120001	0.036944	21.834196	6.980880	5.951126	4.813849	4.088341	0.000000	-10.000000	0.000000	6.783333	895.666687	1023.000000	1023.000000	2046.000000
26.139999	0.036943	21.833176	7.020720	5.930389	4.803628	4.078438	0.000000	-10.000000	0.000000	5.983333	898.166687	1023.000000	1023.000000	2046.000000
26.160000	0.037052	21.897587	6.983501	5.916829	4.901124	4.096131	0.000000	-10.000000	0.008333	5.083333	900.500000	1023.000000	1023.000000	2046.000000
26.180000	0.037201	21.985886	7.035068	6.036911	4.940830	3.973077	0.000000	-10.000000	0.016667	4.100000	902.166687	1023.000000	1023.000000	2046.000000
26.200001	0.037678	22.267866	7.218926	6.062904	4.851161	4.134874	0.000000	-10.000000	0.016667	3.183333	903.666687	1023.000000	1023.000000	2046.000000
26.219999	0.038162	22.553957	7.299338	6.281598	4.880241	4.092781	0.000000	-10.000000	0.016667	2.450000	904.833313	1023.000000	1023.000000	2046.000000
26.240000	0.038617	22.822599	7.421947	6.324450	4.889229	4.186973	0.000000	-10.000000	0.016667	2.066667	905.666687	1023.000000	1023.000000	2046.000000
26.260000	0.038719	22.882771	7.427561	6.303996	4.929776	4.221438	0.000000	-10.000000	0.025000	2.133333	906.166687	1023.000000	1023.000000	2046.000000
26.280001	0.038303	22.636995	7.341141	6.296080	4.863989	4.135786	0.000000	-10.000000	0.016667	2.566667	906.666687	1023.000000	1023.000000	2046.000000
26.299999	0.037060	21.902447	7.165627	6.256255	4.635559	3.845006	0.000000	-10.000000	0.016667	3.216667	907.500000	1023.000000	1023.000000	2046.000000
26.320000	0.033575	19.842686	6.707751	5.996624	3.999876	3.138434	0.000000	-10.000000	0.016667	3.800000	908.500000	1023.000000	1023.000000	2046.000000
26.340000	0.029416	17.385029	6.024269	5.426644	3.392573	2.541542	0.000000	-10.000000	0.033333	3.850000	909.666687	1023.000000	1023.000000	2046.000000
26.360001	0.025985	15.357008	5.448494	4.901510	2.902678	2.104326	0.000000	-10.000000	0.033333	2.883333	910.833313	1023.000000	1023.000000	2046.000000
26.379999	0.024065	14.222233	4.916863	4.577888	2.793977	1.933505	0.000000	-10.000000	0.041667	1.450000	912.000000	1023.000000	1023.000000	2046.000000
26.400000	0.022946	13.561326	4.636225	4.427693	2.669140	1.828268	0.000000	-10.000000	0.041667	0.350000	912.666687	1023.000000	1023.000000	2046.000000
26.420000	0.022191	13.115007	4.485609	4.365917	2.491205	1.772276	0.000000	-10.000000	0.050000	0.000000	913.000000	1023.000000	1023.000000	2046.000000
26.440001	0.021869	12.924450	4.462436	4.473723	2.356524	1.631768	0.000000	-10.000000	0.041667	0.000000	913.000000	1023.000000	1023.000000	2046.000000
26.459999	0.021942	12.967750	4.518342	4.470747	2.319458	1.659201	0.000000	-10.000000	0.033333	0.533333	913.000000	1023.000000	1023.000000	2046.000000
26.480000	0.022236	13.141710	4.514225	4.410709	2.431660	1.785117	0.000000	-10.000000	0.033333	0.966667	913.000000	1023.000000	1023.000000	2046.000000
26.500000	0.022475	13.282986	4.540217	4.484442	2.494583	1.763744	0.000000	-10.000000	0.041667	0.966667	913.000000	1023.000000	1023.000000	2046.000000
26.520000	0.022875	13.519074	4.550420	4.479872	2.590991	1.897792	0.000000	-10.000000	0.050000	0.433333	913.000000	1023.000000	1023.000000	2046.000000
26.540001	0.023252	13.742141	4.626906	4.634228	2.588693	1.892313	0.000000	-10.000000	0.050000	-0.266667	913.000000	1023.000000	1023.000000	2046.000000
26.559999	0.024072	14.226344	4.813248	4.668694	2.689709	2.054693	0.000000	-10.000000	0.050000	-0.866667	913.000000	1023.000000	1023.000000	2046.000000
26.580000	0.024989	14.768511	4.926464	4.688085	2.905085	2.248877	0.000000	-10.000000	0.050000	-1.616667	913.000000	1023.000000	1023.000000	2046.000000
26.600000	0.026120	15.437149	4.997685	4.824127	3.163460	2.451876	0.000000	-10.000000	0.050000	-2.216667	913.000000	1023.000000	1023.000000	2046.000000
26.620001	0.027033	15.976634	5.161946	5.052165	3.194104	2.568420	0.000000	-10.000000	0.050000	-2.716667	913.000000	1023.000000	1023.000000	2046.000000
26.639999	0.027785	16.421061	5.324661	5.139810	3.294876	2.661713	0.000000	-10.000000	0.050000	-3.133333	913.000000	1023.000000	1023.000000	2046.000000
26.660000	0.028138	16.629753	5.341364	5.062207	3.389685	2.836496	0.000000	-10.000000	0.050000	-3.566667	913.000000	1023.000000	1023.000000	2046.000000
26.680000	0.027759	16.405518	5.171503	4.956057	3.487964	2.789994	0.000000	-10.000000	0.050000	-4.216667	913.000000	1023.000000	1023.000000	2046.000000
26.700001	0.026487	15.653604	4.959348	4.785524	3.350676	2.558055	0.000000	-10.000000	0.058333	-5.050000	913.000000	1023.000000	1023.000000	2046.000000
26.719999	0.024973	14.758858	4.725232	4.524871	3.147105	2.361650	0.000000	-10.000000	0.058333	-5.900000	913.000000	1023.000000	1023.000000	2046.000000
26.740000	0.023724	14.021078	4.529597	4.245761	2.996815	2.248904	0.000000	-10.000000	0.058333	-6.183333	913.000000	1023.000000	1023.000000	2046.000000
26.760000	0.022771	13.457373	4.326789	3.980063	2.951396	2.199124	0.000000	-10.000000	0.050000	-6.033333	913.000000	1023.000000	1023.000000	2046.000000
26.780001	0.022188	13.112871	4.185785	3.767200	2.977670	2.182215	0.000000	-10.000000	0.050000	-5.750000	913.000000	1023.000000	1023.000000	2046.000000
26.799999	0.021852	12.914448	4.181467	3.667882	2.907605	2.157495	0.000000	-10.000000	0.050000	-5.683333	913.000000	1023.000000	1023.000000	2046.000000
26.820000	0.021929	12.960089	4.238983	3.664006	2.869030	2.188069	0.000000	-10.000000	0.066667	-6.000000	913.000000	1023.000000	1023.000000	2046.000000
26.840000	0.022565	13.335766	4.446313	3.781435	2.862892	2.245126	0.000000	-10.000000	0.075000	-6.416667	905.833313	1023.000000	1023.000000	2046.000000
26.860001	0.023674	13.991336	4.648156	3.918786	3.007050	2.417344	0.000000	-10.000000	0.075000	-6.783333	897.833313	1023.000000	1023.000000	2046.000000
26.879999	0.024992	14.769996	4.805168	4.067935	3.259262	2.637630	0.000000	-10.000000	0.058333	-6.950000	889.000000	1023.000000	1023.000000	2046.000000
26.900000	0.025986	15.357894	4.982947	4.272694	3.356148	2.746104	0.000000	-10.000000	0.058333	-7.033333	886.666687	1023.000000	1023.000000	2046.000000
26.920000	0.027059	15.992045	5.170321	4.550136	3.427760	2.843829	0.000000	-10.000000	0.058333	-7.116667	884.333313	1023.000000	1023.000000	2046.000000
26.940001	0.028100	16.606890	5.426233	4.735633	3.479952	2.965072	0.000000	-10.000000	0.058333	-7.266667	882.000000	1023.000000	1023.000000	2046.000000
26.959999	0.029161	17.234133	5.563341	4.828206	3.659732	3.182854	0.000000	-10.000000	0.050000	-7.483334	879.500000	1023.000000	1023.000000	2046.000000
26.980000	0.029843	17.636982	5.696249	5.004782	3.721286	3.214666	0.000000	-10.000000	0.058333	-7.650000	877.000000	1023.000000	1023.000000	2046.000000
27.000000	0.030236	17.869627	5.765382	5.091389	3.740137	3.272719	0.000000	-10.000000	0.075000	-7.883334	874.333313	1023.000000	1023.000000	2046.000000
27.020000	0.030549	18.054317	5.846254	5.304282	3.706816	3.196965	0.000000	-10.000000	0.091667	-8.166667	871.666687	1023.000000	1023.000000	2046.000000
27.040001	0.030857	18.236301	5.910966	5.336652	3.730001	3.258682	0.000000	-10.000000	0.100000	-8.516667	868.833313	1023.000000	1023.000000	2046.000000
27.059999	0.030921	18.274023	5.898116	5.263116	3.774024	3.338766	0.000000	-10.000000	0.100000	-8.933333	866.000000	1023.000000	1023.000000	2046.000000
27.080000	0.030787	18.195103	5.882995	5.281588	3.762327	3.268193	0.000000	-10.000000	0.100000	-9.450001	863.000000	1023.000000	1023.000000	2046.000000
27.100000	0.030558	18.059868	5.861302	5.246875	3.683205	3.268486	0.000000	-10.000000	0.100000	-10.133334	860.000000	1023.000000	1023.000000	2046.000000
27.120001	0.030514	18.033598	5.966401	5.355374	3.582992	3.128831	0.000000	-10.000000	0.100000	-10.883334	856.666687	1023.000000	1023.000000	2046.000000
27.139999	0.030919	18.273100	6.104646	5.372564	3.618346	3.177544	0.000000	-10.000000	0.108333	-11.583334	853.000000	1023.000000	1023.000000	2046.000000
27.160000	0.031469	18.598333	6.088250	5.398060	3.815258	3.296766	0.000000	-10.000000	0.116667	-12.250000	849.000000	1023.000000	1023.000000	2046.000000
27.180000	0.031391	18.552135	6.079741	5.423910	3.814563	3.233921	0.000000	-10.000000	0.133333	-12.866667	845.000000	1023.000000	1023.000000	2046.000000
27.200001	0.030953	18.293091	6.009702	5.352441	3.704606	3.226341	0.000000	-10.000000	0.141667	-13.500000	840.666687	1023.000000	1023.000000	2046.000000
27.219999	0.030340	17.930653	5.999947	5.447156	3.510002	2.973549	0.000000	-10.000000	0.166667	-14.216667	836.166687	1023.000000	1023.000000	2046.000000
27.240000	0.030061	17.766199	6.023424	5.359133	3.434669	2.948972	0.000000	-10.000000	0.183333	-14.900001	831.333313	1023.000000	1023.000000	2046.000000
27.260000	0.030294	17.903837	6.048363	5.370018	3.487250	2.998207	0.000000	-10.000000	0.208333	-15.500000	826.500000	1023.000000	1023.000000	2046.000000
27.280001	0.029966	17.710035	5.986098	5.384039	3.390235	2.949662	0.000000	-10.000000	0.208333	-15.950000	821.333313	1023.000000	1023.000000	2046.000000
27.299999	0.029355	17.348814	5.894957	5.373521	3.229358	2.850978	0.000000	-10.000000	0.225000	-16.466667	816.000000	1023.000000	1023.000000	2046.000000
27.320000	0.028314	16.733337	5.714969	5.227770	3.073420	2.717178	0.000000	-10.000000	0.233333	-17.000000	810.333313	1023.000000	1023.000000	2046.000000
27.340000	0.026653	15.752212	5.400461	5.061678	2.842207	2.447865	0.000000	-10.000000	0.250000	-17.333334	804.500000	1023.000000	1023.000000	2046.000000
27.360001	0.023909	14.130098	4.950273	4.838659	2.355364	1.985803	0.000000	-10.000000	0.250000	-17.416668	798.833313	1023.000000	1023.000000	2046.000000
27.379999	0.020431	12.074567	4.475727	4.413244	1.807512	1.378085	0.000000	-10.000000	0.258333	-17.500000	793.166687	1023.000000	1023.000000	2046.000000
27.400000	0.016538	9.773703	3.835602	3.779945	1.300124	0.858031	0.000000	-10.000000	0.275000	-17.566668	787.500000	1023.000000	1023.000000	2046.000000
27.420000	0.013181	7.789966	3.202677	3.369606	0.890272	0.327411	0.000000	-10.000000	0.291667	-17.633335	781.500000	1023.000000	1023.000000	2046.000000
27.440001	0.010898	6.440827	2.792382	3.046849	0.505873	0.095723	0.000000	-10.000000	0.291667	-17.750000	775.500000	1023.000000	1023.000000	2046.000000
27.459999	0.009383	5.545063	2.507224	2.919086	0.263494	-0.144742	0.000000	-10.000000	0.283333	-18.016666	769.500000	1023.000000	1023.000000	2046.000000
27.480000	0.008497	5.021602	2.279019	2.757969	0.190886	-0.206273	0.000000	-10.000000	0.283333	-18.416666	763.500000	1023.000000	1023.000000	2046.000000
27.500000	0.007951	4.699142	2.165378	2.608870	0.102746	-0.177853	0.000000	-10.000000	0.283333	-18.483334	757.500000	1023.000000	1023.000000	2046.000000
27.520000	0.007338	4.336831	2.053361	2.549279	0.000591	-0.266400	0.000000	-10.000000	0.283333	-18.500000	751.500000	1023.000000	1023.000000	2046.000000
27.540001	0.006946	4.105169	2.060625	2.610254	-0.159732	-0.405978	0.000000	-10.000000	0.283333	-18.483334	745.166687	1023.000000	1023.000000	2046.000000
27.559999	0.006852	4.049683	2.031490	2.572085	-0.136067	-0.417824	0.000000	-10.000000	0.291667	-18.700001	738.833313	1023.000000	1023.000000	2046.000000
27.580000	0.006887	4.070459	1.983435	2.536307	-0.050304	-0.398978	0.000000	-10.000000	0.300000	-18.900000	730.333313	1023.000000	1023.000000	2046.000000
27.600000	0.007081	4.184950	1.980352	2.445181	0.039515	-0.280098	0.000000	-10.000000	0.316667	-18.983334	722.000000	1023.000000	1023.000000	2046.000000
27.620001	0.007291	4.308942	1.953603	2.435119	0.130778	-0.210557	0.000000	-10.000000	0.333333	-18.966667	715.666687	1023.000000	1023.000000	2046.000000
27.639999	0.007798	4.608589	2.056233	2.561043	0.148461	-0.157149	0.000000	-10.000000	0.333333	-19.016666	711.500000	1023.000000	1023.000000	2046.000000
27.660000	0.008826	5.216115	2.189627	2.652096	0.308445	0.065947	0.000000	-10.000000	0.333333	-19.150000	707.333313	1023.000000	1023.000000	2046.000000
27.680000	0.009436	5.576766	2.284949	2.674182	0.401699	0.215936	0.000000	-10.000000	0.316667	-19.283333	701.000000	1023.000000	1023.000000	2046.000000
27.700001	0.009613	5.681415	2.238214	2.696033	0.507985	0.239182	0.000000	-10.000000	0.316667	-19.216667	694.500000	1023.000000	1023.000000	2046.000000
27.719999	0.008970	5.301370	2.127413	2.521444	0.399432	0.253081	0.000000	-10.000000	0.316667	-19.250000	688.000000	1023.000000	1023.000000	2046.000000
27.740000	0.007637	4.513729	1.932680	2.451673	0.186069	-0.056692	0.000000	-10.000000	0.333333	-19.150002	681.666687	1023.000000	1023.000000	2046.000000
27.760000	0.006336	3.744543	1.715771	2.120083	0.094028	-0.185339	0.000000	-10.000000	0.350000	-19.400002	675.166687	1023.000000	1023.000000	2046.000000
27.780001	0.004791	2.831744	1.426421	1.723528	-0.016112	-0.302093	0.000000	-10.000000	0.350000	-19.600000	668.833313	1023.000000	1023.000000	2046.000000
27.799999	0.003387	2.001933	1.188319	1.398059	-0.123580	-0.460865	0.000000	-10.000000	0.350000	-19.783335	662.166687	1023.000000	1023.000000	2046.000000
27.820000	0.002180	1.288400	1.035909	1.117037	-0.312788	-0.551758	0.000000	-10.000000	0.350000	-19.583334	655.666687	1023.000000	1023.000000	2046.000000
27.840000	0.001249	0.738199	0.938214	0.986966	-0.445230	-0.741751	0.000000	-10.000000	0.350000	-19.150000	649.000000	1023.000000	1023.000000	2046.000000
27.860001	0.000769	0.454379	0.871314	0.733654	-0.474310	-0.676279	0.000000	-10.000000	0.350000	-18.900000	642.666687	1023.000000	1023.000000	2046.000000
27.879999	0.000544	0.321211	0.783529	0.559681	-0.405560	-0.616439	0.000000	-10.000000	0.350000	-18.900000	636.500000	1023.000000	1023.000000	2046.000000
27.900000	0.000540	0.318879	0.806026	0.499802	-0.374924	-0.612026	0.000000	-10.000000	0.358333	-19.050001	630.166687	1023.000000	1023.000000	2046.000000
27.920000	0.000762	0.450072	0.886754	0.540256	-0.406969	-0.569970	0.000000	-10.000000	0.358333	-19.116667	623.833313	1023.000000	1023.000000	2046.000000
27.940001	0.001369	0.808871	1.055498	0.678906	-0.355244	-0.570290	0.000000	-10.000000	0.358333	-19.166668	617.333313	1023.000000	1023.000000	2046.000000
27.959999	0.002092	1.236377	1.146053	0.719377	-0.209812	-0.419241	0.000000	-10.000000	0.350000	-19.116667	611.000000	1023.000000	1023.000000	2046.000000
27.980000	0.002691	1.590560	1.205913	0.844360	-0.073069	-0.386644	0.000000	-10.000000	0.333333	-19.133333	604.666687	1023.000000	1023.000000	2046.000000
28.000000	0.003273	1.934513	1.369159	0.844450	-0.055240	-0.223854	0.000000	-10.000000	0.316667	-18.966667	598.166687	1023.000000	1023.000000	2046.000000
28.020000	0.003512	2.075696	1.421649	1.002343	-0.069052	-0.279243	0.000000	-10.000000	0.316667	-18.933334	591.833313	1023.000000	1023.000000	2046.000000
28.040001	0.003876	2.290649	1.544255	1.018637	-0.062915	-0.209328	0.000000	-10.000000	0.316667	-18.800001	585.500000	1023.000000	1023.000000	2046.000000
28.059999	0.004077	2.409324	1.552825	1.067445	0.039495	-0.250441	0.000000	-10.000000	0.333333	-18.833334	579.333313	1023.000000	1023.000000	2046.000000
28.080000	0.004258	2.516659	1.561793	1.073883	0.106946	-0.225962	0.000000	-10.000000	0.300000	-18.583334	573.000000	1023.000000	1023.000000	2046.000000
28.100000	0.004193	2.478035	1.559682	1.123148	0.068670	-0.273465	0.000000	-10.000000	0.316667	-18.566668	566.666687	1023.000000	1023.000000	2046.000000
28.120001	0.004161	2.458871	1.536671	1.100506	0.044680	-0.222986	0.000000	-10.000000	0.300000	-18.450001	560.500000	1023.000000	1023.000000	2046.000000
28.139999	0.004058	2.398397	1.582806	1.076048	-0.011295	-0.249163	0.000000	-10.000000	0.316667	-18.616667	554.500000	1023.000000	1023.000000	2046.000000
28.160000	0.003805	2.248978	1.520070	1.033046	0.005004	-0.309142	0.000000	-10.000000	0.316667	-18.716667	548.166687	1023.000000	1023.000000	2046.000000
28.180000	0.003657	2.161575	1.475368	0.951344	0.054167	-0.319305	0.000000	-10.000000	0.333333	-18.933334	541.833313	1023.000000	1023.000000	2046.000000
28.200001	0.003164	1.869950	1.493057	0.920884	-0.119113	-0.424877	0.000000	-10.000000	0.350000	-19.216667	535.500000	1023.000000	1023.000000	2046.000000
28.219999	0.002870	1.696038	1.448313	0.956428	-0.154972	-0.553731	0.000000	-10.000000	0.350000	-19.450001	529.166687	1023.000000	1023.000000	2046.000000
28.240000	0.002721	1.608250	1.464962	0.905978	-0.179341	-0.583350	0.000000	-10.000000	0.350000	-19.766666	522.666687	1023.000000	1023.000000	2046.000000
28.260000	0.002501	1.478233	1.405332	0.818978	-0.152924	-0.593152	0.000000	-10.000000	0.350000	-20.000000	516.000000	1023.000000	1023.000000	2046.000000
28.280001	0.002210	1.305904	1.376526	0.694262	-0.175184	-0.589699	0.000000	-10.000000	0.350000	-20.233334	509.333344	1023.000000	1023.000000	2046.000000
28.299999	0.001949	1.151619	1.422436	0.692786	-0.305944	-0.657659	0.000000	-10.000000	0.350000	-20.350000	502.666656	1023.000000	1023.000000	2046.000000
28.320000	0.001965	1.161423	1.412186	0.674501	-0.233544	-0.691720	0.000000	-10.000000	0.358333	-20.483334	495.833344	1023.000000	1023.000000	2046.000000
28.340000	0.001352	0.798866	1.231042	0.554073	-0.256977	-0.729272	0.000000	-10.000000	0.358333	-20.500000	489.000000	1023.000000	1023.000000	2046.000000
28.360001	0.000181	0.106911	1.007714	0.385113	-0.403296	-0.882621	0.000000	-10.000000	0.358333	-20.500000	482.166656	1023.000000	1023.000000	2046.000000
28.379999	-0.001271	-0.750926	0.812113	0.237855	-0.677123	-1.123771	0.000000	-10.000000	0.358333	-20.316668	475.333344	1023.000000	1023.000000	2046.000000
28.400000	-0.002288	-1.352360	0.689163	0.091508	-0.814890	-1.318142	0.000000	-10.000000	0.366667	-20.166668	468.500000	1023.000000	1023.000000	2046.000000
28.420000	-0.003156	-1.865105	0.582966	-0.097219	-0.962580	-1.388272	0.000000	-10.000000	0.375000	-20.216667	461.666656	1023.000000	1023.000000	2046.000000
28.440001	-0.003253	-1.922503	0.504991	-0.100583	-0.918857	-1.408054	0.000000	-10.000000	0.366667	-20.183334	454.833344	1023.000000	1023.000000	2046.000000
28.459999	-0.003375	-1.994909	0.541625	-0.126791	-1.072497	-1.337246	0.000000	-10.000000	0.358333	-20.216667	448.166656	1023.000000	1023.000000	2046.000000
28.480000	-0.003717	-2.196522	0.429153	-0.067483	-1.122671	-1.435521	0.000000	-10.000000	0.350000	-20.050001	441.333344	1023.000000	1023.000000	2046.000000
28.500000	-0.004419	-2.611488	0.264125	-0.188466	-1.228762	-1.458385	0.000000	-10.000000	0.350000	-20.050001	434.666656	1023.000000	1023.000000	2046.000000
28.520000	-0.005800	-3.427714	-0.053255	-0.272281	-1.438590	-1.663587	0.000000	-10.000000	0.341667	-20.000000	428.000000	1023.000000	1023.000000	2046.000000
28.540001	-0.008477	-5.009648	-0.470886	-0.557551	-1.856040	-2.125170	0.000000	-10.000000	0.341667	-19.900000	421.333344	1023.000000	1023.000000	2046.000000
28.559999	-0.012214	-7.218513	-0.953561	-0.939113	-2.470511	-2.855328	0.000000	-10.000000	0.341667	-19.816668	414.666656	1023.000000	1023.000000	2046.000000
28.580000	-0.016129	-9.532349	-1.622063	-1.550228	-2.975395	-3.384663	0.000000	-10.000000	0.341667	-19.716667	408.000000	1023.000000	1023.000000	2046.000000
28.600000	-0.019209	-11.352356	-2.249511	-2.063626	-3.301695	-3.737525	0.000000	-10.000000	0.341667	-19.533333	401.500000	1023.000000	1023.000000	2046.000000
28.620001	-0.021379	-12.634837	-2.687692	-2.354648	-3.563905	-4.028592	0.000000	-10.000000	0.341667	-19.583334	395.000000	1023.000000	1023.000000	2046.000000
28.639999	-0.022778	-13.461553	-2.945906	-2.581906	-3.790827	-4.142913	0.000000	-10.000000	0.350000	-19.766666	388.500000	1023.000000	1023.000000	2046.000000
28.660000	-0.023875	-14.110344	-3.129127	-2.562558	-4.040240	-4.378418	0.000000	-10.000000	0.350000	-20.083334	382.000000	1023.000000	1023.000000	2046.000000
28.680000	-0.024360	-14.396979	-3.246656	-2.576933	-4.098624	-4.474767	0.000000	-10.000000	0.333333	-20.100000	375.333344	1023.000000	1023.000000	2046.000000
28.700001	-0.024670	-14.579746	-3.403717	-2.729219	-4.056363	-4.390448	0.000000	-10.000000	0.333333	-19.783335	368.500000	1023.000000	1023.000000	2046.000000
28.719999	-0.025047	-14.802768	-3.569471	-2.813508	-4.013099	-4.406690	0.000000	-10.000000	0.316667	-19.400002	361.833344	1023.000000	1023.000000	2046.000000
28.740000	-0.025292	-14.947808	-3.635123	-2.907455	-4.030016	-4.375214	0.000000	-10.000000	0.316667	-18.900002	355.333344	1023.000000	1023.000000	2046.000000
28.760000	-0.025444	-15.037369	-3.636606	-2.939111	-4.080193	-4.381459	0.000000	-10.000000	0.316667	-18.800001	349.000000	1023.000000	1023.000000	2046.000000
28.780001	-0.025262	-14.929971	-3.609418	-2.897128	-4.023953	-4.399472	0.000000	-10.000000	0.300000	-18.450001	342.666656	1023.000000	1023.000000	2046.000000
28.799999	-0.024851	-14.686711	-3.639455	-3.011538	-3.798530	-4.237188	0.000000	-10.000000	0.283333	-18.433332	336.500000	1023.000000	1023.000000	2046.000000
28.820000	-0.023961	-14.161056	-3.583690	-2.913764	-3.587766	-4.075836	0.000000	-10.000000	0.283333	-18.299999	330.500000	1023.000000	1023.000000	2046.000000
28.840000	-0.023165	-13.690684	-3.516725	-2.865065	-3.458585	-3.850310	0.000000	-10.000000	0.316667	-18.516666	324.500000	1023.000000	1023.000000	2046.000000
28.860001	-0.022766	-13.454732	-3.470945	-2.790642	-3.420617	-3.772528	0.000000	-10.000000	0.333333	-18.566668	318.166656	1023.000000	1023.000000	2046.000000
28.879999	-0.022721	-13.427874	-3.511151	-2.810061	-3.324977	-3.781685	0.000000	-10.000000	0.316667	-18.416668	311.833344	1023.000000	1023.000000	2046.000000
28.900000	-0.023471	-13.871119	-3.712657	-3.040431	-3.310774	-3.807256	0.000000	-10.000000	0.316667	-18.200001	305.500000	1023.000000	1023.000000	2046.000000
28.920000	-0.024856	-14.689777	-3.996046	-3.320408	-3.365173	-4.008150	0.000000	-10.000000	0.316667	-18.100000	299.500000	1023.000000	1023.000000	2046.000000
28.940001	-0.026536	-15.682823	-4.278552	-3.574477	-3.570586	-4.259207	0.000000	-10.000000	0.300000	-18.100000	293.500000	1023.000000	1023.000000	2046.000000
28.959999	-0.027988	-16.540716	-4.514143	-3.963845	-3.700163	-4.362565	0.000000	-10.000000	0.266667	-18.116667	287.500000	1023.000000	1023.000000	2046.000000
28.980000	-0.029293	-17.312037	-4.786393	-4.333725	-3.716450	-4.475468	0.000000	-10.000000	0.250000	-18.066668	281.500000	1023.000000	1023.000000	2046.000000
29.000000	-0.030498	-18.024189	-4.967292	-4.743114	-3.779259	-4.534524	0.000000	-10.000000	0.250000	-17.966667	275.500000	1023.000000	1023.000000	2046.000000
29.020000	-0.031575	-18.660599	-5.123343	-4.994865	-3.915993	-4.626398	0.000000	-10.000000	0.241667	-17.866667	269.500000	1023.000000	1023.000000	2046.000000
29.040001	-0.032192	-19.025764	-5.216426	-5.177621	-3.942294	-4.689423	0.000000	-10.000000	0.241667	-17.533333	263.500000	1023.000000	1023.000000	2046.000000
29.059999	-0.032591	-19.261112	-5.380337	-5.403199	-3.846882	-4.630695	0.000000	-10.000000	0.241667	-17.200001	257.666656	1023.000000	1023.000000	2046.000000
29.080000	-0.032770	-19.366783	-5.453092	-5.530728	-3.769650	-4.613311	0.000000	-10.000000	0.250000	-17.033333	252.000000	1023.000000	1023.000000	2046.000000
29.100000	-0.032524	-19.221933	-5.377459	-5.625813	-3.761758	-4.456903	0.000000	-10.000000	0.241667	-16.933334	246.333328	1023.000000	1023.000000	2046.000000
29.120001	-0.032073	-18.955286	-5.288613	-5.523885	-3.691958	-4.450831	0.000000	-10.000000	0.241667	-16.816668	240.666672	1023.000000	1023.000000	2046.000000
29.139999	-0.031451	-18.587313	-5.184936	-5.502250	-3.580015	-4.320111	0.000000	-10.000000	0.241667	-16.533333	235.000000	1023.000000	1023.000000	2046.000000
29.160000	-0.030903	-18.263580	-5.210760	-5.427760	-3.378037	-4.247024	0.000000	-10.000000	0.250000	-16.316666	229.500000	1023.000000	1023.000000	2046.000000
29.180000	-0.030341	-17.931717	-5.142207	-5.442585	-3.250043	-4.096881	0.000000	-10.000000	0.233333	-16.066666	224.000000	1023.000000	1023.000000	2046.000000
29.200001	-0.030030	-17.747849	-5.096872	-5.330712	-3.237939	-4.082325	0.000000	-10.000000	0.225000	-15.600000	218.666672	1023.000000	1023.000000	2046.000000
29.219999	-0.029587	-17.485867	-5.052238	-5.309802	-3.083589	-4.040238	0.000000	-10.000000	0.208333	-14.950000	213.500000	1023.000000	1023.000000	2046.000000
29.240000	-0.029413	-17.383047	-5.059734	-5.351724	-3.013839	-3.957750	0.000000	-10.000000	0.175000	-14.166667	208.500000	1023.000000	1023.000000	2046.000000
29.260000	-0.029106	-17.201431	-5.124369	-5.360149	-2.878077	-3.838836	0.000000	-10.000000	0.125000	-13.150000	203.666672	1023.000000	1023.000000	2046.000000
29.280001	-0.028951	-17.109793	-5.104460	-5.318645	-2.910743	-3.775945	0.000000	-10.000000	0.091667	-12.216667	199.166672	1023.000000	1023.000000	2046.000000
29.299999	-0.028665	-16.940973	-5.073203	-5.317198	-2.846803	-3.703769	0.000000	-10.000000	0.083333	-11.333334	195.000000	1023.000000	1023.000000	2046.000000
29.320000	-0.028461	-16.820288	-5.110311	-5.362013	-2.725768	-3.622196	0.000000	-10.000000	0.083333	-10.700001	191.333328	1023.000000	1023.000000	2046.000000
29.340000	-0.028448	-16.812666	-5.120761	-5.455597	-2.723196	-3.513112	0.000000	-10.000000	0.083333	-9.983334	187.833328	1023.000000	1023.000000	2046.000000
29.360001	-0.028388	-16.777397	-5.081579	-5.384819	-2.744388	-3.566611	0.000000	-10.000000	0.091667	-9.400001	184.666672	1023.000000	1023.000000	2046.000000
29.379999	-0.028185	-16.657177	-5.039176	-5.426682	-2.669291	-3.522028	0.000000	-10.000000	0.091667	-8.950000	181.500000	1023.000000	1023.000000	2046.000000
29.400000	-0.028199	-16.665655	-5.089587	-5.521965	-2.592031	-3.462073	0.000000	-10.000000	0.083333	-8.733334	178.500000	1023.000000	1023.000000	2046.000000
29.420000	-0.028159	-16.641745	-5.127038	-5.580563	-2.509404	-3.424740	0.000000	-10.000000	0.066667	-8.616667	175.500000	1023.000000	1023.000000	2046.000000
29.440001	-0.028206	-16.669502	-5.083218	-5.603023	-2.591429	-3.391833	0.000000	-10.000000	0.066667	-8.516667	172.500000	1023.000000	1023.000000	2046.000000
29.459999	-0.028325	-16.740202	-5.127007	-5.483778	-2.596586	-3.532831	0.000000	-10.000000	0.066667	-8.316667	169.666672	1023.000000	1023.000000	2046.000000
29.480000	-0.028640	-16.926357	-5.272755	-5.583866	-2.555931	-3.513806	0.000000	-10.000000	0.066667	-8.000000	167.000000	1023.000000	1023.000000	2046.000000
29.500000	-0.029557	-17.468338	-5.526669	-5.799038	-2.573276	-3.569355	0.000000	-10.000000	0.066667	-7.833333	164.333328	1023.000000	1023.000000	2046.000000
29.520000	-0.030954	-18.293587	-5.745771	-6.102589	-2.751358	-3.693869	0.000000	-10.000000	0.075000	-7.833333	161.666672	1023.000000	1023.000000	2046.000000
29.540001	-0.032325	-19.103991	-5.886519	-6.267261	-2.996742	-3.953468	0.000000	-10.000000	0.083333	-7.966667	159.000000	1023.000000	1023.000000	2046.000000
29.559999	-0.033117	-19.571886	-5.981793	-6.392817	-3.064497	-4.132779	0.000000	-10.000000	0.091667	-8.083333	156.333328	1023.000000	1023.000000	2046.000000
29.580000	-0.033666	-19.896799	-6.149008	-6.478482	-3.017479	-4.251831	0.000000	-10.000000	0.083333	-8.300000	153.666672	1023.000000	1023.000000	2046.000000
29.600000	-0.033610	-19.863287	-6.102304	-6.598898	-3.036705	-4.125380	0.000000	-10.000000	0.091667	-8.700000	150.833328	1023.000000	1023.000000	2046.000000
29.620001	-0.033613	-19.865059	-6.087571	-6.606949	-3.056414	-4.114125	0.000000	-10.000000	0.091667	-9.283334	148.000000	1023.000000	1023.000000	2046.000000
29.639999	-0.033398	-19.738054	-6.052538	-6.559726	-3.059506	-4.066285	0.000000	-10.000000	0.100000	-9.850000	144.833328	1023.000000	1023.000000	2046.000000
29.660000	-0.033577	-19.844090	-6.115089	-6.526336	-3.085553	-4.117113	0.000000	-10.000000	0.100000	-10.366667	141.500000	1023.000000	1023.000000	2046.000000
29.680000	-0.034087	-20.145489	-6.147114	-6.503326	-3.272028	-4.223021	0.000000	-10.000000	0.100000	-10.700000	138.000000	1023.000000	1023.000000	2046.000000
29.700001	-0.035800	-21.157904	-6.434674	-6.674307	-3.536803	-4.512119	0.000000	-10.000000	0.100000	-10.983334	134.500000	1023.000000	1023.000000	2046.000000
29.719999	-0.038890	-22.984108	-6.890330	-7.045844	-3.949439	-5.098495	0.000000	-10.000000	0.100000	-11.233334	130.833328	1023.000000	1023.000000	2046.000000
29.740000	-0.042785	-25.285725	-7.479250	-7.596075	-4.470541	-5.739858	0.000000	-10.000000	0.108333	-11.216666	127.000000	1023.000000	1023.000000	2046.000000
29.760000	-0.046230	-27.321699	-8.071686	-7.972725	-5.036968	-6.240320	0.000000	-10.000000	0.108333	-11.333333	123.166664	1023.000000	1023.000000	2046.000000
29.780001	-0.048194	-28.482470	-8.449453	-8.224951	-5.302812	-6.505254	0.000000	-10.000000	0.116667	-11.400000	119.500000	1023.000000	1023.000000	2046.000000
29.799999	-0.049610	-29.319368	-8.761397	-8.451048	-5.487904	-6.619020	0.000000	-10.000000	0.116667	-11.866667	115.833336	1023.000000	1023.000000	2046.000000
29.820000	-0.050624	-29.918514	-8.984966	-8.591864	-5.640079	-6.701605	0.000000	-10.000000	0.133333	-12.200000	112.000000	1023.000000	1023.000000	2046.000000
29.840000	-0.051198	-30.258053	-9.069606	-8.576364	-5.822818	-6.789265	0.000000	-10.000000	0.133333	-12.450000	107.666664	1023.000000	1023.000000	2046.000000
29.860001	-0.051415	-30.385988	-9.153075	-8.532805	-5.842066	-6.858042	0.000000	-10.000000	0.133333	-12.483334	103.333336	1023.000000	1023.000000	2046.000000
29.879999	-0.051631	-30.513966	-9.220176	-8.624001	-5.866837	-6.802953	0.000000	-10.000000	0.125000	-12.350000	99.000000	1023.000000	1023.000000	2046.000000
29.900000	-0.051786	-30.605297	-9.275984	-8.731161	-5.842106	-6.756045	0.000000	-10.000000	0.125000	-12.266666	95.000000	1023.000000	1023.000000	2046.000000
29.920000	-0.051767	-30.594563	-9.285905	-8.812749	-5.838177	-6.657732	0.000000	-10.000000	0.125000	-12.133333	91.000000	1023.000000	1023.000000	2046.000000
29.940001	-0.051669	-30.536585	-9.210114	-8.704931	-5.871413	-6.750126	0.000000	-10.000000	0.116667	-12.000000	87.000000	1023.000000	1023.000000	2046.000000
29.959999	-0.051209	-30.264647	-9.153923	-8.699423	-5.755112	-6.656188	0.000000	-10.000000	0.108333	-11.883333	83.000000	1023.000000	1023.000000	2046.000000
29.980000	-0.050508	-29.850351	-9.094358	-8.711002	-5.554432	-6.490558	0.000000	-10.000000	0.100000	-11.783334	79.000000	1023.000000	1023.000000	2046.000000
30.000000	-0.049519	-29.265682	-8.981101	-8.574142	-5.403173	-6.307267	0.000000	-10.000000	0.108333	-11.700000	75.000000	1023.000000	1023.000000	2046.000000
30.020000	-0.048700	-28.781916	-8.867185	-8.592367	-5.279161	-6.043202	0.000000	-10.000000	0.108333	-11.666667	71.000000	1023.000000	1023.000000	2046.000000
30.040001	-0.048219	-28.497290	-8.833572	-8.506223	-5.169591	-5.987903	0.000000	-10.000000	0.108333	-11.433333	67.000000	1023.000000	1023.000000	2046.000000
30.059999	-0.048351	-28.575508	-8.814354	-8.476660	-5.199536	-6.084959	0.000000	-10.000000	0.100000	-11.300000	63.333332	1023.000000	1023.000000	2046.000000
30.080000	-0.049090	-29.012224	-8.996381	-8.694763	-5.162954	-6.158127	0.000000	-10.000000	0.100000	-10.983334	59.666668	1023.000000	1023.000000	2046.000000
30.100000	-0.050481	-29.834024	-9.242925	-9.007577	-5.290864	-6.292660	0.000000	-10.000000	0.108333	-10.966667	56.000000	1023.000000	1023.000000	2046.000000
30.120001	-0.051858	-30.648005	-9.503226	-9.296774	-5.429757	-6.418247	0.000000	-10.000000	0.108333	-10.733334	52.333332	1023.000000	1023.000000	2046.000000
30.139999	-0.053174	-31.425865	-9.697736	-9.533744	-5.589186	-6.605198	0.000000	-10.000000	0.108333	-10.600000	48.666668	1023.000000	1023.000000	2046.000000
30.160000	-0.054125	-31.988062	-9.861548	-9.894665	-5.592357	-6.639492	0.000000	-10.000000	0.100000	-10.216667	45.166668	1023.000000	1023.000000	2046.000000
30.180000	-0.055050	-32.534260	-9.985303	-10.167829	-5.657593	-6.723536	0.000000	-10.000000	0.091667	-9.950001	41.500000	1023.000000	1023.000000	2046.000000
30.200001	-0.055755	-32.950966	-10.027788	-10.467628	-5.723462	-6.732088	0.000000	-10.000000	0.083333	-9.650001	38.166668	1023.000000	1023.000000	2046.000000
30.219999	-0.056125	-33.169632	-10.067997	-10.612764	-5.769813	-6.719057	0.000000	-10.000000	0.075000	-9.566667	35.000000	1023.000000	1023.000000	2046.000000
30.240000	-0.055922	-33.049717	-10.003757	-10.642455	-5.723358	-6.680145	0.000000	-10.000000	0.083333	-9.533334	32.000000	1023.000000	1023.000000	2046.000000
30.260000	-0.055426	-32.756813	-9.966160	-10.639363	-5.547352	-6.603939	0.000000	-10.000000	0.091667	-9.600000	28.833334	1023.000000	1023.000000	2046.000000
30.280001	-0.054892	-32.441105	-9.898180	-10.620562	-5.441611	-6.480753	0.000000	-10.000000	0.100000	-9.450000	25.666666	1023.000000	1023.000000	2046.000000
30.299999	-0.054288	-32.084095	-9.790558	-10.545916	-5.353378	-6.394242	0.000000	-10.000000	0.100000	-9.300000	22.333334	1023.000000	1023.000000	2046.000000
30.320000	-0.053568	-31.658833	-9.618464	-10.440684	-5.326465	-6.273220	0.000000	-10.000000	0.091667	-8.916667	19.166666	1023.000000	1023.000000	2046.000000
30.340000	-0.052605	-31.089804	-9.474650	-10.294171	-5.125920	-6.195062	0.000000	-10.000000	0.075000	-8.333334	16.166666	1023.000000	1023.000000	2046.000000
30.360001	-0.051859	-30.648405	-9.393970	-10.215000	-4.982072	-6.057363	0.000000	-10.000000	0.050000	-7.233334	13.333333	1023.000000	1023.000000	2046.000000
30.379999	-0.051323	-30.332006	-9.355541	-10.166955	-4.852056	-5.957453	0.000000	-10.000000	0.041667	-5.733334	11.000000	1023.000000	1023.000000	2046.000000
30.400000	-0.050598	-29.903406	-9.244043	-10.048350	-4.769768	-5.841243	0.000000	-10.000000	0.033333	-3.633333	9.000000	1023.000000	1023.000000	2046.000000
30.420000	-0.049769	-29.413519	-9.119059	-9.873641	-4.650119	-5.770701	0.000000	-10.000000	0.025000	-1.000000	7.833333	1023.000000	1023.000000	2046.000000
30.440001	-0.048943	-28.925570	-8.959943	-9.762814	-4.528385	-5.674428	0.000000	-10.000000	0.000000	1.300000	7.166667	1023.000000	1023.000000	2046.000000
30.459999	-0.048288	-28.538366	-8.917499	-9.661594	-4.381058	-5.578217	0.000000	-10.000000	-0.008333	3.050000	7.000000	1023.000000	1023.000000	2046.000000
30.480000	-0.047638	-28.153845	-8.791802	-9.586947	-4.302348	-5.472747	0.000000	-10.000000	-0.008333	4.033333	7.000000	1023.000000	1023.000000	2046.000000
30.500000	-0.047089	-27.829750	-8.671123	-9.419818	-4.306764	-5.432046	0.000000	-10.000000	-0.016667	4.983334	7.000000	1023.000000	1023.000000	2046.000000
30.520000	-0.046320	-27.374924	-8.520488	-9.318993	-4.206114	-5.329329	0.000000	-10.000000	-0.025000	5.616667	7.000000	1023.000000	1023.000000	2046.000000
30.540001	-0.045917	-27.137037	-8.486337	-9.262635	-4.084877	-5.303189	0.000000	-10.000000	-0.033333	5.983334	7.000000	1023.000000	1023.000000	2046.000000
30.559999	-0.045381	-26.820459	-8.400692	-9.249716	-3.986192	-5.183859	0.000000	-10.000000	-0.016667	6.083333	7.000000	1023.000000	1023.000000	2046.000000
30.580000	-0.045112	-26.661047	-8.329570	-9.180284	-4.005981	-5.145213	0.000000	-10.000000	-0.016667	5.950000	7.000000	1023.000000	1023.000000	2046.000000
30.600000	-0.044921	-26.548347	-8.302396	-9.054340	-4.024122	-5.167489	0.000000	-10.000000	-0.008333	5.466667	7.000000	1023.000000	1023.000000	2046.000000
30.620001	-0.045294	-26.768717	-8.410045	-9.112787	-3.999498	-5.246387	0.000000	-10.000000	0.000000	4.966667	7.000000	1023.000000	1023.000000	2046.000000
30.639999	-0.046056	-27.219036	-8.564206	-9.199179	-4.047696	-5.407955	0.000000	-10.000000	0.025000	4.233334	7.000000	1023.000000	1023.000000	2046.000000
30.660000	-0.046834	-27.679102	-8.666278	-9.372499	-4.131600	-5.508727	0.000000	-10.000000	0.041667	3.350000	7.000000	1023.000000	1023.000000	2046.000000
30.680000	-0.047230	-27.912939	-8.653273	-9.448426	-4.243419	-5.567822	0.000000	-10.000000	0.041667	1.850000	7.000000	1023.000000	1023.000000	2046.000000
30.700001	-0.047337	-27.976419	-8.610775	-9.398910	-4.294819	-5.671916	0.000000	-10.000000	0.041667	0.383333	7.000000	1023.000000	1023.000000	2046.000000
30.719999	-0.046611	-27.546913	-8.492541	-9.310254	-4.160754	-5.583363	0.000000	-10.000000	0.041667	-1.183333	7.000000	1023.000000	1023.000000	2046.000000
30.740000	-0.046314	-27.371521	-8.501492	-9.245311	-4.059748	-5.564970	0.000000	-10.000000	0.050000	-2.266667	6.833333	1023.000000	1023.000000	2046.000000
30.760000	-0.046078	-27.232372	-8.495872	-9.234280	-4.045794	-5.456428	0.000000	-10.000000	0.050000	-3.266667	6.333333	1023.000000	1023.000000	2046.000000
30.780001	-0.046293	-27.359261	-8.463815	-9.157950	-4.179352	-5.558145	0.000000	-10.000000	0.050000	-3.916667	5.333333	1023.000000	1023.000000	2046.000000
30.799999	-0.046993	-27.772879	-8.587481	-9.169028	-4.289497	-5.726871	0.000000	-10.000000	0.050000	-4.433333	4.000000	1023.000000	1023.000000	2046.000000
30.820000	-0.049118	-29.028967	-8.990222	-9.354802	-4.564474	-6.119469	0.000000	-10.000000	0.050000	-4.750000	2.333333	1023.000000	1023.000000	2046.000000
30.840000	-0.052370	-30.950718	-9.407676	-9.774561	-5.096478	-6.672002	0.000000	-10.000000	0.058333	-4.900000	1.000000	1023.000000	1023.000000	2046.000000
30.860001	-0.055932	-33.055706	-9.918477	-10.138340	-5.717954	-7.280934	0.000000	-10.000000	0.058333	-4.883333	-0.333333	1023.000000	1023.000000	2046.000000
30.879999	-0.058319	-34.466290	-10.417192	-10.403915	-5.993515	-7.651666	0.000000	-10.000000	0.058333	-5.083333	-1.666667	1023.000000	1023.000000	2046.000000
30.900000	-0.060122	-35.532177	-10.793447	-10.692820	-6.245693	-7.800216	0.000000	-10.000000	0.058333	-5.533333	-3.500000	1023.000000	1023.000000	2046.000000
30.920000	-0.061171	-36.152092	-11.063634	-10.853992	-6.383420	-7.851046	0.000000	-10.000000	0.058333	-6.266667	-5.500000	1023.000000	1023.000000	2046.000000
30.940001	-0.061951	-36.612831	-11.179396	-10.846636	-6.620678	-7.966121	0.000000	-10.000000	0.066667	-6.883333	-7.500000	1023.000000	1023.000000	2046.000000
30.959999	-0.062101	-36.701466	-11.243308	-10.755536	-6.654895	-8.047726	0.000000	-10.000000	0.066667	-7.250000	-9.666667	1023.000000	1023.000000	2046.000000
30.980000	-0.062298	-36.818363	-11.327752	-10.774269	-6.661307	-8.055037	0.000000	-10.000000	0.083333	-7.416667	-12.000000	1023.000000	1023.000000	2046.000000
31.000000	-0.062491	-36.932449	-11.380545	-10.871590	-6.669114	-8.011201	0.000000	-10.000000	0.083333	-7.416667	-14.500000	1023.000000	1023.000000	2046.000000
31.020000	-0.062448	-36.906994	-11.392312	-10.834569	-6.693250	-7.986862	0.000000	-10.000000	0.091667	-7.400000	-17.000000	1023.000000	1023.000000	2046.000000
31.040001	-0.062176	-36.746078	-11.314045	-10.758612	-6.687759	-7.985664	0.000000	-10.000000	0.091667	-7.383333	-19.333334	1023.000000	1023.000000	2046.000000
31.059999	-0.061737	-36.486290	-11.324651	-10.796222	-6.515263	-7.850154	0.000000	-10.000000	0.100000	-7.366667	-21.833334	1023.000000	1023.000000	2046.000000
31.080000	-0.061376	-36.273163	-11.318557	-10.828022	-6.384460	-7.742122	0.000000	-10.000000	0.091667	-7.350000	-24.166666	1023.000000	1023.000000	2046.000000
31.100000	-0.060566	-35.794773	-11.171052	-10.816703	-6.299046	-7.507970	0.000000	-10.000000	0.083333	-7.433333	-26.833334	1023.000000	1023.000000	2046.000000
31.120001	-0.059488	-35.157402	-10.979915	-10.609422	-6.175663	-7.392402	0.000000	-10.000000	0.083333	-7.666667	-29.166666	1023.000000	1023.000000	2046.000000
31.139999	-0.058587	-34.625145	-10.902418	-10.522284	-5.943389	-7.257053	0.000000	-10.000000	0.083333	-7.866667	-31.833334	1023.000000	1023.000000	2046.000000
31.160000	-0.058229	-34.413570	-10.880043	-10.587015	-5.828655	-7.117859	0.000000	-10.000000	0.091667	-7.883334	-34.333332	1023.000000	1023.000000	2046.000000
31.180000	-0.058365	-34.493469	-10.907646	-10.684631	-5.849638	-7.051552	0.000000	-10.000000	0.091667	-7.850000	-37.000000	1023.000000	1023.000000	2046.000000
31.200001	-0.059340	-35.070065	-11.036019	-10.789859	-5.993053	-7.251134	0.000000	-10.000000	0.100000	-7.866667	-39.666668	1023.000000	1023.000000	2046.000000
31.219999	-0.060508	-35.760342	-11.224043	-11.033231	-6.065378	-7.437692	0.000000	-10.000000	0.091667	-8.000000	-42.333332	1023.000000	1023.000000	2046.000000
31.240000	-0.061931	-36.601326	-11.537214	-11.375155	-6.104011	-7.584947	0.000000	-10.000000	0.083333	-8.116667	-45.000000	1023.000000	1023.000000	2046.000000
31.260000	-0.063210	-37.357265	-11.728957	-11.775689	-6.241424	-7.611194	0.000000	-10.000000	0.066667	-7.933333	-47.666668	1023.000000	1023.000000	2046.000000
31.280001	-0.064232	-37.961086	-11.878365	-11.975405	-6.348889	-7.758429	0.000000	-10.000000	0.050000	-7.100000	-50.333332	1023.000000	1023.000000	2046.000000
31.299999	-0.064670	-38.219799	-11.909698	-12.144650	-6.352050	-7.813401	0.000000	-10.000000	0.033333	-4.933333	-52.666668	1023.000000	1023.000000	2046.000000
31.320000	-0.064854	-38.328884	-11.961786	-12.370121	-6.291432	-7.705546	0.000000	-10.000000	0.016667	-1.400000	-54.166668	1023.000000	1023.000000	2046.000000
31.340000	-0.064692	-38.232811	-11.968097	-12.488409	-6.182226	-7.594078	0.000000	-10.000000	0.000000	2.150000	-54.833332	1023.000000	1023.000000	2046.000000
31.360001	-0.063864	-37.743473	-11.847292	-12.484104	-6.031736	-7.380342	0.000000	-10.000000	-0.025000	5.816667	-55.000000	1023.000000	1023.000000	2046.000000
31.379999	-0.062823	-37.128529	-11.606086	-12.215434	-5.951457	-7.355554	0.000000	-10.000000	-0.041667	8.766666	-55.000000	1023.000000	1023.000000	2046.000000
31.400000	-0.061316	-36.237553	-11.350113	-12.043647	-5.710229	-7.133564	0.000000	-10.000000	-0.075000	11.633333	-55.000000	1023.000000	1023.000000	2046.000000
31.420000	-0.059805	-35.344555	-11.132661	-11.853539	-5.472486	-6.885869	0.000000	-10.000000	-0.108333	13.466667	-55.000000	1023.000000	1023.000000	2046.000000
31.440001	-0.058302	-34.456421	-10.918564	-11.685560	-5.196660	-6.655637	0.000000	-10.000000	-0.141667	14.666667	-55.000000	1023.000000	1023.000000	2046.000000
31.459999	-0.056785	-33.559986	-10.697370	-11.451222	-4.988089	-6.423307	0.000000	-10.000000	-0.158333	15.666667	-29.000000	1023.000000	1023.000000	2046.000000
31.480000	-0.055222	-32.636314	-10.397135	-11.137059	-4.831692	-6.270428	0.000000	-10.000000	-0.166667	16.483334	-1.833333	1023.000000	1023.000000	2046.000000
31.500000	-0.053724	-31.750658	-10.134181	-10.879294	-4.632189	-6.104993	0.000000	-10.000000	-0.183333	17.350000	27.333334	1023.000000	1023.000000	2046.000000
31.520000	-0.052552	-31.057985	-9.989104	-10.683132	-4.410535	-5.975214	0.000000	-10.000000	-0.191667	17.900002	32.500000	1023.000000	1023.000000	2046.000000
31.540001	-0.051429	-30.394514	-9.825621	-10.532933	-4.245815	-5.790144	0.000000	-10.000000	-0.200000	18.433334	38.500000	1023.000000	1023.000000	2046.000000
31.559999	-0.050327	-29.743519	-9.622787	-10.389100	-4.131029	-5.600604	0.000000	-10.000000	-0.208333	18.633335	44.500000	1023.000000	1023.000000	2046.000000
31.580000	-0.049278	-29.123413	-9.443133	-10.138749	-4.031781	-5.509751	0.000000	-10.000000	-0.208333	19.150002	50.666668	1023.000000	1023.000000	2046.000000
31.600000	-0.048126	-28.442255	-9.226761	-9.944217	-3.894693	-5.376584	0.000000	-10.000000	-0.225000	19.350000	57.000000	1023.000000	1023.000000	2046.000000
31.620001	-0.047134	-27.856375	-9.079413	-9.771680	-3.734860	-5.270421	0.000000	-10.000000	-0.250000	19.833334	63.500000	1023.000000	1023.000000	2046.000000
31.639999	-0.046237	-27.326204	-8.937322	-9.674474	-3.619668	-5.094741	0.000000	-10.000000	-0.283333	20.133333	70.000000	1023.000000	1023.000000	2046.000000
31.660000	-0.045369	-26.812868	-8.819486	-9.503789	-3.483670	-5.005923	0.000000	-10.000000	-0.291667	20.900000	76.666664	1023.000000	1023.000000	2046.000000
31.680000	-0.044396	-26.237867	-8.639446	-9.369895	-3.390711	-4.837815	0.000000	-10.000000	-0.308333	21.533333	83.500000	1023.000000	1023.000000	2046.000000
31.700001	-0.043567	-25.748381	-8.487500	-9.145834	-3.324519	-4.790527	0.000000	-10.000000	-0.308333	22.283333	90.666664	1023.000000	1023.000000	2046.000000
31.719999	-0.042795	-25.291615	-8.380605	-9.000551	-3.252292	-4.658165	0.000000	-10.000000	-0.333333	22.783333	98.000000	1023.000000	1023.000000	2046.000000
31.740000	-0.042535	-25.138277	-8.432166	-9.011383	-3.143522	-4.551206	0.000000	-10.000000	-0.341667	23.500000	105.500000	1023.000000	1023.000000	2046.000000
31.760000	-0.042772	-25.278152	-8.472207	-9.034922	-3.165464	-4.605560	0.000000	-10.000000	-0.375000	24.166668	113.166664	1023.000000	1023.000000	2046.000000
31.780001	-0.042854	-25.326702	-8.420219	-9.091075	-3.238831	-4.576577	0.000000	-10.000000	-0.416667	24.983334	121.000000	1023.000000	1023.000000	2046.000000
31.799999	-0.042459	-25.093151	-8.387384	-8.879661	-3.167830	-4.658275	0.000000	-10.000000	-0.441667	25.866667	129.333328	1023.000000	1023.000000	2046.000000
31.820000	-0.041705	-24.647373	-8.211841	-8.713100	-3.136895	-4.585537	0.000000	-10.000000	-0.458333	26.683334	137.833328	1023.000000	1023.000000	2046.000000
31.840000	-0.040287	-23.809511	-7.950005	-8.500525	-2.994224	-4.364758	0.000000	-10.000000	-0.466667	27.566668	146.666672	1023.000000	1023.000000	2046.000000
31.860001	-0.038958	-23.024101	-7.805154	-8.189405	-2.790708	-4.238833	0.000000	-10.000000	-0.491667	28.183334	155.666672	1023.000000	1023.000000	2046.000000
31.879999	-0.037146	-21.953163	-7.481871	-7.953190	-2.644310	-3.873792	0.000000	-10.000000	-0.525000	28.733334	165.000000	1023.000000	1023.000000	2046.000000
31.900000	-0.035611	-21.045855	-7.259901	-7.658715	-2.479140	-3.648099	0.000000	-10.000000	-0.558333	29.133333	174.666672	1023.000000	1023.000000	2046.000000
31.920000	-0.034644	-20.474575	-7.024319	-7.321593	-2.519296	-3.609368	0.000000	-10.000000	-0.583333	29.883333	184.166672	1023.000000	1023.000000	2046.000000
31.940001	-0.034488	-20.382246	-6.963068	-7.101880	-2.558497	-3.758803	0.000000	-10.000000	-0.616667	30.716667	194.000000	1023.000000	1023.000000	2046.000000
31.959999	-0.036699	-21.689190	-7.259079	-7.286022	-2.893075	-4.251013	0.000000	-10.000000	-0.633333	31.416668	204.000000	1023.000000	1023.000000	2046.000000
31.980000	-0.039802	-23.522829	-7.789695	-7.612579	-3.359088	-4.761467	0.000000	-10.000000	-0.650000	31.716667	214.500000	1023.000000	1023.000000	2046.000000
32.000000	-0.041844	-24.729685	-8.200446	-7.947323	-3.655385	-4.926531	0.000000	-10.000000	-0.650000	32.150002	225.000000	1023.000000	1023.000000	2046.000000
32.020000	-0.042468	-25.098629	-8.386610	-7.979306	-3.795878	-4.936836	0.000000	-10.000000	-0.641667	32.466667	235.666672	1023.000000	1023.000000	2046.000000
32.040001	-0.042273	-24.983097	-8.480882	-7.873955	-3.762322	-4.865937	0.000000	-10.000000	-0.658333	32.683334	246.500000	1023.000000	1023.000000	2046.000000
32.060001	-0.041461	-24.503357	-8.392079	-7.642268	-3.727073	-4.741937	0.000000	-10.000000	-0.675000	32.566666	257.333344	1023.000000	1023.000000	2046.000000
32.080002	-0.040367	-23.857059	-8.279625	-7.405809	-3.574104	-4.597521	0.000000	-10.000000	-0.708333	32.683334	268.166656	1023.000000	1023.000000	2046.000000
32.099998	-0.039124	-23.122150	-8.143595	-7.197009	-3.420578	-4.360970	0.000000	-10.000000	-0.708333	32.700001	279.000000	1023.000000	1023.000000	2046.000000
32.119999	-0.037937	-22.420496	-7.940022	-6.985075	-3.293163	-4.202237	0.000000	-10.000000	-0.683333	32.900002	290.000000	1023.000000	1023.000000	2046.000000
32.139999	-0.036545	-21.598064	-7.736415	-6.739399	-3.113320	-4.008931	0.000000	-10.000000	-0.658333	32.850002	301.000000	1023.000000	1023.000000	2046.000000
32.160000	-0.034961	-20.662151	-7.470121	-6.482337	-2.942598	-3.767096	0.000000	-10.000000	-0.633333	32.833336	312.000000	1023.000000	1023.000000	2046.000000
32.180000	-0.033153	-19.593349	-7.131231	-6.043937	-2.786245	-3.631938	0.000000	-10.000000	-0.650000	32.783333	323.000000	1023.000000	1023.000000	2046.000000
32.200001	-0.030991	-18.315489	-6.781949	-5.745306	-2.486067	-3.302168	0.000000	-10.000000	-0.650000	32.850002	334.000000	1023.000000	1023.000000	2046.000000
32.220001	-0.028838	-17.043230	-6.465240	-5.482569	-2.140934	-2.954487	0.000000	-10.000000	-0.675000	32.750000	345.000000	1023.000000	1023.000000	2046.000000
32.240002	-0.026595	-15.717566	-6.126863	-5.227217	-1.851222	-2.512264	0.000000	-10.000000	-0.666667	32.883335	355.833344	1023.000000	1023.000000	2046.000000
32.259998	-0.024377	-14.407017	-5.783518	-4.920604	-1.536427	-2.166468	0.000000	-10.000000	-0.666667	33.033333	363.000000	1023.000000	1023.000000	2046.000000
32.279999	-0.022478	-13.284328	-5.415907	-4.623724	-1.320201	-1.924497	0.000000	-10.000000	-0.641667	33.316669	373.833344	1023.000000	1023.000000	2046.000000
32.299999	-0.020977	-12.397660	-5.150770	-4.363454	-1.125711	-1.757725	0.000000	-10.000000	-0.633333	32.800003	384.833344	1023.000000	1023.000000	2046.000000
32.320000	-0.020170	-11.920740	-5.042059	-4.257670	-0.959198	-1.661812	0.000000	-10.000000	-0.633333	32.516666	399.500000	1023.000000	1023.000000	2046.000000
32.340000	-0.020120	-11.890826	-5.016043	-4.222869	-0.958592	-1.693322	0.000000	-10.000000	-0.625000	32.083332	410.500000	1023.000000	1023.000000	2046.000000
32.360001	-0.020255	-11.970458	-5.052995	-4.311148	-0.965999	-1.640317	0.000000	-10.000000	-0.616667	32.016666	421.333344	1023.000000	1023.000000	2046.000000
32.380001	-0.020337	-12.019364	-5.005445	-4.252277	-1.051739	-1.709904	0.000000	-10.000000	-0.600000	31.566668	432.000000	1023.000000	1023.000000	2046.000000
32.400002	-0.019996	-11.817616	-4.872117	-4.203508	-1.059148	-1.682844	0.000000	-10.000000	-0.600000	31.333334	442.666656	1023.000000	1023.000000	2046.000000
32.419998	-0.019385	-11.456661	-4.696573	-4.135849	-0.997885	-1.626354	0.000000	-10.000000	-0.600000	31.083334	453.166656	1023.000000	1023.000000	2046.000000
32.439999	-0.018273	-10.799417	-4.463491	-4.064088	-0.860695	-1.411142	0.000000	-10.000000	-0.600000	31.016666	463.500000	1023.000000	1023.000000	2046.000000
32.459999	-0.016730	-9.887488	-4.122781	-3.821232	-0.735735	-1.207740	0.000000	-10.000000	-0.575000	30.750000	473.833344	1023.000000	1023.000000	2046.000000
32.480000	-0.014654	-8.660317	-3.697594	-3.441136	-0.550655	-0.970933	0.000000	-10.000000	-0.541667	30.400000	484.166656	1023.000000	1023.000000	2046.000000
32.500000	-0.012323	-7.282734	-3.233994	-3.033863	-0.302639	-0.712237	0.000000	-10.000000	-0.516667	30.016666	494.500000	1023.000000	1023.000000	2046.000000
32.520000	-0.009997	-5.908384	-2.843956	-2.640135	0.007640	-0.431932	0.000000	-10.000000	-0.491667	29.483334	504.500000	1023.000000	1023.000000	2046.000000
32.540001	-0.007854	-4.641751	-2.399198	-2.253844	0.188631	-0.177340	0.000000	-10.000000	-0.491667	29.150000	514.500000	1023.000000	1023.000000	2046.000000
32.560001	-0.005745	-3.395358	-2.008952	-1.948071	0.447279	0.114386	0.000000	-10.000000	-0.458333	28.433334	524.166687	1023.000000	1023.000000	2046.000000
32.580002	-0.003679	-2.174136	-1.578450	-1.626511	0.667836	0.362990	0.000000	-10.000000	-0.458333	27.783335	533.833313	1023.000000	1023.000000	2046.000000
32.599998	-0.001683	-0.994461	-1.196102	-1.301879	0.873309	0.630212	0.000000	-10.000000	-0.425000	27.133333	543.166687	1023.000000	1023.000000	2046.000000
32.619999	0.000074	0.043864	-0.840959	-0.899830	1.048526	0.736128	0.000000	-10.000000	-0.416667	26.833334	552.500000	1023.000000	1023.000000	2046.000000
32.639999	0.001936	1.144199	-0.507663	-0.537503	1.289202	0.900163	0.000000	-10.000000	-0.400000	26.950001	561.500000	1023.000000	1023.000000	2046.000000
32.660000	0.003348	1.978868	-0.223807	-0.320135	1.429535	1.093274	0.000000	-10.000000	-0.400000	26.833334	570.500000	1023.000000	1023.000000	2046.000000
32.680000	0.004749	2.806735	-0.008621	-0.093114	1.649834	1.258635	0.000000	-10.000000	-0.391667	26.750000	579.500000	1023.000000	1023.000000	2046.000000
32.700001	0.005958	3.520880	0.312955	0.059307	1.701073	1.447545	0.000000	-10.000000	-0.375000	26.350000	588.333313	1023.000000	1023.000000	2046.000000
32.720001	0.007179	4.242648	0.512514	0.290344	1.866634	1.573156	0.000000	-10.000000	-0.358333	26.183334	597.166687	1023.000000	1023.000000	2046.000000
32.740002	0.008421	4.976526	0.783785	0.592215	1.991708	1.608817	0.000000	-10.000000	-0.358333	25.866667	605.833313	1023.000000	1023.000000	2046.000000
32.759998	0.009720	5.744768	1.063858	0.829272	2.126561	1.725077	0.000000	-10.000000	-0.375000	25.716667	614.500000	1023.000000	1023.000000	2046.000000
32.779999	0.010746	6.350849	1.237551	0.980782	2.266489	1.866027	0.000000	-10.000000	-0.391667	25.583334	623.166687	1023.000000	1023.000000	2046.000000
32.799999	0.011207	6.623069	1.347110	1.110630	2.304482	1.860847	0.000000	-10.000000	-0.400000	25.366667	631.833313	1023.000000	1023.000000	2046.000000
32.820000	0.011410	6.743324	1.438076	1.037674	2.327130	1.940443	0.000000	-10.000000	-0.383333	25.166666	640.500000	1023.000000	1023.000000	2046.000000
32.840000	0.011767	6.954424	1.561972	1.097975	2.362470	1.932007	0.000000	-10.000000	-0.375000	24.933334	648.833313	1023.000000	1023.000000	2046.000000
32.860001	0.012493	7.383292	1.782331	1.370908	2.384557	1.845495	0.000000	-10.000000	-0.358333	24.683334	657.166687	1023.000000	1023.000000	2046.000000
32.880001	0.013891	8.209512	2.109113	1.646346	2.531481	1.922573	0.000000	-10.000000	-0.341667	24.250000	665.500000	1023.000000	1023.000000	2046.000000
32.900002	0.015621	9.232161	2.537680	1.961297	2.619931	2.113253	0.000000	-10.000000	-0.316667	23.683334	673.833313	1023.000000	1023.000000	2046.000000
32.919998	0.016856	9.962184	2.718198	2.194853	2.779284	2.269850	0.000000	-10.000000	-0.300000	23.350000	681.833313	1023.000000	1023.000000	2046.000000
32.939999	0.017793	10.515905	2.887122	2.319481	2.889725	2.419577	0.000000	-10.000000	-0.300000	22.883333	689.500000	1023.000000	1023.000000	2046.000000
32.959999	0.018318	10.825669	3.041359	2.444027	2.919238	2.421045	0.000000	-10.000000	-0.283333	22.216667	697.166687	1023.000000	1023.000000	2046.000000
32.980000	0.018189	10.749579	3.145422	2.662297	2.776565	2.165296	0.000000	-10.000000	-0.283333	21.733334	704.666687	1023.000000	1023.000000	2046.000000
33.000000	0.017040	10.070560	3.081807	2.769303	2.498027	1.721424	0.000000	-10.000000	-0.266667	21.466667	712.000000	1023.000000	1023.000000	2046.000000
33.020000	0.014540	8.592894	2.724755	2.488329	2.057851	1.321960	0.000000	-10.000000	-0.250000	21.450001	719.166687	1023.000000	1023.000000	2046.000000
33.040001	0.011496	6.794330	2.201731	2.148061	1.618378	0.826159	0.000000	-10.000000	-0.233333	20.733334	726.333313	1023.000000	1023.000000	2046.000000
33.060001	0.009287	5.488872	1.865139	1.766308	1.281129	0.576296	0.000000	-10.000000	-0.216667	19.916668	733.500000	1023.000000	1023.000000	2046.000000
33.080002	0.007987	4.720200	1.573950	1.527312	1.111317	0.507621	0.000000	-10.000000	-0.200000	18.800001	740.166687	1023.000000	1023.000000	2046.000000
33.099998	0.007447	4.401361	1.395309	1.671704	1.058040	0.276308	0.000000	-10.000000	-0.166667	18.066668	746.666687	1023.000000	1023.000000	2046.000000
33.119999	0.007380	4.361755	1.342380	1.655063	1.075039	0.289274	0.000000	-10.000000	-0.150000	17.366667	752.666687	1023.000000	1023.000000	2046.000000
33.139999	0.007664	4.529466	1.304172	1.692890	1.149076	0.383328	0.000000	-10.000000	-0.150000	16.916666	758.666687	1023.000000	1023.000000	2046.000000
33.160000	0.008071	4.770255	1.445065	1.705746	1.110705	0.508738	0.000000	-10.000000	-0.141667	16.700001	764.500000	1023.000000	1023.000000	2046.000000
33.180000	0.008765	5.180357	1.553557	1.906619	1.203317	0.516864	0.000000	-10.000000	-0.125000	16.416666	770.166687	1023.000000	1023.000000	2046.000000
33.200001	0.009640	5.697394	1.751775	2.080128	1.289467	0.576024	0.000000	-10.000000	-0.108333	16.100000	775.833313	1023.000000	1023.000000	2046.000000
33.220001	0.010539	6.228526	1.887145	2.129578	1.468737	0.743065	0.000000	-10.000000	-0.116667	15.450000	781.166687	1023.000000	1023.000000	2046.000000
33.240002	0.011435	6.758089	2.058611	2.188942	1.593029	0.917507	0.000000	-10.000000	-0.116667	15.150001	786.500000	1023.000000	1023.000000	2046.000000
33.259998	0.012637	7.468526	2.245514	2.362386	1.819735	1.040891	0.000000	-10.000000	-0.116667	15.000000	789.833313	1023.000000	1023.000000	2046.000000
33.279999	0.014200	8.392264	2.528637	2.588270	2.029819	1.245538	0.000000	-10.000000	-0.100000	14.916667	794.833313	1023.000000	1023.000000	2046.000000
33.299999	0.015742	9.303807	2.732823	2.836261	2.284155	1.450568	0.000000	-10.000000	-0.083333	14.733334	799.833313	1023.000000	1023.000000	2046.000000
33.320000	0.017063	10.084034	2.942063	2.952280	2.471818	1.717874	0.000000	-10.000000	-0.083333	14.166667	806.333313	1023.000000	1023.000000	2046.000000
33.340000	0.018103	10.699085	3.200890	3.021871	2.566372	1.909952	0.000000	-10.000000	-0.083333	13.966667	811.166687	1023.000000	1023.000000	2046.000000
33.360001	0.018992	11.224008	3.291933	3.090870	2.768131	2.073073	0.000000	-10.000000	-0.091667	13.483334	815.833313	1023.000000	1023.000000	2046.000000
33.380001	0.019102	11.289093	3.304014	3.246811	2.849823	1.888445	0.000000	-10.000000	-0.083333	13.100000	820.500000	1023.000000	1023.000000	2046.000000
33.400002	0.018338	10.838051	3.234333	3.092718	2.737443	1.773557	0.000000	-10.000000	-0.075000	12.500000	824.833313	1023.000000	1023.000000	2046.000000
33.419998	0.017371	10.265976	3.049602	2.806230	2.685408	1.724736	0.000000	-10.000000	-0.075000	12.033334	829.000000	1023.000000	1023.000000	2046.000000
33.439999	0.016758	9.903860	2.914494	2.586399	2.643702	1.759266	0.000000	-10.000000	-0.066667	11.883333	833.000000	1023.000000	1023.000000	2046.000000
33.459999	0.016354	9.665210	2.908315	2.615854	2.586874	1.554167	0.000000	-10.000000	-0.058333	11.650000	837.000000	1023.000000	1023.000000	2046.000000
33.480000	0.016180	9.562173	2.941304	2.508165	2.551860	1.560843	0.000000	-10.000000	-0.050000	11.550000	841.000000	1023.000000	1023.000000	2046.000000
33.500000	0.016342	9.657928	2.985849	2.385808	2.611215	1.675056	0.000000	-10.000000	-0.033333	11.233334	845.000000	1023.000000	1023.000000	2046.000000
33.520000	0.017120	10.118155	3.117446	2.419860	2.735309	1.845541	0.000000	-10.000000	-0.033333	10.950001	849.000000	1023.000000	1023.000000	2046.000000
33.540001	0.018330	10.833220	3.390218	2.668964	2.856399	1.917640	0.000000	-10.000000	-0.025000	10.566667	852.666687	1023.000000	1023.000000	2046.000000
33.560001	0.019988	11.812973	3.769334	2.955366	3.006396	2.081877	0.000000	-10.000000	-0.033333	10.216667	856.333313	1023.000000	1023.000000	2046.000000
33.580002	0.021525	12.721092	4.011495	3.183069	3.238596	2.287932	0.000000	-10.000000	-0.033333	9.916667	859.666687	1023.000000	1023.000000	2046.000000
33.599998	0.023015	13.601965	4.262546	3.414046	3.423740	2.501633	0.000000	-10.000000	-0.025000	9.516666	864.166687	1023.000000	1023.000000	2046.000000
33.619999	0.024680	14.585991	4.600048	3.614634	3.592441	2.778869	0.000000	-10.000000	-0.016667	9.266666	867.333313	1023.000000	1023.000000	2046.000000
33.639999	0.026459	15.637396	4.890344	3.927682	3.845617	2.973753	0.000000	-10.000000	0.000000	9.050000	870.500000	1023.000000	1023.000000	2046.000000
33.660000	0.027770	16.411837	5.180437	4.272437	3.924347	3.034617	0.000000	-10.000000	0.000000	8.900001	872.500000	1023.000000	1023.000000	2046.000000
33.680000	0.029201	17.257624	5.388955	4.537747	4.163765	3.167156	0.000000	-10.000000	0.000000	8.783334	875.500000	1023.000000	1023.000000	2046.000000
33.700001	0.030128	17.805672	5.560836	4.647317	4.271854	3.325663	0.000000	-10.000000	0.000000	8.633333	878.500000	1023.000000	1023.000000	2046.000000
33.720001	0.030883	18.251984	5.753908	4.744118	4.296766	3.457191	0.000000	-10.000000	0.000000	8.350000	881.500000	1023.000000	1023.000000	2046.000000
33.740002	0.031606	18.678858	5.871092	4.868570	4.410711	3.528485	0.000000	-10.000000	0.000000	8.116667	884.500000	1023.000000	1023.000000	2046.000000
33.759998	0.032505	19.210623	6.011260	5.015295	4.524657	3.659410	0.000000	-10.000000	0.000000	7.883333	887.333313	1023.000000	1023.000000	2046.000000
33.779999	0.033151	19.592297	6.149498	5.286822	4.596759	3.559217	0.000000	-10.000000	0.000000	7.966667	890.000000	1023.000000	1023.000000	2046.000000
33.799999	0.034002	20.094929	6.366383	5.401444	4.692498	3.634605	0.000000	-10.000000	0.000000	7.800000	892.666687	1023.000000	1023.000000	2046.000000
33.820000	0.034451	20.360714	6.433340	5.457214	4.777703	3.692458	0.000000	-10.000000	0.000000	7.683333	895.166687	1023.000000	1023.000000	2046.000000
33.840000	0.034450	20.360229	6.503510	5.374882	4.718185	3.763653	0.000000	-10.000000	0.000000	7.433333	897.833313	1023.000000	1023.000000	2046.000000
33.860001	0.034550	20.419247	6.544330	5.364488	4.713142	3.797287	0.000000	-10.000000	0.000000	7.216667	900.166687	1023.000000	1023.000000	2046.000000
33.880001	0.034862	20.603664	6.601919	5.587189	4.781515	3.633041	0.000000	-10.000000	0.000000	6.800000	902.833313	1023.000000	1023.000000	2046.000000
33.900002	0.035311	20.868671	6.780794	5.688164	4.739005	3.660709	0.000000	-10.000000	0.000000	6.116667	905.166687	1023.000000	1023.000000	2046.000000
33.919998	0.036062	21.312366	6.935575	5.829648	4.803791	3.743353	0.000000	-10.000000	0.008333	5.200000	907.500000	1023.000000	1023.000000	2046.000000
33.939999	0.036277	21.439928	6.948527	5.849408	4.826731	3.815263	0.000000	-10.000000	0.016667	4.166667	909.333313	1023.000000	1023.000000	2046.000000
33.959999	0.036601	21.631071	7.003014	5.879962	4.855304	3.892791	0.000000	-10.000000	0.033333	3.233333	910.833313	1023.000000	1023.000000	2046.000000
33.980000	0.036411	21.518724	6.987460	5.848402	4.799814	3.883050	0.000000	-10.000000	0.025000	2.583333	912.000000	1023.000000	1023.000000	2046.000000
34.000000	0.035833	21.177307	6.920145	5.945872	4.650125	3.661166	0.000000	-10.000000	0.016667	2.266667	913.000000	1023.000000	1023.000000	2046.000000
34.020000	0.034176	20.197842	6.685198	5.904955	4.372732	3.234958	0.000000	-10.000000	0.016667	2.200000	913.833313	1023.000000	1023.000000	2046.000000
34.040001	0.030250	17.877548	6.115443	5.435102	3.742645	2.584358	0.000000	-10.000000	0.033333	1.483333	914.666687	1023.000000	1023.000000	2046.000000
34.060001	0.025957	15.340710	5.387226	4.783381	3.123814	2.046289	0.000000	-10.000000	0.050000	0.400000	915.333313	1023.000000	1023.000000	2046.000000
34.080002	0.022916	13.543370	4.852251	4.251223	2.698496	1.741401	0.000000	-10.000000	0.050000	-1.516667	915.833313	1023.000000	1023.000000	2046.000000
34.099998	0.021153	12.501487	4.443173	4.143585	2.490582	1.424147	0.000000	-10.000000	0.050000	-3.266667	916.000000	1023.000000	1023.000000	2046.000000
34.119999	0.020098	11.877829	4.248080	4.069279	2.302313	1.258157	0.000000	-10.000000	0.050000	-4.816667	916.000000	1023.000000	1023.000000	2046.000000
34.139999	0.019457	11.499051	4.015300	3.993424	2.276455	1.213872	0.000000	-10.000000	0.050000	-5.583333	916.000000	1023.000000	1023.000000	2046.000000
34.160000	0.018927	11.185586	3.942137	3.895711	2.127276	1.220463	0.000000	-10.000000	0.050000	-5.750000	916.000000	1023.000000	1023.000000	2046.000000
34.180000	0.018931	11.187970	3.915099	3.856200	2.128193	1.288478	0.000000	-10.000000	0.050000	-5.850000	916.000000	1023.000000	1023.000000	2046.000000
34.200001	0.018997	11.227080	3.958054	3.908790	2.103313	1.256923	0.000000	-10.000000	0.050000	-6.066667	916.000000	1023.000000	1023.000000	2046.000000
34.220001	0.019175	11.332140	3.995518	4.116502	2.112143	1.107976	0.000000	-10.000000	0.050000	-6.500000	916.000000	1023.000000	1023.000000	2046.000000
34.240002	0.019509	11.529586	4.057633	4.062371	2.170570	1.239012	0.000000	-10.000000	0.050000	-7.000000	916.000000	1023.000000	1023.000000	2046.000000
34.259998	0.019863	11.739166	4.091926	4.027800	2.233383	1.386057	0.000000	-10.000000	0.050000	-7.316667	916.000000	1023.000000	1023.000000	2046.000000
34.279999	0.020426	12.071553	4.137384	4.001749	2.386853	1.545567	0.000000	-10.000000	0.058333	-7.366667	909.000000	1023.000000	1023.000000	2046.000000
34.299999	0.021440	12.671204	4.247744	4.075911	2.586825	1.760724	0.000000	-10.000000	0.066667	-7.383334	899.500000	1023.000000	1023.000000	2046.000000
34.320000	0.022551	13.327529	4.373785	4.334802	2.752347	1.866594	0.000000	-10.000000	0.075000	-7.400000	890.000000	1023.000000	1023.000000	2046.000000
34.340000	0.023457	13.863361	4.553751	4.471938	2.852886	1.984787	0.000000	-10.000000	0.075000	-7.500000	887.500000	1023.000000	1023.000000	2046.000000
34.360001	0.023832	14.084624	4.612680	4.422561	2.905229	2.144155	0.000000	-10.000000	0.083333	-7.416667	886.666687	1023.000000	1023.000000	2046.000000
34.380001	0.023810	14.071487	4.552838	4.296923	2.968478	2.253249	0.000000	-10.000000	0.091667	-7.650000	885.000000	1023.000000	1023.000000	2046.000000
34.400002	0.023126	13.667761	4.395593	4.223168	2.928958	2.120041	0.000000	-10.000000	0.091667	-8.116667	882.500000	1023.000000	1023.000000	2046.000000
34.419998	0.021906	12.946718	4.226287	4.139971	2.799763	1.780697	0.000000	-10.000000	0.091667	-8.783334	879.833313	1023.000000	1023.000000	2046.000000
34.439999	0.020461	12.092477	3.906551	3.790324	2.697402	1.698199	0.000000	-10.000000	0.091667	-9.116667	877.000000	1023.000000	1023.000000	2046.000000
34.459999	0.019034	11.248980	3.684702	3.441956	2.494431	1.627890	0.000000	-10.000000	0.100000	-8.983334	873.833313	1023.000000	1023.000000	2046.000000
34.480000	0.018160	10.732387	3.528909	3.223331	2.430325	1.549821	0.000000	-10.000000	0.091667	-8.700000	870.833313	1023.000000	1023.000000	2046.000000
34.500000	0.017714	10.468962	3.476380	3.222665	2.372628	1.397289	0.000000	-10.000000	0.083333	-8.433333	867.833313	1023.000000	1023.000000	2046.000000
34.520000	0.017445	10.310030	3.433674	3.087217	2.365585	1.423555	0.000000	-10.000000	0.075000	-8.333334	865.166687	1023.000000	1023.000000	2046.000000
34.540001	0.017526	10.357877	3.462294	2.935920	2.354892	1.604770	0.000000	-10.000000	0.083333	-8.350000	862.333313	1023.000000	1023.000000	2046.000000
34.560001	0.018040	10.661748	3.588389	2.941204	2.401940	1.730215	0.000000	-10.000000	0.083333	-8.383333	859.500000	1023.000000	1023.000000	2046.000000
34.580002	0.019118	11.298456	3.801323	3.143173	2.520356	1.833604	0.000000	-10.000000	0.091667	-8.566667	856.666687	1023.000000	1023.000000	2046.000000
34.599998	0.020179	11.925914	4.018452	3.485914	2.607961	1.813586	0.000000	-10.000000	0.091667	-8.816667	853.833313	1023.000000	1023.000000	2046.000000
34.619999	0.021115	12.478828	4.194124	3.607962	2.694390	1.982352	0.000000	-10.000000	0.100000	-9.316667	851.000000	1023.000000	1023.000000	2046.000000
34.639999	0.021971	12.984653	4.331713	3.748766	2.788782	2.115391	0.000000	-10.000000	0.100000	-10.000000	847.833313	1023.000000	1023.000000	2046.000000
34.660000	0.022923	13.547601	4.514715	3.859733	2.901521	2.271632	0.000000	-10.000000	0.108333	-10.783334	844.500000	1023.000000	1023.000000	2046.000000
34.680000	0.023618	13.958364	4.604562	3.991559	2.997565	2.364678	0.000000	-10.000000	0.108333	-11.550000	840.833313	1023.000000	1023.000000	2046.000000
34.700001	0.024076	14.228856	4.720714	4.199355	3.027514	2.281274	0.000000	-10.000000	0.125000	-12.450000	837.000000	1023.000000	1023.000000	2046.000000
34.720001	0.024114	14.251314	4.785207	4.231121	2.943145	2.291842	0.000000	-10.000000	0.141667	-13.466667	832.833313	1023.000000	1023.000000	2046.000000
34.740002	0.024025	14.198794	4.718435	4.219982	2.966460	2.293918	0.000000	-10.000000	0.183333	-14.666667	828.333313	1023.000000	1023.000000	2046.000000
34.759998	0.023792	14.061238	4.728888	4.127209	2.884536	2.320606	0.000000	-10.000000	0.216667	-15.700001	823.500000	1023.000000	1023.000000	2046.000000
34.779999	0.023546	13.915469	4.694384	4.120783	2.818107	2.282196	0.000000	-10.000000	0.250000	-16.666668	818.166687	1023.000000	1023.000000	2046.000000
34.799999	0.023185	13.702385	4.651980	4.216609	2.759083	2.074713	0.000000	-10.000000	0.291667	-17.516666	812.500000	1023.000000	1023.000000	2046.000000
34.820000	0.022760	13.451370	4.675070	4.173450	2.623468	1.979381	0.000000	-10.000000	0.308333	-18.266666	806.500000	1023.000000	1023.000000	2046.000000
34.840000	0.022405	13.241199	4.601543	4.045073	2.614299	1.980283	0.000000	-10.000000	0.325000	-18.850000	800.500000	1023.000000	1023.000000	2046.000000
34.860001	0.022439	13.261569	4.685411	4.008389	2.598294	1.969475	0.000000	-10.000000	0.325000	-19.300001	794.333313	1023.000000	1023.000000	2046.000000
34.880001	0.022899	13.533507	4.756439	3.983157	2.684600	2.109312	0.000000	-10.000000	0.341667	-19.716667	788.000000	1023.000000	1023.000000	2046.000000
34.900002	0.023045	13.619702	4.798185	4.107943	2.646935	2.066639	0.000000	-10.000000	0.358333	-20.050001	781.333313	1023.000000	1023.000000	2046.000000
34.919998	0.023142	13.676850	4.798972	4.240332	2.638239	1.999308	0.000000	-10.000000	0.358333	-20.166666	774.666687	1023.000000	1023.000000	2046.000000
34.939999	0.023103	13.653846	4.787296	4.350945	2.628812	1.886793	0.000000	-10.000000	0.366667	-20.216667	767.833313	1023.000000	1023.000000	2046.000000
34.959999	0.022713	13.423157	4.790038	4.157387	2.482488	1.993243	0.000000	-10.000000	0.358333	-20.066668	761.166687	1023.000000	1023.000000	2046.000000
34.980000	0.022600	13.356532	4.751616	4.111529	2.470049	2.023338	0.000000	-10.000000	0.358333	-19.966667	754.333313	1023.000000	1023.000000	2046.000000
35.000000	0.022073	13.044942	4.697238	4.063511	2.328175	1.956018	0.000000	-10.000000	0.358333	-19.833334	747.666687	1023.000000	1023.000000	2046.000000
35.020000	0.021183	12.518898	4.496251	3.953295	2.180763	1.888589	0.000000	-10.000000	0.358333	-19.750000	741.000000	1023.000000	1023.000000	2046.000000
35.040001	0.019587	11.576115	4.210776	3.934104	1.929927	1.501307	0.000000	-10.000000	0.358333	-19.616667	734.500000	1023.000000	1023.000000	2046.000000
35.060001	0.017734	10.480763	3.857487	3.720666	1.663354	1.239256	0.000000	-10.000000	0.358333	-19.400002	728.000000	1023.000000	1023.000000	2046.000000
35.080002	0.014850	8.776369	3.444113	3.274543	1.200786	0.856927	0.000000	-10.000000	0.358333	-19.166668	721.500000	1023.000000	1023.000000	2046.000000
35.099998	0.011216	6.628586	2.896972	2.766994	0.713897	0.250723	0.000000	-10.000000	0.341667	-18.916668	715.000000	1023.000000	1023.000000	2046.000000
35.119999	0.007455	4.406003	2.257456	2.176492	0.221948	-0.249893	0.000000	-10.000000	0.316667	-18.666668	708.666687	1023.000000	1023.000000	2046.000000
35.139999	0.004415	2.609202	1.652305	1.852544	-0.148121	-0.747526	0.000000	-10.000000	0.283333	-18.633333	702.500000	1023.000000	1023.000000	2046.000000
35.160000	0.002202	1.301462	1.250025	1.585109	-0.484391	-1.049282	0.000000	-10.000000	0.266667	-18.700001	696.333313	1023.000000	1023.000000	2046.000000
35.180000	0.000640	0.378298	0.905189	1.326616	-0.691043	-1.162464	0.000000	-10.000000	0.283333	-18.883333	690.000000	1023.000000	1023.000000	2046.000000
35.200001	-0.000259	-0.153108	0.728684	1.169734	-0.840403	-1.211123	0.000000	-10.000000	0.283333	-18.966667	683.666687	1023.000000	1023.000000	2046.000000
35.220001	-0.000723	-0.427387	0.667547	1.136495	-0.970392	-1.261036	0.000000	-10.000000	0.283333	-19.016666	677.333313	1023.000000	1023.000000	2046.000000
35.240002	-0.001086	-0.641546	0.512150	1.251856	-0.952485	-1.453067	0.000000	-10.000000	0.283333	-19.066668	671.000000	1023.000000	1023.000000	2046.000000
35.259998	-0.001432	-0.846132	0.498140	1.217779	-1.053648	-1.508402	0.000000	-10.000000	0.316667	-19.216667	664.666687	1023.000000	1023.000000	2046.000000
35.279999	-0.001782	-1.053142	0.416878	1.023077	-1.076129	-1.416968	0.000000	-10.000000	0.350000	-19.266666	658.166687	1023.000000	1023.000000	2046.000000
35.299999	-0.001935	-1.143364	0.383332	0.845995	-1.065188	-1.307503	0.000000	-10.000000	0.333333	-19.250000	651.833313	1023.000000	1023.000000	2046.000000
35.320000	-0.001712	-1.011955	0.414717	0.890949	-1.014784	-1.302837	0.000000	-10.000000	0.325000	-19.083334	645.333313	1023.000000	1023.000000	2046.000000
35.340000	-0.001299	-0.767426	0.369217	1.022833	-0.831873	-1.327603	0.000000	-10.000000	0.291667	-18.983334	639.000000	1023.000000	1023.000000	2046.000000
35.360001	-0.000636	-0.375811	0.515871	1.064136	-0.786476	-1.169341	0.000000	-10.000000	0.291667	-18.966667	632.666687	1023.000000	1023.000000	2046.000000
35.380001	0.000123	0.072933	0.556556	1.035276	-0.640100	-0.878799	0.000000	-10.000000	0.308333	-19.033333	626.333313	1023.000000	1023.000000	2046.000000
35.400002	0.000710	0.419681	0.674252	1.016827	-0.576372	-0.695027	0.000000	-10.000000	0.325000	-19.016666	620.000000	1023.000000	1023.000000	2046.000000
35.419998	0.000727	0.429628	0.640930	1.189403	-0.554699	-0.846006	0.000000	-10.000000	0.325000	-18.783333	613.666687	1023.000000	1023.000000	2046.000000
35.439999	0.000003	0.001925	0.488183	1.046720	-0.621076	-0.911902	0.000000	-10.000000	0.300000	-18.550001	607.500000	1023.000000	1023.000000	2046.000000
35.459999	-0.001434	-0.847690	0.222291	0.744608	-0.776871	-1.037718	0.000000	-10.000000	0.300000	-18.400000	601.333313	1023.000000	1023.000000	2046.000000
35.480000	-0.002665	-1.575281	-0.028702	0.383504	-0.850858	-1.079225	0.000000	-10.000000	0.316667	-18.450001	595.000000	1023.000000	1023.000000	2046.000000
35.500000	-0.004211	-2.488736	-0.239852	0.231327	-1.075074	-1.405137	0.000000	-10.000000	0.333333	-18.583334	588.666687	1023.000000	1023.000000	2046.000000
35.520000	-0.005411	-3.197800	-0.426620	-0.020518	-1.190926	-1.559737	0.000000	-10.000000	0.333333	-18.566668	582.500000	1023.000000	1023.000000	2046.000000
35.540001	-0.006734	-3.979815	-0.638835	-0.443684	-1.328326	-1.568971	0.000000	-10.000000	0.316667	-18.333334	576.500000	1023.000000	1023.000000	2046.000000
35.560001	-0.007715	-4.559425	-0.762902	-0.701867	-1.436137	-1.658519	0.000000	-10.000000	0.291667	-18.150002	570.500000	1023.000000	1023.000000	2046.000000
35.580002	-0.008039	-4.751144	-0.889376	-0.866807	-1.374045	-1.620917	0.000000	-10.000000	0.283333	-18.016668	564.500000	1023.000000	1023.000000	2046.000000
35.599998	-0.008294	-4.901691	-0.911866	-0.908071	-1.411329	-1.670426	0.000000	-10.000000	0.275000	-18.083334	558.500000	1023.000000	1023.000000	2046.000000
35.619999	-0.008447	-4.992229	-0.919893	-1.065789	-1.425373	-1.581174	0.000000	-10.000000	0.266667	-18.050001	552.500000	1023.000000	1023.000000	2046.000000
35.639999	-0.008095	-4.783892	-0.804898	-1.124130	-1.418870	-1.435993	0.000000	-10.000000	0.258333	-18.133333	546.500000	1023.000000	1023.000000	2046.000000
35.660000	-0.007321	-4.326975	-0.735373	-1.017291	-1.253212	-1.321099	0.000000	-10.000000	0.266667	-18.083334	540.333313	1023.000000	1023.000000	2046.000000
35.680000	-0.006728	-3.976251	-0.648352	-0.756294	-1.184302	-1.387303	0.000000	-10.000000	0.283333	-18.200001	534.166687	1023.000000	1023.000000	2046.000000
35.700001	-0.006250	-3.693674	-0.566617	-0.738392	-1.128968	-1.259697	0.000000	-10.000000	0.300000	-18.250000	527.833313	1023.000000	1023.000000	2046.000000
35.720001	-0.006012	-3.553086	-0.466426	-0.778623	-1.158021	-1.150016	0.000000	-10.000000	0.308333	-18.650002	521.666687	1023.000000	1023.000000	2046.000000
35.740002	-0.005729	-3.385829	-0.387642	-0.785087	-1.111095	-1.102005	0.000000	-10.000000	0.308333	-18.716667	515.500000	1023.000000	1023.000000	2046.000000
35.759998	-0.005354	-3.164026	-0.330305	-0.584508	-1.091442	-1.157771	0.000000	-10.000000	0.325000	-19.083334	509.333344	1023.000000	1023.000000	2046.000000
35.779999	-0.005070	-2.996477	-0.311582	-0.433070	-1.027933	-1.223891	0.000000	-10.000000	0.341667	-19.316668	503.000000	1023.000000	1023.000000	2046.000000
35.799999	-0.005132	-3.033040	-0.301125	-0.450112	-1.060964	-1.220839	0.000000	-10.000000	0.358333	-19.750000	496.500000	1023.000000	1023.000000	2046.000000
35.820000	-0.005455	-3.224148	-0.295409	-0.578986	-1.175625	-1.174127	0.000000	-10.000000	0.358333	-20.016666	490.000000	1023.000000	1023.000000	2046.000000
35.840000	-0.005599	-3.309258	-0.270875	-0.665798	-1.220610	-1.151977	0.000000	-10.000000	0.358333	-20.350000	483.333344	1023.000000	1023.000000	2046.000000
35.860001	-0.005603	-3.311510	-0.317133	-0.626909	-1.161200	-1.206267	0.000000	-10.000000	0.375000	-20.483334	476.500000	1023.000000	1023.000000	2046.000000
35.880001	-0.005950	-3.516303	-0.299170	-0.535890	-1.266421	-1.414822	0.000000	-10.000000	0.391667	-20.733334	469.666656	1023.000000	1023.000000	2046.000000
35.900002	-0.006365	-3.761592	-0.347147	-0.606215	-1.332595	-1.475634	0.000000	-10.000000	0.400000	-20.833334	462.833344	1023.000000	1023.000000	2046.000000
35.919998	-0.006700	-3.959656	-0.420901	-0.781101	-1.346421	-1.411233	0.000000	-10.000000	0.391667	-21.066668	456.000000	1023.000000	1023.000000	2046.000000
35.939999	-0.006994	-4.133223	-0.424542	-0.879565	-1.388516	-1.440599	0.000000	-10.000000	0.391667	-21.116667	448.833344	1023.000000	1023.000000	2046.000000
35.959999	-0.007124	-4.210239	-0.449226	-0.822134	-1.383620	-1.555259	0.000000	-10.000000	0.391667	-21.216667	441.666656	1023.000000	1023.000000	2046.000000
35.980000	-0.007314	-4.322602	-0.486152	-0.724299	-1.402851	-1.709300	0.000000	-10.000000	0.391667	-21.183334	434.500000	1023.000000	1023.000000	2046.000000
36.000000	-0.007745	-4.577289	-0.485850	-0.871159	-1.520511	-1.699770	0.000000	-10.000000	0.375000	-21.183334	427.500000	1023.000000	1023.000000	2046.000000
36.020000	-0.007998	-4.726867	-0.521397	-1.039704	-1.510520	-1.655246	0.000000	-10.000000	0.375000	-21.066668	420.500000	1023.000000	1023.000000	2046.000000
36.040001	-0.008014	-4.736510	-0.564100	-1.066530	-1.455882	-1.649997	0.000000	-10.000000	0.383333	-21.016666	413.500000	1023.000000	1023.000000	2046.000000
36.060001	-0.008428	-4.980727	-0.752562	-1.005692	-1.443619	-1.778853	0.000000	-10.000000	0.383333	-20.716667	406.500000	1023.000000	1023.000000	2046.000000
36.080002	-0.009685	-5.724060	-0.970055	-1.140305	-1.612943	-2.000757	0.000000	-10.000000	0.366667	-20.416666	399.500000	1023.000000	1023.000000	2046.000000
36.099998	-0.011149	-6.589233	-1.161256	-1.555398	-1.863094	-2.009485	0.000000	-10.000000	0.358333	-20.200001	392.666656	1023.000000	1023.000000	2046.000000
36.119999	-0.012338	-7.291834	-1.345225	-1.737023	-1.994545	-2.215041	0.000000	-10.000000	0.358333	-20.100000	386.000000	1023.000000	1023.000000	2046.000000
36.139999	-0.012930	-7.641389	-1.407026	-1.791654	-2.106967	-2.335742	0.000000	-10.000000	0.358333	-20.150000	379.333344	1023.000000	1023.000000	2046.000000
36.160000	-0.013204	-7.803767	-1.482671	-1.699103	-2.105061	-2.516932	0.000000	-10.000000	0.350000	-20.000000	372.500000	1023.000000	1023.000000	2046.000000
36.180000	-0.013538	-8.001193	-1.557136	-1.900318	-2.162535	-2.381203	0.000000	-10.000000	0.350000	-19.916668	365.833344	1023.000000	1023.000000	2046.000000
36.200001	-0.013866	-8.194520	-1.609386	-2.041477	-2.221897	-2.321760	0.000000	-10.000000	0.350000	-19.683334	359.166656	1023.000000	1023.000000	2046.000000
36.220001	-0.014330	-8.469278	-1.768923	-2.010249	-2.262443	-2.427664	0.000000	-10.000000	0.350000	-19.683334	352.666656	1023.000000	1023.000000	2046.000000
36.240002	-0.015503	-9.162453	-2.021746	-1.957906	-2.440349	-2.742452	0.000000	-10.000000	0.341667	-19.566668	346.000000	1023.000000	1023.000000	2046.000000
36.259998	-0.018386	-10.866138	-2.406932	-2.354612	-2.919419	-3.185174	0.000000	-10.000000	0.333333	-19.500000	341.666656	1023.000000	1023.000000	2046.000000
36.279999	-0.022159	-13.095832	-2.976290	-2.940376	-3.386152	-3.793014	0.000000	-10.000000	0.300000	-18.766666	335.166656	1023.000000	1023.000000	2046.000000
36.299999	-0.025912	-15.314077	-3.657428	-3.560084	-3.809599	-4.286966	0.000000	-10.000000	0.266667	-17.816668	328.833344	1023.000000	1023.000000	2046.000000
36.320000	-0.028869	-17.061836	-4.253144	-3.828748	-4.183964	-4.795981	0.000000	-10.000000	0.233333	-16.850000	320.833344	1023.000000	1023.000000	2046.000000
36.340000	-0.030937	-18.283936	-4.722804	-4.164351	-4.425216	-4.971564	0.000000	-10.000000	0.225000	-16.116667	315.333344	1023.000000	1023.000000	2046.000000
36.360001	-0.032556	-19.240576	-5.057194	-4.462430	-4.669677	-5.051273	0.000000	-10.000000	0.216667	-15.650001	310.000000	1023.000000	1023.000000	2046.000000
36.380001	-0.033311	-19.686752	-5.271601	-4.684597	-4.731815	-4.998740	0.000000	-10.000000	0.208333	-14.766667	304.666656	1023.000000	1023.000000	2046.000000
36.400002	-0.033601	-19.857941	-5.455305	-4.614553	-4.690780	-5.097303	0.000000	-10.000000	0.191667	-13.883333	299.666656	1023.000000	1023.000000	2046.000000
36.419998	-0.033990	-20.088076	-5.609542	-4.613672	-4.675049	-5.189812	0.000000	-10.000000	0.158333	-12.666667	295.166656	1023.000000	1023.000000	2046.000000
36.439999	-0.034417	-20.340454	-5.678031	-4.794758	-4.759199	-5.108466	0.000000	-10.000000	0.125000	-11.450000	291.000000	1023.000000	1023.000000	2046.000000
36.459999	-0.034584	-20.438988	-5.744443	-5.019435	-4.729041	-4.946069	0.000000	-10.000000	0.083333	-10.066667	287.166656	1023.000000	1023.000000	2046.000000
36.480000	-0.034205	-20.214928	-5.788146	-5.030645	-4.556146	-4.839991	0.000000	-10.000000	0.066667	-8.666667	283.666656	1023.000000	1023.000000	2046.000000
36.500000	-0.033614	-19.865683	-5.804881	-4.854672	-4.377092	-4.829037	0.000000	-10.000000	0.058333	-7.383334	280.833344	1023.000000	1023.000000	2046.000000
36.520000	-0.033139	-19.585318	-5.760014	-4.943046	-4.247277	-4.634981	0.000000	-10.000000	0.058333	-6.383333	278.500000	1023.000000	1023.000000	2046.000000
36.540001	-0.032255	-19.062654	-5.601454	-5.018996	-4.158213	-4.283991	0.000000	-10.000000	0.066667	-5.900000	276.500000	1023.000000	1023.000000	2046.000000
36.560001	-0.030771	-18.185938	-5.479879	-4.899416	-3.827611	-3.979031	0.000000	-10.000000	0.058333	-5.866667	274.500000	1023.000000	1023.000000	2046.000000
36.580002	-0.029878	-17.657721	-5.363688	-4.620663	-3.674438	-3.998932	0.000000	-10.000000	0.058333	-6.050000	272.500000	1023.000000	1023.000000	2046.000000
36.599998	-0.029578	-17.480494	-5.368012	-4.627587	-3.549220	-3.935675	0.000000	-10.000000	0.058333	-6.133334	270.500000	1023.000000	1023.000000	2046.000000
36.619999	-0.030370	-17.948704	-5.480406	-4.873812	-3.658084	-3.936401	0.000000	-10.000000	0.075000	-6.316667	268.500000	1023.000000	1023.000000	2046.000000
36.639999	-0.031347	-18.526241	-5.638432	-5.134804	-3.733715	-4.019292	0.000000	-10.000000	0.091667	-6.916667	266.166656	1023.000000	1023.000000	2046.000000
36.660000	-0.032517	-19.217495	-5.861285	-5.392024	-3.813810	-4.150376	0.000000	-10.000000	0.100000	-7.883333	263.666656	1023.000000	1023.000000	2046.000000
36.680000	-0.033806	-19.979593	-6.132199	-5.458165	-3.885667	-4.503562	0.000000	-10.000000	0.100000	-8.783333	260.833344	1023.000000	1023.000000	2046.000000
36.700001	-0.035223	-20.817003	-6.306323	-5.939200	-4.062397	-4.509083	0.000000	-10.000000	0.100000	-9.383333	258.000000	1023.000000	1023.000000	2046.000000
36.720001	-0.036134	-21.355057	-6.419717	-6.314592	-4.118193	-4.502554	0.000000	-10.000000	0.108333	-9.800000	255.000000	1023.000000	1023.000000	2046.000000
36.740002	-0.036793	-21.744417	-6.531970	-6.429850	-4.112612	-4.669985	0.000000	-10.000000	0.116667	-10.050000	253.000000	1023.000000	1023.000000	2046.000000
36.759998	-0.037162	-21.963018	-6.580506	-6.463174	-4.116003	-4.803336	0.000000	-10.000000	0.125000	-10.650000	249.666672	1023.000000	1023.000000	2046.000000
36.779999	-0.037508	-22.167063	-6.601258	-6.695620	-4.160892	-4.709294	0.000000	-10.000000	0.133333	-11.483334	246.000000	1023.000000	1023.000000	2046.000000
36.799999	-0.037299	-22.043661	-6.509816	-6.826101	-4.124648	-4.583097	0.000000	-10.000000	0.141667	-12.466667	241.000000	1023.000000	1023.000000	2046.000000
36.820000	-0.036469	-21.552956	-6.404032	-6.697060	-3.951613	-4.500251	0.000000	-10.000000	0.150000	-13.216667	236.666672	1023.000000	1023.000000	2046.000000
36.840000	-0.035854	-21.189655	-6.272964	-6.487216	-3.872487	-4.556989	0.000000	-10.000000	0.150000	-13.733334	232.333328	1023.000000	1023.000000	2046.000000
36.860001	-0.035299	-20.861982	-6.158109	-6.433155	-3.786689	-4.484030	0.000000	-10.000000	0.175000	-14.216667	227.666672	1023.000000	1023.000000	2046.000000
36.880001	-0.035011	-20.691641	-6.039592	-6.505094	-3.798586	-4.348369	0.000000	-10.000000	0.200000	-14.533334	223.000000	1023.000000	1023.000000	2046.000000
36.900002	-0.034170	-20.194269	-5.904838	-6.464034	-3.635955	-4.189443	0.000000	-10.000000	0.225000	-14.750000	218.000000	1023.000000	1023.000000	2046.000000
36.919998	-0.033502	-19.799770	-5.839384	-6.218143	-3.491245	-4.250998	0.000000	-10.000000	0.233333	-14.916667	213.000000	1023.000000	1023.000000	2046.000000
36.939999	-0.033187	-19.613747	-5.833083	-6.102613	-3.415986	-4.262064	0.000000	-10.000000	0.225000	-15.116667	208.000000	1023.000000	1023.000000	2046.000000
36.959999	-0.033213	-19.629139	-5.748614	-6.240640	-3.508505	-4.131380	0.000000	-10.000000	0.225000	-15.166667	203.000000	1023.000000	1023.000000	2046.000000
36.980000	-0.032972	-19.486277	-5.682727	-6.255819	-3.473940	-4.073789	0.000000	-10.000000	0.208333	-15.100000	198.000000	1023.000000	1023.000000	2046.000000
37.000000	-0.032596	-19.264217	-5.672372	-6.083085	-3.384289	-4.124472	0.000000	-10.000000	0.208333	-14.900001	193.000000	1023.000000	1023.000000	2046.000000
37.020000	-0.032568	-19.247641	-5.701166	-6.012898	-3.339652	-4.193925	0.000000	-10.000000	0.200000	-14.716667	188.000000	1023.000000	1023.000000	2046.000000
37.040001	-0.032887	-19.436230	-5.684512	-6.204484	-3.459177	-4.088056	0.000000	-10.000000	0.200000	-14.533334	183.000000	1023.000000	1023.000000	2046.000000
37.060001	-0.032873	-19.428101	-5.664389	-6.286720	-3.454555	-4.022437	0.000000	-10.000000	0.200000	-14.300000	178.166672	1023.000000	1023.000000	2046.000000
37.080002	-0.032768	-19.366037	-5.660265	-6.070149	-3.403410	-4.232213	0.000000	-10.000000	0.200000	-14.300000	173.333328	1023.000000	1023.000000	2046.000000
37.099998	-0.032922	-19.456928	-5.727575	-6.098559	-3.374038	-4.256756	0.000000	-10.000000	0.191667	-14.216667	168.666672	1023.000000	1023.000000	2046.000000
37.119999	-0.033218	-19.631882	-5.662539	-6.331330	-3.515109	-4.122904	0.000000	-10.000000	0.191667	-14.050000	163.833328	1023.000000	1023.000000	2046.000000
37.139999	-0.032869	-19.425737	-5.669903	-6.338654	-3.379987	-4.037193	0.000000	-10.000000	0.191667	-13.683333	159.166672	1023.000000	1023.000000	2046.000000
37.160000	-0.032839	-19.408094	-5.677150	-6.112164	-3.341170	-4.277612	0.000000	-10.000000	0.200000	-13.450001	156.000000	1023.000000	1023.000000	2046.000000
37.180000	-0.033015	-19.511652	-5.705451	-6.290326	-3.347895	-4.167979	0.000000	-10.000000	0.183333	-13.116667	151.666672	1023.000000	1023.000000	2046.000000
37.200001	-0.033153	-19.593590	-5.692836	-6.458688	-3.386732	-4.055333	0.000000	-10.000000	0.158333	-12.566667	147.500000	1023.000000	1023.000000	2046.000000
37.220001	-0.033075	-19.547310	-5.821547	-6.364265	-3.250189	-4.111309	0.000000	-10.000000	0.133333	-12.016666	143.333328	1023.000000	1023.000000	2046.000000
37.240002	-0.033860	-20.011198	-5.976046	-6.361899	-3.363792	-4.309461	0.000000	-10.000000	0.116667	-11.350000	139.333328	1023.000000	1023.000000	2046.000000
37.259998	-0.035422	-20.934233	-6.174871	-6.797876	-3.635172	-4.326313	0.000000	-10.000000	0.108333	-10.950000	136.666672	1023.000000	1023.000000	2046.000000
37.279999	-0.036407	-21.516273	-6.368884	-6.979885	-3.691704	-4.475801	0.000000	-10.000000	0.100000	-10.183333	131.666672	1023.000000	1023.000000	2046.000000
37.299999	-0.037041	-21.891178	-6.489191	-6.864989	-3.739292	-4.797706	0.000000	-10.000000	0.100000	-9.983334	128.333328	1023.000000	1023.000000	2046.000000
37.320000	-0.037749	-22.309370	-6.549213	-7.135226	-3.879142	-4.745790	0.000000	-10.000000	0.108333	-9.716666	123.833336	1023.000000	1023.000000	2046.000000
37.340000	-0.037712	-22.287704	-6.513755	-7.282635	-3.888852	-4.602462	0.000000	-10.000000	0.108333	-9.950000	120.500000	1023.000000	1023.000000	2046.000000
37.360001	-0.037210	-21.990934	-6.510941	-7.066216	-3.755885	-4.657893	0.000000	-10.000000	0.108333	-10.000000	117.166664	1023.000000	1023.000000	2046.000000
37.380001	-0.037141	-21.950394	-6.586226	-6.958896	-3.710721	-4.694551	0.000000	-10.000000	0.100000	-10.133334	113.833336	1023.000000	1023.000000	2046.000000
37.400002	-0.037917	-22.409073	-6.628549	-7.124506	-3.959562	-4.696456	0.000000	-10.000000	0.100000	-10.133334	110.500000	1023.000000	1023.000000	2046.000000
37.419998	-0.038928	-23.006207	-6.792351	-7.249831	-4.157082	-4.806943	0.000000	-10.000000	0.100000	-10.083334	107.166664	1023.000000	1023.000000	2046.000000
37.439999	-0.040998	-24.230091	-7.169717	-7.389365	-4.409466	-5.261544	0.000000	-10.000000	0.100000	-9.900001	103.833336	1023.000000	1023.000000	2046.000000
37.459999	-0.044088	-26.055758	-7.601486	-7.648448	-4.833005	-5.972819	0.000000	-10.000000	0.100000	-9.566667	100.500000	1023.000000	1023.000000	2046.000000
37.480000	-0.047783	-28.239975	-8.211949	-8.124621	-5.359506	-6.543899	0.000000	-10.000000	0.100000	-9.150001	97.166664	1023.000000	1023.000000	2046.000000
37.500000	-0.050768	-30.003902	-8.690528	-8.602242	-5.863755	-6.847378	0.000000	-10.000000	0.100000	-9.000000	94.000000	1023.000000	1023.000000	2046.000000
37.520000	-0.052297	-30.907560	-9.002680	-8.907951	-6.078655	-6.918275	0.000000	-10.000000	0.100000	-9.066667	91.000000	1023.000000	1023.000000	2046.000000
37.540001	-0.052852	-31.235744	-9.279293	-8.884409	-6.068501	-7.003541	0.000000	-10.000000	0.100000	-9.266667	88.000000	1023.000000	1023.000000	2046.000000
37.560001	-0.053513	-31.625986	-9.513528	-8.770487	-6.102872	-7.239099	0.000000	-10.000000	0.083333	-9.100000	85.000000	1023.000000	1023.000000	2046.000000
37.580002	-0.054124	-31.987093	-9.622247	-8.946418	-6.231406	-7.187022	0.000000	-10.000000	0.066667	-8.866667	83.000000	1023.000000	1023.000000	2046.000000
37.599998	-0.054538	-32.231911	-9.732354	-9.128664	-6.262904	-7.107989	0.000000	-10.000000	0.050000	-7.316667	80.166664	1023.000000	1023.000000	2046.000000
37.619999	-0.054447	-32.178467	-9.788785	-9.129415	-6.188585	-7.071684	0.000000	-10.000000	0.050000	-5.983334	78.333336	1023.000000	1023.000000	2046.000000
37.639999	-0.054134	-31.993401	-9.884576	-8.976700	-6.004525	-7.127600	0.000000	-10.000000	0.041667	-2.533333	76.000000	1023.000000	1023.000000	2046.000000
37.660000	-0.053978	-31.900961	-9.829645	-9.058793	-6.018216	-6.994307	0.000000	-10.000000	0.025000	0.116667	75.500000	1023.000000	1023.000000	2046.000000
37.680000	-0.053613	-31.685547	-9.732064	-9.174140	-5.992168	-6.787176	0.000000	-10.000000	0.008333	3.283333	75.000000	1023.000000	1023.000000	2046.000000
37.700001	-0.052611	-31.093058	-9.612932	-9.206663	-5.738228	-6.535234	0.000000	-10.000000	0.000000	4.333333	75.000000	1023.000000	1023.000000	2046.000000
37.720001	-0.050941	-30.106215	-9.466691	-9.015198	-5.347911	-6.276416	0.000000	-10.000000	0.000000	5.800000	75.000000	1023.000000	1023.000000	2046.000000
37.740002	-0.049535	-29.275091	-9.348194	-8.662616	-5.067376	-6.196907	0.000000	-10.000000	0.000000	6.850000	75.000000	1023.000000	1023.000000	2046.000000
37.759998	-0.048471	-28.646137	-9.139060	-8.619329	-4.947839	-5.939909	0.000000	-10.000000	0.000000	7.900000	75.000000	1023.000000	1023.000000	2046.000000
37.779999	-0.047982	-28.357546	-9.023407	-8.750226	-4.857539	-5.726375	0.000000	-10.000000	0.000000	8.383333	75.000000	1023.000000	1023.000000	2046.000000
37.799999	-0.047662	-28.168413	-9.031431	-8.808453	-4.722427	-5.606102	0.000000	-10.000000	0.000000	9.066667	75.000000	1023.000000	1023.000000	2046.000000
37.820000	-0.047824	-28.264248	-9.155054	-8.803893	-4.576556	-5.728745	0.000000	-10.000000	0.000000	9.583334	75.000000	1023.000000	1023.000000	2046.000000
37.840000	-0.048825	-28.855646	-9.352775	-8.841715	-4.614009	-6.047147	0.000000	-10.000000	0.000000	9.783334	75.000000	1023.000000	1023.000000	2046.000000
37.860001	-0.049909	-29.496231	-9.492713	-9.221728	-4.770666	-6.011125	0.000000	-10.000000	-0.033333	10.716667	63.500000	1023.000000	1023.000000	2046.000000
37.880001	-0.050777	-30.009348	-9.603350	-9.608550	-4.878703	-5.918744	0.000000	-10.000000	-0.066667	11.816667	52.000000	1023.000000	1023.000000	2046.000000
37.900002	-0.050932	-30.100735	-9.615653	-9.675929	-4.837138	-5.972015	0.000000	-10.000000	-0.100000	12.850000	40.500000	1023.000000	1023.000000	2046.000000
37.919998	-0.051001	-30.141623	-9.662320	-9.612872	-4.737117	-6.129313	0.000000	-10.000000	-0.100000	12.850000	40.500000	1023.000000	1023.000000	2046.000000
37.939999	-0.050874	-30.066406	-9.634693	-9.745813	-4.675233	-6.010668	0.000000	-10.000000	-0.100000	12.850000	40.500000	1023.000000	1023.000000	2046.000000
37.959999	-0.050512	-29.852463	-9.429701	-9.856967	-4.748222	-5.817573	0.000000	-10.000000	-0.100000	12.850000	40.500000	1023.000000	1023.000000	2046.000000
37.980000	-0.049414	-29.203817	-9.236942	-9.817516	-4.583370	-5.565989	0.000000	-10.000000	-0.100000	13.033334	42.000000	1023.000000	1023.000000	2046.000000
38.000000	-0.047727	-28.206516	-8.947555	-9.527869	-4.325383	-5.405709	0.000000	-10.000000	-0.116667	13.650001	46.500000	1023.000000	1023.000000	2046.000000
38.020000	-0.045975	-27.171501	-8.794165	-9.178959	-3.950151	-5.248228	0.000000	-10.000000	-0.133333	14.266666	51.000000	1023.000000	1023.000000	2046.000000
38.040001	-0.044658	-26.392923	-8.587210	-8.861571	-3.775538	-5.168604	0.000000	-10.000000	-0.150000	15.616667	57.166668	1023.000000	1023.000000	2046.000000
38.060001	-0.043299	-25.589630	-8.288247	-8.726812	-3.688215	-4.886357	0.000000	-10.000000	-0.150000	16.533333	60.333332	1023.000000	1023.000000	2046.000000
38.080002	-0.041827	-24.719669	-8.015711	-8.687364	-3.523656	-4.492939	0.000000	-10.000000	-0.158333	17.700001	65.500000	1023.000000	1023.000000	2046.000000
38.099998	-0.040357	-23.850872	-7.794732	-8.468886	-3.310130	-4.277123	0.000000	-10.000000	-0.200000	18.666668	71.500000	1023.000000	1023.000000	2046.000000
38.119999	-0.038596	-22.810297	-7.530934	-8.213579	-3.033491	-4.032293	0.000000	-10.000000	-0.258333	20.000000	79.666664	1023.000000	1023.000000	2046.000000
38.139999	-0.036999	-21.866278	-7.359236	-7.870682	-2.721771	-3.914588	0.000000	-10.000000	-0.308333	21.083334	85.833336	1023.000000	1023.000000	2046.000000
38.160000	-0.035731	-21.117020	-7.185975	-7.539046	-2.547828	-3.844172	0.000000	-10.000000	-0.333333	21.666668	90.333336	1023.000000	1023.000000	2046.000000
38.180000	-0.034488	-20.382338	-6.998029	-7.284169	-2.384882	-3.715256	0.000000	-10.000000	-0.325000	22.383333	95.166664	1023.000000	1023.000000	2046.000000
38.200001	-0.033517	-19.808601	-6.770173	-7.256930	-2.354650	-3.426850	0.000000	-10.000000	-0.325000	23.083334	102.500000	1023.000000	1023.000000	2046.000000
38.220001	-0.032342	-19.113869	-6.514760	-7.247648	-2.292113	-3.059347	0.000000	-10.000000	-0.325000	24.033335	110.166664	1023.000000	1023.000000	2046.000000
38.240002	-0.030992	-18.316504	-6.316588	-6.930168	-2.085453	-2.984294	0.000000	-10.000000	-0.358333	24.616667	118.000000	1023.000000	1023.000000	2046.000000
38.259998	-0.029604	-17.495869	-6.163094	-6.580458	-1.837552	-2.914765	0.000000	-10.000000	-0.383333	25.433334	126.000000	1023.000000	1023.000000	2046.000000
38.279999	-0.028542	-16.868540	-6.017309	-6.300146	-1.683440	-2.867644	0.000000	-10.000000	-0.408333	25.933334	134.333328	1023.000000	1023.000000	2046.000000
38.299999	-0.027626	-16.326954	-5.817379	-6.225725	-1.624856	-2.658995	0.000000	-10.000000	-0.408333	26.550001	142.833328	1023.000000	1023.000000	2046.000000
38.320000	-0.026777	-15.825100	-5.606673	-6.162567	-1.615815	-2.440046	0.000000	-10.000000	-0.425000	27.183334	151.666672	1023.000000	1023.000000	2046.000000
38.340000	-0.025838	-15.270221	-5.418777	-6.028537	-1.564995	-2.257911	0.000000	-10.000000	-0.433333	27.733334	160.666672	1023.000000	1023.000000	2046.000000
38.360001	-0.024620	-14.550559	-5.259158	-5.788116	-1.394261	-2.109024	0.000000	-10.000000	-0.458333	27.950001	170.000000	1023.000000	1023.000000	2046.000000
38.380001	-0.023919	-14.135884	-5.333698	-5.552128	-1.180342	-2.069716	0.000000	-10.000000	-0.466667	28.133333	179.333328	1023.000000	1023.000000	2046.000000
38.400002	-0.023926	-14.140501	-5.368694	-5.360682	-1.182576	-2.228549	0.000000	-10.000000	-0.491667	28.483334	188.666672	1023.000000	1023.000000	2046.000000
38.419998	-0.024199	-14.301396	-5.340399	-5.486451	-1.294905	-2.179641	0.000000	-10.000000	-0.500000	28.950001	198.000000	1023.000000	1023.000000	2046.000000
38.439999	-0.024262	-14.338601	-5.252619	-5.635181	-1.399146	-2.051655	0.000000	-10.000000	-0.525000	29.416666	207.666672	1023.000000	1023.000000	2046.000000
38.459999	-0.023365	-13.808567	-5.040609	-5.529302	-1.335472	-1.903184	0.000000	-10.000000	-0.541667	29.733334	217.500000	1023.000000	1023.000000	2046.000000
38.480000	-0.021810	-12.889607	-4.807731	-5.188913	-1.120949	-1.772014	0.000000	-10.000000	-0.541667	30.050001	227.500000	1023.000000	1023.000000	2046.000000
38.500000	-0.019758	-11.676994	-4.468960	-4.719429	-0.892033	-1.596572	0.000000	-10.000000	-0.533333	29.916668	237.500000	1023.000000	1023.000000	2046.000000
38.520000	-0.017845	-10.546553	-4.219881	-4.202907	-0.647945	-1.475821	0.000000	-10.000000	-0.541667	29.900002	247.500000	1023.000000	1023.000000	2046.000000
38.540001	-0.016025	-9.470624	-3.749662	-4.015413	-0.633434	-1.072115	0.000000	-10.000000	-0.558333	29.850000	257.500000	1023.000000	1023.000000	2046.000000
38.560001	-0.014582	-8.618169	-3.404431	-3.749077	-0.591894	-0.872766	0.000000	-10.000000	-0.575000	30.166668	267.500000	1023.000000	1023.000000	2046.000000
38.580002	-0.013347	-7.887975	-3.205482	-3.365503	-0.464674	-0.852316	0.000000	-10.000000	-0.575000	30.483334	277.500000	1023.000000	1023.000000	2046.000000
38.599998	-0.013914	-8.223310	-3.371371	-3.139182	-0.491424	-1.221333	0.000000	-10.000000	-0.591667	30.700001	287.500000	1023.000000	1023.000000	2046.000000
38.619999	-0.016937	-10.009622	-3.816283	-3.298230	-0.988315	-1.906793	0.000000	-10.000000	-0.583333	30.816668	297.500000	1023.000000	1023.000000	2046.000000
38.639999	-0.020237	-11.959961	-4.249001	-3.794932	-1.626171	-2.289857	0.000000	-10.000000	-0.566667	30.533333	307.666656	1023.000000	1023.000000	2046.000000
38.660000	-0.022028	-13.018607	-4.482681	-4.183172	-1.996798	-2.355956	0.000000	-10.000000	-0.533333	30.266666	318.000000	1023.000000	1023.000000	2046.000000
38.680000	-0.022293	-13.174885	-4.681181	-4.177099	-1.923800	-2.392804	0.000000	-10.000000	-0.508333	29.683332	328.333344	1023.000000	1023.000000	2046.000000
38.700001	-0.021893	-12.938712	-4.782859	-3.865014	-1.811923	-2.478916	0.000000	-10.000000	-0.500000	29.283333	338.500000	1023.000000	1023.000000	2046.000000
38.720001	-0.021566	-12.745457	-4.760258	-3.764583	-1.809595	-2.411021	0.000000	-10.000000	-0.500000	29.000000	348.166656	1023.000000	1023.000000	2046.000000
38.740002	-0.021073	-12.454185	-4.554302	-3.768180	-1.932691	-2.199013	0.000000	-10.000000	-0.516667	28.983334	357.833344	1023.000000	1023.000000	2046.000000
38.759998	-0.019742	-11.667782	-4.391560	-3.559105	-1.721644	-1.995474	0.000000	-10.000000	-0.508333	28.833334	367.500000	1023.000000	1023.000000	2046.000000
38.779999	-0.018314	-10.823815	-4.229620	-3.188261	-1.466207	-1.939727	0.000000	-10.000000	-0.508333	28.766666	377.166656	1023.000000	1023.000000	2046.000000
38.799999	-0.017022	-10.059827	-4.089321	-2.931332	-1.243722	-1.795452	0.000000	-10.000000	-0.500000	28.550001	386.833344	1023.000000	1023.000000	2046.000000
38.820000	-0.015838	-9.360337	-3.816996	-2.678970	-1.153871	-1.710500	0.000000	-10.000000	-0.483333	28.483334	396.166656	1023.000000	1023.000000	2046.000000
38.840000	-0.014282	-8.440777	-3.432447	-2.645738	-1.076990	-1.285601	0.000000	-10.000000	-0.466667	27.966667	405.833344	1023.000000	1023.000000	2046.000000
38.860001	-0.012521	-7.400196	-3.122618	-2.427119	-0.838602	-1.011856	0.000000	-10.000000	-0.450000	27.866667	415.166656	1023.000000	1023.000000	2046.000000
38.880001	-0.010201	-6.028573	-2.714264	-2.110907	-0.521006	-0.682395	0.000000	-10.000000	-0.450000	27.683334	424.500000	1023.000000	1023.000000	2046.000000
38.900002	-0.007948	-4.697283	-2.456788	-1.652717	-0.118944	-0.468834	0.000000	-10.000000	-0.441667	27.716667	433.666656	1023.000000	1023.000000	2046.000000
38.919998	-0.006033	-3.565557	-2.206792	-1.248979	0.193273	-0.303060	0.000000	-10.000000	-0.425000	27.400000	443.000000	1023.000000	1023.000000	2046.000000
38.939999	-0.004467	-2.639749	-1.952211	-1.015255	0.416654	-0.088938	0.000000	-10.000000	-0.408333	27.050001	452.333344	1023.000000	1023.000000	2046.000000
38.959999	-0.003680	-2.174972	-1.692120	-1.080317	0.403843	0.193622	0.000000	-10.000000	-0.391667	26.633333	461.500000	1023.000000	1023.000000	2046.000000
38.980000	-0.003298	-1.949329	-1.556869	-1.156673	0.408176	0.356036	0.000000	-10.000000	-0.366667	26.200001	470.333344	1023.000000	1023.000000	2046.000000
39.000000	-0.003399	-2.008688	-1.534323	-1.172074	0.406311	0.291397	0.000000	-10.000000	-0.358333	25.483334	479.166656	1023.000000	1023.000000	2046.000000
39.020000	-0.003522	-2.081259	-1.609803	-1.095857	0.515457	0.108945	0.000000	-10.000000	-0.350000	24.966667	487.666656	1023.000000	1023.000000	2046.000000
39.040001	-0.003785	-2.236862	-1.702953	-1.063652	0.548139	-0.018396	0.000000	-10.000000	-0.350000	24.566668	496.166656	1023.000000	1023.000000	2046.000000
39.060001	-0.003966	-2.343735	-1.661308	-1.062778	0.480081	-0.099730	0.000000	-10.000000	-0.341667	24.533335	504.500000	1023.000000	1023.000000	2046.000000
39.080002	-0.003734	-2.206981	-1.463055	-1.201441	0.403404	0.054111	0.000000	-10.000000	-0.341667	24.433334	512.833313	1023.000000	1023.000000	2046.000000
39.099998	-0.003091	-1.826799	-1.197387	-1.256503	0.366114	0.260977	0.000000	-10.000000	-0.341667	24.200001	521.000000	1023.000000	1023.000000	2046.000000
39.119999	-0.001592	-0.941098	-0.894859	-1.013358	0.586460	0.380659	0.000000	-10.000000	-0.333333	24.050001	529.000000	1023.000000	1023.000000	2046.000000
39.139999	0.000371	0.219526	-0.580890	-0.662426	0.888175	0.574667	0.000000	-10.000000	-0.316667	23.816668	537.000000	1023.000000	1023.000000	2046.000000
39.160000	0.002491	1.471899	-0.279073	-0.254062	1.229074	0.775959	0.000000	-10.000000	-0.308333	23.700001	545.000000	1023.000000	1023.000000	2046.000000
39.180000	0.004421	2.612836	0.078774	0.136778	1.487082	0.910203	0.000000	-10.000000	-0.300000	23.466667	553.000000	1023.000000	1023.000000	2046.000000
39.200001	0.006406	3.786058	0.484009	0.470885	1.668704	1.162460	0.000000	-10.000000	-0.300000	23.333334	561.000000	1023.000000	1023.000000	2046.000000
39.220001	0.008246	4.873443	0.917639	0.705255	1.802280	1.448270	0.000000	-10.000000	-0.300000	23.233334	568.833313	1023.000000	1023.000000	2046.000000
39.240002	0.009986	5.901462	1.338221	0.873312	1.909454	1.780475	0.000000	-10.000000	-0.300000	23.200001	576.500000	1023.000000	1023.000000	2046.000000
39.259998	0.011789	6.967256	1.685284	1.188272	2.128528	1.965171	0.000000	-10.000000	-0.300000	23.150002	584.166687	1023.000000	1023.000000	2046.000000
39.279999	0.013806	8.159544	2.002356	1.588269	2.447242	2.121677	0.000000	-10.000000	-0.300000	22.850000	592.000000	1023.000000	1023.000000	2046.000000
39.299999	0.015414	9.109786	2.228413	1.939161	2.733784	2.208428	0.000000	-10.000000	-0.300000	22.750000	599.666687	1023.000000	1023.000000	2046.000000
39.320000	0.016839	9.952031	2.430318	2.234493	2.970310	2.316909	0.000000	-10.000000	-0.291667	22.600000	607.333313	1023.000000	1023.000000	2046.000000
39.340000	0.017921	10.591136	2.678690	2.493509	3.060484	2.358452	0.000000	-10.000000	-0.275000	22.450001	614.666687	1023.000000	1023.000000	2046.000000
39.360001	0.018848	11.139054	2.917214	2.558127	3.124776	2.538937	0.000000	-10.000000	-0.266667	22.116667	622.333313	1023.000000	1023.000000	2046.000000
39.380001	0.019680	11.631164	3.167510	2.625093	3.119094	2.719467	0.000000	-10.000000	-0.266667	21.866667	629.666687	1023.000000	1023.000000	2046.000000
39.400002	0.020580	12.163017	3.373696	2.684925	3.204108	2.900288	0.000000	-10.000000	-0.266667	21.766666	637.166687	1023.000000	1023.000000	2046.000000
39.419998	0.021783	12.873933	3.622955	2.841899	3.358622	3.050456	0.000000	-10.000000	-0.275000	21.500000	644.333313	1023.000000	1023.000000	2046.000000
39.439999	0.022963	13.570887	3.790880	3.141768	3.580248	3.057991	0.000000	-10.000000	-0.266667	21.150002	651.666687	1023.000000	1023.000000	2046.000000
39.459999	0.023588	13.940213	3.836496	3.331528	3.710600	3.061589	0.000000	-10.000000	-0.266667	20.916668	658.833313	1023.000000	1023.000000	2046.000000
39.480000	0.023349	13.799010	3.864327	3.434623	3.651579	2.848482	0.000000	-10.000000	-0.258333	20.716667	666.000000	1023.000000	1023.000000	2046.000000
39.500000	0.023190	13.705264	3.946880	3.282976	3.577617	2.897790	0.000000	-10.000000	-0.258333	20.516666	672.833313	1023.000000	1023.000000	2046.000000
39.520000	0.023263	13.748672	4.131834	3.187943	3.449401	2.979494	0.000000	-10.000000	-0.258333	20.200001	679.666687	1023.000000	1023.000000	2046.000000
39.540001	0.024247	14.330060	4.361908	3.358561	3.559479	3.050112	0.000000	-10.000000	-0.241667	20.000000	686.500000	1023.000000	1023.000000	2046.000000
39.560001	0.025587	15.121916	4.660378	3.638984	3.729943	3.092612	0.000000	-10.000000	-0.233333	19.900000	693.166687	1023.000000	1023.000000	2046.000000
39.580002	0.027513	16.260426	4.834859	4.082214	4.129380	3.213972	0.000000	-10.000000	-0.233333	19.733334	702.000000	1023.000000	1023.000000	2046.000000
39.599998	0.028385	16.775570	5.022251	4.363272	4.179740	3.210307	0.000000	-10.000000	-0.225000	19.450001	710.666687	1023.000000	1023.000000	2046.000000
39.619999	0.028956	17.113216	5.247664	4.414214	4.138404	3.312935	0.000000	-10.000000	-0.216667	19.166668	717.333313	1023.000000	1023.000000	2046.000000
39.639999	0.029077	17.184437	5.444376	4.319167	3.996627	3.424267	0.000000	-10.000000	-0.208333	19.116667	721.666687	1023.000000	1023.000000	2046.000000
39.660000	0.028609	16.908215	5.413257	4.387962	3.887729	3.219267	0.000000	-10.000000	-0.208333	19.083334	726.000000	1023.000000	1023.000000	2046.000000
39.680000	0.026795	15.835907	5.134630	4.366333	3.624644	2.710300	0.000000	-10.000000	-0.208333	19.050001	732.333313	1023.000000	1023.000000	2046.000000
39.700001	0.023502	13.889527	4.512624	4.128349	3.232907	2.015646	0.000000	-10.000000	-0.200000	18.800001	738.666687	1023.000000	1023.000000	2046.000000
39.720001	0.020464	12.094342	3.981865	3.728244	2.829332	1.554902	0.000000	-10.000000	-0.191667	18.466667	745.000000	1023.000000	1023.000000	2046.000000
39.740002	0.018330	10.832816	3.652869	3.386041	2.480867	1.313039	0.000000	-10.000000	-0.175000	17.916668	751.333313	1023.000000	1023.000000	2046.000000
39.759998	0.017174	10.149590	3.461011	3.078951	2.264826	1.344801	0.000000	-10.000000	-0.150000	17.300001	757.500000	1023.000000	1023.000000	2046.000000
39.779999	0.016832	9.947562	3.440325	2.980636	2.133850	1.392752	0.000000	-10.000000	-0.141667	16.900000	763.333313	1023.000000	1023.000000	2046.000000
39.799999	0.017079	10.093473	3.458978	3.013842	2.161696	1.458958	0.000000	-10.000000	-0.141667	16.833334	769.000000	1023.000000	1023.000000	2046.000000
39.820000	0.017746	10.487622	3.500124	3.210436	2.340765	1.436298	0.000000	-10.000000	-0.158333	17.083334	774.666687	1023.000000	1023.000000	2046.000000
39.840000	0.018614	11.000604	3.530824	3.464108	2.573114	1.432559	0.000000	-10.000000	-0.166667	17.150000	780.166687	1023.000000	1023.000000	2046.000000
39.860001	0.019415	11.474395	3.660084	3.648035	2.705918	1.460358	0.000000	-10.000000	-0.166667	17.283333	785.833313	1023.000000	1023.000000	2046.000000
39.880001	0.020151	11.909524	3.780750	3.759321	2.832137	1.537316	0.000000	-10.000000	-0.158333	17.200001	791.500000	1023.000000	1023.000000	2046.000000
39.900002	0.021018	12.421827	4.024218	3.810360	2.866670	1.720580	0.000000	-10.000000	-0.150000	17.316668	797.500000	1023.000000	1023.000000	2046.000000
39.919998	0.022042	13.026833	4.357581	3.802015	2.871383	1.995853	0.000000	-10.000000	-0.150000	17.183334	803.166687	1023.000000	1023.000000	2046.000000
39.939999	0.023561	13.924451	4.601186	3.982716	3.103864	2.236686	0.000000	-10.000000	-0.150000	16.983334	808.833313	1023.000000	1023.000000	2046.000000
39.959999	0.025430	15.029034	4.837716	4.341850	3.471633	2.377834	0.000000	-10.000000	-0.150000	16.800001	814.500000	1023.000000	1023.000000	2046.000000
39.980000	0.027031	15.975396	4.948826	4.685205	3.801380	2.539986	0.000000	-10.000000	-0.150000	16.600000	820.166687	1023.000000	1023.000000	2046.000000
40.000000	0.028270	16.707514	5.155629	4.869916	3.991704	2.690264	0.000000	-10.000000	-0.141667	16.566668	825.833313	1023.000000	1023.000000	2046.000000
40.020000	0.029185	17.248367	5.436881	4.848016	3.988036	2.975434	0.000000	-10.000000	-0.125000	16.133333	831.333313	1023.000000	1023.000000	2046.000000
40.040001	0.029359	17.351349	5.493331	4.775742	3.991348	3.090927	0.000000	-10.000000	-0.116667	15.600000	837.000000	1023.000000	1023.000000	2046.000000
40.060001	0.029243	17.282383	5.496995	4.666771	3.988283	3.130334	0.000000	-10.000000	-0.091667	14.883333	842.333313	1023.000000	1023.000000	2046.000000
40.080002	0.028558	16.877834	5.353558	4.623629	3.979619	2.921028	0.000000	-10.000000	-0.083333	14.316667	847.333313	1023.000000	1023.000000	2046.000000
40.099998	0.027876	16.474459	5.094910	4.573806	4.080182	2.725561	0.000000	-10.000000	-0.066667	13.816667	852.166687	1023.000000	1023.000000	2046.000000
40.119999	0.027294	16.130463	4.914891	4.486115	4.107578	2.621878	0.000000	-10.000000	-0.083333	13.550000	856.833313	1023.000000	1023.000000	2046.000000
40.139999	0.026872	15.881363	4.898106	4.395747	4.014540	2.572970	0.000000	-10.000000	-0.100000	13.466667	861.500000	1023.000000	1023.000000	2046.000000
40.160000	0.026682	15.769109	5.044919	4.163530	3.849675	2.710985	0.000000	-10.000000	-0.108333	13.450000	866.000000	1023.000000	1023.000000	2046.000000
40.180000	0.027220	16.087021	5.240569	4.060741	3.838708	2.947001	0.000000	-10.000000	-0.108333	13.333334	870.500000	1023.000000	1023.000000	2046.000000
40.200001	0.028421	16.797047	5.563381	4.164823	3.904654	3.164189	0.000000	-10.000000	-0.100000	13.183333	874.833313	1023.000000	1023.000000	2046.000000
40.220001	0.030091	17.783840	5.783855	4.558342	4.223948	3.217695	0.000000	-10.000000	-0.100000	13.050000	879.333313	1023.000000	1023.000000	2046.000000
40.240002	0.031991	18.906958	6.011025	4.952391	4.571116	3.372425	0.000000	-10.000000	-0.100000	13.000000	883.666687	1023.000000	1023.000000	2046.000000
40.259998	0.033860	20.011124	6.308745	5.362202	4.816743	3.523434	0.000000	-10.000000	-0.083333	12.866667	888.166687	1023.000000	1023.000000	2046.000000
40.279999	0.035516	20.990196	6.638296	5.629738	4.980294	3.741868	0.000000	-10.000000	-0.066667	12.750000	892.500000	1023.000000	1023.000000	2046.000000
40.299999	0.036999	21.866251	7.037752	5.811283	5.003830	4.013387	0.000000	-10.000000	-0.075000	12.516667	896.833313	1023.000000	1023.000000	2046.000000
40.320000	0.038497	22.751902	7.381537	5.953700	5.108242	4.308424	0.000000	-10.000000	-0.091667	12.466667	901.000000	1023.000000	1023.000000	2046.000000
40.340000	0.039922	23.594122	7.658568	6.140017	5.254947	4.540589	0.000000	-10.000000	-0.108333	12.333333	905.000000	1023.000000	1023.000000	2046.000000
40.360001	0.041226	24.364777	7.889870	6.389168	5.418266	4.667472	0.000000	-10.000000	-0.091667	12.416667	909.000000	1023.000000	1023.000000	2046.000000
40.380001	0.042481	25.106407	8.096157	6.680310	5.627699	4.702242	0.000000	-10.000000	-0.075000	12.383333	913.166687	1023.000000	1023.000000	2046.000000
40.400002	0.043732	25.845612	8.177473	7.043995	5.915390	4.708753	0.000000	-10.000000	-0.066667	12.266667	917.500000	1023.000000	1023.000000	2046.000000
40.419998	0.044623	26.372053	8.259292	7.199796	6.098909	4.814056	0.000000	-10.000000	-0.058333	12.300000	921.833313	1023.000000	1023.000000	2046.000000
40.439999	0.045280	26.760290	8.393042	7.341839	6.141678	4.883731	0.000000	-10.000000	-0.075000	12.266667	926.000000	1023.000000	1023.000000	2046.000000
40.459999	0.045910	27.132717	8.637497	7.368226	6.101553	5.025442	0.000000	-10.000000	-0.075000	12.300000	930.000000	1023.000000	1023.000000	2046.000000
40.480000	0.046646	27.568058	8.858811	7.376658	6.121142	5.211447	0.000000	-10.000000	-0.083333	12.150000	934.000000	1023.000000	1023.000000	2046.000000
40.500000	0.047125	27.850943	9.034938	7.411904	6.084582	5.319518	0.000000	-10.000000	-0.075000	12.000000	938.000000	1023.000000	1023.000000	2046.000000
40.520000	0.047189	27.888939	9.061069	7.474125	6.091231	5.262514	0.000000	-10.000000	-0.066667	12.000000	942.000000	1023.000000	1023.000000	2046.000000
40.540001	0.047406	28.017105	9.051102	7.639122	6.218210	5.108670	0.000000	-10.000000	-0.058333	11.800000	946.000000	1023.000000	1023.000000	2046.000000
40.560001	0.047847	28.277296	9.032136	7.814713	6.388853	5.041593	0.000000	-10.000000	-0.050000	11.766666	950.000000	1023.000000	1023.000000	2046.000000
40.580002	0.048300	28.545164	9.123705	7.989406	6.440167	4.991886	0.000000	-10.000000	-0.050000	11.566667	954.000000	1023.000000	1023.000000	2046.000000
40.599998	0.049219	29.088520	9.432425	8.068829	6.407214	5.180051	0.000000	-10.000000	-0.050000	11.550000	958.000000	1023.000000	1023.000000	2046.000000
40.619999	0.050021	29.562582	9.684820	8.127962	6.371214	5.378584	0.000000	-10.000000	-0.050000	11.300000	962.000000	1023.000000	1023.000000	2046.000000
40.639999	0.050527	29.861694	9.877166	8.100451	6.325097	5.558980	0.000000	-10.000000	-0.050000	11.133333	965.833313	1023.000000	1023.000000	2046.000000
40.660000	0.050890	30.076281	9.961296	8.146367	6.355296	5.613322	0.000000	-10.000000	-0.058333	11.150001	969.500000	1023.000000	1023.000000	2046.000000
40.680000	0.050692	29.958942	9.872700	8.375974	6.394240	5.316029	0.000000	-10.000000	-0.075000	11.416667	973.166687	1023.000000	1023.000000	2046.000000
40.700001	0.049270	29.118784	9.580571	8.401690	6.238898	4.897624	0.000000	-10.000000	-0.091667	12.066667	977.000000	1023.000000	1023.000000	2046.000000
40.720001	0.045581	26.938412	8.959580	8.053703	5.728714	4.196413	0.000000	-10.000000	-0.100000	12.566667	981.000000	1023.000000	1023.000000	2046.000000
40.740002	0.041504	24.528593	8.299373	7.533583	5.114820	3.580817	0.000000	-10.000000	-0.100000	12.900001	985.000000	1023.000000	1023.000000	2046.000000
40.759998	0.038780	22.918978	7.886038	6.972742	4.673348	3.386848	0.000000	-10.000000	-0.083333	12.650001	989.166687	1023.000000	1023.000000	2046.000000
40.779999	0.037169	21.967030	7.640501	6.591038	4.381620	3.353869	0.000000	-10.000000	-0.066667	12.033334	993.500000	1023.000000	1023.000000	2046.000000
40.799999	0.036508	21.575945	7.535957	6.447323	4.233725	3.358940	0.000000	-10.000000	-0.050000	11.583333	997.833313	1023.000000	1023.000000	2046.000000
40.820000	0.036350	21.482666	7.407911	6.578852	4.266688	3.229214	0.000000	-10.000000	-0.050000	11.233334	1001.666687	1023.000000	1023.000000	2046.000000
40.840000	0.036768	21.729885	7.399148	6.719970	4.405449	3.205317	0.000000	-10.000000	-0.041667	11.116667	1005.333313	1023.000000	1023.000000	2046.000000
40.860001	0.037220	21.997244	7.308089	6.911614	4.594674	3.182867	0.000000	-10.000000	-0.025000	10.633333	1009.000000	1023.000000	1023.000000	2046.000000
40.880001	0.037444	22.129467	7.340367	6.940801	4.615824	3.232476	0.000000	-10.000000	-0.008333	10.166667	1012.666687	1023.000000	1023.000000	2046.000000
40.900002	0.037799	22.339207	7.571051	6.956238	4.478988	3.332932	0.000000	-10.000000	0.000000	9.400001	1016.166687	1023.000000	1023.000000	2046.000000
40.919998	0.038419	22.705462	7.811844	6.801128	4.436602	3.655886	0.000000	-10.000000	0.000000	8.666667	1019.333313	1023.000000	1023.000000	2046.000000
40.939999	0.039428	23.301966	7.976880	6.966444	4.603364	3.755278	0.000000	-10.000000	0.000000	7.950000	1022.500000	1023.000000	1023.000000	2046.000000
40.959999	0.040725	24.068529	8.110230	7.297336	4.910701	3.750262	0.000000	-10.000000	0.000000	7.233334	1025.333374	1023.000000	1023.000000	2046.000000
40.980000	0.042066	24.861258	8.129320	7.626228	5.294892	3.810817	0.000000	-10.000000	0.000000	6.666667	1028.000000	1023.000000	1023.000000	2046.000000
41.000000	0.043231	25.549379	8.301075	7.746257	5.416523	4.085524	0.000000	-10.000000	0.000000	5.983334	1030.333374	1023.000000	1023.000000	2046.000000
41.020000	0.044214	26.130470	8.598351	7.778152	5.384844	4.369123	0.000000	-10.000000	0.000000	5.316667	1032.500000	1023.000000	1023.000000	2046.000000
41.040001	0.044964	26.573807	8.857353	7.713198	5.355021	4.648235	0.000000	-10.000000	0.000000	4.483334	1034.333374	1023.000000	1023.000000	2046.000000
41.060001	0.045267	26.753019	8.862383	7.691127	5.466086	4.733423	0.000000	-10.000000	0.016667	3.100000	1036.000000	1023.000000	1023.000000	2046.000000
41.080002	0.044946	26.563305	8.658575	7.792149	5.638536	4.474045	0.000000	-10.000000	0.033333	1.350000	1037.166626	1023.000000	1023.000000	2046.000000
41.099998	0.043918	25.955698	8.306766	7.719191	5.709451	4.220291	0.000000	-10.000000	0.050000	-0.500000	1037.833374	1023.000000	1023.000000	2046.000000
41.119999	0.042308	25.003935	8.042306	7.481311	5.467319	4.012999	0.000000	-10.000000	0.050000	-1.883333	1038.000000	1023.000000	1023.000000	2046.000000
41.139999	0.041015	24.240026	7.931121	7.001507	5.170475	4.136922	0.000000	-10.000000	0.050000	-2.633333	1038.000000	1023.000000	1023.000000	2046.000000
41.160000	0.040176	23.743971	7.930661	6.680494	4.955132	4.177683	0.000000	-10.000000	0.041667	-2.883333	1038.000000	1023.000000	1023.000000	2046.000000
41.180000	0.040044	23.666267	7.803570	6.759486	5.111213	3.992000	0.000000	-10.000000	0.033333	-2.900000	1038.000000	1023.000000	1023.000000	2046.000000
41.200001	0.040135	23.719666	7.705769	6.846448	5.268931	3.898518	0.000000	-10.000000	0.025000	-2.966667	1038.000000	1023.000000	1023.000000	2046.000000
41.220001	0.040300	23.817368	7.819974	6.843640	5.209210	3.944544	0.000000	-10.000000	0.041667	-3.333333	1038.000000	1023.000000	1023.000000	2046.000000
41.240002	0.041025	24.245577	8.074054	6.775103	5.155946	4.240474	0.000000	-10.000000	0.050000	-3.683333	1038.000000	1023.000000	1023.000000	2046.000000
41.259998	0.042195	24.937464	8.410630	6.873974	5.163931	4.488929	0.000000	-10.000000	0.058333	-3.983333	1038.000000	1023.000000	1023.000000	2046.000000
41.279999	0.043721	25.839045	8.554596	7.205276	5.468726	4.610446	0.000000	-10.000000	0.041667	-4.233334	1038.000000	1023.000000	1023.000000	2046.000000
41.299999	0.045271	26.754873	8.698297	7.622100	5.811449	4.623029	0.000000	-10.000000	0.041667	-4.550000	1038.000000	1023.000000	1023.000000	2046.000000
41.320000	0.046407	27.426310	8.887282	7.900529	5.903985	4.734513	0.000000	-10.000000	0.041667	-4.883334	1038.000000	1023.000000	1023.000000	2046.000000
41.340000	0.047205	27.898327	9.198589	7.889141	5.811717	4.998879	0.000000	-10.000000	0.050000	-5.150000	1038.000000	1023.000000	1023.000000	2046.000000
41.360001	0.048114	28.435123	9.480968	7.932499	5.797773	5.223883	0.000000	-10.000000	0.050000	-5.366667	1038.000000	1023.000000	1023.000000	2046.000000
41.380001	0.049170	29.059561	9.564849	8.230737	6.020620	5.243355	0.000000	-10.000000	0.050000	-5.650000	1038.000000	1023.000000	1023.000000	2046.000000
41.400002	0.049911	29.497263	9.538809	8.599835	6.241994	5.116623	0.000000	-10.000000	0.058333	-6.116667	1034.500000	1023.000000	1023.000000	2046.000000
41.419998	0.049946	29.518038	9.552171	8.602800	6.153068	5.209998	0.000000	-10.000000	0.066667	-6.766667	1027.000000	1023.000000	1023.000000	2046.000000
41.439999	0.049777	29.418024	9.753754	8.409704	5.868333	5.386232	0.000000	-10.000000	0.075000	-7.566667	1018.666687	1023.000000	1023.000000	2046.000000
41.459999	0.049990	29.543863	9.786445	8.414523	5.897038	5.445858	0.000000	-10.000000	0.075000	-8.366667	1013.000000	1023.000000	1023.000000	2046.000000
41.480000	0.050439	29.809641	9.771631	8.665009	6.135601	5.237400	0.000000	-10.000000	0.083333	-9.166667	1010.166687	1023.000000	1023.000000	2046.000000
41.500000	0.050907	30.085890	9.761243	8.884724	6.291017	5.148907	0.000000	-10.000000	0.091667	-9.966667	1007.166687	1023.000000	1023.000000	2046.000000
41.520000	0.051141	30.224508	9.836419	8.951554	6.246416	5.190119	0.000000	-10.000000	0.108333	-10.716667	1003.666687	1023.000000	1023.000000	2046.000000
41.540001	0.051100	30.199917	10.069819	8.706222	5.945187	5.478688	0.000000	-10.000000	0.108333	-11.533334	1000.000000	1023.000000	1023.000000	2046.000000
41.560001	0.051178	30.246244	10.098153	8.770401	5.931451	5.446239	0.000000	-10.000000	0.125000	-12.366667	996.000000	1023.000000	1023.000000	2046.000000
41.580002	0.051425	30.392183	10.027835	9.018768	6.109925	5.235655	0.000000	-10.000000	0.150000	-13.300000	992.000000	1023.000000	1023.000000	2046.000000
41.599998	0.051289	30.311741	9.918694	9.183886	6.104928	5.104232	0.000000	-10.000000	0.191667	-14.316667	987.666687	1023.000000	1023.000000	2046.000000
41.619999	0.050569	29.886356	9.928514	8.928547	5.787280	5.242016	0.000000	-10.000000	0.216667	-15.266666	983.000000	1023.000000	1023.000000	2046.000000
41.639999	0.049539	29.277388	9.877995	8.624269	5.449421	5.325702	0.000000	-10.000000	0.233333	-16.100000	977.833313	1023.000000	1023.000000	2046.000000
41.660000	0.048693	28.777512	9.564750	8.739637	5.518716	4.954408	0.000000	-10.000000	0.241667	-16.650000	972.500000	1023.000000	1023.000000	2046.000000
41.680000	0.047268	27.935207	9.183977	8.725619	5.410301	4.615311	0.000000	-10.000000	0.250000	-17.083334	967.000000	1023.000000	1023.000000	2046.000000
41.700001	0.044980	26.583319	8.912957	8.430767	4.912302	4.327292	0.000000	-10.000000	0.250000	-17.333334	961.333313	1023.000000	1023.000000	2046.000000
41.720001	0.041613	24.593489	8.626791	7.823584	4.183063	3.960051	0.000000	-10.000000	0.250000	-17.450001	955.500000	1023.000000	1023.000000	2046.000000
41.740002	0.037799	22.339399	8.018314	7.377497	3.633074	3.310514	0.000000	-10.000000	0.250000	-17.566668	949.500000	1023.000000	1023.000000	2046.000000
41.759998	0.034557	20.423080	7.312799	7.050869	3.360262	2.699151	0.000000	-10.000000	0.250000	-17.766668	943.500000	1023.000000	1023.000000	2046.000000
41.779999	0.032183	19.020424	6.673857	6.780937	3.223678	2.341951	0.000000	-10.000000	0.250000	-18.116667	937.500000	1023.000000	1023.000000	2046.000000
41.799999	0.030252	17.878710	6.317695	6.496451	2.902919	2.161645	0.000000	-10.000000	0.258333	-18.383333	931.500000	1023.000000	1023.000000	2046.000000
41.820000	0.028876	17.065989	6.279549	6.237320	2.437945	2.111175	0.000000	-10.000000	0.258333	-18.483334	925.500000	1023.000000	1023.000000	2046.000000
41.840000	0.028184	16.656570	6.221552	6.056707	2.241039	2.137272	0.000000	-10.000000	0.258333	-18.433334	919.500000	1023.000000	1023.000000	2046.000000
41.860001	0.028076	16.592731	6.057981	6.156122	2.366849	2.011779	0.000000	-10.000000	0.250000	-18.383333	913.500000	1023.000000	1023.000000	2046.000000
41.880001	0.027951	16.519173	5.836134	6.353101	2.547575	1.782362	0.000000	-10.000000	0.258333	-18.500000	907.333313	1023.000000	1023.000000	2046.000000
41.900002	0.027619	16.322987	5.793894	6.252367	2.461321	1.815404	0.000000	-10.000000	0.266667	-18.600000	901.000000	1023.000000	1023.000000	2046.000000
41.919998	0.027298	16.133085	5.994439	5.966509	2.164462	2.007675	0.000000	-10.000000	0.283333	-18.750000	894.666687	1023.000000	1023.000000	2046.000000
41.939999	0.027495	16.249479	6.040537	5.940736	2.186196	2.082010	0.000000	-10.000000	0.283333	-18.833334	888.500000	1023.000000	1023.000000	2046.000000
41.959999	0.028048	16.576635	5.986422	6.159100	2.474380	1.956733	0.000000	-10.000000	0.283333	-18.866667	882.166687	1023.000000	1023.000000	2046.000000
41.980000	0.028603	16.904196	5.904344	6.263983	2.711180	2.024688	0.000000	-10.000000	0.283333	-19.066668	875.833313	1023.000000	1023.000000	2046.000000
42.000000	0.029223	17.270565	6.127646	6.271263	2.613987	2.257669	0.000000	-10.000000	0.308333	-19.133333	869.333313	1023.000000	1023.000000	2046.000000
42.020000	0.030019	17.741224	6.364278	6.162052	2.576975	2.637919	0.000000	-10.000000	0.333333	-19.433332	863.000000	1023.000000	1023.000000	2046.000000
42.040001	0.030437	17.988106	6.372863	6.300159	2.732995	2.582089	0.000000	-10.000000	0.350000	-19.466667	856.500000	1023.000000	1023.000000	2046.000000
42.060001	0.030283	17.897264	6.132675	6.420741	2.936348	2.407500	0.000000	-10.000000	0.350000	-19.600000	850.000000	1023.000000	1023.000000	2046.000000
42.080002	0.029037	17.161037	5.947136	6.211517	2.742236	2.260149	0.000000	-10.000000	0.358333	-19.533335	843.500000	1023.000000	1023.000000	2046.000000
42.099998	0.027400	16.193138	5.892946	5.748991	2.367233	2.183967	0.000000	-10.000000	0.358333	-19.600000	837.000000	1023.000000	1023.000000	2046.000000
42.119999	0.026154	15.456851	5.669823	5.457503	2.246736	2.082788	0.000000	-10.000000	0.341667	-19.816668	830.500000	1023.000000	1023.000000	2046.000000
42.139999	0.025079	14.821591	5.283309	5.441676	2.380791	1.715815	0.000000	-10.000000	0.333333	-19.900002	823.833313	1023.000000	1023.000000	2046.000000
42.160000	0.023773	14.049611	4.992043	5.157320	2.299916	1.600332	0.000000	-10.000000	0.333333	-19.900002	817.166687	1023.000000	1023.000000	2046.000000
42.180000	0.022644	13.382761	4.981317	4.791626	1.992132	1.617685	0.000000	-10.000000	0.350000	-19.600000	810.500000	1023.000000	1023.000000	2046.000000
42.200001	0.021890	12.936785	4.977455	4.393214	1.804293	1.761823	0.000000	-10.000000	0.316667	-19.466667	804.000000	1023.000000	1023.000000	2046.000000
42.220001	0.021623	12.779314	4.875672	4.415841	1.863859	1.623942	0.000000	-10.000000	0.316667	-19.183334	797.500000	1023.000000	1023.000000	2046.000000
42.240002	0.021861	12.919602	4.674605	4.518721	2.176401	1.549875	0.000000	-10.000000	0.300000	-19.183334	791.000000	1023.000000	1023.000000	2046.000000
42.259998	0.022043	13.027509	4.722958	4.487953	2.162594	1.654004	0.000000	-10.000000	0.300000	-19.116667	784.666687	1023.000000	1023.000000	2046.000000
42.279999	0.022347	13.207343	5.011762	4.359048	1.966932	1.869602	0.000000	-10.000000	0.266667	-19.100000	778.166687	1023.000000	1023.000000	2046.000000
42.299999	0.023099	13.651258	5.160250	4.417167	2.061092	2.012749	0.000000	-10.000000	0.250000	-18.850000	771.833313	1023.000000	1023.000000	2046.000000
42.320000	0.024028	14.200815	5.172843	4.762215	2.366193	1.899565	0.000000	-10.000000	0.250000	-18.800001	765.500000	1023.000000	1023.000000	2046.000000
42.340000	0.024736	14.618770	5.172662	4.954184	2.566488	1.925436	0.000000	-10.000000	0.250000	-18.666668	759.500000	1023.000000	1023.000000	2046.000000
42.360001	0.024834	14.677157	5.306506	4.921733	2.423887	2.025031	0.000000	-10.000000	0.250000	-18.716667	753.166687	1023.000000	1023.000000	2046.000000
42.380001	0.025215	14.902167	5.515619	4.796402	2.331689	2.258456	0.000000	-10.000000	0.250000	-18.433334	746.833313	1023.000000	1023.000000	2046.000000
42.400002	0.025598	15.128341	5.581112	4.909485	2.390342	2.247402	0.000000	-10.000000	0.250000	-18.333334	740.500000	1023.000000	1023.000000	2046.000000
42.419998	0.026131	15.443439	5.486184	5.133173	2.658653	2.165430	0.000000	-10.000000	0.266667	-18.200001	734.500000	1023.000000	1023.000000	2046.000000
42.439999	0.025982	15.355435	5.403405	5.188879	2.652429	2.110722	0.000000	-10.000000	0.266667	-18.216667	728.500000	1023.000000	1023.000000	2046.000000
42.459999	0.025637	15.151409	5.564436	4.979823	2.367079	2.240071	0.000000	-10.000000	0.266667	-18.333334	722.500000	1023.000000	1023.000000	2046.000000
42.480000	0.025650	15.158915	5.632268	4.863841	2.308168	2.354638	0.000000	-10.000000	0.250000	-18.383333	716.500000	1023.000000	1023.000000	2046.000000
42.500000	0.025667	15.169139	5.482200	5.090175	2.509687	2.087076	0.000000	-10.000000	0.250000	-18.433334	710.333313	1023.000000	1023.000000	2046.000000
42.520000	0.025380	14.999838	5.301724	5.110160	2.592170	1.995784	0.000000	-10.000000	0.250000	-18.316668	704.000000	1023.000000	1023.000000	2046.000000
42.540001	0.024914	14.724105	5.425954	4.893133	2.325062	2.079956	0.000000	-10.000000	0.266667	-18.266668	697.666687	1023.000000	1023.000000	2046.000000
42.560001	0.024722	14.610669	5.538726	4.682105	2.186760	2.203079	0.000000	-10.000000	0.266667	-18.250000	691.500000	1023.000000	1023.000000	2046.000000
42.580002	0.025003	14.776908	5.456423	4.783082	2.408917	2.128485	0.000000	-10.000000	0.283333	-18.216667	685.500000	1023.000000	1023.000000	2046.000000
42.599998	0.025049	14.804087	5.274658	4.914748	2.610770	2.003910	0.000000	-10.000000	0.266667	-18.066668	679.500000	1023.000000	1023.000000	2046.000000
42.619999	0.024266	14.341495	4.996906	4.849957	2.635250	1.859381	0.000000	-10.000000	0.266667	-17.850000	673.500000	1023.000000	1023.000000	2046.000000
42.639999	0.023015	13.601630	4.901905	4.638913	2.348935	1.711878	0.000000	-10.000000	0.250000	-17.816668	667.500000	1023.000000	1023.000000	2046.000000
42.660000	0.022053	13.033468	4.896309	4.386498	2.065956	1.684705	0.000000	-10.000000	0.250000	-17.783333	661.500000	1023.000000	1023.000000	2046.000000
42.680000	0.021124	12.484170	4.881157	4.090585	1.832110	1.680317	0.000000	-10.000000	0.250000	-17.850000	655.500000	1023.000000	1023.000000	2046.000000
42.700001	0.021237	12.550920	4.809108	4.195615	1.972964	1.573233	0.000000	-10.000000	0.250000	-17.716667	649.500000	1023.000000	1023.000000	2046.000000
42.720001	0.021348	12.616666	4.653254	4.315793	2.172117	1.475502	0.000000	-10.000000	0.250000	-17.766666	643.500000	1023.000000	1023.000000	2046.000000
42.740002	0.021070	12.452125	4.594545	4.344529	2.080620	1.432430	0.000000	-10.000000	0.250000	-17.683334	637.500000	1023.000000	1023.000000	2046.000000
42.759998	0.020221	11.950740	4.616783	4.149876	1.723704	1.460377	0.000000	-10.000000	0.250000	-17.883333	631.833313	1023.000000	1023.000000	2046.000000
42.779999	0.019099	11.287383	4.533045	3.910911	1.407825	1.435602	0.000000	-10.000000	0.250000	-17.816668	626.166687	1023.000000	1023.000000	2046.000000
42.799999	0.017145	10.132930	4.075500	3.801968	1.233721	1.021740	0.000000	-10.000000	0.250000	-17.950001	620.500000	1023.000000	1023.000000	2046.000000
42.820000	0.013584	8.028028	3.515911	3.407005	0.817653	0.287460	0.000000	-10.000000	0.258333	-17.850000	614.500000	1023.000000	1023.000000	2046.000000
42.840000	0.009504	5.616726	2.733750	2.900715	0.441660	-0.459399	0.000000	-10.000000	0.241667	-17.650000	608.500000	1023.000000	1023.000000	2046.000000
42.860001	0.005544	3.276609	2.017245	2.320717	-0.095016	-0.966337	0.000000	-10.000000	0.250000	-17.466667	602.500000	1023.000000	1023.000000	2046.000000
42.880001	0.002879	1.701330	1.566198	1.857410	-0.520148	-1.202131	0.000000	-10.000000	0.241667	-17.316668	596.500000	1023.000000	1023.000000	2046.000000
42.900002	0.001154	0.681989	1.377690	1.445337	-0.957060	-1.183978	0.000000	-10.000000	0.266667	-17.550001	590.500000	1023.000000	1023.000000	2046.000000
42.919998	0.000252	0.148807	1.183387	1.328876	-1.073939	-1.289516	0.000000	-10.000000	0.258333	-17.750000	584.500000	1023.000000	1023.000000	2046.000000
42.939999	-0.000214	-0.126225	0.918350	1.511162	-0.977169	-1.578568	0.000000	-10.000000	0.258333	-17.933334	578.500000	1023.000000	1023.000000	2046.000000
42.959999	-0.000724	-0.427651	0.692648	1.492299	-0.954685	-1.657913	0.000000	-10.000000	0.250000	-18.033333	572.500000	1023.000000	1023.000000	2046.000000
42.980000	-0.001468	-0.867721	0.686638	1.393822	-1.198283	-1.749897	0.000000	-10.000000	0.250000	-18.066668	566.500000	1023.000000	1023.000000	2046.000000
43.000000	-0.001760	-1.040156	0.779535	1.091249	-1.363436	-1.547504	0.000000	-10.000000	0.250000	-18.250000	560.500000	1023.000000	1023.000000	2046.000000
43.020000	-0.001807	-1.067798	0.778041	1.067806	-1.350023	-1.563622	0.000000	-10.000000	0.275000	-18.633333	554.500000	1023.000000	1023.000000	2046.000000
43.040001	-0.001609	-0.950832	0.699587	1.318435	-1.158808	-1.810046	0.000000	-10.000000	0.308333	-19.166668	548.333313	1023.000000	1023.000000	2046.000000
43.060001	-0.001390	-0.821774	0.604498	1.364955	-0.984871	-1.806356	0.000000	-10.000000	0.350000	-19.700001	542.000000	1023.000000	1023.000000	2046.000000
43.080002	-0.001158	-0.684162	0.815381	1.241531	-1.107057	-1.634017	0.000000	-10.000000	0.358333	-20.116667	535.333313	1023.000000	1023.000000	2046.000000
43.099998	-0.000119	-0.070303	1.159412	1.180022	-1.166587	-1.243150	0.000000	-10.000000	0.366667	-20.549999	528.666687	1023.000000	1023.000000	2046.000000
43.119999	0.000739	0.437047	1.242709	1.375727	-1.000244	-1.181144	0.000000	-10.000000	0.366667	-20.916666	521.833313	1023.000000	1023.000000	2046.000000
43.139999	0.001239	0.732484	1.100476	1.674502	-0.684337	-1.358158	0.000000	-10.000000	0.375000	-21.116667	515.000000	1023.000000	1023.000000	2046.000000
43.160000	0.000722	0.426502	1.023746	1.576339	-0.841347	-1.332236	0.000000	-10.000000	0.383333	-21.350000	507.833344	1023.000000	1023.000000	2046.000000
43.180000	-0.000458	-0.270634	1.030331	1.233050	-1.220268	-1.313747	0.000000	-10.000000	0.383333	-21.350000	500.666656	1023.000000	1023.000000	2046.000000
43.200001	-0.001662	-0.982485	0.869504	1.087784	-1.394840	-1.544933	0.000000	-10.000000	0.391667	-21.566668	493.500000	1023.000000	1023.000000	2046.000000
43.220001	-0.002749	-1.624500	0.527103	1.016034	-1.299911	-1.867726	0.000000	-10.000000	0.391667	-21.600000	486.333344	1023.000000	1023.000000	2046.000000
43.240002	-0.004167	-2.462827	0.252626	0.762814	-1.432889	-2.045379	0.000000	-10.000000	0.400000	-21.716667	479.166656	1023.000000	1023.000000	2046.000000
43.259998	-0.005493	-3.246276	0.205240	0.327900	-1.734341	-2.045074	0.000000	-10.000000	0.391667	-21.566668	471.833344	1023.000000	1023.000000	2046.000000
43.279999	-0.006416	-3.791701	0.235467	-0.016848	-2.004372	-2.005947	0.000000	-10.000000	0.375000	-21.450001	464.666656	1023.000000	1023.000000	2046.000000
43.299999	-0.006912	-4.084718	-0.034691	0.034002	-1.807347	-2.276682	0.000000	-10.000000	0.350000	-21.333334	457.500000	1023.000000	1023.000000	2046.000000
43.320000	-0.007431	-4.391711	-0.313718	-0.100474	-1.697637	-2.279882	0.000000	-10.000000	0.341667	-21.133333	450.500000	1023.000000	1023.000000	2046.000000
43.340000	-0.008014	-4.736332	-0.234896	-0.351083	-1.969114	-2.181239	0.000000	-10.000000	0.358333	-21.100000	443.500000	1023.000000	1023.000000	2046.000000
43.360001	-0.007983	-4.718019	-0.093551	-0.557139	-2.083952	-1.983377	0.000000	-10.000000	0.366667	-21.050001	436.333344	1023.000000	1023.000000	2046.000000
43.380001	-0.007477	-4.419173	-0.131128	-0.438752	-1.845263	-2.004030	0.000000	-10.000000	0.375000	-20.933334	429.166656	1023.000000	1023.000000	2046.000000
43.400002	-0.006955	-4.110528	-0.261014	-0.183628	-1.566854	-2.099032	0.000000	-10.000000	0.366667	-20.600000	422.166656	1023.000000	1023.000000	2046.000000
43.419998	-0.006774	-4.003707	-0.159994	-0.244879	-1.636548	-1.962286	0.000000	-10.000000	0.375000	-20.233334	415.333344	1023.000000	1023.000000	2046.000000
43.439999	-0.006419	-3.793576	0.075142	-0.392441	-1.749925	-1.726352	0.000000	-10.000000	0.366667	-20.183334	408.666656	1023.000000	1023.000000	2046.000000
43.459999	-0.005942	-3.511487	0.215526	-0.400875	-1.742428	-1.583711	0.000000	-10.000000	0.358333	-20.050001	401.833344	1023.000000	1023.000000	2046.000000
43.480000	-0.005507	-3.254750	0.136324	-0.040943	-1.493002	-1.857129	0.000000	-10.000000	0.350000	-19.883333	395.166656	1023.000000	1023.000000	2046.000000
43.500000	-0.005149	-3.043124	0.042354	-0.003529	-1.318590	-1.763359	0.000000	-10.000000	0.350000	-19.683334	388.500000	1023.000000	1023.000000	2046.000000
43.520000	-0.005245	-3.099667	0.140827	-0.053919	-1.479097	-1.707479	0.000000	-10.000000	0.350000	-19.500000	382.000000	1023.000000	1023.000000	2046.000000
43.540001	-0.005128	-3.030706	0.350183	-0.261635	-1.638857	-1.480397	0.000000	-10.000000	0.333333	-19.483334	375.500000	1023.000000	1023.000000	2046.000000
43.560001	-0.004859	-2.871462	0.270733	-0.031990	-1.430282	-1.679924	0.000000	-10.000000	0.316667	-19.283333	369.000000	1023.000000	1023.000000	2046.000000
43.580002	-0.004739	-2.800530	0.085781	0.072063	-1.230113	-1.728260	0.000000	-10.000000	0.300000	-19.166668	362.500000	1023.000000	1023.000000	2046.000000
43.599998	-0.005163	-3.051171	0.168420	-0.079761	-1.481524	-1.658305	0.000000	-10.000000	0.283333	-19.066668	356.000000	1023.000000	1023.000000	2046.000000
43.619999	-0.005265	-3.111362	0.286544	-0.250754	-1.595170	-1.551981	0.000000	-10.000000	0.283333	-19.116667	349.666656	1023.000000	1023.000000	2046.000000
43.639999	-0.005159	-3.048748	0.087266	-0.017716	-1.334421	-1.783878	0.000000	-10.000000	0.266667	-19.016666	343.333344	1023.000000	1023.000000	2046.000000
43.660000	-0.005303	-3.134080	-0.075167	-0.035413	-1.204860	-1.818639	0.000000	-10.000000	0.266667	-18.683332	337.000000	1023.000000	1023.000000	2046.000000
43.680000	-0.005726	-3.384136	0.019152	-0.282638	-1.461415	-1.659235	0.000000	-10.000000	0.258333	-18.166666	330.666656	1023.000000	1023.000000	2046.000000
43.700001	-0.005886	-3.478718	0.103173	-0.396298	-1.562029	-1.623564	0.000000	-10.000000	0.258333	-17.750000	324.500000	1023.000000	1023.000000	2046.000000
43.720001	-0.005914	-3.495459	-0.113453	-0.211305	-1.315311	-1.855390	0.000000	-10.000000	0.258333	-17.566668	318.500000	1023.000000	1023.000000	2046.000000
43.740002	-0.006007	-3.550011	-0.312019	-0.306635	-1.157875	-1.773482	0.000000	-10.000000	0.241667	-17.300001	312.666656	1023.000000	1023.000000	2046.000000
43.759998	-0.006578	-3.887459	-0.219370	-0.467915	-1.427870	-1.772304	0.000000	-10.000000	0.241667	-17.033335	307.000000	1023.000000	1023.000000	2046.000000
43.779999	-0.006777	-4.005330	-0.183311	-0.712933	-1.522983	-1.586104	0.000000	-10.000000	0.225000	-16.483334	301.333344	1023.000000	1023.000000	2046.000000
43.799999	-0.007068	-4.177351	-0.525280	-0.606322	-1.273505	-1.772244	0.000000	-10.000000	0.216667	-16.116667	295.833344	1023.000000	1023.000000	2046.000000
43.820000	-0.008279	-4.892605	-0.957514	-0.763661	-1.249628	-1.921803	0.000000	-10.000000	0.200000	-15.616667	290.500000	1023.000000	1023.000000	2046.000000
43.840000	-0.010319	-6.098245	-1.133281	-1.244491	-1.685464	-2.035009	0.000000	-10.000000	0.200000	-15.200000	285.333344	1023.000000	1023.000000	2046.000000
43.860001	-0.011861	-7.009662	-1.290999	-1.687814	-1.945741	-2.085108	0.000000	-10.000000	0.200000	-14.833333	280.166656	1023.000000	1023.000000	2046.000000
43.880001	-0.012995	-7.680122	-1.664678	-1.714303	-1.854800	-2.446342	0.000000	-10.000000	0.200000	-14.583333	275.166656	1023.000000	1023.000000	2046.000000
43.900002	-0.013974	-8.258523	-2.040401	-1.805392	-1.787185	-2.625546	0.000000	-10.000000	0.200000	-14.100000	270.333344	1023.000000	1023.000000	2046.000000
43.919998	-0.014667	-8.668002	-1.885584	-2.131048	-2.165432	-2.485936	0.000000	-10.000000	0.183333	-13.633333	265.666656	1023.000000	1023.000000	2046.000000
43.939999	-0.014682	-8.677032	-1.861537	-2.305998	-2.195988	-2.313509	0.000000	-10.000000	0.150000	-13.000000	261.166656	1023.000000	1023.000000	2046.000000
43.959999	-0.014303	-8.453053	-2.012323	-2.027032	-1.938832	-2.474864	0.000000	-10.000000	0.125000	-12.750000	256.833344	1023.000000	1023.000000	2046.000000
43.980000	-0.014305	-8.454087	-2.229642	-2.020009	-1.793327	-2.411110	0.000000	-10.000000	0.116667	-12.500000	252.500000	1023.000000	1023.000000	2046.000000
44.000000	-0.014977	-8.851274	-2.174256	-2.225794	-2.151192	-2.300032	0.000000	-10.000000	0.116667	-12.300000	248.166672	1023.000000	1023.000000	2046.000000
44.020000	-0.016149	-9.543774	-2.337573	-2.390180	-2.389092	-2.426929	0.000000	-10.000000	0.108333	-11.933333	244.000000	1023.000000	1023.000000	2046.000000
44.040001	-0.018686	-11.043411	-2.848014	-2.459363	-2.539347	-3.196687	0.000000	-10.000000	0.100000	-11.283334	240.000000	1023.000000	1023.000000	2046.000000
44.060001	-0.022664	-13.394298	-3.570793	-2.993316	-2.972037	-3.858151	0.000000	-10.000000	0.100000	-10.650001	236.333328	1023.000000	1023.000000	2046.000000
44.080002	-0.026757	-15.813619	-4.064235	-3.808191	-3.757648	-4.183545	0.000000	-10.000000	0.083333	-10.116667	232.833328	1023.000000	1023.000000	2046.000000
44.099998	-0.029132	-17.217150	-4.545636	-4.159261	-4.017069	-4.495184	0.000000	-10.000000	0.083333	-9.866667	229.500000	1023.000000	1023.000000	2046.000000
44.119999	-0.030482	-18.014839	-5.079367	-4.213801	-3.923771	-4.797899	0.000000	-10.000000	0.083333	-9.883333	226.166672	1023.000000	1023.000000	2046.000000
44.139999	-0.031655	-18.708054	-5.348748	-4.378177	-4.111978	-4.869151	0.000000	-10.000000	0.100000	-10.033334	222.833328	1023.000000	1023.000000	2046.000000
44.160000	-0.032307	-19.093679	-5.322478	-4.604774	-4.416205	-4.750222	0.000000	-10.000000	0.100000	-10.150001	219.500000	1023.000000	1023.000000	2046.000000
44.180000	-0.032448	-19.176607	-5.383805	-4.630213	-4.443498	-4.719091	0.000000	-10.000000	0.100000	-10.050000	216.166672	1023.000000	1023.000000	2046.000000
44.200001	-0.032360	-19.124929	-5.560677	-4.426221	-4.230778	-4.907254	0.000000	-10.000000	0.091667	-9.733334	212.833328	1023.000000	1023.000000	2046.000000
44.220001	-0.032361	-19.125509	-5.773154	-4.477162	-4.021573	-4.853619	0.000000	-10.000000	0.091667	-9.533334	209.666672	1023.000000	1023.000000	2046.000000
44.240002	-0.032653	-19.298103	-5.720146	-4.654332	-4.202717	-4.720909	0.000000	-10.000000	0.091667	-9.516666	206.333328	1023.000000	1023.000000	2046.000000
44.259998	-0.032450	-19.177795	-5.570250	-4.808897	-4.260143	-4.538506	0.000000	-10.000000	0.091667	-9.783334	203.166672	1023.000000	1023.000000	2046.000000
44.279999	-0.031914	-18.860966	-5.659499	-4.626375	-3.946999	-4.628093	0.000000	-10.000000	0.091667	-10.150001	199.833328	1023.000000	1023.000000	2046.000000
44.299999	-0.031070	-18.362465	-5.692602	-4.534662	-3.637383	-4.497819	0.000000	-10.000000	0.091667	-10.500000	196.500000	1023.000000	1023.000000	2046.000000
44.320000	-0.030274	-17.891893	-5.495272	-4.582283	-3.643144	-4.171195	0.000000	-10.000000	0.116667	-10.900001	192.833328	1023.000000	1023.000000	2046.000000
44.340000	-0.029324	-17.330450	-5.194986	-4.663504	-3.669999	-3.801963	0.000000	-10.000000	0.116667	-11.383333	189.333328	1023.000000	1023.000000	2046.000000
44.360001	-0.028576	-16.888479	-5.186235	-4.464608	-3.387551	-3.850085	0.000000	-10.000000	0.116667	-11.866667	185.666672	1023.000000	1023.000000	2046.000000
44.380001	-0.028416	-16.793867	-5.347885	-4.361892	-3.148323	-3.935767	0.000000	-10.000000	0.100000	-12.300000	181.666672	1023.000000	1023.000000	2046.000000
44.400002	-0.029368	-17.356342	-5.497114	-4.558806	-3.286857	-4.013565	0.000000	-10.000000	0.100000	-12.650001	177.333328	1023.000000	1023.000000	2046.000000
44.419998	-0.030837	-18.224546	-5.485011	-5.034073	-3.669047	-4.036416	0.000000	-10.000000	0.116667	-13.150001	173.000000	1023.000000	1023.000000	2046.000000
44.439999	-0.032060	-18.947170	-5.753850	-5.218668	-3.670871	-4.303781	0.000000	-10.000000	0.125000	-13.733334	168.666672	1023.000000	1023.000000	2046.000000
44.459999	-0.033402	-19.740822	-6.208732	-5.371071	-3.571864	-4.589154	0.000000	-10.000000	0.141667	-14.150001	164.166672	1023.000000	1023.000000	2046.000000
44.480000	-0.034932	-20.644972	-6.282174	-5.802699	-3.931314	-4.628785	0.000000	-10.000000	0.133333	-14.350000	159.333328	1023.000000	1023.000000	2046.000000
44.500000	-0.035896	-21.214287	-6.248803	-6.281898	-4.154173	-4.529413	0.000000	-10.000000	0.133333	-14.316667	154.666672	1023.000000	1023.000000	2046.000000
44.520000	-0.036690	-21.683689	-6.398470	-6.341630	-4.132265	-4.811324	0.000000	-10.000000	0.133333	-14.350000	149.833328	1023.000000	1023.000000	2046.000000
44.540001	-0.037010	-21.872681	-6.614718	-6.365888	-3.936827	-4.955248	0.000000	-10.000000	0.141667	-14.366667	145.000000	1023.000000	1023.000000	2046.000000
44.560001	-0.037354	-22.076193	-6.641557	-6.569674	-3.998024	-4.866937	0.000000	-10.000000	0.158333	-14.466667	140.166672	1023.000000	1023.000000	2046.000000
44.580002	-0.037420	-22.115294	-6.449871	-6.824091	-4.176856	-4.664476	0.000000	-10.000000	0.175000	-14.583334	135.333328	1023.000000	1023.000000	2046.000000
44.599998	-0.036775	-21.734018	-6.317844	-6.763111	-4.077574	-4.575488	0.000000	-10.000000	0.191667	-14.666667	130.500000	1023.000000	1023.000000	2046.000000
44.619999	-0.036043	-21.301495	-6.305579	-6.493476	-3.826737	-4.675703	0.000000	-10.000000	0.200000	-14.566667	125.666664	1023.000000	1023.000000	2046.000000
44.639999	-0.035482	-20.970049	-6.340256	-6.432891	-3.624721	-4.572182	0.000000	-10.000000	0.200000	-14.400001	120.833336	1023.000000	1023.000000	2046.000000
44.660000	-0.035078	-20.730978	-6.115833	-6.548810	-3.745238	-4.321098	0.000000	-10.000000	0.200000	-14.283334	116.000000	1023.000000	1023.000000	2046.000000
44.680000	-0.034588	-20.441277	-5.886408	-6.551429	-3.777159	-4.226279	0.000000	-10.000000	0.191667	-14.233334	111.166664	1023.000000	1023.000000	2046.000000
44.700001	-0.033937	-20.056601	-5.903153	-6.310721	-3.527569	-4.315157	0.000000	-10.000000	0.158333	-14.033334	106.500000	1023.000000	1023.000000	2046.000000
44.720001	-0.033484	-19.788818	-5.985379	-6.147977	-3.304054	-4.351407	0.000000	-10.000000	0.141667	-13.800000	101.833336	1023.000000	1023.000000	2046.000000
44.740002	-0.033346	-19.707287	-5.894762	-6.185215	-3.403160	-4.224150	0.000000	-10.000000	0.133333	-13.550000	97.166664	1023.000000	1023.000000	2046.000000
44.759998	-0.033259	-19.656233	-5.694000	-6.313407	-3.581929	-4.066897	0.000000	-10.000000	0.150000	-13.383333	92.500000	1023.000000	1023.000000	2046.000000
44.779999	-0.033038	-19.525742	-5.608403	-6.325506	-3.611666	-3.980167	0.000000	-10.000000	0.150000	-13.150001	88.166664	1023.000000	1023.000000	2046.000000
44.799999	-0.032708	-19.330349	-5.669314	-6.162428	-3.406754	-4.091854	0.000000	-10.000000	0.158333	-12.933333	83.666664	1023.000000	1023.000000	2046.000000
44.820000	-0.032458	-19.182487	-5.792402	-6.043405	-3.204234	-4.142447	0.000000	-10.000000	0.141667	-12.650001	79.333336	1023.000000	1023.000000	2046.000000
44.840000	-0.032675	-19.310671	-5.803322	-6.078343	-3.280746	-4.148261	0.000000	-10.000000	0.125000	-12.366667	75.000000	1023.000000	1023.000000	2046.000000
44.860001	-0.032916	-19.453438	-5.662726	-6.255335	-3.506469	-4.028906	0.000000	-10.000000	0.100000	-12.133333	71.000000	1023.000000	1023.000000	2046.000000
44.880001	-0.032818	-19.395729	-5.604394	-6.332654	-3.526227	-3.932453	0.000000	-10.000000	0.100000	-11.816667	67.000000	1023.000000	1023.000000	2046.000000
44.900002	-0.032545	-19.233831	-5.707664	-6.177436	-3.285129	-4.063603	0.000000	-10.000000	0.100000	-11.500000	63.000000	1023.000000	1023.000000	2046.000000
44.919998	-0.032371	-19.131327	-5.825891	-6.133432	-3.098067	-4.073937	0.000000	-10.000000	0.091667	-11.166667	59.166668	1023.000000	1023.000000	2046.000000
44.939999	-0.032680	-19.313932	-5.824443	-6.233616	-3.209138	-4.046736	0.000000	-10.000000	0.083333	-10.966667	55.500000	1023.000000	1023.000000	2046.000000
44.959999	-0.033218	-19.631767	-5.847349	-6.472784	-3.400112	-3.911522	0.000000	-10.000000	0.083333	-10.716667	51.833332	1023.000000	1023.000000	2046.000000
44.980000	-0.034225	-20.226967	-5.997763	-6.730544	-3.552789	-3.945870	0.000000	-10.000000	0.083333	-10.416667	48.333332	1023.000000	1023.000000	2046.000000
45.000000	-0.035282	-20.851645	-6.212104	-6.721980	-3.608526	-4.309035	0.000000	-10.000000	0.075000	-10.066667	44.666668	1023.000000	1023.000000	2046.000000
45.020000	-0.035982	-21.265594	-6.450089	-6.686619	-3.548343	-4.580544	0.000000	-10.000000	0.058333	-9.816667	41.333332	1023.000000	1023.000000	2046.000000
45.040001	-0.036659	-21.665369	-6.622427	-6.843879	-3.559847	-4.639217	0.000000	-10.000000	0.066667	-9.566667	38.000000	1023.000000	1023.000000	2046.000000
45.060001	-0.036869	-21.789606	-6.525305	-7.021775	-3.740836	-4.501691	0.000000	-10.000000	0.083333	-9.516667	34.833332	1023.000000	1023.000000	2046.000000
45.080002	-0.036745	-21.716129	-6.339785	-7.162406	-3.886480	-4.327458	0.000000	-10.000000	0.091667	-9.450001	31.666666	1023.000000	1023.000000	2046.000000
45.099998	-0.036516	-21.580881	-6.367208	-7.001208	-3.800302	-4.412164	0.000000	-10.000000	0.091667	-9.533334	28.500000	1023.000000	1023.000000	2046.000000
45.119999	-0.036519	-21.582941	-6.538082	-6.807859	-3.622503	-4.614498	0.000000	-10.000000	0.075000	-9.566667	25.333334	1023.000000	1023.000000	2046.000000
45.139999	-0.037251	-22.015423	-6.798786	-6.877191	-3.687903	-4.651544	0.000000	-10.000000	0.075000	-9.500000	22.166666	1023.000000	1023.000000	2046.000000
45.160000	-0.039067	-23.088358	-6.998789	-7.170381	-4.101667	-4.817521	0.000000	-10.000000	0.058333	-9.233334	19.000000	1023.000000	1023.000000	2046.000000
45.180000	-0.041972	-24.805496	-7.220459	-7.594831	-4.713587	-5.276621	0.000000	-10.000000	0.066667	-8.866667	16.000000	1023.000000	1023.000000	2046.000000
45.200001	-0.045299	-26.772001	-7.727909	-8.006772	-5.168426	-5.868896	0.000000	-10.000000	0.058333	-8.566667	13.000000	1023.000000	1023.000000	2046.000000
45.220001	-0.048138	-28.449278	-8.379303	-8.222286	-5.381179	-6.466510	0.000000	-10.000000	0.058333	-8.316667	10.000000	1023.000000	1023.000000	2046.000000
45.240002	-0.050215	-29.676933	-8.912301	-8.409858	-5.558640	-6.796134	0.000000	-10.000000	0.050000	-8.216667	7.166667	1023.000000	1023.000000	2046.000000
45.259998	-0.051683	-30.544636	-9.223878	-8.626200	-5.800793	-6.893765	0.000000	-10.000000	0.050000	-7.966667	4.333333	1023.000000	1023.000000	2046.000000
45.279999	-0.052651	-31.116629	-9.381295	-8.757659	-6.033057	-6.944618	0.000000	-10.000000	0.050000	-7.800000	2.500000	1023.000000	1023.000000	2046.000000
45.299999	-0.053010	-31.328903	-9.382356	-8.964888	-6.210363	-6.771297	0.000000	-10.000000	0.041667	-6.683333	0.166667	1023.000000	1023.000000	2046.000000
45.320000	-0.053132	-31.400751	-9.470457	-8.997319	-6.192613	-6.740362	0.000000	-10.000000	0.025000	-5.016667	-1.500000	1023.000000	1023.000000	2046.000000
45.340000	-0.053017	-31.333227	-9.653205	-8.812394	-5.971164	-6.896464	0.000000	-10.000000	0.016667	-2.016667	-3.333333	1023.000000	1023.000000	2046.000000
45.360001	-0.052664	-31.124498	-9.733959	-8.698728	-5.801706	-6.890105	0.000000	-10.000000	0.008333	0.383333	-3.833333	1023.000000	1023.000000	2046.000000
45.380001	-0.052494	-31.023754	-9.736388	-8.764664	-5.757042	-6.765661	0.000000	-10.000000	0.008333	2.250000	-4.000000	1023.000000	1023.000000	2046.000000
45.400002	-0.051964	-30.710772	-9.593822	-8.845374	-5.738092	-6.533484	0.000000	-10.000000	0.000000	3.166667	-4.000000	1023.000000	1023.000000	2046.000000
45.419998	-0.051405	-30.380371	-9.384911	-8.882000	-5.755493	-6.357968	0.000000	-10.000000	0.000000	4.083333	-4.000000	1023.000000	1023.000000	2046.000000
45.439999	-0.050293	-29.723249	-9.220206	-8.866253	-5.540520	-6.096271	0.000000	-10.000000	-0.008333	4.900000	-4.000000	1023.000000	1023.000000	2046.000000
45.459999	-0.048722	-28.794689	-9.112473	-8.526880	-5.184264	-5.971073	0.000000	-10.000000	-0.008333	5.300000	-4.000000	1023.000000	1023.000000	2046.000000
45.480000	-0.047163	-27.873621	-9.017537	-8.212564	-4.802482	-5.841039	0.000000	-10.000000	-0.008333	5.316667	-4.000000	1023.000000	1023.000000	2046.000000
45.500000	-0.046130	-27.262718	-8.894932	-8.124707	-4.592399	-5.650681	0.000000	-10.000000	0.000000	5.250000	-4.000000	1023.000000	1023.000000	2046.000000
45.520000	-0.045843	-27.093472	-8.784438	-8.210982	-4.596148	-5.501902	0.000000	-10.000000	-0.008333	5.316667	-4.000000	1023.000000	1023.000000	2046.000000
45.540001	-0.046142	-27.269844	-8.689627	-8.415551	-4.725771	-5.438896	0.000000	-10.000000	-0.016667	5.316667	-4.000000	1023.000000	1023.000000	2046.000000
45.560001	-0.046854	-27.690742	-8.730412	-8.671927	-4.840338	-5.448065	0.000000	-10.000000	-0.016667	5.050000	-4.000000	1023.000000	1023.000000	2046.000000
45.580002	-0.047823	-28.263554	-9.005887	-8.707373	-4.776309	-5.773985	0.000000	-10.000000	0.000000	4.450000	-4.000000	1023.000000	1023.000000	2046.000000
45.599998	-0.048568	-28.703476	-9.319226	-8.764851	-4.645113	-5.974285	0.000000	-10.000000	0.008333	4.100000	-4.000000	1023.000000	1023.000000	2046.000000
45.619999	-0.049400	-29.195463	-9.507337	-9.042698	-4.673665	-5.971764	0.000000	-10.000000	0.008333	3.933333	-4.000000	1023.000000	1023.000000	2046.000000
45.639999	-0.050181	-29.656914	-9.485692	-9.229486	-4.900583	-6.041154	0.000000	-10.000000	0.000000	4.183333	4.000000	1023.000000	1023.000000	2046.000000
45.660000	-0.050451	-29.816650	-9.357657	-9.540736	-5.056194	-5.862062	0.000000	-10.000000	0.000000	4.300000	12.500000	1023.000000	1023.000000	2046.000000
45.680000	-0.050358	-29.761551	-9.256780	-9.736394	-5.071138	-5.697240	0.000000	-10.000000	0.008333	4.133333	21.500000	1023.000000	1023.000000	2046.000000
45.700001	-0.049802	-29.433096	-9.226438	-9.569410	-4.875745	-5.761505	0.000000	-10.000000	0.016667	3.350000	23.000000	1023.000000	1023.000000	2046.000000
45.720001	-0.048816	-28.850121	-9.202136	-9.310674	-4.543015	-5.794296	0.000000	-10.000000	0.033333	2.383333	24.166666	1023.000000	1023.000000	2046.000000
45.740002	-0.047943	-28.334511	-9.080201	-9.182586	-4.409390	-5.662334	0.000000	-10.000000	0.033333	1.216667	24.833334	1023.000000	1023.000000	2046.000000
45.759998	-0.047159	-27.871187	-8.795974	-9.206153	-4.479851	-5.389210	0.000000	-10.000000	0.041667	0.483333	25.000000	1023.000000	1023.000000	2046.000000
45.779999	-0.046242	-27.329285	-8.499914	-9.183654	-4.498890	-5.146827	0.000000	-10.000000	0.033333	0.000000	25.000000	1023.000000	1023.000000	2046.000000
45.799999	-0.045086	-26.646086	-8.421577	-8.826899	-4.189718	-5.207891	0.000000	-10.000000	0.025000	-0.616667	25.000000	1023.000000	1023.000000	2046.000000
45.820000	-0.044161	-26.098915	-8.389315	-8.611763	-3.928105	-5.169732	0.000000	-10.000000	0.008333	-1.566667	25.000000	1023.000000	1023.000000	2046.000000
45.840000	-0.043740	-25.850565	-8.223694	-8.626011	-3.963396	-5.037464	0.000000	-10.000000	0.008333	-2.816667	25.000000	1023.000000	1023.000000	2046.000000
45.860001	-0.043246	-25.558319	-7.933383	-8.740162	-4.116873	-4.767902	0.000000	-10.000000	0.016667	-3.633333	25.000000	1023.000000	1023.000000	2046.000000
45.880001	-0.042522	-25.130322	-7.885123	-8.453506	-3.920094	-4.871598	0.000000	-10.000000	0.025000	-4.300000	25.000000	1023.000000	1023.000000	2046.000000
45.900002	-0.042016	-24.831287	-7.945144	-8.208860	-3.696836	-4.980447	0.000000	-10.000000	0.033333	-4.850000	25.000000	1023.000000	1023.000000	2046.000000
45.919998	-0.041838	-24.726191	-7.861109	-8.220168	-3.762842	-4.882071	0.000000	-10.000000	0.041667	-5.333333	25.000000	1023.000000	1023.000000	2046.000000
45.939999	-0.041766	-24.683575	-7.676855	-8.416883	-3.939314	-4.650523	0.000000	-10.000000	0.050000	-5.733334	25.000000	1023.000000	1023.000000	2046.000000
45.959999	-0.041623	-24.599329	-7.598245	-8.347371	-3.944898	-4.708817	0.000000	-10.000000	0.050000	-6.016667	25.000000	1023.000000	1023.000000	2046.000000
45.980000	-0.041210	-24.355255	-7.669505	-8.074431	-3.720501	-4.890818	0.000000	-10.000000	0.050000	-6.250000	25.000000	1023.000000	1023.000000	2046.000000
46.000000	-0.041233	-24.368929	-7.818928	-8.048090	-3.578038	-4.923873	0.000000	-10.000000	0.050000	-6.466667	25.000000	1023.000000	1023.000000	2046.000000
46.020000	-0.041291	-24.403032	-7.661195	-8.219709	-3.772955	-4.749173	0.000000	-10.000000	0.050000	-6.683333	25.000000	1023.000000	1023.000000	2046.000000
46.040001	-0.041230	-24.366920	-7.472103	-8.372600	-3.925505	-4.596713	0.000000	-10.000000	0.050000	-6.850000	21.500000	1023.000000	1023.000000	2046.000000
46.060001	-0.041046	-24.258171	-7.438303	-8.259742	-3.889010	-4.671117	0.000000	-10.000000	0.050000	-6.933333	14.000000	1023.000000	1023.000000	2046.000000
46.080002	-0.040619	-24.005920	-7.516581	-8.060280	-3.616400	-4.812660	0.000000	-10.000000	0.050000	-6.966667	5.833333	1023.000000	1023.000000	2046.000000
46.099998	-0.040319	-23.828730	-7.534484	-7.970997	-3.464728	-4.858522	0.000000	-10.000000	0.050000	-6.966667	0.500000	1023.000000	1023.000000	2046.000000
46.119999	-0.040421	-23.888887	-7.540956	-8.050823	-3.532782	-4.764327	0.000000	-10.000000	0.050000	-6.916667	-1.500000	1023.000000	1023.000000	2046.000000
46.139999	-0.040971	-24.213657	-7.479221	-8.210963	-3.797071	-4.726402	0.000000	-10.000000	0.050000	-6.833333	-3.666667	1023.000000	1023.000000	2046.000000
46.160000	-0.041819	-24.714844	-7.563511	-8.452028	-3.987578	-4.711726	0.000000	-10.000000	0.050000	-6.733334	-6.000000	1023.000000	1023.000000	2046.000000
46.180000	-0.042580	-25.164995	-7.761342	-8.380585	-4.012127	-5.010941	0.000000	-10.000000	0.050000	-6.633333	-8.333333	1023.000000	1023.000000	2046.000000
46.200001	-0.043052	-25.443689	-7.933506	-8.307393	-3.904846	-5.297944	0.000000	-10.000000	0.058333	-6.583333	-10.500000	1023.000000	1023.000000	2046.000000
46.220001	-0.043348	-25.618866	-7.970846	-8.481116	-3.962024	-5.204880	0.000000	-10.000000	0.058333	-6.483333	-12.500000	1023.000000	1023.000000	2046.000000
46.240002	-0.043043	-25.438410	-7.828093	-8.526347	-4.023261	-5.060709	0.000000	-10.000000	0.058333	-6.533333	-14.666667	1023.000000	1023.000000	2046.000000
46.259998	-0.042915	-25.362785	-7.617600	-8.625898	-4.200120	-4.919167	0.000000	-10.000000	0.050000	-6.550000	-17.000000	1023.000000	1023.000000	2046.000000
46.279999	-0.042947	-25.381844	-7.671201	-8.524968	-4.177727	-5.007946	0.000000	-10.000000	0.050000	-6.650000	-18.666666	1023.000000	1023.000000	2046.000000
46.299999	-0.043345	-25.616959	-7.870896	-8.408994	-4.107952	-5.229117	0.000000	-10.000000	0.050000	-6.433333	-20.833334	1023.000000	1023.000000	2046.000000
46.320000	-0.044347	-26.209307	-8.191298	-8.402921	-4.147256	-5.467832	0.000000	-10.000000	0.050000	-5.783333	-22.833334	1023.000000	1023.000000	2046.000000
46.340000	-0.046709	-27.604866	-8.602727	-8.686277	-4.515421	-5.800441	0.000000	-10.000000	0.033333	-4.550000	-25.333334	1023.000000	1023.000000	2046.000000
46.360001	-0.050008	-29.554956	-8.875130	-9.215252	-5.218060	-6.246516	0.000000	-10.000000	0.016667	-1.766667	-26.833334	1023.000000	1023.000000	2046.000000
46.380001	-0.052962	-31.300602	-9.287805	-9.630887	-5.704641	-6.677269	0.000000	-10.000000	0.000000	1.200000	-27.666666	1023.000000	1023.000000	2046.000000
46.400002	-0.054729	-32.345104	-9.923103	-9.667094	-5.670452	-7.084454	0.000000	-10.000000	-0.016667	4.316667	-28.000000	1023.000000	1023.000000	2046.000000
46.419998	-0.055985	-33.086945	-10.341471	-9.792585	-5.755073	-7.197815	0.000000	-10.000000	-0.016667	6.233334	-28.000000	1023.000000	1023.000000	2046.000000
46.439999	-0.056810	-33.574715	-10.447649	-10.060354	-6.015728	-7.050982	0.000000	-10.000000	-0.016667	7.983334	-28.000000	1023.000000	1023.000000	2046.000000
46.459999	-0.056903	-33.629749	-10.345133	-10.135882	-6.231682	-6.917052	0.000000	-10.000000	-0.016667	9.400001	-28.000000	1023.000000	1023.000000	2046.000000
46.480000	-0.056543	-33.417130	-10.521072	-9.864051	-5.963603	-7.068402	0.000000	-10.000000	-0.050000	10.783334	-28.000000	1023.000000	1023.000000	2046.000000
46.500000	-0.056113	-33.162983	-10.617865	-9.674595	-5.790870	-7.079656	0.000000	-10.000000	-0.083333	12.000000	-28.000000	1023.000000	1023.000000	2046.000000
46.520000	-0.055777	-32.964149	-10.544232	-9.731596	-5.823227	-6.865094	0.000000	-10.000000	-0.108333	13.333334	-19.500000	1023.000000	1023.000000	2046.000000
46.540001	-0.055200	-32.622902	-10.301288	-9.859020	-5.892688	-6.569906	0.000000	-10.000000	-0.125000	14.416667	-2.166667	1023.000000	1023.000000	2046.000000
46.560001	-0.054299	-32.090599	-10.242923	-9.663740	-5.685841	-6.498095	0.000000	-10.000000	-0.158333	15.450001	16.833334	1023.000000	1023.000000	2046.000000
46.580002	-0.053147	-31.409990	-10.222902	-9.412993	-5.315020	-6.459075	0.000000	-10.000000	-0.166667	16.266666	29.166666	1023.000000	1023.000000	2046.000000
46.599998	-0.051942	-30.697618	-10.175872	-9.282427	-4.953743	-6.285577	0.000000	-10.000000	-0.175000	16.850000	34.500000	1023.000000	1023.000000	2046.000000
46.619999	-0.050455	-29.819178	-9.847118	-9.348678	-4.872616	-5.750766	0.000000	-10.000000	-0.175000	17.583334	40.000000	1023.000000	1023.000000	2046.000000
46.639999	-0.048758	-28.816053	-9.458861	-9.237095	-4.781386	-5.338711	0.000000	-10.000000	-0.208333	17.983334	45.666668	1023.000000	1023.000000	2046.000000
46.660000	-0.046989	-27.770773	-9.285569	-8.887139	-4.365254	-5.232811	0.000000	-10.000000	-0.233333	18.716667	51.500000	1023.000000	1023.000000	2046.000000
46.680000	-0.045568	-26.930933	-9.191827	-8.610527	-3.965194	-5.163384	0.000000	-10.000000	-0.266667	19.416668	57.833332	1023.000000	1023.000000	2046.000000
46.700001	-0.044837	-26.498768	-9.209221	-8.637053	-3.711818	-4.940676	0.000000	-10.000000	-0.291667	20.583334	64.166664	1023.000000	1023.000000	2046.000000
46.720001	-0.045001	-26.595392	-9.124190	-8.849507	-3.812642	-4.809053	0.000000	-10.000000	-0.325000	21.416668	71.000000	1023.000000	1023.000000	2046.000000
46.740002	-0.045511	-26.897017	-9.107388	-9.062594	-3.960335	-4.766700	0.000000	-10.000000	-0.350000	22.133333	77.833336	1023.000000	1023.000000	2046.000000
46.759998	-0.045878	-27.113817	-9.262680	-9.125624	-3.901479	-4.824036	0.000000	-10.000000	-0.383333	23.066668	85.166664	1023.000000	1023.000000	2046.000000
46.779999	-0.046019	-27.197243	-9.495082	-9.018497	-3.661639	-5.022024	0.000000	-10.000000	-0.408333	24.216667	92.666664	1023.000000	1023.000000	2046.000000
46.799999	-0.046107	-27.249264	-9.561407	-9.127433	-3.627382	-4.933043	0.000000	-10.000000	-0.450000	25.583334	100.666664	1023.000000	1023.000000	2046.000000
46.820000	-0.045868	-27.108116	-9.316483	-9.307857	-3.786742	-4.697035	0.000000	-10.000000	-0.475000	26.416666	109.000000	1023.000000	1023.000000	2046.000000
46.840000	-0.045067	-26.634537	-9.028999	-9.382380	-3.782742	-4.440415	0.000000	-10.000000	-0.500000	27.383333	117.666664	1023.000000	1023.000000	2046.000000
46.860001	-0.043550	-25.738214	-8.866659	-9.068057	-3.440542	-4.362956	0.000000	-10.000000	-0.508333	28.150002	126.500000	1023.000000	1023.000000	2046.000000
46.880001	-0.041585	-24.576588	-8.662581	-8.658939	-3.031512	-4.223553	0.000000	-10.000000	-0.525000	28.683334	135.833328	1023.000000	1023.000000	2046.000000
46.900002	-0.039497	-23.342453	-8.381148	-8.308097	-2.751997	-3.901211	0.000000	-10.000000	-0.550000	29.250000	145.333328	1023.000000	1023.000000	2046.000000
46.919998	-0.037431	-22.121655	-7.830743	-8.170172	-2.739499	-3.381240	0.000000	-10.000000	-0.550000	29.550001	155.000000	1023.000000	1023.000000	2046.000000
46.939999	-0.035093	-20.740088	-7.401704	-7.800956	-2.477672	-3.059755	0.000000	-10.000000	-0.566667	29.950001	164.666672	1023.000000	1023.000000	2046.000000
46.959999	-0.032643	-19.291775	-7.210991	-7.201463	-1.928711	-2.950609	0.000000	-10.000000	-0.558333	29.916666	174.500000	1023.000000	1023.000000	2046.000000
46.980000	-0.030799	-18.202257	-6.931764	-6.879016	-1.714223	-2.677254	0.000000	-10.000000	-0.575000	30.016666	184.500000	1023.000000	1023.000000	2046.000000
47.000000	-0.029089	-17.191505	-6.491155	-6.743496	-1.664836	-2.292019	0.000000	-10.000000	-0.558333	30.283333	194.500000	1023.000000	1023.000000	2046.000000
47.020000	-0.027340	-16.158117	-6.123088	-6.430089	-1.535322	-2.069618	0.000000	-10.000000	-0.558333	30.433334	204.666672	1023.000000	1023.000000	2046.000000
47.040001	-0.025401	-15.012228	-6.029646	-5.869506	-1.039683	-2.073394	0.000000	-10.000000	-0.550000	30.466667	215.000000	1023.000000	1023.000000	2046.000000
47.060001	-0.023999	-14.183193	-5.760459	-5.663537	-0.941488	-1.817709	0.000000	-10.000000	-0.566667	30.183334	225.333328	1023.000000	1023.000000	2046.000000
47.080002	-0.022587	-13.349152	-5.274782	-5.571581	-1.046434	-1.456354	0.000000	-10.000000	-0.575000	30.233334	235.500000	1023.000000	1023.000000	2046.000000
47.099998	-0.020904	-12.354225	-5.004162	-5.136894	-0.814042	-1.399127	0.000000	-10.000000	-0.558333	30.083334	245.500000	1023.000000	1023.000000	2046.000000
47.119999	-0.019202	-11.348531	-4.911448	-4.664379	-0.404171	-1.368532	0.000000	-10.000000	-0.525000	29.966667	255.500000	1023.000000	1023.000000	2046.000000
47.139999	-0.018021	-10.650498	-4.653561	-4.579462	-0.363872	-1.053604	0.000000	-10.000000	-0.516667	29.549999	265.500000	1023.000000	1023.000000	2046.000000
47.160000	-0.016935	-10.008773	-4.206293	-4.521679	-0.515237	-0.765564	0.000000	-10.000000	-0.516667	29.433334	275.500000	1023.000000	1023.000000	2046.000000
47.180000	-0.015580	-9.207847	-4.054379	-4.076300	-0.276394	-0.800773	0.000000	-10.000000	-0.525000	29.283335	285.500000	1023.000000	1023.000000	2046.000000
47.200001	-0.014146	-8.360392	-3.948029	-3.672310	0.024477	-0.764529	0.000000	-10.000000	-0.516667	29.116667	295.166656	1023.000000	1023.000000	2046.000000
47.220001	-0.013144	-7.768262	-3.764680	-3.573307	0.080627	-0.510903	0.000000	-10.000000	-0.508333	28.866667	304.833344	1023.000000	1023.000000	2046.000000
47.240002	-0.012084	-7.141469	-3.335643	-3.549013	-0.056394	-0.200419	0.000000	-10.000000	-0.491667	28.433334	314.500000	1023.000000	1023.000000	2046.000000
47.259998	-0.010694	-6.319983	-3.141981	-3.159099	0.140997	-0.159899	0.000000	-10.000000	-0.466667	28.200001	324.166656	1023.000000	1023.000000	2046.000000
47.279999	-0.009829	-5.809179	-3.238972	-2.703651	0.441424	-0.307980	0.000000	-10.000000	-0.458333	27.950001	330.500000	1023.000000	1023.000000	2046.000000
47.299999	-0.009649	-5.702597	-3.101905	-2.767894	0.295346	-0.128145	0.000000	-10.000000	-0.450000	27.833334	339.666656	1023.000000	1023.000000	2046.000000
47.320000	-0.009647	-5.701111	-2.865407	-2.921247	0.098076	-0.012533	0.000000	-10.000000	-0.466667	27.750000	349.000000	1023.000000	1023.000000	2046.000000
47.340000	-0.009088	-5.371243	-2.875030	-2.553610	0.338977	-0.281581	0.000000	-10.000000	-0.483333	27.800001	361.333344	1023.000000	1023.000000	2046.000000
47.360001	-0.007843	-4.634959	-2.764241	-2.329256	0.608163	-0.149625	0.000000	-10.000000	-0.491667	27.750000	370.666656	1023.000000	1023.000000	2046.000000
47.380001	-0.006500	-3.841580	-2.242921	-2.134741	0.429895	0.106188	0.000000	-10.000000	-0.475000	27.533333	379.833344	1023.000000	1023.000000	2046.000000
47.400002	-0.004502	-2.660860	-1.750901	-1.918763	0.504601	0.504202	0.000000	-10.000000	-0.441667	27.066668	389.166656	1023.000000	1023.000000	2046.000000
47.419998	-0.002897	-1.712362	-1.616072	-1.354052	0.835297	0.422464	0.000000	-10.000000	-0.433333	26.700001	398.333344	1023.000000	1023.000000	2046.000000
47.439999	-0.002077	-1.227549	-1.584729	-1.089602	1.013112	0.433670	0.000000	-10.000000	-0.416667	26.416668	407.333344	1023.000000	1023.000000	2046.000000
47.459999	-0.001990	-1.176179	-1.384478	-1.131626	0.794347	0.545577	0.000000	-10.000000	-0.416667	25.983334	416.166656	1023.000000	1023.000000	2046.000000
47.480000	-0.002395	-1.415530	-1.166487	-1.152249	0.454199	0.449007	0.000000	-10.000000	-0.400000	25.900000	424.833344	1023.000000	1023.000000	2046.000000
47.500000	-0.003676	-2.172757	-1.346032	-1.037127	0.254550	-0.044148	0.000000	-10.000000	-0.391667	25.666666	433.500000	1023.000000	1023.000000	2046.000000
47.520000	-0.005817	-3.437863	-1.875770	-1.045970	0.105528	-0.621651	0.000000	-10.000000	-0.375000	25.366667	442.166656	1023.000000	1023.000000	2046.000000
47.540001	-0.008298	-4.903916	-2.192711	-1.441724	-0.398150	-0.871330	0.000000	-10.000000	-0.350000	24.700001	450.666656	1023.000000	1023.000000	2046.000000
47.560001	-0.009968	-5.891325	-2.261498	-1.828151	-0.846564	-0.955113	0.000000	-10.000000	-0.333333	23.816668	459.000000	1023.000000	1023.000000	2046.000000
47.580002	-0.010841	-6.406901	-2.496706	-1.750592	-0.906208	-1.253396	0.000000	-10.000000	-0.316667	23.100000	467.000000	1023.000000	1023.000000	2046.000000
47.599998	-0.010964	-6.479488	-2.799666	-1.585048	-0.672168	-1.422606	0.000000	-10.000000	-0.316667	22.416668	474.833344	1023.000000	1023.000000	2046.000000
47.619999	-0.011045	-6.527798	-2.823385	-1.689398	-0.766400	-1.248615	0.000000	-10.000000	-0.308333	21.933334	482.500000	1023.000000	1023.000000	2046.000000
47.639999	-0.010632	-6.283452	-2.536337	-1.826668	-0.965001	-0.955445	0.000000	-10.000000	-0.308333	21.716667	489.833344	1023.000000	1023.000000	2046.000000
47.660000	-0.009806	-5.795631	-2.460541	-1.556979	-0.786507	-0.991604	0.000000	-10.000000	-0.300000	21.666668	497.166656	1023.000000	1023.000000	2046.000000
47.680000	-0.008788	-5.193830	-2.437756	-1.199880	-0.463966	-1.092229	0.000000	-10.000000	-0.316667	21.866667	504.333344	1023.000000	1023.000000	2046.000000
47.700001	-0.007875	-4.654367	-2.326901	-1.158681	-0.308958	-0.859827	0.000000	-10.000000	-0.300000	21.750000	511.666656	1023.000000	1023.000000	2046.000000
47.720001	-0.006957	-4.111403	-1.985496	-1.161754	-0.378075	-0.586077	0.000000	-10.000000	-0.300000	21.633333	518.833313	1023.000000	1023.000000	2046.000000
47.740002	-0.005638	-3.331880	-1.636716	-1.061955	-0.288406	-0.344803	0.000000	-10.000000	-0.250000	21.183334	526.166687	1023.000000	1023.000000	2046.000000
47.759998	-0.004095	-2.420399	-1.528854	-0.617940	0.140908	-0.414513	0.000000	-10.000000	-0.266667	20.983334	533.333313	1023.000000	1023.000000	2046.000000
47.779999	-0.002478	-1.464769	-1.392793	-0.341148	0.484774	-0.215602	0.000000	-10.000000	-0.250000	20.883333	540.500000	1023.000000	1023.000000	2046.000000
47.799999	-0.001033	-0.610293	-1.024426	-0.256253	0.501190	0.169197	0.000000	-10.000000	-0.266667	20.833334	547.500000	1023.000000	1023.000000	2046.000000
47.820000	0.000584	0.345181	-0.641473	-0.168461	0.604580	0.550536	0.000000	-10.000000	-0.241667	20.666668	554.500000	1023.000000	1023.000000	2046.000000
47.840000	0.002115	1.250002	-0.401581	0.110961	0.874595	0.666027	0.000000	-10.000000	-0.241667	20.350000	561.500000	1023.000000	1023.000000	2046.000000
47.860001	0.003103	1.834108	-0.406258	0.393906	1.229469	0.616990	0.000000	-10.000000	-0.241667	19.966667	568.333313	1023.000000	1023.000000	2046.000000
47.880001	0.003401	2.009865	-0.442837	0.351971	1.379355	0.721376	0.000000	-10.000000	-0.250000	19.683334	575.000000	1023.000000	1023.000000	2046.000000
47.900002	0.002791	1.649251	-0.344091	0.125180	1.132774	0.735387	0.000000	-10.000000	-0.241667	19.250000	581.500000	1023.000000	1023.000000	2046.000000
47.919998	0.002074	1.225655	-0.349131	-0.047303	0.976625	0.645463	0.000000	-10.000000	-0.225000	19.166668	588.000000	1023.000000	1023.000000	2046.000000
47.939999	0.001880	1.111034	-0.557711	0.114066	1.211385	0.343293	0.000000	-10.000000	-0.208333	18.883333	594.333313	1023.000000	1023.000000	2046.000000
47.959999	0.001522	0.899800	-0.600100	-0.075071	1.154570	0.420401	0.000000	-10.000000	-0.200000	18.666666	600.833313	1023.000000	1023.000000	2046.000000
47.980000	0.001422	0.840175	-0.258085	-0.351942	0.848705	0.601496	0.000000	-10.000000	-0.183333	17.950001	607.166687	1023.000000	1023.000000	2046.000000
48.000000	0.002007	1.186351	-0.178617	-0.190440	1.023041	0.532367	0.000000	-10.000000	-0.166667	17.283333	613.500000	1023.000000	1023.000000	2046.000000
48.020000	0.003212	1.898093	-0.105329	0.134200	1.384049	0.485173	0.000000	-10.000000	-0.141667	16.600000	619.166687	1023.000000	1023.000000	2046.000000
48.040001	0.004388	2.593581	0.202942	0.148599	1.427303	0.814737	0.000000	-10.000000	-0.133333	16.383333	624.833313	1023.000000	1023.000000	2046.000000
48.060001	0.005855	3.460097	0.751031	0.186356	1.333165	1.189545	0.000000	-10.000000	-0.125000	16.183334	630.166687	1023.000000	1023.000000	2046.000000
48.080002	0.007843	4.635247	0.981979	0.756791	1.744718	1.151760	0.000000	-10.000000	-0.116667	16.066668	635.666687	1023.000000	1023.000000	2046.000000
48.099998	0.009746	5.759623	1.187781	1.155309	2.125842	1.290691	0.000000	-10.000000	-0.108333	15.583334	641.000000	1023.000000	1023.000000	2046.000000
48.119999	0.011301	6.679097	1.590460	1.302861	2.161995	1.623781	0.000000	-10.000000	-0.116667	15.166667	646.333313	1023.000000	1023.000000	2046.000000
48.139999	0.012930	7.641769	2.077044	1.403984	2.187458	1.973283	0.000000	-10.000000	-0.133333	14.716667	651.500000	1023.000000	1023.000000	2046.000000
48.160000	0.014543	8.594752	2.281830	1.851361	2.517766	1.943796	0.000000	-10.000000	-0.133333	14.466667	656.500000	1023.000000	1023.000000	2046.000000
48.180000	0.016012	9.463333	2.360178	2.223843	2.892129	1.987182	0.000000	-10.000000	-0.108333	14.200000	661.333313	1023.000000	1023.000000	2046.000000
48.200001	0.017002	10.048207	2.678962	2.277326	2.837714	2.254205	0.000000	-10.000000	-0.091667	13.800000	666.166687	1023.000000	1023.000000	2046.000000
48.220001	0.017990	10.632084	3.042298	2.384713	2.761082	2.443992	0.000000	-10.000000	-0.083333	13.266666	670.833313	1023.000000	1023.000000	2046.000000
48.240002	0.019099	11.287748	3.103482	2.677538	3.050695	2.456033	0.000000	-10.000000	-0.075000	12.700000	675.500000	1023.000000	1023.000000	2046.000000
48.259998	0.019892	11.756335	3.137958	2.955428	3.279315	2.383634	0.000000	-10.000000	-0.058333	12.216667	679.833313	1023.000000	1023.000000	2046.000000
48.279999	0.020305	12.000122	3.272998	2.949228	3.242604	2.535292	0.000000	-10.000000	-0.050000	11.750000	684.000000	1023.000000	1023.000000	2046.000000
48.299999	0.020712	12.240852	3.603599	2.839573	3.068019	2.729661	0.000000	-10.000000	-0.050000	11.166667	688.000000	1023.000000	1023.000000	2046.000000
48.320000	0.021376	12.633049	3.683307	3.127456	3.226084	2.596202	0.000000	-10.000000	-0.050000	10.650000	691.666687	1023.000000	1023.000000	2046.000000
48.340000	0.022273	13.163426	3.700229	3.341409	3.550844	2.570945	0.000000	-10.000000	-0.058333	10.383333	695.333313	1023.000000	1023.000000	2046.000000
48.360001	0.023049	13.621880	3.919921	3.408762	3.556672	2.736525	0.000000	-10.000000	-0.058333	10.250000	698.666687	1023.000000	1023.000000	2046.000000
48.380001	0.023598	13.946587	4.228532	3.382674	3.381799	2.953583	0.000000	-10.000000	-0.058333	10.233334	702.333313	1023.000000	1023.000000	2046.000000
48.400002	0.023793	14.061740	4.323872	3.503394	3.369804	2.864670	0.000000	-10.000000	-0.050000	10.116667	705.666687	1023.000000	1023.000000	2046.000000
48.419998	0.023958	14.158902	4.209665	3.739254	3.591069	2.618914	0.000000	-10.000000	-0.041667	10.133333	709.166687	1023.000000	1023.000000	2046.000000
48.439999	0.024199	14.301573	4.196280	3.783436	3.685930	2.635928	0.000000	-10.000000	-0.025000	10.050000	712.500000	1023.000000	1023.000000	2046.000000
48.459999	0.024399	14.420022	4.457700	3.625051	3.485334	2.851936	0.000000	-10.000000	-0.016667	9.983334	715.833313	1023.000000	1023.000000	2046.000000
48.480000	0.025453	15.042560	4.775318	3.716037	3.498386	3.052819	0.000000	-10.000000	-0.025000	9.983334	719.166687	1023.000000	1023.000000	2046.000000
48.500000	0.026343	15.568465	4.874128	4.086637	3.670400	2.937300	0.000000	-10.000000	-0.041667	10.116667	722.500000	1023.000000	1023.000000	2046.000000
48.520000	0.027137	16.037689	4.816904	4.347013	3.997099	2.876673	0.000000	-10.000000	-0.050000	10.433333	725.833313	1023.000000	1023.000000	2046.000000
48.540001	0.027085	16.007374	4.880208	4.383447	3.863869	2.879850	0.000000	-10.000000	-0.058333	10.866667	729.333313	1023.000000	1023.000000	2046.000000
48.560001	0.026688	15.772794	4.995602	4.185847	3.616790	2.974555	0.000000	-10.000000	-0.066667	11.466667	733.000000	1023.000000	1023.000000	2046.000000
48.580002	0.024877	14.702250	4.892518	4.014329	3.182836	2.612568	0.000000	-10.000000	-0.083333	11.966667	737.000000	1023.000000	1023.000000	2046.000000
48.599998	0.021476	12.692290	4.181346	3.817750	2.859113	1.834082	0.000000	-10.000000	-0.083333	12.200000	741.000000	1023.000000	1023.000000	2046.000000
48.619999	0.017836	10.540810	3.435137	3.437195	2.490000	1.178477	0.000000	-10.000000	-0.075000	12.033334	745.000000	1023.000000	1023.000000	2046.000000
48.639999	0.015308	9.047256	2.968441	2.965472	2.140320	0.973023	0.000000	-10.000000	-0.050000	11.416667	749.000000	1023.000000	1023.000000	2046.000000
48.660000	0.013755	8.128949	2.797206	2.679215	1.737789	0.914739	0.000000	-10.000000	-0.033333	10.666667	752.833313	1023.000000	1023.000000	2046.000000
48.680000	0.013225	7.816256	2.726782	2.530239	1.583451	0.975783	0.000000	-10.000000	-0.025000	10.066667	756.500000	1023.000000	1023.000000	2046.000000
48.700001	0.013127	7.757846	2.574380	2.688473	1.682138	0.812854	0.000000	-10.000000	-0.016667	9.783334	759.833313	1023.000000	1023.000000	2046.000000
48.720001	0.013333	7.879636	2.484492	2.880110	1.837213	0.677821	0.000000	-10.000000	-0.008333	9.566667	763.166687	1023.000000	1023.000000	2046.000000
48.740002	0.013555	8.011024	2.473329	2.862312	1.873927	0.801456	0.000000	-10.000000	0.000000	9.233334	766.333313	1023.000000	1023.000000	2046.000000
48.759998	0.013759	8.131495	2.623160	2.780282	1.765979	0.962073	0.000000	-10.000000	0.000000	8.600000	769.500000	1023.000000	1023.000000	2046.000000
48.779999	0.014255	8.424623	2.900835	2.745454	1.654746	1.123589	0.000000	-10.000000	0.000000	7.800000	772.500000	1023.000000	1023.000000	2046.000000
48.799999	0.015017	8.874903	2.940471	2.983162	1.855445	1.095824	0.000000	-10.000000	0.000000	6.883334	775.166687	1023.000000	1023.000000	2046.000000
48.820000	0.016087	9.507294	2.984496	3.303420	2.183611	1.035766	0.000000	-10.000000	0.000000	5.933333	777.500000	1023.000000	1023.000000	2046.000000
48.840000	0.016920	9.999519	3.037822	3.343125	2.361980	1.256593	0.000000	-10.000000	0.000000	5.016667	779.500000	1023.000000	1023.000000	2046.000000
48.860001	0.017947	10.606961	3.360297	3.318347	2.332144	1.596173	0.000000	-10.000000	0.000000	4.116667	781.500000	1023.000000	1023.000000	2046.000000
48.880001	0.019194	11.343535	3.612314	3.349189	2.431296	1.950736	0.000000	-10.000000	0.016667	3.250000	783.166687	1023.000000	1023.000000	2046.000000
48.900002	0.020431	12.074844	3.787090	3.639414	2.657025	1.991316	0.000000	-10.000000	0.016667	2.450000	784.500000	1023.000000	1023.000000	2046.000000
48.919998	0.021221	12.541332	3.762641	3.964283	2.970191	1.844218	0.000000	-10.000000	0.016667	1.600000	785.333313	1023.000000	1023.000000	2046.000000
48.939999	0.021470	12.688872	3.654916	3.939515	3.146439	1.948001	0.000000	-10.000000	0.008333	0.850000	785.833313	1023.000000	1023.000000	2046.000000
48.959999	0.020802	12.294107	3.675317	3.684709	2.922248	2.011833	0.000000	-10.000000	0.025000	-0.400000	786.000000	1023.000000	1023.000000	2046.000000
48.980000	0.019663	11.621065	3.653103	3.315834	2.640468	2.011661	0.000000	-10.000000	0.041667	-1.733333	786.000000	1023.000000	1023.000000	2046.000000
49.000000	0.018388	10.867464	3.435707	3.145620	2.509458	1.776680	0.000000	-10.000000	0.041667	-2.933333	786.000000	1023.000000	1023.000000	2046.000000
49.020000	0.017447	10.310912	3.081123	3.111490	2.646864	1.471435	0.000000	-10.000000	0.041667	-3.300000	786.000000	1023.000000	1023.000000	2046.000000
49.040001	0.016515	9.760354	2.850262	2.940250	2.616693	1.353150	0.000000	-10.000000	0.033333	-3.150000	786.000000	1023.000000	1023.000000	2046.000000
49.060001	0.015768	9.319149	2.845629	2.691184	2.409067	1.373269	0.000000	-10.000000	0.041667	-2.800000	786.000000	1023.000000	1023.000000	2046.000000
49.080002	0.015633	9.238823	3.055976	2.406597	2.193895	1.582356	0.000000	-10.000000	0.033333	-2.650000	786.000000	1023.000000	1023.000000	2046.000000
49.099998	0.016147	9.542795	3.175555	2.424791	2.243844	1.698605	0.000000	-10.000000	0.033333	-2.666667	786.000000	1023.000000	1023.000000	2046.000000
49.119999	0.017156	10.139239	3.203089	2.699126	2.552870	1.684154	0.000000	-10.000000	0.016667	-2.700000	786.000000	1023.000000	1023.000000	2046.000000
49.139999	0.018361	10.851501	3.370125	3.022868	2.766262	1.692247	0.000000	-10.000000	0.025000	-2.666667	786.000000	1023.000000	1023.000000	2046.000000
49.160000	0.019511	11.531005	3.495728	3.195120	2.977808	1.862348	0.000000	-10.000000	0.025000	-2.666667	786.000000	1023.000000	1023.000000	2046.000000
49.180000	0.020551	12.145396	3.775997	3.332048	2.964147	2.073204	0.000000	-10.000000	0.033333	-2.833333	786.000000	1023.000000	1023.000000	2046.000000
49.200001	0.021747	12.852391	4.140033	3.324297	2.939575	2.448486	0.000000	-10.000000	0.025000	-3.133333	786.000000	1023.000000	1023.000000	2046.000000
49.220001	0.022890	13.527896	4.459074	3.520580	2.980701	2.567542	0.000000	-10.000000	0.016667	-3.500000	786.000000	1023.000000	1023.000000	2046.000000
49.240002	0.023972	14.167352	4.475908	3.894834	3.262327	2.534283	0.000000	-10.000000	0.016667	-3.916667	786.000000	1023.000000	1023.000000	2046.000000
49.259998	0.024871	14.698966	4.576713	4.166531	3.439045	2.516677	0.000000	-10.000000	0.016667	-4.433333	786.000000	1023.000000	1023.000000	2046.000000
49.279999	0.025334	14.972265	4.577464	4.227402	3.524955	2.642445	0.000000	-10.000000	0.025000	-4.800000	786.000000	1023.000000	1023.000000	2046.000000
49.299999	0.025532	15.089653	4.763106	4.144504	3.361955	2.820088	0.000000	-10.000000	0.033333	-5.416667	786.000000	1023.000000	1023.000000	2046.000000
49.320000	0.025759	15.223683	4.950076	4.112863	3.235792	2.924953	0.000000	-10.000000	0.041667	-6.033333	778.833313	1023.000000	1023.000000	2046.000000
49.340000	0.025912	15.314153	4.870262	4.385017	3.376541	2.682332	0.000000	-10.000000	0.058333	-6.833333	771.000000	1023.000000	1023.000000	2046.000000
49.360001	0.025993	15.361604	4.694773	4.559583	3.572502	2.534746	0.000000	-10.000000	0.058333	-7.416667	762.333313	1023.000000	1023.000000	2046.000000
49.380001	0.025656	15.162494	4.779233	4.382395	3.333639	2.667226	0.000000	-10.000000	0.066667	-7.983334	760.000000	1023.000000	1023.000000	2046.000000
49.400002	0.025540	15.094096	5.000707	4.231953	3.077299	2.784137	0.000000	-10.000000	0.066667	-8.566667	757.333313	1023.000000	1023.000000	2046.000000
49.419998	0.025900	15.306760	5.089907	4.351705	3.161627	2.703521	0.000000	-10.000000	0.083333	-9.133333	754.500000	1023.000000	1023.000000	2046.000000
49.439999	0.026648	15.749037	5.060095	4.596531	3.476856	2.615555	0.000000	-10.000000	0.091667	-9.700000	751.333313	1023.000000	1023.000000	2046.000000
49.459999	0.026999	15.956382	5.007482	4.756477	3.628200	2.564224	0.000000	-10.000000	0.100000	-10.166667	748.166687	1023.000000	1023.000000	2046.000000
49.480000	0.026767	15.819487	5.034788	4.684705	3.475279	2.624714	0.000000	-10.000000	0.100000	-10.616667	744.666687	1023.000000	1023.000000	2046.000000
49.500000	0.026264	15.522234	5.123903	4.553038	3.212709	2.632584	0.000000	-10.000000	0.108333	-11.250000	741.166687	1023.000000	1023.000000	2046.000000
49.520000	0.026060	15.401303	5.196010	4.457025	3.076467	2.671801	0.000000	-10.000000	0.116667	-12.000000	737.166687	1023.000000	1023.000000	2046.000000
49.540001	0.025936	15.327898	5.276673	4.539817	2.967805	2.543602	0.000000	-10.000000	0.125000	-12.900001	733.166687	1023.000000	1023.000000	2046.000000
49.560001	0.026201	15.484938	5.128290	4.859936	3.215225	2.281487	0.000000	-10.000000	0.133333	-13.550000	728.833313	1023.000000	1023.000000	2046.000000
49.580002	0.025863	15.284858	4.974283	4.787945	3.203563	2.319067	0.000000	-10.000000	0.150000	-14.200000	724.500000	1023.000000	1023.000000	2046.000000
49.599998	0.024803	14.658308	4.919333	4.604022	2.866639	2.268314	0.000000	-10.000000	0.175000	-14.750000	719.833313	1023.000000	1023.000000	2046.000000
49.619999	0.023496	13.886370	4.854508	4.227032	2.486188	2.318641	0.000000	-10.000000	0.191667	-15.400001	714.833313	1023.000000	1023.000000	2046.000000
49.639999	0.021908	12.947783	4.620677	4.112268	2.189762	2.025077	0.000000	-10.000000	0.208333	-15.850000	709.666687	1023.000000	1023.000000	2046.000000
49.660000	0.019321	11.418466	4.115842	4.073443	1.907766	1.321414	0.000000	-10.000000	0.225000	-16.300001	704.333313	1023.000000	1023.000000	2046.000000
49.680000	0.015843	9.363196	3.508340	3.765240	1.523548	0.566068	0.000000	-10.000000	0.241667	-16.516666	699.000000	1023.000000	1023.000000	2046.000000
49.700001	0.012059	7.126664	2.894699	3.211174	0.945674	0.075116	0.000000	-10.000000	0.250000	-16.850000	693.333313	1023.000000	1023.000000	2046.000000
49.720001	0.008979	5.306595	2.423892	2.610212	0.400193	-0.127702	0.000000	-10.000000	0.241667	-17.066668	687.833313	1023.000000	1023.000000	2046.000000
49.740002	0.006921	4.090528	2.158588	2.236475	-0.024120	-0.280415	0.000000	-10.000000	0.241667	-17.350000	682.166687	1023.000000	1023.000000	2046.000000
49.759998	0.005627	3.325643	1.908614	2.087557	-0.242832	-0.427696	0.000000	-10.000000	0.241667	-17.450001	676.500000	1023.000000	1023.000000	2046.000000
49.779999	0.004812	2.844038	1.656424	2.149040	-0.254161	-0.707266	0.000000	-10.000000	0.241667	-17.416668	670.500000	1023.000000	1023.000000	2046.000000
49.799999	0.004467	2.640147	1.471283	2.276657	-0.191015	-0.916778	0.000000	-10.000000	0.241667	-17.366667	664.500000	1023.000000	1023.000000	2046.000000
49.820000	0.004033	2.383299	1.300138	2.284576	-0.169954	-1.031462	0.000000	-10.000000	0.233333	-17.450001	658.833313	1023.000000	1023.000000	2046.000000
49.840000	0.003655	2.159932	1.279425	2.157831	-0.292131	-0.985193	0.000000	-10.000000	0.241667	-17.466667	653.166687	1023.000000	1023.000000	2046.000000
49.860001	0.003443	2.034997	1.359316	1.887128	-0.460371	-0.751077	0.000000	-10.000000	0.241667	-17.466667	647.500000	1023.000000	1023.000000	2046.000000
49.880001	0.003504	2.070668	1.460314	1.786387	-0.515193	-0.660840	0.000000	-10.000000	0.258333	-17.666666	641.500000	1023.000000	1023.000000	2046.000000
49.900002	0.003700	2.186599	1.412872	1.908548	-0.375603	-0.759218	0.000000	-10.000000	0.258333	-17.666666	635.500000	1023.000000	1023.000000	2046.000000
49.919998	0.004111	2.429656	1.347955	2.023782	-0.121274	-0.820806	0.000000	-10.000000	0.258333	-17.816668	629.500000	1023.000000	1023.000000	2046.000000
49.939999	0.004866	2.875737	1.342042	2.116097	0.100758	-0.683159	0.000000	-10.000000	0.250000	-17.716667	623.500000	1023.000000	1023.000000	2046.000000
49.959999	0.005484	3.241067	1.490133	2.052788	0.063860	-0.365715	0.000000	-10.000000	0.250000	-17.883333	617.500000	1023.000000	1023.000000	2046.000000
49.980000	0.005966	3.526083	1.711634	2.033243	-0.004006	-0.214787	0.000000	-10.000000	0.250000	-17.883333	611.500000	1023.000000	1023.000000	2046.000000
50.000000	0.006059	3.580632	1.752808	1.968640	-0.011809	-0.129008	0.000000	-10.000000	0.250000	-17.833334	605.500000	1023.000000	1023.000000	2046.000000
50.020000	0.005495	3.247796	1.543795	2.027928	0.047862	-0.371788	0.000000	-10.000000	0.250000	-17.933334	599.500000	1023.000000	1023.000000	2046.000000
50.040001	0.004426	2.616007	1.217989	1.985536	0.110950	-0.698468	0.000000	-10.000000	0.258333	-18.233334	593.500000	1023.000000	1023.000000	2046.000000
50.060001	0.002706	1.599510	0.974908	1.565924	-0.136548	-0.804773	0.000000	-10.000000	0.258333	-18.566668	587.500000	1023.000000	1023.000000	2046.000000
50.080002	0.001103	0.651719	0.865252	1.054419	-0.471435	-0.796516	0.000000	-10.000000	0.266667	-18.883333	581.500000	1023.000000	1023.000000	2046.000000
50.099998	-0.000146	-0.086103	0.713773	0.801502	-0.653196	-0.948182	0.000000	-10.000000	0.258333	-18.983334	575.166687	1023.000000	1023.000000	2046.000000
50.119999	-0.001093	-0.646071	0.436292	0.779862	-0.576661	-1.285564	0.000000	-10.000000	0.266667	-19.066668	568.833313	1023.000000	1023.000000	2046.000000
50.139999	-0.001971	-1.164703	0.227574	0.612338	-0.585024	-1.419592	0.000000	-10.000000	0.291667	-19.383335	562.333313	1023.000000	1023.000000	2046.000000
50.160000	-0.002749	-1.624909	0.134604	0.312435	-0.720494	-1.351454	0.000000	-10.000000	0.325000	-19.866667	556.000000	1023.000000	1023.000000	2046.000000
50.180000	-0.002995	-1.769909	0.265854	-0.041256	-0.930558	-1.063950	0.000000	-10.000000	0.358333	-20.483334	549.333313	1023.000000	1023.000000	2046.000000
50.200001	-0.002868	-1.694809	0.374799	-0.037654	-0.981528	-1.050426	0.000000	-10.000000	0.366667	-21.016666	542.500000	1023.000000	1023.000000	2046.000000
50.220001	-0.002443	-1.443558	0.386725	0.219919	-0.839449	-1.210754	0.000000	-10.000000	0.375000	-21.283333	535.500000	1023.000000	1023.000000	2046.000000
50.240002	-0.001801	-1.064616	0.346878	0.422575	-0.601353	-1.232715	0.000000	-10.000000	0.375000	-21.533333	528.333313	1023.000000	1023.000000	2046.000000
50.259998	-0.001509	-0.891942	0.435031	0.344669	-0.640108	-1.031534	0.000000	-10.000000	0.366667	-21.300001	521.166687	1023.000000	1023.000000	2046.000000
50.279999	-0.001048	-0.619251	0.688855	0.281485	-0.768901	-0.820690	0.000000	-10.000000	0.358333	-21.183334	516.333313	1023.000000	1023.000000	2046.000000
50.299999	-0.000688	-0.406555	0.867663	0.274069	-0.825052	-0.723235	0.000000	-10.000000	0.350000	-20.983334	509.333344	1023.000000	1023.000000	2046.000000
50.320000	-0.000255	-0.150877	0.770334	0.612401	-0.559406	-0.974207	0.000000	-10.000000	0.358333	-20.933334	502.333344	1023.000000	1023.000000	2046.000000
50.340000	-0.000052	-0.030440	0.700385	0.610861	-0.412678	-0.929008	0.000000	-10.000000	0.358333	-20.766668	493.000000	1023.000000	1023.000000	2046.000000
50.360001	-0.000103	-0.060946	0.792635	0.507257	-0.567536	-0.793302	0.000000	-10.000000	0.358333	-20.666668	486.000000	1023.000000	1023.000000	2046.000000
50.380001	-0.000059	-0.034946	0.978623	0.428859	-0.757496	-0.684932	0.000000	-10.000000	0.350000	-20.533333	479.166656	1023.000000	1023.000000	2046.000000
50.400002	0.000086	0.050531	0.961624	0.623782	-0.692717	-0.842158	0.000000	-10.000000	0.350000	-20.549999	472.333344	1023.000000	1023.000000	2046.000000
50.419998	0.000240	0.141831	0.757685	0.815465	-0.423558	-1.007762	0.000000	-10.000000	0.341667	-20.366667	465.500000	1023.000000	1023.000000	2046.000000
50.439999	-0.000027	-0.015829	0.685202	0.658713	-0.476663	-0.883081	0.000000	-10.000000	0.341667	-20.216667	458.500000	1023.000000	1023.000000	2046.000000
50.459999	-0.000322	-0.190135	0.776289	0.393518	-0.668208	-0.691734	0.000000	-10.000000	0.341667	-20.016666	451.666656	1023.000000	1023.000000	2046.000000
50.480000	-0.000482	-0.285094	0.860355	0.299303	-0.788306	-0.656446	0.000000	-10.000000	0.333333	-19.750000	445.000000	1023.000000	1023.000000	2046.000000
50.500000	-0.000634	-0.374609	0.769271	0.436376	-0.716095	-0.864161	0.000000	-10.000000	0.300000	-19.583334	438.500000	1023.000000	1023.000000	2046.000000
50.520000	-0.000701	-0.414402	0.603786	0.624779	-0.505615	-1.137353	0.000000	-10.000000	0.266667	-19.500000	432.000000	1023.000000	1023.000000	2046.000000
50.540001	-0.000877	-0.518387	0.504508	0.526916	-0.476560	-1.073251	0.000000	-10.000000	0.266667	-19.533333	425.500000	1023.000000	1023.000000	2046.000000
50.560001	-0.001248	-0.737857	0.632189	0.277065	-0.721689	-0.925423	0.000000	-10.000000	0.266667	-19.500000	419.000000	1023.000000	1023.000000	2046.000000
50.580002	-0.001502	-0.887887	0.772861	0.110929	-0.917476	-0.854201	0.000000	-10.000000	0.266667	-19.450001	412.500000	1023.000000	1023.000000	2046.000000
50.599998	-0.001535	-0.907128	0.700976	0.220777	-0.784057	-1.044824	0.000000	-10.000000	0.283333	-19.450001	406.000000	1023.000000	1023.000000	2046.000000
50.619999	-0.001710	-1.010486	0.452935	0.373116	-0.560041	-1.276496	0.000000	-10.000000	0.300000	-19.450001	399.500000	1023.000000	1023.000000	2046.000000
50.639999	-0.002420	-1.429972	0.250275	0.131462	-0.628442	-1.183267	0.000000	-10.000000	0.316667	-19.316668	393.000000	1023.000000	1023.000000	2046.000000
50.660000	-0.003817	-2.255570	0.209648	-0.237205	-1.024374	-1.203638	0.000000	-10.000000	0.283333	-19.166668	386.666656	1023.000000	1023.000000	2046.000000
50.680000	-0.005207	-3.077576	0.029958	-0.531174	-1.263747	-1.312613	0.000000	-10.000000	0.300000	-19.150002	380.166656	1023.000000	1023.000000	2046.000000
50.700001	-0.006433	-3.801683	-0.210567	-0.540828	-1.349600	-1.700689	0.000000	-10.000000	0.316667	-19.250000	373.833344	1023.000000	1023.000000	2046.000000
50.720001	-0.007365	-4.352511	-0.522636	-0.533446	-1.266053	-2.030377	0.000000	-10.000000	0.333333	-19.283333	367.166656	1023.000000	1023.000000	2046.000000
50.740002	-0.007900	-4.668789	-0.643810	-0.768864	-1.298123	-1.957993	0.000000	-10.000000	0.300000	-19.200001	360.833344	1023.000000	1023.000000	2046.000000
50.759998	-0.008409	-4.969883	-0.547882	-0.938352	-1.591184	-1.892465	0.000000	-10.000000	0.283333	-19.183334	354.333344	1023.000000	1023.000000	2046.000000
50.779999	-0.008240	-4.869572	-0.442604	-1.041702	-1.660233	-1.725034	0.000000	-10.000000	0.266667	-19.333334	348.000000	1023.000000	1023.000000	2046.000000
50.799999	-0.008540	-5.047175	-0.623011	-0.918421	-1.589441	-1.916302	0.000000	-10.000000	0.300000	-19.266666	341.666656	1023.000000	1023.000000	2046.000000
50.820000	-0.009213	-5.444627	-0.916609	-0.789241	-1.536958	-2.201819	0.000000	-10.000000	0.283333	-19.266666	335.166656	1023.000000	1023.000000	2046.000000
50.840000	-0.010694	-6.320318	-1.215758	-1.005754	-1.800452	-2.298353	0.000000	-10.000000	0.283333	-18.966667	328.833344	1023.000000	1023.000000	2046.000000
50.860001	-0.013607	-8.041639	-1.471919	-1.533885	-2.390141	-2.645694	0.000000	-10.000000	0.250000	-18.933334	322.500000	1023.000000	1023.000000	2046.000000
50.880001	-0.017162	-10.142728	-1.844131	-2.022257	-2.996917	-3.279423	0.000000	-10.000000	0.250000	-18.466667	316.166656	1023.000000	1023.000000	2046.000000
50.900002	-0.020951	-12.382300	-2.581384	-2.436975	-3.395740	-3.968201	0.000000	-10.000000	0.250000	-18.216667	311.833344	1023.000000	1023.000000	2046.000000
50.919998	-0.023701	-14.007042	-3.319476	-2.654499	-3.516615	-4.516451	0.000000	-10.000000	0.250000	-17.783335	307.500000	1023.000000	1023.000000	2046.000000
50.939999	-0.025676	-15.174235	-3.743300	-3.023758	-3.793328	-4.613849	0.000000	-10.000000	0.250000	-17.766666	301.833344	1023.000000	1023.000000	2046.000000
50.959999	-0.027052	-15.987556	-3.852731	-3.381015	-4.180947	-4.572863	0.000000	-10.000000	0.250000	-17.566668	294.166656	1023.000000	1023.000000	2046.000000
50.980000	-0.027789	-16.423025	-3.937469	-3.517727	-4.381432	-4.586398	0.000000	-10.000000	0.250000	-17.500000	286.500000	1023.000000	1023.000000	2046.000000
51.000000	-0.028291	-16.719721	-4.244903	-3.358783	-4.247923	-4.868112	0.000000	-10.000000	0.250000	-17.283333	282.500000	1023.000000	1023.000000	2046.000000
51.020000	-0.028603	-16.904659	-4.425263	-3.303920	-4.183597	-4.991881	0.000000	-10.000000	0.250000	-17.350000	278.500000	1023.000000	1023.000000	2046.000000
51.040001	-0.029060	-17.174450	-4.526378	-3.534792	-4.252463	-4.860817	0.000000	-10.000000	0.241667	-17.366667	274.500000	1023.000000	1023.000000	2046.000000
51.060001	-0.029321	-17.328674	-4.345715	-3.810539	-4.506022	-4.666399	0.000000	-10.000000	0.233333	-17.216667	266.833344	1023.000000	1023.000000	2046.000000
51.080002	-0.029210	-17.262976	-4.401208	-3.736609	-4.393837	-4.731321	0.000000	-10.000000	0.233333	-17.066668	259.166656	1023.000000	1023.000000	2046.000000
51.099998	-0.028893	-17.075668	-4.583899	-3.579496	-4.057179	-4.855095	0.000000	-10.000000	0.233333	-16.700001	251.666672	1023.000000	1023.000000	2046.000000
51.119999	-0.028631	-16.920738	-4.595312	-3.758259	-3.964076	-4.603091	0.000000	-10.000000	0.233333	-16.500000	247.833328	1023.000000	1023.000000	2046.000000
51.139999	-0.027847	-16.457748	-4.333468	-3.833019	-4.004733	-4.286529	0.000000	-10.000000	0.216667	-16.183334	244.166672	1023.000000	1023.000000	2046.000000
51.160000	-0.026794	-15.835053	-4.222562	-3.649636	-3.809219	-4.153638	0.000000	-10.000000	0.208333	-16.000000	238.666672	1023.000000	1023.000000	2046.000000
51.180000	-0.026144	-15.451279	-4.371236	-3.365444	-3.428123	-4.286477	0.000000	-10.000000	0.200000	-15.766666	231.500000	1023.000000	1023.000000	2046.000000
51.200001	-0.026423	-15.616242	-4.418799	-3.676473	-3.467414	-4.053556	0.000000	-10.000000	0.200000	-15.550000	226.166672	1023.000000	1023.000000	2046.000000
51.220001	-0.027202	-16.076462	-4.380134	-3.987035	-3.707834	-4.001459	0.000000	-10.000000	0.191667	-15.216667	222.833328	1023.000000	1023.000000	2046.000000
51.240002	-0.028345	-16.751635	-4.675634	-4.022773	-3.694530	-4.358697	0.000000	-10.000000	0.191667	-14.800000	217.833328	1023.000000	1023.000000	2046.000000
51.259998	-0.029767	-17.592201	-5.130184	-4.199275	-3.595785	-4.666957	0.000000	-10.000000	0.183333	-14.333334	211.333328	1023.000000	1023.000000	2046.000000
51.279999	-0.031493	-18.612123	-5.356256	-4.807429	-3.874925	-4.573514	0.000000	-10.000000	0.183333	-14.150001	206.500000	1023.000000	1023.000000	2046.000000
51.299999	-0.032781	-19.373856	-5.398514	-5.279122	-4.138271	-4.557948	0.000000	-10.000000	0.175000	-13.933333	203.333328	1023.000000	1023.000000	2046.000000
51.320000	-0.033660	-19.893188	-5.681122	-5.333175	-4.007064	-4.871828	0.000000	-10.000000	0.166667	-13.516667	198.666672	1023.000000	1023.000000	2046.000000
51.340000	-0.034549	-20.418303	-6.019116	-5.499292	-3.818149	-5.081746	0.000000	-10.000000	0.158333	-13.050000	192.666672	1023.000000	1023.000000	2046.000000
51.360001	-0.035430	-20.938936	-6.007303	-5.988896	-4.089181	-4.853556	0.000000	-10.000000	0.133333	-12.750000	186.833328	1023.000000	1023.000000	2046.000000
51.380001	-0.035716	-21.108316	-5.937077	-6.260238	-4.205655	-4.705346	0.000000	-10.000000	0.116667	-12.700000	184.000000	1023.000000	1023.000000	2046.000000
51.400002	-0.035431	-20.939449	-5.962290	-6.202125	-4.026111	-4.748923	0.000000	-10.000000	0.100000	-12.616667	179.666672	1023.000000	1023.000000	2046.000000
51.419998	-0.034848	-20.595039	-6.067116	-5.939622	-3.677864	-4.910437	0.000000	-10.000000	0.108333	-12.600000	175.500000	1023.000000	1023.000000	2046.000000
51.439999	-0.034312	-20.278595	-6.013625	-6.062989	-3.582212	-4.619769	0.000000	-10.000000	0.108333	-12.550000	169.833328	1023.000000	1023.000000	2046.000000
51.459999	-0.033833	-19.995174	-5.738177	-6.185381	-3.713017	-4.358600	0.000000	-10.000000	0.108333	-12.466667	165.500000	1023.000000	1023.000000	2046.000000
51.480000	-0.033016	-19.512215	-5.536251	-6.107385	-3.636657	-4.231923	0.000000	-10.000000	0.108333	-12.416667	161.166672	1023.000000	1023.000000	2046.000000
51.500000	-0.032417	-19.158434	-5.631198	-5.818215	-3.310489	-4.398532	0.000000	-10.000000	0.116667	-12.400000	158.333328	1023.000000	1023.000000	2046.000000
51.520000	-0.031940	-18.876642	-5.646917	-5.720473	-3.147323	-4.361929	0.000000	-10.000000	0.125000	-12.616667	155.666672	1023.000000	1023.000000	2046.000000
51.540001	-0.031782	-18.783237	-5.503883	-5.883234	-3.270189	-4.125933	0.000000	-10.000000	0.116667	-12.683333	151.500000	1023.000000	1023.000000	2046.000000
51.560001	-0.031424	-18.571655	-5.294343	-5.931969	-3.361275	-3.984069	0.000000	-10.000000	0.108333	-12.616667	145.833328	1023.000000	1023.000000	2046.000000
51.580002	-0.031049	-18.350254	-5.366759	-5.673065	-3.164721	-4.145709	0.000000	-10.000000	0.100000	-12.450000	140.166672	1023.000000	1023.000000	2046.000000
51.599998	-0.030911	-18.268217	-5.508590	-5.540714	-2.971881	-4.247031	0.000000	-10.000000	0.100000	-12.366667	136.000000	1023.000000	1023.000000	2046.000000
51.619999	-0.030950	-18.291225	-5.478159	-5.770890	-3.038608	-4.003568	0.000000	-10.000000	0.100000	-12.416667	133.333328	1023.000000	1023.000000	2046.000000
51.639999	-0.031100	-18.380152	-5.314589	-5.974273	-3.247211	-3.844079	0.000000	-10.000000	0.100000	-12.500000	130.666672	1023.000000	1023.000000	2046.000000
51.660000	-0.031127	-18.396252	-5.347155	-5.868240	-3.215840	-3.965016	0.000000	-10.000000	0.100000	-12.533334	128.000000	1023.000000	1023.000000	2046.000000
51.680000	-0.031150	-18.409647	-5.489945	-5.622440	-3.045973	-4.251290	0.000000	-10.000000	0.100000	-12.533334	123.666664	1023.000000	1023.000000	2046.000000
51.700001	-0.031121	-18.392387	-5.613097	-5.722867	-2.911231	-4.145194	0.000000	-10.000000	0.108333	-12.416667	119.333336	1023.000000	1023.000000	2046.000000
51.720001	-0.031378	-18.544653	-5.498180	-5.975969	-3.130877	-3.939628	0.000000	-10.000000	0.108333	-12.350000	115.000000	1023.000000	1023.000000	2046.000000
[truncated: 1,244,303 more chars]
