# Supplementary material for: Effect of Electrode Belt and Body Positions on Regional Pulmonary Ventilation- and Perfusion-Related Impedance Changes Measured by Electric Impedance Tomography
Source: PLoS One. 2016 Jun 2;11(6):e0155913. doi: 10.1371/journal.pone.0155913 (PMC4890811; doi:10.1371/journal.pone.0155913)
Supplement: S1 Dataset — (ZIP) [file pone.0155913.s001.zip › Dataset/Fp10-rygg-4i.txt]

Patient Name:	Fp10
Registry:	Fp10
Investigator:	 
Diagnosys:	 
Notes:	rygg4i              
Sample Rate [Hz]:	50.07
Time Base 	Pixels Mean 	Pixels Sum 	UPPER RIGHT		UPPER LEFT		LOWER RIGHT		LOWER LEFT		QRS	ETCO2	Paw	Flow (L/min)	Volume	Analog1	Analog2	AnalogSum
0.000000	-0.002331	-1.377767	-0.441735	-0.848647	0.037236	-0.124621	0.000000	-10.000000	0.608333	-27.350000	920.000000	1023.000000	1023.000000	2046.000000
0.020000	-0.005031	-2.973103	-0.807508	-0.945137	-0.508960	-0.711498	0.000000	-10.000000	0.633333	-27.533335	910.833313	1023.000000	1023.000000	2046.000000
0.040000	-0.007357	-4.347998	-1.082154	-1.195266	-1.065372	-1.005206	0.000000	-10.000000	0.633333	-27.483334	901.666687	1023.000000	1023.000000	2046.000000
0.060000	-0.009713	-5.740654	-1.388210	-1.402122	-1.567705	-1.382617	0.000000	-10.000000	0.650000	-27.416668	892.500000	1023.000000	1023.000000	2046.000000
0.080000	-0.013511	-7.985213	-1.762267	-1.728838	-2.334148	-2.159960	0.000000	-10.000000	0.650000	-27.433334	883.500000	1023.000000	1023.000000	2046.000000
0.100000	-0.017888	-10.571624	-2.360879	-2.093175	-3.077330	-3.040240	0.000000	-10.000000	0.650000	-27.583334	874.333313	1023.000000	1023.000000	2046.000000
0.120000	-0.020872	-12.335382	-2.854629	-2.496115	-3.668108	-3.316530	0.000000	-10.000000	0.658333	-27.666666	865.000000	1023.000000	1023.000000	2046.000000
0.140000	-0.023028	-13.609375	-3.298717	-2.683955	-4.053186	-3.573518	0.000000	-10.000000	0.658333	-27.733334	855.666687	1023.000000	1023.000000	2046.000000
0.160000	-0.025143	-14.859497	-3.580348	-2.731168	-4.550341	-3.997640	0.000000	-10.000000	0.675000	-27.633333	846.500000	1023.000000	1023.000000	2046.000000
0.180000	-0.026661	-15.756722	-3.816314	-2.693523	-4.859846	-4.387039	0.000000	-10.000000	0.666667	-27.733334	837.333313	1023.000000	1023.000000	2046.000000
0.200000	-0.027683	-16.360458	-4.045482	-2.737898	-5.122393	-4.454685	0.000000	-10.000000	0.666667	-27.750000	828.000000	1023.000000	1023.000000	2046.000000
0.220000	-0.028609	-16.907921	-4.204424	-2.854953	-5.373134	-4.475410	0.000000	-10.000000	0.650000	-27.850000	818.666687	1023.000000	1023.000000	2046.000000
0.240000	-0.029920	-17.682919	-4.398158	-2.942503	-5.653893	-4.688364	0.000000	-10.000000	0.650000	-27.916666	809.500000	1023.000000	1023.000000	2046.000000
0.260000	-0.031042	-18.345741	-4.594199	-3.008790	-5.807479	-4.935273	0.000000	-10.000000	0.650000	-27.966667	800.166687	1023.000000	1023.000000	2046.000000
0.280000	-0.031696	-18.732138	-4.756485	-3.091022	-5.925879	-4.958750	0.000000	-10.000000	0.650000	-28.016666	790.833313	1023.000000	1023.000000	2046.000000
0.300000	-0.032128	-18.987694	-4.842438	-3.219929	-6.075885	-4.849441	0.000000	-10.000000	0.658333	-28.033333	781.500000	1023.000000	1023.000000	2046.000000
0.320000	-0.033080	-19.550135	-4.956761	-3.344373	-6.310016	-4.938985	0.000000	-10.000000	0.675000	-28.200001	772.166687	1023.000000	1023.000000	2046.000000
0.340000	-0.033641	-19.881689	-5.039865	-3.409585	-6.431099	-5.001140	0.000000	-10.000000	0.700000	-28.333334	762.833313	1023.000000	1023.000000	2046.000000
0.360000	-0.033258	-19.655497	-5.011710	-3.283595	-6.447347	-4.912845	0.000000	-10.000000	0.708333	-28.633335	753.166687	1023.000000	1023.000000	2046.000000
0.380000	-0.032862	-19.421614	-4.956304	-3.241093	-6.525556	-4.698661	0.000000	-10.000000	0.700000	-28.850000	743.666687	1023.000000	1023.000000	2046.000000
0.400000	-0.033327	-19.696539	-5.054886	-3.308595	-6.690824	-4.642233	0.000000	-10.000000	0.691667	-29.116667	734.000000	1023.000000	1023.000000	2046.000000
0.420000	-0.034575	-20.433537	-5.182773	-3.438542	-7.014386	-4.797836	0.000000	-10.000000	0.691667	-29.166668	724.333313	1023.000000	1023.000000	2046.000000
0.440000	-0.036508	-21.575939	-5.397107	-3.630706	-7.376146	-5.171980	0.000000	-10.000000	0.708333	-29.433334	714.500000	1023.000000	1023.000000	2046.000000
0.460000	-0.038620	-22.824150	-5.589655	-4.037668	-7.756859	-5.439967	0.000000	-10.000000	0.725000	-29.583334	704.500000	1023.000000	1023.000000	2046.000000
0.480000	-0.040438	-23.898994	-5.787616	-4.564021	-8.068586	-5.478771	0.000000	-10.000000	0.758333	-30.050001	694.500000	1023.000000	1023.000000	2046.000000
0.500000	-0.042472	-25.100916	-5.965781	-5.091835	-8.433118	-5.610182	0.000000	-10.000000	0.783333	-30.300001	684.500000	1023.000000	1023.000000	2046.000000
0.520000	-0.044743	-26.442915	-6.180153	-5.522041	-8.818892	-5.921830	0.000000	-10.000000	0.783333	-30.583334	674.500000	1023.000000	1023.000000	2046.000000
0.540000	-0.046958	-27.752064	-6.431973	-5.938728	-9.139771	-6.241592	0.000000	-10.000000	0.766667	-30.533333	664.500000	1023.000000	1023.000000	2046.000000
0.560000	-0.048815	-28.849543	-6.650400	-6.311833	-9.467173	-6.420137	0.000000	-10.000000	0.750000	-30.500000	654.500000	1023.000000	1023.000000	2046.000000
0.580000	-0.050021	-29.562548	-6.818544	-6.639225	-9.698304	-6.406474	0.000000	-10.000000	0.750000	-30.400000	644.500000	1023.000000	1023.000000	2046.000000
0.600000	-0.051127	-30.216282	-6.966971	-6.980690	-9.924204	-6.344417	0.000000	-10.000000	0.750000	-30.383333	634.166687	1023.000000	1023.000000	2046.000000
0.620000	-0.052213	-30.857847	-7.080015	-7.159775	-10.099745	-6.518313	0.000000	-10.000000	0.733333	-30.266666	623.833313	1023.000000	1023.000000	2046.000000
0.640000	-0.053252	-31.472099	-7.143334	-7.281293	-10.286430	-6.761041	0.000000	-10.000000	0.750000	-30.266666	613.500000	1023.000000	1023.000000	2046.000000
0.660000	-0.053763	-31.774111	-7.198730	-7.433932	-10.345252	-6.796196	0.000000	-10.000000	0.733333	-30.166668	603.500000	1023.000000	1023.000000	2046.000000
0.680000	-0.054066	-31.952864	-7.177083	-7.569569	-10.445184	-6.761027	0.000000	-10.000000	0.750000	-30.216667	593.500000	1023.000000	1023.000000	2046.000000
0.700000	-0.054471	-32.192535	-7.199611	-7.710353	-10.517720	-6.764851	0.000000	-10.000000	0.733333	-30.033335	583.500000	1023.000000	1023.000000	2046.000000
0.720000	-0.055227	-32.638981	-7.301753	-7.856548	-10.601918	-6.878760	0.000000	-10.000000	0.766667	-30.050001	573.500000	1023.000000	1023.000000	2046.000000
0.740000	-0.056195	-33.211159	-7.370401	-7.974788	-10.736672	-7.129296	0.000000	-10.000000	0.750000	-29.950001	563.500000	1023.000000	1023.000000	2046.000000
0.760000	-0.056725	-33.524246	-7.437267	-8.057239	-10.823077	-7.206663	0.000000	-10.000000	0.733333	-29.900000	553.500000	1023.000000	1023.000000	2046.000000
0.780000	-0.057132	-33.765011	-7.473510	-8.192577	-10.929956	-7.168967	0.000000	-10.000000	0.700000	-29.716667	543.500000	1023.000000	1023.000000	2046.000000
0.800000	-0.057623	-34.055367	-7.519552	-8.320707	-11.050745	-7.164361	0.000000	-10.000000	0.700000	-29.583334	533.500000	1023.000000	1023.000000	2046.000000
0.820000	-0.058344	-34.481224	-7.629705	-8.430368	-11.128781	-7.292368	0.000000	-10.000000	0.700000	-29.483334	523.500000	1023.000000	1023.000000	2046.000000
0.840000	-0.059424	-35.119541	-7.736628	-8.522121	-11.311110	-7.549683	0.000000	-10.000000	0.700000	-29.400000	516.833313	1023.000000	1023.000000	2046.000000
0.860000	-0.060309	-35.642838	-7.849572	-8.618949	-11.432181	-7.742133	0.000000	-10.000000	0.700000	-29.366667	507.166656	1023.000000	1023.000000	2046.000000
0.880000	-0.060875	-35.976963	-7.868738	-8.784901	-11.600737	-7.722588	0.000000	-10.000000	0.716667	-29.299999	497.500000	1023.000000	1023.000000	2046.000000
0.900000	-0.061612	-36.412766	-7.978336	-8.928612	-11.698355	-7.807464	0.000000	-10.000000	0.716667	-29.216667	484.500000	1023.000000	1023.000000	2046.000000
0.920000	-0.062582	-36.985916	-8.061989	-9.064774	-11.820556	-8.038598	0.000000	-10.000000	0.716667	-29.049999	474.666656	1023.000000	1023.000000	2046.000000
0.940000	-0.063632	-37.606785	-8.163157	-9.188016	-11.901772	-8.353842	0.000000	-10.000000	0.700000	-28.966667	468.166656	1023.000000	1023.000000	2046.000000
0.960000	-0.064529	-38.136921	-8.245221	-9.307925	-11.964350	-8.619425	0.000000	-10.000000	0.700000	-28.983334	458.500000	1023.000000	1023.000000	2046.000000
0.980000	-0.065120	-38.486088	-8.215720	-9.510242	-12.125236	-8.634892	0.000000	-10.000000	0.708333	-29.016666	448.833344	1023.000000	1023.000000	2046.000000
1.000000	-0.066257	-39.158058	-8.310630	-9.698067	-12.252928	-8.896436	0.000000	-10.000000	0.716667	-29.116667	436.000000	1023.000000	1023.000000	2046.000000
1.020000	-0.067466	-39.872681	-8.455641	-9.868531	-12.314066	-9.234442	0.000000	-10.000000	0.708333	-29.100000	426.333344	1023.000000	1023.000000	2046.000000
1.040000	-0.068359	-40.400085	-8.537766	-10.000103	-12.365705	-9.496512	0.000000	-10.000000	0.691667	-29.033335	416.500000	1023.000000	1023.000000	2046.000000
1.060000	-0.069069	-40.820049	-8.621367	-10.147980	-12.464318	-9.586385	0.000000	-10.000000	0.675000	-28.883333	406.833344	1023.000000	1023.000000	2046.000000
1.080000	-0.070322	-41.560482	-8.797542	-10.442958	-12.666318	-9.653664	0.000000	-10.000000	0.683333	-28.866667	397.166656	1023.000000	1023.000000	2046.000000
1.100000	-0.072403	-42.789921	-9.087274	-10.686815	-12.892892	-10.122940	0.000000	-10.000000	0.691667	-28.716667	387.666656	1023.000000	1023.000000	2046.000000
1.120000	-0.074726	-44.163315	-9.311758	-11.030232	-13.256219	-10.565107	0.000000	-10.000000	0.691667	-28.633333	378.000000	1023.000000	1023.000000	2046.000000
1.140000	-0.076931	-45.466091	-9.591745	-11.455113	-13.556381	-10.862852	0.000000	-10.000000	0.675000	-28.316668	368.500000	1023.000000	1023.000000	2046.000000
1.160000	-0.079292	-46.861320	-9.905449	-11.953109	-13.874057	-11.128708	0.000000	-10.000000	0.666667	-28.316668	359.000000	1023.000000	1023.000000	2046.000000
1.180000	-0.081602	-48.226490	-10.164602	-12.226997	-14.179026	-11.655864	0.000000	-10.000000	0.658333	-28.083334	349.500000	1023.000000	1023.000000	2046.000000
1.200000	-0.082302	-48.640709	-10.309013	-12.293508	-14.226511	-11.811677	0.000000	-10.000000	0.658333	-27.983334	343.166656	1023.000000	1023.000000	2046.000000
1.220000	-0.082680	-48.863880	-10.449793	-12.361329	-14.308941	-11.743816	0.000000	-10.000000	0.641667	-27.683334	333.833344	1023.000000	1023.000000	2046.000000
1.240000	-0.083531	-49.366642	-10.717187	-12.545888	-14.329851	-11.773717	0.000000	-10.000000	0.633333	-27.566668	327.666656	1023.000000	1023.000000	2046.000000
1.260000	-0.084559	-49.974598	-10.867665	-12.644174	-14.453083	-12.009678	0.000000	-10.000000	0.600000	-27.216667	315.500000	1023.000000	1023.000000	2046.000000
1.280000	-0.086236	-50.965534	-10.987506	-12.724463	-14.772223	-12.481344	0.000000	-10.000000	0.575000	-26.733334	306.500000	1023.000000	1023.000000	2046.000000
1.300000	-0.088696	-52.419075	-11.208425	-12.998437	-15.236621	-12.975592	0.000000	-10.000000	0.533333	-26.016666	294.666656	1023.000000	1023.000000	2046.000000
1.320000	-0.092508	-54.672218	-11.768731	-13.477977	-15.834066	-13.591443	0.000000	-10.000000	0.516667	-25.533335	288.833344	1023.000000	1023.000000	2046.000000
1.340000	-0.096507	-57.035568	-12.458554	-14.000298	-16.391882	-14.184834	0.000000	-10.000000	0.491667	-24.983334	280.333344	1023.000000	1023.000000	2046.000000
1.360000	-0.099565	-58.843189	-13.048739	-14.318332	-16.760876	-14.715240	0.000000	-10.000000	0.491667	-24.616667	272.000000	1023.000000	1023.000000	2046.000000
1.380000	-0.101284	-59.858555	-13.299667	-14.472635	-17.113523	-14.972726	0.000000	-10.000000	0.475000	-24.166668	261.000000	1023.000000	1023.000000	2046.000000
1.400000	-0.102435	-60.538921	-13.631454	-14.573879	-17.270716	-15.062873	0.000000	-10.000000	0.483333	-24.016666	253.000000	1023.000000	1023.000000	2046.000000
1.420000	-0.104059	-61.498581	-13.978324	-14.743127	-17.480106	-15.297023	0.000000	-10.000000	0.466667	-23.750000	245.000000	1023.000000	1023.000000	2046.000000
1.440000	-0.105228	-62.189541	-14.234323	-14.893243	-17.619123	-15.442851	0.000000	-10.000000	0.450000	-23.416666	237.000000	1023.000000	1023.000000	2046.000000
1.460000	-0.105894	-62.583103	-14.373199	-14.978387	-17.771441	-15.460078	0.000000	-10.000000	0.416667	-22.916666	229.000000	1023.000000	1023.000000	2046.000000
1.480000	-0.106498	-62.940273	-14.610741	-15.133472	-17.795889	-15.400172	0.000000	-10.000000	0.391667	-22.383333	221.333328	1023.000000	1023.000000	2046.000000
1.500000	-0.107274	-63.398815	-14.841761	-15.288356	-17.796625	-15.472074	0.000000	-10.000000	0.383333	-21.900000	213.833328	1023.000000	1023.000000	2046.000000
1.520000	-0.107968	-63.809273	-15.045027	-15.340643	-17.778872	-15.644733	0.000000	-10.000000	0.375000	-21.366667	206.666672	1023.000000	1023.000000	2046.000000
1.540000	-0.108111	-63.893391	-15.123448	-15.488299	-17.737780	-15.543861	0.000000	-10.000000	0.366667	-20.966667	199.500000	1023.000000	1023.000000	2046.000000
1.560000	-0.107866	-63.748764	-15.125035	-15.564331	-17.710033	-15.349364	0.000000	-10.000000	0.366667	-20.500000	192.500000	1023.000000	1023.000000	2046.000000
1.580000	-0.107145	-63.322815	-15.021544	-15.521046	-17.625168	-15.155056	0.000000	-10.000000	0.358333	-20.300001	185.666672	1023.000000	1023.000000	2046.000000
1.600000	-0.106981	-63.225941	-15.131462	-15.488694	-17.417488	-15.188295	0.000000	-10.000000	0.366667	-20.050001	178.833328	1023.000000	1023.000000	2046.000000
1.620000	-0.107080	-63.284267	-15.193066	-15.550539	-17.323692	-15.216969	0.000000	-10.000000	0.333333	-19.783335	172.166672	1023.000000	1023.000000	2046.000000
1.640000	-0.107408	-63.477882	-15.175651	-15.688174	-17.446037	-15.168018	0.000000	-10.000000	0.316667	-19.533335	165.500000	1023.000000	1023.000000	2046.000000
1.660000	-0.108676	-64.227684	-15.315944	-15.993619	-17.613552	-15.304571	0.000000	-10.000000	0.275000	-19.216667	159.000000	1023.000000	1023.000000	2046.000000
1.680000	-0.110471	-65.288559	-15.629520	-16.431854	-17.701462	-15.525724	0.000000	-10.000000	0.283333	-19.183334	152.666672	1023.000000	1023.000000	2046.000000
1.700000	-0.112223	-66.323669	-15.784358	-16.879942	-17.906841	-15.752530	0.000000	-10.000000	0.266667	-19.116667	146.166672	1023.000000	1023.000000	2046.000000
1.720000	-0.113761	-67.232582	-15.947843	-17.337080	-18.099741	-15.847919	0.000000	-10.000000	0.283333	-19.216667	139.833328	1023.000000	1023.000000	2046.000000
1.740000	-0.115465	-68.239594	-16.140482	-17.851852	-18.277184	-15.970078	0.000000	-10.000000	0.283333	-19.216667	135.500000	1023.000000	1023.000000	2046.000000
1.760000	-0.117458	-69.417519	-16.374006	-18.315983	-18.463690	-16.263844	0.000000	-10.000000	0.283333	-18.866667	129.166672	1023.000000	1023.000000	2046.000000
1.780000	-0.118809	-70.216164	-16.531118	-18.701227	-18.532312	-16.451504	0.000000	-10.000000	0.266667	-18.350000	122.833336	1023.000000	1023.000000	2046.000000
1.800000	-0.119695	-70.739998	-16.568071	-19.005970	-18.692186	-16.473774	0.000000	-10.000000	0.250000	-17.733334	114.500000	1023.000000	1023.000000	2046.000000
1.820000	-0.120769	-71.374741	-16.721357	-19.265333	-18.803829	-16.584219	0.000000	-10.000000	0.250000	-17.450001	110.500000	1023.000000	1023.000000	2046.000000
1.840000	-0.121548	-71.834923	-16.872074	-19.482279	-18.730553	-16.750015	0.000000	-10.000000	0.250000	-17.483334	106.833336	1023.000000	1023.000000	2046.000000
1.860000	-0.121492	-71.801674	-16.736809	-19.663843	-18.761036	-16.639988	0.000000	-10.000000	0.250000	-17.516666	103.166664	1023.000000	1023.000000	2046.000000
1.880000	-0.121348	-71.716698	-16.699032	-19.745699	-18.737082	-16.534889	0.000000	-10.000000	0.241667	-17.250000	95.500000	1023.000000	1023.000000	2046.000000
1.900000	-0.121574	-71.850037	-16.794462	-19.861059	-18.643278	-16.551237	0.000000	-10.000000	0.233333	-16.850000	89.500000	1023.000000	1023.000000	2046.000000
1.920000	-0.121692	-71.919899	-16.813831	-19.903072	-18.566057	-16.636940	0.000000	-10.000000	0.208333	-16.266666	81.833336	1023.000000	1023.000000	2046.000000
1.940000	-0.121269	-71.669952	-16.710882	-19.926771	-18.521488	-16.510811	0.000000	-10.000000	0.200000	-15.816667	76.500000	1023.000000	1023.000000	2046.000000
1.960000	-0.120909	-71.457436	-16.641048	-19.903393	-18.499857	-16.413132	0.000000	-10.000000	0.191667	-15.366667	71.166664	1023.000000	1023.000000	2046.000000
1.980000	-0.121163	-71.607101	-16.715582	-19.951637	-18.462418	-16.477467	0.000000	-10.000000	0.200000	-15.150000	67.833336	1023.000000	1023.000000	2046.000000
2.000000	-0.120944	-71.477951	-16.728643	-19.897055	-18.355017	-16.497234	0.000000	-10.000000	0.200000	-15.066667	64.500000	1023.000000	1023.000000	2046.000000
2.020000	-0.120405	-71.159447	-16.674633	-19.828279	-18.306732	-16.349808	0.000000	-10.000000	0.200000	-14.700000	59.500000	1023.000000	1023.000000	2046.000000
2.040000	-0.120093	-70.975182	-16.668446	-19.813547	-18.271723	-16.221470	0.000000	-10.000000	0.200000	-14.183333	53.000000	1023.000000	1023.000000	2046.000000
2.060000	-0.120387	-71.148895	-16.733723	-19.821304	-18.270193	-16.323673	0.000000	-10.000000	0.183333	-13.466667	46.666668	1023.000000	1023.000000	2046.000000
2.080000	-0.120181	-71.026688	-16.740189	-19.788115	-18.178423	-16.319963	0.000000	-10.000000	0.166667	-13.033334	42.000000	1023.000000	1023.000000	2046.000000
2.100000	-0.119772	-70.785004	-16.700607	-19.736692	-18.128603	-16.219103	0.000000	-10.000000	0.133333	-12.583334	39.000000	1023.000000	1023.000000	2046.000000
2.120000	-0.119421	-70.577888	-16.694721	-19.733480	-18.094410	-16.055275	0.000000	-10.000000	0.116667	-12.233334	36.166668	1023.000000	1023.000000	2046.000000
2.140000	-0.119645	-70.710335	-16.786528	-19.770746	-18.069191	-16.083866	0.000000	-10.000000	0.100000	-11.516667	30.833334	1023.000000	1023.000000	2046.000000
2.160000	-0.119829	-70.818848	-16.850515	-19.785076	-18.019428	-16.163830	0.000000	-10.000000	0.100000	-11.016667	27.000000	1023.000000	1023.000000	2046.000000
2.180000	-0.119570	-70.665741	-16.819017	-19.810001	-17.948727	-16.087997	0.000000	-10.000000	0.100000	-10.516667	23.333334	1023.000000	1023.000000	2046.000000
2.200000	-0.119307	-70.510605	-16.791740	-19.782450	-17.961248	-15.975163	0.000000	-10.000000	0.091667	-10.300000	21.000000	1023.000000	1023.000000	2046.000000
2.220000	-0.119582	-70.672935	-16.810045	-19.851620	-18.013147	-15.998126	0.000000	-10.000000	0.083333	-9.950000	16.500000	1023.000000	1023.000000	2046.000000
2.240000	-0.119910	-70.867096	-16.960537	-19.887508	-17.927887	-16.091160	0.000000	-10.000000	0.075000	-9.733334	13.166667	1023.000000	1023.000000	2046.000000
2.260000	-0.119946	-70.888214	-16.961172	-19.882488	-17.908669	-16.135885	0.000000	-10.000000	0.075000	-9.433333	9.833333	1023.000000	1023.000000	2046.000000
2.280000	-0.120079	-70.966614	-16.960808	-19.934202	-18.024055	-16.047550	0.000000	-10.000000	0.075000	-9.133333	7.666667	1023.000000	1023.000000	2046.000000
2.300000	-0.120699	-71.332840	-17.088060	-20.031157	-18.188688	-16.024935	0.000000	-10.000000	0.066667	-8.866667	4.500000	1023.000000	1023.000000	2046.000000
2.320000	-0.122255	-72.252678	-17.326138	-20.241035	-18.432159	-16.253345	0.000000	-10.000000	0.058333	-8.783334	1.833333	1023.000000	1023.000000	2046.000000
2.340000	-0.124136	-73.364532	-17.610214	-20.541142	-18.626526	-16.586647	0.000000	-10.000000	0.058333	-8.800000	-1.666667	1023.000000	1023.000000	2046.000000
2.360000	-0.125486	-74.162354	-17.807346	-20.759226	-18.781387	-16.814392	0.000000	-10.000000	0.066667	-8.783334	-4.166667	1023.000000	1023.000000	2046.000000
2.380000	-0.126211	-74.590477	-17.867495	-20.998606	-18.948549	-16.775827	0.000000	-10.000000	0.075000	-8.750000	-7.000000	1023.000000	1023.000000	2046.000000
2.400000	-0.127249	-75.204056	-17.993992	-21.145433	-19.116663	-16.947966	0.000000	-10.000000	0.075000	-8.650000	-9.000000	1023.000000	1023.000000	2046.000000
2.420000	-0.127485	-75.343536	-18.066698	-21.137867	-19.099529	-17.039446	0.000000	-10.000000	0.075000	-8.666667	-12.000000	1023.000000	1023.000000	2046.000000
2.440000	-0.127224	-75.189575	-18.125978	-20.987267	-19.071821	-17.004507	0.000000	-10.000000	0.066667	-8.733334	-15.000000	1023.000000	1023.000000	2046.000000
2.460000	-0.126804	-74.941170	-18.105413	-20.930098	-19.060850	-16.844810	0.000000	-10.000000	0.066667	-8.900000	-18.000000	1023.000000	1023.000000	2046.000000
2.480000	-0.127108	-75.120552	-18.176451	-20.963892	-19.154970	-16.825241	0.000000	-10.000000	0.075000	-8.983334	-21.000000	1023.000000	1023.000000	2046.000000
2.500000	-0.128640	-76.026299	-18.374075	-21.093021	-19.382071	-17.177130	0.000000	-10.000000	0.083333	-8.883333	-24.000000	1023.000000	1023.000000	2046.000000
2.520000	-0.131318	-77.608864	-18.711758	-21.315454	-19.745539	-17.836115	0.000000	-10.000000	0.083333	-8.566667	-26.833334	1023.000000	1023.000000	2046.000000
2.540000	-0.134407	-79.434265	-19.113659	-21.653877	-20.289993	-18.376738	0.000000	-10.000000	0.066667	-8.033334	-29.666666	1023.000000	1023.000000	2046.000000
2.560000	-0.137136	-81.047157	-19.590267	-21.973711	-20.776701	-18.706480	0.000000	-10.000000	0.058333	-7.466667	-32.333332	1023.000000	1023.000000	2046.000000
2.580000	-0.139143	-82.233360	-20.077698	-22.244175	-20.990950	-18.920540	0.000000	-10.000000	0.050000	-7.033334	-35.000000	1023.000000	1023.000000	2046.000000
2.600000	-0.140433	-82.995705	-20.462515	-22.348795	-21.074621	-19.109772	0.000000	-10.000000	0.041667	-6.283334	-38.000000	1023.000000	1023.000000	2046.000000
2.620000	-0.140798	-83.211655	-20.593822	-22.295355	-21.184208	-19.138268	0.000000	-10.000000	0.033333	-5.700000	-40.166668	1023.000000	1023.000000	2046.000000
2.640000	-0.141023	-83.344810	-20.779564	-22.300419	-21.195482	-19.069345	0.000000	-10.000000	0.016667	-4.550000	-42.166668	1023.000000	1023.000000	2046.000000
2.660000	-0.141395	-83.564682	-20.973505	-22.387995	-21.171774	-19.031408	0.000000	-10.000000	0.008333	-2.516667	-43.000000	1023.000000	1023.000000	2046.000000
2.680000	-0.141364	-83.546349	-21.131784	-22.364929	-21.006773	-19.042864	0.000000	-10.000000	0.000000	0.066667	-43.833332	1023.000000	1023.000000	2046.000000
2.700000	-0.140876	-83.257973	-21.128813	-22.288445	-20.928431	-18.912289	0.000000	-10.000000	0.000000	2.433333	-44.000000	1023.000000	1023.000000	2046.000000
2.720000	-0.140059	-82.774681	-21.102001	-22.231379	-20.793627	-18.647673	0.000000	-10.000000	0.000000	3.933333	-44.000000	1023.000000	1023.000000	2046.000000
2.740000	-0.139577	-82.489731	-21.131382	-22.219908	-20.616444	-18.521996	0.000000	-10.000000	-0.008333	5.150000	-44.000000	1023.000000	1023.000000	2046.000000
2.760000	-0.138915	-82.098923	-21.154087	-22.066248	-20.377228	-18.501362	0.000000	-10.000000	-0.025000	6.100000	-44.000000	1023.000000	1023.000000	2046.000000
2.780000	-0.137752	-81.411217	-21.008457	-21.951166	-20.207798	-18.243797	0.000000	-10.000000	-0.033333	6.533334	-44.000000	1023.000000	1023.000000	2046.000000
2.800000	-0.136314	-80.561386	-20.882408	-21.840122	-19.935322	-17.903536	0.000000	-10.000000	-0.041667	6.533334	-44.000000	1023.000000	1023.000000	2046.000000
2.820000	-0.135100	-79.843849	-20.723143	-21.709238	-19.674437	-17.737028	0.000000	-10.000000	-0.025000	6.033334	-44.000000	1023.000000	1023.000000	2046.000000
2.840000	-0.133806	-79.079308	-20.493109	-21.499123	-19.451647	-17.635429	0.000000	-10.000000	-0.016667	5.200000	-44.000000	1023.000000	1023.000000	2046.000000
2.860000	-0.133050	-78.632835	-20.303638	-21.500818	-19.378536	-17.449844	0.000000	-10.000000	0.000000	4.366667	-44.000000	1023.000000	1023.000000	2046.000000
2.880000	-0.133224	-78.735298	-20.381718	-21.661402	-19.216785	-17.475397	0.000000	-10.000000	0.008333	3.666667	-44.000000	1023.000000	1023.000000	2046.000000
2.900000	-0.133806	-79.079407	-20.379036	-21.824026	-19.264988	-17.611359	0.000000	-10.000000	0.025000	2.600000	-44.000000	1023.000000	1023.000000	2046.000000
2.920000	-0.134547	-79.517334	-20.326218	-22.024691	-19.476645	-17.689781	0.000000	-10.000000	0.041667	1.016667	-44.000000	1023.000000	1023.000000	2046.000000
2.940000	-0.135703	-80.200645	-20.502392	-22.362650	-19.548033	-17.787575	0.000000	-10.000000	0.050000	-0.783333	-44.166668	1023.000000	1023.000000	2046.000000
2.960000	-0.136860	-80.884094	-20.606201	-22.599337	-19.643644	-18.034910	0.000000	-10.000000	0.050000	-1.966667	-44.666668	1023.000000	1023.000000	2046.000000
2.980000	-0.137540	-81.286118	-20.527130	-22.772263	-19.857134	-18.129589	0.000000	-10.000000	0.041667	-2.516667	-45.333332	1023.000000	1023.000000	2046.000000
3.000000	-0.138226	-81.691498	-20.498512	-22.998487	-20.000198	-18.194302	0.000000	-10.000000	0.033333	-2.766667	-46.166668	1023.000000	1023.000000	2046.000000
3.020000	-0.138960	-82.125298	-20.527515	-23.275173	-20.010557	-18.312056	0.000000	-10.000000	0.033333	-3.066667	-47.000000	1023.000000	1023.000000	2046.000000
3.040000	-0.139239	-82.290253	-20.499907	-23.339956	-20.027740	-18.422647	0.000000	-10.000000	0.041667	-3.550000	-48.166668	1023.000000	1023.000000	2046.000000
3.060000	-0.138898	-82.088867	-20.312937	-23.350039	-20.099401	-18.326492	0.000000	-10.000000	0.058333	-4.183333	-49.333332	1023.000000	1023.000000	2046.000000
3.080000	-0.138664	-81.950424	-20.264755	-23.421371	-19.984552	-18.279749	0.000000	-10.000000	0.058333	-4.916667	-50.833332	1023.000000	1023.000000	2046.000000
3.100000	-0.138430	-81.812378	-20.177103	-23.503965	-19.891830	-18.239481	0.000000	-10.000000	0.058333	-5.533333	-52.500000	1023.000000	1023.000000	2046.000000
3.120000	-0.137685	-81.371979	-19.967817	-23.401514	-19.816622	-18.186026	0.000000	-10.000000	0.050000	-5.983334	-54.500000	1023.000000	1023.000000	2046.000000
3.140000	-0.137263	-81.122482	-19.923363	-23.419676	-19.697329	-18.082115	0.000000	-10.000000	0.058333	-6.300000	-56.500000	1023.000000	1023.000000	2046.000000
3.160000	-0.136912	-80.915169	-19.788431	-23.426842	-19.625687	-18.074209	0.000000	-10.000000	0.058333	-6.583333	-58.500000	1023.000000	1023.000000	2046.000000
3.180000	-0.136225	-80.508949	-19.554781	-23.301540	-19.675629	-17.977001	0.000000	-10.000000	0.058333	-6.833333	-60.666668	1023.000000	1023.000000	2046.000000
3.200000	-0.135898	-80.315430	-19.558306	-23.228142	-19.570673	-17.958309	0.000000	-10.000000	0.050000	-7.066667	-63.000000	1023.000000	1023.000000	2046.000000
3.220000	-0.135885	-80.308151	-19.602856	-23.224407	-19.494308	-17.986578	0.000000	-10.000000	0.050000	-7.300000	-65.333336	1023.000000	1023.000000	2046.000000
3.240000	-0.135383	-80.011185	-19.475897	-23.099356	-19.506504	-17.929430	0.000000	-10.000000	0.050000	-7.500000	-67.833336	1023.000000	1023.000000	2046.000000
3.260000	-0.135324	-79.976562	-19.391315	-23.008991	-19.648687	-17.927570	0.000000	-10.000000	0.050000	-7.700000	-70.333336	1023.000000	1023.000000	2046.000000
3.280000	-0.135356	-79.995674	-19.386122	-23.060442	-19.692978	-17.856131	0.000000	-10.000000	0.050000	-7.850000	-73.000000	1023.000000	1023.000000	2046.000000
3.300000	-0.135433	-80.040970	-19.509100	-23.084919	-19.585127	-17.861820	0.000000	-10.000000	0.050000	-8.066667	-75.666664	1023.000000	1023.000000	2046.000000
3.320000	-0.135214	-79.911484	-19.426210	-22.995016	-19.651838	-17.838421	0.000000	-10.000000	0.058333	-8.133333	-78.333336	1023.000000	1023.000000	2046.000000
3.340000	-0.135211	-79.909843	-19.386791	-22.957714	-19.746481	-17.818861	0.000000	-10.000000	0.058333	-8.116667	-81.000000	1023.000000	1023.000000	2046.000000
3.360000	-0.135488	-80.073143	-19.510265	-23.045504	-19.684422	-17.832954	0.000000	-10.000000	0.050000	-8.000000	-83.666664	1023.000000	1023.000000	2046.000000
3.380000	-0.135370	-80.003464	-19.525623	-23.047953	-19.608488	-17.821404	0.000000	-10.000000	0.058333	-7.850000	-86.333336	1023.000000	1023.000000	2046.000000
3.400000	-0.135019	-79.796280	-19.467503	-22.922325	-19.600016	-17.806431	0.000000	-10.000000	0.058333	-7.416667	-89.000000	1023.000000	1023.000000	2046.000000
3.420000	-0.134732	-79.626678	-19.390572	-22.902576	-19.617954	-17.715578	0.000000	-10.000000	0.050000	-6.383333	-91.333336	1023.000000	1023.000000	2046.000000
3.440000	-0.134516	-79.498924	-19.459566	-22.921101	-19.451660	-17.666597	0.000000	-10.000000	0.016667	-4.266667	-93.500000	1023.000000	1023.000000	2046.000000
3.460000	-0.134276	-79.357254	-19.427683	-22.892035	-19.442986	-17.594547	0.000000	-10.000000	-0.008333	-1.050000	-95.000000	1023.000000	1023.000000	2046.000000
3.480000	-0.134331	-79.389427	-19.449135	-22.886234	-19.505144	-17.548910	0.000000	-10.000000	-0.016667	2.283333	-95.833336	1023.000000	1023.000000	2046.000000
3.500000	-0.134893	-79.721664	-19.596727	-23.024298	-19.532314	-17.568327	0.000000	-10.000000	-0.025000	5.650000	-96.000000	1023.000000	1023.000000	2046.000000
3.520000	-0.135459	-80.056198	-19.774763	-23.209482	-19.467487	-17.604462	0.000000	-10.000000	-0.050000	8.366667	-96.000000	1023.000000	1023.000000	2046.000000
3.540000	-0.135129	-79.861237	-19.737621	-23.288378	-19.420452	-17.414787	0.000000	-10.000000	-0.083333	10.983334	-96.000000	1023.000000	1023.000000	2046.000000
3.560000	-0.135070	-79.826248	-19.637102	-23.172546	-19.541822	-17.474773	0.000000	-10.000000	-0.125000	13.116667	-96.000000	1023.000000	1023.000000	2046.000000
3.580000	-0.133965	-79.173416	-19.733683	-23.068487	-19.129597	-17.241648	0.000000	-10.000000	-0.158333	14.683333	-96.000000	1023.000000	1023.000000	2046.000000
3.600000	-0.132372	-78.231804	-19.670204	-22.766184	-18.850725	-16.944691	0.000000	-10.000000	-0.216667	17.066666	-53.166668	1023.000000	1023.000000	2046.000000
3.620000	-0.131190	-77.533211	-19.541033	-22.553358	-18.730480	-16.708336	0.000000	-10.000000	-0.266667	18.716667	-10.333333	1023.000000	1023.000000	2046.000000
3.640000	-0.130613	-77.192406	-19.528559	-22.440884	-18.586655	-16.636307	0.000000	-10.000000	-0.333333	20.883333	34.833332	1023.000000	1023.000000	2046.000000
3.660000	-0.130868	-77.342888	-19.736982	-22.466312	-18.375427	-16.764164	0.000000	-10.000000	-0.366667	21.616667	37.166668	1023.000000	1023.000000	2046.000000
3.680000	-0.132305	-78.192482	-19.913906	-22.585178	-18.600792	-17.092604	0.000000	-10.000000	-0.391667	22.800001	41.833332	1023.000000	1023.000000	2046.000000
3.700000	-0.134483	-79.479271	-20.318348	-22.854548	-18.967514	-17.338860	0.000000	-10.000000	-0.391667	23.550001	46.666668	1023.000000	1023.000000	2046.000000
3.720000	-0.136034	-80.395981	-20.801292	-23.136242	-19.009487	-17.448956	0.000000	-10.000000	-0.408333	24.600000	54.166668	1023.000000	1023.000000	2046.000000
3.740000	-0.136157	-80.468506	-21.096428	-23.134977	-18.844259	-17.392839	0.000000	-10.000000	-0.441667	25.366667	62.333332	1023.000000	1023.000000	2046.000000
3.760000	-0.135313	-79.970024	-21.142481	-22.938768	-18.715097	-17.173676	0.000000	-10.000000	-0.466667	26.033333	70.666664	1023.000000	1023.000000	2046.000000
3.780000	-0.134534	-79.509521	-21.224239	-22.734079	-18.555935	-16.995268	0.000000	-10.000000	-0.491667	26.700001	79.333336	1023.000000	1023.000000	2046.000000
3.800000	-0.133761	-79.053032	-21.356155	-22.617464	-18.260130	-16.819284	0.000000	-10.000000	-0.508333	27.466667	88.000000	1023.000000	1023.000000	2046.000000
3.820000	-0.132427	-78.264519	-21.323648	-22.388742	-17.997364	-16.554764	0.000000	-10.000000	-0.558333	28.483334	97.166664	1023.000000	1023.000000	2046.000000
3.840000	-0.131016	-77.430420	-21.205051	-22.126627	-17.822435	-16.276306	0.000000	-10.000000	-0.591667	29.583334	106.666664	1023.000000	1023.000000	2046.000000
3.860000	-0.129528	-76.551315	-21.153711	-21.915558	-17.534306	-15.947742	0.000000	-10.000000	-0.625000	30.466667	116.500000	1023.000000	1023.000000	2046.000000
3.880000	-0.128013	-75.655624	-21.150108	-21.706753	-17.127163	-15.671600	0.000000	-10.000000	-0.633333	31.033335	126.500000	1023.000000	1023.000000	2046.000000
3.900000	-0.126201	-74.584503	-21.022558	-21.443888	-16.790991	-15.327070	0.000000	-10.000000	-0.650000	31.300001	136.666672	1023.000000	1023.000000	2046.000000
3.920000	-0.124047	-73.311867	-20.780376	-21.073648	-16.514608	-14.943235	0.000000	-10.000000	-0.683333	31.900000	147.000000	1023.000000	1023.000000	2046.000000
3.940000	-0.121725	-71.939384	-20.539799	-20.741137	-16.128788	-14.529663	0.000000	-10.000000	-0.708333	32.266666	157.500000	1023.000000	1023.000000	2046.000000
3.960000	-0.119223	-70.460625	-20.265749	-20.457388	-15.675356	-14.062136	0.000000	-10.000000	-0.733333	32.616669	168.166672	1023.000000	1023.000000	2046.000000
3.980000	-0.116540	-68.874992	-19.988651	-19.974083	-15.173370	-13.738888	0.000000	-10.000000	-0.758333	32.833336	179.000000	1023.000000	1023.000000	2046.000000
4.000000	-0.113972	-67.357704	-19.567442	-19.677713	-14.769247	-13.343303	0.000000	-10.000000	-0.766667	33.000000	190.000000	1023.000000	1023.000000	2046.000000
4.020000	-0.111862	-66.110680	-19.181965	-19.419291	-14.504548	-13.004878	0.000000	-10.000000	-0.758333	33.016666	201.000000	1023.000000	1023.000000	2046.000000
4.040000	-0.110470	-65.287476	-18.992619	-19.333351	-14.181924	-12.779585	0.000000	-10.000000	-0.725000	32.799999	212.000000	1023.000000	1023.000000	2046.000000
4.060000	-0.109640	-64.797112	-18.828966	-19.314535	-13.981897	-12.671710	0.000000	-10.000000	-0.700000	32.349998	223.000000	1023.000000	1023.000000	2046.000000
4.080000	-0.109277	-64.582626	-18.836788	-19.261812	-13.835680	-12.648345	0.000000	-10.000000	-0.683333	32.099998	233.833328	1023.000000	1023.000000	2046.000000
4.100000	-0.108800	-64.300613	-18.695414	-19.166889	-13.857162	-12.581150	0.000000	-10.000000	-0.683333	31.900002	244.666672	1023.000000	1023.000000	2046.000000
4.120000	-0.108332	-64.024490	-18.570009	-19.095167	-13.873840	-12.485477	0.000000	-10.000000	-0.683333	31.950001	255.333328	1023.000000	1023.000000	2046.000000
4.140000	-0.107571	-63.574245	-18.390862	-19.097908	-13.750433	-12.335045	0.000000	-10.000000	-0.691667	32.200001	266.000000	1023.000000	1023.000000	2046.000000
4.160000	-0.106646	-63.027622	-18.185410	-19.006405	-13.566591	-12.269218	0.000000	-10.000000	-0.691667	32.366669	276.666656	1023.000000	1023.000000	2046.000000
4.180000	-0.105029	-62.072323	-17.851551	-18.845091	-13.366931	-12.008751	0.000000	-10.000000	-0.708333	32.500000	287.500000	1023.000000	1023.000000	2046.000000
4.200000	-0.102994	-60.869190	-17.440138	-18.545753	-13.181747	-11.701551	0.000000	-10.000000	-0.708333	32.350002	298.333344	1023.000000	1023.000000	2046.000000
4.220000	-0.100692	-59.509243	-17.117319	-18.238316	-12.819791	-11.333818	0.000000	-10.000000	-0.708333	32.150002	309.000000	1023.000000	1023.000000	2046.000000
4.240000	-0.098297	-58.093365	-16.808928	-17.952785	-12.377186	-10.954466	0.000000	-10.000000	-0.675000	32.266666	326.666656	1023.000000	1023.000000	2046.000000
4.260000	-0.095432	-56.400410	-16.307217	-17.529631	-12.001264	-10.562301	0.000000	-10.000000	-0.650000	32.349998	340.833344	1023.000000	1023.000000	2046.000000
4.280000	-0.092786	-54.836277	-15.874104	-17.149727	-11.647938	-10.164511	0.000000	-10.000000	-0.625000	32.500000	351.500000	1023.000000	1023.000000	2046.000000
4.300000	-0.090142	-53.273808	-15.467442	-16.744329	-11.246135	-9.815900	0.000000	-10.000000	-0.633333	32.250000	355.166656	1023.000000	1023.000000	2046.000000
4.320000	-0.087642	-51.796551	-15.143978	-16.397198	-10.798549	-9.456825	0.000000	-10.000000	-0.625000	31.716667	362.500000	1023.000000	1023.000000	2046.000000
4.340000	-0.085169	-50.334625	-14.770142	-15.965181	-10.455232	-9.144071	0.000000	-10.000000	-0.616667	31.299999	373.166656	1023.000000	1023.000000	2046.000000
4.360000	-0.082752	-48.906517	-14.426045	-15.530518	-10.099852	-8.850103	0.000000	-10.000000	-0.583333	30.799999	383.666656	1023.000000	1023.000000	2046.000000
4.380000	-0.080575	-47.619854	-14.047177	-15.141761	-9.848340	-8.582577	0.000000	-10.000000	-0.583333	30.500000	394.000000	1023.000000	1023.000000	2046.000000
4.400000	-0.078545	-46.420151	-13.761780	-14.879066	-9.534603	-8.244700	0.000000	-10.000000	-0.583333	30.150000	404.333344	1023.000000	1023.000000	2046.000000
4.420000	-0.076680	-45.318016	-13.543396	-14.627545	-9.141431	-8.005643	0.000000	-10.000000	-0.600000	30.033333	414.500000	1023.000000	1023.000000	2046.000000
4.440000	-0.074633	-44.108387	-13.186378	-14.264208	-8.869195	-7.788608	0.000000	-10.000000	-0.600000	30.066668	424.500000	1023.000000	1023.000000	2046.000000
4.460000	-0.072803	-43.026527	-12.871051	-13.958198	-8.617523	-7.579755	0.000000	-10.000000	-0.600000	29.950001	434.500000	1023.000000	1023.000000	2046.000000
4.480000	-0.071023	-41.974480	-12.634484	-13.747951	-8.255028	-7.337017	0.000000	-10.000000	-0.600000	30.016666	444.500000	1023.000000	1023.000000	2046.000000
4.500000	-0.069105	-40.840824	-12.343624	-13.521035	-7.907146	-7.069018	0.000000	-10.000000	-0.591667	29.716667	454.500000	1023.000000	1023.000000	2046.000000
4.520000	-0.067345	-39.801064	-12.085220	-13.170444	-7.621487	-6.923913	0.000000	-10.000000	-0.591667	29.650000	464.500000	1023.000000	1023.000000	2046.000000
4.540000	-0.066094	-39.061607	-11.786491	-12.935156	-7.537629	-6.802331	0.000000	-10.000000	-0.583333	29.533333	474.500000	1023.000000	1023.000000	2046.000000
4.560000	-0.065411	-38.657875	-11.632105	-12.853377	-7.415770	-6.756624	0.000000	-10.000000	-0.583333	29.633333	484.500000	1023.000000	1023.000000	2046.000000
4.580000	-0.064801	-38.297462	-11.541165	-12.879373	-7.217232	-6.659692	0.000000	-10.000000	-0.575000	29.533333	494.333344	1023.000000	1023.000000	2046.000000
4.600000	-0.063709	-37.651939	-11.264872	-12.678013	-7.099217	-6.609836	0.000000	-10.000000	-0.566667	29.383333	504.000000	1023.000000	1023.000000	2046.000000
4.620000	-0.061861	-36.560081	-10.915127	-12.409046	-6.847990	-6.387918	0.000000	-10.000000	-0.541667	28.966667	513.666687	1023.000000	1023.000000	2046.000000
4.640000	-0.060056	-35.493198	-10.614882	-12.185467	-6.558921	-6.133928	0.000000	-10.000000	-0.516667	28.700001	523.500000	1023.000000	1023.000000	2046.000000
4.660000	-0.057839	-34.183136	-10.381699	-11.838528	-6.139266	-5.823645	0.000000	-10.000000	-0.500000	28.433334	533.166687	1023.000000	1023.000000	2046.000000
4.680000	-0.056627	-33.466610	-10.319284	-11.439706	-5.948164	-5.759456	0.000000	-10.000000	-0.500000	28.333334	542.833313	1023.000000	1023.000000	2046.000000
4.700000	-0.056138	-33.177803	-10.158345	-11.150478	-6.014895	-5.854085	0.000000	-10.000000	-0.491667	28.083334	552.166687	1023.000000	1023.000000	2046.000000
4.720000	-0.056398	-33.331028	-10.020100	-11.003063	-6.223402	-6.084465	0.000000	-10.000000	-0.491667	27.966667	561.666687	1023.000000	1023.000000	2046.000000
4.740000	-0.057030	-33.704662	-9.953488	-11.009606	-6.429401	-6.312165	0.000000	-10.000000	-0.483333	27.833334	571.000000	1023.000000	1023.000000	2046.000000
4.760000	-0.058275	-34.440681	-10.141912	-11.101624	-6.596061	-6.601085	0.000000	-10.000000	-0.466667	27.566668	580.333313	1023.000000	1023.000000	2046.000000
4.780000	-0.059659	-35.258602	-10.360955	-11.151553	-6.812195	-6.933898	0.000000	-10.000000	-0.433333	26.900000	589.500000	1023.000000	1023.000000	2046.000000
4.800000	-0.060503	-35.757553	-10.548155	-11.233737	-6.899970	-7.075692	0.000000	-10.000000	-0.408333	26.283333	598.500000	1023.000000	1023.000000	2046.000000
4.820000	-0.060837	-35.954681	-10.657044	-11.214132	-6.923190	-7.160314	0.000000	-10.000000	-0.391667	25.300001	607.333313	1023.000000	1023.000000	2046.000000
4.840000	-0.060569	-35.796215	-10.711957	-11.113303	-6.817912	-7.153044	0.000000	-10.000000	-0.375000	24.683334	616.000000	1023.000000	1023.000000	2046.000000
4.860000	-0.059792	-35.337280	-10.645814	-11.010976	-6.675564	-7.004927	0.000000	-10.000000	-0.358333	23.966667	624.500000	1023.000000	1023.000000	2046.000000
4.880000	-0.058743	-34.717201	-10.599080	-10.783677	-6.429514	-6.904928	0.000000	-10.000000	-0.350000	23.933334	632.833313	1023.000000	1023.000000	2046.000000
4.900000	-0.057662	-34.078033	-10.441529	-10.544847	-6.280016	-6.811641	0.000000	-10.000000	-0.358333	23.716667	640.666687	1023.000000	1023.000000	2046.000000
4.920000	-0.056573	-33.434895	-10.228645	-10.334478	-6.183087	-6.688684	0.000000	-10.000000	-0.350000	24.016666	648.333313	1023.000000	1023.000000	2046.000000
4.940000	-0.055253	-32.654324	-10.125648	-10.150233	-5.880175	-6.498266	0.000000	-10.000000	-0.350000	23.916666	656.000000	1023.000000	1023.000000	2046.000000
4.960000	-0.053793	-31.791559	-9.992346	-10.020406	-5.522690	-6.256119	0.000000	-10.000000	-0.350000	24.033333	664.000000	1023.000000	1023.000000	2046.000000
4.980000	-0.052142	-30.816042	-9.820748	-9.733665	-5.188937	-6.072691	0.000000	-10.000000	-0.375000	23.916666	672.000000	1023.000000	1023.000000	2046.000000
5.000000	-0.050493	-29.841583	-9.561275	-9.453293	-4.933375	-5.893641	0.000000	-10.000000	-0.383333	24.016666	680.000000	1023.000000	1023.000000	2046.000000
5.020000	-0.048754	-28.813841	-9.231562	-9.258638	-4.679520	-5.644122	0.000000	-10.000000	-0.375000	23.966667	688.333313	1023.000000	1023.000000	2046.000000
5.040000	-0.046798	-27.657629	-8.972868	-9.032657	-4.316470	-5.335634	0.000000	-10.000000	-0.350000	23.816668	696.333313	1023.000000	1023.000000	2046.000000
5.060000	-0.044684	-26.408049	-8.728531	-8.742491	-3.889567	-5.047460	0.000000	-10.000000	-0.333333	23.500000	704.333313	1023.000000	1023.000000	2046.000000
5.080000	-0.042473	-25.101715	-8.447071	-8.329800	-3.490612	-4.834233	0.000000	-10.000000	-0.316667	23.116667	712.000000	1023.000000	1023.000000	2046.000000
5.100000	-0.040632	-24.013403	-8.114991	-8.101254	-3.206059	-4.591099	0.000000	-10.000000	-0.291667	22.366667	720.000000	1023.000000	1023.000000	2046.000000
5.120000	-0.039697	-23.460711	-7.865376	-8.003689	-3.033099	-4.558548	0.000000	-10.000000	-0.258333	21.733334	727.666687	1023.000000	1023.000000	2046.000000
5.140000	-0.039559	-23.379412	-7.765170	-8.105353	-2.909396	-4.599491	0.000000	-10.000000	-0.241667	20.850000	735.166687	1023.000000	1023.000000	2046.000000
5.160000	-0.039834	-23.541771	-7.820901	-8.321533	-2.796391	-4.602946	0.000000	-10.000000	-0.233333	20.000000	742.166687	1023.000000	1023.000000	2046.000000
5.180000	-0.040096	-23.696768	-7.787342	-8.440962	-2.826716	-4.641748	0.000000	-10.000000	-0.225000	19.066668	749.000000	1023.000000	1023.000000	2046.000000
5.200000	-0.040396	-23.873915	-7.653371	-8.541822	-2.948023	-4.730698	0.000000	-10.000000	-0.200000	18.400002	755.333313	1023.000000	1023.000000	2046.000000
5.220000	-0.040327	-23.833220	-7.641859	-8.676423	-2.778743	-4.736194	0.000000	-10.000000	-0.166667	17.716667	761.500000	1023.000000	1023.000000	2046.000000
5.240000	-0.040002	-23.641102	-7.609020	-8.806501	-2.572374	-4.653206	0.000000	-10.000000	-0.150000	17.300001	767.500000	1023.000000	1023.000000	2046.000000
5.260000	-0.039336	-23.247589	-7.357729	-8.749898	-2.547097	-4.592866	0.000000	-10.000000	-0.141667	16.800001	773.500000	1023.000000	1023.000000	2046.000000
5.280000	-0.038277	-22.621826	-7.054777	-8.616465	-2.453409	-4.497176	0.000000	-10.000000	-0.141667	16.666668	779.333313	1023.000000	1023.000000	2046.000000
5.300000	-0.036648	-21.658697	-6.841232	-8.471178	-2.107584	-4.238703	0.000000	-10.000000	-0.133333	16.299999	785.000000	1023.000000	1023.000000	2046.000000
5.320000	-0.034785	-20.557796	-6.605037	-8.207223	-1.736738	-4.008797	0.000000	-10.000000	-0.116667	16.000000	790.500000	1023.000000	1023.000000	2046.000000
5.340000	-0.032711	-19.332172	-6.146013	-7.917421	-1.547414	-3.721323	0.000000	-10.000000	-0.141667	15.816667	795.833313	1023.000000	1023.000000	2046.000000
5.360000	-0.030782	-18.192097	-5.757436	-7.610773	-1.295509	-3.528379	0.000000	-10.000000	-0.133333	15.550000	801.166687	1023.000000	1023.000000	2046.000000
5.380000	-0.028819	-17.031979	-5.489070	-7.355499	-0.929036	-3.258374	0.000000	-10.000000	-0.133333	15.533334	806.333313	1023.000000	1023.000000	2046.000000
5.400000	-0.026872	-15.881147	-5.246574	-7.063176	-0.556117	-3.015281	0.000000	-10.000000	-0.100000	15.350000	811.500000	1023.000000	1023.000000	2046.000000
5.420000	-0.025126	-14.849752	-4.913811	-6.744063	-0.379497	-2.812381	0.000000	-10.000000	-0.091667	15.233334	816.666687	1023.000000	1023.000000	2046.000000
5.440000	-0.023662	-13.984093	-4.600142	-6.456399	-0.249039	-2.678513	0.000000	-10.000000	-0.075000	14.783334	821.833313	1023.000000	1023.000000	2046.000000
5.460000	-0.022252	-13.151090	-4.425459	-6.288740	0.017346	-2.454236	0.000000	-10.000000	-0.091667	14.350000	827.000000	1023.000000	1023.000000	2046.000000
5.480000	-0.020962	-12.388304	-4.290910	-6.110198	0.257149	-2.244345	0.000000	-10.000000	-0.083333	14.216667	831.833313	1023.000000	1023.000000	2046.000000
5.500000	-0.019783	-11.691526	-4.074534	-5.829274	0.362731	-2.150450	0.000000	-10.000000	-0.091667	13.966667	836.500000	1023.000000	1023.000000	2046.000000
5.520000	-0.018686	-11.043719	-3.814715	-5.647977	0.451769	-2.032796	0.000000	-10.000000	-0.075000	13.566667	841.166687	1023.000000	1023.000000	2046.000000
5.540000	-0.017452	-10.314269	-3.717564	-5.525266	0.725493	-1.796932	0.000000	-10.000000	-0.083333	13.133333	845.666687	1023.000000	1023.000000	2046.000000
5.560000	-0.016940	-10.011810	-3.673831	-5.423069	0.813875	-1.728785	0.000000	-10.000000	-0.091667	12.850000	850.333313	1023.000000	1023.000000	2046.000000
5.580000	-0.016931	-10.006148	-3.554896	-5.312887	0.668522	-1.806888	0.000000	-10.000000	-0.091667	12.600000	854.666687	1023.000000	1023.000000	2046.000000
5.600000	-0.016761	-9.905898	-3.440173	-5.271872	0.604952	-1.798805	0.000000	-10.000000	-0.075000	12.316667	859.000000	1023.000000	1023.000000	2046.000000
5.620000	-0.016237	-9.596237	-3.426800	-5.212869	0.775968	-1.732536	0.000000	-10.000000	-0.058333	11.683333	863.000000	1023.000000	1023.000000	2046.000000
5.640000	-0.015686	-9.270136	-3.265092	-5.161678	0.769855	-1.613221	0.000000	-10.000000	-0.033333	11.000000	867.000000	1023.000000	1023.000000	2046.000000
5.660000	-0.014477	-8.556188	-3.010226	-4.868066	0.850052	-1.527948	0.000000	-10.000000	-0.025000	10.050000	870.833313	1023.000000	1023.000000	2046.000000
5.680000	-0.013388	-7.912030	-2.935668	-4.566392	0.995303	-1.405273	0.000000	-10.000000	-0.008333	9.233334	874.500000	1023.000000	1023.000000	2046.000000
5.700000	-0.012942	-7.648496	-3.002309	-4.400907	1.083645	-1.328925	0.000000	-10.000000	0.000000	8.533334	877.666687	1023.000000	1023.000000	2046.000000
5.720000	-0.013359	-7.895275	-2.975848	-4.280656	0.856347	-1.495118	0.000000	-10.000000	0.000000	7.866667	880.666687	1023.000000	1023.000000	2046.000000
5.740000	-0.014238	-8.414904	-2.900041	-4.238135	0.535063	-1.811790	0.000000	-10.000000	0.000000	7.566667	883.333313	1023.000000	1023.000000	2046.000000
5.760000	-0.016484	-9.742265	-3.078732	-4.364114	0.067677	-2.367096	0.000000	-10.000000	0.000000	7.100000	886.000000	1023.000000	1023.000000	2046.000000
5.780000	-0.019859	-11.736436	-3.604543	-4.689433	-0.479989	-2.962471	0.000000	-10.000000	0.000000	6.200000	888.333313	1023.000000	1023.000000	2046.000000
5.800000	-0.022607	-13.360599	-4.093090	-4.983285	-0.922253	-3.361969	0.000000	-10.000000	0.008333	4.483334	890.500000	1023.000000	1023.000000	2046.000000
5.820000	-0.024209	-14.307573	-4.358747	-5.069401	-1.233818	-3.645607	0.000000	-10.000000	0.025000	2.316667	892.333313	1023.000000	1023.000000	2046.000000
5.840000	-0.024893	-14.711976	-4.480497	-5.017312	-1.424578	-3.789588	0.000000	-10.000000	0.033333	0.750000	893.500000	1023.000000	1023.000000	2046.000000
5.860000	-0.025069	-14.816037	-4.612725	-4.910234	-1.461202	-3.831876	0.000000	-10.000000	0.025000	0.000000	894.000000	1023.000000	1023.000000	2046.000000
5.880000	-0.025017	-14.785345	-4.681515	-4.813056	-1.468859	-3.821915	0.000000	-10.000000	0.008333	0.000000	894.000000	1023.000000	1023.000000	2046.000000
5.900000	-0.025263	-14.930371	-4.686983	-4.709932	-1.640374	-3.893082	0.000000	-10.000000	0.000000	0.000000	894.000000	1023.000000	1023.000000	2046.000000
5.920000	-0.025241	-14.917329	-4.699445	-4.618280	-1.663156	-3.936447	0.000000	-10.000000	0.008333	0.000000	894.000000	1023.000000	1023.000000	2046.000000
5.940000	-0.025010	-14.781145	-4.740700	-4.632270	-1.592161	-3.816014	0.000000	-10.000000	0.016667	-0.283333	894.000000	1023.000000	1023.000000	2046.000000
5.960000	-0.024713	-14.605566	-4.848184	-4.598221	-1.436994	-3.722167	0.000000	-10.000000	0.033333	-0.900000	894.000000	1023.000000	1023.000000	2046.000000
5.980000	-0.024521	-14.491663	-4.799753	-4.519362	-1.485463	-3.687085	0.000000	-10.000000	0.041667	-1.650000	894.000000	1023.000000	1023.000000	2046.000000
6.000000	-0.024250	-14.331974	-4.778389	-4.398128	-1.407586	-3.747872	0.000000	-10.000000	0.033333	-1.366667	596.000000	1023.000000	1023.000000	2046.000000
6.020000	-0.023802	-14.067217	-4.778932	-4.456820	-1.258592	-3.572873	0.000000	-10.000000	0.016667	-0.750000	298.000000	1023.000000	1023.000000	2046.000000
6.040000	-0.022839	-13.497582	-4.721752	-4.434945	-1.049082	-3.291804	0.000000	-10.000000	0.000000	0.000000	0.000000	1023.000000	1023.000000	2046.000000
6.060000	-0.021788	-12.876940	-4.612565	-4.219921	-0.934977	-3.109477	0.000000	-10.000000	0.000000	0.000000	0.000000	1023.000000	1023.000000	2046.000000
6.080000	-0.020842	-12.317468	-4.446675	-4.006373	-0.841505	-3.022914	0.000000	-10.000000	0.000000	0.000000	0.000000	1023.000000	1023.000000	2046.000000
6.100000	-0.020327	-12.013380	-4.304774	-3.895235	-0.826235	-2.987137	0.000000	-10.000000	0.000000	0.000000	0.000000	1023.000000	1023.000000	2046.000000
6.120000	-0.020428	-12.073024	-4.247404	-3.974793	-0.878475	-2.972351	0.000000	-10.000000	0.000000	0.000000	0.000000	1023.000000	1023.000000	2046.000000
6.140000	-0.021148	-12.498266	-4.327065	-4.193741	-0.905613	-3.071846	0.000000	-10.000000	0.000000	0.000000	0.000000	1023.000000	1023.000000	2046.000000
6.160000	-0.022561	-13.333740	-4.552840	-4.545763	-1.065318	-3.169820	0.000000	-10.000000	0.000000	0.000000	0.000000	1023.000000	1023.000000	2046.000000
6.180000	-0.024121	-14.255800	-4.778433	-4.853108	-1.299360	-3.324899	0.000000	-10.000000	0.000000	0.000000	0.000000	1023.000000	1023.000000	2046.000000
6.200000	-0.025680	-15.176973	-4.940330	-5.139681	-1.606555	-3.490408	0.000000	-10.000000	0.000000	0.000000	0.000000	1023.000000	1023.000000	2046.000000
6.220000	-0.027061	-15.993042	-5.032633	-5.391912	-1.847363	-3.721134	0.000000	-10.000000	0.000000	0.000000	0.000000	1023.000000	1023.000000	2046.000000
6.240000	-0.028001	-16.548864	-5.176691	-5.686506	-1.941201	-3.744466	0.000000	-10.000000	0.000000	0.000000	0.000000	1023.000000	1023.000000	2046.000000
6.260000	-0.028868	-17.060986	-5.291722	-5.928310	-2.092797	-3.748156	0.000000	-10.000000	0.000000	0.000000	0.000000	1023.000000	1023.000000	2046.000000
6.280000	-0.029387	-17.367996	-5.308855	-5.950462	-2.279336	-3.829343	0.000000	-10.000000	0.000000	0.000000	0.000000	1023.000000	1023.000000	2046.000000
6.300000	-0.029488	-17.427221	-5.197750	-6.021601	-2.408287	-3.799584	0.000000	-10.000000	0.000000	0.000000	0.000000	1023.000000	1023.000000	2046.000000
6.320000	-0.029445	-17.402216	-5.078340	-5.949511	-2.518651	-3.855715	0.000000	-10.000000	0.000000	0.000000	0.000000	1023.000000	1023.000000	2046.000000
6.340000	-0.029115	-17.207104	-5.047814	-5.903378	-2.467107	-3.788805	0.000000	-10.000000	0.000000	0.000000	0.000000	1023.000000	1023.000000	2046.000000
6.360000	-0.028867	-17.060369	-4.988310	-5.886016	-2.507706	-3.678336	0.000000	-10.000000	0.000000	0.000000	0.000000	1023.000000	1023.000000	2046.000000
6.380000	-0.028874	-17.064672	-4.851876	-5.759297	-2.705065	-3.748435	0.000000	-10.000000	0.000000	0.000000	0.000000	1023.000000	1023.000000	2046.000000
6.400000	-0.028840	-17.044174	-4.736392	-5.704425	-2.837392	-3.765966	0.000000	-10.000000	0.000000	0.000000	0.000000	1023.000000	1023.000000	2046.000000
6.420000	-0.028951	-17.110188	-4.660094	-5.620867	-2.994118	-3.835108	0.000000	-10.000000	0.000000	0.000000	0.000000	1023.000000	1023.000000	2046.000000
6.440000	-0.029180	-17.245481	-4.714365	-5.609004	-3.076676	-3.845437	0.000000	-10.000000	0.000000	0.000000	0.000000	1023.000000	1023.000000	2046.000000
6.460000	-0.029569	-17.475063	-4.734049	-5.628209	-3.277180	-3.835626	0.000000	-10.000000	0.000000	0.000000	0.000000	1023.000000	1023.000000	2046.000000
6.480000	-0.030258	-17.882433	-4.715440	-5.633025	-3.593975	-3.939993	0.000000	-10.000000	0.000000	0.000000	0.000000	1023.000000	1023.000000	2046.000000
6.500000	-0.031049	-18.349771	-4.723912	-5.646008	-3.888723	-4.091129	0.000000	-10.000000	0.000000	0.000000	0.000000	1023.000000	1023.000000	2046.000000
6.520000	-0.031625	-18.690355	-4.757184	-5.699351	-4.059032	-4.174787	0.000000	-10.000000	0.000000	0.000000	0.000000	1023.000000	1023.000000	2046.000000
6.540000	-0.031922	-18.865761	-4.742563	-5.732263	-4.216833	-4.174104	0.000000	-10.000000	0.000000	0.000000	0.000000	1023.000000	1023.000000	2046.000000
6.560000	-0.031885	-18.844254	-4.749822	-5.721397	-4.300318	-4.072716	0.000000	-10.000000	0.000000	0.000000	0.000000	1023.000000	1023.000000	2046.000000
6.580000	-0.032095	-18.968409	-4.729993	-5.634807	-4.512100	-4.091508	0.000000	-10.000000	0.000000	0.000000	0.000000	1023.000000	1023.000000	2046.000000
6.600000	-0.032512	-19.214560	-4.667874	-5.594879	-4.790803	-4.161003	0.000000	-10.000000	0.000000	0.000000	0.000000	1023.000000	1023.000000	2046.000000
6.620000	-0.033080	-19.550077	-4.703092	-5.595911	-5.007508	-4.243567	0.000000	-10.000000	0.000000	0.000000	0.000000	1023.000000	1023.000000	2046.000000
6.640000	-0.034059	-20.129078	-4.827532	-5.789430	-5.276147	-4.235969	0.000000	-10.000000	0.000000	0.000000	0.000000	1023.000000	1023.000000	2046.000000
6.660000	-0.034736	-20.528893	-4.865785	-5.741817	-5.581398	-4.339894	0.000000	-10.000000	0.000000	0.000000	0.000000	1023.000000	1023.000000	2046.000000
6.680000	-0.035797	-21.155806	-4.965605	-5.669088	-5.996433	-4.524680	0.000000	-10.000000	0.000000	0.000000	0.000000	1023.000000	1023.000000	2046.000000
6.700000	-0.037881	-22.387724	-5.278955	-5.794703	-6.505129	-4.808938	0.000000	-10.000000	0.000000	0.000000	0.000000	1023.000000	1023.000000	2046.000000
6.720000	-0.040394	-23.872955	-5.707002	-6.038208	-6.992313	-5.135431	0.000000	-10.000000	0.000000	0.000000	0.000000	1023.000000	1023.000000	2046.000000
6.740000	-0.043038	-25.435616	-6.006470	-6.324054	-7.621400	-5.483691	0.000000	-10.000000	0.000000	0.000000	0.000000	1023.000000	1023.000000	2046.000000
6.760000	-0.045998	-27.184832	-6.183053	-6.483828	-8.373488	-6.144464	0.000000	-10.000000	0.000000	0.000000	0.000000	1023.000000	1023.000000	2046.000000
6.780000	-0.049660	-29.348866	-6.571708	-6.765298	-9.140098	-6.871763	0.000000	-10.000000	0.000000	0.000000	0.000000	1023.000000	1023.000000	2046.000000
6.800000	-0.053291	-31.494724	-7.149655	-7.081261	-9.801355	-7.462452	0.000000	-10.000000	0.000000	0.000000	0.000000	1023.000000	1023.000000	2046.000000
6.820000	-0.056313	-33.281113	-7.686438	-7.370305	-10.381700	-7.842670	0.000000	-10.000000	0.000000	0.000000	0.000000	1023.000000	1023.000000	2046.000000
6.840000	-0.058695	-34.688763	-8.075282	-7.517657	-10.901206	-8.194619	0.000000	-10.000000	0.000000	0.000000	0.000000	1023.000000	1023.000000	2046.000000
6.860000	-0.060421	-35.709023	-8.375352	-7.552836	-11.268217	-8.512618	0.000000	-10.000000	0.000000	0.000000	0.000000	1023.000000	1023.000000	2046.000000
6.880000	-0.062086	-36.693069	-8.503935	-7.607636	-11.732781	-8.848716	0.000000	-10.000000	0.000000	0.000000	0.000000	1023.000000	1023.000000	2046.000000
6.900000	-0.063480	-37.516644	-8.724275	-7.594276	-12.008284	-9.189810	0.000000	-10.000000	0.000000	0.000000	0.000000	1023.000000	1023.000000	2046.000000
6.920000	-0.064655	-38.211102	-8.925427	-7.655336	-12.247531	-9.382807	0.000000	-10.000000	0.000000	0.000000	0.000000	1023.000000	1023.000000	2046.000000
6.940000	-0.065712	-38.835651	-9.146221	-7.840042	-12.436167	-9.413222	0.000000	-10.000000	0.000000	0.000000	0.000000	1023.000000	1023.000000	2046.000000
6.960000	-0.066924	-39.552036	-9.393772	-8.000216	-12.624690	-9.533360	0.000000	-10.000000	0.000000	0.000000	0.000000	1023.000000	1023.000000	2046.000000
6.980000	-0.068021	-40.200684	-9.542348	-8.134871	-12.841496	-9.681968	0.000000	-10.000000	0.000000	0.000000	0.000000	1023.000000	1023.000000	2046.000000
7.000000	-0.069150	-40.867523	-9.622559	-8.279117	-13.051541	-9.914309	0.000000	-10.000000	0.000000	0.000000	0.000000	1023.000000	1023.000000	2046.000000
7.020000	-0.069870	-41.293285	-9.746553	-8.430295	-13.070534	-10.045905	0.000000	-10.000000	0.000000	0.000000	0.000000	1023.000000	1023.000000	2046.000000
7.040000	-0.069780	-41.239899	-9.784725	-8.495989	-13.022368	-9.936817	0.000000	-10.000000	0.000000	0.000000	0.000000	1023.000000	1023.000000	2046.000000
7.060000	-0.069481	-41.063301	-9.742742	-8.451172	-13.019748	-9.849640	0.000000	-10.000000	0.000000	0.000000	0.000000	1023.000000	1023.000000	2046.000000
7.080000	-0.069950	-41.340549	-9.748518	-8.504021	-13.140101	-9.947910	0.000000	-10.000000	0.000000	0.000000	0.000000	1023.000000	1023.000000	2046.000000
7.100000	-0.070735	-41.804398	-9.765634	-8.586039	-13.284457	-10.168267	0.000000	-10.000000	0.000000	0.000000	0.000000	1023.000000	1023.000000	2046.000000
7.120000	-0.071749	-42.403851	-9.866302	-8.736072	-13.419237	-10.382242	0.000000	-10.000000	0.000000	0.000000	0.000000	1023.000000	1023.000000	2046.000000
7.140000	-0.073110	-43.208103	-10.073896	-9.058605	-13.549262	-10.526340	0.000000	-10.000000	0.000000	0.000000	0.000000	1023.000000	1023.000000	2046.000000
7.160000	-0.075135	-44.404968	-10.240482	-9.529546	-13.869342	-10.765599	0.000000	-10.000000	0.000000	0.000000	0.000000	1023.000000	1023.000000	2046.000000
7.180000	-0.077344	-45.710224	-10.496854	-10.088777	-14.102876	-11.021716	0.000000	-10.000000	0.000000	0.000000	0.000000	1023.000000	1023.000000	2046.000000
7.200000	-0.079519	-46.995800	-10.602878	-10.605598	-14.408195	-11.379130	0.000000	-10.000000	0.000000	0.000000	0.000000	1023.000000	1023.000000	2046.000000
7.220000	-0.081507	-48.170372	-10.768948	-11.137884	-14.578601	-11.684937	0.000000	-10.000000	0.000000	0.000000	0.000000	1023.000000	1023.000000	2046.000000
7.240000	-0.083292	-49.225681	-11.024087	-11.620063	-14.675800	-11.905730	0.000000	-10.000000	0.000000	0.000000	0.000000	1023.000000	1023.000000	2046.000000
7.260000	-0.085051	-50.265430	-11.251698	-12.085774	-14.844813	-12.083145	0.000000	-10.000000	0.000000	0.000000	0.000000	1023.000000	1023.000000	2046.000000
7.280000	-0.086621	-51.193058	-11.446138	-12.531129	-15.018330	-12.197462	0.000000	-10.000000	0.000000	0.000000	0.000000	1023.000000	1023.000000	2046.000000
7.300000	-0.088085	-52.058376	-11.558112	-12.810001	-15.226994	-12.463269	0.000000	-10.000000	0.000000	0.000000	0.000000	1023.000000	1023.000000	2046.000000
7.320000	-0.089028	-52.615765	-11.606432	-13.057602	-15.257224	-12.694505	0.000000	-10.000000	0.000000	0.000000	0.000000	1023.000000	1023.000000	2046.000000
7.340000	-0.089510	-52.900299	-11.684068	-13.294904	-15.203979	-12.717350	0.000000	-10.000000	0.000000	0.000000	0.000000	1023.000000	1023.000000	2046.000000
7.360000	-0.090019	-53.201412	-11.811483	-13.488906	-15.153884	-12.747138	0.000000	-10.000000	0.000000	0.000000	0.000000	1023.000000	1023.000000	2046.000000
7.380000	-0.090730	-53.621510	-11.760200	-13.692215	-15.317560	-12.851535	0.000000	-10.000000	0.000000	0.000000	0.000000	1023.000000	1023.000000	2046.000000
7.400000	-0.091246	-53.926121	-11.721498	-13.842035	-15.348047	-13.014541	0.000000	-10.000000	0.000000	0.000000	0.000000	1023.000000	1023.000000	2046.000000
7.420000	-0.091732	-54.213707	-11.810058	-13.955819	-15.279379	-13.168451	0.000000	-10.000000	0.000000	0.000000	0.000000	1023.000000	1023.000000	2046.000000
7.440000	-0.091985	-54.363026	-11.900976	-14.136178	-15.246124	-13.079747	0.000000	-10.000000	0.000000	0.000000	0.000000	1023.000000	1023.000000	2046.000000
7.460000	-0.092717	-54.795677	-12.000705	-14.323550	-15.359271	-13.112149	0.000000	-10.000000	0.000000	0.000000	0.000000	1023.000000	1023.000000	2046.000000
7.480000	-0.093328	-55.157028	-11.996170	-14.385695	-15.494925	-13.280238	0.000000	-10.000000	0.000000	0.000000	0.000000	1023.000000	1023.000000	2046.000000
7.500000	-0.093757	-55.410568	-12.063379	-14.420300	-15.491283	-13.435605	0.000000	-10.000000	0.000000	0.000000	0.000000	1023.000000	1023.000000	2046.000000
7.520000	-0.094068	-55.594418	-12.208652	-14.586681	-15.470397	-13.328690	0.000000	-10.000000	0.000000	0.000000	0.000000	1023.000000	1023.000000	2046.000000
7.540000	-0.094714	-55.976181	-12.320580	-14.751331	-15.598990	-13.305280	0.000000	-10.000000	0.000000	0.000000	0.000000	1023.000000	1023.000000	2046.000000
7.560000	-0.095566	-56.479740	-12.369758	-14.861761	-15.800076	-13.448148	0.000000	-10.000000	0.000000	0.000000	0.000000	1023.000000	1023.000000	2046.000000
7.580000	-0.096047	-56.763618	-12.476598	-14.924397	-15.779999	-13.582623	0.000000	-10.000000	0.000000	0.000000	0.000000	1023.000000	1023.000000	2046.000000
7.600000	-0.096432	-56.991138	-12.577793	-15.029128	-15.780484	-13.603733	0.000000	-10.000000	0.000000	0.000000	0.000000	1023.000000	1023.000000	2046.000000
7.620000	-0.097042	-57.351917	-12.743771	-15.220681	-15.832067	-13.555398	0.000000	-10.000000	0.000000	0.000000	0.000000	1023.000000	1023.000000	2046.000000
7.640000	-0.097931	-57.877384	-12.808708	-15.345619	-16.044550	-13.678505	0.000000	-10.000000	0.000000	0.000000	0.000000	1023.000000	1023.000000	2046.000000
7.660000	-0.098620	-58.284340	-12.905652	-15.409825	-16.075064	-13.893797	0.000000	-10.000000	0.000000	0.000000	0.000000	1023.000000	1023.000000	2046.000000
7.680000	-0.099053	-58.540291	-13.006720	-15.506777	-16.079178	-13.947618	0.000000	-10.000000	0.000000	0.000000	0.000000	1023.000000	1023.000000	2046.000000
7.700000	-0.099556	-58.837841	-13.168432	-15.693647	-16.104033	-13.871727	0.000000	-10.000000	0.000000	0.000000	0.000000	1023.000000	1023.000000	2046.000000
7.720000	-0.100355	-59.309948	-13.302661	-15.877016	-16.244576	-13.885696	0.000000	-10.000000	0.000000	0.000000	0.000000	1023.000000	1023.000000	2046.000000
7.740000	-0.101381	-59.916382	-13.471388	-15.954632	-16.392391	-14.097972	0.000000	-10.000000	0.000000	0.000000	0.000000	1023.000000	1023.000000	2046.000000
7.760000	-0.102507	-60.581890	-13.663420	-16.129099	-16.537621	-14.251753	0.000000	-10.000000	0.000000	0.000000	0.000000	1023.000000	1023.000000	2046.000000
7.780000	-0.104180	-61.570126	-14.003695	-16.409441	-16.753502	-14.403488	0.000000	-10.000000	0.000000	0.000000	0.000000	1023.000000	1023.000000	2046.000000
7.800000	-0.106372	-62.865719	-14.333875	-16.832802	-17.093872	-14.605172	0.000000	-10.000000	0.000000	0.000000	0.000000	1023.000000	1023.000000	2046.000000
7.820000	-0.108521	-64.135986	-14.569565	-17.178068	-17.451281	-14.937070	0.000000	-10.000000	0.000000	0.000000	0.000000	1023.000000	1023.000000	2046.000000
7.840000	-0.109984	-65.000427	-14.751966	-17.505629	-17.631262	-15.111573	0.000000	-10.000000	0.000000	0.000000	0.000000	1023.000000	1023.000000	2046.000000
7.860000	-0.111013	-65.608589	-14.957752	-17.701067	-17.716139	-15.233629	0.000000	-10.000000	0.000000	0.000000	0.000000	1023.000000	1023.000000	2046.000000
7.880000	-0.111305	-65.781128	-15.182744	-17.676281	-17.686102	-15.236000	0.000000	-10.000000	0.000000	0.000000	0.000000	1023.000000	1023.000000	2046.000000
7.900000	-0.111800	-66.073936	-15.310066	-17.716972	-17.841248	-15.205653	0.000000	-10.000000	0.000000	0.000000	0.000000	1023.000000	1023.000000	2046.000000
7.920000	-0.112308	-66.374252	-15.479992	-17.710665	-17.820839	-15.362756	0.000000	-10.000000	0.000000	0.000000	0.000000	1023.000000	1023.000000	2046.000000
7.940000	-0.112745	-66.632095	-15.564584	-17.753771	-17.858377	-15.455360	0.000000	-10.000000	0.000000	0.000000	0.000000	1023.000000	1023.000000	2046.000000
7.960000	-0.114202	-67.493675	-15.769827	-17.920830	-18.118135	-15.684881	0.000000	-10.000000	0.000000	0.000000	0.000000	1023.000000	1023.000000	2046.000000
7.980000	-0.117409	-69.388680	-16.123072	-18.339104	-18.694416	-16.232084	0.000000	-10.000000	0.000000	0.000000	0.000000	1023.000000	1023.000000	2046.000000
8.000000	-0.121340	-71.711792	-16.750185	-18.726809	-19.221764	-17.013037	0.000000	-10.000000	0.000000	0.000000	0.000000	1023.000000	1023.000000	2046.000000
8.020000	-0.124166	-73.382233	-17.317701	-19.110289	-19.593977	-17.360262	0.000000	-10.000000	0.000000	0.000000	0.000000	1023.000000	1023.000000	2046.000000
8.040000	-0.126090	-74.518974	-17.801359	-19.377831	-19.871082	-17.468704	0.000000	-10.000000	0.000000	0.000000	0.000000	1023.000000	1023.000000	2046.000000
8.060000	-0.127554	-75.384293	-18.089081	-19.506168	-20.132658	-17.656385	0.000000	-10.000000	0.000000	0.000000	0.000000	1023.000000	1023.000000	2046.000000
8.080000	-0.128340	-75.848686	-18.320293	-19.475504	-20.172150	-17.880735	0.000000	-10.000000	0.000000	0.000000	0.000000	1023.000000	1023.000000	2046.000000
8.100000	-0.128939	-76.202972	-18.550655	-19.533941	-20.227114	-17.891262	0.000000	-10.000000	0.000000	0.000000	0.000000	1023.000000	1023.000000	2046.000000
8.120000	-0.129418	-76.485771	-18.770937	-19.603127	-20.292597	-17.819115	0.000000	-10.000000	0.000000	0.000000	0.000000	1023.000000	1023.000000	2046.000000
8.140000	-0.130116	-76.898590	-18.969357	-19.725521	-20.390902	-17.812813	0.000000	-10.000000	0.000000	0.000000	0.000000	1023.000000	1023.000000	2046.000000
8.160000	-0.130507	-77.129913	-19.083590	-19.773218	-20.408382	-17.864719	0.000000	-10.000000	0.000000	0.000000	0.000000	1023.000000	1023.000000	2046.000000
8.180000	-0.130219	-76.959526	-19.203651	-19.731054	-20.191378	-17.833441	0.000000	-10.000000	0.000000	0.000000	0.000000	1023.000000	1023.000000	2046.000000
8.200000	-0.130090	-76.883232	-19.315271	-19.725956	-20.092392	-17.749615	0.000000	-10.000000	0.000000	0.000000	0.000000	1023.000000	1023.000000	2046.000000
8.220000	-0.130269	-76.988785	-19.349546	-19.864225	-20.169971	-17.605040	0.000000	-10.000000	0.000000	0.000000	0.000000	1023.000000	1023.000000	2046.000000
8.240000	-0.130049	-76.858856	-19.370317	-19.895744	-20.051395	-17.541403	0.000000	-10.000000	0.000000	0.000000	0.000000	1023.000000	1023.000000	2046.000000
8.260000	-0.128790	-76.114944	-19.174425	-19.781916	-19.801723	-17.356884	0.000000	-10.000000	0.000000	0.000000	0.000000	1023.000000	1023.000000	2046.000000
8.280000	-0.127662	-75.448143	-19.151096	-19.664406	-19.487503	-17.145134	0.000000	-10.000000	0.000000	0.000000	0.000000	1023.000000	1023.000000	2046.000000
8.300000	-0.127542	-75.377228	-19.143406	-19.761320	-19.466465	-17.006039	0.000000	-10.000000	0.000000	0.000000	0.000000	1023.000000	1023.000000	2046.000000
8.320000	-0.127892	-75.583984	-19.102917	-19.910852	-19.518681	-17.051537	0.000000	-10.000000	0.000000	0.000000	0.000000	1023.000000	1023.000000	2046.000000
8.340000	-0.128220	-75.777946	-19.172861	-20.088394	-19.394934	-17.121759	0.000000	-10.000000	0.000000	0.000000	0.000000	1023.000000	1023.000000	2046.000000
8.360000	-0.129117	-76.308319	-19.348532	-20.353945	-19.407265	-17.198578	0.000000	-10.000000	0.000000	0.000000	0.000000	1023.000000	1023.000000	2046.000000
8.380000	-0.130644	-77.210358	-19.487684	-20.825468	-19.671083	-17.226120	0.000000	-10.000000	0.000000	0.000000	0.000000	1023.000000	1023.000000	2046.000000
8.400000	-0.132155	-78.103668	-19.601217	-21.222795	-19.852505	-17.427153	0.000000	-10.000000	0.000000	0.000000	0.000000	1023.000000	1023.000000	2046.000000
8.420000	-0.133323	-78.793686	-19.736855	-21.490305	-19.879496	-17.687035	0.000000	-10.000000	0.000000	0.000000	0.000000	1023.000000	1023.000000	2046.000000
8.440000	-0.133908	-79.139420	-19.808752	-21.724075	-19.846937	-17.759655	0.000000	-10.000000	0.000000	0.000000	0.000000	1023.000000	1023.000000	2046.000000
8.460000	-0.134707	-79.612045	-19.866951	-22.040129	-19.960712	-17.744251	0.000000	-10.000000	0.000000	0.000000	0.000000	1023.000000	1023.000000	2046.000000
8.480000	-0.135631	-80.157913	-19.862864	-22.314497	-20.132746	-17.847803	0.000000	-10.000000	0.000000	0.000000	0.000000	1023.000000	1023.000000	2046.000000
8.500000	-0.135751	-80.229095	-19.863716	-22.372198	-20.019785	-17.973394	0.000000	-10.000000	0.000000	0.000000	0.000000	1023.000000	1023.000000	2046.000000
8.520000	-0.135245	-79.929955	-19.771677	-22.407040	-19.860430	-17.890806	0.000000	-10.000000	0.000000	0.000000	0.000000	1023.000000	1023.000000	2046.000000
8.540000	-0.134753	-79.638939	-19.629766	-22.429041	-19.824425	-17.755711	0.000000	-10.000000	0.000000	0.000000	0.000000	1023.000000	1023.000000	2046.000000
8.560000	-0.134711	-79.614227	-19.562981	-22.577015	-19.819792	-17.654442	0.000000	-10.000000	0.000000	0.000000	0.000000	1023.000000	1023.000000	2046.000000
8.580000	-0.134144	-79.279213	-19.421650	-22.559383	-19.648926	-17.649254	0.000000	-10.000000	0.000000	0.000000	0.000000	1023.000000	1023.000000	2046.000000
8.600000	-0.133251	-78.751289	-19.324980	-22.469528	-19.432962	-17.523819	0.000000	-10.000000	0.000000	0.000000	0.000000	1023.000000	1023.000000	2046.000000
8.620000	-0.133003	-78.604507	-19.225006	-22.490557	-19.477913	-17.411030	0.000000	-10.000000	0.000000	0.000000	0.000000	1023.000000	1023.000000	2046.000000
8.640000	-0.132642	-78.391289	-19.065157	-22.470325	-19.456753	-17.399055	0.000000	-10.000000	0.000000	0.000000	0.000000	1023.000000	1023.000000	2046.000000
8.660000	-0.131809	-77.899284	-19.048077	-22.291994	-19.158112	-17.401106	0.000000	-10.000000	0.000000	0.000000	0.000000	1023.000000	1023.000000	2046.000000
8.680000	-0.131295	-77.595146	-18.970587	-22.240437	-19.158588	-17.225533	0.000000	-10.000000	0.000000	0.000000	0.000000	1023.000000	1023.000000	2046.000000
8.700000	-0.131411	-77.663612	-18.883635	-22.279774	-19.327316	-17.172892	0.000000	-10.000000	0.000000	0.000000	0.000000	1023.000000	1023.000000	2046.000000
8.720000	-0.131267	-77.578964	-18.844385	-22.207060	-19.305361	-17.222160	0.000000	-10.000000	0.000000	0.000000	0.000000	1023.000000	1023.000000	2046.000000
8.740000	-0.130773	-77.286896	-18.869967	-22.107103	-19.108829	-17.200996	0.000000	-10.000000	0.000000	0.000000	0.000000	1023.000000	1023.000000	2046.000000
8.760000	-0.130470	-77.108055	-18.869949	-22.059198	-19.089548	-17.089361	0.000000	-10.000000	0.000000	0.000000	0.000000	1023.000000	1023.000000	2046.000000
8.780000	-0.130646	-77.211502	-18.844364	-22.118196	-19.242285	-17.006651	0.000000	-10.000000	0.000000	0.000000	0.000000	1023.000000	1023.000000	2046.000000
8.800000	-0.130886	-77.353691	-18.831964	-22.146902	-19.303120	-17.071707	0.000000	-10.000000	0.000000	0.000000	0.000000	1023.000000	1023.000000	2046.000000
8.820000	-0.130663	-77.221909	-18.826889	-22.084398	-19.182589	-17.128029	0.000000	-10.000000	0.000000	0.000000	0.000000	1023.000000	1023.000000	2046.000000
8.840000	-0.130276	-76.992882	-18.818132	-22.021261	-19.090689	-17.062796	0.000000	-10.000000	0.000000	0.000000	0.000000	1023.000000	1023.000000	2046.000000
8.860000	-0.130527	-77.141365	-18.805876	-22.109053	-19.217405	-17.009033	0.000000	-10.000000	0.000000	0.000000	0.000000	1023.000000	1023.000000	2046.000000
8.880000	-0.130625	-77.199364	-18.773623	-22.132072	-19.239862	-17.053808	0.000000	-10.000000	0.000000	0.000000	0.000000	1023.000000	1023.000000	2046.000000
8.900000	-0.130192	-76.943718	-18.734806	-22.060764	-19.084526	-17.063622	0.000000	-10.000000	0.000000	0.000000	0.000000	1023.000000	1023.000000	2046.000000
8.920000	-0.129920	-76.782494	-18.718102	-21.999094	-19.062731	-17.002565	0.000000	-10.000000	0.000000	0.000000	0.000000	1023.000000	1023.000000	2046.000000
8.940000	-0.130213	-76.955872	-18.695990	-22.058762	-19.210184	-16.990940	0.000000	-10.000000	0.000000	0.000000	0.000000	1023.000000	1023.000000	2046.000000
8.960000	-0.130321	-77.019707	-18.665527	-22.089638	-19.228893	-17.035645	0.000000	-10.000000	0.000000	0.000000	0.000000	1023.000000	1023.000000	2046.000000
8.980000	-0.130056	-76.862915	-18.641903	-21.990122	-19.149446	-17.081446	0.000000	-10.000000	0.000000	0.000000	0.000000	1023.000000	1023.000000	2046.000000
9.000000	-0.130343	-77.032524	-18.774168	-22.050417	-19.180143	-17.027794	0.000000	-10.000000	0.000000	0.000000	0.000000	1023.000000	1023.000000	2046.000000
9.020000	-0.131676	-77.820709	-18.926918	-22.222273	-19.503653	-17.167866	0.000000	-10.000000	0.000000	0.000000	0.000000	1023.000000	1023.000000	2046.000000
9.040000	-0.133284	-78.770569	-19.093615	-22.478662	-19.798864	-17.399426	0.000000	-10.000000	0.000000	0.000000	0.000000	1023.000000	1023.000000	2046.000000
9.060000	-0.134146	-79.280563	-19.157879	-22.589287	-19.911617	-17.621782	0.000000	-10.000000	0.000000	0.000000	0.000000	1023.000000	1023.000000	2046.000000
9.080000	-0.134281	-79.360100	-19.241306	-22.688362	-19.791393	-17.639034	0.000000	-10.000000	0.000000	0.000000	0.000000	1023.000000	1023.000000	2046.000000
9.100000	-0.134225	-79.327019	-19.218843	-22.672083	-19.891636	-17.544456	0.000000	-10.000000	0.000000	0.000000	0.000000	1023.000000	1023.000000	2046.000000
9.120000	-0.134118	-79.263634	-19.217793	-22.552795	-19.965645	-17.527403	0.000000	-10.000000	0.000000	0.000000	0.000000	1023.000000	1023.000000	2046.000000
9.140000	-0.133725	-79.031349	-19.259254	-22.348122	-19.855675	-17.568300	0.000000	-10.000000	0.000000	0.000000	0.000000	1023.000000	1023.000000	2046.000000
9.160000	-0.133443	-78.864899	-19.331488	-22.257393	-19.728897	-17.547123	0.000000	-10.000000	0.000000	0.000000	0.000000	1023.000000	1023.000000	2046.000000
9.180000	-0.134439	-79.453293	-19.500019	-22.389849	-19.958590	-17.604834	0.000000	-10.000000	0.000000	0.000000	0.000000	1023.000000	1023.000000	2046.000000
9.200000	-0.136705	-80.792587	-19.700499	-22.672453	-20.417341	-18.002291	0.000000	-10.000000	0.000000	0.000000	0.000000	1023.000000	1023.000000	2046.000000
9.220000	-0.139332	-82.345230	-20.189425	-22.894825	-20.689922	-18.571056	0.000000	-10.000000	0.000000	0.000000	0.000000	1023.000000	1023.000000	2046.000000
9.240000	-0.141511	-83.632927	-20.743887	-23.106936	-20.926729	-18.855377	0.000000	-10.000000	0.000000	0.000000	0.000000	1023.000000	1023.000000	2046.000000
9.260000	-0.143131	-84.590622	-21.133007	-23.325077	-21.225014	-18.907524	0.000000	-10.000000	0.000000	0.000000	0.000000	1023.000000	1023.000000	2046.000000
9.280000	-0.143932	-85.064095	-21.372114	-23.426950	-21.390150	-18.874880	0.000000	-10.000000	0.000000	0.000000	0.000000	1023.000000	1023.000000	2046.000000
9.300000	-0.143924	-85.058922	-21.563454	-23.342628	-21.286201	-18.866640	0.000000	-10.000000	0.000000	0.000000	0.000000	1023.000000	1023.000000	2046.000000
9.320000	-0.143286	-84.681885	-21.660627	-23.151716	-21.113169	-18.756374	0.000000	-10.000000	0.000000	0.000000	0.000000	1023.000000	1023.000000	2046.000000
9.340000	-0.142844	-84.420883	-21.752913	-23.010355	-21.051125	-18.606489	0.000000	-10.000000	0.000000	0.000000	0.000000	1023.000000	1023.000000	2046.000000
9.360000	-0.142801	-84.395622	-21.834435	-22.961084	-21.108784	-18.491323	0.000000	-10.000000	0.000000	0.000000	0.000000	1023.000000	1023.000000	2046.000000
9.380000	-0.142501	-84.218224	-21.825779	-22.881330	-21.080269	-18.430841	0.000000	-10.000000	0.000000	0.000000	0.000000	1023.000000	1023.000000	2046.000000
9.400000	-0.141449	-83.596519	-21.835985	-22.729321	-20.741673	-18.289537	0.000000	-10.000000	0.000000	0.000000	0.000000	1023.000000	1023.000000	2046.000000
9.420000	-0.140391	-82.970840	-21.750210	-22.552065	-20.598728	-18.069841	0.000000	-10.000000	0.000000	0.000000	0.000000	1023.000000	1023.000000	2046.000000
9.440000	-0.139745	-82.589165	-21.701948	-22.438396	-20.577324	-17.871498	0.000000	-10.000000	0.000000	0.000000	0.000000	1023.000000	1023.000000	2046.000000
9.460000	-0.138935	-82.110298	-21.594362	-22.377832	-20.410397	-17.727707	0.000000	-10.000000	0.000000	0.000000	0.000000	1023.000000	1023.000000	2046.000000
9.480000	-0.137184	-81.075493	-21.408504	-22.200865	-20.009892	-17.456230	0.000000	-10.000000	0.000000	0.000000	0.000000	1023.000000	1023.000000	2046.000000
9.500000	-0.135046	-79.812416	-21.162603	-21.860149	-19.632044	-17.157618	0.000000	-10.000000	0.000000	0.000000	0.000000	1023.000000	1023.000000	2046.000000
9.520000	-0.133962	-79.171631	-20.912710	-21.712107	-19.583862	-16.962950	0.000000	-10.000000	0.000000	0.000000	0.000000	1023.000000	1023.000000	2046.000000
9.540000	-0.133224	-78.735611	-20.650122	-21.704096	-19.504835	-16.876554	0.000000	-10.000000	0.000000	0.000000	0.000000	1023.000000	1023.000000	2046.000000
9.560000	-0.132354	-78.221367	-20.554739	-21.611759	-19.188126	-16.866741	0.000000	-10.000000	0.000000	0.000000	0.000000	1023.000000	1023.000000	2046.000000
9.580000	-0.132206	-78.133598	-20.499327	-21.696856	-19.094389	-16.843031	0.000000	-10.000000	0.000000	0.000000	0.000000	1023.000000	1023.000000	2046.000000
9.600000	-0.133151	-78.692337	-20.474541	-21.939617	-19.347555	-16.930622	0.000000	-10.000000	0.000000	0.000000	0.000000	1023.000000	1023.000000	2046.000000
9.620000	-0.134424	-79.444641	-20.447506	-22.274008	-19.651365	-17.071764	0.000000	-10.000000	0.000000	0.000000	0.000000	1023.000000	1023.000000	2046.000000
9.640000	-0.134985	-79.776352	-20.549202	-22.456953	-19.536732	-17.233463	0.000000	-10.000000	0.000000	0.000000	0.000000	1023.000000	1023.000000	2046.000000
9.660000	-0.135440	-80.044792	-20.566339	-22.577501	-19.561428	-17.339523	0.000000	-10.000000	0.000000	0.000000	0.000000	1023.000000	1023.000000	2046.000000
9.680000	-0.136548	-80.699615	-20.467905	-22.804352	-19.923573	-17.503784	0.000000	-10.000000	0.000000	0.000000	0.000000	1023.000000	1023.000000	2046.000000
9.700000	-0.137148	-81.054352	-20.413986	-23.025688	-19.945471	-17.669205	0.000000	-10.000000	0.000000	0.000000	0.000000	1023.000000	1023.000000	2046.000000
9.720000	-0.136812	-80.855911	-20.385954	-23.068579	-19.764732	-17.636650	0.000000	-10.000000	0.000000	0.000000	0.000000	1023.000000	1023.000000	2046.000000
9.740000	-0.137090	-81.020332	-20.276794	-23.170492	-19.977793	-17.595255	0.000000	-10.000000	0.000000	0.000000	0.000000	1023.000000	1023.000000	2046.000000
9.760000	-0.136809	-80.854393	-20.169088	-23.244461	-19.863564	-17.577282	0.000000	-10.000000	0.000000	0.000000	0.000000	1023.000000	1023.000000	2046.000000
9.780000	-0.135664	-80.177704	-20.119726	-23.105320	-19.487999	-17.464653	0.000000	-10.000000	0.000000	0.000000	0.000000	1023.000000	1023.000000	2046.000000
9.800000	-0.135075	-79.829353	-19.953140	-23.083242	-19.504971	-17.288002	0.000000	-10.000000	0.000000	0.000000	0.000000	1023.000000	1023.000000	2046.000000
9.820000	-0.134446	-79.457642	-19.812281	-23.087933	-19.414852	-17.142572	0.000000	-10.000000	0.000000	0.000000	0.000000	1023.000000	1023.000000	2046.000000
9.840000	-0.132729	-78.442635	-19.610888	-22.894232	-18.989321	-16.948193	0.000000	-10.000000	0.000000	0.000000	0.000000	1023.000000	1023.000000	2046.000000
9.860000	-0.131286	-77.589989	-19.476233	-22.669317	-18.698298	-16.746140	0.000000	-10.000000	0.000000	0.000000	0.000000	1023.000000	1023.000000	2046.000000
9.880000	-0.130401	-77.067001	-19.304405	-22.639589	-18.658951	-16.464058	0.000000	-10.000000	0.000000	0.000000	0.000000	1023.000000	1023.000000	2046.000000
9.900000	-0.128650	-76.032066	-19.159430	-22.433537	-18.240002	-16.199099	0.000000	-10.000000	0.000000	0.000000	0.000000	1023.000000	1023.000000	2046.000000
9.920000	-0.126644	-74.846550	-19.120955	-22.121027	-17.694006	-15.910561	0.000000	-10.000000	0.000000	0.000000	0.000000	1023.000000	1023.000000	2046.000000
9.940000	-0.125475	-74.155457	-18.907627	-21.976141	-17.638031	-15.633658	0.000000	-10.000000	0.000000	0.000000	0.000000	1023.000000	1023.000000	2046.000000
9.960000	-0.124028	-73.300644	-18.744501	-21.829729	-17.345823	-15.380593	0.000000	-10.000000	0.000000	0.000000	0.000000	1023.000000	1023.000000	2046.000000
9.980000	-0.121724	-71.939102	-18.712715	-21.469944	-16.655216	-15.101227	0.000000	-10.000000	0.000000	0.000000	0.000000	1023.000000	1023.000000	2046.000000
10.000000	-0.120486	-71.207092	-18.586098	-21.338123	-16.512705	-14.770169	0.000000	-10.000000	0.000000	0.000000	0.000000	1023.000000	1023.000000	2046.000000
10.020000	-0.119338	-70.528893	-18.390278	-21.262293	-16.370790	-14.505535	0.000000	-10.000000	0.000000	0.000000	0.000000	1023.000000	1023.000000	2046.000000
10.040000	-0.117388	-69.376038	-18.335682	-21.015348	-15.805593	-14.219412	0.000000	-10.000000	0.000000	0.000000	0.000000	1023.000000	1023.000000	2046.000000
10.060000	-0.115631	-68.337738	-18.276857	-20.725643	-15.389459	-13.945775	0.000000	-10.000000	0.000000	0.000000	0.000000	1023.000000	1023.000000	2046.000000
10.080000	-0.114816	-67.856331	-18.104361	-20.636307	-15.402164	-13.713504	0.000000	-10.000000	0.000000	0.000000	0.000000	1023.000000	1023.000000	2046.000000
10.100000	-0.113520	-67.090538	-17.971542	-20.490211	-15.136350	-13.492438	0.000000	-10.000000	0.000000	0.000000	0.000000	1023.000000	1023.000000	2046.000000
10.120000	-0.111684	-66.005432	-17.945118	-20.171392	-14.630829	-13.258090	0.000000	-10.000000	0.000000	0.000000	0.000000	1023.000000	1023.000000	2046.000000
10.140000	-0.110511	-65.312279	-17.789234	-19.979162	-14.537167	-13.006717	0.000000	-10.000000	0.000000	0.000000	0.000000	1023.000000	1023.000000	2046.000000
10.160000	-0.109774	-64.876442	-17.645058	-19.914438	-14.550879	-12.766068	0.000000	-10.000000	0.000000	0.000000	0.000000	1023.000000	1023.000000	2046.000000
10.180000	-0.108498	-64.122025	-17.566904	-19.708944	-14.260547	-12.585631	0.000000	-10.000000	0.000000	0.000000	0.000000	1023.000000	1023.000000	2046.000000
10.200000	-0.106973	-63.220879	-17.544916	-19.368128	-13.871314	-12.436519	0.000000	-10.000000	0.000000	0.000000	0.000000	1023.000000	1023.000000	2046.000000
10.220000	-0.106673	-63.043518	-17.494112	-19.306309	-13.973252	-12.269847	0.000000	-10.000000	0.000000	0.000000	0.000000	1023.000000	1023.000000	2046.000000
10.240000	-0.106643	-63.026089	-17.382818	-19.348576	-14.102285	-12.192410	0.000000	-10.000000	0.000000	0.000000	0.000000	1023.000000	1023.000000	2046.000000
10.260000	-0.105882	-62.576317	-17.411531	-19.200203	-13.811174	-12.153411	0.000000	-10.000000	0.000000	0.000000	0.000000	1023.000000	1023.000000	2046.000000
10.280000	-0.104515	-61.768127	-17.304943	-18.967300	-13.520158	-11.975724	0.000000	-10.000000	0.000000	0.000000	0.000000	1023.000000	1023.000000	2046.000000
10.300000	-0.103029	-60.890347	-16.982552	-18.765491	-13.511217	-11.631084	0.000000	-10.000000	0.000000	0.000000	0.000000	1023.000000	1023.000000	2046.000000
10.320000	-0.101446	-59.954346	-16.686871	-18.598207	-13.369130	-11.300137	0.000000	-10.000000	0.000000	0.000000	0.000000	1023.000000	1023.000000	2046.000000
10.340000	-0.097981	-57.906693	-16.399872	-17.941940	-12.663639	-10.901241	0.000000	-10.000000	0.000000	0.000000	0.000000	1023.000000	1023.000000	2046.000000
10.360000	-0.094983	-56.135056	-16.133553	-17.258209	-12.229123	-10.514169	0.000000	-10.000000	0.000000	0.000000	0.000000	1023.000000	1023.000000	2046.000000
10.380000	-0.093552	-55.289398	-15.763978	-16.854580	-12.373999	-10.296842	0.000000	-10.000000	0.000000	0.000000	0.000000	1023.000000	1023.000000	2046.000000
10.400000	-0.092508	-54.672062	-15.528898	-16.615496	-12.291853	-10.235816	0.000000	-10.000000	0.000000	0.000000	0.000000	1023.000000	1023.000000	2046.000000
10.420000	-0.092255	-54.522903	-15.588104	-16.377897	-12.099534	-10.457369	0.000000	-10.000000	0.000000	0.000000	0.000000	1023.000000	1023.000000	2046.000000
10.440000	-0.094416	-55.799923	-15.876275	-16.478552	-12.599166	-10.845931	0.000000	-10.000000	0.000000	0.000000	0.000000	1023.000000	1023.000000	2046.000000
10.460000	-0.097029	-57.344196	-16.186907	-16.769363	-13.211225	-11.176702	0.000000	-10.000000	0.000000	0.000000	0.000000	1023.000000	1023.000000	2046.000000
10.480000	-0.097841	-57.823757	-16.551775	-16.864292	-13.113787	-11.293906	0.000000	-10.000000	0.000000	0.000000	0.000000	1023.000000	1023.000000	2046.000000
10.500000	-0.097195	-57.442097	-16.726099	-16.732613	-12.811093	-11.172292	0.000000	-10.000000	0.000000	0.000000	0.000000	1023.000000	1023.000000	2046.000000
10.520000	-0.097004	-57.329487	-16.717274	-16.579065	-12.923942	-11.109207	0.000000	-10.000000	0.000000	0.000000	0.000000	1023.000000	1023.000000	2046.000000
10.540000	-0.096354	-56.945240	-16.595118	-16.451910	-12.949870	-10.948342	0.000000	-10.000000	0.000000	0.000000	0.000000	1023.000000	1023.000000	2046.000000
10.560000	-0.094753	-55.998917	-16.557560	-16.160639	-12.523967	-10.756755	0.000000	-10.000000	0.000000	0.000000	0.000000	1023.000000	1023.000000	2046.000000
10.580000	-0.093326	-55.155476	-16.528109	-15.872108	-12.193212	-10.562047	0.000000	-10.000000	0.000000	0.000000	0.000000	1023.000000	1023.000000	2046.000000
10.600000	-0.092376	-54.594353	-16.316481	-15.710561	-12.231871	-10.335440	0.000000	-10.000000	0.000000	0.000000	0.000000	1023.000000	1023.000000	2046.000000
10.620000	-0.091123	-53.853668	-16.114500	-15.537519	-12.051859	-10.149792	0.000000	-10.000000	0.000000	0.000000	0.000000	1023.000000	1023.000000	2046.000000
10.640000	-0.088737	-52.443352	-16.012409	-15.180570	-11.383141	-9.867230	0.000000	-10.000000	0.000000	0.000000	0.000000	1023.000000	1023.000000	2046.000000
10.660000	-0.086769	-51.280598	-15.782964	-14.839160	-11.043031	-9.615444	0.000000	-10.000000	0.000000	0.000000	0.000000	1023.000000	1023.000000	2046.000000
10.680000	-0.085515	-50.539310	-15.444894	-14.688739	-10.986381	-9.419296	0.000000	-10.000000	0.000000	0.000000	0.000000	1023.000000	1023.000000	2046.000000
10.700000	-0.082995	-49.049862	-15.146795	-14.469172	-10.384326	-9.049566	0.000000	-10.000000	0.000000	0.000000	0.000000	1023.000000	1023.000000	2046.000000
10.720000	-0.079938	-47.243515	-14.897985	-13.934440	-9.655478	-8.755612	0.000000	-10.000000	0.000000	0.000000	0.000000	1023.000000	1023.000000	2046.000000
10.740000	-0.077956	-46.071739	-14.369211	-13.643164	-9.623044	-8.436318	0.000000	-10.000000	0.000000	0.000000	0.000000	1023.000000	1023.000000	2046.000000
10.760000	-0.075548	-44.648865	-13.955623	-13.357628	-9.170219	-8.165397	0.000000	-10.000000	0.000000	0.000000	0.000000	1023.000000	1023.000000	2046.000000
10.780000	-0.072931	-43.102005	-13.722799	-12.988385	-8.457214	-7.933608	0.000000	-10.000000	0.000000	0.000000	0.000000	1023.000000	1023.000000	2046.000000
10.800000	-0.071804	-42.436184	-13.452439	-12.915204	-8.269176	-7.799365	0.000000	-10.000000	0.000000	0.000000	0.000000	1023.000000	1023.000000	2046.000000
10.820000	-0.071792	-42.429214	-13.213148	-13.023594	-8.373295	-7.819177	0.000000	-10.000000	0.000000	0.000000	0.000000	1023.000000	1023.000000	2046.000000
10.840000	-0.071226	-42.094582	-13.158545	-13.067934	-8.038183	-7.829921	0.000000	-10.000000	0.000000	0.000000	0.000000	1023.000000	1023.000000	2046.000000
10.860000	-0.070442	-41.631199	-13.133039	-13.047033	-7.720520	-7.730609	0.000000	-10.000000	0.000000	0.000000	0.000000	1023.000000	1023.000000	2046.000000
10.880000	-0.070255	-41.520504	-12.904479	-13.088353	-7.821489	-7.706184	0.000000	-10.000000	0.000000	0.000000	0.000000	1023.000000	1023.000000	2046.000000
10.900000	-0.069695	-41.189766	-12.611660	-13.148378	-7.768045	-7.661683	0.000000	-10.000000	0.000000	0.000000	0.000000	1023.000000	1023.000000	2046.000000
10.920000	-0.068240	-40.329735	-12.425266	-13.059538	-7.284659	-7.560269	0.000000	-10.000000	0.000000	0.000000	0.000000	1023.000000	1023.000000	2046.000000
10.940000	-0.066598	-39.359455	-12.134941	-12.872549	-6.950610	-7.401353	0.000000	-10.000000	0.000000	0.000000	0.000000	1023.000000	1023.000000	2046.000000
10.960000	-0.065209	-38.538727	-11.694372	-12.769684	-6.929119	-7.145551	0.000000	-10.000000	0.000000	0.000000	0.000000	1023.000000	1023.000000	2046.000000
10.980000	-0.063108	-37.296535	-11.272285	-12.596721	-6.611915	-6.815615	0.000000	-10.000000	0.000000	0.000000	0.000000	1023.000000	1023.000000	2046.000000
11.000000	-0.060073	-35.503349	-10.899971	-12.191527	-5.930963	-6.480888	0.000000	-10.000000	0.000000	0.000000	0.000000	1023.000000	1023.000000	2046.000000
11.020000	-0.057305	-33.867043	-10.482161	-11.795965	-5.451735	-6.137181	0.000000	-10.000000	0.000000	0.000000	0.000000	1023.000000	1023.000000	2046.000000
11.040000	-0.055157	-32.597752	-9.995547	-11.519063	-5.267858	-5.815283	0.000000	-10.000000	0.000000	0.000000	0.000000	1023.000000	1023.000000	2046.000000
11.060000	-0.052887	-31.256504	-9.500957	-11.230660	-4.994581	-5.530305	0.000000	-10.000000	0.000000	0.000000	0.000000	1023.000000	1023.000000	2046.000000
11.080000	-0.049885	-29.482164	-9.294976	-10.758193	-4.189219	-5.239776	0.000000	-10.000000	0.000000	0.000000	0.000000	1023.000000	1023.000000	2046.000000
11.100000	-0.047507	-28.076620	-8.934897	-10.358335	-3.842243	-4.941145	0.000000	-10.000000	0.000000	0.000000	0.000000	1023.000000	1023.000000	2046.000000
11.120000	-0.046036	-27.207222	-8.522557	-10.150346	-3.815916	-4.718403	0.000000	-10.000000	0.000000	0.000000	0.000000	1023.000000	1023.000000	2046.000000
11.140000	-0.043971	-25.987089	-8.161292	-9.844864	-3.516553	-4.464381	0.000000	-10.000000	0.000000	0.000000	0.000000	1023.000000	1023.000000	2046.000000
11.160000	-0.041625	-24.600292	-7.981715	-9.476405	-2.967965	-4.174208	0.000000	-10.000000	0.000000	0.000000	0.000000	1023.000000	1023.000000	2046.000000
11.180000	-0.040387	-23.868933	-7.738017	-9.225801	-2.884916	-4.020199	0.000000	-10.000000	0.000000	0.000000	0.000000	1023.000000	1023.000000	2046.000000
11.200000	-0.039189	-23.160540	-7.395583	-9.071331	-2.896203	-3.797423	0.000000	-10.000000	0.000000	0.000000	0.000000	1023.000000	1023.000000	2046.000000
11.220000	-0.037167	-21.965549	-7.275640	-8.783692	-2.340835	-3.565384	0.000000	-10.000000	0.000000	0.000000	0.000000	1023.000000	1023.000000	2046.000000
11.240000	-0.035646	-21.066679	-7.061035	-8.519364	-2.106042	-3.380237	0.000000	-10.000000	0.000000	0.000000	0.000000	1023.000000	1023.000000	2046.000000
11.260000	-0.034799	-20.566324	-6.746190	-8.413852	-2.193626	-3.212657	0.000000	-10.000000	0.000000	0.000000	0.000000	1023.000000	1023.000000	2046.000000
11.280000	-0.032742	-19.350611	-6.622753	-8.087407	-1.624632	-3.015820	0.000000	-10.000000	0.000000	0.000000	0.000000	1023.000000	1023.000000	2046.000000
11.300000	-0.031311	-18.504944	-6.374359	-7.820704	-1.463119	-2.846763	0.000000	-10.000000	0.000000	0.000000	0.000000	1023.000000	1023.000000	2046.000000
11.320000	-0.030602	-18.085905	-6.063725	-7.729794	-1.570195	-2.722191	0.000000	-10.000000	0.000000	0.000000	0.000000	1023.000000	1023.000000	2046.000000
11.340000	-0.029590	-17.487417	-6.029592	-7.575056	-1.266186	-2.616583	0.000000	-10.000000	0.000000	0.000000	0.000000	1023.000000	1023.000000	2046.000000
11.360000	-0.029072	-17.181385	-6.072149	-7.429458	-1.010613	-2.669164	0.000000	-10.000000	0.000000	0.000000	0.000000	1023.000000	1023.000000	2046.000000
11.380000	-0.029602	-17.494959	-5.826313	-7.509202	-1.431848	-2.727597	0.000000	-10.000000	0.000000	0.000000	0.000000	1023.000000	1023.000000	2046.000000
11.400000	-0.028808	-17.025764	-5.661617	-7.439890	-1.276423	-2.647833	0.000000	-10.000000	0.000000	0.000000	0.000000	1023.000000	1023.000000	2046.000000
11.420000	-0.026716	-15.788972	-5.558607	-7.073624	-0.691991	-2.464750	0.000000	-10.000000	0.000000	0.000000	0.000000	1023.000000	1023.000000	2046.000000
11.440000	-0.025637	-15.151323	-5.127144	-6.903151	-0.836760	-2.284268	0.000000	-10.000000	0.000000	0.000000	0.000000	1023.000000	1023.000000	2046.000000
11.460000	-0.023292	-13.765289	-4.776019	-6.525209	-0.497876	-1.966184	0.000000	-10.000000	0.000000	0.000000	0.000000	1023.000000	1023.000000	2046.000000
11.480000	-0.021266	-12.568457	-4.750906	-6.017162	0.033100	-1.833488	0.000000	-10.000000	0.000000	0.000000	0.000000	1023.000000	1023.000000	2046.000000
11.500000	-0.020812	-12.299644	-4.562833	-5.800200	-0.102058	-1.834552	0.000000	-10.000000	0.000000	0.000000	0.000000	1023.000000	1023.000000	2046.000000
11.520000	-0.021274	-12.572828	-4.346366	-5.779922	-0.417314	-2.029226	0.000000	-10.000000	0.000000	0.000000	0.000000	1023.000000	1023.000000	2046.000000
11.540000	-0.022083	-13.050800	-4.509120	-5.709640	-0.369877	-2.462163	0.000000	-10.000000	0.000000	0.000000	0.000000	1023.000000	1023.000000	2046.000000
11.560000	-0.024389	-14.413732	-4.778296	-5.794328	-0.864874	-2.976235	0.000000	-10.000000	0.000000	0.000000	0.000000	1023.000000	1023.000000	2046.000000
11.580000	-0.027057	-15.990899	-4.961698	-6.118639	-1.535691	-3.374872	0.000000	-10.000000	0.000000	0.000000	0.000000	1023.000000	1023.000000	2046.000000
11.600000	-0.028032	-16.566860	-5.353406	-6.183297	-1.418198	-3.611960	0.000000	-10.000000	0.000000	0.000000	0.000000	1023.000000	1023.000000	2046.000000
11.620000	-0.027979	-16.535757	-5.525734	-6.110603	-1.276715	-3.622705	0.000000	-10.000000	0.000000	0.000000	0.000000	1023.000000	1023.000000	2046.000000
11.640000	-0.028032	-16.566975	-5.427621	-6.044616	-1.521058	-3.573681	0.000000	-10.000000	0.000000	0.000000	0.000000	1023.000000	1023.000000	2046.000000
11.660000	-0.027393	-16.189209	-5.252779	-5.776098	-1.545021	-3.615311	0.000000	-10.000000	0.000000	0.000000	0.000000	1023.000000	1023.000000	2046.000000
11.680000	-0.026083	-15.414851	-5.298752	-5.519316	-1.095657	-3.501127	0.000000	-10.000000	0.000000	0.000000	0.000000	1023.000000	1023.000000	2046.000000
11.700000	-0.025192	-14.888610	-5.271500	-5.312174	-0.891452	-3.413483	0.000000	-10.000000	0.000000	0.000000	0.000000	1023.000000	1023.000000	2046.000000
11.720000	-0.024883	-14.705675	-4.959770	-5.270576	-1.170164	-3.305166	0.000000	-10.000000	0.000000	0.000000	0.000000	1023.000000	1023.000000	2046.000000
11.740000	-0.023849	-14.094567	-4.831099	-5.126762	-0.958446	-3.178261	0.000000	-10.000000	0.000000	0.000000	0.000000	1023.000000	1023.000000	2046.000000
11.760000	-0.022340	-13.202890	-4.877812	-4.848284	-0.421682	-3.055112	0.000000	-10.000000	0.000000	0.000000	0.000000	1023.000000	1023.000000	2046.000000
11.780000	-0.021161	-12.506411	-4.703955	-4.695633	-0.221232	-2.885591	0.000000	-10.000000	0.000000	0.000000	0.000000	1023.000000	1023.000000	2046.000000
11.800000	-0.020274	-11.981835	-4.376301	-4.664360	-0.290267	-2.650908	0.000000	-10.000000	0.000000	0.000000	0.000000	1023.000000	1023.000000	2046.000000
11.820000	-0.018671	-11.034322	-4.180114	-4.496757	0.080097	-2.437547	0.000000	-10.000000	0.000000	0.000000	0.000000	1023.000000	1023.000000	2046.000000
11.840000	-0.016428	-9.708699	-4.132013	-4.204716	0.754373	-2.126343	0.000000	-10.000000	0.000000	0.000000	0.000000	1023.000000	1023.000000	2046.000000
11.860000	-0.014778	-8.733603	-3.796594	-3.869576	0.873096	-1.940530	0.000000	-10.000000	0.000000	0.000000	0.000000	1023.000000	1023.000000	2046.000000
11.880000	-0.013363	-7.897524	-3.404726	-3.642127	0.903447	-1.754118	0.000000	-10.000000	0.000000	0.000000	0.000000	1023.000000	1023.000000	2046.000000
11.900000	-0.011700	-6.914712	-3.277063	-3.436127	1.377241	-1.578764	0.000000	-10.000000	0.000000	0.000000	0.000000	1023.000000	1023.000000	2046.000000
11.920000	-0.010914	-6.450004	-3.282999	-3.389544	1.712454	-1.489915	0.000000	-10.000000	0.000000	0.000000	0.000000	1023.000000	1023.000000	2046.000000
11.940000	-0.011719	-6.925850	-3.086111	-3.686579	1.369306	-1.522466	0.000000	-10.000000	0.000000	0.000000	0.000000	1023.000000	1023.000000	2046.000000
11.960000	-0.012146	-7.178099	-3.217122	-3.840087	1.464444	-1.585334	0.000000	-10.000000	0.000000	0.000000	0.000000	1023.000000	1023.000000	2046.000000
11.980000	-0.012485	-7.378881	-3.520294	-3.965734	1.735008	-1.627860	0.000000	-10.000000	0.000000	0.000000	0.000000	1023.000000	1023.000000	2046.000000
12.000000	-0.013596	-8.035514	-3.404291	-4.261696	1.298003	-1.667530	0.000000	-10.000000	0.000000	0.000000	0.000000	1023.000000	1023.000000	2046.000000
12.020000	-0.013654	-8.069419	-3.374955	-4.422192	1.381135	-1.653406	0.000000	-10.000000	0.000000	0.000000	0.000000	1023.000000	1023.000000	2046.000000
12.040000	-0.013426	-7.934991	-3.551554	-4.509027	1.744619	-1.619029	0.000000	-10.000000	0.000000	0.000000	0.000000	1023.000000	1023.000000	2046.000000
12.060000	-0.013545	-8.005313	-3.294132	-4.630002	1.502527	-1.583705	0.000000	-10.000000	0.000000	0.000000	0.000000	1023.000000	1023.000000	2046.000000
12.080000	-0.012591	-7.441041	-3.036387	-4.575391	1.566644	-1.395907	0.000000	-10.000000	0.000000	0.000000	0.000000	1023.000000	1023.000000	2046.000000
12.100000	-0.010847	-6.410684	-3.030875	-4.328720	2.143975	-1.195064	0.000000	-10.000000	0.000000	0.000000	0.000000	1023.000000	1023.000000	2046.000000
12.120000	-0.009534	-5.634539	-2.645986	-4.154713	2.126358	-0.960198	0.000000	-10.000000	0.000000	0.000000	0.000000	1023.000000	1023.000000	2046.000000
12.140000	-0.007954	-4.700787	-2.205492	-3.931667	2.163986	-0.727614	0.000000	-10.000000	0.000000	0.000000	0.000000	1023.000000	1023.000000	2046.000000
12.160000	-0.005595	-3.306678	-2.135999	-3.573005	2.842509	-0.440183	0.000000	-10.000000	0.000000	0.000000	0.000000	1023.000000	1023.000000	2046.000000
12.180000	-0.004118	-2.433692	-1.797883	-3.335153	2.913224	-0.213880	0.000000	-10.000000	0.000000	0.000000	0.000000	1023.000000	1023.000000	2046.000000
12.200000	-0.002642	-1.561568	-1.308811	-3.109708	2.807019	0.049933	0.000000	-10.000000	0.000000	0.000000	0.000000	1023.000000	1023.000000	2046.000000
12.220000	-0.000493	-0.291296	-1.303932	-2.756608	3.469269	0.299975	0.000000	-10.000000	0.000000	0.000000	0.000000	1023.000000	1023.000000	2046.000000
12.240000	0.000952	0.562834	-1.092409	-2.508462	3.644162	0.519543	0.000000	-10.000000	0.000000	0.000000	0.000000	1023.000000	1023.000000	2046.000000
12.260000	0.001845	1.090445	-0.728209	-2.340379	3.474837	0.684196	0.000000	-10.000000	0.000000	0.000000	0.000000	1023.000000	1023.000000	2046.000000
12.280000	0.003482	2.058129	-0.765186	-2.022935	3.981819	0.864431	0.000000	-10.000000	0.000000	0.000000	0.000000	1023.000000	1023.000000	2046.000000
12.300000	0.004390	2.594344	-0.642024	-1.842322	4.085260	0.993429	0.000000	-10.000000	0.000000	0.000000	0.000000	1023.000000	1023.000000	2046.000000
12.320000	0.005079	3.001806	-0.306501	-1.800143	3.907830	1.200620	0.000000	-10.000000	0.000000	0.000000	0.000000	1023.000000	1023.000000	2046.000000
12.340000	0.006259	3.699023	-0.325087	-1.554111	4.306159	1.272061	0.000000	-10.000000	0.000000	0.000000	0.000000	1023.000000	1023.000000	2046.000000
12.360000	0.006822	4.031753	-0.157087	-1.490548	4.334785	1.344602	0.000000	-10.000000	0.000000	0.000000	0.000000	1023.000000	1023.000000	2046.000000
12.380000	0.007558	4.466817	0.131317	-1.392503	4.283980	1.444023	0.000000	-10.000000	0.000000	0.000000	0.000000	1023.000000	1023.000000	2046.000000
12.400000	0.008457	4.998191	-0.021807	-1.181827	4.728521	1.473303	0.000000	-10.000000	0.000000	0.000000	0.000000	1023.000000	1023.000000	2046.000000
12.420000	0.007912	4.675703	0.186148	-1.311283	4.328309	1.472528	0.000000	-10.000000	0.000000	0.000000	0.000000	1023.000000	1023.000000	2046.000000
12.440000	0.007744	4.576510	0.263772	-1.312135	4.209779	1.415095	0.000000	-10.000000	0.000000	0.000000	0.000000	1023.000000	1023.000000	2046.000000
12.460000	0.007889	4.662676	0.013536	-1.218240	4.528914	1.338466	0.000000	-10.000000	0.000000	0.000000	0.000000	1023.000000	1023.000000	2046.000000
12.480000	0.007492	4.427488	0.245724	-1.351599	4.142957	1.390406	0.000000	-10.000000	0.000000	0.000000	0.000000	1023.000000	1023.000000	2046.000000
12.500000	0.007991	4.722544	0.341679	-1.239286	4.202721	1.417430	0.000000	-10.000000	0.000000	0.000000	0.000000	1023.000000	1023.000000	2046.000000
12.520000	0.009085	5.369464	0.220182	-0.913969	4.577223	1.486028	0.000000	-10.000000	0.000000	0.000000	0.000000	1023.000000	1023.000000	2046.000000
12.540000	0.009156	5.411493	0.448548	-0.841702	4.187414	1.617232	0.000000	-10.000000	0.000000	0.000000	0.000000	1023.000000	1023.000000	2046.000000
12.560000	0.009007	5.323259	0.431142	-0.681260	4.073874	1.499503	0.000000	-10.000000	0.000000	0.000000	0.000000	1023.000000	1023.000000	2046.000000
12.580000	0.008540	5.047013	0.203052	-0.572265	4.101529	1.314697	0.000000	-10.000000	0.000000	0.000000	0.000000	1023.000000	1023.000000	2046.000000
12.600000	0.006708	3.964277	0.277858	-0.722417	3.445205	0.963632	0.000000	-10.000000	0.000000	0.000000	0.000000	1023.000000	1023.000000	2046.000000
12.620000	0.003421	2.021874	-0.009457	-0.942652	2.724603	0.249380	0.000000	-10.000000	0.000000	0.000000	0.000000	1023.000000	1023.000000	2046.000000
12.640000	-0.000425	-0.251214	-0.916469	-1.247660	2.352040	-0.439125	0.000000	-10.000000	0.008333	-1.116667	0.000000	1023.000000	1023.000000	2046.000000
12.660000	-0.003619	-2.138656	-1.159201	-1.699186	1.485745	-0.766014	0.000000	-10.000000	0.025000	-3.616667	0.000000	1023.000000	1023.000000	2046.000000
12.680000	-0.004894	-2.892486	-1.563505	-1.631644	1.366297	-1.063633	0.000000	-10.000000	0.041667	-6.266667	0.000000	1023.000000	1023.000000	2046.000000
12.700000	-0.005776	-3.413658	-1.821047	-1.620581	1.187943	-1.159974	0.000000	-10.000000	0.058333	-7.966667	0.000000	1023.000000	1023.000000	2046.000000
12.720000	-0.006566	-3.880328	-1.751567	-1.551475	0.704020	-1.281306	0.000000	-10.000000	0.058333	-8.350000	0.000000	1023.000000	1023.000000	2046.000000
12.740000	-0.006756	-3.992555	-2.074520	-1.368593	0.871921	-1.421362	0.000000	-10.000000	0.058333	-8.516666	0.000000	1023.000000	1023.000000	2046.000000
12.760000	-0.007478	-4.419221	-2.239685	-1.456575	0.722560	-1.445521	0.000000	-10.000000	0.041667	-8.533334	0.000000	1023.000000	1023.000000	2046.000000
12.780000	-0.007879	-4.656781	-2.098776	-1.543897	0.383838	-1.397946	0.000000	-10.000000	0.033333	-8.566667	0.000000	1023.000000	1023.000000	2046.000000
12.800000	-0.007731	-4.569050	-2.401357	-1.448732	0.688621	-1.407582	0.000000	-10.000000	0.033333	-8.683333	0.000000	1023.000000	1023.000000	2046.000000
12.820000	-0.007932	-4.687596	-2.381307	-1.484987	0.558764	-1.380066	0.000000	-10.000000	0.041667	-8.800000	0.000000	1023.000000	1023.000000	2046.000000
12.840000	-0.008006	-4.731511	-2.274157	-1.484454	0.382482	-1.355382	0.000000	-10.000000	0.041667	-8.850000	0.000000	1023.000000	1023.000000	2046.000000
12.860000	-0.007471	-4.415299	-2.505553	-1.394229	0.783223	-1.298740	0.000000	-10.000000	0.033333	-8.883334	0.000000	1023.000000	1023.000000	2046.000000
12.880000	-0.007430	-4.391371	-2.385125	-1.498118	0.624770	-1.132898	0.000000	-10.000000	0.025000	-9.083334	0.000000	1023.000000	1023.000000	2046.000000
12.900000	-0.006820	-4.030480	-2.234228	-1.389566	0.594506	-1.001191	0.000000	-10.000000	0.033333	-9.516666	0.000000	1023.000000	1023.000000	2046.000000
12.920000	-0.005496	-3.247952	-2.315716	-1.120171	1.011473	-0.823537	0.000000	-10.000000	0.058333	-10.066667	0.000000	1023.000000	1023.000000	2046.000000
12.940000	-0.005287	-3.124773	-2.138693	-1.103237	0.838671	-0.721514	0.000000	-10.000000	0.075000	-10.633333	0.000000	1023.000000	1023.000000	2046.000000
12.960000	-0.005108	-3.018819	-2.091630	-1.027992	0.814178	-0.713375	0.000000	-10.000000	0.091667	-11.283334	0.000000	1023.000000	1023.000000	2046.000000
12.980000	-0.005885	-3.477879	-2.327505	-1.143896	0.862353	-0.868831	0.000000	-10.000000	0.091667	-12.133334	0.000000	1023.000000	1023.000000	2046.000000
13.000000	-0.007754	-4.582872	-2.288346	-1.580562	0.331012	-1.044975	0.000000	-10.000000	0.108333	-13.183333	0.000000	1023.000000	1023.000000	2046.000000
13.020000	-0.009356	-5.529377	-2.512385	-1.891052	0.113742	-1.239684	0.000000	-10.000000	0.125000	-14.133333	0.000000	1023.000000	1023.000000	2046.000000
13.040000	-0.011160	-6.595514	-2.907381	-2.231030	-0.031263	-1.425840	0.000000	-10.000000	0.158333	-14.933333	0.000000	1023.000000	1023.000000	2046.000000
13.060000	-0.013136	-7.763439	-2.934431	-2.713946	-0.578869	-1.536193	0.000000	-10.000000	0.183333	-15.633333	0.000000	1023.000000	1023.000000	2046.000000
13.080000	-0.014681	-8.676689	-3.059456	-3.010148	-0.873007	-1.734078	0.000000	-10.000000	0.200000	-16.416666	0.000000	1023.000000	1023.000000	2046.000000
13.100000	-0.015924	-9.411319	-3.456889	-3.287841	-0.771077	-1.895512	0.000000	-10.000000	0.208333	-17.333334	0.000000	1023.000000	1023.000000	2046.000000
13.120000	-0.017340	-10.247748	-3.407297	-3.598784	-1.264570	-1.977097	0.000000	-10.000000	0.225000	-18.250000	0.000000	1023.000000	1023.000000	2046.000000
13.140000	-0.018017	-10.647829	-3.305061	-3.753412	-1.584277	-2.005078	0.000000	-10.000000	0.241667	-19.216667	0.000000	1023.000000	1023.000000	2046.000000
13.160000	-0.017997	-10.636222	-3.371706	-3.705588	-1.495724	-2.063204	0.000000	-10.000000	0.266667	-20.150000	0.000000	1023.000000	1023.000000	2046.000000
13.180000	-0.018241	-10.780160	-3.410842	-3.771613	-1.536771	-2.060934	0.000000	-10.000000	0.300000	-21.016666	0.000000	1023.000000	1023.000000	2046.000000
13.200000	-0.018592	-10.988079	-3.111659	-3.861259	-1.949952	-2.065209	0.000000	-10.000000	0.350000	-21.800001	0.000000	1023.000000	1023.000000	2046.000000
13.220000	-0.018375	-10.859455	-3.077595	-3.718392	-1.945075	-2.118392	0.000000	-10.000000	0.383333	-22.800001	0.000000	1023.000000	1023.000000	2046.000000
13.240000	-0.018424	-10.888816	-3.222457	-3.676391	-1.830630	-2.159337	0.000000	-10.000000	0.408333	-23.616667	0.000000	1023.000000	1023.000000	2046.000000
13.260000	-0.018883	-11.159996	-3.023507	-3.780569	-2.218265	-2.137654	0.000000	-10.000000	0.441667	-24.283335	0.000000	1023.000000	1023.000000	2046.000000
13.280000	-0.018934	-11.190189	-2.907020	-3.676910	-2.402297	-2.203963	0.000000	-10.000000	0.466667	-24.766666	0.000000	1023.000000	1023.000000	2046.000000
13.300000	-0.019246	-11.374361	-3.142164	-3.658573	-2.301234	-2.272390	0.000000	-10.000000	0.491667	-25.150000	0.000000	1023.000000	1023.000000	2046.000000
13.320000	-0.019975	-11.805163	-3.073453	-3.741621	-2.671154	-2.318936	0.000000	-10.000000	0.491667	-25.516666	0.000000	1023.000000	1023.000000	2046.000000
13.340000	-0.020457	-12.090105	-2.923574	-3.722938	-3.061760	-2.381834	0.000000	-10.000000	0.500000	-25.783335	0.000000	1023.000000	1023.000000	2046.000000
13.360000	-0.020951	-12.382021	-3.251124	-3.713001	-2.942166	-2.475729	0.000000	-10.000000	0.508333	-26.183334	0.000000	1023.000000	1023.000000	2046.000000
13.380000	-0.022096	-13.058612	-3.255373	-3.857682	-3.356447	-2.589110	0.000000	-10.000000	0.516667	-26.483334	0.000000	1023.000000	1023.000000	2046.000000
13.400000	-0.022682	-13.405002	-3.211323	-3.876818	-3.655713	-2.661148	0.000000	-10.000000	0.525000	-26.716667	0.000000	1023.000000	1023.000000	2046.000000
13.420000	-0.023334	-13.790162	-3.441656	-3.827157	-3.698619	-2.822730	0.000000	-10.000000	0.525000	-26.950001	0.000000	1023.000000	1023.000000	2046.000000
13.440000	-0.024292	-14.356621	-3.567570	-4.004368	-3.892116	-2.892566	0.000000	-10.000000	0.533333	-27.216667	0.000000	1023.000000	1023.000000	2046.000000
13.460000	-0.024997	-14.773064	-3.409047	-4.119636	-4.281965	-2.962417	0.000000	-10.000000	0.533333	-27.400000	0.000000	1023.000000	1023.000000	2046.000000
13.480000	-0.025150	-14.863567	-3.370155	-4.006866	-4.405794	-3.080752	0.000000	-10.000000	0.558333	-27.633333	0.000000	1023.000000	1023.000000	2046.000000
13.500000	-0.025525	-15.085457	-3.613500	-4.071862	-4.369099	-3.030997	0.000000	-10.000000	0.566667	-27.983334	0.000000	1023.000000	1023.000000	2046.000000
13.520000	-0.026777	-15.825236	-3.562867	-4.246126	-4.890258	-3.125985	0.000000	-10.000000	0.608333	-28.466667	0.000000	1023.000000	1023.000000	2046.000000
13.540000	-0.027770	-16.412327	-3.590981	-4.276195	-5.258987	-3.286163	0.000000	-10.000000	0.625000	-29.033333	0.000000	1023.000000	1023.000000	2046.000000
13.560000	-0.029205	-17.260105	-3.941675	-4.384606	-5.428645	-3.505179	0.000000	-10.000000	0.658333	-29.549999	0.000000	1023.000000	1023.000000	2046.000000
13.580000	-0.031250	-18.468897	-4.024620	-4.742815	-6.022430	-3.679032	0.000000	-10.000000	0.675000	-30.116667	0.000000	1023.000000	1023.000000	2046.000000
13.600000	-0.031916	-18.862085	-3.933178	-4.682914	-6.418586	-3.827407	0.000000	-10.000000	0.700000	-30.533333	0.000000	1023.000000	1023.000000	2046.000000
13.620000	-0.032577	-19.252974	-4.331293	-4.601645	-6.381766	-3.938270	0.000000	-10.000000	0.725000	-31.050001	0.000000	1023.000000	1023.000000	2046.000000
13.640000	-0.034082	-20.142521	-4.495581	-4.786952	-6.858177	-4.001812	0.000000	-10.000000	0.758333	-31.283333	0.000000	1023.000000	1023.000000	2046.000000
13.660000	-0.035822	-21.170582	-4.581438	-4.821016	-7.477730	-4.290398	0.000000	-10.000000	0.775000	-31.716667	0.000000	1023.000000	1023.000000	2046.000000
13.680000	-0.038059	-22.492785	-5.045112	-4.888975	-7.818968	-4.739731	0.000000	-10.000000	0.783333	-31.766666	0.000000	1023.000000	1023.000000	2046.000000
13.700000	-0.041425	-24.481977	-5.396104	-5.284939	-8.499585	-5.301350	0.000000	-10.000000	0.766667	-31.966667	0.000000	1023.000000	1023.000000	2046.000000
13.720000	-0.045540	-26.914097	-5.681476	-5.642020	-9.525532	-6.065070	0.000000	-10.000000	0.750000	-31.766666	0.000000	1023.000000	1023.000000	2046.000000
13.740000	-0.049456	-29.228579	-6.522430	-5.974474	-9.990709	-6.740964	0.000000	-10.000000	0.725000	-31.616667	0.000000	1023.000000	1023.000000	2046.000000
13.760000	-0.052872	-31.247112	-7.118051	-6.371935	-10.594145	-7.162982	0.000000	-10.000000	0.708333	-31.166666	0.000000	1023.000000	1023.000000	2046.000000
13.780000	-0.054931	-32.464279	-7.219547	-6.533487	-11.263149	-7.448095	0.000000	-10.000000	0.716667	-30.933332	0.000000	1023.000000	1023.000000	2046.000000
13.800000	-0.056282	-33.262711	-7.625068	-6.366548	-11.396511	-7.874585	0.000000	-10.000000	0.716667	-30.616667	0.000000	1023.000000	1023.000000	2046.000000
13.820000	-0.057932	-34.237995	-8.021325	-6.576331	-11.605009	-8.035328	0.000000	-10.000000	0.708333	-30.683334	0.000000	1023.000000	1023.000000	2046.000000
13.840000	-0.059243	-35.012875	-8.041013	-6.672604	-12.095674	-8.203583	0.000000	-10.000000	0.675000	-30.433334	0.000000	1023.000000	1023.000000	2046.000000
13.860000	-0.060333	-35.656620	-8.419580	-6.603450	-12.153690	-8.479900	0.000000	-10.000000	0.658333	-30.383333	0.000000	1023.000000	1023.000000	2046.000000
13.880000	-0.061629	-36.422447	-8.695067	-6.868289	-12.326346	-8.532745	0.000000	-10.000000	0.658333	-30.133333	0.000000	1023.000000	1023.000000	2046.000000
13.900000	-0.062676	-37.041523	-8.635530	-7.029038	-12.734262	-8.642694	0.000000	-10.000000	0.658333	-30.049999	0.000000	1023.000000	1023.000000	2046.000000
13.920000	-0.063325	-37.424953	-8.838799	-7.017405	-12.754951	-8.813800	0.000000	-10.000000	0.675000	-30.000000	0.000000	1023.000000	1023.000000	2046.000000
13.940000	-0.064412	-38.067642	-9.192473	-7.290023	-12.694926	-8.890218	0.000000	-10.000000	0.666667	-30.033333	0.000000	1023.000000	1023.000000	2046.000000
13.960000	-0.065122	-38.487358	-9.077043	-7.549811	-12.975523	-8.884982	0.000000	-10.000000	0.675000	-30.133333	0.000000	1023.000000	1023.000000	2046.000000
13.980000	-0.064791	-38.291687	-9.026355	-7.391890	-12.916159	-8.957285	0.000000	-10.000000	0.675000	-30.250000	0.000000	1023.000000	1023.000000	2046.000000
14.000000	-0.064569	-38.160389	-9.143474	-7.395893	-12.679822	-8.941202	0.000000	-10.000000	0.675000	-30.400000	0.000000	1023.000000	1023.000000	2046.000000
14.020000	-0.065072	-38.457787	-8.988862	-7.524650	-12.920354	-9.023919	0.000000	-10.000000	0.666667	-30.350000	0.000000	1023.000000	1023.000000	2046.000000
14.040000	-0.065654	-38.801235	-8.982446	-7.548831	-13.054008	-9.215951	0.000000	-10.000000	0.650000	-30.316668	0.000000	1023.000000	1023.000000	2046.000000
14.060000	-0.067106	-39.659695	-9.295267	-7.786294	-13.101692	-9.476442	0.000000	-10.000000	0.650000	-29.933334	0.000000	1023.000000	1023.000000	2046.000000
14.080000	-0.068976	-40.764629	-9.482669	-8.241340	-13.345801	-9.694818	0.000000	-10.000000	0.650000	-29.933334	0.000000	1023.000000	1023.000000	2046.000000
14.100000	-0.070793	-41.838867	-9.445964	-8.710401	-13.769062	-9.913442	0.000000	-10.000000	0.650000	-29.850000	0.000000	1023.000000	1023.000000	2046.000000
14.120000	-0.072749	-42.994579	-9.750960	-9.075684	-13.870424	-10.297512	0.000000	-10.000000	0.650000	-29.983334	0.000000	1023.000000	1023.000000	2046.000000
14.140000	-0.074872	-44.249153	-10.130086	-9.699302	-13.909915	-10.509850	0.000000	-10.000000	0.650000	-29.900000	0.000000	1023.000000	1023.000000	2046.000000
14.160000	-0.076775	-45.374142	-10.099598	-10.283189	-14.267271	-10.724083	0.000000	-10.000000	0.641667	-29.766666	0.000000	1023.000000	1023.000000	2046.000000
14.180000	-0.078529	-46.410858	-10.268270	-10.629200	-14.442402	-11.070988	0.000000	-10.000000	0.633333	-29.566668	0.000000	1023.000000	1023.000000	2046.000000
14.200000	-0.080512	-47.582848	-10.606977	-11.137931	-14.549423	-11.288518	0.000000	-10.000000	0.633333	-29.333334	0.000000	1023.000000	1023.000000	2046.000000
14.220000	-0.081974	-48.446594	-10.767011	-11.596145	-14.697988	-11.385452	0.000000	-10.000000	0.633333	-29.266666	0.000000	1023.000000	1023.000000	2046.000000
14.240000	-0.083135	-49.132912	-10.690458	-11.811878	-14.978870	-11.651705	0.000000	-10.000000	0.633333	-29.216667	0.000000	1023.000000	1023.000000	2046.000000
14.260000	-0.083919	-49.595982	-10.937377	-11.998023	-14.838980	-11.821602	0.000000	-10.000000	0.616667	-29.133333	0.000000	1023.000000	1023.000000	2046.000000
14.280000	-0.084659	-50.033546	-11.068251	-12.334695	-14.781967	-11.848634	0.000000	-10.000000	0.608333	-28.750000	0.000000	1023.000000	1023.000000	2046.000000
14.300000	-0.085050	-50.264465	-10.895499	-12.515496	-14.948359	-11.905109	0.000000	-10.000000	0.600000	-28.416666	0.000000	1023.000000	1023.000000	2046.000000
14.320000	-0.085526	-50.546089	-10.940529	-12.580707	-14.936718	-12.088135	0.000000	-10.000000	0.600000	-28.216667	0.000000	1023.000000	1023.000000	2046.000000
14.340000	-0.086352	-51.033955	-11.132431	-12.840095	-14.871490	-12.189941	0.000000	-10.000000	0.600000	-28.100000	0.000000	1023.000000	1023.000000	2046.000000
14.360000	-0.086849	-51.327541	-11.136239	-13.086308	-14.906442	-12.198551	0.000000	-10.000000	0.600000	-28.016666	0.000000	1023.000000	1023.000000	2046.000000
14.380000	-0.087237	-51.556950	-11.062007	-13.120515	-15.030856	-12.343573	0.000000	-10.000000	0.566667	-27.683332	0.000000	1023.000000	1023.000000	2046.000000
14.400000	-0.087797	-51.887962	-11.237078	-13.185695	-14.979589	-12.485600	0.000000	-10.000000	0.533333	-27.266666	0.000000	1023.000000	1023.000000	2046.000000
14.420000	-0.088514	-52.311893	-11.360440	-13.426124	-15.040431	-12.484900	0.000000	-10.000000	0.500000	-26.750000	0.000000	1023.000000	1023.000000	2046.000000
14.440000	-0.088828	-52.497116	-11.256601	-13.527534	-15.200969	-12.512013	0.000000	-10.000000	0.491667	-26.366667	0.000000	1023.000000	1023.000000	2046.000000
14.460000	-0.089230	-52.734978	-11.320531	-13.462951	-15.252516	-12.698980	0.000000	-10.000000	0.483333	-26.100000	0.000000	1023.000000	1023.000000	2046.000000
14.480000	-0.090031	-53.208473	-11.592562	-13.649730	-15.211975	-12.754207	0.000000	-10.000000	0.475000	-25.716667	0.000000	1023.000000	1023.000000	2046.000000
14.500000	-0.090562	-53.522064	-11.590148	-13.888203	-15.357591	-12.686122	0.000000	-10.000000	0.475000	-25.366667	0.000000	1023.000000	1023.000000	2046.000000
14.520000	-0.090920	-53.733444	-11.540095	-13.868413	-15.512926	-12.812012	0.000000	-10.000000	0.475000	-25.100000	0.000000	1023.000000	1023.000000	2046.000000
14.540000	-0.091555	-54.108730	-11.815579	-13.879498	-15.424336	-12.989315	0.000000	-10.000000	0.475000	-24.750000	0.000000	1023.000000	1023.000000	2046.000000
14.560000	-0.092338	-54.571758	-11.999760	-14.188725	-15.461046	-12.922229	0.000000	-10.000000	0.450000	-24.400000	0.000000	1023.000000	1023.000000	2046.000000
14.580000	-0.092791	-54.839241	-11.932462	-14.326800	-15.641134	-12.938844	0.000000	-10.000000	0.425000	-23.950001	0.000000	1023.000000	1023.000000	2046.000000
14.600000	-0.093302	-55.141750	-11.983598	-14.302824	-15.741113	-13.114216	0.000000	-10.000000	0.416667	-23.683334	0.000000	1023.000000	1023.000000	2046.000000
14.620000	-0.094082	-55.602760	-12.286214	-14.440189	-15.674228	-13.202130	0.000000	-10.000000	0.400000	-23.366667	0.000000	1023.000000	1023.000000	2046.000000
14.640000	-0.094762	-56.004173	-12.394181	-14.693361	-15.740010	-13.176620	0.000000	-10.000000	0.375000	-23.050001	0.000000	1023.000000	1023.000000	2046.000000
14.660000	-0.095206	-56.266750	-12.355476	-14.744047	-15.903572	-13.263654	0.000000	-10.000000	0.341667	-22.766666	0.000000	1023.000000	1023.000000	2046.000000
14.680000	-0.096098	-56.793930	-12.574447	-14.793944	-16.020037	-13.405501	0.000000	-10.000000	0.341667	-22.466667	0.000000	1023.000000	1023.000000	2046.000000
14.700000	-0.097723	-57.754265	-13.025864	-15.070682	-16.109827	-13.547893	0.000000	-10.000000	0.350000	-22.150000	0.000000	1023.000000	1023.000000	2046.000000
14.720000	-0.099655	-58.895981	-13.259466	-15.511812	-16.433762	-13.690941	0.000000	-10.000000	0.350000	-21.766666	0.000000	1023.000000	1023.000000	2046.000000
14.740000	-0.101580	-60.033852	-13.370490	-15.778778	-16.849295	-14.035288	0.000000	-10.000000	0.350000	-21.516666	0.000000	1023.000000	1023.000000	2046.000000
14.760000	-0.103586	-61.219402	-13.763993	-16.016853	-17.021475	-14.417081	0.000000	-10.000000	0.341667	-21.250000	0.000000	1023.000000	1023.000000	2046.000000
14.780000	-0.105603	-62.411236	-14.143003	-16.614414	-17.214375	-14.439444	0.000000	-10.000000	0.325000	-20.983334	0.000000	1023.000000	1023.000000	2046.000000
14.800000	-0.106473	-62.925804	-14.182379	-16.843493	-17.403925	-14.496009	0.000000	-10.000000	0.308333	-20.666668	0.000000	1023.000000	1023.000000	2046.000000
14.820000	-0.106664	-63.038197	-14.212245	-16.715370	-17.480618	-14.629962	0.000000	-10.000000	0.300000	-20.450001	0.000000	1023.000000	1023.000000	2046.000000
14.840000	-0.107054	-63.269196	-14.542605	-16.615843	-17.386337	-14.724409	0.000000	-10.000000	0.300000	-20.266666	0.000000	1023.000000	1023.000000	2046.000000
14.860000	-0.107883	-63.758564	-14.882385	-16.825048	-17.340231	-14.710900	0.000000	-10.000000	0.300000	-20.116667	0.000000	1023.000000	1023.000000	2046.000000
14.880000	-0.108664	-64.220566	-14.834627	-16.979422	-17.610355	-14.796167	0.000000	-10.000000	0.283333	-19.783333	0.000000	1023.000000	1023.000000	2046.000000
14.900000	-0.110185	-65.119438	-14.851774	-17.030548	-18.033266	-15.203853	0.000000	-10.000000	0.258333	-19.283333	0.000000	1023.000000	1023.000000	2046.000000
14.920000	-0.113526	-67.093742	-15.435776	-17.309328	-18.390739	-15.957897	0.000000	-10.000000	0.225000	-18.500000	0.000000	1023.000000	1023.000000	2046.000000
14.940000	-0.117439	-69.406296	-16.162329	-17.945456	-18.870998	-16.427511	0.000000	-10.000000	0.208333	-17.700001	0.000000	1023.000000	1023.000000	2046.000000
14.960000	-0.120368	-71.137268	-16.507626	-18.330729	-19.486010	-16.812902	0.000000	-10.000000	0.200000	-17.183334	0.000000	1023.000000	1023.000000	2046.000000
14.980000	-0.122361	-72.315590	-17.005461	-18.376833	-19.713316	-17.219984	0.000000	-10.000000	0.200000	-16.816668	0.000000	1023.000000	1023.000000	2046.000000
15.000000	-0.123719	-73.117737	-17.566763	-18.649542	-19.655294	-17.246136	0.000000	-10.000000	0.191667	-16.600000	0.000000	1023.000000	1023.000000	2046.000000
15.020000	-0.124531	-73.597855	-17.622261	-18.697929	-19.932497	-17.345165	0.000000	-10.000000	0.175000	-16.100000	0.000000	1023.000000	1023.000000	2046.000000
15.040000	-0.125215	-74.002022	-17.811472	-18.649836	-20.052002	-17.488710	0.000000	-10.000000	0.158333	-15.733334	0.000000	1023.000000	1023.000000	2046.000000
15.060000	-0.126063	-74.503418	-18.248907	-18.755209	-19.928650	-17.570652	0.000000	-10.000000	0.133333	-14.783333	0.000000	1023.000000	1023.000000	2046.000000
15.080000	-0.126294	-74.639572	-18.338261	-19.029118	-19.949921	-17.322269	0.000000	-10.000000	0.116667	-14.116667	0.000000	1023.000000	1023.000000	2046.000000
15.100000	-0.126427	-74.718369	-18.295298	-18.952291	-20.089201	-17.381580	0.000000	-10.000000	0.091667	-12.933333	0.000000	1023.000000	1023.000000	2046.000000
15.120000	-0.126622	-74.833717	-18.546585	-18.901800	-19.937351	-17.447981	0.000000	-10.000000	0.066667	-11.816667	0.000000	1023.000000	1023.000000	2046.000000
15.140000	-0.126720	-74.891769	-18.822277	-19.069706	-19.707386	-17.292398	0.000000	-10.000000	0.041667	-10.700001	0.000000	1023.000000	1023.000000	2046.000000
15.160000	-0.126296	-74.640831	-18.706017	-19.218327	-19.690069	-17.026421	0.000000	-10.000000	0.025000	-9.483334	0.000000	1023.000000	1023.000000	2046.000000
15.180000	-0.125546	-74.197868	-18.543392	-19.054869	-19.639051	-16.960552	0.000000	-10.000000	0.025000	-8.866667	0.000000	1023.000000	1023.000000	2046.000000
15.200000	-0.124458	-73.554871	-18.675266	-18.922720	-19.191814	-16.765072	0.000000	-10.000000	0.016667	-7.966667	0.000000	1023.000000	1023.000000	2046.000000
15.220000	-0.123676	-73.092384	-18.662376	-19.035017	-18.949802	-16.445190	0.000000	-10.000000	0.016667	-7.583333	0.000000	1023.000000	1023.000000	2046.000000
15.240000	-0.123185	-72.802620	-18.397310	-19.047739	-18.982702	-16.374872	0.000000	-10.000000	0.016667	-6.616667	0.000000	1023.000000	1023.000000	2046.000000
15.260000	-0.123319	-72.881554	-18.367214	-19.014704	-18.994089	-16.505547	0.000000	-10.000000	0.025000	-5.750000	0.000000	1023.000000	1023.000000	2046.000000
15.280000	-0.124114	-73.351624	-18.701683	-19.320581	-18.803253	-16.526110	0.000000	-10.000000	0.025000	-4.983334	0.000000	1023.000000	1023.000000	2046.000000
15.300000	-0.124958	-73.850273	-18.880684	-19.756172	-18.774786	-16.438629	0.000000	-10.000000	0.016667	-4.850000	0.000000	1023.000000	1023.000000	2046.000000
15.320000	-0.126023	-74.479774	-18.779675	-20.033051	-19.091673	-16.575377	0.000000	-10.000000	0.016667	-5.133334	0.000000	1023.000000	1023.000000	2046.000000
15.340000	-0.127387	-75.285439	-18.911787	-20.242231	-19.267754	-16.863665	0.000000	-10.000000	0.016667	-5.183333	0.000000	1023.000000	1023.000000	2046.000000
15.360000	-0.128591	-75.997566	-19.232376	-20.616852	-19.180740	-16.967600	0.000000	-10.000000	0.025000	-5.183333	0.000000	1023.000000	1023.000000	2046.000000
15.380000	-0.129185	-76.348228	-19.262619	-20.957476	-19.215967	-16.912165	0.000000	-10.000000	0.016667	-4.633334	0.000000	1023.000000	1023.000000	2046.000000
15.400000	-0.129625	-76.608475	-19.117493	-21.102827	-19.363701	-17.024454	0.000000	-10.000000	0.000000	-3.583333	0.000000	1023.000000	1023.000000	2046.000000
15.420000	-0.130250	-76.977623	-19.181896	-21.170362	-19.428265	-17.197105	0.000000	-10.000000	-0.008333	-2.116667	0.000000	1023.000000	1023.000000	2046.000000
15.440000	-0.130170	-76.930206	-19.272669	-21.363047	-19.240786	-17.053707	0.000000	-10.000000	-0.008333	-0.783333	0.000000	1023.000000	1023.000000	2046.000000
15.460000	-0.129440	-76.499306	-19.130482	-21.453434	-19.094025	-16.821369	0.000000	-10.000000	0.000000	-0.183333	0.000000	1023.000000	1023.000000	2046.000000
15.480000	-0.128454	-75.916115	-18.828321	-21.326080	-19.039858	-16.721855	0.000000	-10.000000	-0.016667	0.283333	0.000000	1023.000000	1023.000000	2046.000000
15.500000	-0.127944	-75.615028	-18.684708	-21.138290	-18.999825	-16.792210	0.000000	-10.000000	-0.016667	1.066667	0.000000	1023.000000	1023.000000	2046.000000
15.520000	-0.127182	-75.164604	-18.725195	-21.171322	-18.675856	-16.592234	0.000000	-10.000000	-0.025000	1.766667	0.000000	1023.000000	1023.000000	2046.000000
15.540000	-0.126060	-74.501335	-18.637892	-21.218983	-18.391670	-16.252790	0.000000	-10.000000	-0.016667	2.183333	0.000000	1023.000000	1023.000000	2046.000000
15.560000	-0.124972	-73.858429	-18.250751	-21.028088	-18.404482	-16.175106	0.000000	-10.000000	-0.016667	1.933333	0.000000	1023.000000	1023.000000	2046.000000
15.580000	-0.124311	-73.468086	-18.131485	-20.774498	-18.317057	-16.245045	0.000000	-10.000000	-0.016667	1.233333	0.000000	1023.000000	1023.000000	2046.000000
15.600000	-0.123773	-73.149834	-18.135065	-20.715712	-18.164198	-16.134859	0.000000	-10.000000	-0.008333	0.533333	0.000000	1023.000000	1023.000000	2046.000000
15.620000	-0.123063	-72.730522	-18.105289	-20.772772	-17.966183	-15.886278	0.000000	-10.000000	-0.008333	0.000000	0.000000	1023.000000	1023.000000	2046.000000
15.640000	-0.122423	-72.352264	-17.854952	-20.670073	-18.028385	-15.798853	0.000000	-10.000000	0.000000	0.000000	0.000000	1023.000000	1023.000000	2046.000000
15.660000	-0.122387	-72.330505	-17.728191	-20.489960	-18.154915	-15.957441	0.000000	-10.000000	0.000000	-0.983333	0.000000	1023.000000	1023.000000	2046.000000
15.680000	-0.122514	-72.406021	-17.856094	-20.532715	-18.083504	-15.933709	0.000000	-10.000000	0.000000	-1.966667	0.000000	1023.000000	1023.000000	2046.000000
15.700000	-0.122241	-72.244217	-17.892019	-20.691561	-17.953505	-15.707132	0.000000	-10.000000	0.000000	-3.283333	0.000000	1023.000000	1023.000000	2046.000000
15.720000	-0.121990	-72.096161	-17.745665	-20.595324	-18.037743	-15.717428	0.000000	-10.000000	0.000000	-3.900000	0.000000	1023.000000	1023.000000	2046.000000
15.740000	-0.122357	-72.312752	-17.751675	-20.477276	-18.131571	-15.952234	0.000000	-10.000000	0.000000	-4.766667	0.000000	1023.000000	1023.000000	2046.000000
15.760000	-0.122658	-72.490997	-17.865192	-20.625399	-18.087063	-15.913343	0.000000	-10.000000	0.016667	-5.516667	0.000000	1023.000000	1023.000000	2046.000000
15.780000	-0.122391	-72.333046	-17.796623	-20.762688	-18.051126	-15.722610	0.000000	-10.000000	0.025000	-6.133334	0.000000	1023.000000	1023.000000	2046.000000
15.800000	-0.122290	-72.273636	-17.656885	-20.647882	-18.132919	-15.835946	0.000000	-10.000000	0.033333	-6.650000	0.000000	1023.000000	1023.000000	2046.000000
15.820000	-0.122740	-72.539085	-17.745802	-20.577631	-18.154968	-16.060684	0.000000	-10.000000	0.033333	-7.050000	0.000000	1023.000000	1023.000000	2046.000000
15.840000	-0.122532	-72.416130	-17.734749	-20.759363	-18.068270	-15.853749	0.000000	-10.000000	0.041667	-7.366667	0.000000	1023.000000	1023.000000	2046.000000
15.860000	-0.122193	-72.216278	-17.587696	-20.684525	-18.166414	-15.777643	0.000000	-10.000000	0.050000	-7.583333	0.000000	1023.000000	1023.000000	2046.000000
15.880000	-0.123218	-72.821724	-17.710083	-20.611959	-18.424929	-16.074757	0.000000	-10.000000	0.050000	-7.666667	0.000000	1023.000000	1023.000000	2046.000000
15.900000	-0.124530	-73.597137	-18.001364	-20.908419	-18.519926	-16.167427	0.000000	-10.000000	0.050000	-7.766667	0.000000	1023.000000	1023.000000	2046.000000
15.920000	-0.125166	-73.973213	-18.004705	-21.112043	-18.684488	-16.171976	0.000000	-10.000000	0.050000	-7.883334	0.000000	1023.000000	1023.000000	2046.000000
15.940000	-0.125772	-74.331284	-17.982460	-21.146681	-18.841753	-16.360390	0.000000	-10.000000	0.050000	-8.116667	0.000000	1023.000000	1023.000000	2046.000000
15.960000	-0.126340	-74.667191	-18.094133	-21.128925	-18.931055	-16.513077	0.000000	-10.000000	0.041667	-8.316667	0.000000	1023.000000	1023.000000	2046.000000
15.980000	-0.125860	-74.383461	-18.186947	-21.137157	-18.748180	-16.311180	0.000000	-10.000000	0.041667	-8.516666	0.000000	1023.000000	1023.000000	2046.000000
16.000000	-0.125467	-74.150826	-18.053444	-20.918442	-18.871449	-16.307493	0.000000	-10.000000	0.041667	-8.750000	0.000000	1023.000000	1023.000000	2046.000000
16.020000	-0.126522	-74.774345	-18.146368	-20.803303	-19.143480	-16.681196	0.000000	-10.000000	0.050000	-8.900000	0.000000	1023.000000	1023.000000	2046.000000
16.040001	-0.127796	-75.527176	-18.482887	-21.044088	-19.193363	-16.806835	0.000000	-10.000000	0.050000	-9.033334	0.000000	1023.000000	1023.000000	2046.000000
16.059999	-0.129738	-76.675079	-18.637857	-21.354898	-19.597542	-17.084780	0.000000	-10.000000	0.050000	-8.850000	0.000000	1023.000000	1023.000000	2046.000000
16.080000	-0.132640	-78.390182	-18.902580	-21.480215	-20.209578	-17.797813	0.000000	-10.000000	0.041667	-8.600000	0.000000	1023.000000	1023.000000	2046.000000
16.100000	-0.136074	-80.419449	-19.511343	-21.678499	-20.740568	-18.489042	0.000000	-10.000000	0.025000	-7.933333	0.000000	1023.000000	1023.000000	2046.000000
16.120001	-0.138266	-81.715332	-20.074511	-22.065866	-20.973566	-18.601389	0.000000	-10.000000	0.008333	-7.466667	0.000000	1023.000000	1023.000000	2046.000000
16.139999	-0.139176	-82.253151	-20.297935	-22.182981	-21.166023	-18.606215	0.000000	-10.000000	0.016667	-7.183333	0.000000	1023.000000	1023.000000	2046.000000
16.160000	-0.140150	-82.828484	-20.431465	-22.037273	-21.459179	-18.900568	0.000000	-10.000000	0.025000	-7.500000	0.000000	1023.000000	1023.000000	2046.000000
16.180000	-0.141105	-83.393143	-20.824926	-21.960138	-21.472824	-19.135256	0.000000	-10.000000	0.041667	-7.916667	0.000000	1023.000000	1023.000000	2046.000000
16.200001	-0.141388	-83.560562	-20.973497	-22.155073	-21.499760	-18.932232	0.000000	-10.000000	0.041667	-8.233334	0.000000	1023.000000	1023.000000	2046.000000
16.219999	-0.141573	-83.669395	-20.908587	-22.028172	-21.692089	-19.040548	0.000000	-10.000000	0.041667	-8.133333	0.000000	1023.000000	1023.000000	2046.000000
16.240000	-0.142131	-83.999550	-21.145048	-21.960566	-21.700970	-19.192963	0.000000	-10.000000	0.025000	-7.150000	0.000000	1023.000000	1023.000000	2046.000000
16.260000	-0.142086	-83.972572	-21.335901	-22.210417	-21.520445	-18.905807	0.000000	-10.000000	0.000000	-5.333333	0.000000	1023.000000	1023.000000	2046.000000
16.280001	-0.141612	-83.692703	-21.277781	-22.176962	-21.481472	-18.756487	0.000000	-10.000000	-0.016667	-3.700000	0.000000	1023.000000	1023.000000	2046.000000
16.299999	-0.141572	-83.669174	-21.268171	-21.982159	-21.506844	-18.912003	0.000000	-10.000000	-0.025000	-1.200000	0.000000	1023.000000	1023.000000	2046.000000
16.320000	-0.141141	-83.414055	-21.501699	-22.049641	-21.144815	-18.717901	0.000000	-10.000000	-0.033333	1.000000	0.000000	1023.000000	1023.000000	2046.000000
16.340000	-0.139705	-82.565697	-21.397329	-22.227341	-20.816267	-18.124762	0.000000	-10.000000	-0.041667	4.066667	0.000000	1023.000000	1023.000000	2046.000000
16.360001	-0.138179	-81.663506	-21.068138	-21.939041	-20.702435	-17.953896	0.000000	-10.000000	-0.066667	6.150000	0.000000	1023.000000	1023.000000	2046.000000
16.379999	-0.137239	-81.107979	-21.002960	-21.761684	-20.447693	-17.895639	0.000000	-10.000000	-0.075000	8.066667	0.000000	1023.000000	1023.000000	2046.000000
16.400000	-0.135908	-80.321487	-20.997101	-21.896215	-19.960386	-17.467785	0.000000	-10.000000	-0.100000	9.783334	0.000000	1023.000000	1023.000000	2046.000000
16.420000	-0.134858	-79.700920	-20.758371	-21.880754	-19.790094	-17.271700	0.000000	-10.000000	-0.108333	11.383333	0.000000	1023.000000	1023.000000	2046.000000
16.440001	-0.135260	-79.938568	-20.736856	-21.912056	-19.842829	-17.446827	0.000000	-10.000000	-0.133333	12.783334	0.000000	1023.000000	1023.000000	2046.000000
16.459999	-0.135412	-80.028236	-20.915426	-22.221296	-19.586260	-17.305256	0.000000	-10.000000	-0.166667	14.600000	11.500000	1023.000000	1023.000000	2046.000000
16.480000	-0.135401	-80.021706	-20.928228	-22.537086	-19.487778	-17.068613	0.000000	-10.000000	-0.200000	15.866667	23.000000	1023.000000	1023.000000	2046.000000
16.500000	-0.135967	-80.356430	-20.875456	-22.575199	-19.615685	-17.290087	0.000000	-10.000000	-0.225000	16.950001	34.500000	1023.000000	1023.000000	2046.000000
16.520000	-0.136660	-80.766281	-20.983063	-22.687967	-19.637547	-17.457705	0.000000	-10.000000	-0.225000	16.950001	34.500000	1023.000000	1023.000000	2046.000000
16.540001	-0.136252	-80.524956	-20.992336	-22.979834	-19.395779	-17.157003	0.000000	-10.000000	-0.233333	17.316668	36.333332	1023.000000	1023.000000	2046.000000
16.559999	-0.135419	-80.032639	-20.758217	-23.039444	-19.252596	-16.982386	0.000000	-10.000000	-0.233333	17.933334	40.000000	1023.000000	1023.000000	2046.000000
16.580000	-0.135049	-79.813995	-20.616415	-22.886772	-19.222483	-17.088322	0.000000	-10.000000	-0.258333	18.850000	45.833332	1023.000000	1023.000000	2046.000000
16.600000	-0.133878	-79.121773	-20.599009	-22.846064	-18.831985	-16.844713	0.000000	-10.000000	-0.291667	19.550001	52.000000	1023.000000	1023.000000	2046.000000
16.620001	-0.131828	-77.910576	-20.363989	-22.818157	-18.394444	-16.333984	0.000000	-10.000000	-0.333333	20.383333	58.500000	1023.000000	1023.000000	2046.000000
16.639999	-0.129875	-76.756027	-19.960829	-22.514778	-18.158539	-16.121885	0.000000	-10.000000	-0.366667	21.150000	65.166664	1023.000000	1023.000000	2046.000000
16.660000	-0.128403	-75.886208	-19.715324	-22.237589	-17.902517	-16.030777	0.000000	-10.000000	-0.391667	22.000000	72.000000	1023.000000	1023.000000	2046.000000
16.680000	-0.126302	-74.644455	-19.644733	-22.114697	-17.281525	-15.603502	0.000000	-10.000000	-0.425000	22.700001	79.333336	1023.000000	1023.000000	2046.000000
16.700001	-0.123776	-73.151825	-19.403500	-22.017256	-16.742868	-14.988202	0.000000	-10.000000	-0.433333	23.633333	86.666664	1023.000000	1023.000000	2046.000000
16.719999	-0.121512	-71.813698	-19.018093	-21.639265	-16.427353	-14.728987	0.000000	-10.000000	-0.441667	24.483334	94.500000	1023.000000	1023.000000	2046.000000
16.740000	-0.119883	-70.850708	-18.737448	-21.231585	-16.239399	-14.642275	0.000000	-10.000000	-0.458333	25.516666	102.500000	1023.000000	1023.000000	2046.000000
16.760000	-0.117854	-69.651459	-18.669729	-20.978178	-15.742131	-14.261417	0.000000	-10.000000	-0.491667	26.350000	111.000000	1023.000000	1023.000000	2046.000000
16.780001	-0.115252	-68.113846	-18.450203	-20.796974	-15.218814	-13.647857	0.000000	-10.000000	-0.516667	27.350000	119.666664	1023.000000	1023.000000	2046.000000
16.799999	-0.113186	-66.892883	-18.152519	-20.439068	-14.941056	-13.360239	0.000000	-10.000000	-0.550000	28.066668	128.500000	1023.000000	1023.000000	2046.000000
16.820000	-0.111896	-66.130371	-17.929096	-20.048777	-14.816060	-13.336442	0.000000	-10.000000	-0.575000	28.716667	137.833328	1023.000000	1023.000000	2046.000000
16.840000	-0.110154	-65.100746	-17.802498	-19.864542	-14.437614	-12.996091	0.000000	-10.000000	-0.616667	29.266666	147.166672	1023.000000	1023.000000	2046.000000
16.860001	-0.107945	-63.795673	-17.624464	-19.726791	-13.993386	-12.451035	0.000000	-10.000000	-0.625000	29.966667	156.833328	1023.000000	1023.000000	2046.000000
16.879999	-0.106227	-62.780212	-17.342314	-19.325058	-13.814147	-12.298695	0.000000	-10.000000	-0.641667	30.416666	166.500000	1023.000000	1023.000000	2046.000000
16.900000	-0.105185	-62.164562	-17.224228	-19.000603	-13.697791	-12.241938	0.000000	-10.000000	-0.666667	30.650000	176.833328	1023.000000	1023.000000	2046.000000
16.920000	-0.103472	-61.152050	-17.111938	-18.874580	-13.357000	-11.808530	0.000000	-10.000000	-0.700000	30.833334	187.166672	1023.000000	1023.000000	2046.000000
16.940001	-0.101587	-60.037796	-16.857460	-18.644655	-13.130266	-11.405416	0.000000	-10.000000	-0.700000	31.150002	197.500000	1023.000000	1023.000000	2046.000000
16.959999	-0.100391	-59.330822	-16.667765	-18.258165	-13.045920	-11.358974	0.000000	-10.000000	-0.683333	31.583334	207.666672	1023.000000	1023.000000	2046.000000
16.980000	-0.099788	-58.974529	-16.654196	-18.002699	-13.002677	-11.314959	0.000000	-10.000000	-0.675000	31.700001	218.000000	1023.000000	1023.000000	2046.000000
17.000000	-0.098801	-58.391251	-16.672304	-18.029770	-12.761120	-10.928058	0.000000	-10.000000	-0.691667	31.833334	228.666672	1023.000000	1023.000000	2046.000000
17.020000	-0.098119	-57.988575	-16.494020	-17.889128	-12.763992	-10.841435	0.000000	-10.000000	-0.708333	31.866667	239.333328	1023.000000	1023.000000	2046.000000
17.040001	-0.097579	-57.669216	-16.342772	-17.649857	-12.738170	-10.938420	0.000000	-10.000000	-0.725000	32.033333	250.000000	1023.000000	1023.000000	2046.000000
17.059999	-0.096326	-56.928440	-16.249094	-17.424711	-12.499054	-10.755579	0.000000	-10.000000	-0.725000	32.033333	260.666656	1023.000000	1023.000000	2046.000000
17.080000	-0.094070	-55.595375	-15.993906	-17.375500	-12.128789	-10.097180	0.000000	-10.000000	-0.725000	32.016666	271.333344	1023.000000	1023.000000	2046.000000
17.100000	-0.091268	-53.939610	-15.503399	-16.841700	-11.861599	-9.732913	0.000000	-10.000000	-0.716667	32.116669	282.000000	1023.000000	1023.000000	2046.000000
17.120001	-0.088890	-52.533794	-15.199758	-16.080280	-11.579523	-9.674234	0.000000	-10.000000	-0.716667	32.250000	292.666656	1023.000000	1023.000000	2046.000000
17.139999	-0.086579	-51.168381	-14.976475	-15.596422	-11.269975	-9.325512	0.000000	-10.000000	-0.708333	32.333336	303.500000	1023.000000	1023.000000	2046.000000
17.160000	-0.084590	-49.992878	-14.749069	-15.336716	-10.960245	-8.946849	0.000000	-10.000000	-0.700000	32.216667	314.333344	1023.000000	1023.000000	2046.000000
17.180000	-0.084326	-49.836933	-14.571690	-15.076448	-11.024004	-9.164792	0.000000	-10.000000	-0.700000	31.866669	325.000000	1023.000000	1023.000000	2046.000000
17.200001	-0.086109	-50.890156	-14.740206	-15.004101	-11.404822	-9.741028	0.000000	-10.000000	-0.700000	31.783335	335.666656	1023.000000	1023.000000	2046.000000
17.219999	-0.088033	-52.027504	-15.126956	-15.234781	-11.656271	-10.009495	0.000000	-10.000000	-0.691667	31.550001	346.333344	1023.000000	1023.000000	2046.000000
17.240000	-0.088938	-52.562283	-15.396569	-15.475551	-11.706897	-9.983268	0.000000	-10.000000	-0.675000	31.483334	357.000000	1023.000000	1023.000000	2046.000000
17.260000	-0.089019	-52.609959	-15.460176	-15.414536	-11.671800	-10.063448	0.000000	-10.000000	-0.641667	30.883333	367.333344	1023.000000	1023.000000	2046.000000
17.280001	-0.088855	-52.513603	-15.492313	-15.188641	-11.601828	-10.230821	0.000000	-10.000000	-0.625000	30.466667	377.833344	1023.000000	1023.000000	2046.000000
17.299999	-0.087922	-51.961868	-15.545020	-15.110083	-11.316228	-9.990538	0.000000	-10.000000	-0.625000	30.116667	388.166656	1023.000000	1023.000000	2046.000000
17.320000	-0.086236	-50.965286	-15.366285	-14.956941	-10.997646	-9.644412	0.000000	-10.000000	-0.650000	30.283333	398.500000	1023.000000	1023.000000	2046.000000
17.340000	-0.085031	-50.253284	-15.138442	-14.635054	-10.832107	-9.647683	0.000000	-10.000000	-0.633333	30.466667	408.500000	1023.000000	1023.000000	2046.000000
17.360001	-0.084141	-49.727451	-15.019512	-14.392312	-10.645297	-9.670330	0.000000	-10.000000	-0.633333	30.233334	418.500000	1023.000000	1023.000000	2046.000000
17.379999	-0.082400	-48.698441	-14.902489	-14.296611	-10.220186	-9.279153	0.000000	-10.000000	-0.608333	29.816668	428.500000	1023.000000	1023.000000	2046.000000
17.400000	-0.080515	-47.584164	-14.583011	-14.111486	-9.954640	-8.935025	0.000000	-10.000000	-0.625000	29.566668	438.500000	1023.000000	1023.000000	2046.000000
17.420000	-0.078953	-46.660980	-14.299792	-13.732060	-9.700250	-8.928880	0.000000	-10.000000	-0.608333	29.750000	448.500000	1023.000000	1023.000000	2046.000000
17.440001	-0.077433	-45.763016	-14.099041	-13.444654	-9.404143	-8.815177	0.000000	-10.000000	-0.608333	29.966667	458.500000	1023.000000	1023.000000	2046.000000
17.459999	-0.075104	-44.386654	-13.866590	-13.276772	-8.891134	-8.352159	0.000000	-10.000000	-0.600000	29.850000	468.500000	1023.000000	1023.000000	2046.000000
17.480000	-0.072444	-42.814526	-13.541776	-13.049078	-8.375480	-7.848193	0.000000	-10.000000	-0.600000	29.783335	478.500000	1023.000000	1023.000000	2046.000000
17.500000	-0.070193	-41.484055	-13.082662	-12.569802	-8.123087	-7.708502	0.000000	-10.000000	-0.583333	29.383333	488.500000	1023.000000	1023.000000	2046.000000
17.520000	-0.068100	-40.246868	-12.688806	-12.136149	-7.820735	-7.601175	0.000000	-10.000000	-0.558333	29.200001	498.333344	1023.000000	1023.000000	2046.000000
17.540001	-0.065350	-38.622078	-12.359083	-11.945208	-7.262959	-7.054828	0.000000	-10.000000	-0.533333	28.600000	508.000000	1023.000000	1023.000000	2046.000000
17.559999	-0.063446	-37.496399	-12.037623	-11.785104	-6.887631	-6.786039	0.000000	-10.000000	-0.525000	28.350000	517.500000	1023.000000	1023.000000	2046.000000
17.580000	-0.062908	-37.178726	-11.778111	-11.666039	-6.823411	-6.911163	0.000000	-10.000000	-0.508333	27.866667	527.000000	1023.000000	1023.000000	2046.000000
17.600000	-0.063001	-37.233334	-11.664937	-11.671266	-6.803956	-7.093174	0.000000	-10.000000	-0.483333	27.350000	536.333313	1023.000000	1023.000000	2046.000000
17.620001	-0.062352	-36.849773	-11.672511	-11.852422	-6.524614	-6.800224	0.000000	-10.000000	-0.458333	26.950001	545.666687	1023.000000	1023.000000	2046.000000
17.639999	-0.061828	-36.540291	-11.493201	-11.917095	-6.464428	-6.665566	0.000000	-10.000000	-0.441667	26.299999	554.666687	1023.000000	1023.000000	2046.000000
17.660000	-0.061780	-36.512154	-11.321350	-11.842107	-6.466739	-6.881958	0.000000	-10.000000	-0.458333	26.200001	563.666687	1023.000000	1023.000000	2046.000000
17.680000	-0.061344	-36.254124	-11.141922	-11.854856	-6.357218	-6.900126	0.000000	-10.000000	-0.450000	25.816668	572.333313	1023.000000	1023.000000	2046.000000
17.700001	-0.059953	-35.431973	-10.923616	-11.920592	-6.070745	-6.517018	0.000000	-10.000000	-0.458333	25.600000	581.166687	1023.000000	1023.000000	2046.000000
17.719999	-0.058474	-34.558193	-10.554826	-11.738519	-5.912903	-6.351947	0.000000	-10.000000	-0.441667	25.216667	589.666687	1023.000000	1023.000000	2046.000000
17.740000	-0.057063	-33.724274	-10.220873	-11.424713	-5.724662	-6.354026	0.000000	-10.000000	-0.441667	24.983334	598.166687	1023.000000	1023.000000	2046.000000
17.760000	-0.054911	-32.452332	-9.942952	-11.194613	-5.284284	-6.030483	0.000000	-10.000000	-0.425000	24.733334	606.500000	1023.000000	1023.000000	2046.000000
17.780001	-0.052139	-30.814314	-9.517954	-11.014062	-4.833404	-5.448895	0.000000	-10.000000	-0.400000	24.433334	614.833313	1023.000000	1023.000000	2046.000000
17.799999	-0.050081	-29.598019	-9.044614	-10.648707	-4.609453	-5.295244	0.000000	-10.000000	-0.375000	23.799999	623.000000	1023.000000	1023.000000	2046.000000
17.820000	-0.048450	-28.633959	-8.683830	-10.295545	-4.390657	-5.263927	0.000000	-10.000000	-0.358333	23.299999	631.000000	1023.000000	1023.000000	2046.000000
17.840000	-0.045779	-27.055361	-8.417960	-10.063867	-3.828895	-4.744640	0.000000	-10.000000	-0.333333	22.783333	639.000000	1023.000000	1023.000000	2046.000000
17.860001	-0.043660	-25.803167	-7.979913	-9.743038	-3.592447	-4.487769	0.000000	-10.000000	-0.316667	22.233334	646.666687	1023.000000	1023.000000	2046.000000
17.879999	-0.042311	-25.005709	-7.702624	-9.356189	-3.402267	-4.544630	0.000000	-10.000000	-0.300000	21.766666	654.166687	1023.000000	1023.000000	2046.000000
17.900000	-0.039946	-23.607962	-7.475357	-9.127146	-2.924584	-4.080875	0.000000	-10.000000	-0.291667	21.333334	661.333313	1023.000000	1023.000000	2046.000000
17.920000	-0.038138	-22.539637	-7.189001	-8.901564	-2.675932	-3.773140	0.000000	-10.000000	-0.291667	21.083334	668.666687	1023.000000	1023.000000	2046.000000
17.940001	-0.037171	-21.968271	-6.915982	-8.594038	-2.598369	-3.859883	0.000000	-10.000000	-0.291667	20.916666	675.833313	1023.000000	1023.000000	2046.000000
17.959999	-0.035509	-20.985676	-6.740250	-8.372183	-2.278067	-3.595176	0.000000	-10.000000	-0.300000	20.933334	682.833313	1023.000000	1023.000000	2046.000000
17.980000	-0.033657	-19.891048	-6.480719	-8.223431	-1.979964	-3.206934	0.000000	-10.000000	-0.300000	20.716667	689.833313	1023.000000	1023.000000	2046.000000
18.000000	-0.032829	-19.402151	-6.264977	-7.947817	-1.856061	-3.333296	0.000000	-10.000000	-0.300000	20.700001	696.666687	1023.000000	1023.000000	2046.000000
18.020000	-0.031229	-18.456554	-6.132077	-7.766518	-1.483577	-3.074382	0.000000	-10.000000	-0.291667	20.400002	703.666687	1023.000000	1023.000000	2046.000000
18.040001	-0.029604	-17.496185	-5.820617	-7.606611	-1.285082	-2.783875	0.000000	-10.000000	-0.275000	20.233334	710.500000	1023.000000	1023.000000	2046.000000
18.059999	-0.029189	-17.250498	-5.650872	-7.317037	-1.298325	-2.984263	0.000000	-10.000000	-0.258333	19.783335	717.333313	1023.000000	1023.000000	2046.000000
18.080000	-0.028840	-17.044449	-5.619621	-7.285239	-1.221982	-2.917606	0.000000	-10.000000	-0.233333	19.350000	724.000000	1023.000000	1023.000000	2046.000000
18.100000	-0.028327	-16.741432	-5.514755	-7.315921	-1.142447	-2.768309	0.000000	-10.000000	-0.208333	18.750000	730.500000	1023.000000	1023.000000	2046.000000
18.120001	-0.028702	-16.962799	-5.408983	-7.229790	-1.280382	-3.043643	0.000000	-10.000000	-0.175000	18.050001	737.000000	1023.000000	1023.000000	2046.000000
18.139999	-0.027915	-16.498024	-5.291770	-7.106246	-1.146847	-2.953162	0.000000	-10.000000	-0.150000	17.200001	743.166687	1023.000000	1023.000000	2046.000000
18.160000	-0.026524	-15.675600	-5.126116	-7.086720	-0.893168	-2.569596	0.000000	-10.000000	-0.158333	16.416668	749.000000	1023.000000	1023.000000	2046.000000
18.180000	-0.025377	-14.997713	-4.820483	-6.719752	-0.865698	-2.591781	0.000000	-10.000000	-0.158333	15.516667	754.500000	1023.000000	1023.000000	2046.000000
18.200001	-0.024169	-14.283823	-4.780570	-6.384967	-0.677569	-2.440717	0.000000	-10.000000	-0.175000	14.716667	759.833313	1023.000000	1023.000000	2046.000000
18.219999	-0.023074	-13.636837	-4.704976	-6.180782	-0.537183	-2.213896	0.000000	-10.000000	-0.158333	14.183333	765.000000	1023.000000	1023.000000	2046.000000
18.240000	-0.023633	-13.967360	-4.604073	-6.000938	-0.794929	-2.567421	0.000000	-10.000000	-0.150000	13.683333	769.833313	1023.000000	1023.000000	2046.000000
18.260000	-0.024475	-14.464693	-4.479872	-5.938503	-1.113870	-2.932448	0.000000	-10.000000	-0.141667	13.433333	774.500000	1023.000000	1023.000000	2046.000000
18.280001	-0.026049	-15.395142	-4.671741	-6.099768	-1.423282	-3.200351	0.000000	-10.000000	-0.125000	13.233334	778.833313	1023.000000	1023.000000	2046.000000
18.299999	-0.029241	-17.281717	-5.108151	-6.299881	-2.012877	-3.860807	0.000000	-10.000000	-0.108333	12.650001	783.333313	1023.000000	1023.000000	2046.000000
18.320000	-0.032040	-18.935507	-5.524395	-6.520944	-2.477768	-4.412400	0.000000	-10.000000	-0.083333	11.733334	787.666687	1023.000000	1023.000000	2046.000000
18.340000	-0.032668	-19.306759	-5.794234	-6.607817	-2.511635	-4.393072	0.000000	-10.000000	-0.050000	10.200001	792.000000	1023.000000	1023.000000	2046.000000
18.360001	-0.033114	-19.570614	-5.937391	-6.535278	-2.634307	-4.463638	0.000000	-10.000000	-0.025000	9.150001	795.666687	1023.000000	1023.000000	2046.000000
18.379999	-0.033512	-19.805309	-5.986691	-6.297842	-2.774261	-4.746514	0.000000	-10.000000	0.000000	7.866667	798.833313	1023.000000	1023.000000	2046.000000
18.400000	-0.033210	-19.626875	-6.055381	-6.161169	-2.743636	-4.666690	0.000000	-10.000000	0.000000	6.950000	801.666687	1023.000000	1023.000000	2046.000000
18.420000	-0.032834	-19.404755	-5.983744	-6.078297	-2.817334	-4.525380	0.000000	-10.000000	0.000000	6.066667	804.166687	1023.000000	1023.000000	2046.000000
18.440001	-0.033120	-19.574160	-6.018591	-5.958271	-2.888808	-4.708490	0.000000	-10.000000	0.000000	5.483334	806.500000	1023.000000	1023.000000	2046.000000
18.459999	-0.032597	-19.264919	-6.024024	-5.908931	-2.793097	-4.538868	0.000000	-10.000000	-0.008333	4.683333	808.333313	1023.000000	1023.000000	2046.000000
18.480000	-0.031915	-18.861811	-6.019824	-5.875431	-2.658183	-4.308373	0.000000	-10.000000	-0.008333	3.716667	810.000000	1023.000000	1023.000000	2046.000000
18.500000	-0.031732	-18.753633	-5.934932	-5.729576	-2.661803	-4.427322	0.000000	-10.000000	-0.008333	2.700000	811.333313	1023.000000	1023.000000	2046.000000
18.520000	-0.031259	-18.473793	-5.917324	-5.645327	-2.537495	-4.373646	0.000000	-10.000000	0.000000	2.050000	812.333313	1023.000000	1023.000000	2046.000000
18.540001	-0.030078	-17.775871	-5.823902	-5.638983	-2.318232	-3.994754	0.000000	-10.000000	0.000000	1.616667	812.833313	1023.000000	1023.000000	2046.000000
18.559999	-0.029377	-17.361645	-5.723312	-5.471728	-2.178948	-3.987657	0.000000	-10.000000	0.000000	0.983333	813.000000	1023.000000	1023.000000	2046.000000
18.580000	-0.028289	-16.718874	-5.498320	-5.291803	-2.120494	-3.808257	0.000000	-10.000000	0.000000	0.466667	813.000000	1023.000000	1023.000000	2046.000000
18.600000	-0.026447	-15.630001	-5.367810	-5.078899	-1.711677	-3.471616	0.000000	-10.000000	0.000000	0.000000	813.000000	1023.000000	1023.000000	2046.000000
18.620001	-0.025844	-15.273940	-5.209507	-5.030613	-1.685833	-3.347987	0.000000	-10.000000	0.000000	-0.283333	813.000000	1023.000000	1023.000000	2046.000000
18.639999	-0.026123	-15.438938	-5.154448	-5.001488	-1.703649	-3.579354	0.000000	-10.000000	0.000000	-0.950000	813.000000	1023.000000	1023.000000	2046.000000
18.660000	-0.026604	-15.723136	-5.167966	-5.224568	-1.717581	-3.613021	0.000000	-10.000000	0.000000	-1.933333	813.000000	1023.000000	1023.000000	2046.000000
18.680000	-0.027472	-16.236244	-5.279189	-5.641841	-1.780783	-3.534432	0.000000	-10.000000	0.000000	-2.966667	813.000000	1023.000000	1023.000000	2046.000000
18.700001	-0.029037	-17.160639	-5.477146	-5.840707	-1.933905	-3.908881	0.000000	-10.000000	0.000000	-3.566667	813.000000	1023.000000	1023.000000	2046.000000
18.719999	-0.030452	-17.997431	-5.651545	-6.134413	-2.125211	-4.086262	0.000000	-10.000000	0.000000	-3.633333	813.000000	1023.000000	1023.000000	2046.000000
18.740000	-0.030923	-18.275743	-5.726845	-6.450036	-2.147403	-3.951460	0.000000	-10.000000	0.000000	-3.250000	813.000000	1023.000000	1023.000000	2046.000000
18.760000	-0.031893	-18.849051	-5.770303	-6.723261	-2.275520	-4.079966	0.000000	-10.000000	0.000000	-2.933333	813.000000	1023.000000	1023.000000	2046.000000
18.780001	-0.032758	-19.359695	-5.847246	-6.853552	-2.343222	-4.315676	0.000000	-10.000000	0.000000	-2.900000	813.000000	1023.000000	1023.000000	2046.000000
18.799999	-0.032321	-19.101974	-5.797152	-6.942405	-2.280458	-4.081959	0.000000	-10.000000	0.008333	-3.033333	813.000000	1023.000000	1023.000000	2046.000000
18.820000	-0.031601	-18.676189	-5.645409	-6.906467	-2.210279	-3.914035	0.000000	-10.000000	0.008333	-3.250000	813.000000	1023.000000	1023.000000	2046.000000
18.840000	-0.031349	-18.527147	-5.460929	-6.823392	-2.260700	-3.982126	0.000000	-10.000000	0.008333	-3.466667	813.000000	1023.000000	1023.000000	2046.000000
18.860001	-0.030603	-18.086134	-5.320460	-6.696802	-2.138109	-3.930763	0.000000	-10.000000	0.000000	-3.716667	813.000000	1023.000000	1023.000000	2046.000000
18.879999	-0.029234	-17.277281	-5.130673	-6.578582	-1.936850	-3.631176	0.000000	-10.000000	0.000000	-4.016667	813.000000	1023.000000	1023.000000	2046.000000
18.900000	-0.028053	-16.579491	-4.954499	-6.433015	-1.789061	-3.402916	0.000000	-10.000000	0.000000	-4.316667	813.000000	1023.000000	1023.000000	2046.000000
18.920000	-0.027541	-16.276957	-4.796568	-6.232600	-1.759861	-3.487926	0.000000	-10.000000	0.008333	-4.550000	813.000000	1023.000000	1023.000000	2046.000000
18.940001	-0.026851	-15.868687	-4.653010	-6.087538	-1.686818	-3.441321	0.000000	-10.000000	0.008333	-4.700000	813.000000	1023.000000	1023.000000	2046.000000
18.959999	-0.025804	-15.250060	-4.506546	-5.968464	-1.579906	-3.195143	0.000000	-10.000000	0.008333	-4.800000	813.000000	1023.000000	1023.000000	2046.000000
18.980000	-0.025143	-14.859259	-4.397971	-5.885445	-1.525098	-3.050745	0.000000	-10.000000	0.008333	-4.883333	806.166687	1023.000000	1023.000000	2046.000000
19.000000	-0.025178	-14.880264	-4.378149	-5.783470	-1.581741	-3.136905	0.000000	-10.000000	0.016667	-4.950000	798.666687	1023.000000	1023.000000	2046.000000
19.020000	-0.025212	-14.900503	-4.309595	-5.685605	-1.686783	-3.218520	0.000000	-10.000000	0.016667	-5.033333	790.500000	1023.000000	1023.000000	2046.000000
19.040001	-0.024556	-14.512835	-4.258238	-5.651676	-1.646879	-2.956042	0.000000	-10.000000	0.008333	-5.150000	788.833313	1023.000000	1023.000000	2046.000000
19.059999	-0.024534	-14.499656	-4.309111	-5.603170	-1.663149	-2.924226	0.000000	-10.000000	0.008333	-5.316667	787.166687	1023.000000	1023.000000	2046.000000
19.080000	-0.024872	-14.699630	-4.359272	-5.533205	-1.721505	-3.085649	0.000000	-10.000000	0.008333	-5.533333	785.500000	1023.000000	1023.000000	2046.000000
19.100000	-0.024728	-14.613981	-4.302134	-5.466034	-1.749356	-3.096457	0.000000	-10.000000	0.016667	-5.816667	783.500000	1023.000000	1023.000000	2046.000000
19.120001	-0.023905	-14.127833	-4.211947	-5.419317	-1.620017	-2.876552	0.000000	-10.000000	0.008333	-6.050000	781.500000	1023.000000	1023.000000	2046.000000
19.139999	-0.023713	-14.014412	-4.137302	-5.419810	-1.660687	-2.796613	0.000000	-10.000000	0.016667	-6.200000	779.500000	1023.000000	1023.000000	2046.000000
19.160000	-0.024115	-14.251873	-4.194497	-5.349737	-1.745408	-2.962232	0.000000	-10.000000	0.016667	-6.200000	777.500000	1023.000000	1023.000000	2046.000000
19.180000	-0.024754	-14.629596	-4.290806	-5.400928	-1.896300	-3.041562	0.000000	-10.000000	0.033333	-6.200000	775.500000	1023.000000	1023.000000	2046.000000
19.200001	-0.025009	-14.780120	-4.385060	-5.415179	-1.950096	-3.029785	0.000000	-10.000000	0.041667	-6.350000	773.500000	1023.000000	1023.000000	2046.000000
19.219999	-0.025437	-15.033006	-4.434630	-5.623920	-2.053442	-2.921013	0.000000	-10.000000	0.050000	-6.683333	771.333313	1023.000000	1023.000000	2046.000000
19.240000	-0.026225	-15.498933	-4.400468	-5.577555	-2.292742	-3.228168	0.000000	-10.000000	0.050000	-7.133333	769.000000	1023.000000	1023.000000	2046.000000
19.260000	-0.026004	-15.368135	-4.392447	-5.421257	-2.268312	-3.286120	0.000000	-10.000000	0.050000	-7.600000	766.500000	1023.000000	1023.000000	2046.000000
19.280001	-0.025444	-15.037257	-4.396534	-5.250330	-2.261695	-3.128698	0.000000	-10.000000	0.050000	-8.050000	764.000000	1023.000000	1023.000000	2046.000000
19.299999	-0.025740	-15.212536	-4.501729	-5.196653	-2.379289	-3.134865	0.000000	-10.000000	0.050000	-8.400001	761.333313	1023.000000	1023.000000	2046.000000
19.320000	-0.027054	-15.988955	-4.589890	-5.262079	-2.745551	-3.391434	0.000000	-10.000000	0.050000	-8.583334	758.500000	1023.000000	1023.000000	2046.000000
19.340000	-0.029418	-17.386242	-4.775416	-5.417729	-3.270093	-3.923002	0.000000	-10.000000	0.050000	-8.600000	755.500000	1023.000000	1023.000000	2046.000000
19.360001	-0.032844	-19.410910	-5.198521	-5.706858	-3.899524	-4.606007	0.000000	-10.000000	0.050000	-8.716667	752.666687	1023.000000	1023.000000	2046.000000
19.379999	-0.036308	-21.458199	-5.722858	-6.110591	-4.526072	-5.098678	0.000000	-10.000000	0.058333	-9.083333	749.833313	1023.000000	1023.000000	2046.000000
19.400000	-0.039222	-23.180304	-6.254348	-6.496605	-4.951015	-5.478336	0.000000	-10.000000	0.066667	-9.866667	746.833313	1023.000000	1023.000000	2046.000000
19.420000	-0.041364	-24.446091	-6.633780	-6.610181	-5.305562	-5.896567	0.000000	-10.000000	0.083333	-10.600000	743.500000	1023.000000	1023.000000	2046.000000
19.440001	-0.042439	-25.081274	-6.858761	-6.519012	-5.563468	-6.140033	0.000000	-10.000000	0.091667	-11.300000	739.833313	1023.000000	1023.000000	2046.000000
19.459999	-0.042913	-25.361864	-6.996265	-6.496470	-5.760880	-6.108250	0.000000	-10.000000	0.100000	-11.750000	736.000000	1023.000000	1023.000000	2046.000000
19.480000	-0.043689	-25.820337	-7.198962	-6.479198	-5.907437	-6.234741	0.000000	-10.000000	0.100000	-12.100000	732.000000	1023.000000	1023.000000	2046.000000
19.500000	-0.044643	-26.384287	-7.342309	-6.547787	-6.114368	-6.379822	0.000000	-10.000000	0.100000	-12.400000	728.000000	1023.000000	1023.000000	2046.000000
19.520000	-0.045273	-26.756104	-7.427589	-6.537444	-6.263219	-6.527852	0.000000	-10.000000	0.116667	-12.766666	724.000000	1023.000000	1023.000000	2046.000000
19.540001	-0.045520	-26.902260	-7.496258	-6.588602	-6.357795	-6.459604	0.000000	-10.000000	0.133333	-13.333333	719.666687	1023.000000	1023.000000	2046.000000
19.559999	-0.045808	-27.072250	-7.559724	-6.682728	-6.463793	-6.366004	0.000000	-10.000000	0.158333	-13.916667	715.166687	1023.000000	1023.000000	2046.000000
19.580000	-0.046423	-27.435925	-7.641199	-6.692647	-6.584398	-6.517680	0.000000	-10.000000	0.175000	-14.550000	710.500000	1023.000000	1023.000000	2046.000000
19.600000	-0.046829	-27.676044	-7.655888	-6.747360	-6.689135	-6.583661	0.000000	-10.000000	0.191667	-15.300000	705.666687	1023.000000	1023.000000	2046.000000
19.620001	-0.046632	-27.559698	-7.618219	-6.757416	-6.746647	-6.437415	0.000000	-10.000000	0.208333	-16.083334	700.666687	1023.000000	1023.000000	2046.000000
19.639999	-0.045689	-27.001949	-7.556724	-6.658678	-6.663380	-6.123168	0.000000	-10.000000	0.225000	-16.950001	695.166687	1023.000000	1023.000000	2046.000000
19.660000	-0.045484	-26.880995	-7.510273	-6.533933	-6.757794	-6.078993	0.000000	-10.000000	0.241667	-17.816668	689.500000	1023.000000	1023.000000	2046.000000
19.680000	-0.045768	-27.048681	-7.423961	-6.458265	-6.951244	-6.215211	0.000000	-10.000000	0.266667	-18.783335	683.500000	1023.000000	1023.000000	2046.000000
19.700001	-0.046151	-27.274984	-7.372104	-6.401776	-7.242217	-6.258888	0.000000	-10.000000	0.300000	-19.716667	677.333313	1023.000000	1023.000000	2046.000000
19.719999	-0.046978	-27.764074	-7.403485	-6.570240	-7.511998	-6.278353	0.000000	-10.000000	0.350000	-20.583334	670.833313	1023.000000	1023.000000	2046.000000
19.740000	-0.048868	-28.880705	-7.574244	-6.927220	-7.839382	-6.539860	0.000000	-10.000000	0.383333	-21.566668	664.000000	1023.000000	1023.000000	2046.000000
19.760000	-0.050846	-30.050196	-7.736062	-7.259090	-8.174513	-6.880531	0.000000	-10.000000	0.408333	-22.550001	656.666687	1023.000000	1023.000000	2046.000000
19.780001	-0.052442	-30.993193	-7.767932	-7.602783	-8.614857	-7.007621	0.000000	-10.000000	0.416667	-23.433334	649.000000	1023.000000	1023.000000	2046.000000
19.799999	-0.053937	-31.876783	-7.912554	-7.969047	-8.940959	-7.054223	0.000000	-10.000000	0.416667	-23.850000	641.000000	1023.000000	1023.000000	2046.000000
19.820000	-0.056085	-33.146034	-8.110214	-8.321643	-9.298846	-7.415332	0.000000	-10.000000	0.441667	-24.216667	633.000000	1023.000000	1023.000000	2046.000000
19.840000	-0.057699	-34.100269	-8.244906	-8.677668	-9.583544	-7.594151	0.000000	-10.000000	0.466667	-24.333334	625.000000	1023.000000	1023.000000	2046.000000
19.860001	-0.058739	-34.714962	-8.328328	-8.873790	-9.838614	-7.674231	0.000000	-10.000000	0.500000	-24.650000	617.000000	1023.000000	1023.000000	2046.000000
19.879999	-0.059736	-35.304184	-8.433340	-9.132059	-10.060245	-7.678540	0.000000	-10.000000	0.508333	-24.733334	609.000000	1023.000000	1023.000000	2046.000000
19.900000	-0.060827	-35.948933	-8.515129	-9.364789	-10.260578	-7.808437	0.000000	-10.000000	0.508333	-25.033333	600.666687	1023.000000	1023.000000	2046.000000
19.920000	-0.061196	-36.166603	-8.478199	-9.453453	-10.331607	-7.903346	0.000000	-10.000000	0.516667	-25.066668	592.333313	1023.000000	1023.000000	2046.000000
19.940001	-0.061183	-36.159222	-8.378333	-9.511377	-10.468117	-7.801395	0.000000	-10.000000	0.508333	-25.400000	583.833313	1023.000000	1023.000000	2046.000000
19.959999	-0.061761	-36.500713	-8.440285	-9.637659	-10.557572	-7.865196	0.000000	-10.000000	0.516667	-25.500000	575.500000	1023.000000	1023.000000	2046.000000
19.980000	-0.062374	-36.863098	-8.460164	-9.704616	-10.635947	-8.062370	0.000000	-10.000000	0.525000	-25.716667	567.000000	1023.000000	1023.000000	2046.000000
20.000000	-0.062595	-36.993763	-8.371705	-9.744504	-10.795887	-8.081669	0.000000	-10.000000	0.525000	-25.799999	558.500000	1023.000000	1023.000000	2046.000000
20.020000	-0.062835	-37.135719	-8.372395	-9.784508	-10.942373	-8.036443	0.000000	-10.000000	0.533333	-26.049999	549.833313	1023.000000	1023.000000	2046.000000
20.040001	-0.063550	-37.558140	-8.497020	-9.892304	-11.032617	-8.136198	0.000000	-10.000000	0.525000	-26.133333	541.000000	1023.000000	1023.000000	2046.000000
20.059999	-0.064155	-37.915649	-8.485137	-9.916941	-11.219095	-8.294476	0.000000	-10.000000	0.541667	-26.233334	532.166687	1023.000000	1023.000000	2046.000000
20.080000	-0.064336	-38.022430	-8.450349	-9.892084	-11.395381	-8.284616	0.000000	-10.000000	0.533333	-26.316668	523.500000	1023.000000	1023.000000	2046.000000
20.100000	-0.065043	-38.440536	-8.621003	-9.983171	-11.486101	-8.350261	0.000000	-10.000000	0.541667	-26.383333	514.833313	1023.000000	1023.000000	2046.000000
20.120001	-0.065945	-38.973392	-8.714540	-10.060762	-11.643200	-8.554891	0.000000	-10.000000	0.541667	-26.366667	506.000000	1023.000000	1023.000000	2046.000000
20.139999	-0.066456	-39.275257	-8.719033	-10.088143	-11.867455	-8.600626	0.000000	-10.000000	0.541667	-26.299999	497.166656	1023.000000	1023.000000	2046.000000
20.160000	-0.067376	-39.819199	-8.882555	-10.241443	-12.000182	-8.695019	0.000000	-10.000000	0.541667	-26.500000	488.333344	1023.000000	1023.000000	2046.000000
20.180000	-0.068404	-40.426613	-8.992726	-10.319690	-12.136436	-8.977760	0.000000	-10.000000	0.541667	-26.616667	479.500000	1023.000000	1023.000000	2046.000000
20.200001	-0.068771	-40.643429	-8.926840	-10.410571	-12.322159	-8.983860	0.000000	-10.000000	0.550000	-26.716667	470.666656	1023.000000	1023.000000	2046.000000
20.219999	-0.069714	-41.201233	-9.054870	-10.532073	-12.474883	-9.139407	0.000000	-10.000000	0.550000	-26.833334	461.833344	1023.000000	1023.000000	2046.000000
20.240000	-0.070764	-41.821388	-9.194343	-10.688499	-12.556452	-9.382096	0.000000	-10.000000	0.550000	-26.766668	453.000000	1023.000000	1023.000000	2046.000000
20.260000	-0.071049	-41.990013	-9.119308	-10.746552	-12.671739	-9.452413	0.000000	-10.000000	0.541667	-26.833334	444.000000	1023.000000	1023.000000	2046.000000
20.280001	-0.071545	-42.282932	-9.191814	-10.838066	-12.747960	-9.505089	0.000000	-10.000000	0.541667	-26.633333	435.000000	1023.000000	1023.000000	2046.000000
20.299999	-0.072932	-43.103027	-9.384832	-11.036469	-12.923931	-9.757795	0.000000	-10.000000	0.533333	-26.500000	426.000000	1023.000000	1023.000000	2046.000000
20.320000	-0.074219	-43.863579	-9.468714	-11.230467	-13.184297	-9.980101	0.000000	-10.000000	0.541667	-26.316668	417.166656	1023.000000	1023.000000	2046.000000
20.340000	-0.075841	-44.822121	-9.652058	-11.520887	-13.461181	-10.187994	0.000000	-10.000000	0.525000	-26.283333	408.333344	1023.000000	1023.000000	2046.000000
20.360001	-0.078056	-46.131062	-9.996070	-11.875842	-13.683564	-10.575586	0.000000	-10.000000	0.533333	-26.350000	399.666656	1023.000000	1023.000000	2046.000000
20.379999	-0.079652	-47.074570	-10.152986	-12.100002	-13.923131	-10.898451	0.000000	-10.000000	0.533333	-26.216667	390.833344	1023.000000	1023.000000	2046.000000
20.400000	-0.080156	-47.372322	-10.211730	-12.227824	-14.058683	-10.874084	0.000000	-10.000000	0.533333	-26.200001	382.166656	1023.000000	1023.000000	2046.000000
20.420000	-0.081076	-47.915985	-10.433826	-12.249660	-14.128261	-11.104239	0.000000	-10.000000	0.525000	-26.133333	373.333344	1023.000000	1023.000000	2046.000000
20.440001	-0.082050	-48.491291	-10.613362	-12.320833	-14.266361	-11.290735	0.000000	-10.000000	0.508333	-26.066668	364.666656	1023.000000	1023.000000	2046.000000
20.459999	-0.082781	-48.923508	-10.732574	-12.409213	-14.419595	-11.362123	0.000000	-10.000000	0.508333	-25.950001	355.833344	1023.000000	1023.000000	2046.000000
20.480000	-0.084505	-49.942413	-10.898764	-12.601137	-14.734815	-11.707697	0.000000	-10.000000	0.500000	-25.733334	347.166656	1023.000000	1023.000000	2046.000000
20.500000	-0.087305	-51.597038	-11.197515	-12.834369	-15.147345	-12.417810	0.000000	-10.000000	0.491667	-25.616667	338.500000	1023.000000	1023.000000	2046.000000
20.520000	-0.090986	-53.772472	-11.627935	-13.211514	-15.829851	-13.103174	0.000000	-10.000000	0.500000	-25.150000	330.000000	1023.000000	1023.000000	2046.000000
20.540001	-0.094910	-56.091934	-12.286136	-13.695955	-16.419325	-13.690519	0.000000	-10.000000	0.483333	-24.700001	321.500000	1023.000000	1023.000000	2046.000000
20.559999	-0.098104	-57.979694	-12.861908	-14.034328	-16.839569	-14.243888	0.000000	-10.000000	0.475000	-24.116667	313.166656	1023.000000	1023.000000	2046.000000
20.580000	-0.099877	-59.027340	-13.157009	-14.170841	-17.175375	-14.524114	0.000000	-10.000000	0.458333	-23.900000	305.000000	1023.000000	1023.000000	2046.000000
20.600000	-0.101191	-59.804092	-13.477911	-14.234854	-17.398268	-14.693058	0.000000	-10.000000	0.458333	-23.766666	297.000000	1023.000000	1023.000000	2046.000000
20.620001	-0.102715	-60.704414	-13.780184	-14.434247	-17.574535	-14.915451	0.000000	-10.000000	0.458333	-23.716667	289.166656	1023.000000	1023.000000	2046.000000
20.639999	-0.103792	-61.341248	-13.997005	-14.509577	-17.748867	-15.085799	0.000000	-10.000000	0.441667	-23.483334	281.500000	1023.000000	1023.000000	2046.000000
20.660000	-0.104458	-61.734913	-14.217245	-14.562649	-17.840778	-15.114241	0.000000	-10.000000	0.425000	-23.233334	273.833344	1023.000000	1023.000000	2046.000000
20.680000	-0.105456	-62.324497	-14.494053	-14.751964	-17.887445	-15.191035	0.000000	-10.000000	0.400000	-23.033333	266.000000	1023.000000	1023.000000	2046.000000
20.700001	-0.106369	-62.864151	-14.679339	-14.878654	-17.965055	-15.341104	0.000000	-10.000000	0.375000	-22.716667	258.166656	1023.000000	1023.000000	2046.000000
20.719999	-0.106800	-63.118870	-14.767731	-14.951196	-18.006758	-15.393185	0.000000	-10.000000	0.366667	-22.233334	250.500000	1023.000000	1023.000000	2046.000000
20.740000	-0.107050	-63.266373	-14.861507	-15.087926	-18.016157	-15.300782	0.000000	-10.000000	0.358333	-21.766666	243.166672	1023.000000	1023.000000	2046.000000
20.760000	-0.107559	-63.567520	-15.003411	-15.280329	-17.992252	-15.291529	0.000000	-10.000000	0.358333	-21.366667	236.000000	1023.000000	1023.000000	2046.000000
20.780001	-0.106912	-63.184784	-14.911499	-15.277568	-17.870928	-15.124789	0.000000	-10.000000	0.350000	-21.100000	229.000000	1023.000000	1023.000000	2046.000000
20.799999	-0.106233	-62.783749	-14.816971	-15.130617	-17.788214	-15.047944	0.000000	-10.000000	0.350000	-20.883333	222.000000	1023.000000	1023.000000	2046.000000
20.820000	-0.106309	-62.828728	-14.884604	-15.224895	-17.723862	-14.995364	0.000000	-10.000000	0.350000	-20.533333	215.000000	1023.000000	1023.000000	2046.000000
20.840000	-0.106928	-63.194649	-15.020792	-15.397794	-17.678873	-15.097188	0.000000	-10.000000	0.316667	-19.950001	208.166672	1023.000000	1023.000000	2046.000000
20.860001	-0.107502	-63.533466	-14.996025	-15.518271	-17.833843	-15.185327	0.000000	-10.000000	0.283333	-19.200001	201.333328	1023.000000	1023.000000	2046.000000
20.879999	-0.108794	-64.297073	-15.152898	-15.833475	-17.999830	-15.310866	0.000000	-10.000000	0.241667	-18.466667	194.833328	1023.000000	1023.000000	2046.000000
20.900000	-0.110629	-65.381561	-15.372769	-16.393435	-18.137148	-15.478207	0.000000	-10.000000	0.241667	-18.083334	188.500000	1023.000000	1023.000000	2046.000000
20.920000	-0.112187	-66.302605	-15.489673	-16.855305	-18.327435	-15.630192	0.000000	-10.000000	0.241667	-17.766666	182.500000	1023.000000	1023.000000	2046.000000
20.940001	-0.113806	-67.259445	-15.684787	-17.244625	-18.489414	-15.840624	0.000000	-10.000000	0.241667	-17.750000	176.500000	1023.000000	1023.000000	2046.000000
20.959999	-0.115632	-68.338799	-15.899710	-17.763468	-18.609669	-16.065948	0.000000	-10.000000	0.225000	-17.666666	170.500000	1023.000000	1023.000000	2046.000000
20.980000	-0.116958	-69.121910	-16.005627	-18.166874	-18.742445	-16.206961	0.000000	-10.000000	0.216667	-17.550001	164.666672	1023.000000	1023.000000	2046.000000
21.000000	-0.118136	-69.818520	-16.127584	-18.453770	-18.888315	-16.348848	0.000000	-10.000000	0.216667	-17.333334	159.000000	1023.000000	1023.000000	2046.000000
21.020000	-0.119391	-70.560295	-16.346975	-18.854065	-18.927715	-16.431540	0.000000	-10.000000	0.225000	-17.166668	153.333328	1023.000000	1023.000000	2046.000000
21.040001	-0.119941	-70.885109	-16.394880	-19.069983	-18.933674	-16.486574	0.000000	-10.000000	0.216667	-17.066668	147.500000	1023.000000	1023.000000	2046.000000
21.059999	-0.120045	-70.946320	-16.329241	-19.130865	-18.985117	-16.501097	0.000000	-10.000000	0.208333	-17.066668	141.833328	1023.000000	1023.000000	2046.000000
21.080000	-0.120326	-71.112793	-16.439430	-19.348295	-18.863188	-16.461884	0.000000	-10.000000	0.208333	-16.883333	136.166672	1023.000000	1023.000000	2046.000000
21.100000	-0.120448	-71.184929	-16.471228	-19.521748	-18.786318	-16.405636	0.000000	-10.000000	0.208333	-16.633333	130.666672	1023.000000	1023.000000	2046.000000
21.120001	-0.120194	-71.034935	-16.353968	-19.509254	-18.797670	-16.374044	0.000000	-10.000000	0.216667	-16.350000	125.000000	1023.000000	1023.000000	2046.000000
21.139999	-0.120387	-71.148880	-16.470118	-19.624685	-18.662710	-16.391367	0.000000	-10.000000	0.208333	-16.116667	119.500000	1023.000000	1023.000000	2046.000000
21.160000	-0.120221	-71.050827	-16.370564	-19.648348	-18.649168	-16.382750	0.000000	-10.000000	0.208333	-15.900001	114.000000	1023.000000	1023.000000	2046.000000
21.180000	-0.120034	-70.940063	-16.353453	-19.574802	-18.635063	-16.376741	0.000000	-10.000000	0.200000	-15.666667	108.666664	1023.000000	1023.000000	2046.000000
21.200001	-0.120394	-71.152817	-16.467531	-19.752747	-18.602932	-16.329609	0.000000	-10.000000	0.200000	-15.383333	103.500000	1023.000000	1023.000000	2046.000000
21.219999	-0.120185	-71.029091	-16.437416	-19.745178	-18.565287	-16.281212	0.000000	-10.000000	0.200000	-15.050000	98.500000	1023.000000	1023.000000	2046.000000
21.240000	-0.120146	-71.006554	-16.445112	-19.662182	-18.642765	-16.256493	0.000000	-10.000000	0.191667	-14.650001	93.500000	1023.000000	1023.000000	2046.000000
21.260000	-0.120483	-71.205215	-16.592943	-19.777451	-18.593918	-16.240902	0.000000	-10.000000	0.183333	-14.266667	88.500000	1023.000000	1023.000000	2046.000000
21.280001	-0.120513	-71.223282	-16.631124	-19.753403	-18.586498	-16.252254	0.000000	-10.000000	0.175000	-13.866667	83.666664	1023.000000	1023.000000	2046.000000
21.299999	-0.120440	-71.180016	-16.638409	-19.713001	-18.656385	-16.172222	0.000000	-10.000000	0.158333	-13.233334	79.000000	1023.000000	1023.000000	2046.000000
21.320000	-0.120905	-71.455040	-16.812107	-19.852381	-18.625731	-16.164822	0.000000	-10.000000	0.116667	-12.466667	74.500000	1023.000000	1023.000000	2046.000000
21.340000	-0.120865	-71.431297	-16.845184	-19.889978	-18.605257	-16.090881	0.000000	-10.000000	0.075000	-11.516666	70.333336	1023.000000	1023.000000	2046.000000
21.360001	-0.120808	-71.397545	-16.853888	-19.876188	-18.640884	-16.026581	0.000000	-10.000000	0.050000	-10.383333	66.500000	1023.000000	1023.000000	2046.000000
21.379999	-0.120769	-71.374771	-16.942774	-19.931376	-18.543402	-15.957222	0.000000	-10.000000	0.041667	-8.966667	63.166668	1023.000000	1023.000000	2046.000000
21.400000	-0.120963	-71.488998	-17.059031	-20.055208	-18.474979	-15.899779	0.000000	-10.000000	0.041667	-7.350000	60.166668	1023.000000	1023.000000	2046.000000
21.420000	-0.120620	-71.286255	-17.016520	-19.965115	-18.442574	-15.862048	0.000000	-10.000000	0.025000	-5.366667	57.666668	1023.000000	1023.000000	2046.000000
21.440001	-0.120498	-71.214127	-17.070726	-19.963907	-18.425409	-15.754081	0.000000	-10.000000	0.016667	-3.166667	56.000000	1023.000000	1023.000000	2046.000000
21.459999	-0.120914	-71.460396	-17.223955	-20.062904	-18.429016	-15.744515	0.000000	-10.000000	0.000000	-0.516667	55.166668	1023.000000	1023.000000	2046.000000
21.480000	-0.120995	-71.508278	-17.278011	-20.115740	-18.462162	-15.652368	0.000000	-10.000000	-0.016667	1.783333	55.000000	1023.000000	1023.000000	2046.000000
21.500000	-0.121759	-71.959801	-17.421787	-20.198046	-18.588587	-15.751380	0.000000	-10.000000	-0.033333	3.983333	55.000000	1023.000000	1023.000000	2046.000000
21.520000	-0.122857	-72.608459	-17.666273	-20.505234	-18.642128	-15.794826	0.000000	-10.000000	-0.033333	5.750000	55.000000	1023.000000	1023.000000	2046.000000
21.540001	-0.123328	-72.886833	-17.808462	-20.596394	-18.613054	-15.868924	0.000000	-10.000000	-0.033333	7.350000	55.000000	1023.000000	1023.000000	2046.000000
21.559999	-0.123439	-72.952347	-17.845690	-20.670403	-18.623405	-15.812851	0.000000	-10.000000	-0.033333	8.566667	55.000000	1023.000000	1023.000000	2046.000000
21.580000	-0.123704	-73.109306	-17.942020	-20.764172	-18.593431	-15.809686	0.000000	-10.000000	-0.050000	9.566667	55.000000	1023.000000	1023.000000	2046.000000
21.600000	-0.122575	-72.442085	-17.933249	-20.521734	-18.330942	-15.656161	0.000000	-10.000000	-0.050000	10.233334	55.000000	1023.000000	1023.000000	2046.000000
21.620001	-0.121447	-71.775146	-17.823816	-20.267168	-18.306684	-15.377475	0.000000	-10.000000	-0.058333	10.666667	55.000000	1023.000000	1023.000000	2046.000000
21.639999	-0.120492	-71.211060	-17.807735	-20.084433	-18.112349	-15.206543	0.000000	-10.000000	-0.075000	10.933333	44.000000	1023.000000	1023.000000	2046.000000
21.660000	-0.119967	-70.900208	-17.771358	-20.012411	-17.971514	-15.144926	0.000000	-10.000000	-0.091667	11.650001	34.000000	1023.000000	1023.000000	2046.000000
21.680000	-0.120030	-70.937943	-17.741060	-19.928978	-18.027443	-15.240464	0.000000	-10.000000	-0.100000	12.383333	25.333334	1023.000000	1023.000000	2046.000000
21.700001	-0.121774	-71.968727	-17.900072	-20.030199	-18.344929	-15.693524	0.000000	-10.000000	-0.116667	13.033334	29.000000	1023.000000	1023.000000	2046.000000
21.719999	-0.124745	-73.724091	-18.411524	-20.388525	-18.705807	-16.218239	0.000000	-10.000000	-0.125000	13.383333	33.166668	1023.000000	1023.000000	2046.000000
21.740000	-0.126702	-74.880890	-18.837543	-20.595304	-18.960489	-16.487553	0.000000	-10.000000	-0.125000	13.600000	37.500000	1023.000000	1023.000000	2046.000000
21.760000	-0.127410	-75.299095	-19.033426	-20.652729	-19.109734	-16.503204	0.000000	-10.000000	-0.108333	13.683333	42.166668	1023.000000	1023.000000	2046.000000
21.780001	-0.127547	-75.380363	-19.300749	-20.607737	-19.007160	-16.464714	0.000000	-10.000000	-0.100000	13.233334	46.666668	1023.000000	1023.000000	2046.000000
21.799999	-0.127433	-75.312759	-19.371346	-20.471733	-19.012613	-16.457064	0.000000	-10.000000	-0.091667	12.600000	51.333332	1023.000000	1023.000000	2046.000000
21.820000	-0.127074	-75.100777	-19.367155	-20.297480	-19.050014	-16.386129	0.000000	-10.000000	-0.091667	12.150000	55.666668	1023.000000	1023.000000	2046.000000
21.840000	-0.126733	-74.898941	-19.475573	-20.302044	-18.905258	-16.216066	0.000000	-10.000000	-0.100000	12.350000	60.000000	1023.000000	1023.000000	2046.000000
21.860001	-0.126030	-74.483917	-19.495178	-20.157394	-18.760319	-16.071028	0.000000	-10.000000	-0.125000	12.833333	64.000000	1023.000000	1023.000000	2046.000000
21.879999	-0.125343	-74.077942	-19.441853	-19.989386	-18.700922	-15.945783	0.000000	-10.000000	-0.141667	13.416667	68.000000	1023.000000	1023.000000	2046.000000
21.900000	-0.124465	-73.558723	-19.478888	-19.959288	-18.455944	-15.664602	0.000000	-10.000000	-0.150000	13.800000	72.333336	1023.000000	1023.000000	2046.000000
21.920000	-0.123300	-72.870262	-19.402500	-19.717743	-18.263180	-15.486836	0.000000	-10.000000	-0.158333	14.316667	76.833336	1023.000000	1023.000000	2046.000000
21.940001	-0.122133	-72.180344	-19.302713	-19.534414	-18.095692	-15.247527	0.000000	-10.000000	-0.175000	14.866667	81.666664	1023.000000	1023.000000	2046.000000
21.959999	-0.120686	-71.325493	-19.264227	-19.497396	-17.729277	-14.834592	0.000000	-10.000000	-0.183333	15.583334	86.500000	1023.000000	1023.000000	2046.000000
21.980000	-0.118313	-69.922943	-19.046213	-19.166128	-17.295849	-14.414749	0.000000	-10.000000	-0.191667	16.283333	91.500000	1023.000000	1023.000000	2046.000000
22.000000	-0.116213	-68.681801	-18.751215	-18.832582	-17.002460	-14.095540	0.000000	-10.000000	-0.191667	16.883333	96.833336	1023.000000	1023.000000	2046.000000
22.020000	-0.114601	-67.729012	-18.659672	-18.752281	-16.519981	-13.797080	0.000000	-10.000000	-0.208333	17.566666	102.333336	1023.000000	1023.000000	2046.000000
22.040001	-0.113140	-66.865959	-18.421349	-18.664822	-16.216379	-13.563413	0.000000	-10.000000	-0.233333	18.366667	108.166664	1023.000000	1023.000000	2046.000000
22.059999	-0.112304	-66.371452	-18.306309	-18.650175	-15.982942	-13.432030	0.000000	-10.000000	-0.250000	19.116667	114.166664	1023.000000	1023.000000	2046.000000
22.080000	-0.112171	-66.293274	-18.259348	-18.749765	-15.878579	-13.405582	0.000000	-10.000000	-0.258333	19.633333	120.333336	1023.000000	1023.000000	2046.000000
22.100000	-0.112117	-66.261314	-18.245165	-18.901854	-15.802186	-13.312107	0.000000	-10.000000	-0.250000	19.716667	126.833336	1023.000000	1023.000000	2046.000000
22.120001	-0.112204	-66.312592	-18.236551	-18.912895	-15.787583	-13.375559	0.000000	-10.000000	-0.266667	20.016668	133.333328	1023.000000	1023.000000	2046.000000
22.139999	-0.112111	-66.257767	-18.252367	-19.004148	-15.697207	-13.304048	0.000000	-10.000000	-0.283333	20.450001	140.000000	1023.000000	1023.000000	2046.000000
22.160000	-0.111842	-66.098778	-18.203979	-19.071983	-15.596889	-13.225931	0.000000	-10.000000	-0.300000	21.033335	146.833328	1023.000000	1023.000000	2046.000000
22.180000	-0.111137	-65.681923	-17.974905	-19.016392	-15.523969	-13.166654	0.000000	-10.000000	-0.316667	21.516666	153.833328	1023.000000	1023.000000	2046.000000
22.200001	-0.110489	-65.299049	-17.810337	-18.988003	-15.439116	-13.061593	0.000000	-10.000000	-0.333333	21.666668	161.000000	1023.000000	1023.000000	2046.000000
22.219999	-0.109155	-64.510384	-17.660038	-18.965633	-15.146484	-12.738231	0.000000	-10.000000	-0.333333	22.116667	168.166672	1023.000000	1023.000000	2046.000000
22.240000	-0.107285	-63.405151	-17.421850	-18.754869	-14.811506	-12.416925	0.000000	-10.000000	-0.325000	22.550001	177.833328	1023.000000	1023.000000	2046.000000
22.260000	-0.105419	-62.302536	-17.079298	-18.455442	-14.600781	-12.167013	0.000000	-10.000000	-0.325000	23.050001	187.833328	1023.000000	1023.000000	2046.000000
22.280001	-0.103308	-61.055264	-16.761316	-18.223570	-14.244237	-11.826142	0.000000	-10.000000	-0.341667	23.233334	195.333328	1023.000000	1023.000000	2046.000000
22.299999	-0.101207	-59.813080	-16.479404	-17.991205	-13.854483	-11.487987	0.000000	-10.000000	-0.350000	23.250000	200.666672	1023.000000	1023.000000	2046.000000
22.320000	-0.098847	-58.418343	-16.222958	-17.671873	-13.396995	-11.126516	0.000000	-10.000000	-0.350000	23.166668	205.833328	1023.000000	1023.000000	2046.000000
22.340000	-0.096768	-57.189999	-15.836656	-17.320147	-13.180832	-10.852364	0.000000	-10.000000	-0.350000	23.216667	213.500000	1023.000000	1023.000000	2046.000000
22.360001	-0.094728	-55.984219	-15.571198	-17.000175	-12.843727	-10.569118	0.000000	-10.000000	-0.358333	23.400000	221.166672	1023.000000	1023.000000	2046.000000
22.379999	-0.092630	-54.744583	-15.356926	-16.734844	-12.447380	-10.205432	0.000000	-10.000000	-0.375000	23.733334	229.000000	1023.000000	1023.000000	2046.000000
22.400000	-0.090558	-53.519867	-15.083214	-16.378323	-12.163793	-9.894537	0.000000	-10.000000	-0.383333	23.916666	237.000000	1023.000000	1023.000000	2046.000000
22.420000	-0.088898	-52.538597	-14.765846	-16.069504	-12.016493	-9.686754	0.000000	-10.000000	-0.383333	23.916666	245.000000	1023.000000	1023.000000	2046.000000
22.440001	-0.087197	-51.533489	-14.579347	-15.860262	-11.702480	-9.391401	0.000000	-10.000000	-0.375000	24.000000	253.000000	1023.000000	1023.000000	2046.000000
22.459999	-0.085546	-50.557880	-14.414289	-15.570704	-11.408355	-9.164532	0.000000	-10.000000	-0.366667	24.033333	261.000000	1023.000000	1023.000000	2046.000000
22.480000	-0.083894	-49.581360	-14.127460	-15.271770	-11.201777	-8.980350	0.000000	-10.000000	-0.358333	23.850000	269.000000	1023.000000	1023.000000	2046.000000
22.500000	-0.082518	-48.768364	-13.928258	-15.076713	-10.985670	-8.777724	0.000000	-10.000000	-0.350000	23.666666	277.000000	1023.000000	1023.000000	2046.000000
22.520000	-0.081012	-47.878227	-13.751297	-14.922747	-10.673117	-8.531068	0.000000	-10.000000	-0.341667	23.299999	285.000000	1023.000000	1023.000000	2046.000000
22.540001	-0.079567	-47.023888	-13.467387	-14.671458	-10.511576	-8.373467	0.000000	-10.000000	-0.325000	23.066666	292.666656	1023.000000	1023.000000	2046.000000
22.559999	-0.078407	-46.338623	-13.204134	-14.438009	-10.397816	-8.298665	0.000000	-10.000000	-0.316667	22.466667	300.333344	1023.000000	1023.000000	2046.000000
22.580000	-0.077336	-45.705715	-13.021092	-14.303782	-10.233471	-8.147369	0.000000	-10.000000	-0.308333	22.233334	307.833344	1023.000000	1023.000000	2046.000000
22.600000	-0.076661	-45.306770	-12.951439	-14.227159	-10.063704	-8.064468	0.000000	-10.000000	-0.300000	21.733334	315.500000	1023.000000	1023.000000	2046.000000
22.620001	-0.076520	-45.223602	-12.848391	-14.192022	-10.070955	-8.112233	0.000000	-10.000000	-0.275000	21.400000	322.833344	1023.000000	1023.000000	2046.000000
22.639999	-0.076812	-45.395897	-12.744125	-14.185347	-10.205031	-8.261392	0.000000	-10.000000	-0.266667	20.833334	330.000000	1023.000000	1023.000000	2046.000000
22.660000	-0.076379	-45.139935	-12.644220	-14.152561	-10.097534	-8.245617	0.000000	-10.000000	-0.250000	20.483334	337.000000	1023.000000	1023.000000	2046.000000
22.680000	-0.075418	-44.571869	-12.506590	-14.136915	-9.912336	-8.016027	0.000000	-10.000000	-0.233333	19.783333	343.833344	1023.000000	1023.000000	2046.000000
22.700001	-0.074207	-43.856491	-12.199214	-13.866707	-9.826205	-7.964363	0.000000	-10.000000	-0.200000	19.116667	350.666656	1023.000000	1023.000000	2046.000000
22.719999	-0.072429	-42.805809	-11.899706	-13.490574	-9.648844	-7.766685	0.000000	-10.000000	-0.175000	18.116667	357.166656	1023.000000	1023.000000	2046.000000
22.740000	-0.070878	-41.888931	-11.747478	-13.119875	-9.419690	-7.601887	0.000000	-10.000000	-0.158333	17.466667	363.500000	1023.000000	1023.000000	2046.000000
22.760000	-0.070132	-41.448147	-11.644444	-12.855237	-9.361966	-7.586499	0.000000	-10.000000	-0.141667	16.683334	369.333344	1023.000000	1023.000000	2046.000000
22.780001	-0.070267	-41.527611	-11.488534	-12.750772	-9.556310	-7.731993	0.000000	-10.000000	-0.125000	16.116667	375.000000	1023.000000	1023.000000	2046.000000
22.799999	-0.071457	-42.231159	-11.463326	-12.745220	-9.880285	-8.142328	0.000000	-10.000000	-0.091667	15.116667	380.500000	1023.000000	1023.000000	2046.000000
22.820000	-0.074237	-43.873783	-11.797619	-12.955685	-10.343151	-8.777328	0.000000	-10.000000	-0.066667	13.833334	385.833344	1023.000000	1023.000000	2046.000000
22.840000	-0.077200	-45.625332	-12.228678	-13.174001	-10.888809	-9.333845	0.000000	-10.000000	-0.033333	12.016666	390.666656	1023.000000	1023.000000	2046.000000
22.860001	-0.079241	-46.831413	-12.500738	-13.294243	-11.303652	-9.732782	0.000000	-10.000000	-0.016667	9.866667	395.000000	1023.000000	1023.000000	2046.000000
22.879999	-0.080093	-47.334755	-12.723950	-13.346221	-11.412219	-9.852364	0.000000	-10.000000	0.000000	8.216666	397.666656	1023.000000	1023.000000	2046.000000
22.900000	-0.080651	-47.664501	-12.914429	-13.289248	-11.500431	-9.960393	0.000000	-10.000000	0.008333	5.066667	400.500000	1023.000000	1023.000000	2046.000000
22.920000	-0.080954	-47.843975	-12.917904	-13.124926	-11.711300	-10.089844	0.000000	-10.000000	0.025000	1.833333	402.500000	1023.000000	1023.000000	2046.000000
22.940001	-0.081383	-48.097092	-12.916471	-13.002760	-11.904461	-10.273400	0.000000	-10.000000	0.050000	-1.683333	404.500000	1023.000000	1023.000000	2046.000000
22.959999	-0.081679	-48.272141	-13.031963	-13.068854	-11.908957	-10.262366	0.000000	-10.000000	0.058333	-3.550000	405.000000	1023.000000	1023.000000	2046.000000
22.980000	-0.081789	-48.337284	-13.112111	-13.026805	-11.909850	-10.288518	0.000000	-10.000000	0.066667	-5.166667	405.000000	1023.000000	1023.000000	2046.000000
23.000000	-0.081986	-48.453701	-13.080531	-12.977563	-12.001498	-10.394108	0.000000	-10.000000	0.066667	-6.916667	405.000000	1023.000000	1023.000000	2046.000000
23.020000	-0.082165	-48.559284	-13.058398	-12.953616	-12.077863	-10.469406	0.000000	-10.000000	0.075000	-8.433333	405.000000	1023.000000	1023.000000	2046.000000
23.040001	-0.082117	-48.530968	-13.133056	-12.939238	-11.973065	-10.485612	0.000000	-10.000000	0.075000	-9.550000	405.000000	1023.000000	1023.000000	2046.000000
23.059999	-0.082125	-48.535629	-13.162016	-12.919024	-11.960249	-10.494341	0.000000	-10.000000	0.075000	-10.466667	405.000000	1023.000000	1023.000000	2046.000000
23.080000	-0.081850	-48.373398	-13.020506	-12.909561	-11.992432	-10.450899	0.000000	-10.000000	0.091667	-11.133333	401.500000	1023.000000	1023.000000	2046.000000
23.100000	-0.081110	-47.935837	-12.883951	-12.794749	-11.943788	-10.313350	0.000000	-10.000000	0.116667	-11.833334	393.500000	1023.000000	1023.000000	2046.000000
23.120001	-0.080338	-47.479576	-12.757281	-12.664363	-11.886501	-10.171432	0.000000	-10.000000	0.133333	-12.500000	384.166656	1023.000000	1023.000000	2046.000000
23.139999	-0.079828	-47.178349	-12.679860	-12.490520	-11.837895	-10.170074	0.000000	-10.000000	0.133333	-13.133333	377.000000	1023.000000	1023.000000	2046.000000
23.160000	-0.079932	-47.239685	-12.525295	-12.426257	-12.004891	-10.283240	0.000000	-10.000000	0.133333	-13.616667	372.666656	1023.000000	1023.000000	2046.000000
23.180000	-0.080312	-47.464306	-12.507505	-12.544662	-12.049281	-10.362859	0.000000	-10.000000	0.150000	-14.050000	368.166656	1023.000000	1023.000000	2046.000000
23.200001	-0.081510	-48.172615	-12.613161	-12.875914	-12.175294	-10.508246	0.000000	-10.000000	0.175000	-14.616667	363.333344	1023.000000	1023.000000	2046.000000
23.219999	-0.083004	-49.055599	-12.633756	-13.162086	-12.502664	-10.757095	0.000000	-10.000000	0.191667	-15.150000	358.500000	1023.000000	1023.000000	2046.000000
23.240000	-0.084383	-49.870064	-12.679511	-13.441774	-12.769868	-10.978909	0.000000	-10.000000	0.200000	-15.483334	353.333344	1023.000000	1023.000000	2046.000000
23.260000	-0.085595	-50.586655	-12.883645	-13.783253	-12.857416	-11.062342	0.000000	-10.000000	0.200000	-15.700000	348.166656	1023.000000	1023.000000	2046.000000
23.280001	-0.086916	-51.367100	-12.949089	-14.073809	-13.114306	-11.229896	0.000000	-10.000000	0.200000	-15.716667	342.833344	1023.000000	1023.000000	2046.000000
23.299999	-0.088231	-52.144356	-12.985907	-14.326968	-13.357554	-11.473927	0.000000	-10.000000	0.200000	-15.950001	337.666656	1023.000000	1023.000000	2046.000000
23.320000	-0.089297	-52.774456	-13.056458	-14.561106	-13.521529	-11.635364	0.000000	-10.000000	0.200000	-16.050001	332.333344	1023.000000	1023.000000	2046.000000
23.340000	-0.089795	-53.068752	-13.122771	-14.756168	-13.560305	-11.629508	0.000000	-10.000000	0.208333	-16.250000	327.000000	1023.000000	1023.000000	2046.000000
23.360001	-0.090083	-53.239265	-13.164398	-14.828876	-13.573655	-11.672335	0.000000	-10.000000	0.208333	-16.266666	321.500000	1023.000000	1023.000000	2046.000000
23.379999	-0.090054	-53.221958	-13.046063	-14.862120	-13.613576	-11.700200	0.000000	-10.000000	0.216667	-16.333334	316.000000	1023.000000	1023.000000	2046.000000
23.400000	-0.090037	-53.211666	-12.935699	-14.923504	-13.657467	-11.694997	0.000000	-10.000000	0.208333	-16.183334	310.666656	1023.000000	1023.000000	2046.000000
23.420000	-0.089742	-53.037746	-12.976480	-14.946240	-13.487153	-11.627872	0.000000	-10.000000	0.208333	-15.900001	305.333344	1023.000000	1023.000000	2046.000000
23.440001	-0.089415	-52.844078	-12.963373	-14.892033	-13.398299	-11.590373	0.000000	-10.000000	0.200000	-15.416667	300.166656	1023.000000	1023.000000	2046.000000
23.459999	-0.089117	-52.667866	-12.837770	-14.846240	-13.396261	-11.587595	0.000000	-10.000000	0.191667	-14.783334	295.000000	1023.000000	1023.000000	2046.000000
23.480000	-0.088850	-52.510307	-12.751251	-14.819263	-13.381302	-11.558493	0.000000	-10.000000	0.175000	-13.966666	290.000000	1023.000000	1023.000000	2046.000000
23.500000	-0.088213	-52.133770	-12.791007	-14.794424	-13.141870	-11.406468	0.000000	-10.000000	0.133333	-12.800000	285.333344	1023.000000	1023.000000	2046.000000
23.520000	-0.087740	-51.854252	-12.808990	-14.758798	-13.022639	-11.263824	0.000000	-10.000000	0.091667	-11.366667	281.000000	1023.000000	1023.000000	2046.000000
23.540001	-0.087269	-51.576038	-12.710460	-14.642579	-12.979768	-11.243233	0.000000	-10.000000	0.050000	-9.350000	277.166656	1023.000000	1023.000000	2046.000000
23.559999	-0.086528	-51.138264	-12.672309	-14.605738	-12.752613	-11.107605	0.000000	-10.000000	0.025000	-6.550000	274.000000	1023.000000	1023.000000	2046.000000
23.580000	-0.085660	-50.625034	-12.748889	-14.616778	-12.427466	-10.831901	0.000000	-10.000000	0.000000	-2.500000	272.000000	1023.000000	1023.000000	2046.000000
23.600000	-0.084861	-50.152897	-12.653900	-14.530598	-12.282495	-10.685905	0.000000	-10.000000	-0.016667	1.433333	271.166656	1023.000000	1023.000000	2046.000000
23.620001	-0.083981	-49.632980	-12.563959	-14.412144	-12.063159	-10.593719	0.000000	-10.000000	-0.041667	5.450000	271.000000	1023.000000	1023.000000	2046.000000
23.639999	-0.082827	-48.950771	-12.573902	-14.345960	-11.678487	-10.352423	0.000000	-10.000000	-0.066667	8.616667	271.000000	1023.000000	1023.000000	2046.000000
23.660000	-0.081811	-48.350513	-12.566416	-14.253491	-11.408262	-10.122343	0.000000	-10.000000	-0.116667	11.766666	271.000000	1023.000000	1023.000000	2046.000000
23.680000	-0.080848	-47.781025	-12.428458	-14.182104	-11.246985	-9.923476	0.000000	-10.000000	-0.166667	14.216667	271.000000	1023.000000	1023.000000	2046.000000
23.700001	-0.079902	-47.222015	-12.497131	-14.080363	-10.916808	-9.727712	0.000000	-10.000000	-0.216667	16.100000	271.000000	1023.000000	1023.000000	2046.000000
23.719999	-0.079224	-46.821335	-12.606397	-14.060892	-10.661327	-9.492717	0.000000	-10.000000	-0.258333	17.966667	188.666672	1023.000000	1023.000000	2046.000000
23.740000	-0.079164	-46.785728	-12.667584	-14.057447	-10.604207	-9.456490	0.000000	-10.000000	-0.291667	19.750000	107.833336	1023.000000	1023.000000	2046.000000
23.760000	-0.079437	-46.947220	-12.661003	-14.082211	-10.633603	-9.570400	0.000000	-10.000000	-0.316667	21.433334	29.166666	1023.000000	1023.000000	2046.000000
23.780001	-0.079342	-46.891033	-12.758018	-14.158738	-10.475345	-9.498932	0.000000	-10.000000	-0.333333	22.650000	35.500000	1023.000000	1023.000000	2046.000000
23.799999	-0.078750	-46.541100	-12.775220	-14.171962	-10.279122	-9.314796	0.000000	-10.000000	-0.366667	23.549999	42.666668	1023.000000	1023.000000	2046.000000
23.820000	-0.077981	-46.086712	-12.687193	-14.095632	-10.128511	-9.175375	0.000000	-10.000000	-0.408333	24.283333	50.333332	1023.000000	1023.000000	2046.000000
23.840000	-0.076594	-45.266895	-12.481206	-13.879368	-9.945077	-8.961247	0.000000	-10.000000	-0.450000	25.183334	58.333332	1023.000000	1023.000000	2046.000000
23.860001	-0.074471	-44.012497	-12.436789	-13.472860	-9.470889	-8.631961	0.000000	-10.000000	-0.458333	25.916668	66.666664	1023.000000	1023.000000	2046.000000
23.879999	-0.072312	-42.736458	-12.272247	-13.090645	-9.150645	-8.222919	0.000000	-10.000000	-0.475000	26.466667	75.333336	1023.000000	1023.000000	2046.000000
23.900000	-0.070701	-41.784351	-11.968024	-12.709911	-8.998031	-8.108386	0.000000	-10.000000	-0.500000	26.733334	84.000000	1023.000000	1023.000000	2046.000000
23.920000	-0.069501	-41.074883	-11.714235	-12.519511	-8.835238	-8.005898	0.000000	-10.000000	-0.541667	27.350000	93.000000	1023.000000	1023.000000	2046.000000
23.940001	-0.070221	-41.500385	-11.874813	-12.501307	-8.821986	-8.302279	0.000000	-10.000000	-0.541667	27.850000	102.000000	1023.000000	1023.000000	2046.000000
23.959999	-0.072659	-42.941658	-12.264015	-12.762654	-9.173449	-8.741541	0.000000	-10.000000	-0.525000	28.183334	111.166664	1023.000000	1023.000000	2046.000000
23.980000	-0.074914	-44.273994	-12.587144	-13.080610	-9.484916	-9.121324	0.000000	-10.000000	-0.500000	28.083334	120.500000	1023.000000	1023.000000	2046.000000
24.000000	-0.075496	-44.618240	-12.922685	-13.252515	-9.329173	-9.113868	0.000000	-10.000000	-0.500000	28.016666	130.000000	1023.000000	1023.000000	2046.000000
24.020000	-0.075172	-44.426418	-13.057821	-13.196833	-9.187449	-8.984317	0.000000	-10.000000	-0.500000	27.950001	139.333328	1023.000000	1023.000000	2046.000000
24.040001	-0.074416	-43.980007	-12.955446	-12.971881	-9.123399	-8.929281	0.000000	-10.000000	-0.500000	27.783333	148.666672	1023.000000	1023.000000	2046.000000
24.059999	-0.073408	-43.383854	-12.856856	-12.760182	-8.923211	-8.843605	0.000000	-10.000000	-0.500000	27.866667	158.000000	1023.000000	1023.000000	2046.000000
24.080000	-0.072206	-42.673496	-12.828346	-12.603720	-8.649606	-8.591825	0.000000	-10.000000	-0.516667	27.966667	167.333328	1023.000000	1023.000000	2046.000000
24.100000	-0.070916	-41.911587	-12.711853	-12.424412	-8.405080	-8.370243	0.000000	-10.000000	-0.525000	28.416668	176.666672	1023.000000	1023.000000	2046.000000
24.120001	-0.069578	-41.120331	-12.493875	-12.236183	-8.200159	-8.190115	0.000000	-10.000000	-0.525000	28.650000	186.000000	1023.000000	1023.000000	2046.000000
24.139999	-0.067964	-40.166466	-12.343805	-11.981308	-7.850367	-7.990984	0.000000	-10.000000	-0.525000	28.700001	195.666672	1023.000000	1023.000000	2046.000000
24.160000	-0.066052	-39.036739	-12.200027	-11.739933	-7.449040	-7.647740	0.000000	-10.000000	-0.533333	28.500000	205.166672	1023.000000	1023.000000	2046.000000
24.180000	-0.064134	-37.903454	-11.903214	-11.439295	-7.171173	-7.389771	0.000000	-10.000000	-0.550000	28.416666	214.666672	1023.000000	1023.000000	2046.000000
24.200001	-0.062254	-36.792252	-11.592189	-11.119006	-6.857437	-7.223620	0.000000	-10.000000	-0.541667	28.383333	224.000000	1023.000000	1023.000000	2046.000000
24.219999	-0.059588	-35.216476	-11.321962	-10.802810	-6.301842	-6.789863	0.000000	-10.000000	-0.541667	28.616667	233.500000	1023.000000	1023.000000	2046.000000
24.240000	-0.056771	-33.551472	-10.934092	-10.478065	-5.875564	-6.263751	0.000000	-10.000000	-0.541667	28.666666	243.000000	1023.000000	1023.000000	2046.000000
24.260000	-0.054379	-32.138027	-10.464298	-10.028266	-5.495866	-6.149598	0.000000	-10.000000	-0.541667	28.783333	252.666672	1023.000000	1023.000000	2046.000000
24.280001	-0.051971	-30.714668	-10.062200	-9.800981	-5.055062	-5.796427	0.000000	-10.000000	-0.525000	28.450001	262.166656	1023.000000	1023.000000	2046.000000
24.299999	-0.050328	-29.743593	-9.885191	-9.674732	-4.636590	-5.547079	0.000000	-10.000000	-0.508333	28.300001	271.833344	1023.000000	1023.000000	2046.000000
24.320000	-0.049676	-29.358713	-9.664168	-9.609383	-4.541594	-5.543569	0.000000	-10.000000	-0.483333	28.033335	281.166656	1023.000000	1023.000000	2046.000000
24.340000	-0.049524	-29.268845	-9.503135	-9.674841	-4.505301	-5.585568	0.000000	-10.000000	-0.483333	27.766668	290.666656	1023.000000	1023.000000	2046.000000
24.360001	-0.049403	-29.196972	-9.600233	-9.739972	-4.312655	-5.544111	0.000000	-10.000000	-0.483333	27.383335	300.000000	1023.000000	1023.000000	2046.000000
24.379999	-0.049247	-29.104809	-9.554893	-9.845226	-4.273930	-5.430758	0.000000	-10.000000	-0.491667	27.383335	309.333344	1023.000000	1023.000000	2046.000000
24.400000	-0.048945	-28.926266	-9.311226	-9.848289	-4.307742	-5.459009	0.000000	-10.000000	-0.483333	27.400002	318.500000	1023.000000	1023.000000	2046.000000
24.420000	-0.048219	-28.497311	-9.030166	-9.849409	-4.231015	-5.386722	0.000000	-10.000000	-0.475000	27.400002	327.500000	1023.000000	1023.000000	2046.000000
24.440001	-0.046873	-27.701828	-8.829987	-9.770643	-3.924733	-5.176465	0.000000	-10.000000	-0.475000	27.183334	336.666656	1023.000000	1023.000000	2046.000000
24.459999	-0.045282	-26.761511	-8.632880	-9.622095	-3.610393	-4.896142	0.000000	-10.000000	-0.458333	27.050001	345.833344	1023.000000	1023.000000	2046.000000
24.480000	-0.043281	-25.578949	-8.257118	-9.348978	-3.354636	-4.618216	0.000000	-10.000000	-0.441667	26.883333	355.000000	1023.000000	1023.000000	2046.000000
24.500000	-0.041054	-24.262829	-7.766874	-9.023978	-3.079668	-4.392309	0.000000	-10.000000	-0.450000	26.383333	364.000000	1023.000000	1023.000000	2046.000000
24.520000	-0.038468	-22.734335	-7.404000	-8.677242	-2.593945	-4.059147	0.000000	-10.000000	-0.450000	26.050001	372.833344	1023.000000	1023.000000	2046.000000
24.540001	-0.035974	-21.260807	-7.064419	-8.422948	-2.155023	-3.618417	0.000000	-10.000000	-0.458333	25.583334	381.500000	1023.000000	1023.000000	2046.000000
24.559999	-0.033618	-19.867950	-6.606189	-8.035407	-1.868013	-3.358342	0.000000	-10.000000	-0.433333	25.500000	390.166656	1023.000000	1023.000000	2046.000000
24.580000	-0.031080	-18.368116	-6.167781	-7.642393	-1.447736	-3.110205	0.000000	-10.000000	-0.433333	25.333334	398.666656	1023.000000	1023.000000	2046.000000
24.600000	-0.028685	-16.952814	-5.817739	-7.293932	-1.031340	-2.809803	0.000000	-10.000000	-0.433333	25.433334	407.166656	1023.000000	1023.000000	2046.000000
24.620001	-0.026621	-15.732995	-5.556931	-7.019940	-0.676748	-2.479376	0.000000	-10.000000	-0.433333	25.450001	415.500000	1023.000000	1023.000000	2046.000000
24.639999	-0.024699	-14.596992	-5.241743	-6.753380	-0.416911	-2.184958	0.000000	-10.000000	-0.425000	25.350000	424.000000	1023.000000	1023.000000	2046.000000
24.660000	-0.022914	-13.542429	-4.860340	-6.409107	-0.217337	-2.055645	0.000000	-10.000000	-0.416667	25.350000	432.500000	1023.000000	1023.000000	2046.000000
24.680000	-0.021172	-12.512723	-4.645750	-6.115438	0.080257	-1.831792	0.000000	-10.000000	-0.408333	25.050001	441.000000	1023.000000	1023.000000	2046.000000
24.700001	-0.019552	-11.555474	-4.512086	-5.917909	0.390828	-1.516307	0.000000	-10.000000	-0.400000	24.933334	449.500000	1023.000000	1023.000000	2046.000000
24.719999	-0.018055	-10.670405	-4.331553	-5.695146	0.637304	-1.281011	0.000000	-10.000000	-0.391667	24.433334	457.833344	1023.000000	1023.000000	2046.000000
24.740000	-0.016761	-9.905465	-4.044703	-5.421261	0.766218	-1.205719	0.000000	-10.000000	-0.383333	24.366667	466.000000	1023.000000	1023.000000	2046.000000
24.760000	-0.015161	-8.960257	-3.796098	-5.168952	1.046054	-1.041261	0.000000	-10.000000	-0.366667	23.850000	474.000000	1023.000000	1023.000000	2046.000000
24.780001	-0.013450	-7.949096	-3.593948	-4.917561	1.363653	-0.801240	0.000000	-10.000000	-0.333333	23.633333	482.000000	1023.000000	1023.000000	2046.000000
24.799999	-0.012291	-7.264128	-3.425968	-4.757213	1.530321	-0.611269	0.000000	-10.000000	-0.325000	23.183334	490.000000	1023.000000	1023.000000	2046.000000
24.820000	-0.011551	-6.826473	-3.178009	-4.575634	1.522315	-0.595146	0.000000	-10.000000	-0.333333	23.216667	498.000000	1023.000000	1023.000000	2046.000000
24.840000	-0.011277	-6.664655	-3.066710	-4.500950	1.560349	-0.657344	0.000000	-10.000000	-0.350000	23.116667	505.666656	1023.000000	1023.000000	2046.000000
24.860001	-0.010990	-6.495065	-3.113893	-4.482764	1.746534	-0.644943	0.000000	-10.000000	-0.333333	23.033333	513.333313	1023.000000	1023.000000	2046.000000
24.879999	-0.010712	-6.330875	-3.017301	-4.506608	1.744584	-0.551551	0.000000	-10.000000	-0.316667	22.833334	518.333313	1023.000000	1023.000000	2046.000000
24.900000	-0.009640	-5.696959	-2.688202	-4.267221	1.815264	-0.556799	0.000000	-10.000000	-0.283333	22.350000	526.000000	1023.000000	1023.000000	2046.000000
24.920000	-0.007858	-4.644373	-2.412414	-4.044709	2.128725	-0.315975	0.000000	-10.000000	-0.300000	22.000000	533.500000	1023.000000	1023.000000	2046.000000
24.940001	-0.005743	-3.394154	-2.142945	-3.679648	2.416868	0.011571	0.000000	-10.000000	-0.300000	21.433334	543.500000	1023.000000	1023.000000	2046.000000
24.959999	-0.004149	-2.452050	-1.937060	-3.245198	2.601441	0.128768	0.000000	-10.000000	-0.308333	21.100000	550.833313	1023.000000	1023.000000	2046.000000
24.980000	-0.003087	-1.824611	-1.709845	-2.905935	2.647822	0.143346	0.000000	-10.000000	-0.283333	20.733334	558.000000	1023.000000	1023.000000	2046.000000
25.000000	-0.002581	-1.525224	-1.649031	-2.731610	2.719075	0.136341	0.000000	-10.000000	-0.266667	20.350000	564.833313	1023.000000	1023.000000	2046.000000
25.020000	-0.003532	-2.087138	-1.641165	-2.719687	2.407203	-0.133488	0.000000	-10.000000	-0.250000	20.166666	571.666687	1023.000000	1023.000000	2046.000000
25.040001	-0.005668	-3.349900	-1.747152	-2.737707	1.864286	-0.729326	0.000000	-10.000000	-0.233333	19.833334	578.333313	1023.000000	1023.000000	2046.000000
25.059999	-0.008132	-4.806208	-2.058478	-2.879943	1.457828	-1.325614	0.000000	-10.000000	-0.216667	19.433334	585.000000	1023.000000	1023.000000	2046.000000
25.080000	-0.009614	-5.681867	-2.420872	-3.068244	1.315104	-1.507854	0.000000	-10.000000	-0.200000	18.833334	591.666687	1023.000000	1023.000000	2046.000000
25.100000	-0.010284	-6.077915	-2.621020	-3.119185	1.232592	-1.570301	0.000000	-10.000000	-0.191667	18.150002	598.166687	1023.000000	1023.000000	2046.000000
25.120001	-0.010331	-6.105872	-2.569468	-2.998753	1.130468	-1.668119	0.000000	-10.000000	-0.191667	17.800001	604.500000	1023.000000	1023.000000	2046.000000
25.139999	-0.009629	-5.690475	-2.523770	-2.748888	1.277571	-1.695388	0.000000	-10.000000	-0.200000	17.366667	610.500000	1023.000000	1023.000000	2046.000000
25.160000	-0.008729	-5.158627	-2.492007	-2.548653	1.413010	-1.530976	0.000000	-10.000000	-0.183333	17.250000	616.333313	1023.000000	1023.000000	2046.000000
25.180000	-0.008279	-4.892971	-2.460811	-2.405231	1.442999	-1.469929	0.000000	-10.000000	-0.183333	16.966667	622.000000	1023.000000	1023.000000	2046.000000
25.200001	-0.007651	-4.521518	-2.303889	-2.307260	1.486533	-1.396902	0.000000	-10.000000	-0.166667	17.066668	627.666687	1023.000000	1023.000000	2046.000000
25.219999	-0.006719	-3.971095	-2.196714	-2.140203	1.711294	-1.345471	0.000000	-10.000000	-0.166667	17.000000	633.333313	1023.000000	1023.000000	2046.000000
25.240000	-0.005546	-3.277961	-2.141458	-2.002285	1.963361	-1.097578	0.000000	-10.000000	-0.141667	17.000000	639.000000	1023.000000	1023.000000	2046.000000
25.260000	-0.004696	-2.775603	-2.035810	-1.895972	2.092891	-0.936711	0.000000	-10.000000	-0.125000	16.633333	644.666687	1023.000000	1023.000000	2046.000000
25.280001	-0.003538	-2.091036	-1.759891	-1.706689	2.265243	-0.889699	0.000000	-10.000000	-0.141667	16.400002	650.333313	1023.000000	1023.000000	2046.000000
25.299999	-0.001916	-1.132618	-1.650280	-1.536410	2.677573	-0.623501	0.000000	-10.000000	-0.150000	16.066668	656.000000	1023.000000	1023.000000	2046.000000
25.320000	-0.000225	-0.132838	-1.540129	-1.393880	3.038677	-0.237506	0.000000	-10.000000	-0.150000	15.733334	661.333313	1023.000000	1023.000000	2046.000000
25.340000	0.001297	0.766520	-1.263760	-1.145927	3.220406	-0.044199	0.000000	-10.000000	-0.133333	15.116667	666.666687	1023.000000	1023.000000	2046.000000
25.360001	0.003092	1.827276	-0.917566	-0.779432	3.481225	0.043049	0.000000	-10.000000	-0.116667	14.716667	671.833313	1023.000000	1023.000000	2046.000000
25.379999	0.004736	2.798811	-0.792749	-0.630551	3.858242	0.363870	0.000000	-10.000000	-0.116667	14.033334	676.833313	1023.000000	1023.000000	2046.000000
25.400000	0.005228	3.089865	-0.634459	-0.652230	3.910575	0.465979	0.000000	-10.000000	-0.100000	13.516667	681.500000	1023.000000	1023.000000	2046.000000
25.420000	0.004990	2.949120	-0.525774	-0.792722	3.917232	0.350384	0.000000	-10.000000	-0.100000	12.633333	686.166687	1023.000000	1023.000000	2046.000000
25.440001	0.004533	2.678708	-0.596067	-1.011479	3.955410	0.330844	0.000000	-10.000000	-0.091667	12.500000	690.666687	1023.000000	1023.000000	2046.000000
25.459999	0.003602	2.128709	-0.865893	-1.254930	3.948608	0.300924	0.000000	-10.000000	-0.083333	12.383333	695.000000	1023.000000	1023.000000	2046.000000
25.480000	0.002782	1.644350	-0.919652	-1.508749	3.826265	0.246486	0.000000	-10.000000	-0.066667	12.316667	699.000000	1023.000000	1023.000000	2046.000000
25.500000	0.002390	1.412314	-0.966139	-1.614003	3.900020	0.092436	0.000000	-10.000000	-0.050000	11.700000	703.000000	1023.000000	1023.000000	2046.000000
25.520000	0.002311	1.366009	-0.971441	-1.830945	3.931885	0.236511	0.000000	-10.000000	-0.025000	10.716667	707.000000	1023.000000	1023.000000	2046.000000
25.540001	0.002070	1.223358	-0.911204	-1.953347	3.848388	0.239521	0.000000	-10.000000	-0.008333	9.500000	710.833313	1023.000000	1023.000000	2046.000000
25.559999	0.002612	1.543589	-0.669041	-1.921768	3.860328	0.274070	0.000000	-10.000000	0.000000	7.883334	714.333313	1023.000000	1023.000000	2046.000000
25.580000	0.003690	2.180772	-0.561559	-1.793543	4.105959	0.429914	0.000000	-10.000000	0.016667	5.816667	717.166687	1023.000000	1023.000000	2046.000000
25.600000	0.004573	2.702537	-0.407164	-1.737861	4.155037	0.692526	0.000000	-10.000000	0.033333	2.766667	719.500000	1023.000000	1023.000000	2046.000000
25.620001	0.005334	3.152552	-0.089894	-1.540714	4.062180	0.720981	0.000000	-10.000000	0.050000	-0.150000	721.000000	1023.000000	1023.000000	2046.000000
25.639999	0.006438	3.805032	0.093015	-1.313746	4.200942	0.824822	0.000000	-10.000000	0.050000	-2.733333	721.833313	1023.000000	1023.000000	2046.000000
25.660000	0.007436	4.394973	0.220609	-1.123205	4.248381	1.049188	0.000000	-10.000000	0.050000	-4.583333	722.000000	1023.000000	1023.000000	2046.000000
25.680000	0.007908	4.673775	0.384447	-1.036537	4.136542	1.189323	0.000000	-10.000000	0.066667	-6.450000	722.000000	1023.000000	1023.000000	2046.000000
25.700001	0.008390	4.958247	0.547646	-0.824757	4.108312	1.127046	0.000000	-10.000000	0.083333	-8.266666	722.000000	1023.000000	1023.000000	2046.000000
25.719999	0.008956	5.292866	0.592558	-0.665250	4.137200	1.228358	0.000000	-10.000000	0.108333	-9.650001	722.000000	1023.000000	1023.000000	2046.000000
25.740000	0.008779	5.188477	0.536546	-0.624636	3.938702	1.337864	0.000000	-10.000000	0.108333	-10.700000	722.000000	1023.000000	1023.000000	2046.000000
25.760000	0.008519	5.034632	0.532372	-0.555728	3.755564	1.302424	0.000000	-10.000000	0.116667	-11.450000	722.000000	1023.000000	1023.000000	2046.000000
25.780001	0.008212	4.853162	0.506455	-0.480995	3.620441	1.207262	0.000000	-10.000000	0.116667	-12.133333	714.333313	1023.000000	1023.000000	2046.000000
25.799999	0.007905	4.672104	0.335616	-0.403297	3.495657	1.244128	0.000000	-10.000000	0.125000	-12.633333	705.333313	1023.000000	1023.000000	2046.000000
25.820000	0.007159	4.231258	0.291635	-0.480042	3.124764	1.294902	0.000000	-10.000000	0.125000	-13.133333	694.666687	1023.000000	1023.000000	2046.000000
25.840000	0.006521	3.853887	0.295589	-0.463562	2.868989	1.152871	0.000000	-10.000000	0.125000	-13.500000	690.333313	1023.000000	1023.000000	2046.000000
25.860001	0.006421	3.795052	0.211630	-0.387522	2.827391	1.143552	0.000000	-10.000000	0.133333	-13.900001	685.666687	1023.000000	1023.000000	2046.000000
25.879999	0.006347	3.751139	0.163695	-0.417378	2.733901	1.270921	0.000000	-10.000000	0.141667	-14.133333	682.666687	1023.000000	1023.000000	2046.000000
25.900000	0.006341	3.747613	0.248545	-0.390659	2.584875	1.304852	0.000000	-10.000000	0.141667	-14.266666	677.833313	1023.000000	1023.000000	2046.000000
25.920000	0.006686	3.951134	0.311738	-0.211417	2.605646	1.245167	0.000000	-10.000000	0.133333	-14.283334	673.166687	1023.000000	1023.000000	2046.000000
25.940001	0.006907	4.082159	0.219319	-0.135372	2.616474	1.381738	0.000000	-10.000000	0.133333	-14.300000	666.833313	1023.000000	1023.000000	2046.000000
25.959999	0.006392	3.777446	0.179815	-0.195813	2.343995	1.449449	0.000000	-10.000000	0.150000	-14.400001	662.166687	1023.000000	1023.000000	2046.000000
25.980000	0.006036	3.567260	0.239164	-0.220993	2.150584	1.398505	0.000000	-10.000000	0.175000	-14.566667	657.333313	1023.000000	1023.000000	2046.000000
26.000000	0.005423	3.204735	0.138448	-0.203775	2.058525	1.211538	0.000000	-10.000000	0.191667	-14.766667	652.500000	1023.000000	1023.000000	2046.000000
26.020000	0.005363	3.169816	0.086063	-0.219138	1.917216	1.385674	0.000000	-10.000000	0.208333	-15.133333	647.500000	1023.000000	1023.000000	2046.000000
26.040001	0.004812	2.844010	0.013649	-0.190508	1.665488	1.355381	0.000000	-10.000000	0.208333	-15.466667	642.500000	1023.000000	1023.000000	2046.000000
26.059999	0.003757	2.220232	-0.156682	-0.145253	1.432858	1.089308	0.000000	-10.000000	0.225000	-15.900001	637.333313	1023.000000	1023.000000	2046.000000
26.080000	0.002058	1.216321	-0.372166	-0.224244	0.992359	0.820372	0.000000	-10.000000	0.225000	-16.183334	632.000000	1023.000000	1023.000000	2046.000000
26.100000	-0.000480	-0.283419	-0.629937	-0.460735	0.356673	0.450579	0.000000	-10.000000	0.241667	-16.616667	626.500000	1023.000000	1023.000000	2046.000000
26.120001	-0.004099	-2.422621	-0.956368	-0.705372	-0.440804	-0.320078	0.000000	-10.000000	0.241667	-17.250000	621.000000	1023.000000	1023.000000	2046.000000
26.139999	-0.008132	-4.806187	-1.527942	-1.046495	-1.126220	-1.105531	0.000000	-10.000000	0.275000	-18.150000	615.333313	1023.000000	1023.000000	2046.000000
26.160000	-0.011509	-6.802078	-2.142381	-1.430128	-1.727853	-1.501716	0.000000	-10.000000	0.316667	-19.150000	609.166687	1023.000000	1023.000000	2046.000000
26.180000	-0.014282	-8.440918	-2.594836	-1.637197	-2.327009	-1.881875	0.000000	-10.000000	0.350000	-20.183334	602.666687	1023.000000	1023.000000	2046.000000
26.200001	-0.015926	-9.412135	-2.762659	-1.657014	-2.780209	-2.212253	0.000000	-10.000000	0.366667	-21.100000	595.833313	1023.000000	1023.000000	2046.000000
26.219999	-0.017087	-10.098687	-2.992617	-1.568093	-3.066020	-2.471957	0.000000	-10.000000	0.375000	-21.916668	589.000000	1023.000000	1023.000000	2046.000000
26.240000	-0.018269	-10.796927	-3.263499	-1.564199	-3.369413	-2.599816	0.000000	-10.000000	0.400000	-22.583334	581.666687	1023.000000	1023.000000	2046.000000
26.260000	-0.019749	-11.671806	-3.413127	-1.623498	-3.826111	-2.809070	0.000000	-10.000000	0.433333	-23.300001	574.000000	1023.000000	1023.000000	2046.000000
26.280001	-0.020696	-12.231424	-3.458098	-1.667051	-4.118282	-2.987994	0.000000	-10.000000	0.466667	-23.966667	566.000000	1023.000000	1023.000000	2046.000000
26.299999	-0.021510	-12.712367	-3.628494	-1.713389	-4.278573	-3.091912	0.000000	-10.000000	0.500000	-24.616667	558.000000	1023.000000	1023.000000	2046.000000
26.320000	-0.022169	-13.101742	-3.808888	-1.754765	-4.445639	-3.092449	0.000000	-10.000000	0.525000	-25.066668	550.000000	1023.000000	1023.000000	2046.000000
26.340000	-0.023137	-13.674257	-3.851766	-1.858223	-4.787341	-3.176927	0.000000	-10.000000	0.533333	-25.566668	541.666687	1023.000000	1023.000000	2046.000000
26.360001	-0.023789	-14.059058	-3.917503	-1.926344	-4.961148	-3.254063	0.000000	-10.000000	0.541667	-25.850000	533.166687	1023.000000	1023.000000	2046.000000
26.379999	-0.024093	-14.239247	-3.970331	-1.957546	-5.043693	-3.267677	0.000000	-10.000000	0.541667	-26.266666	524.500000	1023.000000	1023.000000	2046.000000
26.400000	-0.023731	-14.024986	-3.981184	-1.871397	-5.110967	-3.061439	0.000000	-10.000000	0.550000	-26.650000	515.833313	1023.000000	1023.000000	2046.000000
26.420000	-0.023451	-13.859543	-3.906751	-1.779057	-5.286812	-2.886923	0.000000	-10.000000	0.583333	-27.100000	507.000000	1023.000000	1023.000000	2046.000000
26.440001	-0.023813	-14.073445	-3.827619	-1.735150	-5.498139	-3.012537	0.000000	-10.000000	0.600000	-27.266666	497.833344	1023.000000	1023.000000	2046.000000
26.459999	-0.024326	-14.376699	-3.940510	-1.708530	-5.620910	-3.106749	0.000000	-10.000000	0.616667	-27.350000	488.666656	1023.000000	1023.000000	2046.000000
26.480000	-0.025572	-15.113006	-4.126319	-1.899166	-5.887542	-3.199978	0.000000	-10.000000	0.583333	-27.366667	479.500000	1023.000000	1023.000000	2046.000000
26.500000	-0.027561	-16.288681	-4.221873	-2.287270	-6.350883	-3.428655	0.000000	-10.000000	0.583333	-27.466667	470.500000	1023.000000	1023.000000	2046.000000
26.520000	-0.029386	-17.367321	-4.384396	-2.630803	-6.597600	-3.754523	0.000000	-10.000000	0.583333	-27.633333	461.333344	1023.000000	1023.000000	2046.000000
26.540001	-0.031220	-18.450859	-4.601040	-3.090150	-6.879095	-3.880574	0.000000	-10.000000	0.616667	-27.783335	452.000000	1023.000000	1023.000000	2046.000000
26.559999	-0.033277	-19.666540	-4.875334	-3.593745	-7.235845	-3.961616	0.000000	-10.000000	0.633333	-27.850000	442.666656	1023.000000	1023.000000	2046.000000
26.580000	-0.035380	-20.909718	-5.031749	-4.021012	-7.630424	-4.226534	0.000000	-10.000000	0.658333	-27.783333	433.500000	1023.000000	1023.000000	2046.000000
26.600000	-0.037088	-21.919178	-5.209686	-4.373641	-7.882384	-4.453467	0.000000	-10.000000	0.658333	-27.783333	424.333344	1023.000000	1023.000000	2046.000000
26.620001	-0.038471	-22.736307	-5.518803	-4.707246	-8.059229	-4.451028	0.000000	-10.000000	0.666667	-28.000000	415.000000	1023.000000	1023.000000	2046.000000
26.639999	-0.040011	-23.646273	-5.692144	-5.022090	-8.413845	-4.518193	0.000000	-10.000000	0.658333	-28.200001	405.666656	1023.000000	1023.000000	2046.000000
26.660000	-0.041108	-24.295010	-5.669504	-5.223195	-8.706725	-4.695586	0.000000	-10.000000	0.658333	-28.383333	396.166656	1023.000000	1023.000000	2046.000000
26.680000	-0.041593	-24.581676	-5.726779	-5.328576	-8.783973	-4.742349	0.000000	-10.000000	0.650000	-28.383333	386.833344	1023.000000	1023.000000	2046.000000
26.700001	-0.042092	-24.876139	-5.857221	-5.472427	-8.857928	-4.688563	0.000000	-10.000000	0.650000	-28.350000	377.166656	1023.000000	1023.000000	2046.000000
26.719999	-0.042812	-25.301855	-5.879990	-5.653916	-9.068127	-4.699822	0.000000	-10.000000	0.658333	-28.416666	367.833344	1023.000000	1023.000000	2046.000000
26.740000	-0.043226	-25.546682	-5.823126	-5.679807	-9.173950	-4.869800	0.000000	-10.000000	0.658333	-28.483334	358.166656	1023.000000	1023.000000	2046.000000
26.760000	-0.043559	-25.743233	-5.896351	-5.742305	-9.193748	-4.910830	0.000000	-10.000000	0.666667	-28.633333	348.833344	1023.000000	1023.000000	2046.000000
26.780001	-0.044252	-26.152699	-5.972040	-5.917609	-9.385211	-4.877838	0.000000	-10.000000	0.658333	-28.666668	339.166656	1023.000000	1023.000000	2046.000000
26.799999	-0.044954	-26.567684	-6.019771	-6.052842	-9.569511	-4.925560	0.000000	-10.000000	0.658333	-28.750000	329.833344	1023.000000	1023.000000	2046.000000
26.820000	-0.045418	-26.842096	-6.043307	-6.048303	-9.643183	-5.107303	0.000000	-10.000000	0.650000	-28.716667	320.166656	1023.000000	1023.000000	2046.000000
26.840000	-0.045951	-27.157173	-6.111641	-6.116687	-9.754045	-5.174799	0.000000	-10.000000	0.658333	-28.700001	310.666656	1023.000000	1023.000000	2046.000000
26.860001	-0.046573	-27.524548	-6.199080	-6.207391	-9.920682	-5.197396	0.000000	-10.000000	0.658333	-28.666666	301.000000	1023.000000	1023.000000	2046.000000
26.879999	-0.047480	-28.060942	-6.245777	-6.408528	-10.206735	-5.199903	0.000000	-10.000000	0.658333	-28.716667	294.666656	1023.000000	1023.000000	2046.000000
26.900000	-0.048187	-28.478806	-6.316713	-6.443374	-10.305796	-5.412921	0.000000	-10.000000	0.650000	-28.633333	285.166656	1023.000000	1023.000000	2046.000000
26.920000	-0.048826	-28.855923	-6.375416	-6.505771	-10.394281	-5.580454	0.000000	-10.000000	0.650000	-28.500000	275.500000	1023.000000	1023.000000	2046.000000
26.940001	-0.049496	-29.251986	-6.471732	-6.598635	-10.526716	-5.654902	0.000000	-10.000000	0.633333	-28.350000	262.833344	1023.000000	1023.000000	2046.000000
26.959999	-0.050427	-29.802433	-6.608738	-6.789564	-10.703218	-5.700913	0.000000	-10.000000	0.625000	-28.233334	253.166672	1023.000000	1023.000000	2046.000000
26.980000	-0.051522	-30.449724	-6.673497	-6.973646	-10.912413	-5.890168	0.000000	-10.000000	0.625000	-28.216667	243.833328	1023.000000	1023.000000	2046.000000
27.000000	-0.052116	-30.800806	-6.665639	-7.053813	-10.963581	-6.117772	0.000000	-10.000000	0.641667	-28.083334	234.333328	1023.000000	1023.000000	2046.000000
27.020000	-0.052677	-31.131983	-6.764324	-7.164042	-10.993458	-6.210159	0.000000	-10.000000	0.650000	-28.183334	225.000000	1023.000000	1023.000000	2046.000000
27.040001	-0.053715	-31.745804	-6.954859	-7.358389	-11.172058	-6.260499	0.000000	-10.000000	0.650000	-28.066668	215.666672	1023.000000	1023.000000	2046.000000
27.059999	-0.055199	-32.622440	-7.087557	-7.617651	-11.421459	-6.495774	0.000000	-10.000000	0.650000	-28.216667	206.333328	1023.000000	1023.000000	2046.000000
27.080000	-0.056799	-33.568279	-7.278042	-7.822103	-11.591472	-6.876664	0.000000	-10.000000	0.641667	-28.183334	197.000000	1023.000000	1023.000000	2046.000000
27.100000	-0.058800	-34.750965	-7.494956	-8.130334	-11.899705	-7.225972	0.000000	-10.000000	0.641667	-28.266666	187.500000	1023.000000	1023.000000	2046.000000
27.120001	-0.060854	-35.964893	-7.745372	-8.557905	-12.202137	-7.459481	0.000000	-10.000000	0.641667	-28.250000	178.000000	1023.000000	1023.000000	2046.000000
27.139999	-0.062684	-37.046005	-7.876759	-8.813682	-12.527965	-7.827600	0.000000	-10.000000	0.650000	-28.233334	168.666672	1023.000000	1023.000000	2046.000000
27.160000	-0.063347	-37.437908	-7.970837	-8.850283	-12.517405	-8.099382	0.000000	-10.000000	0.650000	-28.383333	159.166672	1023.000000	1023.000000	2046.000000
27.180000	-0.063983	-37.814083	-8.136566	-8.874241	-12.561770	-8.241508	0.000000	-10.000000	0.658333	-28.450001	149.833328	1023.000000	1023.000000	2046.000000
27.200001	-0.065074	-38.458797	-8.375263	-9.052119	-12.679599	-8.351815	0.000000	-10.000000	0.675000	-28.733334	140.166672	1023.000000	1023.000000	2046.000000
27.219999	-0.066463	-39.279411	-8.465528	-9.190896	-12.952037	-8.670950	0.000000	-10.000000	0.683333	-28.833334	130.666672	1023.000000	1023.000000	2046.000000
27.240000	-0.068393	-40.420555	-8.511270	-9.331966	-13.338037	-9.239280	0.000000	-10.000000	0.675000	-28.866667	121.000000	1023.000000	1023.000000	2046.000000
27.260000	-0.071176	-42.064770	-8.808266	-9.569020	-13.682137	-10.005349	0.000000	-10.000000	0.658333	-28.716667	111.333336	1023.000000	1023.000000	2046.000000
27.280001	-0.075404	-44.563961	-9.418618	-10.039730	-14.320439	-10.785174	0.000000	-10.000000	0.641667	-28.433334	101.833336	1023.000000	1023.000000	2046.000000
27.299999	-0.079458	-46.959602	-9.957730	-10.535448	-15.072553	-11.393872	0.000000	-10.000000	0.641667	-28.066668	92.333336	1023.000000	1023.000000	2046.000000
27.320000	-0.082019	-48.473263	-10.351274	-10.768504	-15.416524	-11.936959	0.000000	-10.000000	0.633333	-27.733334	83.000000	1023.000000	1023.000000	2046.000000
27.340000	-0.083563	-49.385868	-10.616752	-10.841726	-15.618978	-12.308413	0.000000	-10.000000	0.633333	-27.683334	73.666664	1023.000000	1023.000000	2046.000000
27.360001	-0.084814	-50.124966	-10.875992	-10.936200	-15.803926	-12.508849	0.000000	-10.000000	0.633333	-27.683334	64.333336	1023.000000	1023.000000	2046.000000
27.379999	-0.086181	-50.932854	-11.141545	-11.057987	-16.035057	-12.698265	0.000000	-10.000000	0.625000	-27.700001	55.166668	1023.000000	1023.000000	2046.000000
27.400000	-0.087603	-51.773125	-11.344078	-11.181433	-16.296181	-12.951432	0.000000	-10.000000	0.600000	-27.350000	45.833332	1023.000000	1023.000000	2046.000000
27.420000	-0.088438	-52.266739	-11.482259	-11.264457	-16.334686	-13.185335	0.000000	-10.000000	0.566667	-27.049999	36.666668	1023.000000	1023.000000	2046.000000
27.440001	-0.089077	-52.644497	-11.688417	-11.363274	-16.339815	-13.252991	0.000000	-10.000000	0.550000	-26.750000	27.666666	1023.000000	1023.000000	2046.000000
27.459999	-0.089905	-53.133732	-11.864789	-11.583035	-16.456894	-13.229015	0.000000	-10.000000	0.550000	-26.533333	18.833334	1023.000000	1023.000000	2046.000000
27.480000	-0.090792	-53.657902	-11.986124	-11.672527	-16.572573	-13.426677	0.000000	-10.000000	0.550000	-26.200001	10.166667	1023.000000	1023.000000	2046.000000
27.500000	-0.091066	-53.820290	-12.110643	-11.801474	-16.432516	-13.475657	0.000000	-10.000000	0.550000	-25.850000	1.666667	1023.000000	1023.000000	2046.000000
27.520000	-0.090994	-53.777679	-12.194199	-11.881547	-16.388363	-13.313571	0.000000	-10.000000	0.550000	-25.616667	-6.666667	1023.000000	1023.000000	2046.000000
27.540001	-0.090639	-53.567501	-12.121237	-11.884619	-16.388678	-13.172968	0.000000	-10.000000	0.533333	-25.466667	-15.000000	1023.000000	1023.000000	2046.000000
27.559999	-0.090497	-53.483555	-12.073025	-11.830768	-16.321402	-13.258361	0.000000	-10.000000	0.516667	-25.233334	-23.500000	1023.000000	1023.000000	2046.000000
27.580000	-0.090661	-53.580547	-12.157937	-11.885266	-16.213427	-13.323916	0.000000	-10.000000	0.500000	-24.933332	-31.833334	1023.000000	1023.000000	2046.000000
27.600000	-0.091403	-54.019169	-12.345666	-12.082902	-16.251259	-13.339343	0.000000	-10.000000	0.500000	-24.650000	-40.166668	1023.000000	1023.000000	2046.000000
27.620001	-0.092968	-54.944218	-12.456653	-12.445636	-16.560032	-13.481898	0.000000	-10.000000	0.500000	-24.316668	-48.500000	1023.000000	1023.000000	2046.000000
27.639999	-0.094737	-55.989605	-12.611343	-12.848436	-16.804253	-13.725572	0.000000	-10.000000	0.500000	-24.083334	-56.833332	1023.000000	1023.000000	2046.000000
27.660000	-0.096501	-57.032269	-12.788663	-13.331389	-16.906464	-14.005753	0.000000	-10.000000	0.491667	-23.833334	-65.000000	1023.000000	1023.000000	2046.000000
27.680000	-0.098228	-58.053020	-13.035885	-13.875264	-16.992476	-14.149397	0.000000	-10.000000	0.491667	-23.833334	-72.666664	1023.000000	1023.000000	2046.000000
27.700001	-0.100200	-59.218491	-13.231555	-14.474965	-17.249395	-14.262573	0.000000	-10.000000	0.475000	-23.683334	-80.333336	1023.000000	1023.000000	2046.000000
27.719999	-0.102289	-60.452721	-13.470969	-14.979195	-17.449749	-14.552806	0.000000	-10.000000	0.466667	-23.566668	-88.000000	1023.000000	1023.000000	2046.000000
27.740000	-0.103868	-61.386063	-13.612335	-15.408320	-17.550123	-14.815284	0.000000	-10.000000	0.433333	-23.083334	-96.000000	1023.000000	1023.000000	2046.000000
27.760000	-0.104984	-62.045494	-13.885380	-15.771534	-17.568693	-14.819888	0.000000	-10.000000	0.416667	-22.850000	-103.833336	1023.000000	1023.000000	2046.000000
27.780001	-0.106313	-62.830730	-14.039703	-16.128380	-17.760191	-14.902458	0.000000	-10.000000	0.391667	-22.483334	-111.500000	1023.000000	1023.000000	2046.000000
27.799999	-0.107080	-63.284374	-14.060978	-16.322052	-17.821632	-15.079714	0.000000	-10.000000	0.391667	-22.283335	-119.000000	1023.000000	1023.000000	2046.000000
27.820000	-0.107303	-63.416172	-14.099051	-16.473593	-17.714207	-15.129319	0.000000	-10.000000	0.375000	-22.000000	-126.500000	1023.000000	1023.000000	2046.000000
27.840000	-0.107628	-63.608089	-14.202366	-16.681845	-17.696257	-15.027622	0.000000	-10.000000	0.366667	-21.650002	-133.833328	1023.000000	1023.000000	2046.000000
27.860001	-0.108204	-63.948452	-14.243469	-16.902431	-17.763577	-15.038975	0.000000	-10.000000	0.366667	-21.333334	-141.166672	1023.000000	1023.000000	2046.000000
27.879999	-0.108232	-63.965179	-14.173432	-16.966097	-17.685728	-15.139924	0.000000	-10.000000	0.383333	-21.016666	-146.000000	1023.000000	1023.000000	2046.000000
27.900000	-0.108112	-63.894337	-14.198557	-17.028927	-17.566927	-15.099925	0.000000	-10.000000	0.383333	-20.799999	-153.000000	1023.000000	1023.000000	2046.000000
27.920000	-0.108520	-64.135506	-14.285192	-17.193548	-17.629143	-15.027624	0.000000	-10.000000	0.366667	-20.433332	-159.833328	1023.000000	1023.000000	2046.000000
27.940001	-0.108885	-64.351334	-14.345764	-17.264503	-17.653187	-15.087876	0.000000	-10.000000	0.350000	-19.983334	-168.833328	1023.000000	1023.000000	2046.000000
27.959999	-0.108818	-64.311607	-14.337972	-17.282192	-17.561817	-15.129629	0.000000	-10.000000	0.316667	-19.533333	-175.666672	1023.000000	1023.000000	2046.000000
27.980000	-0.108810	-64.306656	-14.406845	-17.263723	-17.540983	-15.095104	0.000000	-10.000000	0.316667	-19.166668	-182.166672	1023.000000	1023.000000	2046.000000
28.000000	-0.109089	-64.471817	-14.462543	-17.380754	-17.626530	-15.001989	0.000000	-10.000000	0.283333	-18.816668	-188.500000	1023.000000	1023.000000	2046.000000
28.020000	-0.109623	-64.786957	-14.549681	-17.451015	-17.731800	-15.054458	0.000000	-10.000000	0.283333	-18.533335	-194.833328	1023.000000	1023.000000	2046.000000
28.040001	-0.109819	-64.903229	-14.553814	-17.449127	-17.745520	-15.154769	0.000000	-10.000000	0.250000	-18.183334	-201.166672	1023.000000	1023.000000	2046.000000
28.059999	-0.109845	-64.918510	-14.703019	-17.485334	-17.595566	-15.134589	0.000000	-10.000000	0.250000	-17.816668	-207.500000	1023.000000	1023.000000	2046.000000
28.080000	-0.110092	-65.064262	-14.797896	-17.556408	-17.647205	-15.062756	0.000000	-10.000000	0.250000	-17.516666	-213.166672	1023.000000	1023.000000	2046.000000
28.100000	-0.110636	-65.385635	-14.930908	-17.653713	-17.716663	-15.084349	0.000000	-10.000000	0.241667	-17.266666	-218.833328	1023.000000	1023.000000	2046.000000
28.120001	-0.111228	-65.736038	-14.948331	-17.749516	-17.873775	-15.164412	0.000000	-10.000000	0.241667	-16.916668	-224.500000	1023.000000	1023.000000	2046.000000
28.139999	-0.111435	-65.858170	-15.008510	-17.829256	-17.797691	-15.222713	0.000000	-10.000000	0.233333	-16.566668	-230.333328	1023.000000	1023.000000	2046.000000
28.160000	-0.111582	-65.945076	-15.105732	-17.864189	-17.735479	-15.239675	0.000000	-10.000000	0.233333	-16.283333	-236.000000	1023.000000	1023.000000	2046.000000
28.180000	-0.111957	-66.166832	-15.213481	-17.961800	-17.796349	-15.195204	0.000000	-10.000000	0.225000	-16.183332	-239.666672	1023.000000	1023.000000	2046.000000
28.200001	-0.112544	-66.513596	-15.309781	-18.072992	-17.923532	-15.207289	0.000000	-10.000000	0.216667	-15.950000	-245.000000	1023.000000	1023.000000	2046.000000
28.219999	-0.113007	-66.787193	-15.357771	-18.130693	-17.944464	-15.354269	0.000000	-10.000000	0.208333	-15.533334	-250.166672	1023.000000	1023.000000	2046.000000
28.240000	-0.113148	-66.870193	-15.478119	-18.155558	-17.856810	-15.379704	0.000000	-10.000000	0.200000	-15.183333	-257.000000	1023.000000	1023.000000	2046.000000
28.260000	-0.113811	-67.262192	-15.664049	-18.294050	-17.983461	-15.320630	0.000000	-10.000000	0.200000	-14.800000	-262.000000	1023.000000	1023.000000	2046.000000
28.280001	-0.115411	-68.207695	-15.917932	-18.514633	-18.273796	-15.501331	0.000000	-10.000000	0.191667	-14.450001	-267.000000	1023.000000	1023.000000	2046.000000
28.299999	-0.117299	-69.323563	-16.142284	-18.839926	-18.568899	-15.772449	0.000000	-10.000000	0.191667	-14.000000	-271.833344	1023.000000	1023.000000	2046.000000
28.320000	-0.118929	-70.287277	-16.346684	-19.144907	-18.745173	-16.050518	0.000000	-10.000000	0.191667	-13.783334	-275.000000	1023.000000	1023.000000	2046.000000
28.340000	-0.120185	-71.029076	-16.553438	-19.396469	-18.876312	-16.202852	0.000000	-10.000000	0.191667	-13.650000	-279.666656	1023.000000	1023.000000	2046.000000
28.360001	-0.121312	-71.695374	-16.781700	-19.646555	-18.996536	-16.270580	0.000000	-10.000000	0.191667	-13.566667	-284.166656	1023.000000	1023.000000	2046.000000
28.379999	-0.122257	-72.254112	-16.865629	-19.798916	-19.231249	-16.358320	0.000000	-10.000000	0.191667	-13.600000	-290.333344	1023.000000	1023.000000	2046.000000
28.400000	-0.122030	-72.119896	-16.915621	-19.653412	-19.115356	-16.435511	0.000000	-10.000000	0.191667	-13.550000	-294.833344	1023.000000	1023.000000	2046.000000
28.420000	-0.121907	-72.047134	-17.035463	-19.551931	-19.044092	-16.415651	0.000000	-10.000000	0.175000	-13.266667	-299.500000	1023.000000	1023.000000	2046.000000
28.440001	-0.122118	-72.171509	-17.209427	-19.591843	-19.032242	-16.337996	0.000000	-10.000000	0.158333	-12.866667	-302.500000	1023.000000	1023.000000	2046.000000
28.459999	-0.123258	-72.845291	-17.294680	-19.726170	-19.304892	-16.519550	0.000000	-10.000000	0.141667	-12.550000	-305.333344	1023.000000	1023.000000	2046.000000
28.480000	-0.125071	-73.916924	-17.427317	-19.882612	-19.604338	-17.002653	0.000000	-10.000000	0.125000	-11.750000	-309.333344	1023.000000	1023.000000	2046.000000
28.500000	-0.127978	-75.634987	-17.830717	-20.209850	-19.999634	-17.594786	0.000000	-10.000000	0.091667	-10.316667	-314.500000	1023.000000	1023.000000	2046.000000
28.520000	-0.131196	-77.536613	-18.468126	-20.624041	-20.449694	-17.994757	0.000000	-10.000000	0.066667	-8.650000	-319.166656	1023.000000	1023.000000	2046.000000
28.540001	-0.133899	-79.134109	-19.023008	-20.979132	-20.829775	-18.302193	0.000000	-10.000000	0.050000	-7.683333	-321.166656	1023.000000	1023.000000	2046.000000
28.559999	-0.135526	-80.095909	-19.371834	-21.110828	-21.071419	-18.541826	0.000000	-10.000000	0.050000	-7.150000	-323.500000	1023.000000	1023.000000	2046.000000
28.580000	-0.136049	-80.405037	-19.591295	-21.105503	-21.044699	-18.663538	0.000000	-10.000000	0.050000	-6.950000	-325.000000	1023.000000	1023.000000	2046.000000
28.600000	-0.136438	-80.634605	-19.831244	-21.060926	-21.065872	-18.676565	0.000000	-10.000000	0.050000	-6.383333	-328.166656	1023.000000	1023.000000	2046.000000
28.620001	-0.136909	-80.913185	-20.031212	-21.111750	-21.148195	-18.622026	0.000000	-10.000000	0.050000	-5.666667	-330.500000	1023.000000	1023.000000	2046.000000
28.639999	-0.137340	-81.168198	-20.160383	-21.168964	-21.239601	-18.599251	0.000000	-10.000000	0.033333	-4.733334	-333.166656	1023.000000	1023.000000	2046.000000
28.660000	-0.137317	-81.154152	-20.235434	-21.165642	-21.174719	-18.578360	0.000000	-10.000000	0.033333	-3.950000	-334.666656	1023.000000	1023.000000	2046.000000
28.680000	-0.137063	-81.004288	-20.294796	-21.109137	-21.024975	-18.575382	0.000000	-10.000000	0.033333	-3.366667	-335.833344	1023.000000	1023.000000	2046.000000
28.700001	-0.136630	-80.748314	-20.354057	-21.068027	-20.859489	-18.466738	0.000000	-10.000000	0.050000	-3.000000	-336.666656	1023.000000	1023.000000	2046.000000
28.719999	-0.136404	-80.614693	-20.387230	-21.039129	-20.823879	-18.364452	0.000000	-10.000000	0.041667	-2.883333	-337.333344	1023.000000	1023.000000	2046.000000
28.740000	-0.136256	-80.527206	-20.409435	-21.076948	-20.768671	-18.272156	0.000000	-10.000000	0.033333	-2.916667	-338.000000	1023.000000	1023.000000	2046.000000
28.760000	-0.135310	-79.968269	-20.270529	-21.010555	-20.548182	-18.139002	0.000000	-10.000000	0.033333	-2.983333	-339.000000	1023.000000	1023.000000	2046.000000
28.780001	-0.133842	-79.100426	-20.099314	-20.839596	-20.228233	-17.933281	0.000000	-10.000000	0.041667	-3.166667	-340.500000	1023.000000	1023.000000	2046.000000
28.799999	-0.132735	-78.446159	-19.988491	-20.765839	-19.985941	-17.705885	0.000000	-10.000000	0.050000	-3.383333	-342.000000	1023.000000	1023.000000	2046.000000
28.820000	-0.132506	-78.310883	-19.911175	-20.805916	-19.952656	-17.641136	0.000000	-10.000000	0.050000	-3.566667	-343.166656	1023.000000	1023.000000	2046.000000
28.840000	-0.132779	-78.472145	-19.842264	-20.987822	-20.002838	-17.639223	0.000000	-10.000000	0.050000	-3.666667	-343.833344	1023.000000	1023.000000	2046.000000
28.860001	-0.133463	-78.876892	-19.839897	-21.160896	-20.049355	-17.826742	0.000000	-10.000000	0.050000	-4.316667	-345.166656	1023.000000	1023.000000	2046.000000
28.879999	-0.134272	-79.354866	-19.865519	-21.416033	-20.095346	-17.977964	0.000000	-10.000000	0.050000	-4.966667	-346.500000	1023.000000	1023.000000	2046.000000
28.900000	-0.135392	-80.016792	-20.001102	-21.767187	-20.202814	-18.045689	0.000000	-10.000000	0.058333	-5.850000	-348.166656	1023.000000	1023.000000	2046.000000
28.920000	-0.136802	-80.849991	-20.138454	-22.146629	-20.407536	-18.157375	0.000000	-10.000000	0.075000	-6.216667	-349.500000	1023.000000	1023.000000	2046.000000
28.940001	-0.138093	-81.612732	-20.205561	-22.479242	-20.592155	-18.335773	0.000000	-10.000000	0.083333	-6.550000	-351.500000	1023.000000	1023.000000	2046.000000
28.959999	-0.138916	-82.099274	-20.198132	-22.712904	-20.647341	-18.540901	0.000000	-10.000000	0.075000	-6.566667	-354.333344	1023.000000	1023.000000	2046.000000
28.980000	-0.139408	-82.390022	-20.226280	-22.884310	-20.604465	-18.674969	0.000000	-10.000000	0.066667	-6.516667	-357.333344	1023.000000	1023.000000	2046.000000
29.000000	-0.139968	-82.721359	-20.246763	-23.117729	-20.732885	-18.623980	0.000000	-10.000000	0.066667	-6.500000	-359.666656	1023.000000	1023.000000	2046.000000
29.020000	-0.140449	-83.005653	-20.217636	-23.296993	-20.831734	-18.659288	0.000000	-10.000000	0.075000	-6.600000	-361.833344	1023.000000	1023.000000	2046.000000
29.040001	-0.140243	-82.883858	-20.080080	-23.346006	-20.755350	-18.702421	0.000000	-10.000000	0.075000	-6.700000	-363.166656	1023.000000	1023.000000	2046.000000
29.059999	-0.139589	-82.497093	-19.993835	-23.332758	-20.575834	-18.594671	0.000000	-10.000000	0.075000	-6.800000	-365.166656	1023.000000	1023.000000	2046.000000
29.080000	-0.139238	-82.289520	-19.924936	-23.357796	-20.547457	-18.459330	0.000000	-10.000000	0.066667	-6.800000	-366.833344	1023.000000	1023.000000	2046.000000
29.100000	-0.139076	-82.193665	-19.831202	-23.448050	-20.539841	-18.374569	0.000000	-10.000000	0.075000	-6.833333	-369.833344	1023.000000	1023.000000	2046.000000
29.120001	-0.138176	-81.661743	-19.687342	-23.311848	-20.299259	-18.363293	0.000000	-10.000000	0.083333	-6.866667	-372.166656	1023.000000	1023.000000	2046.000000
29.139999	-0.137652	-81.352325	-19.677500	-23.254761	-20.189007	-18.231058	0.000000	-10.000000	0.083333	-6.866667	-374.333344	1023.000000	1023.000000	2046.000000
29.160000	-0.137573	-81.305496	-19.538805	-23.258732	-20.346853	-18.161106	0.000000	-10.000000	0.075000	-6.766667	-376.000000	1023.000000	1023.000000	2046.000000
29.180000	-0.137186	-81.076874	-19.494648	-23.134905	-20.195660	-18.251663	0.000000	-10.000000	0.058333	-6.650000	-379.000000	1023.000000	1023.000000	2046.000000
29.200001	-0.136508	-80.676064	-19.458866	-23.012651	-20.045771	-18.158779	0.000000	-10.000000	0.058333	-6.566667	-381.166656	1023.000000	1023.000000	2046.000000
29.219999	-0.136255	-80.526634	-19.414713	-22.972467	-20.133924	-18.005526	0.000000	-10.000000	0.050000	-6.550000	-383.166656	1023.000000	1023.000000	2046.000000
29.240000	-0.136337	-80.575279	-19.376789	-23.021854	-20.254496	-17.922144	0.000000	-10.000000	0.058333	-6.500000	-384.833344	1023.000000	1023.000000	2046.000000
29.260000	-0.136090	-80.429352	-19.368071	-22.875780	-20.141211	-18.044294	0.000000	-10.000000	0.058333	-6.400000	-387.166656	1023.000000	1023.000000	2046.000000
29.280001	-0.135650	-80.169060	-19.366449	-22.792870	-20.042231	-17.967510	0.000000	-10.000000	0.058333	-6.183333	-389.500000	1023.000000	1023.000000	2046.000000
29.299999	-0.135570	-80.122009	-19.372389	-22.832136	-20.127972	-17.789515	0.000000	-10.000000	0.050000	-5.883333	-391.500000	1023.000000	1023.000000	2046.000000
29.320000	-0.135595	-80.136757	-19.383484	-22.822424	-20.135382	-17.795465	0.000000	-10.000000	0.050000	-5.166667	-393.500000	1023.000000	1023.000000	2046.000000
29.340000	-0.134935	-79.746643	-19.341856	-22.709332	-19.906881	-17.788572	0.000000	-10.000000	0.041667	-3.633333	-395.166656	1023.000000	1023.000000	2046.000000
29.360001	-0.134303	-79.372810	-19.299295	-22.677933	-19.815939	-17.579639	0.000000	-10.000000	0.025000	-1.116667	-396.333344	1023.000000	1023.000000	2046.000000
29.379999	-0.133998	-79.193008	-19.293013	-22.679903	-19.784369	-17.435728	0.000000	-10.000000	0.008333	1.283333	-396.833344	1023.000000	1023.000000	2046.000000
29.400000	-0.133451	-78.869362	-19.180412	-22.628029	-19.714108	-17.346811	0.000000	-10.000000	0.000000	3.450000	-397.000000	1023.000000	1023.000000	2046.000000
29.420000	-0.132676	-78.411484	-19.088223	-22.485720	-19.533243	-17.304298	0.000000	-10.000000	-0.008333	5.033334	-397.000000	1023.000000	1023.000000	2046.000000
29.440001	-0.132026	-78.027374	-19.118359	-22.340994	-19.405640	-17.162380	0.000000	-10.000000	-0.008333	6.566667	-397.000000	1023.000000	1023.000000	2046.000000
29.459999	-0.132280	-78.177589	-19.102062	-22.426674	-19.578438	-17.070417	0.000000	-10.000000	-0.008333	7.533334	-397.000000	1023.000000	1023.000000	2046.000000
29.480000	-0.132983	-78.592773	-19.182148	-22.508127	-19.688503	-17.213993	0.000000	-10.000000	0.000000	8.200001	-397.000000	1023.000000	1023.000000	2046.000000
29.500000	-0.133165	-78.700424	-19.252972	-22.549238	-19.590168	-17.308044	0.000000	-10.000000	0.000000	8.583334	-397.000000	1023.000000	1023.000000	2046.000000
29.520000	-0.133323	-78.793953	-19.319071	-22.606274	-19.592379	-17.276230	0.000000	-10.000000	0.000000	8.666667	-397.000000	1023.000000	1023.000000	2046.000000
29.540001	-0.133607	-78.961853	-19.312166	-22.846024	-19.751837	-17.051828	0.000000	-10.000000	0.000000	8.483334	-397.000000	1023.000000	1023.000000	2046.000000
29.559999	-0.133491	-78.893372	-19.271194	-22.725811	-19.676863	-17.219505	0.000000	-10.000000	0.000000	8.116667	-257.666656	1023.000000	1023.000000	2046.000000
29.580000	-0.132144	-78.097145	-19.244673	-22.384050	-19.303610	-17.164810	0.000000	-10.000000	0.000000	7.850000	-117.500000	1023.000000	1023.000000	2046.000000
29.600000	-0.131070	-77.462196	-19.165081	-22.091093	-19.261215	-16.944805	0.000000	-10.000000	0.000000	7.316667	23.333334	1023.000000	1023.000000	2046.000000
29.620001	-0.130938	-77.384583	-19.110218	-22.057497	-19.366241	-16.850628	0.000000	-10.000000	0.000000	6.766667	25.833334	1023.000000	1023.000000	2046.000000
29.639999	-0.131162	-77.516464	-19.071838	-22.021542	-19.434685	-16.988396	0.000000	-10.000000	0.000000	5.966667	28.166666	1023.000000	1023.000000	2046.000000
29.660000	-0.131897	-77.951401	-19.155193	-21.966000	-19.488785	-17.341427	0.000000	-10.000000	0.000000	5.466667	30.500000	1023.000000	1023.000000	2046.000000
29.680000	-0.134243	-79.337906	-19.490810	-22.174995	-19.931860	-17.740244	0.000000	-10.000000	0.000000	5.050000	32.166668	1023.000000	1023.000000	2046.000000
29.700001	-0.137510	-81.268333	-19.960991	-22.478251	-20.561783	-18.267305	0.000000	-10.000000	0.000000	4.900000	33.833332	1023.000000	1023.000000	2046.000000
29.719999	-0.139390	-82.379585	-20.295755	-22.607328	-20.864685	-18.611816	0.000000	-10.000000	0.000000	4.433333	35.500000	1023.000000	1023.000000	2046.000000
29.740000	-0.140105	-82.802132	-20.612669	-22.607027	-20.874792	-18.707645	0.000000	-10.000000	0.016667	3.483333	37.166668	1023.000000	1023.000000	2046.000000
29.760000	-0.140687	-83.145905	-20.792889	-22.592602	-21.070749	-18.689669	0.000000	-10.000000	0.033333	1.916667	38.333332	1023.000000	1023.000000	2046.000000
29.780001	-0.141382	-83.556892	-20.929401	-22.529530	-21.293478	-18.804482	0.000000	-10.000000	0.050000	0.066667	38.833332	1023.000000	1023.000000	2046.000000
29.799999	-0.141504	-83.628639	-20.999193	-22.408466	-21.282810	-18.938169	0.000000	-10.000000	0.050000	-1.250000	39.000000	1023.000000	1023.000000	2046.000000
29.820000	-0.141237	-83.470871	-21.114607	-22.303286	-21.188051	-18.864931	0.000000	-10.000000	0.050000	-2.016667	39.000000	1023.000000	1023.000000	2046.000000
29.840000	-0.141398	-83.566132	-21.202572	-22.311943	-21.285740	-18.765881	0.000000	-10.000000	0.050000	-2.400000	39.000000	1023.000000	1023.000000	2046.000000
29.860001	-0.141693	-83.740463	-21.238605	-22.332748	-21.382349	-18.786758	0.000000	-10.000000	0.050000	-2.900000	39.000000	1023.000000	1023.000000	2046.000000
29.879999	-0.141457	-83.600853	-21.218954	-22.233866	-21.308146	-18.839891	0.000000	-10.000000	0.050000	-3.416667	39.000000	1023.000000	1023.000000	2046.000000
29.900000	-0.141015	-83.340126	-21.235949	-22.163609	-21.126232	-18.814333	0.000000	-10.000000	0.050000	-3.833333	39.000000	1023.000000	1023.000000	2046.000000
29.920000	-0.140616	-83.103783	-21.215986	-22.151703	-21.062962	-18.673130	0.000000	-10.000000	0.050000	-4.183333	39.000000	1023.000000	1023.000000	2046.000000
29.940001	-0.140301	-82.917763	-21.205326	-22.195978	-20.997761	-18.518698	0.000000	-10.000000	0.050000	-4.500000	39.000000	1023.000000	1023.000000	2046.000000
29.959999	-0.139673	-82.546982	-21.078793	-22.140430	-20.954538	-18.373219	0.000000	-10.000000	0.050000	-4.900000	39.000000	1023.000000	1023.000000	2046.000000
29.980000	-0.138674	-81.956360	-20.886049	-21.979359	-20.760418	-18.330536	0.000000	-10.000000	0.050000	-5.433333	39.000000	1023.000000	1023.000000	2046.000000
30.000000	-0.137843	-81.464966	-20.774429	-21.899179	-20.533747	-18.257610	0.000000	-10.000000	0.050000	-5.850000	39.000000	1023.000000	1023.000000	2046.000000
30.020000	-0.137659	-81.356674	-20.681534	-21.964554	-20.538126	-18.172461	0.000000	-10.000000	0.050000	-6.016667	39.000000	1023.000000	1023.000000	2046.000000
30.040001	-0.138425	-81.808884	-20.720083	-22.185654	-20.654198	-18.248949	0.000000	-10.000000	0.050000	-6.066667	39.000000	1023.000000	1023.000000	2046.000000
30.059999	-0.139525	-82.459206	-20.693897	-22.484613	-20.846254	-18.434443	0.000000	-10.000000	0.058333	-6.316667	39.000000	1023.000000	1023.000000	2046.000000
30.080000	-0.140571	-83.077202	-20.764116	-22.761354	-20.890303	-18.661430	0.000000	-10.000000	0.058333	-6.900000	32.166668	1023.000000	1023.000000	2046.000000
30.100000	-0.141587	-83.677635	-20.930573	-23.085508	-20.937414	-18.724138	0.000000	-10.000000	0.066667	-7.366667	24.333334	1023.000000	1023.000000	2046.000000
30.120001	-0.142899	-84.453323	-21.018734	-23.405544	-21.173830	-18.855213	0.000000	-10.000000	0.058333	-7.566667	15.666667	1023.000000	1023.000000	2046.000000
30.139999	-0.144101	-85.163574	-21.061415	-23.726110	-21.347019	-19.029028	0.000000	-10.000000	0.058333	-7.416667	13.000000	1023.000000	1023.000000	2046.000000
30.160000	-0.144696	-85.515251	-21.052301	-23.898840	-21.340101	-19.224007	0.000000	-10.000000	0.058333	-7.200000	10.666667	1023.000000	1023.000000	2046.000000
30.180000	-0.145007	-85.698845	-21.046362	-24.044348	-21.339506	-19.268627	0.000000	-10.000000	0.066667	-7.050000	8.166667	1023.000000	1023.000000	2046.000000
30.200001	-0.145268	-85.853653	-21.038515	-24.208193	-21.421730	-19.185215	0.000000	-10.000000	0.066667	-6.916667	5.833333	1023.000000	1023.000000	2046.000000
30.219999	-0.145430	-85.949036	-20.979425	-24.307816	-21.446068	-19.215729	0.000000	-10.000000	0.058333	-6.900000	3.500000	1023.000000	1023.000000	2046.000000
30.240000	-0.144840	-85.600403	-20.803429	-24.291689	-21.287687	-19.217600	0.000000	-10.000000	0.058333	-6.833333	1.500000	1023.000000	1023.000000	2046.000000
30.260000	-0.144200	-85.222450	-20.748966	-24.280602	-21.070456	-19.122431	0.000000	-10.000000	0.058333	-6.716667	-0.500000	1023.000000	1023.000000	2046.000000
30.280001	-0.143722	-84.939415	-20.656393	-24.316708	-21.035160	-18.931154	0.000000	-10.000000	0.050000	-6.500000	-2.500000	1023.000000	1023.000000	2046.000000
30.299999	-0.143457	-84.783203	-20.580919	-24.317318	-21.016552	-18.868414	0.000000	-10.000000	0.041667	-6.333333	-4.500000	1023.000000	1023.000000	2046.000000
30.320000	-0.143103	-84.573746	-20.425261	-24.251245	-20.989353	-18.907887	0.000000	-10.000000	0.041667	-6.183333	-6.500000	1023.000000	1023.000000	2046.000000
30.340000	-0.142214	-84.048340	-20.342468	-24.134481	-20.747955	-18.823439	0.000000	-10.000000	0.050000	-6.033333	-8.500000	1023.000000	1023.000000	2046.000000
30.360001	-0.141598	-83.684692	-20.286922	-24.019585	-20.653654	-18.724531	0.000000	-10.000000	0.050000	-5.866667	-10.500000	1023.000000	1023.000000	2046.000000
30.379999	-0.141452	-83.598198	-20.236294	-24.005354	-20.745596	-18.610950	0.000000	-10.000000	0.050000	-5.683333	-12.500000	1023.000000	1023.000000	2046.000000
30.400000	-0.141280	-83.496307	-20.174232	-23.921976	-20.782825	-18.617277	0.000000	-10.000000	0.050000	-5.500000	-14.500000	1023.000000	1023.000000	2046.000000
30.420000	-0.140793	-83.208679	-20.151325	-23.814051	-20.620173	-18.623129	0.000000	-10.000000	0.050000	-5.250000	-16.500000	1023.000000	1023.000000	2046.000000
30.440001	-0.140334	-82.937462	-20.140011	-23.713987	-20.553333	-18.530134	0.000000	-10.000000	0.050000	-4.983334	-18.333334	1023.000000	1023.000000	2046.000000
30.459999	-0.140277	-82.903915	-20.115088	-23.729010	-20.659660	-18.400156	0.000000	-10.000000	0.041667	-4.650000	-20.000000	1023.000000	1023.000000	2046.000000
30.480000	-0.140191	-82.852943	-20.077971	-23.766884	-20.702862	-18.305225	0.000000	-10.000000	0.041667	-4.300000	-21.500000	1023.000000	1023.000000	2046.000000
30.500000	-0.139950	-82.710266	-20.045891	-23.666637	-20.619989	-18.377752	0.000000	-10.000000	0.033333	-3.733333	-23.000000	1023.000000	1023.000000	2046.000000
30.520000	-0.139410	-82.391243	-20.084917	-23.604540	-20.425463	-18.276321	0.000000	-10.000000	0.025000	-2.600000	-24.166666	1023.000000	1023.000000	2046.000000
30.540001	-0.138934	-82.110153	-20.076443	-23.578623	-20.348917	-18.106174	0.000000	-10.000000	0.008333	-0.533333	-24.833334	1023.000000	1023.000000	2046.000000
30.559999	-0.138732	-81.990898	-20.061771	-23.580582	-20.356159	-17.992386	0.000000	-10.000000	-0.008333	1.750000	-25.000000	1023.000000	1023.000000	2046.000000
30.580000	-0.138334	-81.755104	-20.000189	-23.520487	-20.275164	-17.959263	0.000000	-10.000000	-0.025000	4.116667	-25.000000	1023.000000	1023.000000	2046.000000
30.600000	-0.137534	-81.282425	-19.934244	-23.421585	-20.066721	-17.859875	0.000000	-10.000000	-0.041667	6.033333	-25.000000	1023.000000	1023.000000	2046.000000
30.620001	-0.136868	-80.889091	-19.929350	-23.324417	-19.934242	-17.701084	0.000000	-10.000000	-0.041667	7.933333	-25.000000	1023.000000	1023.000000	2046.000000
30.639999	-0.136741	-80.814072	-19.993368	-23.277136	-19.973919	-17.569647	0.000000	-10.000000	-0.050000	9.650001	-25.000000	1023.000000	1023.000000	2046.000000
30.660000	-0.137228	-81.101967	-20.035419	-23.377773	-20.136986	-17.551790	0.000000	-10.000000	-0.075000	11.333334	-25.000000	1023.000000	1023.000000	2046.000000
30.680000	-0.137793	-81.435616	-20.152683	-23.446077	-20.169548	-17.667305	0.000000	-10.000000	-0.125000	12.833334	-25.000000	1023.000000	1023.000000	2046.000000
30.700001	-0.137770	-81.421883	-20.207100	-23.553349	-20.083687	-17.577745	0.000000	-10.000000	-0.166667	14.400001	-16.833334	1023.000000	1023.000000	2046.000000
30.719999	-0.137498	-81.261375	-20.272961	-23.551058	-19.981340	-17.456015	0.000000	-10.000000	-0.200000	15.683333	-0.166667	1023.000000	1023.000000	2046.000000
30.740000	-0.137372	-81.186745	-20.330023	-23.579514	-19.931778	-17.345428	0.000000	-10.000000	-0.208333	17.000000	18.333334	1023.000000	1023.000000	2046.000000
30.760000	-0.136714	-80.797905	-20.197445	-23.523346	-19.903360	-17.173756	0.000000	-10.000000	-0.216667	17.916668	30.666666	1023.000000	1023.000000	2046.000000
30.780001	-0.134946	-79.753342	-20.106943	-23.102591	-19.542040	-17.001766	0.000000	-10.000000	-0.241667	19.133335	36.500000	1023.000000	1023.000000	2046.000000
30.799999	-0.133280	-78.768707	-20.101692	-22.787235	-19.205725	-16.674057	0.000000	-10.000000	-0.283333	20.233334	42.666668	1023.000000	1023.000000	2046.000000
30.820000	-0.132348	-78.217949	-20.074913	-22.652412	-19.074270	-16.416353	0.000000	-10.000000	-0.333333	21.433334	49.166668	1023.000000	1023.000000	2046.000000
30.840000	-0.131781	-77.882828	-19.994627	-22.534424	-18.953709	-16.400068	0.000000	-10.000000	-0.358333	22.466667	56.000000	1023.000000	1023.000000	2046.000000
30.860001	-0.132361	-78.225121	-20.087851	-22.527256	-18.924843	-16.685171	0.000000	-10.000000	-0.375000	23.533333	63.333332	1023.000000	1023.000000	2046.000000
30.879999	-0.134413	-79.438004	-20.522142	-22.748035	-19.214067	-16.953754	0.000000	-10.000000	-0.400000	24.450001	71.000000	1023.000000	1023.000000	2046.000000
30.900000	-0.136589	-80.723976	-20.969208	-23.046501	-19.539471	-17.168797	0.000000	-10.000000	-0.416667	25.500000	79.000000	1023.000000	1023.000000	2046.000000
30.920000	-0.137359	-81.179420	-21.244642	-23.116053	-19.551271	-17.267458	0.000000	-10.000000	-0.441667	26.066668	87.333336	1023.000000	1023.000000	2046.000000
30.940001	-0.136841	-80.872963	-21.480019	-22.961615	-19.270290	-17.161039	0.000000	-10.000000	-0.441667	26.700001	96.000000	1023.000000	1023.000000	2046.000000
30.959999	-0.136048	-80.404091	-21.542053	-22.813307	-19.180559	-16.868170	0.000000	-10.000000	-0.450000	26.916668	105.000000	1023.000000	1023.000000	2046.000000
30.980000	-0.135462	-80.057922	-21.607996	-22.678234	-19.128426	-16.643270	0.000000	-10.000000	-0.458333	27.316668	114.000000	1023.000000	1023.000000	2046.000000
31.000000	-0.134336	-79.392410	-21.599358	-22.433405	-18.865992	-16.493658	0.000000	-10.000000	-0.491667	27.683334	123.000000	1023.000000	1023.000000	2046.000000
31.020000	-0.132794	-78.481354	-21.597757	-22.179190	-18.508316	-16.196093	0.000000	-10.000000	-0.525000	28.350000	132.166672	1023.000000	1023.000000	2046.000000
31.040001	-0.131582	-77.765160	-21.530920	-21.981234	-18.394699	-15.858308	0.000000	-10.000000	-0.550000	28.950001	141.333328	1023.000000	1023.000000	2046.000000
31.059999	-0.130431	-77.085007	-21.479265	-21.794048	-18.190910	-15.620779	0.000000	-10.000000	-0.558333	29.566668	150.833328	1023.000000	1023.000000	2046.000000
31.080000	-0.128489	-75.936859	-21.307838	-21.479374	-17.812382	-15.337264	0.000000	-10.000000	-0.583333	29.716667	160.500000	1023.000000	1023.000000	2046.000000
31.100000	-0.126451	-74.732719	-21.217402	-21.134085	-17.391464	-14.989771	0.000000	-10.000000	-0.591667	30.116667	170.500000	1023.000000	1023.000000	2046.000000
31.120001	-0.124535	-73.600464	-21.070698	-20.900576	-17.056902	-14.572285	0.000000	-10.000000	-0.600000	30.233334	180.500000	1023.000000	1023.000000	2046.000000
31.139999	-0.122523	-72.411163	-20.784330	-20.658827	-16.769205	-14.198801	0.000000	-10.000000	-0.583333	30.433334	190.500000	1023.000000	1023.000000	2046.000000
31.160000	-0.119532	-70.643402	-20.399231	-20.204025	-16.233822	-13.806321	0.000000	-10.000000	-0.583333	30.450001	200.666672	1023.000000	1023.000000	2046.000000
31.180000	-0.116765	-69.008125	-20.068489	-19.815771	-15.731407	-13.392461	0.000000	-10.000000	-0.575000	30.400000	211.000000	1023.000000	1023.000000	2046.000000
31.200001	-0.114877	-67.892082	-19.748508	-19.635996	-15.474062	-13.033513	0.000000	-10.000000	-0.583333	30.483334	221.333328	1023.000000	1023.000000	2046.000000
31.219999	-0.113220	-66.912819	-19.403088	-19.485250	-15.152747	-12.871731	0.000000	-10.000000	-0.566667	30.366667	231.500000	1023.000000	1023.000000	2046.000000
31.240000	-0.111829	-66.090782	-19.196676	-19.360292	-14.821710	-12.712102	0.000000	-10.000000	-0.558333	30.433332	241.500000	1023.000000	1023.000000	2046.000000
31.260000	-0.111341	-65.802818	-19.118820	-19.359316	-14.758946	-12.565738	0.000000	-10.000000	-0.541667	29.883333	251.500000	1023.000000	1023.000000	2046.000000
31.280001	-0.111294	-65.774643	-19.031595	-19.429342	-14.808080	-12.505627	0.000000	-10.000000	-0.566667	29.700001	261.500000	1023.000000	1023.000000	2046.000000
31.299999	-0.110737	-65.445580	-18.959631	-19.310205	-14.615967	-12.559778	0.000000	-10.000000	-0.583333	29.633333	271.500000	1023.000000	1023.000000	2046.000000
31.320000	-0.109903	-64.952522	-18.804340	-19.204275	-14.520650	-12.423252	0.000000	-10.000000	-0.600000	29.916668	281.500000	1023.000000	1023.000000	2046.000000
31.340000	-0.109299	-64.595894	-18.557161	-19.270693	-14.569592	-12.198449	0.000000	-10.000000	-0.616667	30.150002	291.500000	1023.000000	1023.000000	2046.000000
31.360001	-0.108084	-63.877373	-18.289169	-19.132904	-14.310946	-12.144352	0.000000	-10.000000	-0.625000	30.083334	301.500000	1023.000000	1023.000000	2046.000000
31.379999	-0.106078	-62.691879	-18.004795	-18.862226	-13.937097	-11.887760	0.000000	-10.000000	-0.625000	30.116667	311.500000	1023.000000	1023.000000	2046.000000
31.400000	-0.103961	-61.440731	-17.693110	-18.551306	-13.687198	-11.509118	0.000000	-10.000000	-0.625000	30.066668	321.500000	1023.000000	1023.000000	2046.000000
31.420000	-0.101775	-60.149170	-17.271660	-18.293278	-13.445040	-11.139191	0.000000	-10.000000	-0.600000	30.250000	331.500000	1023.000000	1023.000000	2046.000000
31.440001	-0.098965	-58.488132	-16.835451	-17.854874	-12.944879	-10.852929	0.000000	-10.000000	-0.591667	30.300001	341.500000	1023.000000	1023.000000	2046.000000
31.459999	-0.096159	-56.829979	-16.484625	-17.457539	-12.489065	-10.398749	0.000000	-10.000000	-0.566667	30.033335	351.666656	1023.000000	1023.000000	2046.000000
31.480000	-0.093911	-55.501255	-16.091167	-17.149853	-12.239050	-10.021186	0.000000	-10.000000	-0.566667	29.650000	361.666656	1023.000000	1023.000000	2046.000000
31.500000	-0.091350	-53.988068	-15.637489	-16.706308	-11.839767	-9.804503	0.000000	-10.000000	-0.558333	29.183334	371.666656	1023.000000	1023.000000	2046.000000
31.520000	-0.088575	-52.348103	-15.304494	-16.221094	-11.366101	-9.456414	0.000000	-10.000000	-0.541667	29.100000	381.500000	1023.000000	1023.000000	2046.000000
31.540001	-0.086250	-50.973633	-14.985243	-15.885118	-11.062355	-9.040916	0.000000	-10.000000	-0.533333	28.650002	391.500000	1023.000000	1023.000000	2046.000000
31.559999	-0.084316	-49.830532	-14.640763	-15.562661	-10.826521	-8.800585	0.000000	-10.000000	-0.533333	28.633333	401.166656	1023.000000	1023.000000	2046.000000
31.580000	-0.081854	-48.375629	-14.265603	-15.172468	-10.378141	-8.559420	0.000000	-10.000000	-0.541667	28.350000	410.666656	1023.000000	1023.000000	2046.000000
31.600000	-0.079655	-47.076149	-14.038356	-14.807838	-9.977410	-8.252544	0.000000	-10.000000	-0.533333	28.683334	420.000000	1023.000000	1023.000000	2046.000000
31.620001	-0.078076	-46.142658	-13.801657	-14.569921	-9.789559	-7.981521	0.000000	-10.000000	-0.533333	28.666668	429.666656	1023.000000	1023.000000	2046.000000
31.639999	-0.076310	-45.099445	-13.506094	-14.259802	-9.472524	-7.861027	0.000000	-10.000000	-0.516667	28.666668	439.166656	1023.000000	1023.000000	2046.000000
31.660000	-0.074302	-43.912228	-13.190349	-13.959769	-9.095643	-7.666466	0.000000	-10.000000	-0.516667	28.250000	448.833344	1023.000000	1023.000000	2046.000000
31.680000	-0.072370	-42.770935	-12.920951	-13.727808	-8.771878	-7.350299	0.000000	-10.000000	-0.508333	28.166668	458.166656	1023.000000	1023.000000	2046.000000
31.700001	-0.070963	-41.939262	-12.736697	-13.588468	-8.536475	-7.077621	0.000000	-10.000000	-0.500000	28.183334	467.666656	1023.000000	1023.000000	2046.000000
31.719999	-0.069190	-40.891277	-12.383018	-13.278060	-8.213025	-7.017174	0.000000	-10.000000	-0.500000	28.200001	477.000000	1023.000000	1023.000000	2046.000000
31.740000	-0.067278	-39.761532	-12.136099	-12.997889	-7.827184	-6.800359	0.000000	-10.000000	-0.491667	27.883333	486.500000	1023.000000	1023.000000	2046.000000
31.760000	-0.065968	-38.987103	-11.892868	-12.839186	-7.686446	-6.568602	0.000000	-10.000000	-0.491667	27.583334	495.833344	1023.000000	1023.000000	2046.000000
31.780001	-0.065007	-38.418991	-11.687634	-12.667290	-7.554132	-6.509936	0.000000	-10.000000	-0.491667	27.716667	505.166656	1023.000000	1023.000000	2046.000000
31.799999	-0.064139	-37.905857	-11.515423	-12.511707	-7.328542	-6.550185	0.000000	-10.000000	-0.475000	27.733334	514.333313	1023.000000	1023.000000	2046.000000
31.820000	-0.063662	-37.624241	-11.472222	-12.461748	-7.195200	-6.495071	0.000000	-10.000000	-0.475000	27.933334	523.666687	1023.000000	1023.000000	2046.000000
31.840000	-0.063281	-37.399315	-11.261375	-12.482468	-7.205143	-6.450327	0.000000	-10.000000	-0.466667	27.566668	532.833313	1023.000000	1023.000000	2046.000000
31.860001	-0.061382	-36.276661	-10.902578	-12.204873	-6.819212	-6.349998	0.000000	-10.000000	-0.466667	27.483334	542.166687	1023.000000	1023.000000	2046.000000
31.879999	-0.059169	-34.968803	-10.645212	-11.975452	-6.394994	-5.953142	0.000000	-10.000000	-0.458333	27.216667	551.333313	1023.000000	1023.000000	2046.000000
31.900000	-0.057358	-33.898613	-10.342410	-11.668300	-6.212752	-5.675153	0.000000	-10.000000	-0.441667	27.133333	560.500000	1023.000000	1023.000000	2046.000000
31.920000	-0.055921	-33.049553	-10.095811	-11.198723	-6.017818	-5.737203	0.000000	-10.000000	-0.441667	27.066668	569.500000	1023.000000	1023.000000	2046.000000
31.940001	-0.054878	-32.432823	-9.920123	-10.921629	-5.877835	-5.713234	0.000000	-10.000000	-0.433333	26.983334	578.500000	1023.000000	1023.000000	2046.000000
31.959999	-0.054878	-32.432636	-9.887884	-10.876618	-5.898666	-5.769468	0.000000	-10.000000	-0.441667	27.133333	587.500000	1023.000000	1023.000000	2046.000000
31.980000	-0.055948	-33.065437	-9.842165	-10.909554	-6.229277	-6.084443	0.000000	-10.000000	-0.433333	27.016666	596.500000	1023.000000	1023.000000	2046.000000
32.000000	-0.057314	-33.872704	-9.879683	-10.888584	-6.505361	-6.599078	0.000000	-10.000000	-0.425000	26.916666	605.666687	1023.000000	1023.000000	2046.000000
32.020000	-0.058514	-34.581577	-10.090380	-11.006532	-6.629801	-6.854866	0.000000	-10.000000	-0.400000	26.483334	614.666687	1023.000000	1023.000000	2046.000000
32.040001	-0.059572	-35.207180	-10.349730	-11.133399	-6.719300	-7.004749	0.000000	-10.000000	-0.383333	25.833334	623.666687	1023.000000	1023.000000	2046.000000
32.060001	-0.060230	-35.595638	-10.488693	-11.230873	-6.802969	-7.073102	0.000000	-10.000000	-0.366667	25.183334	632.333313	1023.000000	1023.000000	2046.000000
32.080002	-0.059853	-35.373363	-10.488167	-11.103499	-6.670184	-7.111514	0.000000	-10.000000	-0.358333	24.533335	640.833313	1023.000000	1023.000000	2046.000000
32.099998	-0.058956	-34.842823	-10.439600	-10.838726	-6.506168	-7.058330	0.000000	-10.000000	-0.350000	24.066668	649.000000	1023.000000	1023.000000	2046.000000
32.119999	-0.058037	-34.299576	-10.406772	-10.671048	-6.366883	-6.854874	0.000000	-10.000000	-0.350000	23.600000	657.000000	1023.000000	1023.000000	2046.000000
32.139999	-0.057385	-33.914635	-10.265096	-10.512039	-6.349587	-6.787911	0.000000	-10.000000	-0.341667	23.300001	665.000000	1023.000000	1023.000000	2046.000000
32.160000	-0.056069	-33.137043	-10.151681	-10.271482	-6.007806	-6.706076	0.000000	-10.000000	-0.325000	23.083334	673.000000	1023.000000	1023.000000	2046.000000
32.180000	-0.054752	-32.358555	-10.028351	-10.108829	-5.761483	-6.459893	0.000000	-10.000000	-0.308333	22.966667	680.833313	1023.000000	1023.000000	2046.000000
32.200001	-0.053699	-31.735838	-9.877028	-9.915571	-5.633817	-6.309421	0.000000	-10.000000	-0.300000	22.733334	688.500000	1023.000000	1023.000000	2046.000000
32.220001	-0.052418	-30.978844	-9.678015	-9.689057	-5.455268	-6.156504	0.000000	-10.000000	-0.300000	22.650000	696.166687	1023.000000	1023.000000	2046.000000
32.240002	-0.050994	-30.137281	-9.456852	-9.476818	-5.174279	-6.029333	0.000000	-10.000000	-0.291667	22.350000	703.666687	1023.000000	1023.000000	2046.000000
32.259998	-0.049121	-29.030214	-9.273404	-9.267826	-4.719407	-5.769577	0.000000	-10.000000	-0.291667	21.933334	711.166687	1023.000000	1023.000000	2046.000000
32.279999	-0.046959	-27.752712	-9.011595	-8.985844	-4.342218	-5.413055	0.000000	-10.000000	-0.283333	21.683334	718.500000	1023.000000	1023.000000	2046.000000
32.299999	-0.044917	-26.545763	-8.698093	-8.721336	-4.077553	-5.048780	0.000000	-10.000000	-0.275000	21.466667	725.833313	1023.000000	1023.000000	2046.000000
32.320000	-0.043025	-25.427488	-8.390807	-8.374617	-3.774564	-4.887500	0.000000	-10.000000	-0.258333	21.283333	733.000000	1023.000000	1023.000000	2046.000000
32.340000	-0.041177	-24.335447	-8.014116	-8.080598	-3.430084	-4.810649	0.000000	-10.000000	-0.250000	20.933334	740.166687	1023.000000	1023.000000	2046.000000
32.360001	-0.039754	-23.494623	-7.798789	-7.968069	-3.072510	-4.655257	0.000000	-10.000000	-0.250000	20.383333	747.166687	1023.000000	1023.000000	2046.000000
32.380001	-0.039381	-23.274147	-7.673428	-8.050363	-2.981842	-4.568513	0.000000	-10.000000	-0.241667	20.066668	754.166687	1023.000000	1023.000000	2046.000000
32.400002	-0.039711	-23.469030	-7.639348	-8.223616	-3.027520	-4.578548	0.000000	-10.000000	-0.225000	19.516666	760.833313	1023.000000	1023.000000	2046.000000
32.419998	-0.039984	-23.630810	-7.629622	-8.326588	-2.953822	-4.720778	0.000000	-10.000000	-0.208333	19.066668	767.500000	1023.000000	1023.000000	2046.000000
32.439999	-0.039975	-23.625282	-7.661619	-8.435369	-2.835884	-4.692410	0.000000	-10.000000	-0.200000	18.700001	774.000000	1023.000000	1023.000000	2046.000000
32.459999	-0.039891	-23.575377	-7.613718	-8.568196	-2.802879	-4.590583	0.000000	-10.000000	-0.200000	18.366667	780.333313	1023.000000	1023.000000	2046.000000
32.480000	-0.039827	-23.537924	-7.511775	-8.725268	-2.771362	-4.529519	0.000000	-10.000000	-0.183333	18.033333	786.500000	1023.000000	1023.000000	2046.000000
32.500000	-0.039480	-23.332401	-7.293821	-8.722348	-2.743097	-4.573134	0.000000	-10.000000	-0.166667	17.416668	792.500000	1023.000000	1023.000000	2046.000000
32.520000	-0.038316	-22.644909	-7.079272	-8.573007	-2.509243	-4.483387	0.000000	-10.000000	-0.133333	16.833334	798.500000	1023.000000	1023.000000	2046.000000
32.540001	-0.036900	-21.807667	-6.864619	-8.423033	-2.296659	-4.223356	0.000000	-10.000000	-0.116667	16.316668	804.166687	1023.000000	1023.000000	2046.000000
32.560001	-0.035556	-21.013575	-6.600032	-8.311575	-2.169990	-3.931978	0.000000	-10.000000	-0.091667	15.616667	809.666687	1023.000000	1023.000000	2046.000000
32.580002	-0.034110	-20.159037	-6.267427	-8.033877	-1.975670	-3.882062	0.000000	-10.000000	-0.091667	14.466667	815.000000	1023.000000	1023.000000	2046.000000
32.599998	-0.032305	-19.092140	-5.916470	-7.781889	-1.724372	-3.669409	0.000000	-10.000000	-0.083333	13.333333	820.166687	1023.000000	1023.000000	2046.000000
32.619999	-0.030637	-18.106577	-5.724437	-7.505400	-1.472780	-3.403961	0.000000	-10.000000	-0.066667	12.000000	824.833313	1023.000000	1023.000000	2046.000000
32.639999	-0.029435	-17.396107	-5.478275	-7.343821	-1.387733	-3.186279	0.000000	-10.000000	-0.033333	10.750000	829.000000	1023.000000	1023.000000	2046.000000
32.660000	-0.028278	-16.712526	-5.149356	-7.115052	-1.347587	-3.100531	0.000000	-10.000000	-0.008333	9.300000	832.833313	1023.000000	1023.000000	2046.000000
32.680000	-0.026994	-15.953471	-4.935822	-6.840318	-1.203560	-2.973772	0.000000	-10.000000	0.000000	7.966667	836.166687	1023.000000	1023.000000	2046.000000
32.700001	-0.025955	-15.339424	-4.854810	-6.615722	-1.045626	-2.823266	0.000000	-10.000000	0.000000	6.883334	839.000000	1023.000000	1023.000000	2046.000000
32.720001	-0.025321	-14.964924	-4.762887	-6.495627	-1.055932	-2.650477	0.000000	-10.000000	0.000000	5.900000	841.333313	1023.000000	1023.000000	2046.000000
32.740002	-0.024871	-14.698540	-4.638005	-6.376387	-1.128461	-2.555687	0.000000	-10.000000	0.000000	5.133333	843.500000	1023.000000	1023.000000	2046.000000
32.759998	-0.024379	-14.407817	-4.535151	-6.209140	-1.103161	-2.560364	0.000000	-10.000000	0.008333	4.483334	845.500000	1023.000000	1023.000000	2046.000000
32.779999	-0.023905	-14.128133	-4.449072	-6.076080	-1.058108	-2.544873	0.000000	-10.000000	0.016667	3.783333	847.166687	1023.000000	1023.000000	2046.000000
32.799999	-0.023324	-13.784618	-4.374686	-5.956085	-1.005862	-2.447985	0.000000	-10.000000	0.025000	3.083333	848.666687	1023.000000	1023.000000	2046.000000
32.820000	-0.022690	-13.409615	-4.232135	-5.903095	-0.971751	-2.302634	0.000000	-10.000000	0.033333	1.950000	849.666687	1023.000000	1023.000000	2046.000000
32.840000	-0.022065	-13.040642	-4.070750	-5.762630	-1.007655	-2.199607	0.000000	-10.000000	0.041667	0.933333	850.500000	1023.000000	1023.000000	2046.000000
32.860001	-0.021754	-12.856400	-3.989817	-5.619635	-1.032514	-2.214435	0.000000	-10.000000	0.050000	0.166667	850.833313	1023.000000	1023.000000	2046.000000
32.880001	-0.021822	-12.896651	-3.959084	-5.546394	-1.118384	-2.272790	0.000000	-10.000000	0.050000	-0.800000	851.000000	1023.000000	1023.000000	2046.000000
32.900002	-0.021889	-12.936275	-4.009799	-5.453867	-1.143335	-2.329274	0.000000	-10.000000	0.050000	-1.983333	851.000000	1023.000000	1023.000000	2046.000000
32.919998	-0.021978	-12.988942	-3.994353	-5.525064	-1.255281	-2.214243	0.000000	-10.000000	0.058333	-3.683333	851.000000	1023.000000	1023.000000	2046.000000
32.939999	-0.022061	-13.038170	-3.880704	-5.450126	-1.532666	-2.174675	0.000000	-10.000000	0.058333	-4.983334	851.000000	1023.000000	1023.000000	2046.000000
32.959999	-0.022302	-13.180343	-3.970089	-5.273693	-1.679982	-2.256578	0.000000	-10.000000	0.075000	-6.316667	851.000000	1023.000000	1023.000000	2046.000000
32.980000	-0.022964	-13.571945	-4.068899	-5.196920	-1.954062	-2.352065	0.000000	-10.000000	0.083333	-7.533333	851.000000	1023.000000	1023.000000	2046.000000
33.000000	-0.024040	-14.207489	-4.259620	-5.140359	-2.194903	-2.612607	0.000000	-10.000000	0.100000	-8.616667	851.000000	1023.000000	1023.000000	2046.000000
33.020000	-0.025547	-15.098329	-4.369612	-5.177539	-2.658688	-2.892490	0.000000	-10.000000	0.108333	-9.533334	851.000000	1023.000000	1023.000000	2046.000000
33.040001	-0.027979	-16.535362	-4.634224	-5.306438	-3.240341	-3.354358	0.000000	-10.000000	0.116667	-10.316667	851.000000	1023.000000	1023.000000	2046.000000
33.060001	-0.031832	-18.812929	-5.053557	-5.604311	-4.115541	-4.039521	0.000000	-10.000000	0.133333	-11.316667	843.666687	1023.000000	1023.000000	2046.000000
33.080002	-0.035533	-21.000095	-5.567933	-5.942750	-4.851821	-4.637591	0.000000	-10.000000	0.150000	-12.666667	835.000000	1023.000000	1023.000000	2046.000000
33.099998	-0.038071	-22.499741	-5.953568	-6.109849	-5.340671	-5.095652	0.000000	-10.000000	0.183333	-14.166667	824.666687	1023.000000	1023.000000	2046.000000
33.119999	-0.039743	-23.488398	-6.333854	-6.117662	-5.643642	-5.393239	0.000000	-10.000000	0.208333	-15.483334	820.000000	1023.000000	1023.000000	2046.000000
33.139999	-0.040877	-24.158564	-6.572087	-6.094948	-6.009288	-5.482242	0.000000	-10.000000	0.233333	-16.483334	814.833313	1023.000000	1023.000000	2046.000000
33.160000	-0.041971	-24.804892	-6.773428	-6.083315	-6.360698	-5.587451	0.000000	-10.000000	0.250000	-17.350000	809.333313	1023.000000	1023.000000	2046.000000
33.180000	-0.043086	-25.464067	-6.919780	-6.035716	-6.710546	-5.798026	0.000000	-10.000000	0.266667	-18.133333	803.500000	1023.000000	1023.000000	2046.000000
33.200001	-0.043981	-25.992861	-7.045392	-6.044286	-6.924936	-5.978247	0.000000	-10.000000	0.300000	-18.866667	797.500000	1023.000000	1023.000000	2046.000000
33.220001	-0.044745	-26.444296	-7.143387	-6.101532	-7.128750	-6.070628	0.000000	-10.000000	0.333333	-19.516666	791.166687	1023.000000	1023.000000	2046.000000
33.240002	-0.045342	-26.797306	-7.311381	-6.161195	-7.241684	-6.083045	0.000000	-10.000000	0.366667	-20.200001	784.666687	1023.000000	1023.000000	2046.000000
33.259998	-0.045972	-27.169342	-7.390336	-6.230100	-7.440335	-6.108572	0.000000	-10.000000	0.383333	-20.799999	777.833313	1023.000000	1023.000000	2046.000000
33.279999	-0.046596	-27.538412	-7.425478	-6.262630	-7.672397	-6.177907	0.000000	-10.000000	0.391667	-21.283333	771.000000	1023.000000	1023.000000	2046.000000
33.299999	-0.047117	-27.846039	-7.519063	-6.332622	-7.774290	-6.220065	0.000000	-10.000000	0.400000	-21.683334	764.000000	1023.000000	1023.000000	2046.000000
33.320000	-0.047253	-27.926245	-7.476202	-6.350223	-7.876147	-6.223672	0.000000	-10.000000	0.416667	-22.133333	756.666687	1023.000000	1023.000000	2046.000000
33.340000	-0.046761	-27.635685	-7.366619	-6.177162	-7.936174	-6.155729	0.000000	-10.000000	0.433333	-22.700001	749.333313	1023.000000	1023.000000	2046.000000
33.360001	-0.046315	-27.372328	-7.275159	-5.987287	-8.000781	-6.109102	0.000000	-10.000000	0.450000	-23.233334	741.666687	1023.000000	1023.000000	2046.000000
33.380001	-0.046685	-27.590727	-7.270961	-5.985211	-8.219420	-6.115135	0.000000	-10.000000	0.466667	-23.750000	734.000000	1023.000000	1023.000000	2046.000000
33.400002	-0.047434	-28.033621	-7.284461	-6.045293	-8.508009	-6.195856	0.000000	-10.000000	0.491667	-24.116667	726.000000	1023.000000	1023.000000	2046.000000
33.419998	-0.048652	-28.753626	-7.233971	-6.209276	-8.845806	-6.464571	0.000000	-10.000000	0.508333	-24.400000	718.000000	1023.000000	1023.000000	2046.000000
33.439999	-0.050265	-29.706697	-7.402167	-6.569389	-9.029628	-6.705514	0.000000	-10.000000	0.525000	-24.800001	709.833313	1023.000000	1023.000000	2046.000000
33.459999	-0.051915	-30.681646	-7.581471	-6.934422	-9.303220	-6.862534	0.000000	-10.000000	0.525000	-25.033335	701.500000	1023.000000	1023.000000	2046.000000
33.480000	-0.053692	-31.731785	-7.796674	-7.352982	-9.612367	-6.969762	0.000000	-10.000000	0.541667	-25.233334	693.166687	1023.000000	1023.000000	2046.000000
33.500000	-0.055623	-32.873287	-7.969612	-7.776554	-9.972192	-7.154930	0.000000	-10.000000	0.541667	-25.266666	684.666687	1023.000000	1023.000000	2046.000000
33.520000	-0.057530	-34.000069	-8.055087	-8.091785	-10.389976	-7.463222	0.000000	-10.000000	0.541667	-25.366667	676.333313	1023.000000	1023.000000	2046.000000
33.540001	-0.059187	-34.979393	-8.179226	-8.427806	-10.678161	-7.694201	0.000000	-10.000000	0.533333	-25.533333	667.666687	1023.000000	1023.000000	2046.000000
33.560001	-0.060390	-35.690434	-8.377440	-8.654263	-10.811390	-7.847339	0.000000	-10.000000	0.533333	-25.716667	659.333313	1023.000000	1023.000000	2046.000000
33.580002	-0.061173	-36.152985	-8.471661	-8.877086	-10.962283	-7.841954	0.000000	-10.000000	0.541667	-25.916666	650.666687	1023.000000	1023.000000	2046.000000
33.599998	-0.061956	-36.615700	-8.547721	-9.052025	-11.100915	-7.915040	0.000000	-10.000000	0.550000	-26.100000	642.166687	1023.000000	1023.000000	2046.000000
33.619999	-0.062662	-37.033447	-8.572931	-9.242145	-11.261439	-7.956933	0.000000	-10.000000	0.550000	-26.150000	633.333313	1023.000000	1023.000000	2046.000000
33.639999	-0.063164	-37.330036	-8.528075	-9.318321	-11.378610	-8.105030	0.000000	-10.000000	0.550000	-26.166668	624.666687	1023.000000	1023.000000	2046.000000
33.660000	-0.063435	-37.490356	-8.543131	-9.349207	-11.342454	-8.255565	0.000000	-10.000000	0.550000	-26.266666	615.833313	1023.000000	1023.000000	2046.000000
33.680000	-0.063834	-37.725857	-8.531759	-9.424831	-11.394005	-8.375261	0.000000	-10.000000	0.550000	-26.200001	607.000000	1023.000000	1023.000000	2046.000000
33.700001	-0.064086	-37.874928	-8.540351	-9.600587	-11.456425	-8.277563	0.000000	-10.000000	0.558333	-26.316668	598.166687	1023.000000	1023.000000	2046.000000
33.720001	-0.064733	-38.257309	-8.568648	-9.721497	-11.599348	-8.367814	0.000000	-10.000000	0.558333	-26.216667	589.500000	1023.000000	1023.000000	2046.000000
33.740002	-0.065249	-38.561897	-8.615717	-9.793575	-11.696105	-8.456499	0.000000	-10.000000	0.558333	-26.216667	580.833313	1023.000000	1023.000000	2046.000000
33.759998	-0.065866	-38.926662	-8.585032	-9.874612	-11.857540	-8.609481	0.000000	-10.000000	0.550000	-26.183334	572.166687	1023.000000	1023.000000	2046.000000
33.779999	-0.066245	-39.150734	-8.621339	-9.862437	-11.910702	-8.756257	0.000000	-10.000000	0.558333	-26.233334	563.333313	1023.000000	1023.000000	2046.000000
33.799999	-0.066672	-39.403118	-8.686132	-9.917854	-12.000296	-8.798837	0.000000	-10.000000	0.558333	-26.266666	554.666687	1023.000000	1023.000000	2046.000000
33.820000	-0.067298	-39.772835	-8.779828	-10.077456	-12.145307	-8.770244	0.000000	-10.000000	0.558333	-26.299999	545.833313	1023.000000	1023.000000	2046.000000
33.840000	-0.068079	-40.234894	-8.853518	-10.186578	-12.339259	-8.855540	0.000000	-10.000000	0.541667	-26.200001	537.000000	1023.000000	1023.000000	2046.000000
33.860001	-0.068924	-40.733978	-8.880193	-10.219361	-12.514634	-9.119788	0.000000	-10.000000	0.541667	-26.150000	528.166687	1023.000000	1023.000000	2046.000000
33.880001	-0.069495	-41.071335	-8.876662	-10.309228	-12.609887	-9.275558	0.000000	-10.000000	0.541667	-25.983334	519.500000	1023.000000	1023.000000	2046.000000
33.900002	-0.069824	-41.265919	-8.972353	-10.385621	-12.571038	-9.336908	0.000000	-10.000000	0.550000	-25.950001	510.833344	1023.000000	1023.000000	2046.000000
33.919998	-0.070402	-41.607471	-9.146520	-10.514203	-12.602484	-9.344265	0.000000	-10.000000	0.541667	-25.866667	502.166656	1023.000000	1023.000000	2046.000000
33.939999	-0.071624	-42.329975	-9.271024	-10.683024	-12.880534	-9.495391	0.000000	-10.000000	0.541667	-25.866667	493.500000	1023.000000	1023.000000	2046.000000
33.959999	-0.073273	-43.304573	-9.384116	-10.947426	-13.208859	-9.764173	0.000000	-10.000000	0.541667	-25.733334	484.833344	1023.000000	1023.000000	2046.000000
33.980000	-0.074762	-44.184368	-9.497390	-11.150264	-13.433000	-10.103713	0.000000	-10.000000	0.541667	-25.733334	476.333344	1023.000000	1023.000000	2046.000000
34.000000	-0.076225	-45.049145	-9.666350	-11.515253	-13.623714	-10.243829	0.000000	-10.000000	0.541667	-25.700001	467.666656	1023.000000	1023.000000	2046.000000
34.020000	-0.077130	-45.584129	-9.831182	-11.627411	-13.721257	-10.404279	0.000000	-10.000000	0.533333	-25.733334	459.166656	1023.000000	1023.000000	2046.000000
34.040001	-0.077762	-45.957050	-9.970011	-11.634981	-13.818552	-10.533504	0.000000	-10.000000	0.541667	-25.816668	450.500000	1023.000000	1023.000000	2046.000000
34.060001	-0.078515	-46.402439	-10.092751	-11.684772	-13.961766	-10.663151	0.000000	-10.000000	0.541667	-25.816668	441.833344	1023.000000	1023.000000	2046.000000
34.080002	-0.079672	-47.086384	-10.275941	-11.766021	-14.097525	-10.946898	0.000000	-10.000000	0.541667	-25.900000	433.166656	1023.000000	1023.000000	2046.000000
34.099998	-0.080964	-47.849499	-10.423391	-11.911510	-14.319302	-11.195293	0.000000	-10.000000	0.541667	-25.700001	424.500000	1023.000000	1023.000000	2046.000000
34.119999	-0.083263	-49.208385	-10.671455	-12.132295	-14.748106	-11.656529	0.000000	-10.000000	0.533333	-25.716667	416.000000	1023.000000	1023.000000	2046.000000
34.139999	-0.086900	-51.357723	-11.088284	-12.509483	-15.381418	-12.378538	0.000000	-10.000000	0.525000	-25.383333	407.500000	1023.000000	1023.000000	2046.000000
34.160000	-0.091112	-53.847122	-11.621275	-12.955365	-16.121271	-13.149211	0.000000	-10.000000	0.508333	-25.150000	399.166656	1023.000000	1023.000000	2046.000000
34.180000	-0.094304	-55.733921	-12.139180	-13.312640	-16.567446	-13.714653	0.000000	-10.000000	0.500000	-24.733334	390.666656	1023.000000	1023.000000	2046.000000
34.200001	-0.096391	-56.967350	-12.583837	-13.541429	-16.843262	-13.998821	0.000000	-10.000000	0.500000	-24.550001	382.333344	1023.000000	1023.000000	2046.000000
34.220001	-0.097797	-57.798088	-12.913148	-13.605821	-17.061083	-14.218038	0.000000	-10.000000	0.500000	-24.416668	374.000000	1023.000000	1023.000000	2046.000000
34.240002	-0.099298	-58.684895	-13.180749	-13.693727	-17.353945	-14.456473	0.000000	-10.000000	0.516667	-24.350000	366.000000	1023.000000	1023.000000	2046.000000
34.259998	-0.100556	-59.428772	-13.380237	-13.804921	-17.577621	-14.665995	0.000000	-10.000000	0.525000	-24.266666	358.000000	1023.000000	1023.000000	2046.000000
34.279999	-0.101480	-59.974773	-13.574800	-13.882037	-17.679461	-14.838474	0.000000	-10.000000	0.525000	-24.116667	350.000000	1023.000000	1023.000000	2046.000000
34.299999	-0.102131	-60.359303	-13.820273	-13.941719	-17.692871	-14.904440	0.000000	-10.000000	0.500000	-23.800001	342.000000	1023.000000	1023.000000	2046.000000
34.320000	-0.102928	-60.830578	-14.037874	-14.166500	-17.785452	-14.840751	0.000000	-10.000000	0.475000	-23.533335	334.000000	1023.000000	1023.000000	2046.000000
34.340000	-0.103822	-61.358643	-14.159157	-14.306849	-17.965590	-14.927048	0.000000	-10.000000	0.441667	-23.200001	326.000000	1023.000000	1023.000000	2046.000000
34.360001	-0.104271	-61.624199	-14.296439	-14.317358	-17.898146	-15.112257	0.000000	-10.000000	0.416667	-22.866667	318.166656	1023.000000	1023.000000	2046.000000
34.380001	-0.104661	-61.854565	-14.391657	-14.467188	-17.905546	-15.090175	0.000000	-10.000000	0.400000	-22.516666	310.500000	1023.000000	1023.000000	2046.000000
34.400002	-0.104429	-61.717323	-14.446787	-14.595686	-17.824209	-14.850642	0.000000	-10.000000	0.400000	-22.283333	303.000000	1023.000000	1023.000000	2046.000000
34.419998	-0.103846	-61.372818	-14.368437	-14.550011	-17.750040	-14.704333	0.000000	-10.000000	0.400000	-22.083334	295.500000	1023.000000	1023.000000	2046.000000
34.439999	-0.103769	-61.327271	-14.323134	-14.536204	-17.752878	-14.715052	0.000000	-10.000000	0.383333	-21.966667	288.166656	1023.000000	1023.000000	2046.000000
34.459999	-0.104000	-61.463985	-14.401183	-14.554556	-17.667509	-14.840737	0.000000	-10.000000	0.375000	-21.633333	280.833344	1023.000000	1023.000000	2046.000000
34.480000	-0.104447	-61.728401	-14.535718	-14.720830	-17.647068	-14.824783	0.000000	-10.000000	0.358333	-21.283333	273.666656	1023.000000	1023.000000	2046.000000
34.500000	-0.105679	-62.456295	-14.668607	-15.044959	-17.854021	-14.888710	0.000000	-10.000000	0.358333	-20.950001	266.500000	1023.000000	1023.000000	2046.000000
34.520000	-0.107471	-63.515118	-14.813974	-15.449063	-18.097311	-15.154770	0.000000	-10.000000	0.350000	-20.733334	259.500000	1023.000000	1023.000000	2046.000000
34.540001	-0.109252	-64.567871	-14.996796	-15.901636	-18.223124	-15.446312	0.000000	-10.000000	0.358333	-20.750000	252.500000	1023.000000	1023.000000	2046.000000
34.560001	-0.110856	-65.515862	-15.148320	-16.420073	-18.376465	-15.571007	0.000000	-10.000000	0.375000	-20.633333	245.500000	1023.000000	1023.000000	2046.000000
34.580002	-0.112461	-66.464508	-15.392162	-16.880566	-18.462248	-15.729533	0.000000	-10.000000	0.366667	-20.550001	238.666672	1023.000000	1023.000000	2046.000000
34.599998	-0.114246	-67.519180	-15.633004	-17.397654	-18.620024	-15.868498	0.000000	-10.000000	0.358333	-20.166668	231.833328	1023.000000	1023.000000	2046.000000
34.619999	-0.115927	-68.512772	-15.753806	-17.814369	-18.860882	-16.083714	0.000000	-10.000000	0.341667	-19.816668	225.166672	1023.000000	1023.000000	2046.000000
34.639999	-0.117157	-69.239731	-15.874269	-18.111713	-18.974123	-16.279623	0.000000	-10.000000	0.350000	-19.416668	218.500000	1023.000000	1023.000000	2046.000000
34.660000	-0.117850	-69.649124	-15.968885	-18.364353	-18.977663	-16.338219	0.000000	-10.000000	0.333333	-19.116667	212.000000	1023.000000	1023.000000	2046.000000
34.680000	-0.118195	-69.853294	-16.108353	-18.582582	-18.871462	-16.290895	0.000000	-10.000000	0.316667	-18.933334	205.666672	1023.000000	1023.000000	2046.000000
34.700001	-0.118525	-70.048126	-16.117327	-18.765368	-18.881834	-16.283596	0.000000	-10.000000	0.300000	-18.816668	199.333328	1023.000000	1023.000000	2046.000000
34.720001	-0.118801	-70.211136	-16.136293	-18.954477	-18.909409	-16.210955	0.000000	-10.000000	0.316667	-18.550001	193.000000	1023.000000	1023.000000	2046.000000
34.740002	-0.118932	-70.288788	-16.070593	-19.028006	-18.913490	-16.276699	0.000000	-10.000000	0.308333	-18.116667	186.666672	1023.000000	1023.000000	2046.000000
34.759998	-0.118813	-70.218704	-16.059237	-19.055298	-18.796347	-16.307819	0.000000	-10.000000	0.291667	-17.600000	180.500000	1023.000000	1023.000000	2046.000000
34.779999	-0.118726	-70.167160	-16.179617	-19.104517	-18.607725	-16.275299	0.000000	-10.000000	0.258333	-17.266666	174.833328	1023.000000	1023.000000	2046.000000
34.799999	-0.118850	-70.240547	-16.195959	-19.263018	-18.634031	-16.147537	0.000000	-10.000000	0.250000	-17.000000	169.166672	1023.000000	1023.000000	2046.000000
34.820000	-0.119076	-70.373940	-16.225954	-19.282505	-18.682753	-16.182726	0.000000	-10.000000	0.241667	-16.700001	163.500000	1023.000000	1023.000000	2046.000000
34.840000	-0.119245	-70.473579	-16.186485	-19.293238	-18.761007	-16.232847	0.000000	-10.000000	0.225000	-16.250000	157.833328	1023.000000	1023.000000	2046.000000
34.860001	-0.119142	-70.412918	-16.192739	-19.295504	-18.712370	-16.212301	0.000000	-10.000000	0.216667	-15.666667	152.333328	1023.000000	1023.000000	2046.000000
34.880001	-0.119208	-70.451859	-16.309551	-19.300877	-18.679909	-16.161518	0.000000	-10.000000	0.208333	-15.183333	147.166672	1023.000000	1023.000000	2046.000000
34.900002	-0.119361	-70.542580	-16.447247	-19.396770	-18.677757	-16.020805	0.000000	-10.000000	0.200000	-14.733334	142.000000	1023.000000	1023.000000	2046.000000
34.919998	-0.119701	-70.743408	-16.485079	-19.408047	-18.792456	-16.057827	0.000000	-10.000000	0.183333	-14.150001	137.166672	1023.000000	1023.000000	2046.000000
34.939999	-0.119784	-70.792244	-16.476793	-19.440861	-18.800873	-16.073717	0.000000	-10.000000	0.166667	-13.300000	132.500000	1023.000000	1023.000000	2046.000000
34.959999	-0.119705	-70.745483	-16.608572	-19.413958	-18.710238	-16.012720	0.000000	-10.000000	0.141667	-12.433333	128.166672	1023.000000	1023.000000	2046.000000
34.980000	-0.119844	-70.827576	-16.741817	-19.527815	-18.669104	-15.888844	0.000000	-10.000000	0.116667	-11.633333	124.000000	1023.000000	1023.000000	2046.000000
35.000000	-0.120060	-70.955330	-16.705990	-19.578609	-18.767586	-15.903141	0.000000	-10.000000	0.100000	-10.900000	120.000000	1023.000000	1023.000000	2046.000000
35.020000	-0.119934	-70.880829	-16.731457	-19.566921	-18.670549	-15.911903	0.000000	-10.000000	0.091667	-10.150000	116.333336	1023.000000	1023.000000	2046.000000
35.040001	-0.119825	-70.816345	-16.851429	-19.580893	-18.550322	-15.833702	0.000000	-10.000000	0.075000	-9.500000	112.833336	1023.000000	1023.000000	2046.000000
35.060001	-0.120036	-70.941093	-16.934435	-19.648066	-18.603769	-15.754822	0.000000	-10.000000	0.066667	-9.066667	109.666664	1023.000000	1023.000000	2046.000000
35.080002	-0.120479	-71.202835	-16.965023	-19.647236	-18.708138	-15.882439	0.000000	-10.000000	0.066667	-8.733334	106.500000	1023.000000	1023.000000	2046.000000
35.099998	-0.121159	-71.605072	-17.136654	-19.778677	-18.776789	-15.912950	0.000000	-10.000000	0.066667	-8.366667	103.666664	1023.000000	1023.000000	2046.000000
35.119999	-0.122470	-72.379829	-17.336948	-20.017710	-18.981440	-16.043736	0.000000	-10.000000	0.066667	-7.966667	101.000000	1023.000000	1023.000000	2046.000000
35.139999	-0.123896	-73.222420	-17.565456	-20.242910	-19.179409	-16.234644	0.000000	-10.000000	0.058333	-7.650000	98.333336	1023.000000	1023.000000	2046.000000
35.160000	-0.125031	-73.893288	-17.629086	-20.396629	-19.378283	-16.489286	0.000000	-10.000000	0.058333	-7.583333	95.833336	1023.000000	1023.000000	2046.000000
35.180000	-0.125527	-74.186493	-17.709110	-20.641870	-19.370728	-16.464783	0.000000	-10.000000	0.058333	-7.516667	93.166664	1023.000000	1023.000000	2046.000000
35.200001	-0.125687	-74.280983	-17.800425	-20.668531	-19.367517	-16.444510	0.000000	-10.000000	0.058333	-7.450000	90.833336	1023.000000	1023.000000	2046.000000
35.220001	-0.125497	-74.168472	-17.867670	-20.510189	-19.347979	-16.442636	0.000000	-10.000000	0.075000	-7.483334	88.166664	1023.000000	1023.000000	2046.000000
35.240002	-0.125366	-74.091339	-17.905167	-20.351524	-19.353439	-16.481207	0.000000	-10.000000	0.075000	-7.716667	85.666664	1023.000000	1023.000000	2046.000000
35.259998	-0.125455	-74.143875	-17.894361	-20.341846	-19.401628	-16.506037	0.000000	-10.000000	0.083333	-8.033334	83.000000	1023.000000	1023.000000	2046.000000
35.279999	-0.125965	-74.445450	-17.993071	-20.380630	-19.471338	-16.600414	0.000000	-10.000000	0.075000	-8.016666	80.333336	1023.000000	1023.000000	2046.000000
35.299999	-0.127873	-75.573029	-18.194328	-20.579813	-19.838289	-16.960600	0.000000	-10.000000	0.075000	-7.766667	77.666664	1023.000000	1023.000000	2046.000000
35.320000	-0.131027	-77.436684	-18.588020	-20.880844	-20.405272	-17.562544	0.000000	-10.000000	0.075000	-7.183333	75.000000	1023.000000	1023.000000	2046.000000
35.340000	-0.134351	-79.401604	-19.057362	-21.177229	-20.968065	-18.198948	0.000000	-10.000000	0.066667	-6.616667	72.666664	1023.000000	1023.000000	2046.000000
35.360001	-0.136517	-80.681442	-19.530983	-21.460396	-21.258261	-18.431803	0.000000	-10.000000	0.066667	-6.283333	70.500000	1023.000000	1023.000000	2046.000000
35.380001	-0.137781	-81.428429	-19.947580	-21.534395	-21.401030	-18.545425	0.000000	-10.000000	0.058333	-6.366667	68.500000	1023.000000	1023.000000	2046.000000
35.400002	-0.138695	-81.968803	-20.220606	-21.540800	-21.561300	-18.646095	0.000000	-10.000000	0.066667	-6.766667	66.333336	1023.000000	1023.000000	2046.000000
35.419998	-0.139490	-82.438789	-20.302803	-21.507111	-21.819864	-18.809015	0.000000	-10.000000	0.066667	-7.133333	64.000000	1023.000000	1023.000000	2046.000000
35.439999	-0.139905	-82.683632	-20.485767	-21.450453	-21.824493	-18.922915	0.000000	-10.000000	0.075000	-7.316667	61.500000	1023.000000	1023.000000	2046.000000
35.459999	-0.140015	-82.748886	-20.619736	-21.489885	-21.820711	-18.818552	0.000000	-10.000000	0.075000	-7.283333	59.000000	1023.000000	1023.000000	2046.000000
35.480000	-0.140317	-82.927231	-20.828104	-21.551989	-21.799332	-18.747807	0.000000	-10.000000	0.075000	-7.100000	56.666668	1023.000000	1023.000000	2046.000000
35.500000	-0.140430	-82.994095	-20.796757	-21.554663	-21.893942	-18.748732	0.000000	-10.000000	0.066667	-6.900000	54.333332	1023.000000	1023.000000	2046.000000
35.520000	-0.140396	-82.974220	-20.827751	-21.481739	-21.842791	-18.821938	0.000000	-10.000000	0.058333	-6.700000	52.000000	1023.000000	1023.000000	2046.000000
35.540001	-0.140168	-82.839027	-20.907841	-21.514561	-21.709707	-18.706919	0.000000	-10.000000	0.050000	-6.500000	49.666668	1023.000000	1023.000000	2046.000000
35.560001	-0.140025	-82.754715	-20.936634	-21.586445	-21.640757	-18.590879	0.000000	-10.000000	0.050000	-6.283333	47.500000	1023.000000	1023.000000	2046.000000
35.580002	-0.139476	-82.430420	-20.814367	-21.531055	-21.537533	-18.547462	0.000000	-10.000000	0.050000	-6.150000	45.500000	1023.000000	1023.000000	2046.000000
35.599998	-0.138325	-81.750252	-20.656416	-21.448288	-21.336235	-18.309313	0.000000	-10.000000	0.050000	-6.200000	43.500000	1023.000000	1023.000000	2046.000000
35.619999	-0.137488	-81.255600	-20.613054	-21.386677	-21.100836	-18.155031	0.000000	-10.000000	0.050000	-6.300000	41.500000	1023.000000	1023.000000	2046.000000
35.639999	-0.137279	-81.131729	-20.507757	-21.419676	-21.120768	-18.083527	0.000000	-10.000000	0.050000	-6.250000	39.500000	1023.000000	1023.000000	2046.000000
35.660000	-0.137355	-81.177002	-20.406408	-21.450869	-21.102295	-18.217426	0.000000	-10.000000	0.050000	-6.083333	37.500000	1023.000000	1023.000000	2046.000000
35.680000	-0.137769	-81.421356	-20.487907	-21.665880	-21.028809	-18.238764	0.000000	-10.000000	0.050000	-6.050000	35.500000	1023.000000	1023.000000	2046.000000
35.700001	-0.138851	-82.061203	-20.635513	-22.028440	-21.105574	-18.291672	0.000000	-10.000000	0.058333	-6.366667	33.166668	1023.000000	1023.000000	2046.000000
35.720001	-0.140216	-82.867775	-20.586102	-22.381308	-21.385668	-18.514694	0.000000	-10.000000	0.058333	-6.866667	30.833334	1023.000000	1023.000000	2046.000000
35.740002	-0.141560	-83.662003	-20.660095	-22.708889	-21.517807	-18.775208	0.000000	-10.000000	0.058333	-7.216667	28.500000	1023.000000	1023.000000	2046.000000
35.759998	-0.142539	-84.240662	-20.836159	-23.079220	-21.511627	-18.813656	0.000000	-10.000000	0.050000	-7.233334	26.166666	1023.000000	1023.000000	2046.000000
35.779999	-0.143492	-84.803497	-20.873383	-23.398468	-21.641129	-18.890520	0.000000	-10.000000	0.050000	-6.966667	23.833334	1023.000000	1023.000000	2046.000000
35.799999	-0.144420	-85.352127	-20.809063	-23.671989	-21.785685	-19.085386	0.000000	-10.000000	0.050000	-6.616667	21.500000	1023.000000	1023.000000	2046.000000
35.820000	-0.144762	-85.554138	-20.892891	-23.841728	-21.706703	-19.112816	0.000000	-10.000000	0.050000	-6.283333	19.500000	1023.000000	1023.000000	2046.000000
35.840000	-0.144896	-85.633415	-20.911507	-23.980576	-21.698635	-19.042696	0.000000	-10.000000	0.050000	-6.016667	17.500000	1023.000000	1023.000000	2046.000000
35.860001	-0.144790	-85.570984	-20.747078	-24.023781	-21.722666	-19.077463	0.000000	-10.000000	0.050000	-5.583333	15.500000	1023.000000	1023.000000	2046.000000
35.880001	-0.144492	-85.394722	-20.650505	-24.075737	-21.658131	-19.010345	0.000000	-10.000000	0.050000	-4.783334	13.500000	1023.000000	1023.000000	2046.000000
35.900002	-0.143849	-85.014511	-20.678673	-24.132479	-21.430826	-18.772533	0.000000	-10.000000	0.050000	-4.050000	12.166667	1023.000000	1023.000000	2046.000000
35.919998	-0.143212	-84.638542	-20.586296	-24.095383	-21.293932	-18.662928	0.000000	-10.000000	0.041667	-2.083333	11.000000	1023.000000	1023.000000	2046.000000
35.939999	-0.142423	-84.171707	-20.451141	-23.965332	-21.147615	-18.607615	0.000000	-10.000000	0.025000	0.016667	10.500000	1023.000000	1023.000000	2046.000000
35.959999	-0.141371	-83.550201	-20.395626	-23.867620	-20.879873	-18.407084	0.000000	-10.000000	0.008333	2.700000	10.000000	1023.000000	1023.000000	2046.000000
35.980000	-0.140384	-82.967018	-20.321352	-23.794565	-20.708105	-18.143002	0.000000	-10.000000	-0.008333	4.633333	10.000000	1023.000000	1023.000000	2046.000000
36.000000	-0.139509	-82.449547	-20.193693	-23.582418	-20.594980	-18.078455	0.000000	-10.000000	-0.016667	6.650000	10.000000	1023.000000	1023.000000	2046.000000
36.020000	-0.138540	-81.877197	-20.046316	-23.470469	-20.483259	-17.877150	0.000000	-10.000000	-0.025000	8.550000	10.000000	1023.000000	1023.000000	2046.000000
36.040001	-0.137429	-81.220284	-19.995287	-23.333633	-20.245974	-17.645391	0.000000	-10.000000	-0.050000	10.266667	10.000000	1023.000000	1023.000000	2046.000000
36.060001	-0.136316	-80.562508	-19.999092	-23.240244	-19.984339	-17.338831	0.000000	-10.000000	-0.075000	11.916667	10.000000	1023.000000	1023.000000	2046.000000
36.080002	-0.135187	-79.895576	-19.889673	-23.065571	-19.817736	-17.122595	0.000000	-10.000000	-0.116667	13.300000	10.000000	1023.000000	1023.000000	2046.000000
36.099998	-0.134206	-79.315636	-19.761677	-22.910362	-19.671797	-16.971804	0.000000	-10.000000	-0.125000	14.550000	14.333333	1023.000000	1023.000000	2046.000000
36.119999	-0.132939	-78.567009	-19.627512	-22.777948	-19.427105	-16.734444	0.000000	-10.000000	-0.166667	16.050001	23.500000	1023.000000	1023.000000	2046.000000
36.139999	-0.131801	-77.894211	-19.604048	-22.696869	-19.119623	-16.473673	0.000000	-10.000000	-0.191667	17.350000	32.666668	1023.000000	1023.000000	2046.000000
36.160000	-0.130697	-77.242104	-19.576523	-22.544937	-18.842695	-16.277945	0.000000	-10.000000	-0.225000	18.200001	37.500000	1023.000000	1023.000000	2046.000000
36.180000	-0.129581	-76.582115	-19.453676	-22.388647	-18.629044	-16.110746	0.000000	-10.000000	-0.233333	18.783335	39.500000	1023.000000	1023.000000	2046.000000
36.200001	-0.128589	-75.995811	-19.311453	-22.268301	-18.455002	-15.961058	0.000000	-10.000000	-0.266667	19.783335	43.666668	1023.000000	1023.000000	2046.000000
36.220001	-0.127408	-75.298393	-19.247595	-22.134054	-18.171047	-15.745698	0.000000	-10.000000	-0.316667	21.283335	50.166668	1023.000000	1023.000000	2046.000000
36.240002	-0.126203	-74.585815	-19.297834	-22.000608	-17.787798	-15.499573	0.000000	-10.000000	-0.358333	22.616667	57.000000	1023.000000	1023.000000	2046.000000
36.259998	-0.125366	-74.091476	-19.316393	-21.884102	-17.614305	-15.276675	0.000000	-10.000000	-0.383333	23.733334	64.333336	1023.000000	1023.000000	2046.000000
36.279999	-0.124912	-73.822891	-19.313271	-21.778799	-17.531965	-15.198860	0.000000	-10.000000	-0.408333	24.700001	72.000000	1023.000000	1023.000000	2046.000000
36.299999	-0.124863	-73.794106	-19.303997	-21.774485	-17.497299	-15.218324	0.000000	-10.000000	-0.450000	25.650002	80.166664	1023.000000	1023.000000	2046.000000
36.320000	-0.124668	-73.678558	-19.297361	-21.812229	-17.403318	-15.165653	0.000000	-10.000000	-0.508333	26.750000	88.666664	1023.000000	1023.000000	2046.000000
36.340000	-0.123915	-73.233902	-19.298321	-21.766262	-17.163576	-15.005741	0.000000	-10.000000	-0.533333	27.666668	97.500000	1023.000000	1023.000000	2046.000000
36.360001	-0.122742	-72.540588	-19.310036	-21.774994	-16.824421	-14.631138	0.000000	-10.000000	-0.566667	28.366667	106.500000	1023.000000	1023.000000	2046.000000
36.380001	-0.121519	-71.817566	-19.181959	-21.510126	-16.645124	-14.480356	0.000000	-10.000000	-0.566667	28.850000	115.833336	1023.000000	1023.000000	2046.000000
36.400002	-0.119478	-70.611290	-18.981022	-21.098358	-16.358946	-14.172960	0.000000	-10.000000	-0.591667	29.250000	125.500000	1023.000000	1023.000000	2046.000000
36.419998	-0.117104	-69.208504	-18.706106	-20.555973	-16.111555	-13.834869	0.000000	-10.000000	-0.600000	29.733334	135.166672	1023.000000	1023.000000	2046.000000
36.439999	-0.114822	-67.860077	-18.518150	-20.145317	-15.743854	-13.452752	0.000000	-10.000000	-0.608333	30.233334	144.833328	1023.000000	1023.000000	2046.000000
36.459999	-0.113253	-66.932755	-18.365135	-19.843187	-15.521382	-13.203046	0.000000	-10.000000	-0.625000	30.766666	154.833328	1023.000000	1023.000000	2046.000000
36.480000	-0.113241	-66.925659	-18.325790	-19.672869	-15.584815	-13.342181	0.000000	-10.000000	-0.641667	31.050001	165.166672	1023.000000	1023.000000	2046.000000
36.500000	-0.115000	-67.964836	-18.584509	-19.715082	-15.883447	-13.781798	0.000000	-10.000000	-0.650000	31.183334	175.500000	1023.000000	1023.000000	2046.000000
36.520000	-0.117205	-69.268333	-19.001556	-19.973417	-16.202114	-14.091242	0.000000	-10.000000	-0.650000	31.183334	185.833328	1023.000000	1023.000000	2046.000000
36.540001	-0.118037	-69.760147	-19.354948	-20.153221	-16.177401	-14.074579	0.000000	-10.000000	-0.633333	30.883333	196.166672	1023.000000	1023.000000	2046.000000
36.560001	-0.117795	-69.617004	-19.552818	-20.095388	-16.058784	-13.910017	0.000000	-10.000000	-0.633333	30.900000	206.500000	1023.000000	1023.000000	2046.000000
36.580002	-0.117033	-69.166801	-19.560555	-19.864639	-15.988376	-13.753237	0.000000	-10.000000	-0.608333	30.866667	216.833328	1023.000000	1023.000000	2046.000000
36.599998	-0.116033	-68.575264	-19.449795	-19.583965	-15.922878	-13.618630	0.000000	-10.000000	-0.616667	31.066668	227.166672	1023.000000	1023.000000	2046.000000
36.619999	-0.114722	-67.800713	-19.377676	-19.318527	-15.692649	-13.411859	0.000000	-10.000000	-0.625000	31.066668	237.666672	1023.000000	1023.000000	2046.000000
36.639999	-0.113279	-66.947990	-19.322500	-19.155771	-15.419715	-13.050003	0.000000	-10.000000	-0.633333	31.200001	248.000000	1023.000000	1023.000000	2046.000000
36.660000	-0.111811	-66.080124	-19.242664	-18.893631	-15.166463	-12.777365	0.000000	-10.000000	-0.625000	31.533333	258.333344	1023.000000	1023.000000	2046.000000
36.680000	-0.110188	-65.121017	-19.109364	-18.554953	-14.894018	-12.562685	0.000000	-10.000000	-0.616667	31.366667	268.833344	1023.000000	1023.000000	2046.000000
36.700001	-0.108478	-64.110283	-18.866352	-18.260710	-14.692396	-12.290829	0.000000	-10.000000	-0.633333	31.400000	279.166656	1023.000000	1023.000000	2046.000000
36.720001	-0.106480	-62.929703	-18.708561	-17.909676	-14.337734	-11.973734	0.000000	-10.000000	-0.641667	31.200001	289.833344	1023.000000	1023.000000	2046.000000
36.740002	-0.104388	-61.693146	-18.512432	-17.632528	-13.959758	-11.588425	0.000000	-10.000000	-0.641667	31.300001	300.166656	1023.000000	1023.000000	2046.000000
36.759998	-0.102041	-60.306404	-18.226250	-17.289804	-13.597854	-11.192497	0.000000	-10.000000	-0.625000	30.900002	310.833344	1023.000000	1023.000000	2046.000000
36.779999	-0.099381	-58.734447	-17.788197	-16.797228	-13.276711	-10.872313	0.000000	-10.000000	-0.600000	30.700001	321.166656	1023.000000	1023.000000	2046.000000
36.799999	-0.096604	-57.093067	-17.385595	-16.339724	-12.873205	-10.494544	0.000000	-10.000000	-0.575000	30.466667	331.500000	1023.000000	1023.000000	2046.000000
36.820000	-0.094010	-55.559723	-17.014780	-15.997210	-12.387514	-10.160220	0.000000	-10.000000	-0.550000	30.316668	341.500000	1023.000000	1023.000000	2046.000000
36.840000	-0.091922	-54.325752	-16.734585	-15.741229	-11.959085	-9.890854	0.000000	-10.000000	-0.533333	29.700001	351.500000	1023.000000	1023.000000	2046.000000
36.860001	-0.090669	-53.585541	-16.414194	-15.613509	-11.812888	-9.744949	0.000000	-10.000000	-0.508333	28.950001	361.500000	1023.000000	1023.000000	2046.000000
36.880001	-0.090179	-53.295639	-16.141014	-15.540608	-11.805055	-9.808962	0.000000	-10.000000	-0.491667	28.250000	371.333344	1023.000000	1023.000000	2046.000000
36.900002	-0.089827	-53.087574	-16.126970	-15.568652	-11.638562	-9.753388	0.000000	-10.000000	-0.475000	27.900002	377.833344	1023.000000	1023.000000	2046.000000
36.919998	-0.089503	-52.896065	-16.099489	-15.648183	-11.491798	-9.656596	0.000000	-10.000000	-0.466667	27.666668	387.166656	1023.000000	1023.000000	2046.000000
36.939999	-0.088964	-52.577499	-15.904035	-15.579023	-11.459951	-9.634490	0.000000	-10.000000	-0.458333	27.416668	396.500000	1023.000000	1023.000000	2046.000000
36.959999	-0.088372	-52.228054	-15.620902	-15.528736	-11.439396	-9.639019	0.000000	-10.000000	-0.441667	27.150000	408.833344	1023.000000	1023.000000	2046.000000
36.980000	-0.087368	-51.634644	-15.396977	-15.475121	-11.182891	-9.579654	0.000000	-10.000000	-0.425000	26.800001	418.000000	1023.000000	1023.000000	2046.000000
37.000000	-0.086060	-50.861351	-15.141060	-15.401670	-10.917908	-9.400712	0.000000	-10.000000	-0.408333	26.500000	427.000000	1023.000000	1023.000000	2046.000000
37.020000	-0.084237	-49.784092	-14.785640	-15.217323	-10.637263	-9.143867	0.000000	-10.000000	-0.400000	26.283333	435.833344	1023.000000	1023.000000	2046.000000
37.040001	-0.082157	-48.554878	-14.427605	-14.929378	-10.299839	-8.898058	0.000000	-10.000000	-0.408333	26.000000	444.666656	1023.000000	1023.000000	2046.000000
37.060001	-0.080002	-47.281067	-13.907879	-14.638735	-10.095351	-8.639101	0.000000	-10.000000	-0.416667	25.833334	453.333344	1023.000000	1023.000000	2046.000000
37.080002	-0.077561	-45.838333	-13.564119	-14.315390	-9.605149	-8.353673	0.000000	-10.000000	-0.425000	25.600000	462.000000	1023.000000	1023.000000	2046.000000
37.099998	-0.075298	-44.500957	-13.208188	-14.038118	-9.202328	-8.052325	0.000000	-10.000000	-0.408333	25.266666	470.500000	1023.000000	1023.000000	2046.000000
37.119999	-0.072963	-43.121189	-12.856220	-13.723713	-8.789153	-7.752104	0.000000	-10.000000	-0.383333	24.850000	478.833344	1023.000000	1023.000000	2046.000000
37.139999	-0.070788	-41.835487	-12.455629	-13.357256	-8.506878	-7.515723	0.000000	-10.000000	-0.358333	24.133333	487.333344	1023.000000	1023.000000	2046.000000
37.160000	-0.068716	-40.610989	-12.056183	-12.968827	-8.226624	-7.359355	0.000000	-10.000000	-0.341667	23.766666	495.666656	1023.000000	1023.000000	2046.000000
37.180000	-0.066814	-39.487000	-11.706079	-12.684204	-7.971356	-7.125361	0.000000	-10.000000	-0.325000	23.233334	503.666656	1023.000000	1023.000000	2046.000000
37.200001	-0.065085	-38.465401	-11.470498	-12.475680	-7.652967	-6.866253	0.000000	-10.000000	-0.308333	22.716667	511.333344	1023.000000	1023.000000	2046.000000
37.220001	-0.063592	-37.583084	-11.288588	-12.239727	-7.400774	-6.653996	0.000000	-10.000000	-0.291667	22.150002	518.833313	1023.000000	1023.000000	2046.000000
37.240002	-0.062067	-36.681320	-10.992071	-11.963281	-7.232648	-6.493320	0.000000	-10.000000	-0.258333	21.700001	526.500000	1023.000000	1023.000000	2046.000000
37.259998	-0.060795	-35.929718	-10.717346	-11.727498	-7.122229	-6.362645	0.000000	-10.000000	-0.233333	21.100000	533.833313	1023.000000	1023.000000	2046.000000
37.279999	-0.059448	-35.133652	-10.498981	-11.535270	-6.899006	-6.200395	0.000000	-10.000000	-0.225000	20.816668	541.000000	1023.000000	1023.000000	2046.000000
37.299999	-0.058163	-34.374313	-10.396251	-11.377998	-6.546251	-6.053813	0.000000	-10.000000	-0.241667	20.200001	548.000000	1023.000000	1023.000000	2046.000000
37.320000	-0.056874	-33.612713	-10.187098	-11.217724	-6.332788	-5.875101	0.000000	-10.000000	-0.233333	19.983334	554.833313	1023.000000	1023.000000	2046.000000
37.340000	-0.055380	-32.729370	-9.903747	-10.963173	-6.105759	-5.756692	0.000000	-10.000000	-0.216667	19.366667	561.666687	1023.000000	1023.000000	2046.000000
37.360001	-0.054368	-32.131325	-9.550791	-10.754840	-6.128405	-5.697290	0.000000	-10.000000	-0.191667	19.233334	568.166687	1023.000000	1023.000000	2046.000000
37.380001	-0.053639	-31.700850	-9.479040	-10.627311	-5.923585	-5.670914	0.000000	-10.000000	-0.191667	18.966667	574.666687	1023.000000	1023.000000	2046.000000
37.400002	-0.053369	-31.540874	-9.417281	-10.640029	-5.845815	-5.637749	0.000000	-10.000000	-0.200000	18.900002	581.000000	1023.000000	1023.000000	2046.000000
37.419998	-0.052881	-31.252855	-9.277076	-10.579764	-5.796995	-5.599020	0.000000	-10.000000	-0.208333	18.550001	587.333313	1023.000000	1023.000000	2046.000000
37.439999	-0.052043	-30.757185	-9.032154	-10.410133	-5.749842	-5.565056	0.000000	-10.000000	-0.200000	18.216667	593.500000	1023.000000	1023.000000	2046.000000
37.459999	-0.051115	-30.208921	-8.839732	-10.269275	-5.620929	-5.478985	0.000000	-10.000000	-0.175000	17.683334	599.500000	1023.000000	1023.000000	2046.000000
37.480000	-0.049682	-29.361963	-8.569633	-10.077800	-5.446112	-5.268418	0.000000	-10.000000	-0.150000	17.083334	605.500000	1023.000000	1023.000000	2046.000000
37.500000	-0.048278	-28.532324	-8.480586	-9.714054	-5.223784	-5.113899	0.000000	-10.000000	-0.125000	16.466667	611.500000	1023.000000	1023.000000	2046.000000
37.520000	-0.047376	-27.999405	-8.374829	-9.380180	-5.140415	-5.103980	0.000000	-10.000000	-0.108333	15.816667	617.166687	1023.000000	1023.000000	2046.000000
37.540001	-0.047481	-28.061100	-8.209891	-9.254173	-5.345297	-5.251738	0.000000	-10.000000	-0.091667	15.333334	622.500000	1023.000000	1023.000000	2046.000000
37.560001	-0.048300	-28.545454	-8.214370	-9.235631	-5.513336	-5.582119	0.000000	-10.000000	-0.083333	14.716667	627.666687	1023.000000	1023.000000	2046.000000
37.580002	-0.050343	-29.752871	-8.389543	-9.390707	-5.897273	-6.075348	0.000000	-10.000000	-0.075000	14.033334	632.666687	1023.000000	1023.000000	2046.000000
37.599998	-0.053294	-31.496578	-8.717201	-9.625154	-6.509949	-6.644276	0.000000	-10.000000	-0.058333	12.850000	637.500000	1023.000000	1023.000000	2046.000000
37.619999	-0.055603	-32.861130	-9.090559	-9.829515	-6.882604	-7.058453	0.000000	-10.000000	-0.033333	11.483334	641.833313	1023.000000	1023.000000	2046.000000
37.639999	-0.056965	-33.666046	-9.329842	-9.882855	-7.149317	-7.304033	0.000000	-10.000000	-0.008333	9.783334	646.000000	1023.000000	1023.000000	2046.000000
37.660000	-0.057414	-33.931519	-9.575389	-9.829676	-7.145314	-7.381142	0.000000	-10.000000	0.000000	8.500000	649.666687	1023.000000	1023.000000	2046.000000
37.680000	-0.057386	-33.915047	-9.678756	-9.745936	-7.169214	-7.321141	0.000000	-10.000000	0.000000	7.316667	652.833313	1023.000000	1023.000000	2046.000000
37.700001	-0.057190	-33.799191	-9.719955	-9.569279	-7.180749	-7.329206	0.000000	-10.000000	0.000000	6.566667	655.333313	1023.000000	1023.000000	2046.000000
37.720001	-0.056957	-33.661297	-9.672100	-9.395835	-7.245578	-7.347785	0.000000	-10.000000	0.000000	6.000000	657.500000	1023.000000	1023.000000	2046.000000
37.740002	-0.056777	-33.555454	-9.608153	-9.289242	-7.296726	-7.361332	0.000000	-10.000000	0.008333	5.400000	660.166687	1023.000000	1023.000000	2046.000000
37.759998	-0.056516	-33.400799	-9.626079	-9.301879	-7.199955	-7.272886	0.000000	-10.000000	0.016667	4.966667	662.166687	1023.000000	1023.000000	2046.000000
37.779999	-0.056098	-33.153740	-9.656741	-9.271625	-7.020748	-7.204626	0.000000	-10.000000	0.016667	4.483334	664.166687	1023.000000	1023.000000	2046.000000
37.799999	-0.055277	-32.668430	-9.573118	-9.179241	-6.840554	-7.075516	0.000000	-10.000000	0.016667	4.500000	665.166687	1023.000000	1023.000000	2046.000000
37.820000	-0.054437	-32.172115	-9.543748	-9.059721	-6.596155	-6.972490	0.000000	-10.000000	0.008333	4.666667	666.833313	1023.000000	1023.000000	2046.000000
37.840000	-0.053525	-31.633226	-9.368844	-8.940817	-6.478583	-6.844982	0.000000	-10.000000	0.008333	5.016667	668.166687	1023.000000	1023.000000	2046.000000
37.860001	-0.052263	-30.887421	-9.203941	-8.802320	-6.238234	-6.642924	0.000000	-10.000000	0.000000	5.216667	669.833313	1023.000000	1023.000000	2046.000000
37.880001	-0.050745	-29.990583	-9.029976	-8.613981	-5.966015	-6.380610	0.000000	-10.000000	0.000000	5.166667	671.500000	1023.000000	1023.000000	2046.000000
37.900002	-0.049351	-29.166332	-8.808610	-8.485365	-5.721785	-6.150573	0.000000	-10.000000	0.000000	5.000000	672.833313	1023.000000	1023.000000	2046.000000
37.919998	-0.048113	-28.434902	-8.632735	-8.312520	-5.494198	-5.995449	0.000000	-10.000000	0.000000	4.833333	674.500000	1023.000000	1023.000000	2046.000000
37.939999	-0.047618	-28.142389	-8.492199	-8.256608	-5.420980	-5.972601	0.000000	-10.000000	0.000000	4.650000	676.166687	1023.000000	1023.000000	2046.000000
37.959999	-0.047886	-28.300581	-8.388943	-8.342168	-5.486096	-6.083374	0.000000	-10.000000	0.000000	4.283333	678.333313	1023.000000	1023.000000	2046.000000
37.980000	-0.048616	-28.732122	-8.543727	-8.676889	-5.411518	-6.099990	0.000000	-10.000000	0.000000	3.850000	680.000000	1023.000000	1023.000000	2046.000000
38.000000	-0.049542	-29.279398	-8.663648	-8.975313	-5.485944	-6.154494	0.000000	-10.000000	0.000000	3.683333	681.333313	1023.000000	1023.000000	2046.000000
38.020000	-0.050335	-29.748110	-8.766031	-9.130545	-5.563582	-6.287952	0.000000	-10.000000	0.008333	3.666667	682.500000	1023.000000	1023.000000	2046.000000
38.040001	-0.050991	-30.135733	-8.773178	-9.344683	-5.655142	-6.362730	0.000000	-10.000000	0.008333	3.700000	683.666687	1023.000000	1023.000000	2046.000000
38.060001	-0.051548	-30.465055	-8.756031	-9.583397	-5.690432	-6.435197	0.000000	-10.000000	0.008333	3.466667	684.833313	1023.000000	1023.000000	2046.000000
38.080002	-0.051750	-30.584505	-8.796012	-9.857869	-5.611849	-6.318776	0.000000	-10.000000	0.000000	3.183333	686.166687	1023.000000	1023.000000	2046.000000
38.099998	-0.051407	-30.381338	-8.730496	-9.837476	-5.536323	-6.277043	0.000000	-10.000000	0.000000	3.000000	687.333313	1023.000000	1023.000000	2046.000000
38.119999	-0.050701	-29.964319	-8.582313	-9.734095	-5.443092	-6.204820	0.000000	-10.000000	0.000000	2.883333	688.500000	1023.000000	1023.000000	2046.000000
38.139999	-0.049796	-29.429247	-8.326809	-9.606958	-5.379649	-6.115831	0.000000	-10.000000	0.000000	2.783333	689.500000	1023.000000	1023.000000	2046.000000
38.160000	-0.048749	-28.810812	-8.161600	-9.519098	-5.174550	-5.955564	0.000000	-10.000000	0.008333	2.550000	690.333313	1023.000000	1023.000000	2046.000000
38.180000	-0.047604	-28.134235	-7.988849	-9.471782	-4.940669	-5.732936	0.000000	-10.000000	0.025000	2.166667	691.166687	1023.000000	1023.000000	2046.000000
38.200001	-0.046397	-27.420668	-7.779732	-9.282456	-4.763322	-5.595157	0.000000	-10.000000	0.033333	1.500000	691.666687	1023.000000	1023.000000	2046.000000
38.220001	-0.045203	-26.714794	-7.551003	-9.059138	-4.632463	-5.472188	0.000000	-10.000000	0.033333	0.750000	692.000000	1023.000000	1023.000000	2046.000000
38.240002	-0.044319	-26.192343	-7.326798	-8.937901	-4.593428	-5.334216	0.000000	-10.000000	0.025000	-0.083333	692.000000	1023.000000	1023.000000	2046.000000
38.259998	-0.043503	-25.710182	-7.199658	-8.776451	-4.502563	-5.231510	0.000000	-10.000000	0.033333	-0.966667	692.000000	1023.000000	1023.000000	2046.000000
38.279999	-0.042965	-25.392160	-7.146475	-8.654308	-4.431032	-5.160346	0.000000	-10.000000	0.033333	-1.983333	692.000000	1023.000000	1023.000000	2046.000000
38.299999	-0.042705	-25.238771	-7.035344	-8.617897	-4.487349	-5.098181	0.000000	-10.000000	0.050000	-3.183333	692.000000	1023.000000	1023.000000	2046.000000
38.320000	-0.042567	-25.156822	-7.044199	-8.543281	-4.498856	-5.070487	0.000000	-10.000000	0.050000	-4.533333	692.000000	1023.000000	1023.000000	2046.000000
38.340000	-0.042821	-25.307167	-7.030755	-8.492857	-4.685809	-5.097746	0.000000	-10.000000	0.058333	-6.100000	692.000000	1023.000000	1023.000000	2046.000000
38.360001	-0.043097	-25.470093	-7.006971	-8.428350	-4.876236	-5.158534	0.000000	-10.000000	0.066667	-7.783333	692.000000	1023.000000	1023.000000	2046.000000
38.380001	-0.043531	-25.727112	-7.015152	-8.369072	-5.111825	-5.231062	0.000000	-10.000000	0.091667	-9.500000	692.000000	1023.000000	1023.000000	2046.000000
38.400002	-0.044222	-26.135260	-6.976585	-8.403053	-5.460718	-5.294903	0.000000	-10.000000	0.125000	-11.250000	692.000000	1023.000000	1023.000000	2046.000000
38.419998	-0.044872	-26.519241	-7.064145	-8.428226	-5.610905	-5.415967	0.000000	-10.000000	0.158333	-13.000000	688.666687	1023.000000	1023.000000	2046.000000
38.439999	-0.045332	-26.791216	-7.053660	-8.483644	-5.746248	-5.507663	0.000000	-10.000000	0.200000	-14.750000	680.833313	1023.000000	1023.000000	2046.000000
38.459999	-0.045515	-26.899401	-6.951753	-8.480207	-5.944389	-5.523052	0.000000	-10.000000	0.241667	-16.333334	671.000000	1023.000000	1023.000000	2046.000000
38.480000	-0.045528	-26.907070	-6.863909	-8.341755	-6.123455	-5.577951	0.000000	-10.000000	0.283333	-17.799999	662.500000	1023.000000	1023.000000	2046.000000
38.500000	-0.045888	-27.119913	-6.800198	-8.293056	-6.451376	-5.575282	0.000000	-10.000000	0.333333	-19.000000	656.500000	1023.000000	1023.000000	2046.000000
38.520000	-0.046559	-27.516344	-6.819613	-8.302690	-6.762140	-5.631901	0.000000	-10.000000	0.375000	-20.250000	650.166687	1023.000000	1023.000000	2046.000000
38.540001	-0.047296	-27.951765	-6.892081	-8.345444	-6.991981	-5.722260	0.000000	-10.000000	0.408333	-21.266666	643.500000	1023.000000	1023.000000	2046.000000
38.560001	-0.048282	-28.534836	-6.931892	-8.448387	-7.349206	-5.805351	0.000000	-10.000000	0.416667	-22.216667	636.333313	1023.000000	1023.000000	2046.000000
38.580002	-0.048884	-28.890587	-7.009102	-8.325490	-7.685422	-5.870573	0.000000	-10.000000	0.441667	-23.050001	628.833313	1023.000000	1023.000000	2046.000000
38.599998	-0.050169	-29.649874	-7.222282	-8.219292	-8.163958	-6.044343	0.000000	-10.000000	0.458333	-23.583334	621.000000	1023.000000	1023.000000	2046.000000
38.619999	-0.052257	-30.884098	-7.534600	-8.317016	-8.691491	-6.340991	0.000000	-10.000000	0.491667	-24.100000	613.166687	1023.000000	1023.000000	2046.000000
38.639999	-0.054719	-32.339180	-7.815902	-8.568397	-9.274656	-6.680225	0.000000	-10.000000	0.500000	-24.366667	605.166687	1023.000000	1023.000000	2046.000000
38.660000	-0.057141	-33.770061	-7.986655	-8.717894	-9.896297	-7.169216	0.000000	-10.000000	0.508333	-24.800001	597.166687	1023.000000	1023.000000	2046.000000
38.680000	-0.060020	-35.472004	-8.210123	-8.838729	-10.592107	-7.831044	0.000000	-10.000000	0.508333	-25.083334	589.000000	1023.000000	1023.000000	2046.000000
38.700001	-0.063655	-37.620388	-8.611340	-9.062525	-11.431620	-8.514905	0.000000	-10.000000	0.525000	-25.366667	580.666687	1023.000000	1023.000000	2046.000000
38.720001	-0.067120	-39.667988	-9.131805	-9.338030	-12.118283	-9.079867	0.000000	-10.000000	0.541667	-25.616667	572.333313	1023.000000	1023.000000	2046.000000
38.740002	-0.069742	-41.217281	-9.563797	-9.582848	-12.622707	-9.447930	0.000000	-10.000000	0.550000	-25.866667	563.666687	1023.000000	1023.000000	2046.000000
38.759998	-0.071723	-42.388401	-9.894633	-9.649955	-13.041722	-9.802089	0.000000	-10.000000	0.550000	-26.166668	555.166687	1023.000000	1023.000000	2046.000000
38.779999	-0.072918	-43.094547	-10.079709	-9.596085	-13.371215	-10.047538	0.000000	-10.000000	0.550000	-26.516666	546.333313	1023.000000	1023.000000	2046.000000
38.799999	-0.074142	-43.818199	-10.268559	-9.554916	-13.702162	-10.292562	0.000000	-10.000000	0.550000	-26.733334	537.500000	1023.000000	1023.000000	2046.000000
38.820000	-0.075289	-44.495522	-10.491974	-9.591028	-13.926684	-10.485835	0.000000	-10.000000	0.566667	-26.816668	528.500000	1023.000000	1023.000000	2046.000000
38.840000	-0.076358	-45.127312	-10.720533	-9.752477	-14.062272	-10.592030	0.000000	-10.000000	0.583333	-26.716667	519.500000	1023.000000	1023.000000	2046.000000
38.860001	-0.077443	-45.769077	-10.873631	-9.880566	-14.259119	-10.755764	0.000000	-10.000000	0.591667	-26.850000	510.500000	1023.000000	1023.000000	2046.000000
38.880001	-0.078157	-46.190907	-10.959018	-9.933922	-14.404293	-10.893672	0.000000	-10.000000	0.583333	-26.883333	501.500000	1023.000000	1023.000000	2046.000000
38.900002	-0.078989	-46.682560	-11.004095	-9.998670	-14.603891	-11.075906	0.000000	-10.000000	0.575000	-26.983334	495.500000	1023.000000	1023.000000	2046.000000
38.919998	-0.079839	-47.185081	-11.124798	-10.167570	-14.671103	-11.221610	0.000000	-10.000000	0.600000	-26.983334	486.500000	1023.000000	1023.000000	2046.000000
38.939999	-0.080407	-47.520481	-11.236674	-10.393797	-14.642781	-11.247229	0.000000	-10.000000	0.625000	-27.033333	477.500000	1023.000000	1023.000000	2046.000000
38.959999	-0.079892	-47.216286	-11.150805	-10.379469	-14.549727	-11.136283	0.000000	-10.000000	0.650000	-27.100000	465.500000	1023.000000	1023.000000	2046.000000
38.980000	-0.079352	-46.896957	-11.011139	-10.197629	-14.555518	-11.132671	0.000000	-10.000000	0.633333	-27.133333	456.500000	1023.000000	1023.000000	2046.000000
39.000000	-0.079575	-47.028969	-10.952651	-10.216497	-14.652260	-11.207560	0.000000	-10.000000	0.616667	-27.133333	447.500000	1023.000000	1023.000000	2046.000000
39.020000	-0.080245	-47.424831	-11.036649	-10.349554	-14.700764	-11.337866	0.000000	-10.000000	0.583333	-26.883333	438.500000	1023.000000	1023.000000	2046.000000
39.040001	-0.081396	-48.105305	-11.159033	-10.567789	-14.833130	-11.545350	0.000000	-10.000000	0.583333	-26.716667	429.500000	1023.000000	1023.000000	2046.000000
39.060001	-0.082836	-48.955833	-11.180329	-10.872008	-15.105480	-11.798016	0.000000	-10.000000	0.566667	-26.616667	420.500000	1023.000000	1023.000000	2046.000000
39.080002	-0.084489	-49.932705	-11.277082	-11.304509	-15.331624	-12.019490	0.000000	-10.000000	0.600000	-26.750000	411.500000	1023.000000	1023.000000	2046.000000
39.099998	-0.086565	-51.159664	-11.488135	-11.841924	-15.521317	-12.308287	0.000000	-10.000000	0.583333	-26.799999	402.500000	1023.000000	1023.000000	2046.000000
39.119999	-0.088593	-52.358601	-11.686543	-12.430248	-15.668217	-12.573593	0.000000	-10.000000	0.583333	-26.733334	393.666656	1023.000000	1023.000000	2046.000000
39.139999	-0.090459	-53.461113	-11.862113	-12.939953	-15.835805	-12.823241	0.000000	-10.000000	0.550000	-26.550001	384.833344	1023.000000	1023.000000	2046.000000
39.160000	-0.092168	-54.471325	-11.977244	-13.301949	-16.100483	-13.091650	0.000000	-10.000000	0.558333	-26.383333	376.000000	1023.000000	1023.000000	2046.000000
39.180000	-0.093733	-55.396061	-12.163238	-13.714898	-16.263498	-13.254424	0.000000	-10.000000	0.558333	-26.350000	367.166656	1023.000000	1023.000000	2046.000000
39.200001	-0.095183	-56.253098	-12.361092	-14.107794	-16.344271	-13.439942	0.000000	-10.000000	0.558333	-26.500000	358.333344	1023.000000	1023.000000	2046.000000
39.220001	-0.096139	-56.817989	-12.493992	-14.395920	-16.368952	-13.559124	0.000000	-10.000000	0.558333	-26.516666	349.500000	1023.000000	1023.000000	2046.000000
39.240002	-0.096571	-57.073711	-12.485768	-14.529814	-16.420176	-13.637956	0.000000	-10.000000	0.541667	-26.466667	340.666656	1023.000000	1023.000000	2046.000000
39.259998	-0.097038	-57.349361	-12.491747	-14.684505	-16.473753	-13.699356	0.000000	-10.000000	0.541667	-26.300001	331.833344	1023.000000	1023.000000	2046.000000
39.279999	-0.097694	-57.737095	-12.582098	-14.934880	-16.473564	-13.746554	0.000000	-10.000000	0.525000	-26.066668	323.000000	1023.000000	1023.000000	2046.000000
39.299999	-0.098065	-57.956509	-12.675890	-15.131145	-16.363466	-13.786008	0.000000	-10.000000	0.525000	-25.833334	314.166656	1023.000000	1023.000000	2046.000000
39.320000	-0.098262	-58.072685	-12.598216	-15.175276	-16.438133	-13.861059	0.000000	-10.000000	0.516667	-25.500000	305.500000	1023.000000	1023.000000	2046.000000
39.340000	-0.098630	-58.290272	-12.606960	-15.239263	-16.514542	-13.929508	0.000000	-10.000000	0.508333	-25.316668	297.166656	1023.000000	1023.000000	2046.000000
39.360001	-0.099060	-58.544739	-12.715088	-15.413278	-16.506660	-13.909713	0.000000	-10.000000	0.508333	-25.066668	288.666656	1023.000000	1023.000000	2046.000000
39.380001	-0.099716	-58.932331	-12.855140	-15.563386	-16.507450	-14.006354	0.000000	-10.000000	0.500000	-24.750000	280.333344	1023.000000	1023.000000	2046.000000
39.400002	-0.099855	-59.014336	-12.889242	-15.658061	-16.530653	-13.936379	0.000000	-10.000000	0.500000	-24.433334	272.000000	1023.000000	1023.000000	2046.000000
39.419998	-0.100155	-59.191471	-12.929373	-15.657627	-16.645615	-13.958858	0.000000	-10.000000	0.483333	-24.083334	264.000000	1023.000000	1023.000000	2046.000000
39.439999	-0.100719	-59.525040	-13.040690	-15.734308	-16.694460	-14.055580	0.000000	-10.000000	0.475000	-23.700001	256.000000	1023.000000	1023.000000	2046.000000
39.459999	-0.101423	-59.940937	-13.182870	-15.912318	-16.752733	-14.093017	0.000000	-10.000000	0.450000	-23.383335	248.000000	1023.000000	1023.000000	2046.000000
39.480000	-0.101654	-60.077438	-13.265792	-15.941435	-16.748631	-14.121580	0.000000	-10.000000	0.433333	-23.066668	240.000000	1023.000000	1023.000000	2046.000000
39.500000	-0.101986	-60.273903	-13.266370	-15.972583	-16.908527	-14.126422	0.000000	-10.000000	0.408333	-22.900002	232.333328	1023.000000	1023.000000	2046.000000
39.520000	-0.102537	-60.599495	-13.427423	-16.113680	-16.911860	-14.146532	0.000000	-10.000000	0.391667	-22.516666	224.666672	1023.000000	1023.000000	2046.000000
39.540001	-0.103253	-61.022755	-13.598713	-16.293123	-16.931355	-14.199562	0.000000	-10.000000	0.383333	-22.200001	217.333328	1023.000000	1023.000000	2046.000000
39.560001	-0.103623	-61.241306	-13.693278	-16.371447	-16.928732	-14.247851	0.000000	-10.000000	0.383333	-21.783333	209.833328	1023.000000	1023.000000	2046.000000
39.580002	-0.104078	-61.509960	-13.712971	-16.402491	-17.083288	-14.311211	0.000000	-10.000000	0.375000	-21.433334	202.666672	1023.000000	1023.000000	2046.000000
39.599998	-0.104630	-61.836422	-13.821863	-16.512449	-17.141195	-14.360917	0.000000	-10.000000	0.366667	-21.116667	195.500000	1023.000000	1023.000000	2046.000000
39.619999	-0.105333	-62.251507	-13.996870	-16.714190	-17.140398	-14.400048	0.000000	-10.000000	0.358333	-20.783335	188.500000	1023.000000	1023.000000	2046.000000
39.639999	-0.105849	-62.557007	-14.141745	-16.841543	-17.121927	-14.451794	0.000000	-10.000000	0.358333	-20.466667	181.500000	1023.000000	1023.000000	2046.000000
39.660000	-0.106244	-62.790142	-14.152585	-16.916111	-17.253925	-14.467522	0.000000	-10.000000	0.358333	-20.133333	174.500000	1023.000000	1023.000000	2046.000000
39.680000	-0.107099	-63.295246	-14.363214	-16.990295	-17.395679	-14.546058	0.000000	-10.000000	0.341667	-19.766666	167.833328	1023.000000	1023.000000	2046.000000
39.700001	-0.108688	-64.234741	-14.679783	-17.259378	-17.575857	-14.719724	0.000000	-10.000000	0.325000	-19.383333	161.166672	1023.000000	1023.000000	2046.000000
39.720001	-0.110562	-65.342216	-15.017886	-17.621550	-17.775621	-14.927162	0.000000	-10.000000	0.291667	-18.866667	154.833328	1023.000000	1023.000000	2046.000000
39.740002	-0.112382	-66.417793	-15.239867	-17.905415	-18.059858	-15.212654	0.000000	-10.000000	0.266667	-18.433332	148.500000	1023.000000	1023.000000	2046.000000
39.759998	-0.114149	-67.462273	-15.498945	-18.148258	-18.335028	-15.480042	0.000000	-10.000000	0.250000	-18.083334	142.500000	1023.000000	1023.000000	2046.000000
39.779999	-0.116001	-68.556564	-15.822786	-18.610826	-18.530197	-15.592758	0.000000	-10.000000	0.250000	-17.650000	136.500000	1023.000000	1023.000000	2046.000000
39.799999	-0.116802	-69.029976	-15.884851	-18.782631	-18.665081	-15.697414	0.000000	-10.000000	0.250000	-17.433334	130.500000	1023.000000	1023.000000	2046.000000
39.820000	-0.116942	-69.112755	-16.015131	-18.651426	-18.662394	-15.783804	0.000000	-10.000000	0.241667	-17.066668	124.500000	1023.000000	1023.000000	2046.000000
39.840000	-0.117012	-69.154007	-16.114862	-18.577595	-18.743984	-15.717568	0.000000	-10.000000	0.233333	-16.883333	118.833336	1023.000000	1023.000000	2046.000000
39.860001	-0.117706	-69.564102	-16.400284	-18.693264	-18.698053	-15.772502	0.000000	-10.000000	0.225000	-16.566668	113.166664	1023.000000	1023.000000	2046.000000
39.880001	-0.118420	-69.986450	-16.490482	-18.814756	-18.816101	-15.865106	0.000000	-10.000000	0.216667	-16.100000	107.833336	1023.000000	1023.000000	2046.000000
39.900002	-0.119966	-70.899757	-16.560614	-18.890636	-19.171381	-16.277126	0.000000	-10.000000	0.208333	-15.733334	104.166664	1023.000000	1023.000000	2046.000000
39.919998	-0.122781	-72.563347	-16.902466	-19.124441	-19.655403	-16.881035	0.000000	-10.000000	0.200000	-14.916667	99.000000	1023.000000	1023.000000	2046.000000
39.939999	-0.126609	-74.826050	-17.531332	-19.543676	-20.230024	-17.521011	0.000000	-10.000000	0.183333	-14.133333	93.833336	1023.000000	1023.000000	2046.000000
39.959999	-0.129855	-76.744522	-18.232553	-20.018064	-20.587811	-17.906094	0.000000	-10.000000	0.150000	-13.133333	87.333336	1023.000000	1023.000000	2046.000000
39.980000	-0.131480	-77.704964	-18.568953	-20.159319	-20.857391	-18.119301	0.000000	-10.000000	0.116667	-12.633333	83.000000	1023.000000	1023.000000	2046.000000
40.000000	-0.132679	-78.413582	-18.847355	-20.166695	-21.131380	-18.268152	0.000000	-10.000000	0.100000	-12.350000	79.000000	1023.000000	1023.000000	2046.000000
40.020000	-0.133583	-78.947380	-19.155405	-20.251480	-21.227505	-18.312988	0.000000	-10.000000	0.100000	-12.200000	74.833336	1023.000000	1023.000000	2046.000000
40.040001	-0.134459	-79.465034	-19.469055	-20.410217	-21.257017	-18.328739	0.000000	-10.000000	0.091667	-11.783334	70.666664	1023.000000	1023.000000	2046.000000
40.060001	-0.134995	-79.781914	-19.621290	-20.368032	-21.340391	-18.452198	0.000000	-10.000000	0.091667	-11.083334	66.666664	1023.000000	1023.000000	2046.000000
40.080002	-0.135201	-79.903870	-19.701328	-20.410221	-21.434656	-18.357666	0.000000	-10.000000	0.091667	-10.183333	63.000000	1023.000000	1023.000000	2046.000000
40.099998	-0.135334	-79.982468	-19.875088	-20.478174	-21.360422	-18.268780	0.000000	-10.000000	0.083333	-9.300000	59.666668	1023.000000	1023.000000	2046.000000
40.119999	-0.135550	-80.109863	-20.021015	-20.592607	-21.276056	-18.220182	0.000000	-10.000000	0.075000	-8.466667	56.500000	1023.000000	1023.000000	2046.000000
40.139999	-0.135547	-80.108116	-20.086061	-20.560547	-21.207233	-18.254274	0.000000	-10.000000	0.066667	-7.716667	53.666668	1023.000000	1023.000000	2046.000000
40.160000	-0.135239	-79.926079	-20.093300	-20.573114	-21.146915	-18.112747	0.000000	-10.000000	0.066667	-7.050000	51.000000	1023.000000	1023.000000	2046.000000
40.180000	-0.134762	-79.644279	-20.165794	-20.627407	-20.928722	-17.922354	0.000000	-10.000000	0.058333	-6.566667	48.666668	1023.000000	1023.000000	2046.000000
40.200001	-0.133799	-79.075111	-20.054090	-20.608540	-20.708817	-17.703669	0.000000	-10.000000	0.050000	-6.316667	46.500000	1023.000000	1023.000000	2046.000000
40.220001	-0.132937	-78.566040	-19.926552	-20.507578	-20.531540	-17.600372	0.000000	-10.000000	0.050000	-6.300000	44.500000	1023.000000	1023.000000	2046.000000
40.240002	-0.132456	-78.281326	-19.749613	-20.477600	-20.513245	-17.540873	0.000000	-10.000000	0.041667	-6.183333	42.500000	1023.000000	1023.000000	2046.000000
40.259998	-0.132437	-78.270409	-19.798897	-20.608723	-20.358315	-17.504478	0.000000	-10.000000	0.050000	-6.016667	40.500000	1023.000000	1023.000000	2046.000000
40.279999	-0.133144	-78.688240	-19.837614	-20.896242	-20.394709	-17.559679	0.000000	-10.000000	0.050000	-5.966667	38.500000	1023.000000	1023.000000	2046.000000
40.299999	-0.133998	-79.193024	-19.856552	-21.171099	-20.485750	-17.679626	0.000000	-10.000000	0.058333	-6.333333	36.333332	1023.000000	1023.000000	2046.000000
40.320000	-0.135228	-79.919640	-19.911608	-21.484854	-20.682842	-17.840336	0.000000	-10.000000	0.058333	-6.883334	34.000000	1023.000000	1023.000000	2046.000000
40.340000	-0.136543	-80.696770	-20.056313	-21.912092	-20.775166	-17.953199	0.000000	-10.000000	0.066667	-7.316667	31.666666	1023.000000	1023.000000	2046.000000
40.360001	-0.137963	-81.536331	-20.193153	-22.304890	-20.870600	-18.167686	0.000000	-10.000000	0.066667	-7.416667	29.166666	1023.000000	1023.000000	2046.000000
40.380001	-0.139055	-82.181786	-20.238453	-22.582115	-20.976507	-18.384714	0.000000	-10.000000	0.058333	-7.283333	26.833334	1023.000000	1023.000000	2046.000000
40.400002	-0.139755	-82.595291	-20.238493	-22.807201	-21.064608	-18.484989	0.000000	-10.000000	0.050000	-7.133333	24.166666	1023.000000	1023.000000	2046.000000
40.419998	-0.140243	-82.883575	-20.186106	-23.028078	-21.157654	-18.511740	0.000000	-10.000000	0.058333	-7.050000	21.833334	1023.000000	1023.000000	2046.000000
40.439999	-0.140668	-83.134796	-20.198318	-23.254925	-21.196978	-18.484579	0.000000	-10.000000	0.066667	-7.133333	19.500000	1023.000000	1023.000000	2046.000000
40.459999	-0.140760	-83.188965	-20.256086	-23.318157	-21.061661	-18.553057	0.000000	-10.000000	0.066667	-7.233334	17.166666	1023.000000	1023.000000	2046.000000
40.480000	-0.140432	-82.995186	-20.096941	-23.339539	-21.021387	-18.537323	0.000000	-10.000000	0.066667	-7.283333	14.833333	1023.000000	1023.000000	2046.000000
40.500000	-0.139786	-82.613762	-19.954786	-23.336794	-20.956617	-18.365561	0.000000	-10.000000	0.058333	-7.233334	12.166667	1023.000000	1023.000000	2046.000000
40.520000	-0.139406	-82.389053	-19.896608	-23.386959	-20.843075	-18.262411	0.000000	-10.000000	0.058333	-7.150000	9.833333	1023.000000	1023.000000	2046.000000
40.540001	-0.139192	-82.262428	-19.865175	-23.388132	-20.733667	-18.275457	0.000000	-10.000000	0.058333	-7.150000	7.333333	1023.000000	1023.000000	2046.000000
40.560001	-0.138476	-81.839462	-19.726444	-23.302059	-20.586645	-18.224316	0.000000	-10.000000	0.058333	-7.133333	5.000000	1023.000000	1023.000000	2046.000000
40.580002	-0.137843	-81.465157	-19.596275	-23.179743	-20.568668	-18.120472	0.000000	-10.000000	0.058333	-7.050000	2.666667	1023.000000	1023.000000	2046.000000
40.599998	-0.137583	-81.311363	-19.576050	-23.167988	-20.504707	-18.062622	0.000000	-10.000000	0.050000	-6.916667	0.666667	1023.000000	1023.000000	2046.000000
40.619999	-0.137363	-81.181648	-19.548969	-23.135685	-20.436161	-18.060837	0.000000	-10.000000	0.050000	-6.750000	-1.333333	1023.000000	1023.000000	2046.000000
40.639999	-0.136857	-80.882385	-19.431456	-23.007816	-20.451984	-17.991127	0.000000	-10.000000	0.050000	-6.583333	-3.333333	1023.000000	1023.000000	2046.000000
40.660000	-0.136368	-80.593582	-19.415461	-22.930876	-20.414824	-17.832422	0.000000	-10.000000	0.058333	-6.466667	-5.500000	1023.000000	1023.000000	2046.000000
40.680000	-0.136484	-80.662186	-19.479130	-22.966524	-20.377857	-17.838675	0.000000	-10.000000	0.058333	-6.366667	-7.500000	1023.000000	1023.000000	2046.000000
40.700001	-0.136486	-80.663208	-19.456511	-22.860146	-20.412043	-17.934511	0.000000	-10.000000	0.058333	-6.366667	-9.500000	1023.000000	1023.000000	2046.000000
40.720001	-0.136092	-80.430550	-19.400906	-22.797386	-20.423960	-17.808298	0.000000	-10.000000	0.050000	-6.383334	-11.833333	1023.000000	1023.000000	2046.000000
40.740002	-0.135935	-80.337791	-19.396935	-22.856695	-20.405466	-17.678696	0.000000	-10.000000	0.066667	-6.483334	-14.166667	1023.000000	1023.000000	2046.000000
40.759998	-0.136104	-80.437561	-19.488895	-22.834887	-20.325552	-17.788225	0.000000	-10.000000	0.066667	-6.516667	-16.500000	1023.000000	1023.000000	2046.000000
40.779999	-0.135854	-80.289520	-19.387409	-22.775625	-20.342735	-17.783751	0.000000	-10.000000	0.066667	-6.433333	-18.500000	1023.000000	1023.000000	2046.000000
40.799999	-0.135461	-80.057495	-19.355345	-22.717440	-20.303587	-17.681128	0.000000	-10.000000	0.058333	-6.216667	-20.500000	1023.000000	1023.000000	2046.000000
40.820000	-0.135538	-80.103104	-19.337111	-22.780920	-20.327967	-17.657103	0.000000	-10.000000	0.058333	-6.033334	-22.500000	1023.000000	1023.000000	2046.000000
40.840000	-0.135601	-80.140335	-19.353537	-22.735022	-20.298607	-17.753166	0.000000	-10.000000	0.066667	-5.933333	-24.500000	1023.000000	1023.000000	2046.000000
40.860001	-0.135368	-80.002716	-19.341808	-22.719223	-20.215851	-17.725830	0.000000	-10.000000	0.058333	-5.916667	-26.500000	1023.000000	1023.000000	2046.000000
40.880001	-0.135046	-79.812469	-19.241671	-22.639357	-20.251554	-17.679886	0.000000	-10.000000	0.058333	-5.866667	-28.500000	1023.000000	1023.000000	2046.000000
40.900002	-0.134739	-79.630943	-19.224096	-22.628845	-20.247503	-17.530500	0.000000	-10.000000	0.050000	-5.750000	-30.500000	1023.000000	1023.000000	2046.000000
40.919998	-0.135458	-80.055779	-19.390537	-22.717758	-20.312580	-17.634901	0.000000	-10.000000	0.050000	-5.566667	-32.500000	1023.000000	1023.000000	2046.000000
40.939999	-0.136807	-80.852905	-19.536856	-22.828493	-20.568041	-17.919516	0.000000	-10.000000	0.050000	-5.316667	-34.500000	1023.000000	1023.000000	2046.000000
40.959999	-0.137808	-81.444801	-19.677794	-23.003410	-20.711664	-18.051933	0.000000	-10.000000	0.050000	-5.083333	-36.333332	1023.000000	1023.000000	2046.000000
40.980000	-0.138402	-81.795570	-19.713091	-23.126825	-20.862917	-18.092737	0.000000	-10.000000	0.050000	-4.866667	-38.000000	1023.000000	1023.000000	2046.000000
41.000000	-0.138900	-82.089851	-19.840246	-23.289309	-20.853357	-18.106939	0.000000	-10.000000	0.050000	-4.616667	-39.666668	1023.000000	1023.000000	2046.000000
41.020000	-0.139340	-82.349960	-19.883165	-23.410263	-20.954142	-18.102388	0.000000	-10.000000	0.050000	-4.266667	-41.166668	1023.000000	1023.000000	2046.000000
41.040001	-0.139042	-82.173981	-19.934891	-23.117828	-20.867344	-18.253920	0.000000	-10.000000	0.050000	-3.683333	-42.666668	1023.000000	1023.000000	2046.000000
41.060001	-0.138409	-81.799950	-19.924910	-23.008581	-20.828283	-18.038179	0.000000	-10.000000	0.050000	-2.566667	-43.833332	1023.000000	1023.000000	2046.000000
41.080002	-0.138377	-81.780571	-20.026714	-22.985685	-20.793877	-17.974297	0.000000	-10.000000	0.033333	-0.983333	-44.666668	1023.000000	1023.000000	2046.000000
41.099998	-0.139345	-82.352654	-20.234356	-23.083963	-20.853937	-18.180393	0.000000	-10.000000	0.033333	0.883333	-45.000000	1023.000000	1023.000000	2046.000000
41.119999	-0.141306	-83.511948	-20.402060	-23.252485	-21.242788	-18.614618	0.000000	-10.000000	0.016667	2.733333	-45.000000	1023.000000	1023.000000	2046.000000
41.139999	-0.143775	-84.970940	-20.748135	-23.520466	-21.680342	-19.021999	0.000000	-10.000000	0.008333	4.933333	-45.000000	1023.000000	1023.000000	2046.000000
41.160000	-0.146177	-86.390488	-21.256693	-23.788673	-22.070805	-19.274321	0.000000	-10.000000	-0.008333	7.150000	-45.000000	1023.000000	1023.000000	2046.000000
41.180000	-0.148113	-87.534653	-21.763618	-23.987305	-22.272594	-19.511131	0.000000	-10.000000	-0.016667	9.033334	-45.000000	1023.000000	1023.000000	2046.000000
41.200001	-0.148991	-88.053734	-22.109291	-24.040316	-22.319021	-19.585110	0.000000	-10.000000	-0.025000	10.166667	-45.000000	1023.000000	1023.000000	2046.000000
41.220001	-0.149021	-88.071594	-22.268950	-23.931948	-22.330200	-19.540495	0.000000	-10.000000	-0.058333	10.933333	-45.000000	1023.000000	1023.000000	2046.000000
41.240002	-0.148645	-87.849449	-22.359041	-23.862869	-22.306444	-19.321098	0.000000	-10.000000	-0.091667	12.000000	-45.000000	1023.000000	1023.000000	2046.000000
41.259998	-0.148510	-87.769638	-22.534521	-23.822510	-22.194103	-19.218504	0.000000	-10.000000	-0.141667	13.450000	-22.666666	1023.000000	1023.000000	2046.000000
41.279999	-0.148325	-87.659882	-22.656736	-23.808308	-22.067329	-19.127508	0.000000	-10.000000	-0.166667	15.250000	0.833333	1023.000000	1023.000000	2046.000000
41.299999	-0.147608	-87.236542	-22.710049	-23.774384	-21.830751	-18.921360	0.000000	-10.000000	-0.200000	16.633333	26.333334	1023.000000	1023.000000	2046.000000
41.320000	-0.146445	-86.548973	-22.706652	-23.653763	-21.519667	-18.668894	0.000000	-10.000000	-0.225000	17.850000	31.166666	1023.000000	1023.000000	2046.000000
41.340000	-0.145245	-85.839668	-22.668589	-23.505219	-21.244059	-18.421804	0.000000	-10.000000	-0.275000	19.100000	37.000000	1023.000000	1023.000000	2046.000000
41.360001	-0.144015	-85.113121	-22.669243	-23.389923	-20.885862	-18.168091	0.000000	-10.000000	-0.316667	20.483334	43.000000	1023.000000	1023.000000	2046.000000
41.380001	-0.142829	-84.411896	-22.669214	-23.323307	-20.468760	-17.950617	0.000000	-10.000000	-0.350000	21.650000	49.833332	1023.000000	1023.000000	2046.000000
41.400002	-0.140958	-83.306282	-22.533813	-23.128477	-19.966322	-17.677673	0.000000	-10.000000	-0.366667	22.916668	56.833332	1023.000000	1023.000000	2046.000000
41.419998	-0.138266	-81.715073	-22.190525	-22.852505	-19.491402	-17.180643	0.000000	-10.000000	-0.383333	24.150002	64.333336	1023.000000	1023.000000	2046.000000
41.439999	-0.135823	-80.271484	-21.905636	-22.644739	-18.999350	-16.721760	0.000000	-10.000000	-0.416667	25.133333	72.000000	1023.000000	1023.000000	2046.000000
41.459999	-0.134040	-79.217598	-21.713478	-22.540791	-18.541681	-16.421646	0.000000	-10.000000	-0.450000	25.800001	80.333336	1023.000000	1023.000000	2046.000000
41.480000	-0.132923	-78.557396	-21.660305	-22.507370	-18.113874	-16.275848	0.000000	-10.000000	-0.466667	26.383333	88.833336	1023.000000	1023.000000	2046.000000
41.500000	-0.131980	-78.000397	-21.468845	-22.519783	-17.870247	-16.141520	0.000000	-10.000000	-0.450000	26.800001	97.666664	1023.000000	1023.000000	2046.000000
41.520000	-0.131423	-77.671173	-21.349562	-22.450312	-17.784170	-16.087132	0.000000	-10.000000	-0.441667	26.933334	106.500000	1023.000000	1023.000000	2046.000000
41.540001	-0.130999	-77.420387	-21.248516	-22.529087	-17.726398	-15.916388	0.000000	-10.000000	-0.458333	27.216667	115.500000	1023.000000	1023.000000	2046.000000
41.560001	-0.130878	-77.348984	-21.283321	-22.583530	-17.674173	-15.807956	0.000000	-10.000000	-0.483333	27.683334	121.500000	1023.000000	1023.000000	2046.000000
41.580002	-0.130608	-77.189064	-21.267715	-22.588438	-17.553371	-15.779542	0.000000	-10.000000	-0.500000	28.266668	130.666672	1023.000000	1023.000000	2046.000000
41.599998	-0.129931	-76.789047	-21.070248	-22.527515	-17.453394	-15.737889	0.000000	-10.000000	-0.508333	28.500000	140.000000	1023.000000	1023.000000	2046.000000
41.619999	-0.128745	-76.088478	-20.835140	-22.442791	-17.249542	-15.561002	0.000000	-10.000000	-0.541667	29.100000	152.500000	1023.000000	1023.000000	2046.000000
41.639999	-0.127166	-75.154900	-20.561987	-22.287560	-17.051596	-15.253757	0.000000	-10.000000	-0.566667	29.283333	162.000000	1023.000000	1023.000000	2046.000000
41.660000	-0.125193	-73.989243	-20.254963	-22.080164	-16.791128	-14.862988	0.000000	-10.000000	-0.583333	29.616667	171.666672	1023.000000	1023.000000	2046.000000
41.680000	-0.123256	-72.844307	-20.040941	-21.790604	-16.412279	-14.600481	0.000000	-10.000000	-0.566667	29.633333	181.500000	1023.000000	1023.000000	2046.000000
41.700001	-0.121107	-71.574059	-19.712065	-21.507000	-16.052101	-14.302889	0.000000	-10.000000	-0.575000	29.950001	191.500000	1023.000000	1023.000000	2046.000000
41.720001	-0.118406	-69.977806	-19.304241	-21.209576	-15.638447	-13.825539	0.000000	-10.000000	-0.583333	30.150000	201.500000	1023.000000	1023.000000	2046.000000
41.740002	-0.115683	-68.368790	-18.885712	-20.830885	-15.303262	-13.348930	0.000000	-10.000000	-0.600000	30.300001	208.166672	1023.000000	1023.000000	2046.000000
41.759998	-0.113181	-66.889801	-18.581495	-20.469336	-14.903627	-12.935343	0.000000	-10.000000	-0.600000	30.300001	218.166672	1023.000000	1023.000000	2046.000000
41.779999	-0.111042	-65.625778	-18.345385	-20.118382	-14.524844	-12.637169	0.000000	-10.000000	-0.600000	30.233334	228.166672	1023.000000	1023.000000	2046.000000
41.799999	-0.109006	-64.422394	-18.069139	-19.741690	-14.220778	-12.390790	0.000000	-10.000000	-0.600000	30.266666	241.500000	1023.000000	1023.000000	2046.000000
41.820000	-0.106545	-62.968094	-17.655266	-19.336781	-13.971433	-12.004617	0.000000	-10.000000	-0.600000	30.350000	248.166672	1023.000000	1023.000000	2046.000000
41.840000	-0.104183	-61.572258	-17.349224	-18.941206	-13.677403	-11.604425	0.000000	-10.000000	-0.575000	30.150002	258.500000	1023.000000	1023.000000	2046.000000
41.860001	-0.102245	-60.426647	-17.116072	-18.666330	-13.408175	-11.236070	0.000000	-10.000000	-0.550000	29.850000	265.500000	1023.000000	1023.000000	2046.000000
41.880001	-0.100591	-59.449551	-16.943663	-18.346865	-13.129978	-11.029046	0.000000	-10.000000	-0.558333	29.783335	275.833344	1023.000000	1023.000000	2046.000000
41.900002	-0.098748	-58.360004	-16.697268	-18.019056	-12.859775	-10.783908	0.000000	-10.000000	-0.583333	29.850000	282.166656	1023.000000	1023.000000	2046.000000
41.919998	-0.096808	-57.213581	-16.379623	-17.687786	-12.685588	-10.460585	0.000000	-10.000000	-0.608333	29.850000	292.166656	1023.000000	1023.000000	2046.000000
41.939999	-0.094790	-56.020981	-16.127001	-17.341721	-12.417961	-10.134299	0.000000	-10.000000	-0.600000	29.633333	305.166656	1023.000000	1023.000000	2046.000000
41.959999	-0.093389	-55.193188	-15.946078	-17.101051	-12.235986	-9.910072	0.000000	-10.000000	-0.583333	29.633333	318.500000	1023.000000	1023.000000	2046.000000
41.980000	-0.091936	-54.334133	-15.767497	-16.848640	-11.986530	-9.731468	0.000000	-10.000000	-0.566667	29.550001	331.500000	1023.000000	1023.000000	2046.000000
42.000000	-0.090370	-53.408543	-15.511478	-16.554958	-11.784884	-9.557221	0.000000	-10.000000	-0.550000	29.450001	338.166656	1023.000000	1023.000000	2046.000000
42.020000	-0.088498	-52.302414	-15.216472	-16.214169	-11.603589	-9.268185	0.000000	-10.000000	-0.541667	28.983334	348.166656	1023.000000	1023.000000	2046.000000
42.040001	-0.086921	-51.370441	-14.948889	-15.967096	-11.445490	-9.008965	0.000000	-10.000000	-0.525000	28.933334	358.000000	1023.000000	1023.000000	2046.000000
42.060001	-0.085747	-50.676395	-14.833008	-15.778334	-11.202663	-8.862391	0.000000	-10.000000	-0.491667	28.400000	371.000000	1023.000000	1023.000000	2046.000000
42.080002	-0.084967	-50.215622	-14.640357	-15.535613	-11.165954	-8.873699	0.000000	-10.000000	-0.466667	28.066668	380.500000	1023.000000	1023.000000	2046.000000
42.099998	-0.084411	-49.886921	-14.459414	-15.441027	-11.172821	-8.813658	0.000000	-10.000000	-0.450000	27.466667	386.833344	1023.000000	1023.000000	2046.000000
42.119999	-0.083883	-49.574596	-14.349158	-15.366504	-11.130747	-8.728187	0.000000	-10.000000	-0.433333	27.066668	396.166656	1023.000000	1023.000000	2046.000000
42.139999	-0.083339	-49.253151	-14.279015	-15.290366	-11.034617	-8.649153	0.000000	-10.000000	-0.416667	26.766666	405.333344	1023.000000	1023.000000	2046.000000
42.160000	-0.082258	-48.614269	-14.097238	-15.121365	-10.863586	-8.532081	0.000000	-10.000000	-0.400000	26.466667	414.500000	1023.000000	1023.000000	2046.000000
42.180000	-0.080741	-47.718166	-13.869129	-14.895378	-10.628917	-8.324741	0.000000	-10.000000	-0.391667	26.250000	420.333344	1023.000000	1023.000000	2046.000000
42.200001	-0.078552	-46.424335	-13.513467	-14.492316	-10.358765	-8.059788	0.000000	-10.000000	-0.391667	25.666668	429.000000	1023.000000	1023.000000	2046.000000
42.220001	-0.076212	-45.041328	-13.247907	-13.938503	-10.041503	-7.813416	0.000000	-10.000000	-0.375000	24.850000	440.500000	1023.000000	1023.000000	2046.000000
42.240002	-0.074401	-43.971279	-13.014841	-13.528017	-9.910792	-7.517629	0.000000	-10.000000	-0.366667	24.233334	449.166656	1023.000000	1023.000000	2046.000000
42.259998	-0.073920	-43.686649	-12.852782	-13.315263	-9.958089	-7.560514	0.000000	-10.000000	-0.358333	24.033333	454.666656	1023.000000	1023.000000	2046.000000
42.279999	-0.074537	-44.051144	-12.846699	-13.264496	-10.083929	-7.856019	0.000000	-10.000000	-0.341667	23.866667	462.666656	1023.000000	1023.000000	2046.000000
42.299999	-0.076298	-45.091911	-12.996871	-13.326289	-10.411646	-8.357107	0.000000	-10.000000	-0.333333	23.466667	473.333344	1023.000000	1023.000000	2046.000000
42.320000	-0.078593	-46.448345	-13.273758	-13.434751	-10.838256	-8.901583	0.000000	-10.000000	-0.316667	23.033335	481.333344	1023.000000	1023.000000	2046.000000
42.340000	-0.080109	-47.344421	-13.542189	-13.546655	-11.051208	-9.204370	0.000000	-10.000000	-0.300000	22.683334	486.666656	1023.000000	1023.000000	2046.000000
42.360001	-0.080368	-47.497738	-13.703204	-13.595453	-11.026693	-9.172387	0.000000	-10.000000	-0.275000	21.983334	494.166656	1023.000000	1023.000000	2046.000000
42.380001	-0.080051	-47.310215	-13.808970	-13.495353	-10.918310	-9.087582	0.000000	-10.000000	-0.233333	21.283335	504.000000	1023.000000	1023.000000	2046.000000
42.400002	-0.079758	-47.136894	-13.837582	-13.365088	-10.843975	-9.090251	0.000000	-10.000000	-0.216667	20.700001	511.166656	1023.000000	1023.000000	2046.000000
42.419998	-0.079154	-46.780174	-13.811317	-13.172768	-10.720215	-9.075873	0.000000	-10.000000	-0.233333	20.683334	518.166687	1023.000000	1023.000000	2046.000000
42.439999	-0.078323	-46.289112	-13.714993	-12.976680	-10.565717	-9.031722	0.000000	-10.000000	-0.266667	20.833334	525.000000	1023.000000	1023.000000	2046.000000
42.459999	-0.077162	-45.602955	-13.630385	-12.766087	-10.328373	-8.878111	0.000000	-10.000000	-0.300000	20.983334	531.833313	1023.000000	1023.000000	2046.000000
42.480000	-0.075793	-44.793903	-13.467558	-12.632649	-10.113400	-8.580297	0.000000	-10.000000	-0.283333	21.016666	536.333313	1023.000000	1023.000000	2046.000000
42.500000	-0.074577	-44.075184	-13.361317	-12.491185	-9.847791	-8.374889	0.000000	-10.000000	-0.266667	20.583334	543.333313	1023.000000	1023.000000	2046.000000
42.520000	-0.073531	-43.456715	-13.266309	-12.312502	-9.600163	-8.277742	0.000000	-10.000000	-0.250000	20.166666	552.666687	1023.000000	1023.000000	2046.000000
42.540001	-0.072572	-42.890171	-13.139145	-12.098433	-9.366541	-8.286053	0.000000	-10.000000	-0.250000	19.883333	559.666687	1023.000000	1023.000000	2046.000000
42.560001	-0.071096	-42.017750	-12.910214	-11.952089	-9.077641	-8.077806	0.000000	-10.000000	-0.241667	19.883333	564.166687	1023.000000	1023.000000	2046.000000
42.580002	-0.069213	-40.904984	-12.630604	-11.719959	-8.754834	-7.799587	0.000000	-10.000000	-0.233333	19.616667	568.666687	1023.000000	1023.000000	2046.000000
42.599998	-0.067007	-39.601353	-12.279139	-11.418434	-8.464505	-7.439274	0.000000	-10.000000	-0.208333	18.600000	577.500000	1023.000000	1023.000000	2046.000000
42.619999	-0.065034	-38.434948	-12.013629	-11.142514	-8.079054	-7.199750	0.000000	-10.000000	-0.191667	17.600000	584.166687	1023.000000	1023.000000	2046.000000
42.639999	-0.063575	-37.572609	-11.703346	-10.969192	-7.824376	-7.075696	0.000000	-10.000000	-0.150000	16.683334	590.333313	1023.000000	1023.000000	2046.000000
42.660000	-0.062745	-37.082436	-11.425230	-10.827013	-7.666067	-7.164124	0.000000	-10.000000	-0.125000	15.800000	595.666687	1023.000000	1023.000000	2046.000000
42.680000	-0.062293	-36.815151	-11.193647	-10.876999	-7.603916	-7.140590	0.000000	-10.000000	-0.091667	14.583333	602.833313	1023.000000	1023.000000	2046.000000
42.700001	-0.062205	-36.763256	-11.068009	-11.066504	-7.581965	-7.046777	0.000000	-10.000000	-0.083333	13.533333	608.166687	1023.000000	1023.000000	2046.000000
42.720001	-0.062646	-37.023647	-11.082022	-11.244864	-7.591578	-7.105182	0.000000	-10.000000	-0.066667	12.816667	611.333313	1023.000000	1023.000000	2046.000000
42.740002	-0.063346	-37.437572	-11.135674	-11.390801	-7.635786	-7.275313	0.000000	-10.000000	-0.058333	12.216667	614.166687	1023.000000	1023.000000	2046.000000
42.759998	-0.063779	-37.693329	-11.129801	-11.510849	-7.625098	-7.427580	0.000000	-10.000000	-0.041667	11.233334	618.333313	1023.000000	1023.000000	2046.000000
42.779999	-0.063998	-37.822838	-11.001954	-11.628392	-7.678096	-7.514395	0.000000	-10.000000	-0.025000	10.333334	622.333313	1023.000000	1023.000000	2046.000000
42.799999	-0.063828	-37.722061	-10.884254	-11.777930	-7.641340	-7.418537	0.000000	-10.000000	-0.008333	9.316667	626.000000	1023.000000	1023.000000	2046.000000
42.820000	-0.063363	-37.447567	-10.732085	-11.843897	-7.577660	-7.293926	0.000000	-10.000000	0.000000	8.050000	629.333313	1023.000000	1023.000000	2046.000000
42.840000	-0.062927	-37.189892	-10.571648	-11.827274	-7.520588	-7.270380	0.000000	-10.000000	0.000000	6.716667	632.166687	1023.000000	1023.000000	2046.000000
42.860001	-0.062340	-36.843143	-10.370036	-11.687410	-7.438059	-7.347638	0.000000	-10.000000	0.008333	5.066667	634.500000	1023.000000	1023.000000	2046.000000
42.880001	-0.061472	-36.330044	-10.117211	-11.624006	-7.402712	-7.186115	0.000000	-10.000000	0.025000	3.233333	636.500000	1023.000000	1023.000000	2046.000000
42.900002	-0.060173	-35.562279	-9.887450	-11.482504	-7.237702	-6.954623	0.000000	-10.000000	0.041667	1.100000	638.000000	1023.000000	1023.000000	2046.000000
42.919998	-0.059416	-35.115074	-9.713308	-11.449924	-7.162224	-6.789617	0.000000	-10.000000	0.050000	-1.000000	638.833313	1023.000000	1023.000000	2046.000000
42.939999	-0.059058	-34.903343	-9.579696	-11.273987	-7.157012	-6.892649	0.000000	-10.000000	0.050000	-2.783333	639.000000	1023.000000	1023.000000	2046.000000
42.959999	-0.058753	-34.723232	-9.457371	-11.140832	-7.182950	-6.942080	0.000000	-10.000000	0.050000	-4.616667	639.000000	1023.000000	1023.000000	2046.000000
42.980000	-0.058399	-34.513920	-9.245586	-10.987735	-7.332525	-6.948073	0.000000	-10.000000	0.066667	-6.366667	639.000000	1023.000000	1023.000000	2046.000000
43.000000	-0.057857	-34.193279	-9.119263	-10.937555	-7.378934	-6.757526	0.000000	-10.000000	0.075000	-8.066667	639.000000	1023.000000	1023.000000	2046.000000
43.020000	-0.057926	-34.234058	-9.068644	-10.903029	-7.546918	-6.715468	0.000000	-10.000000	0.100000	-9.483334	639.000000	1023.000000	1023.000000	2046.000000
43.040001	-0.058341	-34.479599	-9.079515	-10.881586	-7.728908	-6.789590	0.000000	-10.000000	0.116667	-10.850000	639.000000	1023.000000	1023.000000	2046.000000
43.060001	-0.059090	-34.922031	-9.091260	-10.793264	-8.016644	-7.020864	0.000000	-10.000000	0.158333	-12.200000	639.000000	1023.000000	1023.000000	2046.000000
43.080002	-0.059846	-35.368702	-9.138485	-10.769874	-8.259626	-7.200717	0.000000	-10.000000	0.200000	-14.133333	629.500000	1023.000000	1023.000000	2046.000000
43.099998	-0.060463	-35.733341	-9.164318	-10.754800	-8.524774	-7.289451	0.000000	-10.000000	0.233333	-15.583334	620.000000	1023.000000	1023.000000	2046.000000
43.119999	-0.060850	-35.962238	-9.143147	-10.793069	-8.759027	-7.266996	0.000000	-10.000000	0.258333	-16.966667	608.500000	1023.000000	1023.000000	2046.000000
43.139999	-0.061484	-36.337162	-9.174095	-10.801879	-9.000618	-7.360570	0.000000	-10.000000	0.266667	-17.683334	604.500000	1023.000000	1023.000000	2046.000000
43.160000	-0.062390	-36.872368	-9.219674	-10.806641	-9.242924	-7.603132	0.000000	-10.000000	0.300000	-18.766666	598.500000	1023.000000	1023.000000	2046.000000
43.180000	-0.062973	-37.217216	-9.167928	-10.796876	-9.422229	-7.830183	0.000000	-10.000000	0.333333	-19.750000	592.333313	1023.000000	1023.000000	2046.000000
43.200001	-0.062874	-37.158504	-9.046827	-10.724048	-9.537566	-7.850064	0.000000	-10.000000	0.375000	-20.633333	585.833313	1023.000000	1023.000000	2046.000000
43.220001	-0.062701	-37.056099	-8.947030	-10.673303	-9.666039	-7.769726	0.000000	-10.000000	0.391667	-21.283333	579.000000	1023.000000	1023.000000	2046.000000
43.240002	-0.062768	-37.096073	-8.962314	-10.679984	-9.752972	-7.700805	0.000000	-10.000000	0.408333	-21.750000	571.833313	1023.000000	1023.000000	2046.000000
43.259998	-0.063300	-37.410324	-8.914106	-10.682206	-10.014367	-7.799646	0.000000	-10.000000	0.408333	-22.166668	564.500000	1023.000000	1023.000000	2046.000000
43.279999	-0.064136	-37.904327	-8.919972	-10.832891	-10.287959	-7.863506	0.000000	-10.000000	0.425000	-22.533333	557.166687	1023.000000	1023.000000	2046.000000
43.299999	-0.064945	-38.382668	-8.873051	-10.828575	-10.569685	-8.111355	0.000000	-10.000000	0.433333	-23.016666	549.666687	1023.000000	1023.000000	2046.000000
43.320000	-0.065726	-38.844307	-8.999620	-10.630207	-10.762926	-8.451555	0.000000	-10.000000	0.441667	-23.316668	542.000000	1023.000000	1023.000000	2046.000000
43.340000	-0.066944	-39.563721	-9.229529	-10.622626	-11.077606	-8.633959	0.000000	-10.000000	0.450000	-23.716667	534.000000	1023.000000	1023.000000	2046.000000
43.360001	-0.068925	-40.734898	-9.531917	-10.731093	-11.501806	-8.970082	0.000000	-10.000000	0.483333	-24.083334	526.000000	1023.000000	1023.000000	2046.000000
43.380001	-0.070929	-41.918823	-9.654398	-10.931900	-12.052170	-9.280356	0.000000	-10.000000	0.516667	-24.516666	518.000000	1023.000000	1023.000000	2046.000000
43.400002	-0.073194	-43.257774	-9.859525	-11.099627	-12.553492	-9.745132	0.000000	-10.000000	0.525000	-24.666668	510.000000	1023.000000	1023.000000	2046.000000
43.419998	-0.076334	-45.113632	-10.154949	-11.298181	-13.194860	-10.465641	0.000000	-10.000000	0.516667	-24.766666	501.833344	1023.000000	1023.000000	2046.000000
43.439999	-0.080246	-47.425430	-10.658543	-11.598878	-13.915339	-11.252670	0.000000	-10.000000	0.516667	-24.766666	493.500000	1023.000000	1023.000000	2046.000000
43.459999	-0.083576	-49.393158	-11.220335	-11.820910	-14.442065	-11.909849	0.000000	-10.000000	0.516667	-24.966667	485.166656	1023.000000	1023.000000	2046.000000
43.480000	-0.085830	-50.725590	-11.561986	-11.966773	-14.897630	-12.299203	0.000000	-10.000000	0.508333	-25.133333	476.833344	1023.000000	1023.000000	2046.000000
43.500000	-0.087303	-51.596275	-11.837021	-12.062240	-15.210016	-12.487000	0.000000	-10.000000	0.500000	-25.283333	468.500000	1023.000000	1023.000000	2046.000000
43.520000	-0.088373	-52.228615	-12.068440	-12.123930	-15.428094	-12.608152	0.000000	-10.000000	0.516667	-25.516666	460.000000	1023.000000	1023.000000	2046.000000
43.540001	-0.089502	-52.895721	-12.277946	-12.148725	-15.660781	-12.808271	0.000000	-10.000000	0.525000	-25.650002	451.500000	1023.000000	1023.000000	2046.000000
43.560001	-0.090754	-53.635513	-12.476081	-12.248575	-15.883370	-13.027487	0.000000	-10.000000	0.533333	-25.833334	442.833344	1023.000000	1023.000000	2046.000000
43.580002	-0.092014	-54.380009	-12.708626	-12.313690	-16.048800	-13.308893	0.000000	-10.000000	0.525000	-25.783335	434.333344	1023.000000	1023.000000	2046.000000
43.599998	-0.092853	-54.876110	-12.838383	-12.453048	-16.188456	-13.396223	0.000000	-10.000000	0.516667	-25.666668	425.666656	1023.000000	1023.000000	2046.000000
43.619999	-0.093257	-55.115097	-12.975764	-12.547854	-16.216736	-13.374741	0.000000	-10.000000	0.525000	-25.533335	417.333344	1023.000000	1023.000000	2046.000000
43.639999	-0.093766	-55.415962	-13.106369	-12.690331	-16.245131	-13.374132	0.000000	-10.000000	0.525000	-25.283335	408.666656	1023.000000	1023.000000	2046.000000
43.660000	-0.094496	-55.847263	-13.197676	-12.898254	-16.328241	-13.423091	0.000000	-10.000000	0.525000	-25.183334	400.333344	1023.000000	1023.000000	2046.000000
43.680000	-0.095121	-56.216717	-13.311003	-12.994390	-16.344955	-13.566371	0.000000	-10.000000	0.508333	-24.850000	391.666656	1023.000000	1023.000000	2046.000000
43.700001	-0.094802	-56.027691	-13.263467	-12.938881	-16.275965	-13.549378	0.000000	-10.000000	0.516667	-24.816668	383.333344	1023.000000	1023.000000	2046.000000
43.720001	-0.094497	-55.847794	-13.127426	-12.868622	-16.310709	-13.541036	0.000000	-10.000000	0.516667	-24.633333	375.000000	1023.000000	1023.000000	2046.000000
43.740002	-0.094427	-55.806168	-13.102811	-12.974603	-16.293854	-13.434900	0.000000	-10.000000	0.516667	-24.566668	367.000000	1023.000000	1023.000000	2046.000000
43.759998	-0.094680	-55.956169	-13.161471	-13.039060	-16.309044	-13.446595	0.000000	-10.000000	0.500000	-24.450001	359.000000	1023.000000	1023.000000	2046.000000
43.779999	-0.095668	-56.539932	-13.286328	-13.281075	-16.399023	-13.573506	0.000000	-10.000000	0.500000	-24.316668	350.666656	1023.000000	1023.000000	2046.000000
43.799999	-0.097353	-57.535645	-13.376488	-13.663110	-16.651218	-13.844827	0.000000	-10.000000	0.500000	-24.116667	342.333344	1023.000000	1023.000000	2046.000000
43.820000	-0.099454	-58.777023	-13.586837	-14.128556	-16.838514	-14.223116	0.000000	-10.000000	0.500000	-23.950001	334.000000	1023.000000	1023.000000	2046.000000
43.840000	-0.101419	-59.938656	-13.807212	-14.625368	-17.015671	-14.490403	0.000000	-10.000000	0.491667	-23.750000	326.000000	1023.000000	1023.000000	2046.000000
43.860001	-0.103120	-60.944176	-13.943138	-15.162285	-17.222643	-14.616109	0.000000	-10.000000	0.483333	-23.783333	318.333344	1023.000000	1023.000000	2046.000000
43.880001	-0.104604	-61.820858	-14.097528	-15.637915	-17.381275	-14.704141	0.000000	-10.000000	0.466667	-23.483334	310.666656	1023.000000	1023.000000	2046.000000
43.900002	-0.106034	-62.665855	-14.267323	-16.020433	-17.524807	-14.853292	0.000000	-10.000000	0.441667	-23.233334	303.000000	1023.000000	1023.000000	2046.000000
43.919998	-0.107587	-63.583908	-14.460478	-16.406092	-17.690298	-15.027042	0.000000	-10.000000	0.416667	-22.816668	295.000000	1023.000000	1023.000000	2046.000000
43.939999	-0.108941	-64.384270	-14.655432	-16.686522	-17.775806	-15.266509	0.000000	-10.000000	0.400000	-22.750000	287.333344	1023.000000	1023.000000	2046.000000
43.959999	-0.109749	-64.861649	-14.717974	-16.881481	-17.871391	-15.390804	0.000000	-10.000000	0.400000	-22.583334	279.666656	1023.000000	1023.000000	2046.000000
43.980000	-0.109823	-64.905167	-14.803410	-17.061249	-17.729647	-15.310860	0.000000	-10.000000	0.400000	-22.516666	272.166656	1023.000000	1023.000000	2046.000000
44.000000	-0.109946	-64.978073	-14.785619	-17.278687	-17.738207	-15.175558	0.000000	-10.000000	0.400000	-22.100000	264.500000	1023.000000	1023.000000	2046.000000
44.020000	-0.110427	-65.262405	-14.830560	-17.395414	-17.757364	-15.279066	0.000000	-10.000000	0.400000	-21.916668	257.166656	1023.000000	1023.000000	2046.000000
44.040001	-0.110928	-65.558701	-14.858662	-17.492085	-17.767866	-15.440085	0.000000	-10.000000	0.391667	-21.616667	249.833328	1023.000000	1023.000000	2046.000000
44.060001	-0.111090	-65.654221	-14.838230	-17.570477	-17.760960	-15.484554	0.000000	-10.000000	0.391667	-21.366667	242.666672	1023.000000	1023.000000	2046.000000
44.080002	-0.111116	-65.669731	-14.868653	-17.673912	-17.722586	-15.404579	0.000000	-10.000000	0.383333	-21.083334	235.500000	1023.000000	1023.000000	2046.000000
44.099998	-0.111057	-65.634529	-14.939646	-17.776606	-17.650055	-15.268221	0.000000	-10.000000	0.375000	-20.800001	228.500000	1023.000000	1023.000000	2046.000000
44.119999	-0.111262	-65.756042	-14.963294	-17.847692	-17.706020	-15.239037	0.000000	-10.000000	0.358333	-20.633333	221.500000	1023.000000	1023.000000	2046.000000
44.139999	-0.111778	-66.060593	-15.070811	-17.848722	-17.747355	-15.393703	0.000000	-10.000000	0.341667	-20.216667	214.666672	1023.000000	1023.000000	2046.000000
44.160000	-0.112357	-66.403084	-15.144904	-17.904209	-17.825209	-15.528758	0.000000	-10.000000	0.341667	-19.833334	208.000000	1023.000000	1023.000000	2046.000000
44.180000	-0.112658	-66.580841	-15.168456	-17.944792	-17.929895	-15.537697	0.000000	-10.000000	0.325000	-19.450001	201.333328	1023.000000	1023.000000	2046.000000
44.200001	-0.112671	-66.588356	-15.256085	-18.026251	-17.897554	-15.408468	0.000000	-10.000000	0.316667	-19.166666	194.833328	1023.000000	1023.000000	2046.000000
44.220001	-0.112843	-66.690056	-15.279154	-18.141056	-17.986897	-15.282951	0.000000	-10.000000	0.300000	-18.866667	188.333328	1023.000000	1023.000000	2046.000000
44.240002	-0.113204	-66.903381	-15.424316	-18.186537	-17.960600	-15.331931	0.000000	-10.000000	0.300000	-18.566668	182.000000	1023.000000	1023.000000	2046.000000
44.259998	-0.113770	-67.238297	-15.534329	-18.242912	-18.020910	-15.440146	0.000000	-10.000000	0.283333	-18.216667	175.666672	1023.000000	1023.000000	2046.000000
44.279999	-0.114357	-67.585075	-15.639548	-18.261534	-18.061954	-15.622040	0.000000	-10.000000	0.266667	-18.000000	169.500000	1023.000000	1023.000000	2046.000000
44.299999	-0.114769	-67.828568	-15.717010	-18.374729	-18.108917	-15.627911	0.000000	-10.000000	0.250000	-17.666668	163.500000	1023.000000	1023.000000	2046.000000
44.320000	-0.114851	-67.876801	-15.774499	-18.469954	-18.100607	-15.531739	0.000000	-10.000000	0.250000	-17.400000	157.666672	1023.000000	1023.000000	2046.000000
44.340000	-0.115125	-68.038757	-15.832339	-18.589470	-18.144314	-15.472635	0.000000	-10.000000	0.250000	-17.050001	152.000000	1023.000000	1023.000000	2046.000000
44.360001	-0.115621	-68.332108	-15.910445	-18.655472	-18.225340	-15.540846	0.000000	-10.000000	0.250000	-16.766666	146.333328	1023.000000	1023.000000	2046.000000
44.380001	-0.116483	-68.841591	-16.084734	-18.757444	-18.312616	-15.686799	0.000000	-10.000000	0.241667	-16.500000	140.833328	1023.000000	1023.000000	2046.000000
44.400002	-0.117651	-69.531769	-16.271835	-18.887632	-18.491863	-15.880434	0.000000	-10.000000	0.233333	-16.116667	135.166672	1023.000000	1023.000000	2046.000000
44.419998	-0.118869	-70.251320	-16.473568	-19.117731	-18.684429	-15.975589	0.000000	-10.000000	0.216667	-15.683333	129.833328	1023.000000	1023.000000	2046.000000
44.439999	-0.120329	-71.114456	-16.745977	-19.411228	-18.867754	-16.089500	0.000000	-10.000000	0.208333	-15.266666	124.500000	1023.000000	1023.000000	2046.000000
44.459999	-0.121846	-72.010757	-16.932562	-19.712601	-19.094887	-16.270710	0.000000	-10.000000	0.200000	-14.966666	119.500000	1023.000000	1023.000000	2046.000000
44.480000	-0.123370	-72.911415	-17.169823	-19.995945	-19.254869	-16.490778	0.000000	-10.000000	0.200000	-14.683333	114.500000	1023.000000	1023.000000	2046.000000
44.500000	-0.124466	-73.559433	-17.239494	-20.133110	-19.459551	-16.727280	0.000000	-10.000000	0.200000	-14.466667	109.666664	1023.000000	1023.000000	2046.000000
44.520000	-0.124364	-73.499352	-17.312136	-20.068705	-19.413876	-16.704634	0.000000	-10.000000	0.200000	-14.200000	104.833336	1023.000000	1023.000000	2046.000000
44.540001	-0.123928	-73.241234	-17.396242	-19.974878	-19.347866	-16.522249	0.000000	-10.000000	0.191667	-13.983334	100.000000	1023.000000	1023.000000	2046.000000
44.560001	-0.124154	-73.374939	-17.564964	-20.014217	-19.322243	-16.473511	0.000000	-10.000000	0.191667	-13.700000	95.333336	1023.000000	1023.000000	2046.000000
44.580002	-0.125089	-73.927650	-17.640657	-20.054104	-19.541271	-16.691620	0.000000	-10.000000	0.191667	-13.500000	90.666664	1023.000000	1023.000000	2046.000000
44.599998	-0.126776	-74.924355	-17.797064	-20.196264	-19.836927	-17.094099	0.000000	-10.000000	0.175000	-13.100000	86.333336	1023.000000	1023.000000	2046.000000
44.619999	-0.129588	-76.586456	-18.133488	-20.446243	-20.300028	-17.706701	0.000000	-10.000000	0.141667	-12.633333	82.000000	1023.000000	1023.000000	2046.000000
44.639999	-0.132852	-78.515335	-18.655949	-20.842342	-20.831287	-18.185757	0.000000	-10.000000	0.100000	-11.816667	78.000000	1023.000000	1023.000000	2046.000000
44.660000	-0.135575	-80.124664	-19.212009	-21.239239	-21.240860	-18.432556	0.000000	-10.000000	0.091667	-11.083334	74.000000	1023.000000	1023.000000	2046.000000
44.680000	-0.137409	-81.208847	-19.646145	-21.433666	-21.492300	-18.636732	0.000000	-10.000000	0.083333	-10.466667	70.166664	1023.000000	1023.000000	2046.000000
44.700001	-0.138961	-82.125771	-19.999723	-21.463564	-21.738745	-18.923738	0.000000	-10.000000	0.091667	-10.200000	66.500000	1023.000000	1023.000000	2046.000000
44.720001	-0.139978	-82.726807	-20.253609	-21.422672	-21.894800	-19.155722	0.000000	-10.000000	0.083333	-10.133333	63.166668	1023.000000	1023.000000	2046.000000
44.740002	-0.140583	-83.084518	-20.472685	-21.466810	-21.980560	-19.164463	0.000000	-10.000000	0.083333	-9.916667	59.666668	1023.000000	1023.000000	2046.000000
44.759998	-0.140658	-83.128906	-20.654478	-21.577160	-21.954962	-18.942305	0.000000	-10.000000	0.075000	-9.283334	56.333332	1023.000000	1023.000000	2046.000000
44.779999	-0.140969	-83.312553	-20.830645	-21.678320	-21.936264	-18.867325	0.000000	-10.000000	0.066667	-8.133333	53.166668	1023.000000	1023.000000	2046.000000
44.799999	-0.141455	-83.600189	-21.034204	-21.703308	-21.920557	-18.942118	0.000000	-10.000000	0.058333	-6.516667	50.666668	1023.000000	1023.000000	2046.000000
44.820000	-0.141700	-83.744881	-21.145424	-21.744133	-21.862940	-18.992386	0.000000	-10.000000	0.033333	-4.633333	48.500000	1023.000000	1023.000000	2046.000000
44.840000	-0.141461	-83.603714	-21.204899	-21.796902	-21.768539	-18.833374	0.000000	-10.000000	0.016667	-2.083333	47.000000	1023.000000	1023.000000	2046.000000
44.860001	-0.140696	-83.151573	-21.235151	-21.845688	-21.548239	-18.522497	0.000000	-10.000000	0.000000	0.533333	46.166668	1023.000000	1023.000000	2046.000000
44.880001	-0.139830	-82.639580	-21.242208	-21.932640	-21.294476	-18.170258	0.000000	-10.000000	-0.008333	3.133333	46.000000	1023.000000	1023.000000	2046.000000
44.900002	-0.138837	-82.052650	-21.144073	-21.800913	-21.072634	-18.035028	0.000000	-10.000000	-0.008333	5.133333	46.000000	1023.000000	1023.000000	2046.000000
44.919998	-0.137621	-81.334190	-21.001043	-21.686037	-20.815210	-17.831898	0.000000	-10.000000	-0.025000	6.800000	46.000000	1023.000000	1023.000000	2046.000000
44.939999	-0.136170	-80.476364	-20.808329	-21.637705	-20.516008	-17.514320	0.000000	-10.000000	-0.025000	8.283334	46.000000	1023.000000	1023.000000	2046.000000
44.959999	-0.135083	-79.833946	-20.719967	-21.694197	-20.197430	-17.222357	0.000000	-10.000000	-0.058333	9.866667	46.000000	1023.000000	1023.000000	2046.000000
44.980000	-0.134749	-79.636505	-20.759315	-21.827705	-19.942751	-17.106735	0.000000	-10.000000	-0.075000	11.366667	46.000000	1023.000000	1023.000000	2046.000000
45.000000	-0.135153	-79.875191	-20.765463	-21.968418	-19.888832	-17.252474	0.000000	-10.000000	-0.100000	12.550000	46.000000	1023.000000	1023.000000	2046.000000
45.020000	-0.135692	-80.193718	-20.786407	-22.194561	-19.879091	-17.333658	0.000000	-10.000000	-0.108333	13.183333	38.000000	1023.000000	1023.000000	2046.000000
45.040001	-0.135853	-80.289200	-20.851475	-22.421259	-19.793739	-17.222731	0.000000	-10.000000	-0.133333	13.883333	31.333334	1023.000000	1023.000000	2046.000000
45.060001	-0.135836	-80.279182	-20.839066	-22.616318	-19.717659	-17.106142	0.000000	-10.000000	-0.166667	14.783334	26.166666	1023.000000	1023.000000	2046.000000
45.080002	-0.135827	-80.273842	-20.827684	-22.754719	-19.615166	-17.076277	0.000000	-10.000000	-0.200000	16.066666	30.666666	1023.000000	1023.000000	2046.000000
45.099998	-0.135631	-80.158134	-20.735607	-22.787895	-19.477762	-17.156870	0.000000	-10.000000	-0.216667	17.400000	35.833332	1023.000000	1023.000000	2046.000000
45.119999	-0.135183	-79.893272	-20.634121	-22.793655	-19.322241	-17.143253	0.000000	-10.000000	-0.241667	18.566668	41.500000	1023.000000	1023.000000	2046.000000
45.139999	-0.134032	-79.213181	-20.526339	-22.795525	-19.024977	-16.866339	0.000000	-10.000000	-0.266667	19.733334	47.500000	1023.000000	1023.000000	2046.000000
45.160000	-0.132161	-78.107162	-20.316273	-22.688475	-18.641870	-16.460543	0.000000	-10.000000	-0.300000	20.766666	53.833332	1023.000000	1023.000000	2046.000000
45.180000	-0.130346	-77.034302	-20.043222	-22.561443	-18.332121	-16.097513	0.000000	-10.000000	-0.316667	21.566668	60.666668	1023.000000	1023.000000	2046.000000
45.200001	-0.128689	-76.054977	-19.854137	-22.312208	-17.976318	-15.912314	0.000000	-10.000000	-0.341667	22.250000	67.833336	1023.000000	1023.000000	2046.000000
45.220001	-0.126867	-74.978661	-19.590008	-22.078976	-17.624981	-15.684695	0.000000	-10.000000	-0.350000	22.716667	75.166664	1023.000000	1023.000000	2046.000000
45.240002	-0.124782	-73.746040	-19.328156	-21.835844	-17.258459	-15.323585	0.000000	-10.000000	-0.366667	23.400000	82.500000	1023.000000	1023.000000	2046.000000
45.259998	-0.122232	-72.239136	-19.120346	-21.580698	-16.753752	-14.784344	0.000000	-10.000000	-0.366667	23.683332	90.166664	1023.000000	1023.000000	2046.000000
45.279999	-0.120069	-70.960846	-18.894089	-21.314745	-16.366009	-14.386003	0.000000	-10.000000	-0.383333	24.266666	98.000000	1023.000000	1023.000000	2046.000000
45.299999	-0.118347	-69.943298	-18.660381	-21.004974	-16.096533	-14.181408	0.000000	-10.000000	-0.408333	24.666666	106.000000	1023.000000	1023.000000	2046.000000
45.320000	-0.116605	-68.913818	-18.408085	-20.657068	-15.839153	-14.009509	0.000000	-10.000000	-0.433333	25.050001	114.333336	1023.000000	1023.000000	2046.000000
45.340000	-0.114801	-67.847336	-18.220947	-20.391439	-15.547573	-13.687378	0.000000	-10.000000	-0.450000	25.383333	122.666664	1023.000000	1023.000000	2046.000000
45.360001	-0.112606	-66.550278	-17.963951	-20.189365	-15.211164	-13.185797	0.000000	-10.000000	-0.450000	25.750000	131.166672	1023.000000	1023.000000	2046.000000
45.380001	-0.110788	-65.475807	-17.762861	-19.948795	-14.922229	-12.841924	0.000000	-10.000000	-0.450000	26.266666	139.500000	1023.000000	1023.000000	2046.000000
45.400002	-0.109241	-64.561539	-17.580095	-19.705103	-14.651177	-12.625164	0.000000	-10.000000	-0.450000	26.533335	148.166672	1023.000000	1023.000000	2046.000000
45.419998	-0.107899	-63.768261	-17.386236	-19.401848	-14.444974	-12.535202	0.000000	-10.000000	-0.483333	26.716667	157.000000	1023.000000	1023.000000	2046.000000
45.439999	-0.106492	-62.936890	-17.257229	-19.171616	-14.177198	-12.330846	0.000000	-10.000000	-0.491667	27.000000	166.000000	1023.000000	1023.000000	2046.000000
45.459999	-0.104620	-61.830410	-17.024239	-18.974871	-13.931659	-11.899641	0.000000	-10.000000	-0.508333	27.366667	175.000000	1023.000000	1023.000000	2046.000000
45.480000	-0.103006	-60.876778	-16.866091	-18.773083	-13.672694	-11.564913	0.000000	-10.000000	-0.491667	27.633333	184.166672	1023.000000	1023.000000	2046.000000
45.500000	-0.101647	-60.073601	-16.707254	-18.484688	-13.479626	-11.402032	0.000000	-10.000000	-0.500000	27.650000	193.333328	1023.000000	1023.000000	2046.000000
45.520000	-0.100452	-59.367336	-16.550772	-18.199133	-13.290499	-11.326933	0.000000	-10.000000	-0.500000	27.733334	202.500000	1023.000000	1023.000000	2046.000000
45.540001	-0.099092	-58.563641	-16.379894	-17.957138	-13.107667	-11.118943	0.000000	-10.000000	-0.508333	27.900000	211.666672	1023.000000	1023.000000	2046.000000
45.560001	-0.097389	-57.556961	-16.180342	-17.737129	-12.889562	-10.749928	0.000000	-10.000000	-0.525000	28.166668	221.000000	1023.000000	1023.000000	2046.000000
45.580002	-0.095872	-56.660557	-16.060616	-17.552427	-12.621527	-10.425989	0.000000	-10.000000	-0.541667	28.216667	230.333328	1023.000000	1023.000000	2046.000000
45.599998	-0.094871	-56.068474	-15.860558	-17.313253	-12.572291	-10.322371	0.000000	-10.000000	-0.550000	28.400002	239.833328	1023.000000	1023.000000	2046.000000
45.619999	-0.094294	-55.727470	-15.766895	-17.068876	-12.524487	-10.367213	0.000000	-10.000000	-0.533333	28.466667	249.166672	1023.000000	1023.000000	2046.000000
45.639999	-0.093715	-55.385422	-15.700091	-16.960485	-12.494712	-10.230134	0.000000	-10.000000	-0.533333	28.400000	258.833344	1023.000000	1023.000000	2046.000000
45.660000	-0.093165	-55.060230	-15.715805	-16.959417	-12.334934	-10.050075	0.000000	-10.000000	-0.533333	28.350000	268.166656	1023.000000	1023.000000	2046.000000
45.680000	-0.092795	-54.842026	-15.667874	-16.976429	-12.271230	-9.926494	0.000000	-10.000000	-0.533333	28.316668	277.833344	1023.000000	1023.000000	2046.000000
45.700001	-0.092400	-54.608234	-15.551189	-16.776817	-12.224192	-10.056034	0.000000	-10.000000	-0.533333	28.450001	287.166656	1023.000000	1023.000000	2046.000000
45.720001	-0.090933	-53.741516	-15.289369	-16.539112	-12.045444	-9.867591	0.000000	-10.000000	-0.516667	28.299999	296.666656	1023.000000	1023.000000	2046.000000
45.740002	-0.088860	-52.516445	-15.051296	-16.281851	-11.738324	-9.444976	0.000000	-10.000000	-0.516667	28.200001	306.000000	1023.000000	1023.000000	2046.000000
45.759998	-0.085944	-50.793110	-14.664066	-15.797956	-11.379147	-8.951941	0.000000	-10.000000	-0.500000	28.016666	315.500000	1023.000000	1023.000000	2046.000000
45.779999	-0.083530	-49.366493	-14.338434	-15.211255	-11.138225	-8.678579	0.000000	-10.000000	-0.491667	27.933334	325.000000	1023.000000	1023.000000	2046.000000
45.799999	-0.081949	-48.431816	-14.103040	-14.688314	-10.992250	-8.648212	0.000000	-10.000000	-0.491667	27.716667	334.333344	1023.000000	1023.000000	2046.000000
45.820000	-0.081152	-47.960579	-13.947521	-14.441895	-10.965048	-8.606117	0.000000	-10.000000	-0.500000	27.700001	343.500000	1023.000000	1023.000000	2046.000000
45.840000	-0.081456	-48.140327	-13.971492	-14.383442	-11.099907	-8.685487	0.000000	-10.000000	-0.508333	27.933334	352.666656	1023.000000	1023.000000	2046.000000
45.860001	-0.083608	-49.412552	-14.285482	-14.454132	-11.515790	-9.157146	0.000000	-10.000000	-0.500000	28.000000	362.000000	1023.000000	1023.000000	2046.000000
45.880001	-0.086151	-50.915417	-14.685096	-14.688479	-11.950277	-9.591563	0.000000	-10.000000	-0.475000	27.616667	371.333344	1023.000000	1023.000000	2046.000000
45.900002	-0.087385	-51.644463	-14.984720	-14.770702	-12.042654	-9.846385	0.000000	-10.000000	-0.450000	27.049999	380.666656	1023.000000	1023.000000	2046.000000
45.919998	-0.087385	-51.644539	-15.086165	-14.764252	-12.021522	-9.772599	0.000000	-10.000000	-0.433333	26.333334	389.833344	1023.000000	1023.000000	2046.000000
45.939999	-0.086504	-51.123703	-15.174160	-14.570622	-11.783813	-9.595110	0.000000	-10.000000	-0.433333	26.133333	398.833344	1023.000000	1023.000000	2046.000000
45.959999	-0.085374	-50.455990	-15.093777	-14.395409	-11.613135	-9.353671	0.000000	-10.000000	-0.441667	25.816668	407.500000	1023.000000	1023.000000	2046.000000
45.980000	-0.084324	-49.835388	-15.039996	-14.127964	-11.402980	-9.264448	0.000000	-10.000000	-0.441667	25.716667	416.166656	1023.000000	1023.000000	2046.000000
46.000000	-0.083576	-49.393623	-14.957844	-13.901097	-11.233335	-9.301346	0.000000	-10.000000	-0.433333	25.483334	424.666656	1023.000000	1023.000000	2046.000000
46.020000	-0.082549	-48.786205	-14.760653	-13.751498	-11.107071	-9.166985	0.000000	-10.000000	-0.433333	25.316668	433.333344	1023.000000	1023.000000	2046.000000
46.040001	-0.081175	-47.974323	-14.621515	-13.535099	-10.829074	-8.988636	0.000000	-10.000000	-0.425000	25.300001	441.666656	1023.000000	1023.000000	2046.000000
46.060001	-0.079285	-46.857529	-14.433109	-13.323216	-10.441760	-8.659442	0.000000	-10.000000	-0.416667	25.083334	450.333344	1023.000000	1023.000000	2046.000000
46.080002	-0.077287	-45.676815	-14.162245	-13.147492	-10.093006	-8.274072	0.000000	-10.000000	-0.400000	24.983334	458.666656	1023.000000	1023.000000	2046.000000
46.099998	-0.075691	-44.733452	-13.985998	-12.877672	-9.715284	-8.154497	0.000000	-10.000000	-0.400000	24.916668	467.000000	1023.000000	1023.000000	2046.000000
46.119999	-0.073891	-43.669617	-13.726756	-12.605453	-9.299839	-8.037566	0.000000	-10.000000	-0.391667	25.000000	475.333344	1023.000000	1023.000000	2046.000000
46.139999	-0.071662	-42.352310	-13.366262	-12.304410	-8.952204	-7.729434	0.000000	-10.000000	-0.391667	24.866667	483.666656	1023.000000	1023.000000	2046.000000
46.160000	-0.068954	-40.752048	-13.003512	-11.979713	-8.464977	-7.303843	0.000000	-10.000000	-0.383333	24.466667	492.000000	1023.000000	1023.000000	2046.000000
46.180000	-0.066448	-39.270512	-12.563514	-11.693040	-8.032745	-6.981213	0.000000	-10.000000	-0.391667	24.383333	500.000000	1023.000000	1023.000000	2046.000000
46.200001	-0.064971	-38.398083	-12.226166	-11.418419	-7.772412	-6.981086	0.000000	-10.000000	-0.358333	23.933334	508.166656	1023.000000	1023.000000	2046.000000
46.220001	-0.064071	-37.866093	-11.953296	-11.364151	-7.547621	-7.001026	0.000000	-10.000000	-0.333333	23.733334	516.333313	1023.000000	1023.000000	2046.000000
46.240002	-0.063474	-37.513321	-11.799628	-11.420629	-7.347542	-6.945524	0.000000	-10.000000	-0.300000	22.933332	527.000000	1023.000000	1023.000000	2046.000000
46.259998	-0.063129	-37.309330	-11.709603	-11.572927	-7.205303	-6.821496	0.000000	-10.000000	-0.300000	22.650000	534.833313	1023.000000	1023.000000	2046.000000
46.279999	-0.063177	-37.337318	-11.652840	-11.656817	-7.159556	-6.868104	0.000000	-10.000000	-0.291667	22.283333	542.333313	1023.000000	1023.000000	2046.000000
46.299999	-0.063261	-37.387127	-11.546038	-11.692099	-7.131192	-7.017798	0.000000	-10.000000	-0.291667	22.133333	547.333313	1023.000000	1023.000000	2046.000000
46.320000	-0.063207	-37.355209	-11.325921	-11.761270	-7.143199	-7.124822	0.000000	-10.000000	-0.283333	21.716667	554.666687	1023.000000	1023.000000	2046.000000
46.340000	-0.062764	-37.093342	-11.175224	-11.782351	-6.959176	-7.176589	0.000000	-10.000000	-0.291667	21.466667	562.000000	1023.000000	1023.000000	2046.000000
46.360001	-0.061598	-36.404560	-10.919019	-11.800362	-6.749864	-6.935314	0.000000	-10.000000	-0.275000	20.950001	569.166687	1023.000000	1023.000000	2046.000000
46.380001	-0.059901	-35.401333	-10.653638	-11.731016	-6.429121	-6.587557	0.000000	-10.000000	-0.275000	20.816668	576.333313	1023.000000	1023.000000	2046.000000
46.400002	-0.058324	-34.469597	-10.323915	-11.503656	-6.217711	-6.424314	0.000000	-10.000000	-0.258333	20.400000	583.333313	1023.000000	1023.000000	2046.000000
46.419998	-0.056777	-33.555359	-9.950743	-11.208893	-6.027150	-6.368572	0.000000	-10.000000	-0.258333	20.216667	590.166687	1023.000000	1023.000000	2046.000000
46.439999	-0.054929	-32.462845	-9.611766	-11.007107	-5.747885	-6.096087	0.000000	-10.000000	-0.233333	19.566668	596.833313	1023.000000	1023.000000	2046.000000
46.459999	-0.052629	-31.104025	-9.285089	-10.769930	-5.358435	-5.690570	0.000000	-10.000000	-0.216667	19.133333	603.666687	1023.000000	1023.000000	2046.000000
46.480000	-0.050398	-29.785177	-8.935063	-10.507523	-4.995956	-5.346635	0.000000	-10.000000	-0.191667	18.583334	610.166687	1023.000000	1023.000000	2046.000000
46.500000	-0.048661	-28.758764	-8.603879	-10.146635	-4.729038	-5.279212	0.000000	-10.000000	-0.175000	18.166668	616.500000	1023.000000	1023.000000	2046.000000
46.520000	-0.047161	-27.872423	-8.335504	-9.900039	-4.478552	-5.158329	0.000000	-10.000000	-0.158333	17.566668	622.500000	1023.000000	1023.000000	2046.000000
46.540001	-0.045648	-26.978033	-8.064836	-9.601687	-4.242971	-5.068538	0.000000	-10.000000	-0.150000	16.983334	628.500000	1023.000000	1023.000000	2046.000000
46.560001	-0.043998	-26.002773	-7.795904	-9.417418	-4.017086	-4.772366	0.000000	-10.000000	-0.141667	16.450001	634.166687	1023.000000	1023.000000	2046.000000
46.580002	-0.042484	-25.107763	-7.555088	-9.266125	-3.793596	-4.492954	0.000000	-10.000000	-0.125000	16.033333	639.833313	1023.000000	1023.000000	2046.000000
46.599998	-0.041214	-24.357466	-7.348658	-9.088287	-3.627539	-4.292981	0.000000	-10.000000	-0.116667	15.550000	645.166687	1023.000000	1023.000000	2046.000000
46.619999	-0.040439	-23.899431	-7.193486	-8.834876	-3.509807	-4.361262	0.000000	-10.000000	-0.108333	15.066667	650.500000	1023.000000	1023.000000	2046.000000
46.639999	-0.039757	-23.496370	-6.986670	-8.650172	-3.471855	-4.387672	0.000000	-10.000000	-0.100000	14.500000	655.500000	1023.000000	1023.000000	2046.000000
46.660000	-0.038828	-22.947613	-6.895810	-8.501438	-3.278657	-4.271708	0.000000	-10.000000	-0.091667	13.916667	660.500000	1023.000000	1023.000000	2046.000000
46.680000	-0.037469	-22.144398	-6.747333	-8.421135	-3.025653	-3.950277	0.000000	-10.000000	-0.083333	13.216667	665.333313	1023.000000	1023.000000	2046.000000
46.700001	-0.036611	-21.637167	-6.579949	-8.303864	-2.904209	-3.849145	0.000000	-10.000000	-0.075000	12.533334	669.833313	1023.000000	1023.000000	2046.000000
46.720001	-0.036275	-21.438745	-6.410598	-8.109762	-2.900826	-4.017560	0.000000	-10.000000	-0.058333	11.833334	674.000000	1023.000000	1023.000000	2046.000000
46.740002	-0.035466	-20.960499	-6.167481	-7.994008	-2.823565	-3.975445	0.000000	-10.000000	-0.050000	11.216667	678.000000	1023.000000	1023.000000	2046.000000
46.759998	-0.034363	-20.308693	-6.042358	-7.833326	-2.627833	-3.805176	0.000000	-10.000000	-0.050000	10.383333	682.000000	1023.000000	1023.000000	2046.000000
46.779999	-0.033902	-20.036306	-5.909111	-7.853815	-2.638626	-3.634755	0.000000	-10.000000	-0.033333	9.600000	685.666687	1023.000000	1023.000000	2046.000000
46.799999	-0.034259	-20.246826	-5.916905	-7.815706	-2.733829	-3.780385	0.000000	-10.000000	-0.016667	8.533333	689.166687	1023.000000	1023.000000	2046.000000
46.820000	-0.034885	-20.616915	-5.879763	-7.724698	-2.929445	-4.083008	0.000000	-10.000000	0.000000	7.366667	692.166687	1023.000000	1023.000000	2046.000000
46.840000	-0.034748	-20.536177	-5.847156	-7.724383	-2.954893	-4.009744	0.000000	-10.000000	0.008333	5.833333	695.000000	1023.000000	1023.000000	2046.000000
46.860001	-0.034162	-20.189491	-5.777904	-7.687210	-2.917836	-3.806541	0.000000	-10.000000	0.008333	4.133334	697.166687	1023.000000	1023.000000	2046.000000
46.880001	-0.033353	-19.711802	-5.696643	-7.459116	-2.881486	-3.674557	0.000000	-10.000000	0.025000	2.150000	698.833313	1023.000000	1023.000000	2046.000000
46.900002	-0.033564	-19.836458	-5.748489	-7.200325	-3.043667	-3.843976	0.000000	-10.000000	0.033333	0.133333	699.666687	1023.000000	1023.000000	2046.000000
46.919998	-0.034214	-20.220310	-5.817072	-7.091248	-3.305549	-4.006441	0.000000	-10.000000	0.033333	-1.366667	700.000000	1023.000000	1023.000000	2046.000000
46.939999	-0.034772	-20.550411	-5.868905	-7.173796	-3.538897	-3.968813	0.000000	-10.000000	0.025000	-2.333333	700.000000	1023.000000	1023.000000	2046.000000
46.959999	-0.035980	-21.264439	-5.934763	-7.188255	-3.903165	-4.238257	0.000000	-10.000000	0.016667	-2.850000	700.000000	1023.000000	1023.000000	2046.000000
46.980000	-0.039269	-23.208183	-6.245951	-7.263238	-4.619744	-5.079250	0.000000	-10.000000	0.033333	-3.600000	700.000000	1023.000000	1023.000000	2046.000000
47.000000	-0.043284	-25.580809	-6.811877	-7.587162	-5.377434	-5.804334	0.000000	-10.000000	0.050000	-4.650000	700.000000	1023.000000	1023.000000	2046.000000
47.020000	-0.045964	-27.164560	-7.368713	-7.913338	-5.797037	-6.085472	0.000000	-10.000000	0.075000	-6.050000	700.000000	1023.000000	1023.000000	2046.000000
47.040001	-0.047699	-28.190395	-7.692023	-8.047044	-6.164440	-6.286888	0.000000	-10.000000	0.091667	-7.533333	700.000000	1023.000000	1023.000000	2046.000000
47.060001	-0.049038	-28.981356	-7.914234	-7.950502	-6.522089	-6.594531	0.000000	-10.000000	0.100000	-8.683333	700.000000	1023.000000	1023.000000	2046.000000
47.080002	-0.050040	-29.573513	-8.105555	-7.818139	-6.769961	-6.879858	0.000000	-10.000000	0.100000	-9.483334	700.000000	1023.000000	1023.000000	2046.000000
47.099998	-0.050562	-29.882132	-8.282300	-7.801784	-6.921686	-6.876363	0.000000	-10.000000	0.091667	-9.816667	700.000000	1023.000000	1023.000000	2046.000000
47.119999	-0.050679	-29.951410	-8.431957	-7.791552	-6.929293	-6.798608	0.000000	-10.000000	0.091667	-9.900000	692.666687	1023.000000	1023.000000	2046.000000
47.139999	-0.051212	-30.266483	-8.536664	-7.827451	-7.087332	-6.815035	0.000000	-10.000000	0.091667	-9.916667	684.166687	1023.000000	1023.000000	2046.000000
47.160000	-0.051858	-30.648037	-8.634068	-7.777532	-7.199030	-7.037407	0.000000	-10.000000	0.091667	-10.066667	674.500000	1023.000000	1023.000000	2046.000000
47.180000	-0.052065	-30.770308	-8.682446	-7.824229	-7.269958	-6.993676	0.000000	-10.000000	0.091667	-10.350000	671.166687	1023.000000	1023.000000	2046.000000
47.200001	-0.051728	-30.571358	-8.727184	-7.843318	-7.183444	-6.817411	0.000000	-10.000000	0.091667	-10.666667	667.666687	1023.000000	1023.000000	2046.000000
47.220001	-0.051944	-30.699068	-8.752679	-7.875102	-7.259163	-6.812124	0.000000	-10.000000	0.100000	-11.050000	664.166687	1023.000000	1023.000000	2046.000000
47.240002	-0.052340	-30.932858	-8.775992	-7.902313	-7.355017	-6.899535	0.000000	-10.000000	0.100000	-11.716667	660.500000	1023.000000	1023.000000	2046.000000
47.259998	-0.051984	-30.722281	-8.666822	-7.857615	-7.451597	-6.746247	0.000000	-10.000000	0.133333	-12.766667	656.500000	1023.000000	1023.000000	2046.000000
47.279999	-0.051052	-30.171507	-8.528094	-7.677650	-7.452405	-6.513357	0.000000	-10.000000	0.183333	-14.216667	652.166687	1023.000000	1023.000000	2046.000000
47.299999	-0.050720	-29.975264	-8.370561	-7.561352	-7.573771	-6.469580	0.000000	-10.000000	0.233333	-15.933333	647.333313	1023.000000	1023.000000	2046.000000
47.320000	-0.051253	-30.290762	-8.299342	-7.376012	-7.843766	-6.771641	0.000000	-10.000000	0.266667	-17.650002	642.166687	1023.000000	1023.000000	2046.000000
47.340000	-0.052273	-30.893198	-8.272264	-7.415739	-8.166548	-7.038648	0.000000	-10.000000	0.308333	-19.350000	636.333313	1023.000000	1023.000000	2046.000000
47.360001	-0.053368	-31.540592	-8.237260	-7.666604	-8.490048	-7.146679	0.000000	-10.000000	0.366667	-20.900000	629.833313	1023.000000	1023.000000	2046.000000
47.380001	-0.054789	-32.380230	-8.255475	-8.060642	-8.853153	-7.210960	0.000000	-10.000000	0.416667	-22.283333	622.666687	1023.000000	1023.000000	2046.000000
47.400002	-0.056643	-33.476055	-8.333179	-8.345935	-9.302769	-7.494174	0.000000	-10.000000	0.458333	-23.400000	615.333313	1023.000000	1023.000000	2046.000000
47.419998	-0.058789	-34.744328	-8.533225	-8.582655	-9.689819	-7.938627	0.000000	-10.000000	0.500000	-24.216667	607.500000	1023.000000	1023.000000	2046.000000
47.439999	-0.060441	-35.720654	-8.663705	-8.916975	-10.044010	-8.095963	0.000000	-10.000000	0.533333	-24.733334	599.500000	1023.000000	1023.000000	2046.000000
47.459999	-0.061799	-36.523144	-8.771138	-9.310327	-10.351435	-8.090246	0.000000	-10.000000	0.550000	-25.316668	591.166687	1023.000000	1023.000000	2046.000000
47.480000	-0.063581	-37.576435	-8.885880	-9.556624	-10.785412	-8.348519	0.000000	-10.000000	0.550000	-25.800001	582.666687	1023.000000	1023.000000	2046.000000
47.500000	-0.065016	-38.424572	-8.983665	-9.703259	-11.094677	-8.642974	0.000000	-10.000000	0.558333	-26.433334	574.166687	1023.000000	1023.000000	2046.000000
47.520000	-0.065758	-38.863136	-9.062531	-9.871078	-11.276122	-8.653405	0.000000	-10.000000	0.575000	-26.683334	565.333313	1023.000000	1023.000000	2046.000000
47.540001	-0.066078	-39.052185	-9.059589	-10.055629	-11.406850	-8.530117	0.000000	-10.000000	0.591667	-27.150000	556.500000	1023.000000	1023.000000	2046.000000
47.560001	-0.066532	-39.320698	-9.074914	-10.177649	-11.530695	-8.537442	0.000000	-10.000000	0.616667	-27.050001	547.333313	1023.000000	1023.000000	2046.000000
47.580002	-0.067234	-39.735226	-9.090310	-10.174099	-11.702657	-8.768160	0.000000	-10.000000	0.600000	-27.283335	538.333313	1023.000000	1023.000000	2046.000000
47.599998	-0.068003	-40.189671	-9.070019	-10.174947	-11.904036	-9.040668	0.000000	-10.000000	0.616667	-27.250000	529.166687	1023.000000	1023.000000	2046.000000
47.619999	-0.068145	-40.273972	-9.048947	-10.267113	-11.977629	-8.980282	0.000000	-10.000000	0.616667	-27.600000	520.166687	1023.000000	1023.000000	2046.000000
47.639999	-0.068350	-40.394741	-9.100762	-10.371629	-11.985522	-8.936828	0.000000	-10.000000	0.650000	-27.549999	510.833344	1023.000000	1023.000000	2046.000000
47.660000	-0.069127	-40.853859	-9.076352	-10.415874	-12.226143	-9.135489	0.000000	-10.000000	0.650000	-27.600000	501.666656	1023.000000	1023.000000	2046.000000
47.680000	-0.069985	-41.361149	-9.123817	-10.461014	-12.402457	-9.373862	0.000000	-10.000000	0.650000	-27.533333	492.500000	1023.000000	1023.000000	2046.000000
47.700001	-0.070342	-41.572021	-9.174356	-10.565982	-12.493032	-9.338651	0.000000	-10.000000	0.633333	-27.566668	483.333344	1023.000000	1023.000000	2046.000000
47.720001	-0.070698	-41.782269	-9.244869	-10.650126	-12.539610	-9.347664	0.000000	-10.000000	0.616667	-27.466667	474.166656	1023.000000	1023.000000	2046.000000
47.740002	-0.071560	-42.291969	-9.282828	-10.658630	-12.779764	-9.570745	0.000000	-10.000000	0.616667	-27.483334	464.833344	1023.000000	1023.000000	2046.000000
47.759998	-0.072644	-42.932358	-9.363364	-10.695413	-12.986304	-9.887277	0.000000	-10.000000	0.616667	-27.350000	455.666656	1023.000000	1023.000000	2046.000000
47.779999	-0.073289	-43.313744	-9.441925	-10.805586	-13.110868	-9.955366	0.000000	-10.000000	0.633333	-27.416666	446.500000	1023.000000	1023.000000	2046.000000
47.799999	-0.073765	-43.595108	-9.534205	-10.940122	-13.147843	-9.972939	0.000000	-10.000000	0.616667	-27.416666	437.500000	1023.000000	1023.000000	2046.000000
47.820000	-0.074600	-44.088409	-9.583179	-11.033452	-13.319814	-10.151965	0.000000	-10.000000	0.616667	-27.600000	428.333344	1023.000000	1023.000000	2046.000000
47.840000	-0.075682	-44.727940	-9.600580	-11.124083	-13.536249	-10.467029	0.000000	-10.000000	0.600000	-27.483334	419.166656	1023.000000	1023.000000	2046.000000
47.860001	-0.076292	-45.088398	-9.717642	-11.205957	-13.554124	-10.610676	0.000000	-10.000000	0.600000	-27.316668	409.833344	1023.000000	1023.000000	2046.000000
47.880001	-0.076511	-45.217728	-9.754913	-11.415038	-13.533133	-10.514644	0.000000	-10.000000	0.600000	-27.066668	400.666656	1023.000000	1023.000000	2046.000000
47.900002	-0.077246	-45.652328	-9.849607	-11.456994	-13.631396	-10.714333	0.000000	-10.000000	0.583333	-26.850000	391.500000	1023.000000	1023.000000	2046.000000
47.919998	-0.078616	-46.462208	-9.920824	-11.603102	-13.956544	-10.981737	0.000000	-10.000000	0.566667	-26.716667	382.666656	1023.000000	1023.000000	2046.000000
47.939999	-0.079850	-47.191303	-10.142252	-11.853786	-14.097008	-11.098257	0.000000	-10.000000	0.550000	-26.433334	373.833344	1023.000000	1023.000000	2046.000000
47.959999	-0.081190	-47.983383	-10.349355	-12.176861	-14.257803	-11.199364	0.000000	-10.000000	0.541667	-26.183334	365.000000	1023.000000	1023.000000	2046.000000
47.980000	-0.083039	-49.075859	-10.567729	-12.448957	-14.532520	-11.526653	0.000000	-10.000000	0.541667	-25.966667	356.166656	1023.000000	1023.000000	2046.000000
48.000000	-0.084972	-50.218441	-10.725532	-12.701201	-14.897885	-11.893824	0.000000	-10.000000	0.533333	-25.666666	347.500000	1023.000000	1023.000000	2046.000000
48.020000	-0.085452	-50.501892	-10.856727	-12.749876	-14.933205	-11.962086	0.000000	-10.000000	0.533333	-25.633333	339.000000	1023.000000	1023.000000	2046.000000
48.040001	-0.085771	-50.690380	-11.037748	-12.798769	-14.965758	-11.888104	0.000000	-10.000000	0.516667	-25.316668	330.500000	1023.000000	1023.000000	2046.000000
48.060001	-0.086816	-51.308105	-11.269592	-12.896845	-15.105460	-12.036208	0.000000	-10.000000	0.516667	-25.416668	322.000000	1023.000000	1023.000000	2046.000000
48.080002	-0.088299	-52.184792	-11.450235	-13.037912	-15.351164	-12.345480	0.000000	-10.000000	0.516667	-25.133333	313.500000	1023.000000	1023.000000	2046.000000
48.099998	-0.090159	-53.283894	-11.604402	-13.183825	-15.749126	-12.746541	0.000000	-10.000000	0.525000	-25.100000	305.166656	1023.000000	1023.000000	2046.000000
48.119999	-0.092828	-54.861298	-11.989356	-13.516036	-16.112293	-13.243611	0.000000	-10.000000	0.516667	-24.600000	296.666656	1023.000000	1023.000000	2046.000000
48.139999	-0.096497	-57.029915	-12.477975	-13.995211	-16.725210	-13.831521	0.000000	-10.000000	0.491667	-24.150000	288.333344	1023.000000	1023.000000	2046.000000
48.160000	-0.100393	-59.332333	-13.083868	-14.402425	-17.356321	-14.489717	0.000000	-10.000000	0.466667	-23.616667	280.166656	1023.000000	1023.000000	2046.000000
48.180000	-0.103333	-61.069942	-13.592032	-14.651380	-17.782936	-15.043593	0.000000	-10.000000	0.441667	-23.216667	272.500000	1023.000000	1023.000000	2046.000000
48.200001	-0.105391	-62.285885	-13.964106	-14.826509	-18.142303	-15.352967	0.000000	-10.000000	0.425000	-23.016666	264.833344	1023.000000	1023.000000	2046.000000
48.220001	-0.106392	-62.877823	-14.273104	-14.936708	-18.269449	-15.398561	0.000000	-10.000000	0.408333	-22.783333	257.166656	1023.000000	1023.000000	2046.000000
48.240002	-0.107376	-63.459042	-14.546777	-15.089081	-18.371820	-15.451363	0.000000	-10.000000	0.400000	-22.850000	249.500000	1023.000000	1023.000000	2046.000000
48.259998	-0.108479	-64.111137	-14.784226	-15.202856	-18.559345	-15.564709	0.000000	-10.000000	0.400000	-22.516666	241.833328	1023.000000	1023.000000	2046.000000
48.279999	-0.109795	-64.888741	-15.005958	-15.255499	-18.765299	-15.861980	0.000000	-10.000000	0.391667	-22.216667	234.333328	1023.000000	1023.000000	2046.000000
48.299999	-0.110615	-65.373344	-15.209815	-15.398152	-18.850054	-15.915322	0.000000	-10.000000	0.383333	-21.750000	226.833328	1023.000000	1023.000000	2046.000000
48.320000	-0.110883	-65.531975	-15.424994	-15.605754	-18.787796	-15.713433	0.000000	-10.000000	0.366667	-21.450001	219.666672	1023.000000	1023.000000	2046.000000
48.340000	-0.111146	-65.687088	-15.527941	-15.720396	-18.772230	-15.666524	0.000000	-10.000000	0.358333	-21.116667	212.500000	1023.000000	1023.000000	2046.000000
48.360001	-0.111780	-66.061882	-15.695407	-15.814079	-18.794950	-15.757447	0.000000	-10.000000	0.358333	-20.666668	205.500000	1023.000000	1023.000000	2046.000000
48.380001	-0.112331	-66.387405	-15.781734	-15.847175	-18.840622	-15.917874	0.000000	-10.000000	0.358333	-20.333334	198.500000	1023.000000	1023.000000	2046.000000
48.400002	-0.111875	-66.117981	-15.718913	-15.882208	-18.782261	-15.734598	0.000000	-10.000000	0.358333	-20.000000	191.666672	1023.000000	1023.000000	2046.000000
48.419998	-0.110900	-65.541901	-15.682280	-15.890386	-18.552597	-15.416639	0.000000	-10.000000	0.350000	-19.833334	185.000000	1023.000000	1023.000000	2046.000000
48.439999	-0.110795	-65.479683	-15.717008	-15.955048	-18.464247	-15.343377	0.000000	-10.000000	0.325000	-19.583334	178.500000	1023.000000	1023.000000	2046.000000
48.459999	-0.111355	-65.810982	-15.734909	-16.033804	-18.550240	-15.492025	0.000000	-10.000000	0.291667	-19.233334	172.000000	1023.000000	1023.000000	2046.000000
48.480000	-0.112447	-66.456230	-15.852289	-16.183912	-18.678452	-15.741577	0.000000	-10.000000	0.258333	-18.799999	165.666672	1023.000000	1023.000000	2046.000000
48.500000	-0.113531	-67.096817	-16.009787	-16.515188	-18.809919	-15.761927	0.000000	-10.000000	0.250000	-18.483334	159.333328	1023.000000	1023.000000	2046.000000
48.520000	-0.114927	-67.921768	-16.165375	-17.045708	-18.961168	-15.749519	0.000000	-10.000000	0.250000	-18.333334	153.000000	1023.000000	1023.000000	2046.000000
48.540001	-0.116777	-69.015083	-16.350639	-17.521980	-19.167753	-15.974710	0.000000	-10.000000	0.250000	-18.300001	146.666672	1023.000000	1023.000000	2046.000000
48.560001	-0.118740	-70.175209	-16.506882	-17.943630	-19.401424	-16.323275	0.000000	-10.000000	0.250000	-18.100000	140.500000	1023.000000	1023.000000	2046.000000
48.580002	-0.120513	-71.222908	-16.746702	-18.366697	-19.538094	-16.571417	0.000000	-10.000000	0.250000	-17.850000	134.500000	1023.000000	1023.000000	2046.000000
48.599998	-0.121671	-71.907585	-16.921568	-18.847786	-19.579006	-16.559229	0.000000	-10.000000	0.241667	-17.500000	128.500000	1023.000000	1023.000000	2046.000000
48.619999	-0.122828	-72.591148	-17.068516	-19.233694	-19.666601	-16.622337	0.000000	-10.000000	0.241667	-17.200001	122.833336	1023.000000	1023.000000	2046.000000
48.639999	-0.123807	-73.169754	-17.187447	-19.467936	-19.753641	-16.760727	0.000000	-10.000000	0.233333	-16.983334	117.166664	1023.000000	1023.000000	2046.000000
48.660000	-0.124609	-73.643745	-17.244682	-19.654926	-19.813955	-16.930182	0.000000	-10.000000	0.225000	-16.650000	111.666664	1023.000000	1023.000000	2046.000000
48.680000	-0.125125	-73.948624	-17.247364	-19.793858	-19.857378	-17.050026	0.000000	-10.000000	0.208333	-16.483334	106.000000	1023.000000	1023.000000	2046.000000
48.700001	-0.125072	-73.917702	-17.263277	-19.993155	-19.749926	-16.911343	0.000000	-10.000000	0.200000	-16.100000	100.500000	1023.000000	1023.000000	2046.000000
48.720001	-0.124712	-73.704628	-17.296164	-20.126694	-19.563496	-16.718273	0.000000	-10.000000	0.200000	-15.783334	95.000000	1023.000000	1023.000000	2046.000000
48.740002	-0.124570	-73.620880	-17.231535	-20.218094	-19.549547	-16.621706	0.000000	-10.000000	0.200000	-15.366667	89.666664	1023.000000	1023.000000	2046.000000
48.759998	-0.124861	-73.792984	-17.252647	-20.178755	-19.524023	-16.837561	0.000000	-10.000000	0.200000	-14.983334	84.500000	1023.000000	1023.000000	2046.000000
48.779999	-0.124958	-73.849976	-17.224756	-20.191938	-19.532160	-16.901121	0.000000	-10.000000	0.191667	-14.600000	79.666664	1023.000000	1023.000000	2046.000000
48.799999	-0.124621	-73.651131	-17.198761	-20.256124	-19.451200	-16.745041	0.000000	-10.000000	0.191667	-14.166667	74.833336	1023.000000	1023.000000	2046.000000
48.820000	-0.124256	-73.435356	-17.231033	-20.325205	-19.338745	-16.540369	0.000000	-10.000000	0.191667	-13.800000	70.166664	1023.000000	1023.000000	2046.000000
48.840000	-0.124310	-73.467384	-17.231964	-20.302116	-19.354082	-16.579224	0.000000	-10.000000	0.191667	-13.433333	65.500000	1023.000000	1023.000000	2046.000000
48.860001	-0.124485	-73.570839	-17.254827	-20.224813	-19.386810	-16.704390	0.000000	-10.000000	0.158333	-12.866667	61.166668	1023.000000	1023.000000	2046.000000
48.880001	-0.124614	-73.647095	-17.317469	-20.196646	-19.390026	-16.742952	0.000000	-10.000000	0.125000	-12.233334	56.666668	1023.000000	1023.000000	2046.000000
48.900002	-0.124276	-73.447052	-17.368387	-20.245199	-19.299189	-16.534273	0.000000	-10.000000	0.091667	-11.383333	52.666668	1023.000000	1023.000000	2046.000000
48.919998	-0.123976	-73.269653	-17.397987	-20.306787	-19.217152	-16.347729	0.000000	-10.000000	0.083333	-10.616667	48.666668	1023.000000	1023.000000	2046.000000
48.939999	-0.124087	-73.335190	-17.347090	-20.246426	-19.295071	-16.446602	0.000000	-10.000000	0.075000	-9.750000	45.333332	1023.000000	1023.000000	2046.000000
48.959999	-0.124330	-73.479134	-17.370403	-20.246918	-19.339878	-16.521935	0.000000	-10.000000	0.066667	-9.083334	42.000000	1023.000000	1023.000000	2046.000000
48.980000	-0.123876	-73.210968	-17.418560	-20.271513	-19.169853	-16.351040	0.000000	-10.000000	0.058333	-8.483334	39.000000	1023.000000	1023.000000	2046.000000
49.000000	-0.123543	-73.013794	-17.422043	-20.301060	-19.082142	-16.208551	0.000000	-10.000000	0.050000	-8.016666	36.166668	1023.000000	1023.000000	2046.000000
49.020000	-0.123758	-73.140907	-17.393513	-20.235592	-19.134510	-16.377293	0.000000	-10.000000	0.050000	-7.550000	33.333332	1023.000000	1023.000000	2046.000000
49.040001	-0.123965	-73.263107	-17.370041	-20.258631	-19.182156	-16.452276	0.000000	-10.000000	0.050000	-7.200000	30.833334	1023.000000	1023.000000	2046.000000
49.060001	-0.123656	-73.080696	-17.397228	-20.277277	-19.090076	-16.316109	0.000000	-10.000000	0.050000	-6.950000	28.333334	1023.000000	1023.000000	2046.000000
49.080002	-0.123389	-72.922981	-17.377510	-20.340549	-19.042753	-16.162172	0.000000	-10.000000	0.050000	-6.766667	26.000000	1023.000000	1023.000000	2046.000000
49.099998	-0.123593	-73.043427	-17.388218	-20.278545	-19.097137	-16.279528	0.000000	-10.000000	0.050000	-6.566667	23.666666	1023.000000	1023.000000	2046.000000
49.119999	-0.124098	-73.341805	-17.400103	-20.255735	-19.234753	-16.451208	0.000000	-10.000000	0.050000	-6.366667	21.500000	1023.000000	1023.000000	2046.000000
49.139999	-0.124378	-73.507301	-17.562031	-20.366096	-19.224998	-16.354179	0.000000	-10.000000	0.050000	-6.233334	19.500000	1023.000000	1023.000000	2046.000000
49.160000	-0.125202	-73.994194	-17.696606	-20.581139	-19.368645	-16.347805	0.000000	-10.000000	0.050000	-6.166667	17.500000	1023.000000	1023.000000	2046.000000
49.180000	-0.126766	-74.918610	-17.931326	-20.743082	-19.557632	-16.686571	0.000000	-10.000000	0.050000	-6.183333	15.500000	1023.000000	1023.000000	2046.000000
49.200001	-0.128354	-75.857033	-18.067520	-20.938776	-19.806610	-17.044125	0.000000	-10.000000	0.050000	-6.283334	13.500000	1023.000000	1023.000000	2046.000000
49.220001	-0.129143	-76.323677	-18.189709	-21.179859	-19.916235	-17.037872	0.000000	-10.000000	0.050000	-6.400000	11.166667	1023.000000	1023.000000	2046.000000
49.240002	-0.129512	-76.541313	-18.308222	-21.374266	-19.881529	-16.977293	0.000000	-10.000000	0.058333	-6.600000	8.833333	1023.000000	1023.000000	2046.000000
49.259998	-0.129494	-76.530701	-18.248573	-21.331343	-19.970150	-16.980631	0.000000	-10.000000	0.058333	-6.750000	6.500000	1023.000000	1023.000000	2046.000000
49.279999	-0.129408	-76.480049	-18.259047	-21.111401	-20.007870	-17.101732	0.000000	-10.000000	0.058333	-6.950000	4.500000	1023.000000	1023.000000	2046.000000
49.299999	-0.129497	-76.532539	-18.392511	-21.016298	-19.982071	-17.141655	0.000000	-10.000000	0.050000	-7.150000	2.333333	1023.000000	1023.000000	2046.000000
49.320000	-0.129617	-76.603691	-18.407688	-21.059185	-20.051790	-17.085026	0.000000	-10.000000	0.050000	-7.316667	0.333333	1023.000000	1023.000000	2046.000000
49.340000	-0.130450	-77.095917	-18.597776	-21.197754	-20.139547	-17.160837	0.000000	-10.000000	0.050000	-7.300000	-2.000000	1023.000000	1023.000000	2046.000000
49.360001	-0.132871	-78.526535	-18.857954	-21.375631	-20.571758	-17.721193	0.000000	-10.000000	0.050000	-7.083333	-4.166667	1023.000000	1023.000000	2046.000000
49.380001	-0.136732	-80.808846	-19.348557	-21.687359	-21.265699	-18.507229	0.000000	-10.000000	0.050000	-6.616667	-6.500000	1023.000000	1023.000000	2046.000000
49.400002	-0.139821	-82.634331	-19.903105	-21.985458	-21.748724	-18.997044	0.000000	-10.000000	0.050000	-6.166667	-8.500000	1023.000000	1023.000000	2046.000000
49.419998	-0.141283	-83.498299	-20.305494	-22.179306	-21.948769	-19.064726	0.000000	-10.000000	0.050000	-5.916667	-10.500000	1023.000000	1023.000000	2046.000000
49.439999	-0.142017	-83.932297	-20.550575	-22.276100	-22.101225	-19.004396	0.000000	-10.000000	0.058333	-6.050000	-12.500000	1023.000000	1023.000000	2046.000000
49.459999	-0.142944	-84.479652	-20.829580	-22.225651	-22.218168	-19.206251	0.000000	-10.000000	0.058333	-6.366667	-14.666667	1023.000000	1023.000000	2046.000000
49.480000	-0.143722	-84.939758	-21.036589	-22.178503	-22.321022	-19.403646	0.000000	-10.000000	0.058333	-6.516667	-17.000000	1023.000000	1023.000000	2046.000000
49.500000	-0.144146	-85.190430	-21.176090	-22.190081	-22.417582	-19.406681	0.000000	-10.000000	0.050000	-6.266667	-19.333334	1023.000000	1023.000000	2046.000000
49.520000	-0.144017	-85.114227	-21.293148	-22.283520	-22.370161	-19.167398	0.000000	-10.000000	0.050000	-5.550000	-21.500000	1023.000000	1023.000000	2046.000000
49.540001	-0.144077	-85.149414	-21.426336	-22.368799	-22.320349	-19.033930	0.000000	-10.000000	0.033333	-4.183333	-23.333334	1023.000000	1023.000000	2046.000000
49.560001	-0.144214	-85.230515	-21.573193	-22.359812	-22.233345	-19.064167	0.000000	-10.000000	0.016667	-1.683333	-24.500000	1023.000000	1023.000000	2046.000000
49.580002	-0.144094	-85.159775	-21.627020	-22.318718	-22.117517	-19.096519	0.000000	-10.000000	-0.008333	1.000000	-25.000000	1023.000000	1023.000000	2046.000000
49.599998	-0.143552	-84.839455	-21.655275	-22.318804	-21.960054	-18.905319	0.000000	-10.000000	-0.016667	3.866667	-25.000000	1023.000000	1023.000000	2046.000000
49.619999	-0.142409	-84.163857	-21.611284	-22.405809	-21.678993	-18.467768	0.000000	-10.000000	-0.016667	6.066667	-25.000000	1023.000000	1023.000000	2046.000000
49.639999	-0.141076	-83.375771	-21.501566	-22.345163	-21.389574	-18.139467	0.000000	-10.000000	-0.025000	8.233334	-25.000000	1023.000000	1023.000000	2046.000000
49.660000	-0.139757	-82.596298	-21.378811	-22.129787	-21.079220	-18.008484	0.000000	-10.000000	-0.041667	9.950000	-25.000000	1023.000000	1023.000000	2046.000000
49.680000	-0.138446	-81.821526	-21.223492	-22.064554	-20.768265	-17.765217	0.000000	-10.000000	-0.091667	11.500000	-25.000000	1023.000000	1023.000000	2046.000000
49.700001	-0.137199	-81.084656	-21.084848	-22.082388	-20.473715	-17.443701	0.000000	-10.000000	-0.125000	13.033334	-25.000000	1023.000000	1023.000000	2046.000000
49.720001	-0.136243	-80.519447	-21.034700	-22.247896	-20.130352	-17.106503	0.000000	-10.000000	-0.166667	14.500000	-16.833334	1023.000000	1023.000000	2046.000000
49.740002	-0.136196	-80.492035	-21.073175	-22.377512	-19.961679	-17.079672	0.000000	-10.000000	-0.166667	15.700001	-0.166667	1023.000000	1023.000000	2046.000000
49.759998	-0.136684	-80.780205	-21.090561	-22.516375	-19.954479	-17.218794	0.000000	-10.000000	-0.175000	16.650002	18.333334	1023.000000	1023.000000	2046.000000
49.779999	-0.137057	-81.000557	-21.149511	-22.685440	-19.910379	-17.255226	0.000000	-10.000000	-0.183333	17.633333	30.666666	1023.000000	1023.000000	2046.000000
49.799999	-0.136950	-80.937309	-21.226665	-22.845703	-19.746412	-17.118532	0.000000	-10.000000	-0.225000	18.750000	36.500000	1023.000000	1023.000000	2046.000000
49.820000	-0.136533	-80.691010	-21.210011	-23.002544	-19.571739	-16.906717	0.000000	-10.000000	-0.283333	20.183334	42.500000	1023.000000	1023.000000	2046.000000
49.840000	-0.136190	-80.488213	-21.090849	-23.059206	-19.502474	-16.835684	0.000000	-10.000000	-0.333333	21.533335	49.000000	1023.000000	1023.000000	2046.000000
49.860001	-0.135792	-80.253181	-20.979267	-23.018440	-19.365877	-16.889599	0.000000	-10.000000	-0.383333	22.850000	55.833332	1023.000000	1023.000000	2046.000000
49.880001	-0.134602	-79.549706	-20.819439	-23.007113	-19.129583	-16.593567	0.000000	-10.000000	-0.400000	23.850000	63.333332	1023.000000	1023.000000	2046.000000
49.900002	-0.132489	-78.301109	-20.626928	-22.868696	-18.672958	-16.132521	0.000000	-10.000000	-0.416667	24.700001	71.000000	1023.000000	1023.000000	2046.000000
49.919998	-0.130687	-77.235985	-20.412674	-22.633701	-18.311182	-15.878428	0.000000	-10.000000	-0.425000	25.516666	79.166664	1023.000000	1023.000000	2046.000000
49.939999	-0.128735	-76.082428	-20.178612	-22.375530	-17.880253	-15.648035	0.000000	-10.000000	-0.458333	26.150000	87.500000	1023.000000	1023.000000	2046.000000
49.959999	-0.126535	-74.782310	-19.868799	-22.174475	-17.517288	-15.221745	0.000000	-10.000000	-0.483333	26.850000	96.166664	1023.000000	1023.000000	2046.000000
49.980000	-0.124044	-73.310150	-19.584343	-21.958973	-17.108232	-14.658601	0.000000	-10.000000	-0.500000	27.100000	105.000000	1023.000000	1023.000000	2046.000000
50.000000	-0.121871	-72.025925	-19.303682	-21.619240	-16.703726	-14.399279	0.000000	-10.000000	-0.491667	27.450001	114.166664	1023.000000	1023.000000	2046.000000
50.020000	-0.119900	-70.860992	-19.090073	-21.262571	-16.328728	-14.179620	0.000000	-10.000000	-0.491667	27.533335	123.333336	1023.000000	1023.000000	2046.000000
50.040001	-0.117318	-69.334801	-18.778378	-20.966606	-15.949487	-13.640327	0.000000	-10.000000	-0.483333	27.816668	132.500000	1023.000000	1023.000000	2046.000000
50.060001	-0.115059	-67.999619	-18.534771	-20.617041	-15.582003	-13.265807	0.000000	-10.000000	-0.491667	28.066668	141.666672	1023.000000	1023.000000	2046.000000
50.080002	-0.113372	-67.002693	-18.274937	-20.287296	-15.381088	-13.059369	0.000000	-10.000000	-0.500000	28.266668	151.000000	1023.000000	1023.000000	2046.000000
50.099998	-0.111743	-66.040024	-18.088488	-19.941051	-15.095211	-12.915274	0.000000	-10.000000	-0.516667	28.233334	160.500000	1023.000000	1023.000000	2046.000000
50.119999	-0.109793	-64.887474	-17.812250	-19.658054	-14.865032	-12.552134	0.000000	-10.000000	-0.516667	28.083334	170.000000	1023.000000	1023.000000	2046.000000
50.139999	-0.107601	-63.592171	-17.594713	-19.430220	-14.493968	-12.073268	0.000000	-10.000000	-0.516667	28.233334	179.333328	1023.000000	1023.000000	2046.000000
50.160000	-0.105973	-62.629898	-17.415638	-19.142513	-14.226068	-11.845677	0.000000	-10.000000	-0.508333	28.333334	188.833328	1023.000000	1023.000000	2046.000000
50.180000	-0.104716	-61.887047	-17.194380	-18.858366	-14.068938	-11.765362	0.000000	-10.000000	-0.516667	28.566668	198.166672	1023.000000	1023.000000	2046.000000
50.200001	-0.102885	-60.805164	-16.959789	-18.560032	-13.815437	-11.469907	0.000000	-10.000000	-0.533333	28.800001	207.666672	1023.000000	1023.000000	2046.000000
50.220001	-0.101025	-59.706043	-16.768602	-18.365490	-13.526032	-11.045920	0.000000	-10.000000	-0.550000	29.083334	217.000000	1023.000000	1023.000000	2046.000000
[truncated: 1,175,288 more chars]
