# Supplementary material for: Effect of Electrode Belt and Body Positions on Regional Pulmonary Ventilation- and Perfusion-Related Impedance Changes Measured by Electric Impedance Tomography
Source: PLoS One. 2016 Jun 2;11(6):e0155913. doi: 10.1371/journal.pone.0155913 (PMC4890811; doi:10.1371/journal.pone.0155913)
Supplement: S1 Dataset — (ZIP) [file pone.0155913.s001.zip › Dataset/Fp10-rygg-6i.txt]

Patient Name:	Fp10
Registry:	Fp10
Investigator:	 
Diagnosys:	 
Notes:	rygg6i              
Sample Rate [Hz]:	50.07
Time Base 	Pixels Mean 	Pixels Sum 	UPPER RIGHT		UPPER LEFT		LOWER RIGHT		LOWER LEFT		QRS	ETCO2	Paw	Flow (L/min)	Volume	Analog1	Analog2	AnalogSum
0.000000	-0.054575	-32.253738	-6.386006	-5.921196	-11.796311	-8.150224	0.000000	-10.000000	0.191667	-16.716667	19.833334	1023.000000	1023.000000	2046.000000
0.020000	-0.055599	-32.858837	-6.789814	-5.949885	-11.735676	-8.383464	0.000000	-10.000000	0.200000	-16.716667	14.166667	1023.000000	1023.000000	2046.000000
0.040000	-0.056465	-33.370659	-6.910041	-6.003330	-11.940470	-8.516819	0.000000	-10.000000	0.200000	-16.750000	8.666667	1023.000000	1023.000000	2046.000000
0.060000	-0.057053	-33.718170	-6.941616	-6.062234	-12.199103	-8.515216	0.000000	-10.000000	0.200000	-16.466667	3.333333	1023.000000	1023.000000	2046.000000
0.080000	-0.057547	-34.010490	-7.161401	-6.163199	-12.162302	-8.523591	0.000000	-10.000000	0.200000	-16.250000	-1.833333	1023.000000	1023.000000	2046.000000
0.100000	-0.057933	-34.238514	-7.299614	-6.121595	-12.116241	-8.701061	0.000000	-10.000000	0.183333	-16.083334	-7.000000	1023.000000	1023.000000	2046.000000
0.120000	-0.058108	-34.341915	-7.136148	-6.198992	-12.398068	-8.608706	0.000000	-10.000000	0.166667	-16.066668	-12.333333	1023.000000	1023.000000	2046.000000
0.140000	-0.058048	-34.306293	-7.318432	-6.230221	-12.251158	-8.506484	0.000000	-10.000000	0.158333	-15.966667	-17.666666	1023.000000	1023.000000	2046.000000
0.160000	-0.057814	-34.168159	-7.402635	-6.189316	-12.056775	-8.519432	0.000000	-10.000000	0.158333	-15.800000	-23.000000	1023.000000	1023.000000	2046.000000
0.180000	-0.057588	-34.034245	-7.100601	-6.250124	-12.309974	-8.373548	0.000000	-10.000000	0.166667	-15.733334	-28.333334	1023.000000	1023.000000	2046.000000
0.200000	-0.057353	-33.895699	-7.210502	-6.299491	-12.129832	-8.255876	0.000000	-10.000000	0.166667	-15.716667	-33.500000	1023.000000	1023.000000	2046.000000
0.220000	-0.057490	-33.976341	-7.353742	-6.310730	-11.935216	-8.376652	0.000000	-10.000000	0.166667	-15.700000	-38.666668	1023.000000	1023.000000	2046.000000
0.240000	-0.057913	-34.226543	-7.195706	-6.455380	-12.150609	-8.424849	0.000000	-10.000000	0.158333	-15.466667	-44.000000	1023.000000	1023.000000	2046.000000
0.260000	-0.058701	-34.692299	-7.383108	-6.905021	-12.051162	-8.353006	0.000000	-10.000000	0.150000	-15.283334	-49.333332	1023.000000	1023.000000	2046.000000
0.280000	-0.059847	-35.369751	-7.505331	-7.134056	-12.117294	-8.613071	0.000000	-10.000000	0.158333	-15.233334	-54.500000	1023.000000	1023.000000	2046.000000
0.300000	-0.061263	-36.206524	-7.309927	-7.581219	-12.555414	-8.759963	0.000000	-10.000000	0.166667	-15.466667	-59.500000	1023.000000	1023.000000	2046.000000
0.320000	-0.062734	-37.075920	-7.525942	-8.010386	-12.556979	-8.982615	0.000000	-10.000000	0.166667	-15.600000	-64.500000	1023.000000	1023.000000	2046.000000
0.340000	-0.064105	-37.886005	-7.624080	-8.210576	-12.655568	-9.395783	0.000000	-10.000000	0.158333	-15.650001	-69.666664	1023.000000	1023.000000	2046.000000
0.360000	-0.065583	-38.759666	-7.482403	-8.576447	-13.123508	-9.577310	0.000000	-10.000000	0.150000	-15.400001	-74.833336	1023.000000	1023.000000	2046.000000
0.380000	-0.066995	-39.594193	-7.840714	-8.938893	-13.061217	-9.753368	0.000000	-10.000000	0.150000	-15.083333	-80.000000	1023.000000	1023.000000	2046.000000
0.400000	-0.067882	-40.118065	-7.847723	-9.023129	-13.261295	-9.985916	0.000000	-10.000000	0.150000	-14.800000	-85.000000	1023.000000	1023.000000	2046.000000
0.420000	-0.068687	-40.593845	-7.781673	-9.303243	-13.518840	-9.990090	0.000000	-10.000000	0.150000	-14.566667	-90.000000	1023.000000	1023.000000	2046.000000
0.440000	-0.069183	-40.887436	-8.064823	-9.540357	-13.298837	-9.983421	0.000000	-10.000000	0.150000	-14.400001	-95.000000	1023.000000	1023.000000	2046.000000
0.460000	-0.069215	-40.905914	-8.032589	-9.498600	-13.307285	-10.067442	0.000000	-10.000000	0.133333	-13.983334	-99.833336	1023.000000	1023.000000	2046.000000
0.480000	-0.069533	-41.093914	-7.913427	-9.593416	-13.501496	-10.085575	0.000000	-10.000000	0.100000	-13.350000	-104.500000	1023.000000	1023.000000	2046.000000
0.500000	-0.069761	-41.228504	-8.213911	-9.796276	-13.241227	-9.977092	0.000000	-10.000000	0.058333	-12.266666	-108.833336	1023.000000	1023.000000	2046.000000
0.520000	-0.069814	-41.259968	-8.329974	-9.681677	-13.158431	-10.089886	0.000000	-10.000000	0.025000	-10.700000	-113.000000	1023.000000	1023.000000	2046.000000
0.540000	-0.069996	-41.367611	-8.187833	-9.785982	-13.420809	-9.972987	0.000000	-10.000000	0.008333	-8.666666	-116.500000	1023.000000	1023.000000	2046.000000
0.560000	-0.069892	-41.305992	-8.554609	-9.864799	-13.080262	-9.806320	0.000000	-10.000000	-0.008333	-6.383333	-119.333336	1023.000000	1023.000000	2046.000000
0.580000	-0.069673	-41.176563	-8.679393	-9.731075	-12.995116	-9.770979	0.000000	-10.000000	-0.025000	-3.466667	-121.333336	1023.000000	1023.000000	2046.000000
0.600000	-0.069323	-40.970097	-8.583006	-9.777941	-13.117103	-9.492048	0.000000	-10.000000	-0.041667	-0.283333	-122.500000	1023.000000	1023.000000	2046.000000
0.620000	-0.069029	-40.796341	-8.964692	-9.835492	-12.748826	-9.247330	0.000000	-10.000000	-0.066667	2.800000	-123.000000	1023.000000	1023.000000	2046.000000
0.640000	-0.068476	-40.469334	-8.987300	-9.622975	-12.665545	-9.193515	0.000000	-10.000000	-0.083333	5.433333	-123.000000	1023.000000	1023.000000	2046.000000
0.660000	-0.067715	-40.019466	-8.811646	-9.612851	-12.698791	-8.896180	0.000000	-10.000000	-0.100000	7.733334	-123.000000	1023.000000	1023.000000	2046.000000
0.680000	-0.067230	-39.732929	-9.107094	-9.633954	-12.339993	-8.651885	0.000000	-10.000000	-0.108333	9.933333	-123.000000	1023.000000	1023.000000	2046.000000
0.700000	-0.066520	-39.313450	-9.131379	-9.498649	-12.174693	-8.508729	0.000000	-10.000000	-0.125000	11.766666	-123.000000	1023.000000	1023.000000	2046.000000
0.720000	-0.065652	-38.800354	-8.932365	-9.417873	-12.167966	-8.282149	0.000000	-10.000000	-0.150000	13.183333	-123.000000	1023.000000	1023.000000	2046.000000
0.740000	-0.064928	-38.372608	-9.154866	-9.473503	-11.779234	-7.965003	0.000000	-10.000000	-0.183333	14.583333	-98.666664	1023.000000	1023.000000	2046.000000
0.760000	-0.063995	-37.821239	-9.295755	-9.339272	-11.410234	-7.775979	0.000000	-10.000000	-0.216667	15.733334	-49.500000	1023.000000	1023.000000	2046.000000
0.780000	-0.063179	-37.338768	-9.055606	-9.246855	-11.457042	-7.579265	0.000000	-10.000000	-0.241667	16.883333	1.333333	1023.000000	1023.000000	2046.000000
0.800000	-0.062462	-36.914825	-9.159960	-9.255943	-11.144165	-7.354757	0.000000	-10.000000	-0.258333	17.916668	29.833334	1023.000000	1023.000000	2046.000000
0.820000	-0.061635	-36.426369	-9.356830	-9.108036	-10.798400	-7.163102	0.000000	-10.000000	-0.275000	18.800001	35.500000	1023.000000	1023.000000	2046.000000
0.840000	-0.060409	-35.701622	-9.037379	-8.966492	-10.744624	-6.953126	0.000000	-10.000000	-0.300000	19.533335	41.833332	1023.000000	1023.000000	2046.000000
0.860000	-0.059646	-35.250534	-9.171148	-8.987860	-10.447630	-6.643894	0.000000	-10.000000	-0.325000	20.250000	48.333332	1023.000000	1023.000000	2046.000000
0.880000	-0.058156	-34.370068	-9.374270	-8.771985	-9.897734	-6.326077	0.000000	-10.000000	-0.358333	21.083334	55.166668	1023.000000	1023.000000	2046.000000
0.900000	-0.056507	-33.395851	-9.013804	-8.574794	-9.776917	-6.030334	0.000000	-10.000000	-0.391667	21.933334	62.000000	1023.000000	1023.000000	2046.000000
0.920000	-0.055176	-32.609051	-9.169708	-8.549791	-9.220079	-5.669472	0.000000	-10.000000	-0.433333	22.916668	69.166664	1023.000000	1023.000000	2046.000000
0.940000	-0.053531	-31.636612	-9.251978	-8.251717	-8.671669	-5.461248	0.000000	-10.000000	-0.450000	23.916668	76.500000	1023.000000	1023.000000	2046.000000
0.960000	-0.051946	-30.700253	-8.817350	-8.013420	-8.591667	-5.277814	0.000000	-10.000000	-0.475000	25.183334	84.333336	1023.000000	1023.000000	2046.000000
0.980000	-0.051153	-30.231697	-9.010622	-8.109852	-8.165463	-4.945760	0.000000	-10.000000	-0.475000	26.066668	92.500000	1023.000000	1023.000000	2046.000000
1.000000	-0.050171	-29.651249	-8.979273	-7.957465	-7.878463	-4.836047	0.000000	-10.000000	-0.483333	26.900002	101.166664	1023.000000	1023.000000	2046.000000
1.020000	-0.049258	-29.111353	-8.600780	-7.932795	-7.859088	-4.718690	0.000000	-10.000000	-0.483333	27.200001	110.000000	1023.000000	1023.000000	2046.000000
1.040000	-0.048471	-28.646481	-8.769734	-7.925417	-7.442320	-4.509008	0.000000	-10.000000	-0.491667	27.566668	119.000000	1023.000000	1023.000000	2046.000000
1.060000	-0.046973	-27.761126	-8.580343	-7.624638	-7.204382	-4.351763	0.000000	-10.000000	-0.491667	27.533333	128.166672	1023.000000	1023.000000	2046.000000
1.080000	-0.045089	-26.647673	-8.198614	-7.473468	-7.028615	-3.946976	0.000000	-10.000000	-0.475000	27.633333	137.333328	1023.000000	1023.000000	2046.000000
1.100000	-0.043012	-25.420235	-8.402316	-7.275949	-6.365801	-3.376169	0.000000	-10.000000	-0.475000	27.550001	146.500000	1023.000000	1023.000000	2046.000000
1.120000	-0.040158	-23.733114	-8.060658	-6.611115	-6.081076	-2.980264	0.000000	-10.000000	-0.483333	27.500000	155.666672	1023.000000	1023.000000	2046.000000
1.140000	-0.037812	-22.347115	-7.895063	-6.317762	-5.804513	-2.329777	0.000000	-10.000000	-0.500000	27.416668	164.833328	1023.000000	1023.000000	2046.000000
1.160000	-0.035886	-21.208889	-8.122627	-6.014591	-5.178602	-1.893069	0.000000	-10.000000	-0.508333	27.533335	174.166672	1023.000000	1023.000000	2046.000000
1.180000	-0.034032	-20.112795	-7.687568	-5.728840	-5.089383	-1.607005	0.000000	-10.000000	-0.516667	27.666668	183.333328	1023.000000	1023.000000	2046.000000
1.200000	-0.033223	-19.634590	-7.635682	-5.767199	-4.832872	-1.398837	0.000000	-10.000000	-0.516667	27.933334	192.500000	1023.000000	1023.000000	2046.000000
1.220000	-0.033394	-19.735718	-8.026693	-5.698544	-4.493134	-1.517346	0.000000	-10.000000	-0.508333	27.900000	201.666672	1023.000000	1023.000000	2046.000000
1.240000	-0.034067	-20.133446	-8.010577	-5.613803	-4.740241	-1.768823	0.000000	-10.000000	-0.500000	27.933334	211.000000	1023.000000	1023.000000	2046.000000
1.260000	-0.034716	-20.517401	-8.301091	-5.765587	-4.650755	-1.799966	0.000000	-10.000000	-0.491667	27.750000	220.333328	1023.000000	1023.000000	2046.000000
1.280000	-0.034601	-20.449030	-8.696711	-5.762590	-4.342474	-1.647257	0.000000	-10.000000	-0.475000	27.233334	229.666672	1023.000000	1023.000000	2046.000000
1.300000	-0.033395	-19.736238	-8.386546	-5.661365	-4.386302	-1.302025	0.000000	-10.000000	-0.458333	26.816668	238.833328	1023.000000	1023.000000	2046.000000
1.320000	-0.032225	-19.045124	-8.444673	-5.568908	-4.041361	-0.990181	0.000000	-10.000000	-0.458333	26.466667	248.000000	1023.000000	1023.000000	2046.000000
1.340000	-0.030989	-18.314531	-8.659591	-5.304997	-3.590427	-0.759516	0.000000	-10.000000	-0.458333	26.733334	256.833344	1023.000000	1023.000000	2046.000000
1.360000	-0.029219	-17.268154	-8.251067	-5.060322	-3.520423	-0.436342	0.000000	-10.000000	-0.458333	26.833334	265.666656	1023.000000	1023.000000	2046.000000
1.380000	-0.027444	-16.219269	-8.047896	-4.896282	-3.204672	-0.070419	0.000000	-10.000000	-0.450000	26.950001	274.500000	1023.000000	1023.000000	2046.000000
1.400000	-0.025772	-15.231037	-8.240367	-4.583425	-2.623313	0.216068	0.000000	-10.000000	-0.450000	26.850000	283.500000	1023.000000	1023.000000	2046.000000
1.420000	-0.023011	-13.599259	-7.687571	-4.181430	-2.378620	0.648361	0.000000	-10.000000	-0.450000	26.733334	292.500000	1023.000000	1023.000000	2046.000000
1.440000	-0.020859	-12.327468	-7.559122	-3.901358	-1.925388	1.058400	0.000000	-10.000000	-0.466667	26.750000	301.500000	1023.000000	1023.000000	2046.000000
1.460000	-0.018397	-10.872464	-7.572785	-3.509887	-1.304108	1.514317	0.000000	-10.000000	-0.483333	26.549999	310.500000	1023.000000	1023.000000	2046.000000
1.480000	-0.015193	-8.979081	-6.917442	-2.975413	-1.001243	1.915017	0.000000	-10.000000	-0.508333	26.549999	319.333344	1023.000000	1023.000000	2046.000000
1.500000	-0.012446	-7.355292	-6.736744	-2.691680	-0.346598	2.419730	0.000000	-10.000000	-0.500000	26.483334	328.166656	1023.000000	1023.000000	2046.000000
1.520000	-0.009559	-5.649553	-6.459990	-2.227493	0.224290	2.813640	0.000000	-10.000000	-0.483333	26.616667	337.000000	1023.000000	1023.000000	2046.000000
1.540000	-0.006605	-3.903839	-5.729578	-1.826680	0.520988	3.131431	0.000000	-10.000000	-0.458333	26.666666	346.000000	1023.000000	1023.000000	2046.000000
1.560000	-0.004534	-2.679338	-5.514159	-1.819552	1.105750	3.548624	0.000000	-10.000000	-0.450000	26.566666	355.000000	1023.000000	1023.000000	2046.000000
1.580000	-0.002563	-1.514765	-5.188408	-1.656826	1.530512	3.799958	0.000000	-10.000000	-0.458333	26.166666	363.833344	1023.000000	1023.000000	2046.000000
1.600000	-0.001057	-0.624624	-4.502546	-1.550641	1.550692	3.877872	0.000000	-10.000000	-0.458333	25.733334	372.500000	1023.000000	1023.000000	2046.000000
1.620000	-0.000292	-0.172434	-4.421332	-1.616487	1.829670	4.035716	0.000000	-10.000000	-0.466667	25.316668	381.166656	1023.000000	1023.000000	2046.000000
1.640000	0.000360	0.212841	-4.365942	-1.406540	2.043123	3.942199	0.000000	-10.000000	-0.458333	25.250000	389.666656	1023.000000	1023.000000	2046.000000
1.660000	0.001484	0.876805	-3.663228	-1.257581	1.810209	3.987405	0.000000	-10.000000	-0.458333	25.216667	398.166656	1023.000000	1023.000000	2046.000000
1.680000	0.002281	1.347940	-3.512886	-1.322891	2.019341	4.164376	0.000000	-10.000000	-0.433333	25.033333	406.500000	1023.000000	1023.000000	2046.000000
1.700000	0.003112	1.839422	-3.415551	-1.055088	2.263915	4.046147	0.000000	-10.000000	-0.400000	24.616667	414.833344	1023.000000	1023.000000	2046.000000
1.720000	0.004694	2.774152	-2.844653	-0.860825	2.221571	4.258058	0.000000	-10.000000	-0.358333	23.650000	423.000000	1023.000000	1023.000000	2046.000000
1.740000	0.006286	3.715093	-2.544761	-0.750636	2.381335	4.629155	0.000000	-10.000000	-0.308333	22.466667	431.000000	1023.000000	1023.000000	2046.000000
1.760000	0.007741	4.574782	-2.402051	-0.294591	2.623807	4.647618	0.000000	-10.000000	-0.291667	21.150002	438.833344	1023.000000	1023.000000	2046.000000
1.780000	0.009884	5.841398	-1.799384	0.028218	2.619825	4.992738	0.000000	-10.000000	-0.258333	20.066668	446.333344	1023.000000	1023.000000	2046.000000
1.800000	0.011807	6.977902	-1.422572	0.224263	2.829054	5.347157	0.000000	-10.000000	-0.225000	18.533335	453.166656	1023.000000	1023.000000	2046.000000
1.820000	0.013095	7.739245	-1.270834	0.583856	3.033314	5.392910	0.000000	-10.000000	-0.158333	16.766666	459.500000	1023.000000	1023.000000	2046.000000
1.840000	0.014943	8.831059	-0.825687	0.948029	3.138767	5.569950	0.000000	-10.000000	-0.108333	14.666667	465.333344	1023.000000	1023.000000	2046.000000
1.860000	0.016339	9.656057	-0.346018	1.137888	3.076633	5.787554	0.000000	-10.000000	-0.075000	12.700000	470.833344	1023.000000	1023.000000	2046.000000
1.880000	0.017049	10.075734	-0.343557	1.369245	3.236861	5.813184	0.000000	-10.000000	-0.041667	10.550000	475.500000	1023.000000	1023.000000	2046.000000
1.900000	0.017533	10.362064	-0.191555	1.607308	3.181450	5.764862	0.000000	-10.000000	-0.016667	8.283334	479.333344	1023.000000	1023.000000	2046.000000
1.920000	0.018074	10.681598	0.165283	1.778740	2.971349	5.766225	0.000000	-10.000000	0.000000	5.850000	482.500000	1023.000000	1023.000000	2046.000000
1.940000	0.017876	10.564713	0.148760	1.763478	2.924062	5.728414	0.000000	-10.000000	0.000000	3.083333	484.833344	1023.000000	1023.000000	2046.000000
1.960000	0.017261	10.200995	0.084469	1.917453	2.738086	5.460986	0.000000	-10.000000	0.008333	0.200000	486.333344	1023.000000	1023.000000	2046.000000
1.980000	0.017026	10.062368	0.328635	1.960293	2.438239	5.335202	0.000000	-10.000000	0.016667	-2.316667	486.833344	1023.000000	1023.000000	2046.000000
2.000000	0.016278	9.620013	0.286712	1.817198	2.300893	5.215209	0.000000	-10.000000	0.025000	-4.550000	487.000000	1023.000000	1023.000000	2046.000000
2.020000	0.015229	9.000175	0.126850	1.890353	2.123694	4.859277	0.000000	-10.000000	0.033333	-6.400000	487.000000	1023.000000	1023.000000	2046.000000
2.040000	0.014704	8.690229	0.385506	1.828738	1.776265	4.699720	0.000000	-10.000000	0.041667	-8.150000	487.000000	1023.000000	1023.000000	2046.000000
2.060000	0.013665	8.075947	0.130270	1.775199	1.725672	4.444806	0.000000	-10.000000	0.050000	-9.550000	487.000000	1023.000000	1023.000000	2046.000000
2.080000	0.012795	7.561719	0.314951	1.823327	1.329198	4.094243	0.000000	-10.000000	0.058333	-10.766667	487.000000	1023.000000	1023.000000	2046.000000
2.100000	0.011993	7.087741	0.411088	1.681361	1.040627	3.954665	0.000000	-10.000000	0.075000	-11.850000	487.000000	1023.000000	1023.000000	2046.000000
2.120000	0.010789	6.376074	0.213940	1.717859	0.891675	3.552600	0.000000	-10.000000	0.091667	-12.733334	479.500000	1023.000000	1023.000000	2046.000000
2.140000	0.010639	6.287524	0.513126	1.806096	0.602666	3.365636	0.000000	-10.000000	0.100000	-13.450000	470.500000	1023.000000	1023.000000	2046.000000
2.160000	0.010352	6.118012	0.388770	1.742963	0.605045	3.381234	0.000000	-10.000000	0.100000	-13.983334	459.833344	1023.000000	1023.000000	2046.000000
2.180000	0.009773	5.775995	0.389721	1.888064	0.385450	3.112760	0.000000	-10.000000	0.108333	-14.350000	455.166656	1023.000000	1023.000000	2046.000000
2.200000	0.009324	5.510656	0.588111	1.770717	0.031315	3.120513	0.000000	-10.000000	0.125000	-14.700001	450.333344	1023.000000	1023.000000	2046.000000
2.220000	0.008417	4.974271	0.397299	1.720135	-0.060227	2.917063	0.000000	-10.000000	0.141667	-14.983334	445.500000	1023.000000	1023.000000	2046.000000
2.240000	0.007519	4.443582	0.421201	1.749120	-0.363226	2.636487	0.000000	-10.000000	0.158333	-15.316667	440.500000	1023.000000	1023.000000	2046.000000
2.260000	0.006923	4.091333	0.522568	1.653261	-0.658506	2.574010	0.000000	-10.000000	0.175000	-15.950001	431.666656	1023.000000	1023.000000	2046.000000
2.280000	0.005263	3.110451	0.095477	1.663241	-0.903402	2.255134	0.000000	-10.000000	0.191667	-16.516666	424.500000	1023.000000	1023.000000	2046.000000
2.300000	0.003828	2.262606	-0.017899	1.721051	-1.427094	1.986548	0.000000	-10.000000	0.200000	-16.950001	419.000000	1023.000000	1023.000000	2046.000000
2.320000	0.001883	1.113084	-0.352576	1.438854	-1.700754	1.727560	0.000000	-10.000000	0.200000	-17.116667	417.166656	1023.000000	1023.000000	2046.000000
2.340000	-0.000887	-0.524081	-0.692326	1.233119	-2.176082	1.111209	0.000000	-10.000000	0.200000	-17.383333	413.333344	1023.000000	1023.000000	2046.000000
2.360000	-0.002987	-1.765262	-0.696048	0.765627	-2.627783	0.792942	0.000000	-10.000000	0.200000	-17.516666	407.500000	1023.000000	1023.000000	2046.000000
2.380000	-0.005277	-3.118490	-0.863062	0.339121	-2.980632	0.386084	0.000000	-10.000000	0.200000	-17.650000	401.500000	1023.000000	1023.000000	2046.000000
2.400000	-0.008633	-5.102022	-1.333622	0.191696	-3.426251	-0.533845	0.000000	-10.000000	0.200000	-17.633333	395.500000	1023.000000	1023.000000	2046.000000
2.420000	-0.011435	-6.758298	-1.495717	-0.217543	-4.033455	-1.011583	0.000000	-10.000000	0.200000	-17.766666	389.500000	1023.000000	1023.000000	2046.000000
2.440000	-0.013842	-8.180585	-1.937683	-0.503619	-4.293488	-1.445795	0.000000	-10.000000	0.208333	-17.800001	383.500000	1023.000000	1023.000000	2046.000000
2.460000	-0.016422	-9.705497	-2.280110	-0.705476	-4.753654	-1.966257	0.000000	-10.000000	0.208333	-17.933334	377.500000	1023.000000	1023.000000	2046.000000
2.480000	-0.017806	-10.523123	-2.414786	-0.953791	-5.122573	-2.031974	0.000000	-10.000000	0.225000	-18.150000	371.500000	1023.000000	1023.000000	2046.000000
2.500000	-0.019404	-11.467991	-2.764068	-1.047230	-5.332780	-2.323913	0.000000	-10.000000	0.216667	-18.266666	365.500000	1023.000000	1023.000000	2046.000000
2.520000	-0.021051	-12.441134	-3.007549	-1.119087	-5.646539	-2.667960	0.000000	-10.000000	0.216667	-18.350000	359.500000	1023.000000	1023.000000	2046.000000
2.540000	-0.022011	-13.008605	-2.972477	-1.312622	-6.048067	-2.675439	0.000000	-10.000000	0.208333	-18.283335	353.500000	1023.000000	1023.000000	2046.000000
2.560000	-0.022819	-13.485736	-3.226203	-1.368112	-6.057028	-2.834392	0.000000	-10.000000	0.216667	-18.316668	347.500000	1023.000000	1023.000000	2046.000000
2.580000	-0.024109	-14.248358	-3.381681	-1.427188	-6.322955	-3.116533	0.000000	-10.000000	0.233333	-18.466667	341.500000	1023.000000	1023.000000	2046.000000
2.600000	-0.024517	-14.489657	-3.250848	-1.608959	-6.642433	-2.987417	0.000000	-10.000000	0.233333	-18.666668	335.333344	1023.000000	1023.000000	2046.000000
2.620000	-0.024779	-14.644136	-3.404373	-1.600520	-6.625112	-3.014130	0.000000	-10.000000	0.233333	-18.783335	329.000000	1023.000000	1023.000000	2046.000000
2.640000	-0.025340	-14.976050	-3.574779	-1.552336	-6.680298	-3.168637	0.000000	-10.000000	0.233333	-18.750000	322.666656	1023.000000	1023.000000	2046.000000
2.660000	-0.025611	-15.136114	-3.485021	-1.594554	-6.825715	-3.230824	0.000000	-10.000000	0.241667	-18.750000	316.500000	1023.000000	1023.000000	2046.000000
2.680000	-0.025106	-14.837607	-3.364847	-1.650484	-6.838164	-2.984112	0.000000	-10.000000	0.250000	-18.933334	310.333344	1023.000000	1023.000000	2046.000000
2.700000	-0.025300	-14.952438	-3.430089	-1.604012	-6.800699	-3.117638	0.000000	-10.000000	0.250000	-18.983334	304.000000	1023.000000	1023.000000	2046.000000
2.720000	-0.026256	-15.517343	-3.484567	-1.683698	-6.942622	-3.406456	0.000000	-10.000000	0.241667	-19.000000	297.666656	1023.000000	1023.000000	2046.000000
2.740000	-0.027163	-16.053083	-3.488840	-2.060489	-7.122522	-3.381232	0.000000	-10.000000	0.233333	-19.000000	291.333344	1023.000000	1023.000000	2046.000000
2.760000	-0.028185	-16.657345	-3.608060	-2.451786	-7.155018	-3.442480	0.000000	-10.000000	0.233333	-19.000000	285.000000	1023.000000	1023.000000	2046.000000
2.780000	-0.030244	-17.874382	-3.761041	-2.783259	-7.419447	-3.910635	0.000000	-10.000000	0.241667	-19.183334	278.666656	1023.000000	1023.000000	2046.000000
2.800000	-0.032046	-18.939129	-3.763403	-3.216389	-7.785398	-4.173937	0.000000	-10.000000	0.250000	-19.216667	272.166656	1023.000000	1023.000000	2046.000000
2.820000	-0.033284	-19.670685	-3.765583	-3.625987	-7.970145	-4.308969	0.000000	-10.000000	0.250000	-19.266666	265.833344	1023.000000	1023.000000	2046.000000
2.840000	-0.035566	-21.019781	-3.954262	-3.872058	-8.298994	-4.894466	0.000000	-10.000000	0.233333	-19.016666	259.166656	1023.000000	1023.000000	2046.000000
2.860000	-0.037675	-22.266142	-4.127563	-4.274653	-8.671638	-5.192287	0.000000	-10.000000	0.233333	-18.866667	252.833328	1023.000000	1023.000000	2046.000000
2.880000	-0.038406	-22.697731	-4.125381	-4.553429	-8.846338	-5.172582	0.000000	-10.000000	0.225000	-18.700001	246.500000	1023.000000	1023.000000	2046.000000
2.900000	-0.039763	-23.499746	-4.353996	-4.683526	-8.945251	-5.516974	0.000000	-10.000000	0.233333	-18.683334	240.500000	1023.000000	1023.000000	2046.000000
2.920000	-0.040732	-24.072834	-4.447154	-4.899789	-9.084885	-5.641006	0.000000	-10.000000	0.233333	-18.583334	234.166672	1023.000000	1023.000000	2046.000000
2.940000	-0.040560	-23.971075	-4.308348	-5.032983	-9.142215	-5.487530	0.000000	-10.000000	0.233333	-18.700001	227.833328	1023.000000	1023.000000	2046.000000
2.960000	-0.041246	-24.376467	-4.426706	-5.007041	-9.159827	-5.782893	0.000000	-10.000000	0.233333	-18.666666	221.500000	1023.000000	1023.000000	2046.000000
2.980000	-0.041406	-24.470757	-4.396173	-5.051482	-9.229720	-5.793382	0.000000	-10.000000	0.225000	-18.733334	215.500000	1023.000000	1023.000000	2046.000000
3.000000	-0.040973	-24.214962	-4.242073	-5.064159	-9.265043	-5.643687	0.000000	-10.000000	0.225000	-18.616667	209.166672	1023.000000	1023.000000	2046.000000
3.020000	-0.041535	-24.547066	-4.328539	-5.010192	-9.283961	-5.924374	0.000000	-10.000000	0.225000	-18.650000	202.833328	1023.000000	1023.000000	2046.000000
3.040000	-0.041855	-24.736427	-4.322617	-5.106678	-9.468423	-5.838710	0.000000	-10.000000	0.225000	-18.483334	196.500000	1023.000000	1023.000000	2046.000000
3.060000	-0.041753	-24.675964	-4.424115	-5.073708	-9.369795	-5.808347	0.000000	-10.000000	0.225000	-18.350000	190.500000	1023.000000	1023.000000	2046.000000
3.080000	-0.042377	-25.044821	-4.467972	-5.048613	-9.550791	-5.977445	0.000000	-10.000000	0.216667	-18.200001	184.500000	1023.000000	1023.000000	2046.000000
3.100000	-0.042780	-25.283184	-4.599579	-5.122927	-9.687353	-5.873325	0.000000	-10.000000	0.208333	-17.900000	178.500000	1023.000000	1023.000000	2046.000000
3.120000	-0.042890	-25.347710	-4.646134	-5.147025	-9.710495	-5.844056	0.000000	-10.000000	0.200000	-17.700001	172.500000	1023.000000	1023.000000	2046.000000
3.140000	-0.043909	-25.950397	-4.809919	-5.060472	-9.897422	-6.182584	0.000000	-10.000000	0.200000	-17.316668	166.500000	1023.000000	1023.000000	2046.000000
3.160000	-0.044216	-26.131609	-4.886632	-5.240053	-10.040684	-5.964240	0.000000	-10.000000	0.200000	-17.116667	160.666672	1023.000000	1023.000000	2046.000000
3.180000	-0.044539	-26.322506	-4.958906	-5.245234	-10.111208	-6.007159	0.000000	-10.000000	0.200000	-16.900000	155.000000	1023.000000	1023.000000	2046.000000
3.200000	-0.045389	-26.825106	-5.116704	-5.256287	-10.225236	-6.226879	0.000000	-10.000000	0.200000	-16.850000	149.333328	1023.000000	1023.000000	2046.000000
3.220000	-0.045732	-27.027384	-5.211772	-5.382942	-10.304513	-6.128157	0.000000	-10.000000	0.200000	-16.850000	143.666672	1023.000000	1023.000000	2046.000000
3.240000	-0.045759	-27.043638	-5.211542	-5.369525	-10.342371	-6.120201	0.000000	-10.000000	0.200000	-16.783333	138.000000	1023.000000	1023.000000	2046.000000
3.260000	-0.046462	-27.459339	-5.284416	-5.421233	-10.450487	-6.303203	0.000000	-10.000000	0.208333	-16.716667	132.333328	1023.000000	1023.000000	2046.000000
3.280000	-0.046866	-27.698071	-5.395135	-5.522884	-10.514842	-6.265209	0.000000	-10.000000	0.225000	-16.750000	126.833336	1023.000000	1023.000000	2046.000000
3.300000	-0.046761	-27.635464	-5.286674	-5.473298	-10.578529	-6.296963	0.000000	-10.000000	0.225000	-16.883333	121.166664	1023.000000	1023.000000	2046.000000
3.320000	-0.047648	-28.159834	-5.399035	-5.594563	-10.693163	-6.473074	0.000000	-10.000000	0.216667	-17.033335	115.500000	1023.000000	1023.000000	2046.000000
3.340000	-0.047732	-28.209368	-5.457806	-5.628897	-10.751949	-6.370717	0.000000	-10.000000	0.200000	-17.100000	109.833336	1023.000000	1023.000000	2046.000000
3.360000	-0.047796	-28.247467	-5.457429	-5.611001	-10.774509	-6.404527	0.000000	-10.000000	0.200000	-17.100000	104.166664	1023.000000	1023.000000	2046.000000
3.380000	-0.048961	-28.935888	-5.696644	-5.625626	-10.917902	-6.695715	0.000000	-10.000000	0.200000	-16.966667	98.500000	1023.000000	1023.000000	2046.000000
3.400000	-0.049893	-29.486927	-5.822499	-5.806833	-11.156971	-6.700624	0.000000	-10.000000	0.191667	-16.683334	92.833336	1023.000000	1023.000000	2046.000000
3.420000	-0.051174	-30.244001	-5.872433	-5.985907	-11.411087	-6.974576	0.000000	-10.000000	0.183333	-16.266666	87.166664	1023.000000	1023.000000	2046.000000
3.440000	-0.053279	-31.488100	-6.139596	-6.244645	-11.682323	-7.421536	0.000000	-10.000000	0.175000	-15.950001	81.833336	1023.000000	1023.000000	2046.000000
3.460000	-0.053922	-31.867966	-6.262067	-6.397221	-11.763847	-7.444831	0.000000	-10.000000	0.175000	-15.683333	76.333336	1023.000000	1023.000000	2046.000000
3.480000	-0.054714	-32.335735	-6.268214	-6.563138	-11.874585	-7.629799	0.000000	-10.000000	0.166667	-15.600000	71.166664	1023.000000	1023.000000	2046.000000
3.500000	-0.055831	-32.996059	-6.517475	-6.770238	-12.003502	-7.704845	0.000000	-10.000000	0.166667	-15.350000	66.000000	1023.000000	1023.000000	2046.000000
3.520000	-0.055473	-32.784821	-6.647207	-6.630301	-11.942778	-7.564536	0.000000	-10.000000	0.158333	-15.050000	61.000000	1023.000000	1023.000000	2046.000000
3.540000	-0.055582	-32.848923	-6.708572	-6.481137	-12.013977	-7.645236	0.000000	-10.000000	0.158333	-14.700000	56.000000	1023.000000	1023.000000	2046.000000
3.560000	-0.057026	-33.702251	-6.965567	-6.593669	-12.148681	-7.994335	0.000000	-10.000000	0.150000	-14.516666	51.000000	1023.000000	1023.000000	2046.000000
3.580000	-0.058029	-34.295013	-7.096790	-6.941677	-12.301572	-7.954975	0.000000	-10.000000	0.150000	-14.383333	46.000000	1023.000000	1023.000000	2046.000000
3.600000	-0.059634	-35.243530	-7.119823	-7.268562	-12.529287	-8.325859	0.000000	-10.000000	0.133333	-14.100000	41.166668	1023.000000	1023.000000	2046.000000
3.620000	-0.062387	-36.870800	-7.507180	-7.667213	-12.778515	-8.917892	0.000000	-10.000000	0.133333	-13.533334	36.500000	1023.000000	1023.000000	2046.000000
3.640000	-0.064865	-38.334988	-7.843922	-7.978822	-13.228098	-9.284143	0.000000	-10.000000	0.108333	-12.866667	32.166668	1023.000000	1023.000000	2046.000000
3.660000	-0.067062	-39.633759	-8.134322	-8.200768	-13.605754	-9.692915	0.000000	-10.000000	0.100000	-12.300000	28.000000	1023.000000	1023.000000	2046.000000
3.680000	-0.069462	-41.051922	-8.565879	-8.484473	-13.925946	-10.075624	0.000000	-10.000000	0.083333	-12.133333	24.000000	1023.000000	1023.000000	2046.000000
3.700000	-0.071095	-42.017017	-8.935531	-8.738534	-14.232120	-10.110832	0.000000	-10.000000	0.075000	-12.116667	19.833334	1023.000000	1023.000000	2046.000000
3.720000	-0.072042	-42.577076	-9.194072	-8.739692	-14.360041	-10.283271	0.000000	-10.000000	0.066667	-12.150001	15.500000	1023.000000	1023.000000	2046.000000
3.740000	-0.073295	-43.317413	-9.400119	-8.858296	-14.551628	-10.507369	0.000000	-10.000000	0.058333	-11.900001	11.166667	1023.000000	1023.000000	2046.000000
3.760000	-0.074073	-43.776981	-9.664067	-8.951277	-14.671290	-10.490349	0.000000	-10.000000	0.058333	-11.550000	7.166667	1023.000000	1023.000000	2046.000000
3.780000	-0.074178	-43.839458	-9.602483	-8.982237	-14.797532	-10.457209	0.000000	-10.000000	0.058333	-11.183333	3.666667	1023.000000	1023.000000	2046.000000
3.800000	-0.074704	-44.150051	-9.817782	-8.998370	-14.736201	-10.597697	0.000000	-10.000000	0.058333	-10.900001	0.333333	1023.000000	1023.000000	2046.000000
3.820000	-0.074818	-44.217701	-9.926226	-9.060485	-14.786448	-10.444542	0.000000	-10.000000	0.058333	-10.750000	-3.000000	1023.000000	1023.000000	2046.000000
3.840000	-0.074396	-43.968185	-9.780206	-8.983665	-14.769482	-10.434834	0.000000	-10.000000	0.058333	-10.633334	-6.500000	1023.000000	1023.000000	2046.000000
3.860000	-0.074748	-44.176151	-9.882736	-8.982301	-14.791267	-10.519846	0.000000	-10.000000	0.050000	-10.550000	-10.000000	1023.000000	1023.000000	2046.000000
3.880000	-0.074475	-44.014656	-10.028975	-8.978601	-14.658354	-10.348725	0.000000	-10.000000	0.050000	-10.183333	-13.500000	1023.000000	1023.000000	2046.000000
3.900000	-0.073881	-43.663868	-9.787845	-9.024185	-14.646738	-10.205101	0.000000	-10.000000	0.050000	-9.666667	-16.833334	1023.000000	1023.000000	2046.000000
3.920000	-0.074080	-43.781116	-9.929374	-9.182716	-14.486806	-10.182220	0.000000	-10.000000	0.033333	-8.750000	-20.166666	1023.000000	1023.000000	2046.000000
3.940000	-0.074311	-43.917717	-10.147665	-9.339990	-14.346646	-10.083417	0.000000	-10.000000	0.016667	-7.050000	-23.000000	1023.000000	1023.000000	2046.000000
3.960000	-0.074476	-44.015594	-10.092999	-9.513664	-14.314420	-10.094513	0.000000	-10.000000	-0.008333	-4.366667	-25.333334	1023.000000	1023.000000	2046.000000
3.980000	-0.075611	-44.685909	-10.355717	-9.916319	-14.209725	-10.204147	0.000000	-10.000000	-0.025000	-1.033333	-26.500000	1023.000000	1023.000000	2046.000000
4.000000	-0.076442	-45.177391	-10.549169	-10.313832	-14.197389	-10.117002	0.000000	-10.000000	-0.041667	1.633333	-27.000000	1023.000000	1023.000000	2046.000000
4.020000	-0.077139	-45.589306	-10.505673	-10.643331	-14.275891	-10.164411	0.000000	-10.000000	-0.050000	3.900000	-27.000000	1023.000000	1023.000000	2046.000000
4.040000	-0.078217	-46.226147	-10.681802	-10.936404	-14.198713	-10.409227	0.000000	-10.000000	-0.066667	5.950000	-27.000000	1023.000000	1023.000000	2046.000000
4.060000	-0.078948	-46.658176	-10.817970	-11.222012	-14.247445	-10.370750	0.000000	-10.000000	-0.083333	8.383333	-27.000000	1023.000000	1023.000000	2046.000000
4.080000	-0.079077	-46.734619	-10.768249	-11.312419	-14.231808	-10.422144	0.000000	-10.000000	-0.116667	10.700000	-27.000000	1023.000000	1023.000000	2046.000000
4.100000	-0.079760	-47.138451	-10.962693	-11.573153	-14.191205	-10.411400	0.000000	-10.000000	-0.150000	12.733334	-27.000000	1023.000000	1023.000000	2046.000000
4.120000	-0.079224	-46.821590	-11.022465	-11.601016	-14.005854	-10.192257	0.000000	-10.000000	-0.191667	14.500000	-27.000000	1023.000000	1023.000000	2046.000000
4.140000	-0.078441	-46.358486	-10.979256	-11.526654	-13.751743	-10.100832	0.000000	-10.000000	-0.216667	15.983334	-10.333333	1023.000000	1023.000000	2046.000000
4.160000	-0.077759	-45.955627	-11.063933	-11.524072	-13.475164	-9.892455	0.000000	-10.000000	-0.233333	17.233334	7.833333	1023.000000	1023.000000	2046.000000
4.180000	-0.076218	-45.044884	-10.838819	-11.514107	-13.281237	-9.410722	0.000000	-10.000000	-0.241667	18.116667	28.000000	1023.000000	1023.000000	2046.000000
4.200000	-0.074335	-43.932014	-10.661849	-11.267451	-12.821484	-9.181231	0.000000	-10.000000	-0.266667	19.083334	33.500000	1023.000000	1023.000000	2046.000000
4.220000	-0.072790	-43.018742	-10.552434	-11.212493	-12.484201	-8.769612	0.000000	-10.000000	-0.300000	19.950001	39.500000	1023.000000	1023.000000	2046.000000
4.240000	-0.070648	-41.753155	-10.376118	-10.932376	-12.084791	-8.359869	0.000000	-10.000000	-0.341667	20.733334	45.833332	1023.000000	1023.000000	2046.000000
4.260000	-0.068439	-40.447697	-10.130922	-10.640166	-11.646827	-8.029782	0.000000	-10.000000	-0.375000	21.350000	52.500000	1023.000000	1023.000000	2046.000000
4.280000	-0.066749	-39.448875	-10.065994	-10.422400	-11.276876	-7.683604	0.000000	-10.000000	-0.391667	21.883333	59.666668	1023.000000	1023.000000	2046.000000
4.300000	-0.064875	-38.341297	-9.931853	-10.086037	-11.004045	-7.319364	0.000000	-10.000000	-0.383333	22.533335	66.833336	1023.000000	1023.000000	2046.000000
4.320000	-0.062799	-37.114422	-9.632923	-9.855614	-10.709114	-6.916770	0.000000	-10.000000	-0.375000	22.983334	74.333336	1023.000000	1023.000000	2046.000000
4.340000	-0.061412	-36.294559	-9.619150	-9.683598	-10.395178	-6.596635	0.000000	-10.000000	-0.358333	23.033335	82.000000	1023.000000	1023.000000	2046.000000
4.360000	-0.059622	-35.236355	-9.489212	-9.410408	-10.106665	-6.230071	0.000000	-10.000000	-0.358333	23.100000	89.666664	1023.000000	1023.000000	2046.000000
4.380000	-0.058001	-34.278587	-9.281079	-9.172082	-9.805558	-6.019867	0.000000	-10.000000	-0.350000	22.916668	97.333336	1023.000000	1023.000000	2046.000000
4.400000	-0.056640	-33.474113	-9.214175	-8.953370	-9.529377	-5.777191	0.000000	-10.000000	-0.350000	22.966667	105.000000	1023.000000	1023.000000	2046.000000
4.420000	-0.054852	-32.417725	-8.963316	-8.712372	-9.258890	-5.483148	0.000000	-10.000000	-0.358333	22.683334	112.666664	1023.000000	1023.000000	2046.000000
4.440000	-0.053603	-31.679506	-8.803751	-8.553692	-9.063398	-5.258666	0.000000	-10.000000	-0.341667	22.483334	120.333336	1023.000000	1023.000000	2046.000000
4.460000	-0.052126	-30.806553	-8.647751	-8.337892	-8.845879	-4.975031	0.000000	-10.000000	-0.341667	22.033333	127.833336	1023.000000	1023.000000	2046.000000
4.480000	-0.050592	-29.899954	-8.431290	-8.086923	-8.593682	-4.788059	0.000000	-10.000000	-0.333333	21.700001	135.333328	1023.000000	1023.000000	2046.000000
4.500000	-0.049394	-29.192059	-8.411175	-7.929809	-8.294058	-4.557017	0.000000	-10.000000	-0.350000	21.533333	142.666672	1023.000000	1023.000000	2046.000000
4.520000	-0.047924	-28.322855	-8.174479	-7.703464	-8.156131	-4.288782	0.000000	-10.000000	-0.350000	21.050001	149.833328	1023.000000	1023.000000	2046.000000
4.540000	-0.046381	-27.411207	-8.013844	-7.442937	-7.839947	-4.114479	0.000000	-10.000000	-0.350000	20.800001	157.000000	1023.000000	1023.000000	2046.000000
4.560000	-0.045210	-26.719093	-7.934794	-7.305907	-7.631029	-3.847363	0.000000	-10.000000	-0.350000	20.500000	164.000000	1023.000000	1023.000000	2046.000000
4.580000	-0.043802	-25.886806	-7.736913	-6.998693	-7.483515	-3.667686	0.000000	-10.000000	-0.333333	20.766666	170.833328	1023.000000	1023.000000	2046.000000
4.600000	-0.043136	-25.493639	-7.657834	-6.902573	-7.378143	-3.555089	0.000000	-10.000000	-0.316667	20.733334	177.666672	1023.000000	1023.000000	2046.000000
4.620000	-0.042605	-25.179346	-7.595455	-6.834680	-7.292866	-3.456345	0.000000	-10.000000	-0.308333	20.700001	184.500000	1023.000000	1023.000000	2046.000000
4.640000	-0.042115	-24.889900	-7.453713	-6.744342	-7.235626	-3.456219	0.000000	-10.000000	-0.316667	20.733334	191.500000	1023.000000	1023.000000	2046.000000
4.660000	-0.041183	-24.339394	-7.445707	-6.709498	-6.916898	-3.267291	0.000000	-10.000000	-0.333333	20.883333	198.500000	1023.000000	1023.000000	2046.000000
4.680000	-0.039931	-23.599459	-7.274954	-6.549166	-6.708787	-3.066552	0.000000	-10.000000	-0.333333	20.783335	205.500000	1023.000000	1023.000000	2046.000000
4.700000	-0.038556	-22.786547	-7.208091	-6.308545	-6.328399	-2.941511	0.000000	-10.000000	-0.341667	20.683334	212.500000	1023.000000	1023.000000	2046.000000
4.720000	-0.036634	-21.650459	-7.018919	-6.001032	-6.057691	-2.572817	0.000000	-10.000000	-0.333333	20.549999	219.333328	1023.000000	1023.000000	2046.000000
4.740000	-0.034634	-20.468548	-6.876292	-5.504885	-5.810200	-2.277171	0.000000	-10.000000	-0.333333	20.516666	226.166672	1023.000000	1023.000000	2046.000000
4.760000	-0.032960	-19.479492	-6.793413	-5.267366	-5.498848	-1.919864	0.000000	-10.000000	-0.333333	20.583334	233.000000	1023.000000	1023.000000	2046.000000
4.780000	-0.032155	-19.003349	-6.771133	-5.163830	-5.353389	-1.714995	0.000000	-10.000000	-0.341667	20.633333	240.000000	1023.000000	1023.000000	2046.000000
4.800000	-0.031519	-18.627649	-6.640982	-5.211629	-5.187476	-1.587563	0.000000	-10.000000	-0.350000	20.883333	246.833328	1023.000000	1023.000000	2046.000000
4.820000	-0.031619	-18.686829	-6.746556	-5.236848	-5.020480	-1.682946	0.000000	-10.000000	-0.341667	20.900000	253.666672	1023.000000	1023.000000	2046.000000
4.840000	-0.032846	-19.412159	-6.933783	-5.213921	-5.142382	-2.122075	0.000000	-10.000000	-0.325000	20.833334	260.500000	1023.000000	1023.000000	2046.000000
4.860000	-0.033876	-20.020756	-7.256771	-5.306005	-5.140066	-2.317915	0.000000	-10.000000	-0.308333	20.799999	267.500000	1023.000000	1023.000000	2046.000000
4.880000	-0.034352	-20.302288	-7.384419	-5.395840	-5.226520	-2.295508	0.000000	-10.000000	-0.300000	20.716667	274.500000	1023.000000	1023.000000	2046.000000
4.900000	-0.033872	-20.018337	-7.550196	-5.352552	-4.993341	-2.122249	0.000000	-10.000000	-0.300000	20.616667	281.500000	1023.000000	1023.000000	2046.000000
4.920000	-0.032934	-19.463709	-7.649476	-5.275417	-4.724369	-1.814448	0.000000	-10.000000	-0.308333	20.333334	288.500000	1023.000000	1023.000000	2046.000000
4.940000	-0.031946	-18.880344	-7.628722	-5.099551	-4.563570	-1.588503	0.000000	-10.000000	-0.325000	20.483334	295.333344	1023.000000	1023.000000	2046.000000
4.960000	-0.030618	-18.095253	-7.709758	-5.014396	-4.159032	-1.212067	0.000000	-10.000000	-0.341667	20.950001	302.166656	1023.000000	1023.000000	2046.000000
4.980000	-0.029291	-17.311131	-7.606584	-4.763149	-3.921587	-1.019810	0.000000	-10.000000	-0.350000	21.383333	309.000000	1023.000000	1023.000000	2046.000000
5.000000	-0.027650	-16.341063	-7.469881	-4.585746	-3.608143	-0.677292	0.000000	-10.000000	-0.350000	21.683334	316.166656	1023.000000	1023.000000	2046.000000
5.020000	-0.025651	-15.159669	-7.330701	-4.311259	-3.208078	-0.309631	0.000000	-10.000000	-0.358333	21.783333	323.333344	1023.000000	1023.000000	2046.000000
5.040000	-0.023767	-14.046106	-7.144158	-4.023602	-2.864216	-0.014130	0.000000	-10.000000	-0.375000	22.200001	330.666656	1023.000000	1023.000000	2046.000000
5.060000	-0.021295	-12.585059	-7.063403	-3.693791	-2.316775	0.488909	0.000000	-10.000000	-0.391667	22.416666	337.833344	1023.000000	1023.000000	2046.000000
5.080000	-0.019075	-11.273141	-6.727876	-3.315758	-2.030485	0.800978	0.000000	-10.000000	-0.400000	22.716667	345.333344	1023.000000	1023.000000	2046.000000
5.100000	-0.016519	-9.762950	-6.546619	-2.980448	-1.468190	1.232307	0.000000	-10.000000	-0.391667	22.816666	352.833344	1023.000000	1023.000000	2046.000000
5.120000	-0.013489	-7.972073	-6.173730	-2.510444	-0.912677	1.624778	0.000000	-10.000000	-0.366667	22.900000	360.500000	1023.000000	1023.000000	2046.000000
5.140000	-0.011081	-6.549058	-5.840425	-2.107477	-0.478271	1.877115	0.000000	-10.000000	-0.350000	22.983334	368.166656	1023.000000	1023.000000	2046.000000
5.160000	-0.008665	-5.121187	-5.541440	-1.989056	0.038289	2.371020	0.000000	-10.000000	-0.325000	22.866667	375.833344	1023.000000	1023.000000	2046.000000
5.180000	-0.006699	-3.958835	-5.171989	-1.803919	0.492077	2.524995	0.000000	-10.000000	-0.316667	22.616667	383.500000	1023.000000	1023.000000	2046.000000
5.200000	-0.005639	-3.332602	-4.807611	-1.878902	0.674129	2.679781	0.000000	-10.000000	-0.308333	22.166668	391.000000	1023.000000	1023.000000	2046.000000
5.220000	-0.004071	-2.406053	-4.584832	-1.784137	1.147891	2.815024	0.000000	-10.000000	-0.325000	21.850000	398.500000	1023.000000	1023.000000	2046.000000
5.240000	-0.003431	-2.027967	-4.248781	-1.764187	1.177052	2.807949	0.000000	-10.000000	-0.325000	21.633333	405.833344	1023.000000	1023.000000	2046.000000
5.260000	-0.002769	-1.636409	-4.069304	-1.712648	1.334816	2.810727	0.000000	-10.000000	-0.333333	21.533333	413.166656	1023.000000	1023.000000	2046.000000
5.280000	-0.001691	-0.999238	-3.750646	-1.612213	1.527742	2.835878	0.000000	-10.000000	-0.316667	21.416666	420.333344	1023.000000	1023.000000	2046.000000
5.300000	-0.000956	-0.565245	-3.431462	-1.569289	1.626392	2.809113	0.000000	-10.000000	-0.333333	21.350000	427.500000	1023.000000	1023.000000	2046.000000
5.320000	0.000423	0.250197	-3.166761	-1.555586	1.867955	3.104590	0.000000	-10.000000	-0.333333	21.450001	434.666656	1023.000000	1023.000000	2046.000000
5.340000	0.002320	1.370973	-2.871098	-1.222368	2.245399	3.219040	0.000000	-10.000000	-0.358333	21.500000	441.833344	1023.000000	1023.000000	2046.000000
5.360000	0.003979	2.351490	-2.536489	-1.062964	2.425954	3.524988	0.000000	-10.000000	-0.358333	21.716667	449.000000	1023.000000	1023.000000	2046.000000
5.380000	0.006787	4.011168	-2.146814	-0.764642	2.878791	4.043832	0.000000	-10.000000	-0.358333	21.766666	456.166656	1023.000000	1023.000000	2046.000000
5.400000	0.009708	5.737666	-1.618220	-0.309105	3.287461	4.377531	0.000000	-10.000000	-0.350000	21.950001	463.500000	1023.000000	1023.000000	2046.000000
5.420000	0.012098	7.149743	-1.282656	-0.036160	3.687860	4.780698	0.000000	-10.000000	-0.350000	21.850000	470.833344	1023.000000	1023.000000	2046.000000
5.440000	0.015380	9.089721	-0.898681	0.482052	4.264519	5.241831	0.000000	-10.000000	-0.350000	21.766666	478.166656	1023.000000	1023.000000	2046.000000
5.460000	0.017875	10.564187	-0.405850	0.894701	4.540623	5.534713	0.000000	-10.000000	-0.333333	21.566668	485.333344	1023.000000	1023.000000	2046.000000
5.480000	0.020039	11.843097	-0.090814	1.224406	4.847567	5.861938	0.000000	-10.000000	-0.316667	21.150000	492.666656	1023.000000	1023.000000	2046.000000
5.500000	0.022407	13.242808	0.195020	1.591047	5.182739	6.274002	0.000000	-10.000000	-0.291667	20.633333	499.833344	1023.000000	1023.000000	2046.000000
5.520000	0.024562	14.515899	0.548273	1.972067	5.463459	6.532100	0.000000	-10.000000	-0.275000	19.950001	506.833344	1023.000000	1023.000000	2046.000000
5.540000	0.026076	15.410897	0.771086	2.228482	5.687097	6.724233	0.000000	-10.000000	-0.258333	19.483334	513.666687	1023.000000	1023.000000	2046.000000
5.560000	0.028092	16.602428	0.973902	2.461654	5.983380	7.183493	0.000000	-10.000000	-0.233333	18.683334	520.166687	1023.000000	1023.000000	2046.000000
5.580000	0.029590	17.487770	1.294156	2.792688	6.134684	7.266242	0.000000	-10.000000	-0.208333	18.000000	526.500000	1023.000000	1023.000000	2046.000000
5.600000	0.030572	18.068140	1.447390	2.947227	6.245915	7.427608	0.000000	-10.000000	-0.175000	17.250000	532.500000	1023.000000	1023.000000	2046.000000
5.620000	0.032408	19.153027	1.643796	3.200301	6.556871	7.752057	0.000000	-10.000000	-0.158333	16.700001	538.500000	1023.000000	1023.000000	2046.000000
5.640000	0.033734	19.936607	1.940570	3.493505	6.730731	7.771801	0.000000	-10.000000	-0.166667	15.983334	544.166687	1023.000000	1023.000000	2046.000000
5.660000	0.034570	20.431108	2.096526	3.548729	6.744009	8.041843	0.000000	-10.000000	-0.166667	15.033334	549.666687	1023.000000	1023.000000	2046.000000
5.680000	0.036302	21.454618	2.324815	3.869507	7.064395	8.195902	0.000000	-10.000000	-0.158333	14.016667	554.833313	1023.000000	1023.000000	2046.000000
5.700000	0.037159	21.961021	2.634472	4.127846	7.075862	8.122841	0.000000	-10.000000	-0.125000	12.966667	559.666687	1023.000000	1023.000000	2046.000000
5.720000	0.037743	22.306213	2.721657	4.216694	7.073979	8.293881	0.000000	-10.000000	-0.100000	11.883333	564.333313	1023.000000	1023.000000	2046.000000
5.740000	0.038562	22.790152	2.994010	4.403862	7.062163	8.330115	0.000000	-10.000000	-0.075000	10.733334	568.333313	1023.000000	1023.000000	2046.000000
5.760000	0.038188	22.569351	3.142380	4.483932	6.903998	8.039041	0.000000	-10.000000	-0.050000	9.350000	572.333313	1023.000000	1023.000000	2046.000000
5.780000	0.037887	22.391428	3.115151	4.345452	6.798398	8.132426	0.000000	-10.000000	-0.025000	7.983334	575.500000	1023.000000	1023.000000	2046.000000
5.800000	0.038543	22.778999	3.391354	4.470369	6.754819	8.162457	0.000000	-10.000000	-0.025000	6.266667	578.500000	1023.000000	1023.000000	2046.000000
5.820000	0.038653	22.844208	3.400509	4.577075	6.879306	7.987317	0.000000	-10.000000	-0.025000	4.566667	580.833313	1023.000000	1023.000000	2046.000000
5.840000	0.038262	22.612730	3.366248	4.502551	6.611737	8.132195	0.000000	-10.000000	-0.025000	2.383333	582.666687	1023.000000	1023.000000	2046.000000
5.860000	0.039028	23.065374	3.386538	4.892596	6.616796	8.169443	0.000000	-10.000000	-0.008333	0.900000	583.666687	1023.000000	1023.000000	2046.000000
5.880000	0.038435	22.714823	3.247132	5.086149	6.438835	7.942706	0.000000	-10.000000	0.000000	0.000000	584.000000	1023.000000	1023.000000	2046.000000
5.900000	0.037388	22.096519	3.073431	4.973460	6.169749	7.879880	0.000000	-10.000000	0.000000	0.000000	584.000000	1023.000000	1023.000000	2046.000000
5.920000	0.036622	21.643406	3.069406	4.835860	5.917282	7.820858	0.000000	-10.000000	-0.008333	0.000000	584.000000	1023.000000	1023.000000	2046.000000
5.940000	0.035240	20.826897	3.025577	4.659925	5.746693	7.394703	0.000000	-10.000000	-0.008333	-0.316667	584.000000	1023.000000	1023.000000	2046.000000
5.960000	0.032590	19.260427	2.648731	4.375666	5.361752	6.874279	0.000000	-10.000000	-0.008333	-1.250000	584.000000	1023.000000	1023.000000	2046.000000
5.980000	0.030168	17.829107	2.384744	4.131869	4.879778	6.432717	0.000000	-10.000000	0.000000	-2.633333	584.000000	1023.000000	1023.000000	2046.000000
6.000000	0.027423	16.207216	1.916113	4.003619	4.589956	5.697528	0.000000	-10.000000	0.000000	-4.216667	584.000000	1023.000000	1023.000000	2046.000000
6.020000	0.025360	14.988028	1.524984	3.620401	4.187658	5.654984	0.000000	-10.000000	0.008333	-5.566667	584.000000	1023.000000	1023.000000	2046.000000
6.040000	0.024519	14.490477	1.288887	3.584903	4.062398	5.554289	0.000000	-10.000000	0.025000	-6.600000	584.000000	1023.000000	1023.000000	2046.000000
6.060000	0.023047	13.621039	1.041312	3.580363	3.811863	5.187502	0.000000	-10.000000	0.033333	-7.216667	584.000000	1023.000000	1023.000000	2046.000000
6.080000	0.022197	13.118136	0.808507	3.437057	3.568452	5.304120	0.000000	-10.000000	0.033333	-7.500000	584.000000	1023.000000	1023.000000	2046.000000
6.100000	0.021791	12.878335	0.844474	3.478777	3.386262	5.168823	0.000000	-10.000000	0.025000	-7.766667	584.000000	1023.000000	1023.000000	2046.000000
6.120000	0.020454	12.088150	0.666889	3.411340	3.128432	4.881489	0.000000	-10.000000	0.033333	-8.250000	584.000000	1023.000000	1023.000000	2046.000000
6.140000	0.019895	11.757826	0.544946	3.357119	2.908678	4.947083	0.000000	-10.000000	0.058333	-9.100000	580.500000	1023.000000	1023.000000	2046.000000
6.160000	0.019840	11.725233	0.706286	3.404667	2.724708	4.889573	0.000000	-10.000000	0.083333	-10.283334	572.833313	1023.000000	1023.000000	2046.000000
6.180000	0.018645	11.019334	0.555613	3.467061	2.443893	4.552766	0.000000	-10.000000	0.100000	-11.650001	563.833313	1023.000000	1023.000000	2046.000000
6.200000	0.018439	10.897599	0.600594	3.503040	2.063218	4.730747	0.000000	-10.000000	0.116667	-13.033334	556.833313	1023.000000	1023.000000	2046.000000
6.220000	0.018312	10.822199	0.765754	3.660659	1.856413	4.539373	0.000000	-10.000000	0.158333	-14.533334	552.333313	1023.000000	1023.000000	2046.000000
6.240000	0.017379	10.271041	0.723308	3.679671	1.516860	4.351202	0.000000	-10.000000	0.208333	-16.016666	547.500000	1023.000000	1023.000000	2046.000000
6.260000	0.017449	10.312387	0.748364	3.787406	1.312108	4.464509	0.000000	-10.000000	0.241667	-17.466667	542.166687	1023.000000	1023.000000	2046.000000
6.280000	0.016671	9.852798	0.874935	3.923132	1.005566	4.049164	0.000000	-10.000000	0.266667	-18.616667	536.500000	1023.000000	1023.000000	2046.000000
6.300000	0.014752	8.718171	0.786452	3.696969	0.481438	3.753311	0.000000	-10.000000	0.300000	-19.733334	530.166687	1023.000000	1023.000000	2046.000000
6.320000	0.013696	8.094094	0.846082	3.374509	0.200825	3.672678	0.000000	-10.000000	0.333333	-20.683334	523.666687	1023.000000	1023.000000	2046.000000
6.340000	0.011367	6.717971	0.887359	3.097223	-0.277345	3.010735	0.000000	-10.000000	0.366667	-21.633333	516.666687	1023.000000	1023.000000	2046.000000
6.360000	0.008780	5.189032	0.819234	2.669636	-0.982393	2.682555	0.000000	-10.000000	0.383333	-22.350000	509.500000	1023.000000	1023.000000	2046.000000
6.380000	0.007105	4.199244	0.873309	2.312595	-1.446867	2.460208	0.000000	-10.000000	0.408333	-22.950001	501.833344	1023.000000	1023.000000	2046.000000
6.400000	0.004553	2.690739	0.746425	2.063492	-1.868996	1.749817	0.000000	-10.000000	0.416667	-23.450001	494.333344	1023.000000	1023.000000	2046.000000
6.420000	0.001609	0.951207	0.665403	1.581080	-2.659222	1.363946	0.000000	-10.000000	0.433333	-23.833334	486.666656	1023.000000	1023.000000	2046.000000
6.440000	0.000108	0.063932	0.591884	1.306536	-2.925365	1.090876	0.000000	-10.000000	0.441667	-24.233334	478.833344	1023.000000	1023.000000	2046.000000
6.460000	-0.002065	-1.220320	0.484932	1.106185	-3.324203	0.512767	0.000000	-10.000000	0.450000	-24.466667	473.333344	1023.000000	1023.000000	2046.000000
6.480000	-0.003737	-2.208312	0.343867	0.810342	-3.720919	0.358398	0.000000	-10.000000	0.466667	-24.750000	465.000000	1023.000000	1023.000000	2046.000000
6.500000	-0.004410	-2.606042	0.449192	0.664849	-3.912320	0.192237	0.000000	-10.000000	0.475000	-25.016666	456.833344	1023.000000	1023.000000	2046.000000
6.520000	-0.006015	-3.555092	0.337903	0.517968	-4.156968	-0.253996	0.000000	-10.000000	0.491667	-25.200001	445.666656	1023.000000	1023.000000	2046.000000
6.540000	-0.006759	-3.994355	0.357302	0.304743	-4.463856	-0.192544	0.000000	-10.000000	0.491667	-25.366667	437.333344	1023.000000	1023.000000	2046.000000
6.560000	-0.007044	-4.163099	0.500862	0.303483	-4.564756	-0.402688	0.000000	-10.000000	0.500000	-25.333334	428.666656	1023.000000	1023.000000	2046.000000
6.580000	-0.008345	-4.932114	0.362375	0.197911	-4.740534	-0.751867	0.000000	-10.000000	0.500000	-25.383335	420.333344	1023.000000	1023.000000	2046.000000
6.600000	-0.008896	-5.257818	0.327082	0.070911	-4.970862	-0.684950	0.000000	-10.000000	0.491667	-25.300001	411.833344	1023.000000	1023.000000	2046.000000
6.620000	-0.009610	-5.679762	0.300300	0.082826	-5.027488	-1.035400	0.000000	-10.000000	0.483333	-25.316668	403.500000	1023.000000	1023.000000	2046.000000
6.640000	-0.011160	-6.595311	0.093866	-0.029797	-5.367092	-1.292288	0.000000	-10.000000	0.475000	-25.366667	395.000000	1023.000000	1023.000000	2046.000000
6.660000	-0.011642	-6.880538	0.036399	-0.203989	-5.516561	-1.196387	0.000000	-10.000000	0.475000	-25.383333	386.500000	1023.000000	1023.000000	2046.000000
6.680000	-0.012919	-7.634948	-0.139682	-0.224362	-5.654145	-1.616759	0.000000	-10.000000	0.475000	-25.300001	378.000000	1023.000000	1023.000000	2046.000000
6.700000	-0.014498	-8.568206	-0.346461	-0.469902	-6.055148	-1.696694	0.000000	-10.000000	0.475000	-25.150000	369.500000	1023.000000	1023.000000	2046.000000
6.720000	-0.014925	-8.820415	-0.440526	-0.540702	-6.091348	-1.747840	0.000000	-10.000000	0.466667	-25.000000	361.166656	1023.000000	1023.000000	2046.000000
6.740000	-0.016452	-9.722950	-0.669284	-0.567823	-6.255134	-2.230711	0.000000	-10.000000	0.458333	-24.950001	352.833344	1023.000000	1023.000000	2046.000000
6.760000	-0.017895	-10.575650	-0.807749	-0.817662	-6.669941	-2.280298	0.000000	-10.000000	0.450000	-24.966667	344.500000	1023.000000	1023.000000	2046.000000
6.780000	-0.018339	-10.838565	-0.872559	-0.832615	-6.644969	-2.488421	0.000000	-10.000000	0.450000	-24.866667	336.166656	1023.000000	1023.000000	2046.000000
6.800000	-0.019889	-11.754142	-1.022597	-1.002000	-6.959578	-2.769968	0.000000	-10.000000	0.450000	-24.800001	328.000000	1023.000000	1023.000000	2046.000000
6.820000	-0.020412	-12.063343	-1.127514	-1.156069	-7.144689	-2.635072	0.000000	-10.000000	0.441667	-24.600000	319.666656	1023.000000	1023.000000	2046.000000
6.840000	-0.021151	-12.500377	-1.250229	-1.180598	-7.157594	-2.911955	0.000000	-10.000000	0.441667	-24.500000	311.333344	1023.000000	1023.000000	2046.000000
6.860000	-0.022958	-13.568332	-1.496621	-1.393000	-7.467552	-3.211158	0.000000	-10.000000	0.441667	-24.166668	303.000000	1023.000000	1023.000000	2046.000000
6.880000	-0.024404	-14.422527	-1.599312	-1.689044	-7.837347	-3.296824	0.000000	-10.000000	0.416667	-23.933334	295.000000	1023.000000	1023.000000	2046.000000
6.900000	-0.025395	-15.008280	-1.744924	-1.809909	-7.831533	-3.621914	0.000000	-10.000000	0.416667	-23.633333	287.000000	1023.000000	1023.000000	2046.000000
6.920000	-0.027548	-16.280741	-2.063307	-2.100591	-8.110865	-4.005979	0.000000	-10.000000	0.400000	-23.450001	279.000000	1023.000000	1023.000000	2046.000000
6.940000	-0.028061	-16.584227	-2.115156	-2.203908	-8.348819	-3.916344	0.000000	-10.000000	0.400000	-23.200001	271.333344	1023.000000	1023.000000	2046.000000
6.960000	-0.028362	-16.761726	-2.368280	-2.067902	-8.286294	-4.039250	0.000000	-10.000000	0.366667	-23.016666	263.666656	1023.000000	1023.000000	2046.000000
6.980000	-0.030040	-17.753674	-2.689023	-2.188332	-8.567251	-4.309067	0.000000	-10.000000	0.350000	-22.750000	256.000000	1023.000000	1023.000000	2046.000000
7.000000	-0.031832	-18.812649	-2.915784	-2.529136	-8.978133	-4.389597	0.000000	-10.000000	0.350000	-22.466667	248.333328	1023.000000	1023.000000	2046.000000
7.020000	-0.033446	-19.766300	-3.117231	-2.852603	-9.043652	-4.752815	0.000000	-10.000000	0.333333	-22.083334	240.833328	1023.000000	1023.000000	2046.000000
7.040000	-0.036269	-21.435019	-3.475914	-3.232900	-9.309207	-5.416998	0.000000	-10.000000	0.325000	-21.733334	233.500000	1023.000000	1023.000000	2046.000000
7.060000	-0.039273	-23.210522	-3.700955	-3.758833	-9.967957	-5.782777	0.000000	-10.000000	0.308333	-21.083334	226.166672	1023.000000	1023.000000	2046.000000
7.080000	-0.041962	-24.799690	-4.096704	-4.106230	-10.277998	-6.318758	0.000000	-10.000000	0.308333	-20.466667	219.166672	1023.000000	1023.000000	2046.000000
7.100000	-0.044718	-26.428179	-4.580061	-4.318038	-10.535081	-6.994998	0.000000	-10.000000	0.300000	-19.900000	212.333328	1023.000000	1023.000000	2046.000000
7.120000	-0.047338	-27.976465	-4.980518	-4.735855	-11.055916	-7.204176	0.000000	-10.000000	0.283333	-19.650000	205.666672	1023.000000	1023.000000	2046.000000
7.140000	-0.049107	-29.022497	-5.265460	-5.027581	-11.452667	-7.276787	0.000000	-10.000000	0.283333	-19.533333	199.000000	1023.000000	1023.000000	2046.000000
7.160000	-0.050558	-29.879559	-5.620312	-5.081906	-11.514129	-7.663210	0.000000	-10.000000	0.258333	-19.266666	192.666672	1023.000000	1023.000000	2046.000000
7.180000	-0.052196	-30.848043	-5.915881	-5.204976	-11.816483	-7.910706	0.000000	-10.000000	0.250000	-18.983334	186.166672	1023.000000	1023.000000	2046.000000
7.200000	-0.053410	-31.565054	-6.093836	-5.435558	-12.140047	-7.895613	0.000000	-10.000000	0.216667	-18.500000	179.833328	1023.000000	1023.000000	2046.000000
7.220000	-0.053881	-31.843382	-6.341092	-5.421727	-12.021182	-8.059381	0.000000	-10.000000	0.208333	-18.233334	173.500000	1023.000000	1023.000000	2046.000000
7.240000	-0.054818	-32.397259	-6.466828	-5.535998	-12.201983	-8.192450	0.000000	-10.000000	0.208333	-17.900002	167.500000	1023.000000	1023.000000	2046.000000
7.260000	-0.055434	-32.761234	-6.500293	-5.766055	-12.464628	-8.030260	0.000000	-10.000000	0.208333	-17.650002	161.500000	1023.000000	1023.000000	2046.000000
7.280000	-0.055360	-32.717724	-6.621104	-5.739505	-12.325713	-8.031400	0.000000	-10.000000	0.208333	-17.200001	155.500000	1023.000000	1023.000000	2046.000000
7.300000	-0.055750	-32.948086	-6.792847	-5.687670	-12.261671	-8.205899	0.000000	-10.000000	0.200000	-16.883333	149.833328	1023.000000	1023.000000	2046.000000
7.320000	-0.055814	-32.986301	-6.678888	-5.859786	-12.445623	-8.002004	0.000000	-10.000000	0.200000	-16.700001	144.166672	1023.000000	1023.000000	2046.000000
7.340000	-0.055289	-32.675816	-6.683224	-5.889566	-12.185756	-7.917271	0.000000	-10.000000	0.200000	-16.750000	138.833328	1023.000000	1023.000000	2046.000000
7.360000	-0.055350	-32.711864	-6.718511	-5.815935	-12.117701	-8.059720	0.000000	-10.000000	0.191667	-16.733334	133.166672	1023.000000	1023.000000	2046.000000
7.380000	-0.055672	-32.902390	-6.619678	-6.062497	-12.340981	-7.879233	0.000000	-10.000000	0.175000	-16.616667	127.666664	1023.000000	1023.000000	2046.000000
7.400000	-0.055913	-33.044308	-6.861843	-6.207053	-11.991061	-7.984352	0.000000	-10.000000	0.166667	-16.433334	122.000000	1023.000000	1023.000000	2046.000000
7.420000	-0.057067	-33.726582	-6.824547	-6.530399	-12.291838	-8.079796	0.000000	-10.000000	0.166667	-16.250000	116.500000	1023.000000	1023.000000	2046.000000
7.440000	-0.058156	-34.370472	-6.910291	-7.020329	-12.422788	-8.017064	0.000000	-10.000000	0.183333	-16.200001	111.000000	1023.000000	1023.000000	2046.000000
7.460000	-0.059530	-35.182446	-7.091266	-7.188269	-12.374730	-8.528180	0.000000	-10.000000	0.191667	-16.283335	105.666664	1023.000000	1023.000000	2046.000000
7.480000	-0.061446	-36.314491	-6.973305	-7.619904	-12.914580	-8.806700	0.000000	-10.000000	0.191667	-16.300001	100.166664	1023.000000	1023.000000	2046.000000
7.500000	-0.062850	-37.144333	-7.102920	-8.095134	-12.995077	-8.951203	0.000000	-10.000000	0.175000	-16.166668	94.833336	1023.000000	1023.000000	2046.000000
7.520000	-0.064390	-38.054459	-7.372718	-8.345529	-13.013965	-9.322246	0.000000	-10.000000	0.158333	-15.700001	89.333336	1023.000000	1023.000000	2046.000000
7.540000	-0.065988	-38.998634	-7.405370	-8.695353	-13.412602	-9.485311	0.000000	-10.000000	0.158333	-15.316667	84.166664	1023.000000	1023.000000	2046.000000
7.560000	-0.066753	-39.451305	-7.577062	-8.920178	-13.413744	-9.540321	0.000000	-10.000000	0.158333	-14.950000	79.000000	1023.000000	1023.000000	2046.000000
7.580000	-0.067244	-39.740955	-7.770696	-9.024252	-13.235710	-9.710297	0.000000	-10.000000	0.158333	-14.750000	74.000000	1023.000000	1023.000000	2046.000000
7.600000	-0.067792	-40.065067	-7.619016	-9.171597	-13.561743	-9.712712	0.000000	-10.000000	0.150000	-14.516666	69.000000	1023.000000	1023.000000	2046.000000
7.620000	-0.067643	-39.976871	-7.631320	-9.266135	-13.426357	-9.653060	0.000000	-10.000000	0.150000	-14.133333	64.166664	1023.000000	1023.000000	2046.000000
7.640000	-0.067584	-39.942177	-7.684509	-9.217668	-13.274241	-9.765759	0.000000	-10.000000	0.133333	-13.550000	59.500000	1023.000000	1023.000000	2046.000000
7.660000	-0.067738	-40.033237	-7.494489	-9.265352	-13.551790	-9.721607	0.000000	-10.000000	0.108333	-13.033334	55.000000	1023.000000	1023.000000	2046.000000
7.680000	-0.067414	-39.841518	-7.533344	-9.350667	-13.412771	-9.544738	0.000000	-10.000000	0.075000	-12.466667	50.500000	1023.000000	1023.000000	2046.000000
7.700000	-0.067044	-39.622787	-7.696744	-9.242631	-13.096000	-9.587412	0.000000	-10.000000	0.058333	-11.966667	46.166668	1023.000000	1023.000000	2046.000000
7.720000	-0.067294	-39.770493	-7.568048	-9.150036	-13.381232	-9.671175	0.000000	-10.000000	0.050000	-11.150001	42.166668	1023.000000	1023.000000	2046.000000
7.740000	-0.067078	-39.643322	-7.595557	-9.179091	-13.369310	-9.499364	0.000000	-10.000000	0.041667	-10.400001	38.500000	1023.000000	1023.000000	2046.000000
7.760000	-0.067020	-39.608723	-7.860122	-9.061536	-13.105174	-9.581889	0.000000	-10.000000	0.041667	-9.716667	35.166668	1023.000000	1023.000000	2046.000000
7.780000	-0.067291	-39.769135	-7.806065	-8.988307	-13.368673	-9.606089	0.000000	-10.000000	0.033333	-9.316667	32.000000	1023.000000	1023.000000	2046.000000
7.800000	-0.067316	-39.783806	-7.766581	-9.123589	-13.513317	-9.380319	0.000000	-10.000000	0.033333	-9.083333	28.833334	1023.000000	1023.000000	2046.000000
7.820000	-0.067384	-39.823757	-7.988413	-9.100507	-13.333833	-9.401007	0.000000	-10.000000	0.025000	-8.950000	25.666666	1023.000000	1023.000000	2046.000000
7.840000	-0.067495	-39.889812	-7.996095	-9.026264	-13.440100	-9.427353	0.000000	-10.000000	0.033333	-8.800000	22.666666	1023.000000	1023.000000	2046.000000
7.860000	-0.067620	-39.963436	-8.000793	-9.129559	-13.549859	-9.283224	0.000000	-10.000000	0.041667	-8.683333	19.833334	1023.000000	1023.000000	2046.000000
7.880000	-0.067869	-40.110497	-8.253389	-9.124235	-13.363521	-9.369351	0.000000	-10.000000	0.041667	-8.550000	17.000000	1023.000000	1023.000000	2046.000000
7.900000	-0.067951	-40.158966	-8.179388	-9.014850	-13.491969	-9.472757	0.000000	-10.000000	0.041667	-8.466667	14.166667	1023.000000	1023.000000	2046.000000
7.920000	-0.068198	-40.305210	-8.119423	-9.098407	-13.681035	-9.406345	0.000000	-10.000000	0.025000	-8.283334	11.333333	1023.000000	1023.000000	2046.000000
7.940000	-0.068557	-40.517132	-8.335692	-9.137033	-13.582152	-9.462253	0.000000	-10.000000	0.033333	-8.083334	8.500000	1023.000000	1023.000000	2046.000000
7.960000	-0.068941	-40.744110	-8.463082	-9.117045	-13.614891	-9.549089	0.000000	-10.000000	0.016667	-7.766667	5.666667	1023.000000	1023.000000	2046.000000
7.980000	-0.069946	-41.338112	-8.327967	-9.307581	-14.066409	-9.636154	0.000000	-10.000000	0.008333	-7.416667	3.000000	1023.000000	1023.000000	2046.000000
8.000000	-0.071059	-41.995762	-8.643663	-9.510686	-14.063337	-9.778077	0.000000	-10.000000	-0.008333	-6.816667	1.000000	1023.000000	1023.000000	2046.000000
8.020000	-0.071505	-42.259197	-8.906303	-9.563702	-13.860176	-9.929014	0.000000	-10.000000	-0.008333	-6.000000	-0.833333	1023.000000	1023.000000	2046.000000
8.040000	-0.072130	-42.628857	-8.876438	-9.660897	-14.055858	-10.035664	0.000000	-10.000000	0.000000	-4.950000	-2.500000	1023.000000	1023.000000	2046.000000
8.060000	-0.072848	-43.053177	-8.901840	-9.799284	-14.307127	-10.044926	0.000000	-10.000000	-0.008333	-3.600000	-4.166667	1023.000000	1023.000000	2046.000000
8.080000	-0.072381	-42.777130	-9.248423	-9.698033	-13.961810	-9.868864	0.000000	-10.000000	-0.016667	-1.666667	-5.333333	1023.000000	1023.000000	2046.000000
8.100000	-0.072219	-42.681232	-9.465111	-9.571525	-13.831947	-9.812651	0.000000	-10.000000	-0.033333	0.283333	-5.833333	1023.000000	1023.000000	2046.000000
8.120000	-0.072989	-43.136787	-9.453060	-9.664415	-14.118897	-9.900414	0.000000	-10.000000	-0.050000	2.016667	-6.000000	1023.000000	1023.000000	2046.000000
8.140000	-0.073675	-43.541832	-9.585469	-9.929458	-14.207997	-9.818908	0.000000	-10.000000	-0.058333	3.450000	-6.000000	1023.000000	1023.000000	2046.000000
8.160000	-0.074786	-44.198689	-9.895951	-10.178488	-14.095030	-10.029220	0.000000	-10.000000	-0.066667	5.000000	-6.000000	1023.000000	1023.000000	2046.000000
8.180000	-0.076081	-44.963867	-10.176003	-10.256610	-14.119482	-10.411772	0.000000	-10.000000	-0.075000	6.550000	-6.000000	1023.000000	1023.000000	2046.000000
8.200000	-0.077841	-46.003868	-10.327228	-10.402826	-14.504558	-10.769255	0.000000	-10.000000	-0.091667	7.700000	-6.000000	1023.000000	1023.000000	2046.000000
8.220000	-0.079343	-46.891624	-10.575459	-10.593491	-14.800084	-10.922592	0.000000	-10.000000	-0.100000	8.183333	-6.000000	1023.000000	1023.000000	2046.000000
8.240000	-0.080422	-47.529469	-10.881585	-10.808488	-14.929671	-10.909725	0.000000	-10.000000	-0.083333	8.050000	-6.000000	1023.000000	1023.000000	2046.000000
8.260000	-0.080856	-47.785648	-11.277184	-10.815325	-14.804474	-10.888667	0.000000	-10.000000	-0.050000	7.066667	-6.000000	1023.000000	1023.000000	2046.000000
8.280000	-0.080996	-47.868706	-11.293367	-10.732844	-14.946186	-10.896307	0.000000	-10.000000	-0.016667	6.083333	-6.000000	1023.000000	1023.000000	2046.000000
8.300000	-0.081150	-47.959782	-11.283266	-10.754579	-15.098689	-10.823249	0.000000	-10.000000	0.000000	5.316667	-6.000000	1023.000000	1023.000000	2046.000000
8.320000	-0.081148	-47.958298	-11.530588	-10.769542	-14.907372	-10.750795	0.000000	-10.000000	-0.008333	5.066667	3.000000	1023.000000	1023.000000	2046.000000
8.340000	-0.080724	-47.707935	-11.663988	-10.549836	-14.708067	-10.786043	0.000000	-10.000000	-0.025000	4.900000	12.500000	1023.000000	1023.000000	2046.000000
8.360000	-0.080278	-47.444321	-11.344309	-10.485356	-14.927357	-10.687301	0.000000	-10.000000	-0.033333	4.550000	22.500000	1023.000000	1023.000000	2046.000000
8.380000	-0.079706	-47.106251	-11.256364	-10.381905	-14.873056	-10.594927	0.000000	-10.000000	-0.041667	4.100000	24.000000	1023.000000	1023.000000	2046.000000
8.400000	-0.079094	-46.744667	-11.360555	-10.329971	-14.628328	-10.425811	0.000000	-10.000000	-0.033333	3.566667	25.333334	1023.000000	1023.000000	2046.000000
8.420000	-0.078244	-46.242420	-11.432856	-10.109858	-14.354553	-10.345155	0.000000	-10.000000	-0.025000	3.033333	26.666666	1023.000000	1023.000000	2046.000000
8.440000	-0.077161	-45.602306	-11.085880	-9.966632	-14.362088	-10.187706	0.000000	-10.000000	-0.008333	2.366667	27.833334	1023.000000	1023.000000	2046.000000
8.460000	-0.075949	-44.885902	-10.788253	-9.905343	-14.251828	-9.940477	0.000000	-10.000000	0.000000	1.866667	28.666666	1023.000000	1023.000000	2046.000000
8.480000	-0.075338	-44.524620	-10.820996	-9.891468	-13.995751	-9.816402	0.000000	-10.000000	-0.008333	1.033333	29.000000	1023.000000	1023.000000	2046.000000
8.500000	-0.074567	-44.069214	-10.839574	-9.746398	-13.664788	-9.818454	0.000000	-10.000000	-0.008333	0.516667	29.000000	1023.000000	1023.000000	2046.000000
8.520000	-0.074037	-43.755814	-10.513370	-9.804975	-13.724454	-9.713017	0.000000	-10.000000	-0.016667	0.000000	29.000000	1023.000000	1023.000000	2046.000000
8.540000	-0.074112	-43.799984	-10.369159	-10.073180	-13.763704	-9.593940	0.000000	-10.000000	-0.008333	0.000000	29.000000	1023.000000	1023.000000	2046.000000
8.560000	-0.074882	-44.255135	-10.520806	-10.379839	-13.684235	-9.670255	0.000000	-10.000000	-0.008333	-0.533333	29.000000	1023.000000	1023.000000	2046.000000
8.580000	-0.075852	-44.828640	-10.732798	-10.599747	-13.620388	-9.875708	0.000000	-10.000000	-0.008333	-0.466667	29.000000	1023.000000	1023.000000	2046.000000
8.600000	-0.076422	-45.165134	-10.526260	-10.774507	-13.812884	-10.051484	0.000000	-10.000000	-0.016667	0.500000	29.000000	1023.000000	1023.000000	2046.000000
8.620000	-0.077457	-45.777077	-10.477227	-11.039191	-14.007401	-10.253259	0.000000	-10.000000	-0.050000	2.666667	29.166666	1023.000000	1023.000000	2046.000000
8.640000	-0.078189	-46.209862	-10.749273	-11.306628	-13.846170	-10.307789	0.000000	-10.000000	-0.066667	5.333333	29.666666	1023.000000	1023.000000	2046.000000
8.660000	-0.078212	-46.223209	-10.875119	-11.414381	-13.667451	-10.266256	0.000000	-10.000000	-0.100000	7.933333	31.000000	1023.000000	1023.000000	2046.000000
8.680000	-0.077822	-45.993031	-10.756299	-11.449137	-13.604045	-10.183552	0.000000	-10.000000	-0.125000	10.633333	33.166668	1023.000000	1023.000000	2046.000000
8.700000	-0.077098	-45.565037	-10.543963	-11.471166	-13.556615	-9.993291	0.000000	-10.000000	-0.175000	12.866667	36.333332	1023.000000	1023.000000	2046.000000
8.720000	-0.076169	-45.015896	-10.654079	-11.475916	-13.181966	-9.703935	0.000000	-10.000000	-0.208333	14.733334	40.333332	1023.000000	1023.000000	2046.000000
8.740000	-0.074670	-44.130203	-10.696348	-11.268426	-12.696596	-9.468832	0.000000	-10.000000	-0.241667	16.300001	45.000000	1023.000000	1023.000000	2046.000000
8.760000	-0.072924	-43.098267	-10.471121	-11.087570	-12.407921	-9.131656	0.000000	-10.000000	-0.250000	17.583334	50.166668	1023.000000	1023.000000	2046.000000
8.780000	-0.070991	-41.955566	-10.068249	-10.876270	-12.220846	-8.790202	0.000000	-10.000000	-0.258333	18.500000	55.666668	1023.000000	1023.000000	2046.000000
8.800000	-0.069099	-40.837646	-9.938777	-10.764947	-11.797716	-8.336208	0.000000	-10.000000	-0.258333	19.300001	61.833332	1023.000000	1023.000000	2046.000000
8.820000	-0.067436	-39.854485	-10.079831	-10.540383	-11.215043	-8.019227	0.000000	-10.000000	-0.291667	20.050001	68.166664	1023.000000	1023.000000	2046.000000
8.840000	-0.065470	-38.692482	-9.826711	-10.314063	-10.937201	-7.614504	0.000000	-10.000000	-0.333333	21.083334	74.833336	1023.000000	1023.000000	2046.000000
8.860000	-0.063341	-37.434746	-9.509175	-10.054521	-10.681265	-7.189784	0.000000	-10.000000	-0.375000	21.916666	81.666664	1023.000000	1023.000000	2046.000000
8.880000	-0.061675	-36.449738	-9.571614	-9.875056	-10.211775	-6.791291	0.000000	-10.000000	-0.383333	22.716667	88.833336	1023.000000	1023.000000	2046.000000
8.900000	-0.060057	-35.493851	-9.656173	-9.607924	-9.722029	-6.507726	0.000000	-10.000000	-0.391667	23.333334	96.333336	1023.000000	1023.000000	2046.000000
8.920000	-0.058067	-34.317791	-9.274568	-9.362306	-9.541327	-6.139590	0.000000	-10.000000	-0.400000	23.766666	104.000000	1023.000000	1023.000000	2046.000000
8.940000	-0.056348	-33.301689	-9.091283	-9.179854	-9.209240	-5.821314	0.000000	-10.000000	-0.425000	24.233334	112.000000	1023.000000	1023.000000	2046.000000
8.960000	-0.054951	-32.475769	-9.236787	-8.996104	-8.657347	-5.585531	0.000000	-10.000000	-0.433333	24.650000	120.000000	1023.000000	1023.000000	2046.000000
8.980000	-0.053243	-31.466663	-9.069917	-8.766083	-8.339271	-5.291393	0.000000	-10.000000	-0.441667	25.083334	128.166672	1023.000000	1023.000000	2046.000000
9.000000	-0.051170	-30.241331	-8.690351	-8.520581	-8.088853	-4.941546	0.000000	-10.000000	-0.450000	25.316668	136.500000	1023.000000	1023.000000	2046.000000
9.020000	-0.049636	-29.334841	-8.517883	-8.423367	-7.796286	-4.597305	0.000000	-10.000000	-0.458333	25.516666	144.833328	1023.000000	1023.000000	2046.000000
9.040000	-0.048177	-28.472483	-8.709254	-8.165893	-7.237350	-4.359986	0.000000	-10.000000	-0.475000	25.866667	153.333328	1023.000000	1023.000000	2046.000000
9.060000	-0.046397	-27.420509	-8.408318	-7.877134	-7.022618	-4.112440	0.000000	-10.000000	-0.466667	26.183334	161.833328	1023.000000	1023.000000	2046.000000
9.080000	-0.044569	-26.340475	-7.995024	-7.671936	-6.883757	-3.789758	0.000000	-10.000000	-0.483333	26.383333	170.666672	1023.000000	1023.000000	2046.000000
9.100000	-0.043368	-25.630615	-8.041090	-7.481441	-6.540845	-3.567239	0.000000	-10.000000	-0.466667	26.350000	179.333328	1023.000000	1023.000000	2046.000000
9.120000	-0.042307	-25.003208	-8.158543	-7.281947	-6.199660	-3.363058	0.000000	-10.000000	-0.483333	26.216667	188.166672	1023.000000	1023.000000	2046.000000
9.140000	-0.040990	-24.224985	-7.828754	-7.112169	-6.104273	-3.179790	0.000000	-10.000000	-0.483333	26.083334	197.000000	1023.000000	1023.000000	2046.000000
9.160000	-0.040092	-23.694258	-7.548976	-7.080057	-6.061213	-3.004011	0.000000	-10.000000	-0.500000	26.216667	205.833328	1023.000000	1023.000000	2046.000000
9.180000	-0.039460	-23.320660	-7.762276	-6.923716	-5.683053	-2.951615	0.000000	-10.000000	-0.500000	26.250000	214.500000	1023.000000	1023.000000	2046.000000
9.200000	-0.037790	-22.333944	-7.543931	-6.667574	-5.427262	-2.695175	0.000000	-10.000000	-0.500000	26.166668	223.166672	1023.000000	1023.000000	2046.000000
9.220000	-0.035842	-21.182405	-7.106915	-6.478352	-5.310515	-2.286625	0.000000	-10.000000	-0.500000	26.150000	231.833328	1023.000000	1023.000000	2046.000000
9.240000	-0.033954	-20.066809	-7.184551	-6.108210	-4.788370	-1.985678	0.000000	-10.000000	-0.491667	25.983334	240.666672	1023.000000	1023.000000	2046.000000
9.260000	-0.031555	-18.648745	-7.118169	-5.599944	-4.376222	-1.554409	0.000000	-10.000000	-0.483333	25.816668	249.333328	1023.000000	1023.000000	2046.000000
9.280000	-0.028814	-17.029276	-6.757079	-5.089285	-4.168040	-1.014873	0.000000	-10.000000	-0.475000	25.550001	258.166656	1023.000000	1023.000000	2046.000000
9.300000	-0.027257	-16.109043	-6.633824	-4.948379	-3.966575	-0.560265	0.000000	-10.000000	-0.483333	25.533335	266.666656	1023.000000	1023.000000	2046.000000
9.320000	-0.026293	-15.539389	-6.819220	-4.719317	-3.572859	-0.427993	0.000000	-10.000000	-0.483333	25.550001	275.333344	1023.000000	1023.000000	2046.000000
9.340000	-0.025551	-15.100796	-6.575412	-4.600879	-3.555048	-0.369457	0.000000	-10.000000	-0.475000	25.616667	283.666656	1023.000000	1023.000000	2046.000000
9.360000	-0.025785	-15.239129	-6.515167	-4.698148	-3.580525	-0.445289	0.000000	-10.000000	-0.458333	25.450001	292.333344	1023.000000	1023.000000	2046.000000
9.380000	-0.027059	-15.991881	-7.012915	-4.689351	-3.514976	-0.774639	0.000000	-10.000000	-0.433333	25.250000	300.666656	1023.000000	1023.000000	2046.000000
9.400000	-0.028103	-16.608833	-7.350028	-4.688348	-3.615732	-0.954727	0.000000	-10.000000	-0.416667	24.700001	309.333344	1023.000000	1023.000000	2046.000000
9.420000	-0.027651	-16.341761	-7.244807	-4.711751	-3.660561	-0.724641	0.000000	-10.000000	-0.391667	24.166666	317.666656	1023.000000	1023.000000	2046.000000
9.440000	-0.026853	-15.870175	-7.378239	-4.715525	-3.392284	-0.384128	0.000000	-10.000000	-0.375000	23.700001	326.000000	1023.000000	1023.000000	2046.000000
9.460000	-0.025975	-15.351183	-7.594926	-4.438962	-3.047719	-0.269577	0.000000	-10.000000	-0.358333	23.400000	331.333344	1023.000000	1023.000000	2046.000000
9.480000	-0.024559	-14.514191	-7.303309	-4.266047	-3.001194	0.056360	0.000000	-10.000000	-0.358333	23.550001	339.000000	1023.000000	1023.000000	2046.000000
9.500000	-0.022862	-13.511705	-7.144328	-4.107038	-2.691122	0.430783	0.000000	-10.000000	-0.366667	23.700001	346.666656	1023.000000	1023.000000	2046.000000
9.520000	-0.021356	-12.621301	-7.162256	-3.867208	-2.263310	0.671473	0.000000	-10.000000	-0.375000	23.833334	357.000000	1023.000000	1023.000000	2046.000000
9.540000	-0.019982	-11.809399	-7.120684	-3.568787	-1.974611	0.854683	0.000000	-10.000000	-0.366667	23.600000	365.000000	1023.000000	1023.000000	2046.000000
9.560000	-0.017535	-10.363434	-6.884428	-3.214164	-1.545854	1.281012	0.000000	-10.000000	-0.350000	23.350000	373.000000	1023.000000	1023.000000	2046.000000
9.580000	-0.015145	-8.950820	-6.479317	-2.923829	-1.280710	1.733036	0.000000	-10.000000	-0.341667	22.983334	381.000000	1023.000000	1023.000000	2046.000000
9.600000	-0.012871	-7.606647	-6.496414	-2.471023	-0.707316	2.068107	0.000000	-10.000000	-0.341667	22.783333	388.833344	1023.000000	1023.000000	2046.000000
9.620000	-0.010637	-6.286424	-6.282898	-2.047847	-0.299643	2.343965	0.000000	-10.000000	-0.341667	22.566666	396.500000	1023.000000	1023.000000	2046.000000
9.640000	-0.007486	-4.424484	-5.692692	-1.605137	0.099898	2.773447	0.000000	-10.000000	-0.350000	22.250000	404.000000	1023.000000	1023.000000	2046.000000
9.660000	-0.004803	-2.838577	-5.366470	-1.262835	0.602752	3.187975	0.000000	-10.000000	-0.350000	21.750000	411.500000	1023.000000	1023.000000	2046.000000
9.680000	-0.002860	-1.690530	-5.257766	-0.862655	1.192991	3.236900	0.000000	-10.000000	-0.350000	21.250000	418.833344	1023.000000	1023.000000	2046.000000
9.700000	-0.000509	-0.300708	-4.676031	-0.746152	1.513476	3.607999	0.000000	-10.000000	-0.325000	20.833334	426.000000	1023.000000	1023.000000	2046.000000
9.720000	0.001436	0.848418	-4.124925	-0.785465	1.824988	3.933820	0.000000	-10.000000	-0.291667	20.316668	433.000000	1023.000000	1023.000000	2046.000000
9.740000	0.002410	1.424350	-3.917954	-0.740764	2.151296	3.931772	0.000000	-10.000000	-0.266667	19.716667	439.833344	1023.000000	1023.000000	2046.000000
9.760000	0.003052	1.803996	-3.660841	-0.660061	2.272571	3.852328	0.000000	-10.000000	-0.250000	19.016666	446.666656	1023.000000	1023.000000	2046.000000
9.780000	0.004035	2.384437	-3.207691	-0.607752	2.317040	3.882840	0.000000	-10.000000	-0.250000	18.700001	453.166656	1023.000000	1023.000000	2046.000000
9.800000	0.004769	2.818458	-2.857707	-0.645301	2.402123	3.919343	0.000000	-10.000000	-0.233333	18.633333	459.500000	1023.000000	1023.000000	2046.000000
9.820000	0.005202	3.074149	-2.709340	-0.571146	2.528237	3.826398	0.000000	-10.000000	-0.225000	18.733334	465.500000	1023.000000	1023.000000	2046.000000
9.840000	0.006332	3.742035	-2.345738	-0.446463	2.680098	3.854137	0.000000	-10.000000	-0.208333	18.633333	471.833344	1023.000000	1023.000000	2046.000000
9.860000	0.007887	4.661450	-1.830724	-0.385964	2.768799	4.109338	0.000000	-10.000000	-0.208333	18.250000	478.166656	1023.000000	1023.000000	2046.000000
9.880000	0.009576	5.659481	-1.672165	-0.164046	3.175282	4.320411	0.000000	-10.000000	-0.208333	18.066668	484.500000	1023.000000	1023.000000	2046.000000
9.900000	0.011444	6.763546	-1.490114	0.159128	3.568148	4.526385	0.000000	-10.000000	-0.208333	17.950001	490.500000	1023.000000	1023.000000	2046.000000
9.920000	0.014096	8.330916	-0.942955	0.516715	3.901473	4.855684	0.000000	-10.000000	-0.208333	17.716667	496.500000	1023.000000	1023.000000	2046.000000
9.940000	0.016927	10.003586	-0.434677	0.779151	4.270745	5.388366	0.000000	-10.000000	-0.200000	17.483334	502.500000	1023.000000	1023.000000	2046.000000
9.960000	0.019192	11.342222	-0.251024	1.168144	4.808871	5.616231	0.000000	-10.000000	-0.200000	17.283333	508.333344	1023.000000	1023.000000	2046.000000
9.980000	0.021676	12.810357	0.154048	1.612566	5.191288	5.852455	0.000000	-10.000000	-0.191667	17.266666	514.000000	1023.000000	1023.000000	2046.000000
10.000000	0.024386	14.411928	0.695376	1.906148	5.486831	6.323574	0.000000	-10.000000	-0.191667	17.266666	519.666687	1023.000000	1023.000000	2046.000000
10.020000	0.026820	15.850806	0.838811	2.222779	6.034435	6.754782	0.000000	-10.000000	-0.191667	17.150000	525.500000	1023.000000	1023.000000	2046.000000
10.040000	0.028744	16.987984	0.989749	2.714351	6.450869	6.833014	0.000000	-10.000000	-0.191667	17.133333	531.333313	1023.000000	1023.000000	2046.000000
10.060000	0.031003	18.322668	1.440536	2.942159	6.658437	7.281536	0.000000	-10.000000	-0.175000	17.033335	537.000000	1023.000000	1023.000000	2046.000000
10.080000	0.033084	19.552727	1.648748	3.249398	7.113374	7.541207	0.000000	-10.000000	-0.158333	17.050001	542.666687	1023.000000	1023.000000	2046.000000
10.100000	0.034472	20.373173	1.739896	3.602853	7.452915	7.577508	0.000000	-10.000000	-0.166667	16.816668	548.500000	1023.000000	1023.000000	2046.000000
10.120000	0.036613	21.638277	2.207780	3.735907	7.696339	7.998250	0.000000	-10.000000	-0.183333	16.600000	554.166687	1023.000000	1023.000000	2046.000000
10.140000	0.038514	22.761541	2.306656	4.014582	8.205400	8.234904	0.000000	-10.000000	-0.191667	16.133333	559.833313	1023.000000	1023.000000	2046.000000
10.160000	0.039619	23.414806	2.414403	4.269093	8.512730	8.218581	0.000000	-10.000000	-0.191667	15.900001	565.166687	1023.000000	1023.000000	2046.000000
10.180000	0.041336	24.429560	2.779609	4.388676	8.767641	8.493635	0.000000	-10.000000	-0.175000	15.483334	570.500000	1023.000000	1023.000000	2046.000000
10.200000	0.043340	25.613832	3.099811	4.641121	9.138774	8.734126	0.000000	-10.000000	-0.183333	15.316667	575.666687	1023.000000	1023.000000	2046.000000
10.220000	0.044420	26.251953	3.186328	4.888925	9.460697	8.716002	0.000000	-10.000000	-0.150000	15.150000	580.833313	1023.000000	1023.000000	2046.000000
10.240000	0.045844	27.093674	3.526700	5.132074	9.625105	8.809795	0.000000	-10.000000	-0.150000	14.966667	586.000000	1023.000000	1023.000000	2046.000000
10.260000	0.047497	28.070608	3.813251	5.254724	9.883102	9.119533	0.000000	-10.000000	-0.133333	14.766667	591.000000	1023.000000	1023.000000	2046.000000
10.280000	0.048201	28.486519	3.783149	5.550718	10.164328	8.988325	0.000000	-10.000000	-0.150000	14.450001	596.000000	1023.000000	1023.000000	2046.000000
10.300000	0.049075	29.003336	4.074866	5.609443	10.186520	9.132506	0.000000	-10.000000	-0.150000	14.233334	601.000000	1023.000000	1023.000000	2046.000000
10.320000	0.049828	29.448376	4.232902	5.657172	10.351053	9.207248	0.000000	-10.000000	-0.150000	14.066667	605.833313	1023.000000	1023.000000	2046.000000
10.340000	0.049819	29.442862	4.222952	5.775359	10.457295	8.987256	0.000000	-10.000000	-0.150000	13.883333	610.500000	1023.000000	1023.000000	2046.000000
10.360000	0.050815	30.031590	4.479877	5.934056	10.573013	9.044642	0.000000	-10.000000	-0.150000	13.733334	615.166687	1023.000000	1023.000000	2046.000000
10.380000	0.052332	30.928385	4.698995	5.979606	10.847651	9.402132	0.000000	-10.000000	-0.133333	13.433333	619.666687	1023.000000	1023.000000	2046.000000
10.400000	0.053343	31.525688	4.640765	6.385320	11.184451	9.315152	0.000000	-10.000000	-0.116667	13.316667	622.666687	1023.000000	1023.000000	2046.000000
10.420000	0.054958	32.479977	4.878213	6.726575	11.296879	9.578310	0.000000	-10.000000	-0.116667	12.916667	627.000000	1023.000000	1023.000000	2046.000000
10.440000	0.056702	33.510624	5.016868	6.989681	11.482906	10.021169	0.000000	-10.000000	-0.108333	12.466667	631.333313	1023.000000	1023.000000	2046.000000
10.460000	0.056991	33.681812	4.971673	7.158785	11.605400	9.945953	0.000000	-10.000000	-0.100000	12.016667	635.666687	1023.000000	1023.000000	2046.000000
10.480000	0.056685	33.500900	4.987395	7.160419	11.572128	9.780955	0.000000	-10.000000	-0.083333	11.850000	639.666687	1023.000000	1023.000000	2046.000000
10.500000	0.056365	33.311626	5.183700	6.939924	11.487963	9.700041	0.000000	-10.000000	-0.075000	11.683333	643.666687	1023.000000	1023.000000	2046.000000
10.520000	0.055032	32.524185	5.078718	6.805298	11.365362	9.274806	0.000000	-10.000000	-0.075000	11.283334	649.000000	1023.000000	1023.000000	2046.000000
10.540000	0.052551	31.057724	4.676861	6.702869	11.137070	8.540923	0.000000	-10.000000	-0.050000	10.366667	653.000000	1023.000000	1023.000000	2046.000000
10.560000	0.050395	29.783684	4.418359	6.358604	10.781796	8.224925	0.000000	-10.000000	-0.033333	9.183333	656.666687	1023.000000	1023.000000	2046.000000
10.580000	0.049649	29.342457	4.171217	6.183867	10.823262	8.164111	0.000000	-10.000000	-0.008333	8.016666	660.000000	1023.000000	1023.000000	2046.000000
10.600000	0.049009	28.964314	3.998676	6.158129	10.834652	7.972856	0.000000	-10.000000	0.000000	7.366667	662.833313	1023.000000	1023.000000	2046.000000
10.620000	0.048892	28.895081	3.937272	6.164471	10.853287	7.940050	0.000000	-10.000000	0.000000	7.100000	665.333313	1023.000000	1023.000000	2046.000000
10.640000	0.049507	29.258589	4.008312	6.167599	10.944050	8.138627	0.000000	-10.000000	0.000000	7.133333	667.833313	1023.000000	1023.000000	2046.000000
10.660000	0.049920	29.502943	3.974689	6.286488	11.135157	8.106609	0.000000	-10.000000	0.000000	7.183333	670.166687	1023.000000	1023.000000	2046.000000
10.680000	0.050063	29.587406	3.966741	6.390616	11.226599	8.003450	0.000000	-10.000000	-0.016667	7.300000	672.666687	1023.000000	1023.000000	2046.000000
10.700000	0.050752	29.994314	4.054996	6.405471	11.368205	8.165642	0.000000	-10.000000	-0.016667	7.233334	675.000000	1023.000000	1023.000000	2046.000000
10.720000	0.052340	30.933008	4.165751	6.487473	11.719336	8.560450	0.000000	-10.000000	-0.016667	7.100000	677.333313	1023.000000	1023.000000	2046.000000
10.740000	0.053256	31.474192	4.306416	6.745942	11.882815	8.539018	0.000000	-10.000000	0.000000	6.900000	679.833313	1023.000000	1023.000000	2046.000000
10.760000	0.054263	32.069283	4.326235	7.055037	12.161618	8.526391	0.000000	-10.000000	0.000000	6.800000	682.166687	1023.000000	1023.000000	2046.000000
10.780000	0.056093	33.151257	4.545093	7.143196	12.439823	9.023146	0.000000	-10.000000	0.000000	6.583333	684.500000	1023.000000	1023.000000	2046.000000
10.800000	0.058180	34.384178	4.846409	7.533041	12.803283	9.201444	0.000000	-10.000000	0.000000	6.200000	686.500000	1023.000000	1023.000000	2046.000000
10.820000	0.059464	35.143246	4.920855	7.931256	13.135200	9.155933	0.000000	-10.000000	-0.016667	5.750000	688.500000	1023.000000	1023.000000	2046.000000
10.840000	0.060755	35.905952	5.156453	7.983048	13.324591	9.441859	0.000000	-10.000000	-0.016667	5.400000	690.500000	1023.000000	1023.000000	2046.000000
10.860000	0.062240	36.783710	5.499084	8.022300	13.596667	9.665660	0.000000	-10.000000	-0.016667	4.800000	692.500000	1023.000000	1023.000000	2046.000000
10.880000	0.062363	36.856560	5.575101	8.017761	13.807443	9.456257	0.000000	-10.000000	0.000000	3.866667	694.333313	1023.000000	1023.000000	2046.000000
10.900000	0.061930	36.600681	5.768350	7.679140	13.693783	9.459411	0.000000	-10.000000	0.000000	2.316667	695.833313	1023.000000	1023.000000	2046.000000
10.920000	0.061920	36.594997	5.944033	7.609270	13.606233	9.435463	0.000000	-10.000000	0.000000	1.050000	696.666687	1023.000000	1023.000000	2046.000000
10.940000	0.061114	36.118584	5.965241	7.537764	13.465090	9.150489	0.000000	-10.000000	0.000000	0.183333	697.000000	1023.000000	1023.000000	2046.000000
10.960000	0.059899	35.400291	5.936822	7.373592	13.288163	8.801712	0.000000	-10.000000	0.000000	0.000000	697.000000	1023.000000	1023.000000	2046.000000
10.980000	0.058935	34.830456	5.974631	7.158191	13.088641	8.608994	0.000000	-10.000000	0.000000	0.000000	697.000000	1023.000000	1023.000000	2046.000000
11.000000	0.058772	34.734283	6.131941	6.979640	12.955299	8.667402	0.000000	-10.000000	0.000000	0.000000	697.000000	1023.000000	1023.000000	2046.000000
11.020000	0.058587	34.625095	6.303533	6.996302	12.789223	8.536038	0.000000	-10.000000	0.000000	0.000000	697.000000	1023.000000	1023.000000	2046.000000
11.040000	0.058319	34.466728	6.238135	7.055605	12.772003	8.400986	0.000000	-10.000000	0.008333	-0.650000	697.000000	1023.000000	1023.000000	2046.000000
11.060000	0.058680	34.679691	6.377835	7.036225	12.691626	8.574004	0.000000	-10.000000	0.016667	-1.300000	697.000000	1023.000000	1023.000000	2046.000000
11.080000	0.059854	35.373867	6.608455	7.154660	12.759071	8.851682	0.000000	-10.000000	0.016667	-2.250000	697.000000	1023.000000	1023.000000	2046.000000
11.100000	0.060586	35.806107	6.883527	7.394975	12.696315	8.831290	0.000000	-10.000000	0.016667	-3.100000	697.000000	1023.000000	1023.000000	2046.000000
11.120000	0.061077	36.096554	6.985255	7.559325	12.710410	8.841563	0.000000	-10.000000	0.016667	-4.200000	697.000000	1023.000000	1023.000000	2046.000000
11.140000	0.061432	36.306507	7.084467	7.613476	12.651109	8.957457	0.000000	-10.000000	0.016667	-5.250000	697.000000	1023.000000	1023.000000	2046.000000
11.160000	0.062380	36.866798	7.223735	7.749970	12.676926	9.216168	0.000000	-10.000000	0.008333	-5.750000	697.000000	1023.000000	1023.000000	2046.000000
11.180000	0.062509	36.943039	7.333648	7.900748	12.562781	9.145864	0.000000	-10.000000	0.016667	-6.416667	697.000000	1023.000000	1023.000000	2046.000000
11.200000	0.062359	36.854301	7.303508	8.058535	12.441112	9.051146	0.000000	-10.000000	0.033333	-6.833333	697.000000	1023.000000	1023.000000	2046.000000
11.220000	0.062036	36.663265	7.185815	8.042870	12.293311	9.141271	0.000000	-10.000000	0.041667	-7.533333	697.000000	1023.000000	1023.000000	2046.000000
11.240000	0.062201	36.760777	7.271189	8.087239	12.114407	9.287943	0.000000	-10.000000	0.041667	-7.933333	697.000000	1023.000000	1023.000000	2046.000000
11.260000	0.061923	36.596275	7.264139	8.215105	11.986241	9.130790	0.000000	-10.000000	0.041667	-8.333333	697.000000	1023.000000	1023.000000	2046.000000
11.280000	0.060956	36.025169	7.146636	8.194746	11.708070	8.975717	0.000000	-10.000000	0.041667	-8.816667	687.166687	1023.000000	1023.000000	2046.000000
11.300000	0.060544	35.781754	7.049149	8.086740	11.554270	9.091595	0.000000	-10.000000	0.033333	-9.183333	677.333313	1023.000000	1023.000000	2046.000000
11.320000	0.060499	35.755112	7.048920	8.071509	11.471981	9.162700	0.000000	-10.000000	0.025000	-9.550000	667.500000	1023.000000	1023.000000	2046.000000
11.340000	0.059810	35.347656	7.054497	8.186201	11.268373	8.838587	0.000000	-10.000000	0.033333	-9.600000	666.333313	1023.000000	1023.000000	2046.000000
11.360000	0.059043	34.894535	6.933835	8.087186	11.087502	8.786011	0.000000	-10.000000	0.041667	-9.650000	665.166687	1023.000000	1023.000000	2046.000000
11.380000	0.059054	34.900642	6.917713	8.073395	11.044758	8.864776	0.000000	-10.000000	0.050000	-9.683333	663.000000	1023.000000	1023.000000	2046.000000
11.400000	0.058837	34.772846	6.991044	8.124063	10.892307	8.765433	0.000000	-10.000000	0.050000	-9.700000	659.833313	1023.000000	1023.000000	2046.000000
11.420000	0.058037	34.299755	6.941479	8.141073	10.695182	8.522020	0.000000	-10.000000	0.050000	-9.716667	655.500000	1023.000000	1023.000000	2046.000000
11.440000	0.057641	34.066055	6.800716	8.054763	10.610875	8.599700	0.000000	-10.000000	0.050000	-9.633333	649.000000	1023.000000	1023.000000	2046.000000
11.460000	0.057633	34.060959	6.896954	8.064679	10.460114	8.639213	0.000000	-10.000000	0.050000	-9.516667	644.666687	1023.000000	1023.000000	2046.000000
11.480000	0.057311	33.870956	6.929808	8.161923	10.341130	8.438096	0.000000	-10.000000	0.050000	-9.400001	641.500000	1023.000000	1023.000000	2046.000000
11.500000	0.056572	33.434090	6.721849	8.087740	10.228250	8.396252	0.000000	-10.000000	0.050000	-9.366667	640.500000	1023.000000	1023.000000	2046.000000
11.520000	0.056497	33.389481	6.757689	8.081827	10.043254	8.506709	0.000000	-10.000000	0.050000	-9.283334	638.500000	1023.000000	1023.000000	2046.000000
11.540000	0.055573	32.843491	6.780571	8.073862	9.761497	8.227560	0.000000	-10.000000	0.050000	-9.200001	636.500000	1023.000000	1023.000000	2046.000000
11.560000	0.053815	31.804602	6.471537	7.901922	9.511993	7.919149	0.000000	-10.000000	0.050000	-9.133334	634.333313	1023.000000	1023.000000	2046.000000
11.580000	0.053135	31.403034	6.394459	7.790447	9.312488	7.905640	0.000000	-10.000000	0.050000	-9.116667	631.166687	1023.000000	1023.000000	2046.000000
11.600000	0.052532	31.046669	6.428460	7.688551	9.124199	7.805459	0.000000	-10.000000	0.050000	-9.183333	627.000000	1023.000000	1023.000000	2046.000000
11.620000	0.051717	30.564505	6.079248	7.746017	9.178371	7.560866	0.000000	-10.000000	0.050000	-9.266667	624.000000	1023.000000	1023.000000	2046.000000
11.640000	0.051978	30.719236	6.056086	7.833530	9.051969	7.777652	0.000000	-10.000000	0.050000	-9.350000	622.000000	1023.000000	1023.000000	2046.000000
11.660000	0.051861	30.649818	6.021788	7.920985	8.835009	7.872038	0.000000	-10.000000	0.050000	-9.266667	619.000000	1023.000000	1023.000000	2046.000000
11.680000	0.050734	29.984003	5.822939	7.921448	8.671014	7.568604	0.000000	-10.000000	0.041667	-9.000000	614.833313	1023.000000	1023.000000	2046.000000
11.700000	0.048646	28.749926	5.630685	7.555262	8.246437	7.317541	0.000000	-10.000000	0.033333	-8.733334	611.666687	1023.000000	1023.000000	2046.000000
11.720000	0.046927	27.733574	5.408025	7.086636	8.038684	7.200229	0.000000	-10.000000	0.033333	-8.366667	609.666687	1023.000000	1023.000000	2046.000000
11.740000	0.044432	26.259253	5.283045	6.787221	7.575928	6.613059	0.000000	-10.000000	0.041667	-8.216667	607.833313	1023.000000	1023.000000	2046.000000
11.760000	0.040921	24.184238	4.797397	6.427314	7.116601	5.842927	0.000000	-10.000000	0.058333	-8.283334	605.166687	1023.000000	1023.000000	2046.000000
11.780000	0.037557	22.195974	4.300457	5.890332	6.610051	5.395135	0.000000	-10.000000	0.066667	-8.850000	602.333313	1023.000000	1023.000000	2046.000000
11.800000	0.035150	20.773489	3.844356	5.529847	6.286068	5.113217	0.000000	-10.000000	0.083333	-9.983334	598.333313	1023.000000	1023.000000	2046.000000
11.820000	0.033357	19.713728	3.611788	5.343092	5.908669	4.850180	0.000000	-10.000000	0.075000	-11.066667	593.833313	1023.000000	1023.000000	2046.000000
11.840000	0.031811	18.800579	3.369552	5.174764	5.596709	4.659554	0.000000	-10.000000	0.066667	-11.833333	590.333313	1023.000000	1023.000000	2046.000000
11.860000	0.030060	17.765413	3.012810	5.031400	5.290163	4.431042	0.000000	-10.000000	0.066667	-12.100000	587.666687	1023.000000	1023.000000	2046.000000
11.880000	0.028644	16.928583	2.798738	4.844576	4.928058	4.357211	0.000000	-10.000000	0.083333	-12.316667	585.000000	1023.000000	1023.000000	2046.000000
11.900000	0.027844	16.455532	2.794981	4.795309	4.573063	4.292179	0.000000	-10.000000	0.100000	-12.866667	580.666687	1023.000000	1023.000000	2046.000000
11.920000	0.027088	16.009041	2.713581	4.794749	4.337277	4.163434	0.000000	-10.000000	0.116667	-13.516667	576.333313	1023.000000	1023.000000	2046.000000
11.940000	0.025859	15.282507	2.595921	4.693441	3.939020	4.054126	0.000000	-10.000000	0.150000	-14.500000	571.666687	1023.000000	1023.000000	2046.000000
11.960000	0.025208	14.897826	2.486445	4.743858	3.611034	4.056490	0.000000	-10.000000	0.183333	-15.383334	567.000000	1023.000000	1023.000000	2046.000000
11.980000	0.024856	14.689984	2.602284	4.876792	3.227789	3.983119	0.000000	-10.000000	0.200000	-16.400002	561.833313	1023.000000	1023.000000	2046.000000
12.000000	0.023855	14.098527	2.565029	4.886120	2.812949	3.834429	0.000000	-10.000000	0.216667	-17.283335	556.333313	1023.000000	1023.000000	2046.000000
12.020000	0.023559	13.923225	2.465961	4.951067	2.556286	3.949912	0.000000	-10.000000	0.233333	-18.166668	550.500000	1023.000000	1023.000000	2046.000000
12.040000	0.023734	14.027053	2.623755	5.109043	2.275851	4.018404	0.000000	-10.000000	0.250000	-19.133333	544.500000	1023.000000	1023.000000	2046.000000
12.060000	0.022457	13.272023	2.527881	5.128916	1.898834	3.716393	0.000000	-10.000000	0.283333	-19.983334	538.166687	1023.000000	1023.000000	2046.000000
12.080000	0.021113	12.478032	2.337243	4.897686	1.526728	3.716376	0.000000	-10.000000	0.325000	-20.816668	531.500000	1023.000000	1023.000000	2046.000000
12.100000	0.019765	11.681061	2.361439	4.652647	1.153669	3.513306	0.000000	-10.000000	0.366667	-21.533335	524.333313	1023.000000	1023.000000	2046.000000
12.120000	0.017464	10.321253	2.375218	4.291377	0.618347	3.036311	0.000000	-10.000000	0.383333	-22.300001	517.166687	1023.000000	1023.000000	2046.000000
12.140000	0.014894	8.802118	2.153346	3.780728	0.126145	2.741899	0.000000	-10.000000	0.391667	-23.000000	509.666656	1023.000000	1023.000000	2046.000000
12.160000	0.013008	7.687581	2.200581	3.465509	-0.380291	2.401782	0.000000	-10.000000	0.408333	-23.566668	502.000000	1023.000000	1023.000000	2046.000000
12.180000	0.010574	6.249198	2.210829	3.103375	-0.908470	1.843464	0.000000	-10.000000	0.433333	-23.966667	494.000000	1023.000000	1023.000000	2046.000000
12.200000	0.007776	4.595623	2.021711	2.644091	-1.437791	1.367613	0.000000	-10.000000	0.458333	-24.200001	486.000000	1023.000000	1023.000000	2046.000000
12.220000	0.005785	3.418809	1.859540	2.284713	-1.814772	1.089328	0.000000	-10.000000	0.466667	-24.250000	478.000000	1023.000000	1023.000000	2046.000000
12.240000	0.004112	2.430317	1.834405	2.060197	-2.196363	0.732079	0.000000	-10.000000	0.475000	-24.333334	470.000000	1023.000000	1023.000000	2046.000000
12.260000	0.002597	1.534756	1.737672	1.873049	-2.383375	0.307410	0.000000	-10.000000	0.483333	-24.450001	462.000000	1023.000000	1023.000000	2046.000000
12.280000	0.001116	0.659595	1.597490	1.565855	-2.607370	0.103620	0.000000	-10.000000	0.500000	-24.666668	453.833344	1023.000000	1023.000000	2046.000000
12.300000	0.000210	0.124011	1.613489	1.370587	-2.830178	-0.029888	0.000000	-10.000000	0.508333	-24.750000	445.500000	1023.000000	1023.000000	2046.000000
12.320000	-0.000448	-0.264700	1.637667	1.317726	-2.924736	-0.295357	0.000000	-10.000000	0.508333	-24.766666	437.166656	1023.000000	1023.000000	2046.000000
12.340000	-0.001665	-0.984061	1.626032	1.112771	-3.188716	-0.534148	0.000000	-10.000000	0.508333	-24.816668	429.000000	1023.000000	1023.000000	2046.000000
12.360000	-0.002572	-1.519818	1.548597	0.934115	-3.388370	-0.614160	0.000000	-10.000000	0.500000	-24.966667	420.666656	1023.000000	1023.000000	2046.000000
12.380000	-0.003171	-1.874028	1.581124	0.921606	-3.521978	-0.854780	0.000000	-10.000000	0.500000	-25.183334	412.333344	1023.000000	1023.000000	2046.000000
12.400000	-0.004585	-2.709914	1.425217	0.755278	-3.756464	-1.133944	0.000000	-10.000000	0.500000	-25.266666	403.833344	1023.000000	1023.000000	2046.000000
12.420000	-0.005775	-3.412950	1.264774	0.629468	-4.018442	-1.288750	0.000000	-10.000000	0.500000	-25.266666	395.500000	1023.000000	1023.000000	2046.000000
12.440000	-0.006687	-3.952067	1.192713	0.549898	-4.221408	-1.473269	0.000000	-10.000000	0.500000	-25.333334	387.166656	1023.000000	1023.000000	2046.000000
12.460000	-0.008167	-4.826651	1.005121	0.359404	-4.539477	-1.651698	0.000000	-10.000000	0.500000	-25.450001	378.666656	1023.000000	1023.000000	2046.000000
12.480000	-0.009586	-5.665478	0.714037	0.221619	-4.782838	-1.818296	0.000000	-10.000000	0.500000	-25.483334	370.166656	1023.000000	1023.000000	2046.000000
12.500000	-0.010644	-6.290409	0.534080	0.142627	-4.983771	-1.983345	0.000000	-10.000000	0.500000	-25.383333	361.500000	1023.000000	1023.000000	2046.000000
12.520000	-0.012178	-7.197418	0.316942	-0.053363	-5.263074	-2.197922	0.000000	-10.000000	0.491667	-25.266666	353.166656	1023.000000	1023.000000	2046.000000
12.540000	-0.013608	-8.042341	0.063771	-0.242478	-5.544454	-2.319181	0.000000	-10.000000	0.491667	-25.266666	344.666656	1023.000000	1023.000000	2046.000000
12.560000	-0.014559	-8.604130	-0.062730	-0.313459	-5.726230	-2.501711	0.000000	-10.000000	0.475000	-25.366667	336.333344	1023.000000	1023.000000	2046.000000
12.580000	-0.015995	-9.452791	-0.222149	-0.536479	-5.990888	-2.703274	0.000000	-10.000000	0.475000	-25.133333	327.666656	1023.000000	1023.000000	2046.000000
12.600000	-0.017383	-10.273491	-0.525659	-0.719205	-6.175496	-2.853131	0.000000	-10.000000	0.458333	-24.950001	319.333344	1023.000000	1023.000000	2046.000000
12.620000	-0.018291	-10.810171	-0.614832	-0.834550	-6.386497	-2.974293	0.000000	-10.000000	0.458333	-24.600000	311.000000	1023.000000	1023.000000	2046.000000
12.640000	-0.019533	-11.543806	-0.765458	-1.009298	-6.566157	-3.202892	0.000000	-10.000000	0.458333	-24.533335	303.000000	1023.000000	1023.000000	2046.000000
12.660000	-0.020883	-12.341703	-1.101361	-1.208188	-6.718410	-3.313744	0.000000	-10.000000	0.458333	-24.333334	295.000000	1023.000000	1023.000000	2046.000000
12.680000	-0.021799	-12.883141	-1.191036	-1.269588	-6.886408	-3.536108	0.000000	-10.000000	0.466667	-24.133333	286.666656	1023.000000	1023.000000	2046.000000
12.700000	-0.023011	-13.599321	-1.242751	-1.429845	-7.164244	-3.762481	0.000000	-10.000000	0.458333	-23.866667	278.500000	1023.000000	1023.000000	2046.000000
12.720000	-0.024189	-14.295548	-1.543687	-1.604879	-7.275219	-3.871764	0.000000	-10.000000	0.458333	-23.700001	270.500000	1023.000000	1023.000000	2046.000000
12.740000	-0.025078	-14.821078	-1.648053	-1.698124	-7.477444	-3.997457	0.000000	-10.000000	0.433333	-23.483334	262.833344	1023.000000	1023.000000	2046.000000
12.760000	-0.026104	-15.427435	-1.768811	-1.937317	-7.649320	-4.071987	0.000000	-10.000000	0.416667	-23.316668	255.000000	1023.000000	1023.000000	2046.000000
12.780000	-0.027250	-16.105028	-2.016114	-2.085311	-7.802793	-4.200809	0.000000	-10.000000	0.400000	-22.983334	247.000000	1023.000000	1023.000000	2046.000000
12.800000	-0.028201	-16.666714	-2.157256	-2.113839	-7.997939	-4.397680	0.000000	-10.000000	0.391667	-22.800001	239.333328	1023.000000	1023.000000	2046.000000
12.820000	-0.029111	-17.204306	-2.342922	-2.179005	-8.105515	-4.576863	0.000000	-10.000000	0.383333	-22.583334	231.666672	1023.000000	1023.000000	2046.000000
12.840000	-0.030801	-18.203665	-2.621834	-2.402575	-8.402798	-4.776459	0.000000	-10.000000	0.366667	-22.433332	224.166672	1023.000000	1023.000000	2046.000000
12.860000	-0.032942	-19.468491	-2.950009	-2.627393	-8.737475	-5.153614	0.000000	-10.000000	0.358333	-22.166666	216.500000	1023.000000	1023.000000	2046.000000
12.880000	-0.034918	-20.636566	-3.082291	-2.970143	-9.135856	-5.448277	0.000000	-10.000000	0.350000	-21.900000	209.166672	1023.000000	1023.000000	2046.000000
12.900000	-0.036834	-21.768736	-3.283340	-3.243838	-9.403867	-5.837692	0.000000	-10.000000	0.350000	-21.616667	201.833328	1023.000000	1023.000000	2046.000000
12.920000	-0.038504	-22.756119	-3.523621	-3.556261	-9.642648	-6.033589	0.000000	-10.000000	0.350000	-21.416666	194.666672	1023.000000	1023.000000	2046.000000
12.940000	-0.039804	-23.523914	-3.763210	-3.722808	-9.780477	-6.257421	0.000000	-10.000000	0.341667	-21.266666	187.500000	1023.000000	1023.000000	2046.000000
12.960000	-0.039999	-23.639519	-3.994350	-3.694128	-9.672585	-6.278455	0.000000	-10.000000	0.325000	-21.100000	180.500000	1023.000000	1023.000000	2046.000000
12.980000	-0.040743	-24.079206	-4.215825	-3.702688	-9.833640	-6.327054	0.000000	-10.000000	0.308333	-20.733334	173.500000	1023.000000	1023.000000	2046.000000
13.000000	-0.041808	-24.708805	-4.553867	-3.813352	-9.933613	-6.407973	0.000000	-10.000000	0.291667	-20.033333	166.500000	1023.000000	1023.000000	2046.000000
13.020000	-0.043367	-25.630098	-4.870819	-4.141804	-10.105080	-6.512396	0.000000	-10.000000	0.258333	-18.983334	159.833328	1023.000000	1023.000000	2046.000000
13.040000	-0.045151	-26.684319	-5.059607	-4.591289	-10.320543	-6.712879	0.000000	-10.000000	0.208333	-17.683334	153.500000	1023.000000	1023.000000	2046.000000
13.060000	-0.047506	-28.075758	-5.440300	-5.169425	-10.470691	-6.995342	0.000000	-10.000000	0.166667	-16.116667	147.666672	1023.000000	1023.000000	2046.000000
13.080000	-0.050312	-29.734373	-5.988379	-5.611126	-10.729508	-7.405359	0.000000	-10.000000	0.116667	-14.166667	142.166672	1023.000000	1023.000000	2046.000000
13.100000	-0.053457	-31.592813	-6.582529	-6.046178	-11.115723	-7.848384	0.000000	-10.000000	0.066667	-11.483334	137.333328	1023.000000	1023.000000	2046.000000
13.120000	-0.055916	-33.046467	-7.129510	-6.431792	-11.390560	-8.094604	0.000000	-10.000000	0.016667	-8.550000	133.500000	1023.000000	1023.000000	2046.000000
13.140000	-0.057723	-34.114075	-7.546826	-6.832292	-11.621414	-8.113543	0.000000	-10.000000	-0.008333	-5.133333	130.666672	1023.000000	1023.000000	2046.000000
13.160000	-0.058959	-34.844971	-8.003393	-7.040853	-11.707300	-8.093425	0.000000	-10.000000	-0.016667	-1.516667	129.000000	1023.000000	1023.000000	2046.000000
13.180000	-0.059607	-35.227680	-8.349351	-7.208156	-11.670795	-7.999379	0.000000	-10.000000	-0.033333	1.783333	128.166672	1023.000000	1023.000000	2046.000000
13.200000	-0.059837	-35.363853	-8.569785	-7.247241	-11.609367	-7.937461	0.000000	-10.000000	-0.050000	5.016667	128.000000	1023.000000	1023.000000	2046.000000
13.220000	-0.059621	-35.235737	-8.799461	-7.334253	-11.422178	-7.679845	0.000000	-10.000000	-0.075000	7.800000	128.000000	1023.000000	1023.000000	2046.000000
13.240000	-0.059009	-34.874607	-8.947168	-7.312480	-11.140356	-7.474600	0.000000	-10.000000	-0.108333	10.666667	128.000000	1023.000000	1023.000000	2046.000000
13.260000	-0.058209	-34.401798	-9.049358	-7.302109	-10.840294	-7.210035	0.000000	-10.000000	-0.133333	12.800000	128.000000	1023.000000	1023.000000	2046.000000
13.280000	-0.057249	-33.833939	-9.067232	-7.250284	-10.590371	-6.926050	0.000000	-10.000000	-0.175000	14.316667	128.000000	1023.000000	1023.000000	2046.000000
13.300000	-0.055841	-33.001846	-9.166201	-7.122367	-10.117274	-6.596003	0.000000	-10.000000	-0.208333	15.700000	110.666664	1023.000000	1023.000000	2046.000000
13.320000	-0.054173	-32.016060	-9.093328	-7.026419	-9.741525	-6.154787	0.000000	-10.000000	-0.250000	17.333334	78.500000	1023.000000	1023.000000	2046.000000
13.340000	-0.052100	-30.791374	-8.993248	-6.878709	-9.247358	-5.672058	0.000000	-10.000000	-0.266667	18.600000	46.333332	1023.000000	1023.000000	2046.000000
13.360000	-0.049917	-29.500673	-8.913059	-6.717455	-8.635599	-5.234559	0.000000	-10.000000	-0.275000	19.583334	33.500000	1023.000000	1023.000000	2046.000000
13.380000	-0.047951	-28.338879	-8.759877	-6.505309	-8.139973	-4.933721	0.000000	-10.000000	-0.291667	19.983334	37.833332	1023.000000	1023.000000	2046.000000
13.400000	-0.046119	-27.256474	-8.539162	-6.469372	-7.691506	-4.556433	0.000000	-10.000000	-0.316667	20.716667	44.333332	1023.000000	1023.000000	2046.000000
13.420000	-0.044185	-26.113382	-8.380931	-6.508130	-7.152721	-4.071600	0.000000	-10.000000	-0.350000	21.433334	51.166668	1023.000000	1023.000000	2046.000000
13.440000	-0.042938	-25.376078	-8.224756	-6.487830	-6.787810	-3.875680	0.000000	-10.000000	-0.366667	21.950001	58.000000	1023.000000	1023.000000	2046.000000
13.460000	-0.042271	-24.982414	-8.219891	-6.479635	-6.453484	-3.829405	0.000000	-10.000000	-0.383333	22.350000	65.333336	1023.000000	1023.000000	2046.000000
13.480000	-0.041732	-24.663574	-8.109941	-6.490157	-6.278712	-3.784764	0.000000	-10.000000	-0.400000	22.466667	72.666664	1023.000000	1023.000000	2046.000000
13.500000	-0.041083	-24.280174	-8.045279	-6.567543	-6.059669	-3.607683	0.000000	-10.000000	-0.400000	23.000000	80.333336	1023.000000	1023.000000	2046.000000
13.520000	-0.040350	-23.846884	-7.990195	-6.503292	-5.817906	-3.535492	0.000000	-10.000000	-0.400000	23.650002	87.666664	1023.000000	1023.000000	2046.000000
13.540000	-0.039566	-23.383234	-7.922453	-6.451021	-5.578495	-3.431266	0.000000	-10.000000	-0.408333	24.550001	95.500000	1023.000000	1023.000000	2046.000000
13.560000	-0.038346	-22.662451	-7.749401	-6.366519	-5.296435	-3.250096	0.000000	-10.000000	-0.433333	25.050001	103.500000	1023.000000	1023.000000	2046.000000
13.580000	-0.036561	-21.607584	-7.509219	-6.243385	-5.010184	-2.844795	0.000000	-10.000000	-0.466667	25.450001	111.833336	1023.000000	1023.000000	2046.000000
13.600000	-0.034300	-20.271198	-7.268992	-6.005207	-4.605798	-2.391201	0.000000	-10.000000	-0.483333	25.833334	120.333336	1023.000000	1023.000000	2046.000000
13.620000	-0.031581	-18.664513	-6.986535	-5.682661	-4.099354	-1.895963	0.000000	-10.000000	-0.483333	26.100000	128.833328	1023.000000	1023.000000	2046.000000
13.640000	-0.028781	-17.009464	-6.603522	-5.364576	-3.636494	-1.404871	0.000000	-10.000000	-0.483333	26.283333	137.666672	1023.000000	1023.000000	2046.000000
13.660000	-0.025838	-15.270482	-6.311252	-5.056296	-3.065839	-0.837095	0.000000	-10.000000	-0.466667	26.533333	146.333328	1023.000000	1023.000000	2046.000000
13.680000	-0.022686	-13.407379	-5.921614	-4.657057	-2.540714	-0.287995	0.000000	-10.000000	-0.483333	26.916666	155.166672	1023.000000	1023.000000	2046.000000
13.700000	-0.019576	-11.569232	-5.635711	-4.172892	-1.922975	0.162346	0.000000	-10.000000	-0.475000	27.216667	164.000000	1023.000000	1023.000000	2046.000000
13.720000	-0.016796	-9.926233	-5.308990	-3.708263	-1.446096	0.537116	0.000000	-10.000000	-0.491667	27.350000	173.000000	1023.000000	1023.000000	2046.000000
13.740000	-0.014158	-8.367286	-4.955442	-3.353364	-1.069491	1.011012	0.000000	-10.000000	-0.491667	27.366667	182.166672	1023.000000	1023.000000	2046.000000
13.760000	-0.011497	-6.794874	-4.757119	-3.045541	-0.584336	1.592121	0.000000	-10.000000	-0.500000	27.500000	191.333328	1023.000000	1023.000000	2046.000000
13.780000	-0.008866	-5.239727	-4.561582	-2.631087	-0.057289	2.010231	0.000000	-10.000000	-0.491667	27.400000	200.500000	1023.000000	1023.000000	2046.000000
13.800000	-0.006572	-3.883959	-4.242153	-2.248189	0.296782	2.309601	0.000000	-10.000000	-0.491667	27.549999	209.666672	1023.000000	1023.000000	2046.000000
13.820000	-0.004388	-2.593394	-4.061798	-1.997397	0.730365	2.735436	0.000000	-10.000000	-0.491667	27.633333	218.833328	1023.000000	1023.000000	2046.000000
13.840000	-0.001989	-1.175401	-3.794811	-1.651141	1.131931	3.138620	0.000000	-10.000000	-0.500000	27.616667	228.166672	1023.000000	1023.000000	2046.000000
13.860000	0.000415	0.245012	-3.522190	-1.349324	1.551333	3.565192	0.000000	-10.000000	-0.500000	27.550001	237.333328	1023.000000	1023.000000	2046.000000
13.880000	0.002615	1.545171	-3.169031	-0.960317	1.880189	3.794331	0.000000	-10.000000	-0.491667	27.400002	246.500000	1023.000000	1023.000000	2046.000000
13.900000	0.004686	2.769347	-2.998833	-0.640016	2.295057	4.113139	0.000000	-10.000000	-0.491667	27.416668	255.666672	1023.000000	1023.000000	2046.000000
13.920000	0.006825	4.033638	-2.780860	-0.434217	2.605598	4.643116	0.000000	-10.000000	-0.491667	27.433334	264.833344	1023.000000	1023.000000	2046.000000
13.940000	0.009165	5.416364	-2.557891	-0.066593	3.043858	4.996990	0.000000	-10.000000	-0.500000	27.500000	274.000000	1023.000000	1023.000000	2046.000000
13.960000	0.011178	6.605998	-2.301627	0.305386	3.384630	5.217609	0.000000	-10.000000	-0.500000	27.600000	283.166656	1023.000000	1023.000000	2046.000000
13.980000	0.012992	7.678161	-2.079473	0.598902	3.623130	5.535601	0.000000	-10.000000	-0.500000	27.683334	292.333344	1023.000000	1023.000000	2046.000000
14.000000	0.015353	9.073827	-1.837443	0.954787	4.003466	5.953016	0.000000	-10.000000	-0.500000	27.733334	301.500000	1023.000000	1023.000000	2046.000000
14.020000	0.017370	10.265592	-1.571998	1.274606	4.342309	6.220675	0.000000	-10.000000	-0.500000	27.683332	310.666656	1023.000000	1023.000000	2046.000000
14.040000	0.019149	11.317256	-1.399898	1.560213	4.645692	6.511250	0.000000	-10.000000	-0.500000	27.650000	320.000000	1023.000000	1023.000000	2046.000000
14.060000	0.020646	12.201648	-1.226925	1.818407	4.829773	6.780392	0.000000	-10.000000	-0.500000	27.533333	329.333344	1023.000000	1023.000000	2046.000000
14.080000	0.021773	12.867627	-1.004002	1.955602	4.849796	7.066231	0.000000	-10.000000	-0.500000	27.616667	338.500000	1023.000000	1023.000000	2046.000000
14.100000	0.022768	13.455875	-0.933883	2.155149	5.080791	7.153819	0.000000	-10.000000	-0.500000	27.633333	347.666656	1023.000000	1023.000000	2046.000000
14.120000	0.023534	13.908563	-0.711228	2.294959	5.175948	7.148884	0.000000	-10.000000	-0.491667	27.516666	356.833344	1023.000000	1023.000000	2046.000000
14.140000	0.024322	14.374435	-0.577169	2.448561	5.337333	7.165711	0.000000	-10.000000	-0.475000	27.200001	366.166656	1023.000000	1023.000000	2046.000000
14.160000	0.025814	15.255948	-0.240370	2.616469	5.428566	7.451282	0.000000	-10.000000	-0.475000	26.466667	375.333344	1023.000000	1023.000000	2046.000000
14.180000	0.028121	16.619455	0.068033	2.895765	5.755149	7.900508	0.000000	-10.000000	-0.466667	26.166668	384.333344	1023.000000	1023.000000	2046.000000
14.200000	0.030530	18.043510	0.217990	3.460178	6.216158	8.149185	0.000000	-10.000000	-0.450000	25.400000	393.166656	1023.000000	1023.000000	2046.000000
14.220000	0.033088	19.555159	0.575574	3.953751	6.434248	8.591585	0.000000	-10.000000	-0.408333	25.000000	401.666656	1023.000000	1023.000000	2046.000000
14.240000	0.034754	20.539585	0.739683	4.327282	6.525322	8.947298	0.000000	-10.000000	-0.366667	23.850000	410.000000	1023.000000	1023.000000	2046.000000
14.260000	0.035621	21.052038	0.905673	4.528364	6.491703	9.126298	0.000000	-10.000000	-0.291667	21.750000	422.833344	1023.000000	1023.000000	2046.000000
14.280000	0.035992	21.271017	1.129975	4.645079	6.485043	9.010921	0.000000	-10.000000	-0.225000	19.683334	433.000000	1023.000000	1023.000000	2046.000000
14.300000	0.034804	20.569296	1.242529	4.501230	6.196563	8.628974	0.000000	-10.000000	-0.175000	18.100000	440.500000	1023.000000	1023.000000	2046.000000
14.320000	0.032970	19.485147	1.172609	4.186081	5.804410	8.322046	0.000000	-10.000000	-0.150000	17.283333	442.500000	1023.000000	1023.000000	2046.000000
14.340000	0.030737	18.165504	0.983210	4.084976	5.377025	7.720294	0.000000	-10.000000	-0.100000	15.450001	446.500000	1023.000000	1023.000000	2046.000000
14.360000	0.028572	16.886299	0.791533	3.918232	4.980134	7.196400	0.000000	-10.000000	-0.041667	12.366667	452.000000	1023.000000	1023.000000	2046.000000
14.380000	0.027065	15.995349	0.584023	3.766238	4.723503	6.921584	0.000000	-10.000000	-0.008333	8.850000	456.833344	1023.000000	1023.000000	2046.000000
14.400000	0.026225	15.498930	0.449060	3.698689	4.506240	6.844941	0.000000	-10.000000	0.000000	4.666667	460.500000	1023.000000	1023.000000	2046.000000
14.420000	0.025753	15.220199	0.437285	3.799577	4.295589	6.687748	0.000000	-10.000000	0.016667	0.850000	462.833344	1023.000000	1023.000000	2046.000000
14.440000	0.024825	14.671728	0.470696	3.856290	3.992367	6.352376	0.000000	-10.000000	0.033333	-2.300000	463.833344	1023.000000	1023.000000	2046.000000
14.460000	0.023592	13.942699	0.428993	3.751721	3.636148	6.125838	0.000000	-10.000000	0.050000	-4.733334	464.000000	1023.000000	1023.000000	2046.000000
14.480000	0.022934	13.554173	0.439314	3.739062	3.375894	5.999903	0.000000	-10.000000	0.050000	-7.000000	464.000000	1023.000000	1023.000000	2046.000000
14.500000	0.022202	13.121176	0.514772	3.817958	3.160558	5.627888	0.000000	-10.000000	0.066667	-9.416667	464.000000	1023.000000	1023.000000	2046.000000
14.520000	0.021019	12.422208	0.494814	3.731053	2.822589	5.373753	0.000000	-10.000000	0.100000	-11.533334	464.000000	1023.000000	1023.000000	2046.000000
14.540000	0.020585	12.165852	0.612582	3.753275	2.507375	5.292619	0.000000	-10.000000	0.150000	-13.550000	464.000000	1023.000000	1023.000000	2046.000000
14.560000	0.020327	12.013267	0.741557	3.958253	2.298824	5.014632	0.000000	-10.000000	0.200000	-15.700001	454.833344	1023.000000	1023.000000	2046.000000
14.580000	0.019536	11.545661	0.863337	3.986495	1.977677	4.718152	0.000000	-10.000000	0.233333	-17.183334	445.666656	1023.000000	1023.000000	2046.000000
14.600000	0.019201	11.347741	0.957602	3.977355	1.718056	4.694728	0.000000	-10.000000	0.266667	-18.483334	434.500000	1023.000000	1023.000000	2046.000000
14.620000	0.019237	11.369101	1.105340	4.129847	1.602608	4.531306	0.000000	-10.000000	0.300000	-19.316668	430.333344	1023.000000	1023.000000	2046.000000
14.640000	0.018071	10.679892	1.130616	4.178042	1.309105	4.062129	0.000000	-10.000000	0.341667	-20.300001	423.833344	1023.000000	1023.000000	2046.000000
14.660000	0.016650	9.840313	1.070333	3.855195	0.962122	3.952663	0.000000	-10.000000	0.366667	-21.066668	417.000000	1023.000000	1023.000000	2046.000000
14.680000	0.015442	9.126232	1.045820	3.589468	0.734719	3.756225	0.000000	-10.000000	0.383333	-21.600000	410.000000	1023.000000	1023.000000	2046.000000
14.700000	0.013860	8.191409	1.173599	3.321257	0.403780	3.292773	0.000000	-10.000000	0.400000	-22.066666	402.833344	1023.000000	1023.000000	2046.000000
14.720000	0.011579	6.843400	1.120183	3.091920	-0.072507	2.703803	0.000000	-10.000000	0.408333	-22.566666	395.500000	1023.000000	1023.000000	2046.000000
14.740000	0.009470	5.596769	1.116544	2.674170	-0.656773	2.462829	0.000000	-10.000000	0.408333	-22.950001	387.833344	1023.000000	1023.000000	2046.000000
14.760000	0.007673	4.535034	1.118431	2.359304	-1.044171	2.101470	0.000000	-10.000000	0.400000	-23.166668	380.000000	1023.000000	1023.000000	2046.000000
14.780000	0.005471	3.233098	1.119599	2.086197	-1.509754	1.537056	0.000000	-10.000000	0.408333	-23.300001	372.333344	1023.000000	1023.000000	2046.000000
14.800000	0.003080	1.820558	0.941967	1.733594	-1.990810	1.135808	0.000000	-10.000000	0.408333	-23.516668	364.666656	1023.000000	1023.000000	2046.000000
14.820000	0.001721	1.016913	0.840308	1.380880	-2.341703	1.137428	0.000000	-10.000000	0.408333	-23.816668	357.000000	1023.000000	1023.000000	2046.000000
14.840000	0.000615	0.363218	0.840211	1.296760	-2.546569	0.772816	0.000000	-10.000000	0.425000	-24.033335	349.000000	1023.000000	1023.000000	2046.000000
14.860000	-0.000997	-0.589079	0.706373	1.102765	-2.811809	0.413591	0.000000	-10.000000	0.450000	-24.066668	341.000000	1023.000000	1023.000000	2046.000000
14.880000	-0.001789	-1.057371	0.734257	0.851798	-3.122899	0.479473	0.000000	-10.000000	0.475000	-24.133333	333.000000	1023.000000	1023.000000	2046.000000
14.900000	-0.002200	-1.300037	0.782312	0.822946	-3.209482	0.304187	0.000000	-10.000000	0.483333	-24.100000	325.000000	1023.000000	1023.000000	2046.000000
14.920000	-0.002987	-1.765170	0.756278	0.860206	-3.339674	-0.041978	0.000000	-10.000000	0.483333	-23.983334	317.000000	1023.000000	1023.000000	2046.000000
14.940000	-0.003933	-2.324176	0.647049	0.646754	-3.593467	-0.024513	0.000000	-10.000000	0.491667	-23.850000	309.000000	1023.000000	1023.000000	2046.000000
14.960000	-0.004450	-2.629901	0.603053	0.534808	-3.777615	0.009853	0.000000	-10.000000	0.475000	-23.683334	301.000000	1023.000000	1023.000000	2046.000000
14.980000	-0.005032	-2.973623	0.605491	0.604801	-3.937369	-0.246545	0.000000	-10.000000	0.466667	-23.716667	293.000000	1023.000000	1023.000000	2046.000000
15.000000	-0.006624	-3.914791	0.305746	0.525714	-4.149860	-0.596390	0.000000	-10.000000	0.450000	-23.533335	285.000000	1023.000000	1023.000000	2046.000000
15.020000	-0.007716	-4.560317	0.139490	0.362055	-4.483628	-0.578234	0.000000	-10.000000	0.466667	-23.483334	277.000000	1023.000000	1023.000000	2046.000000
15.040000	-0.008481	-5.012459	0.043412	0.272660	-4.675479	-0.653051	0.000000	-10.000000	0.466667	-23.316668	269.000000	1023.000000	1023.000000	2046.000000
15.060000	-0.009589	-5.667077	-0.119358	0.208063	-4.813584	-0.942196	0.000000	-10.000000	0.475000	-23.400002	261.333344	1023.000000	1023.000000	2046.000000
15.080000	-0.011138	-6.582527	-0.367164	0.122085	-5.099228	-1.238220	0.000000	-10.000000	0.475000	-23.466667	253.666672	1023.000000	1023.000000	2046.000000
15.100000	-0.012245	-7.237071	-0.593290	-0.115367	-5.370903	-1.157511	0.000000	-10.000000	0.475000	-23.433334	246.000000	1023.000000	1023.000000	2046.000000
15.120000	-0.012945	-7.650775	-0.745016	-0.121534	-5.489904	-1.294322	0.000000	-10.000000	0.458333	-23.283333	238.000000	1023.000000	1023.000000	2046.000000
15.140000	-0.014016	-8.283615	-0.839283	-0.130113	-5.683717	-1.630502	0.000000	-10.000000	0.425000	-23.133333	230.000000	1023.000000	1023.000000	2046.000000
15.160000	-0.015530	-9.178335	-1.088082	-0.307932	-5.926502	-1.855819	0.000000	-10.000000	0.408333	-23.083334	222.333328	1023.000000	1023.000000	2046.000000
15.180000	-0.016384	-9.682929	-1.208041	-0.449831	-6.160774	-1.864283	0.000000	-10.000000	0.400000	-23.150002	214.666672	1023.000000	1023.000000	2046.000000
15.200000	-0.017044	-10.072863	-1.243642	-0.571629	-6.346438	-1.911153	0.000000	-10.000000	0.400000	-23.050001	207.000000	1023.000000	1023.000000	2046.000000
15.220000	-0.017731	-10.479086	-1.381139	-0.513292	-6.382405	-2.202250	0.000000	-10.000000	0.400000	-22.950001	199.166672	1023.000000	1023.000000	2046.000000
15.240000	-0.019162	-11.324717	-1.654021	-0.623783	-6.603989	-2.442923	0.000000	-10.000000	0.400000	-22.799999	191.500000	1023.000000	1023.000000	2046.000000
15.260000	-0.020420	-12.068312	-1.795163	-0.836824	-7.006956	-2.429368	0.000000	-10.000000	0.391667	-22.683334	183.833328	1023.000000	1023.000000	2046.000000
15.280000	-0.021746	-12.852182	-1.950412	-0.991596	-7.192351	-2.717824	0.000000	-10.000000	0.391667	-22.566668	176.333328	1023.000000	1023.000000	2046.000000
15.300000	-0.023698	-14.005758	-2.101279	-1.200677	-7.512268	-3.191535	0.000000	-10.000000	0.391667	-22.333334	168.666672	1023.000000	1023.000000	2046.000000
15.320000	-0.025685	-15.179694	-2.343853	-1.475421	-7.850066	-3.510354	0.000000	-10.000000	0.400000	-22.150000	161.333328	1023.000000	1023.000000	2046.000000
15.340000	-0.026646	-15.747942	-2.450767	-1.675765	-8.037231	-3.584178	0.000000	-10.000000	0.391667	-22.066668	153.833328	1023.000000	1023.000000	2046.000000
15.360000	-0.026682	-15.769162	-2.607538	-1.678187	-7.940309	-3.543129	0.000000	-10.000000	0.383333	-22.083334	146.500000	1023.000000	1023.000000	2046.000000
15.380000	-0.027399	-16.192984	-2.849062	-1.544434	-8.085684	-3.713804	0.000000	-10.000000	0.383333	-22.133333	139.166672	1023.000000	1023.000000	2046.000000
15.400000	-0.028840	-17.044394	-3.172282	-1.628180	-8.280538	-3.963394	0.000000	-10.000000	0.391667	-22.066668	131.833328	1023.000000	1023.000000	2046.000000
15.420000	-0.030420	-17.978451	-3.430974	-1.929792	-8.585024	-4.032661	0.000000	-10.000000	0.391667	-22.016666	124.500000	1023.000000	1023.000000	2046.000000
15.440000	-0.031852	-18.824308	-3.501933	-2.290375	-8.799944	-4.232056	0.000000	-10.000000	0.383333	-21.650002	117.166664	1023.000000	1023.000000	2046.000000
15.460000	-0.034105	-20.155869	-3.673692	-2.660132	-9.040603	-4.781443	0.000000	-10.000000	0.358333	-21.400002	109.833336	1023.000000	1023.000000	2046.000000
15.480000	-0.037613	-22.229561	-4.093754	-3.063240	-9.503010	-5.569558	0.000000	-10.000000	0.333333	-20.966667	102.666664	1023.000000	1023.000000	2046.000000
15.500000	-0.040638	-24.016777	-4.519586	-3.506418	-10.003823	-5.986949	0.000000	-10.000000	0.325000	-20.600000	95.500000	1023.000000	1023.000000	2046.000000
15.520000	-0.042843	-25.320074	-4.841209	-3.877156	-10.313847	-6.287862	0.000000	-10.000000	0.325000	-20.166666	88.666664	1023.000000	1023.000000	2046.000000
15.540000	-0.045122	-26.666946	-5.147255	-4.115870	-10.657950	-6.745869	0.000000	-10.000000	0.325000	-19.833334	82.000000	1023.000000	1023.000000	2046.000000
15.560000	-0.047389	-28.007015	-5.557211	-4.371292	-10.988221	-7.090290	0.000000	-10.000000	0.316667	-19.633333	75.500000	1023.000000	1023.000000	2046.000000
15.580000	-0.048906	-28.903343	-5.851192	-4.577845	-11.334320	-7.139986	0.000000	-10.000000	0.308333	-19.516666	69.000000	1023.000000	1023.000000	2046.000000
15.600000	-0.049835	-29.452415	-5.940571	-4.676750	-11.544429	-7.290665	0.000000	-10.000000	0.291667	-19.283335	62.500000	1023.000000	1023.000000	2046.000000
15.620000	-0.051003	-30.143059	-6.160755	-4.745307	-11.649960	-7.587036	0.000000	-10.000000	0.266667	-18.966667	56.000000	1023.000000	1023.000000	2046.000000
15.640000	-0.052286	-30.900990	-6.427077	-4.892369	-11.867726	-7.713818	0.000000	-10.000000	0.250000	-18.550001	49.666668	1023.000000	1023.000000	2046.000000
15.660000	-0.052912	-31.271042	-6.622762	-5.061069	-11.986137	-7.601074	0.000000	-10.000000	0.250000	-18.150000	43.500000	1023.000000	1023.000000	2046.000000
15.680000	-0.052845	-31.231548	-6.619689	-5.108245	-11.970375	-7.533239	0.000000	-10.000000	0.241667	-17.883333	37.500000	1023.000000	1023.000000	2046.000000
15.700000	-0.053214	-31.449757	-6.706371	-5.063954	-11.956679	-7.722753	0.000000	-10.000000	0.233333	-17.550001	31.500000	1023.000000	1023.000000	2046.000000
15.720000	-0.053948	-31.883192	-6.909040	-5.143000	-12.043391	-7.787762	0.000000	-10.000000	0.233333	-17.333334	25.500000	1023.000000	1023.000000	2046.000000
15.740000	-0.053955	-31.887644	-6.900574	-5.291233	-12.121903	-7.573933	0.000000	-10.000000	0.241667	-17.083334	19.666666	1023.000000	1023.000000	2046.000000
15.760000	-0.053211	-31.447571	-6.822371	-5.260190	-11.974804	-7.390205	0.000000	-10.000000	0.250000	-16.933334	14.000000	1023.000000	1023.000000	2046.000000
15.780000	-0.053155	-31.414454	-6.806815	-5.201035	-11.860212	-7.546392	0.000000	-10.000000	0.241667	-16.850000	8.333333	1023.000000	1023.000000	2046.000000
15.800000	-0.053941	-31.879227	-6.946960	-5.416843	-11.911340	-7.604083	0.000000	-10.000000	0.225000	-16.716667	3.166667	1023.000000	1023.000000	2046.000000
15.820000	-0.054501	-32.210094	-7.087062	-5.659107	-11.914596	-7.549331	0.000000	-10.000000	0.216667	-16.500000	-2.166667	1023.000000	1023.000000	2046.000000
15.840000	-0.055132	-32.582886	-7.032058	-5.978357	-11.987130	-7.585340	0.000000	-10.000000	0.208333	-16.466667	-7.166667	1023.000000	1023.000000	2046.000000
15.860000	-0.056646	-33.477634	-7.099049	-6.236777	-12.129424	-8.012384	0.000000	-10.000000	0.216667	-16.600000	-12.833333	1023.000000	1023.000000	2046.000000
15.880000	-0.058254	-34.428001	-7.233652	-6.583407	-12.397664	-8.213278	0.000000	-10.000000	0.208333	-17.000000	-18.333334	1023.000000	1023.000000	2046.000000
15.900000	-0.059396	-35.103207	-7.236999	-6.937248	-12.572518	-8.356442	0.000000	-10.000000	0.216667	-17.183334	-24.000000	1023.000000	1023.000000	2046.000000
15.920000	-0.060741	-35.898220	-7.245202	-7.195170	-12.695925	-8.761922	0.000000	-10.000000	0.208333	-17.233334	-29.666666	1023.000000	1023.000000	2046.000000
15.940000	-0.062682	-37.044815	-7.442420	-7.530203	-12.946015	-9.126178	0.000000	-10.000000	0.208333	-17.116667	-35.500000	1023.000000	1023.000000	2046.000000
15.960000	-0.063870	-37.747295	-7.610074	-7.867303	-13.152576	-9.117340	0.000000	-10.000000	0.200000	-16.900000	-41.333332	1023.000000	1023.000000	2046.000000
15.980000	-0.064369	-38.042278	-7.638740	-8.054080	-13.184340	-9.165120	0.000000	-10.000000	0.200000	-16.600000	-47.000000	1023.000000	1023.000000	2046.000000
16.000000	-0.065148	-38.502419	-7.787265	-8.136670	-13.114496	-9.463986	0.000000	-10.000000	0.191667	-16.166666	-52.500000	1023.000000	1023.000000	2046.000000
16.020000	-0.065897	-38.945282	-7.844046	-8.309603	-13.313598	-9.478035	0.000000	-10.000000	0.183333	-15.650001	-57.833332	1023.000000	1023.000000	2046.000000
16.040001	-0.065592	-38.764763	-7.767459	-8.406320	-13.280154	-9.310828	0.000000	-10.000000	0.175000	-15.183333	-63.000000	1023.000000	1023.000000	2046.000000
16.059999	-0.065513	-38.718018	-7.709112	-8.331223	-13.204192	-9.473490	0.000000	-10.000000	0.166667	-14.666667	-68.000000	1023.000000	1023.000000	2046.000000
16.080000	-0.065957	-38.980412	-7.806393	-8.442812	-13.277824	-9.453383	0.000000	-10.000000	0.166667	-14.266666	-73.000000	1023.000000	1023.000000	2046.000000
16.100000	-0.065497	-38.708614	-7.793966	-8.411922	-13.242596	-9.260130	0.000000	-10.000000	0.166667	-13.866667	-77.833336	1023.000000	1023.000000	2046.000000
16.120001	-0.065108	-38.478878	-7.743586	-8.294383	-13.141313	-9.299598	0.000000	-10.000000	0.150000	-13.400001	-82.500000	1023.000000	1023.000000	2046.000000
16.139999	-0.065728	-38.844963	-7.909650	-8.303537	-13.214057	-9.417721	0.000000	-10.000000	0.116667	-12.850000	-86.833336	1023.000000	1023.000000	2046.000000
16.160000	-0.065944	-38.972992	-8.094353	-8.320018	-13.267548	-9.291072	0.000000	-10.000000	0.091667	-12.316667	-91.000000	1023.000000	1023.000000	2046.000000
16.180000	-0.065868	-38.928162	-8.085120	-8.374116	-13.363249	-9.105677	0.000000	-10.000000	0.075000	-11.783334	-95.000000	1023.000000	1023.000000	2046.000000
16.200001	-0.066186	-39.116177	-8.279978	-8.294398	-13.273427	-9.268373	0.000000	-10.000000	0.075000	-10.866667	-99.000000	1023.000000	1023.000000	2046.000000
16.219999	-0.067110	-39.661835	-8.574826	-8.440597	-13.350627	-9.295786	0.000000	-10.000000	0.050000	-9.450000	-102.833336	1023.000000	1023.000000	2046.000000
16.240000	-0.067673	-39.994743	-8.757036	-8.585876	-13.506650	-9.145180	0.000000	-10.000000	0.050000	-7.466667	-106.000000	1023.000000	1023.000000	2046.000000
16.260000	-0.067469	-39.873882	-8.867849	-8.642191	-13.393553	-8.970288	0.000000	-10.000000	0.025000	-5.050000	-108.500000	1023.000000	1023.000000	2046.000000
16.280001	-0.067559	-39.927483	-9.053575	-8.600447	-13.191038	-9.082425	0.000000	-10.000000	0.016667	-1.783333	-110.000000	1023.000000	1023.000000	2046.000000
16.299999	-0.068083	-40.237045	-9.223678	-8.693955	-13.246196	-9.073217	0.000000	-10.000000	-0.008333	1.216667	-110.833336	1023.000000	1023.000000	2046.000000
16.320000	-0.067692	-40.005825	-9.278666	-8.752133	-13.204573	-8.770451	0.000000	-10.000000	-0.016667	4.200000	-111.000000	1023.000000	1023.000000	2046.000000
16.340000	-0.066913	-39.545326	-9.271928	-8.647589	-12.913802	-8.712007	0.000000	-10.000000	-0.041667	6.633333	-111.000000	1023.000000	1023.000000	2046.000000
16.360001	-0.066916	-39.547638	-9.340156	-8.655745	-12.875357	-8.676380	0.000000	-10.000000	-0.058333	9.066667	-111.000000	1023.000000	1023.000000	2046.000000
16.379999	-0.066715	-39.428623	-9.470834	-8.730223	-12.855163	-8.372402	0.000000	-10.000000	-0.091667	11.183333	-111.000000	1023.000000	1023.000000	2046.000000
16.400000	-0.065936	-38.968357	-9.562526	-8.716742	-12.598228	-8.090861	0.000000	-10.000000	-0.125000	12.683333	-111.000000	1023.000000	1023.000000	2046.000000
16.420000	-0.065628	-38.785889	-9.574232	-8.595559	-12.448114	-8.167982	0.000000	-10.000000	-0.166667	14.200000	-111.000000	1023.000000	1023.000000	2046.000000
16.440001	-0.066171	-39.106823	-9.685647	-8.728929	-12.459748	-8.232499	0.000000	-10.000000	-0.191667	15.516666	-64.833336	1023.000000	1023.000000	2046.000000
16.459999	-0.066285	-39.174725	-9.773683	-8.860808	-12.440273	-8.099961	0.000000	-10.000000	-0.200000	16.533333	-18.666666	1023.000000	1023.000000	2046.000000
16.480000	-0.065435	-38.672039	-9.657612	-8.866068	-12.283428	-7.864931	0.000000	-10.000000	-0.216667	17.233334	29.333334	1023.000000	1023.000000	2046.000000
16.500000	-0.064550	-38.148849	-9.673420	-8.780366	-11.908209	-7.786853	0.000000	-10.000000	-0.241667	17.983334	33.000000	1023.000000	1023.000000	2046.000000
16.520000	-0.063617	-37.597599	-9.823501	-8.703971	-11.537515	-7.532614	0.000000	-10.000000	-0.275000	19.050001	38.833332	1023.000000	1023.000000	2046.000000
16.540001	-0.062067	-36.681595	-9.817359	-8.453761	-11.369724	-7.040751	0.000000	-10.000000	-0.300000	20.300001	45.000000	1023.000000	1023.000000	2046.000000
16.559999	-0.059654	-35.255543	-9.778131	-8.105081	-10.807001	-6.565327	0.000000	-10.000000	-0.325000	21.233334	51.666668	1023.000000	1023.000000	2046.000000
16.580000	-0.058661	-34.668930	-9.780850	-7.994267	-10.468115	-6.425696	0.000000	-10.000000	-0.350000	22.016668	58.666668	1023.000000	1023.000000	2046.000000
16.600000	-0.057939	-34.241795	-9.812724	-8.025913	-10.269900	-6.133257	0.000000	-10.000000	-0.383333	22.783335	65.833336	1023.000000	1023.000000	2046.000000
16.620001	-0.057300	-33.864204	-9.828952	-8.130422	-9.969948	-5.934883	0.000000	-10.000000	-0.400000	23.383333	73.333336	1023.000000	1023.000000	2046.000000
16.639999	-0.057423	-33.936859	-9.970973	-8.214816	-9.696655	-6.054416	0.000000	-10.000000	-0.416667	24.066668	81.000000	1023.000000	1023.000000	2046.000000
16.660000	-0.058638	-34.654854	-10.295774	-8.267215	-9.641363	-6.450501	0.000000	-10.000000	-0.425000	24.533333	89.000000	1023.000000	1023.000000	2046.000000
16.680000	-0.059590	-35.217461	-10.567372	-8.548651	-9.756293	-6.345146	0.000000	-10.000000	-0.441667	25.200001	97.000000	1023.000000	1023.000000	2046.000000
16.700001	-0.058974	-34.853378	-10.730000	-8.638083	-9.472281	-6.013015	0.000000	-10.000000	-0.458333	25.433334	105.333336	1023.000000	1023.000000	2046.000000
16.719999	-0.058332	-34.474365	-10.875987	-8.503252	-9.133986	-5.961141	0.000000	-10.000000	-0.475000	25.750000	113.666664	1023.000000	1023.000000	2046.000000
16.740000	-0.057834	-34.180119	-10.917506	-8.456317	-9.096098	-5.710198	0.000000	-10.000000	-0.491667	25.883333	122.333336	1023.000000	1023.000000	2046.000000
16.760000	-0.056717	-33.519913	-10.901861	-8.373737	-8.900189	-5.344124	0.000000	-10.000000	-0.500000	26.250000	130.833328	1023.000000	1023.000000	2046.000000
16.780001	-0.055076	-32.550037	-10.825633	-8.175206	-8.499927	-5.049273	0.000000	-10.000000	-0.500000	26.350000	139.666672	1023.000000	1023.000000	2046.000000
16.799999	-0.053606	-31.681368	-10.681733	-7.968008	-8.164288	-4.867339	0.000000	-10.000000	-0.483333	26.566666	148.333328	1023.000000	1023.000000	2046.000000
16.820000	-0.052163	-30.828094	-10.647829	-7.788888	-7.885105	-4.506274	0.000000	-10.000000	-0.483333	26.316666	157.166672	1023.000000	1023.000000	2046.000000
16.840000	-0.049937	-29.512871	-10.472496	-7.542634	-7.520446	-3.977295	0.000000	-10.000000	-0.491667	26.400000	166.000000	1023.000000	1023.000000	2046.000000
16.860001	-0.047493	-28.068253	-10.328333	-7.135169	-6.944828	-3.659923	0.000000	-10.000000	-0.491667	26.316666	174.833328	1023.000000	1023.000000	2046.000000
16.879999	-0.045227	-26.729395	-10.140120	-6.738387	-6.458859	-3.392030	0.000000	-10.000000	-0.475000	26.583334	183.666672	1023.000000	1023.000000	2046.000000
16.900000	-0.043107	-25.476210	-9.905058	-6.445059	-6.171124	-2.954969	0.000000	-10.000000	-0.450000	26.566668	192.500000	1023.000000	1023.000000	2046.000000
16.920000	-0.040038	-23.662657	-9.532467	-6.196694	-5.624926	-2.308570	0.000000	-10.000000	-0.450000	26.350000	201.500000	1023.000000	1023.000000	2046.000000
16.940001	-0.036928	-21.824711	-9.216508	-5.739049	-4.865786	-2.003368	0.000000	-10.000000	-0.450000	26.283333	210.333328	1023.000000	1023.000000	2046.000000
16.959999	-0.034814	-20.575371	-8.883308	-5.509540	-4.455601	-1.726922	0.000000	-10.000000	-0.441667	26.266666	219.166672	1023.000000	1023.000000	2046.000000
16.980000	-0.032901	-19.444778	-8.537714	-5.432525	-4.198657	-1.275882	0.000000	-10.000000	-0.433333	26.150000	227.833328	1023.000000	1023.000000	2046.000000
17.000000	-0.030580	-18.073015	-8.210058	-5.296271	-3.646677	-0.920008	0.000000	-10.000000	-0.425000	25.683334	236.500000	1023.000000	1023.000000	2046.000000
17.020000	-0.029270	-17.298464	-7.985906	-5.120912	-3.221296	-0.970350	0.000000	-10.000000	-0.416667	25.200001	245.166672	1023.000000	1023.000000	2046.000000
17.040001	-0.028603	-16.904486	-7.642544	-5.023392	-3.302069	-0.936482	0.000000	-10.000000	-0.416667	24.783333	253.666672	1023.000000	1023.000000	2046.000000
17.059999	-0.027760	-16.406252	-7.466544	-5.050241	-3.223506	-0.665960	0.000000	-10.000000	-0.408333	24.616667	262.000000	1023.000000	1023.000000	2046.000000
17.080000	-0.026589	-15.714058	-7.210799	-4.925324	-2.957250	-0.620685	0.000000	-10.000000	-0.400000	24.549999	270.333344	1023.000000	1023.000000	2046.000000
17.100000	-0.025763	-15.225925	-7.080946	-4.805289	-2.678782	-0.660908	0.000000	-10.000000	-0.391667	24.650000	278.666656	1023.000000	1023.000000	2046.000000
17.120001	-0.024825	-14.671794	-6.834855	-4.724159	-2.652863	-0.459917	0.000000	-10.000000	-0.391667	24.716667	287.000000	1023.000000	1023.000000	2046.000000
17.139999	-0.022735	-13.436506	-6.559101	-4.481964	-2.291847	-0.103595	0.000000	-10.000000	-0.400000	24.566668	295.000000	1023.000000	1023.000000	2046.000000
17.160000	-0.020538	-12.137871	-6.315235	-4.160808	-1.790795	0.128967	0.000000	-10.000000	-0.391667	24.483334	303.000000	1023.000000	1023.000000	2046.000000
17.180000	-0.018408	-10.879365	-5.928291	-3.859836	-1.521825	0.430588	0.000000	-10.000000	-0.391667	24.433334	311.333344	1023.000000	1023.000000	2046.000000
17.200001	-0.015855	-9.370339	-5.524850	-3.582235	-1.227877	0.964623	0.000000	-10.000000	-0.391667	24.566668	319.666656	1023.000000	1023.000000	2046.000000
17.219999	-0.012563	-7.424551	-5.116676	-3.164010	-0.578517	1.434653	0.000000	-10.000000	-0.400000	24.483334	328.000000	1023.000000	1023.000000	2046.000000
17.240000	-0.009754	-5.764744	-4.776010	-2.788679	-0.021057	1.821002	0.000000	-10.000000	-0.400000	24.516666	336.000000	1023.000000	1023.000000	2046.000000
17.260000	-0.007183	-4.245055	-4.373965	-2.397802	0.284787	2.241925	0.000000	-10.000000	-0.400000	24.383333	344.000000	1023.000000	1023.000000	2046.000000
17.280001	-0.004398	-2.599058	-3.950889	-2.045042	0.585313	2.811560	0.000000	-10.000000	-0.391667	24.400000	352.000000	1023.000000	1023.000000	2046.000000
17.299999	-0.001391	-0.821976	-3.794912	-1.592869	1.345528	3.220277	0.000000	-10.000000	-0.383333	24.300001	360.333344	1023.000000	1023.000000	2046.000000
17.320000	0.001037	0.612855	-3.538108	-1.117554	1.802189	3.466328	0.000000	-10.000000	-0.375000	24.366667	368.666656	1023.000000	1023.000000	2046.000000
17.340000	0.003052	1.803670	-3.177910	-0.826361	1.951159	3.856781	0.000000	-10.000000	-0.375000	24.283333	377.000000	1023.000000	1023.000000	2046.000000
17.360001	0.005687	3.360879	-2.877081	-0.606285	2.431378	4.412866	0.000000	-10.000000	-0.383333	24.366667	385.000000	1023.000000	1023.000000	2046.000000
17.379999	0.007853	4.640872	-2.729238	-0.190121	2.965847	4.594384	0.000000	-10.000000	-0.391667	24.350000	393.000000	1023.000000	1023.000000	2046.000000
17.400000	0.009808	5.796367	-2.430767	0.144805	3.203499	4.878830	0.000000	-10.000000	-0.400000	24.500000	401.000000	1023.000000	1023.000000	2046.000000
17.420000	0.012004	7.094193	-2.139874	0.316103	3.516728	5.401236	0.000000	-10.000000	-0.400000	24.516666	409.000000	1023.000000	1023.000000	2046.000000
17.440001	0.014157	8.366673	-1.942226	0.687253	4.041646	5.580001	0.000000	-10.000000	-0.391667	24.300001	417.333344	1023.000000	1023.000000	2046.000000
17.459999	0.015843	9.362938	-1.637967	1.044776	4.243421	5.712707	0.000000	-10.000000	-0.391667	24.216667	425.666656	1023.000000	1023.000000	2046.000000
17.480000	0.017532	10.361295	-1.311821	1.210563	4.334296	6.128258	0.000000	-10.000000	-0.375000	23.916668	434.000000	1023.000000	1023.000000	2046.000000
17.500000	0.019414	11.473436	-1.162638	1.466625	4.738246	6.431202	0.000000	-10.000000	-0.383333	23.966667	442.000000	1023.000000	1023.000000	2046.000000
17.520000	0.020582	12.164162	-0.952451	1.772065	4.906796	6.437752	0.000000	-10.000000	-0.375000	23.700001	450.000000	1023.000000	1023.000000	2046.000000
17.540001	0.021282	12.577475	-0.686839	1.839431	4.808540	6.616343	0.000000	-10.000000	-0.375000	23.750000	458.000000	1023.000000	1023.000000	2046.000000
17.559999	0.022387	13.230761	-0.549967	1.925740	5.030615	6.824373	0.000000	-10.000000	-0.358333	23.616667	465.666656	1023.000000	1023.000000	2046.000000
17.580000	0.023937	14.146837	-0.454617	2.219384	5.497003	6.885067	0.000000	-10.000000	-0.333333	23.516666	473.333344	1023.000000	1023.000000	2046.000000
17.600000	0.025499	15.070101	-0.114606	2.563136	5.564975	7.056595	0.000000	-10.000000	-0.333333	23.183334	481.000000	1023.000000	1023.000000	2046.000000
17.620001	0.027684	16.361359	0.211049	2.758522	5.819481	7.572307	0.000000	-10.000000	-0.316667	22.866667	489.000000	1023.000000	1023.000000	2046.000000
17.639999	0.030671	18.126835	0.289508	3.279558	6.545699	8.012070	0.000000	-10.000000	-0.316667	22.533333	496.833344	1023.000000	1023.000000	2046.000000
17.660000	0.033199	19.620684	0.589424	3.955012	6.751683	8.324564	0.000000	-10.000000	-0.300000	22.300001	504.500000	1023.000000	1023.000000	2046.000000
17.680000	0.034785	20.558207	0.741893	4.137088	6.854042	8.825184	0.000000	-10.000000	-0.300000	22.033335	511.833344	1023.000000	1023.000000	2046.000000
17.700001	0.036248	21.422709	0.739460	4.402540	7.374185	8.906525	0.000000	-10.000000	-0.300000	22.066668	519.333313	1023.000000	1023.000000	2046.000000
17.719999	0.036482	21.560835	0.891624	4.489027	7.473365	8.706819	0.000000	-10.000000	-0.300000	22.183334	526.666687	1023.000000	1023.000000	2046.000000
17.740000	0.035552	21.011501	0.962804	4.312009	7.243631	8.493056	0.000000	-10.000000	-0.283333	22.100000	534.166687	1023.000000	1023.000000	2046.000000
17.760000	0.034550	20.418802	0.679313	4.279766	7.336835	8.122888	0.000000	-10.000000	-0.258333	21.750000	541.500000	1023.000000	1023.000000	2046.000000
17.780001	0.033374	19.724323	0.481241	4.310897	7.300562	7.631622	0.000000	-10.000000	-0.241667	20.816668	548.833313	1023.000000	1023.000000	2046.000000
17.799999	0.032838	19.407305	0.465378	4.140565	7.133313	7.668048	0.000000	-10.000000	-0.225000	19.833334	556.000000	1023.000000	1023.000000	2046.000000
17.820000	0.033291	19.675030	0.397955	4.096355	7.333103	7.847617	0.000000	-10.000000	-0.216667	18.800001	562.833313	1023.000000	1023.000000	2046.000000
17.840000	0.034197	20.210434	0.329621	4.284053	7.703910	7.892851	0.000000	-10.000000	-0.183333	18.133333	569.333313	1023.000000	1023.000000	2046.000000
17.860001	0.034792	20.562059	0.493879	4.471743	7.721301	7.875138	0.000000	-10.000000	-0.166667	17.466667	575.500000	1023.000000	1023.000000	2046.000000
17.879999	0.035400	20.921331	0.684841	4.550924	7.639507	8.046060	0.000000	-10.000000	-0.141667	16.700001	581.333313	1023.000000	1023.000000	2046.000000
17.900000	0.036160	21.370787	0.664192	4.677053	7.954796	8.074745	0.000000	-10.000000	-0.125000	15.850000	587.000000	1023.000000	1023.000000	2046.000000
17.920000	0.036715	21.698414	0.834624	4.940185	7.977901	7.945704	0.000000	-10.000000	-0.116667	14.833333	592.333313	1023.000000	1023.000000	2046.000000
17.940001	0.037422	22.116285	1.167659	4.946187	7.798439	8.204000	0.000000	-10.000000	-0.100000	13.616667	597.500000	1023.000000	1023.000000	2046.000000
17.959999	0.038593	22.808744	1.121865	5.140735	8.217352	8.328793	0.000000	-10.000000	-0.083333	11.833333	602.333313	1023.000000	1023.000000	2046.000000
17.980000	0.039605	23.406374	1.333109	5.439190	8.280949	8.353126	0.000000	-10.000000	-0.041667	10.166667	606.666687	1023.000000	1023.000000	2046.000000
18.000000	0.040519	23.946474	1.637317	5.608161	8.128001	8.572996	0.000000	-10.000000	-0.016667	8.200000	610.333313	1023.000000	1023.000000	2046.000000
18.020000	0.041830	24.721405	1.727352	5.762829	8.434334	8.796890	0.000000	-10.000000	-0.008333	6.433333	613.333313	1023.000000	1023.000000	2046.000000
18.040001	0.043096	25.469856	1.870461	6.124681	8.667079	8.807635	0.000000	-10.000000	-0.008333	4.366667	615.666687	1023.000000	1023.000000	2046.000000
18.059999	0.043834	25.906178	2.218514	6.276667	8.525420	8.885577	0.000000	-10.000000	-0.008333	2.766667	617.500000	1023.000000	1023.000000	2046.000000
18.080000	0.044502	26.300709	2.358430	6.215341	8.616598	9.110339	0.000000	-10.000000	0.016667	1.300000	618.500000	1023.000000	1023.000000	2046.000000
18.100000	0.044750	26.447206	2.392796	6.184497	8.860256	9.009657	0.000000	-10.000000	0.025000	-0.166667	619.000000	1023.000000	1023.000000	2046.000000
18.120001	0.044369	26.221905	2.664778	6.068914	8.588689	8.899524	0.000000	-10.000000	0.033333	-1.533333	619.000000	1023.000000	1023.000000	2046.000000
18.139999	0.043952	25.975500	2.820184	5.845420	8.377144	8.932751	0.000000	-10.000000	0.016667	-2.683333	619.000000	1023.000000	1023.000000	2046.000000
18.160000	0.043171	25.513912	2.747649	5.728383	8.341266	8.696614	0.000000	-10.000000	0.008333	-3.116667	619.000000	1023.000000	1023.000000	2046.000000
18.180000	0.042218	24.950939	2.795885	5.756790	8.083297	8.314966	0.000000	-10.000000	0.000000	-3.033333	619.000000	1023.000000	1023.000000	2046.000000
18.200001	0.041331	24.426544	3.069519	5.452321	7.626990	8.277715	0.000000	-10.000000	0.008333	-2.683333	619.000000	1023.000000	1023.000000	2046.000000
18.219999	0.040504	23.938007	2.989728	5.251701	7.634793	8.061785	0.000000	-10.000000	0.016667	-2.466667	619.000000	1023.000000	1023.000000	2046.000000
18.240000	0.040125	23.713676	3.094874	5.224482	7.492077	7.902243	0.000000	-10.000000	0.016667	-2.633333	619.000000	1023.000000	1023.000000	2046.000000
18.260000	0.039881	23.569801	3.319999	5.120422	7.159472	7.969908	0.000000	-10.000000	0.008333	-2.966667	619.000000	1023.000000	1023.000000	2046.000000
18.280001	0.040061	23.675913	3.272444	5.063845	7.317830	8.021795	0.000000	-10.000000	0.008333	-3.433333	619.000000	1023.000000	1023.000000	2046.000000
18.299999	0.040600	23.994518	3.425858	5.273791	7.372708	7.922162	0.000000	-10.000000	0.008333	-4.000000	619.000000	1023.000000	1023.000000	2046.000000
18.320000	0.041132	24.309254	3.864449	5.334326	7.071737	8.038741	0.000000	-10.000000	0.025000	-4.666667	619.000000	1023.000000	1023.000000	2046.000000
18.340000	0.041747	24.672634	3.967398	5.391058	7.133005	8.181174	0.000000	-10.000000	0.016667	-5.416667	619.000000	1023.000000	1023.000000	2046.000000
18.360001	0.042322	25.012589	3.964148	5.552248	7.319421	8.176770	0.000000	-10.000000	0.033333	-6.150000	619.000000	1023.000000	1023.000000	2046.000000
18.379999	0.042659	25.211569	4.167391	5.788688	7.116854	8.138636	0.000000	-10.000000	0.025000	-6.916667	619.000000	1023.000000	1023.000000	2046.000000
18.400000	0.042719	25.247047	4.438344	5.827611	6.724392	8.256700	0.000000	-10.000000	0.041667	-7.733334	615.666687	1023.000000	1023.000000	2046.000000
18.420000	0.042515	25.126335	4.172114	5.871233	6.816869	8.266120	0.000000	-10.000000	0.050000	-8.633333	608.166687	1023.000000	1023.000000	2046.000000
18.440001	0.042169	24.921581	4.158118	6.008343	6.561038	8.194082	0.000000	-10.000000	0.066667	-9.583334	599.666687	1023.000000	1023.000000	2046.000000
18.459999	0.041371	24.450224	4.235897	6.138647	6.031000	8.044680	0.000000	-10.000000	0.091667	-10.583334	593.333313	1023.000000	1023.000000	2046.000000
18.480000	0.040376	23.862511	4.193096	6.072255	5.547215	8.049945	0.000000	-10.000000	0.100000	-11.733334	589.833313	1023.000000	1023.000000	2046.000000
18.500000	0.039112	23.115131	3.819571	6.021726	5.354241	7.919593	0.000000	-10.000000	0.133333	-12.983334	585.833313	1023.000000	1023.000000	2046.000000
18.520000	0.037914	22.407234	3.787465	6.125992	4.810757	7.683020	0.000000	-10.000000	0.150000	-14.233334	581.500000	1023.000000	1023.000000	2046.000000
18.540001	0.036640	21.654024	3.854461	6.074819	4.145205	7.579538	0.000000	-10.000000	0.183333	-15.333334	576.666687	1023.000000	1023.000000	2046.000000
18.559999	0.035776	21.143734	3.616463	6.012469	3.974385	7.540417	0.000000	-10.000000	0.208333	-16.483334	571.666687	1023.000000	1023.000000	2046.000000
18.580000	0.035205	20.806196	3.659743	6.300743	3.571647	7.274063	0.000000	-10.000000	0.241667	-17.533335	566.166687	1023.000000	1023.000000	2046.000000
18.600000	0.033984	20.084312	3.760610	6.195135	2.919500	7.209067	0.000000	-10.000000	0.275000	-18.666668	560.500000	1023.000000	1023.000000	2046.000000
18.620001	0.032908	19.448723	3.380375	6.130459	2.880751	7.057137	0.000000	-10.000000	0.308333	-19.466667	554.166687	1023.000000	1023.000000	2046.000000
18.639999	0.031627	18.691530	3.403348	6.222943	2.361450	6.703789	0.000000	-10.000000	0.341667	-20.183334	547.666687	1023.000000	1023.000000	2046.000000
18.660000	0.030090	17.782917	3.492782	6.013649	1.678112	6.598373	0.000000	-10.000000	0.366667	-20.833334	540.833313	1023.000000	1023.000000	2046.000000
18.680000	0.028458	16.818556	2.804442	5.893479	1.663255	6.457380	0.000000	-10.000000	0.375000	-21.400000	533.833313	1023.000000	1023.000000	2046.000000
18.700001	0.026349	15.572146	2.618517	6.051620	0.946758	5.955252	0.000000	-10.000000	0.383333	-21.866667	526.500000	1023.000000	1023.000000	2046.000000
18.719999	0.023776	14.051759	2.422222	5.755144	0.248147	5.626245	0.000000	-10.000000	0.383333	-22.183334	519.166687	1023.000000	1023.000000	2046.000000
18.740000	0.020958	12.386122	1.818611	5.376534	0.024342	5.166635	0.000000	-10.000000	0.383333	-22.450001	511.833344	1023.000000	1023.000000	2046.000000
18.760000	0.018184	10.746736	1.810255	5.098098	-0.661729	4.500111	0.000000	-10.000000	0.375000	-22.666666	504.500000	1023.000000	1023.000000	2046.000000
18.780001	0.015226	8.998567	1.651453	4.544920	-1.236565	4.038759	0.000000	-10.000000	0.383333	-22.866667	496.833344	1023.000000	1023.000000	2046.000000
18.799999	0.011985	7.083342	1.038446	4.243383	-1.483216	3.284729	0.000000	-10.000000	0.391667	-22.966667	489.166656	1023.000000	1023.000000	2046.000000
18.820000	0.008596	5.079953	0.999184	4.001555	-2.403544	2.482758	0.000000	-10.000000	0.400000	-23.133333	481.500000	1023.000000	1023.000000	2046.000000
18.840000	0.005481	3.239177	0.470544	3.515187	-2.783974	2.037420	0.000000	-10.000000	0.400000	-23.266666	473.833344	1023.000000	1023.000000	2046.000000
18.860001	0.003006	1.776522	0.095074	3.312957	-3.161351	1.529842	0.000000	-10.000000	0.408333	-23.533333	466.000000	1023.000000	1023.000000	2046.000000
18.879999	0.000759	0.448353	0.020837	3.151349	-3.848850	1.125017	0.000000	-10.000000	0.416667	-23.766666	458.000000	1023.000000	1023.000000	2046.000000
18.900000	-0.001244	-0.735386	-0.533650	2.934845	-3.966376	0.829794	0.000000	-10.000000	0.433333	-23.883333	450.000000	1023.000000	1023.000000	2046.000000
18.920000	-0.002876	-1.699445	-0.722754	3.001229	-4.312126	0.334206	0.000000	-10.000000	0.433333	-23.866667	442.000000	1023.000000	1023.000000	2046.000000
18.940001	-0.004524	-2.673677	-0.674395	2.752058	-4.884962	0.133622	0.000000	-10.000000	0.425000	-23.816668	434.000000	1023.000000	1023.000000	2046.000000
18.959999	-0.006101	-3.605606	-1.140611	2.502739	-4.897081	-0.070653	0.000000	-10.000000	0.416667	-23.850000	426.000000	1023.000000	1023.000000	2046.000000
18.980000	-0.007168	-4.236571	-1.137875	2.463098	-5.208771	-0.353023	0.000000	-10.000000	0.433333	-24.000000	418.000000	1023.000000	1023.000000	2046.000000
19.000000	-0.008213	-4.854032	-1.068154	2.280887	-5.560313	-0.506452	0.000000	-10.000000	0.466667	-24.166668	410.000000	1023.000000	1023.000000	2046.000000
19.020000	-0.009130	-5.395800	-1.433499	2.093901	-5.449088	-0.607114	0.000000	-10.000000	0.491667	-24.316668	402.000000	1023.000000	1023.000000	2046.000000
19.040001	-0.009947	-5.878388	-1.354077	2.139644	-5.740031	-0.923924	0.000000	-10.000000	0.491667	-24.550001	394.000000	1023.000000	1023.000000	2046.000000
19.059999	-0.010187	-6.020636	-1.093441	1.908797	-5.955547	-0.880445	0.000000	-10.000000	0.491667	-24.700001	386.000000	1023.000000	1023.000000	2046.000000
19.080000	-0.010726	-6.339065	-1.266496	1.758026	-5.852793	-0.977802	0.000000	-10.000000	0.491667	-24.883333	377.833344	1023.000000	1023.000000	2046.000000
19.100000	-0.011290	-6.672499	-1.378585	1.683549	-5.841174	-1.136290	0.000000	-10.000000	0.491667	-25.000000	369.500000	1023.000000	1023.000000	2046.000000
19.120001	-0.012292	-7.264768	-1.210319	1.467098	-6.175512	-1.346035	0.000000	-10.000000	0.491667	-24.950001	361.166656	1023.000000	1023.000000	2046.000000
19.139999	-0.013849	-8.185031	-1.371509	1.046436	-6.321067	-1.538890	0.000000	-10.000000	0.491667	-24.916668	352.833344	1023.000000	1023.000000	2046.000000
19.160000	-0.015637	-9.241309	-1.681957	0.514960	-6.278381	-1.795932	0.000000	-10.000000	0.500000	-24.816668	344.500000	1023.000000	1023.000000	2046.000000
19.180000	-0.017576	-10.387353	-1.527676	0.151423	-6.778560	-2.232539	0.000000	-10.000000	0.500000	-25.033333	336.166656	1023.000000	1023.000000	2046.000000
19.200001	-0.019332	-11.425218	-1.433379	-0.311303	-7.150630	-2.529905	0.000000	-10.000000	0.500000	-25.150000	327.833344	1023.000000	1023.000000	2046.000000
19.219999	-0.021738	-12.846878	-1.775066	-0.839964	-7.277323	-2.954525	0.000000	-10.000000	0.500000	-25.116667	319.500000	1023.000000	1023.000000	2046.000000
19.240000	-0.023735	-14.027676	-1.784399	-1.133265	-7.652411	-3.457601	0.000000	-10.000000	0.500000	-25.166668	311.166656	1023.000000	1023.000000	2046.000000
19.260000	-0.025609	-15.134991	-1.668750	-1.595936	-8.173966	-3.696338	0.000000	-10.000000	0.500000	-25.016666	302.666656	1023.000000	1023.000000	2046.000000
19.280001	-0.027375	-16.178635	-2.152848	-1.974461	-8.157566	-3.893758	0.000000	-10.000000	0.500000	-25.083334	294.333344	1023.000000	1023.000000	2046.000000
19.299999	-0.028752	-16.992535	-2.373037	-2.125303	-8.274539	-4.219656	0.000000	-10.000000	0.491667	-24.883333	286.000000	1023.000000	1023.000000	2046.000000
19.320000	-0.029630	-17.511042	-2.164072	-2.378258	-8.627176	-4.341535	0.000000	-10.000000	0.483333	-24.800001	277.666656	1023.000000	1023.000000	2046.000000
19.340000	-0.030574	-18.068943	-2.378860	-2.668295	-8.597961	-4.423826	0.000000	-10.000000	0.483333	-24.650002	269.333344	1023.000000	1023.000000	2046.000000
19.360001	-0.031144	-18.406313	-2.574952	-2.736067	-8.531091	-4.564203	0.000000	-10.000000	0.475000	-24.450001	261.000000	1023.000000	1023.000000	2046.000000
19.379999	-0.031545	-18.643221	-2.247771	-2.777348	-8.911294	-4.706808	0.000000	-10.000000	0.466667	-24.216667	253.000000	1023.000000	1023.000000	2046.000000
19.400000	-0.032191	-19.025120	-2.452338	-2.992113	-8.857003	-4.723666	0.000000	-10.000000	0.450000	-23.883333	245.000000	1023.000000	1023.000000	2046.000000
19.420000	-0.032616	-19.276129	-2.738775	-3.027514	-8.692104	-4.817735	0.000000	-10.000000	0.450000	-23.533333	237.000000	1023.000000	1023.000000	2046.000000
19.440001	-0.032878	-19.430698	-2.437754	-2.959088	-9.065360	-4.968495	0.000000	-10.000000	0.441667	-23.250000	229.000000	1023.000000	1023.000000	2046.000000
19.459999	-0.033672	-19.900211	-2.694578	-3.194666	-9.098092	-4.912875	0.000000	-10.000000	0.416667	-22.983334	221.166672	1023.000000	1023.000000	2046.000000
19.480000	-0.034458	-20.364594	-3.079427	-3.265594	-9.019221	-5.000350	0.000000	-10.000000	0.391667	-22.850000	216.000000	1023.000000	1023.000000	2046.000000
19.500000	-0.034862	-20.603735	-3.042289	-3.129739	-9.244819	-5.186888	0.000000	-10.000000	0.366667	-22.533333	208.500000	1023.000000	1023.000000	2046.000000
19.520000	-0.035508	-20.985500	-3.034602	-3.265177	-9.495498	-5.190223	0.000000	-10.000000	0.366667	-22.216667	201.000000	1023.000000	1023.000000	2046.000000
19.540001	-0.036351	-21.483633	-3.568214	-3.397615	-9.294221	-5.223583	0.000000	-10.000000	0.358333	-21.850000	191.166672	1023.000000	1023.000000	2046.000000
19.559999	-0.036767	-21.729568	-3.456078	-3.356993	-9.599569	-5.316928	0.000000	-10.000000	0.358333	-21.550001	184.000000	1023.000000	1023.000000	2046.000000
19.580000	-0.037695	-22.277906	-3.540100	-3.504221	-9.842157	-5.391429	0.000000	-10.000000	0.350000	-21.383333	176.833328	1023.000000	1023.000000	2046.000000
19.600000	-0.038438	-22.716696	-4.035164	-3.600108	-9.636327	-5.445097	0.000000	-10.000000	0.350000	-21.250000	169.666672	1023.000000	1023.000000	2046.000000
19.620001	-0.038643	-22.838020	-3.801658	-3.553341	-9.957307	-5.525715	0.000000	-10.000000	0.350000	-21.183334	162.500000	1023.000000	1023.000000	2046.000000
19.639999	-0.039428	-23.301981	-3.964906	-3.679533	-10.072883	-5.584660	0.000000	-10.000000	0.350000	-21.049999	155.500000	1023.000000	1023.000000	2046.000000
19.660000	-0.040141	-23.723467	-4.390594	-3.720465	-9.940132	-5.672276	0.000000	-10.000000	0.350000	-20.799999	148.500000	1023.000000	1023.000000	2046.000000
19.680000	-0.041111	-24.296694	-4.213885	-3.724326	-10.381446	-5.977038	0.000000	-10.000000	0.350000	-20.566668	141.500000	1023.000000	1023.000000	2046.000000
19.700001	-0.042617	-25.186636	-4.383475	-4.126501	-10.613999	-6.062661	0.000000	-10.000000	0.350000	-20.400000	134.666672	1023.000000	1023.000000	2046.000000
19.719999	-0.043758	-25.861059	-4.783552	-4.269092	-10.518401	-6.290015	0.000000	-10.000000	0.350000	-20.300001	127.833336	1023.000000	1023.000000	2046.000000
19.740000	-0.044608	-26.363043	-4.654521	-4.392433	-10.857813	-6.458277	0.000000	-10.000000	0.350000	-20.183334	121.166664	1023.000000	1023.000000	2046.000000
19.760000	-0.045030	-26.612555	-4.673689	-4.470760	-10.951856	-6.516250	0.000000	-10.000000	0.341667	-20.016666	114.333336	1023.000000	1023.000000	2046.000000
19.780001	-0.045631	-26.967741	-5.151026	-4.497146	-10.766418	-6.553152	0.000000	-10.000000	0.325000	-19.816668	107.666664	1023.000000	1023.000000	2046.000000
19.799999	-0.045995	-27.183092	-5.270525	-4.357589	-10.930450	-6.624527	0.000000	-10.000000	0.308333	-19.516666	101.000000	1023.000000	1023.000000	2046.000000
19.820000	-0.047014	-27.785444	-5.198130	-4.537601	-11.302391	-6.747323	0.000000	-10.000000	0.283333	-19.116667	94.500000	1023.000000	1023.000000	2046.000000
19.840000	-0.048856	-28.874039	-5.788214	-4.970360	-11.206120	-6.909345	0.000000	-10.000000	0.258333	-18.650002	88.000000	1023.000000	1023.000000	2046.000000
19.860001	-0.051332	-30.337048	-6.057866	-5.395319	-11.489957	-7.393907	0.000000	-10.000000	0.216667	-17.983334	81.666664	1023.000000	1023.000000	2046.000000
19.879999	-0.054062	-31.950857	-6.193480	-5.869960	-12.007549	-7.879868	0.000000	-10.000000	0.191667	-16.783335	75.666664	1023.000000	1023.000000	2046.000000
19.900000	-0.057619	-34.052921	-6.944551	-6.437424	-12.242852	-8.428097	0.000000	-10.000000	0.158333	-14.883334	70.166664	1023.000000	1023.000000	2046.000000
19.920000	-0.060630	-35.832237	-7.575519	-6.747950	-12.539408	-8.969361	0.000000	-10.000000	0.116667	-12.850000	65.333336	1023.000000	1023.000000	2046.000000
19.940001	-0.062887	-37.166237	-7.683454	-7.181364	-13.153365	-9.148054	0.000000	-10.000000	0.075000	-10.783334	61.000000	1023.000000	1023.000000	2046.000000
19.959999	-0.065050	-38.444359	-8.386427	-7.607725	-13.249965	-9.200241	0.000000	-10.000000	0.033333	-8.916667	57.500000	1023.000000	1023.000000	2046.000000
19.980000	-0.066316	-39.192722	-8.904813	-7.749734	-13.235743	-9.302433	0.000000	-10.000000	0.016667	-6.550000	54.333332	1023.000000	1023.000000	2046.000000
20.000000	-0.067066	-39.636189	-8.924064	-7.860776	-13.538095	-9.313255	0.000000	-10.000000	0.000000	-2.900000	52.333332	1023.000000	1023.000000	2046.000000
20.020000	-0.067701	-40.011147	-9.448316	-8.144019	-13.310104	-9.108707	0.000000	-10.000000	-0.008333	0.733333	51.166668	1023.000000	1023.000000	2046.000000
20.040001	-0.067845	-40.096367	-9.788740	-8.149770	-13.125933	-9.031924	0.000000	-10.000000	-0.033333	4.350000	51.000000	1023.000000	1023.000000	2046.000000
20.059999	-0.067359	-39.809063	-9.576970	-8.156733	-13.251930	-8.823433	0.000000	-10.000000	-0.041667	6.866667	51.000000	1023.000000	1023.000000	2046.000000
20.080000	-0.066895	-39.534851	-9.721838	-8.234719	-13.008498	-8.569795	0.000000	-10.000000	-0.066667	9.316667	51.000000	1023.000000	1023.000000	2046.000000
20.100000	-0.066385	-39.233337	-10.100927	-8.230599	-12.598552	-8.303259	0.000000	-10.000000	-0.091667	11.466667	51.000000	1023.000000	1023.000000	2046.000000
20.120001	-0.065472	-38.693668	-10.203840	-8.087102	-12.334294	-8.068431	0.000000	-10.000000	-0.133333	13.150001	51.000000	1023.000000	1023.000000	2046.000000
20.139999	-0.063883	-37.754631	-9.943048	-8.039069	-12.136592	-7.635923	0.000000	-10.000000	-0.166667	14.600000	51.000000	1023.000000	1023.000000	2046.000000
20.160000	-0.062310	-36.825233	-9.862818	-8.118685	-11.718580	-7.125152	0.000000	-10.000000	-0.191667	15.850000	42.000000	1023.000000	1023.000000	2046.000000
20.180000	-0.060686	-35.865673	-10.079566	-8.014511	-10.990893	-6.780703	0.000000	-10.000000	-0.208333	16.883333	34.500000	1023.000000	1023.000000	2046.000000
20.200001	-0.059172	-34.970646	-9.907625	-7.873796	-10.629995	-6.559228	0.000000	-10.000000	-0.225000	17.916668	29.000000	1023.000000	1023.000000	2046.000000
20.219999	-0.057586	-34.033291	-9.433454	-7.907753	-10.464993	-6.227092	0.000000	-10.000000	-0.225000	18.550001	34.500000	1023.000000	1023.000000	2046.000000
20.240000	-0.056712	-33.516670	-9.586549	-8.090301	-9.921016	-5.918807	0.000000	-10.000000	-0.241667	19.166668	40.500000	1023.000000	1023.000000	2046.000000
20.260000	-0.055974	-33.080883	-9.580081	-8.101850	-9.563611	-5.835341	0.000000	-10.000000	-0.250000	19.450001	46.666668	1023.000000	1023.000000	2046.000000
20.280001	-0.055265	-32.661697	-9.265253	-8.113665	-9.516449	-5.766329	0.000000	-10.000000	-0.275000	19.950001	53.000000	1023.000000	1023.000000	2046.000000
20.299999	-0.054888	-32.438694	-9.335259	-8.180252	-9.211617	-5.711565	0.000000	-10.000000	-0.300000	20.466667	59.666668	1023.000000	1023.000000	2046.000000
20.320000	-0.054647	-32.296444	-9.561615	-8.205039	-8.889052	-5.640739	0.000000	-10.000000	-0.341667	21.299999	66.500000	1023.000000	1023.000000	2046.000000
20.340000	-0.053871	-31.837490	-9.223522	-8.141201	-8.857384	-5.615384	0.000000	-10.000000	-0.375000	21.950001	73.500000	1023.000000	1023.000000	2046.000000
20.360001	-0.052930	-31.281609	-9.033601	-8.167932	-8.646184	-5.433890	0.000000	-10.000000	-0.383333	22.616667	80.666664	1023.000000	1023.000000	2046.000000
20.379999	-0.051908	-30.677700	-9.167934	-8.124495	-8.179132	-5.206140	0.000000	-10.000000	-0.366667	23.050001	88.166664	1023.000000	1023.000000	2046.000000
20.400000	-0.050307	-29.731377	-9.014064	-7.919058	-7.886135	-4.912121	0.000000	-10.000000	-0.350000	23.333334	95.666664	1023.000000	1023.000000	2046.000000
20.420000	-0.047749	-28.219950	-8.458245	-7.697263	-7.621665	-4.442777	0.000000	-10.000000	-0.366667	23.450001	103.333336	1023.000000	1023.000000	2046.000000
20.440001	-0.045487	-26.883062	-8.273492	-7.501561	-7.121039	-3.986970	0.000000	-10.000000	-0.383333	23.666666	111.000000	1023.000000	1023.000000	2046.000000
20.459999	-0.043100	-25.472036	-8.277143	-7.211785	-6.475108	-3.508000	0.000000	-10.000000	-0.416667	24.183334	119.000000	1023.000000	1023.000000	2046.000000
20.480000	-0.040251	-23.788277	-7.832012	-6.788346	-6.100381	-3.067539	0.000000	-10.000000	-0.433333	24.666668	124.333336	1023.000000	1023.000000	2046.000000
20.500000	-0.037303	-22.046108	-7.356416	-6.357983	-5.695694	-2.636016	0.000000	-10.000000	-0.450000	25.033335	132.500000	1023.000000	1023.000000	2046.000000
20.520000	-0.034921	-20.638382	-7.290115	-6.110716	-5.151012	-2.086539	0.000000	-10.000000	-0.458333	25.033335	140.833328	1023.000000	1023.000000	2046.000000
20.540001	-0.032560	-19.242975	-7.274363	-5.742850	-4.575974	-1.649788	0.000000	-10.000000	-0.466667	25.050001	151.833328	1023.000000	1023.000000	2046.000000
20.559999	-0.029829	-17.628874	-6.860620	-5.276289	-4.278156	-1.213809	0.000000	-10.000000	-0.475000	25.066668	160.166672	1023.000000	1023.000000	2046.000000
20.580000	-0.027327	-16.150206	-6.500692	-4.950003	-3.954381	-0.745130	0.000000	-10.000000	-0.466667	25.233334	168.500000	1023.000000	1023.000000	2046.000000
20.600000	-0.025342	-14.977413	-6.491198	-4.762473	-3.474328	-0.249415	0.000000	-10.000000	-0.475000	25.433334	177.000000	1023.000000	1023.000000	2046.000000
20.620001	-0.023321	-13.782984	-6.511553	-4.362656	-2.960004	0.051228	0.000000	-10.000000	-0.483333	25.750000	185.500000	1023.000000	1023.000000	2046.000000
20.639999	-0.020957	-12.385641	-6.092925	-3.972786	-2.742830	0.422900	0.000000	-10.000000	-0.500000	26.050001	194.000000	1023.000000	1023.000000	2046.000000
20.660000	-0.018784	-11.101428	-5.724940	-3.689969	-2.474133	0.787614	0.000000	-10.000000	-0.483333	26.316668	202.666672	1023.000000	1023.000000	2046.000000
20.680000	-0.017019	-10.058261	-5.685276	-3.529494	-2.030653	1.187163	0.000000	-10.000000	-0.466667	26.299999	211.333328	1023.000000	1023.000000	2046.000000
20.700001	-0.015208	-8.987774	-5.666613	-3.219693	-1.569996	1.468528	0.000000	-10.000000	-0.450000	26.200001	220.166672	1023.000000	1023.000000	2046.000000
20.719999	-0.013002	-7.684196	-5.253587	-2.938159	-1.315179	1.822729	0.000000	-10.000000	-0.450000	26.000000	228.833328	1023.000000	1023.000000	2046.000000
20.740000	-0.010949	-6.470686	-4.928744	-2.660873	-1.041182	2.160114	0.000000	-10.000000	-0.441667	25.950001	237.500000	1023.000000	1023.000000	2046.000000
20.760000	-0.009307	-5.500408	-4.893949	-2.464527	-0.657522	2.515589	0.000000	-10.000000	-0.458333	26.016666	246.166672	1023.000000	1023.000000	2046.000000
20.780001	-0.007715	-4.559791	-4.902971	-2.128762	-0.277050	2.748992	0.000000	-10.000000	-0.458333	26.216667	254.833328	1023.000000	1023.000000	2046.000000
20.799999	-0.006036	-3.567144	-4.583651	-1.805720	-0.122668	2.944894	0.000000	-10.000000	-0.483333	26.250000	263.666656	1023.000000	1023.000000	2046.000000
20.820000	-0.005124	-3.028508	-4.289748	-1.668645	-0.100013	3.029898	0.000000	-10.000000	-0.466667	26.333334	272.333344	1023.000000	1023.000000	2046.000000
20.840000	-0.004467	-2.640178	-4.317424	-1.614829	0.162536	3.129539	0.000000	-10.000000	-0.466667	26.300001	281.166656	1023.000000	1023.000000	2046.000000
20.860001	-0.003344	-1.976119	-4.327137	-1.442429	0.520802	3.272645	0.000000	-10.000000	-0.450000	26.100000	290.000000	1023.000000	1023.000000	2046.000000
20.879999	-0.001335	-0.788696	-3.769609	-1.117666	0.611773	3.486806	0.000000	-10.000000	-0.450000	25.683334	298.833344	1023.000000	1023.000000	2046.000000
20.900000	0.000631	0.372748	-3.551668	-0.973805	0.989756	3.908465	0.000000	-10.000000	-0.441667	25.333334	307.500000	1023.000000	1023.000000	2046.000000
20.920000	0.002859	1.689579	-3.597017	-0.595556	1.546902	4.335250	0.000000	-10.000000	-0.425000	25.150000	316.000000	1023.000000	1023.000000	2046.000000
20.940001	0.005903	3.488565	-3.148994	0.092709	1.804643	4.740208	0.000000	-10.000000	-0.408333	24.983334	324.500000	1023.000000	1023.000000	2046.000000
20.959999	0.007839	4.632757	-2.977100	0.351301	2.056844	5.201713	0.000000	-10.000000	-0.400000	24.616667	332.833344	1023.000000	1023.000000	2046.000000
20.980000	0.008869	5.241359	-3.109665	0.605468	2.462195	5.283361	0.000000	-10.000000	-0.400000	24.400000	341.000000	1023.000000	1023.000000	2046.000000
21.000000	0.009666	5.712400	-2.674558	0.674445	2.416315	5.296199	0.000000	-10.000000	-0.391667	23.933334	349.000000	1023.000000	1023.000000	2046.000000
21.020000	0.009126	5.393746	-2.675042	0.375775	2.423950	5.269063	0.000000	-10.000000	-0.383333	23.883333	357.000000	1023.000000	1023.000000	2046.000000
21.040001	0.007803	4.611609	-3.143257	0.419318	2.562480	4.773068	0.000000	-10.000000	-0.358333	23.700001	365.000000	1023.000000	1023.000000	2046.000000
21.059999	0.006852	4.049739	-3.091824	0.415807	2.262915	4.462841	0.000000	-10.000000	-0.333333	23.400000	373.000000	1023.000000	1023.000000	2046.000000
21.080000	0.006576	3.886372	-3.154887	0.277938	2.308404	4.454917	0.000000	-10.000000	-0.291667	22.566668	381.000000	1023.000000	1023.000000	2046.000000
21.100000	0.007004	4.139568	-3.408513	0.287209	2.659460	4.601413	0.000000	-10.000000	-0.283333	21.533333	388.666656	1023.000000	1023.000000	2046.000000
21.120001	0.007950	4.698206	-3.277366	0.500300	2.760961	4.714311	0.000000	-10.000000	-0.275000	20.816668	396.000000	1023.000000	1023.000000	2046.000000
21.139999	0.009048	5.347340	-2.977114	0.712246	2.808508	4.803700	0.000000	-10.000000	-0.275000	20.266666	403.000000	1023.000000	1023.000000	2046.000000
21.160000	0.010000	5.909894	-2.841476	0.753048	2.925331	5.072991	0.000000	-10.000000	-0.250000	19.950001	409.833344	1023.000000	1023.000000	2046.000000
21.180000	0.010897	6.440300	-2.943000	0.945684	3.286868	5.150748	0.000000	-10.000000	-0.225000	19.233334	416.666656	1023.000000	1023.000000	2046.000000
21.200001	0.012040	7.115597	-2.678139	1.266258	3.376302	5.151176	0.000000	-10.000000	-0.208333	18.500000	423.166656	1023.000000	1023.000000	2046.000000
21.219999	0.013578	8.024803	-2.320920	1.406904	3.490507	5.448312	0.000000	-10.000000	-0.183333	17.466667	429.500000	1023.000000	1023.000000	2046.000000
21.240000	0.015038	8.887224	-2.245802	1.610276	3.867324	5.655426	0.000000	-10.000000	-0.175000	16.700001	435.500000	1023.000000	1023.000000	2046.000000
21.260000	0.016356	9.666614	-2.105931	2.008800	4.103793	5.659952	0.000000	-10.000000	-0.141667	15.666667	441.333344	1023.000000	1023.000000	2046.000000
21.280001	0.018415	10.882998	-1.570255	2.287663	4.201633	5.963956	0.000000	-10.000000	-0.125000	14.516667	446.833344	1023.000000	1023.000000	2046.000000
21.299999	0.020281	11.985895	-1.294034	2.418406	4.552704	6.308820	0.000000	-10.000000	-0.091667	13.350000	451.833344	1023.000000	1023.000000	2046.000000
21.320000	0.021938	12.965218	-1.180869	2.756902	4.944630	6.444556	0.000000	-10.000000	-0.075000	12.083334	456.500000	1023.000000	1023.000000	2046.000000
21.340000	0.023418	13.840011	-0.847395	3.093605	5.103971	6.489830	0.000000	-10.000000	-0.058333	11.066667	460.833344	1023.000000	1023.000000	2046.000000
21.360001	0.024928	14.732434	-0.340903	3.176211	5.233968	6.663158	0.000000	-10.000000	-0.033333	9.750000	464.666656	1023.000000	1023.000000	2046.000000
21.379999	0.025738	15.211160	-0.139761	3.155883	5.437418	6.757620	0.000000	-10.000000	-0.016667	8.416667	468.166656	1023.000000	1023.000000	2046.000000
21.400000	0.025613	15.137177	-0.060933	3.126541	5.569217	6.502353	0.000000	-10.000000	0.000000	6.633334	471.000000	1023.000000	1023.000000	2046.000000
21.420000	0.025595	15.126553	0.346147	3.029070	5.335921	6.415414	0.000000	-10.000000	0.008333	4.816667	473.500000	1023.000000	1023.000000	2046.000000
21.440001	0.025130	14.851815	0.627150	2.875309	5.115494	6.233862	0.000000	-10.000000	0.008333	3.200000	475.333344	1023.000000	1023.000000	2046.000000
21.459999	0.024196	14.299813	0.519589	2.722292	5.061448	5.996484	0.000000	-10.000000	0.025000	1.616667	476.833344	1023.000000	1023.000000	2046.000000
21.480000	0.023222	13.724004	0.563283	2.631647	4.840199	5.688874	0.000000	-10.000000	0.033333	0.633333	477.666656	1023.000000	1023.000000	2046.000000
21.500000	0.022728	13.431973	0.926437	2.526011	4.496661	5.482863	0.000000	-10.000000	0.050000	-0.916667	478.000000	1023.000000	1023.000000	2046.000000
21.520000	0.022117	13.071322	1.065868	2.351814	4.310118	5.343523	0.000000	-10.000000	0.050000	-2.366667	478.000000	1023.000000	1023.000000	2046.000000
21.540001	0.021463	12.684843	0.930389	2.289736	4.288666	5.176053	0.000000	-10.000000	0.058333	-4.316667	478.000000	1023.000000	1023.000000	2046.000000
21.559999	0.021350	12.617770	1.054303	2.359660	4.154462	5.049344	0.000000	-10.000000	0.058333	-5.683333	478.000000	1023.000000	1023.000000	2046.000000
21.580000	0.021816	12.893301	1.522699	2.407593	3.906925	5.056083	0.000000	-10.000000	0.058333	-6.783333	478.000000	1023.000000	1023.000000	2046.000000
21.600000	0.022155	13.093365	1.587890	2.404900	3.981875	5.118700	0.000000	-10.000000	0.050000	-7.700000	478.000000	1023.000000	1023.000000	2046.000000
21.620001	0.022298	13.178052	1.658499	2.560449	3.927486	5.031618	0.000000	-10.000000	0.066667	-8.483334	478.000000	1023.000000	1023.000000	2046.000000
21.639999	0.022886	13.525919	2.074574	2.674261	3.685259	5.091824	0.000000	-10.000000	0.075000	-9.233334	478.000000	1023.000000	1023.000000	2046.000000
21.660000	0.023268	13.751227	2.123836	2.815261	3.730399	5.081732	0.000000	-10.000000	0.091667	-9.916667	478.000000	1023.000000	1023.000000	2046.000000
21.680000	0.022799	13.474451	1.985121	2.915184	3.628844	4.945302	0.000000	-10.000000	0.091667	-10.600000	470.500000	1023.000000	1023.000000	2046.000000
21.700001	0.022834	13.494724	2.226943	3.036408	3.310474	4.920900	0.000000	-10.000000	0.100000	-11.300000	461.833344	1023.000000	1023.000000	2046.000000
21.719999	0.022563	13.334561	2.304403	3.063879	3.052965	4.913314	0.000000	-10.000000	0.108333	-11.866667	451.833344	1023.000000	1023.000000	2046.000000
21.740000	0.021617	12.775806	1.956986	3.066894	2.969005	4.782922	0.000000	-10.000000	0.125000	-12.533334	447.833344	1023.000000	1023.000000	2046.000000
21.760000	0.020772	12.276316	2.052578	3.147416	2.472831	4.603490	0.000000	-10.000000	0.141667	-13.183333	443.500000	1023.000000	1023.000000	2046.000000
21.780001	0.019964	11.799020	2.091349	3.058781	2.081921	4.566968	0.000000	-10.000000	0.158333	-13.916667	439.000000	1023.000000	1023.000000	2046.000000
21.799999	0.018734	11.071842	1.820141	3.039411	1.832593	4.379698	0.000000	-10.000000	0.175000	-14.616667	434.333344	1023.000000	1023.000000	2046.000000
21.820000	0.017237	10.187179	1.552511	2.988418	1.516268	4.129982	0.000000	-10.000000	0.191667	-15.300000	429.500000	1023.000000	1023.000000	2046.000000
21.840000	0.016283	9.623540	1.638863	2.979975	1.081036	3.923666	0.000000	-10.000000	0.208333	-15.966667	424.500000	1023.000000	1023.000000	2046.000000
21.860001	0.015259	9.017801	1.662406	2.877432	0.707613	3.770350	0.000000	-10.000000	0.225000	-16.583334	419.166656	1023.000000	1023.000000	2046.000000
21.879999	0.014046	8.301142	1.427641	2.760083	0.489820	3.623597	0.000000	-10.000000	0.241667	-17.050001	413.500000	1023.000000	1023.000000	2046.000000
21.900000	0.013163	7.779097	1.346328	2.866525	0.225103	3.341141	0.000000	-10.000000	0.250000	-17.516666	407.833344	1023.000000	1023.000000	2046.000000
21.920000	0.012714	7.513697	1.477806	2.910535	-0.130209	3.255563	0.000000	-10.000000	0.250000	-17.850000	402.166656	1023.000000	1023.000000	2046.000000
21.940001	0.012075	7.136268	1.438704	2.785705	-0.377048	3.288908	0.000000	-10.000000	0.250000	-18.166668	396.166656	1023.000000	1023.000000	2046.000000
21.959999	0.010425	6.161387	1.150302	2.797138	-0.718059	2.932006	0.000000	-10.000000	0.250000	-18.516666	389.833344	1023.000000	1023.000000	2046.000000
21.980000	0.009570	5.655662	1.282938	2.776536	-1.126289	2.722476	0.000000	-10.000000	0.283333	-18.883333	383.500000	1023.000000	1023.000000	2046.000000
22.000000	0.008398	4.963337	1.163300	2.574517	-1.394426	2.619945	0.000000	-10.000000	0.316667	-19.266666	377.333344	1023.000000	1023.000000	2046.000000
22.020000	0.006953	4.109469	0.790854	2.527127	-1.604662	2.396151	0.000000	-10.000000	0.350000	-19.583334	371.000000	1023.000000	1023.000000	2046.000000
22.040001	0.005892	3.482065	0.622284	2.658368	-1.948919	2.150332	0.000000	-10.000000	0.350000	-19.883333	364.500000	1023.000000	1023.000000	2046.000000
22.059999	0.004361	2.577455	0.417618	2.559049	-2.411080	2.011868	0.000000	-10.000000	0.333333	-20.166668	357.833344	1023.000000	1023.000000	2046.000000
22.080000	0.001733	1.024107	-0.008253	2.308103	-2.834688	1.558945	0.000000	-10.000000	0.333333	-20.366667	351.166656	1023.000000	1023.000000	2046.000000
22.100000	-0.001057	-0.624653	-0.369850	1.940239	-3.230367	1.035326	0.000000	-10.000000	0.341667	-20.433334	344.333344	1023.000000	1023.000000	2046.000000
22.120001	-0.003696	-2.184466	-0.408742	1.461757	-3.791217	0.553736	0.000000	-10.000000	0.358333	-20.466667	337.500000	1023.000000	1023.000000	2046.000000
22.139999	-0.006527	-3.857676	-0.611856	1.023626	-4.268734	-0.000713	0.000000	-10.000000	0.358333	-20.516666	330.666656	1023.000000	1023.000000	2046.000000
22.160000	-0.009939	-5.873991	-1.178522	0.628625	-4.687801	-0.636293	0.000000	-10.000000	0.350000	-20.483334	323.833344	1023.000000	1023.000000	2046.000000
22.180000	-0.013249	-7.830139	-1.613585	0.368637	-5.234566	-1.350626	0.000000	-10.000000	0.350000	-20.466667	317.000000	1023.000000	1023.000000	2046.000000
22.200001	-0.015622	-9.232350	-1.773356	0.089173	-5.795911	-1.752257	0.000000	-10.000000	0.350000	-20.500000	310.166656	1023.000000	1023.000000	2046.000000
22.219999	-0.017573	-10.385826	-2.106843	-0.289291	-6.097162	-1.892530	0.000000	-10.000000	0.350000	-20.533333	303.333344	1023.000000	1023.000000	2046.000000
22.240000	-0.019587	-11.575732	-2.571584	-0.317060	-6.353804	-2.333284	0.000000	-10.000000	0.350000	-20.616667	296.500000	1023.000000	1023.000000	2046.000000
22.260000	-0.021287	-12.580709	-2.765355	-0.340322	-6.730597	-2.744436	0.000000	-10.000000	0.350000	-20.466667	289.500000	1023.000000	1023.000000	2046.000000
22.280001	-0.022393	-13.234019	-2.827325	-0.513710	-7.034528	-2.858457	0.000000	-10.000000	0.350000	-20.416666	282.666656	1023.000000	1023.000000	2046.000000
22.299999	-0.023433	-13.849181	-2.945355	-0.760529	-7.274779	-2.868518	0.000000	-10.000000	0.350000	-20.383333	275.833344	1023.000000	1023.000000	2046.000000
22.320000	-0.024646	-14.565764	-3.203967	-0.923921	-7.397694	-3.040182	0.000000	-10.000000	0.350000	-20.316668	269.166656	1023.000000	1023.000000	2046.000000
22.340000	-0.025786	-15.239763	-3.420533	-0.976065	-7.490278	-3.352887	0.000000	-10.000000	0.350000	-20.400000	262.333344	1023.000000	1023.000000	2046.000000
22.360001	-0.026535	-15.682214	-3.381960	-1.076355	-7.775649	-3.448249	0.000000	-10.000000	0.350000	-20.400000	255.500000	1023.000000	1023.000000	2046.000000
22.379999	-0.026897	-15.896355	-3.423344	-1.212264	-7.868479	-3.392267	0.000000	-10.000000	0.350000	-20.516666	248.500000	1023.000000	1023.000000	2046.000000
22.400000	-0.027442	-16.218159	-3.569917	-1.286860	-7.846330	-3.515052	0.000000	-10.000000	0.350000	-20.533335	241.666672	1023.000000	1023.000000	2046.000000
22.420000	-0.027823	-16.443390	-3.601036	-1.280932	-7.857266	-3.704156	0.000000	-10.000000	0.358333	-20.583334	234.833328	1023.000000	1023.000000	2046.000000
22.440001	-0.028070	-16.589352	-3.539737	-1.341489	-7.982629	-3.725497	0.000000	-10.000000	0.366667	-20.683334	228.000000	1023.000000	1023.000000	2046.000000
22.459999	-0.028634	-16.922554	-3.524534	-1.553770	-8.103108	-3.741141	0.000000	-10.000000	0.366667	-20.450001	221.166672	1023.000000	1023.000000	2046.000000
22.480000	-0.029492	-17.429577	-3.625567	-1.822971	-8.177069	-3.803971	0.000000	-10.000000	0.358333	-20.166668	216.666672	1023.000000	1023.000000	2046.000000
22.500000	-0.030875	-18.247154	-3.884587	-2.227016	-8.189352	-3.946198	0.000000	-10.000000	0.350000	-19.933334	209.833328	1023.000000	1023.000000	2046.000000
22.520000	-0.032948	-19.472404	-4.041361	-2.627868	-8.453014	-4.350160	0.000000	-10.000000	0.358333	-20.150000	203.000000	1023.000000	1023.000000	2046.000000
22.540001	-0.034677	-20.494383	-4.019555	-3.021541	-8.829959	-4.623328	0.000000	-10.000000	0.358333	-20.300001	194.000000	1023.000000	1023.000000	2046.000000
22.559999	-0.036436	-21.533562	-4.001346	-3.495810	-9.155046	-4.881360	0.000000	-10.000000	0.350000	-20.283335	187.333328	1023.000000	1023.000000	2046.000000
22.580000	-0.038285	-22.626556	-4.133706	-3.976425	-9.376206	-5.140219	0.000000	-10.000000	0.333333	-20.083334	180.500000	1023.000000	1023.000000	2046.000000
22.600000	-0.040586	-23.986555	-4.439751	-4.283463	-9.637929	-5.625411	0.000000	-10.000000	0.333333	-19.850000	173.666672	1023.000000	1023.000000	2046.000000
22.620001	-0.042304	-25.001884	-4.577399	-4.571623	-9.945691	-5.907173	0.000000	-10.000000	0.325000	-19.533333	167.000000	1023.000000	1023.000000	2046.000000
22.639999	-0.043472	-25.692102	-4.705009	-4.898186	-10.121465	-5.967443	0.000000	-10.000000	0.316667	-19.266666	160.666672	1023.000000	1023.000000	2046.000000
22.660000	-0.044364	-26.218842	-4.772939	-5.163151	-10.250617	-6.032134	0.000000	-10.000000	0.283333	-19.050001	154.166672	1023.000000	1023.000000	2046.000000
22.680000	-0.045513	-26.898277	-4.986260	-5.265351	-10.323255	-6.323412	0.000000	-10.000000	0.266667	-18.900000	147.833328	1023.000000	1023.000000	2046.000000
22.700001	-0.046290	-27.357588	-5.031825	-5.363091	-10.460340	-6.502332	0.000000	-10.000000	0.250000	-18.616667	141.500000	1023.000000	1023.000000	2046.000000
22.719999	-0.046330	-27.381186	-4.987198	-5.490715	-10.479681	-6.423592	0.000000	-10.000000	0.250000	-18.233334	135.500000	1023.000000	1023.000000	2046.000000
22.740000	-0.046168	-27.285246	-4.858126	-5.593114	-10.520392	-6.313613	0.000000	-10.000000	0.250000	-17.866667	129.500000	1023.000000	1023.000000	2046.000000
22.760000	-0.046248	-27.332777	-4.923253	-5.612954	-10.489487	-6.307083	0.000000	-10.000000	0.250000	-17.483334	123.500000	1023.000000	1023.000000	2046.000000
22.780001	-0.046582	-27.530247	-5.077147	-5.547794	-10.450389	-6.454917	0.000000	-10.000000	0.250000	-17.183334	117.500000	1023.000000	1023.000000	2046.000000
22.799999	-0.047023	-27.790567	-5.197556	-5.501460	-10.509948	-6.581604	0.000000	-10.000000	0.250000	-16.916666	111.666664	1023.000000	1023.000000	2046.000000
22.820000	-0.047279	-27.942022	-5.208543	-5.517729	-10.643759	-6.571990	0.000000	-10.000000	0.241667	-16.566668	106.000000	1023.000000	1023.000000	2046.000000
22.840000	-0.047246	-27.922129	-5.182944	-5.581509	-10.749014	-6.408660	0.000000	-10.000000	0.225000	-16.233334	100.500000	1023.000000	1023.000000	2046.000000
22.860001	-0.047589	-28.125145	-5.441226	-5.583738	-10.665604	-6.434577	0.000000	-10.000000	0.208333	-15.750001	95.000000	1023.000000	1023.000000	2046.000000
22.879999	-0.048264	-28.524290	-5.617877	-5.581687	-10.770200	-6.554527	0.000000	-10.000000	0.200000	-15.450001	89.666664	1023.000000	1023.000000	2046.000000
22.900000	-0.048971	-28.941904	-5.745767	-5.616939	-10.956917	-6.622282	0.000000	-10.000000	0.200000	-15.166667	84.500000	1023.000000	1023.000000	2046.000000
22.920000	-0.049145	-29.044472	-5.787093	-5.635878	-11.043336	-6.578165	0.000000	-10.000000	0.200000	-14.966667	79.500000	1023.000000	1023.000000	2046.000000
22.940001	-0.049176	-29.063070	-5.852721	-5.747115	-11.043968	-6.419266	0.000000	-10.000000	0.200000	-14.733334	74.500000	1023.000000	1023.000000	2046.000000
22.959999	-0.049765	-29.411039	-6.005661	-5.756430	-11.105478	-6.543470	0.000000	-10.000000	0.208333	-14.566667	69.500000	1023.000000	1023.000000	2046.000000
22.980000	-0.050517	-29.855700	-6.187808	-5.711601	-11.175270	-6.781020	0.000000	-10.000000	0.208333	-14.183333	64.666664	1023.000000	1023.000000	2046.000000
23.000000	-0.051111	-30.206612	-6.264735	-5.840901	-11.305323	-6.795652	0.000000	-10.000000	0.183333	-13.633333	59.833332	1023.000000	1023.000000	2046.000000
23.020000	-0.051201	-30.260075	-6.255144	-5.960073	-11.350268	-6.694588	0.000000	-10.000000	0.141667	-12.833334	55.333332	1023.000000	1023.000000	2046.000000
23.040001	-0.051650	-30.524969	-6.420741	-6.045918	-11.338585	-6.719726	0.000000	-10.000000	0.108333	-12.166667	51.000000	1023.000000	1023.000000	2046.000000
23.059999	-0.052356	-30.942352	-6.647232	-6.135350	-11.361513	-6.798257	0.000000	-10.000000	0.100000	-11.333334	47.000000	1023.000000	1023.000000	2046.000000
23.080000	-0.053113	-31.390024	-6.841967	-6.147839	-11.416288	-6.983929	0.000000	-10.000000	0.083333	-10.333334	43.166668	1023.000000	1023.000000	2046.000000
23.100000	-0.053823	-31.809402	-7.068756	-6.255608	-11.473341	-7.011697	0.000000	-10.000000	0.066667	-8.916667	39.666668	1023.000000	1023.000000	2046.000000
23.120001	-0.054408	-32.155037	-7.162244	-6.439459	-11.592499	-6.960837	0.000000	-10.000000	0.033333	-7.250000	36.833332	1023.000000	1023.000000	2046.000000
23.139999	-0.055436	-32.762875	-7.350580	-6.632204	-11.708443	-7.071646	0.000000	-10.000000	0.016667	-5.033333	34.500000	1023.000000	1023.000000	2046.000000
23.160000	-0.056799	-33.568020	-7.641176	-6.858898	-11.789342	-7.278603	0.000000	-10.000000	0.000000	-1.950000	33.000000	1023.000000	1023.000000	2046.000000
23.180000	-0.057609	-34.047176	-7.761914	-6.961514	-11.836905	-7.486843	0.000000	-10.000000	-0.008333	0.916667	32.166668	1023.000000	1023.000000	2046.000000
23.200001	-0.057835	-34.180515	-7.715152	-7.144450	-11.927953	-7.392962	0.000000	-10.000000	-0.016667	3.566667	32.000000	1023.000000	1023.000000	2046.000000
23.219999	-0.056913	-33.635658	-7.849624	-7.206497	-11.550170	-7.029368	0.000000	-10.000000	-0.016667	5.516667	32.000000	1023.000000	1023.000000	2046.000000
23.240000	-0.055997	-33.094410	-7.951849	-7.051847	-11.303709	-6.787004	0.000000	-10.000000	-0.033333	7.466667	32.000000	1023.000000	1023.000000	2046.000000
23.260000	-0.055177	-32.609524	-8.158877	-6.748212	-11.060716	-6.641719	0.000000	-10.000000	-0.050000	9.133333	32.000000	1023.000000	1023.000000	2046.000000
23.280001	-0.054767	-32.367195	-8.278389	-6.700198	-10.868068	-6.520542	0.000000	-10.000000	-0.083333	10.433333	32.000000	1023.000000	1023.000000	2046.000000
23.299999	-0.054315	-32.100136	-8.275544	-6.865290	-10.718128	-6.241173	0.000000	-10.000000	-0.108333	11.966666	32.000000	1023.000000	1023.000000	2046.000000
23.320000	-0.054220	-32.043827	-8.288781	-7.121713	-10.510268	-6.123064	0.000000	-10.000000	-0.133333	13.433333	30.333334	1023.000000	1023.000000	2046.000000
23.340000	-0.055136	-32.585598	-8.420099	-7.369893	-10.545642	-6.249964	0.000000	-10.000000	-0.166667	14.733334	27.333334	1023.000000	1023.000000	2046.000000
23.360001	-0.056802	-33.570137	-8.760450	-7.604090	-10.599215	-6.606382	0.000000	-10.000000	-0.175000	15.683333	26.166666	1023.000000	1023.000000	2046.000000
23.379999	-0.058215	-34.404827	-9.172725	-7.748659	-10.595448	-6.887998	0.000000	-10.000000	-0.175000	16.566668	28.333334	1023.000000	1023.000000	2046.000000
23.400000	-0.058889	-34.803497	-9.497199	-7.971691	-10.502860	-6.831748	0.000000	-10.000000	-0.175000	17.350000	33.833332	1023.000000	1023.000000	2046.000000
23.420000	-0.058866	-34.789864	-9.606174	-8.031699	-10.431264	-6.720726	0.000000	-10.000000	-0.191667	17.966667	39.500000	1023.000000	1023.000000	2046.000000
23.440001	-0.058330	-34.473106	-9.726315	-8.051421	-10.217456	-6.477916	0.000000	-10.000000	-0.225000	18.383333	45.500000	1023.000000	1023.000000	2046.000000
23.459999	-0.057521	-33.994736	-9.731675	-8.057978	-9.990486	-6.214596	0.000000	-10.000000	-0.258333	19.266666	51.500000	1023.000000	1023.000000	2046.000000
23.480000	-0.056336	-33.294483	-9.791726	-8.004414	-9.567064	-5.931279	0.000000	-10.000000	-0.291667	20.166666	57.666668	1023.000000	1023.000000	2046.000000
23.500000	-0.055016	-32.514221	-9.834743	-7.913725	-9.122158	-5.643595	0.000000	-10.000000	-0.325000	21.233334	64.166664	1023.000000	1023.000000	2046.000000
23.520000	-0.053379	-31.546743	-9.807135	-7.669518	-8.640857	-5.429235	0.000000	-10.000000	-0.350000	22.050001	71.000000	1023.000000	1023.000000	2046.000000
23.540001	-0.051524	-30.450819	-9.769485	-7.483775	-8.088665	-5.108894	0.000000	-10.000000	-0.358333	22.950001	78.333336	1023.000000	1023.000000	2046.000000
23.559999	-0.049454	-29.227169	-9.627830	-7.194056	-7.642934	-4.762349	0.000000	-10.000000	-0.358333	23.466667	86.000000	1023.000000	1023.000000	2046.000000
23.580000	-0.046973	-27.760845	-9.489191	-6.966815	-7.100414	-4.204425	0.000000	-10.000000	-0.366667	23.633333	94.000000	1023.000000	1023.000000	2046.000000
23.600000	-0.044335	-26.201902	-9.273590	-6.675307	-6.549635	-3.703371	0.000000	-10.000000	-0.383333	23.716667	101.666664	1023.000000	1023.000000	2046.000000
23.620001	-0.041464	-24.505409	-8.996540	-6.371130	-5.920737	-3.217001	0.000000	-10.000000	-0.408333	24.033335	109.333336	1023.000000	1023.000000	2046.000000
23.639999	-0.038868	-22.971247	-8.750566	-6.040421	-5.311070	-2.869191	0.000000	-10.000000	-0.408333	24.383333	117.000000	1023.000000	1023.000000	2046.000000
23.660000	-0.036617	-21.640484	-8.471248	-5.800518	-4.759907	-2.608812	0.000000	-10.000000	-0.400000	24.716667	125.333336	1023.000000	1023.000000	2046.000000
23.680000	-0.034303	-20.272905	-8.196002	-5.671879	-4.173903	-2.231122	0.000000	-10.000000	-0.400000	24.700001	133.666672	1023.000000	1023.000000	2046.000000
23.700001	-0.032167	-19.010475	-7.805461	-5.633336	-3.731679	-1.839999	0.000000	-10.000000	-0.391667	24.633333	142.000000	1023.000000	1023.000000	2046.000000
23.719999	-0.030525	-18.040520	-7.473520	-5.563428	-3.407169	-1.596404	0.000000	-10.000000	-0.391667	24.033333	150.000000	1023.000000	1023.000000	2046.000000
23.740000	-0.029396	-17.372969	-7.237232	-5.521701	-3.133556	-1.480479	0.000000	-10.000000	-0.383333	23.916668	158.000000	1023.000000	1023.000000	2046.000000
23.760000	-0.028620	-16.914606	-7.069855	-5.489622	-2.983321	-1.371808	0.000000	-10.000000	-0.391667	23.866667	166.000000	1023.000000	1023.000000	2046.000000
23.780001	-0.027833	-16.449335	-6.961786	-5.320859	-2.737902	-1.428788	0.000000	-10.000000	-0.400000	24.300001	174.000000	1023.000000	1023.000000	2046.000000
23.799999	-0.027070	-15.998549	-6.821582	-5.212604	-2.543031	-1.421333	0.000000	-10.000000	-0.400000	24.466667	182.166672	1023.000000	1023.000000	2046.000000
23.820000	-0.025990	-15.360343	-6.646254	-5.067326	-2.348248	-1.298516	0.000000	-10.000000	-0.400000	24.616667	190.500000	1023.000000	1023.000000	2046.000000
23.840000	-0.024384	-14.411079	-6.391131	-4.920599	-2.099190	-1.000158	0.000000	-10.000000	-0.416667	24.966667	198.833328	1023.000000	1023.000000	2046.000000
23.860001	-0.022235	-13.140821	-6.109407	-4.717947	-1.740782	-0.572686	0.000000	-10.000000	-0.441667	25.233334	207.000000	1023.000000	1023.000000	2046.000000
23.879999	-0.019465	-11.503778	-5.784355	-4.432882	-1.262643	-0.023899	0.000000	-10.000000	-0.458333	25.383333	215.333328	1023.000000	1023.000000	2046.000000
23.900000	-0.016751	-9.899892	-5.385925	-4.112159	-0.840119	0.438312	0.000000	-10.000000	-0.458333	25.500000	223.666672	1023.000000	1023.000000	2046.000000
23.920000	-0.013844	-8.181655	-5.014334	-3.693581	-0.342430	0.868691	0.000000	-10.000000	-0.450000	25.683332	232.333328	1023.000000	1023.000000	2046.000000
23.940001	-0.010984	-6.491263	-4.675695	-3.256113	0.160506	1.280039	0.000000	-10.000000	-0.450000	25.666666	240.833328	1023.000000	1023.000000	2046.000000
23.959999	-0.008068	-4.768116	-4.383283	-2.796868	0.728517	1.683518	0.000000	-10.000000	-0.450000	25.450001	249.500000	1023.000000	1023.000000	2046.000000
23.980000	-0.005312	-3.139599	-4.033580	-2.453571	1.162256	2.185296	0.000000	-10.000000	-0.450000	25.333334	257.833344	1023.000000	1023.000000	2046.000000
24.000000	-0.002073	-1.225089	-3.633766	-2.045701	1.656963	2.797415	0.000000	-10.000000	-0.458333	25.533335	266.333344	1023.000000	1023.000000	2046.000000
24.020000	0.000729	0.430870	-3.324099	-1.636831	2.105147	3.286652	0.000000	-10.000000	-0.466667	25.683334	274.833344	1023.000000	1023.000000	2046.000000
24.040001	0.002975	1.758321	-3.100621	-1.199562	2.506549	3.551954	0.000000	-10.000000	-0.475000	25.816668	283.500000	1023.000000	1023.000000	2046.000000
24.059999	0.005072	2.997442	-2.946683	-0.865213	2.921418	3.887918	0.000000	-10.000000	-0.475000	25.800001	292.166656	1023.000000	1023.000000	2046.000000
24.080000	0.007295	4.311339	-2.641047	-0.613252	3.229414	4.336225	0.000000	-10.000000	-0.483333	26.000000	300.666656	1023.000000	1023.000000	2046.000000
24.100000	0.009747	5.760263	-2.377426	-0.313590	3.626810	4.824470	0.000000	-10.000000	-0.475000	26.250000	309.333344	1023.000000	1023.000000	2046.000000
24.120001	0.012120	7.163069	-2.079791	0.010234	4.037144	5.195483	0.000000	-10.000000	-0.483333	26.383333	318.000000	1023.000000	1023.000000	2046.000000
24.139999	0.014135	8.353639	-1.810391	0.428642	4.365267	5.370121	0.000000	-10.000000	-0.475000	26.200001	326.833344	1023.000000	1023.000000	2046.000000
24.160000	0.015975	9.441496	-1.584672	0.703247	4.687507	5.635414	0.000000	-10.000000	-0.483333	25.766666	335.666656	1023.000000	1023.000000	2046.000000
24.180000	0.017776	10.505588	-1.281728	0.989066	4.892140	5.906109	0.000000	-10.000000	-0.475000	25.783333	344.333344	1023.000000	1023.000000	2046.000000
24.200001	0.020147	11.906610	-0.998664	1.222247	5.268159	6.414866	0.000000	-10.000000	-0.475000	25.733334	353.000000	1023.000000	1023.000000	2046.000000
24.219999	0.022538	13.319725	-0.676762	1.494222	5.621056	6.881210	0.000000	-10.000000	-0.475000	25.766666	361.500000	1023.000000	1023.000000	2046.000000
24.240000	0.024428	14.437104	-0.447129	1.874177	5.924866	7.085190	0.000000	-10.000000	-0.450000	25.866667	370.166656	1023.000000	1023.000000	2046.000000
24.260000	0.026101	15.425534	-0.250497	2.267845	6.178525	7.229661	0.000000	-10.000000	-0.441667	25.799999	378.833344	1023.000000	1023.000000	2046.000000
24.280001	0.027771	16.412836	-0.052036	2.565626	6.412846	7.486399	0.000000	-10.000000	-0.441667	26.066668	387.500000	1023.000000	1023.000000	2046.000000
24.299999	0.029609	17.498632	0.190386	2.768201	6.608170	7.931877	0.000000	-10.000000	-0.450000	25.916668	396.000000	1023.000000	1023.000000	2046.000000
24.320000	0.031268	18.479599	0.428651	3.006894	6.904180	8.139874	0.000000	-10.000000	-0.466667	26.083334	404.666656	1023.000000	1023.000000	2046.000000
24.340000	0.032286	19.080793	0.657712	3.213086	7.068088	8.141907	0.000000	-10.000000	-0.466667	25.900000	413.333344	1023.000000	1023.000000	2046.000000
24.360001	0.033150	19.591608	0.741487	3.378533	7.295756	8.175831	0.000000	-10.000000	-0.475000	25.833334	422.166656	1023.000000	1023.000000	2046.000000
24.379999	0.035104	20.746716	1.030754	3.594601	7.619271	8.502089	0.000000	-10.000000	-0.441667	25.583334	430.666656	1023.000000	1023.000000	2046.000000
24.400000	0.037848	22.368155	1.435647	3.886458	8.023506	9.022544	0.000000	-10.000000	-0.425000	25.233334	439.333344	1023.000000	1023.000000	2046.000000
24.420000	0.040793	24.108385	1.732057	4.416554	8.588559	9.371215	0.000000	-10.000000	-0.400000	24.733334	447.666656	1023.000000	1023.000000	2046.000000
24.440001	0.043218	25.542044	1.885682	5.006526	9.044722	9.605115	0.000000	-10.000000	-0.383333	24.133333	456.000000	1023.000000	1023.000000	2046.000000
24.459999	0.045228	26.729548	2.045962	5.478364	9.288688	9.916533	0.000000	-10.000000	-0.366667	23.883333	464.000000	1023.000000	1023.000000	2046.000000
24.480000	0.046635	27.561192	2.282476	5.609068	9.432053	10.237595	0.000000	-10.000000	-0.366667	23.783335	469.333344	1023.000000	1023.000000	2046.000000
24.500000	0.047167	27.875523	2.515218	5.674737	9.479831	10.205736	0.000000	-10.000000	-0.350000	23.383333	477.333344	1023.000000	1023.000000	2046.000000
24.520000	0.046278	27.350174	2.492208	5.615609	9.460720	9.781638	0.000000	-10.000000	-0.325000	22.816668	482.666656	1023.000000	1023.000000	2046.000000
24.540001	0.044819	26.488039	2.364024	5.545339	9.270821	9.307857	0.000000	-10.000000	-0.275000	21.583334	493.000000	1023.000000	1023.000000	2046.000000
24.559999	0.043528	25.724867	2.215163	5.412943	9.083663	9.013098	0.000000	-10.000000	-0.241667	20.316668	500.333344	1023.000000	1023.000000	2046.000000
24.580000	0.043164	25.510031	2.188717	5.351958	9.060111	8.909245	0.000000	-10.000000	-0.191667	18.583334	509.833344	1023.000000	1023.000000	2046.000000
24.600000	0.043003	25.414633	2.224575	5.314827	9.021071	8.854158	0.000000	-10.000000	-0.166667	17.516668	514.333313	1023.000000	1023.000000	2046.000000
24.620001	0.043031	25.431524	2.129199	5.470710	9.130643	8.700974	0.000000	-10.000000	-0.141667	16.100000	520.333313	1023.000000	1023.000000	2046.000000
24.639999	0.043162	25.508759	2.136985	5.532220	9.149443	8.690110	0.000000	-10.000000	-0.116667	14.916667	525.833313	1023.000000	1023.000000	2046.000000
24.660000	0.043774	25.870699	2.279045	5.523859	9.133765	8.934028	0.000000	-10.000000	-0.091667	13.733334	531.333313	1023.000000	1023.000000	2046.000000
24.680000	0.044724	26.431801	2.457402	5.660100	9.264695	9.049603	0.000000	-10.000000	-0.075000	12.650000	536.000000	1023.000000	1023.000000	2046.000000
24.700001	0.045271	26.755198	2.564704	5.818069	9.362640	9.009783	0.000000	-10.000000	-0.050000	11.366667	540.333313	1023.000000	1023.000000	2046.000000
24.719999	0.045727	27.024426	2.623111	5.957066	9.481982	8.962267	0.000000	-10.000000	-0.025000	9.833334	545.666687	1023.000000	1023.000000	2046.000000
24.740000	0.046569	27.522165	2.814202	5.994969	9.552836	9.160158	0.000000	-10.000000	0.000000	9.150001	548.000000	1023.000000	1023.000000	2046.000000
24.760000	0.048137	28.448946	3.052408	6.224409	9.748137	9.423992	0.000000	-10.000000	0.000000	8.100000	551.000000	1023.000000	1023.000000	2046.000000
24.780001	0.049299	29.135820	3.242808	6.508203	9.863564	9.521248	0.000000	-10.000000	0.000000	6.950000	553.833313	1023.000000	1023.000000	2046.000000
24.799999	0.050396	29.784220	3.321624	6.759970	10.139568	9.563058	0.000000	-10.000000	0.008333	5.333333	557.333313	1023.000000	1023.000000	2046.000000
24.820000	0.051636	30.516764	3.564036	6.965797	10.257178	9.729753	0.000000	-10.000000	0.016667	4.516667	558.833313	1023.000000	1023.000000	2046.000000
24.840000	0.053036	31.344545	3.782046	7.161710	10.386997	10.013791	0.000000	-10.000000	0.016667	3.450000	560.000000	1023.000000	1023.000000	2046.000000
24.860001	0.053952	31.885733	3.978627	7.318684	10.556405	10.032016	0.000000	-10.000000	0.025000	1.766667	560.833313	1023.000000	1023.000000	2046.000000
24.879999	0.054128	31.989832	4.157217	7.369163	10.614503	9.848949	0.000000	-10.000000	0.033333	-0.450000	561.666687	1023.000000	1023.000000	2046.000000
24.900000	0.053534	31.638523	4.305039	7.122383	10.512943	9.698158	0.000000	-10.000000	0.050000	-2.616667	562.000000	1023.000000	1023.000000	2046.000000
24.920000	0.052721	31.157946	4.446432	6.768212	10.255511	9.687791	0.000000	-10.000000	0.050000	-4.150000	562.000000	1023.000000	1023.000000	2046.000000
24.940001	0.052135	30.811884	4.486579	6.653787	10.153556	9.517962	0.000000	-10.000000	0.050000	-5.150000	562.000000	1023.000000	1023.000000	2046.000000
24.959999	0.050897	30.079836	4.568188	6.481589	9.848254	9.181805	0.000000	-10.000000	0.041667	-5.616667	562.000000	1023.000000	1023.000000	2046.000000
24.980000	0.049237	29.099360	4.538379	6.289545	9.548511	8.722926	0.000000	-10.000000	0.041667	-5.916667	562.000000	1023.000000	1023.000000	2046.000000
25.000000	0.047928	28.325336	4.603317	6.014153	9.246235	8.461631	0.000000	-10.000000	0.041667	-6.383333	562.000000	1023.000000	1023.000000	2046.000000
25.020000	0.047277	27.940578	4.668630	5.786955	9.029539	8.455456	0.000000	-10.000000	0.050000	-6.900000	562.000000	1023.000000	1023.000000	2046.000000
25.040001	0.046904	27.720379	4.776329	5.730707	8.823087	8.390256	0.000000	-10.000000	0.050000	-7.133334	562.000000	1023.000000	1023.000000	2046.000000
25.059999	0.046702	27.601036	4.847265	5.761980	8.725392	8.266399	0.000000	-10.000000	0.050000	-7.300000	562.000000	1023.000000	1023.000000	2046.000000
25.080000	0.046765	27.638187	4.871222	5.842818	8.722685	8.201463	0.000000	-10.000000	0.050000	-7.400000	562.000000	1023.000000	1023.000000	2046.000000
25.100000	0.046947	27.745932	5.064875	5.845002	8.559259	8.276796	0.000000	-10.000000	0.058333	-7.516667	558.500000	1023.000000	1023.000000	2046.000000
25.120001	0.047872	28.292601	5.260865	5.970907	8.583907	8.476921	0.000000	-10.000000	0.066667	-7.550000	550.000000	1023.000000	1023.000000	2046.000000
25.139999	0.048659	28.757553	5.488885	6.120234	8.613167	8.535268	0.000000	-10.000000	0.075000	-7.583333	541.500000	1023.000000	1023.000000	2046.000000
25.160000	0.049051	28.989408	5.572675	6.306650	8.641782	8.468302	0.000000	-10.000000	0.066667	-7.700000	535.666687	1023.000000	1023.000000	2046.000000
25.180000	0.049089	29.011560	5.659601	6.424489	8.523295	8.404177	0.000000	-10.000000	0.066667	-7.866667	534.000000	1023.000000	1023.000000	2046.000000
25.200001	0.049292	29.131611	5.717091	6.454113	8.380342	8.580065	0.000000	-10.000000	0.066667	-8.400000	530.333313	1023.000000	1023.000000	2046.000000
25.219999	0.049525	29.269238	5.735896	6.509844	8.315229	8.708268	0.000000	-10.000000	0.075000	-8.833333	527.500000	1023.000000	1023.000000	2046.000000
25.240000	0.049083	29.007872	5.743999	6.666851	8.080697	8.516325	0.000000	-10.000000	0.075000	-9.333333	524.500000	1023.000000	1023.000000	2046.000000
25.260000	0.048073	28.411160	5.541076	6.703834	7.847433	8.318818	0.000000	-10.000000	0.091667	-9.950000	521.333313	1023.000000	1023.000000	2046.000000
25.280001	0.047631	28.149981	5.490049	6.617747	7.585836	8.456348	0.000000	-10.000000	0.108333	-10.566667	518.166687	1023.000000	1023.000000	2046.000000
25.299999	0.046982	27.766560	5.468069	6.659956	7.309566	8.328970	0.000000	-10.000000	0.116667	-11.300000	514.666687	1023.000000	1023.000000	2046.000000
25.320000	0.045492	26.885775	5.307415	6.657861	6.938725	7.981772	0.000000	-10.000000	0.125000	-11.950000	512.000000	1023.000000	1023.000000	2046.000000
25.340000	0.044189	26.115887	5.203853	6.521434	6.518521	7.872078	0.000000	-10.000000	0.150000	-13.316667	506.500000	1023.000000	1023.000000	2046.000000
25.360001	0.043284	25.580603	5.168309	6.456488	6.130648	7.825158	0.000000	-10.000000	0.183333	-14.433333	502.333344	1023.000000	1023.000000	2046.000000
25.379999	0.041786	24.695387	5.027659	6.426206	5.734922	7.506600	0.000000	-10.000000	0.216667	-15.450001	497.833344	1023.000000	1023.000000	2046.000000
25.400000	0.039865	23.560123	4.799279	6.403781	5.291156	7.065907	0.000000	-10.000000	0.233333	-16.183334	494.333344	1023.000000	1023.000000	2046.000000
25.420000	0.038981	23.037807	4.812780	6.322662	4.839859	7.062505	0.000000	-10.000000	0.250000	-17.300001	489.000000	1023.000000	1023.000000	2046.000000
25.440001	0.038111	22.523382	4.823287	6.389403	4.429366	6.881325	0.000000	-10.000000	0.258333	-18.250000	483.166656	1023.000000	1023.000000	2046.000000
25.459999	0.036928	21.824217	4.704874	6.416658	4.052387	6.650299	0.000000	-10.000000	0.291667	-19.116667	477.000000	1023.000000	1023.000000	2046.000000
25.480000	0.035179	20.790600	4.621790	6.312033	3.440639	6.416138	0.000000	-10.000000	0.325000	-19.883333	470.500000	1023.000000	1023.000000	2046.000000
25.500000	0.033901	20.035746	4.555191	6.202265	2.952378	6.325912	0.000000	-10.000000	0.350000	-20.700001	463.833344	1023.000000	1023.000000	2046.000000
25.520000	0.032381	19.137104	4.439957	6.103817	2.521968	6.071363	0.000000	-10.000000	0.366667	-21.516666	457.000000	1023.000000	1023.000000	2046.000000
25.540001	0.030253	17.879292	4.220966	6.065484	2.001621	5.591221	0.000000	-10.000000	0.391667	-22.366667	449.666656	1023.000000	1023.000000	2046.000000
25.559999	0.028111	16.613810	3.907928	5.904574	1.338909	5.462398	0.000000	-10.000000	0.433333	-23.316668	442.333344	1023.000000	1023.000000	2046.000000
25.580000	0.026343	15.568807	3.615957	5.928726	0.784503	5.239620	0.000000	-10.000000	0.458333	-24.033335	434.500000	1023.000000	1023.000000	2046.000000
25.600000	0.023284	13.761056	3.253986	5.748720	0.125398	4.632952	0.000000	-10.000000	0.483333	-24.616667	426.500000	1023.000000	1023.000000	2046.000000
25.620001	0.019838	11.724504	2.844493	5.355225	-0.534661	4.059447	0.000000	-10.000000	0.491667	-24.950001	418.166656	1023.000000	1023.000000	2046.000000
25.639999	0.017281	10.213080	2.701102	4.786069	-1.067279	3.793187	0.000000	-10.000000	0.500000	-25.233334	407.000000	1023.000000	1023.000000	2046.000000
25.660000	0.014446	8.537522	2.543352	4.403897	-1.569162	3.159435	0.000000	-10.000000	0.500000	-25.333334	398.666656	1023.000000	1023.000000	2046.000000
25.680000	0.010458	6.180768	2.104304	4.036320	-2.200911	2.241054	0.000000	-10.000000	0.500000	-25.366667	390.166656	1023.000000	1023.000000	2046.000000
25.700001	0.006868	4.058976	1.634969	3.644207	-2.851190	1.630990	0.000000	-10.000000	0.500000	-25.450001	384.500000	1023.000000	1023.000000	2046.000000
25.719999	0.004206	2.485682	1.383405	3.287585	-3.402118	1.216810	0.000000	-10.000000	0.500000	-25.466667	376.000000	1023.000000	1023.000000	2046.000000
25.740000	0.001603	0.947517	1.146301	3.067441	-3.900803	0.634579	0.000000	-10.000000	0.500000	-25.500000	367.500000	1023.000000	1023.000000	2046.000000
25.760000	-0.000984	-0.581504	0.721816	2.861969	-4.292300	0.127011	0.000000	-10.000000	0.508333	-25.500000	359.000000	1023.000000	1023.000000	2046.000000
25.780001	-0.002972	-1.756528	0.397993	2.589939	-4.661526	-0.082934	0.000000	-10.000000	0.508333	-25.450001	350.500000	1023.000000	1023.000000	2046.000000
25.799999	-0.004368	-2.581687	0.227224	2.466794	-4.969998	-0.305706	0.000000	-10.000000	0.508333	-25.400000	342.000000	1023.000000	1023.000000	2046.000000
25.820000	-0.005860	-3.463087	0.106197	2.279414	-5.294821	-0.553876	0.000000	-10.000000	0.500000	-25.150000	333.500000	1023.000000	1023.000000	2046.000000
25.840000	-0.007254	-4.287204	-0.121941	2.162552	-5.470875	-0.856939	0.000000	-10.000000	0.491667	-24.983334	325.166656	1023.000000	1023.000000	2046.000000
25.860001	-0.008939	-5.282709	-0.370096	1.983481	-5.712455	-1.183638	0.000000	-10.000000	0.491667	-24.800001	316.833344	1023.000000	1023.000000	2046.000000
25.879999	-0.009949	-5.879768	-0.455776	1.755353	-5.962358	-1.216988	0.000000	-10.000000	0.491667	-24.716667	308.500000	1023.000000	1023.000000	2046.000000
25.900000	-0.010504	-6.207729	-0.530426	1.643881	-6.077402	-1.243782	0.000000	-10.000000	0.491667	-24.600000	300.166656	1023.000000	1023.000000	2046.000000
25.920000	-0.011149	-6.589064	-0.554364	1.518934	-6.201785	-1.351849	0.000000	-10.000000	0.491667	-24.366667	292.000000	1023.000000	1023.000000	2046.000000
25.940001	-0.011878	-7.019760	-0.608924	1.405294	-6.289540	-1.526589	0.000000	-10.000000	0.483333	-24.200001	284.000000	1023.000000	1023.000000	2046.000000
25.959999	-0.012474	-7.372060	-0.726371	1.233209	-6.358054	-1.520844	0.000000	-10.000000	0.491667	-24.066668	276.000000	1023.000000	1023.000000	2046.000000
25.980000	-0.012768	-7.545998	-0.881526	1.085044	-6.351312	-1.398203	0.000000	-10.000000	0.483333	-24.066668	268.000000	1023.000000	1023.000000	2046.000000
26.000000	-0.013641	-8.061707	-0.955599	0.961503	-6.460229	-1.607382	0.000000	-10.000000	0.475000	-23.800001	260.000000	1023.000000	1023.000000	2046.000000
26.020000	-0.015064	-8.902913	-1.092848	0.704528	-6.604931	-1.909662	0.000000	-10.000000	0.458333	-23.566668	252.000000	1023.000000	1023.000000	2046.000000
26.040001	-0.017300	-10.224585	-1.197723	0.155627	-6.984826	-2.197662	0.000000	-10.000000	0.433333	-23.183334	244.000000	1023.000000	1023.000000	2046.000000
26.059999	-0.019472	-11.508149	-1.391366	-0.422055	-7.263674	-2.431054	0.000000	-10.000000	0.408333	-23.216667	236.166672	1023.000000	1023.000000	2046.000000
26.080000	-0.021003	-12.412545	-1.523805	-0.776139	-7.430667	-2.681935	0.000000	-10.000000	0.391667	-23.233334	228.500000	1023.000000	1023.000000	2046.000000
26.100000	-0.022998	-13.591796	-1.513560	-1.315758	-7.776736	-2.985742	0.000000	-10.000000	0.391667	-23.316668	220.833328	1023.000000	1023.000000	2046.000000
26.120001	-0.025431	-15.029616	-1.770148	-1.700687	-8.043612	-3.515170	0.000000	-10.000000	0.391667	-23.049999	213.000000	1023.000000	1023.000000	2046.000000
26.139999	-0.027760	-16.406248	-2.022511	-2.135223	-8.410686	-3.837828	0.000000	-10.000000	0.383333	-22.750000	205.166672	1023.000000	1023.000000	2046.000000
26.160000	-0.029317	-17.326408	-2.211885	-2.444095	-8.676768	-3.993661	0.000000	-10.000000	0.375000	-22.483334	197.500000	1023.000000	1023.000000	2046.000000
26.180000	-0.030351	-17.937517	-2.361197	-2.721986	-8.760192	-4.094143	0.000000	-10.000000	0.383333	-22.300001	190.000000	1023.000000	1023.000000	2046.000000
26.200001	-0.031348	-18.526716	-2.395936	-2.883688	-8.904634	-4.342457	0.000000	-10.000000	0.391667	-22.216667	182.500000	1023.000000	1023.000000	2046.000000
26.219999	-0.032395	-19.145624	-2.560231	-2.987540	-8.961316	-4.636539	0.000000	-10.000000	0.383333	-22.066668	175.166672	1023.000000	1023.000000	2046.000000
26.240000	-0.033054	-19.535036	-2.689621	-3.188022	-9.026573	-4.630819	0.000000	-10.000000	0.375000	-21.950001	167.833328	1023.000000	1023.000000	2046.000000
26.260000	-0.033094	-19.558813	-2.706588	-3.302834	-9.031404	-4.517988	0.000000	-10.000000	0.358333	-21.383333	155.833328	1023.000000	1023.000000	2046.000000
26.280001	-0.033272	-19.663536	-2.698244	-3.341280	-9.030923	-4.593089	0.000000	-10.000000	0.358333	-20.950001	146.166672	1023.000000	1023.000000	2046.000000
26.299999	-0.033767	-19.956429	-2.732688	-3.348218	-9.081331	-4.794190	0.000000	-10.000000	0.350000	-20.550001	139.000000	1023.000000	1023.000000	2046.000000
26.320000	-0.034669	-20.489491	-2.938876	-3.457091	-9.175511	-4.918012	0.000000	-10.000000	0.341667	-20.400002	136.833328	1023.000000	1023.000000	2046.000000
26.340000	-0.035199	-20.802732	-3.091445	-3.532256	-9.269360	-4.909671	0.000000	-10.000000	0.333333	-20.216667	132.333328	1023.000000	1023.000000	2046.000000
26.360001	-0.035193	-20.798952	-3.106602	-3.527788	-9.303779	-4.860783	0.000000	-10.000000	0.325000	-19.983334	125.500000	1023.000000	1023.000000	2046.000000
26.379999	-0.035916	-21.226181	-3.233513	-3.555185	-9.427728	-5.009755	0.000000	-10.000000	0.325000	-19.700001	118.833336	1023.000000	1023.000000	2046.000000
26.400000	-0.036819	-21.759781	-3.481606	-3.622072	-9.509028	-5.147074	0.000000	-10.000000	0.316667	-19.400000	112.166664	1023.000000	1023.000000	2046.000000
26.420000	-0.037479	-22.150354	-3.673289	-3.759578	-9.639255	-5.078232	0.000000	-10.000000	0.291667	-19.033333	105.833336	1023.000000	1023.000000	2046.000000
26.440001	-0.037771	-22.322899	-3.732625	-3.800617	-9.767854	-5.021802	0.000000	-10.000000	0.266667	-18.800001	99.333336	1023.000000	1023.000000	2046.000000
26.459999	-0.038378	-22.681498	-3.811000	-3.798935	-9.886670	-5.184892	0.000000	-10.000000	0.250000	-18.566668	93.000000	1023.000000	1023.000000	2046.000000
26.480000	-0.039461	-23.321455	-4.020442	-3.936781	-9.993958	-5.370274	0.000000	-10.000000	0.250000	-18.216667	86.666664	1023.000000	1023.000000	2046.000000
26.500000	-0.040076	-23.684643	-4.215261	-4.032456	-10.090416	-5.346509	0.000000	-10.000000	0.250000	-17.966667	80.500000	1023.000000	1023.000000	2046.000000
26.520000	-0.040309	-23.822678	-4.271681	-4.132330	-10.113870	-5.304797	0.000000	-10.000000	0.250000	-17.666668	74.500000	1023.000000	1023.000000	2046.000000
26.540001	-0.040852	-24.143562	-4.311047	-4.151891	-10.214042	-5.466583	0.000000	-10.000000	0.250000	-17.483334	68.666664	1023.000000	1023.000000	2046.000000
26.559999	-0.041750	-24.674017	-4.574710	-4.199607	-10.202521	-5.697178	0.000000	-10.000000	0.241667	-17.266666	63.000000	1023.000000	1023.000000	2046.000000
26.580000	-0.042153	-24.912334	-4.635705	-4.358987	-10.354102	-5.563540	0.000000	-10.000000	0.233333	-16.916666	57.333332	1023.000000	1023.000000	2046.000000
26.600000	-0.042429	-25.075378	-4.659512	-4.374346	-10.408071	-5.633451	0.000000	-10.000000	0.216667	-16.766666	51.666668	1023.000000	1023.000000	2046.000000
26.620001	-0.043166	-25.511158	-4.723008	-4.402791	-10.509367	-5.875993	0.000000	-10.000000	0.216667	-16.483334	46.000000	1023.000000	1023.000000	2046.000000
26.639999	-0.044126	-26.078512	-4.923954	-4.590899	-10.620468	-5.943191	0.000000	-10.000000	0.208333	-16.316668	40.500000	1023.000000	1023.000000	2046.000000
26.660000	-0.044437	-26.262257	-5.071648	-4.683200	-10.675938	-5.831470	0.000000	-10.000000	0.208333	-16.050001	35.000000	1023.000000	1023.000000	2046.000000
26.680000	-0.045023	-26.608831	-5.130138	-4.691753	-10.836688	-5.950253	0.000000	-10.000000	0.200000	-15.833334	29.666666	1023.000000	1023.000000	2046.000000
26.700001	-0.046486	-27.473003	-5.319109	-4.791305	-11.059943	-6.302646	0.000000	-10.000000	0.200000	-15.683333	24.333334	1023.000000	1023.000000	2046.000000
26.719999	-0.048252	-28.516939	-5.632500	-5.110974	-11.292320	-6.481145	0.000000	-10.000000	0.200000	-15.550000	19.166666	1023.000000	1023.000000	2046.000000
26.740000	-0.049494	-29.251070	-5.684471	-5.341375	-11.597392	-6.627831	0.000000	-10.000000	0.200000	-15.450000	14.000000	1023.000000	1023.000000	2046.000000
26.760000	-0.050652	-29.935205	-5.717236	-5.446027	-11.759438	-7.012506	0.000000	-10.000000	0.200000	-15.416667	8.833333	1023.000000	1023.000000	2046.000000
26.780001	-0.052004	-30.734217	-5.873115	-5.681131	-11.918003	-7.261968	0.000000	-10.000000	0.200000	-15.350000	3.833333	1023.000000	1023.000000	2046.000000
26.799999	-0.052688	-31.138639	-6.109236	-5.814437	-11.911724	-7.303242	0.000000	-10.000000	0.200000	-15.316667	-1.000000	1023.000000	1023.000000	2046.000000
26.820000	-0.052750	-31.175106	-6.258699	-5.849498	-11.936668	-7.130241	0.000000	-10.000000	0.183333	-15.016666	-5.666667	1023.000000	1023.000000	2046.000000
26.840000	-0.052931	-31.282213	-6.463961	-5.787784	-11.930221	-7.100248	0.000000	-10.000000	0.166667	-14.350000	-10.500000	1023.000000	1023.000000	2046.000000
26.860001	-0.053900	-31.854849	-6.780829	-5.891501	-11.958752	-7.223766	0.000000	-10.000000	0.125000	-13.216667	-15.333333	1023.000000	1023.000000	2046.000000
26.879999	-0.055469	-32.782417	-7.107146	-6.186227	-12.076485	-7.412561	0.000000	-10.000000	0.091667	-11.916667	-19.833334	1023.000000	1023.000000	2046.000000
26.900000	-0.057301	-33.864796	-7.334378	-6.696528	-12.278824	-7.555064	0.000000	-10.000000	0.058333	-10.233334	-23.833334	1023.000000	1023.000000	2046.000000
26.920000	-0.059304	-35.048683	-7.631474	-7.155674	-12.484644	-7.776891	0.000000	-10.000000	0.041667	-8.066667	-27.333334	1023.000000	1023.000000	2046.000000
26.940001	-0.061768	-36.505112	-8.068916	-7.472304	-12.754134	-8.209756	0.000000	-10.000000	0.025000	-4.616667	-30.000000	1023.000000	1023.000000	2046.000000
26.959999	-0.063883	-37.754993	-8.483188	-7.733325	-12.982994	-8.555488	0.000000	-10.000000	0.000000	-0.666667	-31.500000	1023.000000	1023.000000	2046.000000
26.980000	-0.065611	-38.776245	-8.899949	-8.041321	-13.157709	-8.677265	0.000000	-10.000000	-0.016667	2.833333	-32.000000	1023.000000	1023.000000	2046.000000
27.000000	-0.066676	-39.405319	-9.334156	-8.329168	-13.211802	-8.530191	0.000000	-10.000000	-0.033333	5.466667	-32.000000	1023.000000	1023.000000	2046.000000
27.020000	-0.066952	-39.568382	-9.613879	-8.420177	-13.165549	-8.368776	0.000000	-10.000000	-0.041667	7.366667	-32.000000	1023.000000	1023.000000	2046.000000
27.040001	-0.066946	-39.565365	-9.819240	-8.453129	-13.094943	-8.198056	0.000000	-10.000000	-0.058333	9.300000	-32.000000	1023.000000	1023.000000	2046.000000
27.059999	-0.066502	-39.302940	-9.894276	-8.401162	-12.946072	-8.061430	0.000000	-10.000000	-0.091667	11.066667	-32.000000	1023.000000	1023.000000	2046.000000
27.080000	-0.066014	-39.014408	-10.032571	-8.372667	-12.695422	-7.913749	0.000000	-10.000000	-0.125000	12.700000	-32.000000	1023.000000	1023.000000	2046.000000
27.100000	-0.065486	-38.702370	-10.163517	-8.462213	-12.460539	-7.616101	0.000000	-10.000000	-0.166667	14.116667	-23.000000	1023.000000	1023.000000	2046.000000
27.120001	-0.064379	-38.047932	-10.209001	-8.386667	-12.151000	-7.301264	0.000000	-10.000000	-0.183333	15.883333	-0.833333	1023.000000	1023.000000	2046.000000
27.139999	-0.063089	-37.285641	-10.274114	-8.249256	-11.814570	-6.947701	0.000000	-10.000000	-0.200000	17.233334	21.333334	1023.000000	1023.000000	2046.000000
27.160000	-0.061423	-36.300804	-10.158514	-8.065339	-11.549204	-6.527746	0.000000	-10.000000	-0.200000	18.250000	34.500000	1023.000000	1023.000000	2046.000000
27.180000	-0.059575	-35.208839	-10.090833	-7.838141	-11.097565	-6.182300	0.000000	-10.000000	-0.216667	18.583334	36.500000	1023.000000	1023.000000	2046.000000
27.200001	-0.057409	-33.928913	-9.972063	-7.595962	-10.541670	-5.819219	0.000000	-10.000000	-0.241667	19.133333	40.500000	1023.000000	1023.000000	2046.000000
27.219999	-0.055264	-32.660919	-9.800575	-7.402666	-9.984232	-5.473444	0.000000	-10.000000	-0.275000	19.983334	46.666668	1023.000000	1023.000000	2046.000000
27.240000	-0.053448	-31.587530	-9.663673	-7.346222	-9.483076	-5.094558	0.000000	-10.000000	-0.300000	20.633333	53.166668	1023.000000	1023.000000	2046.000000
27.260000	-0.051637	-30.517490	-9.541950	-7.310605	-9.017833	-4.647103	0.000000	-10.000000	-0.325000	21.266668	60.000000	1023.000000	1023.000000	2046.000000
27.280001	-0.049878	-29.477659	-9.364741	-7.285070	-8.545711	-4.282138	0.000000	-10.000000	-0.341667	21.683334	67.000000	1023.000000	1023.000000	2046.000000
27.299999	-0.048562	-28.699907	-9.068543	-7.285107	-8.288585	-4.057671	0.000000	-10.000000	-0.350000	21.883335	74.166664	1023.000000	1023.000000	2046.000000
27.320000	-0.047781	-28.238390	-8.988049	-7.256366	-7.922479	-4.071497	0.000000	-10.000000	-0.333333	21.833334	81.500000	1023.000000	1023.000000	2046.000000
27.340000	-0.047403	-28.015358	-8.969020	-7.272445	-7.698230	-4.075664	0.000000	-10.000000	-0.350000	21.983334	88.833336	1023.000000	1023.000000	2046.000000
27.360001	-0.046701	-27.600328	-8.930902	-7.274110	-7.513757	-3.881559	0.000000	-10.000000	-0.350000	22.483334	96.000000	1023.000000	1023.000000	2046.000000
27.379999	-0.045516	-26.899950	-8.697720	-7.252227	-7.351230	-3.598773	0.000000	-10.000000	-0.366667	23.183334	103.333336	1023.000000	1023.000000	2046.000000
27.400000	-0.044050	-26.033325	-8.494094	-7.104529	-7.001507	-3.433194	0.000000	-10.000000	-0.366667	24.016666	111.000000	1023.000000	1023.000000	2046.000000
27.420000	-0.042807	-25.299213	-8.375061	-7.026252	-6.698806	-3.199093	0.000000	-10.000000	-0.400000	24.733334	119.000000	1023.000000	1023.000000	2046.000000
27.440001	-0.040776	-24.098557	-8.346816	-6.804354	-6.181911	-2.765474	0.000000	-10.000000	-0.433333	25.500000	127.000000	1023.000000	1023.000000	2046.000000
27.459999	-0.038161	-22.553438	-8.075354	-6.461700	-5.738597	-2.277787	0.000000	-10.000000	-0.466667	25.966667	135.333328	1023.000000	1023.000000	2046.000000
27.480000	-0.035172	-20.786718	-7.633388	-6.086255	-5.269673	-1.797403	0.000000	-10.000000	-0.466667	26.650000	144.000000	1023.000000	1023.000000	2046.000000
27.500000	-0.032532	-19.226650	-7.325646	-5.784733	-4.749232	-1.367038	0.000000	-10.000000	-0.466667	27.100000	152.833328	1023.000000	1023.000000	2046.000000
27.520000	-0.029821	-17.624285	-7.078026	-5.454612	-4.249593	-0.842053	0.000000	-10.000000	-0.450000	27.333334	161.833328	1023.000000	1023.000000	2046.000000
27.540001	-0.026882	-15.887289	-6.794528	-5.097130	-3.772423	-0.223210	0.000000	-10.000000	-0.450000	27.316668	170.833328	1023.000000	1023.000000	2046.000000
27.559999	-0.023785	-14.056961	-6.456904	-4.682983	-3.276817	0.359742	0.000000	-10.000000	-0.450000	27.333334	180.000000	1023.000000	1023.000000	2046.000000
27.580000	-0.020870	-12.334167	-6.108766	-4.226248	-2.782865	0.783711	0.000000	-10.000000	-0.450000	27.566668	189.166672	1023.000000	1023.000000	2046.000000
27.600000	-0.018520	-10.945271	-5.874657	-3.824402	-2.377913	1.131700	0.000000	-10.000000	-0.466667	27.616667	198.333328	1023.000000	1023.000000	2046.000000
27.620001	-0.016342	-9.658154	-5.726466	-3.520759	-2.012499	1.601570	0.000000	-10.000000	-0.483333	27.800001	207.500000	1023.000000	1023.000000	2046.000000
27.639999	-0.013839	-8.178774	-5.545751	-3.126675	-1.567250	2.060902	0.000000	-10.000000	-0.500000	27.766666	216.666672	1023.000000	1023.000000	2046.000000
27.660000	-0.011372	-6.721008	-5.260575	-2.785696	-1.150257	2.475520	0.000000	-10.000000	-0.500000	28.016666	226.000000	1023.000000	1023.000000	2046.000000
27.680000	-0.009228	-5.453779	-5.013559	-2.512791	-0.764905	2.837477	0.000000	-10.000000	-0.508333	28.216667	235.333328	1023.000000	1023.000000	2046.000000
27.700001	-0.007279	-4.301947	-4.882860	-2.205667	-0.338656	3.125237	0.000000	-10.000000	-0.508333	28.483334	244.833328	1023.000000	1023.000000	2046.000000
27.719999	-0.005270	-3.114364	-4.702289	-1.965113	0.006205	3.546834	0.000000	-10.000000	-0.525000	28.500000	254.166672	1023.000000	1023.000000	2046.000000
27.740000	-0.002919	-1.725167	-4.360476	-1.600057	0.314797	3.920570	0.000000	-10.000000	-0.508333	28.516666	263.833344	1023.000000	1023.000000	2046.000000
27.760000	-0.000729	-0.430919	-4.035978	-1.256925	0.704265	4.157719	0.000000	-10.000000	-0.508333	28.400000	273.166656	1023.000000	1023.000000	2046.000000
27.780001	0.001005	0.593898	-3.733097	-1.043551	0.949494	4.421052	0.000000	-10.000000	-0.491667	28.200001	282.833344	1023.000000	1023.000000	2046.000000
27.799999	0.002753	1.627016	-3.673243	-0.793302	1.348393	4.745169	0.000000	-10.000000	-0.500000	27.933334	292.166656	1023.000000	1023.000000	2046.000000
27.820000	0.004845	2.863259	-3.331987	-0.433793	1.534500	5.094539	0.000000	-10.000000	-0.491667	27.883333	301.500000	1023.000000	1023.000000	2046.000000
27.840000	0.006925	4.092405	-3.021983	-0.098258	1.863155	5.349493	0.000000	-10.000000	-0.475000	27.700001	310.666656	1023.000000	1023.000000	2046.000000
27.860001	0.008609	5.088141	-2.803486	0.174232	2.128791	5.588603	0.000000	-10.000000	-0.458333	27.450001	320.000000	1023.000000	1023.000000	2046.000000
27.879999	0.009589	5.667185	-2.736173	0.401899	2.279778	5.721682	0.000000	-10.000000	-0.450000	27.366667	329.333344	1023.000000	1023.000000	2046.000000
27.900000	0.010578	6.251719	-2.535577	0.539102	2.369639	5.878555	0.000000	-10.000000	-0.450000	27.283333	338.500000	1023.000000	1023.000000	2046.000000
27.920000	0.011610	6.861528	-2.294667	0.676722	2.523921	5.955552	0.000000	-10.000000	-0.441667	27.100000	347.500000	1023.000000	1023.000000	2046.000000
27.940001	0.012667	7.485967	-2.069459	0.799197	2.738962	6.017267	0.000000	-10.000000	-0.425000	26.650000	356.500000	1023.000000	1023.000000	2046.000000
27.959999	0.014044	8.300132	-1.841653	0.983572	2.973570	6.184643	0.000000	-10.000000	-0.408333	26.250000	365.500000	1023.000000	1023.000000	2046.000000
27.980000	0.016041	9.480187	-1.634622	1.227639	3.299285	6.587885	0.000000	-10.000000	-0.400000	25.850000	374.333344	1023.000000	1023.000000	2046.000000
28.000000	0.018512	10.940619	-1.306458	1.596014	3.571796	7.079266	0.000000	-10.000000	-0.391667	25.100000	383.166656	1023.000000	1023.000000	2046.000000
28.020000	0.021211	12.535939	-0.977342	2.210677	3.909756	7.392848	0.000000	-10.000000	-0.366667	24.316668	391.666656	1023.000000	1023.000000	2046.000000
28.040001	0.022783	13.465023	-0.817015	2.727406	4.040968	7.513665	0.000000	-10.000000	-0.325000	23.333334	400.000000	1023.000000	1023.000000	2046.000000
28.059999	0.023306	13.773791	-0.783032	2.822395	4.070752	7.663677	0.000000	-10.000000	-0.283333	22.466667	407.833344	1023.000000	1023.000000	2046.000000
28.080000	0.023486	13.880079	-0.645739	2.825387	4.029133	7.671299	0.000000	-10.000000	-0.250000	21.466667	415.500000	1023.000000	1023.000000	2046.000000
28.100000	0.022996	13.590782	-0.340272	2.641016	3.770088	7.519949	0.000000	-10.000000	-0.225000	20.233334	422.833344	1023.000000	1023.000000	2046.000000
28.120001	0.021482	12.695680	-0.462703	2.578547	3.639375	6.940461	0.000000	-10.000000	-0.191667	18.866667	429.833344	1023.000000	1023.000000	2046.000000
28.139999	0.019191	11.342070	-0.748153	2.462337	3.280765	6.347120	0.000000	-10.000000	-0.141667	16.966667	436.333344	1023.000000	1023.000000	2046.000000
28.160000	0.017600	10.401586	-1.041299	2.281093	3.058863	6.102928	0.000000	-10.000000	-0.091667	15.083334	442.333344	1023.000000	1023.000000	2046.000000
28.180000	0.017178	10.151915	-1.038108	2.208837	2.927531	6.053655	0.000000	-10.000000	-0.041667	12.766666	447.833344	1023.000000	1023.000000	2046.000000
28.200001	0.017132	10.124871	-0.961665	2.273090	2.857961	5.955485	0.000000	-10.000000	-0.016667	10.666667	452.500000	1023.000000	1023.000000	2046.000000
28.219999	0.016951	10.018013	-0.922098	2.341722	2.809190	5.789200	0.000000	-10.000000	0.000000	8.666667	456.333344	1023.000000	1023.000000	2046.000000
28.240000	0.016669	9.851162	-1.007935	2.393480	2.753888	5.711730	0.000000	-10.000000	0.000000	7.050000	459.500000	1023.000000	1023.000000	2046.000000
28.260000	0.016923	10.001356	-0.946286	2.436944	2.771844	5.738853	0.000000	-10.000000	0.000000	5.716667	462.166656	1023.000000	1023.000000	2046.000000
28.280001	0.017345	10.251121	-0.765666	2.465897	2.739106	5.811785	0.000000	-10.000000	0.008333	4.366667	464.333344	1023.000000	1023.000000	2046.000000
28.299999	0.017295	10.221588	-0.780531	2.583765	2.810982	5.607373	0.000000	-10.000000	0.016667	2.716667	466.000000	1023.000000	1023.000000	2046.000000
28.320000	0.017439	10.306316	-0.771899	2.621420	2.808620	5.648175	0.000000	-10.000000	0.025000	0.950000	467.166656	1023.000000	1023.000000	2046.000000
28.340000	0.018170	10.738544	-0.618221	2.751521	2.826928	5.778316	0.000000	-10.000000	0.033333	-0.816667	467.833344	1023.000000	1023.000000	2046.000000
28.360001	0.018859	11.145438	-0.471505	3.010387	2.923162	5.683394	0.000000	-10.000000	0.041667	-2.216667	468.000000	1023.000000	1023.000000	2046.000000
28.379999	0.019072	11.271512	-0.515491	3.007491	3.001904	5.777607	0.000000	-10.000000	0.050000	-3.483333	468.000000	1023.000000	1023.000000	2046.000000
28.400000	0.020280	11.985551	-0.279505	3.182407	3.103037	5.979612	0.000000	-10.000000	0.050000	-4.616667	468.000000	1023.000000	1023.000000	2046.000000
28.420000	0.021107	12.474000	-0.094397	3.374365	3.217055	5.976977	0.000000	-10.000000	0.050000	-5.583333	468.000000	1023.000000	1023.000000	2046.000000
28.440001	0.021099	12.469421	-0.113522	3.351135	3.329851	5.901957	0.000000	-10.000000	0.050000	-6.033333	468.000000	1023.000000	1023.000000	2046.000000
28.459999	0.021283	12.578303	-0.111556	3.268028	3.500484	5.921347	0.000000	-10.000000	0.050000	-6.116667	468.000000	1023.000000	1023.000000	2046.000000
28.480000	0.021483	12.696563	0.135616	3.151404	3.553171	5.856373	0.000000	-10.000000	0.041667	-5.866667	468.000000	1023.000000	1023.000000	2046.000000
28.500000	0.020801	12.293584	0.214880	2.878934	3.549691	5.650079	0.000000	-10.000000	0.041667	-5.600000	468.000000	1023.000000	1023.000000	2046.000000
28.520000	0.019974	11.804439	0.193417	2.697472	3.450785	5.462764	0.000000	-10.000000	0.041667	-4.950000	468.000000	1023.000000	1023.000000	2046.000000
28.540001	0.019540	11.548391	0.244909	2.496708	3.392697	5.414077	0.000000	-10.000000	0.033333	-3.450000	468.000000	1023.000000	1023.000000	2046.000000
28.559999	0.019232	11.365901	0.366153	2.381753	3.341099	5.276896	0.000000	-10.000000	0.016667	-1.100000	468.000000	1023.000000	1023.000000	2046.000000
28.580000	0.018714	11.060117	0.454451	2.263721	3.298389	5.043555	0.000000	-10.000000	0.000000	1.033333	468.000000	1023.000000	1023.000000	2046.000000
28.600000	0.018435	10.895287	0.380023	2.155268	3.376678	4.983318	0.000000	-10.000000	0.000000	2.466667	468.166656	1023.000000	1023.000000	2046.000000
28.620001	0.019014	11.237406	0.525694	2.119476	3.458548	5.133688	0.000000	-10.000000	-0.008333	3.266667	468.666656	1023.000000	1023.000000	2046.000000
28.639999	0.020149	11.907786	0.753862	2.225653	3.683532	5.244740	0.000000	-10.000000	-0.016667	4.233334	469.500000	1023.000000	1023.000000	2046.000000
28.660000	0.021174	12.514130	0.974830	2.327980	3.908660	5.302660	0.000000	-10.000000	-0.033333	5.266667	470.833344	1023.000000	1023.000000	2046.000000
28.680000	0.022786	13.466733	1.119529	2.472581	4.303573	5.571050	0.000000	-10.000000	-0.033333	6.233334	472.500000	1023.000000	1023.000000	2046.000000
28.700001	0.024940	14.739775	1.456045	2.747248	4.639404	5.897078	0.000000	-10.000000	-0.025000	7.066667	474.500000	1023.000000	1023.000000	2046.000000
28.719999	0.027338	16.156513	1.873695	3.057133	5.065732	6.159954	0.000000	-10.000000	-0.025000	7.800000	476.666656	1023.000000	1023.000000	2046.000000
28.740000	0.029296	17.314098	2.067877	3.375321	5.624192	6.246709	0.000000	-10.000000	-0.025000	8.500000	479.000000	1023.000000	1023.000000	2046.000000
28.760000	0.031375	18.542618	2.251403	3.586112	6.103461	6.601641	0.000000	-10.000000	-0.033333	9.200000	481.666656	1023.000000	1023.000000	2046.000000
28.780001	0.033589	19.850815	2.544847	3.895768	6.524813	6.885386	0.000000	-10.000000	-0.033333	10.016667	484.666656	1023.000000	1023.000000	2046.000000
28.799999	0.035798	21.156361	2.844006	4.166263	6.997542	7.148550	0.000000	-10.000000	-0.041667	10.650001	487.833344	1023.000000	1023.000000	2046.000000
28.820000	0.037544	22.188456	3.009008	4.408775	7.454694	7.315979	0.000000	-10.000000	-0.066667	11.400001	491.333344	1023.000000	1023.000000	2046.000000
28.840000	0.039158	23.142126	3.095894	4.574673	7.812637	7.658923	0.000000	-10.000000	-0.091667	12.050000	495.000000	1023.000000	1023.000000	2046.000000
28.860001	0.040999	24.230652	3.252497	4.779574	8.211275	7.987305	0.000000	-10.000000	-0.116667	12.716667	499.000000	1023.000000	1023.000000	2046.000000
28.879999	0.042913	25.361612	3.535543	5.078925	8.549668	8.197476	0.000000	-10.000000	-0.125000	13.300000	503.166656	1023.000000	1023.000000	2046.000000
28.900000	0.044634	26.378645	3.760269	5.335243	8.956706	8.326426	0.000000	-10.000000	-0.133333	13.866667	507.500000	1023.000000	1023.000000	2046.000000
28.920000	0.046077	27.231724	3.874048	5.515960	9.344836	8.496880	0.000000	-10.000000	-0.141667	14.383333	512.166687	1023.000000	1023.000000	2046.000000
28.940001	0.047703	28.192598	4.062372	5.686493	9.695512	8.748220	0.000000	-10.000000	-0.158333	14.716667	516.833313	1023.000000	1023.000000	2046.000000
28.959999	0.049444	29.221352	4.344983	5.911922	9.982720	8.981726	0.000000	-10.000000	-0.158333	14.983334	521.666687	1023.000000	1023.000000	2046.000000
28.980000	0.051257	30.292805	4.532419	6.220220	10.425331	9.114836	0.000000	-10.000000	-0.166667	15.316667	526.500000	1023.000000	1023.000000	2046.000000
29.000000	0.052433	30.987940	4.713726	6.338977	10.665278	9.269958	0.000000	-10.000000	-0.166667	15.850000	531.666687	1023.000000	1023.000000	2046.000000
29.020000	0.053297	31.498350	4.690440	6.501053	10.941586	9.365273	0.000000	-10.000000	-0.166667	16.416668	537.000000	1023.000000	1023.000000	2046.000000
29.040001	0.053999	31.913273	4.844676	6.635849	11.032529	9.400220	0.000000	-10.000000	-0.158333	16.933334	542.333313	1023.000000	1023.000000	2046.000000
29.059999	0.054823	32.400272	4.963892	6.773338	11.285716	9.377324	0.000000	-10.000000	-0.166667	17.400000	547.833313	1023.000000	1023.000000	2046.000000
29.080000	0.055755	32.951035	5.092802	6.839946	11.580205	9.438080	0.000000	-10.000000	-0.183333	17.716667	553.500000	1023.000000	1023.000000	2046.000000
29.100000	0.057114	33.754517	5.181549	6.918918	11.911375	9.742676	0.000000	-10.000000	-0.200000	18.233334	559.500000	1023.000000	1023.000000	2046.000000
29.120001	0.059099	34.927795	5.403829	7.272842	12.319983	9.931142	0.000000	-10.000000	-0.208333	18.616667	565.500000	1023.000000	1023.000000	2046.000000
29.139999	0.061654	36.437305	5.616195	7.677477	12.786852	10.356782	0.000000	-10.000000	-0.225000	19.233334	571.500000	1023.000000	1023.000000	2046.000000
29.160000	0.064144	37.909157	5.689573	8.145722	13.296842	10.777020	0.000000	-10.000000	-0.250000	19.633333	577.833313	1023.000000	1023.000000	2046.000000
29.180000	0.065994	39.002216	5.679598	8.448991	13.772573	11.101056	0.000000	-10.000000	-0.275000	20.216667	584.333313	1023.000000	1023.000000	2046.000000
29.200001	0.067625	39.966541	5.948713	8.620125	14.032059	11.365645	0.000000	-10.000000	-0.291667	20.683334	591.166687	1023.000000	1023.000000	2046.000000
29.219999	0.068455	40.457191	6.085434	8.621559	14.384890	11.365311	0.000000	-10.000000	-0.300000	21.316668	598.000000	1023.000000	1023.000000	2046.000000
29.240000	0.067737	40.032314	6.012320	8.415363	14.495964	11.108665	0.000000	-10.000000	-0.300000	21.716667	605.000000	1023.000000	1023.000000	2046.000000
29.260000	0.065602	38.770588	5.577122	8.174872	14.428346	10.590249	0.000000	-10.000000	-0.283333	21.783333	612.166687	1023.000000	1023.000000	2046.000000
29.280001	0.063944	37.790699	5.316480	7.923588	14.292212	10.258421	0.000000	-10.000000	-0.266667	21.700001	619.333313	1023.000000	1023.000000	2046.000000
29.299999	0.063380	37.457333	5.253446	7.715318	14.333877	10.154691	0.000000	-10.000000	-0.250000	21.283333	626.666687	1023.000000	1023.000000	2046.000000
29.320000	0.063515	37.537346	5.165846	7.585218	14.510736	10.275545	0.000000	-10.000000	-0.250000	21.083334	633.833313	1023.000000	1023.000000	2046.000000
29.340000	0.064139	37.906292	5.055372	7.645901	14.845191	10.359829	0.000000	-10.000000	-0.233333	20.800001	641.000000	1023.000000	1023.000000	2046.000000
29.360001	0.065069	38.455780	5.221362	7.742865	15.021718	10.469837	0.000000	-10.000000	-0.216667	20.733334	648.000000	1023.000000	1023.000000	2046.000000
29.379999	0.066325	39.197906	5.454206	7.862227	15.256188	10.625285	0.000000	-10.000000	-0.233333	20.666668	654.833313	1023.000000	1023.000000	2046.000000
29.400000	0.067634	39.971638	5.699717	7.948622	15.522762	10.800535	0.000000	-10.000000	-0.266667	20.683334	661.666687	1023.000000	1023.000000	2046.000000
29.420000	0.069080	40.826309	5.777129	8.107973	15.923126	11.018080	0.000000	-10.000000	-0.300000	20.799999	668.500000	1023.000000	1023.000000	2046.000000
29.440001	0.070774	41.827724	5.923365	8.322173	16.276051	11.306134	0.000000	-10.000000	-0.283333	21.016666	675.500000	1023.000000	1023.000000	2046.000000
29.459999	0.072934	43.103840	6.210096	8.660458	16.647543	11.585742	0.000000	-10.000000	-0.283333	21.083334	682.500000	1023.000000	1023.000000	2046.000000
29.480000	0.075319	44.513714	6.528406	9.065570	17.056965	11.862775	0.000000	-10.000000	-0.258333	21.000000	689.500000	1023.000000	1023.000000	2046.000000
29.500000	0.077651	45.891899	6.741434	9.424123	17.542334	12.184008	0.000000	-10.000000	-0.258333	20.666668	696.500000	1023.000000	1023.000000	2046.000000
29.520000	0.080408	47.520901	7.075373	9.825231	18.050732	12.569565	0.000000	-10.000000	-0.250000	20.450001	703.500000	1023.000000	1023.000000	2046.000000
29.540001	0.083410	49.295082	7.536823	10.339199	18.474760	12.944302	0.000000	-10.000000	-0.258333	20.250000	710.500000	1023.000000	1023.000000	2046.000000
29.559999	0.086194	50.940514	7.953979	10.695172	19.023504	13.267858	0.000000	-10.000000	-0.266667	20.166668	717.333313	1023.000000	1023.000000	2046.000000
29.580000	0.088236	52.147308	8.300622	10.871364	19.482161	13.493162	0.000000	-10.000000	-0.258333	19.916668	724.000000	1023.000000	1023.000000	2046.000000
29.600000	0.089718	53.023273	8.547309	10.875978	19.898952	13.701035	0.000000	-10.000000	-0.241667	19.383333	730.666687	1023.000000	1023.000000	2046.000000
29.620001	0.090782	53.652431	8.973976	10.945218	20.064817	13.668420	0.000000	-10.000000	-0.216667	18.866667	737.166687	1023.000000	1023.000000	2046.000000
29.639999	0.091496	54.074291	9.293737	10.957564	20.222647	13.600341	0.000000	-10.000000	-0.200000	18.450001	743.500000	1023.000000	1023.000000	2046.000000
29.660000	0.091903	54.314690	9.414596	10.914354	20.429928	13.555812	0.000000	-10.000000	-0.200000	18.383333	749.833313	1023.000000	1023.000000	2046.000000
29.680000	0.092019	54.382992	9.639242	10.855121	20.434429	13.454199	0.000000	-10.000000	-0.200000	18.266666	756.166687	1023.000000	1023.000000	2046.000000
29.700001	0.092874	54.888401	10.046638	10.945992	20.528366	13.367404	0.000000	-10.000000	-0.200000	18.133333	762.500000	1023.000000	1023.000000	2046.000000
29.719999	0.093832	55.454502	10.314296	11.024275	20.791985	13.323946	0.000000	-10.000000	-0.191667	17.983334	768.500000	1023.000000	1023.000000	2046.000000
29.740000	0.094903	56.087471	10.499013	11.154506	21.051600	13.382351	0.000000	-10.000000	-0.183333	17.683334	774.500000	1023.000000	1023.000000	2046.000000
29.760000	0.096581	57.079544	10.846087	11.409330	21.208570	13.615554	0.000000	-10.000000	-0.166667	17.350000	780.500000	1023.000000	1023.000000	2046.000000
29.780001	0.099103	58.569736	11.249226	11.803953	21.662115	13.854442	0.000000	-10.000000	-0.158333	17.183334	786.166687	1023.000000	1023.000000	2046.000000
29.799999	0.101467	59.966705	11.731938	12.094015	21.989342	14.151410	0.000000	-10.000000	-0.166667	17.033335	791.833313	1023.000000	1023.000000	2046.000000
29.820000	0.103966	61.443966	12.074337	12.498276	22.423555	14.447797	0.000000	-10.000000	-0.166667	16.833334	797.500000	1023.000000	1023.000000	2046.000000
29.840000	0.106696	63.057487	12.600315	12.848044	22.753513	14.855615	0.000000	-10.000000	-0.158333	16.366667	803.166687	1023.000000	1023.000000	2046.000000
29.860001	0.109492	64.709633	13.093286	13.242168	23.220924	15.153252	0.000000	-10.000000	-0.150000	16.016666	808.833313	1023.000000	1023.000000	2046.000000
29.879999	0.111652	65.986588	13.294825	13.567937	23.694933	15.428892	0.000000	-10.000000	-0.133333	15.733334	814.166687	1023.000000	1023.000000	2046.000000
29.900000	0.113772	67.239189	13.592154	13.901402	24.005217	15.740422	0.000000	-10.000000	-0.133333	15.400001	819.500000	1023.000000	1023.000000	2046.000000
29.920000	0.116049	68.584808	13.982826	14.249385	24.332262	16.020332	0.000000	-10.000000	-0.133333	15.150001	824.666687	1023.000000	1023.000000	2046.000000
29.940001	0.117713	69.568588	14.276107	14.507773	24.594152	16.190552	0.000000	-10.000000	-0.133333	14.866667	829.833313	1023.000000	1023.000000	2046.000000
29.959999	0.119067	70.368362	14.374950	14.747507	24.857267	16.388634	0.000000	-10.000000	-0.141667	14.683333	835.000000	1023.000000	1023.000000	2046.000000
29.980000	0.120653	71.305885	14.579800	14.998756	25.086994	16.640333	0.000000	-10.000000	-0.116667	14.400001	839.833313	1023.000000	1023.000000	2046.000000
30.000000	0.122258	72.254738	14.877831	15.225193	25.258554	16.893160	0.000000	-10.000000	-0.116667	13.866667	844.666687	1023.000000	1023.000000	2046.000000
30.020000	0.123786	73.157356	15.044628	15.475385	25.559525	17.077822	0.000000	-10.000000	-0.108333	13.683333	849.333313	1023.000000	1023.000000	2046.000000
30.040001	0.125131	73.952431	15.127741	15.712405	25.863842	17.248440	0.000000	-10.000000	-0.108333	13.316667	854.000000	1023.000000	1023.000000	2046.000000
30.059999	0.126558	74.795952	15.335381	16.017952	26.117720	17.324898	0.000000	-10.000000	-0.108333	13.316667	858.500000	1023.000000	1023.000000	2046.000000
30.080000	0.127966	75.627693	15.701443	16.295889	26.221218	17.409142	0.000000	-10.000000	-0.091667	12.983334	862.833313	1023.000000	1023.000000	2046.000000
30.100000	0.128542	75.968590	15.801650	16.386156	26.321394	17.459393	0.000000	-10.000000	-0.091667	12.750000	867.333313	1023.000000	1023.000000	2046.000000
30.120001	0.128733	76.080910	15.852040	16.472210	26.326050	17.430613	0.000000	-10.000000	-0.091667	12.383333	871.666687	1023.000000	1023.000000	2046.000000
30.139999	0.129174	76.341721	15.979757	16.536354	26.360783	17.464827	0.000000	-10.000000	-0.083333	11.916667	876.000000	1023.000000	1023.000000	2046.000000
30.160000	0.130040	76.853516	16.217972	16.688782	26.465002	17.481762	0.000000	-10.000000	-0.066667	11.550000	880.000000	1023.000000	1023.000000	2046.000000
30.180000	0.130686	77.235153	16.264963	16.677174	26.629547	17.663467	0.000000	-10.000000	-0.050000	11.016667	884.000000	1023.000000	1023.000000	2046.000000
30.200001	0.131818	77.904572	16.417431	16.885241	26.782288	17.819609	0.000000	-10.000000	-0.050000	10.550000	887.666687	1023.000000	1023.000000	2046.000000
30.219999	0.133526	78.913673	16.567554	17.373299	26.977774	17.995050	0.000000	-10.000000	-0.041667	10.000000	891.166687	1023.000000	1023.000000	2046.000000
30.240000	0.134313	79.378754	16.577822	17.683563	27.085426	18.031940	0.000000	-10.000000	-0.041667	9.716667	894.500000	1023.000000	1023.000000	2046.000000
30.260000	0.134463	79.467728	16.570200	17.682617	27.142628	18.072285	0.000000	-10.000000	-0.041667	9.600000	897.833313	1023.000000	1023.000000	2046.000000
30.280001	0.134220	79.323952	16.589844	17.643282	27.138783	17.952042	0.000000	-10.000000	-0.050000	9.866667	901.166687	1023.000000	1023.000000	2046.000000
30.299999	0.133394	78.835655	16.711348	17.359114	27.023090	17.742102	0.000000	-10.000000	-0.050000	10.216667	904.500000	1023.000000	1023.000000	2046.000000
30.320000	0.131184	77.529709	16.413616	17.115173	26.836746	17.164173	0.000000	-10.000000	-0.041667	10.366667	907.833313	1023.000000	1023.000000	2046.000000
30.340000	0.128350	75.855087	15.963253	16.802137	26.478945	16.610752	0.000000	-10.000000	-0.025000	9.933333	911.333313	1023.000000	1023.000000	2046.000000
30.360001	0.126238	74.606522	15.675552	16.487310	26.178101	16.265560	0.000000	-10.000000	-0.008333	8.800000	914.666687	1023.000000	1023.000000	2046.000000
30.379999	0.125066	73.913864	15.530160	16.327223	25.992676	16.063805	0.000000	-10.000000	0.000000	7.550000	917.833313	1023.000000	1023.000000	2046.000000
30.400000	0.124312	73.468124	15.340621	16.150620	25.881773	16.095114	0.000000	-10.000000	0.000000	6.366667	920.333313	1023.000000	1023.000000	2046.000000
30.420000	0.123711	73.113335	15.290370	16.151939	25.663988	16.007034	0.000000	-10.000000	0.000000	5.333333	922.500000	1023.000000	1023.000000	2046.000000
30.440001	0.123225	72.825768	15.210290	16.206923	25.525040	15.883512	0.000000	-10.000000	0.008333	4.050000	924.500000	1023.000000	1023.000000	2046.000000
30.459999	0.122552	72.428375	15.067962	16.084610	25.388012	15.887793	0.000000	-10.000000	0.008333	2.200000	926.166687	1023.000000	1023.000000	2046.000000
30.480000	0.122041	72.125931	14.936736	16.045061	25.234007	15.910128	0.000000	-10.000000	0.016667	0.050000	927.333313	1023.000000	1023.000000	2046.000000
30.500000	0.121779	71.971443	14.957982	16.096214	25.018444	15.898806	0.000000	-10.000000	0.016667	-2.166667	927.833313	1023.000000	1023.000000	2046.000000
30.520000	0.121687	71.916946	14.948014	16.151691	24.941086	15.876156	0.000000	-10.000000	0.033333	-4.283333	928.000000	1023.000000	1023.000000	2046.000000
30.540001	0.121729	71.941551	14.906507	16.183805	24.821379	16.029858	0.000000	-10.000000	0.050000	-6.016667	928.000000	1023.000000	1023.000000	2046.000000
30.559999	0.121873	72.026833	14.899174	16.357706	24.672276	16.097675	0.000000	-10.000000	0.066667	-7.500000	928.000000	1023.000000	1023.000000	2046.000000
30.580000	0.122408	72.343384	14.941141	16.512705	24.638470	16.251068	0.000000	-10.000000	0.083333	-8.533334	928.000000	1023.000000	1023.000000	2046.000000
30.600000	0.123234	72.831078	14.999228	16.783567	24.662622	16.385658	0.000000	-10.000000	0.083333	-9.483334	928.000000	1023.000000	1023.000000	2046.000000
30.620001	0.123683	73.096481	14.969315	16.999207	24.660460	16.467501	0.000000	-10.000000	0.091667	-10.266666	928.000000	1023.000000	1023.000000	2046.000000
30.639999	0.123327	72.886551	14.954735	17.040981	24.456736	16.434093	0.000000	-10.000000	0.100000	-10.883333	924.500000	1023.000000	1023.000000	2046.000000
30.660000	0.122794	72.571190	15.038615	16.910534	24.248623	16.373417	0.000000	-10.000000	0.125000	-11.966667	913.666687	1023.000000	1023.000000	2046.000000
30.680000	0.121521	71.818672	14.957040	16.662281	24.006155	16.193193	0.000000	-10.000000	0.141667	-12.866667	902.833313	1023.000000	1023.000000	2046.000000
30.700001	0.119687	70.734856	14.928123	16.326296	23.459368	16.021067	0.000000	-10.000000	0.150000	-13.650001	895.500000	1023.000000	1023.000000	2046.000000
30.719999	0.117876	69.664879	14.826152	16.172520	22.934742	15.731466	0.000000	-10.000000	0.150000	-13.766667	894.000000	1023.000000	1023.000000	2046.000000
30.740000	0.115738	68.401169	14.490992	15.904716	22.516865	15.488594	0.000000	-10.000000	0.150000	-13.833334	891.000000	1023.000000	1023.000000	2046.000000
30.760000	0.113599	67.136719	14.309408	15.646152	22.004007	15.177155	0.000000	-10.000000	0.141667	-13.966667	886.500000	1023.000000	1023.000000	2046.000000
30.780001	0.111743	66.039825	14.286145	15.446796	21.426781	14.880103	0.000000	-10.000000	0.158333	-13.933333	881.833313	1023.000000	1023.000000	2046.000000
30.799999	0.110302	65.188545	14.208743	15.178028	21.034616	14.767159	0.000000	-10.000000	0.158333	-14.100000	877.166687	1023.000000	1023.000000	2046.000000
30.820000	0.109231	64.555603	14.046336	15.196270	20.689600	14.623397	0.000000	-10.000000	0.183333	-14.283334	872.333313	1023.000000	1023.000000	2046.000000
30.840000	0.108353	64.036690	14.054440	15.143559	20.257782	14.580905	0.000000	-10.000000	0.191667	-14.616667	867.500000	1023.000000	1023.000000	2046.000000
30.860001	0.107982	63.817406	14.134412	15.177232	19.916780	14.588982	0.000000	-10.000000	0.216667	-15.016667	862.500000	1023.000000	1023.000000	2046.000000
30.879999	0.107782	63.699120	14.154196	15.217979	19.668417	14.658525	0.000000	-10.000000	0.225000	-15.466667	857.500000	1023.000000	1023.000000	2046.000000
30.900000	0.107577	63.578129	14.166536	15.287052	19.411016	14.713527	0.000000	-10.000000	0.233333	-16.083334	852.500000	1023.000000	1023.000000	2046.000000
30.920000	0.107277	63.400818	14.207719	15.421788	19.068972	14.702337	0.000000	-10.000000	0.241667	-16.650000	847.166687	1023.000000	1023.000000	2046.000000
30.940001	0.106810	63.124985	14.219438	15.546393	18.736422	14.622732	0.000000	-10.000000	0.250000	-17.416666	841.500000	1023.000000	1023.000000	2046.000000
30.959999	0.105823	62.541248	14.140871	15.543090	18.301474	14.555814	0.000000	-10.000000	0.266667	-18.166666	835.500000	1023.000000	1023.000000	2046.000000
30.980000	0.104655	61.850994	14.139439	15.561444	17.716925	14.433187	0.000000	-10.000000	0.300000	-19.116667	829.500000	1023.000000	1023.000000	2046.000000
31.000000	0.103225	61.005707	13.971848	15.456761	17.201427	14.375670	0.000000	-10.000000	0.350000	-20.116667	823.166687	1023.000000	1023.000000	2046.000000
31.020000	0.101463	59.964855	13.789838	15.425354	16.588087	14.161575	0.000000	-10.000000	0.391667	-21.183334	816.500000	1023.000000	1023.000000	2046.000000
31.040001	0.099624	58.877720	13.668286	15.326745	15.852444	14.030246	0.000000	-10.000000	0.425000	-22.383333	809.333313	1023.000000	1023.000000	2046.000000
31.059999	0.097810	57.805492	13.414667	15.260695	15.308616	13.821514	0.000000	-10.000000	0.458333	-23.466667	801.833313	1023.000000	1023.000000	2046.000000
31.080000	0.095528	56.456856	13.178148	15.097910	14.610322	13.570475	0.000000	-10.000000	0.500000	-24.650000	794.000000	1023.000000	1023.000000	2046.000000
31.100000	0.093422	55.212589	13.000775	14.986594	13.913926	13.311295	0.000000	-10.000000	0.541667	-25.616667	785.833313	1023.000000	1023.000000	2046.000000
31.120001	0.091671	54.177380	12.809326	14.892195	13.366072	13.109787	0.000000	-10.000000	0.591667	-26.683334	777.333313	1023.000000	1023.000000	2046.000000
31.139999	0.090311	53.373722	12.705754	14.878135	12.821863	12.967971	0.000000	-10.000000	0.633333	-27.416668	768.500000	1023.000000	1023.000000	2046.000000
31.160000	0.088901	52.540573	12.601560	14.846602	12.213661	12.878751	0.000000	-10.000000	0.666667	-28.083334	759.333313	1023.000000	1023.000000	2046.000000
31.180000	0.087548	51.741119	12.527926	14.791949	11.635459	12.785784	0.000000	-10.000000	0.683333	-28.583334	750.000000	1023.000000	1023.000000	2046.000000
31.200001	0.086024	50.840134	12.420598	14.695609	11.064246	12.659680	0.000000	-10.000000	0.691667	-29.166668	740.333313	1023.000000	1023.000000	2046.000000
31.219999	0.084513	49.946907	12.215767	14.644474	10.616178	12.470490	0.000000	-10.000000	0.716667	-29.750000	730.500000	1023.000000	1023.000000	2046.000000
31.240000	0.081994	48.458565	12.004201	14.422606	9.888590	12.143168	0.000000	-10.000000	0.750000	-30.283335	720.500000	1023.000000	1023.000000	2046.000000
31.260000	0.079500	46.984337	11.701012	14.288263	9.187641	11.807421	0.000000	-10.000000	0.783333	-30.733334	710.500000	1023.000000	1023.000000	2046.000000
31.280001	0.076869	45.429722	11.297582	14.184515	8.528578	11.419046	0.000000	-10.000000	0.800000	-31.033335	700.333313	1023.000000	1023.000000	2046.000000
31.299999	0.073783	43.605675	10.856363	13.907273	7.892068	10.949969	0.000000	-10.000000	0.800000	-31.283335	690.000000	1023.000000	1023.000000	2046.000000
31.320000	0.070112	41.436245	10.441996	13.472611	7.161821	10.359816	0.000000	-10.000000	0.808333	-31.383333	679.500000	1023.000000	1023.000000	2046.000000
31.340000	0.066631	39.379066	10.172609	12.978848	6.491855	9.735757	0.000000	-10.000000	0.808333	-31.500000	669.000000	1023.000000	1023.000000	2046.000000
31.360001	0.063298	37.409344	9.984184	12.465495	5.859122	9.100542	0.000000	-10.000000	0.825000	-31.483334	658.500000	1023.000000	1023.000000	2046.000000
31.379999	0.059442	35.130379	9.570050	12.058888	5.164681	8.336761	0.000000	-10.000000	0.825000	-31.616667	648.000000	1023.000000	1023.000000	2046.000000
31.400000	0.055311	32.688835	9.061364	11.594259	4.463010	7.570200	0.000000	-10.000000	0.825000	-31.549999	637.500000	1023.000000	1023.000000	2046.000000
31.420000	0.051508	30.441381	8.685269	11.116199	3.732551	6.907362	0.000000	-10.000000	0.808333	-31.700001	627.000000	1023.000000	1023.000000	2046.000000
31.440001	0.048114	28.435089	8.316896	10.638940	3.115482	6.363770	0.000000	-10.000000	0.800000	-31.683334	616.333313	1023.000000	1023.000000	2046.000000
31.459999	0.045432	26.850550	7.914195	10.311255	2.672197	5.952903	0.000000	-10.000000	0.800000	-31.650002	605.833313	1023.000000	1023.000000	2046.000000
31.480000	0.042748	25.263941	7.498161	10.068015	2.276302	5.421463	0.000000	-10.000000	0.800000	-31.333334	595.166687	1023.000000	1023.000000	2046.000000
31.500000	0.040400	23.876192	7.195459	9.871508	1.871615	4.937612	0.000000	-10.000000	0.800000	-31.033335	584.833313	1023.000000	1023.000000	2046.000000
31.520000	0.038282	22.624626	6.952446	9.580359	1.479273	4.612549	0.000000	-10.000000	0.783333	-30.666668	574.500000	1023.000000	1023.000000	2046.000000
31.540001	0.036505	21.574528	6.756540	9.325933	1.104002	4.388053	0.000000	-10.000000	0.766667	-30.466667	564.500000	1023.000000	1023.000000	2046.000000
31.559999	0.034547	20.417042	6.578017	9.091679	0.759901	3.987446	0.000000	-10.000000	0.758333	-30.350000	554.166687	1023.000000	1023.000000	2046.000000
31.580000	0.032917	19.454226	6.444328	8.780306	0.422977	3.806614	0.000000	-10.000000	0.758333	-30.266666	543.833313	1023.000000	1023.000000	2046.000000
31.600000	0.031497	18.614532	6.241310	8.585197	0.154939	3.633086	0.000000	-10.000000	0.775000	-30.150002	533.500000	1023.000000	1023.000000	2046.000000
31.620001	0.030477	18.012138	5.991164	8.497397	0.037597	3.485981	0.000000	-10.000000	0.758333	-29.716667	523.500000	1023.000000	1023.000000	2046.000000
31.639999	0.029674	17.537107	5.981608	8.367083	-0.203437	3.391854	0.000000	-10.000000	0.741667	-29.600000	513.666687	1023.000000	1023.000000	2046.000000
31.660000	0.029001	17.139523	5.910710	8.260409	-0.369726	3.338130	0.000000	-10.000000	0.708333	-29.516666	504.000000	1023.000000	1023.000000	2046.000000
31.680000	0.027883	16.478992	5.709557	8.133944	-0.599109	3.234601	0.000000	-10.000000	0.700000	-29.716667	494.333344	1023.000000	1023.000000	2046.000000
31.700001	0.026337	15.565324	5.473286	7.930091	-0.836779	2.998726	0.000000	-10.000000	0.691667	-29.566668	484.500000	1023.000000	1023.000000	2046.000000
31.719999	0.024316	14.370778	5.261981	7.546419	-1.149237	2.711615	0.000000	-10.000000	0.683333	-29.350000	474.500000	1023.000000	1023.000000	2046.000000
31.740000	0.021870	12.925346	5.089177	6.894042	-1.539038	2.481165	0.000000	-10.000000	0.675000	-29.183332	464.500000	1023.000000	1023.000000	2046.000000
31.760000	0.019367	11.446011	4.901274	6.224034	-1.929230	2.249932	0.000000	-10.000000	0.683333	-29.216667	454.666656	1023.000000	1023.000000	2046.000000
31.780001	0.016830	9.946776	4.792596	5.757052	-2.302351	1.699478	0.000000	-10.000000	0.691667	-29.383333	445.000000	1023.000000	1023.000000	2046.000000
31.799999	0.013765	8.135322	4.676804	5.127808	-2.831385	1.162094	0.000000	-10.000000	0.700000	-29.383333	435.333344	1023.000000	1023.000000	2046.000000
31.820000	0.011018	6.511398	4.330206	4.520147	-3.083747	0.744792	0.000000	-10.000000	0.691667	-29.283333	425.500000	1023.000000	1023.000000	2046.000000
31.840000	0.008406	4.968091	4.140385	4.030547	-3.529653	0.326811	0.000000	-10.000000	0.691667	-29.066668	415.666656	1023.000000	1023.000000	2046.000000
31.860001	0.005819	3.439071	3.846504	3.615524	-3.928458	-0.094498	0.000000	-10.000000	0.683333	-28.766666	406.000000	1023.000000	1023.000000	2046.000000
31.879999	0.003924	2.318841	3.606407	3.200448	-4.182012	-0.306002	0.000000	-10.000000	0.683333	-28.666666	396.333344	1023.000000	1023.000000	2046.000000
31.900000	0.002563	1.514887	3.349809	2.858895	-4.244039	-0.449779	0.000000	-10.000000	0.675000	-28.549999	386.833344	1023.000000	1023.000000	2046.000000
31.920000	0.001025	0.605575	3.290850	2.677910	-4.549509	-0.813677	0.000000	-10.000000	0.666667	-28.483334	377.166656	1023.000000	1023.000000	2046.000000
31.940001	-0.000264	-0.156222	3.137140	2.351262	-4.723418	-0.921206	0.000000	-10.000000	0.658333	-28.116667	367.833344	1023.000000	1023.000000	2046.000000
31.959999	-0.000830	-0.490424	2.993007	2.205973	-4.705529	-0.983876	0.000000	-10.000000	0.633333	-27.666668	358.333344	1023.000000	1023.000000	2046.000000
31.980000	-0.001921	-1.135601	2.960390	2.061303	-4.913676	-1.243618	0.000000	-10.000000	0.616667	-27.266668	349.166656	1023.000000	1023.000000	2046.000000
32.000000	-0.002976	-1.759057	2.786894	1.834554	-5.033732	-1.346774	0.000000	-10.000000	0.600000	-26.950001	340.000000	1023.000000	1023.000000	2046.000000
32.020000	-0.003674	-2.171314	2.621563	1.673190	-5.104575	-1.361492	0.000000	-10.000000	0.600000	-26.566668	331.000000	1023.000000	1023.000000	2046.000000
32.040001	-0.004796	-2.834663	2.512149	1.557976	-5.342995	-1.561793	0.000000	-10.000000	0.583333	-26.150000	322.166656	1023.000000	1023.000000	2046.000000
32.060001	-0.006107	-3.608945	2.275536	1.423002	-5.562240	-1.745243	0.000000	-10.000000	0.566667	-25.866667	313.500000	1023.000000	1023.000000	2046.000000
32.080002	-0.007198	-4.253890	1.954296	1.255265	-5.657979	-1.805472	0.000000	-10.000000	0.550000	-25.616667	304.833344	1023.000000	1023.000000	2046.000000
32.099998	-0.008050	-4.757721	1.718252	1.108999	-5.753783	-1.831190	0.000000	-10.000000	0.533333	-25.316668	296.333344	1023.000000	1023.000000	2046.000000
32.119999	-0.009447	-5.583311	1.485427	1.069595	-5.994812	-2.143520	0.000000	-10.000000	0.533333	-25.000000	287.666656	1023.000000	1023.000000	2046.000000
32.139999	-0.010720	-6.335575	1.261238	0.800928	-6.214609	-2.183131	0.000000	-10.000000	0.516667	-24.733334	279.333344	1023.000000	1023.000000	2046.000000
32.160000	-0.011705	-6.917497	0.995153	0.639675	-6.376311	-2.176013	0.000000	-10.000000	0.516667	-24.483334	271.000000	1023.000000	1023.000000	2046.000000
32.180000	-0.012702	-7.506884	0.809241	0.550060	-6.543079	-2.323106	0.000000	-10.000000	0.491667	-24.183334	263.000000	1023.000000	1023.000000	2046.000000
32.200001	-0.013801	-8.156355	0.551317	0.466251	-6.634660	-2.539263	0.000000	-10.000000	0.491667	-23.933334	255.000000	1023.000000	1023.000000	2046.000000
32.220001	-0.014892	-8.801335	0.338143	0.285120	-6.864489	-2.560109	0.000000	-10.000000	0.491667	-23.816668	247.000000	1023.000000	1023.000000	2046.000000
32.240002	-0.015672	-9.261864	0.150682	0.184770	-6.945954	-2.651361	0.000000	-10.000000	0.483333	-23.583334	239.000000	1023.000000	1023.000000	2046.000000
32.259998	-0.016836	-9.950247	-0.019750	0.090668	-7.132798	-2.888367	0.000000	-10.000000	0.450000	-23.266666	226.000000	1023.000000	1023.000000	2046.000000
32.279999	-0.018082	-10.686670	-0.246779	-0.112859	-7.324995	-3.002036	0.000000	-10.000000	0.416667	-23.000000	215.666672	1023.000000	1023.000000	2046.000000
32.299999	-0.018790	-11.105155	-0.421109	-0.213347	-7.442058	-3.028641	0.000000	-10.000000	0.400000	-22.900000	208.000000	1023.000000	1023.000000	2046.000000
32.320000	-0.019794	-11.698225	-0.661493	-0.317103	-7.577686	-3.141943	0.000000	-10.000000	0.400000	-22.616667	205.500000	1023.000000	1023.000000	2046.000000
32.340000	-0.021314	-12.596663	-0.905833	-0.436959	-7.845074	-3.408797	0.000000	-10.000000	0.400000	-22.366667	200.500000	1023.000000	1023.000000	2046.000000
32.360001	-0.023105	-13.654803	-1.203515	-0.744117	-8.113240	-3.593931	0.000000	-10.000000	0.400000	-22.000000	193.000000	1023.000000	1023.000000	2046.000000
32.380001	-0.024850	-14.686287	-1.404660	-0.982206	-8.377139	-3.922282	0.000000	-10.000000	0.400000	-21.983334	185.500000	1023.000000	1023.000000	2046.000000
32.400002	-0.026659	-15.755560	-1.622231	-1.225993	-8.606369	-4.300967	0.000000	-10.000000	0.391667	-21.700001	178.166672	1023.000000	1023.000000	2046.000000
32.419998	-0.028704	-16.964094	-1.875018	-1.622487	-8.932514	-4.534075	0.000000	-10.000000	0.375000	-21.300001	171.000000	1023.000000	1023.000000	2046.000000
32.439999	-0.030204	-17.850731	-2.313966	-1.837711	-8.963678	-4.735375	0.000000	-10.000000	0.358333	-20.666668	164.000000	1023.000000	1023.000000	2046.000000
32.459999	-0.030744	-18.169413	-2.540837	-2.012579	-9.039170	-4.576825	0.000000	-10.000000	0.350000	-19.816668	157.166672	1023.000000	1023.000000	2046.000000
32.480000	-0.031561	-18.652737	-2.898754	-1.925150	-9.079450	-4.749383	0.000000	-10.000000	0.316667	-18.950001	150.500000	1023.000000	1023.000000	2046.000000
32.500000	-0.033266	-19.660347	-3.307365	-2.194986	-9.288550	-4.869446	0.000000	-10.000000	0.283333	-17.733334	144.166672	1023.000000	1023.000000	2046.000000
32.520000	-0.034626	-20.464085	-3.673708	-2.594117	-9.340385	-4.855874	0.000000	-10.000000	0.233333	-16.450001	138.166672	1023.000000	1023.000000	2046.000000
32.540001	-0.036617	-21.640444	-4.009060	-3.143561	-9.411650	-5.076173	0.000000	-10.000000	0.191667	-14.666667	132.666672	1023.000000	1023.000000	2046.000000
32.560001	-0.039259	-23.201836	-4.369996	-3.654045	-9.637397	-5.540398	0.000000	-10.000000	0.133333	-12.433333	127.666664	1023.000000	1023.000000	2046.000000
32.580002	-0.042442	-25.083040	-4.899929	-4.195131	-10.023024	-5.964957	0.000000	-10.000000	0.075000	-9.583334	123.500000	1023.000000	1023.000000	2046.000000
32.599998	-0.044657	-26.392254	-5.411318	-4.649357	-10.191333	-6.140247	0.000000	-10.000000	0.033333	-6.200000	120.333336	1023.000000	1023.000000	2046.000000
32.619999	-0.046484	-27.472116	-5.870686	-4.997704	-10.305267	-6.298459	0.000000	-10.000000	0.000000	-2.100000	118.666664	1023.000000	1023.000000	2046.000000
32.639999	-0.048018	-28.378639	-6.306424	-5.236067	-10.385770	-6.450379	0.000000	-10.000000	-0.008333	1.283333	118.000000	1023.000000	1023.000000	2046.000000
32.660000	-0.048715	-28.790318	-6.621889	-5.502858	-10.443778	-6.221793	0.000000	-10.000000	-0.016667	4.283333	118.000000	1023.000000	1023.000000	2046.000000
32.680000	-0.048621	-28.734730	-6.908123	-5.543881	-10.221967	-6.060760	0.000000	-10.000000	-0.016667	6.466667	118.000000	1023.000000	1023.000000	2046.000000
32.700001	-0.048681	-28.770636	-7.089015	-5.576432	-10.089498	-6.015692	0.000000	-10.000000	-0.041667	8.833334	118.000000	1023.000000	1023.000000	2046.000000
32.720001	-0.048453	-28.635569	-7.261775	-5.661130	-9.948939	-5.763725	0.000000	-10.000000	-0.066667	11.016667	118.000000	1023.000000	1023.000000	2046.000000
32.740002	-0.047345	-27.980665	-7.356959	-5.707210	-9.601809	-5.314688	0.000000	-10.000000	-0.100000	12.600000	118.000000	1023.000000	1023.000000	2046.000000
32.759998	-0.046429	-27.439659	-7.384163	-5.528982	-9.327684	-5.198830	0.000000	-10.000000	-0.125000	13.766667	118.000000	1023.000000	1023.000000	2046.000000
32.779999	-0.045462	-26.868156	-7.451015	-5.506146	-9.032600	-4.878394	0.000000	-10.000000	-0.158333	14.783334	86.333336	1023.000000	1023.000000	2046.000000
32.799999	-0.043735	-25.847294	-7.507838	-5.408028	-8.590422	-4.341007	0.000000	-10.000000	-0.183333	16.049999	57.833332	1023.000000	1023.000000	2046.000000
32.820000	-0.041691	-24.639494	-7.393810	-5.125469	-8.111807	-4.008409	0.000000	-10.000000	-0.200000	17.133333	29.333334	1023.000000	1023.000000	2046.000000
32.840000	-0.039477	-23.330862	-7.236474	-4.884901	-7.553175	-3.656312	0.000000	-10.000000	-0.200000	17.866667	34.500000	1023.000000	1023.000000	2046.000000
32.860001	-0.037520	-22.174229	-7.109638	-4.762028	-7.067795	-3.234768	0.000000	-10.000000	-0.208333	18.233334	38.500000	1023.000000	1023.000000	2046.000000
32.880001	-0.035100	-20.744085	-6.909508	-4.678291	-6.496946	-2.659339	0.000000	-10.000000	-0.225000	18.816668	44.500000	1023.000000	1023.000000	2046.000000
32.900002	-0.032910	-19.449974	-6.655311	-4.558268	-5.931065	-2.305330	0.000000	-10.000000	-0.241667	19.533333	50.500000	1023.000000	1023.000000	2046.000000
32.919998	-0.031410	-18.563406	-6.494645	-4.540653	-5.497591	-2.030517	0.000000	-10.000000	-0.250000	20.133333	56.833332	1023.000000	1023.000000	2046.000000
32.939999	-0.030116	-17.798332	-6.386225	-4.640667	-5.121300	-1.650141	0.000000	-10.000000	-0.258333	20.450001	63.500000	1023.000000	1023.000000	2046.000000
32.959999	-0.029217	-17.267105	-6.269032	-4.614694	-4.781465	-1.601914	0.000000	-10.000000	-0.275000	20.500000	70.333336	1023.000000	1023.000000	2046.000000
32.980000	-0.028807	-17.024900	-6.259635	-4.530356	-4.483404	-1.751505	0.000000	-10.000000	-0.300000	20.766666	77.166664	1023.000000	1023.000000	2046.000000
33.000000	-0.028659	-16.937531	-6.222682	-4.665287	-4.419503	-1.630059	0.000000	-10.000000	-0.333333	21.566668	84.000000	1023.000000	1023.000000	2046.000000
33.020000	-0.027637	-16.333321	-6.124228	-4.680054	-4.160907	-1.368131	0.000000	-10.000000	-0.350000	22.550001	91.000000	1023.000000	1023.000000	2046.000000
33.040001	-0.026600	-15.720489	-6.079951	-4.536454	-3.777021	-1.327063	0.000000	-10.000000	-0.366667	23.566668	98.333336	1023.000000	1023.000000	2046.000000
33.060001	-0.025284	-14.943020	-5.902882	-4.444288	-3.549525	-1.046324	0.000000	-10.000000	-0.375000	24.133333	106.000000	1023.000000	1023.000000	2046.000000
33.080002	-0.023437	-13.851010	-5.784681	-4.300799	-3.185696	-0.579835	0.000000	-10.000000	-0.391667	24.700001	114.000000	1023.000000	1023.000000	2046.000000
33.099998	-0.020718	-12.244456	-5.465215	-3.986215	-2.683636	-0.109390	0.000000	-10.000000	-0.416667	25.033333	122.166664	1023.000000	1023.000000	2046.000000
33.119999	-0.017994	-10.634397	-5.172894	-3.623379	-2.078980	0.240856	0.000000	-10.000000	-0.433333	25.316668	130.500000	1023.000000	1023.000000	2046.000000
33.139999	-0.015659	-9.254341	-4.834332	-3.357011	-1.735670	0.672673	0.000000	-10.000000	-0.458333	25.433334	139.000000	1023.000000	1023.000000	2046.000000
33.160000	-0.012397	-7.326457	-4.486654	-3.043559	-1.182524	1.386279	0.000000	-10.000000	-0.466667	25.600000	147.500000	1023.000000	1023.000000	2046.000000
33.180000	-0.009090	-5.372393	-4.102170	-2.547194	-0.545403	1.822374	0.000000	-10.000000	-0.475000	26.033333	156.000000	1023.000000	1023.000000	2046.000000
33.200001	-0.006544	-3.867247	-3.809186	-2.086391	-0.072015	2.100346	0.000000	-10.000000	-0.450000	26.133333	164.666672	1023.000000	1023.000000	2046.000000
33.220001	-0.003690	-2.180570	-3.593294	-1.806379	0.455320	2.763783	0.000000	-10.000000	-0.433333	26.416666	173.333328	1023.000000	1023.000000	2046.000000
33.240002	-0.000662	-0.391300	-3.231430	-1.357057	0.972629	3.224558	0.000000	-10.000000	-0.425000	26.483334	182.166672	1023.000000	1023.000000	2046.000000
33.259998	0.001682	0.994001	-2.962327	-0.955153	1.389382	3.522099	0.000000	-10.000000	-0.441667	26.766666	191.000000	1023.000000	1023.000000	2046.000000
33.279999	0.003973	2.347978	-2.747333	-0.744078	1.735060	4.104329	0.000000	-10.000000	-0.450000	26.750000	199.833328	1023.000000	1023.000000	2046.000000
33.299999	0.006761	3.995821	-2.488855	-0.333338	2.256643	4.561372	0.000000	-10.000000	-0.450000	27.050001	208.666672	1023.000000	1023.000000	2046.000000
33.320000	0.009023	5.332864	-2.253407	0.023745	2.714049	4.848477	0.000000	-10.000000	-0.450000	27.416668	217.500000	1023.000000	1023.000000	2046.000000
33.340000	0.010999	6.500622	-2.053519	0.239594	2.962261	5.352286	0.000000	-10.000000	-0.458333	27.750000	226.666672	1023.000000	1023.000000	2046.000000
33.360001	0.013719	8.108004	-1.726624	0.616809	3.391375	5.826444	0.000000	-10.000000	-0.466667	27.866667	236.000000	1023.000000	1023.000000	2046.000000
33.380001	0.016018	9.466809	-1.542979	1.000077	3.896808	6.112903	0.000000	-10.000000	-0.475000	27.983334	245.333328	1023.000000	1023.000000	2046.000000
33.400002	0.017699	10.459976	-1.333788	1.281052	4.108134	6.404579	0.000000	-10.000000	-0.483333	28.166668	254.666672	1023.000000	1023.000000	2046.000000
33.419998	0.020081	11.867661	-1.160132	1.550668	4.511702	6.965423	0.000000	-10.000000	-0.491667	28.383333	264.000000	1023.000000	1023.000000	2046.000000
33.439999	0.022468	13.278886	-0.816107	1.949111	4.841257	7.304625	0.000000	-10.000000	-0.508333	28.566668	273.500000	1023.000000	1023.000000	2046.000000
33.459999	0.024166	14.282105	-0.759064	2.316737	5.242692	7.481741	0.000000	-10.000000	-0.516667	28.866667	283.000000	1023.000000	1023.000000	2046.000000
33.480000	0.025829	15.264774	-0.572033	2.498709	5.384507	7.953591	0.000000	-10.000000	-0.533333	29.049999	292.666656	1023.000000	1023.000000	2046.000000
33.500000	0.027705	16.373800	-0.489907	2.778775	5.686160	8.398772	0.000000	-10.000000	-0.541667	29.216667	299.166656	1023.000000	1023.000000	2046.000000
33.520000	0.029139	17.221392	-0.280160	3.066375	5.880132	8.555046	0.000000	-10.000000	-0.566667	29.633333	308.833344	1023.000000	1023.000000	2046.000000
33.540001	0.030020	17.741758	-0.174497	3.296464	6.082300	8.537490	0.000000	-10.000000	-0.575000	30.049999	318.500000	1023.000000	1023.000000	2046.000000
33.560001	0.030646	18.111662	-0.058123	3.389222	6.114286	8.666277	0.000000	-10.000000	-0.566667	30.166666	331.500000	1023.000000	1023.000000	2046.000000
33.580002	0.032570	19.249052	0.197595	3.594081	6.350208	9.107168	0.000000	-10.000000	-0.550000	29.766666	341.666656	1023.000000	1023.000000	2046.000000
33.599998	0.034984	20.675665	0.528661	4.011520	6.752519	9.382964	0.000000	-10.000000	-0.508333	29.316668	351.666656	1023.000000	1023.000000	2046.000000
33.619999	0.036804	21.751160	0.775204	4.396550	6.958186	9.621220	0.000000	-10.000000	-0.483333	28.700001	361.666656	1023.000000	1023.000000	2046.000000
33.639999	0.039682	23.451948	1.015925	4.913266	7.270531	10.252227	0.000000	-10.000000	-0.425000	27.799999	371.333344	1023.000000	1023.000000	2046.000000
33.660000	0.042596	25.174274	1.324023	5.597033	7.541348	10.711871	0.000000	-10.000000	-0.375000	26.500000	380.833344	1023.000000	1023.000000	2046.000000
33.680000	0.043697	25.824684	1.442421	6.058244	7.647139	10.676881	0.000000	-10.000000	-0.333333	25.233334	390.000000	1023.000000	1023.000000	2046.000000
33.700001	0.043869	25.926416	1.569645	6.048614	7.488236	10.819921	0.000000	-10.000000	-0.283333	23.883333	398.666656	1023.000000	1023.000000	2046.000000
33.720001	0.043829	25.902670	1.808383	5.945541	7.345407	10.803338	0.000000	-10.000000	-0.250000	22.133333	407.000000	1023.000000	1023.000000	2046.000000
33.740002	0.042513	25.124996	1.960885	5.854575	7.051475	10.258062	0.000000	-10.000000	-0.191667	20.083334	414.500000	1023.000000	1023.000000	2046.000000
33.759998	0.039972	23.623549	1.683538	5.724756	6.639410	9.575844	0.000000	-10.000000	-0.133333	17.600000	421.666656	1023.000000	1023.000000	2046.000000
33.779999	0.037770	22.322172	1.510631	5.412515	6.117395	9.281631	0.000000	-10.000000	-0.083333	14.783334	427.833344	1023.000000	1023.000000	2046.000000
33.799999	0.036849	21.777496	1.440842	5.271966	5.952751	9.111938	0.000000	-10.000000	-0.033333	11.666667	433.333344	1023.000000	1023.000000	2046.000000
33.820000	0.036065	21.314219	1.395755	5.364524	5.852210	8.701730	0.000000	-10.000000	-0.016667	8.483334	437.666656	1023.000000	1023.000000	2046.000000
33.840000	0.035151	20.774040	1.313006	5.350682	5.619505	8.490849	0.000000	-10.000000	0.016667	5.116667	441.000000	1023.000000	1023.000000	2046.000000
33.860001	0.034985	20.676409	1.378690	5.327265	5.429904	8.540550	0.000000	-10.000000	0.033333	1.583333	443.333344	1023.000000	1023.000000	2046.000000
33.880001	0.034660	20.484056	1.521710	5.428706	5.285867	8.247774	0.000000	-10.000000	0.050000	-1.466667	444.500000	1023.000000	1023.000000	2046.000000
33.900002	0.033525	19.813419	1.500843	5.377586	4.995369	7.939621	0.000000	-10.000000	0.066667	-4.150000	445.000000	1023.000000	1023.000000	2046.000000
33.919998	0.033011	19.509796	1.502164	5.246001	4.778711	7.982920	0.000000	-10.000000	0.091667	-6.416667	445.000000	1023.000000	1023.000000	2046.000000
33.939999	0.033210	19.626900	1.662598	5.320196	4.732235	7.911869	0.000000	-10.000000	0.108333	-8.616667	445.000000	1023.000000	1023.000000	2046.000000
33.959999	0.032745	19.352207	1.598558	5.437234	4.732734	7.583681	0.000000	-10.000000	0.108333	-10.150000	445.000000	1023.000000	1023.000000	2046.000000
33.980000	0.032485	19.198465	1.662877	5.497539	4.480740	7.557311	0.000000	-10.000000	0.100000	-11.116667	445.000000	1023.000000	1023.000000	2046.000000
34.000000	0.033147	19.589630	1.852972	5.630000	4.519817	7.586840	0.000000	-10.000000	0.116667	-11.866667	445.000000	1023.000000	1023.000000	2046.000000
34.020000	0.033489	19.791712	2.026619	5.808185	4.577076	7.379832	0.000000	-10.000000	0.133333	-12.683333	437.500000	1023.000000	1023.000000	2046.000000
34.040001	0.033514	19.807007	2.097971	5.794888	4.402435	7.511714	0.000000	-10.000000	0.150000	-13.400001	428.500000	1023.000000	1023.000000	2046.000000
34.060001	0.033812	19.983141	2.254602	5.857863	4.403305	7.467371	0.000000	-10.000000	0.150000	-13.866667	417.833344	1023.000000	1023.000000	2046.000000
34.080002	0.032906	19.447264	2.320635	5.794099	4.266160	7.066369	0.000000	-10.000000	0.175000	-14.250000	413.166656	1023.000000	1023.000000	2046.000000
34.099998	0.031788	18.786503	2.388663	5.340042	3.965854	7.091944	0.000000	-10.000000	0.208333	-14.750000	408.333344	1023.000000	1023.000000	2046.000000
34.119999	0.030716	18.153145	2.537492	5.067213	3.783256	6.765183	0.000000	-10.000000	0.241667	-15.683333	403.500000	1023.000000	1023.000000	2046.000000
34.139999	0.028639	16.925426	2.577036	4.756572	3.380391	6.211428	0.000000	-10.000000	0.250000	-16.583334	398.166656	1023.000000	1023.000000	2046.000000
34.160000	0.026603	15.722117	2.562531	4.459786	2.872376	5.827425	0.000000	-10.000000	0.283333	-17.400000	392.500000	1023.000000	1023.000000	2046.000000
34.180000	0.025013	14.782855	2.655283	4.218058	2.495612	5.413901	0.000000	-10.000000	0.300000	-17.933334	386.500000	1023.000000	1023.000000	2046.000000
34.200001	0.022493	13.293386	2.546305	3.887052	2.055734	4.804295	0.000000	-10.000000	0.316667	-18.366667	380.500000	1023.000000	1023.000000	2046.000000
34.220001	0.020488	12.108399	2.401821	3.519283	1.611732	4.575563	0.000000	-10.000000	0.308333	-18.816668	374.500000	1023.000000	1023.000000	2046.000000
34.240002	0.019203	11.349157	2.407325	3.377080	1.289828	4.274924	0.000000	-10.000000	0.325000	-19.183334	368.500000	1023.000000	1023.000000	2046.000000
34.259998	0.017127	10.122300	2.224602	3.240140	0.915877	3.741682	0.000000	-10.000000	0.341667	-19.550001	362.166656	1023.000000	1023.000000	2046.000000
34.279999	0.016220	9.586245	2.217355	3.103591	0.533657	3.731642	0.000000	-10.000000	0.350000	-19.933334	355.666656	1023.000000	1023.000000	2046.000000
34.299999	0.015691	9.273389	2.363208	3.031585	0.301517	3.577080	0.000000	-10.000000	0.366667	-20.350000	348.833344	1023.000000	1023.000000	2046.000000
34.320000	0.014363	8.488647	2.355652	2.935728	-0.130603	3.327869	0.000000	-10.000000	0.383333	-20.783335	342.166656	1023.000000	1023.000000	2046.000000
34.340000	0.014065	8.312260	2.382618	2.803949	-0.352399	3.478091	0.000000	-10.000000	0.400000	-21.116667	335.166656	1023.000000	1023.000000	2046.000000
34.360001	0.013821	8.168383	2.477512	2.876547	-0.443374	3.257698	0.000000	-10.000000	0.400000	-21.350000	328.166656	1023.000000	1023.000000	2046.000000
34.380001	0.012628	7.463156	2.375942	2.839935	-0.722178	2.969456	0.000000	-10.000000	0.400000	-21.466667	321.000000	1023.000000	1023.000000	2046.000000
34.400002	0.011997	7.090390	2.364092	2.693438	-1.023898	3.056757	0.000000	-10.000000	0.400000	-21.550001	313.833344	1023.000000	1023.000000	2046.000000
34.419998	0.011513	6.804243	2.448822	2.741198	-1.252038	2.866261	0.000000	-10.000000	0.400000	-21.733334	306.666656	1023.000000	1023.000000	2046.000000
34.439999	0.010035	5.930676	2.237385	2.685911	-1.461344	2.468723	0.000000	-10.000000	0.400000	-21.850000	299.333344	1023.000000	1023.000000	2046.000000
34.459999	0.008670	5.124223	2.108040	2.475640	-1.868634	2.409176	0.000000	-10.000000	0.400000	-21.916666	292.166656	1023.000000	1023.000000	2046.000000
34.480000	0.008084	4.777450	2.096684	2.385263	-2.065675	2.361179	0.000000	-10.000000	0.408333	-21.900000	284.833344	1023.000000	1023.000000	2046.000000
34.500000	0.006517	3.851269	1.855014	2.330655	-2.242766	1.908366	0.000000	-10.000000	0.416667	-21.900000	277.500000	1023.000000	1023.000000	2046.000000
34.520000	0.004948	2.923982	1.613995	2.123889	-2.588656	1.774753	0.000000	-10.000000	0.416667	-22.033333	270.166656	1023.000000	1023.000000	2046.000000
34.540001	0.004162	2.459724	1.478746	2.009933	-2.792552	1.763596	0.000000	-10.000000	0.408333	-22.183334	262.833344	1023.000000	1023.000000	2046.000000
34.560001	0.002779	1.642116	1.320565	2.031204	-2.973748	1.264095	0.000000	-10.000000	0.408333	-22.366667	255.500000	1023.000000	1023.000000	2046.000000
34.580002	0.001058	0.625508	1.084410	1.807806	-3.347216	1.080507	0.000000	-10.000000	0.416667	-22.416668	248.000000	1023.000000	1023.000000	2046.000000
34.599998	0.000235	0.138873	0.972349	1.649003	-3.557669	1.075190	0.000000	-10.000000	0.416667	-22.333334	240.500000	1023.000000	1023.000000	2046.000000
34.619999	-0.000449	-0.265568	0.963910	1.683197	-3.728813	0.816139	0.000000	-10.000000	0.408333	-22.233334	233.000000	1023.000000	1023.000000	2046.000000
34.639999	-0.002048	-1.210201	0.743230	1.587499	-4.045315	0.504385	0.000000	-10.000000	0.400000	-22.016666	225.500000	1023.000000	1023.000000	2046.000000
34.660000	-0.003035	-1.793446	0.534164	1.393206	-4.287468	0.566653	0.000000	-10.000000	0.400000	-21.950001	218.166672	1023.000000	1023.000000	2046.000000
34.680000	-0.004170	-2.464719	0.512027	1.210166	-4.544054	0.357142	0.000000	-10.000000	0.400000	-21.800001	210.833328	1023.000000	1023.000000	2046.000000
34.700001	-0.006536	-3.862846	0.201883	1.012192	-4.826087	-0.250834	0.000000	-10.000000	0.391667	-21.833334	203.500000	1023.000000	1023.000000	2046.000000
34.720001	-0.008098	-4.785861	0.007908	0.611277	-5.172332	-0.232714	0.000000	-10.000000	0.383333	-21.866667	196.166672	1023.000000	1023.000000	2046.000000
34.740002	-0.009204	-5.439438	-0.055372	0.500230	-5.309564	-0.574731	0.000000	-10.000000	0.383333	-21.916666	189.000000	1023.000000	1023.000000	2046.000000
34.759998	-0.010437	-6.168518	-0.307256	0.531412	-5.461231	-0.931444	0.000000	-10.000000	0.391667	-21.916666	181.833328	1023.000000	1023.000000	2046.000000
34.779999	-0.011273	-6.662415	-0.590275	0.455424	-5.727659	-0.799905	0.000000	-10.000000	0.391667	-21.750000	174.500000	1023.000000	1023.000000	2046.000000
34.799999	-0.012248	-7.238486	-0.801274	0.332312	-5.871472	-0.898052	0.000000	-10.000000	0.391667	-21.733334	167.166672	1023.000000	1023.000000	2046.000000
34.820000	-0.014577	-8.615051	-1.123597	0.136897	-6.136093	-1.492258	0.000000	-10.000000	0.375000	-21.500000	159.833328	1023.000000	1023.000000	2046.000000
34.840000	-0.017404	-10.285861	-1.451752	-0.459118	-6.588816	-1.786174	0.000000	-10.000000	0.366667	-21.300001	152.666672	1023.000000	1023.000000	2046.000000
34.860001	-0.019571	-11.566653	-1.612160	-0.884478	-6.855975	-2.214039	0.000000	-10.000000	0.358333	-20.866667	145.500000	1023.000000	1023.000000	2046.000000
34.880001	-0.023064	-13.630931	-2.013928	-1.222175	-7.266509	-3.128320	0.000000	-10.000000	0.358333	-20.483334	138.500000	1023.000000	1023.000000	2046.000000
34.900002	-0.026259	-15.519266	-2.533987	-1.682382	-7.767566	-3.535331	0.000000	-10.000000	0.358333	-20.083334	131.666672	1023.000000	1023.000000	2046.000000
34.919998	-0.028500	-16.843716	-2.777185	-2.021980	-8.137035	-3.907515	0.000000	-10.000000	0.350000	-19.816668	125.000000	1023.000000	1023.000000	2046.000000
34.939999	-0.031486	-18.608341	-3.224391	-2.333256	-8.567244	-4.483449	0.000000	-10.000000	0.341667	-19.600000	118.333336	1023.000000	1023.000000	2046.000000
34.959999	-0.033321	-19.692995	-3.640470	-2.617193	-8.906235	-4.529098	0.000000	-10.000000	0.341667	-19.500000	111.833336	1023.000000	1023.000000	2046.000000
34.980000	-0.034397	-20.328732	-3.814272	-2.684701	-9.042733	-4.787025	0.000000	-10.000000	0.308333	-19.283333	105.333336	1023.000000	1023.000000	2046.000000
35.000000	-0.036559	-21.606136	-4.161443	-2.828457	-9.411327	-5.204909	0.000000	-10.000000	0.300000	-19.050001	99.000000	1023.000000	1023.000000	2046.000000
35.020000	-0.037350	-22.073755	-4.325501	-3.029016	-9.632541	-5.086698	0.000000	-10.000000	0.283333	-18.816668	92.666664	1023.000000	1023.000000	2046.000000
35.040001	-0.038106	-22.520679	-4.462074	-3.014192	-9.625563	-5.418850	0.000000	-10.000000	0.316667	-18.566668	86.333336	1023.000000	1023.000000	2046.000000
35.060001	-0.039338	-23.248924	-4.702035	-3.197947	-9.847335	-5.501607	0.000000	-10.000000	0.341667	-18.416668	80.000000	1023.000000	1023.000000	2046.000000
35.080002	-0.039285	-23.217428	-4.701015	-3.346589	-9.864780	-5.305045	0.000000	-10.000000	0.325000	-18.116667	73.666664	1023.000000	1023.000000	2046.000000
35.099998	-0.040142	-23.723774	-4.829842	-3.365335	-9.931151	-5.597446	0.000000	-10.000000	0.291667	-17.916668	67.500000	1023.000000	1023.000000	2046.000000
35.119999	-0.040558	-23.969507	-5.005865	-3.457568	-10.025345	-5.480730	0.000000	-10.000000	0.250000	-17.650002	61.500000	1023.000000	1023.000000	2046.000000
35.139999	-0.039854	-23.553789	-4.865708	-3.530903	-9.878458	-5.278721	0.000000	-10.000000	0.250000	-17.450001	55.833332	1023.000000	1023.000000	2046.000000
35.160000	-0.040361	-23.853558	-4.945083	-3.462880	-9.895909	-5.549685	0.000000	-10.000000	0.250000	-17.316668	50.166668	1023.000000	1023.000000	2046.000000
35.180000	-0.040395	-23.873402	-5.039082	-3.638296	-9.912721	-5.283303	0.000000	-10.000000	0.241667	-17.100000	44.500000	1023.000000	1023.000000	2046.000000
35.200001	-0.040630	-24.012520	-5.003802	-3.653890	-9.862410	-5.492418	0.000000	-10.000000	0.225000	-16.716667	38.666668	1023.000000	1023.000000	2046.000000
35.220001	-0.042238	-24.962532	-5.244306	-4.064685	-10.045494	-5.608047	0.000000	-10.000000	0.225000	-16.350000	33.000000	1023.000000	1023.000000	2046.000000
35.240002	-0.042726	-25.250792	-5.279944	-4.414729	-10.077820	-5.478299	0.000000	-10.000000	0.233333	-16.250000	27.666666	1023.000000	1023.000000	2046.000000
35.259998	-0.044813	-26.484379	-5.471011	-4.783383	-10.263330	-5.966655	0.000000	-10.000000	0.250000	-16.433334	22.166666	1023.000000	1023.000000	2046.000000
35.279999	-0.046428	-27.438948	-5.535514	-5.194587	-10.610187	-6.098659	0.000000	-10.000000	0.233333	-16.616667	16.833334	1023.000000	1023.000000	2046.000000
35.299999	-0.047655	-28.164162	-5.531771	-5.485250	-10.733226	-6.413915	0.000000	-10.000000	0.233333	-16.500000	11.166667	1023.000000	1023.000000	2046.000000
35.320000	-0.049910	-29.496634	-5.756560	-5.815157	-10.980349	-6.944568	0.000000	-10.000000	0.216667	-16.116667	6.000000	1023.000000	1023.000000	2046.000000
35.340000	-0.051524	-30.450506	-5.986429	-6.224992	-11.263041	-6.976045	0.000000	-10.000000	0.216667	-15.583333	0.833333	1023.000000	1023.000000	2046.000000
35.360001	-0.052252	-30.880741	-6.056260	-6.453909	-11.315079	-7.055493	0.000000	-10.000000	0.200000	-15.200000	-4.000000	1023.000000	1023.000000	2046.000000
35.380001	-0.053323	-31.514120	-6.252078	-6.567786	-11.328160	-7.366096	0.000000	-10.000000	0.200000	-15.150001	-9.000000	1023.000000	1023.000000	2046.000000
35.400002	-0.054044	-31.939962	-6.338062	-6.768707	-11.546198	-7.286995	0.000000	-10.000000	0.200000	-15.100000	-14.000000	1023.000000	1023.000000	2046.000000
35.419998	-0.053517	-31.628479	-6.219634	-6.732844	-11.460918	-7.215083	0.000000	-10.000000	0.200000	-15.033334	-19.000000	1023.000000	1023.000000	2046.000000
35.439999	-0.053905	-31.857933	-6.255816	-6.684106	-11.409812	-7.508197	0.000000	-10.000000	0.191667	-14.666667	-24.000000	1023.000000	1023.000000	2046.000000
35.459999	-0.053877	-31.841475	-6.281466	-6.774920	-11.481981	-7.303108	0.000000	-10.000000	0.191667	-14.450000	-29.000000	1023.000000	1023.000000	2046.000000
35.480000	-0.053172	-31.424728	-6.119486	-6.761191	-11.399286	-7.144764	0.000000	-10.000000	0.191667	-14.150001	-34.000000	1023.000000	1023.000000	2046.000000
35.500000	-0.053387	-31.551670	-6.080787	-6.644746	-11.445045	-7.381094	0.000000	-10.000000	0.200000	-14.050000	-37.333332	1023.000000	1023.000000	2046.000000
35.520000	-0.053242	-31.465744	-6.203837	-6.699088	-11.441622	-7.121197	0.000000	-10.000000	0.191667	-13.783334	-42.000000	1023.000000	1023.000000	2046.000000
35.540001	-0.052608	-31.091190	-6.145310	-6.532650	-11.312904	-7.100327	0.000000	-10.000000	0.183333	-13.616667	-46.500000	1023.000000	1023.000000	2046.000000
35.560001	-0.053322	-31.513182	-6.292539	-6.517197	-11.432170	-7.271276	0.000000	-10.000000	0.158333	-13.233334	-52.500000	1023.000000	1023.000000	2046.000000
35.580002	-0.053519	-31.629702	-6.425163	-6.575799	-11.564507	-7.064233	0.000000	-10.000000	0.133333	-12.650001	-56.833332	1023.000000	1023.000000	2046.000000
35.599998	-0.053481	-31.606989	-6.486302	-6.489982	-11.479159	-7.151546	0.000000	-10.000000	0.100000	-11.816667	-61.000000	1023.000000	1023.000000	2046.000000
35.619999	-0.054606	-32.271866	-6.805311	-6.590659	-11.615891	-7.260007	0.000000	-10.000000	0.083333	-10.666667	-65.000000	1023.000000	1023.000000	2046.000000
35.639999	-0.054771	-32.369919	-6.935515	-6.772702	-11.692585	-6.969115	0.000000	-10.000000	0.066667	-9.333334	-68.666664	1023.000000	1023.000000	2046.000000
35.660000	-0.054840	-32.410328	-7.100248	-6.744213	-11.506421	-7.059448	0.000000	-10.000000	0.058333	-7.616667	-71.833336	1023.000000	1023.000000	2046.000000
35.680000	-0.055398	-32.740017	-7.329655	-6.799215	-11.571186	-7.039962	0.000000	-10.000000	0.033333	-5.333333	-74.333336	1023.000000	1023.000000	2046.000000
35.700001	-0.054870	-32.428165	-7.382936	-6.845299	-11.462577	-6.737353	0.000000	-10.000000	0.016667	-1.850000	-76.000000	1023.000000	1023.000000	2046.000000
35.720001	-0.054365	-32.129993	-7.483455	-6.733353	-11.130902	-6.782283	0.000000	-10.000000	-0.016667	1.516667	-76.833336	1023.000000	1023.000000	2046.000000
35.740002	-0.054313	-32.098938	-7.568245	-6.740664	-11.086708	-6.703321	0.000000	-10.000000	-0.041667	4.916667	-77.000000	1023.000000	1023.000000	2046.000000
35.759998	-0.053545	-31.645073	-7.550790	-6.801454	-10.971998	-6.320832	0.000000	-10.000000	-0.066667	7.533333	-77.000000	1023.000000	1023.000000	2046.000000
35.779999	-0.052229	-30.867558	-7.566441	-6.678729	-10.494534	-6.127854	0.000000	-10.000000	-0.091667	10.133333	-77.000000	1023.000000	1023.000000	2046.000000
35.799999	-0.051815	-30.622412	-7.716209	-6.633366	-10.229404	-6.043432	0.000000	-10.000000	-0.116667	12.350000	-77.000000	1023.000000	1023.000000	2046.000000
35.820000	-0.051032	-30.160084	-7.700605	-6.667355	-10.122753	-5.669371	0.000000	-10.000000	-0.150000	14.066668	-77.000000	1023.000000	1023.000000	2046.000000
35.840000	-0.049310	-29.142397	-7.708446	-6.579081	-9.523046	-5.331824	0.000000	-10.000000	-0.191667	15.833334	-60.333332	1023.000000	1023.000000	2046.000000
35.860001	-0.048587	-28.714996	-7.761843	-6.428678	-9.211714	-5.312760	0.000000	-10.000000	-0.233333	17.433334	-26.500000	1023.000000	1023.000000	2046.000000
35.880001	-0.048039	-28.390797	-7.857541	-6.448343	-9.067253	-5.017660	0.000000	-10.000000	-0.283333	19.166668	9.500000	1023.000000	1023.000000	2046.000000
35.900002	-0.046654	-27.572645	-7.829945	-6.424690	-8.585388	-4.732622	0.000000	-10.000000	-0.316667	20.700001	31.000000	1023.000000	1023.000000	2046.000000
35.919998	-0.046383	-27.412287	-7.860056	-6.395901	-8.265156	-4.891174	0.000000	-10.000000	-0.333333	22.150002	37.833332	1023.000000	1023.000000	2046.000000
35.939999	-0.046012	-27.193058	-7.928273	-6.520440	-8.079261	-4.665084	0.000000	-10.000000	-0.358333	23.333334	44.833332	1023.000000	1023.000000	2046.000000
35.959999	-0.044423	-26.254065	-7.830000	-6.491915	-7.639193	-4.292957	0.000000	-10.000000	-0.383333	24.366667	52.333332	1023.000000	1023.000000	2046.000000
35.980000	-0.042895	-25.350752	-7.867334	-6.322332	-7.026409	-4.134678	0.000000	-10.000000	-0.425000	25.083334	60.333332	1023.000000	1023.000000	2046.000000
36.000000	-0.041784	-24.694471	-7.847858	-6.148046	-6.776649	-3.921917	0.000000	-10.000000	-0.425000	25.700001	68.666664	1023.000000	1023.000000	2046.000000
36.020000	-0.039167	-23.147671	-7.686427	-5.832711	-6.396903	-3.231629	0.000000	-10.000000	-0.425000	26.150000	77.333336	1023.000000	1023.000000	2046.000000
36.040001	-0.036370	-21.494844	-7.664982	-5.275544	-5.780474	-2.773845	0.000000	-10.000000	-0.441667	26.400000	85.833336	1023.000000	1023.000000	2046.000000
36.060001	-0.034669	-20.489481	-7.714015	-4.994172	-5.378681	-2.402613	0.000000	-10.000000	-0.458333	26.766666	94.666664	1023.000000	1023.000000	2046.000000
36.080002	-0.032965	-19.482609	-7.542519	-4.907832	-5.232259	-1.800001	0.000000	-10.000000	-0.475000	26.933334	103.500000	1023.000000	1023.000000	2046.000000
36.099998	-0.031085	-18.371387	-7.409084	-4.864840	-4.675860	-1.421604	0.000000	-10.000000	-0.466667	27.616667	112.500000	1023.000000	1023.000000	2046.000000
36.119999	-0.030888	-18.254908	-7.503870	-4.740187	-4.399552	-1.611298	0.000000	-10.000000	-0.475000	27.833334	121.500000	1023.000000	1023.000000	2046.000000
36.139999	-0.031627	-18.691566	-7.639593	-4.856999	-4.573561	-1.621414	0.000000	-10.000000	-0.466667	27.850000	130.833328	1023.000000	1023.000000	2046.000000
36.160000	-0.031621	-18.688093	-7.823219	-4.890318	-4.322675	-1.651881	0.000000	-10.000000	-0.458333	27.533335	140.166672	1023.000000	1023.000000	2046.000000
36.180000	-0.032045	-18.938807	-8.017312	-4.917737	-4.219124	-1.784634	0.000000	-10.000000	-0.441667	27.050001	149.500000	1023.000000	1023.000000	2046.000000
36.200001	-0.031481	-18.605082	-8.034874	-5.077955	-4.194198	-1.298054	0.000000	-10.000000	-0.441667	27.083334	158.500000	1023.000000	1023.000000	2046.000000
36.220001	-0.029962	-17.707815	-8.078580	-4.859927	-3.682198	-1.087110	0.000000	-10.000000	-0.441667	26.950001	167.500000	1023.000000	1023.000000	2046.000000
36.240002	-0.029020	-17.150906	-8.069574	-4.725955	-3.428247	-0.927128	0.000000	-10.000000	-0.458333	27.083334	176.500000	1023.000000	1023.000000	2046.000000
36.259998	-0.027470	-16.234850	-7.961295	-4.604741	-3.236555	-0.432260	0.000000	-10.000000	-0.466667	27.266666	185.500000	1023.000000	1023.000000	2046.000000
36.279999	-0.025300	-14.952220	-7.779160	-4.366444	-2.780466	-0.026150	0.000000	-10.000000	-0.466667	27.350000	194.500000	1023.000000	1023.000000	2046.000000
36.299999	-0.023574	-13.932153	-7.663454	-4.025019	-2.429502	0.185822	0.000000	-10.000000	-0.466667	27.516666	203.666672	1023.000000	1023.000000	2046.000000
36.320000	-0.021214	-12.537446	-7.399065	-3.841971	-2.119188	0.822778	0.000000	-10.000000	-0.475000	27.550001	212.833328	1023.000000	1023.000000	2046.000000
36.340000	-0.018463	-10.911467	-7.173697	-3.407155	-1.481804	1.151189	0.000000	-10.000000	-0.483333	27.650002	222.166672	1023.000000	1023.000000	2046.000000
36.360001	-0.016264	-9.612035	-6.951454	-3.020880	-1.208346	1.568645	0.000000	-10.000000	-0.491667	27.800001	231.333328	1023.000000	1023.000000	2046.000000
36.380001	-0.012900	-7.623919	-6.607242	-2.612094	-0.639553	2.234969	0.000000	-10.000000	-0.483333	27.833334	240.666672	1023.000000	1023.000000	2046.000000
36.400002	-0.009718	-5.743606	-6.321078	-2.062589	0.099517	2.540544	0.000000	-10.000000	-0.483333	27.833334	250.000000	1023.000000	1023.000000	2046.000000
36.419998	-0.006733	-3.979457	-5.906734	-1.664290	0.499912	3.091655	0.000000	-10.000000	-0.483333	27.816668	259.333344	1023.000000	1023.000000	2046.000000
36.439999	-0.003324	-1.964572	-5.445787	-1.305709	1.140405	3.646518	0.000000	-10.000000	-0.491667	27.666668	268.500000	1023.000000	1023.000000	2046.000000
36.459999	-0.000710	-0.419369	-5.065222	-0.966671	1.769635	3.842890	0.000000	-10.000000	-0.483333	27.716667	277.666656	1023.000000	1023.000000	2046.000000
36.480000	0.001073	0.634074	-4.565790	-0.946501	1.859097	4.287268	0.000000	-10.000000	-0.466667	27.566668	287.000000	1023.000000	1023.000000	2046.000000
36.500000	0.003380	1.997781	-4.251113	-0.776865	2.524268	4.501490	0.000000	-10.000000	-0.450000	27.549999	293.333344	1023.000000	1023.000000	2046.000000
36.520000	0.004066	2.403225	-3.952376	-0.654458	2.527392	4.482666	0.000000	-10.000000	-0.450000	27.250000	302.500000	1023.000000	1023.000000	2046.000000
36.540001	0.005450	3.221075	-3.752985	-0.613706	2.778369	4.809397	0.000000	-10.000000	-0.458333	27.383333	311.666656	1023.000000	1023.000000	2046.000000
36.560001	0.006391	3.776790	-3.593246	-0.295590	3.060387	4.605240	0.000000	-10.000000	-0.466667	27.316668	323.833344	1023.000000	1023.000000	2046.000000
36.580002	0.007241	4.279696	-3.269985	-0.267492	2.985523	4.831650	0.000000	-10.000000	-0.475000	27.533335	333.000000	1023.000000	1023.000000	2046.000000
36.599998	0.009014	5.327404	-2.983031	-0.071028	3.384265	4.997198	0.000000	-10.000000	-0.466667	27.516666	342.166656	1023.000000	1023.000000	2046.000000
36.619999	0.010556	6.238501	-2.670459	0.218322	3.596398	5.094239	0.000000	-10.000000	-0.458333	27.583334	351.333344	1023.000000	1023.000000	2046.000000
36.639999	0.012807	7.568998	-2.185600	0.332651	3.693919	5.728029	0.000000	-10.000000	-0.450000	27.333334	360.500000	1023.000000	1023.000000	2046.000000
36.660000	0.015591	9.214011	-1.925481	0.815562	4.341473	5.982458	0.000000	-10.000000	-0.450000	26.950001	369.500000	1023.000000	1023.000000	2046.000000
36.680000	0.018097	10.695245	-1.384279	1.186816	4.428070	6.464638	0.000000	-10.000000	-0.433333	26.516666	378.500000	1023.000000	1023.000000	2046.000000
36.700001	0.021671	12.807771	-1.013680	1.596591	5.145758	7.079101	0.000000	-10.000000	-0.433333	26.250000	387.500000	1023.000000	1023.000000	2046.000000
36.720001	0.024467	14.460260	-0.482258	2.105018	5.466410	7.371090	0.000000	-10.000000	-0.408333	25.850000	396.333344	1023.000000	1023.000000	2046.000000
36.740002	0.027273	16.118431	0.029505	2.446249	5.691597	7.951080	0.000000	-10.000000	-0.391667	25.333334	405.166656	1023.000000	1023.000000	2046.000000
36.759998	0.030194	17.844616	0.307970	3.013443	6.371263	8.151940	0.000000	-10.000000	-0.350000	24.550001	413.666656	1023.000000	1023.000000	2046.000000
36.779999	0.032161	19.006897	0.826504	3.361110	6.308834	8.510448	0.000000	-10.000000	-0.308333	23.516668	422.000000	1023.000000	1023.000000	2046.000000
36.799999	0.034657	20.482042	1.092518	3.699908	6.784056	8.905561	0.000000	-10.000000	-0.258333	22.283335	430.000000	1023.000000	1023.000000	2046.000000
36.820000	0.036167	21.374887	1.443303	4.112315	6.882343	8.936926	0.000000	-10.000000	-0.216667	20.683334	437.666656	1023.000000	1023.000000	2046.000000
36.840000	0.037598	22.220240	1.767771	4.210893	6.914411	9.327166	0.000000	-10.000000	-0.183333	19.150000	444.833344	1023.000000	1023.000000	2046.000000
36.860001	0.038891	22.984404	1.953857	4.628458	7.248341	9.153749	0.000000	-10.000000	-0.158333	17.583334	451.333344	1023.000000	1023.000000	2046.000000
36.880001	0.039584	23.394260	2.300291	4.638390	7.018219	9.437359	0.000000	-10.000000	-0.108333	15.850000	457.500000	1023.000000	1023.000000	2046.000000
36.900002	0.040653	24.026215	2.382224	4.906997	7.414710	9.322285	0.000000	-10.000000	-0.075000	13.916667	463.166656	1023.000000	1023.000000	2046.000000
36.919998	0.040691	24.048601	2.714967	4.971128	7.087391	9.275116	0.000000	-10.000000	-0.041667	11.833334	468.333344	1023.000000	1023.000000	2046.000000
36.939999	0.041278	24.395538	2.802205	4.997816	7.267410	9.328107	0.000000	-10.000000	-0.025000	9.833334	472.666656	1023.000000	1023.000000	2046.000000
36.959999	0.041326	24.423494	2.994682	5.153131	7.197764	9.077916	0.000000	-10.000000	-0.008333	7.583333	476.333344	1023.000000	1023.000000	2046.000000
36.980000	0.041360	24.444031	3.214715	5.131498	7.002147	9.095671	0.000000	-10.000000	0.016667	5.033333	479.166656	1023.000000	1023.000000	2046.000000
37.000000	0.041368	24.448471	3.190698	5.251216	7.179057	8.827499	0.000000	-10.000000	0.025000	2.150000	481.333344	1023.000000	1023.000000	2046.000000
37.020000	0.041026	24.246387	3.492073	5.286798	6.767253	8.700264	0.000000	-10.000000	0.041667	-0.500000	482.500000	1023.000000	1023.000000	2046.000000
37.040001	0.041357	24.442163	3.479630	5.333493	6.956730	8.672311	0.000000	-10.000000	0.041667	-2.800000	483.000000	1023.000000	1023.000000	2046.000000
37.060001	0.041483	24.516346	3.673121	5.541889	6.783661	8.517674	0.000000	-10.000000	0.050000	-4.716667	483.000000	1023.000000	1023.000000	2046.000000
37.080002	0.041142	24.315134	3.907015	5.438016	6.359354	8.610748	0.000000	-10.000000	0.058333	-6.500000	483.000000	1023.000000	1023.000000	2046.000000
37.099998	0.041021	24.243702	3.807836	5.558495	6.495525	8.381847	0.000000	-10.000000	0.075000	-8.166667	483.000000	1023.000000	1023.000000	2046.000000
37.119999	0.040350	23.847094	4.024563	5.536415	5.967106	8.319010	0.000000	-10.000000	0.091667	-9.516667	483.000000	1023.000000	1023.000000	2046.000000
37.139999	0.039472	23.328121	3.697824	5.428664	6.032595	8.169039	0.000000	-10.000000	0.108333	-10.700000	483.000000	1023.000000	1023.000000	2046.000000
37.160000	0.038252	22.607048	3.676683	5.648837	5.579220	7.702308	0.000000	-10.000000	0.125000	-11.716666	483.000000	1023.000000	1023.000000	2046.000000
37.180000	0.037007	21.871323	3.544848	5.557343	5.035293	7.733840	0.000000	-10.000000	0.125000	-12.550000	475.333344	1023.000000	1023.000000	2046.000000
37.200001	0.035196	20.800974	3.116272	5.585447	4.870585	7.228671	0.000000	-10.000000	0.133333	-13.183333	466.166656	1023.000000	1023.000000	2046.000000
37.220001	0.032598	19.265635	3.087505	5.364470	4.000633	6.813027	0.000000	-10.000000	0.133333	-13.533334	455.500000	1023.000000	1023.000000	2046.000000
37.240002	0.030626	18.100115	2.714977	4.944674	3.898371	6.542092	0.000000	-10.000000	0.141667	-13.750000	451.000000	1023.000000	1023.000000	2046.000000
37.259998	0.027978	16.535196	2.668918	4.658676	3.278809	5.928793	0.000000	-10.000000	0.141667	-14.000000	446.500000	1023.000000	1023.000000	2046.000000
37.279999	0.025164	14.871913	2.282348	4.253469	2.829202	5.506894	0.000000	-10.000000	0.158333	-14.433333	441.833344	1023.000000	1023.000000	2046.000000
37.299999	0.022189	13.113955	1.846591	4.103193	2.436245	4.727927	0.000000	-10.000000	0.183333	-14.933333	437.000000	1023.000000	1023.000000	2046.000000
37.320000	0.018978	11.216033	1.633635	3.728960	1.607083	4.246356	0.000000	-10.000000	0.216667	-15.583334	431.833344	1023.000000	1023.000000	2046.000000
37.340000	0.016946	10.015303	1.150134	3.449657	1.490445	3.925066	0.000000	-10.000000	0.233333	-16.183334	426.666656	1023.000000	1023.000000	2046.000000
37.360001	0.014912	8.812771	0.979637	3.403366	0.950877	3.478891	0.000000	-10.000000	0.258333	-16.850000	421.166656	1023.000000	1023.000000	2046.000000
37.380001	0.013428	7.936065	0.633075	3.165492	0.779846	3.357652	0.000000	-10.000000	0.258333	-17.233334	415.500000	1023.000000	1023.000000	2046.000000
37.400002	0.011868	7.014139	0.514250	3.189728	0.432562	2.877599	0.000000	-10.000000	0.258333	-17.550001	409.666656	1023.000000	1023.000000	2046.000000
37.419998	0.010569	6.246314	0.453529	2.955306	0.061735	2.775744	0.000000	-10.000000	0.250000	-17.766668	404.000000	1023.000000	1023.000000	2046.000000
37.439999	0.009696	5.730623	0.250343	2.976535	0.091602	2.412143	0.000000	-10.000000	0.250000	-18.033335	398.333344	1023.000000	1023.000000	2046.000000
37.459999	0.008790	5.195158	0.373252	2.755167	-0.328869	2.395608	0.000000	-10.000000	0.258333	-18.183334	392.166656	1023.000000	1023.000000	2046.000000
37.480000	0.008499	5.022641	0.115784	2.770863	-0.056609	2.192603	0.000000	-10.000000	0.250000	-18.133333	385.833344	1023.000000	1023.000000	2046.000000
37.500000	0.007939	4.692125	0.268772	2.771764	-0.418650	2.070239	0.000000	-10.000000	0.241667	-18.016666	381.500000	1023.000000	1023.000000	2046.000000
37.520000	0.008159	4.821925	0.042683	2.674867	-0.085539	2.189914	0.000000	-10.000000	0.225000	-17.516666	375.833344	1023.000000	1023.000000	2046.000000
37.540001	0.008247	4.873796	0.166120	2.748604	-0.147537	2.106609	0.000000	-10.000000	0.216667	-16.966667	370.166656	1023.000000	1023.000000	2046.000000
37.560001	0.008617	5.092741	0.224607	2.672697	-0.138584	2.334023	0.000000	-10.000000	0.216667	-16.233334	362.666656	1023.000000	1023.000000	2046.000000
37.580002	0.008739	5.164954	-0.014793	2.769117	0.228084	2.182546	0.000000	-10.000000	0.208333	-15.716666	357.166656	1023.000000	1023.000000	2046.000000
37.599998	0.008161	4.823120	0.105955	2.777957	-0.030163	1.969370	0.000000	-10.000000	0.208333	-15.283333	351.833344	1023.000000	1023.000000	2046.000000
37.619999	0.007420	4.384945	-0.083739	2.340203	0.098864	2.029617	0.000000	-10.000000	0.208333	-14.966666	346.666656	1023.000000	1023.000000	2046.000000
37.639999	0.006140	3.628717	-0.166985	2.084800	0.027384	1.683517	0.000000	-10.000000	0.216667	-15.116667	341.500000	1023.000000	1023.000000	2046.000000
37.660000	0.004511	2.665847	0.117773	1.651068	-0.626591	1.523597	0.000000	-10.000000	0.225000	-15.400001	336.500000	1023.000000	1023.000000	2046.000000
37.680000	0.002883	1.704063	-0.172135	1.324442	-0.648525	1.200280	0.000000	-10.000000	0.216667	-15.833334	331.500000	1023.000000	1023.000000	2046.000000
37.700001	0.000976	0.576888	-0.174457	1.103948	-1.047173	0.694570	0.000000	-10.000000	0.208333	-15.966667	326.333344	1023.000000	1023.000000	2046.000000
37.720001	-0.001004	-0.593348	-0.137627	0.726985	-1.592740	0.410034	0.000000	-10.000000	0.216667	-16.216667	321.000000	1023.000000	1023.000000	2046.000000
37.740002	-0.002895	-1.710791	-0.366000	0.375455	-1.769993	0.049747	0.000000	-10.000000	0.233333	-16.550001	315.500000	1023.000000	1023.000000	2046.000000
37.759998	-0.004460	-2.635827	-0.336971	0.227024	-2.184041	-0.341839	0.000000	-10.000000	0.250000	-17.083334	310.000000	1023.000000	1023.000000	2046.000000
37.779999	-0.005730	-3.386471	-0.295955	-0.102622	-2.592196	-0.395697	0.000000	-10.000000	0.258333	-17.783333	304.333344	1023.000000	1023.000000	2046.000000
37.799999	-0.006471	-3.824375	-0.519408	-0.225071	-2.500732	-0.579164	0.000000	-10.000000	0.266667	-18.416666	298.500000	1023.000000	1023.000000	2046.000000
37.820000	-0.007130	-4.213537	-0.309275	-0.266510	-2.886692	-0.751059	0.000000	-10.000000	0.300000	-19.116667	292.166656	1023.000000	1023.000000	2046.000000
37.840000	-0.007859	-4.644401	-0.423224	-0.473281	-2.975479	-0.772417	0.000000	-10.000000	0.325000	-19.583334	285.833344	1023.000000	1023.000000	2046.000000
37.860001	-0.008027	-4.743721	-0.491055	-0.372048	-2.939899	-0.940719	0.000000	-10.000000	0.350000	-20.150000	279.166656	1023.000000	1023.000000	2046.000000
37.880001	-0.008576	-5.068436	-0.203730	-0.403886	-3.446113	-1.014706	0.000000	-10.000000	0.350000	-20.450001	272.500000	1023.000000	1023.000000	2046.000000
37.900002	-0.009172	-5.420445	-0.514161	-0.544895	-3.341607	-1.019783	0.000000	-10.000000	0.350000	-20.666666	265.666656	1023.000000	1023.000000	2046.000000
37.919998	-0.009644	-5.699691	-0.476319	-0.326148	-3.558927	-1.338297	0.000000	-10.000000	0.358333	-20.800001	258.833344	1023.000000	1023.000000	2046.000000
37.939999	-0.010778	-6.369525	-0.460860	-0.558268	-4.065606	-1.284792	0.000000	-10.000000	0.358333	-20.833334	252.000000	1023.000000	1023.000000	2046.000000
37.959999	-0.011515	-6.805504	-0.872300	-0.591060	-3.977856	-1.364287	0.000000	-10.000000	0.358333	-20.916668	245.000000	1023.000000	1023.000000	2046.000000
37.980000	-0.012700	-7.505686	-0.776280	-0.581732	-4.571212	-1.576461	0.000000	-10.000000	0.358333	-20.916668	238.000000	1023.000000	1023.000000	2046.000000
38.000000	-0.013860	-8.191137	-1.175510	-0.751922	-4.655457	-1.608249	0.000000	-10.000000	0.358333	-21.050001	231.000000	1023.000000	1023.000000	2046.000000
38.020000	-0.014640	-8.652491	-1.356851	-0.732593	-4.789515	-1.773530	0.000000	-10.000000	0.358333	-21.250000	224.000000	1023.000000	1023.000000	2046.000000
38.040001	-0.015863	-9.374944	-1.242976	-0.884660	-5.414650	-1.832658	0.000000	-10.000000	0.350000	-21.416668	219.333328	1023.000000	1023.000000	2046.000000
38.060001	-0.017049	-10.075665	-1.708660	-1.021578	-5.418734	-1.926693	0.000000	-10.000000	0.358333	-21.483334	212.166672	1023.000000	1023.000000	2046.000000
38.080002	-0.017905	-10.581597	-1.722417	-0.973453	-5.756127	-2.129600	0.000000	-10.000000	0.366667	-21.383333	205.000000	1023.000000	1023.000000	2046.000000
38.099998	-0.019020	-11.240648	-1.770664	-1.169419	-6.152198	-2.148367	0.000000	-10.000000	0.375000	-21.283333	197.833328	1023.000000	1023.000000	2046.000000
38.119999	-0.019857	-11.735361	-2.184838	-1.230008	-6.048655	-2.271860	0.000000	-10.000000	0.383333	-21.283333	190.666672	1023.000000	1023.000000	2046.000000
38.139999	-0.020591	-12.168983	-2.085176	-1.232284	-6.446794	-2.404730	0.000000	-10.000000	0.383333	-21.283333	183.500000	1023.000000	1023.000000	2046.000000
38.160000	-0.021511	-12.713098	-2.157945	-1.315916	-6.707475	-2.531761	0.000000	-10.000000	0.391667	-21.400000	174.000000	1023.000000	1023.000000	2046.000000
38.180000	-0.021873	-12.926931	-2.452625	-1.365544	-6.539073	-2.569689	0.000000	-10.000000	0.383333	-21.416666	167.000000	1023.000000	1023.000000	2046.000000
38.200001	-0.022406	-13.241869	-2.297923	-1.228292	-6.910846	-2.804808	0.000000	-10.000000	0.383333	-21.466667	162.333328	1023.000000	1023.000000	2046.000000
38.220001	-0.022964	-13.571657	-2.294855	-1.301108	-7.167095	-2.808598	0.000000	-10.000000	0.383333	-21.850000	155.000000	1023.000000	1023.000000	2046.000000
38.240002	-0.023621	-13.960180	-2.527029	-1.376625	-7.110892	-2.945635	0.000000	-10.000000	0.408333	-22.299999	147.666672	1023.000000	1023.000000	2046.000000
38.259998	-0.024791	-14.651283	-2.298424	-1.395265	-7.666429	-3.291165	0.000000	-10.000000	0.450000	-23.299999	135.000000	1023.000000	1023.000000	2046.000000
38.279999	-0.025790	-15.241626	-2.457762	-1.651490	-7.750734	-3.381639	0.000000	-10.000000	0.483333	-23.850000	127.333336	1023.000000	1023.000000	2046.000000
38.299999	-0.026493	-15.657273	-2.686567	-1.638358	-7.690008	-3.642342	0.000000	-10.000000	0.500000	-24.483334	119.333336	1023.000000	1023.000000	2046.000000
38.320000	-0.027393	-16.189280	-2.517651	-1.712481	-8.180690	-3.778458	0.000000	-10.000000	0.500000	-24.616667	114.000000	1023.000000	1023.000000	2046.000000
38.340000	-0.027483	-16.242271	-2.732723	-1.641267	-8.081215	-3.787068	0.000000	-10.000000	0.500000	-24.816668	105.666664	1023.000000	1023.000000	2046.000000
38.360001	-0.027898	-16.487703	-2.987061	-1.424917	-8.104622	-3.971105	0.000000	-10.000000	0.500000	-24.933334	100.000000	1023.000000	1023.000000	2046.000000
38.380001	-0.029014	-17.147106	-2.931669	-1.576330	-8.549676	-4.089432	0.000000	-10.000000	0.500000	-25.083334	94.333336	1023.000000	1023.000000	2046.000000
38.400002	-0.030927	-18.277908	-3.282079	-2.012301	-8.667061	-4.316468	0.000000	-10.000000	0.508333	-25.100000	86.000000	1023.000000	1023.000000	2046.000000
38.419998	-0.033222	-19.634165	-3.605819	-2.399400	-8.845332	-4.783614	0.000000	-10.000000	0.508333	-25.016666	75.000000	1023.000000	1023.000000	2046.000000
38.439999	-0.035780	-21.146269	-3.617960	-2.789486	-9.450862	-5.287962	0.000000	-10.000000	0.508333	-24.850000	66.666664	1023.000000	1023.000000	2046.000000
38.459999	-0.039301	-23.226902	-4.341554	-3.201603	-9.725804	-5.957941	0.000000	-10.000000	0.500000	-24.516666	61.000000	1023.000000	1023.000000	2046.000000
38.480000	-0.042292	-24.994736	-4.676903	-3.502019	-10.275497	-6.540316	0.000000	-10.000000	0.475000	-24.000000	55.333332	1023.000000	1023.000000	2046.000000
38.500000	-0.045146	-26.681385	-4.940885	-3.987881	-10.889992	-6.862627	0.000000	-10.000000	0.425000	-23.133333	47.166668	1023.000000	1023.000000	2046.000000
38.520000	-0.047571	-28.114672	-5.624661	-4.226338	-11.028440	-7.235232	0.000000	-10.000000	0.391667	-22.483334	37.166668	1023.000000	1023.000000	2046.000000
38.540001	-0.049413	-29.203144	-5.655537	-4.423273	-11.676031	-7.448303	0.000000	-10.000000	0.375000	-22.150000	27.333334	1023.000000	1023.000000	2046.000000
38.560001	-0.051305	-30.320993	-6.298106	-4.725690	-11.694433	-7.602764	0.000000	-10.000000	0.375000	-22.016666	17.500000	1023.000000	1023.000000	2046.000000
38.580002	-0.052343	-30.934813	-6.299094	-4.739866	-12.109862	-7.785991	0.000000	-10.000000	0.358333	-21.900000	12.500000	1023.000000	1023.000000	2046.000000
38.599998	-0.053744	-31.762409	-6.694058	-5.042746	-12.200027	-7.825577	0.000000	-10.000000	0.350000	-21.466667	7.666667	1023.000000	1023.000000	2046.000000
38.619999	-0.054483	-32.199440	-6.854147	-5.016877	-12.319897	-8.008521	0.000000	-10.000000	0.350000	-21.049999	3.333333	1023.000000	1023.000000	2046.000000
38.639999	-0.055298	-32.681416	-6.767766	-5.270296	-12.666904	-7.976449	0.000000	-10.000000	0.325000	-20.183332	-5.500000	1023.000000	1023.000000	2046.000000
38.660000	-0.056018	-33.106655	-7.292385	-5.371671	-12.425961	-8.016639	0.000000	-10.000000	0.300000	-19.600000	-12.000000	1023.000000	1023.000000	2046.000000
38.680000	-0.056260	-33.249466	-7.108872	-5.377906	-12.712362	-8.050327	0.000000	-10.000000	0.258333	-18.916666	-18.666666	1023.000000	1023.000000	2046.000000
38.700001	-0.057058	-33.721371	-7.520009	-5.704278	-12.540408	-7.956678	0.000000	-10.000000	0.241667	-18.400000	-23.000000	1023.000000	1023.000000	2046.000000
38.720001	-0.056846	-33.596134	-7.452013	-5.726921	-12.539939	-7.877262	0.000000	-10.000000	0.216667	-17.350000	-31.000000	1023.000000	1023.000000	2046.000000
38.740002	-0.057262	-33.842136	-7.519928	-5.874867	-12.600193	-7.847148	0.000000	-10.000000	0.208333	-16.533333	-36.833332	1023.000000	1023.000000	2046.000000
38.759998	-0.057840	-34.183346	-7.923147	-6.086031	-12.318017	-7.856152	0.000000	-10.000000	0.183333	-15.616667	-42.333332	1023.000000	1023.000000	2046.000000
38.779999	-0.058491	-34.568237	-7.724937	-6.297992	-12.609001	-7.936306	0.000000	-10.000000	0.158333	-14.583334	-45.833332	1023.000000	1023.000000	2046.000000
38.799999	-0.060060	-35.495689	-8.209915	-6.916677	-12.474760	-7.894338	0.000000	-10.000000	0.108333	-12.516667	-52.000000	1023.000000	1023.000000	2046.000000
38.820000	-0.060999	-36.050632	-8.293167	-7.243434	-12.530458	-7.983575	0.000000	-10.000000	0.075000	-10.833334	-56.333332	1023.000000	1023.000000	2046.000000
38.840000	-0.062700	-37.055763	-8.334904	-7.790485	-12.858465	-8.071911	0.000000	-10.000000	0.041667	-9.150000	-60.166668	1023.000000	1023.000000	2046.000000
38.860001	-0.063927	-37.781151	-8.832153	-8.183479	-12.595618	-8.169899	0.000000	-10.000000	0.025000	-7.450000	-62.000000	1023.000000	1023.000000	2046.000000
38.880001	-0.064843	-38.322090	-8.665501	-8.358233	-12.905961	-8.392392	0.000000	-10.000000	-0.008333	-3.933333	-64.333336	1023.000000	1023.000000	2046.000000
38.900002	-0.066008	-39.010700	-9.055765	-8.785474	-12.801906	-8.367555	0.000000	-10.000000	-0.041667	0.200000	-65.500000	1023.000000	1023.000000	2046.000000
38.919998	-0.066201	-39.124622	-9.179570	-8.798960	-12.718789	-8.427302	0.000000	-10.000000	-0.066667	4.400000	-66.000000	1023.000000	1023.000000	2046.000000
38.939999	-0.066245	-39.150600	-9.106937	-8.965642	-12.776867	-8.301153	0.000000	-10.000000	-0.083333	7.900000	-66.000000	1023.000000	1023.000000	2046.000000
38.959999	-0.065888	-38.940029	-9.544209	-9.075741	-12.222468	-8.097610	0.000000	-10.000000	-0.108333	10.733334	-66.000000	1023.000000	1023.000000	2046.000000
38.980000	-0.064790	-38.290867	-9.289429	-8.945745	-12.151114	-7.904581	0.000000	-10.000000	-0.141667	12.883333	-66.000000	1023.000000	1023.000000	2046.000000
39.000000	-0.063500	-37.528706	-9.159241	-8.987094	-11.871640	-7.510733	0.000000	-10.000000	-0.175000	14.316667	-66.000000	1023.000000	1023.000000	2046.000000
39.020000	-0.061995	-36.638874	-9.333652	-8.851048	-11.265386	-7.188790	0.000000	-10.000000	-0.191667	15.666667	-51.000000	1023.000000	1023.000000	2046.000000
39.040001	-0.059885	-35.391815	-8.781347	-8.615666	-11.162712	-6.832091	0.000000	-10.000000	-0.216667	17.116667	-18.833334	1023.000000	1023.000000	2046.000000
39.060001	-0.058533	-34.592888	-8.938307	-8.521938	-10.635067	-6.497578	0.000000	-10.000000	-0.233333	18.166668	13.333333	1023.000000	1023.000000	2046.000000
39.080002	-0.056563	-33.428726	-8.742857	-8.204362	-10.292029	-6.189477	0.000000	-10.000000	-0.258333	19.100000	32.666668	1023.000000	1023.000000	2046.000000
39.099998	-0.054715	-32.336712	-8.417536	-8.035401	-10.101002	-5.782772	0.000000	-10.000000	-0.275000	19.383333	37.000000	1023.000000	1023.000000	2046.000000
39.119999	-0.053252	-31.471750	-8.715657	-7.830241	-9.467164	-5.458688	0.000000	-10.000000	-0.300000	19.966667	43.500000	1023.000000	1023.000000	2046.000000
39.139999	-0.051214	-30.267485	-8.330412	-7.526387	-9.315771	-5.094914	0.000000	-10.000000	-0.308333	20.233334	50.000000	1023.000000	1023.000000	2046.000000
39.160000	-0.049707	-29.377043	-8.271692	-7.438915	-8.996458	-4.669979	0.000000	-10.000000	-0.333333	21.133333	56.666668	1023.000000	1023.000000	2046.000000
39.180000	-0.048085	-28.418171	-8.457767	-7.168508	-8.377210	-4.414687	0.000000	-10.000000	-0.350000	21.733334	63.666668	1023.000000	1023.000000	2046.000000
39.200001	-0.046313	-27.371176	-7.988360	-6.963245	-8.319326	-4.100245	0.000000	-10.000000	-0.375000	22.433334	70.833336	1023.000000	1023.000000	2046.000000
39.220001	-0.045080	-26.642101	-8.193493	-6.855535	-7.782963	-3.810111	0.000000	-10.000000	-0.366667	22.800001	78.333336	1023.000000	1023.000000	2046.000000
39.240002	-0.043164	-25.509705	-7.919198	-6.520298	-7.500725	-3.569484	0.000000	-10.000000	-0.375000	23.116667	85.833336	1023.000000	1023.000000	2046.000000
39.259998	-0.041547	-24.554285	-7.636679	-6.388675	-7.241386	-3.287543	0.000000	-10.000000	-0.375000	23.416668	93.500000	1023.000000	1023.000000	2046.000000
39.279999	-0.040085	-23.690287	-7.821343	-6.230756	-6.675483	-2.962703	0.000000	-10.000000	-0.391667	23.450001	101.166664	1023.000000	1023.000000	2046.000000
39.299999	-0.038270	-22.617710	-7.540977	-5.929076	-6.430347	-2.717310	0.000000	-10.000000	-0.400000	23.750000	109.000000	1023.000000	1023.000000	2046.000000
39.320000	-0.036474	-21.555950	-7.205636	-5.754514	-6.245338	-2.350461	0.000000	-10.000000	-0.416667	23.933334	117.000000	1023.000000	1023.000000	2046.000000
39.340000	-0.034910	-20.631865	-7.402051	-5.535413	-5.640065	-2.054334	0.000000	-10.000000	-0.425000	24.533333	125.000000	1023.000000	1023.000000	2046.000000
39.360001	-0.033079	-19.549658	-7.024442	-5.210245	-5.507489	-1.807482	0.000000	-10.000000	-0.441667	24.900000	133.000000	1023.000000	1023.000000	2046.000000
39.380001	-0.031375	-18.542780	-6.863268	-5.044785	-5.203309	-1.431418	0.000000	-10.000000	-0.458333	25.483334	141.333328	1023.000000	1023.000000	2046.000000
39.400002	-0.030300	-17.907116	-7.072715	-4.840062	-4.784240	-1.210098	0.000000	-10.000000	-0.475000	25.650000	149.666672	1023.000000	1023.000000	2046.000000
39.419998	-0.029107	-17.202503	-6.825368	-4.699519	-4.689012	-0.988604	0.000000	-10.000000	-0.483333	25.833334	158.333328	1023.000000	1023.000000	2046.000000
39.439999	-0.028130	-16.625042	-6.620417	-4.607075	-4.539165	-0.858386	0.000000	-10.000000	-0.491667	26.016666	166.833328	1023.000000	1023.000000	2046.000000
39.459999	-0.027601	-16.312143	-6.828005	-4.521453	-4.204415	-0.758270	0.000000	-10.000000	-0.500000	26.166668	175.500000	1023.000000	1023.000000	2046.000000
39.480000	-0.025912	-15.314054	-6.487420	-4.311872	-4.025330	-0.489433	0.000000	-10.000000	-0.483333	26.533335	184.166672	1023.000000	1023.000000	2046.000000
39.500000	-0.024319	-14.372534	-6.284032	-4.256900	-3.749995	-0.081607	0.000000	-10.000000	-0.466667	26.583334	193.000000	1023.000000	1023.000000	2046.000000
39.520000	-0.022691	-13.410386	-6.508322	-3.846538	-3.161604	0.106078	0.000000	-10.000000	-0.450000	26.866667	201.833328	1023.000000	1023.000000	2046.000000
39.540001	-0.019367	-11.445883	-5.920676	-3.317623	-2.929416	0.721831	0.000000	-10.000000	-0.450000	26.833334	210.666672	1023.000000	1023.000000	2046.000000
39.560001	-0.017066	-10.085950	-5.908925	-2.951676	-2.532000	1.306651	0.000000	-10.000000	-0.450000	26.850000	219.500000	1023.000000	1023.000000	2046.000000
39.580002	-0.015189	-8.976954	-5.938789	-2.579334	-2.106866	1.648035	0.000000	-10.000000	-0.458333	26.883333	228.500000	1023.000000	1023.000000	2046.000000
39.599998	-0.013120	-7.754199	-5.452807	-2.358953	-1.947930	2.005491	0.000000	-10.000000	-0.475000	27.100000	237.500000	1023.000000	1023.000000	2046.000000
39.619999	-0.012589	-7.440373	-5.699803	-2.460896	-1.467687	2.188013	0.000000	-10.000000	-0.491667	27.366667	246.500000	1023.000000	1023.000000	2046.000000
39.639999	-0.012560	-7.422790	-5.711661	-2.377830	-1.372017	2.038718	0.000000	-10.000000	-0.500000	27.783333	255.666672	1023.000000	1023.000000	2046.000000
39.660000	-0.013577	-8.024139	-5.732214	-2.469982	-1.561704	1.739761	0.000000	-10.000000	-0.491667	27.766666	265.000000	1023.000000	1023.000000	2046.000000
39.680000	-0.014671	-8.670653	-6.309063	-2.586209	-1.361944	1.586562	0.000000	-10.000000	-0.475000	27.683334	274.333344	1023.000000	1023.000000	2046.000000
39.700001	-0.014087	-8.325493	-6.070548	-2.589656	-1.433962	1.768673	0.000000	-10.000000	-0.458333	27.033335	283.500000	1023.000000	1023.000000	2046.000000
39.720001	-0.013597	-8.035908	-6.287872	-2.642217	-1.159119	2.053300	0.000000	-10.000000	-0.441667	26.750000	292.500000	1023.000000	1023.000000	2046.000000
39.740002	-0.012396	-7.326015	-6.440096	-2.348302	-0.750216	2.212600	0.000000	-10.000000	-0.441667	26.250000	301.500000	1023.000000	1023.000000	2046.000000
39.759998	-0.010770	-6.365204	-6.009227	-2.144568	-0.681462	2.470053	0.000000	-10.000000	-0.425000	26.083334	310.333344	1023.000000	1023.000000	2046.000000
39.779999	-0.009755	-5.765385	-6.194120	-1.988881	-0.276212	2.693828	0.000000	-10.000000	-0.441667	25.783335	319.166656	1023.000000	1023.000000	2046.000000
39.799999	-0.007820	-4.621861	-5.793203	-1.703164	-0.102945	2.977450	0.000000	-10.000000	-0.441667	25.966667	327.833344	1023.000000	1023.000000	2046.000000
39.820000	-0.006230	-3.681772	-5.615634	-1.541276	0.159227	3.315911	0.000000	-10.000000	-0.441667	25.933334	336.500000	1023.000000	1023.000000	2046.000000
39.840000	-0.004331	-2.559912	-5.607192	-1.211392	0.632781	3.625891	0.000000	-10.000000	-0.416667	25.850000	345.166656	1023.000000	1023.000000	2046.000000
39.860001	-0.001653	-0.976762	-5.074937	-0.804068	0.889661	4.012583	0.000000	-10.000000	-0.408333	25.383333	353.833344	1023.000000	1023.000000	2046.000000
39.880001	0.000415	0.245353	-5.079947	-0.498857	1.407345	4.416811	0.000000	-10.000000	-0.416667	25.250000	362.500000	1023.000000	1023.000000	2046.000000
39.900002	0.003030	1.790581	-4.730096	-0.000640	1.793455	4.727863	0.000000	-10.000000	-0.416667	25.133333	370.833344	1023.000000	1023.000000	2046.000000
39.919998	0.005951	3.517321	-4.173676	0.298384	2.186180	5.206433	0.000000	-10.000000	-0.391667	24.866667	379.333344	1023.000000	1023.000000	2046.000000
39.939999	0.008488	5.016298	-4.116983	0.822114	2.835843	5.475324	0.000000	-10.000000	-0.366667	24.416666	387.666656	1023.000000	1023.000000	2046.000000
39.959999	0.011237	6.641067	-3.400605	1.208378	3.084764	5.748530	0.000000	-10.000000	-0.350000	23.850000	396.000000	1023.000000	1023.000000	2046.000000
39.980000	0.013089	7.735505	-3.049693	1.197898	3.437936	6.149363	0.000000	-10.000000	-0.333333	23.483334	404.000000	1023.000000	1023.000000	2046.000000
40.000000	0.014428	8.526778	-2.892481	1.376323	3.861926	6.181011	0.000000	-10.000000	-0.308333	22.783335	411.833344	1023.000000	1023.000000	2046.000000
40.020000	0.015833	9.357545	-2.184487	1.329689	3.821155	6.391187	0.000000	-10.000000	-0.266667	21.916668	419.500000	1023.000000	1023.000000	2046.000000
40.040001	0.016315	9.642179	-2.076189	1.382858	4.032603	6.302907	0.000000	-10.000000	-0.250000	20.533333	427.000000	1023.000000	1023.000000	2046.000000
40.060001	0.016516	9.761121	-1.939414	1.501645	4.092866	6.106024	0.000000	-10.000000	-0.233333	19.433334	434.000000	1023.000000	1023.000000	2046.000000
40.080002	0.017188	10.157877	-1.402247	1.531664	3.945763	6.082697	0.000000	-10.000000	-0.225000	18.350000	440.833344	1023.000000	1023.000000	2046.000000
40.099998	0.017606	10.405418	-1.112971	1.477407	3.967837	6.073145	0.000000	-10.000000	-0.191667	17.566668	447.166656	1023.000000	1023.000000	2046.000000
40.119999	0.017710	10.466545	-1.061241	1.561828	4.098542	5.867416	0.000000	-10.000000	-0.150000	16.416668	453.166656	1023.000000	1023.000000	2046.000000
40.139999	0.018905	11.173146	-0.563883	1.628742	4.052651	6.055636	0.000000	-10.000000	-0.133333	15.416667	458.666656	1023.000000	1023.000000	2046.000000
40.160000	0.019960	11.796294	-0.318105	1.723084	4.181328	6.209987	0.000000	-10.000000	-0.116667	14.250000	463.833344	1023.000000	1023.000000	2046.000000
40.180000	0.020867	12.332340	-0.219940	2.012253	4.388627	6.151400	0.000000	-10.000000	-0.108333	13.083333	469.000000	1023.000000	1023.000000	2046.000000
40.200001	0.022891	13.528848	0.366064	2.262783	4.481147	6.418854	0.000000	-10.000000	-0.075000	11.550000	473.666656	1023.000000	1023.000000	2046.000000
40.220001	0.024224	14.316587	0.641357	2.439982	4.680868	6.554381	0.000000	-10.000000	-0.041667	10.066667	477.833344	1023.000000	1023.000000	2046.000000
40.240002	0.025426	15.026831	0.836932	2.734770	4.863605	6.591524	0.000000	-10.000000	-0.016667	8.633333	481.333344	1023.000000	1023.000000	2046.000000
40.259998	0.027293	16.130112	1.387313	2.976783	4.929862	6.836154	0.000000	-10.000000	0.000000	7.233334	484.500000	1023.000000	1023.000000	2046.000000
40.279999	0.028218	16.676617	1.444149	3.145840	5.165164	6.921463	0.000000	-10.000000	0.000000	5.866667	487.166656	1023.000000	1023.000000	2046.000000
40.299999	0.029066	17.178028	1.619359	3.376534	5.202774	6.979361	0.000000	-10.000000	0.000000	4.400000	489.500000	1023.000000	1023.000000	2046.000000
40.320000	0.030123	17.802408	2.031396	3.476864	5.129968	7.164181	0.000000	-10.000000	0.000000	3.066667	491.166656	1023.000000	1023.000000	2046.000000
40.340000	0.030493	18.021095	1.895639	3.712950	5.325243	7.087263	0.000000	-10.000000	0.000000	1.566667	492.333344	1023.000000	1023.000000	2046.000000
40.360001	0.030493	18.021235	1.950509	3.840980	5.193319	7.036427	0.000000	-10.000000	0.016667	0.550000	492.833344	1023.000000	1023.000000	2046.000000
40.380001	0.030904	18.264116	2.198879	3.825988	5.060185	7.179065	0.000000	-10.000000	0.025000	-0.583333	493.000000	1023.000000	1023.000000	2046.000000
40.400002	0.030462	18.002777	1.968740	3.927376	5.096355	7.010307	0.000000	-10.000000	0.025000	-1.483333	493.000000	1023.000000	1023.000000	2046.000000
40.419998	0.030462	18.003069	2.110305	3.977387	4.909069	7.006309	0.000000	-10.000000	0.016667	-2.700000	493.000000	1023.000000	1023.000000	2046.000000
40.439999	0.030579	18.072306	2.257882	3.926214	4.798353	7.089858	0.000000	-10.000000	0.016667	-3.633333	493.000000	1023.000000	1023.000000	2046.000000
40.459999	0.029938	17.693192	2.014927	4.001489	4.815248	6.861529	0.000000	-10.000000	0.033333	-4.500000	493.000000	1023.000000	1023.000000	2046.000000
40.480000	0.030105	17.792130	2.191754	4.108363	4.718379	6.773633	0.000000	-10.000000	0.041667	-5.300000	493.000000	1023.000000	1023.000000	2046.000000
40.500000	0.030407	17.970375	2.381668	4.142931	4.634193	6.811583	0.000000	-10.000000	0.050000	-6.066667	493.000000	1023.000000	1023.000000	2046.000000
40.520000	0.030122	17.802055	2.239874	4.275056	4.633235	6.653890	0.000000	-10.000000	0.050000	-6.700000	493.000000	1023.000000	1023.000000	2046.000000
40.540001	0.030390	17.960243	2.553507	4.274868	4.368314	6.763555	0.000000	-10.000000	0.050000	-7.100000	493.000000	1023.000000	1023.000000	2046.000000
40.560001	0.029847	17.639727	2.353289	4.271861	4.358480	6.656096	0.000000	-10.000000	0.050000	-7.383334	493.000000	1023.000000	1023.000000	2046.000000
40.580002	0.029527	17.450663	2.408411	4.334929	4.174095	6.533228	0.000000	-10.000000	0.058333	-7.700000	493.000000	1023.000000	1023.000000	2046.000000
40.599998	0.029208	17.262037	2.442858	4.184813	4.038341	6.596026	0.000000	-10.000000	0.058333	-8.150001	489.500000	1023.000000	1023.000000	2046.000000
40.619999	0.028367	16.764759	2.073699	4.297338	4.037587	6.356136	0.000000	-10.000000	0.058333	-8.533334	481.833344	1023.000000	1023.000000	2046.000000
40.639999	0.028763	16.999178	2.273982	4.472343	3.823911	6.428943	0.000000	-10.000000	0.050000	-8.750000	473.166656	1023.000000	1023.000000	2046.000000
40.660000	0.027811	16.436413	1.878239	4.545562	3.696804	6.315809	0.000000	-10.000000	0.050000	-8.883333	467.000000	1023.000000	1023.000000	2046.000000
40.680000	0.026150	15.454442	1.661267	4.526730	3.348015	5.918429	0.000000	-10.000000	0.050000	-8.950000	464.000000	1023.000000	1023.000000	2046.000000
40.700001	0.024528	14.495956	1.602395	4.126956	2.931294	5.835311	0.000000	-10.000000	0.058333	-9.066667	461.000000	1023.000000	1023.000000	2046.000000
40.720001	0.022095	13.058290	1.209919	3.802731	2.685153	5.360488	0.000000	-10.000000	0.058333	-9.000000	458.000000	1023.000000	1023.000000	2046.000000
40.740002	0.019740	11.666317	1.070924	3.527388	2.205395	4.862610	0.000000	-10.000000	0.058333	-9.166667	455.000000	1023.000000	1023.000000	2046.000000
40.759998	0.016915	9.996486	0.740325	3.166372	1.690744	4.399045	0.000000	-10.000000	0.066667	-9.483334	452.000000	1023.000000	1023.000000	2046.000000
40.779999	0.013650	8.067046	0.137939	2.943645	1.319949	3.665514	0.000000	-10.000000	0.083333	-10.250000	448.833344	1023.000000	1023.000000	2046.000000
40.799999	0.011636	6.876610	-0.002752	2.656245	0.841111	3.382006	0.000000	-10.000000	0.108333	-11.166667	445.500000	1023.000000	1023.000000	2046.000000
40.820000	0.009963	5.888401	-0.350278	2.422666	0.570233	3.245780	0.000000	-10.000000	0.108333	-12.033334	441.833344	1023.000000	1023.000000	2046.000000
40.840000	0.007842	4.634903	-0.787332	2.422408	0.243348	2.756480	0.000000	-10.000000	0.108333	-12.716667	437.833344	1023.000000	1023.000000	2046.000000
40.860001	0.006726	3.974910	-0.810779	2.240366	-0.179822	2.725144	0.000000	-10.000000	0.100000	-13.083334	433.500000	1023.000000	1023.000000	2046.000000
40.880001	0.005823	3.441404	-0.964748	2.150841	-0.395240	2.650550	0.000000	-10.000000	0.108333	-13.316668	429.000000	1023.000000	1023.000000	2046.000000
40.900002	0.004202	2.483458	-1.229294	2.106169	-0.697383	2.303966	0.000000	-10.000000	0.116667	-13.433333	424.500000	1023.000000	1023.000000	2046.000000
40.919998	0.003525	2.083375	-1.295361	2.043572	-0.915921	2.251084	0.000000	-10.000000	0.133333	-13.483334	420.000000	1023.000000	1023.000000	2046.000000
40.939999	0.003360	1.985984	-1.235910	1.943352	-1.105540	2.384083	0.000000	-10.000000	0.133333	-13.650001	415.500000	1023.000000	1023.000000	2046.000000
40.959999	0.002613	1.544106	-1.481406	2.017207	-1.153068	2.161373	0.000000	-10.000000	0.133333	-13.900001	411.000000	1023.000000	1023.000000	2046.000000
40.980000	0.002177	1.286838	-1.623381	2.116306	-1.262162	2.056075	0.000000	-10.000000	0.125000	-14.166667	406.333344	1023.000000	1023.000000	2046.000000
41.000000	0.002487	1.469735	-1.402952	2.007429	-1.485806	2.351063	0.000000	-10.000000	0.116667	-14.300000	401.666656	1023.000000	1023.000000	2046.000000
41.020000	0.002826	1.669911	-1.464539	2.105158	-1.345155	2.374447	0.000000	-10.000000	0.108333	-14.350000	396.833344	1023.000000	1023.000000	2046.000000
41.040001	0.002575	1.521843	-1.475087	2.251254	-1.487195	2.232871	0.000000	-10.000000	0.108333	-14.400001	392.000000	1023.000000	1023.000000	2046.000000
41.060001	0.002610	1.542422	-1.338608	2.085766	-1.597845	2.393110	0.000000	-10.000000	0.141667	-14.400001	387.166656	1023.000000	1023.000000	2046.000000
41.080002	0.001680	0.993094	-1.505182	1.991567	-1.594864	2.101573	0.000000	-10.000000	0.175000	-14.366667	382.333344	1023.000000	1023.000000	2046.000000
41.099998	0.000169	0.099757	-1.580704	1.728426	-1.838684	1.790719	0.000000	-10.000000	0.200000	-14.383333	377.666656	1023.000000	1023.000000	2046.000000
41.119999	-0.000899	-0.531154	-1.454814	1.196277	-2.145531	1.872914	0.000000	-10.000000	0.200000	-14.600000	372.833344	1023.000000	1023.000000	2046.000000
41.139999	-0.002655	-1.569250	-1.610678	1.045450	-2.360999	1.356977	0.000000	-10.000000	0.200000	-15.066667	368.000000	1023.000000	1023.000000	2046.000000
41.160000	-0.004650	-2.748420	-1.696722	0.719335	-2.760038	0.989005	0.000000	-10.000000	0.191667	-15.366667	362.833344	1023.000000	1023.000000	2046.000000
41.180000	-0.006120	-3.616657	-1.622884	0.268406	-3.195875	0.933696	0.000000	-10.000000	0.191667	-15.450000	357.666656	1023.000000	1023.000000	2046.000000
41.200001	-0.008248	-4.874749	-1.858051	0.139464	-3.485225	0.329063	0.000000	-10.000000	0.191667	-15.233334	352.500000	1023.000000	1023.000000	2046.000000
41.220001	-0.010112	-5.976369	-2.048223	-0.144207	-3.773786	-0.010153	0.000000	-10.000000	0.200000	-15.216667	347.500000	1023.000000	1023.000000	2046.000000
41.240002	-0.010866	-6.421602	-1.942709	-0.411830	-4.075643	0.008580	0.000000	-10.000000	0.200000	-15.316667	342.500000	1023.000000	1023.000000	2046.000000
41.259998	-0.012346	-7.296197	-2.249998	-0.489865	-4.152733	-0.403600	0.000000	-10.000000	0.200000	-15.583334	337.333344	1023.000000	1023.000000	2046.000000
41.279999	-0.013022	-7.696014	-2.029278	-0.666447	-4.511662	-0.488628	0.000000	-10.000000	0.200000	-15.883334	332.000000	1023.000000	1023.000000	2046.000000
41.299999	-0.013169	-7.782946	-1.964146	-0.808751	-4.546026	-0.464023	0.000000	-10.000000	0.200000	-16.183334	326.666656	1023.000000	1023.000000	2046.000000
41.320000	-0.013974	-8.258534	-2.051149	-0.812129	-4.653711	-0.741545	0.000000	-10.000000	0.208333	-16.500000	321.333344	1023.000000	1023.000000	2046.000000
41.340000	-0.014246	-8.419416	-1.904434	-0.902676	-4.851966	-0.760341	0.000000	-10.000000	0.216667	-16.900000	316.000000	1023.000000	1023.000000	2046.000000
41.360001	-0.014454	-8.542535	-1.893681	-0.911521	-4.922628	-0.814704	0.000000	-10.000000	0.233333	-17.400000	310.333344	1023.000000	1023.000000	2046.000000
41.380001	-0.015343	-9.067479	-1.957601	-0.847453	-5.091375	-1.171051	0.000000	-10.000000	0.241667	-17.966667	304.500000	1023.000000	1023.000000	2046.000000
41.400002	-0.015954	-9.428741	-1.870677	-0.973889	-5.392892	-1.191283	0.000000	-10.000000	0.250000	-18.466667	298.500000	1023.000000	1023.000000	2046.000000
41.419998	-0.016664	-9.848578	-2.039036	-1.026276	-5.494061	-1.289206	0.000000	-10.000000	0.266667	-18.883333	292.333344	1023.000000	1023.000000	2046.000000
41.439999	-0.018046	-10.665298	-2.264073	-0.986701	-5.748705	-1.665820	0.000000	-10.000000	0.283333	-19.366667	286.000000	1023.000000	1023.000000	2046.000000
41.459999	-0.018983	-11.218864	-2.286859	-1.191307	-6.110649	-1.630051	0.000000	-10.000000	0.316667	-19.750000	279.500000	1023.000000	1023.000000	2046.000000
41.480000	-0.019807	-11.705989	-2.498697	-1.216511	-6.252248	-1.738533	0.000000	-10.000000	0.325000	-20.216667	272.833344	1023.000000	1023.000000	2046.000000
41.500000	-0.021449	-12.676442	-2.717510	-1.209597	-6.577810	-2.171525	0.000000	-10.000000	0.333333	-20.466667	266.166656	1023.000000	1023.000000	2046.000000
41.520000	-0.022058	-13.036199	-2.808088	-1.454301	-6.788879	-1.984931	0.000000	-10.000000	0.333333	-20.666668	259.333344	1023.000000	1023.000000	2046.000000
41.540001	-0.023480	-13.876421	-3.030553	-1.431678	-7.020247	-2.393945	0.000000	-10.000000	0.341667	-20.783333	252.500000	1023.000000	1023.000000	2046.000000
41.560001	-0.024583	-14.528369	-3.101557	-1.583778	-7.330135	-2.512900	0.000000	-10.000000	0.358333	-20.816668	245.500000	1023.000000	1023.000000	2046.000000
41.580002	-0.025209	-14.898375	-3.227556	-1.685641	-7.435372	-2.549805	0.000000	-10.000000	0.366667	-20.750000	238.500000	1023.000000	1023.000000	2046.000000
41.599998	-0.026624	-15.735002	-3.436931	-1.710493	-7.634513	-2.953064	0.000000	-10.000000	0.366667	-20.550001	231.500000	1023.000000	1023.000000	2046.000000
41.619999	-0.026860	-15.874288	-3.398341	-1.893253	-7.835334	-2.747359	0.000000	-10.000000	0.358333	-20.333334	224.666672	1023.000000	1023.000000	2046.000000
41.639999	-0.027467	-16.233286	-3.546833	-1.835326	-7.903607	-2.947520	0.000000	-10.000000	0.341667	-20.200001	217.833328	1023.000000	1023.000000	2046.000000
41.660000	-0.029132	-17.217047	-3.695123	-1.954853	-8.289945	-3.277127	0.000000	-10.000000	0.341667	-19.950001	211.166672	1023.000000	1023.000000	2046.000000
41.680000	-0.029844	-17.637653	-3.705982	-2.216335	-8.506665	-3.208672	0.000000	-10.000000	0.325000	-19.750000	204.500000	1023.000000	1023.000000	2046.000000
41.700001	-0.031660	-18.710917	-3.978804	-2.313693	-8.694002	-3.724419	0.000000	-10.000000	0.308333	-19.416668	198.000000	1023.000000	1023.000000	2046.000000
41.720001	-0.033021	-19.515549	-4.059826	-2.699299	-9.042703	-3.713721	0.000000	-10.000000	0.275000	-19.200001	191.500000	1023.000000	1023.000000	2046.000000
41.740002	-0.033679	-19.904554	-4.331836	-2.733292	-8.964037	-3.875391	0.000000	-10.000000	0.258333	-18.933332	185.000000	1023.000000	1023.000000	2046.000000
41.759998	-0.034737	-20.529678	-4.520707	-2.678838	-9.187989	-4.142144	0.000000	-10.000000	0.250000	-18.833334	178.666672	1023.000000	1023.000000	2046.000000
41.779999	-0.034832	-20.585642	-4.595448	-2.781646	-9.360552	-3.847996	0.000000	-10.000000	0.250000	-18.733334	172.500000	1023.000000	1023.000000	2046.000000
41.799999	-0.036690	-21.683571	-4.939712	-2.778108	-9.564657	-4.401094	0.000000	-10.000000	0.250000	-18.616667	166.166672	1023.000000	1023.000000	2046.000000
41.820000	-0.038389	-22.688169	-5.092186	-3.247418	-9.910872	-4.437693	0.000000	-10.000000	0.241667	-18.383333	159.833328	1023.000000	1023.000000	2046.000000
41.840000	-0.040339	-23.840603	-5.258530	-3.621963	-10.084059	-4.876051	0.000000	-10.000000	0.225000	-18.000000	153.500000	1023.000000	1023.000000	2046.000000
41.860001	-0.043561	-25.744640	-5.615707	-4.040687	-10.520314	-5.567933	0.000000	-10.000000	0.208333	-17.550001	147.500000	1023.000000	1023.000000	2046.000000
41.880001	-0.045727	-27.024836	-5.864067	-4.474524	-10.861925	-5.824319	0.000000	-10.000000	0.191667	-16.833334	141.833328	1023.000000	1023.000000	2046.000000
41.900002	-0.049009	-28.964386	-6.352546	-4.743470	-11.295267	-6.573102	0.000000	-10.000000	0.191667	-16.050001	136.333328	1023.000000	1023.000000	2046.000000
41.919998	-0.050770	-30.005020	-6.617460	-5.147381	-11.595181	-6.644999	0.000000	-10.000000	0.175000	-15.250000	131.166672	1023.000000	1023.000000	2046.000000
41.939999	-0.053106	-31.385637	-7.029821	-5.315869	-11.929692	-7.110254	0.000000	-10.000000	0.175000	-14.750000	126.000000	1023.000000	1023.000000	2046.000000
41.959999	-0.054518	-32.220131	-7.354024	-5.600570	-12.145544	-7.119990	0.000000	-10.000000	0.158333	-14.433333	121.000000	1023.000000	1023.000000	2046.000000
41.980000	-0.055514	-32.809029	-7.503894	-5.607369	-12.350463	-7.347300	0.000000	-10.000000	0.166667	-14.116667	116.000000	1023.000000	1023.000000	2046.000000
42.000000	-0.057135	-33.767014	-7.879338	-5.851337	-12.507110	-7.529230	0.000000	-10.000000	0.141667	-13.450000	111.333336	1023.000000	1023.000000	2046.000000
42.020000	-0.057177	-33.791855	-7.916038	-5.918067	-12.606355	-7.351393	0.000000	-10.000000	0.116667	-12.500000	107.000000	1023.000000	1023.000000	2046.000000
42.040001	-0.057798	-34.158791	-8.117760	-5.917034	-12.560613	-7.563384	0.000000	-10.000000	0.075000	-11.366667	103.000000	1023.000000	1023.000000	2046.000000
42.060001	-0.058256	-34.429218	-8.258422	-6.088941	-12.649479	-7.432376	0.000000	-10.000000	0.058333	-10.233334	99.166664	1023.000000	1023.000000	2046.000000
42.080002	-0.057625	-34.056126	-8.306992	-6.036656	-12.445148	-7.267330	0.000000	-10.000000	0.041667	-9.033334	95.666664	1023.000000	1023.000000	2046.000000
42.099998	-0.057890	-34.212990	-8.464182	-6.021936	-12.409122	-7.317747	0.000000	-10.000000	0.025000	-7.500000	92.500000	1023.000000	1023.000000	2046.000000
42.119999	-0.057036	-33.708008	-8.474297	-6.132743	-12.232700	-6.868267	0.000000	-10.000000	0.008333	-5.750000	89.833336	1023.000000	1023.000000	2046.000000
42.139999	-0.055870	-33.019157	-8.316985	-6.043889	-11.963221	-6.695065	0.000000	-10.000000	0.000000	-3.566667	87.833336	1023.000000	1023.000000	2046.000000
42.160000	-0.055273	-32.666256	-8.383408	-6.060250	-11.675144	-6.547452	0.000000	-10.000000	-0.016667	-1.333333	86.666664	1023.000000	1023.000000	2046.000000
42.180000	-0.053876	-31.840628	-8.265439	-6.137419	-11.354274	-6.083495	0.000000	-10.000000	-0.033333	0.916667	86.166664	1023.000000	1023.000000	2046.000000
42.200001	-0.053422	-31.572186	-8.229450	-6.106294	-11.061854	-6.174588	0.000000	-10.000000	-0.033333	2.733333	86.000000	1023.000000	1023.000000	2046.000000
42.220001	-0.053587	-31.669661	-8.299936	-6.416028	-10.948628	-6.005067	0.000000	-10.000000	-0.033333	4.083333	86.000000	1023.000000	1023.000000	2046.000000
42.240002	-0.053239	-31.463959	-8.217175	-6.653679	-10.784808	-5.808296	0.000000	-10.000000	-0.033333	4.850000	86.000000	1023.000000	1023.000000	2046.000000
42.259998	-0.053849	-31.824593	-8.195506	-6.743198	-10.781694	-6.104193	0.000000	-10.000000	-0.050000	5.150000	86.000000	1023.000000	1023.000000	2046.000000
42.279999	-0.054607	-32.272930	-8.271121	-7.043931	-10.861655	-6.096222	0.000000	-10.000000	-0.050000	5.250000	86.000000	1023.000000	1023.000000	2046.000000
42.299999	-0.054510	-32.215633	-8.158847	-7.117033	-10.782597	-6.157157	0.000000	-10.000000	-0.050000	5.533333	86.000000	1023.000000	1023.000000	2046.000000
42.320000	-0.055262	-32.659698	-8.200644	-7.224699	-10.808859	-6.425496	0.000000	-10.000000	-0.050000	5.950000	86.000000	1023.000000	1023.000000	2046.000000
42.340000	-0.055583	-32.849625	-8.249222	-7.499262	-10.838758	-6.262381	0.000000	-10.000000	-0.050000	6.116667	86.000000	1023.000000	1023.000000	2046.000000
42.360001	-0.055092	-32.559444	-8.136582	-7.411908	-10.738907	-6.272047	0.000000	-10.000000	-0.041667	5.866667	86.000000	1023.000000	1023.000000	2046.000000
42.380001	-0.055312	-32.689602	-8.150500	-7.428666	-10.724692	-6.385743	0.000000	-10.000000	-0.025000	5.116667	86.000000	1023.000000	1023.000000	2046.000000
42.400002	-0.054365	-32.129681	-7.977444	-7.446247	-10.636104	-6.069887	0.000000	-10.000000	-0.008333	4.083333	86.000000	1023.000000	1023.000000	2046.000000
42.419998	-0.053534	-31.638716	-7.725295	-7.267162	-10.544685	-6.101573	0.000000	-10.000000	0.000000	2.950000	86.000000	1023.000000	1023.000000	2046.000000
42.439999	-0.053234	-31.461241	-7.742830	-7.204187	-10.447383	-6.066843	0.000000	-10.000000	0.000000	1.750000	64.000000	1023.000000	1023.000000	2046.000000
42.459999	-0.051880	-30.661345	-7.439076	-7.068710	-10.374686	-5.778871	0.000000	-10.000000	0.008333	0.833333	42.000000	1023.000000	1023.000000	2046.000000
42.480000	-0.051185	-30.250534	-7.280170	-6.899054	-10.310882	-5.760429	0.000000	-10.000000	0.016667	-0.416667	20.000000	1023.000000	1023.000000	2046.000000
42.500000	-0.050990	-30.134947	-7.275243	-6.848962	-10.346702	-5.664041	0.000000	-10.000000	0.025000	-1.583333	20.000000	1023.000000	1023.000000	2046.000000
42.520000	-0.050022	-29.563131	-7.100950	-6.675856	-10.289802	-5.496523	0.000000	-10.000000	0.033333	-2.950000	20.000000	1023.000000	1023.000000	2046.000000
42.540001	-0.050369	-29.768047	-7.139685	-6.498971	-10.386326	-5.743065	0.000000	-10.000000	0.025000	-4.000000	20.000000	1023.000000	1023.000000	2046.000000
42.560001	-0.050098	-29.607880	-7.159169	-6.550264	-10.457060	-5.441387	0.000000	-10.000000	0.033333	-4.866667	20.000000	1023.000000	1023.000000	2046.000000
42.580002	-0.050191	-29.663124	-7.130556	-6.394102	-10.543971	-5.594495	0.000000	-10.000000	0.033333	-5.550000	20.000000	1023.000000	1023.000000	2046.000000
42.599998	-0.050859	-30.057714	-7.326726	-6.542803	-10.677090	-5.511096	0.000000	-10.000000	0.050000	-6.083333	20.000000	1023.000000	1023.000000	2046.000000
42.619999	-0.050705	-29.966768	-7.262424	-6.424891	-10.779604	-5.499849	0.000000	-10.000000	0.041667	-6.600000	20.000000	1023.000000	1023.000000	2046.000000
42.639999	-0.051528	-30.453333	-7.468363	-6.434135	-10.826610	-5.724225	0.000000	-10.000000	0.041667	-6.983334	20.000000	1023.000000	1023.000000	2046.000000
42.660000	-0.051469	-30.417984	-7.433070	-6.482407	-10.964094	-5.538412	0.000000	-10.000000	0.041667	-7.250000	20.000000	1023.000000	1023.000000	2046.000000
42.680000	-0.052076	-30.777166	-7.447070	-6.411358	-11.093212	-5.825526	0.000000	-10.000000	0.041667	-7.466667	20.000000	1023.000000	1023.000000	2046.000000
42.700001	-0.052443	-30.993645	-7.604902	-6.526297	-11.095606	-5.766840	0.000000	-10.000000	0.041667	-7.483334	16.666666	1023.000000	1023.000000	2046.000000
42.720001	-0.052279	-30.896976	-7.552496	-6.454754	-11.050104	-5.839622	0.000000	-10.000000	0.025000	-7.183333	9.166667	1023.000000	1023.000000	2046.000000
42.740002	-0.052792	-31.200121	-7.688789	-6.595762	-11.064895	-5.850675	0.000000	-10.000000	0.025000	-6.250000	1.000000	1023.000000	1023.000000	2046.000000
42.759998	-0.051950	-30.702467	-7.661058	-6.497172	-10.895283	-5.648954	0.000000	-10.000000	0.000000	-4.283333	-4.333333	1023.000000	1023.000000	2046.000000
42.779999	-0.051333	-30.337959	-7.618951	-6.362259	-10.718251	-5.638498	0.000000	-10.000000	-0.016667	-1.083333	-5.500000	1023.000000	1023.000000	2046.000000
42.799999	-0.051075	-30.185371	-7.716709	-6.409383	-10.640814	-5.418465	0.000000	-10.000000	-0.050000	2.433333	-6.000000	1023.000000	1023.000000	2046.000000
42.820000	-0.050274	-29.712069	-7.660957	-6.310218	-10.365846	-5.375048	0.000000	-10.000000	-0.075000	6.083333	-6.000000	1023.000000	1023.000000	2046.000000
42.840000	-0.050376	-29.772434	-7.746776	-6.388698	-10.204600	-5.432361	0.000000	-10.000000	-0.100000	9.116667	-6.000000	1023.000000	1023.000000	2046.000000
42.860001	-0.049409	-29.200842	-7.665993	-6.405501	-9.944513	-5.184835	0.000000	-10.000000	-0.133333	11.983334	-6.000000	1023.000000	1023.000000	2046.000000
42.880001	-0.048768	-28.821621	-7.711738	-6.379626	-9.501837	-5.228420	0.000000	-10.000000	-0.175000	14.300000	-6.000000	1023.000000	1023.000000	2046.000000
42.900002	-0.047498	-28.071171	-7.857740	-6.365401	-9.023084	-4.824946	0.000000	-10.000000	-0.216667	16.150000	-6.000000	1023.000000	1023.000000	2046.000000
42.919998	-0.044900	-26.535694	-7.673064	-5.925744	-8.380580	-4.556307	0.000000	-10.000000	-0.266667	17.950001	4.000000	1023.000000	1023.000000	2046.000000
42.939999	-0.043381	-25.638155	-7.892983	-5.807871	-7.861210	-4.076089	0.000000	-10.000000	-0.316667	19.583334	15.833333	1023.000000	1023.000000	2046.000000
42.959999	-0.041227	-24.365164	-7.681911	-5.589989	-7.315919	-3.777345	0.000000	-10.000000	-0.366667	21.299999	29.833334	1023.000000	1023.000000	2046.000000
42.980000	-0.040393	-23.872408	-7.809783	-5.702178	-6.820407	-3.540040	0.000000	-10.000000	-0.416667	22.799999	36.166668	1023.000000	1023.000000	2046.000000
43.000000	-0.039155	-23.140741	-7.770092	-5.770896	-6.306368	-3.293385	0.000000	-10.000000	-0.458333	24.500000	43.333332	1023.000000	1023.000000	2046.000000
43.020000	-0.039493	-23.340290	-7.896238	-5.830098	-6.053204	-3.560750	0.000000	-10.000000	-0.500000	25.883333	51.166668	1023.000000	1023.000000	2046.000000
43.040001	-0.040059	-23.674837	-8.250307	-6.031734	-5.918435	-3.474362	0.000000	-10.000000	-0.533333	27.200001	59.666668	1023.000000	1023.000000	2046.000000
43.060001	-0.039708	-23.467335	-8.292274	-6.068520	-5.704056	-3.402485	0.000000	-10.000000	-0.541667	27.866667	68.500000	1023.000000	1023.000000	2046.000000
43.080002	-0.039445	-23.312208	-8.604543	-6.174498	-5.359208	-3.173959	0.000000	-10.000000	-0.550000	28.333334	77.833336	1023.000000	1023.000000	2046.000000
43.099998	-0.037907	-22.402977	-8.621558	-5.954040	-4.957830	-2.869548	0.000000	-10.000000	-0.550000	28.666668	87.166664	1023.000000	1023.000000	2046.000000
43.119999	-0.037002	-21.868031	-8.699750	-5.799136	-4.607229	-2.761915	0.000000	-10.000000	-0.566667	29.050001	96.833336	1023.000000	1023.000000	2046.000000
43.139999	-0.035388	-20.914602	-8.650881	-5.696054	-4.265429	-2.302238	0.000000	-10.000000	-0.583333	29.433334	106.500000	1023.000000	1023.000000	2046.000000
43.160000	-0.033307	-19.684519	-8.466075	-5.490267	-3.819422	-1.908755	0.000000	-10.000000	-0.591667	29.916668	116.333336	1023.000000	1023.000000	2046.000000
43.180000	-0.031777	-18.780437	-8.449725	-5.318813	-3.437988	-1.573911	0.000000	-10.000000	-0.600000	30.433334	126.333336	1023.000000	1023.000000	2046.000000
43.200001	-0.029189	-17.250748	-8.192801	-5.005146	-3.010063	-1.042739	0.000000	-10.000000	-0.600000	30.733334	136.333328	1023.000000	1023.000000	2046.000000
43.220001	-0.027083	-16.006088	-8.084017	-4.672148	-2.503369	-0.746554	0.000000	-10.000000	-0.600000	30.766666	146.500000	1023.000000	1023.000000	2046.000000
43.240002	-0.024404	-14.422666	-7.862136	-4.327192	-2.059222	-0.174115	0.000000	-10.000000	-0.583333	30.533333	156.500000	1023.000000	1023.000000	2046.000000
43.259998	-0.021340	-12.611719	-7.569333	-3.725223	-1.459361	0.142198	0.000000	-10.000000	-0.583333	30.516666	166.833328	1023.000000	1023.000000	2046.000000
43.279999	-0.018698	-11.050617	-7.366015	-3.456964	-0.968762	0.741125	0.000000	-10.000000	-0.575000	30.433334	177.166672	1023.000000	1023.000000	2046.000000
43.299999	-0.015137	-8.945914	-6.872408	-2.984916	-0.383288	1.294698	0.000000	-10.000000	-0.591667	30.500000	187.500000	1023.000000	1023.000000	2046.000000
43.320000	-0.012091	-7.145506	-6.507479	-2.590240	0.255653	1.696560	0.000000	-10.000000	-0.575000	30.533333	197.500000	1023.000000	1023.000000	2046.000000
43.340000	-0.009040	-5.342355	-6.077285	-2.372000	0.777023	2.329906	0.000000	-10.000000	-0.575000	30.416668	207.500000	1023.000000	1023.000000	2046.000000
43.360001	-0.005938	-3.509293	-5.526124	-2.017640	1.354303	2.680168	0.000000	-10.000000	-0.575000	30.250000	217.500000	1023.000000	1023.000000	2046.000000
43.380001	-0.004122	-2.435841	-5.216752	-1.966541	1.755527	2.991925	0.000000	-10.000000	-0.591667	29.933334	227.500000	1023.000000	1023.000000	2046.000000
43.400002	-0.002014	-1.190223	-4.753758	-1.674191	2.083882	3.153844	0.000000	-10.000000	-0.591667	29.799999	237.500000	1023.000000	1023.000000	2046.000000
43.419998	-0.001103	-0.651993	-4.536321	-1.657142	2.274694	3.266776	0.000000	-10.000000	-0.575000	29.416666	247.500000	1023.000000	1023.000000	2046.000000
43.439999	0.000149	0.087881	-4.276289	-1.497691	2.431728	3.430133	0.000000	-10.000000	-0.558333	29.366667	257.500000	1023.000000	1023.000000	2046.000000
43.459999	0.001219	0.720519	-4.051404	-1.388184	2.736711	3.423396	0.000000	-10.000000	-0.558333	29.150000	267.500000	1023.000000	1023.000000	2046.000000
43.480000	0.002534	1.497478	-3.819571	-1.302702	2.918625	3.701127	0.000000	-10.000000	-0.575000	29.300001	277.500000	1023.000000	1023.000000	2046.000000
43.500000	0.004363	2.578551	-3.419302	-1.074995	3.215976	3.856872	0.000000	-10.000000	-0.600000	29.366667	287.166656	1023.000000	1023.000000	2046.000000
43.520000	0.006371	3.765077	-3.193770	-0.813445	3.594347	4.177945	0.000000	-10.000000	-0.608333	29.483334	296.833344	1023.000000	1023.000000	2046.000000
43.540001	0.009217	5.447496	-2.740204	-0.380714	4.017375	4.551039	0.000000	-10.000000	-0.616667	29.633333	306.500000	1023.000000	1023.000000	2046.000000
43.560001	0.011791	6.968255	-2.397460	-0.108963	4.386659	5.088019	0.000000	-10.000000	-0.616667	29.600000	316.500000	1023.000000	1023.000000	2046.000000
43.580002	0.015304	9.044497	-1.848115	0.390806	4.908777	5.593029	0.000000	-10.000000	-0.616667	29.716667	326.500000	1023.000000	1023.000000	2046.000000
43.599998	0.018459	10.909505	-1.464790	0.758486	5.451766	6.164042	0.000000	-10.000000	-0.600000	29.900002	336.500000	1023.000000	1023.000000	2046.000000
43.619999	0.022139	13.083987	-0.991314	1.314044	6.007840	6.753417	0.000000	-10.000000	-0.591667	29.916668	346.500000	1023.000000	1023.000000	2046.000000
43.639999	0.025537	15.092183	-0.589664	1.881775	6.629014	7.171059	0.000000	-10.000000	-0.600000	30.116667	356.500000	1023.000000	1023.000000	2046.000000
43.660000	0.028529	16.860884	-0.304865	2.291776	7.124785	7.749186	0.000000	-10.000000	-0.608333	29.866667	366.500000	1023.000000	1023.000000	2046.000000
43.680000	0.031940	18.876324	0.086595	2.954155	7.725783	8.109791	0.000000	-10.000000	-0.608333	29.966667	376.500000	1023.000000	1023.000000	2046.000000
43.700001	0.034695	20.504597	0.347296	3.247818	8.215724	8.693758	0.000000	-10.000000	-0.591667	30.050001	386.500000	1023.000000	1023.000000	2046.000000
43.720001	0.037729	22.297678	0.783656	3.838509	8.702659	8.972853	0.000000	-10.000000	-0.591667	30.200001	396.500000	1023.000000	1023.000000	2046.000000
43.740002	0.040118	23.709507	1.031318	4.072690	9.131491	9.474009	0.000000	-10.000000	-0.558333	30.233334	406.500000	1023.000000	1023.000000	2046.000000
43.759998	0.042945	25.380548	1.462472	4.522208	9.525578	9.870290	0.000000	-10.000000	-0.566667	30.000000	416.500000	1023.000000	1023.000000	2046.000000
43.779999	0.045181	26.701756	1.643131	4.820980	10.033691	10.203954	0.000000	-10.000000	-0.541667	29.816668	426.500000	1023.000000	1023.000000	2046.000000
43.799999	0.047713	28.198217	1.978736	5.260670	10.432178	10.526635	0.000000	-10.000000	-0.550000	29.416668	436.500000	1023.000000	1023.000000	2046.000000
43.820000	0.050260	29.703764	2.463309	5.650486	10.767892	10.822076	0.000000	-10.000000	-0.516667	28.850000	446.500000	1023.000000	1023.000000	2046.000000
43.840000	0.052333	30.929033	2.666785	6.009281	11.157534	11.095433	0.000000	-10.000000	-0.500000	28.250000	456.166656	1023.000000	1023.000000	2046.000000
43.860001	0.054488	32.202164	3.102521	6.383295	11.359439	11.356912	0.000000	-10.000000	-0.475000	27.633333	465.666656	1023.000000	1023.000000	2046.000000
43.880001	0.056518	33.402390	3.486007	6.723443	11.653193	11.539746	0.000000	-10.000000	-0.441667	27.083334	474.833344	1023.000000	1023.000000	2046.000000
43.900002	0.057976	34.263535	3.663032	6.977037	11.847219	11.776248	0.000000	-10.000000	-0.433333	26.150000	484.000000	1023.000000	1023.000000	2046.000000
43.919998	0.059601	35.224285	4.056009	7.277402	12.055286	11.835587	0.000000	-10.000000	-0.416667	25.533333	493.000000	1023.000000	1023.000000	2046.000000
43.939999	0.060745	35.900242	4.235148	7.451550	12.270457	11.943085	0.000000	-10.000000	-0.416667	24.666666	501.666656	1023.000000	1023.000000	2046.000000
43.959999	0.062653	37.027786	4.643777	7.747284	12.482321	12.154405	0.000000	-10.000000	-0.383333	24.150000	510.000000	1023.000000	1023.000000	2046.000000
43.980000	0.064836	38.318169	5.077968	8.110636	12.771516	12.358049	0.000000	-10.000000	-0.366667	23.433334	518.000000	1023.000000	1023.000000	2046.000000
44.000000	0.067163	39.693073	5.158199	8.602551	13.337372	12.594952	0.000000	-10.000000	-0.333333	22.883333	526.000000	1023.000000	1023.000000	2046.000000
44.020000	0.069582	41.123142	5.519244	9.081685	13.591225	12.930986	0.000000	-10.000000	-0.325000	22.166668	533.833313	1023.000000	1023.000000	2046.000000
44.040001	0.070431	41.624817	5.594240	9.408275	13.573771	13.048532	0.000000	-10.000000	-0.308333	21.533335	541.500000	1023.000000	1023.000000	2046.000000
44.060001	0.070523	41.678951	5.583145	9.550117	13.565289	12.980401	0.000000	-10.000000	-0.300000	20.883335	548.833313	1023.000000	1023.000000	2046.000000
44.080002	0.070136	41.450527	5.720457	9.545773	13.455090	12.729209	0.000000	-10.000000	-0.266667	20.266668	555.833313	1023.000000	1023.000000	2046.000000
44.099998	0.069135	40.858978	5.879550	9.305797	13.180545	12.493086	0.000000	-10.000000	-0.233333	19.066668	562.666687	1023.000000	1023.000000	2046.000000
44.119999	0.067673	39.994465	5.830886	9.216484	12.924571	12.022523	0.000000	-10.000000	-0.183333	17.416668	569.166687	1023.000000	1023.000000	2046.000000
44.139999	0.065726	38.843845	5.602693	8.994308	12.658505	11.588341	0.000000	-10.000000	-0.125000	15.116667	575.333313	1023.000000	1023.000000	2046.000000
44.160000	0.063803	37.707829	5.365950	8.789602	12.355982	11.196294	0.000000	-10.000000	-0.066667	12.400001	580.833313	1023.000000	1023.000000	2046.000000
44.180000	0.062593	36.992321	5.318462	8.635693	12.079275	10.958890	0.000000	-10.000000	-0.025000	9.050000	585.500000	1023.000000	1023.000000	2046.000000
44.200001	0.061743	36.489986	5.225567	8.480909	11.898152	10.885357	0.000000	-10.000000	-0.008333	5.233334	589.000000	1023.000000	1023.000000	2046.000000
44.220001	0.060707	35.877682	5.163333	8.474530	11.593517	10.646298	0.000000	-10.000000	0.008333	1.250000	591.333313	1023.000000	1023.000000	2046.000000
44.240002	0.059972	35.443203	5.105941	8.410996	11.363029	10.563237	0.000000	-10.000000	0.008333	-1.883333	592.500000	1023.000000	1023.000000	2046.000000
44.259998	0.059180	34.975544	5.023664	8.410219	11.158321	10.383340	0.000000	-10.000000	0.025000	-4.650000	593.000000	1023.000000	1023.000000	2046.000000
44.279999	0.058556	34.606388	5.017503	8.331682	10.956389	10.300815	0.000000	-10.000000	0.033333	-6.366667	593.000000	1023.000000	1023.000000	2046.000000
44.299999	0.058365	34.493862	4.928490	8.288355	10.939747	10.337271	0.000000	-10.000000	0.050000	-7.600000	593.000000	1023.000000	1023.000000	2046.000000
44.320000	0.058151	34.367008	4.972450	8.328849	10.789994	10.275714	0.000000	-10.000000	0.041667	-7.916667	593.000000	1023.000000	1023.000000	2046.000000
44.340000	0.058588	34.625664	4.967649	8.340513	10.817420	10.500080	0.000000	-10.000000	0.041667	-7.900000	593.000000	1023.000000	1023.000000	2046.000000
44.360001	0.058951	34.840118	4.972198	8.552947	10.803352	10.511622	0.000000	-10.000000	0.033333	-7.633334	593.000000	1023.000000	1023.000000	2046.000000
44.380001	0.059769	35.323669	5.031314	8.671171	10.993952	10.627232	0.000000	-10.000000	0.033333	-7.000000	593.000000	1023.000000	1023.000000	2046.000000
44.400002	0.060958	36.026314	5.146919	8.824296	11.172935	10.882165	0.000000	-10.000000	0.025000	-6.333333	593.000000	1023.000000	1023.000000	2046.000000
44.419998	0.061707	36.469082	5.240164	9.042091	11.292687	10.894138	0.000000	-10.000000	0.016667	-5.666667	585.833313	1023.000000	1023.000000	2046.000000
44.439999	0.062271	36.801956	5.291933	9.020797	11.408681	11.080544	0.000000	-10.000000	0.008333	-4.950000	578.166687	1023.000000	1023.000000	2046.000000
44.459999	0.062207	36.764061	5.311663	8.954091	11.502813	10.995494	0.000000	-10.000000	0.000000	-4.600000	570.000000	1023.000000	1023.000000	2046.000000
44.480000	0.061961	36.618729	5.469842	8.725070	11.459280	10.964536	0.000000	-10.000000	0.000000	-4.666667	568.500000	1023.000000	1023.000000	2046.000000
44.500000	0.061322	36.241039	5.463195	8.477486	11.390647	10.909709	0.000000	-10.000000	0.008333	-5.283334	567.000000	1023.000000	1023.000000	2046.000000
44.520000	0.060109	35.524307	5.561454	8.303725	11.025249	10.633877	0.000000	-10.000000	0.025000	-5.716667	565.333313	1023.000000	1023.000000	2046.000000
44.540001	0.058912	34.816845	5.514331	8.038277	10.759877	10.504360	0.000000	-10.000000	0.041667	-5.933333	563.500000	1023.000000	1023.000000	2046.000000
44.560001	0.057518	33.993092	5.427377	7.913287	10.506793	10.145637	0.000000	-10.000000	0.050000	-5.983333	561.500000	1023.000000	1023.000000	2046.000000
44.580002	0.056216	33.223766	5.584492	7.682831	10.088267	9.868176	0.000000	-10.000000	0.050000	-6.333333	559.500000	1023.000000	1023.000000	2046.000000
44.599998	0.055160	32.599525	5.536284	7.423818	9.867213	9.772209	0.000000	-10.000000	0.050000	-7.066667	557.333313	1023.000000	1023.000000	2046.000000
44.619999	0.054207	32.036472	5.515692	7.360912	9.582700	9.577168	0.000000	-10.000000	0.058333	-8.016666	554.833313	1023.000000	1023.000000	2046.000000
44.639999	0.053509	31.623930	5.580948	7.223729	9.273089	9.546165	0.000000	-10.000000	0.058333	-9.033334	552.000000	1023.000000	1023.000000	2046.000000
44.660000	0.053264	31.478800	5.596500	7.226225	9.122043	9.534031	0.000000	-10.000000	0.075000	-10.100000	549.000000	1023.000000	1023.000000	2046.000000
44.680000	0.053128	31.398888	5.729573	7.308165	8.926847	9.434304	0.000000	-10.000000	0.083333	-11.233334	545.666687	1023.000000	1023.000000	2046.000000
44.700001	0.052596	31.084490	5.910109	7.326054	8.503607	9.344722	0.000000	-10.000000	0.108333	-12.500000	542.000000	1023.000000	1023.000000	2046.000000
44.720001	0.052399	30.967577	5.984149	7.387290	8.219389	9.376748	0.000000	-10.000000	0.141667	-13.966667	537.666687	1023.000000	1023.000000	2046.000000
44.740002	0.051703	30.556236	6.063228	7.473137	7.812818	9.207055	0.000000	-10.000000	0.183333	-15.550000	533.000000	1023.000000	1023.000000	2046.000000
44.759998	0.050506	29.849018	6.053421	7.451997	7.286511	9.057089	0.000000	-10.000000	0.233333	-17.116667	527.833313	1023.000000	1023.000000	2046.000000
44.779999	0.049623	29.327168	5.906209	7.552906	6.959379	8.908673	0.000000	-10.000000	0.266667	-18.633333	522.333313	1023.000000	1023.000000	2046.000000
44.799999	0.047978	28.355061	5.917941	7.546950	6.317050	8.573120	0.000000	-10.000000	0.316667	-20.150000	516.166687	1023.000000	1023.000000	2046.000000
44.820000	0.046002	27.187374	5.759096	7.406299	5.659228	8.362750	0.000000	-10.000000	0.358333	-21.633333	509.333344	1023.000000	1023.000000	2046.000000
44.840000	0.044340	26.204769	5.558993	7.399377	5.215359	8.031041	0.000000	-10.000000	0.416667	-23.016666	501.833344	1023.000000	1023.000000	2046.000000
44.860001	0.041945	24.789623	5.435221	7.215456	4.472673	7.666272	0.000000	-10.000000	0.458333	-24.366667	494.000000	1023.000000	1023.000000	2046.000000
44.880001	0.039434	23.305294	5.168364	7.025064	3.801387	7.310480	0.000000	-10.000000	0.508333	-25.733334	486.000000	1023.000000	1023.000000	2046.000000
44.900002	0.037324	22.058479	5.044157	6.941449	3.230400	6.842474	0.000000	-10.000000	0.533333	-26.950001	477.500000	1023.000000	1023.000000	2046.000000
44.919998	0.034930	20.643454	4.888392	6.771699	2.604696	6.378666	0.000000	-10.000000	0.575000	-28.016666	468.666656	1023.000000	1023.000000	2046.000000
44.939999	0.033791	19.970568	4.858515	6.708782	2.167519	6.235751	0.000000	-10.000000	0.608333	-28.783333	459.166656	1023.000000	1023.000000	2046.000000
44.959999	0.032470	19.189941	4.851691	6.768076	1.725214	5.844961	0.000000	-10.000000	0.650000	-29.516666	449.500000	1023.000000	1023.000000	2046.000000
44.980000	0.030803	18.204342	4.790230	6.567482	1.175500	5.671129	0.000000	-10.000000	0.675000	-30.016666	439.500000	1023.000000	1023.000000	2046.000000
45.000000	0.029717	17.562613	4.724634	6.532774	0.836585	5.468619	0.000000	-10.000000	0.691667	-30.350000	429.500000	1023.000000	1023.000000	2046.000000
45.020000	0.027838	16.451996	4.735740	6.394216	0.250730	5.071310	0.000000	-10.000000	0.700000	-30.433334	419.500000	1023.000000	1023.000000	2046.000000
45.040001	0.025909	15.312014	4.469408	6.199951	-0.123655	4.766309	0.000000	-10.000000	0.708333	-30.583334	409.500000	1023.000000	1023.000000	2046.000000
45.060001	0.024236	14.323613	4.218690	6.152758	-0.504464	4.456629	0.000000	-10.000000	0.725000	-30.750000	399.333344	1023.000000	1023.000000	2046.000000
45.080002	0.021243	12.554512	3.833505	5.861526	-1.238968	4.098449	0.000000	-10.000000	0.750000	-30.950001	389.000000	1023.000000	1023.000000	2046.000000
45.099998	0.018617	11.002945	3.352473	5.644568	-1.591492	3.597394	0.000000	-10.000000	0.758333	-30.900002	378.666656	1023.000000	1023.000000	2046.000000
45.119999	0.015141	8.948086	3.047128	5.261693	-2.295627	2.934891	0.000000	-10.000000	0.741667	-30.650002	368.500000	1023.000000	1023.000000	2046.000000
45.139999	0.012261	7.246494	2.717027	4.610349	-2.697714	2.616832	0.000000	-10.000000	0.716667	-30.400002	358.333344	1023.000000	1023.000000	2046.000000
45.160000	0.009268	5.477388	2.489800	4.255020	-3.110989	1.843557	0.000000	-10.000000	0.683333	-30.016668	348.000000	1023.000000	1023.000000	2046.000000
45.180000	0.005515	3.259088	2.083221	3.665851	-3.773182	1.283198	0.000000	-10.000000	0.658333	-29.600000	338.000000	1023.000000	1023.000000	2046.000000
45.200001	0.002333	1.378749	1.576700	3.404670	-4.195148	0.592527	0.000000	-10.000000	0.633333	-28.950001	328.166656	1023.000000	1023.000000	2046.000000
45.220001	-0.000981	-0.579786	1.244840	3.009273	-4.811357	-0.022542	0.000000	-10.000000	0.616667	-28.416668	318.666656	1023.000000	1023.000000	2046.000000
45.240002	-0.003806	-2.249626	0.804959	2.535329	-5.311446	-0.278468	0.000000	-10.000000	0.616667	-27.950001	309.000000	1023.000000	1023.000000	2046.000000
45.259998	-0.005712	-3.376051	0.460855	2.400398	-5.571127	-0.666178	0.000000	-10.000000	0.608333	-27.683334	299.666656	1023.000000	1023.000000	2046.000000
45.279999	-0.008118	-4.797564	0.181393	2.200928	-6.019511	-1.160373	0.000000	-10.000000	0.591667	-27.400002	290.333344	1023.000000	1023.000000	2046.000000
45.299999	-0.009707	-5.736996	-0.152716	1.924197	-6.279299	-1.229178	0.000000	-10.000000	0.558333	-27.116667	281.166656	1023.000000	1023.000000	2046.000000
45.320000	-0.011060	-6.536411	-0.274641	1.888757	-6.529080	-1.621446	0.000000	-10.000000	0.533333	-26.700001	272.000000	1023.000000	1023.000000	2046.000000
45.340000	-0.012922	-7.637167	-0.600299	1.607281	-6.799657	-1.844491	0.000000	-10.000000	0.533333	-26.350000	263.166656	1023.000000	1023.000000	2046.000000
45.360001	-0.013775	-8.141151	-0.829081	1.397607	-6.895788	-1.813890	0.000000	-10.000000	0.525000	-25.933334	254.500000	1023.000000	1023.000000	2046.000000
45.380001	-0.015112	-8.931207	-0.928560	1.278994	-7.123213	-2.158428	0.000000	-10.000000	0.516667	-25.583334	245.833328	1023.000000	1023.000000	2046.000000
45.400002	-0.016048	-9.484239	-1.224232	1.030629	-7.218776	-2.071860	0.000000	-10.000000	0.500000	-25.183334	237.333328	1023.000000	1023.000000	2046.000000
45.419998	-0.016680	-9.858038	-1.287635	0.968917	-7.299550	-2.239771	0.000000	-10.000000	0.500000	-24.966667	228.833328	1023.000000	1023.000000	2046.000000
45.439999	-0.017756	-10.493511	-1.355496	0.673300	-7.491117	-2.320199	0.000000	-10.000000	0.500000	-24.733334	220.500000	1023.000000	1023.000000	2046.000000
45.459999	-0.017613	-10.409378	-1.456997	0.623169	-7.363911	-2.211638	0.000000	-10.000000	0.500000	-24.583334	212.166672	1023.000000	1023.000000	2046.000000
45.480000	-0.018594	-10.988793	-1.487630	0.570733	-7.546493	-2.525404	0.000000	-10.000000	0.483333	-24.383333	204.000000	1023.000000	1023.000000	2046.000000
45.500000	-0.019976	-11.805840	-1.826599	0.192799	-7.674684	-2.497357	0.000000	-10.000000	0.466667	-24.166666	196.000000	1023.000000	1023.000000	2046.000000
45.520000	-0.020792	-12.288111	-1.839281	-0.018936	-7.729922	-2.699972	0.000000	-10.000000	0.450000	-24.000000	190.666672	1023.000000	1023.000000	2046.000000
45.540001	-0.023068	-13.633429	-2.143467	-0.553441	-7.955899	-2.980621	0.000000	-10.000000	0.433333	-23.750000	182.666672	1023.000000	1023.000000	2046.000000
45.560001	-0.024679	-14.585093	-2.343127	-1.057465	-8.171666	-3.012836	0.000000	-10.000000	0.433333	-23.533333	174.666672	1023.000000	1023.000000	2046.000000
45.580002	-0.026432	-15.621457	-2.367552	-1.337645	-8.406308	-3.509952	0.000000	-10.000000	0.416667	-23.250000	164.166672	1023.000000	1023.000000	2046.000000
45.599998	-0.029092	-17.193445	-2.588446	-1.923479	-8.797582	-3.883939	0.000000	-10.000000	0.408333	-22.950001	156.500000	1023.000000	1023.000000	2046.000000
45.619999	-0.030692	-18.139269	-2.740415	-2.369401	-9.051893	-3.977560	0.000000	-10.000000	0.383333	-22.416668	148.833328	1023.000000	1023.000000	2046.000000
45.639999	-0.032394	-19.144648	-2.840480	-2.630659	-9.262844	-4.410664	0.000000	-10.000000	0.358333	-21.700001	141.333328	1023.000000	1023.000000	2046.000000
45.660000	-0.034346	-20.298309	-3.197489	-2.962532	-9.498123	-4.640165	0.000000	-10.000000	0.325000	-20.650000	134.000000	1023.000000	1023.000000	2046.000000
45.680000	-0.034811	-20.573481	-3.337134	-3.210494	-9.488852	-4.537001	0.000000	-10.000000	0.266667	-19.266666	127.166664	1023.000000	1023.000000	2046.000000
45.700001	-0.035199	-20.802494	-3.218802	-3.209702	-9.537719	-4.836271	0.000000	-10.000000	0.208333	-17.133333	120.666664	1023.000000	1023.000000	2046.000000
45.720001	-0.035730	-21.116158	-3.267260	-3.374523	-9.632129	-4.842247	0.000000	-10.000000	0.141667	-14.566667	115.000000	1023.000000	1023.000000	2046.000000
45.740002	-0.034717	-20.517801	-3.128185	-3.274878	-9.439720	-4.675017	0.000000	-10.000000	0.091667	-11.883333	110.166664	1023.000000	1023.000000	2046.000000
45.759998	-0.034419	-20.341471	-2.927448	-3.155703	-9.441817	-4.816502	0.000000	-10.000000	0.066667	-10.100000	106.333336	1023.000000	1023.000000	2046.000000
45.779999	-0.033863	-20.012804	-2.856990	-3.224489	-9.419902	-4.511423	0.000000	-10.000000	0.058333	-9.366667	103.000000	1023.000000	1023.000000	2046.000000
45.799999	-0.032622	-19.279615	-2.626300	-2.961596	-9.229705	-4.462015	0.000000	-10.000000	0.050000	-9.666667	99.833336	1023.000000	1023.000000	2046.000000
45.820000	-0.032505	-19.210739	-2.555745	-2.795914	-9.256516	-4.602563	0.000000	-10.000000	0.050000	-10.316667	96.500000	1023.000000	1023.000000	2046.000000
45.840000	-0.031331	-18.516567	-2.531604	-2.635953	-9.059917	-4.289093	0.000000	-10.000000	0.058333	-10.833334	92.833336	1023.000000	1023.000000	2046.000000
45.860001	-0.030850	-18.232141	-2.336723	-2.346536	-9.075604	-4.473278	0.000000	-10.000000	0.083333	-11.166667	89.333336	1023.000000	1023.000000	2046.000000
45.880001	-0.031231	-18.457611	-2.435637	-2.409272	-9.177676	-4.435026	0.000000	-10.000000	0.083333	-11.150001	85.666664	1023.000000	1023.000000	2046.000000
45.900002	-0.030555	-18.057800	-2.480943	-2.334429	-9.030369	-4.212060	0.000000	-10.000000	0.083333	-11.200000	82.000000	1023.000000	1023.000000	2046.000000
45.919998	-0.031055	-18.353323	-2.430444	-2.279130	-9.211590	-4.432160	0.000000	-10.000000	0.083333	-11.300000	78.000000	1023.000000	1023.000000	2046.000000
45.939999	-0.031167	-18.419556	-2.626873	-2.385121	-9.230290	-4.177272	0.000000	-10.000000	0.091667	-11.633333	74.333336	1023.000000	1023.000000	2046.000000
45.959999	-0.030862	-18.239313	-2.575762	-2.278535	-9.168437	-4.216580	0.000000	-10.000000	0.091667	-12.050000	70.500000	1023.000000	1023.000000	2046.000000
45.980000	-0.031884	-18.843328	-2.825312	-2.396034	-9.279422	-4.342560	0.000000	-10.000000	0.108333	-12.683333	66.500000	1023.000000	1023.000000	2046.000000
46.000000	-0.031628	-18.692181	-2.849126	-2.315822	-9.237846	-4.289386	0.000000	-10.000000	0.141667	-13.700000	62.166668	1023.000000	1023.000000	2046.000000
46.020000	-0.032768	-19.366083	-2.898048	-2.413734	-9.490624	-4.563677	0.000000	-10.000000	0.200000	-15.300000	57.500000	1023.000000	1023.000000	2046.000000
46.040001	-0.032739	-19.348507	-3.016869	-2.423774	-9.480427	-4.427437	0.000000	-10.000000	0.233333	-17.066668	52.500000	1023.000000	1023.000000	2046.000000
46.060001	-0.033240	-19.645023	-3.099767	-2.345218	-9.511123	-4.688915	0.000000	-10.000000	0.250000	-18.466667	46.666668	1023.000000	1023.000000	2046.000000
46.080002	-0.033888	-20.027849	-3.267164	-2.456105	-9.727630	-4.576950	0.000000	-10.000000	0.241667	-18.716667	40.666668	1023.000000	1023.000000	2046.000000
46.099998	-0.033879	-20.022371	-3.273000	-2.404713	-9.660330	-4.684329	0.000000	-10.000000	0.191667	-17.366667	34.500000	1023.000000	1023.000000	2046.000000
46.119999	-0.035520	-20.992338	-3.486457	-2.597924	-9.927588	-4.980370	0.000000	-10.000000	0.125000	-14.516666	28.666666	1023.000000	1023.000000	2046.000000
46.139999	-0.035632	-21.058380	-3.424366	-2.646431	-10.015825	-4.971758	0.000000	-10.000000	0.075000	-11.533334	23.833334	1023.000000	1023.000000	2046.000000
46.160000	-0.035933	-21.236624	-3.233765	-2.644994	-10.127933	-5.229932	0.000000	-10.000000	0.041667	-9.100000	19.833334	1023.000000	1023.000000	2046.000000
46.180000	-0.036269	-21.435255	-3.494376	-2.693900	-10.057975	-5.189003	0.000000	-10.000000	0.041667	-7.466667	17.000000	1023.000000	1023.000000	2046.000000
46.200001	-0.035323	-20.876099	-3.477986	-2.517082	-9.863946	-5.017085	0.000000	-10.000000	0.033333	-7.066667	14.500000	1023.000000	1023.000000	2046.000000
46.220001	-0.036438	-21.534941	-3.724853	-2.510884	-10.099236	-5.199968	0.000000	-10.000000	0.116667	-8.433333	12.166667	1023.000000	1023.000000	2046.000000
46.240002	-0.037441	-22.127613	-4.190350	-2.763042	-10.110159	-5.064062	0.000000	-10.000000	0.225000	-13.933333	9.166667	1023.000000	1023.000000	2046.000000
46.259998	-0.039033	-23.068289	-4.387565	-3.025060	-10.262483	-5.393181	0.000000	-10.000000	0.325000	-18.550001	4.500000	1023.000000	1023.000000	2046.000000
46.279999	-0.042292	-24.994373	-4.802481	-3.698854	-10.737030	-5.756008	0.000000	-10.000000	0.350000	-21.516666	-1.333333	1023.000000	1023.000000	2046.000000
46.299999	-0.044573	-26.342901	-5.183018	-4.087101	-10.952353	-6.120430	0.000000	-10.000000	0.325000	-20.633333	-8.166667	1023.000000	1023.000000	2046.000000
46.320000	-0.048096	-28.424541	-5.612824	-4.442695	-11.465883	-6.903138	0.000000	-10.000000	0.308333	-19.366667	-14.833333	1023.000000	1023.000000	2046.000000
46.340000	-0.051448	-30.405851	-6.188146	-4.939909	-12.084082	-7.193716	0.000000	-10.000000	0.275000	-18.200001	-21.333334	1023.000000	1023.000000	2046.000000
46.360001	-0.053450	-31.588663	-6.555509	-5.240294	-12.350677	-7.442183	0.000000	-10.000000	0.241667	-17.116667	-27.333334	1023.000000	1023.000000	2046.000000
46.380001	-0.056359	-33.308193	-7.094202	-5.572639	-12.827947	-7.813405	0.000000	-10.000000	0.208333	-16.450001	-33.000000	1023.000000	1023.000000	2046.000000
46.400002	-0.057494	-33.978889	-7.477170	-5.792334	-12.956927	-7.752459	0.000000	-10.000000	0.200000	-15.966667	-38.500000	1023.000000	1023.000000	2046.000000
46.419998	-0.059117	-34.938442	-7.757386	-5.872514	-13.140224	-8.168317	0.000000	-10.000000	0.200000	-15.416667	-43.833332	1023.000000	1023.000000	2046.000000
46.439999	-0.060448	-35.724594	-8.014261	-6.096618	-13.447629	-8.166088	0.000000	-10.000000	0.183333	-14.866667	-49.000000	1023.000000	1023.000000	2046.000000
46.459999	-0.060707	-35.877728	-8.107341	-6.115473	-13.404940	-8.249972	0.000000	-10.000000	0.175000	-14.200000	-54.000000	1023.000000	1023.000000	2046.000000
46.480000	-0.062324	-36.833332	-8.384600	-6.312217	-13.663796	-8.472718	0.000000	-10.000000	0.150000	-13.416667	-58.666668	1023.000000	1023.000000	2046.000000
46.500000	-0.062411	-36.884933	-8.513461	-6.465370	-13.608439	-8.297665	0.000000	-10.000000	0.116667	-12.450000	-63.000000	1023.000000	1023.000000	2046.000000
46.520000	-0.062800	-37.114971	-8.532814	-6.483648	-13.622795	-8.475715	0.000000	-10.000000	0.075000	-11.716667	-65.666664	1023.000000	1023.000000	2046.000000
46.540001	-0.063057	-37.266819	-8.780684	-6.674459	-13.589216	-8.222459	0.000000	-10.000000	0.050000	-10.933333	-69.666664	1023.000000	1023.000000	2046.000000
46.560001	-0.062410	-36.884346	-8.668938	-6.516015	-13.383059	-8.316335	0.000000	-10.000000	0.066667	-10.300000	-73.333336	1023.000000	1023.000000	2046.000000
46.580002	-0.062647	-37.024563	-8.660497	-6.686883	-13.474217	-8.202964	0.000000	-10.000000	0.083333	-9.700000	-78.166664	1023.000000	1023.000000	2046.000000
46.599998	-0.061550	-36.376114	-8.614194	-6.698739	-13.177779	-7.885401	0.000000	-10.000000	0.100000	-9.516666	-81.333336	1023.000000	1023.000000	2046.000000
46.619999	-0.061639	-36.428371	-8.562228	-6.727966	-13.070976	-8.067203	0.000000	-10.000000	0.083333	-9.316667	-84.500000	1023.000000	1023.000000	2046.000000
46.639999	-0.062233	-36.779972	-8.674669	-7.115816	-13.123548	-7.865941	0.000000	-10.000000	0.058333	-8.400001	-87.500000	1023.000000	1023.000000	2046.000000
46.660000	-0.062101	-36.701553	-8.758313	-7.359431	-12.871971	-7.711837	0.000000	-10.000000	0.025000	-6.800000	-90.166664	1023.000000	1023.000000	2046.000000
46.680000	-0.063348	-37.438843	-8.848711	-7.698965	-12.911122	-7.980047	0.000000	-10.000000	0.008333	-4.816667	-92.500000	1023.000000	1023.000000	2046.000000
46.700001	-0.064219	-37.953579	-9.011456	-8.142656	-12.950336	-7.849128	0.000000	-10.000000	0.000000	-1.800000	-94.000000	1023.000000	1023.000000	2046.000000
46.720001	-0.064226	-37.957378	-9.016071	-8.262943	-12.692994	-7.985370	0.000000	-10.000000	-0.025000	1.500000	-94.833336	1023.000000	1023.000000	2046.000000
46.740002	-0.065516	-38.719990	-9.227314	-8.581777	-12.693619	-8.217278	0.000000	-10.000000	-0.058333	5.866667	-95.000000	1023.000000	1023.000000	2046.000000
46.759998	-0.065463	-38.688850	-9.365993	-8.811088	-12.524177	-7.987595	0.000000	-10.000000	-0.116667	9.833334	-95.000000	1023.000000	1023.000000	2046.000000
46.779999	-0.065118	-38.484673	-9.384820	-8.878158	-12.224684	-7.997010	0.000000	-10.000000	-0.183333	13.666667	-95.000000	1023.000000	1023.000000	2046.000000
46.799999	-0.064978	-38.401833	-9.553782	-9.032269	-11.991591	-7.824191	0.000000	-10.000000	-0.241667	16.750000	-95.000000	1023.000000	1023.000000	2046.000000
46.820000	-0.063254	-37.382946	-9.599592	-9.039753	-11.454301	-7.289300	0.000000	-10.000000	-0.308333	19.033333	-75.166664	1023.000000	1023.000000	2046.000000
46.840000	-0.061422	-36.300182	-9.452532	-8.785582	-10.809450	-7.252619	0.000000	-10.000000	-0.366667	21.283333	-35.000000	1023.000000	1023.000000	2046.000000
46.860001	-0.059467	-35.144920	-9.303246	-8.743173	-10.368400	-6.730101	0.000000	-10.000000	-0.416667	23.150000	7.666667	1023.000000	1023.000000	2046.000000
46.880001	-0.056419	-33.343727	-9.214052	-8.518324	-9.456938	-6.154413	0.000000	-10.000000	-0.466667	25.083334	33.166668	1023.000000	1023.000000	2046.000000
46.900002	-0.053798	-31.794586	-8.921804	-8.194362	-8.750804	-5.927616	0.000000	-10.000000	-0.508333	26.816668	41.166668	1023.000000	1023.000000	2046.000000
46.919998	-0.051159	-30.235172	-8.712729	-8.037912	-8.210558	-5.273974	0.000000	-10.000000	-0.575000	28.366667	49.833332	1023.000000	1023.000000	2046.000000
46.939999	-0.047637	-28.153223	-8.530105	-7.657146	-7.267580	-4.698392	0.000000	-10.000000	-0.633333	29.750000	59.000000	1023.000000	1023.000000	2046.000000
46.959999	-0.044935	-26.556328	-8.266125	-7.308231	-6.619390	-4.362583	0.000000	-10.000000	-0.683333	31.000002	68.666664	1023.000000	1023.000000	2046.000000
46.980000	-0.042330	-25.016788	-8.135448	-7.063597	-6.091882	-3.725861	0.000000	-10.000000	-0.725000	32.266666	78.833336	1023.000000	1023.000000	2046.000000
47.000000	-0.039142	-23.133156	-7.946078	-6.596231	-5.284273	-3.306573	0.000000	-10.000000	-0.750000	33.283333	89.500000	1023.000000	1023.000000	2046.000000
47.020000	-0.036966	-21.846794	-7.736436	-6.339724	-4.833416	-2.937218	0.000000	-10.000000	-0.775000	34.099998	100.500000	1023.000000	1023.000000	2046.000000
47.040001	-0.034493	-20.385557	-7.551759	-6.064444	-4.371357	-2.397997	0.000000	-10.000000	-0.783333	34.466667	111.666664	1023.000000	1023.000000	2046.000000
47.060001	-0.031709	-18.740040	-7.297547	-5.697610	-3.705287	-2.039596	0.000000	-10.000000	-0.791667	35.000000	123.166664	1023.000000	1023.000000	2046.000000
47.080002	-0.029898	-17.669596	-7.085289	-5.464348	-3.340523	-1.779436	0.000000	-10.000000	-0.791667	35.133335	134.666672	1023.000000	1023.000000	2046.000000
47.099998	-0.027607	-16.315899	-6.864830	-5.269135	-2.987612	-1.194321	0.000000	-10.000000	-0.791667	35.266666	146.333328	1023.000000	1023.000000	2046.000000
47.119999	-0.025010	-14.780671	-6.631050	-4.866590	-2.337054	-0.945977	0.000000	-10.000000	-0.775000	34.866669	158.000000	1023.000000	1023.000000	2046.000000
47.139999	-0.023362	-13.806685	-6.376518	-4.554320	-2.181364	-0.694484	0.000000	-10.000000	-0.758333	34.516666	169.833328	1023.000000	1023.000000	2046.000000
47.160000	-0.021221	-12.541820	-6.127754	-4.326169	-1.883831	-0.204065	0.000000	-10.000000	-0.750000	34.266666	181.500000	1023.000000	1023.000000	2046.000000
47.180000	-0.019238	-11.369465	-5.967576	-3.951307	-1.417243	-0.033339	0.000000	-10.000000	-0.750000	34.350002	193.000000	1023.000000	1023.000000	2046.000000
47.200001	-0.018190	-10.750176	-5.680185	-3.810709	-1.424744	0.165461	0.000000	-10.000000	-0.733333	34.183334	204.500000	1023.000000	1023.000000	2046.000000
47.220001	-0.016615	-9.819476	-5.449177	-3.752920	-1.204793	0.587414	0.000000	-10.000000	-0.716667	34.100002	215.833328	1023.000000	1023.000000	2046.000000
47.240002	-0.014824	-8.761187	-5.324526	-3.387815	-0.665017	0.616171	0.000000	-10.000000	-0.708333	33.666668	227.166672	1023.000000	1023.000000	2046.000000
47.259998	-0.013087	-7.734365	-4.982170	-3.116608	-0.587096	0.951508	0.000000	-10.000000	-0.691667	33.466667	238.500000	1023.000000	1023.000000	2046.000000
47.279999	-0.010560	-6.241141	-4.700070	-2.854498	-0.215964	1.529392	0.000000	-10.000000	-0.658333	32.766666	249.833328	1023.000000	1023.000000	2046.000000
47.299999	-0.007464	-4.411082	-4.545847	-2.309675	0.545811	1.898629	0.000000	-10.000000	-0.633333	32.183334	260.833344	1023.000000	1023.000000	2046.000000
47.320000	-0.004866	-2.875898	-4.233474	-1.710983	0.723944	2.344615	0.000000	-10.000000	-0.616667	31.549999	271.666656	1023.000000	1023.000000	2046.000000
47.340000	-0.002408	-1.423412	-4.029333	-1.293505	0.920212	2.979214	0.000000	-10.000000	-0.616667	31.250000	282.166656	1023.000000	1023.000000	2046.000000
47.360001	-0.000294	-0.173541	-3.932232	-0.945582	1.434367	3.269906	0.000000	-10.000000	-0.591667	31.016666	292.833344	1023.000000	1023.000000	2046.000000
47.380001	0.000597	0.352881	-3.746694	-0.757150	1.569229	3.287495	0.000000	-10.000000	-0.583333	30.883333	303.166656	1023.000000	1023.000000	2046.000000
47.400002	0.000902	0.533196	-3.509710	-0.877591	1.451783	3.468714	0.000000	-10.000000	-0.575000	30.549999	313.500000	1023.000000	1023.000000	2046.000000
47.419998	0.000913	0.539681	-3.634026	-0.836506	1.668378	3.341836	0.000000	-10.000000	-0.558333	30.000000	323.500000	1023.000000	1023.000000	2046.000000
47.439999	-0.000133	-0.078338	-3.852235	-0.707929	1.623098	2.858728	0.000000	-10.000000	-0.533333	29.316668	333.500000	1023.000000	1023.000000	2046.000000
47.459999	-0.000765	-0.451875	-3.920401	-0.817360	1.387553	2.898334	0.000000	-10.000000	-0.491667	28.283333	343.500000	1023.000000	1023.000000	2046.000000
47.480000	0.000000	0.000186	-4.030704	-0.809354	1.713257	3.126987	0.000000	-10.000000	-0.450000	27.116667	353.333344	1023.000000	1023.000000	2046.000000
47.500000	0.000992	0.586332	-3.985742	-0.604778	1.989817	3.187034	0.000000	-10.000000	-0.416667	26.299999	362.666656	1023.000000	1023.000000	2046.000000
47.520000	0.001954	1.154593	-3.784928	-0.507292	1.953194	3.493618	0.000000	-10.000000	-0.408333	25.850000	371.500000	1023.000000	1023.000000	2046.000000
47.540001	0.003688	2.179502	-3.708027	-0.341361	2.373030	3.855860	0.000000	-10.000000	-0.425000	25.650000	380.166656	1023.000000	1023.000000	2046.000000
47.560001	0.005241	3.097311	-3.645099	-0.012887	2.845475	3.909822	0.000000	-10.000000	-0.425000	25.066668	388.666656	1023.000000	1023.000000	2046.000000
47.580002	0.006562	3.878039	-3.225124	0.129165	2.766490	4.207508	0.000000	-10.000000	-0.408333	24.850000	397.333344	1023.000000	1023.000000	2046.000000
47.599998	0.008548	5.051811	-3.081085	0.314341	3.164919	4.653636	0.000000	-10.000000	-0.391667	24.516666	405.666656	1023.000000	1023.000000	2046.000000
47.619999	0.010879	6.429735	-2.912311	0.691210	3.779391	4.871444	0.000000	-10.000000	-0.375000	24.383333	414.000000	1023.000000	1023.000000	2046.000000
47.639999	0.012909	7.629184	-2.536839	1.110912	3.937391	5.117720	0.000000	-10.000000	-0.375000	24.033333	422.000000	1023.000000	1023.000000	2046.000000
47.660000	0.015432	9.120397	-2.250086	1.339093	4.310282	5.721107	0.000000	-10.000000	-0.366667	23.916668	430.000000	1023.000000	1023.000000	2046.000000
47.680000	0.018344	10.841569	-2.013532	1.774662	5.023383	6.057056	0.000000	-10.000000	-0.358333	23.483334	438.000000	1023.000000	1023.000000	2046.000000
47.700001	0.020946	12.379319	-1.564364	2.261703	5.346078	6.335902	0.000000	-10.000000	-0.341667	23.050001	446.000000	1023.000000	1023.000000	2046.000000
47.720001	0.023745	14.033455	-1.124480	2.530707	5.758333	6.868895	0.000000	-10.000000	-0.316667	22.500000	453.833344	1023.000000	1023.000000	2046.000000
47.740002	0.026112	15.432019	-0.859184	2.908471	6.430957	6.951775	0.000000	-10.000000	-0.300000	22.250000	461.500000	1023.000000	1023.000000	2046.000000
47.759998	0.027955	16.521227	-0.343565	3.085274	6.643855	7.135662	0.000000	-10.000000	-0.283333	21.766666	468.833344	1023.000000	1023.000000	2046.000000
47.779999	0.029452	17.405859	0.155408	3.052838	6.778624	7.418990	0.000000	-10.000000	-0.275000	21.200001	476.166656	1023.000000	1023.000000	2046.000000
47.799999	0.030621	18.096930	0.410288	3.071755	7.109765	7.505121	0.000000	-10.000000	-0.266667	20.383333	483.333344	1023.000000	1023.000000	2046.000000
47.820000	0.031457	18.591034	0.651561	3.207296	7.262853	7.469325	0.000000	-10.000000	-0.250000	19.950001	490.333344	1023.000000	1023.000000	2046.000000
47.840000	0.031974	18.896383	1.023089	3.277518	7.175757	7.420021	0.000000	-10.000000	-0.241667	19.533335	497.000000	1023.000000	1023.000000	2046.000000
47.860001	0.032734	19.345997	1.363992	3.293241	7.171791	7.516973	0.000000	-10.000000	-0.233333	19.300001	503.666656	1023.000000	1023.000000	2046.000000
47.880001	0.033631	19.876154	1.453927	3.358256	7.542439	7.521531	0.000000	-10.000000	-0.225000	18.650000	510.166656	1023.000000	1023.000000	2046.000000
47.900002	0.034969	20.666946	1.725916	3.646753	7.787249	7.507029	0.000000	-10.000000	-0.208333	18.200001	516.500000	1023.000000	1023.000000	2046.000000
47.919998	0.036621	21.643272	2.152421	3.855836	7.884576	7.750438	0.000000	-10.000000	-0.200000	17.600000	522.500000	1023.000000	1023.000000	2046.000000
47.939999	0.038581	22.801245	2.474430	4.020629	8.192740	8.113444	0.000000	-10.000000	-0.200000	17.566668	528.500000	1023.000000	1023.000000	2046.000000
47.959999	0.041023	24.244493	2.653469	4.385288	8.815486	8.390250	0.000000	-10.000000	-0.191667	17.283333	534.500000	1023.000000	1023.000000	2046.000000
47.980000	0.043561	25.744781	3.225193	4.868534	9.023512	8.627542	0.000000	-10.000000	-0.175000	17.333334	540.500000	1023.000000	1023.000000	2046.000000
48.000000	0.046349	27.392473	3.733610	5.152053	9.388777	9.118033	0.000000	-10.000000	-0.166667	17.100000	546.166687	1023.000000	1023.000000	2046.000000
48.020000	0.048896	28.897596	3.871391	5.574718	10.068572	9.382915	0.000000	-10.000000	-0.158333	16.950001	551.833313	1023.000000	1023.000000	2046.000000
48.040001	0.051444	30.403425	4.364474	6.059312	10.369415	9.610224	0.000000	-10.000000	-0.158333	16.583334	557.500000	1023.000000	1023.000000	2046.000000
48.060001	0.053725	31.751696	4.831376	6.394618	10.594149	9.931553	0.000000	-10.000000	-0.150000	16.366667	563.166687	1023.000000	1023.000000	2046.000000
48.080002	0.055986	33.087597	5.073878	6.676384	11.052780	10.284554	0.000000	-10.000000	-0.133333	16.183332	568.666687	1023.000000	1023.000000	2046.000000
48.099998	0.058036	34.299534	5.165956	6.974686	11.596337	10.562552	0.000000	-10.000000	-0.116667	15.916667	574.000000	1023.000000	1023.000000	2046.000000
48.119999	0.059963	35.437862	5.402456	7.392067	11.959056	10.684281	0.000000	-10.000000	-0.100000	15.616667	579.333313	1023.000000	1023.000000	2046.000000
48.139999	0.061651	36.435955	5.841337	7.651751	12.003086	10.939780	0.000000	-10.000000	-0.116667	15.433333	584.666687	1023.000000	1023.000000	2046.000000
48.160000	0.063222	37.363937	5.905405	7.826093	12.413483	11.218956	0.000000	-10.000000	-0.125000	15.300000	589.833313	1023.000000	1023.000000	2046.000000
48.180000	0.064828	38.313572	5.930644	8.131043	12.921040	11.330844	0.000000	-10.000000	-0.141667	15.033333	595.000000	1023.000000	1023.000000	2046.000000
48.200001	0.066148	39.093597	6.419344	8.445938	12.859451	11.368864	0.000000	-10.000000	-0.141667	14.583333	600.000000	1023.000000	1023.000000	2046.000000
48.220001	0.067524	39.906929	6.510080	8.561873	13.201019	11.633957	0.000000	-10.000000	-0.133333	14.083333	605.000000	1023.000000	1023.000000	2046.000000
48.240002	0.068852	40.691547	6.599574	8.865971	13.565785	11.660217	0.000000	-10.000000	-0.116667	13.666667	609.833313	1023.000000	1023.000000	2046.000000
48.259998	0.069575	41.118832	7.076193	9.025837	13.329253	11.687550	0.000000	-10.000000	-0.108333	13.533333	614.500000	1023.000000	1023.000000	2046.000000
48.279999	0.070153	41.460590	6.973610	9.029423	13.654125	11.803431	0.000000	-10.000000	-0.116667	13.600000	619.000000	1023.000000	1023.000000	2046.000000
48.299999	0.071035	41.981537	7.020513	9.150515	13.974753	11.835757	0.000000	-10.000000	-0.116667	13.600000	623.500000	1023.000000	1023.000000	2046.000000
48.320000	0.072047	42.580017	7.310346	9.417379	14.058230	11.794064	0.000000	-10.000000	-0.108333	13.283334	628.000000	1023.000000	1023.000000	2046.000000
48.340000	0.073713	43.564278	7.779485	9.650073	14.172286	11.962436	0.000000	-10.000000	-0.091667	13.050000	632.500000	1023.000000	1023.000000	2046.000000
48.360001	0.075343	44.527737	7.736716	9.865517	14.573107	12.352396	0.000000	-10.000000	-0.091667	12.683333	636.833313	1023.000000	1023.000000	2046.000000
48.380001	0.076838	45.411003	7.577384	10.263472	14.982270	12.587876	0.000000	-10.000000	-0.091667	12.683333	641.166687	1023.000000	1023.000000	2046.000000
48.400002	0.077372	45.727051	7.627551	10.445517	15.016955	12.637030	0.000000	-10.000000	-0.100000	12.616667	645.500000	1023.000000	1023.000000	2046.000000
48.419998	0.077581	45.850208	7.916997	10.484675	14.794046	12.654490	0.000000	-10.000000	-0.100000	12.816667	649.833313	1023.000000	1023.000000	2046.000000
48.439999	0.076940	45.471523	7.847327	10.291650	14.831834	12.500713	0.000000	-10.000000	-0.100000	12.900000	654.000000	1023.000000	1023.000000	2046.000000
48.459999	0.075776	44.783325	7.588358	10.089296	14.933045	12.172625	0.000000	-10.000000	-0.083333	12.600000	658.333313	1023.000000	1023.000000	2046.000000
48.480000	0.073518	43.448994	7.431523	10.044806	14.479247	11.493418	0.000000	-10.000000	-0.066667	12.133333	662.666687	1023.000000	1023.000000	2046.000000
48.500000	0.071532	42.275421	7.351175	9.774084	14.001404	11.148759	0.000000	-10.000000	-0.033333	10.966667	667.000000	1023.000000	1023.000000	2046.000000
48.520000	0.070060	41.405472	6.969549	9.491834	13.987040	10.957049	0.000000	-10.000000	-0.016667	10.183333	669.666687	1023.000000	1023.000000	2046.000000
48.540001	0.069342	40.981186	6.602940	9.285282	14.102946	10.990017	0.000000	-10.000000	0.000000	8.850000	673.000000	1023.000000	1023.000000	2046.000000
48.560001	0.069269	40.937840	6.507170	9.389771	14.151374	10.889523	0.000000	-10.000000	0.000000	8.116667	675.833313	1023.000000	1023.000000	2046.000000
48.580002	0.069471	41.057259	6.797998	9.441190	13.924644	10.893430	0.000000	-10.000000	0.000000	7.266667	679.666687	1023.000000	1023.000000	2046.000000
48.599998	0.069280	40.944347	6.803106	9.334131	13.876759	10.930353	0.000000	-10.000000	0.000000	6.916667	682.166687	1023.000000	1023.000000	2046.000000
48.619999	0.069417	41.025581	6.537457	9.330965	14.200897	10.956262	0.000000	-10.000000	0.000000	6.516667	684.500000	1023.000000	1023.000000	2046.000000
48.639999	0.069955	41.343227	6.634145	9.473493	14.249833	10.985759	0.000000	-10.000000	0.000000	6.033333	686.833313	1023.000000	1023.000000	2046.000000
48.660000	0.070661	41.760796	7.042366	9.547714	14.065060	11.105659	0.000000	-10.000000	0.000000	5.583333	688.833313	1023.000000	1023.000000	2046.000000
48.680000	0.071446	42.224514	6.940437	9.560787	14.367194	11.356096	0.000000	-10.000000	0.000000	5.100000	690.833313	1023.000000	1023.000000	2046.000000
48.700001	0.072448	42.816891	6.733368	9.855318	14.730695	11.497511	0.000000	-10.000000	0.000000	4.666667	692.500000	1023.000000	1023.000000	2046.000000
48.720001	0.073831	43.633949	7.064353	10.139399	14.753201	11.676997	0.000000	-10.000000	0.008333	4.066667	694.333313	1023.000000	1023.000000	2046.000000
48.740002	0.075285	44.493317	7.384539	10.410273	14.832350	11.866154	0.000000	-10.000000	0.016667	3.116667	695.833313	1023.000000	1023.000000	2046.000000
48.759998	0.076572	45.254051	7.254069	10.626213	15.255536	12.118234	0.000000	-10.000000	0.025000	1.716667	697.000000	1023.000000	1023.000000	2046.000000
48.779999	0.077602	45.862770	7.365741	10.869655	15.453695	12.173680	0.000000	-10.000000	0.025000	0.600000	697.666687	1023.000000	1023.000000	2046.000000
48.799999	0.078275	46.260544	7.771102	10.849789	15.372503	12.267147	0.000000	-10.000000	0.016667	0.000000	698.000000	1023.000000	1023.000000	2046.000000
48.820000	0.078104	46.159561	7.861306	10.505707	15.403384	12.389163	0.000000	-10.000000	0.025000	-0.366667	698.000000	1023.000000	1023.000000	2046.000000
48.840000	0.077519	45.813732	7.613353	10.347633	15.609773	12.242975	0.000000	-10.000000	0.025000	-1.383333	698.000000	1023.000000	1023.000000	2046.000000
48.860001	0.076984	45.497807	7.855235	10.322024	15.281917	12.038631	0.000000	-10.000000	0.041667	-2.433333	698.000000	1023.000000	1023.000000	2046.000000
48.880001	0.075796	44.795319	7.879868	10.155004	14.967232	11.793215	0.000000	-10.000000	0.041667	-2.800000	698.000000	1023.000000	1023.000000	2046.000000
48.900002	0.074567	44.068954	7.551102	9.931087	15.008912	11.577852	0.000000	-10.000000	0.041667	-2.500000	698.000000	1023.000000	1023.000000	2046.000000
48.919998	0.073646	43.524582	7.638262	9.829294	14.749333	11.307692	0.000000	-10.000000	0.041667	-2.166667	698.000000	1023.000000	1023.000000	2046.000000
48.939999	0.073321	43.332760	7.989571	9.737329	14.414157	11.191705	0.000000	-10.000000	0.041667	-2.133333	698.000000	1023.000000	1023.000000	2046.000000
48.959999	0.072936	43.105427	7.833932	9.543968	14.471887	11.255639	0.000000	-10.000000	0.033333	-2.116667	698.000000	1023.000000	1023.000000	2046.000000
48.980000	0.073022	43.155792	7.743929	9.689572	14.543272	11.179020	0.000000	-10.000000	0.025000	-2.166667	698.000000	1023.000000	1023.000000	2046.000000
49.000000	0.074020	43.746105	8.142361	9.824149	14.462761	11.316833	0.000000	-10.000000	0.016667	-2.250000	698.000000	1023.000000	1023.000000	2046.000000
49.020000	0.075074	44.368870	8.441355	9.965719	14.464093	11.497703	0.000000	-10.000000	0.025000	-2.416667	698.000000	1023.000000	1023.000000	2046.000000
49.040001	0.075831	44.816109	8.370177	10.110665	14.725047	11.610218	0.000000	-10.000000	0.025000	-2.616667	698.000000	1023.000000	1023.000000	2046.000000
49.060001	0.076669	45.311161	8.467214	10.341225	14.813226	11.689495	0.000000	-10.000000	0.033333	-2.850000	698.000000	1023.000000	1023.000000	2046.000000
49.080002	0.077898	46.037663	8.870962	10.572615	14.729187	11.864900	0.000000	-10.000000	0.041667	-3.050000	698.000000	1023.000000	1023.000000	2046.000000
49.099998	0.078829	46.587967	9.065595	10.750628	14.801664	11.970079	0.000000	-10.000000	0.041667	-3.216667	698.000000	1023.000000	1023.000000	2046.000000
49.119999	0.079156	46.780933	9.022726	10.803444	14.864726	12.090037	0.000000	-10.000000	0.041667	-3.366667	698.000000	1023.000000	1023.000000	2046.000000
49.139999	0.079603	47.045139	8.906508	10.894772	14.988714	12.255148	0.000000	-10.000000	0.025000	-3.483333	698.000000	1023.000000	1023.000000	2046.000000
49.160000	0.080162	47.375977	9.019579	11.091675	14.989209	12.275516	0.000000	-10.000000	0.025000	-3.500000	698.000000	1023.000000	1023.000000	2046.000000
49.180000	0.080563	47.612625	9.255798	11.264342	14.840119	12.252365	0.000000	-10.000000	0.025000	-3.416667	698.000000	1023.000000	1023.000000	2046.000000
49.200001	0.080601	47.635017	9.190030	11.234844	14.851746	12.358400	0.000000	-10.000000	0.033333	-3.216667	698.000000	1023.000000	1023.000000	2046.000000
49.220001	0.080650	47.664162	8.912207	11.290055	15.025719	12.436182	0.000000	-10.000000	0.041667	-3.000000	698.000000	1023.000000	1023.000000	2046.000000
49.240002	0.080977	47.857246	9.187750	11.476135	14.821003	12.372356	0.000000	-10.000000	0.041667	-2.833333	698.000000	1023.000000	1023.000000	2046.000000
49.259998	0.080993	47.866871	9.268778	11.459389	14.715071	12.423634	0.000000	-10.000000	0.050000	-2.833333	691.166687	1023.000000	1023.000000	2046.000000
49.279999	0.080985	47.861935	8.994592	11.495361	14.911300	12.460681	0.000000	-10.000000	0.050000	-3.000000	684.000000	1023.000000	1023.000000	2046.000000
49.299999	0.081289	48.041737	9.118427	11.685596	14.816261	12.421453	0.000000	-10.000000	0.050000	-3.266667	676.500000	1023.000000	1023.000000	2046.000000
49.320000	0.081523	48.180229	9.430646	11.700882	14.549802	12.498899	0.000000	-10.000000	0.041667	-3.466667	675.500000	1023.000000	1023.000000	2046.000000
49.340000	0.080936	47.833035	9.151857	11.628522	14.573934	12.478720	0.000000	-10.000000	0.041667	-3.550000	674.333313	1023.000000	1023.000000	2046.000000
49.360001	0.080019	47.291023	8.892613	11.626753	14.499370	12.272285	0.000000	-10.000000	0.033333	-3.616667	673.166687	1023.000000	1023.000000	2046.000000
49.380001	0.079681	47.091541	9.084106	11.675467	14.216411	12.115556	0.000000	-10.000000	0.041667	-3.816667	671.833313	1023.000000	1023.000000	2046.000000
49.400002	0.079550	47.014061	9.299193	11.559920	13.957572	12.197376	0.000000	-10.000000	0.041667	-4.116667	670.666687	1023.000000	1023.000000	2046.000000
49.419998	0.079508	46.989151	9.044112	11.472996	14.079548	12.392494	0.000000	-10.000000	0.058333	-4.483334	669.166687	1023.000000	1023.000000	2046.000000
49.439999	0.079568	47.024925	8.746222	11.839978	14.179845	12.258882	0.000000	-10.000000	0.058333	-4.883333	667.666687	1023.000000	1023.000000	2046.000000
49.459999	0.079515	46.993370	8.754360	12.027361	13.911001	12.300649	0.000000	-10.000000	0.058333	-5.283333	666.000000	1023.000000	1023.000000	2046.000000
49.480000	0.078330	46.293098	8.696509	11.894332	13.580907	12.121351	0.000000	-10.000000	0.050000	-5.566667	664.333313	1023.000000	1023.000000	2046.000000
49.500000	0.076217	45.043980	8.281282	11.567081	13.326903	11.868711	0.000000	-10.000000	0.050000	-5.566667	662.500000	1023.000000	1023.000000	2046.000000
49.520000	0.073797	43.614208	8.056575	11.266518	12.939532	11.351583	0.000000	-10.000000	0.050000	-5.466667	661.166687	1023.000000	1023.000000	2046.000000
49.540001	0.071160	42.055557	7.974404	10.862291	12.342303	10.876559	0.000000	-10.000000	0.066667	-6.000000	659.166687	1023.000000	1023.000000	2046.000000
49.560001	0.067650	39.980865	7.515552	10.321548	11.807618	10.336147	0.000000	-10.000000	0.083333	-7.133333	657.000000	1023.000000	1023.000000	2046.000000
49.580002	0.064355	38.033657	6.823863	9.985111	11.515156	9.709528	0.000000	-10.000000	0.100000	-8.800000	653.833313	1023.000000	1023.000000	2046.000000
49.599998	0.062072	36.684376	6.659826	9.675128	10.959280	9.390141	0.000000	-10.000000	0.108333	-10.150001	651.000000	1023.000000	1023.000000	2046.000000
49.619999	0.060162	35.555683	6.486892	9.398164	10.489617	9.181010	0.000000	-10.000000	0.116667	-11.233334	647.666687	1023.000000	1023.000000	2046.000000
49.639999	0.058302	34.456470	6.013541	9.253685	10.247491	8.941752	0.000000	-10.000000	0.133333	-11.966667	644.000000	1023.000000	1023.000000	2046.000000
49.660000	0.056330	33.291122	5.740376	9.187253	9.812165	8.551331	0.000000	-10.000000	0.141667	-12.666667	640.000000	1023.000000	1023.000000	2046.000000
49.680000	0.054790	32.380936	5.811919	9.005105	9.159101	8.404810	0.000000	-10.000000	0.175000	-13.633333	635.666687	1023.000000	1023.000000	2046.000000
49.700001	0.053368	31.540632	5.715180	8.809641	8.740023	8.275789	0.000000	-10.000000	0.208333	-14.866667	631.166687	1023.000000	1023.000000	2046.000000
49.720001	0.051420	30.389151	5.446800	8.715853	8.270736	7.955761	0.000000	-10.000000	0.275000	-16.466667	626.000000	1023.000000	1023.000000	2046.000000
49.740002	0.049719	29.384100	5.490868	8.666153	7.560388	7.666691	0.000000	-10.000000	0.325000	-18.333334	620.500000	1023.000000	1023.000000	2046.000000
49.759998	0.048544	28.689308	5.748508	8.607018	6.839593	7.494189	0.000000	-10.000000	0.383333	-20.366667	614.333313	1023.000000	1023.000000	2046.000000
49.779999	0.046979	27.764307	5.528247	8.574623	6.373990	7.287446	0.000000	-10.000000	0.433333	-22.283333	607.500000	1023.000000	1023.000000	2046.000000
49.799999	0.045616	26.959286	5.538493	8.613165	5.782794	7.024835	0.000000	-10.000000	0.491667	-24.033333	600.000000	1023.000000	1023.000000	2046.000000
49.820000	0.045111	26.660809	5.813223	8.643105	5.204239	7.000242	0.000000	-10.000000	0.533333	-25.500000	592.000000	1023.000000	1023.000000	2046.000000
49.840000	0.043886	25.936892	5.520399	8.587893	4.886938	6.941662	0.000000	-10.000000	0.575000	-26.549999	583.666687	1023.000000	1023.000000	2046.000000
49.860001	0.042048	24.850527	5.404688	8.521719	4.336570	6.587551	0.000000	-10.000000	0.608333	-27.266666	575.000000	1023.000000	1023.000000	2046.000000
49.880001	0.040296	23.814936	5.414899	8.257753	3.781163	6.361121	0.000000	-10.000000	0.650000	-27.816666	565.833313	1023.000000	1023.000000	2046.000000
49.900002	0.037755	22.313206	5.216106	7.683538	3.306214	6.107348	0.000000	-10.000000	0.658333	-28.350000	556.500000	1023.000000	1023.000000	2046.000000
49.919998	0.034811	20.573433	5.015378	7.297437	2.767991	5.492628	0.000000	-10.000000	0.666667	-28.783333	547.000000	1023.000000	1023.000000	2046.000000
49.939999	0.032410	19.154369	5.096580	6.938690	2.154668	4.964432	0.000000	-10.000000	0.675000	-29.166668	537.333313	1023.000000	1023.000000	2046.000000
49.959999	0.030071	17.771795	5.146795	6.399447	1.655122	4.570430	0.000000	-10.000000	0.683333	-29.283335	527.500000	1023.000000	1023.000000	2046.000000
49.980000	0.027356	16.167669	4.842610	5.942248	1.361616	4.021195	0.000000	-10.000000	0.675000	-29.283335	517.833313	1023.000000	1023.000000	2046.000000
50.000000	0.024560	14.515054	4.665712	5.636808	0.886224	3.326309	0.000000	-10.000000	0.666667	-28.983334	508.166656	1023.000000	1023.000000	2046.000000
50.020000	0.022450	13.268125	4.586531	5.182094	0.461109	3.038391	0.000000	-10.000000	0.666667	-28.816668	498.500000	1023.000000	1023.000000	2046.000000
50.040001	0.020859	12.327461	4.483186	4.837076	0.197354	2.809845	0.000000	-10.000000	0.666667	-28.683334	488.833344	1023.000000	1023.000000	2046.000000
50.060001	0.018967	11.209672	4.264815	4.615202	0.003213	2.326442	0.000000	-10.000000	0.658333	-28.533335	479.166656	1023.000000	1023.000000	2046.000000
50.080002	0.017263	10.202392	4.112661	4.479985	-0.245335	1.855082	0.000000	-10.000000	0.650000	-28.300001	469.833344	1023.000000	1023.000000	2046.000000
50.099998	0.016111	9.521317	4.104856	4.163371	-0.534932	1.788023	0.000000	-10.000000	0.641667	-28.000000	460.333344	1023.000000	1023.000000	2046.000000
50.119999	0.015402	9.102316	4.145586	3.893360	-0.770659	1.834029	0.000000	-10.000000	0.633333	-27.716667	451.000000	1023.000000	1023.000000	2046.000000
50.139999	0.014387	8.502699	3.949773	3.806650	-0.858190	1.604466	0.000000	-10.000000	0.616667	-27.583334	441.666656	1023.000000	1023.000000	2046.000000
50.160000	0.013105	7.745186	3.710213	3.730163	-1.029139	1.333950	0.000000	-10.000000	0.591667	-27.300001	432.500000	1023.000000	1023.000000	2046.000000
50.180000	0.011853	7.004993	3.512032	3.604542	-1.240784	1.129203	0.000000	-10.000000	0.566667	-27.116667	423.333344	1023.000000	1023.000000	2046.000000
50.200001	0.010843	6.408319	3.515804	3.461471	-1.608779	1.039824	0.000000	-10.000000	0.550000	-26.716667	414.333344	1023.000000	1023.000000	2046.000000
50.220001	0.009832	5.810481	3.339828	3.365145	-1.836893	0.942401	0.000000	-10.000000	0.550000	-26.416668	405.333344	1023.000000	1023.000000	2046.000000
50.240002	0.008247	4.874151	2.941044	3.241064	-2.046356	0.738399	0.000000	-10.000000	0.541667	-26.266666	396.666656	1023.000000	1023.000000	2046.000000
50.259998	0.006742	3.984285	2.735872	3.136821	-2.403189	0.514782	0.000000	-10.000000	0.533333	-26.116667	384.833344	1023.000000	1023.000000	2046.000000
50.279999	0.005616	3.318829	2.538255	2.926862	-2.709446	0.563159	0.000000	-10.000000	0.525000	-26.016666	376.000000	1023.000000	1023.000000	2046.000000
50.299999	0.004196	2.479552	2.157563	2.764916	-2.914300	0.471373	0.000000	-10.000000	0.516667	-25.800001	367.333344	1023.000000	1023.000000	2046.000000
50.320000	0.002432	1.437304	1.756609	2.720916	-3.174619	0.134398	0.000000	-10.000000	0.516667	-25.583334	361.666656	1023.000000	1023.000000	2046.000000
50.340000	0.000774	0.457314	1.539419	2.580747	-3.569028	-0.093824	0.000000	-10.000000	0.516667	-25.500000	353.333344	1023.000000	1023.000000	2046.000000
50.360001	-0.000557	-0.329237	1.310240	2.299890	-3.891149	-0.048219	0.000000	-10.000000	0.516667	-25.400000	344.666656	1023.000000	1023.000000	2046.000000
50.380001	-0.001803	-1.065854	1.069156	2.131817	-4.119867	-0.146960	0.000000	-10.000000	0.525000	-25.500000	336.333344	1023.000000	1023.000000	2046.000000
50.400002	-0.003663	-2.164878	0.821100	2.025154	-4.521357	-0.489774	0.000000	-10.000000	0.533333	-25.400000	327.666656	1023.000000	1023.000000	2046.000000
50.419998	-0.005298	-3.131339	0.527950	1.892056	-4.791844	-0.759501	0.000000	-10.000000	0.541667	-25.350000	319.333344	1023.000000	1023.000000	2046.000000
50.439999	-0.006289	-3.716577	0.360831	1.688923	-5.071902	-0.694429	0.000000	-10.000000	0.533333	-25.183334	310.666656	1023.000000	1023.000000	2046.000000
50.459999	-0.007592	-4.486657	0.114542	1.538962	-5.318373	-0.821788	0.000000	-10.000000	0.516667	-25.100000	302.333344	1023.000000	1023.000000	2046.000000
50.480000	-0.010017	-5.920311	-0.187754	1.369392	-5.775907	-1.326042	0.000000	-10.000000	0.508333	-24.966667	293.833344	1023.000000	1023.000000	2046.000000
50.500000	-0.012584	-7.437287	-0.488535	0.973761	-6.235996	-1.686517	0.000000	-10.000000	0.500000	-24.900002	285.500000	1023.000000	1023.000000	2046.000000
50.520000	-0.014254	-8.424026	-0.591217	0.639202	-6.594713	-1.877299	0.000000	-10.000000	0.500000	-24.816668	279.833344	1023.000000	1023.000000	2046.000000
50.540001	-0.016009	-9.461305	-0.866623	0.394811	-6.779513	-2.209979	0.000000	-10.000000	0.500000	-24.733334	271.666656	1023.000000	1023.000000	2046.000000
50.560001	-0.017964	-10.616549	-1.153270	0.076831	-7.115076	-2.425034	0.000000	-10.000000	0.500000	-24.550001	263.666656	1023.000000	1023.000000	2046.000000
50.580002	-0.018669	-11.033552	-1.415238	0.084420	-7.220333	-2.482402	0.000000	-10.000000	0.500000	-24.300001	252.666672	1023.000000	1023.000000	2046.000000
50.599998	-0.019021	-11.241365	-1.604694	0.090768	-7.323744	-2.403696	0.000000	-10.000000	0.500000	-24.050001	244.333328	1023.000000	1023.000000	2046.000000
50.619999	-0.020942	-12.376787	-1.937217	-0.015987	-7.561369	-2.862214	0.000000	-10.000000	0.491667	-23.783335	236.000000	1023.000000	1023.000000	2046.000000
50.639999	-0.023325	-13.784829	-2.305259	-0.473805	-7.828804	-3.176961	0.000000	-10.000000	0.475000	-23.483334	228.333328	1023.000000	1023.000000	2046.000000
50.660000	-0.025383	-15.001321	-2.437553	-1.110514	-8.124113	-3.329140	0.000000	-10.000000	0.441667	-23.000000	220.666672	1023.000000	1023.000000	2046.000000
50.680000	-0.028558	-16.877596	-2.767767	-1.556420	-8.547665	-4.005744	0.000000	-10.000000	0.408333	-22.283333	213.166672	1023.000000	1023.000000	2046.000000
50.700001	-0.032153	-19.002665	-3.243507	-1.870755	-9.045068	-4.843334	0.000000	-10.000000	0.375000	-21.466667	205.666672	1023.000000	1023.000000	2046.000000
50.720001	-0.035360	-20.898022	-3.668992	-2.442627	-9.591353	-5.195048	0.000000	-10.000000	0.358333	-20.750000	198.500000	1023.000000	1023.000000	2046.000000
50.740002	-0.037301	-22.044693	-3.977804	-2.802874	-9.887770	-5.376245	0.000000	-10.000000	0.350000	-20.266666	191.500000	1023.000000	1023.000000	2046.000000
50.759998	-0.039734	-23.482674	-4.386317	-3.005220	-10.252196	-5.838941	0.000000	-10.000000	0.333333	-19.833334	184.666672	1023.000000	1023.000000	2046.000000
50.779999	-0.042111	-24.887449	-4.940562	-3.241077	-10.501015	-6.204795	0.000000	-10.000000	0.300000	-19.266666	178.000000	1023.000000	1023.000000	2046.000000
50.799999	-0.043893	-25.941038	-5.227620	-3.599751	-10.844941	-6.268725	0.000000	-10.000000	0.266667	-18.300001	171.666672	1023.000000	1023.000000	2046.000000
50.820000	-0.045016	-26.604601	-5.532604	-3.794691	-10.940204	-6.337101	0.000000	-10.000000	0.233333	-16.933334	165.500000	1023.000000	1023.000000	2046.000000
50.840000	-0.046496	-27.479397	-5.820385	-3.991563	-11.157347	-6.510102	0.000000	-10.000000	0.208333	-15.250000	159.833328	1023.000000	1023.000000	2046.000000
50.860001	-0.047804	-28.252419	-6.178389	-4.226393	-11.256095	-6.591542	0.000000	-10.000000	0.158333	-13.600000	154.666672	1023.000000	1023.000000	2046.000000
50.880001	-0.048218	-28.496595	-6.348886	-4.464313	-11.344300	-6.339095	0.000000	-10.000000	0.116667	-12.083333	150.166672	1023.000000	1023.000000	2046.000000
50.900002	-0.048314	-28.553806	-6.558085	-4.518809	-11.256271	-6.220640	0.000000	-10.000000	0.075000	-10.350000	146.166672	1023.000000	1023.000000	2046.000000
50.919998	-0.048692	-28.776844	-6.764604	-4.568531	-11.192924	-6.250785	0.000000	-10.000000	0.058333	-8.450000	142.666672	1023.000000	1023.000000	2046.000000
50.939999	-0.048664	-28.760715	-6.900415	-4.714509	-11.089206	-6.056586	0.000000	-10.000000	0.050000	-6.316667	139.833328	1023.000000	1023.000000	2046.000000
50.959999	-0.047637	-28.153383	-6.871428	-4.719083	-10.891743	-5.671130	0.000000	-10.000000	0.033333	-4.416667	137.666672	1023.000000	1023.000000	2046.000000
50.980000	-0.046939	-27.740963	-6.801570	-4.741294	-10.696875	-5.501225	0.000000	-10.000000	0.016667	-2.050000	136.166672	1023.000000	1023.000000	2046.000000
51.000000	-0.047106	-27.839550	-6.992270	-4.838203	-10.503902	-5.505174	0.000000	-10.000000	0.008333	0.150000	135.333328	1023.000000	1023.000000	2046.000000
51.020000	-0.046980	-27.765072	-6.995530	-5.081779	-10.438100	-5.249662	0.000000	-10.000000	0.008333	1.616667	135.000000	1023.000000	1023.000000	2046.000000
51.040001	-0.046727	-27.615662	-6.947868	-5.272366	-10.276721	-5.118706	0.000000	-10.000000	0.016667	1.566667	135.000000	1023.000000	1023.000000	2046.000000
51.060001	-0.047491	-28.067472	-6.986821	-5.421969	-10.305589	-5.353094	0.000000	-10.000000	0.016667	0.816667	135.000000	1023.000000	1023.000000	2046.000000
51.080002	-0.048830	-28.858660	-7.164402	-5.617395	-10.415184	-5.661678	0.000000	-10.000000	0.025000	0.216667	135.000000	1023.000000	1023.000000	2046.000000
51.099998	-0.049469	-29.236382	-7.204168	-5.864839	-10.502110	-5.665264	0.000000	-10.000000	0.025000	0.000000	135.000000	1023.000000	1023.000000	2046.000000
51.119999	-0.050097	-29.607233	-7.084016	-6.069026	-10.637565	-5.816627	0.000000	-10.000000	0.025000	0.000000	135.000000	1023.000000	1023.000000	2046.000000
51.139999	-0.051447	-30.405062	-7.199076	-6.240147	-10.811920	-6.153920	0.000000	-10.000000	0.033333	-0.283333	135.000000	1023.000000	1023.000000	2046.000000
51.160000	-0.052260	-30.885529	-7.328656	-6.466395	-10.916915	-6.173562	0.000000	-10.000000	0.041667	-0.983333	135.000000	1023.000000	1023.000000	2046.000000
51.180000	-0.052083	-30.781260	-7.259761	-6.534561	-10.905340	-6.081597	0.000000	-10.000000	0.050000	-2.066667	135.000000	1023.000000	1023.000000	2046.000000
51.200001	-0.052188	-30.843252	-7.235839	-6.427166	-10.845497	-6.334751	0.000000	-10.000000	0.050000	-3.233333	134.500000	1023.000000	1023.000000	2046.000000
51.220001	-0.052449	-30.997404	-7.249339	-6.513717	-10.892908	-6.341440	0.000000	-10.000000	0.050000	-4.216667	133.666672	1023.000000	1023.000000	2046.000000
51.240002	-0.051851	-30.643915	-7.067835	-6.523625	-10.926554	-6.125901	0.000000	-10.000000	0.050000	-5.016667	132.166672	1023.000000	1023.000000	2046.000000
51.259998	-0.051156	-30.233192	-6.832113	-6.418806	-10.892906	-6.089366	0.000000	-10.000000	0.041667	-5.683333	130.500000	1023.000000	1023.000000	2046.000000
51.279999	-0.051079	-30.187708	-6.817587	-6.393196	-10.809345	-6.167580	0.000000	-10.000000	0.041667	-6.333333	128.500000	1023.000000	1023.000000	2046.000000
51.299999	-0.050834	-30.042873	-6.814743	-6.429449	-10.796582	-6.002099	0.000000	-10.000000	0.041667	-7.016667	126.500000	1023.000000	1023.000000	2046.000000
51.320000	-0.050390	-29.780203	-6.780311	-6.313197	-10.762554	-5.924141	0.000000	-10.000000	0.058333	-7.650000	124.166664	1023.000000	1023.000000	2046.000000
51.340000	-0.049971	-29.532780	-6.650177	-6.111865	-10.765570	-6.005168	0.000000	-10.000000	0.058333	-8.133333	121.666664	1023.000000	1023.000000	2046.000000
51.360001	-0.050202	-29.669506	-6.712198	-6.088762	-10.800924	-6.067622	0.000000	-10.000000	0.066667	-8.466666	118.833336	1023.000000	1023.000000	2046.000000
51.380001	-0.050307	-29.731588	-6.832494	-6.060646	-10.819807	-6.018641	0.000000	-10.000000	0.075000	-8.716666	116.000000	1023.000000	1023.000000	2046.000000
51.400002	-0.050375	-29.771751	-6.839260	-6.007640	-10.970187	-5.954664	0.000000	-10.000000	0.091667	-9.016666	113.000000	1023.000000	1023.000000	2046.000000
51.419998	-0.050224	-29.682547	-6.767826	-5.929344	-11.023629	-5.961749	0.000000	-10.000000	0.100000	-9.450000	110.000000	1023.000000	1023.000000	2046.000000
51.439999	-0.050547	-29.873158	-6.844700	-5.906429	-11.058522	-6.063506	0.000000	-10.000000	0.100000	-9.983334	106.833336	1023.000000	1023.000000	2046.000000
51.459999	-0.051068	-30.181171	-6.907331	-5.965473	-11.240534	-6.067833	0.000000	-10.000000	0.100000	-10.583334	103.500000	1023.000000	1023.000000	2046.000000
51.480000	-0.051121	-30.212566	-7.043331	-5.974041	-11.184245	-6.010952	0.000000	-10.000000	0.100000	-11.033334	99.833336	1023.000000	1023.000000	2046.000000
51.500000	-0.051107	-30.204157	-6.909933	-5.881773	-11.308334	-6.104117	0.000000	-10.000000	0.100000	-11.416667	96.333336	1023.000000	1023.000000	2046.000000
[truncated: 1,174,774 more chars]
