# Supplementary material for: Effect of Electrode Belt and Body Positions on Regional Pulmonary Ventilation- and Perfusion-Related Impedance Changes Measured by Electric Impedance Tomography
Source: PLoS One. 2016 Jun 2;11(6):e0155913. doi: 10.1371/journal.pone.0155913 (PMC4890811; doi:10.1371/journal.pone.0155913)
Supplement: S1 Dataset — (ZIP) [file pone.0155913.s001.zip › Dataset/Fp10-semi-2i.txt]

Patient Name:	Fp10
Registry:	Fp10
Investigator:	 
Diagnosys:	 
Notes:	semi2i              
Sample Rate [Hz]:	50.04
Time Base 	Pixels Mean 	Pixels Sum 	UPPER RIGHT		UPPER LEFT		LOWER RIGHT		LOWER LEFT		QRS	ETCO2	Paw	Flow (L/min)	Volume	Analog1	Analog2	AnalogSum
0.000000	-0.023806	-14.069455	-5.023057	-3.641393	-2.305521	-3.099483	0.000000	-10.000000	-0.008333	0.733333	75.166664	1023.000000	1023.000000	2046.000000
0.020000	-0.023055	-13.625542	-4.911380	-3.692292	-2.259467	-2.762403	0.000000	-10.000000	-0.008333	2.316667	75.000000	1023.000000	1023.000000	2046.000000
0.040000	-0.021977	-12.988564	-4.727365	-3.498685	-2.138093	-2.624422	0.000000	-10.000000	-0.016667	4.083333	75.000000	1023.000000	1023.000000	2046.000000
0.060000	-0.020890	-12.346113	-4.627246	-3.237921	-1.859738	-2.621207	0.000000	-10.000000	-0.033333	5.366667	75.000000	1023.000000	1023.000000	2046.000000
0.080000	-0.020126	-11.894341	-4.621009	-3.030761	-1.611916	-2.630655	0.000000	-10.000000	-0.058333	6.550000	75.000000	1023.000000	1023.000000	2046.000000
0.100000	-0.019474	-11.508889	-4.597082	-2.951765	-1.437258	-2.522784	0.000000	-10.000000	-0.041667	7.000000	75.000000	1023.000000	1023.000000	2046.000000
0.120000	-0.018959	-11.205006	-4.547851	-3.106997	-1.323651	-2.226507	0.000000	-10.000000	-0.025000	7.383333	75.000000	1023.000000	1023.000000	2046.000000
0.140000	-0.018839	-11.133997	-4.453579	-3.240229	-1.335686	-2.104502	0.000000	-10.000000	0.000000	7.133333	75.000000	1023.000000	1023.000000	2046.000000
0.160000	-0.018772	-11.094419	-4.375344	-3.335076	-1.335387	-2.048612	0.000000	-10.000000	0.000000	6.533333	75.000000	1023.000000	1023.000000	2046.000000
0.180000	-0.018686	-11.043415	-4.369097	-3.296398	-1.234315	-2.143605	0.000000	-10.000000	0.000000	5.716667	75.000000	1023.000000	1023.000000	2046.000000
0.200000	-0.018559	-10.968125	-4.363308	-3.183398	-1.084140	-2.337279	0.000000	-10.000000	0.000000	4.866667	75.000000	1023.000000	1023.000000	2046.000000
0.220000	-0.018526	-10.948876	-4.309633	-3.173291	-1.025367	-2.440586	0.000000	-10.000000	0.000000	3.650000	65.833336	1023.000000	1023.000000	2046.000000
0.240000	-0.018448	-10.902986	-4.268902	-3.312405	-0.981378	-2.340300	0.000000	-10.000000	0.000000	0.983333	47.500000	1023.000000	1023.000000	2046.000000
0.260000	-0.018206	-10.759904	-4.187966	-3.585175	-0.954917	-2.031846	0.000000	-10.000000	0.000000	-1.316667	29.166666	1023.000000	1023.000000	2046.000000
0.280000	-0.018064	-10.675559	-4.147402	-3.720741	-0.951761	-1.855654	0.000000	-10.000000	0.000000	-3.050000	20.000000	1023.000000	1023.000000	2046.000000
0.300000	-0.017781	-10.508444	-4.055166	-3.728560	-0.965437	-1.759281	0.000000	-10.000000	0.008333	-3.450000	20.000000	1023.000000	1023.000000	2046.000000
0.320000	-0.017240	-10.188653	-4.035105	-3.614847	-0.804181	-1.734520	0.000000	-10.000000	0.016667	-4.116667	20.000000	1023.000000	1023.000000	2046.000000
0.340000	-0.016773	-9.912963	-4.003538	-3.422093	-0.681834	-1.805497	0.000000	-10.000000	0.033333	-4.966667	20.000000	1023.000000	1023.000000	2046.000000
0.360000	-0.016246	-9.601151	-3.932464	-3.265095	-0.549301	-1.854290	0.000000	-10.000000	0.033333	-5.716667	20.000000	1023.000000	1023.000000	2046.000000
0.380000	-0.015945	-9.423365	-3.855705	-3.088999	-0.496214	-1.982447	0.000000	-10.000000	0.041667	-6.400000	20.000000	1023.000000	1023.000000	2046.000000
0.400000	-0.015622	-9.232653	-3.797632	-3.126395	-0.429715	-1.878910	0.000000	-10.000000	0.041667	-7.116667	20.000000	1023.000000	1023.000000	2046.000000
0.420000	-0.015395	-9.098444	-3.724929	-3.344584	-0.425356	-1.603574	0.000000	-10.000000	0.050000	-7.716667	20.000000	1023.000000	1023.000000	2046.000000
0.440000	-0.015223	-8.996802	-3.615067	-3.449138	-0.507489	-1.425108	0.000000	-10.000000	0.050000	-8.283334	20.000000	1023.000000	1023.000000	2046.000000
0.460000	-0.014975	-8.850156	-3.527685	-3.345219	-0.524121	-1.453131	0.000000	-10.000000	0.050000	-8.716667	16.666666	1023.000000	1023.000000	2046.000000
0.480000	-0.014663	-8.665695	-3.498891	-3.114030	-0.460790	-1.591983	0.000000	-10.000000	0.050000	-9.050000	9.500000	1023.000000	1023.000000	2046.000000
0.500000	-0.014430	-8.527850	-3.493409	-2.871823	-0.395221	-1.767398	0.000000	-10.000000	0.050000	-9.283334	1.166667	1023.000000	1023.000000	2046.000000
0.520000	-0.014349	-8.480101	-3.513478	-2.843267	-0.348581	-1.774775	0.000000	-10.000000	0.050000	-9.550000	-4.833333	1023.000000	1023.000000	2046.000000
0.540000	-0.014229	-8.409589	-3.512654	-3.112236	-0.337655	-1.447044	0.000000	-10.000000	0.050000	-9.733334	-8.000000	1023.000000	1023.000000	2046.000000
0.560000	-0.014301	-8.451722	-3.419977	-3.235690	-0.475909	-1.320146	0.000000	-10.000000	0.050000	-9.900001	-11.166667	1023.000000	1023.000000	2046.000000
0.580000	-0.014097	-8.331061	-3.457097	-3.084313	-0.408743	-1.380908	0.000000	-10.000000	0.050000	-9.983334	-14.500000	1023.000000	1023.000000	2046.000000
0.600000	-0.013843	-8.180928	-3.399040	-2.870536	-0.365731	-1.545621	0.000000	-10.000000	0.050000	-10.066667	-17.833334	1023.000000	1023.000000	2046.000000
0.620000	-0.013730	-8.114278	-3.418031	-2.673575	-0.284879	-1.737793	0.000000	-10.000000	0.050000	-10.050000	-21.333334	1023.000000	1023.000000	2046.000000
0.640000	-0.013613	-8.045159	-3.397455	-2.746082	-0.226700	-1.674923	0.000000	-10.000000	0.050000	-9.966667	-24.666666	1023.000000	1023.000000	2046.000000
0.660000	-0.013365	-7.898967	-3.413331	-3.049445	-0.122383	-1.313809	0.000000	-10.000000	0.058333	-9.766666	-28.166666	1023.000000	1023.000000	2046.000000
0.680000	-0.013597	-8.035564	-3.373364	-3.226862	-0.213085	-1.222254	0.000000	-10.000000	0.058333	-9.616667	-31.333334	1023.000000	1023.000000	2046.000000
0.700000	-0.013880	-8.203300	-3.411344	-3.206946	-0.292210	-1.292801	0.000000	-10.000000	0.058333	-9.383333	-34.500000	1023.000000	1023.000000	2046.000000
0.720000	-0.013794	-8.151965	-3.444236	-2.972409	-0.222395	-1.512925	0.000000	-10.000000	0.050000	-9.350000	-37.666668	1023.000000	1023.000000	2046.000000
0.740000	-0.013630	-8.055605	-3.448684	-2.710472	-0.141238	-1.755211	0.000000	-10.000000	0.050000	-9.216667	-40.833332	1023.000000	1023.000000	2046.000000
0.760000	-0.013554	-8.010629	-3.352962	-2.716202	-0.207607	-1.733858	0.000000	-10.000000	0.050000	-9.216667	-44.000000	1023.000000	1023.000000	2046.000000
0.780000	-0.013277	-7.846625	-3.283456	-2.958362	-0.205210	-1.399597	0.000000	-10.000000	0.050000	-9.050000	-47.000000	1023.000000	1023.000000	2046.000000
0.800000	-0.013184	-7.791795	-3.187285	-3.060133	-0.328335	-1.216042	0.000000	-10.000000	0.050000	-9.016667	-50.000000	1023.000000	1023.000000	2046.000000
0.820000	-0.013457	-7.953026	-3.245504	-2.913041	-0.398256	-1.396225	0.000000	-10.000000	0.050000	-8.833334	-53.000000	1023.000000	1023.000000	2046.000000
0.840000	-0.014098	-8.331888	-3.434878	-2.675117	-0.424232	-1.797661	0.000000	-10.000000	0.050000	-8.716667	-56.000000	1023.000000	1023.000000	2046.000000
0.860000	-0.014772	-8.730033	-3.575298	-2.715908	-0.521830	-1.916998	0.000000	-10.000000	0.050000	-8.366667	-58.833332	1023.000000	1023.000000	2046.000000
0.880000	-0.015992	-9.451320	-3.761785	-3.090766	-0.782707	-1.816061	0.000000	-10.000000	0.033333	-7.900000	-61.666668	1023.000000	1023.000000	2046.000000
0.900000	-0.018097	-10.695362	-3.950453	-3.432182	-1.256063	-2.056665	0.000000	-10.000000	0.016667	-7.033334	-64.166664	1023.000000	1023.000000	2046.000000
0.920000	-0.020993	-12.407056	-4.409324	-3.640358	-1.695549	-2.661825	0.000000	-10.000000	-0.008333	-5.150000	-66.500000	1023.000000	1023.000000	2046.000000
0.940000	-0.023993	-14.180002	-4.965622	-3.890557	-2.078248	-3.245575	0.000000	-10.000000	-0.016667	-2.000000	-68.000000	1023.000000	1023.000000	2046.000000
0.960000	-0.026429	-15.619285	-5.460253	-4.066598	-2.361440	-3.730994	0.000000	-10.000000	-0.033333	1.300000	-68.833336	1023.000000	1023.000000	2046.000000
0.980000	-0.028093	-16.603161	-5.824012	-4.348564	-2.562428	-3.868157	0.000000	-10.000000	-0.050000	4.416667	-69.000000	1023.000000	1023.000000	2046.000000
1.000000	-0.029017	-17.148838	-6.026177	-4.739734	-2.688931	-3.693997	0.000000	-10.000000	-0.066667	6.766667	-69.000000	1023.000000	1023.000000	2046.000000
1.020000	-0.029558	-17.468582	-6.048546	-4.972569	-2.888917	-3.558548	0.000000	-10.000000	-0.083333	8.950000	-69.000000	1023.000000	1023.000000	2046.000000
1.040000	-0.029696	-17.550602	-6.126094	-4.798120	-2.939246	-3.687142	0.000000	-10.000000	-0.100000	10.666667	-69.000000	1023.000000	1023.000000	2046.000000
1.060000	-0.029474	-17.419254	-6.146837	-4.561696	-2.889493	-3.821229	0.000000	-10.000000	-0.116667	11.866667	-69.000000	1023.000000	1023.000000	2046.000000
1.080000	-0.029238	-17.279707	-6.154276	-4.378125	-2.817508	-3.929797	0.000000	-10.000000	-0.133333	12.850000	-69.000000	1023.000000	1023.000000	2046.000000
1.100000	-0.028763	-16.998964	-6.169731	-4.494150	-2.681744	-3.653339	0.000000	-10.000000	-0.150000	13.516666	-53.833332	1023.000000	1023.000000	2046.000000
1.120000	-0.028117	-16.616877	-6.057205	-4.784336	-2.594043	-3.181291	0.000000	-10.000000	-0.191667	14.583333	-22.333334	1023.000000	1023.000000	2046.000000
1.140000	-0.027212	-16.082407	-5.927800	-4.735775	-2.470669	-2.948164	0.000000	-10.000000	-0.225000	16.000000	10.833333	1023.000000	1023.000000	2046.000000
1.160000	-0.025963	-15.344190	-5.777502	-4.405741	-2.289709	-2.871238	0.000000	-10.000000	-0.241667	17.283335	30.833334	1023.000000	1023.000000	2046.000000
1.180000	-0.024306	-14.364655	-5.572716	-3.986541	-1.964769	-2.840630	0.000000	-10.000000	-0.241667	18.333334	36.500000	1023.000000	1023.000000	2046.000000
1.200000	-0.023197	-13.709682	-5.426433	-3.782655	-1.727742	-2.772852	0.000000	-10.000000	-0.266667	19.300001	42.500000	1023.000000	1023.000000	2046.000000
1.220000	-0.022043	-13.027540	-5.243250	-3.809544	-1.509282	-2.465464	0.000000	-10.000000	-0.308333	20.516666	48.833332	1023.000000	1023.000000	2046.000000
1.240000	-0.020932	-12.370896	-5.138378	-3.939828	-1.278052	-2.014639	0.000000	-10.000000	-0.350000	21.466667	55.500000	1023.000000	1023.000000	2046.000000
1.260000	-0.020056	-11.853080	-4.897816	-4.056247	-1.209835	-1.689182	0.000000	-10.000000	-0.383333	22.416668	62.666668	1023.000000	1023.000000	2046.000000
1.280000	-0.019332	-11.425151	-4.732239	-3.846651	-1.105945	-1.740316	0.000000	-10.000000	-0.400000	23.350000	69.833336	1023.000000	1023.000000	2046.000000
1.300000	-0.018632	-11.011526	-4.598071	-3.610627	-0.943035	-1.859794	0.000000	-10.000000	-0.416667	24.200001	77.333336	1023.000000	1023.000000	2046.000000
1.320000	-0.018143	-10.722723	-4.558733	-3.509313	-0.745407	-1.909271	0.000000	-10.000000	-0.425000	24.950001	85.166664	1023.000000	1023.000000	2046.000000
1.340000	-0.017731	-10.479139	-4.505988	-3.602181	-0.584127	-1.786844	0.000000	-10.000000	-0.441667	25.600000	93.500000	1023.000000	1023.000000	2046.000000
1.360000	-0.017268	-10.205119	-4.432090	-3.882300	-0.451950	-1.438778	0.000000	-10.000000	-0.475000	26.283335	102.000000	1023.000000	1023.000000	2046.000000
1.380000	-0.016585	-9.801709	-4.203895	-4.020146	-0.434706	-1.142961	0.000000	-10.000000	-0.500000	26.933334	110.666664	1023.000000	1023.000000	2046.000000
1.400000	-0.015579	-9.207054	-4.013132	-3.799543	-0.321457	-1.072922	0.000000	-10.000000	-0.533333	27.550001	119.500000	1023.000000	1023.000000	2046.000000
1.420000	-0.014386	-8.501860	-3.835796	-3.506505	-0.129158	-1.030401	0.000000	-10.000000	-0.558333	28.216667	128.666672	1023.000000	1023.000000	2046.000000
1.440000	-0.013149	-7.771101	-3.660220	-3.230346	0.105349	-0.985883	0.000000	-10.000000	-0.575000	28.866667	138.000000	1023.000000	1023.000000	2046.000000
1.460000	-0.011808	-6.978737	-3.466962	-3.063915	0.356333	-0.804193	0.000000	-10.000000	-0.591667	29.266666	147.666672	1023.000000	1023.000000	2046.000000
1.480000	-0.010396	-6.144045	-3.257725	-3.087664	0.600790	-0.399445	0.000000	-10.000000	-0.608333	29.766666	157.333328	1023.000000	1023.000000	2046.000000
1.500000	-0.008851	-5.230827	-2.965699	-3.099503	0.776084	0.058290	0.000000	-10.000000	-0.616667	30.216667	167.000000	1023.000000	1023.000000	2046.000000
1.520000	-0.007389	-4.366998	-2.617114	-2.737373	0.861378	0.126110	0.000000	-10.000000	-0.641667	30.733334	177.000000	1023.000000	1023.000000	2046.000000
1.540000	-0.005743	-3.393818	-2.355605	-2.238506	1.100626	0.099667	0.000000	-10.000000	-0.633333	31.050001	187.166672	1023.000000	1023.000000	2046.000000
1.560000	-0.004350	-2.570595	-2.162168	-1.883284	1.366686	0.108171	0.000000	-10.000000	-0.666667	31.200001	197.666672	1023.000000	1023.000000	2046.000000
1.580000	-0.002921	-1.726045	-1.939817	-1.845446	1.583465	0.475752	0.000000	-10.000000	-0.658333	31.400000	208.000000	1023.000000	1023.000000	2046.000000
1.600000	-0.001617	-0.955591	-1.659393	-1.869848	1.692135	0.881514	0.000000	-10.000000	-0.666667	31.699999	218.500000	1023.000000	1023.000000	2046.000000
1.620000	-0.000205	-0.120931	-1.283131	-1.625769	1.712011	1.075958	0.000000	-10.000000	-0.650000	31.750000	229.000000	1023.000000	1023.000000	2046.000000
1.640000	0.001347	0.796324	-1.049138	-1.122662	1.923878	1.044246	0.000000	-10.000000	-0.666667	31.966667	239.666672	1023.000000	1023.000000	2046.000000
1.660000	0.002756	1.628782	-0.855785	-0.736997	2.192309	1.029255	0.000000	-10.000000	-0.675000	31.966667	250.166672	1023.000000	1023.000000	2046.000000
1.680000	0.003931	2.323142	-0.694345	-0.569493	2.398808	1.188172	0.000000	-10.000000	-0.691667	32.133331	260.833344	1023.000000	1023.000000	2046.000000
1.700000	0.005266	3.112070	-0.499091	-0.570246	2.607919	1.573488	0.000000	-10.000000	-0.691667	32.083332	271.500000	1023.000000	1023.000000	2046.000000
1.720000	0.006400	3.782544	-0.184922	-0.543418	2.633942	1.876942	0.000000	-10.000000	-0.691667	32.049999	282.333344	1023.000000	1023.000000	2046.000000
1.740000	0.007599	4.490774	0.086046	-0.289436	2.709969	1.984196	0.000000	-10.000000	-0.675000	31.916668	293.000000	1023.000000	1023.000000	2046.000000
1.760000	0.008717	5.151639	0.308801	0.045446	2.799035	1.998357	0.000000	-10.000000	-0.675000	31.883333	303.666656	1023.000000	1023.000000	2046.000000
1.780000	0.009648	5.701927	0.458643	0.382337	2.957520	1.903428	0.000000	-10.000000	-0.666667	31.850000	314.166656	1023.000000	1023.000000	2046.000000
1.800000	0.010217	6.038319	0.533561	0.522074	3.116593	1.866091	0.000000	-10.000000	-0.666667	31.883333	324.833344	1023.000000	1023.000000	2046.000000
1.820000	0.010757	6.357154	0.629113	0.517932	3.198611	2.011498	0.000000	-10.000000	-0.650000	31.783333	335.333344	1023.000000	1023.000000	2046.000000
1.840000	0.011642	6.880551	0.853733	0.447680	3.265559	2.313578	0.000000	-10.000000	-0.641667	31.650000	346.000000	1023.000000	1023.000000	2046.000000
1.860000	0.012517	7.397379	1.220222	0.684157	3.143385	2.349614	0.000000	-10.000000	-0.625000	31.400000	356.666656	1023.000000	1023.000000	2046.000000
1.880000	0.014069	8.314497	1.526644	1.221119	3.282858	2.283875	0.000000	-10.000000	-0.600000	31.000000	367.166656	1023.000000	1023.000000	2046.000000
1.900000	0.015411	9.107757	1.762952	1.585236	3.475704	2.283864	0.000000	-10.000000	-0.591667	30.666668	377.500000	1023.000000	1023.000000	2046.000000
1.920000	0.016757	9.903228	1.958763	1.763636	3.673490	2.507338	0.000000	-10.000000	-0.600000	30.333334	387.833344	1023.000000	1023.000000	2046.000000
1.940000	0.017912	10.585861	2.242141	1.794747	3.714869	2.834105	0.000000	-10.000000	-0.608333	30.216667	398.166656	1023.000000	1023.000000	2046.000000
1.960000	0.018876	11.155984	2.666037	2.012252	3.537925	2.939769	0.000000	-10.000000	-0.591667	30.083334	408.500000	1023.000000	1023.000000	2046.000000
1.980000	0.019330	11.423781	2.804276	2.525281	3.493115	2.601109	0.000000	-10.000000	-0.575000	29.883333	418.500000	1023.000000	1023.000000	2046.000000
2.000000	0.018531	10.951965	2.690437	2.729866	3.387541	2.144120	0.000000	-10.000000	-0.558333	29.733334	428.500000	1023.000000	1023.000000	2046.000000
2.020000	0.016094	9.511662	2.388303	2.460714	2.939143	1.723500	0.000000	-10.000000	-0.541667	29.066668	438.500000	1023.000000	1023.000000	2046.000000
2.040000	0.013393	7.915337	1.958933	1.884930	2.507642	1.563832	0.000000	-10.000000	-0.516667	28.650000	448.166656	1023.000000	1023.000000	2046.000000
2.060000	0.011426	6.752895	1.749107	1.580644	2.053652	1.369492	0.000000	-10.000000	-0.500000	27.966667	457.666656	1023.000000	1023.000000	2046.000000
2.080000	0.010561	6.241826	1.623347	1.689076	1.856517	1.072887	0.000000	-10.000000	-0.500000	27.850000	463.833344	1023.000000	1023.000000	2046.000000
2.100000	0.010567	6.245096	1.566527	1.847549	1.906225	0.924796	0.000000	-10.000000	-0.483333	27.583334	473.166656	1023.000000	1023.000000	2046.000000
2.120000	0.010560	6.240807	1.493075	1.875074	1.967260	0.905398	0.000000	-10.000000	-0.458333	27.400000	482.333344	1023.000000	1023.000000	2046.000000
2.140000	0.010935	6.462829	1.562123	1.678465	1.997503	1.224739	0.000000	-10.000000	-0.433333	26.799999	494.666656	1023.000000	1023.000000	2046.000000
2.160000	0.011340	6.701674	1.826386	1.848129	1.819564	1.207596	0.000000	-10.000000	-0.425000	26.150000	503.833344	1023.000000	1023.000000	2046.000000
2.180000	0.012163	7.188507	1.951037	2.187928	1.929524	1.120018	0.000000	-10.000000	-0.416667	25.266666	512.666687	1023.000000	1023.000000	2046.000000
2.200000	0.012995	7.680320	1.997198	2.315934	2.174411	1.192777	0.000000	-10.000000	-0.391667	24.483334	521.333313	1023.000000	1023.000000	2046.000000
2.220000	0.013832	8.174823	2.058208	2.201299	2.393602	1.521713	0.000000	-10.000000	-0.358333	23.683334	529.666687	1023.000000	1023.000000	2046.000000
2.240000	0.014884	8.796489	2.326309	2.177942	2.461425	1.830813	0.000000	-10.000000	-0.325000	22.883333	537.666687	1023.000000	1023.000000	2046.000000
2.260000	0.015941	9.421396	2.522335	2.506111	2.553733	1.839218	0.000000	-10.000000	-0.291667	22.233334	545.333313	1023.000000	1023.000000	2046.000000
2.280000	0.017125	10.120970	2.613824	2.840059	2.820478	1.846608	0.000000	-10.000000	-0.283333	21.733334	552.666687	1023.000000	1023.000000	2046.000000
2.300000	0.018274	10.799794	2.769142	2.992906	3.096733	1.941013	0.000000	-10.000000	-0.283333	21.350000	560.166687	1023.000000	1023.000000	2046.000000
2.320000	0.019505	11.527621	2.933708	2.789186	3.337487	2.467241	0.000000	-10.000000	-0.283333	21.116667	567.333313	1023.000000	1023.000000	2046.000000
2.340000	0.020538	12.137808	3.126551	2.776828	3.486602	2.747826	0.000000	-10.000000	-0.275000	20.600000	574.500000	1023.000000	1023.000000	2046.000000
2.360000	0.021326	12.603943	3.325617	3.076273	3.532401	2.669652	0.000000	-10.000000	-0.258333	20.316668	581.500000	1023.000000	1023.000000	2046.000000
2.380000	0.021944	12.969054	3.371122	3.327339	3.731749	2.538844	0.000000	-10.000000	-0.258333	19.716667	588.333313	1023.000000	1023.000000	2046.000000
2.400000	0.022094	13.057713	3.285860	3.350415	3.935229	2.486209	0.000000	-10.000000	-0.250000	19.316668	595.000000	1023.000000	1023.000000	2046.000000
2.420000	0.022106	13.064847	3.259724	3.107760	4.026219	2.671144	0.000000	-10.000000	-0.233333	18.616667	601.333313	1023.000000	1023.000000	2046.000000
2.440000	0.022354	13.211102	3.378034	2.834354	4.036424	2.962290	0.000000	-10.000000	-0.216667	18.016666	607.833313	1023.000000	1023.000000	2046.000000
2.460000	0.022649	13.385264	3.587930	2.987810	3.958030	2.851494	0.000000	-10.000000	-0.183333	17.233334	613.833313	1023.000000	1023.000000	2046.000000
2.480000	0.023313	13.778041	3.755593	3.238095	4.027486	2.756866	0.000000	-10.000000	-0.183333	16.400000	619.833313	1023.000000	1023.000000	2046.000000
2.500000	0.024001	14.184683	3.788315	3.343994	4.278019	2.774355	0.000000	-10.000000	-0.166667	15.683333	625.333313	1023.000000	1023.000000	2046.000000
2.520000	0.024904	14.718132	3.879264	3.254468	4.499596	3.084804	0.000000	-10.000000	-0.175000	15.083334	630.833313	1023.000000	1023.000000	2046.000000
2.540000	0.025868	15.287890	4.175052	3.248536	4.494861	3.369442	0.000000	-10.000000	-0.158333	14.550000	636.000000	1023.000000	1023.000000	2046.000000
2.560000	0.026899	15.897169	4.463900	3.572358	4.501786	3.359124	0.000000	-10.000000	-0.158333	13.966667	641.000000	1023.000000	1023.000000	2046.000000
2.580000	0.028071	16.589916	4.626080	3.980055	4.704215	3.279567	0.000000	-10.000000	-0.141667	13.450001	645.666687	1023.000000	1023.000000	2046.000000
2.600000	0.029201	17.258051	4.764004	4.085182	4.974001	3.434864	0.000000	-10.000000	-0.125000	13.083334	650.333313	1023.000000	1023.000000	2046.000000
2.620000	0.030327	17.923302	4.972749	4.057934	5.150537	3.742081	0.000000	-10.000000	-0.116667	12.566667	654.666687	1023.000000	1023.000000	2046.000000
2.640000	0.031486	18.608465	5.304666	4.158287	5.177850	3.967664	0.000000	-10.000000	-0.108333	12.250000	659.000000	1023.000000	1023.000000	2046.000000
2.660000	0.032435	19.169264	5.572134	4.553443	5.182011	3.861675	0.000000	-10.000000	-0.108333	11.983334	663.000000	1023.000000	1023.000000	2046.000000
2.680000	0.033482	19.787577	5.699656	4.897913	5.387981	3.802027	0.000000	-10.000000	-0.100000	11.816667	667.000000	1023.000000	1023.000000	2046.000000
2.700000	0.034146	20.180557	5.769937	4.930929	5.559550	3.920141	0.000000	-10.000000	-0.083333	11.250000	671.000000	1023.000000	1023.000000	2046.000000
2.720000	0.034868	20.606955	5.911689	4.799337	5.625862	4.270067	0.000000	-10.000000	-0.066667	10.600000	675.000000	1023.000000	1023.000000	2046.000000
2.740000	0.035480	20.968700	6.195977	5.017352	5.494730	4.260643	0.000000	-10.000000	-0.050000	9.850000	678.666687	1023.000000	1023.000000	2046.000000
2.760000	0.036094	21.331362	6.272338	5.401734	5.572764	4.084526	0.000000	-10.000000	-0.041667	9.000000	682.166687	1023.000000	1023.000000	2046.000000
2.780000	0.036711	21.696129	6.230997	5.421543	5.879812	4.163778	0.000000	-10.000000	-0.025000	8.016666	685.333313	1023.000000	1023.000000	2046.000000
2.800000	0.037390	22.097204	6.377789	5.247853	5.976742	4.494821	0.000000	-10.000000	-0.008333	7.050000	688.166687	1023.000000	1023.000000	2046.000000
2.820000	0.038205	22.578964	6.679122	5.438830	5.912939	4.548074	0.000000	-10.000000	0.000000	6.233334	690.666687	1023.000000	1023.000000	2046.000000
2.840000	0.039045	23.075815	6.767647	5.816703	6.055166	4.436300	0.000000	-10.000000	-0.008333	5.250000	692.666687	1023.000000	1023.000000	2046.000000
2.860000	0.039626	23.419199	6.779148	5.972906	6.270680	4.396465	0.000000	-10.000000	-0.016667	4.216667	694.666687	1023.000000	1023.000000	2046.000000
2.880000	0.040125	23.713736	6.887423	5.894375	6.314854	4.617085	0.000000	-10.000000	-0.016667	2.966667	696.333313	1023.000000	1023.000000	2046.000000
2.900000	0.040861	24.148724	7.156275	5.924644	6.208738	4.859066	0.000000	-10.000000	-0.008333	1.583333	697.500000	1023.000000	1023.000000	2046.000000
2.920000	0.040964	24.209723	7.273578	6.156078	6.033545	4.746521	0.000000	-10.000000	0.000000	-0.083333	698.000000	1023.000000	1023.000000	2046.000000
2.940000	0.040883	24.161776	7.200792	6.355750	6.054170	4.551063	0.000000	-10.000000	0.000000	-1.516667	698.000000	1023.000000	1023.000000	2046.000000
2.960000	0.040610	24.000414	7.075972	6.379640	6.097891	4.446910	0.000000	-10.000000	0.000000	-2.666667	698.000000	1023.000000	1023.000000	2046.000000
2.980000	0.040209	23.763435	7.068665	6.267032	5.973301	4.454438	0.000000	-10.000000	0.000000	-3.516667	698.000000	1023.000000	1023.000000	2046.000000
3.000000	0.039754	23.494663	7.191213	6.147042	5.667708	4.488700	0.000000	-10.000000	0.008333	-4.133333	698.000000	1023.000000	1023.000000	2046.000000
3.020000	0.038213	22.583786	7.077976	6.324872	5.224013	3.956924	0.000000	-10.000000	0.016667	-4.833333	698.000000	1023.000000	1023.000000	2046.000000
3.040000	0.035232	20.822321	6.558209	6.157976	4.803065	3.303071	0.000000	-10.000000	0.033333	-5.866667	698.000000	1023.000000	1023.000000	2046.000000
3.060000	0.031562	18.653143	5.855669	5.604614	4.379316	2.813544	0.000000	-10.000000	0.041667	-7.450000	698.000000	1023.000000	1023.000000	2046.000000
3.080000	0.028449	16.813580	5.288764	4.932490	3.947896	2.644429	0.000000	-10.000000	0.050000	-8.683333	698.000000	1023.000000	1023.000000	2046.000000
3.100000	0.026251	15.514533	4.989726	4.580014	3.499799	2.444995	0.000000	-10.000000	0.050000	-9.733334	698.000000	1023.000000	1023.000000	2046.000000
3.120000	0.024803	14.658632	4.777272	4.588941	3.203657	2.088763	0.000000	-10.000000	0.050000	-10.250000	694.500000	1023.000000	1023.000000	2046.000000
3.140000	0.023814	14.074205	4.498676	4.612173	3.141395	1.821962	0.000000	-10.000000	0.050000	-10.783334	686.833313	1023.000000	1023.000000	2046.000000
3.160000	0.022859	13.509779	4.237318	4.439075	3.088535	1.744851	0.000000	-10.000000	0.058333	-10.983334	677.833313	1023.000000	1023.000000	2046.000000
3.180000	0.022335	13.199992	4.189055	4.131302	2.936136	1.943498	0.000000	-10.000000	0.066667	-11.366667	671.000000	1023.000000	1023.000000	2046.000000
3.200000	0.022050	13.031433	4.268697	4.112222	2.700647	1.949867	0.000000	-10.000000	0.083333	-11.966667	667.000000	1023.000000	1023.000000	2046.000000
3.220000	0.021940	12.966536	4.205576	4.291563	2.669290	1.800107	0.000000	-10.000000	0.091667	-12.716667	663.000000	1023.000000	1023.000000	2046.000000
3.240000	0.021933	12.962684	4.062285	4.343647	2.826318	1.730435	0.000000	-10.000000	0.100000	-13.416667	658.833313	1023.000000	1023.000000	2046.000000
3.260000	0.022014	13.010131	3.927903	4.250906	3.003403	1.827919	0.000000	-10.000000	0.100000	-13.983334	654.500000	1023.000000	1023.000000	2046.000000
3.280000	0.022235	13.141037	3.963747	4.082201	3.012905	2.082183	0.000000	-10.000000	0.125000	-14.416667	649.833313	1023.000000	1023.000000	2046.000000
3.300000	0.022446	13.265553	4.066129	4.071995	2.898009	2.229419	0.000000	-10.000000	0.150000	-14.800000	645.000000	1023.000000	1023.000000	2046.000000
3.320000	0.022990	13.587011	4.277419	4.220993	2.832337	2.256263	0.000000	-10.000000	0.175000	-15.166667	640.000000	1023.000000	1023.000000	2046.000000
3.340000	0.023461	13.865233	4.188623	4.389750	3.056414	2.230447	0.000000	-10.000000	0.175000	-15.383333	635.000000	1023.000000	1023.000000	2046.000000
3.360000	0.023628	13.963926	4.038864	4.327449	3.274935	2.322678	0.000000	-10.000000	0.166667	-15.533334	629.833313	1023.000000	1023.000000	2046.000000
3.380000	0.023581	13.936201	3.968593	4.205158	3.320635	2.441816	0.000000	-10.000000	0.166667	-15.516667	624.666687	1023.000000	1023.000000	2046.000000
3.400000	0.023325	13.784838	4.019611	4.045053	3.204520	2.515653	0.000000	-10.000000	0.166667	-15.483334	619.500000	1023.000000	1023.000000	2046.000000
3.420000	0.022817	13.484591	4.047729	4.088262	3.038005	2.310596	0.000000	-10.000000	0.183333	-15.533334	614.333313	1023.000000	1023.000000	2046.000000
3.440000	0.022367	13.219159	3.886049	4.050174	3.113239	2.169698	0.000000	-10.000000	0.200000	-15.516667	609.166687	1023.000000	1023.000000	2046.000000
3.460000	0.021691	12.819603	3.654149	3.829580	3.238611	2.097264	0.000000	-10.000000	0.200000	-15.633333	603.833313	1023.000000	1023.000000	2046.000000
3.480000	0.021361	12.624433	3.689633	3.526137	3.177161	2.231502	0.000000	-10.000000	0.183333	-15.783334	598.666687	1023.000000	1023.000000	2046.000000
3.500000	0.021208	12.534125	3.869350	3.465559	2.987841	2.211376	0.000000	-10.000000	0.175000	-16.133333	593.333313	1023.000000	1023.000000	2046.000000
3.520000	0.021213	12.536639	3.865947	3.579265	2.977403	2.114025	0.000000	-10.000000	0.175000	-16.400000	588.000000	1023.000000	1023.000000	2046.000000
3.540000	0.021326	12.603787	3.755977	3.571679	3.131357	2.144773	0.000000	-10.000000	0.183333	-16.500000	582.500000	1023.000000	1023.000000	2046.000000
3.560000	0.021409	12.652761	3.664608	3.477488	3.277763	2.232902	0.000000	-10.000000	0.183333	-16.616667	577.000000	1023.000000	1023.000000	2046.000000
3.580000	0.021741	12.849076	3.878711	3.419584	3.171623	2.379159	0.000000	-10.000000	0.191667	-16.700001	571.500000	1023.000000	1023.000000	2046.000000
3.600000	0.022051	13.031967	4.069664	3.609890	3.047982	2.304431	0.000000	-10.000000	0.200000	-16.783335	566.000000	1023.000000	1023.000000	2046.000000
3.620000	0.022520	13.309220	3.972509	3.719823	3.309346	2.307542	0.000000	-10.000000	0.200000	-16.816668	560.333313	1023.000000	1023.000000	2046.000000
3.640000	0.022692	13.411068	3.867668	3.704264	3.509471	2.329665	0.000000	-10.000000	0.200000	-16.766666	554.833313	1023.000000	1023.000000	2046.000000
3.660000	0.022877	13.520161	3.994579	3.560707	3.443035	2.521839	0.000000	-10.000000	0.200000	-16.683334	549.166687	1023.000000	1023.000000	2046.000000
3.680000	0.023064	13.630555	4.193256	3.630759	3.288120	2.518420	0.000000	-10.000000	0.200000	-16.783333	543.666687	1023.000000	1023.000000	2046.000000
3.700000	0.023145	13.678665	4.268793	3.840541	3.192692	2.376641	0.000000	-10.000000	0.200000	-16.850000	538.000000	1023.000000	1023.000000	2046.000000
3.720000	0.023357	13.804217	4.172838	3.888759	3.371674	2.370946	0.000000	-10.000000	0.208333	-17.016666	532.333313	1023.000000	1023.000000	2046.000000
3.740000	0.023369	13.811123	4.088684	3.815532	3.474061	2.432846	0.000000	-10.000000	0.208333	-16.950001	526.666687	1023.000000	1023.000000	2046.000000
3.760000	0.023405	13.832505	4.114297	3.748724	3.436843	2.532641	0.000000	-10.000000	0.208333	-17.050001	521.000000	1023.000000	1023.000000	2046.000000
3.780000	0.023476	13.874292	4.311910	3.818872	3.247335	2.496176	0.000000	-10.000000	0.200000	-17.100000	515.333313	1023.000000	1023.000000	2046.000000
3.800000	0.023601	13.948226	4.296766	3.966881	3.286442	2.398137	0.000000	-10.000000	0.208333	-17.183334	509.500000	1023.000000	1023.000000	2046.000000
3.820000	0.023831	14.083863	4.106681	3.938877	3.592999	2.445307	0.000000	-10.000000	0.208333	-17.300001	503.666656	1023.000000	1023.000000	2046.000000
3.840000	0.023800	14.066060	4.023551	3.886016	3.674736	2.481758	0.000000	-10.000000	0.216667	-17.433334	498.000000	1023.000000	1023.000000	2046.000000
3.860000	0.023955	14.157139	4.107296	3.774647	3.629549	2.645645	0.000000	-10.000000	0.208333	-17.583334	492.333344	1023.000000	1023.000000	2046.000000
3.880000	0.024154	14.275170	4.340264	3.894243	3.454723	2.585941	0.000000	-10.000000	0.208333	-17.583334	486.500000	1023.000000	1023.000000	2046.000000
3.900000	0.024359	14.396336	4.439340	4.098062	3.379410	2.479524	0.000000	-10.000000	0.216667	-17.650000	480.500000	1023.000000	1023.000000	2046.000000
3.920000	0.024376	14.406165	4.265093	4.167855	3.558489	2.414728	0.000000	-10.000000	0.225000	-17.650000	474.500000	1023.000000	1023.000000	2046.000000
3.940000	0.023781	14.054289	4.090050	4.046967	3.530301	2.386971	0.000000	-10.000000	0.241667	-17.866667	468.500000	1023.000000	1023.000000	2046.000000
3.960000	0.022975	13.578378	3.954774	3.844359	3.394531	2.384714	0.000000	-10.000000	0.233333	-18.000000	462.500000	1023.000000	1023.000000	2046.000000
3.980000	0.022133	13.080586	3.982985	3.745337	3.078437	2.273828	0.000000	-10.000000	0.241667	-18.333334	456.500000	1023.000000	1023.000000	2046.000000
4.000000	0.021359	12.623402	4.048853	3.808101	2.715533	2.050914	0.000000	-10.000000	0.241667	-18.566668	450.500000	1023.000000	1023.000000	2046.000000
4.020000	0.020111	11.885805	3.863869	3.817492	2.477261	1.727184	0.000000	-10.000000	0.250000	-18.716667	444.500000	1023.000000	1023.000000	2046.000000
4.040000	0.017834	10.540043	3.469534	3.637832	2.173583	1.259093	0.000000	-10.000000	0.241667	-18.716667	438.166656	1023.000000	1023.000000	2046.000000
4.060000	0.014533	8.588938	2.805160	3.189450	1.857962	0.736366	0.000000	-10.000000	0.241667	-18.533333	431.833344	1023.000000	1023.000000	2046.000000
4.080000	0.011031	6.519223	2.125049	2.664445	1.455910	0.273819	0.000000	-10.000000	0.241667	-18.416668	427.500000	1023.000000	1023.000000	2046.000000
4.100000	0.008312	4.912299	1.654202	2.141928	1.046535	0.069634	0.000000	-10.000000	0.241667	-18.100000	421.500000	1023.000000	1023.000000	2046.000000
4.120000	0.006242	3.689179	1.372174	1.795190	0.644622	-0.122808	0.000000	-10.000000	0.225000	-17.950001	415.500000	1023.000000	1023.000000	2046.000000
4.140000	0.004575	2.703753	1.198149	1.699794	0.246057	-0.440247	0.000000	-10.000000	0.216667	-17.800001	407.500000	1023.000000	1023.000000	2046.000000
4.160000	0.003490	2.062883	0.986461	1.657387	0.064475	-0.645439	0.000000	-10.000000	0.216667	-17.750000	401.500000	1023.000000	1023.000000	2046.000000
4.180000	0.002588	1.529371	0.744570	1.588905	0.013248	-0.817352	0.000000	-10.000000	0.233333	-17.800001	395.500000	1023.000000	1023.000000	2046.000000
4.200000	0.001917	1.132888	0.448826	1.456603	0.090421	-0.862961	0.000000	-10.000000	0.241667	-17.966667	389.500000	1023.000000	1023.000000	2046.000000
4.220000	0.001406	0.831065	0.281622	1.307669	0.087007	-0.845234	0.000000	-10.000000	0.250000	-18.366667	383.500000	1023.000000	1023.000000	2046.000000
4.240000	0.001222	0.722007	0.263551	1.137278	0.033086	-0.711908	0.000000	-10.000000	0.250000	-18.550001	377.500000	1023.000000	1023.000000	2046.000000
4.260000	0.001177	0.695518	0.310388	1.004952	-0.021379	-0.598443	0.000000	-10.000000	0.250000	-18.683334	371.500000	1023.000000	1023.000000	2046.000000
4.280000	0.001358	0.802383	0.395422	0.988060	-0.041842	-0.539258	0.000000	-10.000000	0.250000	-18.716667	365.166656	1023.000000	1023.000000	2046.000000
4.300000	0.001606	0.948860	0.431687	1.169040	-0.063250	-0.588617	0.000000	-10.000000	0.250000	-18.933334	358.833344	1023.000000	1023.000000	2046.000000
4.320000	0.002173	1.284326	0.371522	1.299762	0.182227	-0.569184	0.000000	-10.000000	0.250000	-18.966667	352.333344	1023.000000	1023.000000	2046.000000
4.340000	0.002381	1.407249	0.252526	1.233528	0.421708	-0.500513	0.000000	-10.000000	0.241667	-18.883333	346.000000	1023.000000	1023.000000	2046.000000
4.360000	0.002396	1.416012	0.218997	1.156840	0.479683	-0.439507	0.000000	-10.000000	0.225000	-18.533333	339.666656	1023.000000	1023.000000	2046.000000
4.380000	0.002517	1.487761	0.254548	1.030803	0.461286	-0.258875	0.000000	-10.000000	0.216667	-18.366667	333.500000	1023.000000	1023.000000	2046.000000
4.400000	0.002399	1.417590	0.341432	0.982544	0.347940	-0.254326	0.000000	-10.000000	0.225000	-18.216667	327.500000	1023.000000	1023.000000	2046.000000
4.420000	0.002010	1.187835	0.328158	1.019894	0.270318	-0.430534	0.000000	-10.000000	0.241667	-18.266666	321.500000	1023.000000	1023.000000	2046.000000
4.440000	0.001538	0.909091	0.177618	0.940207	0.389824	-0.598557	0.000000	-10.000000	0.250000	-18.233334	315.500000	1023.000000	1023.000000	2046.000000
4.460000	0.000931	0.550456	-0.048440	0.752492	0.555499	-0.709095	0.000000	-10.000000	0.250000	-18.483334	309.500000	1023.000000	1023.000000	2046.000000
4.480000	0.000403	0.238044	-0.060520	0.473689	0.499930	-0.675055	0.000000	-10.000000	0.250000	-18.733334	303.166656	1023.000000	1023.000000	2046.000000
4.500000	0.000104	0.061747	0.069596	0.306643	0.355436	-0.669928	0.000000	-10.000000	0.266667	-19.133333	296.833344	1023.000000	1023.000000	2046.000000
4.520000	-0.000051	-0.030155	0.198419	0.327924	0.199499	-0.755996	0.000000	-10.000000	0.283333	-19.466667	290.333344	1023.000000	1023.000000	2046.000000
4.540000	-0.000119	-0.070201	0.060327	0.324606	0.347313	-0.802447	0.000000	-10.000000	0.300000	-19.816668	284.000000	1023.000000	1023.000000	2046.000000
4.560000	-0.000255	-0.150836	-0.064726	0.249436	0.494230	-0.829775	0.000000	-10.000000	0.316667	-20.083334	277.333344	1023.000000	1023.000000	2046.000000
4.580000	-0.000130	-0.076971	-0.047440	0.117244	0.519934	-0.666709	0.000000	-10.000000	0.325000	-20.300001	270.666656	1023.000000	1023.000000	2046.000000
4.600000	0.000046	0.027176	0.185786	0.103213	0.321246	-0.583070	0.000000	-10.000000	0.333333	-20.416668	263.833344	1023.000000	1023.000000	2046.000000
4.620000	0.000141	0.083298	0.221258	0.286911	0.284802	-0.709673	0.000000	-10.000000	0.325000	-20.483334	257.000000	1023.000000	1023.000000	2046.000000
4.640000	0.000236	0.139643	0.040302	0.316086	0.497662	-0.714407	0.000000	-10.000000	0.325000	-20.483334	250.166672	1023.000000	1023.000000	2046.000000
4.660000	0.000259	0.153016	0.015439	0.252061	0.571272	-0.685757	0.000000	-10.000000	0.325000	-20.550001	243.333328	1023.000000	1023.000000	2046.000000
4.680000	0.000348	0.205376	0.159745	0.165762	0.431591	-0.551722	0.000000	-10.000000	0.325000	-20.683334	236.500000	1023.000000	1023.000000	2046.000000
4.700000	0.000391	0.231112	0.271368	0.211381	0.290127	-0.541764	0.000000	-10.000000	0.325000	-20.700001	229.500000	1023.000000	1023.000000	2046.000000
4.720000	0.000422	0.249271	0.148335	0.321707	0.381280	-0.602051	0.000000	-10.000000	0.325000	-20.750000	222.500000	1023.000000	1023.000000	2046.000000
4.740000	0.000204	0.120727	-0.034040	0.305503	0.509193	-0.659930	0.000000	-10.000000	0.333333	-20.550001	215.500000	1023.000000	1023.000000	2046.000000
4.760000	0.000048	0.028267	-0.052542	0.271280	0.457933	-0.648404	0.000000	-10.000000	0.333333	-20.483334	208.666672	1023.000000	1023.000000	2046.000000
4.780000	0.000056	0.033080	0.075731	0.140965	0.294720	-0.478337	0.000000	-10.000000	0.325000	-20.299999	201.833328	1023.000000	1023.000000	2046.000000
4.800000	0.000017	0.010294	0.145800	0.227072	0.169047	-0.531625	0.000000	-10.000000	0.308333	-20.166666	195.166672	1023.000000	1023.000000	2046.000000
4.820000	0.000150	0.088554	0.021405	0.260828	0.350156	-0.543835	0.000000	-10.000000	0.300000	-19.883333	188.333328	1023.000000	1023.000000	2046.000000
4.840000	0.000168	0.099482	-0.156559	0.228462	0.587153	-0.559575	0.000000	-10.000000	0.283333	-19.650002	181.833328	1023.000000	1023.000000	2046.000000
4.860000	0.000040	0.023933	-0.152964	0.156235	0.563916	-0.543254	0.000000	-10.000000	0.291667	-19.450001	175.166672	1023.000000	1023.000000	2046.000000
4.880000	-0.000046	-0.027104	-0.030194	0.102491	0.386367	-0.485768	0.000000	-10.000000	0.291667	-19.300001	168.833328	1023.000000	1023.000000	2046.000000
4.900000	0.000061	0.035793	-0.104254	0.184542	0.464516	-0.509010	0.000000	-10.000000	0.291667	-19.000000	162.333328	1023.000000	1023.000000	2046.000000
4.920000	-0.000032	-0.018764	-0.272228	0.110514	0.671613	-0.528662	0.000000	-10.000000	0.266667	-18.666666	156.000000	1023.000000	1023.000000	2046.000000
4.940000	0.000271	0.160279	-0.127601	0.150364	0.608525	-0.471010	0.000000	-10.000000	0.241667	-18.299999	149.666672	1023.000000	1023.000000	2046.000000
4.960000	0.000440	0.260026	0.165210	0.197887	0.320013	-0.423083	0.000000	-10.000000	0.233333	-17.883333	143.500000	1023.000000	1023.000000	2046.000000
4.980000	0.000220	0.130044	-0.029126	0.249589	0.368342	-0.458761	0.000000	-10.000000	0.216667	-17.350000	137.500000	1023.000000	1023.000000	2046.000000
5.000000	-0.000696	-0.411490	-0.403556	0.103791	0.465861	-0.577586	0.000000	-10.000000	0.208333	-16.750000	131.833328	1023.000000	1023.000000	2046.000000
5.020000	-0.001845	-1.090364	-0.616844	-0.024182	0.308847	-0.758185	0.000000	-10.000000	0.191667	-16.100000	126.166664	1023.000000	1023.000000	2046.000000
5.040000	-0.002730	-1.613209	-0.550511	-0.205373	-0.083824	-0.773501	0.000000	-10.000000	0.158333	-15.066667	120.833336	1023.000000	1023.000000	2046.000000
5.060000	-0.004062	-2.400460	-0.720350	-0.306222	-0.409873	-0.964015	0.000000	-10.000000	0.100000	-13.500000	115.666664	1023.000000	1023.000000	2046.000000
5.080000	-0.006160	-3.640680	-1.221880	-0.529723	-0.476112	-1.412964	0.000000	-10.000000	0.050000	-12.183333	112.500000	1023.000000	1023.000000	2046.000000
5.100000	-0.009302	-5.497775	-1.725335	-0.940101	-0.867269	-1.965070	0.000000	-10.000000	0.008333	-9.083333	108.833336	1023.000000	1023.000000	2046.000000
5.120000	-0.012362	-7.305788	-2.081815	-1.546304	-1.506701	-2.170968	0.000000	-10.000000	-0.016667	-4.783333	106.166664	1023.000000	1023.000000	2046.000000
5.140000	-0.014632	-8.647557	-2.645260	-1.857472	-1.710181	-2.434644	0.000000	-10.000000	-0.041667	0.250000	103.500000	1023.000000	1023.000000	2046.000000
5.160000	-0.016464	-9.730374	-3.190042	-2.057408	-1.721689	-2.761236	0.000000	-10.000000	-0.066667	3.733334	103.000000	1023.000000	1023.000000	2046.000000
5.180000	-0.017614	-10.409743	-3.271593	-2.250299	-2.031416	-2.856435	0.000000	-10.000000	-0.083333	6.266667	103.000000	1023.000000	1023.000000	2046.000000
5.200000	-0.017992	-10.633423	-3.255358	-2.376318	-2.242513	-2.759234	0.000000	-10.000000	-0.091667	8.383333	103.000000	1023.000000	1023.000000	2046.000000
5.220000	-0.017997	-10.636464	-3.448221	-2.378585	-2.098760	-2.710899	0.000000	-10.000000	-0.091667	9.883333	103.000000	1023.000000	1023.000000	2046.000000
5.240000	-0.017982	-10.627162	-3.628924	-2.284734	-1.912275	-2.801228	0.000000	-10.000000	-0.075000	10.516666	103.000000	1023.000000	1023.000000	2046.000000
5.260000	-0.017773	-10.503654	-3.532445	-2.285961	-1.999674	-2.685573	0.000000	-10.000000	-0.066667	10.616667	103.000000	1023.000000	1023.000000	2046.000000
5.280000	-0.017293	-10.220126	-3.324828	-2.283055	-2.109581	-2.502661	0.000000	-10.000000	-0.050000	10.283334	103.000000	1023.000000	1023.000000	2046.000000
5.300000	-0.016714	-9.878134	-3.386052	-2.265558	-1.886961	-2.339562	0.000000	-10.000000	-0.050000	9.650000	76.333336	1023.000000	1023.000000	2046.000000
5.320000	-0.015990	-9.450174	-3.495308	-2.146217	-1.522898	-2.285751	0.000000	-10.000000	-0.033333	8.816667	50.333332	1023.000000	1023.000000	2046.000000
5.340000	-0.015000	-8.864973	-3.297478	-1.961990	-1.449477	-2.156028	0.000000	-10.000000	-0.016667	6.983334	26.166666	1023.000000	1023.000000	2046.000000
5.360000	-0.013971	-8.256804	-2.921118	-1.900881	-1.526311	-1.908493	0.000000	-10.000000	0.000000	5.383334	28.666666	1023.000000	1023.000000	2046.000000
5.380000	-0.013074	-7.726871	-2.919768	-1.827085	-1.275482	-1.704536	0.000000	-10.000000	0.000000	3.533334	30.833334	1023.000000	1023.000000	2046.000000
5.400000	-0.012591	-7.441063	-3.092741	-1.710427	-0.916329	-1.721567	0.000000	-10.000000	0.016667	1.866667	31.666666	1023.000000	1023.000000	2046.000000
5.420000	-0.012215	-7.218866	-3.026294	-1.663748	-0.849198	-1.679626	0.000000	-10.000000	0.033333	0.200000	32.500000	1023.000000	1023.000000	2046.000000
5.440000	-0.011853	-7.005084	-2.782658	-1.739564	-0.966161	-1.516701	0.000000	-10.000000	0.041667	-2.016667	33.000000	1023.000000	1023.000000	2046.000000
5.460000	-0.011758	-6.949263	-2.724875	-1.735196	-0.959637	-1.529555	0.000000	-10.000000	0.033333	-3.233334	33.000000	1023.000000	1023.000000	2046.000000
5.480000	-0.011955	-7.065664	-2.972005	-1.795103	-0.674233	-1.624323	0.000000	-10.000000	0.033333	-5.483334	33.000000	1023.000000	1023.000000	2046.000000
5.500000	-0.012538	-7.410179	-3.029130	-1.841508	-0.681621	-1.857920	0.000000	-10.000000	0.041667	-6.850000	33.000000	1023.000000	1023.000000	2046.000000
5.520000	-0.012664	-7.484676	-2.888144	-2.051126	-0.791186	-1.754220	0.000000	-10.000000	0.058333	-8.633333	33.000000	1023.000000	1023.000000	2046.000000
5.540000	-0.012718	-7.516607	-2.690682	-2.208485	-0.961841	-1.655599	0.000000	-10.000000	0.066667	-9.733334	33.000000	1023.000000	1023.000000	2046.000000
5.560000	-0.012665	-7.485084	-2.811147	-2.247672	-0.783315	-1.642949	0.000000	-10.000000	0.083333	-10.766667	33.000000	1023.000000	1023.000000	2046.000000
5.580000	-0.012791	-7.559449	-2.963656	-2.185524	-0.603412	-1.806857	0.000000	-10.000000	0.083333	-11.550000	26.000000	1023.000000	1023.000000	2046.000000
5.600000	-0.012748	-7.534221	-2.854174	-2.219140	-0.680386	-1.780520	0.000000	-10.000000	0.091667	-12.133334	17.666666	1023.000000	1023.000000	2046.000000
5.620000	-0.012564	-7.425296	-2.654043	-2.295640	-0.837228	-1.638384	0.000000	-10.000000	0.100000	-12.616667	7.666667	1023.000000	1023.000000	2046.000000
5.640000	-0.012297	-7.267532	-2.662377	-2.274704	-0.761086	-1.569366	0.000000	-10.000000	0.108333	-13.083334	3.500000	1023.000000	1023.000000	2046.000000
5.660000	-0.011965	-7.071586	-2.833512	-2.228353	-0.433660	-1.576060	0.000000	-10.000000	0.108333	-13.400001	0.666667	1023.000000	1023.000000	2046.000000
5.680000	-0.011834	-6.993933	-2.760367	-2.167935	-0.415109	-1.650521	0.000000	-10.000000	0.108333	-13.483334	-3.333333	1023.000000	1023.000000	2046.000000
5.700000	-0.011476	-6.782176	-2.499453	-2.226765	-0.563929	-1.492030	0.000000	-10.000000	0.116667	-13.466667	-7.666667	1023.000000	1023.000000	2046.000000
5.720000	-0.011295	-6.675619	-2.380885	-2.205320	-0.621443	-1.467971	0.000000	-10.000000	0.125000	-13.450000	-12.000000	1023.000000	1023.000000	2046.000000
5.740000	-0.011101	-6.560662	-2.505740	-2.165588	-0.444756	-1.444578	0.000000	-10.000000	0.116667	-13.533334	-16.500000	1023.000000	1023.000000	2046.000000
5.760000	-0.011108	-6.564983	-2.630151	-2.123237	-0.271039	-1.540557	0.000000	-10.000000	0.108333	-13.500000	-21.000000	1023.000000	1023.000000	2046.000000
5.780000	-0.011102	-6.561376	-2.596522	-2.074684	-0.288283	-1.601887	0.000000	-10.000000	0.100000	-13.533334	-27.000000	1023.000000	1023.000000	2046.000000
5.800000	-0.010865	-6.421433	-2.407277	-2.125106	-0.437187	-1.451863	0.000000	-10.000000	0.100000	-13.533334	-30.000000	1023.000000	1023.000000	2046.000000
5.820000	-0.010664	-6.302377	-2.251454	-2.144843	-0.553802	-1.352278	0.000000	-10.000000	0.100000	-13.383333	-34.333332	1023.000000	1023.000000	2046.000000
5.840000	-0.010668	-6.304745	-2.369977	-2.089002	-0.469165	-1.376601	0.000000	-10.000000	0.100000	-13.133333	-38.833332	1023.000000	1023.000000	2046.000000
5.860000	-0.010673	-6.307855	-2.576969	-2.068425	-0.253862	-1.408599	0.000000	-10.000000	0.100000	-12.733334	-44.666668	1023.000000	1023.000000	2046.000000
5.880000	-0.010738	-6.345991	-2.616597	-2.054725	-0.168152	-1.506518	0.000000	-10.000000	0.100000	-12.550000	-47.666668	1023.000000	1023.000000	2046.000000
5.900000	-0.010590	-6.258787	-2.520102	-2.064847	-0.178760	-1.495078	0.000000	-10.000000	0.091667	-12.350000	-50.333332	1023.000000	1023.000000	2046.000000
5.920000	-0.010307	-6.091727	-2.419594	-2.149313	-0.188027	-1.334793	0.000000	-10.000000	0.083333	-12.000000	-54.333332	1023.000000	1023.000000	2046.000000
5.940000	-0.010181	-6.016788	-2.342210	-2.215328	-0.228306	-1.230945	0.000000	-10.000000	0.075000	-11.600000	-59.666668	1023.000000	1023.000000	2046.000000
5.960000	-0.010042	-5.934718	-2.389327	-2.176795	-0.158519	-1.210078	0.000000	-10.000000	0.075000	-11.083333	-65.000000	1023.000000	1023.000000	2046.000000
5.980000	-0.009998	-5.909053	-2.503455	-2.123675	-0.024758	-1.257164	0.000000	-10.000000	0.075000	-10.866667	-67.666664	1023.000000	1023.000000	2046.000000
6.000000	-0.009606	-5.676960	-2.468493	-2.020715	0.099211	-1.286963	0.000000	-10.000000	0.066667	-10.500000	-71.333336	1023.000000	1023.000000	2046.000000
6.020000	-0.009486	-5.606235	-2.360709	-1.893545	0.024053	-1.376032	0.000000	-10.000000	0.066667	-10.216667	-74.666664	1023.000000	1023.000000	2046.000000
6.040000	-0.009476	-5.600065	-2.366178	-1.932439	-0.015528	-1.285920	0.000000	-10.000000	0.058333	-9.816667	-80.333336	1023.000000	1023.000000	2046.000000
6.060000	-0.010102	-5.970046	-2.359888	-2.073387	-0.256838	-1.279933	0.000000	-10.000000	0.058333	-9.616667	-83.666664	1023.000000	1023.000000	2046.000000
6.080000	-0.010896	-6.439564	-2.471303	-2.141577	-0.451807	-1.374877	0.000000	-10.000000	0.050000	-9.500000	-86.000000	1023.000000	1023.000000	2046.000000
6.100000	-0.011705	-6.917705	-2.618405	-2.186477	-0.626808	-1.486014	0.000000	-10.000000	0.050000	-8.700000	-88.000000	1023.000000	1023.000000	2046.000000
6.120000	-0.013180	-7.789643	-2.937249	-2.305463	-0.804601	-1.742330	0.000000	-10.000000	0.041667	-6.983333	-90.833336	1023.000000	1023.000000	2046.000000
6.140000	-0.015465	-9.139779	-3.286426	-2.490246	-1.105134	-2.257973	0.000000	-10.000000	0.033333	-5.266666	-93.666664	1023.000000	1023.000000	2046.000000
6.160000	-0.018520	-10.945197	-3.781574	-2.850305	-1.524964	-2.788354	0.000000	-10.000000	0.000000	-2.133333	-95.000000	1023.000000	1023.000000	2046.000000
6.180000	-0.021243	-12.554336	-4.252487	-3.275006	-1.947470	-3.079372	0.000000	-10.000000	-0.016667	0.750000	-95.500000	1023.000000	1023.000000	2046.000000
6.200000	-0.023059	-13.627939	-4.528085	-3.637618	-2.303797	-3.158440	0.000000	-10.000000	-0.050000	5.950000	-96.000000	1023.000000	1023.000000	2046.000000
6.220000	-0.024242	-14.327291	-4.664402	-3.819029	-2.602226	-3.241636	0.000000	-10.000000	-0.058333	8.933333	-96.000000	1023.000000	1023.000000	2046.000000
6.240000	-0.024955	-14.748131	-4.933280	-3.878046	-2.625846	-3.310960	0.000000	-10.000000	-0.100000	11.633333	-96.000000	1023.000000	1023.000000	2046.000000
6.260000	-0.025297	-14.950707	-5.167978	-3.827169	-2.524247	-3.431314	0.000000	-10.000000	-0.116667	12.500000	-96.000000	1023.000000	1023.000000	2046.000000
6.280000	-0.025447	-15.038909	-5.264019	-3.778506	-2.492066	-3.504318	0.000000	-10.000000	-0.150000	13.766667	-96.000000	1023.000000	1023.000000	2046.000000
6.300000	-0.025080	-14.822149	-5.132154	-3.740679	-2.556676	-3.392641	0.000000	-10.000000	-0.175000	14.916667	-76.166664	1023.000000	1023.000000	2046.000000
6.320000	-0.024373	-14.404616	-4.958569	-3.775961	-2.558535	-3.111551	0.000000	-10.000000	-0.191667	16.183334	-36.000000	1023.000000	1023.000000	2046.000000
6.340000	-0.023787	-14.058218	-4.777797	-3.698312	-2.598059	-2.984051	0.000000	-10.000000	-0.208333	17.383333	8.166667	1023.000000	1023.000000	2046.000000
6.360000	-0.022927	-13.549740	-4.829481	-3.657702	-2.281930	-2.780627	0.000000	-10.000000	-0.216667	18.633333	34.500000	1023.000000	1023.000000	2046.000000
6.380000	-0.021861	-12.919703	-4.868934	-3.471527	-1.871009	-2.708232	0.000000	-10.000000	-0.241667	19.283333	40.500000	1023.000000	1023.000000	2046.000000
6.400000	-0.020536	-12.137042	-4.602409	-3.272166	-1.743421	-2.519046	0.000000	-10.000000	-0.258333	19.916668	44.500000	1023.000000	1023.000000	2046.000000
6.420000	-0.018869	-11.151431	-4.221370	-3.161008	-1.610044	-2.159008	0.000000	-10.000000	-0.275000	20.266666	48.833332	1023.000000	1023.000000	2046.000000
6.440000	-0.017618	-10.412322	-3.955283	-3.115706	-1.475251	-1.866082	0.000000	-10.000000	-0.308333	21.216667	55.333332	1023.000000	1023.000000	2046.000000
6.460000	-0.016436	-9.713450	-3.871134	-2.973592	-1.191879	-1.676846	0.000000	-10.000000	-0.316667	21.900000	62.333332	1023.000000	1023.000000	2046.000000
6.480000	-0.015420	-9.112958	-3.866681	-2.850501	-0.855943	-1.539833	0.000000	-10.000000	-0.341667	22.650000	69.500000	1023.000000	1023.000000	2046.000000
6.500000	-0.014657	-8.662175	-3.775945	-2.742659	-0.621404	-1.522167	0.000000	-10.000000	-0.341667	23.250000	77.000000	1023.000000	1023.000000	2046.000000
6.520000	-0.013822	-8.168921	-3.540187	-2.700141	-0.516580	-1.412012	0.000000	-10.000000	-0.375000	23.900000	87.500000	1023.000000	1023.000000	2046.000000
6.540000	-0.013027	-7.699028	-3.249563	-2.738172	-0.513376	-1.197917	0.000000	-10.000000	-0.383333	24.450001	95.500000	1023.000000	1023.000000	2046.000000
6.560000	-0.012555	-7.420150	-3.094934	-2.758220	-0.470721	-1.096276	0.000000	-10.000000	-0.408333	25.150002	106.333336	1023.000000	1023.000000	2046.000000
6.580000	-0.012167	-7.190464	-3.082067	-2.751216	-0.320607	-1.036574	0.000000	-10.000000	-0.425000	25.566668	114.500000	1023.000000	1023.000000	2046.000000
6.600000	-0.011547	-6.824105	-3.146952	-2.700621	0.015219	-0.991752	0.000000	-10.000000	-0.441667	25.983334	122.666664	1023.000000	1023.000000	2046.000000
6.620000	-0.011068	-6.540964	-3.014553	-2.624356	0.111631	-1.013686	0.000000	-10.000000	-0.450000	25.750000	128.500000	1023.000000	1023.000000	2046.000000
6.640000	-0.010024	-5.924336	-2.747092	-2.570169	0.170258	-0.777334	0.000000	-10.000000	-0.450000	25.916668	134.333328	1023.000000	1023.000000	2046.000000
6.660000	-0.008734	-5.161869	-2.400036	-2.520566	0.211529	-0.452795	0.000000	-10.000000	-0.450000	26.100000	143.000000	1023.000000	1023.000000	2046.000000
6.680000	-0.007456	-4.406405	-2.178953	-2.395799	0.368437	-0.200090	0.000000	-10.000000	-0.450000	26.666668	151.666672	1023.000000	1023.000000	2046.000000
6.700000	-0.006256	-3.697340	-2.106624	-2.173132	0.670133	-0.087718	0.000000	-10.000000	-0.458333	27.033333	160.500000	1023.000000	1023.000000	2046.000000
6.720000	-0.005051	-2.985043	-2.022053	-1.985738	1.001635	0.021114	0.000000	-10.000000	-0.466667	27.316668	169.500000	1023.000000	1023.000000	2046.000000
6.740000	-0.003742	-2.211233	-1.764200	-1.699543	1.197903	0.054607	0.000000	-10.000000	-0.483333	27.666666	178.500000	1023.000000	1023.000000	2046.000000
6.760000	-0.002145	-1.267482	-1.348136	-1.633911	1.276230	0.438335	0.000000	-10.000000	-0.500000	27.816668	187.666672	1023.000000	1023.000000	2046.000000
6.780000	-0.000805	-0.475824	-1.021905	-1.432938	1.333184	0.645835	0.000000	-10.000000	-0.525000	28.600000	197.000000	1023.000000	1023.000000	2046.000000
6.800000	0.000563	0.332671	-0.936061	-1.179620	1.660324	0.788027	0.000000	-10.000000	-0.550000	28.966667	206.333328	1023.000000	1023.000000	2046.000000
6.820000	0.001789	1.057441	-0.829441	-0.889013	1.977329	0.798566	0.000000	-10.000000	-0.558333	29.516666	215.833328	1023.000000	1023.000000	2046.000000
6.840000	0.003210	1.897288	-0.485201	-0.690475	2.066979	1.005985	0.000000	-10.000000	-0.566667	29.433334	225.500000	1023.000000	1023.000000	2046.000000
6.860000	0.004666	2.757891	-0.038613	-0.579961	2.026095	1.350369	0.000000	-10.000000	-0.566667	29.483334	235.500000	1023.000000	1023.000000	2046.000000
6.880000	0.005949	3.515592	0.103853	-0.311945	2.247108	1.476576	0.000000	-10.000000	-0.583333	29.700001	245.500000	1023.000000	1023.000000	2046.000000
6.900000	0.007167	4.235927	0.161215	-0.079593	2.560121	1.594184	0.000000	-10.000000	-0.591667	29.716667	255.500000	1023.000000	1023.000000	2046.000000
6.920000	0.008071	4.770047	0.303522	0.194402	2.731013	1.541110	0.000000	-10.000000	-0.608333	29.866667	265.500000	1023.000000	1023.000000	2046.000000
6.940000	0.009366	5.535454	0.628422	0.342314	2.799859	1.764858	0.000000	-10.000000	-0.616667	29.800001	275.500000	1023.000000	1023.000000	2046.000000
6.960000	0.010841	6.406832	0.958854	0.427560	2.908334	2.112084	0.000000	-10.000000	-0.625000	30.016666	285.500000	1023.000000	1023.000000	2046.000000
6.980000	0.011765	6.952937	1.142656	0.539872	3.005469	2.264940	0.000000	-10.000000	-0.600000	30.183334	295.500000	1023.000000	1023.000000	2046.000000
7.000000	0.012388	7.321109	1.216066	0.711996	3.137282	2.255765	0.000000	-10.000000	-0.591667	30.450001	305.500000	1023.000000	1023.000000	2046.000000
7.020000	0.013125	7.757143	1.275195	0.906444	3.324348	2.251156	0.000000	-10.000000	-0.583333	30.716667	315.500000	1023.000000	1023.000000	2046.000000
7.040000	0.013977	8.260550	1.418328	1.203470	3.487178	2.151575	0.000000	-10.000000	-0.600000	30.833334	325.500000	1023.000000	1023.000000	2046.000000
7.060000	0.014939	8.828804	1.690385	1.393221	3.546281	2.198917	0.000000	-10.000000	-0.600000	30.983334	335.666656	1023.000000	1023.000000	2046.000000
7.080000	0.016514	9.759603	2.088168	1.665489	3.605717	2.400229	0.000000	-10.000000	-0.591667	30.983334	346.000000	1023.000000	1023.000000	2046.000000
7.100000	0.018062	10.674886	2.500865	1.816712	3.622449	2.734860	0.000000	-10.000000	-0.583333	30.816668	356.333344	1023.000000	1023.000000	2046.000000
7.120000	0.019501	11.524842	2.807825	2.061817	3.703643	2.951557	0.000000	-10.000000	-0.575000	30.550001	366.666656	1023.000000	1023.000000	2046.000000
7.140000	0.020503	12.117441	2.980291	2.360194	3.786211	2.990746	0.000000	-10.000000	-0.575000	30.550001	377.000000	1023.000000	1023.000000	2046.000000
7.160000	0.021229	12.546300	3.078748	2.684397	3.919609	2.863547	0.000000	-10.000000	-0.575000	30.650000	387.333344	1023.000000	1023.000000	2046.000000
7.180000	0.021212	12.536020	3.208268	2.935226	3.816015	2.576511	0.000000	-10.000000	-0.591667	30.766666	397.500000	1023.000000	1023.000000	2046.000000
7.200000	0.020000	11.819982	3.236598	2.870600	3.378252	2.334530	0.000000	-10.000000	-0.575000	30.783333	407.500000	1023.000000	1023.000000	2046.000000
7.220000	0.017621	10.414227	3.030573	2.522740	2.821392	2.039522	0.000000	-10.000000	-0.575000	30.583334	417.833344	1023.000000	1023.000000	2046.000000
7.240000	0.015002	8.866100	2.563022	2.245663	2.425040	1.632376	0.000000	-10.000000	-0.566667	30.383333	428.166656	1023.000000	1023.000000	2046.000000
7.260000	0.013351	7.890636	2.151242	2.079230	2.273799	1.386365	0.000000	-10.000000	-0.591667	30.116667	438.500000	1023.000000	1023.000000	2046.000000
7.280000	0.012608	7.451178	1.911283	2.079438	2.292741	1.167716	0.000000	-10.000000	-0.591667	30.216667	448.500000	1023.000000	1023.000000	2046.000000
7.300000	0.012417	7.338249	1.921291	2.175709	2.236292	1.004956	0.000000	-10.000000	-0.575000	30.350000	458.500000	1023.000000	1023.000000	2046.000000
7.320000	0.012979	7.670640	2.096588	2.211075	2.218462	1.144515	0.000000	-10.000000	-0.583333	30.350000	468.500000	1023.000000	1023.000000	2046.000000
7.340000	0.013586	8.029144	2.350879	2.169191	2.104990	1.404084	0.000000	-10.000000	-0.558333	30.233334	478.500000	1023.000000	1023.000000	2046.000000
7.360000	0.014279	8.439051	2.429109	2.227498	2.206253	1.576191	0.000000	-10.000000	-0.558333	29.800001	488.500000	1023.000000	1023.000000	2046.000000
7.380000	0.014904	8.808407	2.402941	2.430061	2.393367	1.582038	0.000000	-10.000000	-0.525000	29.500000	498.500000	1023.000000	1023.000000	2046.000000
7.400000	0.015809	9.342945	2.439294	2.672107	2.653703	1.577840	0.000000	-10.000000	-0.508333	28.533333	508.500000	1023.000000	1023.000000	2046.000000
7.420000	0.016689	9.863104	2.614767	2.861465	2.784205	1.602667	0.000000	-10.000000	-0.458333	28.116667	518.333313	1023.000000	1023.000000	2046.000000
7.440000	0.017915	10.587716	2.906063	2.932673	2.880311	1.868668	0.000000	-10.000000	-0.408333	27.150000	528.000000	1023.000000	1023.000000	2046.000000
7.460000	0.019191	11.342002	3.114728	2.944254	3.024759	2.258262	0.000000	-10.000000	-0.391667	26.700001	537.166687	1023.000000	1023.000000	2046.000000
7.480000	0.020412	12.063690	3.357347	3.045074	3.136493	2.524776	0.000000	-10.000000	-0.375000	25.383333	546.166687	1023.000000	1023.000000	2046.000000
7.500000	0.021741	12.848766	3.480575	3.273584	3.449530	2.645077	0.000000	-10.000000	-0.358333	24.683334	554.666687	1023.000000	1023.000000	2046.000000
7.520000	0.022655	13.389316	3.486866	3.513686	3.798349	2.590415	0.000000	-10.000000	-0.325000	23.783333	563.000000	1023.000000	1023.000000	2046.000000
7.540000	0.023789	14.059170	3.724118	3.664221	3.943563	2.727268	0.000000	-10.000000	-0.300000	23.383333	571.000000	1023.000000	1023.000000	2046.000000
7.560000	0.024778	14.643847	4.020728	3.591212	3.958320	3.073587	0.000000	-10.000000	-0.266667	22.716667	579.000000	1023.000000	1023.000000	2046.000000
7.580000	0.025256	14.926109	4.076584	3.655281	4.058789	3.135455	0.000000	-10.000000	-0.233333	22.083334	586.833313	1023.000000	1023.000000	2046.000000
7.600000	0.025387	15.003920	3.957996	3.682141	4.237050	3.126732	0.000000	-10.000000	-0.208333	21.483334	594.333313	1023.000000	1023.000000	2046.000000
7.620000	0.025337	14.974030	3.885775	3.778356	4.365594	2.944306	0.000000	-10.000000	-0.208333	20.783335	601.500000	1023.000000	1023.000000	2046.000000
7.640000	0.025489	15.064209	4.050306	3.803896	4.321262	2.888745	0.000000	-10.000000	-0.208333	20.083334	608.500000	1023.000000	1023.000000	2046.000000
7.660000	0.026214	15.492620	4.327129	3.665350	4.325085	3.175055	0.000000	-10.000000	-0.191667	18.950001	615.333313	1023.000000	1023.000000	2046.000000
7.680000	0.026948	15.926495	4.573004	3.627256	4.315707	3.410527	0.000000	-10.000000	-0.166667	17.950001	622.000000	1023.000000	1023.000000	2046.000000
7.700000	0.027701	16.370996	4.508990	3.813079	4.600092	3.448834	0.000000	-10.000000	-0.141667	16.950001	628.166687	1023.000000	1023.000000	2046.000000
7.720000	0.028404	16.786659	4.610866	4.084047	4.763640	3.328106	0.000000	-10.000000	-0.125000	16.266666	634.000000	1023.000000	1023.000000	2046.000000
7.740000	0.029340	17.340200	4.829032	4.263255	4.869493	3.378421	0.000000	-10.000000	-0.091667	15.383333	639.500000	1023.000000	1023.000000	2046.000000
7.760000	0.030571	18.067400	5.142253	4.314307	4.934258	3.676583	0.000000	-10.000000	-0.083333	14.400001	644.833313	1023.000000	1023.000000	2046.000000
7.780000	0.031694	18.730919	5.452587	4.367461	4.949108	3.961763	0.000000	-10.000000	-0.075000	13.250000	649.833313	1023.000000	1023.000000	2046.000000
7.800000	0.032696	19.323595	5.632188	4.524486	5.075990	4.090931	0.000000	-10.000000	-0.075000	12.150001	654.500000	1023.000000	1023.000000	2046.000000
7.820000	0.033664	19.895472	5.653697	4.749526	5.372804	4.119446	0.000000	-10.000000	-0.050000	11.000000	658.833313	1023.000000	1023.000000	2046.000000
7.840000	0.034446	20.357380	5.829308	5.039377	5.499157	3.989539	0.000000	-10.000000	-0.025000	9.766666	662.666687	1023.000000	1023.000000	2046.000000
7.860000	0.035271	20.845156	6.049948	5.255082	5.550253	3.989874	0.000000	-10.000000	-0.008333	8.483334	666.166687	1023.000000	1023.000000	2046.000000
7.880000	0.036263	21.431208	6.331894	5.314665	5.551968	4.232681	0.000000	-10.000000	0.000000	7.083333	669.000000	1023.000000	1023.000000	2046.000000
7.900000	0.036937	21.829657	6.537783	5.312597	5.524223	4.455054	0.000000	-10.000000	0.000000	5.700000	671.666687	1023.000000	1023.000000	2046.000000
7.920000	0.037337	22.066402	6.577653	5.410977	5.567101	4.510671	0.000000	-10.000000	0.016667	4.016667	673.666687	1023.000000	1023.000000	2046.000000
7.940000	0.037605	22.224472	6.517206	5.547999	5.696140	4.463127	0.000000	-10.000000	0.033333	2.166667	675.500000	1023.000000	1023.000000	2046.000000
7.960000	0.037800	22.339716	6.506548	5.668544	5.809525	4.355099	0.000000	-10.000000	0.041667	0.066667	676.500000	1023.000000	1023.000000	2046.000000
7.980000	0.038236	22.597370	6.659900	5.819721	5.859752	4.257997	0.000000	-10.000000	0.041667	-1.533333	677.000000	1023.000000	1023.000000	2046.000000
8.000000	0.039050	23.078592	6.844889	5.916738	5.946471	4.370495	0.000000	-10.000000	0.041667	-2.750000	677.000000	1023.000000	1023.000000	2046.000000
8.020000	0.039827	23.537609	7.064504	5.891970	5.945282	4.635852	0.000000	-10.000000	0.050000	-3.633333	677.000000	1023.000000	1023.000000	2046.000000
8.040000	0.040543	23.960901	7.229309	5.955309	5.997041	4.779243	0.000000	-10.000000	0.050000	-4.550000	677.000000	1023.000000	1023.000000	2046.000000
8.060000	0.041129	24.307520	7.344044	6.076508	6.031240	4.855728	0.000000	-10.000000	0.050000	-5.350000	677.000000	1023.000000	1023.000000	2046.000000
8.080000	0.041456	24.500454	7.345728	6.193099	6.054647	4.906981	0.000000	-10.000000	0.050000	-6.050000	677.000000	1023.000000	1023.000000	2046.000000
8.100000	0.041127	24.306068	7.121038	6.375927	6.147717	4.661386	0.000000	-10.000000	0.050000	-6.783333	677.000000	1023.000000	1023.000000	2046.000000
8.120000	0.040513	23.943424	7.101345	6.430701	5.978527	4.432850	0.000000	-10.000000	0.066667	-7.516667	677.000000	1023.000000	1023.000000	2046.000000
8.140000	0.040172	23.741459	7.201592	6.352961	5.728677	4.458229	0.000000	-10.000000	0.075000	-8.183333	677.000000	1023.000000	1023.000000	2046.000000
8.160000	0.039908	23.585812	7.324378	6.243161	5.475971	4.542301	0.000000	-10.000000	0.091667	-8.700000	677.000000	1023.000000	1023.000000	2046.000000
8.180000	0.039419	23.296700	7.224679	6.276559	5.379072	4.416390	0.000000	-10.000000	0.091667	-9.050000	668.666687	1023.000000	1023.000000	2046.000000
8.200000	0.037956	22.431711	6.964239	6.292341	5.167034	4.008098	0.000000	-10.000000	0.100000	-9.233334	660.333313	1023.000000	1023.000000	2046.000000
8.220000	0.035042	20.709759	6.565002	6.192242	4.676263	3.276251	0.000000	-10.000000	0.100000	-9.583334	651.000000	1023.000000	1023.000000	2046.000000
8.240000	0.031650	18.705183	6.138341	5.737582	4.039041	2.790219	0.000000	-10.000000	0.100000	-10.266667	648.666687	1023.000000	1023.000000	2046.000000
8.260000	0.028678	16.948486	5.668964	5.143196	3.525023	2.611303	0.000000	-10.000000	0.108333	-11.233334	645.333313	1023.000000	1023.000000	2046.000000
8.280000	0.026266	15.523051	5.189335	4.734516	3.185055	2.414145	0.000000	-10.000000	0.116667	-12.016666	641.500000	1023.000000	1023.000000	2046.000000
8.300000	0.024508	14.484338	4.682382	4.584150	3.109695	2.108110	0.000000	-10.000000	0.133333	-12.466666	637.500000	1023.000000	1023.000000	2046.000000
8.320000	0.023060	13.628663	4.413917	4.609087	2.935504	1.670156	0.000000	-10.000000	0.133333	-12.600000	633.166687	1023.000000	1023.000000	2046.000000
8.340000	0.022365	13.217985	4.416142	4.494895	2.711787	1.595161	0.000000	-10.000000	0.133333	-12.683333	629.000000	1023.000000	1023.000000	2046.000000
8.360000	0.022043	13.027389	4.436292	4.237591	2.501731	1.851775	0.000000	-10.000000	0.116667	-12.700000	625.000000	1023.000000	1023.000000	2046.000000
8.380000	0.021626	12.781107	4.312465	4.142908	2.443392	1.882342	0.000000	-10.000000	0.125000	-12.900000	620.666687	1023.000000	1023.000000	2046.000000
8.400000	0.021249	12.558278	4.011201	4.283491	2.597595	1.665991	0.000000	-10.000000	0.133333	-13.150000	616.333313	1023.000000	1023.000000	2046.000000
8.420000	0.020989	12.404507	3.959493	4.385222	2.594392	1.465400	0.000000	-10.000000	0.141667	-13.616667	611.833313	1023.000000	1023.000000	2046.000000
8.440000	0.021219	12.540181	4.139438	4.220951	2.474330	1.705462	0.000000	-10.000000	0.166667	-14.066667	607.333313	1023.000000	1023.000000	2046.000000
8.460000	0.021654	12.797581	4.234757	4.030704	2.478622	2.053498	0.000000	-10.000000	0.183333	-14.516667	602.666687	1023.000000	1023.000000	2046.000000
8.480000	0.021828	12.900441	4.084575	4.053169	2.612881	2.149815	0.000000	-10.000000	0.208333	-14.900001	597.833313	1023.000000	1023.000000	2046.000000
8.500000	0.022252	13.151075	4.061743	4.185452	2.784835	2.119045	0.000000	-10.000000	0.200000	-15.150001	592.833313	1023.000000	1023.000000	2046.000000
8.520000	0.022384	13.228702	4.039999	4.316197	2.892427	1.980078	0.000000	-10.000000	0.200000	-15.166667	587.666687	1023.000000	1023.000000	2046.000000
8.540000	0.022709	13.421023	4.083242	4.388869	2.949698	1.999215	0.000000	-10.000000	0.200000	-15.033334	582.500000	1023.000000	1023.000000	2046.000000
8.560000	0.022961	13.569901	4.197772	4.264906	2.860947	2.246277	0.000000	-10.000000	0.200000	-14.916667	577.500000	1023.000000	1023.000000	2046.000000
8.580000	0.022941	13.558228	4.164742	4.101125	2.872983	2.419379	0.000000	-10.000000	0.200000	-14.783334	572.500000	1023.000000	1023.000000	2046.000000
8.600000	0.022418	13.249003	3.957122	4.004727	2.937835	2.349319	0.000000	-10.000000	0.200000	-14.716666	567.666687	1023.000000	1023.000000	2046.000000
8.620000	0.021668	12.806067	3.751055	4.039970	3.027633	1.987410	0.000000	-10.000000	0.200000	-14.700000	562.833313	1023.000000	1023.000000	2046.000000
8.640000	0.021201	12.529869	3.794623	3.938176	2.917166	1.879905	0.000000	-10.000000	0.200000	-14.816667	558.000000	1023.000000	1023.000000	2046.000000
8.660000	0.021175	12.514370	3.936471	3.608707	2.801806	2.167386	0.000000	-10.000000	0.200000	-15.150001	553.000000	1023.000000	1023.000000	2046.000000
8.680000	0.020886	12.343482	3.886991	3.483797	2.784863	2.187831	0.000000	-10.000000	0.216667	-15.650000	547.833313	1023.000000	1023.000000	2046.000000
8.700000	0.020727	12.249546	3.726323	3.493621	2.917342	2.112260	0.000000	-10.000000	0.225000	-16.266666	542.666687	1023.000000	1023.000000	2046.000000
8.720000	0.020512	12.122754	3.687490	3.653240	2.954413	1.827612	0.000000	-10.000000	0.241667	-16.666666	537.166687	1023.000000	1023.000000	2046.000000
8.740000	0.020859	12.327838	3.927753	3.541424	2.793800	2.064861	0.000000	-10.000000	0.241667	-16.916666	531.666687	1023.000000	1023.000000	2046.000000
8.760000	0.021344	12.614147	4.044745	3.401216	2.794841	2.373345	0.000000	-10.000000	0.250000	-17.100000	526.000000	1023.000000	1023.000000	2046.000000
8.780000	0.021440	12.671332	3.940676	3.465694	2.904717	2.360245	0.000000	-10.000000	0.250000	-17.383333	520.333313	1023.000000	1023.000000	2046.000000
8.800000	0.021565	12.744941	3.838233	3.598020	3.071724	2.236964	0.000000	-10.000000	0.250000	-17.650000	514.500000	1023.000000	1023.000000	2046.000000
8.820000	0.021549	12.735284	3.909456	3.814632	3.062279	1.948916	0.000000	-10.000000	0.250000	-17.950001	508.500000	1023.000000	1023.000000	2046.000000
8.840000	0.021943	12.968539	4.106728	3.726203	2.957398	2.178210	0.000000	-10.000000	0.266667	-18.216667	502.500000	1023.000000	1023.000000	2046.000000
8.860000	0.022217	13.130382	4.233422	3.582627	2.882313	2.432019	0.000000	-10.000000	0.275000	-18.500000	496.500000	1023.000000	1023.000000	2046.000000
8.880000	0.022252	13.151199	4.091849	3.632487	3.011239	2.415624	0.000000	-10.000000	0.291667	-18.733334	490.500000	1023.000000	1023.000000	2046.000000
8.900000	0.022128	13.077468	3.950956	3.835200	3.139933	2.151380	0.000000	-10.000000	0.291667	-18.866667	484.166656	1023.000000	1023.000000	2046.000000
8.920000	0.022121	13.073649	4.068218	3.923521	3.038117	2.043794	0.000000	-10.000000	0.316667	-19.033335	477.833344	1023.000000	1023.000000	2046.000000
8.940000	0.022244	13.146071	4.222927	3.800660	2.887721	2.234765	0.000000	-10.000000	0.333333	-19.066668	471.333344	1023.000000	1023.000000	2046.000000
8.960000	0.022244	13.146287	4.217330	3.675900	2.874807	2.378250	0.000000	-10.000000	0.333333	-19.250000	465.000000	1023.000000	1023.000000	2046.000000
8.980000	0.022242	13.144733	4.075364	3.668519	3.019176	2.381675	0.000000	-10.000000	0.333333	-19.250000	458.666656	1023.000000	1023.000000	2046.000000
9.000000	0.022198	13.118929	3.953761	3.807575	3.199880	2.157714	0.000000	-10.000000	0.333333	-19.383333	452.166656	1023.000000	1023.000000	2046.000000
9.020000	0.022261	13.155970	4.073655	3.873096	3.120121	2.089097	0.000000	-10.000000	0.350000	-19.333334	445.833344	1023.000000	1023.000000	2046.000000
9.040000	0.022642	13.381640	4.231320	3.707794	3.050168	2.392359	0.000000	-10.000000	0.350000	-19.366667	439.166656	1023.000000	1023.000000	2046.000000
9.060000	0.022712	13.423071	4.145215	3.717192	3.142600	2.418064	0.000000	-10.000000	0.350000	-19.416666	432.833344	1023.000000	1023.000000	2046.000000
9.080000	0.022603	13.358171	4.059854	3.787468	3.178715	2.332134	0.000000	-10.000000	0.350000	-19.383333	426.166656	1023.000000	1023.000000	2046.000000
9.100000	0.022543	13.322799	4.030817	4.042719	3.227829	2.021434	0.000000	-10.000000	0.350000	-19.516666	419.833344	1023.000000	1023.000000	2046.000000
9.120000	0.022345	13.206002	4.121399	4.052774	3.037688	1.994142	0.000000	-10.000000	0.350000	-19.616667	413.166656	1023.000000	1023.000000	2046.000000
9.140000	0.021833	12.903335	4.124416	3.763721	2.807247	2.207950	0.000000	-10.000000	0.350000	-19.733334	406.666656	1023.000000	1023.000000	2046.000000
9.160000	0.020930	12.369674	3.941529	3.567667	2.658115	2.202363	0.000000	-10.000000	0.350000	-19.816668	400.000000	1023.000000	1023.000000	2046.000000
9.180000	0.020022	11.832848	3.715051	3.564360	2.572565	1.980871	0.000000	-10.000000	0.350000	-19.950001	393.500000	1023.000000	1023.000000	2046.000000
9.200000	0.018881	11.158751	3.453246	3.639701	2.484862	1.580942	0.000000	-10.000000	0.350000	-20.000000	386.833344	1023.000000	1023.000000	2046.000000
9.220000	0.016891	9.982420	3.302683	3.623223	2.040774	1.015739	0.000000	-10.000000	0.350000	-19.800001	380.166656	1023.000000	1023.000000	2046.000000
9.240000	0.014200	8.392222	2.978112	3.229561	1.552153	0.632397	0.000000	-10.000000	0.333333	-19.333334	373.500000	1023.000000	1023.000000	2046.000000
9.260000	0.010760	6.359066	2.455148	2.621942	0.982588	0.299388	0.000000	-10.000000	0.333333	-19.083334	367.000000	1023.000000	1023.000000	2046.000000
9.280000	0.007687	4.543239	1.863384	2.069785	0.567888	0.042181	0.000000	-10.000000	0.300000	-18.750000	360.666656	1023.000000	1023.000000	2046.000000
9.300000	0.005202	3.074618	1.322427	1.762172	0.291051	-0.301032	0.000000	-10.000000	0.283333	-18.533333	354.500000	1023.000000	1023.000000	2046.000000
9.320000	0.003323	1.963628	0.889962	1.567484	0.144855	-0.638672	0.000000	-10.000000	0.266667	-18.516666	348.500000	1023.000000	1023.000000	2046.000000
9.340000	0.001739	1.027548	0.614235	1.473955	-0.042025	-1.018617	0.000000	-10.000000	0.283333	-18.666666	342.166656	1023.000000	1023.000000	2046.000000
9.360000	0.000736	0.434745	0.506511	1.382769	-0.262095	-1.192440	0.000000	-10.000000	0.316667	-19.016666	335.833344	1023.000000	1023.000000	2046.000000
9.380000	0.000227	0.134445	0.435818	1.173727	-0.391295	-1.083805	0.000000	-10.000000	0.333333	-19.166666	329.333344	1023.000000	1023.000000	2046.000000
9.400000	-0.000199	-0.117734	0.370257	0.984801	-0.533257	-0.939535	0.000000	-10.000000	0.350000	-19.400000	323.000000	1023.000000	1023.000000	2046.000000
9.420000	-0.000700	-0.413653	0.172179	0.953130	-0.528922	-1.010040	0.000000	-10.000000	0.358333	-19.700001	316.500000	1023.000000	1023.000000	2046.000000
9.440000	-0.001133	-0.669554	-0.058093	0.958466	-0.394329	-1.175598	0.000000	-10.000000	0.358333	-19.966667	310.000000	1023.000000	1023.000000	2046.000000
9.460000	-0.001454	-0.859049	-0.029763	1.015504	-0.477955	-1.366835	0.000000	-10.000000	0.366667	-20.350000	303.333344	1023.000000	1023.000000	2046.000000
9.480000	-0.000919	-0.543158	0.033789	0.968455	-0.413558	-1.131843	0.000000	-10.000000	0.366667	-20.600000	296.500000	1023.000000	1023.000000	2046.000000
9.500000	-0.000233	-0.137935	0.251171	0.857480	-0.476846	-0.769740	0.000000	-10.000000	0.375000	-20.950001	289.666656	1023.000000	1023.000000	2046.000000
9.520000	-0.000046	-0.026970	0.260168	0.841714	-0.448635	-0.680216	0.000000	-10.000000	0.366667	-20.983334	282.666656	1023.000000	1023.000000	2046.000000
9.540000	-0.000091	-0.053635	0.083777	0.926476	-0.289587	-0.774301	0.000000	-10.000000	0.375000	-20.966667	275.666656	1023.000000	1023.000000	2046.000000
9.560000	-0.000141	-0.083264	-0.032647	1.080541	-0.183112	-0.948045	0.000000	-10.000000	0.366667	-20.750000	268.500000	1023.000000	1023.000000	2046.000000
9.580000	-0.000263	-0.155730	-0.037271	1.092333	-0.217529	-0.993263	0.000000	-10.000000	0.366667	-20.550001	261.666656	1023.000000	1023.000000	2046.000000
9.600000	-0.000365	-0.215811	0.039662	1.008458	-0.336558	-0.927373	0.000000	-10.000000	0.366667	-20.333334	254.833328	1023.000000	1023.000000	2046.000000
9.620000	-0.000480	-0.283773	0.042014	0.811736	-0.341494	-0.796030	0.000000	-10.000000	0.383333	-20.283333	248.166672	1023.000000	1023.000000	2046.000000
9.640000	-0.001065	-0.629575	-0.028578	0.641796	-0.411703	-0.831090	0.000000	-10.000000	0.383333	-20.233334	241.333328	1023.000000	1023.000000	2046.000000
9.660000	-0.001621	-0.958134	-0.117959	0.484454	-0.454761	-0.869868	0.000000	-10.000000	0.375000	-20.166668	234.666672	1023.000000	1023.000000	2046.000000
9.680000	-0.002063	-1.219491	-0.231185	0.365309	-0.409975	-0.943640	0.000000	-10.000000	0.366667	-20.033335	227.833328	1023.000000	1023.000000	2046.000000
9.700000	-0.002334	-1.379389	-0.300437	0.363682	-0.327293	-1.115341	0.000000	-10.000000	0.375000	-20.000000	221.166672	1023.000000	1023.000000	2046.000000
9.720000	-0.002429	-1.435369	-0.275575	0.369218	-0.341590	-1.187422	0.000000	-10.000000	0.375000	-20.050001	214.333328	1023.000000	1023.000000	2046.000000
9.740000	-0.002500	-1.477647	-0.200369	0.378097	-0.432215	-1.223159	0.000000	-10.000000	0.366667	-20.150000	207.666672	1023.000000	1023.000000	2046.000000
9.760000	-0.002156	-1.274412	-0.149480	0.245533	-0.379608	-0.990857	0.000000	-10.000000	0.366667	-20.366667	201.000000	1023.000000	1023.000000	2046.000000
9.780000	-0.001936	-1.143910	-0.072266	0.116861	-0.389708	-0.798797	0.000000	-10.000000	0.366667	-20.400000	194.333328	1023.000000	1023.000000	2046.000000
9.800000	-0.001873	-1.106663	-0.069592	0.081591	-0.362155	-0.756508	0.000000	-10.000000	0.358333	-20.233334	187.500000	1023.000000	1023.000000	2046.000000
9.820000	-0.001840	-1.087149	-0.139282	0.113339	-0.287329	-0.773877	0.000000	-10.000000	0.350000	-19.883333	180.666672	1023.000000	1023.000000	2046.000000
9.840000	-0.001847	-1.091874	-0.256502	0.182257	-0.142523	-0.875106	0.000000	-10.000000	0.341667	-19.616667	174.000000	1023.000000	1023.000000	2046.000000
9.860000	-0.002039	-1.204773	-0.262740	0.266177	-0.126278	-1.081933	0.000000	-10.000000	0.341667	-19.333334	167.500000	1023.000000	1023.000000	2046.000000
9.880000	-0.001998	-1.181024	-0.196887	0.293965	-0.147567	-1.130534	0.000000	-10.000000	0.325000	-19.033333	161.000000	1023.000000	1023.000000	2046.000000
9.900000	-0.001713	-1.012216	-0.141524	0.129426	-0.117966	-0.882152	0.000000	-10.000000	0.308333	-18.700001	154.666672	1023.000000	1023.000000	2046.000000
9.920000	-0.001616	-0.955305	-0.059932	-0.060274	-0.201262	-0.633837	0.000000	-10.000000	0.283333	-18.416666	148.500000	1023.000000	1023.000000	2046.000000
9.940000	-0.001725	-1.019765	-0.122091	-0.071054	-0.195015	-0.631606	0.000000	-10.000000	0.275000	-17.966667	142.500000	1023.000000	1023.000000	2046.000000
9.960000	-0.001822	-1.076664	-0.224757	-0.047029	-0.140287	-0.664591	0.000000	-10.000000	0.258333	-17.516666	136.500000	1023.000000	1023.000000	2046.000000
9.980000	-0.001999	-1.181433	-0.370056	0.022854	-0.028856	-0.805374	0.000000	-10.000000	0.250000	-16.916668	130.500000	1023.000000	1023.000000	2046.000000
10.000000	-0.002030	-1.199912	-0.397597	0.059535	0.013215	-0.875064	0.000000	-10.000000	0.225000	-16.216667	124.833336	1023.000000	1023.000000	2046.000000
10.020000	-0.002051	-1.212238	-0.378672	0.079992	0.012794	-0.926351	0.000000	-10.000000	0.200000	-15.166667	119.333336	1023.000000	1023.000000	2046.000000
10.040000	-0.001762	-1.041613	-0.304431	-0.067508	0.031091	-0.700765	0.000000	-10.000000	0.175000	-13.850000	114.333336	1023.000000	1023.000000	2046.000000
10.060000	-0.001417	-0.837486	-0.267081	-0.286120	0.109181	-0.393465	0.000000	-10.000000	0.133333	-11.950001	109.500000	1023.000000	1023.000000	2046.000000
10.080000	-0.001701	-1.005431	-0.355312	-0.368174	0.097437	-0.379381	0.000000	-10.000000	0.083333	-9.266666	105.666664	1023.000000	1023.000000	2046.000000
10.100000	-0.001859	-1.098483	-0.490204	-0.377492	0.201776	-0.432563	0.000000	-10.000000	0.033333	-5.633333	102.666664	1023.000000	1023.000000	2046.000000
10.120000	-0.001656	-0.978578	-0.580230	-0.288736	0.420513	-0.530124	0.000000	-10.000000	0.000000	-1.333333	101.000000	1023.000000	1023.000000	2046.000000
10.140000	-0.001375	-0.812360	-0.442235	-0.202956	0.435770	-0.602940	0.000000	-10.000000	-0.016667	2.733333	100.166664	1023.000000	1023.000000	2046.000000
10.160000	-0.000177	-0.104412	-0.115718	-0.273172	0.440931	-0.156453	0.000000	-10.000000	-0.041667	6.916667	100.000000	1023.000000	1023.000000	2046.000000
10.180000	0.000683	0.403684	0.093264	-0.246430	0.460141	0.096709	0.000000	-10.000000	-0.075000	10.266666	100.000000	1023.000000	1023.000000	2046.000000
10.200000	0.001389	0.820911	0.109021	-0.126324	0.620787	0.217427	0.000000	-10.000000	-0.116667	13.150001	100.000000	1023.000000	1023.000000	2046.000000
10.220000	0.001615	0.954746	0.010663	-0.043397	0.753350	0.234129	0.000000	-10.000000	-0.166667	14.916667	100.000000	1023.000000	1023.000000	2046.000000
10.240000	0.001616	0.955333	-0.062375	0.122192	0.839329	0.056187	0.000000	-10.000000	-0.191667	16.316668	87.166664	1023.000000	1023.000000	2046.000000
10.260000	0.001612	0.952972	-0.022162	0.226824	0.777703	-0.029394	0.000000	-10.000000	-0.250000	18.266666	64.000000	1023.000000	1023.000000	2046.000000
10.280000	0.001078	0.637342	-0.003803	0.111379	0.511612	0.018154	0.000000	-10.000000	-0.283333	19.766666	40.833332	1023.000000	1023.000000	2046.000000
10.300000	-0.000430	-0.254019	-0.088784	-0.209502	0.147266	-0.102999	0.000000	-10.000000	-0.325000	21.483334	32.666668	1023.000000	1023.000000	2046.000000
10.320000	-0.002962	-1.750289	-0.570969	-0.537235	-0.124733	-0.517351	0.000000	-10.000000	-0.333333	22.783333	37.333332	1023.000000	1023.000000	2046.000000
10.340000	-0.005603	-3.311501	-1.168040	-0.813553	-0.344681	-0.985227	0.000000	-10.000000	-0.366667	24.416666	44.666668	1023.000000	1023.000000	2046.000000
10.360000	-0.007388	-4.366070	-1.572925	-1.020635	-0.466835	-1.305674	0.000000	-10.000000	-0.416667	25.766666	52.666668	1023.000000	1023.000000	2046.000000
10.380000	-0.008256	-4.879015	-1.686710	-1.139659	-0.623368	-1.429278	0.000000	-10.000000	-0.450000	26.750000	61.000000	1023.000000	1023.000000	2046.000000
10.400000	-0.008484	-5.013747	-1.750413	-1.154189	-0.655415	-1.453730	0.000000	-10.000000	-0.475000	27.650002	69.666664	1023.000000	1023.000000	2046.000000
10.420000	-0.008096	-4.785023	-1.642153	-1.266397	-0.702388	-1.174086	0.000000	-10.000000	-0.500000	28.566668	78.833336	1023.000000	1023.000000	2046.000000
10.440000	-0.007526	-4.447612	-1.558834	-1.280588	-0.658957	-0.949232	0.000000	-10.000000	-0.533333	29.500000	88.166664	1023.000000	1023.000000	2046.000000
10.460000	-0.006786	-4.010639	-1.537691	-1.163961	-0.494604	-0.814382	0.000000	-10.000000	-0.566667	30.050001	97.833336	1023.000000	1023.000000	2046.000000
10.480000	-0.006059	-3.581018	-1.485428	-0.987622	-0.380072	-0.727896	0.000000	-10.000000	-0.575000	30.483334	107.500000	1023.000000	1023.000000	2046.000000
10.500000	-0.005135	-3.034821	-1.413158	-0.786877	-0.135184	-0.699602	0.000000	-10.000000	-0.591667	30.766666	117.833336	1023.000000	1023.000000	2046.000000
10.520000	-0.004030	-2.381884	-1.270640	-0.574125	0.122754	-0.659873	0.000000	-10.000000	-0.608333	31.350000	128.166672	1023.000000	1023.000000	2046.000000
10.540000	-0.002556	-1.510849	-1.028683	-0.415227	0.351942	-0.418880	0.000000	-10.000000	-0.633333	31.916666	138.666672	1023.000000	1023.000000	2046.000000
10.560000	-0.000679	-0.401225	-0.735780	-0.327601	0.590389	0.071768	0.000000	-10.000000	-0.650000	32.216667	149.166672	1023.000000	1023.000000	2046.000000
10.580000	0.001185	0.700313	-0.381432	-0.225345	0.813073	0.494017	0.000000	-10.000000	-0.658333	32.366665	159.833328	1023.000000	1023.000000	2046.000000
10.600000	0.002712	1.602496	-0.152710	-0.124538	1.074352	0.805393	0.000000	-10.000000	-0.675000	32.416668	170.666672	1023.000000	1023.000000	2046.000000
10.620000	0.003937	2.326653	-0.040557	0.046650	1.334567	0.985993	0.000000	-10.000000	-0.691667	32.616669	181.333328	1023.000000	1023.000000	2046.000000
10.640000	0.005023	2.968505	-0.015639	0.259803	1.669435	1.054906	0.000000	-10.000000	-0.700000	32.700001	192.166672	1023.000000	1023.000000	2046.000000
10.660000	0.005853	3.458911	0.084689	0.478117	1.915224	0.980882	0.000000	-10.000000	-0.700000	32.750000	203.000000	1023.000000	1023.000000	2046.000000
10.680000	0.006555	3.873739	0.265543	0.631580	2.031974	0.944643	0.000000	-10.000000	-0.700000	32.700001	214.000000	1023.000000	1023.000000	2046.000000
10.700000	0.007495	4.429738	0.468992	0.580486	2.134112	1.246148	0.000000	-10.000000	-0.675000	32.950001	225.000000	1023.000000	1023.000000	2046.000000
10.720000	0.008189	4.839808	0.628839	0.526341	2.206686	1.477943	0.000000	-10.000000	-0.675000	32.849998	236.000000	1023.000000	1023.000000	2046.000000
10.740000	0.008792	5.196279	0.778059	0.473089	2.257107	1.688024	0.000000	-10.000000	-0.666667	32.933334	247.000000	1023.000000	1023.000000	2046.000000
10.760000	0.009536	5.635911	0.926516	0.554127	2.360816	1.794452	0.000000	-10.000000	-0.666667	32.633335	258.000000	1023.000000	1023.000000	2046.000000
10.780000	0.010461	6.182209	1.028001	0.712506	2.565188	1.876514	0.000000	-10.000000	-0.666667	32.516666	268.833344	1023.000000	1023.000000	2046.000000
10.800000	0.011519	6.807645	1.200506	0.951092	2.731676	1.924372	0.000000	-10.000000	-0.658333	32.116669	279.666656	1023.000000	1023.000000	2046.000000
10.820000	0.012770	7.547353	1.403388	1.216893	2.933010	1.994062	0.000000	-10.000000	-0.658333	32.049999	290.500000	1023.000000	1023.000000	2046.000000
10.840000	0.014218	8.403045	1.685333	1.502334	3.149995	2.065383	0.000000	-10.000000	-0.633333	31.633333	301.333344	1023.000000	1023.000000	2046.000000
10.860000	0.015863	9.375289	2.018004	1.747603	3.311279	2.298403	0.000000	-10.000000	-0.616667	31.300001	312.000000	1023.000000	1023.000000	2046.000000
10.880000	0.017779	10.507371	2.382041	1.897486	3.536269	2.691575	0.000000	-10.000000	-0.600000	30.750000	322.333344	1023.000000	1023.000000	2046.000000
10.900000	0.019539	11.547526	2.749062	2.018822	3.701157	3.078484	0.000000	-10.000000	-0.583333	30.766666	332.666656	1023.000000	1023.000000	2046.000000
10.920000	0.021074	12.455001	3.028229	2.247264	3.880087	3.299421	0.000000	-10.000000	-0.566667	30.783335	343.000000	1023.000000	1023.000000	2046.000000
10.940000	0.022469	13.278944	3.235386	2.589487	4.094527	3.359543	0.000000	-10.000000	-0.558333	30.650000	353.333344	1023.000000	1023.000000	2046.000000
10.960000	0.023880	14.113221	3.497072	2.916027	4.266824	3.433298	0.000000	-10.000000	-0.550000	30.300001	363.500000	1023.000000	1023.000000	2046.000000
10.980000	0.025243	14.918821	3.773961	3.245195	4.416838	3.482826	0.000000	-10.000000	-0.533333	30.050001	373.500000	1023.000000	1023.000000	2046.000000
11.000000	0.026632	15.739351	3.999438	3.552067	4.642189	3.545657	0.000000	-10.000000	-0.516667	29.833334	383.500000	1023.000000	1023.000000	2046.000000
11.020000	0.027799	16.428961	4.249591	3.827012	4.760683	3.591674	0.000000	-10.000000	-0.508333	29.583334	393.500000	1023.000000	1023.000000	2046.000000
11.040000	0.029112	17.205431	4.533472	4.061423	4.893836	3.716699	0.000000	-10.000000	-0.508333	28.900000	403.500000	1023.000000	1023.000000	2046.000000
11.060000	0.030408	17.971405	4.813415	4.273321	5.009611	3.875059	0.000000	-10.000000	-0.508333	28.616667	413.333344	1023.000000	1023.000000	2046.000000
11.080000	0.031793	18.789948	5.072857	4.374474	5.178696	4.163920	0.000000	-10.000000	-0.500000	28.450001	423.000000	1023.000000	1023.000000	2046.000000
11.100000	0.033021	19.515274	5.326265	4.466341	5.309220	4.413447	0.000000	-10.000000	-0.483333	28.383333	432.500000	1023.000000	1023.000000	2046.000000
11.120000	0.033874	20.019619	5.505421	4.533365	5.390729	4.590105	0.000000	-10.000000	-0.450000	28.116667	442.000000	1023.000000	1023.000000	2046.000000
11.140000	0.034456	20.363781	5.624103	4.670344	5.447917	4.621418	0.000000	-10.000000	-0.391667	27.266666	451.333344	1023.000000	1023.000000	2046.000000
11.160000	0.035179	20.790985	5.720403	4.912289	5.579970	4.578323	0.000000	-10.000000	-0.366667	26.466667	460.666656	1023.000000	1023.000000	2046.000000
11.180000	0.035941	21.241322	5.876341	5.177949	5.685655	4.501376	0.000000	-10.000000	-0.316667	25.133333	469.666656	1023.000000	1023.000000	2046.000000
11.200000	0.036977	21.853605	6.109014	5.454108	5.806775	4.483708	0.000000	-10.000000	-0.283333	23.766666	478.500000	1023.000000	1023.000000	2046.000000
11.220000	0.037787	22.332342	6.367659	5.696564	5.818470	4.449650	0.000000	-10.000000	-0.208333	22.166668	486.500000	1023.000000	1023.000000	2046.000000
11.240000	0.038620	22.824247	6.608213	5.781380	5.795519	4.639134	0.000000	-10.000000	-0.175000	20.283335	494.166656	1023.000000	1023.000000	2046.000000
11.260000	0.039068	23.089077	6.753526	5.863575	5.756886	4.715090	0.000000	-10.000000	-0.133333	18.650000	501.000000	1023.000000	1023.000000	2046.000000
11.280000	0.039398	23.284048	6.910071	5.895937	5.669498	4.808541	0.000000	-10.000000	-0.091667	16.733334	507.500000	1023.000000	1023.000000	2046.000000
11.300000	0.039374	23.270279	7.081098	5.912535	5.473952	4.802693	0.000000	-10.000000	-0.058333	14.816667	513.333313	1023.000000	1023.000000	2046.000000
11.320000	0.038083	22.507217	6.977164	5.967808	5.156177	4.406069	0.000000	-10.000000	-0.033333	12.533334	518.833313	1023.000000	1023.000000	2046.000000
11.340000	0.035108	20.748875	6.492638	5.870398	4.696876	3.688964	0.000000	-10.000000	-0.025000	9.866667	523.500000	1023.000000	1023.000000	2046.000000
11.360000	0.031539	18.639488	5.946267	5.520092	4.137697	3.035431	0.000000	-10.000000	0.008333	7.116667	527.333313	1023.000000	1023.000000	2046.000000
11.380000	0.028683	16.951593	5.404688	5.233797	3.808770	2.504339	0.000000	-10.000000	0.033333	3.783333	530.166687	1023.000000	1023.000000	2046.000000
11.400000	0.026953	15.929292	5.127910	5.018372	3.525032	2.257977	0.000000	-10.000000	0.050000	0.983333	532.000000	1023.000000	1023.000000	2046.000000
11.420000	0.026093	15.421021	5.021387	4.796008	3.321883	2.281744	0.000000	-10.000000	0.050000	-1.033333	532.833313	1023.000000	1023.000000	2046.000000
11.440000	0.025594	15.125823	4.921451	4.616028	3.198466	2.389878	0.000000	-10.000000	0.050000	-1.900000	533.000000	1023.000000	1023.000000	2046.000000
11.460000	0.025151	14.864209	4.871299	4.575431	3.062756	2.354724	0.000000	-10.000000	0.050000	-2.316667	533.000000	1023.000000	1023.000000	2046.000000
11.480000	0.024881	14.704435	4.805617	4.508528	3.008517	2.381773	0.000000	-10.000000	0.058333	-2.750000	533.000000	1023.000000	1023.000000	2046.000000
11.500000	0.024733	14.616923	4.751487	4.514189	2.986570	2.364677	0.000000	-10.000000	0.058333	-3.166667	533.000000	1023.000000	1023.000000	2046.000000
11.520000	0.024747	14.625712	4.713983	4.529142	3.005429	2.377158	0.000000	-10.000000	0.058333	-3.450000	533.000000	1023.000000	1023.000000	2046.000000
11.540000	0.024991	14.769685	4.710067	4.563581	3.097131	2.398906	0.000000	-10.000000	0.050000	-3.250000	533.000000	1023.000000	1023.000000	2046.000000
11.560000	0.025333	14.971598	4.753661	4.606940	3.215485	2.395510	0.000000	-10.000000	0.050000	-1.750000	533.000000	1023.000000	1023.000000	2046.000000
11.580000	0.026002	15.367217	4.784943	4.695858	3.433311	2.453105	0.000000	-10.000000	0.041667	0.416667	533.000000	1023.000000	1023.000000	2046.000000
11.600000	0.026612	15.727787	4.768202	4.818651	3.644109	2.496826	0.000000	-10.000000	0.025000	2.716667	533.166687	1023.000000	1023.000000	2046.000000
11.620000	0.027664	16.349447	5.038643	4.925087	3.759936	2.625780	0.000000	-10.000000	0.008333	4.450000	533.666687	1023.000000	1023.000000	2046.000000
11.640000	0.028490	16.837639	5.172316	5.041463	3.911114	2.712746	0.000000	-10.000000	0.000000	5.883333	534.833313	1023.000000	1023.000000	2046.000000
11.660000	0.029513	17.441940	5.309225	4.951181	4.063172	3.118361	0.000000	-10.000000	0.000000	6.716667	536.500000	1023.000000	1023.000000	2046.000000
11.680000	0.030183	17.837996	5.389890	4.854214	4.194910	3.398982	0.000000	-10.000000	0.000000	7.000000	538.500000	1023.000000	1023.000000	2046.000000
11.700000	0.030462	18.002771	5.413834	4.732831	4.287772	3.568333	0.000000	-10.000000	0.000000	6.966667	540.833313	1023.000000	1023.000000	2046.000000
11.720000	0.030203	17.849766	5.333376	4.751484	4.316794	3.448111	0.000000	-10.000000	0.000000	6.883333	543.166687	1023.000000	1023.000000	2046.000000
11.740000	0.029885	17.662155	5.174206	4.759079	4.435276	3.293594	0.000000	-10.000000	0.000000	6.466667	545.500000	1023.000000	1023.000000	2046.000000
11.760000	0.029612	17.500692	5.128836	4.789896	4.477048	3.104912	0.000000	-10.000000	0.016667	5.666667	547.500000	1023.000000	1023.000000	2046.000000
11.780000	0.029678	17.539875	5.199736	4.774445	4.526334	3.039360	0.000000	-10.000000	0.033333	4.150000	549.500000	1023.000000	1023.000000	2046.000000
11.800000	0.029967	17.710234	5.315991	4.646965	4.531135	3.216143	0.000000	-10.000000	0.050000	1.966667	551.333313	1023.000000	1023.000000	2046.000000
11.820000	0.030449	17.995424	5.442813	4.453780	4.535740	3.563091	0.000000	-10.000000	0.058333	-0.283333	552.500000	1023.000000	1023.000000	2046.000000
11.840000	0.030752	18.174520	5.492804	4.478081	4.539364	3.664273	0.000000	-10.000000	0.058333	-1.950000	553.000000	1023.000000	1023.000000	2046.000000
11.860000	0.031011	18.327541	5.460329	4.634503	4.637479	3.595229	0.000000	-10.000000	0.058333	-3.250000	553.000000	1023.000000	1023.000000	2046.000000
11.880000	0.031376	18.543175	5.471533	4.848372	4.785864	3.437406	0.000000	-10.000000	0.066667	-4.583333	553.000000	1023.000000	1023.000000	2046.000000
11.900000	0.032021	18.924477	5.666226	4.942832	4.815886	3.499534	0.000000	-10.000000	0.075000	-5.950000	553.000000	1023.000000	1023.000000	2046.000000
11.920000	0.032926	19.459097	5.854467	4.813338	4.868537	3.922754	0.000000	-10.000000	0.091667	-7.016667	553.000000	1023.000000	1023.000000	2046.000000
11.940000	0.033384	19.730198	5.966850	4.792144	4.869545	4.101659	0.000000	-10.000000	0.091667	-7.900000	553.000000	1023.000000	1023.000000	2046.000000
11.960000	0.033556	19.831619	5.943279	4.970985	4.922001	3.995355	0.000000	-10.000000	0.100000	-8.633333	553.000000	1023.000000	1023.000000	2046.000000
11.980000	0.033813	19.983477	5.910403	5.193857	5.050997	3.828220	0.000000	-10.000000	0.108333	-9.300000	553.000000	1023.000000	1023.000000	2046.000000
12.000000	0.033940	20.058397	6.023159	5.398911	5.013318	3.623008	0.000000	-10.000000	0.116667	-9.883333	549.500000	1023.000000	1023.000000	2046.000000
12.020000	0.034410	20.336470	6.162017	5.404201	5.003639	3.766612	0.000000	-10.000000	0.133333	-10.533334	541.833313	1023.000000	1023.000000	2046.000000
12.040000	0.034944	20.651876	6.310504	5.191027	4.956604	4.193741	0.000000	-10.000000	0.141667	-11.733334	530.166687	1023.000000	1023.000000	2046.000000
12.060000	0.034928	20.642313	6.275810	5.205688	4.941702	4.219111	0.000000	-10.000000	0.150000	-12.733334	522.000000	1023.000000	1023.000000	2046.000000
12.080000	0.034767	20.547405	6.202028	5.321186	4.947591	4.076601	0.000000	-10.000000	0.150000	-13.500000	518.000000	1023.000000	1023.000000	2046.000000
12.100000	0.034706	20.511456	6.144618	5.456038	5.046825	3.863973	0.000000	-10.000000	0.166667	-13.766666	516.333313	1023.000000	1023.000000	2046.000000
12.120000	0.034896	20.623663	6.181075	5.614266	5.118289	3.710032	0.000000	-10.000000	0.200000	-14.283334	513.166687	1023.000000	1023.000000	2046.000000
12.140000	0.035461	20.957439	6.329845	5.598608	5.124522	3.904465	0.000000	-10.000000	0.225000	-15.100000	508.333344	1023.000000	1023.000000	2046.000000
12.160000	0.035920	21.228895	6.449835	5.460888	5.113678	4.204493	0.000000	-10.000000	0.241667	-15.800000	503.333344	1023.000000	1023.000000	2046.000000
12.180000	0.036202	21.395374	6.488140	5.510982	5.137415	4.258838	0.000000	-10.000000	0.250000	-16.466667	498.000000	1023.000000	1023.000000	2046.000000
12.200000	0.036128	21.351927	6.430763	5.743310	5.165681	4.012171	0.000000	-10.000000	0.258333	-17.033333	492.333344	1023.000000	1023.000000	2046.000000
12.220000	0.036151	21.365309	6.475806	6.009579	5.112878	3.767045	0.000000	-10.000000	0.266667	-17.533333	486.500000	1023.000000	1023.000000	2046.000000
12.240000	0.035750	21.128536	6.489758	5.862613	4.916620	3.859546	0.000000	-10.000000	0.275000	-18.150000	480.500000	1023.000000	1023.000000	2046.000000
12.260000	0.035182	20.792416	6.407063	5.560206	4.765195	4.059951	0.000000	-10.000000	0.308333	-18.700001	474.500000	1023.000000	1023.000000	2046.000000
12.280000	0.034156	20.186430	6.217378	5.557153	4.595553	3.816348	0.000000	-10.000000	0.333333	-19.266666	468.500000	1023.000000	1023.000000	2046.000000
12.300000	0.033299	19.679817	6.111728	5.697448	4.409367	3.461276	0.000000	-10.000000	0.350000	-19.533335	462.166656	1023.000000	1023.000000	2046.000000
12.320000	0.032363	19.126261	6.028625	5.824990	4.209569	3.063077	0.000000	-10.000000	0.358333	-19.650000	455.666656	1023.000000	1023.000000	2046.000000
12.340000	0.030437	17.988266	5.848221	5.712439	3.777982	2.649626	0.000000	-10.000000	0.358333	-19.733334	449.000000	1023.000000	1023.000000	2046.000000
12.360000	0.027549	16.281528	5.451293	5.236338	3.231480	2.362417	0.000000	-10.000000	0.366667	-19.833334	442.500000	1023.000000	1023.000000	2046.000000
12.380000	0.024141	14.267144	4.895200	4.591649	2.688894	2.091402	0.000000	-10.000000	0.366667	-19.900000	436.000000	1023.000000	1023.000000	2046.000000
12.400000	0.021037	12.432676	4.305444	4.112266	2.247325	1.767641	0.000000	-10.000000	0.366667	-19.816668	429.333344	1023.000000	1023.000000	2046.000000
12.420000	0.018578	10.979749	3.719426	3.969260	2.020476	1.270587	0.000000	-10.000000	0.358333	-19.766666	422.666656	1023.000000	1023.000000	2046.000000
12.440000	0.016692	9.864849	3.343994	3.899622	1.810098	0.811136	0.000000	-10.000000	0.350000	-19.683334	416.000000	1023.000000	1023.000000	2046.000000
12.460000	0.015368	9.082637	3.204654	3.801135	1.528255	0.548593	0.000000	-10.000000	0.358333	-19.600000	409.333344	1023.000000	1023.000000	2046.000000
12.480000	0.014578	8.615758	3.054993	3.555528	1.373029	0.632208	0.000000	-10.000000	0.358333	-19.550001	402.833344	1023.000000	1023.000000	2046.000000
12.500000	0.014093	8.328744	2.981586	3.293539	1.214203	0.839416	0.000000	-10.000000	0.366667	-19.550001	396.166656	1023.000000	1023.000000	2046.000000
12.520000	0.013506	7.981967	2.830851	3.158807	1.137336	0.854973	0.000000	-10.000000	0.366667	-19.916668	389.833344	1023.000000	1023.000000	2046.000000
12.540000	0.012946	7.651169	2.611680	3.199711	1.158527	0.681250	0.000000	-10.000000	0.383333	-20.216667	383.166656	1023.000000	1023.000000	2046.000000
12.560000	0.012611	7.453394	2.540778	3.242103	1.160015	0.510498	0.000000	-10.000000	0.391667	-20.583334	376.500000	1023.000000	1023.000000	2046.000000
12.580000	0.012588	7.439231	2.537317	3.295582	1.191865	0.414467	0.000000	-10.000000	0.400000	-20.666668	369.500000	1023.000000	1023.000000	2046.000000
12.600000	0.012978	7.670171	2.591011	3.247116	1.245688	0.586356	0.000000	-10.000000	0.400000	-20.800001	362.500000	1023.000000	1023.000000	2046.000000
12.620000	0.013641	8.062014	2.731193	3.150995	1.271091	0.908735	0.000000	-10.000000	0.391667	-20.883333	355.500000	1023.000000	1023.000000	2046.000000
12.640000	0.014107	8.336982	2.806775	3.028974	1.334578	1.166655	0.000000	-10.000000	0.383333	-20.883333	348.500000	1023.000000	1023.000000	2046.000000
12.660000	0.014215	8.400867	2.740570	2.992511	1.401906	1.265881	0.000000	-10.000000	0.375000	-20.750000	341.666656	1023.000000	1023.000000	2046.000000
12.680000	0.014053	8.305519	2.613599	3.081812	1.437902	1.172206	0.000000	-10.000000	0.375000	-20.616667	334.833344	1023.000000	1023.000000	2046.000000
12.700000	0.013697	8.094727	2.468851	3.212148	1.506086	0.907643	0.000000	-10.000000	0.383333	-20.466667	328.000000	1023.000000	1023.000000	2046.000000
12.720000	0.013277	7.846897	2.457209	3.206306	1.472531	0.710851	0.000000	-10.000000	0.383333	-20.600000	321.000000	1023.000000	1023.000000	2046.000000
12.740000	0.012971	7.665702	2.487486	3.048271	1.405669	0.724277	0.000000	-10.000000	0.391667	-20.700001	314.166656	1023.000000	1023.000000	2046.000000
12.760000	0.012605	7.449309	2.440854	2.677054	1.386710	0.944691	0.000000	-10.000000	0.391667	-21.000000	307.333344	1023.000000	1023.000000	2046.000000
12.780000	0.012077	7.137298	2.412727	2.419238	1.326514	0.978818	0.000000	-10.000000	0.400000	-21.250000	300.333344	1023.000000	1023.000000	2046.000000
12.800000	0.011538	6.818689	2.360101	2.283974	1.285331	0.889282	0.000000	-10.000000	0.400000	-21.783333	293.166656	1023.000000	1023.000000	2046.000000
12.820000	0.011186	6.611096	2.271269	2.335990	1.369442	0.634395	0.000000	-10.000000	0.400000	-22.283333	285.833344	1023.000000	1023.000000	2046.000000
12.840000	0.010955	6.474552	2.279221	2.419334	1.397465	0.378532	0.000000	-10.000000	0.400000	-22.600000	278.500000	1023.000000	1023.000000	2046.000000
12.860000	0.010873	6.426176	2.330881	2.401283	1.365250	0.328762	0.000000	-10.000000	0.400000	-22.666666	270.833344	1023.000000	1023.000000	2046.000000
12.880000	0.011130	6.577859	2.396787	2.195233	1.376707	0.609132	0.000000	-10.000000	0.416667	-22.700001	263.333344	1023.000000	1023.000000	2046.000000
12.900000	0.011416	6.746666	2.453722	2.055167	1.407923	0.829854	0.000000	-10.000000	0.416667	-22.600000	255.666672	1023.000000	1023.000000	2046.000000
12.920000	0.011381	6.726348	2.463088	1.997901	1.383572	0.881787	0.000000	-10.000000	0.416667	-22.450001	248.333328	1023.000000	1023.000000	2046.000000
12.940000	0.011261	6.655437	2.422493	2.089972	1.420061	0.722911	0.000000	-10.000000	0.416667	-22.333334	240.666672	1023.000000	1023.000000	2046.000000
12.960000	0.011269	6.659748	2.388044	2.177327	1.500937	0.593441	0.000000	-10.000000	0.416667	-22.350000	233.333328	1023.000000	1023.000000	2046.000000
12.980000	0.011145	6.586886	2.402783	2.269829	1.516060	0.398214	0.000000	-10.000000	0.416667	-22.433334	225.666672	1023.000000	1023.000000	2046.000000
13.000000	0.011181	6.607857	2.477618	2.295789	1.475022	0.359427	0.000000	-10.000000	0.408333	-22.500000	218.333328	1023.000000	1023.000000	2046.000000
13.020000	0.011316	6.687531	2.551780	2.148364	1.426497	0.560891	0.000000	-10.000000	0.408333	-22.583334	210.666672	1023.000000	1023.000000	2046.000000
13.040000	0.011440	6.761298	2.575013	1.984409	1.392231	0.809645	0.000000	-10.000000	0.416667	-22.600000	203.333328	1023.000000	1023.000000	2046.000000
13.060000	0.011216	6.628810	2.485802	1.961646	1.364344	0.817019	0.000000	-10.000000	0.416667	-22.600000	195.666672	1023.000000	1023.000000	2046.000000
13.080000	0.010935	6.462642	2.366705	2.040176	1.364156	0.691605	0.000000	-10.000000	0.416667	-22.533333	188.333328	1023.000000	1023.000000	2046.000000
13.100000	0.010625	6.279087	2.279229	2.099931	1.362345	0.537582	0.000000	-10.000000	0.408333	-22.533333	183.333328	1023.000000	1023.000000	2046.000000
13.120000	0.010436	6.167910	2.198305	2.221033	1.426983	0.321588	0.000000	-10.000000	0.408333	-22.633333	176.000000	1023.000000	1023.000000	2046.000000
13.140000	0.010502	6.206754	2.278212	2.178278	1.386588	0.363677	0.000000	-10.000000	0.425000	-22.683332	168.333328	1023.000000	1023.000000	2046.000000
13.160000	0.010782	6.372152	2.286901	1.891834	1.386680	0.806737	0.000000	-10.000000	0.433333	-22.833334	158.166672	1023.000000	1023.000000	2046.000000
13.180000	0.010704	6.326253	2.177480	1.816808	1.429644	0.902323	0.000000	-10.000000	0.441667	-22.866667	150.500000	1023.000000	1023.000000	2046.000000
13.200000	0.010438	6.168856	2.041877	2.003059	1.468149	0.655771	0.000000	-10.000000	0.441667	-22.966667	142.833328	1023.000000	1023.000000	2046.000000
13.220000	0.010203	6.029819	2.017504	2.162524	1.452006	0.397785	0.000000	-10.000000	0.450000	-23.000000	135.000000	1023.000000	1023.000000	2046.000000
13.240000	0.010553	6.236886	2.181496	2.262708	1.379627	0.413054	0.000000	-10.000000	0.441667	-22.966667	127.333336	1023.000000	1023.000000	2046.000000
13.260000	0.010469	6.187392	2.193939	2.250518	1.268950	0.473986	0.000000	-10.000000	0.441667	-22.883333	119.666664	1023.000000	1023.000000	2046.000000
13.280000	0.010083	5.959268	2.103370	2.046501	1.162270	0.647127	0.000000	-10.000000	0.433333	-22.766666	112.166664	1023.000000	1023.000000	2046.000000
13.300000	0.009003	5.320913	1.831060	1.747959	1.021533	0.720362	0.000000	-10.000000	0.441667	-22.716667	104.500000	1023.000000	1023.000000	2046.000000
13.320000	0.007625	4.506440	1.573090	1.652460	0.794877	0.486013	0.000000	-10.000000	0.441667	-22.550001	96.833336	1023.000000	1023.000000	2046.000000
13.340000	0.006389	3.775979	1.290239	1.727361	0.675403	0.082976	0.000000	-10.000000	0.441667	-22.400000	89.333336	1023.000000	1023.000000	2046.000000
13.360000	0.004743	2.803314	1.092752	1.670767	0.409031	-0.369236	0.000000	-10.000000	0.433333	-22.083334	81.833336	1023.000000	1023.000000	2046.000000
13.380000	0.002662	1.573429	0.886410	1.435132	0.015150	-0.763263	0.000000	-10.000000	0.416667	-21.600000	74.500000	1023.000000	1023.000000	2046.000000
13.400000	-0.000237	-0.140253	0.419104	0.749708	-0.429537	-0.879528	0.000000	-10.000000	0.408333	-20.950001	67.333336	1023.000000	1023.000000	2046.000000
13.420000	-0.003666	-2.166600	-0.259659	0.196610	-0.882974	-1.220577	0.000000	-10.000000	0.391667	-20.316668	60.333332	1023.000000	1023.000000	2046.000000
13.440000	-0.006742	-3.984560	-0.920581	-0.101831	-1.213112	-1.749036	0.000000	-10.000000	0.383333	-19.733334	53.500000	1023.000000	1023.000000	2046.000000
13.460000	-0.009146	-5.405139	-1.391396	-0.267615	-1.486465	-2.259663	0.000000	-10.000000	0.366667	-19.200001	46.833332	1023.000000	1023.000000	2046.000000
13.480000	-0.010691	-6.318128	-1.657126	-0.460897	-1.697566	-2.502539	0.000000	-10.000000	0.358333	-18.783333	40.500000	1023.000000	1023.000000	2046.000000
13.500000	-0.011645	-6.881927	-1.873593	-0.767081	-1.851355	-2.389899	0.000000	-10.000000	0.350000	-18.616667	34.333332	1023.000000	1023.000000	2046.000000
13.520000	-0.012351	-7.299250	-1.977526	-1.085361	-2.054427	-2.181937	0.000000	-10.000000	0.325000	-18.299999	28.000000	1023.000000	1023.000000	2046.000000
13.540000	-0.013139	-7.765394	-2.238279	-1.107650	-2.128626	-2.290839	0.000000	-10.000000	0.291667	-17.916666	21.666666	1023.000000	1023.000000	2046.000000
13.560000	-0.013805	-8.158875	-2.513897	-0.982482	-2.063255	-2.599242	0.000000	-10.000000	0.258333	-17.433334	15.833333	1023.000000	1023.000000	2046.000000
13.580000	-0.014066	-8.312744	-2.573192	-0.935313	-2.070639	-2.733601	0.000000	-10.000000	0.241667	-16.933334	10.166667	1023.000000	1023.000000	2046.000000
13.600000	-0.013805	-8.158668	-2.523763	-1.190421	-2.054381	-2.390104	0.000000	-10.000000	0.225000	-16.116667	4.833333	1023.000000	1023.000000	2046.000000
13.620000	-0.013456	-7.952673	-2.506306	-1.411529	-2.043576	-1.991262	0.000000	-10.000000	0.208333	-15.000000	-0.333333	1023.000000	1023.000000	2046.000000
13.640000	-0.013012	-7.690035	-2.499961	-1.276169	-1.982599	-1.931306	0.000000	-10.000000	0.166667	-13.516666	-5.166667	1023.000000	1023.000000	2046.000000
13.660000	-0.012629	-7.463893	-2.521589	-1.069675	-1.776858	-2.095771	0.000000	-10.000000	0.125000	-11.600000	-9.500000	1023.000000	1023.000000	2046.000000
13.680000	-0.012080	-7.139041	-2.438272	-0.943934	-1.623813	-2.133023	0.000000	-10.000000	0.075000	-9.100000	-13.333333	1023.000000	1023.000000	2046.000000
13.700000	-0.011175	-6.604501	-2.329772	-1.121699	-1.480542	-1.672487	0.000000	-10.000000	0.058333	-5.416667	-16.166666	1023.000000	1023.000000	2046.000000
13.720000	-0.010725	-6.338399	-2.274051	-1.298636	-1.432918	-1.332794	0.000000	-10.000000	0.033333	-1.133333	-18.000000	1023.000000	1023.000000	2046.000000
13.740000	-0.010590	-6.258710	-2.339569	-1.237728	-1.305249	-1.376164	0.000000	-10.000000	0.008333	2.933333	-18.833334	1023.000000	1023.000000	2046.000000
13.760000	-0.010464	-6.184496	-2.328197	-1.150812	-1.152389	-1.553099	0.000000	-10.000000	-0.016667	6.633333	-19.000000	1023.000000	1023.000000	2046.000000
13.780000	-0.010334	-6.107680	-2.263875	-1.090005	-1.001235	-1.752564	0.000000	-10.000000	-0.033333	9.600000	-19.000000	1023.000000	1023.000000	2046.000000
13.800000	-0.009940	-5.874619	-2.128662	-1.271999	-0.913405	-1.560553	0.000000	-10.000000	-0.058333	12.300000	-19.000000	1023.000000	1023.000000	2046.000000
13.820000	-0.009365	-5.534844	-1.961421	-1.588418	-0.841542	-1.143463	0.000000	-10.000000	-0.066667	13.816667	-19.000000	1023.000000	1023.000000	2046.000000
13.840000	-0.008965	-5.298284	-1.914927	-1.712547	-0.708804	-0.962006	0.000000	-10.000000	-0.083333	14.766667	-19.000000	1023.000000	1023.000000	2046.000000
13.860000	-0.008541	-5.047823	-1.923816	-1.622676	-0.516559	-0.984772	0.000000	-10.000000	-0.091667	15.683333	-4.666667	1023.000000	1023.000000	2046.000000
13.880000	-0.008056	-4.760958	-1.870228	-1.422178	-0.349907	-1.118645	0.000000	-10.000000	-0.150000	16.733334	11.000000	1023.000000	1023.000000	2046.000000
13.900000	-0.007309	-4.319412	-1.715655	-1.274796	-0.198985	-1.129976	0.000000	-10.000000	-0.191667	17.900002	28.500000	1023.000000	1023.000000	2046.000000
13.920000	-0.006051	-3.576003	-1.481810	-1.469961	-0.061974	-0.562258	0.000000	-10.000000	-0.233333	19.133335	33.833332	1023.000000	1023.000000	2046.000000
13.940000	-0.004988	-2.947854	-1.307491	-1.502360	0.089427	-0.227431	0.000000	-10.000000	-0.258333	20.166668	40.000000	1023.000000	1023.000000	2046.000000
13.960000	-0.004123	-2.436655	-1.274086	-1.281398	0.345089	-0.226260	0.000000	-10.000000	-0.283333	21.350000	46.666668	1023.000000	1023.000000	2046.000000
13.980000	-0.003224	-1.905221	-1.167497	-0.955588	0.608510	-0.390646	0.000000	-10.000000	-0.300000	22.450001	53.666668	1023.000000	1023.000000	2046.000000
14.000000	-0.002014	-1.190485	-0.897399	-0.837224	0.759449	-0.215311	0.000000	-10.000000	-0.316667	23.550001	61.166668	1023.000000	1023.000000	2046.000000
14.020000	-0.000618	-0.365038	-0.648549	-0.985498	0.903064	0.365945	0.000000	-10.000000	-0.350000	24.516666	69.000000	1023.000000	1023.000000	2046.000000
14.040000	0.000360	0.212525	-0.538669	-0.874878	1.071077	0.554995	0.000000	-10.000000	-0.391667	25.466667	77.000000	1023.000000	1023.000000	2046.000000
14.060000	0.001447	0.855228	-0.421887	-0.641761	1.276865	0.642012	0.000000	-10.000000	-0.425000	26.483334	85.166664	1023.000000	1023.000000	2046.000000
14.080000	0.002452	1.449102	-0.279076	-0.328748	1.486491	0.570435	0.000000	-10.000000	-0.441667	27.500000	93.666664	1023.000000	1023.000000	2046.000000
14.100000	0.003739	2.210045	-0.009147	-0.065491	1.642843	0.641839	0.000000	-10.000000	-0.475000	28.366667	102.666664	1023.000000	1023.000000	2046.000000
14.120000	0.005273	3.116108	0.277821	-0.065471	1.806766	1.096992	0.000000	-10.000000	-0.508333	28.916668	112.000000	1023.000000	1023.000000	2046.000000
14.140000	0.006633	3.920278	0.456314	-0.074588	2.003568	1.534983	0.000000	-10.000000	-0.550000	29.450001	121.666664	1023.000000	1023.000000	2046.000000
14.160000	0.007472	4.415913	0.561357	0.063791	2.147276	1.643489	0.000000	-10.000000	-0.566667	30.066666	131.500000	1023.000000	1023.000000	2046.000000
14.180000	0.008098	4.785814	0.574732	0.242883	2.332350	1.635848	0.000000	-10.000000	-0.575000	30.733334	141.500000	1023.000000	1023.000000	2046.000000
14.200000	0.008693	5.137732	0.621330	0.480332	2.544886	1.491184	0.000000	-10.000000	-0.583333	31.250000	151.500000	1023.000000	1023.000000	2046.000000
14.220000	0.009450	5.585013	0.786895	0.699325	2.661543	1.437250	0.000000	-10.000000	-0.591667	31.466667	161.833328	1023.000000	1023.000000	2046.000000
14.240000	0.010608	6.269575	1.039872	0.856417	2.770938	1.602348	0.000000	-10.000000	-0.616667	31.766666	172.333328	1023.000000	1023.000000	2046.000000
14.260000	0.012019	7.103260	1.402005	0.780350	2.798955	2.121949	0.000000	-10.000000	-0.633333	32.116669	183.000000	1023.000000	1023.000000	2046.000000
14.280000	0.013424	7.933402	1.647001	0.925435	2.963807	2.397159	0.000000	-10.000000	-0.641667	32.183334	193.666672	1023.000000	1023.000000	2046.000000
14.300000	0.014685	8.678840	1.857146	1.207569	3.088008	2.526117	0.000000	-10.000000	-0.641667	32.150002	204.333328	1023.000000	1023.000000	2046.000000
14.320000	0.015850	9.367199	2.027696	1.638707	3.262395	2.438401	0.000000	-10.000000	-0.658333	32.200001	215.000000	1023.000000	1023.000000	2046.000000
14.340000	0.016744	9.895821	2.244449	2.046666	3.348082	2.256624	0.000000	-10.000000	-0.683333	32.566669	225.666672	1023.000000	1023.000000	2046.000000
14.360000	0.017732	10.479422	2.550324	2.270716	3.303170	2.355211	0.000000	-10.000000	-0.700000	33.066669	236.500000	1023.000000	1023.000000	2046.000000
14.380000	0.018013	10.645844	2.709691	2.216027	3.146300	2.573827	0.000000	-10.000000	-0.700000	33.483334	247.500000	1023.000000	1023.000000	2046.000000
14.400000	0.016476	9.737140	2.568872	2.140506	2.758989	2.268773	0.000000	-10.000000	-0.683333	33.616669	258.666656	1023.000000	1023.000000	2046.000000
14.420000	0.013764	8.134390	2.121734	2.092726	2.419739	1.500190	0.000000	-10.000000	-0.666667	33.816666	269.833344	1023.000000	1023.000000	2046.000000
14.440000	0.011289	6.671705	1.714320	1.911326	2.106493	0.939567	0.000000	-10.000000	-0.641667	33.799999	281.000000	1023.000000	1023.000000	2046.000000
14.460000	0.010271	6.069922	1.563838	1.516101	1.872521	1.117462	0.000000	-10.000000	-0.641667	33.533333	292.333344	1023.000000	1023.000000	2046.000000
14.480000	0.009823	5.805478	1.493471	1.327991	1.724232	1.259784	0.000000	-10.000000	-0.650000	33.166668	303.500000	1023.000000	1023.000000	2046.000000
14.500000	0.009843	5.816915	1.400012	1.494647	1.777107	1.145150	0.000000	-10.000000	-0.658333	33.083336	314.666656	1023.000000	1023.000000	2046.000000
14.520000	0.010069	5.950715	1.421250	1.822089	1.840597	0.866780	0.000000	-10.000000	-0.641667	33.233334	325.666656	1023.000000	1023.000000	2046.000000
14.540000	0.010725	6.338403	1.621373	2.002059	1.837278	0.877693	0.000000	-10.000000	-0.616667	33.450001	336.833344	1023.000000	1023.000000	2046.000000
14.560000	0.011934	7.053273	1.890080	1.938180	1.879590	1.345423	0.000000	-10.000000	-0.600000	33.250000	348.000000	1023.000000	1023.000000	2046.000000
14.580000	0.013192	7.796638	2.098524	1.956753	1.995629	1.745732	0.000000	-10.000000	-0.608333	32.933334	359.166656	1023.000000	1023.000000	2046.000000
14.600000	0.014111	8.339528	2.188758	2.208966	2.130003	1.811800	0.000000	-10.000000	-0.591667	32.183334	370.166656	1023.000000	1023.000000	2046.000000
14.620000	0.015088	8.917015	2.279225	2.645003	2.409517	1.583271	0.000000	-10.000000	-0.575000	31.500000	381.000000	1023.000000	1023.000000	2046.000000
14.640000	0.016486	9.743417	2.590601	2.865766	2.549283	1.737766	0.000000	-10.000000	-0.541667	30.816668	391.666656	1023.000000	1023.000000	2046.000000
14.660000	0.018212	10.763296	2.807436	2.915718	2.811825	2.228318	0.000000	-10.000000	-0.525000	30.400000	402.166656	1023.000000	1023.000000	2046.000000
14.680000	0.019945	11.787706	3.181765	2.963455	2.936966	2.705521	0.000000	-10.000000	-0.500000	29.750000	412.500000	1023.000000	1023.000000	2046.000000
14.700000	0.021431	12.665785	3.416383	3.096237	3.164826	2.988339	0.000000	-10.000000	-0.475000	29.533333	422.500000	1023.000000	1023.000000	2046.000000
14.720000	0.022672	13.399048	3.545314	3.379711	3.440253	3.033770	0.000000	-10.000000	-0.458333	28.983334	432.333344	1023.000000	1023.000000	2046.000000
14.740000	0.023740	14.030447	3.660788	3.681170	3.723886	2.964602	0.000000	-10.000000	-0.450000	28.733334	442.000000	1023.000000	1023.000000	2046.000000
14.760000	0.024651	14.568997	3.871462	3.876672	3.863759	2.957104	0.000000	-10.000000	-0.441667	28.200001	451.500000	1023.000000	1023.000000	2046.000000
14.780000	0.025543	15.096088	4.058499	3.837448	3.976259	3.223882	0.000000	-10.000000	-0.408333	27.566668	461.000000	1023.000000	1023.000000	2046.000000
14.800000	0.026212	15.491526	4.204281	3.684504	4.037167	3.565574	0.000000	-10.000000	-0.358333	26.883333	470.333344	1023.000000	1023.000000	2046.000000
14.820000	0.026398	15.601432	4.215223	3.728826	4.076871	3.580512	0.000000	-10.000000	-0.316667	25.883333	479.500000	1023.000000	1023.000000	2046.000000
14.840000	0.026533	15.680922	4.251920	3.885531	4.153804	3.389667	0.000000	-10.000000	-0.275000	25.183334	488.333344	1023.000000	1023.000000	2046.000000
14.860000	0.027148	16.044300	4.406869	4.086936	4.305047	3.245447	0.000000	-10.000000	-0.250000	23.916666	496.833344	1023.000000	1023.000000	2046.000000
14.880000	0.028109	16.612417	4.682564	4.153699	4.347181	3.428974	0.000000	-10.000000	-0.216667	22.683334	505.000000	1023.000000	1023.000000	2046.000000
14.900000	0.029429	17.392334	4.979552	4.097184	4.424094	3.891505	0.000000	-10.000000	-0.191667	21.083334	512.833313	1023.000000	1023.000000	2046.000000
14.920000	0.030518	18.035942	5.163551	4.158031	4.540884	4.173476	0.000000	-10.000000	-0.158333	19.750000	520.333313	1023.000000	1023.000000	2046.000000
14.940000	0.031520	18.628325	5.292509	4.383204	4.695095	4.257517	0.000000	-10.000000	-0.133333	18.633333	527.166687	1023.000000	1023.000000	2046.000000
14.960000	0.032345	19.116188	5.380376	4.712600	4.897121	4.126091	0.000000	-10.000000	-0.100000	17.400000	533.500000	1023.000000	1023.000000	2046.000000
14.980000	0.033312	19.687195	5.626494	5.069027	5.021591	3.970082	0.000000	-10.000000	-0.075000	16.566668	539.500000	1023.000000	1023.000000	2046.000000
15.000000	0.034650	20.478088	5.929482	5.142403	5.164829	4.241374	0.000000	-10.000000	-0.058333	15.366667	545.166687	1023.000000	1023.000000	2046.000000
15.020000	0.035935	21.237318	6.246320	5.133956	5.219986	4.637056	0.000000	-10.000000	-0.058333	14.533334	550.500000	1023.000000	1023.000000	2046.000000
15.040000	0.036920	21.819981	6.427331	5.206193	5.327562	4.858895	0.000000	-10.000000	-0.050000	13.266666	555.333313	1023.000000	1023.000000	2046.000000
15.060000	0.037651	22.251513	6.567939	5.489367	5.411770	4.782435	0.000000	-10.000000	-0.025000	12.116667	559.833313	1023.000000	1023.000000	2046.000000
15.080000	0.038193	22.572269	6.638318	5.810908	5.562118	4.560925	0.000000	-10.000000	-0.008333	10.750000	564.000000	1023.000000	1023.000000	2046.000000
15.100000	0.038861	22.966852	6.807148	6.021303	5.657926	4.480476	0.000000	-10.000000	0.000000	9.366667	567.833313	1023.000000	1023.000000	2046.000000
15.120000	0.039695	23.459644	7.036016	6.053620	5.674501	4.695508	0.000000	-10.000000	0.008333	7.733334	571.333313	1023.000000	1023.000000	2046.000000
15.140000	0.040492	23.931000	7.207289	5.953527	5.735311	5.034873	0.000000	-10.000000	0.025000	5.850000	574.166687	1023.000000	1023.000000	2046.000000
15.160000	0.041153	24.321367	7.286598	6.061776	5.866006	5.106988	0.000000	-10.000000	0.050000	3.566667	576.500000	1023.000000	1023.000000	2046.000000
15.180000	0.041616	24.594944	7.335541	6.299711	5.937442	5.022251	0.000000	-10.000000	0.066667	1.600000	578.000000	1023.000000	1023.000000	2046.000000
15.200000	0.042218	24.950792	7.408599	6.600101	6.085568	4.856524	0.000000	-10.000000	0.075000	-0.316667	578.833313	1023.000000	1023.000000	2046.000000
15.220000	0.043022	25.425871	7.664010	6.782657	6.108500	4.870704	0.000000	-10.000000	0.083333	-1.716667	579.000000	1023.000000	1023.000000	2046.000000
15.240000	0.043833	25.905222	7.813406	6.711195	6.136165	5.244455	0.000000	-10.000000	0.075000	-3.316667	579.000000	1023.000000	1023.000000	2046.000000
15.260000	0.044091	26.057980	7.854311	6.644073	6.097998	5.461597	0.000000	-10.000000	0.091667	-4.716667	579.000000	1023.000000	1023.000000	2046.000000
15.280000	0.043567	25.748270	7.762757	6.598746	5.993510	5.393257	0.000000	-10.000000	0.091667	-6.050000	579.000000	1023.000000	1023.000000	2046.000000
15.300000	0.042829	25.312035	7.638210	6.748368	5.861583	5.063872	0.000000	-10.000000	0.108333	-6.983333	579.000000	1023.000000	1023.000000	2046.000000
15.320000	0.042352	25.029757	7.609105	6.959822	5.775753	4.685077	0.000000	-10.000000	0.108333	-7.650000	579.000000	1023.000000	1023.000000	2046.000000
15.340000	0.042081	24.869913	7.731109	7.047672	5.599200	4.491931	0.000000	-10.000000	0.108333	-8.166667	579.000000	1023.000000	1023.000000	2046.000000
15.360000	0.041444	24.493420	7.794177	6.813728	5.277100	4.608414	0.000000	-10.000000	0.108333	-8.583334	579.000000	1023.000000	1023.000000	2046.000000
15.380000	0.039191	23.162016	7.481084	6.507325	4.817763	4.355844	0.000000	-10.000000	0.116667	-9.233334	579.000000	1023.000000	1023.000000	2046.000000
15.400000	0.035657	21.073318	6.879700	6.241708	4.305773	3.646137	0.000000	-10.000000	0.133333	-10.166667	571.666687	1023.000000	1023.000000	2046.000000
15.420000	0.032098	18.970114	6.229599	5.983267	3.903242	2.854008	0.000000	-10.000000	0.150000	-11.300000	563.000000	1023.000000	1023.000000	2046.000000
15.440000	0.029586	17.485338	5.828937	5.655185	3.506735	2.494480	0.000000	-10.000000	0.150000	-12.233334	553.000000	1023.000000	1023.000000	2046.000000
15.460000	0.028017	16.558239	5.552394	5.195296	3.217931	2.592618	0.000000	-10.000000	0.150000	-12.900000	549.000000	1023.000000	1023.000000	2046.000000
15.480000	0.026668	15.760895	5.348689	4.885212	2.938412	2.588582	0.000000	-10.000000	0.166667	-13.516666	544.666687	1023.000000	1023.000000	2046.000000
15.500000	0.025577	15.116154	5.066147	4.873985	2.833368	2.342654	0.000000	-10.000000	0.183333	-14.000000	540.166687	1023.000000	1023.000000	2046.000000
15.520000	0.024627	14.554429	4.828664	4.971552	2.791056	1.963157	0.000000	-10.000000	0.208333	-14.550000	535.333313	1023.000000	1023.000000	2046.000000
15.540000	0.024088	14.235727	4.792470	5.009154	2.652057	1.782046	0.000000	-10.000000	0.225000	-15.183333	530.500000	1023.000000	1023.000000	2046.000000
15.560000	0.024110	14.248742	4.805667	4.874306	2.597255	1.971514	0.000000	-10.000000	0.250000	-15.900001	525.500000	1023.000000	1023.000000	2046.000000
15.580000	0.024061	14.219893	4.806208	4.643492	2.501312	2.268881	0.000000	-10.000000	0.258333	-16.633333	520.166687	1023.000000	1023.000000	2046.000000
15.600000	0.023897	14.123047	4.706752	4.600340	2.525117	2.290839	0.000000	-10.000000	0.275000	-17.166668	514.500000	1023.000000	1023.000000	2046.000000
15.620000	0.023718	14.017139	4.544034	4.758022	2.664358	2.050726	0.000000	-10.000000	0.283333	-17.566668	508.833344	1023.000000	1023.000000	2046.000000
15.640000	0.023811	14.072086	4.506601	4.863685	2.731804	1.969997	0.000000	-10.000000	0.300000	-17.966667	503.166656	1023.000000	1023.000000	2046.000000
15.660000	0.024418	14.431212	4.680641	4.909730	2.772364	2.068478	0.000000	-10.000000	0.300000	-18.133333	497.166656	1023.000000	1023.000000	2046.000000
15.680000	0.025092	14.829459	4.793383	4.742090	2.832413	2.461573	0.000000	-10.000000	0.291667	-18.166666	490.833344	1023.000000	1023.000000	2046.000000
15.700000	0.025477	15.056898	4.823988	4.605090	2.847473	2.780346	0.000000	-10.000000	0.283333	-18.016666	484.500000	1023.000000	1023.000000	2046.000000
15.720000	0.025293	14.948434	4.713944	4.645408	2.871735	2.717346	0.000000	-10.000000	0.275000	-17.750000	478.500000	1023.000000	1023.000000	2046.000000
15.740000	0.025005	14.777956	4.526424	4.748807	3.000223	2.502501	0.000000	-10.000000	0.283333	-17.616667	472.833344	1023.000000	1023.000000	2046.000000
15.760000	0.024435	14.441094	4.426866	4.828691	3.021440	2.164097	0.000000	-10.000000	0.283333	-17.533335	467.166656	1023.000000	1023.000000	2046.000000
15.780000	0.023989	14.177269	4.417927	4.768164	2.962819	2.028358	0.000000	-10.000000	0.291667	-17.733334	461.500000	1023.000000	1023.000000	2046.000000
15.800000	0.023683	13.996756	4.418865	4.475990	2.908156	2.193744	0.000000	-10.000000	0.291667	-18.016666	455.500000	1023.000000	1023.000000	2046.000000
15.820000	0.023407	13.833629	4.408213	4.169662	2.874654	2.381099	0.000000	-10.000000	0.300000	-18.333334	449.500000	1023.000000	1023.000000	2046.000000
15.840000	0.023097	13.650051	4.396653	3.955950	2.833087	2.464361	0.000000	-10.000000	0.308333	-18.800001	443.333344	1023.000000	1023.000000	2046.000000
15.860000	0.022695	13.412618	4.310009	4.010500	2.828593	2.263516	0.000000	-10.000000	0.333333	-19.050001	437.000000	1023.000000	1023.000000	2046.000000
15.880000	0.022383	13.228330	4.250764	4.148067	2.872084	1.957415	0.000000	-10.000000	0.350000	-19.416668	430.500000	1023.000000	1023.000000	2046.000000
15.900000	0.022503	13.299287	4.292762	4.193322	2.896521	1.916681	0.000000	-10.000000	0.366667	-19.600000	424.000000	1023.000000	1023.000000	2046.000000
15.920000	0.022980	13.580968	4.397512	4.061712	2.910244	2.211499	0.000000	-10.000000	0.366667	-19.966667	417.500000	1023.000000	1023.000000	2046.000000
15.940000	0.023344	13.796592	4.479705	3.918546	2.902583	2.495758	0.000000	-10.000000	0.375000	-20.016666	410.833344	1023.000000	1023.000000	2046.000000
15.960000	0.023318	13.781096	4.404981	3.955716	2.960573	2.459826	0.000000	-10.000000	0.375000	-20.150000	404.166656	1023.000000	1023.000000	2046.000000
15.980000	0.023192	13.706357	4.306949	4.174148	3.046209	2.179051	0.000000	-10.000000	0.383333	-20.250000	397.333344	1023.000000	1023.000000	2046.000000
16.000000	0.023174	13.696019	4.351519	4.262035	3.081091	2.001374	0.000000	-10.000000	0.391667	-20.533333	390.666656	1023.000000	1023.000000	2046.000000
16.020000	0.023297	13.768468	4.485027	4.292104	3.003381	1.987956	0.000000	-10.000000	0.400000	-20.800001	383.833344	1023.000000	1023.000000	2046.000000
16.040001	0.023537	13.910495	4.526877	4.098174	2.999618	2.285826	0.000000	-10.000000	0.400000	-20.950001	377.000000	1023.000000	1023.000000	2046.000000
16.059999	0.023570	13.929721	4.546044	3.963274	2.953257	2.467146	0.000000	-10.000000	0.408333	-21.100000	370.000000	1023.000000	1023.000000	2046.000000
16.080000	0.023300	13.770196	4.529085	4.010553	2.877574	2.352984	0.000000	-10.000000	0.408333	-21.133333	363.000000	1023.000000	1023.000000	2046.000000
16.100000	0.023146	13.679395	4.414565	4.167572	3.012070	2.085188	0.000000	-10.000000	0.408333	-21.200001	358.333344	1023.000000	1023.000000	2046.000000
16.120001	0.023197	13.709330	4.440256	4.262540	3.067256	1.939278	0.000000	-10.000000	0.400000	-21.233334	351.166656	1023.000000	1023.000000	2046.000000
16.139999	0.023388	13.822527	4.437164	4.288150	3.154503	1.942710	0.000000	-10.000000	0.400000	-21.283333	344.000000	1023.000000	1023.000000	2046.000000
16.160000	0.023741	14.030730	4.568317	4.073922	3.076833	2.311658	0.000000	-10.000000	0.400000	-21.500000	334.333344	1023.000000	1023.000000	2046.000000
16.180000	0.023930	14.142492	4.561545	3.969537	3.106197	2.505214	0.000000	-10.000000	0.408333	-21.583334	327.166656	1023.000000	1023.000000	2046.000000
16.200001	0.023735	14.027283	4.469216	4.109333	3.128880	2.319854	0.000000	-10.000000	0.408333	-21.783333	320.000000	1023.000000	1023.000000	2046.000000
16.219999	0.023758	14.040893	4.494298	4.313622	3.112486	2.120486	0.000000	-10.000000	0.400000	-21.850000	312.833344	1023.000000	1023.000000	2046.000000
16.240000	0.023388	13.822186	4.515786	4.410217	2.992592	1.903591	0.000000	-10.000000	0.391667	-21.799999	305.500000	1023.000000	1023.000000	2046.000000
16.260000	0.023047	13.620600	4.440231	4.188239	2.918098	2.074031	0.000000	-10.000000	0.400000	-21.850000	298.166656	1023.000000	1023.000000	2046.000000
16.280001	0.022028	13.018370	4.300240	3.820583	2.693987	2.203560	0.000000	-10.000000	0.416667	-21.750000	290.833344	1023.000000	1023.000000	2046.000000
16.299999	0.020938	12.374072	4.072017	3.762993	2.534538	2.004524	0.000000	-10.000000	0.416667	-21.866667	283.500000	1023.000000	1023.000000	2046.000000
16.320000	0.019923	11.774662	3.905505	3.846300	2.375639	1.647218	0.000000	-10.000000	0.416667	-21.566668	276.166656	1023.000000	1023.000000	2046.000000
16.340000	0.018511	10.940203	3.703138	3.898667	2.178074	1.160323	0.000000	-10.000000	0.400000	-21.350000	269.000000	1023.000000	1023.000000	2046.000000
16.360001	0.016272	9.616666	3.538919	3.682588	1.673761	0.721398	0.000000	-10.000000	0.391667	-21.000000	262.000000	1023.000000	1023.000000	2046.000000
16.379999	0.013379	7.907144	3.105579	2.989796	1.180157	0.631613	0.000000	-10.000000	0.383333	-20.733334	255.000000	1023.000000	1023.000000	2046.000000
16.400000	0.009908	5.855779	2.465487	2.463104	0.686644	0.240543	0.000000	-10.000000	0.391667	-20.533335	248.000000	1023.000000	1023.000000	2046.000000
16.420000	0.006941	4.102077	1.777192	2.248353	0.461347	-0.384815	0.000000	-10.000000	0.400000	-20.416668	241.166672	1023.000000	1023.000000	2046.000000
16.440001	0.004538	2.681729	1.381600	2.109385	0.155768	-0.965023	0.000000	-10.000000	0.400000	-20.416668	234.333328	1023.000000	1023.000000	2046.000000
16.459999	0.003184	1.881926	1.191322	1.751705	-0.133756	-0.927345	0.000000	-10.000000	0.400000	-20.683334	227.500000	1023.000000	1023.000000	2046.000000
16.480000	0.002108	1.245760	1.014507	1.343684	-0.367632	-0.744798	0.000000	-10.000000	0.408333	-20.850000	220.500000	1023.000000	1023.000000	2046.000000
16.500000	0.000891	0.526517	0.747976	1.289356	-0.529762	-0.981054	0.000000	-10.000000	0.408333	-21.183334	213.500000	1023.000000	1023.000000	2046.000000
16.520000	-0.000028	-0.016432	0.473009	1.377870	-0.521392	-1.345919	0.000000	-10.000000	0.425000	-21.400000	206.500000	1023.000000	1023.000000	2046.000000
16.540001	-0.000483	-0.285669	0.364898	1.378451	-0.557944	-1.471074	0.000000	-10.000000	0.416667	-21.666666	199.333328	1023.000000	1023.000000	2046.000000
16.559999	-0.000499	-0.294884	0.391740	1.097694	-0.647008	-1.137310	0.000000	-10.000000	0.425000	-21.966667	192.166672	1023.000000	1023.000000	2046.000000
16.580000	-0.000738	-0.436239	0.311963	0.892956	-0.689358	-0.951800	0.000000	-10.000000	0.416667	-22.049999	184.833328	1023.000000	1023.000000	2046.000000
16.600000	-0.000897	-0.530088	0.134846	1.029943	-0.594138	-1.100738	0.000000	-10.000000	0.416667	-22.216667	177.500000	1023.000000	1023.000000	2046.000000
16.620001	-0.000696	-0.411286	0.160203	1.247762	-0.558546	-1.260705	0.000000	-10.000000	0.408333	-22.250000	170.166672	1023.000000	1023.000000	2046.000000
16.639999	0.000014	0.008295	0.315219	1.250298	-0.507914	-1.049308	0.000000	-10.000000	0.400000	-22.050001	162.666672	1023.000000	1023.000000	2046.000000
16.660000	0.000433	0.255998	0.373294	1.063177	-0.512179	-0.668293	0.000000	-10.000000	0.400000	-21.916668	155.333328	1023.000000	1023.000000	2046.000000
16.680000	0.000596	0.352169	0.303361	1.025191	-0.462174	-0.514209	0.000000	-10.000000	0.400000	-21.566668	148.000000	1023.000000	1023.000000	2046.000000
16.700001	0.000322	0.190046	0.128679	1.159958	-0.414693	-0.683898	0.000000	-10.000000	0.400000	-21.450001	140.833328	1023.000000	1023.000000	2046.000000
16.719999	-0.000044	-0.026247	0.018893	1.324013	-0.355484	-1.013669	0.000000	-10.000000	0.400000	-21.233334	133.666672	1023.000000	1023.000000	2046.000000
16.740000	-0.000342	-0.202413	0.046210	1.224987	-0.424921	-1.048689	0.000000	-10.000000	0.400000	-20.966667	126.500000	1023.000000	1023.000000	2046.000000
16.760000	-0.000453	-0.267700	0.108114	0.819076	-0.511451	-0.683439	0.000000	-10.000000	0.400000	-20.733334	119.500000	1023.000000	1023.000000	2046.000000
16.780001	-0.001006	-0.594480	-0.013732	0.624838	-0.505372	-0.700214	0.000000	-10.000000	0.400000	-20.483334	112.500000	1023.000000	1023.000000	2046.000000
16.799999	-0.001759	-1.039639	-0.213492	0.672669	-0.451207	-1.047609	0.000000	-10.000000	0.391667	-20.550001	105.666664	1023.000000	1023.000000	2046.000000
16.820000	-0.002223	-1.313617	-0.263998	0.683628	-0.414605	-1.318642	0.000000	-10.000000	0.391667	-20.500000	98.833336	1023.000000	1023.000000	2046.000000
16.840000	-0.002025	-1.196703	-0.156464	0.424988	-0.468186	-0.997040	0.000000	-10.000000	0.391667	-20.600000	92.000000	1023.000000	1023.000000	2046.000000
16.860001	-0.002012	-1.189096	-0.091691	0.160153	-0.546861	-0.710697	0.000000	-10.000000	0.383333	-20.516666	85.166664	1023.000000	1023.000000	2046.000000
16.879999	-0.002281	-1.347911	-0.280520	0.255634	-0.429397	-0.893628	0.000000	-10.000000	0.375000	-20.466667	78.333336	1023.000000	1023.000000	2046.000000
16.900000	-0.002465	-1.456999	-0.326692	0.425122	-0.340936	-1.214494	0.000000	-10.000000	0.358333	-20.233334	71.500000	1023.000000	1023.000000	2046.000000
16.920000	-0.002023	-1.195654	-0.197505	0.247740	-0.342750	-0.903139	0.000000	-10.000000	0.358333	-19.850000	64.666664	1023.000000	1023.000000	2046.000000
16.940001	-0.001809	-1.069191	-0.139538	0.056704	-0.360058	-0.626299	0.000000	-10.000000	0.350000	-19.500000	58.000000	1023.000000	1023.000000	2046.000000
16.959999	-0.002017	-1.191831	-0.269268	0.205587	-0.264828	-0.863323	0.000000	-10.000000	0.333333	-18.950001	51.666668	1023.000000	1023.000000	2046.000000
16.980000	-0.002064	-1.219820	-0.305350	0.317853	-0.143288	-1.089035	0.000000	-10.000000	0.316667	-18.566666	45.166668	1023.000000	1023.000000	2046.000000
17.000000	-0.001673	-0.988822	-0.169847	-0.002716	-0.179335	-0.636924	0.000000	-10.000000	0.283333	-18.150000	38.833332	1023.000000	1023.000000	2046.000000
17.020000	-0.001814	-1.072224	-0.166610	-0.081723	-0.261198	-0.562692	0.000000	-10.000000	0.275000	-17.850000	32.500000	1023.000000	1023.000000	2046.000000
17.040001	-0.002201	-1.301030	-0.346118	0.102457	-0.167841	-0.889527	0.000000	-10.000000	0.258333	-17.433332	26.833334	1023.000000	1023.000000	2046.000000
17.059999	-0.002265	-1.338514	-0.383299	0.131375	-0.086097	-1.000493	0.000000	-10.000000	0.258333	-17.116667	21.166666	1023.000000	1023.000000	2046.000000
17.080000	-0.001978	-1.169132	-0.237387	-0.109221	-0.177632	-0.644891	0.000000	-10.000000	0.250000	-16.833334	15.500000	1023.000000	1023.000000	2046.000000
17.100000	-0.001901	-1.123676	-0.264866	-0.248632	-0.154375	-0.455803	0.000000	-10.000000	0.250000	-16.750000	11.500000	1023.000000	1023.000000	2046.000000
17.120001	-0.002263	-1.337387	-0.448552	-0.102628	-0.055773	-0.730434	0.000000	-10.000000	0.250000	-16.616667	6.000000	1023.000000	1023.000000	2046.000000
17.139999	-0.002409	-1.423972	-0.549505	0.029716	0.113384	-1.017567	0.000000	-10.000000	0.250000	-16.583334	1.000000	1023.000000	1023.000000	2046.000000
17.160000	-0.002046	-1.209121	-0.473849	-0.250761	0.138012	-0.622523	0.000000	-10.000000	0.250000	-16.516668	-6.000000	1023.000000	1023.000000	2046.000000
17.180000	-0.001995	-1.178925	-0.497288	-0.491474	0.142077	-0.332241	0.000000	-10.000000	0.250000	-16.316668	-11.166667	1023.000000	1023.000000	2046.000000
17.200001	-0.002237	-1.321779	-0.600029	-0.413970	0.164178	-0.471958	0.000000	-10.000000	0.241667	-15.916667	-16.666666	1023.000000	1023.000000	2046.000000
17.219999	-0.002392	-1.413831	-0.714596	-0.152508	0.335286	-0.882013	0.000000	-10.000000	0.225000	-15.383333	-22.000000	1023.000000	1023.000000	2046.000000
17.240000	-0.002080	-1.229360	-0.590776	-0.160331	0.314260	-0.792514	0.000000	-10.000000	0.208333	-14.750000	-27.333334	1023.000000	1023.000000	2046.000000
17.260000	-0.001585	-0.936521	-0.464446	-0.329515	0.271200	-0.413760	0.000000	-10.000000	0.191667	-13.866667	-32.333332	1023.000000	1023.000000	2046.000000
17.280001	-0.001699	-1.004305	-0.490032	-0.455725	0.216943	-0.275491	0.000000	-10.000000	0.158333	-12.583333	-36.833332	1023.000000	1023.000000	2046.000000
17.299999	-0.002610	-1.542337	-0.813309	-0.449240	0.252424	-0.532211	0.000000	-10.000000	0.125000	-11.116667	-41.000000	1023.000000	1023.000000	2046.000000
17.320000	-0.003690	-2.180610	-1.072462	-0.425869	0.209435	-0.891714	0.000000	-10.000000	0.100000	-9.433333	-44.666668	1023.000000	1023.000000	2046.000000
17.340000	-0.004164	-2.460986	-1.106187	-0.535709	0.083205	-0.902296	0.000000	-10.000000	0.083333	-7.500000	-47.833332	1023.000000	1023.000000	2046.000000
17.360001	-0.004905	-2.899099	-1.125215	-0.892453	-0.241065	-0.640367	0.000000	-10.000000	0.058333	-4.466667	-50.333332	1023.000000	1023.000000	2046.000000
17.379999	-0.006834	-4.039026	-1.410724	-0.964508	-0.556330	-1.107465	0.000000	-10.000000	0.025000	-0.900000	-52.000000	1023.000000	1023.000000	2046.000000
17.400000	-0.009779	-5.779464	-1.938727	-1.116263	-0.862125	-1.862349	0.000000	-10.000000	0.008333	2.450000	-52.833332	1023.000000	1023.000000	2046.000000
17.420000	-0.012805	-7.567682	-2.503675	-1.517262	-1.188929	-2.357816	0.000000	-10.000000	0.000000	5.083333	-53.000000	1023.000000	1023.000000	2046.000000
17.440001	-0.014913	-8.813694	-2.846309	-2.038608	-1.563589	-2.365189	0.000000	-10.000000	0.000000	6.566667	-53.000000	1023.000000	1023.000000	2046.000000
17.459999	-0.016404	-9.694516	-3.120271	-2.456441	-1.844677	-2.273127	0.000000	-10.000000	0.000000	7.116667	-53.000000	1023.000000	1023.000000	2046.000000
17.480000	-0.017711	-10.467165	-3.425883	-2.467639	-2.004467	-2.569176	0.000000	-10.000000	0.000000	6.416667	-53.000000	1023.000000	1023.000000	2046.000000
17.500000	-0.018635	-11.013112	-3.656317	-2.324278	-2.052876	-2.979642	0.000000	-10.000000	0.016667	5.133333	-53.000000	1023.000000	1023.000000	2046.000000
17.520000	-0.018955	-11.202641	-3.734844	-2.303474	-2.088677	-3.075645	0.000000	-10.000000	0.033333	3.716667	-53.000000	1023.000000	1023.000000	2046.000000
17.540001	-0.018870	-11.152071	-3.735188	-2.464395	-2.159297	-2.793190	0.000000	-10.000000	0.050000	1.666667	-53.000000	1023.000000	1023.000000	2046.000000
17.559999	-0.018681	-11.040341	-3.734894	-2.630760	-2.210673	-2.464016	0.000000	-10.000000	0.050000	-0.283333	-53.000000	1023.000000	1023.000000	2046.000000
17.580000	-0.018787	-11.103059	-3.830133	-2.506780	-2.171719	-2.594427	0.000000	-10.000000	0.050000	-1.966667	-53.166668	1023.000000	1023.000000	2046.000000
17.600000	-0.018754	-11.083472	-3.902194	-2.353235	-2.042974	-2.785069	0.000000	-10.000000	0.050000	-2.950000	-53.666668	1023.000000	1023.000000	2046.000000
17.620001	-0.018338	-10.837502	-3.878395	-2.230009	-1.899621	-2.829477	0.000000	-10.000000	0.050000	-3.866667	-54.500000	1023.000000	1023.000000	2046.000000
17.639999	-0.017309	-10.229448	-3.738389	-2.219809	-1.796188	-2.475062	0.000000	-10.000000	0.058333	-4.933333	-55.833332	1023.000000	1023.000000	2046.000000
17.660000	-0.016441	-9.716516	-3.530014	-2.311467	-1.794780	-2.080256	0.000000	-10.000000	0.066667	-5.816667	-57.500000	1023.000000	1023.000000	2046.000000
17.680000	-0.016162	-9.551808	-3.561904	-2.174148	-1.694463	-2.121294	0.000000	-10.000000	0.075000	-6.383333	-59.500000	1023.000000	1023.000000	2046.000000
17.700001	-0.015873	-9.381089	-3.600402	-2.002645	-1.488291	-2.289750	0.000000	-10.000000	0.075000	-6.616667	-61.500000	1023.000000	1023.000000	2046.000000
17.719999	-0.015348	-9.070661	-3.489863	-1.955544	-1.444702	-2.180552	0.000000	-10.000000	0.083333	-6.850000	-63.833332	1023.000000	1023.000000	2046.000000
17.740000	-0.014816	-8.756087	-3.390408	-2.163100	-1.407228	-1.795352	0.000000	-10.000000	0.083333	-7.283334	-66.166664	1023.000000	1023.000000	2046.000000
17.760000	-0.015023	-8.878828	-3.394970	-2.200195	-1.429441	-1.854222	0.000000	-10.000000	0.091667	-7.833333	-68.833336	1023.000000	1023.000000	2046.000000
17.780001	-0.015458	-9.135437	-3.513752	-2.047604	-1.340646	-2.233435	0.000000	-10.000000	0.100000	-8.283334	-71.333336	1023.000000	1023.000000	2046.000000
17.799999	-0.015907	-9.401087	-3.542473	-2.112839	-1.284124	-2.461652	0.000000	-10.000000	0.108333	-8.483334	-74.166664	1023.000000	1023.000000	2046.000000
17.820000	-0.015727	-9.294506	-3.399344	-2.469163	-1.318492	-2.107507	0.000000	-10.000000	0.108333	-8.733334	-77.000000	1023.000000	1023.000000	2046.000000
17.840000	-0.015799	-9.337203	-3.355137	-2.680161	-1.369405	-1.932500	0.000000	-10.000000	0.100000	-9.050000	-80.000000	1023.000000	1023.000000	2046.000000
17.860001	-0.016212	-9.581042	-3.497061	-2.492722	-1.245618	-2.345642	0.000000	-10.000000	0.100000	-9.500000	-83.000000	1023.000000	1023.000000	2046.000000
17.879999	-0.016144	-9.540908	-3.451648	-2.467519	-1.203625	-2.418117	0.000000	-10.000000	0.100000	-9.733334	-86.000000	1023.000000	1023.000000	2046.000000
17.900000	-0.015640	-9.243141	-3.334335	-2.761132	-1.208959	-1.938715	0.000000	-10.000000	0.100000	-9.883333	-89.166664	1023.000000	1023.000000	2046.000000
17.920000	-0.015571	-9.202584	-3.316005	-2.830934	-1.218378	-1.837267	0.000000	-10.000000	0.100000	-9.916667	-92.500000	1023.000000	1023.000000	2046.000000
17.940001	-0.015705	-9.281440	-3.427260	-2.593746	-1.088301	-2.172132	0.000000	-10.000000	0.100000	-9.916667	-95.833336	1023.000000	1023.000000	2046.000000
17.959999	-0.015373	-9.085631	-3.348276	-2.520567	-0.958684	-2.258104	0.000000	-10.000000	0.100000	-9.833333	-99.166664	1023.000000	1023.000000	2046.000000
17.980000	-0.014638	-8.650828	-3.175734	-2.748955	-0.964528	-1.761612	0.000000	-10.000000	0.100000	-9.650000	-102.500000	1023.000000	1023.000000	2046.000000
18.000000	-0.014520	-8.581270	-3.119046	-2.775669	-1.000634	-1.685922	0.000000	-10.000000	0.100000	-9.550000	-105.833336	1023.000000	1023.000000	2046.000000
18.020000	-0.014602	-8.630013	-3.236101	-2.555281	-0.833761	-2.004869	0.000000	-10.000000	0.100000	-9.400000	-109.000000	1023.000000	1023.000000	2046.000000
18.040001	-0.014421	-8.523042	-3.165054	-2.484463	-0.759128	-2.114397	0.000000	-10.000000	0.100000	-9.333333	-112.166664	1023.000000	1023.000000	2046.000000
18.059999	-0.013814	-8.164135	-3.038584	-2.661664	-0.724176	-1.739710	0.000000	-10.000000	0.100000	-9.050000	-115.333336	1023.000000	1023.000000	2046.000000
18.080000	-0.013539	-8.001690	-2.956936	-2.771902	-0.770563	-1.502289	0.000000	-10.000000	0.100000	-8.866667	-118.500000	1023.000000	1023.000000	2046.000000
18.100000	-0.013610	-8.043336	-3.018832	-2.681427	-0.739874	-1.603204	0.000000	-10.000000	0.100000	-8.683333	-120.500000	1023.000000	1023.000000	2046.000000
18.120001	-0.013674	-8.081073	-3.074714	-2.482838	-0.703988	-1.819533	0.000000	-10.000000	0.100000	-8.533333	-123.333336	1023.000000	1023.000000	2046.000000
18.139999	-0.013595	-8.034485	-3.100655	-2.403972	-0.585189	-1.944668	0.000000	-10.000000	0.100000	-8.250000	-126.000000	1023.000000	1023.000000	2046.000000
18.160000	-0.013238	-7.823641	-2.998643	-2.453383	-0.559078	-1.812537	0.000000	-10.000000	0.091667	-7.833333	-129.666672	1023.000000	1023.000000	2046.000000
18.180000	-0.012672	-7.489346	-2.934173	-2.680714	-0.444286	-1.430173	0.000000	-10.000000	0.075000	-7.600000	-132.166672	1023.000000	1023.000000	2046.000000
18.200001	-0.012367	-7.308789	-2.926680	-2.817925	-0.381310	-1.182873	0.000000	-10.000000	0.075000	-7.466667	-134.833328	1023.000000	1023.000000	2046.000000
18.219999	-0.012539	-7.410474	-2.981522	-2.734850	-0.377834	-1.316268	0.000000	-10.000000	0.066667	-7.400000	-137.166672	1023.000000	1023.000000	2046.000000
18.240000	-0.012478	-7.374333	-3.056883	-2.561863	-0.237961	-1.517626	0.000000	-10.000000	0.083333	-7.300000	-139.833328	1023.000000	1023.000000	2046.000000
18.260000	-0.012371	-7.311287	-3.012393	-2.399035	-0.192773	-1.707086	0.000000	-10.000000	0.083333	-7.166667	-142.166672	1023.000000	1023.000000	2046.000000
18.280001	-0.011839	-6.996839	-2.865445	-2.308775	-0.176141	-1.646477	0.000000	-10.000000	0.091667	-7.033333	-144.666672	1023.000000	1023.000000	2046.000000
18.299999	-0.011252	-6.650010	-2.732598	-2.289354	-0.156948	-1.471109	0.000000	-10.000000	0.083333	-6.900000	-147.000000	1023.000000	1023.000000	2046.000000
18.320000	-0.011016	-6.510277	-2.703879	-2.406872	-0.180542	-1.218984	0.000000	-10.000000	0.066667	-6.800000	-149.333328	1023.000000	1023.000000	2046.000000
18.340000	-0.011711	-6.921349	-2.904958	-2.582542	-0.241644	-1.192204	0.000000	-10.000000	0.066667	-6.783333	-151.500000	1023.000000	1023.000000	2046.000000
18.360001	-0.012873	-7.608065	-3.106122	-2.606430	-0.453041	-1.442471	0.000000	-10.000000	0.066667	-6.800000	-153.833328	1023.000000	1023.000000	2046.000000
18.379999	-0.013744	-8.122715	-3.252594	-2.523044	-0.564590	-1.782487	0.000000	-10.000000	0.075000	-6.633333	-156.166672	1023.000000	1023.000000	2046.000000
18.400000	-0.014807	-8.750790	-3.376651	-2.516376	-0.777097	-2.080665	0.000000	-10.000000	0.066667	-6.333333	-158.500000	1023.000000	1023.000000	2046.000000
18.420000	-0.016457	-9.725986	-3.521839	-2.702864	-1.130525	-2.370757	0.000000	-10.000000	0.058333	-5.750000	-160.500000	1023.000000	1023.000000	2046.000000
18.440001	-0.019100	-11.288195	-3.909631	-3.228039	-1.602459	-2.548065	0.000000	-10.000000	0.050000	-4.900000	-162.500000	1023.000000	1023.000000	2046.000000
18.459999	-0.022328	-13.195683	-4.488620	-3.697576	-2.104598	-2.904890	0.000000	-10.000000	0.050000	-4.000000	-164.166672	1023.000000	1023.000000	2046.000000
18.480000	-0.025104	-14.836573	-5.085070	-3.905349	-2.426027	-3.420127	0.000000	-10.000000	0.050000	-3.200000	-165.500000	1023.000000	1023.000000	2046.000000
18.500000	-0.026949	-15.926909	-5.484990	-4.009650	-2.625231	-3.807039	0.000000	-10.000000	0.050000	-2.866667	-166.500000	1023.000000	1023.000000	2046.000000
18.520000	-0.028235	-16.686598	-5.717281	-4.037144	-2.787549	-4.144624	0.000000	-10.000000	0.050000	-2.783333	-167.500000	1023.000000	1023.000000	2046.000000
18.540001	-0.028691	-16.956453	-5.784230	-4.254248	-2.938314	-3.979662	0.000000	-10.000000	0.050000	-2.900000	-168.500000	1023.000000	1023.000000	2046.000000
18.559999	-0.028950	-17.109322	-5.836870	-4.504482	-3.074027	-3.693942	0.000000	-10.000000	0.050000	-3.050000	-169.500000	1023.000000	1023.000000	2046.000000
18.580000	-0.029357	-17.349804	-5.962636	-4.512947	-3.166574	-3.707648	0.000000	-10.000000	0.050000	-3.200000	-170.500000	1023.000000	1023.000000	2046.000000
18.600000	-0.029650	-17.523012	-6.115916	-4.319419	-3.115585	-3.972091	0.000000	-10.000000	0.050000	-3.400000	-171.500000	1023.000000	1023.000000	2046.000000
18.620001	-0.029716	-17.562443	-6.198577	-4.168138	-3.015807	-4.179922	0.000000	-10.000000	0.050000	-3.483333	-172.666672	1023.000000	1023.000000	2046.000000
18.639999	-0.029260	-17.292801	-6.149782	-4.290623	-2.939091	-3.913306	0.000000	-10.000000	0.058333	-3.366667	-173.833328	1023.000000	1023.000000	2046.000000
18.660000	-0.028540	-16.866917	-6.067649	-4.468593	-2.877078	-3.453595	0.000000	-10.000000	0.058333	-3.100000	-175.000000	1023.000000	1023.000000	2046.000000
18.680000	-0.027879	-16.476734	-6.017465	-4.345903	-2.805491	-3.307875	0.000000	-10.000000	0.058333	-2.800000	-176.000000	1023.000000	1023.000000	2046.000000
18.700001	-0.027244	-16.101446	-5.916806	-4.056949	-2.684287	-3.443404	0.000000	-10.000000	0.050000	-2.083333	-177.000000	1023.000000	1023.000000	2046.000000
18.719999	-0.026548	-15.690114	-5.865157	-3.886786	-2.442395	-3.495776	0.000000	-10.000000	0.050000	-1.133333	-177.666672	1023.000000	1023.000000	2046.000000
18.740000	-0.025610	-15.135386	-5.703080	-3.845634	-2.309901	-3.276771	0.000000	-10.000000	0.050000	-0.033333	-178.000000	1023.000000	1023.000000	2046.000000
18.760000	-0.024725	-14.612202	-5.604118	-3.989345	-2.181585	-2.837154	0.000000	-10.000000	0.041667	0.983333	-178.000000	1023.000000	1023.000000	2046.000000
18.780001	-0.024326	-14.376930	-5.495475	-4.011082	-2.157573	-2.712799	0.000000	-10.000000	0.033333	2.100000	-178.000000	1023.000000	1023.000000	2046.000000
18.799999	-0.024359	-14.396399	-5.515234	-3.836454	-2.070795	-2.973917	0.000000	-10.000000	0.016667	3.466667	-178.000000	1023.000000	1023.000000	2046.000000
18.820000	-0.024331	-14.379777	-5.478304	-3.731209	-1.907133	-3.263131	0.000000	-10.000000	0.008333	5.033333	-178.000000	1023.000000	1023.000000	2046.000000
18.840000	-0.023987	-14.176479	-5.372908	-3.911433	-1.797433	-3.094706	0.000000	-10.000000	0.000000	6.200000	-178.000000	1023.000000	1023.000000	2046.000000
18.860001	-0.023470	-13.870551	-5.248990	-4.222327	-1.693219	-2.706015	0.000000	-10.000000	-0.016667	7.950000	-178.000000	1023.000000	1023.000000	2046.000000
18.879999	-0.023327	-13.786319	-5.141431	-4.404604	-1.690398	-2.549885	0.000000	-10.000000	-0.050000	9.683333	-178.000000	1023.000000	1023.000000	2046.000000
18.900000	-0.023120	-13.664124	-5.116274	-4.290538	-1.589641	-2.667670	0.000000	-10.000000	-0.083333	11.916667	-178.000000	1023.000000	1023.000000	2046.000000
18.920000	-0.022731	-13.433871	-5.107252	-4.119591	-1.367209	-2.839819	0.000000	-10.000000	-0.125000	13.733334	-178.000000	1023.000000	1023.000000	2046.000000
18.940001	-0.021957	-12.976404	-4.965030	-4.097499	-1.216004	-2.697871	0.000000	-10.000000	-0.166667	15.633333	-110.666664	1023.000000	1023.000000	2046.000000
18.959999	-0.020898	-12.350916	-4.765830	-4.232564	-1.102157	-2.250365	0.000000	-10.000000	-0.208333	17.566668	-41.833332	1023.000000	1023.000000	2046.000000
18.980000	-0.019851	-11.732100	-4.554355	-4.324450	-1.004934	-1.848362	0.000000	-10.000000	-0.233333	19.433334	29.000000	1023.000000	1023.000000	2046.000000
19.000000	-0.019030	-11.246860	-4.469957	-4.168425	-0.824252	-1.784225	0.000000	-10.000000	-0.241667	20.583334	32.500000	1023.000000	1023.000000	2046.000000
19.020000	-0.018204	-10.758691	-4.378917	-3.868373	-0.600205	-1.911195	0.000000	-10.000000	-0.275000	21.950001	39.000000	1023.000000	1023.000000	2046.000000
19.040001	-0.017044	-10.073193	-4.170832	-3.684582	-0.390201	-1.827579	0.000000	-10.000000	-0.333333	23.333334	46.166668	1023.000000	1023.000000	2046.000000
19.059999	-0.015548	-9.188744	-3.906765	-3.701980	-0.203466	-1.376532	0.000000	-10.000000	-0.391667	24.933334	56.000000	1023.000000	1023.000000	2046.000000
19.080000	-0.014303	-8.453367	-3.688694	-3.729687	-0.073647	-0.961338	0.000000	-10.000000	-0.425000	26.050001	64.166664	1023.000000	1023.000000	2046.000000
19.100000	-0.013343	-7.885909	-3.547590	-3.527871	0.046928	-0.857375	0.000000	-10.000000	-0.425000	26.533335	69.666664	1023.000000	1023.000000	2046.000000
19.120001	-0.012389	-7.321897	-3.427620	-3.162499	0.251595	-0.983372	0.000000	-10.000000	-0.466667	27.533335	78.500000	1023.000000	1023.000000	2046.000000
19.139999	-0.011145	-6.586717	-3.207049	-2.914984	0.463629	-0.928313	0.000000	-10.000000	-0.525000	28.716667	87.666664	1023.000000	1023.000000	2046.000000
19.160000	-0.009650	-5.703219	-2.971067	-2.788213	0.674929	-0.618868	0.000000	-10.000000	-0.583333	30.150000	100.000000	1023.000000	1023.000000	2046.000000
19.180000	-0.008247	-4.873994	-2.705355	-2.808143	0.791857	-0.152354	0.000000	-10.000000	-0.616667	31.300001	110.000000	1023.000000	1023.000000	2046.000000
19.200001	-0.006788	-4.011902	-2.488190	-2.737864	1.005499	0.208652	0.000000	-10.000000	-0.641667	32.166668	120.166664	1023.000000	1023.000000	2046.000000
19.219999	-0.005780	-3.415893	-2.309709	-2.510645	1.106946	0.297515	0.000000	-10.000000	-0.691667	33.200001	130.833328	1023.000000	1023.000000	2046.000000
19.240000	-0.004968	-2.935816	-2.255056	-2.205884	1.307593	0.217531	0.000000	-10.000000	-0.725000	33.783333	137.833328	1023.000000	1023.000000	2046.000000
19.260000	-0.004199	-2.481471	-2.156296	-1.983607	1.504078	0.154353	0.000000	-10.000000	-0.750000	34.316666	145.333328	1023.000000	1023.000000	2046.000000
19.280001	-0.003511	-2.075280	-2.007734	-1.937996	1.609932	0.260518	0.000000	-10.000000	-0.775000	34.816666	156.833328	1023.000000	1023.000000	2046.000000
19.299999	-0.002491	-1.472344	-1.860447	-1.992208	1.736651	0.643660	0.000000	-10.000000	-0.800000	35.466667	172.333328	1023.000000	1023.000000	2046.000000
19.320000	-0.001523	-0.899902	-1.620043	-1.965045	1.752156	0.933031	0.000000	-10.000000	-0.816667	35.983334	188.000000	1023.000000	1023.000000	2046.000000
19.340000	-0.000887	-0.524433	-1.467725	-1.678998	1.792795	0.829496	0.000000	-10.000000	-0.808333	36.116669	196.000000	1023.000000	1023.000000	2046.000000
19.360001	0.000533	0.314779	-1.215147	-1.223532	2.029670	0.723787	0.000000	-10.000000	-0.800000	36.250000	208.000000	1023.000000	1023.000000	2046.000000
19.379999	0.001994	1.178598	-0.884850	-0.924906	2.149498	0.838856	0.000000	-10.000000	-0.816667	36.299999	220.000000	1023.000000	1023.000000	2046.000000
19.400000	0.003954	2.336612	-0.525315	-0.742812	2.329062	1.275677	0.000000	-10.000000	-0.816667	36.433334	236.000000	1023.000000	1023.000000	2046.000000
19.420000	0.005518	3.261369	-0.178015	-0.627461	2.375557	1.691288	0.000000	-10.000000	-0.816667	36.416668	244.000000	1023.000000	1023.000000	2046.000000
19.440001	0.006457	3.816159	0.073137	-0.302046	2.356607	1.688461	0.000000	-10.000000	-0.825000	36.416668	252.000000	1023.000000	1023.000000	2046.000000
19.459999	0.006906	4.081391	0.202454	0.150351	2.394864	1.333722	0.000000	-10.000000	-0.833333	36.483334	264.333344	1023.000000	1023.000000	2046.000000
19.480000	0.006425	3.797387	0.255812	0.356381	2.233036	0.952158	0.000000	-10.000000	-0.841667	36.633335	280.666656	1023.000000	1023.000000	2046.000000
19.500000	0.004638	2.741289	0.122100	0.175776	1.793996	0.649417	0.000000	-10.000000	-0.816667	36.366669	297.000000	1023.000000	1023.000000	2046.000000
19.520000	0.002394	1.414950	-0.190376	-0.293614	1.345152	0.553789	0.000000	-10.000000	-0.808333	35.950001	305.000000	1023.000000	1023.000000	2046.000000
19.540001	0.000521	0.307956	-0.509894	-0.562427	1.016277	0.363999	0.000000	-10.000000	-0.783333	35.583336	313.000000	1023.000000	1023.000000	2046.000000
19.559999	-0.000449	-0.265551	-0.748910	-0.502683	0.914783	0.071258	0.000000	-10.000000	-0.766667	35.366669	325.000000	1023.000000	1023.000000	2046.000000
19.580000	-0.000609	-0.360129	-0.777648	-0.273391	0.882594	-0.191683	0.000000	-10.000000	-0.741667	35.000000	341.000000	1023.000000	1023.000000	2046.000000
19.600000	-0.000091	-0.053689	-0.688806	-0.093548	0.964333	-0.235667	0.000000	-10.000000	-0.733333	34.500000	353.000000	1023.000000	1023.000000	2046.000000
19.620001	0.000824	0.487037	-0.477228	-0.023407	0.974260	0.013413	0.000000	-10.000000	-0.716667	34.400002	360.833344	1023.000000	1023.000000	2046.000000
19.639999	0.001951	1.152886	-0.260006	-0.130605	1.003751	0.539745	0.000000	-10.000000	-0.700000	34.116669	368.500000	1023.000000	1023.000000	2046.000000
19.660000	0.002736	1.616766	-0.134486	0.110156	1.073169	0.567927	0.000000	-10.000000	-0.675000	33.733334	380.000000	1023.000000	1023.000000	2046.000000
19.680000	0.003758	2.221117	-0.013579	0.501353	1.275741	0.457601	0.000000	-10.000000	-0.658333	32.900002	395.000000	1023.000000	1023.000000	2046.000000
19.700001	0.004923	2.909343	0.169256	0.823044	1.508780	0.408262	0.000000	-10.000000	-0.633333	32.200001	409.833344	1023.000000	1023.000000	2046.000000
19.719999	0.006700	3.959775	0.507492	0.862345	1.681912	0.908026	0.000000	-10.000000	-0.616667	31.600000	420.833344	1023.000000	1023.000000	2046.000000
19.740000	0.008275	4.890520	0.695640	0.836290	1.895475	1.463115	0.000000	-10.000000	-0.591667	31.216667	428.000000	1023.000000	1023.000000	2046.000000
19.760000	0.009626	5.688806	0.952872	1.080653	2.032950	1.622331	0.000000	-10.000000	-0.575000	31.150000	435.000000	1023.000000	1023.000000	2046.000000
19.780001	0.011099	6.559306	1.219512	1.497278	2.280563	1.561952	0.000000	-10.000000	-0.541667	30.800001	445.333344	1023.000000	1023.000000	2046.000000
19.799999	0.012469	7.369465	1.398490	1.779471	2.593162	1.598343	0.000000	-10.000000	-0.508333	30.466667	455.500000	1023.000000	1023.000000	2046.000000
19.820000	0.013998	8.273067	1.636515	1.934029	2.855006	1.847518	0.000000	-10.000000	-0.483333	29.750000	468.833344	1023.000000	1023.000000	2046.000000
19.840000	0.015504	9.162741	1.925325	1.844267	3.006322	2.386827	0.000000	-10.000000	-0.475000	29.316668	478.833344	1023.000000	1023.000000	2046.000000
19.860001	0.016273	9.617461	2.080914	1.928734	3.105033	2.502780	0.000000	-10.000000	-0.483333	29.000000	488.833344	1023.000000	1023.000000	2046.000000
19.879999	0.016640	9.833950	2.077317	2.217923	3.302499	2.236211	0.000000	-10.000000	-0.491667	28.983334	495.500000	1023.000000	1023.000000	2046.000000
19.900000	0.016996	10.044648	2.177203	2.362970	3.421980	2.082494	0.000000	-10.000000	-0.500000	28.866667	505.333344	1023.000000	1023.000000	2046.000000
19.920000	0.017783	10.509525	2.417563	2.236022	3.447989	2.407950	0.000000	-10.000000	-0.466667	28.316668	518.333313	1023.000000	1023.000000	2046.000000
19.940001	0.018717	11.061961	2.626685	2.046559	3.537699	2.851018	0.000000	-10.000000	-0.433333	27.733334	528.000000	1023.000000	1023.000000	2046.000000
19.959999	0.019367	11.445645	2.813361	2.219237	3.573736	2.839311	0.000000	-10.000000	-0.383333	26.900000	537.500000	1023.000000	1023.000000	2046.000000
19.980000	0.020101	11.879905	2.923045	2.579159	3.743982	2.633719	0.000000	-10.000000	-0.366667	26.483334	543.500000	1023.000000	1023.000000	2046.000000
20.000000	0.021303	12.590151	3.131509	2.845183	3.963614	2.649844	0.000000	-10.000000	-0.350000	25.916668	552.333313	1023.000000	1023.000000	2046.000000
20.020000	0.022876	13.519835	3.455946	2.816260	4.081206	3.166422	0.000000	-10.000000	-0.333333	25.650000	561.166687	1023.000000	1023.000000	2046.000000
20.040001	0.024244	14.328380	3.733624	2.862952	4.181397	3.550406	0.000000	-10.000000	-0.316667	24.933334	572.500000	1023.000000	1023.000000	2046.000000
20.059999	0.025263	14.930326	3.916874	3.211472	4.335031	3.466948	0.000000	-10.000000	-0.300000	24.366667	581.000000	1023.000000	1023.000000	2046.000000
20.080000	0.026484	15.651797	4.135056	3.572071	4.574197	3.370473	0.000000	-10.000000	-0.283333	23.583334	591.666687	1023.000000	1023.000000	2046.000000
20.100000	0.027865	16.468023	4.406558	3.845682	4.796691	3.419094	0.000000	-10.000000	-0.266667	23.316668	596.833313	1023.000000	1023.000000	2046.000000
20.120001	0.029424	17.389519	4.722805	3.940092	4.956603	3.770020	0.000000	-10.000000	-0.258333	22.900002	604.666687	1023.000000	1023.000000	2046.000000
20.139999	0.030890	18.256010	5.011788	3.961025	5.082947	4.200250	0.000000	-10.000000	-0.258333	22.700001	610.000000	1023.000000	1023.000000	2046.000000
20.160000	0.031813	18.801695	5.227383	4.181164	5.144641	4.248507	0.000000	-10.000000	-0.250000	21.883333	620.166687	1023.000000	1023.000000	2046.000000
20.180000	0.032688	19.318548	5.405700	4.516566	5.250123	4.146160	0.000000	-10.000000	-0.233333	21.216667	627.666687	1023.000000	1023.000000	2046.000000
20.200001	0.033542	19.823116	5.514495	4.857354	5.472953	3.978316	0.000000	-10.000000	-0.233333	20.400000	634.833313	1023.000000	1023.000000	2046.000000
20.219999	0.034654	20.480352	5.772614	5.027869	5.607694	4.072176	0.000000	-10.000000	-0.225000	19.933334	639.500000	1023.000000	1023.000000	2046.000000
20.240000	0.036046	21.303377	6.008266	5.011626	5.778141	4.505343	0.000000	-10.000000	-0.216667	19.500000	646.166687	1023.000000	1023.000000	2046.000000
20.260000	0.037237	22.006975	6.275156	5.020906	5.853403	4.857510	0.000000	-10.000000	-0.200000	19.066668	652.833313	1023.000000	1023.000000	2046.000000
20.280001	0.038039	22.481083	6.422249	5.187344	5.947926	4.923563	0.000000	-10.000000	-0.200000	18.900002	659.166687	1023.000000	1023.000000	2046.000000
20.299999	0.038885	22.981150	6.575294	5.594426	6.099719	4.711711	0.000000	-10.000000	-0.191667	18.550001	665.500000	1023.000000	1023.000000	2046.000000
20.320000	0.039692	23.458094	6.757282	5.913160	6.218949	4.568702	0.000000	-10.000000	-0.183333	18.350000	671.833313	1023.000000	1023.000000	2046.000000
20.340000	0.040817	24.122810	6.973568	6.126546	6.351937	4.670759	0.000000	-10.000000	-0.166667	18.183334	678.166687	1023.000000	1023.000000	2046.000000
20.360001	0.041513	24.534321	7.120172	6.074283	6.329726	5.010140	0.000000	-10.000000	-0.150000	17.950001	684.500000	1023.000000	1023.000000	2046.000000
20.379999	0.042160	24.916576	7.281364	6.021267	6.314433	5.299512	0.000000	-10.000000	-0.133333	17.650002	690.500000	1023.000000	1023.000000	2046.000000
20.400000	0.042308	25.004208	7.392161	6.227973	6.219387	5.164685	0.000000	-10.000000	-0.125000	17.116667	696.333313	1023.000000	1023.000000	2046.000000
20.420000	0.042429	25.075411	7.527138	6.511762	6.142792	4.893718	0.000000	-10.000000	-0.116667	16.700001	702.000000	1023.000000	1023.000000	2046.000000
20.440001	0.042157	24.914886	7.583822	6.753698	6.048199	4.529169	0.000000	-10.000000	-0.108333	16.083334	707.500000	1023.000000	1023.000000	2046.000000
20.459999	0.040749	24.082523	7.457906	6.721172	5.752898	4.150548	0.000000	-10.000000	-0.091667	15.583334	713.000000	1023.000000	1023.000000	2046.000000
20.480000	0.037997	22.456409	7.153142	6.391327	5.190202	3.721737	0.000000	-10.000000	-0.075000	14.383333	718.333313	1023.000000	1023.000000	2046.000000
20.500000	0.035127	20.759842	6.635234	5.826985	4.746172	3.551451	0.000000	-10.000000	-0.050000	12.983334	723.333313	1023.000000	1023.000000	2046.000000
20.520000	0.032754	19.357885	6.206728	5.406195	4.386239	3.358724	0.000000	-10.000000	-0.025000	11.000000	727.833313	1023.000000	1023.000000	2046.000000
20.540001	0.030913	18.269392	5.877698	5.324037	4.112174	2.955482	0.000000	-10.000000	-0.008333	9.633334	731.833313	1023.000000	1023.000000	2046.000000
20.559999	0.030021	17.742565	5.696356	5.394353	4.032278	2.619577	0.000000	-10.000000	0.000000	8.433333	735.333313	1023.000000	1023.000000	2046.000000
20.580000	0.029672	17.536375	5.652712	5.416754	3.965733	2.501177	0.000000	-10.000000	0.000000	7.716667	738.500000	1023.000000	1023.000000	2046.000000
20.600000	0.029678	17.539566	5.664595	5.431854	3.937197	2.505920	0.000000	-10.000000	0.000000	6.983334	741.166687	1023.000000	1023.000000	2046.000000
20.620001	0.030012	17.737089	5.719091	5.249891	3.896389	2.871717	0.000000	-10.000000	0.000000	6.233334	743.500000	1023.000000	1023.000000	2046.000000
20.639999	0.030271	17.890030	5.749224	5.147835	3.878462	3.114509	0.000000	-10.000000	0.016667	5.366667	745.500000	1023.000000	1023.000000	2046.000000
20.660000	0.030327	17.923227	5.757469	5.265890	3.862129	3.037739	0.000000	-10.000000	0.033333	4.016667	747.500000	1023.000000	1023.000000	2046.000000
20.680000	0.030420	17.978422	5.697199	5.528990	4.005205	2.747028	0.000000	-10.000000	0.050000	2.250000	749.000000	1023.000000	1023.000000	2046.000000
20.700001	0.030997	18.319265	5.736513	5.624780	4.195817	2.762154	0.000000	-10.000000	0.050000	0.500000	749.833313	1023.000000	1023.000000	2046.000000
20.719999	0.031618	18.686457	5.799397	5.580711	4.270068	3.036279	0.000000	-10.000000	0.050000	-0.983333	750.000000	1023.000000	1023.000000	2046.000000
20.740000	0.032519	19.219011	5.942085	5.420070	4.327330	3.529526	0.000000	-10.000000	0.058333	-2.083333	750.000000	1023.000000	1023.000000	2046.000000
20.760000	0.033212	19.628061	6.055454	5.447229	4.423836	3.701541	0.000000	-10.000000	0.058333	-3.050000	750.000000	1023.000000	1023.000000	2046.000000
20.780001	0.033477	19.785009	6.038270	5.669275	4.538030	3.539433	0.000000	-10.000000	0.058333	-3.633333	750.000000	1023.000000	1023.000000	2046.000000
20.799999	0.033802	19.977167	6.001808	5.836262	4.731719	3.407379	0.000000	-10.000000	0.050000	-3.850000	750.000000	1023.000000	1023.000000	2046.000000
20.820000	0.034063	20.131149	6.064387	5.760418	4.775173	3.531172	0.000000	-10.000000	0.050000	-3.816667	750.000000	1023.000000	1023.000000	2046.000000
20.840000	0.034305	20.274084	6.056819	5.488341	4.853916	3.875009	0.000000	-10.000000	0.050000	-3.783333	750.000000	1023.000000	1023.000000	2046.000000
20.860001	0.033771	19.958925	5.967249	5.333772	4.798188	3.859715	0.000000	-10.000000	0.050000	-3.850000	750.000000	1023.000000	1023.000000	2046.000000
20.879999	0.033017	19.513041	5.841346	5.319451	4.729685	3.622558	0.000000	-10.000000	0.050000	-4.216667	750.000000	1023.000000	1023.000000	2046.000000
20.900000	0.032628	19.283102	5.708029	5.312084	4.844426	3.418564	0.000000	-10.000000	0.050000	-4.933333	750.000000	1023.000000	1023.000000	2046.000000
20.920000	0.032586	19.258564	5.763643	5.265530	4.878174	3.351217	0.000000	-10.000000	0.058333	-5.983334	750.000000	1023.000000	1023.000000	2046.000000
20.940001	0.032684	19.316057	5.854286	5.196812	4.827210	3.437748	0.000000	-10.000000	0.075000	-7.316667	750.000000	1023.000000	1023.000000	2046.000000
20.959999	0.033140	19.585882	5.944601	5.025413	4.821231	3.794638	0.000000	-10.000000	0.091667	-8.550000	750.000000	1023.000000	1023.000000	2046.000000
20.980000	0.033625	19.872484	6.039563	4.947259	4.830076	4.055586	0.000000	-10.000000	0.108333	-9.983334	740.666687	1023.000000	1023.000000	2046.000000
21.000000	0.033760	19.951944	6.084755	5.081034	4.810066	3.976089	0.000000	-10.000000	0.116667	-10.933333	731.333313	1023.000000	1023.000000	2046.000000
21.020000	0.033916	20.044317	6.104418	5.261722	4.875175	3.803003	0.000000	-10.000000	0.125000	-11.600000	722.000000	1023.000000	1023.000000	2046.000000
21.040001	0.034242	20.237143	6.110721	5.440428	5.018490	3.667504	0.000000	-10.000000	0.133333	-11.883333	720.666687	1023.000000	1023.000000	2046.000000
21.059999	0.034607	20.452938	6.230530	5.511097	5.025877	3.685435	0.000000	-10.000000	0.141667	-12.450000	718.000000	1023.000000	1023.000000	2046.000000
21.080000	0.035424	20.935484	6.360448	5.396392	5.094761	4.083882	0.000000	-10.000000	0.150000	-13.150000	713.833313	1023.000000	1023.000000	2046.000000
21.100000	0.035714	21.106762	6.452909	5.360676	5.038284	4.254892	0.000000	-10.000000	0.166667	-13.800000	709.500000	1023.000000	1023.000000	2046.000000
21.120001	0.035694	21.095169	6.487068	5.494717	5.004053	4.109332	0.000000	-10.000000	0.191667	-14.283334	704.833313	1023.000000	1023.000000	2046.000000
21.139999	0.035774	21.142445	6.484679	5.682765	5.077020	3.897979	0.000000	-10.000000	0.208333	-14.900001	700.000000	1023.000000	1023.000000	2046.000000
21.160000	0.036088	21.328102	6.543284	5.873757	5.167269	3.743792	0.000000	-10.000000	0.208333	-15.416667	695.000000	1023.000000	1023.000000	2046.000000
21.180000	0.036714	21.697765	6.662035	5.796277	5.204536	4.034917	0.000000	-10.000000	0.216667	-15.900001	689.833313	1023.000000	1023.000000	2046.000000
21.200001	0.037269	22.025740	6.783195	5.704506	5.174794	4.363244	0.000000	-10.000000	0.233333	-16.400002	684.666687	1023.000000	1023.000000	2046.000000
21.219999	0.037598	22.220509	6.836424	5.796421	5.182205	4.405458	0.000000	-10.000000	0.258333	-16.816668	679.166687	1023.000000	1023.000000	2046.000000
21.240000	0.037522	22.175234	6.781285	6.005654	5.168717	4.219577	0.000000	-10.000000	0.258333	-17.350000	673.500000	1023.000000	1023.000000	2046.000000
21.260000	0.037374	22.088047	6.750823	6.153880	5.130949	4.052395	0.000000	-10.000000	0.266667	-17.833334	667.500000	1023.000000	1023.000000	2046.000000
21.280001	0.036582	21.619801	6.655159	6.219022	4.987508	3.758110	0.000000	-10.000000	0.266667	-18.266666	661.500000	1023.000000	1023.000000	2046.000000
21.299999	0.036080	21.323114	6.591853	6.001697	4.852916	3.876648	0.000000	-10.000000	0.275000	-18.683334	655.500000	1023.000000	1023.000000	2046.000000
21.320000	0.035573	21.023853	6.494185	5.824758	4.698293	4.006617	0.000000	-10.000000	0.283333	-18.783335	649.333313	1023.000000	1023.000000	2046.000000
21.340000	0.035040	20.708626	6.523417	5.713746	4.441999	4.029464	0.000000	-10.000000	0.308333	-19.166668	643.000000	1023.000000	1023.000000	2046.000000
21.360001	0.034434	20.350231	6.510594	5.790635	4.234909	3.814093	0.000000	-10.000000	0.333333	-19.400000	636.666687	1023.000000	1023.000000	2046.000000
21.379999	0.033011	19.509350	6.296482	5.948973	3.992278	3.271619	0.000000	-10.000000	0.350000	-19.799999	630.166687	1023.000000	1023.000000	2046.000000
21.400000	0.030388	17.959387	5.907543	5.827659	3.615383	2.608800	0.000000	-10.000000	0.350000	-20.033333	623.666687	1023.000000	1023.000000	2046.000000
21.420000	0.027135	16.036520	5.417017	5.412734	3.087283	2.119486	0.000000	-10.000000	0.350000	-20.150000	616.833313	1023.000000	1023.000000	2046.000000
21.440001	0.024091	14.237489	4.873645	4.823727	2.572034	1.968082	0.000000	-10.000000	0.350000	-20.216667	610.166687	1023.000000	1023.000000	2046.000000
21.459999	0.021662	12.802530	4.426685	4.319472	2.178015	1.878359	0.000000	-10.000000	0.358333	-20.316668	603.333313	1023.000000	1023.000000	2046.000000
21.480000	0.019477	11.510806	4.050447	4.127831	1.825957	1.506570	0.000000	-10.000000	0.358333	-20.516666	596.500000	1023.000000	1023.000000	2046.000000
21.500000	0.017940	10.602513	3.729443	4.134130	1.700983	1.037956	0.000000	-10.000000	0.358333	-20.533333	589.666687	1023.000000	1023.000000	2046.000000
21.520000	0.016839	9.951675	3.511948	4.052746	1.580185	0.806796	0.000000	-10.000000	0.350000	-20.483334	582.833313	1023.000000	1023.000000	2046.000000
21.540001	0.016167	9.554946	3.424719	3.905188	1.402706	0.822332	0.000000	-10.000000	0.350000	-20.500000	576.166687	1023.000000	1023.000000	2046.000000
21.559999	0.015847	9.365847	3.322714	3.669161	1.285309	1.088662	0.000000	-10.000000	0.350000	-20.700001	569.333313	1023.000000	1023.000000	2046.000000
21.580000	0.015492	9.155593	3.249523	3.550325	1.186344	1.169402	0.000000	-10.000000	0.366667	-20.950001	562.500000	1023.000000	1023.000000	2046.000000
21.600000	0.014923	8.819386	3.114367	3.586998	1.124221	0.993800	0.000000	-10.000000	0.375000	-21.216667	555.333313	1023.000000	1023.000000	2046.000000
21.620001	0.014625	8.643178	3.006610	3.721639	1.191380	0.723549	0.000000	-10.000000	0.383333	-21.433334	548.166687	1023.000000	1023.000000	2046.000000
21.639999	0.014905	8.809135	2.972818	3.728985	1.342649	0.764683	0.000000	-10.000000	0.366667	-21.600000	541.000000	1023.000000	1023.000000	2046.000000
21.660000	0.015580	9.207921	3.134093	3.569635	1.278543	1.225651	0.000000	-10.000000	0.375000	-21.683334	533.833313	1023.000000	1023.000000	2046.000000
21.680000	0.016036	9.477310	3.231170	3.493596	1.288022	1.464522	0.000000	-10.000000	0.375000	-21.783335	526.666687	1023.000000	1023.000000	2046.000000
21.700001	0.015897	9.395362	3.128716	3.698373	1.372087	1.196187	0.000000	-10.000000	0.383333	-21.833334	519.333313	1023.000000	1023.000000	2046.000000
21.719999	0.015992	9.451487	3.026578	3.818326	1.544189	1.062394	0.000000	-10.000000	0.375000	-21.716667	512.166687	1023.000000	1023.000000	2046.000000
21.740000	0.015943	9.422338	2.989845	3.799335	1.590313	1.042845	0.000000	-10.000000	0.375000	-21.500000	504.833344	1023.000000	1023.000000	2046.000000
21.760000	0.015883	9.386640	2.994317	3.590195	1.534568	1.267560	0.000000	-10.000000	0.366667	-21.200001	497.666656	1023.000000	1023.000000	2046.000000
21.780001	0.015474	9.145265	2.993312	3.294656	1.421467	1.435829	0.000000	-10.000000	0.366667	-21.116667	490.500000	1023.000000	1023.000000	2046.000000
21.799999	0.014593	8.624434	2.849803	3.271916	1.408656	1.094058	0.000000	-10.000000	0.358333	-21.183334	483.500000	1023.000000	1023.000000	2046.000000
21.820000	0.013860	8.191451	2.660250	3.227350	1.507622	0.796229	0.000000	-10.000000	0.358333	-21.233334	476.500000	1023.000000	1023.000000	2046.000000
21.840000	0.013537	8.000532	2.660497	3.062587	1.509654	0.767794	0.000000	-10.000000	0.350000	-21.316668	469.333344	1023.000000	1023.000000	2046.000000
21.860001	0.013432	7.938451	2.764649	2.723145	1.350298	1.100359	0.000000	-10.000000	0.358333	-21.466667	462.166656	1023.000000	1023.000000	2046.000000
21.879999	0.013242	7.825836	2.725986	2.631571	1.319170	1.149109	0.000000	-10.000000	0.366667	-21.650002	455.000000	1023.000000	1023.000000	2046.000000
21.900000	0.012960	7.659441	2.637661	2.740192	1.381684	0.899905	0.000000	-10.000000	0.375000	-21.766668	447.833344	1023.000000	1023.000000	2046.000000
21.920000	0.012953	7.655229	2.603501	2.816820	1.479547	0.755361	0.000000	-10.000000	0.375000	-21.766668	440.500000	1023.000000	1023.000000	2046.000000
21.940001	0.013371	7.902328	2.722099	2.743373	1.472099	0.964757	0.000000	-10.000000	0.383333	-21.816668	433.166656	1023.000000	1023.000000	2046.000000
21.959999	0.013733	8.116045	2.778223	2.557849	1.458911	1.321063	0.000000	-10.000000	0.383333	-21.733334	426.000000	1023.000000	1023.000000	2046.000000
21.980000	0.013528	7.994900	2.739374	2.661079	1.461122	1.133325	0.000000	-10.000000	0.391667	-21.650002	418.833344	1023.000000	1023.000000	2046.000000
22.000000	0.013407	7.923779	2.658020	2.839996	1.579152	0.846611	0.000000	-10.000000	0.391667	-21.583334	411.500000	1023.000000	1023.000000	2046.000000
22.020000	0.013452	7.950210	2.695737	2.821930	1.609069	0.823474	0.000000	-10.000000	0.391667	-21.483334	404.166656	1023.000000	1023.000000	2046.000000
22.040001	0.013626	8.052708	2.794074	2.673975	1.520218	1.064441	0.000000	-10.000000	0.391667	-21.500000	397.000000	1023.000000	1023.000000	2046.000000
22.059999	0.013671	8.079543	2.800761	2.478903	1.478102	1.321778	0.000000	-10.000000	0.391667	-21.550001	390.000000	1023.000000	1023.000000	2046.000000
22.080000	0.013492	7.973574	2.782857	2.531473	1.487015	1.172229	0.000000	-10.000000	0.400000	-21.833334	382.833344	1023.000000	1023.000000	2046.000000
22.100000	0.013357	7.894099	2.711725	2.689388	1.576054	0.916932	0.000000	-10.000000	0.400000	-22.000000	375.500000	1023.000000	1023.000000	2046.000000
22.120001	0.013472	7.962050	2.659044	2.801994	1.726828	0.774184	0.000000	-10.000000	0.408333	-22.166668	368.166656	1023.000000	1023.000000	2046.000000
22.139999	0.013741	8.120939	2.748114	2.732390	1.680244	0.960191	0.000000	-10.000000	0.408333	-22.333334	360.666656	1023.000000	1023.000000	2046.000000
22.160000	0.014118	8.344017	2.838884	2.588446	1.633331	1.283356	0.000000	-10.000000	0.408333	-22.483334	353.333344	1023.000000	1023.000000	2046.000000
22.180000	0.014145	8.359644	2.843302	2.636822	1.612653	1.266867	0.000000	-10.000000	0.408333	-22.600000	345.666656	1023.000000	1023.000000	2046.000000
22.200001	0.014059	8.308743	2.787103	2.836455	1.675422	1.009763	0.000000	-10.000000	0.408333	-22.766666	338.333344	1023.000000	1023.000000	2046.000000
22.219999	0.013942	8.239793	2.769925	2.958881	1.667989	0.842998	0.000000	-10.000000	0.416667	-22.966667	330.666656	1023.000000	1023.000000	2046.000000
22.240000	0.013589	8.031056	2.734526	2.773751	1.494504	1.028275	0.000000	-10.000000	0.408333	-22.983334	323.000000	1023.000000	1023.000000	2046.000000
22.260000	0.012593	7.442553	2.487533	2.426043	1.360999	1.167977	0.000000	-10.000000	0.416667	-22.916666	315.333344	1023.000000	1023.000000	2046.000000
22.280001	0.011179	6.606920	2.222240	2.396363	1.169104	0.819213	0.000000	-10.000000	0.408333	-22.783333	307.666656	1023.000000	1023.000000	2046.000000
22.299999	0.010093	5.965136	2.050279	2.445510	1.044544	0.424802	0.000000	-10.000000	0.408333	-22.883333	300.000000	1023.000000	1023.000000	2046.000000
22.320000	0.009117	5.387933	1.932173	2.370932	0.863221	0.221607	0.000000	-10.000000	0.400000	-22.683334	292.333344	1023.000000	1023.000000	2046.000000
22.340000	0.007551	4.462605	1.786106	2.084628	0.497961	0.093910	0.000000	-10.000000	0.400000	-22.500000	284.666656	1023.000000	1023.000000	2046.000000
22.360001	0.004802	2.838108	1.436518	1.592011	-0.017462	-0.172959	0.000000	-10.000000	0.391667	-21.866667	277.333344	1023.000000	1023.000000	2046.000000
22.379999	0.001208	0.714181	0.755880	1.209457	-0.467091	-0.784066	0.000000	-10.000000	0.375000	-21.383333	270.000000	1023.000000	1023.000000	2046.000000
22.400000	-0.002046	-1.209281	0.097968	0.942869	-0.822269	-1.427849	0.000000	-10.000000	0.350000	-20.783333	263.000000	1023.000000	1023.000000	2046.000000
22.420000	-0.004387	-2.592955	-0.387795	0.644053	-1.044820	-1.804392	0.000000	-10.000000	0.341667	-20.416666	256.000000	1023.000000	1023.000000	2046.000000
22.440001	-0.006132	-3.623759	-0.660615	0.372657	-1.358198	-1.977603	0.000000	-10.000000	0.341667	-20.166666	249.166672	1023.000000	1023.000000	2046.000000
22.459999	-0.007305	-4.317411	-0.908462	0.064632	-1.540262	-1.933319	0.000000	-10.000000	0.341667	-19.916666	242.333328	1023.000000	1023.000000	2046.000000
22.480000	-0.008141	-4.811061	-1.078743	-0.284974	-1.718832	-1.728512	0.000000	-10.000000	0.325000	-19.799999	235.666672	1023.000000	1023.000000	2046.000000
22.500000	-0.009047	-5.346862	-1.247366	-0.316329	-1.867451	-1.915717	0.000000	-10.000000	0.316667	-19.583334	229.000000	1023.000000	1023.000000	2046.000000
22.520000	-0.009830	-5.809757	-1.491982	-0.201796	-1.838316	-2.277663	0.000000	-10.000000	0.308333	-19.433334	222.500000	1023.000000	1023.000000	2046.000000
22.540001	-0.010096	-5.966982	-1.622625	-0.276944	-1.776865	-2.290548	0.000000	-10.000000	0.291667	-19.066668	216.000000	1023.000000	1023.000000	2046.000000
22.559999	-0.010041	-5.934083	-1.639142	-0.485988	-1.784436	-2.024517	0.000000	-10.000000	0.266667	-18.683334	209.666672	1023.000000	1023.000000	2046.000000
22.580000	-0.009839	-5.814733	-1.630926	-0.641696	-1.781312	-1.760799	0.000000	-10.000000	0.250000	-18.200001	203.500000	1023.000000	1023.000000	2046.000000
22.600000	-0.009552	-5.645358	-1.641750	-0.504353	-1.738548	-1.760707	0.000000	-10.000000	0.241667	-17.933334	197.500000	1023.000000	1023.000000	2046.000000
22.620001	-0.009181	-5.425946	-1.620291	-0.318688	-1.595618	-1.891349	0.000000	-10.000000	0.233333	-17.600000	191.500000	1023.000000	1023.000000	2046.000000
22.639999	-0.008899	-5.259095	-1.611830	-0.261644	-1.447901	-1.937720	0.000000	-10.000000	0.225000	-17.250000	185.500000	1023.000000	1023.000000	2046.000000
22.660000	-0.008380	-4.952612	-1.587625	-0.348750	-1.363720	-1.652517	0.000000	-10.000000	0.216667	-16.650002	179.666672	1023.000000	1023.000000	2046.000000
22.680000	-0.008035	-4.748452	-1.595724	-0.526286	-1.312568	-1.313874	0.000000	-10.000000	0.208333	-16.049999	174.000000	1023.000000	1023.000000	2046.000000
22.700001	-0.008292	-4.900281	-1.640542	-0.519918	-1.340812	-1.399010	0.000000	-10.000000	0.191667	-15.566667	168.666672	1023.000000	1023.000000	2046.000000
22.719999	-0.008822	-5.213537	-1.804936	-0.390562	-1.218553	-1.799486	0.000000	-10.000000	0.191667	-15.266666	163.500000	1023.000000	1023.000000	2046.000000
22.740000	-0.009235	-5.457702	-1.846807	-0.495022	-1.171935	-1.943937	0.000000	-10.000000	0.175000	-15.000000	158.500000	1023.000000	1023.000000	2046.000000
22.760000	-0.009473	-5.598730	-1.848506	-0.787895	-1.152259	-1.810069	0.000000	-10.000000	0.175000	-14.633333	153.500000	1023.000000	1023.000000	2046.000000
22.780001	-0.009650	-5.702975	-1.842537	-1.140916	-1.195171	-1.524351	0.000000	-10.000000	0.166667	-14.250000	148.666672	1023.000000	1023.000000	2046.000000
22.799999	-0.010048	-5.938554	-1.864367	-1.275710	-1.229869	-1.568607	0.000000	-10.000000	0.166667	-14.066668	143.833328	1023.000000	1023.000000	2046.000000
22.820000	-0.010436	-6.167796	-1.912463	-1.196279	-1.204813	-1.854240	0.000000	-10.000000	0.166667	-14.016667	139.166672	1023.000000	1023.000000	2046.000000
22.840000	-0.010443	-6.171617	-1.960930	-1.159672	-1.079089	-1.971926	0.000000	-10.000000	0.158333	-14.016667	134.500000	1023.000000	1023.000000	2046.000000
22.860001	-0.010166	-6.008018	-1.910561	-1.244047	-1.054666	-1.798743	0.000000	-10.000000	0.158333	-13.816667	129.833328	1023.000000	1023.000000	2046.000000
22.879999	-0.009718	-5.743400	-1.812297	-1.519841	-1.071862	-1.339401	0.000000	-10.000000	0.133333	-13.283334	125.166664	1023.000000	1023.000000	2046.000000
22.900000	-0.009587	-5.665997	-1.781145	-1.531337	-1.048937	-1.304577	0.000000	-10.000000	0.108333	-12.450001	120.500000	1023.000000	1023.000000	2046.000000
22.920000	-0.009592	-5.669129	-1.814758	-1.347606	-0.955776	-1.550989	0.000000	-10.000000	0.083333	-11.616667	116.333336	1023.000000	1023.000000	2046.000000
22.940001	-0.009486	-5.606485	-1.811593	-1.248535	-0.857521	-1.688837	0.000000	-10.000000	0.075000	-10.850000	112.500000	1023.000000	1023.000000	2046.000000
22.959999	-0.008936	-5.281119	-1.638968	-1.337781	-0.850390	-1.453980	0.000000	-10.000000	0.066667	-10.083334	109.000000	1023.000000	1023.000000	2046.000000
22.980000	-0.008597	-5.080662	-1.596247	-1.528226	-0.831991	-1.124199	0.000000	-10.000000	0.066667	-9.183333	105.666664	1023.000000	1023.000000	2046.000000
23.000000	-0.008709	-5.147134	-1.590076	-1.436477	-0.851593	-1.268988	0.000000	-10.000000	0.058333	-8.183333	102.500000	1023.000000	1023.000000	2046.000000
23.020000	-0.008668	-5.122844	-1.697595	-1.285451	-0.661871	-1.477927	0.000000	-10.000000	0.058333	-7.166667	99.833336	1023.000000	1023.000000	2046.000000
23.040001	-0.008229	-4.863376	-1.596926	-1.332240	-0.601364	-1.332845	0.000000	-10.000000	0.041667	-5.916667	97.500000	1023.000000	1023.000000	2046.000000
23.059999	-0.007578	-4.478724	-1.488843	-1.485002	-0.561495	-0.943384	0.000000	-10.000000	0.025000	-4.533333	95.500000	1023.000000	1023.000000	2046.000000
23.080000	-0.007190	-4.249395	-1.432956	-1.562478	-0.504393	-0.749568	0.000000	-10.000000	0.008333	-2.733333	94.000000	1023.000000	1023.000000	2046.000000
23.100000	-0.007033	-4.156281	-1.427867	-1.407281	-0.388136	-0.932997	0.000000	-10.000000	0.000000	-1.200000	93.166664	1023.000000	1023.000000	2046.000000
23.120001	-0.006718	-3.970272	-1.525517	-1.246321	-0.108216	-1.090218	0.000000	-10.000000	0.000000	0.100000	93.000000	1023.000000	1023.000000	2046.000000
23.139999	-0.006401	-3.782929	-1.442350	-1.218532	-0.057862	-1.064185	0.000000	-10.000000	-0.008333	1.133333	93.000000	1023.000000	1023.000000	2046.000000
23.160000	-0.005553	-3.281834	-1.305935	-1.354860	0.012264	-0.633303	0.000000	-10.000000	-0.008333	2.266667	93.000000	1023.000000	1023.000000	2046.000000
23.180000	-0.005025	-2.969726	-1.162475	-1.386649	0.017692	-0.438294	0.000000	-10.000000	-0.008333	3.066667	93.000000	1023.000000	1023.000000	2046.000000
23.200001	-0.004605	-2.721554	-1.113456	-1.035146	0.126942	-0.699894	0.000000	-10.000000	0.000000	3.133333	93.000000	1023.000000	1023.000000	2046.000000
23.219999	-0.004038	-2.386750	-1.069762	-0.818939	0.305613	-0.803661	0.000000	-10.000000	0.008333	2.250000	93.000000	1023.000000	1023.000000	2046.000000
23.240000	-0.003564	-2.106530	-0.974677	-0.855271	0.287395	-0.563976	0.000000	-10.000000	0.008333	0.800000	93.000000	1023.000000	1023.000000	2046.000000
23.260000	-0.003976	-2.349824	-1.073276	-1.120628	0.169212	-0.325133	0.000000	-10.000000	0.016667	-0.933333	93.000000	1023.000000	1023.000000	2046.000000
23.280001	-0.004773	-2.820701	-1.200583	-1.185146	-0.005373	-0.429600	0.000000	-10.000000	0.025000	-2.516667	92.500000	1023.000000	1023.000000	2046.000000
23.299999	-0.005729	-3.385727	-1.321807	-1.050923	-0.180972	-0.832025	0.000000	-10.000000	0.033333	-3.916667	91.666664	1023.000000	1023.000000	2046.000000
23.320000	-0.006815	-4.027377	-1.532309	-1.036859	-0.288689	-1.169520	0.000000	-10.000000	0.041667	-4.933333	90.166664	1023.000000	1023.000000	2046.000000
23.340000	-0.008714	-5.149930	-1.746490	-1.245289	-0.658215	-1.499937	0.000000	-10.000000	0.041667	-5.466667	88.500000	1023.000000	1023.000000	2046.000000
23.360001	-0.011445	-6.764063	-2.151111	-1.799830	-1.151235	-1.661886	0.000000	-10.000000	0.033333	-5.416667	86.500000	1023.000000	1023.000000	2046.000000
23.379999	-0.014746	-8.714875	-2.736861	-2.273749	-1.638095	-2.066171	0.000000	-10.000000	0.025000	-5.200000	84.833336	1023.000000	1023.000000	2046.000000
23.400000	-0.017467	-10.323095	-3.277162	-2.484962	-1.977983	-2.582989	0.000000	-10.000000	0.025000	-5.083333	83.166664	1023.000000	1023.000000	2046.000000
23.420000	-0.019392	-11.460452	-3.702716	-2.596629	-2.143380	-3.017727	0.000000	-10.000000	0.041667	-5.350000	81.500000	1023.000000	1023.000000	2046.000000
23.440001	-0.020633	-12.193833	-3.936614	-2.681031	-2.309178	-3.267010	0.000000	-10.000000	0.050000	-5.866667	79.500000	1023.000000	1023.000000	2046.000000
23.459999	-0.021174	-12.513577	-4.050716	-2.886097	-2.452240	-3.124523	0.000000	-10.000000	0.050000	-6.450000	77.500000	1023.000000	1023.000000	2046.000000
23.480000	-0.021448	-12.675736	-4.133329	-3.132713	-2.559906	-2.849787	0.000000	-10.000000	0.050000	-6.950000	75.500000	1023.000000	1023.000000	2046.000000
23.500000	-0.021909	-12.948254	-4.192562	-3.088574	-2.705674	-2.961444	0.000000	-10.000000	0.058333	-7.383333	73.166664	1023.000000	1023.000000	2046.000000
23.520000	-0.022236	-13.141366	-4.345518	-2.924504	-2.665965	-3.205379	0.000000	-10.000000	0.058333	-7.783333	70.666664	1023.000000	1023.000000	2046.000000
23.540001	-0.022296	-13.176807	-4.433291	-2.849665	-2.544543	-3.349308	0.000000	-10.000000	0.058333	-8.100000	68.000000	1023.000000	1023.000000	2046.000000
23.559999	-0.022067	-13.041621	-4.398554	-2.884295	-2.506805	-3.251967	0.000000	-10.000000	0.050000	-8.216667	65.333336	1023.000000	1023.000000	2046.000000
23.580000	-0.021264	-12.566967	-4.334065	-3.035835	-2.414971	-2.782096	0.000000	-10.000000	0.050000	-8.216667	62.666668	1023.000000	1023.000000	2046.000000
23.600000	-0.020476	-12.101573	-4.189217	-3.043327	-2.399216	-2.469814	0.000000	-10.000000	0.050000	-8.266666	59.833332	1023.000000	1023.000000	2046.000000
23.620001	-0.020063	-11.857361	-4.099133	-2.812866	-2.337392	-2.607970	0.000000	-10.000000	0.050000	-8.233334	57.166668	1023.000000	1023.000000	2046.000000
23.639999	-0.019631	-11.601675	-4.147964	-2.618246	-2.095890	-2.739575	0.000000	-10.000000	0.050000	-8.083333	54.333332	1023.000000	1023.000000	2046.000000
23.660000	-0.019129	-11.304949	-4.110286	-2.551231	-1.964016	-2.679415	0.000000	-10.000000	0.050000	-7.750000	51.666668	1023.000000	1023.000000	2046.000000
23.680000	-0.018476	-10.919456	-4.032904	-2.641194	-1.897107	-2.348252	0.000000	-10.000000	0.041667	-7.400000	49.000000	1023.000000	1023.000000	2046.000000
23.700001	-0.018277	-10.801751	-4.007402	-2.750248	-1.867370	-2.176731	0.000000	-10.000000	0.041667	-7.200000	46.666668	1023.000000	1023.000000	2046.000000
23.719999	-0.018470	-10.915681	-3.995544	-2.818704	-1.880835	-2.220598	0.000000	-10.000000	0.041667	-7.133333	44.166668	1023.000000	1023.000000	2046.000000
23.740000	-0.018949	-11.198911	-4.061550	-2.753313	-1.849306	-2.534743	0.000000	-10.000000	0.041667	-7.133333	41.833332	1023.000000	1023.000000	2046.000000
23.760000	-0.019292	-11.401489	-4.128747	-2.794382	-1.732106	-2.746254	0.000000	-10.000000	0.041667	-7.000000	39.333332	1023.000000	1023.000000	2046.000000
23.780001	-0.019300	-11.406039	-4.074158	-2.994710	-1.701434	-2.635736	0.000000	-10.000000	0.041667	-6.833333	37.000000	1023.000000	1023.000000	2046.000000
23.799999	-0.019161	-11.324013	-4.008429	-3.249285	-1.701348	-2.364950	0.000000	-10.000000	0.041667	-6.816667	34.666668	1023.000000	1023.000000	2046.000000
23.820000	-0.019047	-11.256730	-3.935256	-3.463602	-1.716445	-2.141428	0.000000	-10.000000	0.041667	-6.916667	32.500000	1023.000000	1023.000000	2046.000000
23.840000	-0.019236	-11.368266	-3.999414	-3.349397	-1.670224	-2.349232	0.000000	-10.000000	0.041667	-7.050000	30.166666	1023.000000	1023.000000	2046.000000
23.860001	-0.019218	-11.358028	-4.037036	-3.206880	-1.569591	-2.544521	0.000000	-10.000000	0.050000	-7.083333	27.833334	1023.000000	1023.000000	2046.000000
23.879999	-0.019018	-11.239763	-4.025683	-3.172240	-1.437573	-2.604268	0.000000	-10.000000	0.050000	-7.033333	25.333334	1023.000000	1023.000000	2046.000000
23.900000	-0.018399	-10.873783	-3.898588	-3.230738	-1.394531	-2.349926	0.000000	-10.000000	0.041667	-6.766667	23.000000	1023.000000	1023.000000	2046.000000
23.920000	-0.017712	-10.467914	-3.800135	-3.433598	-1.321815	-1.912367	0.000000	-10.000000	0.025000	-6.100000	20.666666	1023.000000	1023.000000	2046.000000
23.940001	-0.017332	-10.243479	-3.686928	-3.444206	-1.283064	-1.829280	0.000000	-10.000000	0.008333	-4.733334	18.666666	1023.000000	1023.000000	2046.000000
23.959999	-0.017179	-10.152971	-3.675775	-3.296263	-1.197226	-1.983707	0.000000	-10.000000	-0.008333	-2.350000	17.166666	1023.000000	1023.000000	2046.000000
23.980000	-0.016672	-9.853409	-3.650169	-3.125265	-0.978986	-2.098989	0.000000	-10.000000	-0.025000	0.383333	16.333334	1023.000000	1023.000000	2046.000000
24.000000	-0.016114	-9.523417	-3.503812	-3.081972	-0.909790	-2.027843	0.000000	-10.000000	-0.050000	3.366667	16.000000	1023.000000	1023.000000	2046.000000
24.020000	-0.015320	-9.053887	-3.374925	-3.089050	-0.820729	-1.769183	0.000000	-10.000000	-0.066667	6.283333	16.000000	1023.000000	1023.000000	2046.000000
24.040001	-0.014574	-8.613509	-3.220046	-3.199080	-0.801298	-1.393086	0.000000	-10.000000	-0.091667	9.550000	16.000000	1023.000000	1023.000000	2046.000000
24.059999	-0.014001	-8.274845	-3.091002	-3.133384	-0.751525	-1.298934	0.000000	-10.000000	-0.116667	12.066667	16.000000	1023.000000	1023.000000	2046.000000
24.080000	-0.013539	-8.001269	-3.069814	-2.878320	-0.617060	-1.436075	0.000000	-10.000000	-0.141667	13.450000	16.000000	1023.000000	1023.000000	2046.000000
24.100000	-0.012894	-7.620078	-2.991711	-2.668956	-0.418108	-1.541303	0.000000	-10.000000	-0.158333	13.966666	16.000000	1023.000000	1023.000000	2046.000000
24.120001	-0.011865	-7.012415	-2.784788	-2.672943	-0.265994	-1.288691	0.000000	-10.000000	-0.183333	15.350000	21.166666	1023.000000	1023.000000	2046.000000
24.139999	-0.010758	-6.357956	-2.646699	-2.804772	-0.110541	-0.795943	0.000000	-10.000000	-0.208333	16.733334	26.333334	1023.000000	1023.000000	2046.000000
24.160000	-0.010175	-6.013329	-2.542235	-2.811552	-0.035400	-0.624142	0.000000	-10.000000	-0.225000	17.850000	31.500000	1023.000000	1023.000000	2046.000000
24.180000	-0.009827	-5.807974	-2.557964	-2.524637	0.117932	-0.843305	0.000000	-10.000000	-0.233333	18.400000	33.500000	1023.000000	1023.000000	2046.000000
24.200001	-0.009070	-5.360318	-2.487753	-2.309695	0.361046	-0.923916	0.000000	-10.000000	-0.266667	19.300001	37.500000	1023.000000	1023.000000	2046.000000
24.219999	-0.008087	-4.779377	-2.221259	-2.282051	0.387337	-0.663404	0.000000	-10.000000	-0.308333	20.616667	43.833332	1023.000000	1023.000000	2046.000000
24.240000	-0.006383	-3.772309	-1.912314	-2.302122	0.527790	-0.085664	0.000000	-10.000000	-0.358333	21.650002	50.500000	1023.000000	1023.000000	2046.000000
24.260000	-0.005483	-3.240472	-1.719614	-2.096864	0.590648	-0.014642	0.000000	-10.000000	-0.375000	22.550001	57.666668	1023.000000	1023.000000	2046.000000
24.280001	-0.004970	-2.937192	-1.721732	-1.782938	0.767836	-0.200358	0.000000	-10.000000	-0.400000	23.266666	65.000000	1023.000000	1023.000000	2046.000000
24.299999	-0.004515	-2.668549	-1.691299	-1.617704	0.892218	-0.251763	0.000000	-10.000000	-0.416667	24.100000	72.500000	1023.000000	1023.000000	2046.000000
24.320000	-0.004004	-2.366463	-1.510924	-1.632595	0.782824	-0.005768	0.000000	-10.000000	-0.458333	24.800001	80.333336	1023.000000	1023.000000	2046.000000
24.340000	-0.003789	-2.239219	-1.400606	-1.700565	0.619305	0.242647	0.000000	-10.000000	-0.500000	25.833334	88.500000	1023.000000	1023.000000	2046.000000
24.360001	-0.005004	-2.957281	-1.507146	-1.594704	0.336221	-0.191651	0.000000	-10.000000	-0.516667	26.600000	97.000000	1023.000000	1023.000000	2046.000000
24.379999	-0.007078	-4.183039	-1.820976	-1.563264	0.108977	-0.907775	0.000000	-10.000000	-0.541667	27.400000	105.833336	1023.000000	1023.000000	2046.000000
24.400000	-0.009460	-5.590723	-2.176592	-1.857735	-0.246900	-1.309496	0.000000	-10.000000	-0.550000	28.000000	114.833336	1023.000000	1023.000000	2046.000000
24.420000	-0.011109	-6.565312	-2.495045	-2.219417	-0.534151	-1.316700	0.000000	-10.000000	-0.583333	28.433334	124.166664	1023.000000	1023.000000	2046.000000
24.440001	-0.011968	-7.073193	-2.665841	-2.522057	-0.729361	-1.155935	0.000000	-10.000000	-0.591667	29.133333	133.666672	1023.000000	1023.000000	2046.000000
24.459999	-0.012516	-7.396757	-2.766915	-2.508368	-0.851500	-1.269974	0.000000	-10.000000	-0.608333	29.483334	143.166672	1023.000000	1023.000000	2046.000000
24.480000	-0.012590	-7.440851	-2.793956	-2.265956	-0.846688	-1.534252	0.000000	-10.000000	-0.625000	29.900000	152.833328	1023.000000	1023.000000	2046.000000
24.500000	-0.012193	-7.206309	-2.755397	-2.081587	-0.750692	-1.618632	0.000000	-10.000000	-0.633333	30.283333	162.500000	1023.000000	1023.000000	2046.000000
24.520000	-0.011279	-6.665941	-2.605870	-1.959160	-0.649971	-1.450941	0.000000	-10.000000	-0.641667	30.800001	172.666672	1023.000000	1023.000000	2046.000000
24.540001	-0.010088	-5.962304	-2.429783	-1.910104	-0.540849	-1.081568	0.000000	-10.000000	-0.633333	31.300001	183.000000	1023.000000	1023.000000	2046.000000
24.559999	-0.008894	-5.256277	-2.244183	-1.897340	-0.439894	-0.674859	0.000000	-10.000000	-0.641667	31.616667	193.500000	1023.000000	1023.000000	2046.000000
24.580000	-0.007718	-4.561239	-2.026142	-1.809433	-0.307085	-0.418579	0.000000	-10.000000	-0.658333	31.650002	204.000000	1023.000000	1023.000000	2046.000000
24.600000	-0.006525	-3.856517	-1.887409	-1.531000	-0.083568	-0.354539	0.000000	-10.000000	-0.675000	31.950001	214.666672	1023.000000	1023.000000	2046.000000
24.620001	-0.005144	-3.040345	-1.764032	-1.214097	0.210476	-0.272693	0.000000	-10.000000	-0.683333	31.916668	225.166672	1023.000000	1023.000000	2046.000000
24.639999	-0.003517	-2.078345	-1.539778	-0.848057	0.529932	-0.220441	0.000000	-10.000000	-0.691667	32.133335	235.833328	1023.000000	1023.000000	2046.000000
24.660000	-0.001746	-1.031945	-1.188949	-0.649289	0.768936	0.037357	0.000000	-10.000000	-0.708333	32.316666	246.500000	1023.000000	1023.000000	2046.000000
24.680000	0.000028	0.016443	-0.932190	-0.618560	1.037613	0.529580	0.000000	-10.000000	-0.725000	32.600002	257.333344	1023.000000	1023.000000	2046.000000
24.700001	0.001573	0.929930	-0.683381	-0.653882	1.227066	1.040126	0.000000	-10.000000	-0.733333	32.683334	268.166656	1023.000000	1023.000000	2046.000000
24.719999	0.002603	1.538212	-0.522696	-0.443129	1.427554	1.076483	0.000000	-10.000000	-0.725000	32.783333	279.000000	1023.000000	1023.000000	2046.000000
24.740000	0.003245	1.917556	-0.468078	-0.144537	1.668020	0.862152	0.000000	-10.000000	-0.716667	32.633335	290.000000	1023.000000	1023.000000	2046.000000
24.760000	0.003976	2.349539	-0.332938	-0.001243	1.834018	0.849702	0.000000	-10.000000	-0.700000	32.583332	300.833344	1023.000000	1023.000000	2046.000000
24.780001	0.004844	2.862516	-0.173173	-0.006739	1.960029	1.082399	0.000000	-10.000000	-0.716667	32.316666	311.666656	1023.000000	1023.000000	2046.000000
24.799999	0.005589	3.303366	0.015894	-0.144991	1.968905	1.463557	0.000000	-10.000000	-0.716667	32.416668	322.500000	1023.000000	1023.000000	2046.000000
24.820000	0.006257	3.697617	0.162857	-0.160199	2.060935	1.634025	0.000000	-10.000000	-0.708333	32.299999	333.333344	1023.000000	1023.000000	2046.000000
24.840000	0.006855	4.051357	0.256019	0.119230	2.211842	1.464266	0.000000	-10.000000	-0.683333	32.000000	344.166656	1023.000000	1023.000000	2046.000000
24.860001	0.007901	4.669351	0.453052	0.360134	2.421405	1.434760	0.000000	-10.000000	-0.666667	31.833334	354.833344	1023.000000	1023.000000	2046.000000
24.879999	0.009538	5.637226	0.776560	0.411633	2.587451	1.861582	0.000000	-10.000000	-0.658333	31.716667	365.500000	1023.000000	1023.000000	2046.000000
24.900000	0.011126	6.575482	1.048897	0.440774	2.736110	2.349701	0.000000	-10.000000	-0.650000	31.633333	376.000000	1023.000000	1023.000000	2046.000000
24.920000	0.012313	7.276952	1.268372	0.780934	2.865749	2.361897	0.000000	-10.000000	-0.650000	31.450001	386.666656	1023.000000	1023.000000	2046.000000
24.940001	0.013541	8.002897	1.396659	1.230066	3.193159	2.183013	0.000000	-10.000000	-0.633333	31.316668	397.166656	1023.000000	1023.000000	2046.000000
24.959999	0.015258	9.017281	1.775235	1.493896	3.373720	2.374430	0.000000	-10.000000	-0.608333	30.983334	407.833344	1023.000000	1023.000000	2046.000000
24.980000	0.017271	10.207139	2.148498	1.497898	3.575750	2.984992	0.000000	-10.000000	-0.583333	30.450001	418.166656	1023.000000	1023.000000	2046.000000
25.000000	0.018750	11.081375	2.469385	1.721260	3.699300	3.191431	0.000000	-10.000000	-0.600000	29.966667	428.500000	1023.000000	1023.000000	2046.000000
25.020000	0.019947	11.788553	2.704786	2.196999	3.868407	3.018361	0.000000	-10.000000	-0.608333	29.833334	438.500000	1023.000000	1023.000000	2046.000000
25.040001	0.021369	12.628886	2.944453	2.577083	4.141496	2.965854	0.000000	-10.000000	-0.616667	29.683334	448.500000	1023.000000	1023.000000	2046.000000
25.059999	0.022967	13.573535	3.291754	2.734201	4.268096	3.279484	0.000000	-10.000000	-0.600000	29.716667	458.500000	1023.000000	1023.000000	2046.000000
25.080000	0.024557	14.513387	3.604754	2.777179	4.363671	3.767783	0.000000	-10.000000	-0.600000	29.683334	468.500000	1023.000000	1023.000000	2046.000000
25.100000	0.025719	15.199668	3.824016	3.005529	4.498607	3.871517	0.000000	-10.000000	-0.600000	29.716667	478.500000	1023.000000	1023.000000	2046.000000
25.120001	0.026784	15.829152	3.972858	3.364127	4.721409	3.770758	0.000000	-10.000000	-0.591667	29.566668	488.500000	1023.000000	1023.000000	2046.000000
25.139999	0.027907	16.492933	4.158032	3.657292	4.955709	3.721900	0.000000	-10.000000	-0.566667	29.133333	498.166656	1023.000000	1023.000000	2046.000000
25.160000	0.029068	17.179380	4.430960	3.783964	5.080196	3.884261	0.000000	-10.000000	-0.533333	28.683334	507.833344	1023.000000	1023.000000	2046.000000
25.180000	0.030308	17.911770	4.713755	3.727729	5.136313	4.333972	0.000000	-10.000000	-0.500000	28.233334	517.333313	1023.000000	1023.000000	2046.000000
25.200001	0.031013	18.328934	4.877920	3.882685	5.196869	4.371461	0.000000	-10.000000	-0.475000	27.683334	527.000000	1023.000000	1023.000000	2046.000000
25.219999	0.031787	18.785929	5.028792	4.277853	5.340153	4.139131	0.000000	-10.000000	-0.441667	27.066668	536.333313	1023.000000	1023.000000	2046.000000
25.240000	0.032958	19.478121	5.293147	4.568459	5.512297	4.104219	0.000000	-10.000000	-0.416667	26.350000	545.500000	1023.000000	1023.000000	2046.000000
25.260000	0.034358	20.305660	5.592044	4.684713	5.610981	4.417922	0.000000	-10.000000	-0.416667	25.833334	554.333313	1023.000000	1023.000000	2046.000000
25.280001	0.035579	21.027468	5.910490	4.660926	5.609035	4.847016	0.000000	-10.000000	-0.425000	25.533333	563.166687	1023.000000	1023.000000	2046.000000
25.299999	0.036094	21.331753	6.051560	4.871848	5.572820	4.835526	0.000000	-10.000000	-0.433333	25.266666	571.666687	1023.000000	1023.000000	2046.000000
25.320000	0.036352	21.484142	6.147770	5.287492	5.593565	4.455314	0.000000	-10.000000	-0.416667	25.216667	580.166687	1023.000000	1023.000000	2046.000000
25.340000	0.036536	21.593016	6.310886	5.508775	5.555682	4.217672	0.000000	-10.000000	-0.400000	25.000000	588.500000	1023.000000	1023.000000	2046.000000
25.360001	0.035680	21.087101	6.314519	5.569992	5.290359	3.912231	0.000000	-10.000000	-0.383333	24.783335	596.833313	1023.000000	1023.000000	2046.000000
25.379999	0.033646	19.885029	6.067414	5.142570	4.842064	3.832980	0.000000	-10.000000	-0.358333	24.250000	605.000000	1023.000000	1023.000000	2046.000000
25.400000	0.030692	18.138752	5.664554	4.712377	4.293901	3.467921	0.000000	-10.000000	-0.333333	23.616667	613.166687	1023.000000	1023.000000	2046.000000
25.420000	0.028165	16.645369	5.199688	4.499363	3.976112	2.970206	0.000000	-10.000000	-0.300000	22.683332	621.166687	1023.000000	1023.000000	2046.000000
25.440001	0.026725	15.794453	4.836053	4.490203	3.932595	2.535601	0.000000	-10.000000	-0.283333	22.049999	629.166687	1023.000000	1023.000000	2046.000000
25.459999	0.026198	15.483163	4.769260	4.505645	3.835998	2.372260	0.000000	-10.000000	-0.275000	21.483334	636.666687	1023.000000	1023.000000	2046.000000
25.480000	0.026223	15.497534	4.830275	4.369162	3.734602	2.563496	0.000000	-10.000000	-0.258333	21.183334	644.000000	1023.000000	1023.000000	2046.000000
25.500000	0.026575	15.706004	4.910276	4.247883	3.704674	2.843171	0.000000	-10.000000	-0.250000	20.583334	651.000000	1023.000000	1023.000000	2046.000000
25.520000	0.026611	15.726981	4.921875	4.368108	3.673867	2.763130	0.000000	-10.000000	-0.233333	19.983334	657.833313	1023.000000	1023.000000	2046.000000
25.540001	0.026809	15.843951	4.913191	4.593406	3.766145	2.571209	0.000000	-10.000000	-0.225000	19.166668	664.666687	1023.000000	1023.000000	2046.000000
25.559999	0.027387	16.185884	4.982690	4.792139	3.906881	2.504175	0.000000	-10.000000	-0.191667	18.216667	671.166687	1023.000000	1023.000000	2046.000000
25.580000	0.028238	16.688944	5.168023	4.801270	3.971727	2.747924	0.000000	-10.000000	-0.150000	17.033335	677.500000	1023.000000	1023.000000	2046.000000
25.600000	0.029402	17.376387	5.321569	4.669147	4.131649	3.254022	0.000000	-10.000000	-0.125000	15.966667	683.333313	1023.000000	1023.000000	2046.000000
25.620001	0.030145	17.815462	5.393229	4.687714	4.247797	3.486722	0.000000	-10.000000	-0.100000	15.016667	688.833313	1023.000000	1023.000000	2046.000000
25.639999	0.030745	18.170158	5.402818	4.936002	4.409567	3.421771	0.000000	-10.000000	-0.100000	13.983334	694.000000	1023.000000	1023.000000	2046.000000
25.660000	0.031731	18.753252	5.538651	5.211128	4.663404	3.340069	0.000000	-10.000000	-0.091667	13.133333	698.833313	1023.000000	1023.000000	2046.000000
25.680000	0.032640	19.290091	5.703561	5.344071	4.827296	3.415161	0.000000	-10.000000	-0.091667	12.466667	703.500000	1023.000000	1023.000000	2046.000000
25.700001	0.033681	19.905661	5.811674	5.374009	5.026476	3.693502	0.000000	-10.000000	-0.083333	12.016667	707.833313	1023.000000	1023.000000	2046.000000
25.719999	0.034444	20.356123	5.927019	5.221874	5.112255	4.094975	0.000000	-10.000000	-0.075000	11.633334	712.000000	1023.000000	1023.000000	2046.000000
25.740000	0.034726	20.523190	5.989879	5.108315	5.152411	4.272584	0.000000	-10.000000	-0.066667	10.900001	716.000000	1023.000000	1023.000000	2046.000000
25.760000	0.034604	20.450966	5.948024	5.189321	5.203943	4.109679	0.000000	-10.000000	-0.050000	10.366667	719.666687	1023.000000	1023.000000	2046.000000
25.780001	0.034294	20.267912	5.888420	5.328531	5.256557	3.794404	0.000000	-10.000000	-0.025000	9.550000	723.166687	1023.000000	1023.000000	2046.000000
25.799999	0.034272	20.255014	5.933549	5.325634	5.282392	3.713440	0.000000	-10.000000	-0.008333	8.916667	726.333313	1023.000000	1023.000000	2046.000000
25.820000	0.034568	20.429749	5.974342	5.261065	5.389993	3.804348	0.000000	-10.000000	0.000000	7.900000	729.500000	1023.000000	1023.000000	2046.000000
25.840000	0.035122	20.757309	6.102210	5.033333	5.398983	4.222783	0.000000	-10.000000	0.000000	6.800000	732.333313	1023.000000	1023.000000	2046.000000
25.860001	0.035517	20.990423	6.226874	5.014194	5.363979	4.385376	0.000000	-10.000000	0.000000	5.866667	735.000000	1023.000000	1023.000000	2046.000000
25.879999	0.035976	21.261610	6.271713	5.312550	5.481260	4.196087	0.000000	-10.000000	0.000000	5.283333	737.000000	1023.000000	1023.000000	2046.000000
25.900000	0.036629	21.647547	6.373325	5.552703	5.640114	4.081404	0.000000	-10.000000	-0.008333	4.850000	738.833313	1023.000000	1023.000000	2046.000000
25.920000	0.037537	22.184227	6.573443	5.672866	5.732303	4.205615	0.000000	-10.000000	-0.008333	4.316667	740.500000	1023.000000	1023.000000	2046.000000
25.940001	0.038705	22.874483	6.752470	5.691785	5.883246	4.546982	0.000000	-10.000000	-0.008333	3.616667	742.166687	1023.000000	1023.000000	2046.000000
25.959999	0.039715	23.471857	6.977344	5.637519	5.923108	4.933886	0.000000	-10.000000	0.000000	2.900000	743.500000	1023.000000	1023.000000	2046.000000
25.980000	0.040333	23.836571	7.120475	5.805265	5.969759	4.941072	0.000000	-10.000000	0.008333	2.383333	744.500000	1023.000000	1023.000000	2046.000000
26.000000	0.040925	24.186382	7.195530	6.187204	6.137790	4.665857	0.000000	-10.000000	0.016667	2.083333	745.333313	1023.000000	1023.000000	2046.000000
26.020000	0.041593	24.581734	7.346453	6.412817	6.244002	4.578462	0.000000	-10.000000	0.016667	2.066667	746.000000	1023.000000	1023.000000	2046.000000
26.040001	0.042474	25.102390	7.532811	6.469154	6.305341	4.795084	0.000000	-10.000000	0.008333	2.033333	746.500000	1023.000000	1023.000000	2046.000000
26.059999	0.043336	25.611547	7.721906	6.384530	6.335846	5.169264	0.000000	-10.000000	0.000000	1.950000	747.166687	1023.000000	1023.000000	2046.000000
26.080000	0.043937	25.966951	7.850227	6.378158	6.383192	5.355374	0.000000	-10.000000	0.008333	1.816667	747.666687	1023.000000	1023.000000	2046.000000
26.100000	0.044341	26.205431	7.888700	6.663870	6.488597	5.164264	0.000000	-10.000000	0.016667	1.800000	748.000000	1023.000000	1023.000000	2046.000000
26.120001	0.044943	26.561184	7.921550	6.907557	6.694657	5.037421	0.000000	-10.000000	0.016667	1.833333	748.000000	1023.000000	1023.000000	2046.000000
26.139999	0.045626	26.964846	8.071109	7.001057	6.784800	5.107880	0.000000	-10.000000	0.008333	2.033333	748.000000	1023.000000	1023.000000	2046.000000
26.160000	0.046649	27.569633	8.263783	6.974484	6.851764	5.479603	0.000000	-10.000000	0.000000	2.283333	748.166687	1023.000000	1023.000000	2046.000000
26.180000	0.047378	28.000219	8.438305	6.969977	6.872630	5.719308	0.000000	-10.000000	-0.008333	2.566667	748.666687	1023.000000	1023.000000	2046.000000
26.200001	0.047731	28.208748	8.491253	7.235862	6.874343	5.607289	0.000000	-10.000000	-0.008333	2.450000	749.500000	1023.000000	1023.000000	2046.000000
26.219999	0.047705	28.193430	8.467489	7.502634	6.934419	5.288889	0.000000	-10.000000	0.000000	1.800000	750.333313	1023.000000	1023.000000	2046.000000
26.240000	0.047867	28.289175	8.532282	7.492037	6.914283	5.350573	0.000000	-10.000000	0.025000	0.900000	750.833313	1023.000000	1023.000000	2046.000000
26.260000	0.047982	28.357412	8.627939	7.326828	6.768586	5.634059	0.000000	-10.000000	0.025000	0.233333	751.000000	1023.000000	1023.000000	2046.000000
26.280001	0.047883	28.298824	8.688163	7.330289	6.634779	5.645594	0.000000	-10.000000	0.016667	0.000000	751.000000	1023.000000	1023.000000	2046.000000
26.299999	0.047255	27.927698	8.675935	7.544233	6.458096	5.249435	0.000000	-10.000000	0.000000	0.000000	751.000000	1023.000000	1023.000000	2046.000000
26.320000	0.045775	27.052938	8.443264	7.680712	6.271945	4.657018	0.000000	-10.000000	0.016667	0.000000	751.000000	1023.000000	1023.000000	2046.000000
26.340000	0.043103	25.474022	8.115425	7.390876	5.772106	4.195615	0.000000	-10.000000	0.033333	-0.683333	751.000000	1023.000000	1023.000000	2046.000000
26.360001	0.040011	23.646618	7.622707	6.682539	5.237261	4.104112	0.000000	-10.000000	0.050000	-1.733333	751.000000	1023.000000	1023.000000	2046.000000
26.379999	0.036924	21.822128	7.083751	6.133662	4.775223	3.829493	0.000000	-10.000000	0.050000	-3.383333	751.000000	1023.000000	1023.000000	2046.000000
26.400000	0.034393	20.326458	6.532617	6.052037	4.506503	3.235300	0.000000	-10.000000	0.050000	-4.650000	751.000000	1023.000000	1023.000000	2046.000000
26.420000	0.033008	19.507833	6.225274	5.993857	4.423351	2.865351	0.000000	-10.000000	0.050000	-5.500000	751.000000	1023.000000	1023.000000	2046.000000
26.440001	0.032185	19.021154	6.131579	5.841249	4.221666	2.826660	0.000000	-10.000000	0.050000	-5.716667	751.000000	1023.000000	1023.000000	2046.000000
26.459999	0.031928	18.869371	6.103542	5.496701	4.055067	3.214061	0.000000	-10.000000	0.050000	-5.600000	751.000000	1023.000000	1023.000000	2046.000000
26.480000	0.031360	18.533628	6.003745	5.468111	3.929745	3.132027	0.000000	-10.000000	0.050000	-5.616667	751.000000	1023.000000	1023.000000	2046.000000
26.500000	0.030922	18.275013	5.893516	5.625513	3.893174	2.862811	0.000000	-10.000000	0.058333	-5.916667	751.000000	1023.000000	1023.000000	2046.000000
26.520000	0.030951	18.292164	5.811175	5.745682	4.027721	2.707585	0.000000	-10.000000	0.058333	-6.550000	751.000000	1023.000000	1023.000000	2046.000000
26.540001	0.031244	18.465031	5.900370	5.688715	4.018088	2.857857	0.000000	-10.000000	0.075000	-7.366667	751.000000	1023.000000	1023.000000	2046.000000
26.559999	0.031825	18.808704	5.929891	5.476513	4.130538	3.271762	0.000000	-10.000000	0.075000	-8.083334	747.500000	1023.000000	1023.000000	2046.000000
26.580000	0.032196	19.027950	5.901920	5.399699	4.215199	3.511132	0.000000	-10.000000	0.091667	-8.583334	739.833313	1023.000000	1023.000000	2046.000000
26.600000	0.032434	19.168406	5.900501	5.501782	4.232954	3.533168	0.000000	-10.000000	0.075000	-8.966667	731.166687	1023.000000	1023.000000	2046.000000
26.620001	0.032822	19.397703	5.963459	5.667802	4.320161	3.446280	0.000000	-10.000000	0.066667	-9.000000	725.000000	1023.000000	1023.000000	2046.000000
26.639999	0.033243	19.646561	5.940899	5.794334	4.507581	3.403745	0.000000	-10.000000	0.050000	-8.816667	722.000000	1023.000000	1023.000000	2046.000000
26.660000	0.033597	19.856001	5.944474	5.873231	4.642600	3.395696	0.000000	-10.000000	0.058333	-8.300000	719.000000	1023.000000	1023.000000	2046.000000
26.680000	0.033925	20.049810	5.980875	5.799980	4.699854	3.569103	0.000000	-10.000000	0.058333	-7.666667	716.166687	1023.000000	1023.000000	2046.000000
26.700001	0.034038	20.116335	5.979965	5.499149	4.736500	3.900721	0.000000	-10.000000	0.058333	-7.150000	713.666687	1023.000000	1023.000000	2046.000000
26.719999	0.033632	19.876366	5.963591	5.293537	4.661144	3.958095	0.000000	-10.000000	0.050000	-6.766667	711.166687	1023.000000	1023.000000	2046.000000
26.740000	0.032933	19.463516	5.825512	5.292480	4.618048	3.727478	0.000000	-10.000000	0.050000	-6.583333	708.833313	1023.000000	1023.000000	2046.000000
26.760000	0.032513	19.214891	5.716609	5.293862	4.694165	3.510256	0.000000	-10.000000	0.050000	-6.416667	706.500000	1023.000000	1023.000000	2046.000000
26.780001	0.032282	19.078796	5.685623	5.302571	4.761963	3.328639	0.000000	-10.000000	0.058333	-6.450000	704.500000	1023.000000	1023.000000	2046.000000
26.799999	0.032378	19.135359	5.729128	5.191629	4.780451	3.434151	0.000000	-10.000000	0.066667	-6.733334	702.500000	1023.000000	1023.000000	2046.000000
26.820000	0.032707	19.329739	5.824362	5.032776	4.733718	3.738882	0.000000	-10.000000	0.066667	-7.033333	700.166687	1023.000000	1023.000000	2046.000000
26.840000	0.033214	19.629372	5.926565	4.927777	4.739205	4.035825	0.000000	-10.000000	0.058333	-7.233334	697.833313	1023.000000	1023.000000	2046.000000
26.860001	0.033532	19.817190	5.921878	5.060825	4.826618	4.007869	0.000000	-10.000000	0.050000	-7.450000	695.333313	1023.000000	1023.000000	2046.000000
26.879999	0.033830	19.993572	5.942922	5.331178	4.945127	3.774346	0.000000	-10.000000	0.058333	-7.733334	693.000000	1023.000000	1023.000000	2046.000000
26.900000	0.034358	20.305744	6.058315	5.480658	5.043479	3.723294	0.000000	-10.000000	0.075000	-8.016666	690.333313	1023.000000	1023.000000	2046.000000
26.920000	0.035240	20.826845	6.253133	5.370654	5.082005	4.121053	0.000000	-10.000000	0.091667	-8.283334	687.666687	1023.000000	1023.000000	2046.000000
26.940001	0.035702	21.099842	6.357893	5.325876	5.074794	4.341280	0.000000	-10.000000	0.100000	-8.550000	684.833313	1023.000000	1023.000000	2046.000000
26.959999	0.035861	21.193996	6.354620	5.583863	5.130524	4.124990	0.000000	-10.000000	0.091667	-8.916667	682.000000	1023.000000	1023.000000	2046.000000
26.980000	0.036126	21.350691	6.376630	5.802090	5.259860	3.912111	0.000000	-10.000000	0.091667	-9.316667	679.000000	1023.000000	1023.000000	2046.000000
27.000000	0.036663	21.667677	6.527760	5.782208	5.267447	4.090263	0.000000	-10.000000	0.091667	-9.783334	675.833313	1023.000000	1023.000000	2046.000000
27.020000	0.037189	21.978718	6.657655	5.601113	5.227462	4.492488	0.000000	-10.000000	0.108333	-10.250000	672.500000	1023.000000	1023.000000	2046.000000
27.040001	0.037060	21.902201	6.657961	5.712526	5.143216	4.388497	0.000000	-10.000000	0.108333	-10.783334	669.166687	1023.000000	1023.000000	2046.000000
27.059999	0.036837	21.770725	6.584077	5.898178	5.183282	4.105188	0.000000	-10.000000	0.116667	-11.400001	665.666687	1023.000000	1023.000000	2046.000000
27.080000	0.036923	21.821392	6.576571	6.016930	5.285129	3.942762	0.000000	-10.000000	0.125000	-12.150001	662.000000	1023.000000	1023.000000	2046.000000
27.100000	0.037653	22.252859	6.699405	5.854221	5.354809	4.344424	0.000000	-10.000000	0.141667	-12.950000	657.833313	1023.000000	1023.000000	2046.000000
27.120001	0.037911	22.405602	6.781246	5.739821	5.276708	4.607827	0.000000	-10.000000	0.150000	-13.516666	655.000000	1023.000000	1023.000000	2046.000000
27.139999	0.037829	22.356731	6.692949	5.957755	5.332186	4.373843	0.000000	-10.000000	0.183333	-14.366667	650.333313	1023.000000	1023.000000	2046.000000
27.160000	0.038008	22.462744	6.676104	6.204929	5.460996	4.120715	0.000000	-10.000000	0.216667	-15.266666	645.333313	1023.000000	1023.000000	2046.000000
27.180000	0.038211	22.582642	6.813917	6.256904	5.371714	4.140107	0.000000	-10.000000	0.258333	-16.383333	638.666687	1023.000000	1023.000000	2046.000000
27.200001	0.038558	22.787859	6.853098	6.283521	5.330092	4.321147	0.000000	-10.000000	0.275000	-17.333334	633.166687	1023.000000	1023.000000	2046.000000
27.219999	0.038104	22.519300	6.860517	6.053111	5.068535	4.537138	0.000000	-10.000000	0.300000	-18.133333	627.500000	1023.000000	1023.000000	2046.000000
27.240000	0.036938	21.830303	6.623396	6.014980	4.860921	4.331005	0.000000	-10.000000	0.325000	-18.900000	621.333313	1023.000000	1023.000000	2046.000000
27.260000	0.035891	21.211370	6.390491	6.117210	4.761333	3.942337	0.000000	-10.000000	0.350000	-19.450001	615.000000	1023.000000	1023.000000	2046.000000
27.280001	0.035128	20.760637	6.387934	6.163847	4.543820	3.665035	0.000000	-10.000000	0.358333	-19.733334	608.500000	1023.000000	1023.000000	2046.000000
27.299999	0.034564	20.427494	6.384839	6.070401	4.317416	3.654838	0.000000	-10.000000	0.358333	-19.716667	602.000000	1023.000000	1023.000000	2046.000000
27.320000	0.032922	19.456781	6.174431	5.748921	3.929245	3.604185	0.000000	-10.000000	0.350000	-19.566668	595.333313	1023.000000	1023.000000	2046.000000
27.340000	0.029505	17.437241	5.691483	5.414999	3.313877	3.016881	0.000000	-10.000000	0.350000	-19.400000	588.833313	1023.000000	1023.000000	2046.000000
27.360001	0.025580	15.117658	4.929418	5.078033	2.845628	2.264578	0.000000	-10.000000	0.333333	-19.366667	582.166687	1023.000000	1023.000000	2046.000000
27.379999	0.022507	13.301776	4.349083	4.753363	2.494317	1.705014	0.000000	-10.000000	0.316667	-19.233334	575.833313	1023.000000	1023.000000	2046.000000
27.400000	0.020246	11.965381	3.940844	4.462207	2.186963	1.375366	0.000000	-10.000000	0.316667	-19.216667	569.333313	1023.000000	1023.000000	2046.000000
27.420000	0.018827	11.126792	3.681265	4.112297	1.916789	1.416441	0.000000	-10.000000	0.316667	-19.100000	563.000000	1023.000000	1023.000000	2046.000000
27.440001	0.017792	10.514965	3.553243	3.773897	1.646643	1.541183	0.000000	-10.000000	0.316667	-18.983334	556.666687	1023.000000	1023.000000	2046.000000
27.459999	0.016625	9.825333	3.334820	3.680897	1.440685	1.368931	0.000000	-10.000000	0.316667	-18.783335	550.333313	1023.000000	1023.000000	2046.000000
27.480000	0.015763	9.315858	3.033275	3.807237	1.460181	1.015164	0.000000	-10.000000	0.333333	-18.800001	544.000000	1023.000000	1023.000000	2046.000000
27.500000	0.015213	8.990607	2.913545	3.849000	1.441087	0.786975	0.000000	-10.000000	0.350000	-18.733334	537.666687	1023.000000	1023.000000	2046.000000
27.520000	0.015256	9.016469	2.922237	3.693542	1.403608	0.997083	0.000000	-10.000000	0.316667	-18.800001	531.500000	1023.000000	1023.000000	2046.000000
27.540001	0.015249	9.012225	2.916295	3.432936	1.355536	1.307457	0.000000	-10.000000	0.300000	-18.683334	525.333313	1023.000000	1023.000000	2046.000000
27.559999	0.015329	9.059394	2.913529	3.349493	1.361980	1.434393	0.000000	-10.000000	0.300000	-18.650000	519.000000	1023.000000	1023.000000	2046.000000
27.580000	0.015357	9.075893	2.802599	3.510712	1.444447	1.318137	0.000000	-10.000000	0.316667	-18.566668	512.666687	1023.000000	1023.000000	2046.000000
27.600000	0.015845	9.364184	2.860672	3.711877	1.606484	1.185151	0.000000	-10.000000	0.316667	-18.583334	506.500000	1023.000000	1023.000000	2046.000000
27.620001	0.016440	9.715801	2.974399	3.660444	1.695573	1.385385	0.000000	-10.000000	0.316667	-18.583334	500.500000	1023.000000	1023.000000	2046.000000
27.639999	0.016795	9.925574	3.001610	3.411477	1.714660	1.797829	0.000000	-10.000000	0.308333	-18.366667	494.166656	1023.000000	1023.000000	2046.000000
27.660000	0.016649	9.839326	2.889229	3.415406	1.730010	1.804680	0.000000	-10.000000	0.300000	-17.966667	487.833344	1023.000000	1023.000000	2046.000000
27.680000	0.016226	9.589471	2.708314	3.528087	1.817133	1.535936	0.000000	-10.000000	0.275000	-17.666666	481.833344	1023.000000	1023.000000	2046.000000
27.700001	0.015837	9.359506	2.733161	3.582824	1.784117	1.259404	0.000000	-10.000000	0.275000	-17.716667	476.166656	1023.000000	1023.000000	2046.000000
27.719999	0.015795	9.334784	2.785400	3.232694	1.742315	1.574374	0.000000	-10.000000	0.266667	-17.866667	470.500000	1023.000000	1023.000000	2046.000000
27.740000	0.015307	9.046556	2.743076	2.948647	1.675638	1.679194	0.000000	-10.000000	0.258333	-18.066668	464.500000	1023.000000	1023.000000	2046.000000
27.760000	0.014590	8.622896	2.550769	2.949651	1.696712	1.425765	0.000000	-10.000000	0.258333	-18.216667	458.500000	1023.000000	1023.000000	2046.000000
27.780001	0.014029	8.290872	2.457588	2.996383	1.737242	1.099658	0.000000	-10.000000	0.258333	-18.566668	452.166656	1023.000000	1023.000000	2046.000000
27.799999	0.013954	8.247004	2.534766	2.945565	1.691551	1.075122	0.000000	-10.000000	0.275000	-18.866667	445.833344	1023.000000	1023.000000	2046.000000
27.820000	0.014222	8.405064	2.631094	2.677864	1.634599	1.461506	0.000000	-10.000000	0.291667	-19.133333	439.500000	1023.000000	1023.000000	2046.000000
27.840000	0.014367	8.490701	2.642981	2.512130	1.627032	1.708557	0.000000	-10.000000	0.325000	-19.366667	433.166656	1023.000000	1023.000000	2046.000000
27.860001	0.014212	8.399148	2.563621	2.631259	1.631274	1.572994	0.000000	-10.000000	0.333333	-19.616667	426.666656	1023.000000	1023.000000	2046.000000
27.879999	0.014259	8.426843	2.526233	2.839567	1.722997	1.338045	0.000000	-10.000000	0.341667	-19.900000	420.000000	1023.000000	1023.000000	2046.000000
27.900000	0.014364	8.489259	2.578133	2.981185	1.737177	1.192763	0.000000	-10.000000	0.350000	-20.133333	413.333344	1023.000000	1023.000000	2046.000000
27.920000	0.014882	8.795370	2.729562	2.811623	1.711025	1.543160	0.000000	-10.000000	0.358333	-20.466667	406.666656	1023.000000	1023.000000	2046.000000
27.940001	0.015038	8.887531	2.764785	2.659917	1.671702	1.791127	0.000000	-10.000000	0.366667	-20.716667	399.833344	1023.000000	1023.000000	2046.000000
27.959999	0.014729	8.704761	2.666335	2.830498	1.682336	1.525592	0.000000	-10.000000	0.375000	-21.033333	393.000000	1023.000000	1023.000000	2046.000000
27.980000	0.014598	8.627278	2.644283	2.929774	1.738577	1.314645	0.000000	-10.000000	0.400000	-21.299999	386.000000	1023.000000	1023.000000	2046.000000
28.000000	0.014644	8.654363	2.736031	2.968542	1.666755	1.283034	0.000000	-10.000000	0.416667	-21.766666	378.833344	1023.000000	1023.000000	2046.000000
28.020000	0.014980	8.853029	2.867236	2.738657	1.592252	1.654885	0.000000	-10.000000	0.433333	-22.150000	371.500000	1023.000000	1023.000000	2046.000000
28.040001	0.014678	8.674654	2.763093	2.732145	1.575489	1.603927	0.000000	-10.000000	0.441667	-22.516666	364.166656	1023.000000	1023.000000	2046.000000
28.059999	0.014320	8.463065	2.655022	2.876130	1.614512	1.317401	0.000000	-10.000000	0.450000	-22.816668	356.666656	1023.000000	1023.000000	2046.000000
28.080000	0.014037	8.295641	2.674463	2.988676	1.592650	1.039853	0.000000	-10.000000	0.450000	-23.200001	349.000000	1023.000000	1023.000000	2046.000000
28.100000	0.014191	8.386662	2.760324	2.806870	1.530305	1.289164	0.000000	-10.000000	0.450000	-23.516666	341.000000	1023.000000	1023.000000	2046.000000
28.120001	0.014181	8.380831	2.815332	2.579020	1.457169	1.529310	0.000000	-10.000000	0.450000	-23.616667	333.333344	1023.000000	1023.000000	2046.000000
28.139999	0.013939	8.237908	2.698881	2.625517	1.504306	1.409204	0.000000	-10.000000	0.450000	-23.716667	325.666656	1023.000000	1023.000000	2046.000000
28.160000	0.013672	8.080131	2.584054	2.783695	1.658092	1.054291	0.000000	-10.000000	0.441667	-23.733334	318.000000	1023.000000	1023.000000	2046.000000
28.180000	0.013538	8.001205	2.634804	2.832570	1.618495	0.915337	0.000000	-10.000000	0.441667	-23.850000	310.000000	1023.000000	1023.000000	2046.000000
28.200001	0.013630	8.055291	2.688464	2.547678	1.586286	1.232863	0.000000	-10.000000	0.441667	-23.633333	302.000000	1023.000000	1023.000000	2046.000000
28.219999	0.013547	8.006548	2.663385	2.391101	1.559077	1.392984	0.000000	-10.000000	0.433333	-23.416668	294.000000	1023.000000	1023.000000	2046.000000
28.240000	0.013159	7.776940	2.569274	2.447569	1.531653	1.228443	0.000000	-10.000000	0.433333	-23.083334	286.000000	1023.000000	1023.000000	2046.000000
28.260000	0.013122	7.754838	2.576307	2.624047	1.550910	1.003574	0.000000	-10.000000	0.416667	-22.916668	278.333344	1023.000000	1023.000000	2046.000000
28.280001	0.013110	7.748265	2.651882	2.811785	1.510893	0.773706	0.000000	-10.000000	0.425000	-22.716667	270.666656	1023.000000	1023.000000	2046.000000
28.299999	0.013064	7.720957	2.697964	2.782069	1.429150	0.811774	0.000000	-10.000000	0.416667	-22.466667	263.166656	1023.000000	1023.000000	2046.000000
28.320000	0.012420	7.339938	2.551507	2.477082	1.309667	1.001682	0.000000	-10.000000	0.425000	-22.216667	255.500000	1023.000000	1023.000000	2046.000000
28.340000	0.011223	6.632538	2.344157	2.161425	1.081443	1.045514	0.000000	-10.000000	0.416667	-21.966667	248.166672	1023.000000	1023.000000	2046.000000
28.360001	0.009947	5.878468	2.110850	2.144454	0.853661	0.769503	0.000000	-10.000000	0.408333	-21.616667	240.833328	1023.000000	1023.000000	2046.000000
28.379999	0.008322	4.918519	1.840018	2.120987	0.621467	0.336047	0.000000	-10.000000	0.400000	-21.300001	233.666672	1023.000000	1023.000000	2046.000000
28.400000	0.006123	3.618574	1.565287	2.021479	0.301340	-0.269533	0.000000	-10.000000	0.383333	-20.683334	226.500000	1023.000000	1023.000000	2046.000000
28.420000	0.003070	1.814191	1.087739	1.670599	-0.110762	-0.833384	0.000000	-10.000000	0.358333	-20.116667	219.500000	1023.000000	1023.000000	2046.000000
28.440001	-0.000245	-0.145045	0.510082	0.999763	-0.610612	-1.044277	0.000000	-10.000000	0.341667	-19.266666	212.833328	1023.000000	1023.000000	2046.000000
28.459999	-0.003019	-1.784154	-0.024195	0.335799	-1.021744	-1.074014	0.000000	-10.000000	0.341667	-18.750000	206.500000	1023.000000	1023.000000	2046.000000
28.480000	-0.005586	-3.301464	-0.581557	0.128067	-1.308197	-1.539777	0.000000	-10.000000	0.333333	-18.383333	200.333328	1023.000000	1023.000000	2046.000000
28.500000	-0.007503	-4.434357	-1.002382	0.030855	-1.496424	-1.966406	0.000000	-10.000000	0.308333	-18.100000	194.000000	1023.000000	1023.000000	2046.000000
28.520000	-0.008872	-5.243554	-1.280461	-0.053882	-1.626653	-2.282558	0.000000	-10.000000	0.275000	-17.883333	187.666672	1023.000000	1023.000000	2046.000000
28.540001	-0.009694	-5.728971	-1.387236	-0.189644	-1.803199	-2.348891	0.000000	-10.000000	0.266667	-17.516666	181.833328	1023.000000	1023.000000	2046.000000
28.559999	-0.010049	-5.939174	-1.527022	-0.373616	-1.847389	-2.191147	0.000000	-10.000000	0.258333	-17.300001	176.166672	1023.000000	1023.000000	2046.000000
28.580000	-0.010240	-6.052125	-1.595816	-0.663705	-1.925607	-1.866998	0.000000	-10.000000	0.258333	-16.883333	170.500000	1023.000000	1023.000000	2046.000000
28.600000	-0.010624	-6.278555	-1.725794	-0.746102	-1.936489	-1.870172	0.000000	-10.000000	0.250000	-16.533335	164.666672	1023.000000	1023.000000	2046.000000
28.620001	-0.010902	-6.442967	-1.869506	-0.755503	-1.871632	-1.946326	0.000000	-10.000000	0.241667	-16.050001	159.000000	1023.000000	1023.000000	2046.000000
28.639999	-0.010738	-6.346000	-1.936354	-0.610843	-1.717086	-2.081717	0.000000	-10.000000	0.241667	-15.583334	153.666672	1023.000000	1023.000000	2046.000000
28.660000	-0.010139	-5.992004	-1.851120	-0.360349	-1.623182	-2.157353	0.000000	-10.000000	0.233333	-15.216667	148.500000	1023.000000	1023.000000	2046.000000
28.680000	-0.009297	-5.494333	-1.681570	-0.552454	-1.569183	-1.691126	0.000000	-10.000000	0.233333	-14.800000	143.500000	1023.000000	1023.000000	2046.000000
28.700001	-0.008979	-5.306376	-1.676697	-0.718340	-1.522338	-1.389000	0.000000	-10.000000	0.225000	-14.366667	138.666672	1023.000000	1023.000000	2046.000000
28.719999	-0.008909	-5.265342	-1.795204	-0.635003	-1.401823	-1.433311	0.000000	-10.000000	0.225000	-13.700000	133.833328	1023.000000	1023.000000	2046.000000
28.740000	-0.009007	-5.322977	-1.956467	-0.519581	-1.248257	-1.598672	0.000000	-10.000000	0.216667	-13.200000	129.333328	1023.000000	1023.000000	2046.000000
28.760000	-0.009111	-5.384885	-1.914662	-0.438901	-1.246301	-1.785021	0.000000	-10.000000	0.200000	-12.866667	124.833336	1023.000000	1023.000000	2046.000000
28.780001	-0.009046	-5.345960	-1.851399	-0.503461	-1.223180	-1.767920	0.000000	-10.000000	0.175000	-12.683333	120.500000	1023.000000	1023.000000	2046.000000
28.799999	-0.009024	-5.333216	-1.788631	-0.817953	-1.206613	-1.520020	0.000000	-10.000000	0.158333	-12.533334	116.166664	1023.000000	1023.000000	2046.000000
28.820000	-0.009366	-5.535217	-1.824832	-1.119966	-1.205323	-1.385096	0.000000	-10.000000	0.150000	-12.333334	112.000000	1023.000000	1023.000000	2046.000000
28.840000	-0.009992	-5.905155	-1.985340	-1.185380	-1.170725	-1.563710	0.000000	-10.000000	0.141667	-12.200001	108.000000	1023.000000	1023.000000	2046.000000
28.860001	-0.010343	-6.112927	-2.046797	-1.185240	-1.083373	-1.797518	0.000000	-10.000000	0.133333	-12.100000	104.000000	1023.000000	1023.000000	2046.000000
28.879999	-0.010606	-6.268073	-2.080406	-1.140568	-1.031337	-2.015760	0.000000	-10.000000	0.133333	-12.133333	100.000000	1023.000000	1023.000000	2046.000000
28.900000	-0.010447	-6.174155	-1.967377	-1.270106	-1.045107	-1.891565	0.000000	-10.000000	0.141667	-12.233334	96.000000	1023.000000	1023.000000	2046.000000
28.920000	-0.010166	-6.008355	-1.906677	-1.464134	-1.027554	-1.609989	0.000000	-10.000000	0.150000	-12.350000	91.833336	1023.000000	1023.000000	2046.000000
28.940001	-0.009872	-5.834566	-1.869868	-1.643472	-0.956248	-1.364978	0.000000	-10.000000	0.141667	-12.400001	87.500000	1023.000000	1023.000000	2046.000000
28.959999	-0.009672	-5.715882	-1.899679	-1.677019	-0.866214	-1.272969	0.000000	-10.000000	0.141667	-12.266666	83.166664	1023.000000	1023.000000	2046.000000
28.980000	-0.009586	-5.665342	-1.911164	-1.591775	-0.827221	-1.335183	0.000000	-10.000000	0.133333	-11.850000	79.000000	1023.000000	1023.000000	2046.000000
29.000000	-0.009366	-5.535081	-1.897722	-1.540944	-0.737109	-1.359306	0.000000	-10.000000	0.125000	-11.183333	75.166664	1023.000000	1023.000000	2046.000000
29.020000	-0.009162	-5.414884	-1.885723	-1.417433	-0.622029	-1.489699	0.000000	-10.000000	0.108333	-10.116667	71.500000	1023.000000	1023.000000	2046.000000
29.040001	-0.008977	-5.305419	-1.792680	-1.363289	-0.605123	-1.544327	0.000000	-10.000000	0.100000	-8.966667	68.166664	1023.000000	1023.000000	2046.000000
29.059999	-0.008561	-5.059515	-1.705716	-1.395863	-0.552282	-1.405654	0.000000	-10.000000	0.083333	-7.433333	65.166664	1023.000000	1023.000000	2046.000000
29.080000	-0.008240	-4.870038	-1.622842	-1.580377	-0.568505	-1.098315	0.000000	-10.000000	0.066667	-5.716667	62.666668	1023.000000	1023.000000	2046.000000
29.100000	-0.008016	-4.737430	-1.611597	-1.624590	-0.545844	-0.955398	0.000000	-10.000000	0.050000	-4.083333	60.833332	1023.000000	1023.000000	2046.000000
29.120001	-0.007896	-4.666293	-1.653638	-1.555259	-0.480448	-0.976949	0.000000	-10.000000	0.041667	-2.683333	59.333332	1023.000000	1023.000000	2046.000000
29.139999	-0.007777	-4.596020	-1.691731	-1.394033	-0.391503	-1.118753	0.000000	-10.000000	0.041667	-1.483333	58.500000	1023.000000	1023.000000	2046.000000
29.160000	-0.007514	-4.440883	-1.645346	-1.239301	-0.307855	-1.248381	0.000000	-10.000000	0.041667	-0.533333	58.000000	1023.000000	1023.000000	2046.000000
29.180000	-0.007076	-4.182190	-1.541304	-1.168434	-0.264656	-1.207797	0.000000	-10.000000	0.041667	0.650000	58.000000	1023.000000	1023.000000	2046.000000
29.200001	-0.006323	-3.737106	-1.377985	-1.244773	-0.205311	-0.909037	0.000000	-10.000000	0.025000	1.883333	58.000000	1023.000000	1023.000000	2046.000000
29.219999	-0.005672	-3.352316	-1.211249	-1.409448	-0.173340	-0.558278	0.000000	-10.000000	0.016667	3.666667	58.000000	1023.000000	1023.000000	2046.000000
29.240000	-0.005195	-3.070181	-1.134943	-1.403070	-0.111467	-0.420701	0.000000	-10.000000	0.008333	5.116667	58.000000	1023.000000	1023.000000	2046.000000
29.260000	-0.004892	-2.890902	-1.223431	-1.189374	0.100886	-0.578983	0.000000	-10.000000	0.008333	6.116667	58.000000	1023.000000	1023.000000	2046.000000
29.280001	-0.004607	-2.722951	-1.245133	-0.991082	0.296048	-0.782784	0.000000	-10.000000	-0.008333	6.733334	58.000000	1023.000000	1023.000000	2046.000000
29.299999	-0.004351	-2.571432	-1.150636	-0.992259	0.334909	-0.763445	0.000000	-10.000000	-0.008333	7.150000	58.000000	1023.000000	1023.000000	2046.000000
29.320000	-0.003961	-2.340791	-1.054074	-1.235332	0.348945	-0.400330	0.000000	-10.000000	-0.008333	7.550000	58.000000	1023.000000	1023.000000	2046.000000
29.340000	-0.003839	-2.268835	-1.026610	-1.306404	0.336349	-0.272170	0.000000	-10.000000	0.000000	7.733334	58.000000	1023.000000	1023.000000	2046.000000
29.360001	-0.003657	-2.161030	-1.054464	-1.148642	0.415933	-0.373857	0.000000	-10.000000	0.000000	7.666667	58.000000	1023.000000	1023.000000	2046.000000
29.379999	-0.003420	-2.021121	-0.975722	-1.008873	0.461149	-0.497675	0.000000	-10.000000	0.008333	7.233333	58.000000	1023.000000	1023.000000	2046.000000
29.400000	-0.002785	-1.646091	-0.874192	-0.713209	0.589952	-0.648642	0.000000	-10.000000	0.016667	6.416667	46.000000	1023.000000	1023.000000	2046.000000
29.420000	-0.001837	-1.085898	-0.578590	-0.722563	0.548792	-0.333537	0.000000	-10.000000	0.025000	5.300000	34.500000	1023.000000	1023.000000	2046.000000
29.440001	-0.001363	-0.805706	-0.535995	-0.874478	0.572311	0.032457	0.000000	-10.000000	0.033333	3.800000	23.333334	1023.000000	1023.000000	2046.000000
29.459999	-0.001954	-1.154824	-0.707760	-0.773442	0.489123	-0.162745	0.000000	-10.000000	0.041667	1.766667	24.666666	1023.000000	1023.000000	2046.000000
29.480000	-0.002449	-1.447555	-0.858921	-0.595906	0.501490	-0.494219	0.000000	-10.000000	0.050000	-0.033333	25.500000	1023.000000	1023.000000	2046.000000
29.500000	-0.003236	-1.912438	-0.880502	-0.513459	0.263605	-0.782082	0.000000	-10.000000	0.058333	-1.300000	26.000000	1023.000000	1023.000000	2046.000000
29.520000	-0.004784	-2.827188	-0.978428	-0.777102	-0.159266	-0.912393	0.000000	-10.000000	0.058333	-1.633333	26.000000	1023.000000	1023.000000	2046.000000
29.540001	-0.007475	-4.417543	-1.334930	-1.273079	-0.652305	-1.157229	0.000000	-10.000000	0.066667	-1.700000	26.000000	1023.000000	1023.000000	2046.000000
29.559999	-0.011020	-6.512993	-2.052166	-1.593733	-1.068316	-1.798779	0.000000	-10.000000	0.058333	-1.900000	26.000000	1023.000000	1023.000000	2046.000000
29.580000	-0.013964	-8.252562	-2.701727	-1.804553	-1.348130	-2.398152	0.000000	-10.000000	0.066667	-2.250000	26.000000	1023.000000	1023.000000	2046.000000
29.600000	-0.015923	-9.410295	-3.014702	-1.999424	-1.668331	-2.727839	0.000000	-10.000000	0.066667	-2.983333	26.000000	1023.000000	1023.000000	2046.000000
29.620001	-0.016956	-10.021070	-3.128957	-2.274528	-1.945117	-2.672468	0.000000	-10.000000	0.075000	-3.883333	26.000000	1023.000000	1023.000000	2046.000000
29.639999	-0.017693	-10.456396	-3.257833	-2.504529	-2.136244	-2.557791	0.000000	-10.000000	0.083333	-4.916667	26.000000	1023.000000	1023.000000	2046.000000
29.660000	-0.018426	-10.889873	-3.455459	-2.508977	-2.241513	-2.683923	0.000000	-10.000000	0.091667	-5.883334	26.000000	1023.000000	1023.000000	2046.000000
29.680000	-0.018872	-11.153412	-3.668587	-2.376899	-2.185115	-2.922810	0.000000	-10.000000	0.100000	-6.683333	26.000000	1023.000000	1023.000000	2046.000000
29.700001	-0.019059	-11.263724	-3.698269	-2.270224	-2.219356	-3.075875	0.000000	-10.000000	0.100000	-7.366667	26.000000	1023.000000	1023.000000	2046.000000
29.719999	-0.018774	-11.095197	-3.585408	-2.445755	-2.314313	-2.749721	0.000000	-10.000000	0.100000	-7.816667	26.000000	1023.000000	1023.000000	2046.000000
29.740000	-0.018728	-11.068500	-3.584257	-2.538974	-2.357242	-2.588027	0.000000	-10.000000	0.100000	-8.050000	26.000000	1023.000000	1023.000000	2046.000000
29.760000	-0.018559	-10.968191	-3.758576	-2.389061	-2.118034	-2.702521	0.000000	-10.000000	0.100000	-8.166667	22.500000	1023.000000	1023.000000	2046.000000
29.780001	-0.017959	-10.613489	-3.673781	-2.174196	-2.009418	-2.756094	0.000000	-10.000000	0.100000	-8.350000	15.000000	1023.000000	1023.000000	2046.000000
29.799999	-0.016826	-9.944420	-3.394220	-2.191401	-2.000830	-2.357970	0.000000	-10.000000	0.100000	-8.483334	6.500000	1023.000000	1023.000000	2046.000000
29.820000	-0.016224	-9.588197	-3.297737	-2.291426	-1.926834	-2.072200	0.000000	-10.000000	0.091667	-8.416667	0.833333	1023.000000	1023.000000	2046.000000
29.840000	-0.015887	-9.388996	-3.416271	-2.194820	-1.754714	-2.023190	0.000000	-10.000000	0.083333	-8.133333	-1.833333	1023.000000	1023.000000	2046.000000
29.860001	-0.015724	-9.292788	-3.506392	-2.039332	-1.586919	-2.160145	0.000000	-10.000000	0.075000	-7.750000	-4.166667	1023.000000	1023.000000	2046.000000
29.879999	-0.015546	-9.187820	-3.457776	-1.914501	-1.531326	-2.284218	0.000000	-10.000000	0.083333	-7.550000	-6.833333	1023.000000	1023.000000	2046.000000
29.900000	-0.015357	-9.076158	-3.341727	-1.966258	-1.535551	-2.232623	0.000000	-10.000000	0.091667	-7.483334	-9.166667	1023.000000	1023.000000	2046.000000
29.920000	-0.015227	-8.998888	-3.222017	-2.200634	-1.546639	-2.029597	0.000000	-10.000000	0.100000	-7.533333	-11.833333	1023.000000	1023.000000	2046.000000
29.940001	-0.015422	-9.114543	-3.207116	-2.403125	-1.549484	-1.954818	0.000000	-10.000000	0.100000	-7.466667	-14.166667	1023.000000	1023.000000	2046.000000
29.959999	-0.015746	-9.305784	-3.263525	-2.542987	-1.524644	-1.974628	0.000000	-10.000000	0.100000	-7.400000	-16.833334	1023.000000	1023.000000	2046.000000
29.980000	-0.016107	-9.519096	-3.347479	-2.592516	-1.469986	-2.109116	0.000000	-10.000000	0.100000	-7.500000	-19.166666	1023.000000	1023.000000	2046.000000
30.000000	-0.016270	-9.615449	-3.437649	-2.606845	-1.316107	-2.254847	0.000000	-10.000000	0.100000	-7.716667	-21.833334	1023.000000	1023.000000	2046.000000
30.020000	-0.016261	-9.610496	-3.345200	-2.553609	-1.337732	-2.373954	0.000000	-10.000000	0.100000	-7.950000	-24.333334	1023.000000	1023.000000	2046.000000
30.040001	-0.015882	-9.386486	-3.246362	-2.632792	-1.305019	-2.202313	0.000000	-10.000000	0.100000	-8.000000	-28.000000	1023.000000	1023.000000	2046.000000
30.059999	-0.015528	-9.177317	-3.142748	-2.775689	-1.305823	-1.953056	0.000000	-10.000000	0.100000	-7.983334	-30.666666	1023.000000	1023.000000	2046.000000
30.080000	-0.015256	-9.016081	-3.111435	-2.834243	-1.262057	-1.808346	0.000000	-10.000000	0.091667	-7.983334	-33.333332	1023.000000	1023.000000	2046.000000
30.100000	-0.015017	-8.875340	-3.170597	-2.767083	-1.113646	-1.824014	0.000000	-10.000000	0.083333	-7.900000	-35.000000	1023.000000	1023.000000	2046.000000
30.120001	-0.014887	-8.798391	-3.207355	-2.618149	-0.943469	-2.029418	0.000000	-10.000000	0.075000	-7.816667	-36.666668	1023.000000	1023.000000	2046.000000
30.139999	-0.014445	-8.537090	-3.083041	-2.508333	-0.893292	-2.052425	0.000000	-10.000000	0.083333	-7.600000	-39.333332	1023.000000	1023.000000	2046.000000
30.160000	-0.013786	-8.147490	-2.849446	-2.684853	-0.924559	-1.688631	0.000000	-10.000000	0.091667	-7.483334	-42.000000	1023.000000	1023.000000	2046.000000
30.180000	-0.013553	-8.010061	-2.809930	-2.755475	-0.909513	-1.535144	0.000000	-10.000000	0.100000	-7.250000	-45.333332	1023.000000	1023.000000	2046.000000
30.200001	-0.013489	-7.972220	-2.963756	-2.672215	-0.719594	-1.616655	0.000000	-10.000000	0.091667	-6.900000	-47.833332	1023.000000	1023.000000	2046.000000
30.219999	-0.013478	-7.965486	-2.985615	-2.539037	-0.634721	-1.806113	0.000000	-10.000000	0.075000	-6.116667	-50.166668	1023.000000	1023.000000	2046.000000
30.240000	-0.013132	-7.761168	-2.860681	-2.438313	-0.636379	-1.825794	0.000000	-10.000000	0.058333	-4.766666	-52.333332	1023.000000	1023.000000	2046.000000
30.260000	-0.012611	-7.453261	-2.705330	-2.517853	-0.649296	-1.580782	0.000000	-10.000000	0.041667	-2.666667	-53.833332	1023.000000	1023.000000	2046.000000
30.280001	-0.012110	-7.156852	-2.547503	-2.698140	-0.692760	-1.218449	0.000000	-10.000000	0.025000	-0.083333	-54.666668	1023.000000	1023.000000	2046.000000
30.299999	-0.011738	-6.937408	-2.682076	-2.583160	-0.449511	-1.222661	0.000000	-10.000000	0.008333	2.450000	-55.000000	1023.000000	1023.000000	2046.000000
30.320000	-0.011656	-6.888895	-2.743111	-2.331316	-0.298251	-1.516217	0.000000	-10.000000	-0.008333	4.966667	-55.000000	1023.000000	1023.000000	2046.000000
30.340000	-0.011053	-6.532171	-2.502476	-2.351197	-0.336939	-1.341559	0.000000	-10.000000	-0.008333	7.200000	-55.000000	1023.000000	1023.000000	2046.000000
30.360001	-0.010198	-6.026912	-2.295516	-2.525989	-0.288067	-0.917340	0.000000	-10.000000	-0.016667	9.250000	-55.000000	1023.000000	1023.000000	2046.000000
30.379999	-0.009632	-5.692631	-2.398580	-2.469376	-0.017690	-0.806985	0.000000	-10.000000	-0.025000	10.916667	-55.000000	1023.000000	1023.000000	2046.000000
30.400000	-0.009469	-5.595913	-2.504772	-2.310729	0.201727	-0.982139	0.000000	-10.000000	-0.058333	12.233334	-55.000000	1023.000000	1023.000000	2046.000000
30.420000	-0.009096	-5.375483	-2.350417	-2.184496	0.213960	-1.054530	0.000000	-10.000000	-0.075000	13.483334	-55.000000	1023.000000	1023.000000	2046.000000
30.440001	-0.008362	-4.941823	-2.144165	-2.218629	0.192179	-0.771209	0.000000	-10.000000	-0.091667	14.666667	-28.666666	1023.000000	1023.000000	2046.000000
30.459999	-0.007622	-4.504521	-1.993538	-2.272133	0.246729	-0.485579	0.000000	-10.000000	-0.116667	16.250000	2.500000	1023.000000	1023.000000	2046.000000
30.480000	-0.006813	-4.026449	-1.962142	-2.099052	0.425571	-0.390826	0.000000	-10.000000	-0.150000	17.450001	33.666668	1023.000000	1023.000000	2046.000000
30.500000	-0.006075	-3.590136	-1.881769	-1.834782	0.587680	-0.461265	0.000000	-10.000000	-0.175000	18.150000	38.500000	1023.000000	1023.000000	2046.000000
30.520000	-0.005385	-3.182678	-1.720998	-1.611096	0.646209	-0.496793	0.000000	-10.000000	-0.191667	18.650000	40.500000	1023.000000	1023.000000	2046.000000
30.540001	-0.004568	-2.699416	-1.472254	-1.703893	0.607747	-0.131015	0.000000	-10.000000	-0.216667	19.400000	44.833332	1023.000000	1023.000000	2046.000000
30.559999	-0.004293	-2.537323	-1.452246	-1.789390	0.592826	0.111487	0.000000	-10.000000	-0.233333	20.400000	51.333332	1023.000000	1023.000000	2046.000000
30.580000	-0.004347	-2.569222	-1.606462	-1.593000	0.678995	-0.048755	0.000000	-10.000000	-0.241667	21.416666	58.166668	1023.000000	1023.000000	2046.000000
30.600000	-0.005142	-3.039094	-1.681639	-1.379807	0.519208	-0.496856	0.000000	-10.000000	-0.258333	22.366667	65.000000	1023.000000	1023.000000	2046.000000
30.620001	-0.006563	-3.878803	-1.690117	-1.453557	0.105510	-0.840639	0.000000	-10.000000	-0.300000	23.350000	72.333336	1023.000000	1023.000000	2046.000000
30.639999	-0.008649	-5.111777	-1.888018	-1.972206	-0.349560	-0.901993	0.000000	-10.000000	-0.341667	23.983334	80.000000	1023.000000	1023.000000	2046.000000
30.660000	-0.011121	-6.572680	-2.472799	-2.289649	-0.592847	-1.217385	0.000000	-10.000000	-0.375000	24.783333	88.000000	1023.000000	1023.000000	2046.000000
30.680000	-0.012930	-7.641376	-2.946174	-2.329752	-0.669485	-1.695965	0.000000	-10.000000	-0.391667	25.416666	96.000000	1023.000000	1023.000000	2046.000000
30.700001	-0.013843	-8.181328	-3.012302	-2.356657	-0.921466	-1.890902	0.000000	-10.000000	-0.425000	25.966667	104.333336	1023.000000	1023.000000	2046.000000
30.719999	-0.013707	-8.100547	-2.866355	-2.623350	-1.101236	-1.509606	0.000000	-10.000000	-0.433333	26.483334	112.833336	1023.000000	1023.000000	2046.000000
30.740000	-0.013485	-7.969752	-2.971448	-2.539398	-1.009477	-1.449428	0.000000	-10.000000	-0.450000	27.033333	121.666664	1023.000000	1023.000000	2046.000000
30.760000	-0.013290	-7.854213	-3.041262	-2.283844	-0.876327	-1.652780	0.000000	-10.000000	-0.441667	27.700001	130.500000	1023.000000	1023.000000	2046.000000
30.780001	-0.012634	-7.466746	-2.891100	-2.095777	-0.837600	-1.642269	0.000000	-10.000000	-0.450000	27.983334	139.666672	1023.000000	1023.000000	2046.000000
30.799999	-0.011482	-6.786035	-2.585095	-2.109067	-0.855501	-1.236372	0.000000	-10.000000	-0.458333	28.300001	149.000000	1023.000000	1023.000000	2046.000000
30.820000	-0.010365	-6.125476	-2.458604	-2.056023	-0.690640	-0.920210	0.000000	-10.000000	-0.475000	28.516666	158.500000	1023.000000	1023.000000	2046.000000
30.840000	-0.009281	-5.484818	-2.434642	-1.887189	-0.390655	-0.772333	0.000000	-10.000000	-0.508333	29.016666	168.000000	1023.000000	1023.000000	2046.000000
30.860001	-0.008096	-4.784608	-2.345478	-1.529720	-0.066272	-0.843137	0.000000	-10.000000	-0.525000	29.483334	177.666672	1023.000000	1023.000000	2046.000000
30.879999	-0.006226	-3.679564	-1.916382	-1.475321	0.019900	-0.307761	0.000000	-10.000000	-0.533333	30.066668	187.500000	1023.000000	1023.000000	2046.000000
30.900000	-0.004435	-2.621200	-1.621095	-1.367185	0.257020	0.110061	0.000000	-10.000000	-0.525000	30.333334	197.500000	1023.000000	1023.000000	2046.000000
30.920000	-0.003025	-1.787950	-1.595903	-1.113827	0.683330	0.238450	0.000000	-10.000000	-0.541667	30.650000	207.500000	1023.000000	1023.000000	2046.000000
30.940001	-0.001898	-1.121427	-1.454639	-0.786637	0.978715	0.141134	0.000000	-10.000000	-0.566667	31.150002	217.500000	1023.000000	1023.000000	2046.000000
30.959999	-0.000348	-0.205467	-1.074694	-0.800506	1.093238	0.576495	0.000000	-10.000000	-0.591667	31.700001	227.833328	1023.000000	1023.000000	2046.000000
30.980000	0.000814	0.480954	-0.815543	-0.843165	1.203861	0.935801	0.000000	-10.000000	-0.608333	32.133335	238.333328	1023.000000	1023.000000	2046.000000
31.000000	0.001571	0.928243	-0.868264	-0.696983	1.515545	0.977945	0.000000	-10.000000	-0.608333	32.433334	249.000000	1023.000000	1023.000000	2046.000000
31.020000	0.001920	1.134925	-0.905877	-0.474152	1.730326	0.784629	0.000000	-10.000000	-0.608333	32.700001	259.666656	1023.000000	1023.000000	2046.000000
31.040001	0.002467	1.457765	-0.741497	-0.383633	1.797951	0.784943	0.000000	-10.000000	-0.600000	32.883331	270.500000	1023.000000	1023.000000	2046.000000
31.059999	0.003256	1.924466	-0.474981	-0.537469	1.771227	1.165689	0.000000	-10.000000	-0.600000	32.833332	281.500000	1023.000000	1023.000000	2046.000000
31.080000	0.004138	2.445822	-0.287445	-0.583024	1.871643	1.444649	0.000000	-10.000000	-0.608333	32.816666	292.500000	1023.000000	1023.000000	2046.000000
31.100000	0.005148	3.042418	-0.251052	-0.341784	2.192636	1.442617	0.000000	-10.000000	-0.625000	32.900002	303.500000	1023.000000	1023.000000	2046.000000
31.120001	0.006280	3.711739	-0.005031	-0.015179	2.352091	1.379858	0.000000	-10.000000	-0.616667	32.866665	314.500000	1023.000000	1023.000000	2046.000000
31.139999	0.007793	4.605854	0.382853	0.073924	2.427632	1.721444	0.000000	-10.000000	-0.633333	32.900002	325.500000	1023.000000	1023.000000	2046.000000
31.160000	0.009409	5.560627	0.681172	0.195716	2.586791	2.096949	0.000000	-10.000000	-0.616667	32.850002	336.500000	1023.000000	1023.000000	2046.000000
31.180000	0.010909	6.447508	0.800025	0.466356	2.902449	2.278677	0.000000	-10.000000	-0.641667	32.700001	347.500000	1023.000000	1023.000000	2046.000000
31.200001	0.012344	7.295259	0.962211	0.860154	3.249970	2.222923	0.000000	-10.000000	-0.633333	32.483334	358.500000	1023.000000	1023.000000	2046.000000
31.219999	0.014058	8.308239	1.429737	1.120414	3.346155	2.411933	0.000000	-10.000000	-0.641667	32.133335	369.333344	1023.000000	1023.000000	2046.000000
31.240000	0.015983	9.446062	1.910739	1.179029	3.447851	2.908443	0.000000	-10.000000	-0.625000	31.916668	380.000000	1023.000000	1023.000000	2046.000000
31.260000	0.017488	10.335126	2.008213	1.576434	3.794027	2.956452	0.000000	-10.000000	-0.608333	31.800001	390.666656	1023.000000	1023.000000	2046.000000
31.280001	0.018767	11.091322	2.194633	1.959965	4.061293	2.875430	0.000000	-10.000000	-0.591667	31.750000	401.333344	1023.000000	1023.000000	2046.000000
31.299999	0.020387	12.048761	2.665009	2.167777	4.078700	3.137276	0.000000	-10.000000	-0.566667	31.533335	412.000000	1023.000000	1023.000000	2046.000000
31.320000	0.021993	12.997871	3.080399	2.240830	4.100282	3.576361	0.000000	-10.000000	-0.550000	31.216667	422.500000	1023.000000	1023.000000	2046.000000
31.340000	0.023307	13.774320	3.160878	2.574862	4.394153	3.644426	0.000000	-10.000000	-0.525000	30.933334	433.000000	1023.000000	1023.000000	2046.000000
31.360001	0.024257	14.335976	3.257484	2.970365	4.666819	3.441307	0.000000	-10.000000	-0.508333	30.666666	443.333344	1023.000000	1023.000000	2046.000000
31.379999	0.025525	15.085151	3.678900	3.065164	4.631100	3.709986	0.000000	-10.000000	-0.491667	30.416666	453.500000	1023.000000	1023.000000	2046.000000
31.400000	0.026960	15.933433	4.012749	3.111078	4.706220	4.103386	0.000000	-10.000000	-0.475000	29.933332	463.666656	1023.000000	1023.000000	2046.000000
31.420000	0.028106	16.610462	4.069046	3.374693	5.007076	4.159646	0.000000	-10.000000	-0.466667	29.716667	473.666656	1023.000000	1023.000000	2046.000000
31.440001	0.028803	17.022377	4.151419	3.699710	5.233599	3.937649	0.000000	-10.000000	-0.466667	29.216667	483.666656	1023.000000	1023.000000	2046.000000
31.459999	0.029608	17.498541	4.483370	3.750156	5.175311	4.089704	0.000000	-10.000000	-0.466667	28.950001	493.500000	1023.000000	1023.000000	2046.000000
31.480000	0.030498	18.024313	4.762035	3.782107	5.158299	4.321872	0.000000	-10.000000	-0.450000	28.250000	503.333344	1023.000000	1023.000000	2046.000000
31.500000	0.031396	18.555288	4.876222	4.017538	5.326900	4.334630	0.000000	-10.000000	-0.400000	27.716667	513.000000	1023.000000	1023.000000	2046.000000
31.520000	0.032349	19.118065	5.030131	4.265020	5.508787	4.314127	0.000000	-10.000000	-0.366667	26.900000	522.333313	1023.000000	1023.000000	2046.000000
31.540001	0.033630	19.875313	5.305795	4.617353	5.683048	4.269116	0.000000	-10.000000	-0.341667	26.466667	531.500000	1023.000000	1023.000000	2046.000000
31.559999	0.034958	20.660349	5.749850	4.691649	5.585868	4.632982	0.000000	-10.000000	-0.333333	25.833334	540.333313	1023.000000	1023.000000	2046.000000
31.580000	0.035929	21.233900	5.963233	4.874737	5.618844	4.777088	0.000000	-10.000000	-0.316667	25.450001	549.166687	1023.000000	1023.000000	2046.000000
31.600000	0.036363	21.490381	5.936691	5.155036	5.776834	4.621819	0.000000	-10.000000	-0.308333	24.950001	557.666687	1023.000000	1023.000000	2046.000000
31.620001	0.036612	21.637947	6.124434	5.420456	5.718424	4.374633	0.000000	-10.000000	-0.300000	24.750000	566.000000	1023.000000	1023.000000	2046.000000
31.639999	0.036298	21.452108	6.410327	5.364587	5.322400	4.354795	0.000000	-10.000000	-0.291667	24.300001	574.333313	1023.000000	1023.000000	2046.000000
31.660000	0.034358	20.305613	6.260106	5.215435	4.825379	4.004694	0.000000	-10.000000	-0.275000	23.800001	582.666687	1023.000000	1023.000000	2046.000000
31.680000	0.031352	18.529081	5.574419	5.013495	4.567224	3.373943	0.000000	-10.000000	-0.241667	23.083334	590.833313	1023.000000	1023.000000	2046.000000
31.700001	0.028598	16.901131	5.052334	4.758954	4.292325	2.797517	0.000000	-10.000000	-0.216667	22.383333	598.500000	1023.000000	1023.000000	2046.000000
31.719999	0.027191	16.069899	5.018774	4.351094	3.835967	2.864064	0.000000	-10.000000	-0.216667	22.000000	606.000000	1023.000000	1023.000000	2046.000000
31.740000	0.026607	15.724640	4.829331	4.234521	3.778462	2.882325	0.000000	-10.000000	-0.216667	21.666668	613.500000	1023.000000	1023.000000	2046.000000
31.760000	0.026208	15.488968	4.595767	4.398808	3.933454	2.560939	0.000000	-10.000000	-0.216667	21.600000	620.833313	1023.000000	1023.000000	2046.000000
31.780001	0.026314	15.551483	4.749849	4.435105	3.803840	2.562688	0.000000	-10.000000	-0.200000	21.433334	628.000000	1023.000000	1023.000000	2046.000000
31.799999	0.026766	15.818872	4.949127	4.343876	3.679529	2.846339	0.000000	-10.000000	-0.200000	21.216667	635.166687	1023.000000	1023.000000	2046.000000
31.820000	0.027244	16.101061	4.795267	4.486749	4.013072	2.805973	0.000000	-10.000000	-0.200000	20.966667	642.333313	1023.000000	1023.000000	2046.000000
31.840000	0.027726	16.386250	4.944757	4.654127	4.031196	2.756170	0.000000	-10.000000	-0.208333	20.500000	649.500000	1023.000000	1023.000000	2046.000000
31.860001	0.028528	16.860149	5.246124	4.632785	3.927413	3.053828	0.000000	-10.000000	-0.208333	19.933334	656.333313	1023.000000	1023.000000	2046.000000
31.879999	0.029363	17.353397	5.172270	4.728876	4.249236	3.203015	0.000000	-10.000000	-0.191667	19.283333	663.000000	1023.000000	1023.000000	2046.000000
31.900000	0.030193	17.843946	5.168586	4.947845	4.583887	3.143627	0.000000	-10.000000	-0.166667	18.516666	669.500000	1023.000000	1023.000000	2046.000000
31.920000	0.031150	18.409433	5.526256	4.902391	4.447008	3.533778	0.000000	-10.000000	-0.141667	17.933334	676.000000	1023.000000	1023.000000	2046.000000
31.940001	0.032315	19.098192	5.652779	5.073331	4.646447	3.725635	0.000000	-10.000000	-0.125000	17.466667	682.000000	1023.000000	1023.000000	2046.000000
31.959999	0.033352	19.711212	5.595662	5.252493	5.123600	3.739456	0.000000	-10.000000	-0.116667	17.100000	687.833313	1023.000000	1023.000000	2046.000000
31.980000	0.034323	20.284626	5.869004	5.316842	5.149662	3.949117	0.000000	-10.000000	-0.108333	16.833334	693.500000	1023.000000	1023.000000	2046.000000
32.000000	0.035244	20.828953	6.158381	5.321845	5.129100	4.219627	0.000000	-10.000000	-0.100000	16.466667	699.333313	1023.000000	1023.000000	2046.000000
32.020000	0.035773	21.141590	5.969834	5.398368	5.531222	4.242165	0.000000	-10.000000	-0.091667	16.416666	705.000000	1023.000000	1023.000000	2046.000000
32.040001	0.035672	21.082098	5.914794	5.521498	5.632946	4.012859	0.000000	-10.000000	-0.091667	16.150000	710.333313	1023.000000	1023.000000	2046.000000
32.060001	0.035983	21.265823	6.230473	5.322398	5.409378	4.303575	0.000000	-10.000000	-0.091667	15.900001	715.833313	1023.000000	1023.000000	2046.000000
32.080002	0.036144	21.360998	6.116979	5.307856	5.592111	4.344053	0.000000	-10.000000	-0.075000	15.516666	721.166687	1023.000000	1023.000000	2046.000000
32.099998	0.036127	21.351330	6.005341	5.386430	5.826657	4.132901	0.000000	-10.000000	-0.058333	15.283334	726.500000	1023.000000	1023.000000	2046.000000
32.119999	0.036590	21.624601	6.367828	5.296075	5.615492	4.345206	0.000000	-10.000000	-0.050000	15.150000	729.833313	1023.000000	1023.000000	2046.000000
32.139999	0.037480	22.150852	6.460119	5.316437	5.796991	4.577305	0.000000	-10.000000	-0.050000	14.816667	734.833313	1023.000000	1023.000000	2046.000000
32.160000	0.038143	22.542395	6.417040	5.530405	6.120833	4.474116	0.000000	-10.000000	-0.041667	14.533334	739.833313	1023.000000	1023.000000	2046.000000
32.180000	0.039156	23.141396	6.783458	5.668811	6.054425	4.634701	0.000000	-10.000000	-0.050000	14.183333	746.333313	1023.000000	1023.000000	2046.000000
32.200001	0.040308	23.821920	7.075087	5.779171	6.076533	4.891129	0.000000	-10.000000	-0.058333	14.016666	749.500000	1023.000000	1023.000000	2046.000000
32.220001	0.041405	24.470196	7.050170	5.981327	6.486631	4.952066	0.000000	-10.000000	-0.066667	13.700000	754.166687	1023.000000	1023.000000	2046.000000
32.240002	0.042483	25.107481	7.258440	6.218400	6.674096	4.956545	0.000000	-10.000000	-0.050000	13.166667	758.833313	1023.000000	1023.000000	2046.000000
32.259998	0.043754	25.858910	7.739937	6.344084	6.553514	5.221375	0.000000	-10.000000	-0.025000	12.133333	764.833313	1023.000000	1023.000000	2046.000000
32.279999	0.044799	26.476202	7.924210	6.504527	6.645750	5.401715	0.000000	-10.000000	-0.008333	11.083334	769.000000	1023.000000	1023.000000	2046.000000
32.299999	0.045640	26.972969	7.880322	6.722060	7.006950	5.363636	0.000000	-10.000000	0.000000	10.016667	772.833313	1023.000000	1023.000000	2046.000000
32.320000	0.046387	27.414745	8.108510	6.947222	7.017255	5.341759	0.000000	-10.000000	0.016667	8.800000	776.500000	1023.000000	1023.000000	2046.000000
32.340000	0.047352	27.985266	8.476411	6.985333	6.900731	5.622791	0.000000	-10.000000	0.033333	7.233334	779.666687	1023.000000	1023.000000	2046.000000
32.360001	0.048059	28.402838	8.557055	7.089946	6.987416	5.768420	0.000000	-10.000000	0.050000	5.450000	782.333313	1023.000000	1023.000000	2046.000000
32.380001	0.048452	28.635288	8.370744	7.291755	7.369723	5.603066	0.000000	-10.000000	0.050000	4.116667	784.500000	1023.000000	1023.000000	2046.000000
32.400002	0.049107	29.022432	8.714802	7.370953	7.256815	5.679863	0.000000	-10.000000	0.050000	3.150000	786.166687	1023.000000	1023.000000	2046.000000
32.419998	0.050064	29.587713	9.011082	7.408094	7.209514	5.959023	0.000000	-10.000000	0.050000	2.700000	787.500000	1023.000000	1023.000000	2046.000000
32.439999	0.050753	29.995058	8.795345	7.600939	7.676482	5.922290	0.000000	-10.000000	0.050000	2.516667	788.333313	1023.000000	1023.000000	2046.000000
32.459999	0.051254	30.291349	9.059524	7.825408	7.580772	5.825644	0.000000	-10.000000	0.050000	2.550000	789.166687	1023.000000	1023.000000	2046.000000
32.480000	0.052111	30.797619	9.409259	7.841886	7.462760	6.083715	0.000000	-10.000000	0.058333	2.433333	790.000000	1023.000000	1023.000000	2046.000000
32.500000	0.052877	31.250525	9.343450	7.934048	7.721037	6.251991	0.000000	-10.000000	0.058333	2.033333	791.000000	1023.000000	1023.000000	2046.000000
32.520000	0.052699	31.145079	9.262858	8.184436	7.762972	5.934812	0.000000	-10.000000	0.058333	1.566667	791.666687	1023.000000	1023.000000	2046.000000
32.540001	0.052707	31.150074	9.482303	8.090856	7.500594	6.076322	0.000000	-10.000000	0.050000	1.400000	792.000000	1023.000000	1023.000000	2046.000000
32.560001	0.052652	31.117399	9.522697	8.152461	7.378005	6.064235	0.000000	-10.000000	0.050000	1.633333	792.000000	1023.000000	1023.000000	2046.000000
32.580002	0.052637	31.108351	9.387776	8.242583	7.528835	5.949157	0.000000	-10.000000	0.058333	2.200000	792.166687	1023.000000	1023.000000	2046.000000
32.599998	0.052307	30.913492	9.544912	8.351500	7.290372	5.726708	0.000000	-10.000000	0.058333	2.866667	792.500000	1023.000000	1023.000000	2046.000000
32.619999	0.051084	30.190720	9.586230	8.244291	6.816232	5.543966	0.000000	-10.000000	0.058333	3.166667	793.333313	1023.000000	1023.000000	2046.000000
32.639999	0.048330	28.562998	8.981518	7.973274	6.531089	5.077116	0.000000	-10.000000	0.050000	2.233333	794.333313	1023.000000	1023.000000	2046.000000
32.660000	0.044641	26.383083	8.281153	7.561421	6.135736	4.404772	0.000000	-10.000000	0.066667	0.400000	795.333313	1023.000000	1023.000000	2046.000000
32.680000	0.041774	24.688562	7.953609	7.068747	5.535437	4.130771	0.000000	-10.000000	0.083333	-1.433333	795.833313	1023.000000	1023.000000	2046.000000
32.700001	0.039774	23.506550	7.667823	6.715322	5.130649	3.992757	0.000000	-10.000000	0.091667	-2.366667	796.000000	1023.000000	1023.000000	2046.000000
32.720001	0.038546	22.780565	7.153763	6.591763	5.234150	3.800889	0.000000	-10.000000	0.075000	-2.733333	796.000000	1023.000000	1023.000000	2046.000000
32.740002	0.037479	22.150240	6.928539	6.602599	5.141593	3.477509	0.000000	-10.000000	0.066667	-2.966667	796.000000	1023.000000	1023.000000	2046.000000
32.759998	0.037100	21.926176	7.108155	6.405695	4.785500	3.626827	0.000000	-10.000000	0.066667	-3.100000	796.000000	1023.000000	1023.000000	2046.000000
32.779999	0.036853	21.780254	7.024338	6.404329	4.722076	3.629512	0.000000	-10.000000	0.083333	-3.700000	796.000000	1023.000000	1023.000000	2046.000000
32.799999	0.036744	21.715750	6.736729	6.429724	4.987047	3.562251	0.000000	-10.000000	0.091667	-4.866667	796.000000	1023.000000	1023.000000	2046.000000
32.820000	0.036523	21.585310	6.792718	6.447564	4.847775	3.497253	0.000000	-10.000000	0.108333	-6.550000	796.000000	1023.000000	1023.000000	2046.000000
32.840000	0.036674	21.674042	7.006905	6.345873	4.638436	3.682827	0.000000	-10.000000	0.116667	-7.683333	796.000000	1023.000000	1023.000000	2046.000000
32.860001	0.036993	21.862732	6.842113	6.344883	4.883576	3.792159	0.000000	-10.000000	0.133333	-8.883333	796.000000	1023.000000	1023.000000	2046.000000
32.880001	0.037186	21.977057	6.704861	6.454872	5.113809	3.703516	0.000000	-10.000000	0.141667	-9.883333	796.000000	1023.000000	1023.000000	2046.000000
32.900002	0.037649	22.250444	6.878272	6.411781	5.017397	3.942995	0.000000	-10.000000	0.150000	-11.116667	788.333313	1023.000000	1023.000000	2046.000000
32.919998	0.038237	22.598030	7.122158	6.473973	4.909635	4.092266	0.000000	-10.000000	0.150000	-11.666667	780.666687	1023.000000	1023.000000	2046.000000
32.939999	0.038670	22.854166	6.963595	6.492840	5.173530	4.224201	0.000000	-10.000000	0.150000	-12.383334	770.333313	1023.000000	1023.000000	2046.000000
32.959999	0.038843	22.956232	6.801165	6.559120	5.421692	4.174254	0.000000	-10.000000	0.166667	-12.916667	766.333313	1023.000000	1023.000000	2046.000000
32.980000	0.038817	22.940609	6.883523	6.481864	5.304529	4.270693	0.000000	-10.000000	0.183333	-13.533334	760.666687	1023.000000	1023.000000	2046.000000
33.000000	0.038552	22.784433	6.972156	6.406518	5.139925	4.265835	0.000000	-10.000000	0.216667	-13.766666	756.166687	1023.000000	1023.000000	2046.000000
33.020000	0.038004	22.460630	6.777047	6.370626	5.179780	4.133176	0.000000	-10.000000	0.233333	-13.950000	753.000000	1023.000000	1023.000000	2046.000000
33.040001	0.037327	22.060516	6.465836	6.226646	5.376471	3.991564	0.000000	-10.000000	0.250000	-14.250000	750.000000	1023.000000	1023.000000	2046.000000
33.060001	0.036741	21.713814	6.515406	6.044539	5.215799	3.938069	0.000000	-10.000000	0.250000	-14.700001	746.833313	1023.000000	1023.000000	2046.000000
33.080002	0.036626	21.646191	6.770860	5.849153	4.942155	4.084023	0.000000	-10.000000	0.258333	-15.366668	742.000000	1023.000000	1023.000000	2046.000000
33.099998	0.036569	21.612387	6.569274	5.862675	5.143350	4.037088	0.000000	-10.000000	0.275000	-16.300001	734.833313	1023.000000	1023.000000	2046.000000
33.119999	0.036439	21.535501	6.442237	5.916068	5.281864	3.895333	0.000000	-10.000000	0.291667	-16.983334	729.333313	1023.000000	1023.000000	2046.000000
33.139999	0.036579	21.618071	6.629400	5.859904	5.105957	4.022811	0.000000	-10.000000	0.316667	-17.650002	721.833313	1023.000000	1023.000000	2046.000000
33.160000	0.036989	21.860699	6.870730	5.864797	4.957594	4.167576	0.000000	-10.000000	0.316667	-18.133333	716.166687	1023.000000	1023.000000	2046.000000
33.180000	0.037402	22.104538	6.818964	5.994483	5.116606	4.174487	0.000000	-10.000000	0.316667	-18.616667	710.500000	1023.000000	1023.000000	2046.000000
33.200001	0.037655	22.253988	6.717949	6.067677	5.336382	4.131980	0.000000	-10.000000	0.300000	-18.850000	706.166687	1023.000000	1023.000000	2046.000000
33.220001	0.037870	22.381218	6.805130	6.072268	5.322972	4.180849	0.000000	-10.000000	0.300000	-18.833334	699.833313	1023.000000	1023.000000	2046.000000
33.240002	0.038221	22.588440	7.097988	6.030335	5.103791	4.356327	0.000000	-10.000000	0.300000	-18.833334	691.166687	1023.000000	1023.000000	2046.000000
33.259998	0.038528	22.769794	7.107676	6.192335	5.161680	4.308104	0.000000	-10.000000	0.300000	-18.883333	684.833313	1023.000000	1023.000000	2046.000000
33.279999	0.038637	22.834551	6.988495	6.217680	5.326509	4.301867	0.000000	-10.000000	0.300000	-18.850000	680.500000	1023.000000	1023.000000	2046.000000
33.299999	0.038700	22.871849	6.976012	6.285949	5.376595	4.233293	0.000000	-10.000000	0.300000	-18.666666	676.500000	1023.000000	1023.000000	2046.000000
33.320000	0.038880	22.977869	7.192494	6.246760	5.190094	4.348521	0.000000	-10.000000	0.300000	-18.300001	668.500000	1023.000000	1023.000000	2046.000000
33.340000	0.039197	23.165716	7.312582	6.335900	5.157625	4.359609	0.000000	-10.000000	0.300000	-17.983334	662.500000	1023.000000	1023.000000	2046.000000
33.360001	0.039491	23.339174	7.178094	6.410237	5.396660	4.354182	0.000000	-10.000000	0.300000	-17.766668	656.500000	1023.000000	1023.000000	2046.000000
33.380001	0.039554	23.376579	7.107905	6.429767	5.529380	4.309526	0.000000	-10.000000	0.291667	-17.650002	652.500000	1023.000000	1023.000000	2046.000000
33.400002	0.039978	23.627020	7.263338	6.384603	5.477619	4.501460	0.000000	-10.000000	0.291667	-17.500000	644.500000	1023.000000	1023.000000	2046.000000
33.419998	0.040388	23.869577	7.469384	6.539217	5.363010	4.497966	0.000000	-10.000000	0.291667	-17.383333	638.500000	1023.000000	1023.000000	2046.000000
33.439999	0.040527	23.951538	7.291305	6.629193	5.581913	4.449128	0.000000	-10.000000	0.300000	-17.350000	632.500000	1023.000000	1023.000000	2046.000000
33.459999	0.040562	23.972061	7.231696	6.693985	5.633339	4.413040	0.000000	-10.000000	0.291667	-17.250000	628.666687	1023.000000	1023.000000	2046.000000
33.480000	0.040084	23.689657	7.318717	6.496550	5.343512	4.530878	0.000000	-10.000000	0.275000	-16.916668	621.000000	1023.000000	1023.000000	2046.000000
33.500000	0.039356	23.259323	7.328664	6.505816	5.046770	4.378073	0.000000	-10.000000	0.258333	-16.633333	613.500000	1023.000000	1023.000000	2046.000000
33.520000	0.038762	22.908257	7.039622	6.520139	5.144467	4.204029	0.000000	-10.000000	0.250000	-16.450001	607.833313	1023.000000	1023.000000	2046.000000
33.540001	0.038029	22.474915	6.879198	6.486865	5.087760	4.021092	0.000000	-10.000000	0.250000	-16.450001	604.166687	1023.000000	1023.000000	2046.000000
33.560001	0.037404	22.105799	6.903468	6.413799	4.815355	3.973178	0.000000	-10.000000	0.241667	-16.200001	600.500000	1023.000000	1023.000000	2046.000000
33.580002	0.035804	21.160101	6.924384	6.304466	4.238901	3.692350	0.000000	-10.000000	0.233333	-15.750000	595.166687	1023.000000	1023.000000	2046.000000
33.599998	0.033180	19.609591	6.491131	6.101589	3.843925	3.172945	0.000000	-10.000000	0.233333	-15.400001	590.000000	1023.000000	1023.000000	2046.000000
33.619999	0.029782	17.601336	5.773526	5.672841	3.508880	2.646088	0.000000	-10.000000	0.250000	-15.250000	584.833313	1023.000000	1023.000000	2046.000000
33.639999	0.026645	15.747393	5.064196	5.185705	3.230000	2.267493	0.000000	-10.000000	0.258333	-15.233334	579.666687	1023.000000	1023.000000	2046.000000
33.660000	0.024298	14.360182	4.643629	4.743872	2.892349	2.080332	0.000000	-10.000000	0.258333	-15.200000	574.500000	1023.000000	1023.000000	2046.000000
33.680000	0.022657	13.390305	4.515415	4.513789	2.442614	1.918486	0.000000	-10.000000	0.250000	-15.133333	569.500000	1023.000000	1023.000000	2046.000000
33.700001	0.021351	12.618577	4.333559	4.481889	2.131860	1.671269	0.000000	-10.000000	0.250000	-15.233334	564.500000	1023.000000	1023.000000	2046.000000
33.720001	0.020398	12.055350	4.022626	4.416907	2.089994	1.525823	0.000000	-10.000000	0.250000	-15.383334	559.500000	1023.000000	1023.000000	2046.000000
33.740002	0.019643	11.608871	3.712065	4.327594	2.160676	1.408535	0.000000	-10.000000	0.250000	-15.750001	554.333313	1023.000000	1023.000000	2046.000000
33.759998	0.019081	11.276787	3.557188	4.218163	2.101288	1.400148	0.000000	-10.000000	0.250000	-16.150002	549.000000	1023.000000	1023.000000	2046.000000
33.779999	0.018851	11.140940	3.559635	4.068113	1.991410	1.521782	0.000000	-10.000000	0.266667	-16.816668	543.500000	1023.000000	1023.000000	2046.000000
33.799999	0.018847	11.138631	3.641722	3.943905	1.872970	1.680034	0.000000	-10.000000	0.283333	-17.583334	538.000000	1023.000000	1023.000000	2046.000000
33.820000	0.018879	11.157334	3.750061	4.055385	1.744121	1.607767	0.000000	-10.000000	0.316667	-18.516666	532.166687	1023.000000	1023.000000	2046.000000
33.840000	0.019164	11.325937	3.628695	4.202475	1.887766	1.607002	0.000000	-10.000000	0.341667	-19.283333	526.000000	1023.000000	1023.000000	2046.000000
33.860001	0.019527	11.540277	3.529913	4.253239	2.097127	1.659999	0.000000	-10.000000	0.375000	-20.000000	519.500000	1023.000000	1023.000000	2046.000000
33.880001	0.019709	11.648161	3.539232	4.197355	2.157793	1.753781	0.000000	-10.000000	0.383333	-20.666666	512.833313	1023.000000	1023.000000	2046.000000
33.900002	0.019945	11.787463	3.657580	4.074193	2.074371	1.981320	0.000000	-10.000000	0.400000	-21.233334	506.000000	1023.000000	1023.000000	2046.000000
33.919998	0.019980	11.807907	3.767151	4.167717	1.917883	1.955156	0.000000	-10.000000	0.400000	-21.566666	498.833344	1023.000000	1023.000000	2046.000000
33.939999	0.019789	11.695280	3.601041	4.246173	1.999411	1.848656	0.000000	-10.000000	0.408333	-21.750000	491.666656	1023.000000	1023.000000	2046.000000
33.959999	0.019341	11.430524	3.353383	4.156090	2.170611	1.750440	0.000000	-10.000000	0.408333	-21.850000	484.333344	1023.000000	1023.000000	2046.000000
33.980000	0.018765	11.090023	3.257663	3.958989	2.162612	1.710759	0.000000	-10.000000	0.425000	-22.033335	477.166656	1023.000000	1023.000000	2046.000000
34.000000	0.018208	10.760729	3.345703	3.792709	1.959441	1.662876	0.000000	-10.000000	0.433333	-22.183334	469.666656	1023.000000	1023.000000	2046.000000
34.020000	0.017655	10.434359	3.360625	3.738792	1.801022	1.533920	0.000000	-10.000000	0.441667	-22.233334	462.333344	1023.000000	1023.000000	2046.000000
34.040001	0.017361	10.260623	3.217668	3.577013	1.950135	1.515807	0.000000	-10.000000	0.425000	-22.266666	454.833344	1023.000000	1023.000000	2046.000000
34.060001	0.017050	10.076685	3.123593	3.394911	2.037310	1.520872	0.000000	-10.000000	0.416667	-22.333334	447.500000	1023.000000	1023.000000	2046.000000
34.080002	0.017129	10.123528	3.332522	3.272973	1.851071	1.666961	0.000000	-10.000000	0.408333	-22.466667	439.833344	1023.000000	1023.000000	2046.000000
34.099998	0.017068	10.087173	3.396950	3.397668	1.727570	1.564985	0.000000	-10.000000	0.416667	-22.550001	432.333344	1023.000000	1023.000000	2046.000000
34.119999	0.017135	10.127013	3.254667	3.426337	1.908264	1.537745	0.000000	-10.000000	0.433333	-22.400000	424.666656	1023.000000	1023.000000	2046.000000
34.139999	0.017162	10.142545	3.113533	3.355742	2.118118	1.555153	0.000000	-10.000000	0.433333	-22.400000	417.333344	1023.000000	1023.000000	2046.000000
34.160000	0.017374	10.267759	3.235961	3.248765	2.080706	1.702327	0.000000	-10.000000	0.441667	-22.350000	409.833344	1023.000000	1023.000000	2046.000000
34.180000	0.017610	10.407657	3.451971	3.289738	1.929754	1.736193	0.000000	-10.000000	0.441667	-22.350000	402.500000	1023.000000	1023.000000	2046.000000
34.200001	0.017748	10.488951	3.550570	3.433288	1.875049	1.630042	0.000000	-10.000000	0.450000	-22.416666	395.000000	1023.000000	1023.000000	2046.000000
34.220001	0.017818	10.530424	3.344282	3.446383	2.142126	1.597633	0.000000	-10.000000	0.441667	-22.316668	387.500000	1023.000000	1023.000000	2046.000000
34.240002	0.017588	10.394721	3.234995	3.343516	2.232939	1.583271	0.000000	-10.000000	0.441667	-22.516666	380.000000	1023.000000	1023.000000	2046.000000
34.259998	0.017547	10.370196	3.387302	3.190401	2.063793	1.728699	0.000000	-10.000000	0.441667	-22.566668	372.500000	1023.000000	1023.000000	2046.000000
34.279999	0.017553	10.374074	3.526579	3.246373	1.920709	1.680413	0.000000	-10.000000	0.450000	-22.800001	364.833344	1023.000000	1023.000000	2046.000000
34.299999	0.017460	10.319070	3.535736	3.396074	1.880766	1.506493	0.000000	-10.000000	0.450000	-22.666668	357.333344	1023.000000	1023.000000	2046.000000
34.320000	0.017399	10.282610	3.350529	3.333296	2.096158	1.502627	0.000000	-10.000000	0.450000	-22.700001	349.666656	1023.000000	1023.000000	2046.000000
34.340000	0.017160	10.141533	3.274442	3.240360	2.192997	1.433734	0.000000	-10.000000	0.450000	-22.750000	342.333344	1023.000000	1023.000000	2046.000000
34.360001	0.017320	10.236403	3.355248	3.091948	2.192504	1.596704	0.000000	-10.000000	0.450000	-23.050001	334.666656	1023.000000	1023.000000	2046.000000
34.380001	0.017262	10.201884	3.445233	3.175583	2.064455	1.516612	0.000000	-10.000000	0.450000	-23.333334	327.000000	1023.000000	1023.000000	2046.000000
34.400002	0.017259	10.200340	3.380738	3.250440	2.127580	1.441581	0.000000	-10.000000	0.450000	-23.650000	319.000000	1023.000000	1023.000000	2046.000000
34.419998	0.017113	10.114032	3.221964	3.228116	2.308951	1.355000	0.000000	-10.000000	0.475000	-23.983334	311.000000	1023.000000	1023.000000	2046.000000
34.439999	0.017055	10.079314	3.258187	3.075282	2.273520	1.472326	0.000000	-10.000000	0.508333	-24.100000	303.000000	1023.000000	1023.000000	2046.000000
34.459999	0.017330	10.242006	3.482152	3.128468	2.096335	1.535052	0.000000	-10.000000	0.541667	-24.283333	295.000000	1023.000000	1023.000000	2046.000000
34.480000	0.017013	10.054428	3.566159	3.292798	1.860213	1.335259	0.000000	-10.000000	0.550000	-24.333334	287.000000	1023.000000	1023.000000	2046.000000
34.500000	0.016265	9.612761	3.287040	3.280880	1.864728	1.180113	0.000000	-10.000000	0.550000	-24.416666	279.000000	1023.000000	1023.000000	2046.000000
34.520000	0.014849	8.775721	2.876132	3.074474	1.850959	0.974156	0.000000	-10.000000	0.550000	-24.316666	271.000000	1023.000000	1023.000000	2046.000000
34.540001	0.013614	8.045881	2.641624	2.813907	1.692928	0.897422	0.000000	-10.000000	0.541667	-24.333334	263.000000	1023.000000	1023.000000	2046.000000
34.560001	0.012477	7.374127	2.630371	2.605978	1.298093	0.839685	0.000000	-10.000000	0.533333	-24.183334	254.666672	1023.000000	1023.000000	2046.000000
34.580002	0.010781	6.371298	2.612154	2.539461	0.765685	0.453997	0.000000	-10.000000	0.516667	-23.933334	246.333328	1023.000000	1023.000000	2046.000000
34.599998	0.008241	4.870327	2.222858	2.379238	0.406905	-0.138675	0.000000	-10.000000	0.491667	-23.500000	238.333328	1023.000000	1023.000000	2046.000000
34.619999	0.004910	2.901846	1.411402	1.917882	0.225350	-0.652788	0.000000	-10.000000	0.466667	-22.850000	230.666672	1023.000000	1023.000000	2046.000000
34.639999	0.001455	0.860134	0.717802	1.327972	-0.185568	-1.000072	0.000000	-10.000000	0.433333	-22.366667	223.166672	1023.000000	1023.000000	2046.000000
34.660000	-0.001073	-0.634324	0.417268	0.856022	-0.734351	-1.173264	0.000000	-10.000000	0.416667	-21.750000	215.500000	1023.000000	1023.000000	2046.000000
34.680000	-0.003118	-1.842928	0.126048	0.724207	-1.139146	-1.554037	0.000000	-10.000000	0.400000	-21.383333	208.166672	1023.000000	1023.000000	2046.000000
34.700001	-0.004562	-2.696235	-0.255737	0.570366	-1.234182	-1.776680	0.000000	-10.000000	0.400000	-20.933334	201.000000	1023.000000	1023.000000	2046.000000
34.720001	-0.005744	-3.394938	-0.664417	0.329889	-1.186390	-1.874020	0.000000	-10.000000	0.391667	-20.633333	194.166672	1023.000000	1023.000000	2046.000000
34.740002	-0.006620	-3.912368	-0.806365	0.093540	-1.366283	-1.833260	0.000000	-10.000000	0.383333	-20.433334	187.333328	1023.000000	1023.000000	2046.000000
34.759998	-0.007198	-4.253791	-0.801681	0.154681	-1.629518	-1.977273	0.000000	-10.000000	0.383333	-20.066668	180.500000	1023.000000	1023.000000	2046.000000
34.779999	-0.007494	-4.429228	-0.976977	0.153054	-1.586770	-2.018534	0.000000	-10.000000	0.375000	-19.716667	173.833328	1023.000000	1023.000000	2046.000000
34.799999	-0.007775	-4.595198	-1.233702	-0.058458	-1.356147	-1.946891	0.000000	-10.000000	0.366667	-19.300001	167.166672	1023.000000	1023.000000	2046.000000
34.820000	-0.007709	-4.555928	-1.198249	-0.196334	-1.380874	-1.780471	0.000000	-10.000000	0.350000	-18.950001	160.833328	1023.000000	1023.000000	2046.000000
34.840000	-0.007295	-4.311450	-1.035305	-0.021850	-1.490636	-1.763660	0.000000	-10.000000	0.350000	-18.600000	154.500000	1023.000000	1023.000000	2046.000000
34.860001	-0.006649	-3.929448	-1.089088	0.128707	-1.260057	-1.709010	0.000000	-10.000000	0.316667	-18.300001	148.500000	1023.000000	1023.000000	2046.000000
34.880001	-0.006437	-3.804275	-1.213498	0.009512	-1.005247	-1.595042	0.000000	-10.000000	0.300000	-18.016666	142.166672	1023.000000	1023.000000	2046.000000
34.900002	-0.006150	-3.634502	-1.054144	-0.101952	-1.116209	-1.362196	0.000000	-10.000000	0.275000	-17.466667	136.166672	1023.000000	1023.000000	2046.000000
34.919998	-0.005924	-3.501069	-1.011939	0.075106	-1.160710	-1.403526	0.000000	-10.000000	0.275000	-16.733334	130.166672	1023.000000	1023.000000	2046.000000
34.939999	-0.005943	-3.512494	-1.279257	0.059526	-0.842308	-1.450455	0.000000	-10.000000	0.258333	-16.150000	124.833336	1023.000000	1023.000000	2046.000000
34.959999	-0.006323	-3.736724	-1.344852	-0.124945	-0.830464	-1.436462	0.000000	-10.000000	0.250000	-15.833333	119.333336	1023.000000	1023.000000	2046.000000
34.980000	-0.006656	-3.933441	-1.143341	-0.160717	-1.105141	-1.524242	0.000000	-10.000000	0.241667	-15.550000	114.000000	1023.000000	1023.000000	2046.000000
35.000000	-0.006863	-4.056065	-1.329502	-0.225802	-0.871043	-1.629718	0.000000	-10.000000	0.225000	-15.083333	108.666664	1023.000000	1023.000000	2046.000000
35.020000	-0.007452	-4.404141	-1.483667	-0.570433	-0.753798	-1.596243	0.000000	-10.000000	0.208333	-14.350000	103.666664	1023.000000	1023.000000	2046.000000
35.040001	-0.007837	-4.631852	-1.340304	-0.762461	-0.958732	-1.570354	0.000000	-10.000000	0.200000	-13.633333	98.833336	1023.000000	1023.000000	2046.000000
35.060001	-0.007795	-4.606719	-1.296080	-0.752523	-0.943525	-1.614591	0.000000	-10.000000	0.191667	-12.983334	94.333336	1023.000000	1023.000000	2046.000000
35.080002	-0.007849	-4.638470	-1.455965	-0.873432	-0.694926	-1.614147	0.000000	-10.000000	0.166667	-12.250000	90.000000	1023.000000	1023.000000	2046.000000
35.099998	-0.007791	-4.604291	-1.345775	-1.058451	-0.779684	-1.420381	0.000000	-10.000000	0.141667	-11.500000	86.000000	1023.000000	1023.000000	2046.000000
35.119999	-0.007609	-4.496902	-1.214044	-0.937239	-0.861761	-1.483858	0.000000	-10.000000	0.116667	-10.333333	82.166664	1023.000000	1023.000000	2046.000000
35.139999	-0.007165	-4.234225	-1.408363	-0.962046	-0.449392	-1.414423	0.000000	-10.000000	0.100000	-9.100000	78.666664	1023.000000	1023.000000	2046.000000
35.160000	-0.007001	-4.137490	-1.354500	-1.125418	-0.408259	-1.249313	0.000000	-10.000000	0.083333	-7.700000	75.500000	1023.000000	1023.000000	2046.000000
35.180000	-0.006603	-3.902416	-1.102375	-1.078195	-0.540121	-1.181725	0.000000	-10.000000	0.075000	-6.616667	72.833336	1023.000000	1023.000000	2046.000000
35.200001	-0.006097	-3.603381	-1.131211	-0.900925	-0.345025	-1.226219	0.000000	-10.000000	0.066667	-5.766667	70.500000	1023.000000	1023.000000	2046.000000
35.220001	-0.005913	-3.494449	-1.232630	-0.982086	-0.103140	-1.176593	0.000000	-10.000000	0.066667	-5.316667	68.666664	1023.000000	1023.000000	2046.000000
35.240002	-0.005655	-3.342033	-1.140163	-1.147615	-0.108855	-0.945400	0.000000	-10.000000	0.066667	-5.100000	67.000000	1023.000000	1023.000000	2046.000000
35.259998	-0.005366	-3.171505	-0.940308	-0.990397	-0.261949	-0.978850	0.000000	-10.000000	0.066667	-5.200000	65.333336	1023.000000	1023.000000	2046.000000
35.279999	-0.004990	-2.949113	-1.105608	-0.861248	0.038878	-1.021134	0.000000	-10.000000	0.075000	-5.416667	63.500000	1023.000000	1023.000000	2046.000000
35.299999	-0.004924	-2.910200	-1.178314	-0.984574	0.169061	-0.916373	0.000000	-10.000000	0.083333	-5.800000	61.500000	1023.000000	1023.000000	2046.000000
35.320000	-0.004826	-2.852367	-1.003785	-1.104272	0.016278	-0.760588	0.000000	-10.000000	0.100000	-6.133333	59.500000	1023.000000	1023.000000	2046.000000
35.340000	-0.004474	-2.644323	-0.883424	-0.918944	-0.014555	-0.827400	0.000000	-10.000000	0.100000	-6.400000	57.500000	1023.000000	1023.000000	2046.000000
35.360001	-0.004084	-2.413657	-1.082031	-0.880408	0.367934	-0.819152	0.000000	-10.000000	0.100000	-6.666667	55.500000	1023.000000	1023.000000	2046.000000
35.380001	-0.003952	-2.335833	-1.107228	-1.048054	0.472872	-0.653423	0.000000	-10.000000	0.091667	-6.983334	53.333332	1023.000000	1023.000000	2046.000000
35.400002	-0.003927	-2.321097	-0.925553	-1.032450	0.256574	-0.619667	0.000000	-10.000000	0.091667	-7.350000	51.000000	1023.000000	1023.000000	2046.000000
35.419998	-0.003617	-2.137750	-1.034522	-0.912200	0.475659	-0.666687	0.000000	-10.000000	0.091667	-7.733334	48.500000	1023.000000	1023.000000	2046.000000
35.439999	-0.003504	-2.070871	-1.107339	-0.998467	0.652398	-0.617463	0.000000	-10.000000	0.100000	-8.116667	46.000000	1023.000000	1023.000000	2046.000000
35.459999	-0.003279	-1.938176	-0.832597	-0.965535	0.386223	-0.526267	0.000000	-10.000000	0.100000	-8.483334	43.333332	1023.000000	1023.000000	2046.000000
35.480000	-0.002841	-1.678887	-0.789842	-0.684534	0.465072	-0.669583	0.000000	-10.000000	0.100000	-8.766666	40.500000	1023.000000	1023.000000	2046.000000
35.500000	-0.002679	-1.583418	-0.919566	-0.777618	0.666907	-0.553141	0.000000	-10.000000	0.100000	-9.083334	37.500000	1023.000000	1023.000000	2046.000000
35.520000	-0.003226	-1.906392	-0.888118	-0.945109	0.392476	-0.465641	0.000000	-10.000000	0.100000	-9.316667	34.500000	1023.000000	1023.000000	2046.000000
35.540001	-0.004118	-2.433621	-1.024800	-0.802930	0.182915	-0.788807	0.000000	-10.000000	0.116667	-9.583334	31.333334	1023.000000	1023.000000	2046.000000
35.560001	-0.004791	-2.831506	-1.314006	-0.931080	0.277171	-0.863591	0.000000	-10.000000	0.116667	-9.683333	28.166666	1023.000000	1023.000000	2046.000000
35.580002	-0.006093	-3.600695	-1.439472	-1.212781	-0.062026	-0.886416	0.000000	-10.000000	0.116667	-9.683333	24.833334	1023.000000	1023.000000	2046.000000
35.599998	-0.008034	-4.747911	-1.473484	-1.323684	-0.648367	-1.302377	0.000000	-10.000000	0.100000	-9.433333	21.666666	1023.000000	1023.000000	2046.000000
35.619999	-0.010785	-6.373806	-2.007666	-1.435229	-0.959956	-1.970954	0.000000	-10.000000	0.100000	-8.966667	18.500000	1023.000000	1023.000000	2046.000000
35.639999	-0.014144	-8.358944	-2.733888	-1.875941	-1.255979	-2.493136	0.000000	-10.000000	0.100000	-8.283334	15.500000	1023.000000	1023.000000	2046.000000
35.660000	-0.016806	-9.932456	-3.250524	-2.471285	-1.623408	-2.587239	0.000000	-10.000000	0.100000	-7.583333	12.666667	1023.000000	1023.000000	2046.000000
35.680000	-0.018822	-11.123980	-3.426569	-2.742875	-2.177263	-2.777272	0.000000	-10.000000	0.091667	-7.016667	10.000000	1023.000000	1023.000000	2046.000000
35.700001	-0.019941	-11.785340	-3.718214	-2.672661	-2.296648	-3.097819	0.000000	-10.000000	0.091667	-6.783333	7.666667	1023.000000	1023.000000	2046.000000
35.720001	-0.020984	-12.401472	-4.086838	-2.771241	-2.239885	-3.303507	0.000000	-10.000000	0.091667	-6.766667	5.500000	1023.000000	1023.000000	2046.000000
35.740002	-0.021706	-12.828105	-4.160045	-3.044249	-2.462182	-3.161628	0.000000	-10.000000	0.100000	-6.933333	3.166667	1023.000000	1023.000000	2046.000000
35.759998	-0.021994	-12.998417	-4.109880	-2.961081	-2.707984	-3.219472	0.000000	-10.000000	0.100000	-7.100000	1.166667	1023.000000	1023.000000	2046.000000
35.779999	-0.022033	-13.021763	-4.314441	-2.832887	-2.545541	-3.328894	0.000000	-10.000000	0.100000	-7.233333	-1.000000	1023.000000	1023.000000	2046.000000
35.799999	-0.022104	-13.063518	-4.448884	-2.954573	-2.419207	-3.240854	0.000000	-10.000000	0.091667	-7.283333	-3.000000	1023.000000	1023.000000	2046.000000
35.820000	-0.022040	-13.025804	-4.400635	-3.153221	-2.457711	-3.014236	0.000000	-10.000000	0.091667	-7.166667	-5.333333	1023.000000	1023.000000	2046.000000
35.840000	-0.021629	-12.782600	-4.252567	-2.973722	-2.546025	-3.010286	0.000000	-10.000000	0.091667	-6.883333	-7.833333	1023.000000	1023.000000	2046.000000
35.860001	-0.020673	-12.217989	-4.311478	-2.715955	-2.214982	-2.975574	0.000000	-10.000000	0.100000	-6.600000	-10.166667	1023.000000	1023.000000	2046.000000
35.880001	-0.019989	-11.813755	-4.200393	-2.758325	-2.084862	-2.770176	0.000000	-10.000000	0.091667	-6.200000	-12.500000	1023.000000	1023.000000	2046.000000
35.900002	-0.019332	-11.425441	-4.075355	-2.913732	-2.015814	-2.420540	0.000000	-10.000000	0.075000	-5.000000	-14.500000	1023.000000	1023.000000	2046.000000
35.919998	-0.018666	-11.031785	-3.875162	-2.613443	-2.059567	-2.483614	0.000000	-10.000000	0.041667	-2.550000	-16.000000	1023.000000	1023.000000	2046.000000
35.939999	-0.018035	-10.658776	-3.999305	-2.464612	-1.707906	-2.486953	0.000000	-10.000000	0.025000	0.350000	-16.833334	1023.000000	1023.000000	2046.000000
35.959999	-0.017615	-10.410634	-3.990406	-2.676587	-1.541492	-2.202149	0.000000	-10.000000	0.008333	3.200000	-17.000000	1023.000000	1023.000000	2046.000000
35.980000	-0.017114	-10.114355	-3.699677	-2.724056	-1.628185	-2.062437	0.000000	-10.000000	0.008333	5.816667	-17.000000	1023.000000	1023.000000	2046.000000
36.000000	-0.016854	-9.960781	-3.640931	-2.449158	-1.514686	-2.356006	0.000000	-10.000000	-0.016667	8.566667	-17.000000	1023.000000	1023.000000	2046.000000
36.020000	-0.016683	-9.859900	-3.722637	-2.666137	-1.230871	-2.240255	0.000000	-10.000000	-0.050000	11.216667	-17.000000	1023.000000	1023.000000	2046.000000
36.040001	-0.016469	-9.733205	-3.577941	-3.030577	-1.226113	-1.898574	0.000000	-10.000000	-0.108333	14.450000	-3.666667	1023.000000	1023.000000	2046.000000
36.060001	-0.016167	-9.554595	-3.314367	-2.900581	-1.360955	-1.978693	0.000000	-10.000000	-0.150000	16.866667	9.666667	1023.000000	1023.000000	2046.000000
36.080002	-0.015373	-9.085322	-3.315153	-2.744926	-1.055861	-1.969382	0.000000	-10.000000	-0.175000	18.500000	23.000000	1023.000000	1023.000000	2046.000000
36.099998	-0.014832	-8.765579	-3.328255	-2.790506	-0.820366	-1.826453	0.000000	-10.000000	-0.200000	19.116667	24.500000	1023.000000	1023.000000	2046.000000
36.119999	-0.013964	-8.252707	-3.225324	-2.966678	-0.618747	-1.441958	0.000000	-10.000000	-0.225000	19.816668	28.166666	1023.000000	1023.000000	2046.000000
36.139999	-0.012960	-7.659619	-2.944092	-2.918736	-0.605437	-1.191354	0.000000	-10.000000	-0.250000	20.900000	34.166668	1023.000000	1023.000000	2046.000000
36.160000	-0.011893	-7.028907	-2.748095	-2.584579	-0.483921	-1.212312	0.000000	-10.000000	-0.258333	21.733334	41.000000	1023.000000	1023.000000	2046.000000
36.180000	-0.010700	-6.323627	-2.692547	-2.390799	-0.120359	-1.119923	0.000000	-10.000000	-0.275000	22.566668	48.166668	1023.000000	1023.000000	2046.000000
36.200001	-0.009623	-5.687450	-2.582233	-2.509465	0.147539	-0.743291	0.000000	-10.000000	-0.300000	23.366667	55.500000	1023.000000	1023.000000	2046.000000
36.220001	-0.008515	-5.032171	-2.259766	-2.481410	0.161321	-0.452316	0.000000	-10.000000	-0.308333	23.633333	63.166668	1023.000000	1023.000000	2046.000000
36.240002	-0.007269	-4.295920	-2.023870	-2.085810	0.298645	-0.484885	0.000000	-10.000000	-0.308333	24.049999	71.000000	1023.000000	1023.000000	2046.000000
36.259998	-0.006112	-3.611913	-1.920436	-1.836992	0.603121	-0.457606	0.000000	-10.000000	-0.300000	23.850000	79.000000	1023.000000	1023.000000	2046.000000
36.279999	-0.005157	-3.047827	-1.817913	-1.931839	0.822368	-0.120442	0.000000	-10.000000	-0.300000	23.883333	87.000000	1023.000000	1023.000000	2046.000000
36.299999	-0.004022	-2.377195	-1.483031	-1.906702	0.812213	0.200326	0.000000	-10.000000	-0.308333	23.666668	95.000000	1023.000000	1023.000000	2046.000000
36.320000	-0.002937	-1.736026	-1.268259	-1.402109	0.895334	0.039008	0.000000	-10.000000	-0.325000	24.033333	103.000000	1023.000000	1023.000000	2046.000000
36.340000	-0.001918	-1.133650	-1.274922	-1.209641	1.258427	0.092486	0.000000	-10.000000	-0.341667	24.283333	111.000000	1023.000000	1023.000000	2046.000000
36.360001	-0.001053	-0.622480	-1.175065	-1.328630	1.435292	0.445923	0.000000	-10.000000	-0.333333	24.416666	119.000000	1023.000000	1023.000000	2046.000000
36.380001	-0.000062	-0.036706	-0.891242	-1.365153	1.453587	0.766102	0.000000	-10.000000	-0.325000	24.333334	127.000000	1023.000000	1023.000000	2046.000000
36.400002	0.000927	0.547995	-0.679018	-1.010779	1.541791	0.696001	0.000000	-10.000000	-0.316667	24.166666	135.000000	1023.000000	1023.000000	2046.000000
36.419998	0.001932	1.141934	-0.600515	-0.641865	1.803912	0.580401	0.000000	-10.000000	-0.341667	24.466667	143.000000	1023.000000	1023.000000	2046.000000
36.439999	0.002736	1.616722	-0.495710	-0.646017	1.981674	0.776776	0.000000	-10.000000	-0.366667	24.683334	151.333328	1023.000000	1023.000000	2046.000000
36.459999	0.004123	2.436568	-0.113840	-0.710973	1.997662	1.263719	0.000000	-10.000000	-0.408333	25.433334	159.666672	1023.000000	1023.000000	2046.000000
36.480000	0.005223	3.086791	0.205510	-0.254772	1.967588	1.168466	0.000000	-10.000000	-0.425000	26.016666	168.166672	1023.000000	1023.000000	2046.000000
36.500000	0.006564	3.879075	0.323597	0.103977	2.250829	1.200672	0.000000	-10.000000	-0.450000	27.183334	176.666672	1023.000000	1023.000000	2046.000000
36.520000	0.007389	4.367017	0.362582	0.189278	2.481590	1.333568	0.000000	-10.000000	-0.500000	28.283335	185.500000	1023.000000	1023.000000	2046.000000
36.540001	0.008069	4.768948	0.611927	0.113506	2.381239	1.662275	0.000000	-10.000000	-0.558333	29.633335	194.833328	1023.000000	1023.000000	2046.000000
36.560001	0.008464	5.002015	0.852953	0.508136	2.185076	1.455850	0.000000	-10.000000	-0.616667	30.816668	204.500000	1023.000000	1023.000000	2046.000000
36.580002	0.008059	4.762908	0.766310	0.766860	2.131564	1.098173	0.000000	-10.000000	-0.658333	32.116669	214.666672	1023.000000	1023.000000	2046.000000
36.599998	0.006224	3.678505	0.484862	0.538416	1.893617	0.761609	0.000000	-10.000000	-0.708333	33.350002	225.166672	1023.000000	1023.000000	2046.000000
36.619999	0.003950	2.334576	0.255120	-0.011097	1.386235	0.704318	0.000000	-10.000000	-0.733333	34.183334	236.000000	1023.000000	1023.000000	2046.000000
36.639999	0.001989	1.175639	-0.056032	0.065278	1.020492	0.145901	0.000000	-10.000000	-0.741667	34.900002	247.333328	1023.000000	1023.000000	2046.000000
36.660000	0.001175	0.694358	-0.296402	0.051971	0.996959	-0.058169	0.000000	-10.000000	-0.758333	35.266670	258.666656	1023.000000	1023.000000	2046.000000
36.680000	0.000956	0.565152	-0.439239	-0.073778	1.063992	0.014176	0.000000	-10.000000	-0.783333	35.400002	270.333344	1023.000000	1023.000000	2046.000000
36.700001	0.001338	0.790565	-0.357866	-0.267902	1.053796	0.362538	0.000000	-10.000000	-0.800000	35.333336	282.000000	1023.000000	1023.000000	2046.000000
36.720001	0.001922	1.136034	-0.051932	0.005180	0.853749	0.329037	0.000000	-10.000000	-0.783333	35.066666	294.000000	1023.000000	1023.000000	2046.000000
36.740002	0.002898	1.712644	0.020228	0.392771	1.038608	0.261037	0.000000	-10.000000	-0.766667	35.183334	305.833344	1023.000000	1023.000000	2046.000000
36.759998	0.003704	2.189206	0.054881	0.571020	1.276733	0.286572	0.000000	-10.000000	-0.733333	34.700001	317.500000	1023.000000	1023.000000	2046.000000
36.779999	0.004800	2.836605	0.214981	0.419929	1.429702	0.771993	0.000000	-10.000000	-0.708333	34.483334	329.166656	1023.000000	1023.000000	2046.000000
36.799999	0.005943	3.512392	0.537215	0.576374	1.415054	0.983750	0.000000	-10.000000	-0.675000	33.766666	340.666656	1023.000000	1023.000000	2046.000000
36.820000	0.007451	4.403683	0.776869	1.075486	1.616800	0.934527	0.000000	-10.000000	-0.666667	33.400002	352.166656	1023.000000	1023.000000	2046.000000
36.840000	0.008835	5.221199	0.817091	1.236926	2.024894	1.142288	0.000000	-10.000000	-0.633333	33.016666	363.333344	1023.000000	1023.000000	2046.000000
36.860001	0.010266	6.067216	0.995246	1.176057	2.240331	1.655581	0.000000	-10.000000	-0.616667	32.483334	374.500000	1023.000000	1023.000000	2046.000000
36.880001	0.011980	7.080286	1.416403	1.461610	2.355231	1.847043	0.000000	-10.000000	-0.575000	31.950001	385.500000	1023.000000	1023.000000	2046.000000
36.900002	0.013513	7.986260	1.662708	1.881005	2.590972	1.851575	0.000000	-10.000000	-0.558333	31.300001	396.166656	1023.000000	1023.000000	2046.000000
36.919998	0.014697	8.686004	1.739371	2.074286	2.931242	1.941104	0.000000	-10.000000	-0.525000	30.900000	406.833344	1023.000000	1023.000000	2046.000000
36.939999	0.015825	9.352286	1.864170	1.902623	3.206498	2.378995	0.000000	-10.000000	-0.491667	30.383333	417.166656	1023.000000	1023.000000	2046.000000
36.959999	0.016606	9.813906	2.122254	1.888238	3.225147	2.578267	0.000000	-10.000000	-0.475000	29.383333	427.500000	1023.000000	1023.000000	2046.000000
36.980000	0.017129	10.123113	2.301526	2.271389	3.184079	2.366118	0.000000	-10.000000	-0.458333	28.533335	437.333344	1023.000000	1023.000000	2046.000000
37.000000	0.017670	10.443075	2.305083	2.430522	3.436233	2.271237	0.000000	-10.000000	-0.450000	27.950001	447.000000	1023.000000	1023.000000	2046.000000
37.020000	0.018017	10.648142	2.301149	2.242370	3.585857	2.518766	0.000000	-10.000000	-0.433333	27.766666	456.333344	1023.000000	1023.000000	2046.000000
37.040001	0.018667	11.032256	2.574561	2.031333	3.561759	2.864602	0.000000	-10.000000	-0.408333	27.350000	465.666656	1023.000000	1023.000000	2046.000000
37.060001	0.019433	11.484763	2.844478	2.363312	3.531821	2.745152	0.000000	-10.000000	-0.391667	26.916666	474.833344	1023.000000	1023.000000	2046.000000
37.080002	0.020529	12.132514	2.936764	2.695070	3.819240	2.681440	0.000000	-10.000000	-0.366667	26.450001	484.000000	1023.000000	1023.000000	2046.000000
37.099998	0.021514	12.714494	3.044471	2.797585	4.046305	2.826132	0.000000	-10.000000	-0.358333	26.200001	493.000000	1023.000000	1023.000000	2046.000000
37.119999	0.022768	13.455711	3.310010	2.668974	4.178290	3.298437	0.000000	-10.000000	-0.333333	25.866667	501.666656	1023.000000	1023.000000	2046.000000
37.139999	0.024146	14.270563	3.688636	2.879082	4.202896	3.499949	0.000000	-10.000000	-0.350000	25.516666	510.333344	1023.000000	1023.000000	2046.000000
37.160000	0.025690	15.182547	3.965150	3.396891	4.400107	3.420397	0.000000	-10.000000	-0.358333	25.316668	518.666687	1023.000000	1023.000000	2046.000000
37.180000	0.027077	16.002802	4.146792	3.675909	4.736566	3.443534	0.000000	-10.000000	-0.375000	25.100000	527.333313	1023.000000	1023.000000	2046.000000
37.200001	0.028511	16.849737	4.370394	3.671728	5.005874	3.801741	0.000000	-10.000000	-0.341667	25.049999	535.666687	1023.000000	1023.000000	2046.000000
37.220001	0.029768	17.592968	4.711990	3.699087	5.073347	4.108544	0.000000	-10.000000	-0.325000	24.616667	544.166687	1023.000000	1023.000000	2046.000000
37.240002	0.031102	18.381027	5.090492	4.109946	5.084382	4.096208	0.000000	-10.000000	-0.308333	24.366667	552.500000	1023.000000	1023.000000	2046.000000
37.259998	0.032341	19.113653	5.337465	4.539858	5.237001	3.999329	0.000000	-10.000000	-0.300000	23.883333	560.833313	1023.000000	1023.000000	2046.000000
37.279999	0.033546	19.825428	5.469010	4.725798	5.535102	4.095518	0.000000	-10.000000	-0.283333	23.666668	569.000000	1023.000000	1023.000000	2046.000000
37.299999	0.034778	20.553890	5.636353	4.633407	5.777090	4.507040	0.000000	-10.000000	-0.266667	23.316668	576.833313	1023.000000	1023.000000	2046.000000
37.320000	0.035889	21.210337	5.982760	4.718750	5.790785	4.718041	0.000000	-10.000000	-0.258333	23.116667	584.500000	1023.000000	1023.000000	2046.000000
37.340000	0.036925	21.822660	6.242499	5.153220	5.836247	4.590694	0.000000	-10.000000	-0.250000	22.850000	592.166687	1023.000000	1023.000000	2046.000000
37.360001	0.038105	22.520235	6.354901	5.536498	6.121065	4.507771	0.000000	-10.000000	-0.250000	22.533333	599.833313	1023.000000	1023.000000	2046.000000
37.380001	0.039115	23.117109	6.516376	5.658948	6.301088	4.640698	0.000000	-10.000000	-0.233333	22.250000	607.500000	1023.000000	1023.000000	2046.000000
37.400002	0.040173	23.742304	6.772851	5.528822	6.329884	5.110748	0.000000	-10.000000	-0.208333	21.700001	615.000000	1023.000000	1023.000000	2046.000000
37.419998	0.041010	24.236744	7.061017	5.843848	6.230556	5.101322	0.000000	-10.000000	-0.200000	21.150000	622.333313	1023.000000	1023.000000	2046.000000
37.439999	0.041730	24.662180	7.093740	6.268928	6.405434	4.894078	0.000000	-10.000000	-0.208333	20.516666	629.500000	1023.000000	1023.000000	2046.000000
37.459999	0.042071	24.864153	7.122987	6.251545	6.469323	5.020298	0.000000	-10.000000	-0.216667	20.083334	636.500000	1023.000000	1023.000000	2046.000000
37.480000	0.042452	25.089170	7.373885	6.200936	6.301750	5.212600	0.000000	-10.000000	-0.200000	19.633333	643.166687	1023.000000	1023.000000	2046.000000
37.500000	0.042709	25.240919	7.630021	6.663400	6.095444	4.852055	0.000000	-10.000000	-0.191667	19.416668	649.833313	1023.000000	1023.000000	2046.000000
37.520000	0.041972	24.805704	7.500027	6.789441	6.056105	4.460132	0.000000	-10.000000	-0.183333	19.216667	656.166687	1023.000000	1023.000000	2046.000000
37.540001	0.039727	23.478884	7.194788	6.301985	5.652619	4.329492	0.000000	-10.000000	-0.175000	18.833334	662.833313	1023.000000	1023.000000	2046.000000
37.560001	0.036797	21.747307	6.858051	6.097543	5.000745	3.790969	0.000000	-10.000000	-0.141667	17.833334	669.166687	1023.000000	1023.000000	2046.000000
37.580002	0.034296	20.268684	6.282688	5.937140	4.814757	3.234099	0.000000	-10.000000	-0.108333	16.816668	675.500000	1023.000000	1023.000000	2046.000000
37.599998	0.032540	19.231298	5.947537	5.390568	4.594935	3.298257	0.000000	-10.000000	-0.091667	15.733334	681.166687	1023.000000	1023.000000	2046.000000
37.619999	0.031637	18.697554	5.951686	5.340726	4.251478	3.153663	0.000000	-10.000000	-0.091667	15.200001	686.666687	1023.000000	1023.000000	2046.000000
37.639999	0.031421	18.569923	5.848824	5.551148	4.267869	2.902081	0.000000	-10.000000	-0.091667	14.633333	691.666687	1023.000000	1023.000000	2046.000000
37.660000	0.031349	18.527477	5.701734	5.430872	4.400138	2.994733	0.000000	-10.000000	-0.091667	14.316667	696.666687	1023.000000	1023.000000	2046.000000
37.680000	0.031458	18.591908	5.846355	5.223014	4.261737	3.260801	0.000000	-10.000000	-0.075000	14.000000	701.333313	1023.000000	1023.000000	2046.000000
37.700001	0.031733	18.754290	5.954593	5.538567	4.170010	3.091120	0.000000	-10.000000	-0.066667	13.483334	706.166687	1023.000000	1023.000000	2046.000000
37.720001	0.032167	19.010426	5.939155	5.745575	4.339985	2.985712	0.000000	-10.000000	-0.041667	12.800000	710.666687	1023.000000	1023.000000	2046.000000
37.740002	0.032675	19.310686	5.929554	5.517975	4.529880	3.333277	0.000000	-10.000000	-0.033333	11.800000	715.000000	1023.000000	1023.000000	2046.000000
37.759998	0.033350	19.709618	6.183122	5.532592	4.450975	3.542928	0.000000	-10.000000	-0.016667	11.083334	719.000000	1023.000000	1023.000000	2046.000000
37.779999	0.034279	20.258598	6.205708	5.931064	4.688449	3.433378	0.000000	-10.000000	-0.008333	10.100000	723.000000	1023.000000	1023.000000	2046.000000
37.799999	0.034916	20.635609	6.163355	5.992043	4.918543	3.561666	0.000000	-10.000000	0.000000	9.166667	726.666687	1023.000000	1023.000000	2046.000000
37.820000	0.035914	21.225374	6.267589	5.807831	5.139383	4.010570	0.000000	-10.000000	0.000000	7.966667	730.000000	1023.000000	1023.000000	2046.000000
37.840000	0.036675	21.675049	6.526772	5.882104	5.089345	4.176828	0.000000	-10.000000	0.008333	7.316667	732.833313	1023.000000	1023.000000	2046.000000
37.860001	0.037536	22.183622	6.530495	6.246069	5.332667	4.074390	0.000000	-10.000000	0.008333	6.550000	735.333313	1023.000000	1023.000000	2046.000000
37.880001	0.037901	22.399584	6.455361	6.228198	5.571385	4.144639	0.000000	-10.000000	0.008333	6.300000	737.500000	1023.000000	1023.000000	2046.000000
37.900002	0.037854	22.371775	6.518321	5.855821	5.517759	4.479874	0.000000	-10.000000	0.000000	5.966667	739.500000	1023.000000	1023.000000	2046.000000
37.919998	0.037713	22.288416	6.569323	6.033492	5.434160	4.251441	0.000000	-10.000000	0.000000	6.100000	741.500000	1023.000000	1023.000000	2046.000000
37.939999	0.037656	22.254705	6.448196	6.094512	5.601529	4.110470	0.000000	-10.000000	0.008333	6.233334	743.666687	1023.000000	1023.000000	2046.000000
37.959999	0.037403	22.105349	6.320132	5.799037	5.698512	4.287669	0.000000	-10.000000	0.016667	6.333333	746.000000	1023.000000	1023.000000	2046.000000
37.980000	0.037361	22.080238	6.432593	5.549475	5.594636	4.503533	0.000000	-10.000000	0.025000	6.000000	748.333313	1023.000000	1023.000000	2046.000000
38.000000	0.037693	22.276512	6.591033	5.783569	5.531127	4.370782	0.000000	-10.000000	0.025000	5.183333	750.500000	1023.000000	1023.000000	2046.000000
38.020000	0.038211	22.582733	6.568104	5.996819	5.768637	4.249173	0.000000	-10.000000	0.025000	4.283333	752.166687	1023.000000	1023.000000	2046.000000
38.040001	0.038879	22.977535	6.653231	5.801353	5.890106	4.632845	0.000000	-10.000000	0.033333	3.616667	753.666687	1023.000000	1023.000000	2046.000000
38.060001	0.039567	23.384253	6.866087	5.879349	5.839940	4.798876	0.000000	-10.000000	0.041667	3.116667	755.000000	1023.000000	1023.000000	2046.000000
38.080002	0.040469	23.917150	7.023072	6.286404	5.937234	4.670441	0.000000	-10.000000	0.050000	2.600000	756.166687	1023.000000	1023.000000	2046.000000
38.099998	0.041326	24.423534	7.079351	6.428865	6.209303	4.706015	0.000000	-10.000000	0.050000	1.800000	757.166687	1023.000000	1023.000000	2046.000000
38.119999	0.042132	24.900143	7.215921	6.239421	6.325449	5.119350	0.000000	-10.000000	0.050000	0.933333	757.666687	1023.000000	1023.000000	2046.000000
38.139999	0.042945	25.380701	7.507067	6.420609	6.272847	5.180180	0.000000	-10.000000	0.050000	0.266667	758.000000	1023.000000	1023.000000	2046.000000
38.160000	0.043827	25.901484	7.623059	6.880290	6.440643	4.957491	0.000000	-10.000000	0.050000	0.000000	758.000000	1023.000000	1023.000000	2046.000000
38.180000	0.044431	26.258619	7.715769	6.831590	6.584809	5.126450	0.000000	-10.000000	0.050000	0.000000	758.000000	1023.000000	1023.000000	2046.000000
38.200001	0.044996	26.592571	7.934855	6.718643	6.507944	5.431129	0.000000	-10.000000	0.050000	0.000000	758.000000	1023.000000	1023.000000	2046.000000
38.220001	0.045928	27.143398	8.064800	7.146587	6.664848	5.267163	0.000000	-10.000000	0.050000	0.000000	758.000000	1023.000000	1023.000000	2046.000000
38.240002	0.046434	27.442785	8.033224	7.287328	6.902194	5.220038	0.000000	-10.000000	0.050000	0.000000	758.000000	1023.000000	1023.000000	2046.000000
38.259998	0.046934	27.738024	8.135531	7.033027	6.955289	5.614177	0.000000	-10.000000	0.058333	0.000000	758.000000	1023.000000	1023.000000	2046.000000
38.279999	0.047493	28.068314	8.359012	7.172417	6.863778	5.673107	0.000000	-10.000000	0.058333	-0.300000	758.000000	1023.000000	1023.000000	2046.000000
38.299999	0.048359	28.580387	8.463428	7.610763	7.034122	5.472075	0.000000	-10.000000	0.066667	-1.083333	758.000000	1023.000000	1023.000000	2046.000000
38.320000	0.048701	28.782017	8.465858	7.625282	7.161473	5.529404	0.000000	-10.000000	0.058333	-2.216667	758.000000	1023.000000	1023.000000	2046.000000
38.340000	0.049120	29.029671	8.588880	7.448956	7.095198	5.896637	0.000000	-10.000000	0.066667	-3.416667	758.000000	1023.000000	1023.000000	2046.000000
38.360001	0.048792	28.835838	8.642570	7.592462	6.872113	5.728694	0.000000	-10.000000	0.066667	-4.516667	758.000000	1023.000000	1023.000000	2046.000000
38.380001	0.048625	28.737593	8.596416	7.806610	6.837136	5.497431	0.000000	-10.000000	0.075000	-5.600000	758.000000	1023.000000	1023.000000	2046.000000
38.400002	0.048217	28.496141	8.491451	7.847033	6.837808	5.319849	0.000000	-10.000000	0.083333	-6.633333	758.000000	1023.000000	1023.000000	2046.000000
38.419998	0.047872	28.292576	8.539565	7.557034	6.654606	5.541371	0.000000	-10.000000	0.091667	-7.650000	758.000000	1023.000000	1023.000000	2046.000000
38.439999	0.047062	27.813381	8.602182	7.723820	6.267811	5.219569	0.000000	-10.000000	0.108333	-8.450000	758.000000	1023.000000	1023.000000	2046.000000
38.459999	0.045211	26.719631	8.225975	7.831655	6.064667	4.597335	0.000000	-10.000000	0.116667	-9.316667	758.000000	1023.000000	1023.000000	2046.000000
38.480000	0.041822	24.716904	7.668776	7.236548	5.538699	4.272880	0.000000	-10.000000	0.141667	-10.483334	754.500000	1023.000000	1023.000000	2046.000000
38.500000	0.038140	22.540873	7.160264	6.584315	4.841352	3.954941	0.000000	-10.000000	0.183333	-12.233334	745.000000	1023.000000	1023.000000	2046.000000
38.520000	0.035285	20.853348	6.602221	6.459375	4.438838	3.352912	0.000000	-10.000000	0.225000	-13.600000	735.500000	1023.000000	1023.000000	2046.000000
38.540001	0.033177	19.607788	6.098893	6.302009	4.276207	2.930678	0.000000	-10.000000	0.250000	-14.550000	728.000000	1023.000000	1023.000000	2046.000000
38.560001	0.031739	18.757872	5.802292	5.789635	4.081009	3.084936	0.000000	-10.000000	0.250000	-15.000000	724.833313	1023.000000	1023.000000	2046.000000
38.580002	0.030569	18.066015	5.772449	5.574296	3.668297	3.050973	0.000000	-10.000000	0.250000	-15.633334	719.833313	1023.000000	1023.000000	2046.000000
38.599998	0.030063	17.766973	5.634559	5.787008	3.589075	2.756333	0.000000	-10.000000	0.258333	-16.166668	714.666687	1023.000000	1023.000000	2046.000000
38.619999	0.029533	17.453770	5.445455	5.850349	3.594301	2.563665	0.000000	-10.000000	0.275000	-16.683334	709.166687	1023.000000	1023.000000	2046.000000
38.639999	0.029096	17.196018	5.296689	5.549854	3.578083	2.771394	0.000000	-10.000000	0.283333	-17.183334	703.500000	1023.000000	1023.000000	2046.000000
38.660000	0.028831	17.039160	5.387611	5.314797	3.354519	2.982233	0.000000	-10.000000	0.283333	-17.550001	697.666687	1023.000000	1023.000000	2046.000000
38.680000	0.028778	17.007580	5.382348	5.493075	3.303843	2.828313	0.000000	-10.000000	0.291667	-17.900000	692.000000	1023.000000	1023.000000	2046.000000
38.700001	0.029115	17.207018	5.272166	5.705473	3.542183	2.687196	0.000000	-10.000000	0.300000	-18.283333	686.166687	1023.000000	1023.000000	2046.000000
38.720001	0.029218	17.268011	5.171673	5.645369	3.643413	2.807556	0.000000	-10.000000	0.333333	-18.883333	680.000000	1023.000000	1023.000000	2046.000000
38.740002	0.029529	17.451586	5.248395	5.360336	3.646814	3.196040	0.000000	-10.000000	0.350000	-19.516666	673.500000	1023.000000	1023.000000	2046.000000
38.759998	0.029759	17.587460	5.361681	5.397904	3.573532	3.254343	0.000000	-10.000000	0.383333	-19.816668	667.000000	1023.000000	1023.000000	2046.000000
38.779999	0.030113	17.796785	5.288006	5.667382	3.714090	3.127306	0.000000	-10.000000	0.391667	-20.049999	660.333313	1023.000000	1023.000000	2046.000000
38.799999	0.030025	17.744692	5.177292	5.713724	3.820329	3.033348	0.000000	-10.000000	0.391667	-19.966667	653.666687	1023.000000	1023.000000	2046.000000
38.820000	0.029733	17.572142	5.121625	5.248438	3.799154	3.402925	0.000000	-10.000000	0.383333	-20.066668	647.000000	1023.000000	1023.000000	2046.000000
38.840000	0.029124	17.212133	5.107202	5.228922	3.625191	3.250818	0.000000	-10.000000	0.383333	-20.100000	640.333313	1023.000000	1023.000000	2046.000000
38.860001	0.028559	16.878223	4.939223	5.400611	3.695566	2.842824	0.000000	-10.000000	0.383333	-20.266666	633.666687	1023.000000	1023.000000	2046.000000
38.880001	0.027813	16.437532	4.812472	5.070428	3.675121	2.879512	0.000000	-10.000000	0.391667	-20.466667	626.833313	1023.000000	1023.000000	2046.000000
38.900002	0.027262	16.111879	4.822069	4.579381	3.542814	3.167615	0.000000	-10.000000	0.391667	-20.716667	620.000000	1023.000000	1023.000000	2046.000000
38.919998	0.027017	15.967133	4.860586	4.691773	3.432457	2.982316	0.000000	-10.000000	0.408333	-21.150000	613.000000	1023.000000	1023.000000	2046.000000
38.939999	0.026977	15.943293	4.813635	4.916223	3.530313	2.683122	0.000000	-10.000000	0.416667	-21.550001	606.000000	1023.000000	1023.000000	2046.000000
38.959999	0.026775	15.824256	4.755057	4.663085	3.521479	2.884635	0.000000	-10.000000	0.433333	-21.883333	598.833313	1023.000000	1023.000000	2046.000000
38.980000	0.026778	15.825947	4.863008	4.409701	3.386215	3.167023	0.000000	-10.000000	0.433333	-22.133333	591.500000	1023.000000	1023.000000	2046.000000
39.000000	0.027179	16.062540	4.893130	4.820890	3.443703	2.904818	0.000000	-10.000000	0.441667	-22.450001	584.166687	1023.000000	1023.000000	2046.000000
39.020000	0.027484	16.243246	4.844788	4.888098	3.636698	2.873662	0.000000	-10.000000	0.441667	-22.583334	576.666687	1023.000000	1023.000000	2046.000000
39.040001	0.027510	16.258621	4.893132	4.544363	3.607758	3.213368	0.000000	-10.000000	0.450000	-22.650000	569.333313	1023.000000	1023.000000	2046.000000
39.060001	0.027503	16.254160	4.981359	4.549185	3.473413	3.250203	0.000000	-10.000000	0.441667	-22.666666	561.666687	1023.000000	1023.000000	2046.000000
39.080002	0.027732	16.389534	5.013649	4.883724	3.509966	2.982197	0.000000	-10.000000	0.441667	-22.750000	554.166687	1023.000000	1023.000000	2046.000000
39.099998	0.027849	16.458651	4.948236	4.942681	3.655133	2.912601	0.000000	-10.000000	0.441667	-22.750000	546.500000	1023.000000	1023.000000	2046.000000
39.119999	0.027741	16.394873	4.933731	4.612242	3.606198	3.242700	0.000000	-10.000000	0.433333	-22.600000	538.833313	1023.000000	1023.000000	2046.000000
39.139999	0.027667	16.351322	5.034110	4.573095	3.445323	3.298795	0.000000	-10.000000	0.433333	-22.383333	531.333313	1023.000000	1023.000000	2046.000000
39.160000	0.027779	16.417160	5.051205	4.846692	3.424935	3.094328	0.000000	-10.000000	0.416667	-22.133333	523.833313	1023.000000	1023.000000	2046.000000
39.180000	0.027809	16.435062	4.965837	5.042688	3.547591	2.878946	0.000000	-10.000000	0.425000	-21.950001	516.500000	1023.000000	1023.000000	2046.000000
39.200001	0.027675	16.355963	4.917387	4.892836	3.575821	2.969919	0.000000	-10.000000	0.408333	-21.966667	509.166656	1023.000000	1023.000000	2046.000000
39.220001	0.027771	16.412872	4.971358	4.526173	3.549455	3.365887	0.000000	-10.000000	0.408333	-21.983334	501.833344	1023.000000	1023.000000	2046.000000
39.240002	0.027782	16.419273	4.968818	4.691050	3.502363	3.257043	0.000000	-10.000000	0.400000	-22.016666	494.500000	1023.000000	1023.000000	2046.000000
39.259998	0.027862	16.466667	4.857793	4.994478	3.657348	2.957049	0.000000	-10.000000	0.416667	-22.016666	487.166656	1023.000000	1023.000000	2046.000000
39.279999	0.027740	16.394238	4.786771	4.938295	3.701444	2.967728	0.000000	-10.000000	0.425000	-22.100000	479.666656	1023.000000	1023.000000	2046.000000
39.299999	0.027680	16.359135	4.838590	4.622685	3.625637	3.272222	0.000000	-10.000000	0.441667	-22.233334	472.333344	1023.000000	1023.000000	2046.000000
39.320000	0.027835	16.450294	4.994455	4.671315	3.455708	3.328817	0.000000	-10.000000	0.433333	-22.333334	464.833344	1023.000000	1023.000000	2046.000000
39.340000	0.028005	16.551041	5.002096	5.015036	3.478580	3.055330	0.000000	-10.000000	0.441667	-22.333334	457.500000	1023.000000	1023.000000	2046.000000
39.360001	0.027575	16.296900	4.830839	5.133440	3.501627	2.830993	0.000000	-10.000000	0.441667	-22.433334	450.000000	1023.000000	1023.000000	2046.000000
39.380001	0.026445	15.628698	4.627978	4.691446	3.313007	2.996267	0.000000	-10.000000	0.450000	-22.683334	442.500000	1023.000000	1023.000000	2046.000000
39.400002	0.025326	14.967905	4.531713	4.395102	3.016636	3.024455	0.000000	-10.000000	0.450000	-22.900000	434.833344	1023.000000	1023.000000	2046.000000
39.419998	0.024383	14.410387	4.438554	4.563897	2.750549	2.657387	0.000000	-10.000000	0.441667	-22.966667	427.333344	1023.000000	1023.000000	2046.000000
39.439999	0.023107	13.656150	4.214093	4.707870	2.601511	2.132676	0.000000	-10.000000	0.441667	-22.733334	419.666656	1023.000000	1023.000000	2046.000000
39.459999	0.020612	12.181440	3.865442	4.216991	2.209347	1.889662	0.000000	-10.000000	0.433333	-22.600000	412.166656	1023.000000	1023.000000	2046.000000
39.480000	0.017112	10.113294	3.346862	3.522749	1.656075	1.587608	0.000000	-10.000000	0.425000	-22.200001	404.500000	1023.000000	1023.000000	2046.000000
39.500000	0.013615	8.046571	2.726725	3.237994	1.123918	0.957934	0.000000	-10.000000	0.416667	-21.916666	397.166656	1023.000000	1023.000000	2046.000000
39.520000	0.010804	6.385350	2.153981	3.040207	0.831226	0.359937	0.000000	-10.000000	0.408333	-21.350000	389.833344	1023.000000	1023.000000	2046.000000
39.540001	0.008646	5.109939	1.712115	2.491086	0.587923	0.318815	0.000000	-10.000000	0.408333	-20.950001	382.666656	1023.000000	1023.000000	2046.000000
39.560001	0.006995	4.134013	1.460925	2.039776	0.292192	0.341121	0.000000	-10.000000	0.400000	-20.483334	375.500000	1023.000000	1023.000000	2046.000000
39.580002	0.005819	3.438903	1.254861	2.054886	0.066950	0.062206	0.000000	-10.000000	0.400000	-20.316668	368.666656	1023.000000	1023.000000	2046.000000
39.599998	0.004965	2.934271	1.006644	2.242764	0.048493	-0.363630	0.000000	-10.000000	0.391667	-20.183334	362.000000	1023.000000	1023.000000	2046.000000
39.619999	0.004291	2.535888	0.817588	2.022423	0.025271	-0.329394	0.000000	-10.000000	0.391667	-20.050001	355.333344	1023.000000	1023.000000	2046.000000
39.639999	0.003894	2.301090	0.716328	1.595904	-0.030473	0.019331	0.000000	-10.000000	0.375000	-19.883333	348.666656	1023.000000	1023.000000	2046.000000
39.660000	0.003590	2.121837	0.719409	1.654514	-0.160734	-0.091352	0.000000	-10.000000	0.366667	-19.800001	342.000000	1023.000000	1023.000000	2046.000000
39.680000	0.003641	2.152105	0.631421	1.881830	-0.019022	-0.342125	0.000000	-10.000000	0.358333	-19.783335	335.333344	1023.000000	1023.000000	2046.000000
39.700001	0.003800	2.246002	0.525684	1.815998	0.150702	-0.246382	0.000000	-10.000000	0.375000	-19.783335	328.666656	1023.000000	1023.000000	2046.000000
39.720001	0.004159	2.457887	0.623272	1.453457	0.124307	0.256852	0.000000	-10.000000	0.383333	-19.783335	322.000000	1023.000000	1023.000000	2046.000000
39.740002	0.004514	2.667783	0.724927	1.590168	0.120598	0.232089	0.000000	-10.000000	0.383333	-19.783335	315.500000	1023.000000	1023.000000	2046.000000
39.759998	0.004867	2.876118	0.679811	1.855524	0.337124	0.003659	0.000000	-10.000000	0.383333	-19.816668	309.000000	1023.000000	1023.000000	2046.000000
39.779999	0.004818	2.847532	0.611294	1.784090	0.409317	0.042831	0.000000	-10.000000	0.383333	-19.950001	302.333344	1023.000000	1023.000000	2046.000000
39.799999	0.004599	2.718307	0.549778	1.371023	0.438118	0.359388	0.000000	-10.000000	0.391667	-20.000000	295.666656	1023.000000	1023.000000	2046.000000
39.820000	0.004178	2.469474	0.510370	1.437348	0.342688	0.179068	0.000000	-10.000000	0.391667	-20.333334	288.833344	1023.000000	1023.000000	2046.000000
39.840000	0.003782	2.235227	0.450669	1.628765	0.405194	-0.249401	0.000000	-10.000000	0.400000	-20.566668	282.000000	1023.000000	1023.000000	2046.000000
39.860001	0.003266	1.930106	0.357348	1.373682	0.451818	-0.252742	0.000000	-10.000000	0.400000	-21.033333	275.000000	1023.000000	1023.000000	2046.000000
39.880001	0.002569	1.518240	0.301976	0.847132	0.366427	0.002705	0.000000	-10.000000	0.400000	-21.183334	268.000000	1023.000000	1023.000000	2046.000000
39.900002	0.002126	1.256314	0.330517	0.798014	0.260396	-0.132613	0.000000	-10.000000	0.400000	-21.450001	261.000000	1023.000000	1023.000000	2046.000000
39.919998	0.002005	1.184909	0.267530	0.969844	0.361953	-0.414418	0.000000	-10.000000	0.400000	-21.600000	254.000000	1023.000000	1023.000000	2046.000000
39.939999	0.001851	1.093780	0.306373	0.919802	0.345528	-0.477923	0.000000	-10.000000	0.400000	-21.750000	246.833328	1023.000000	1023.000000	2046.000000
39.959999	0.001802	1.065078	0.296817	0.507860	0.364463	-0.104062	0.000000	-10.000000	0.400000	-21.766666	239.500000	1023.000000	1023.000000	2046.000000
39.980000	0.001703	1.006491	0.361021	0.505174	0.253104	-0.112807	0.000000	-10.000000	0.400000	-21.833334	232.166672	1023.000000	1023.000000	2046.000000
40.000000	0.001908	1.127730	0.351982	0.835095	0.351738	-0.411085	0.000000	-10.000000	0.400000	-21.900000	224.833328	1023.000000	1023.000000	2046.000000
40.020000	0.002024	1.196186	0.358943	0.916671	0.429126	-0.508554	0.000000	-10.000000	0.408333	-21.800001	217.666672	1023.000000	1023.000000	2046.000000
40.040001	0.002181	1.289164	0.396853	0.579152	0.456158	-0.142999	0.000000	-10.000000	0.400000	-21.500000	210.333328	1023.000000	1023.000000	2046.000000
40.060001	0.002219	1.311295	0.441106	0.388339	0.433804	0.048046	0.000000	-10.000000	0.391667	-21.150000	203.166672	1023.000000	1023.000000	2046.000000
40.080002	0.002284	1.349710	0.486655	0.570209	0.400754	-0.107907	0.000000	-10.000000	0.383333	-20.866667	196.000000	1023.000000	1023.000000	2046.000000
40.099998	0.002346	1.386644	0.461595	0.791810	0.480503	-0.347264	0.000000	-10.000000	0.383333	-20.450001	189.166672	1023.000000	1023.000000	2046.000000
40.119999	0.002240	1.324050	0.411007	0.824425	0.538148	-0.449531	0.000000	-10.000000	0.375000	-20.016666	182.333328	1023.000000	1023.000000	2046.000000
40.139999	0.002167	1.280718	0.336687	0.524723	0.585532	-0.166224	0.000000	-10.000000	0.366667	-19.700001	175.666672	1023.000000	1023.000000	2046.000000
40.160000	0.002087	1.233211	0.417838	0.328378	0.491559	-0.004563	0.000000	-10.000000	0.358333	-19.566668	169.000000	1023.000000	1023.000000	2046.000000
40.180000	0.002014	1.190154	0.449908	0.421561	0.401692	-0.083006	0.000000	-10.000000	0.358333	-19.400000	162.500000	1023.000000	1023.000000	2046.000000
40.200001	0.002186	1.291737	0.371742	0.699889	0.561903	-0.341796	0.000000	-10.000000	0.350000	-19.133333	156.000000	1023.000000	1023.000000	2046.000000
40.220001	0.002094	1.237347	0.358600	0.686357	0.571174	-0.378784	0.000000	-10.000000	0.350000	-18.850000	149.666672	1023.000000	1023.000000	2046.000000
40.240002	0.001930	1.140482	0.277519	0.347709	0.638176	-0.122922	0.000000	-10.000000	0.350000	-18.583334	143.500000	1023.000000	1023.000000	2046.000000
40.259998	0.001772	1.047014	0.316309	0.224319	0.539226	-0.032840	0.000000	-10.000000	0.350000	-18.350000	137.333328	1023.000000	1023.000000	2046.000000
40.279999	0.001891	1.117440	0.247272	0.472699	0.670976	-0.273507	0.000000	-10.000000	0.333333	-18.133333	131.000000	1023.000000	1023.000000	2046.000000
40.299999	0.001716	1.013931	0.166481	0.552883	0.756330	-0.461763	0.000000	-10.000000	0.316667	-17.866667	124.666664	1023.000000	1023.000000	2046.000000
40.320000	0.001380	0.815690	0.059471	0.163325	0.792472	-0.199578	0.000000	-10.000000	0.291667	-17.666668	118.833336	1023.000000	1023.000000	2046.000000
40.340000	0.001000	0.591045	0.037270	-0.144262	0.696748	0.001289	0.000000	-10.000000	0.275000	-17.450001	113.166664	1023.000000	1023.000000	2046.000000
40.360001	0.000839	0.496022	-0.003045	0.064894	0.670224	-0.236050	0.000000	-10.000000	0.266667	-17.166668	107.500000	1023.000000	1023.000000	2046.000000
40.380001	0.000616	0.364064	-0.051386	0.298816	0.699349	-0.582714	0.000000	-10.000000	0.258333	-16.933334	101.500000	1023.000000	1023.000000	2046.000000
40.400002	0.000786	0.464800	-0.056107	0.247266	0.751122	-0.477481	0.000000	-10.000000	0.266667	-16.516666	95.833336	1023.000000	1023.000000	2046.000000
40.419998	0.000944	0.557961	0.062023	-0.076613	0.634545	-0.061994	0.000000	-10.000000	0.258333	-16.466667	90.166664	1023.000000	1023.000000	2046.000000
40.439999	0.000706	0.417104	-0.001862	0.037444	0.585567	-0.204044	0.000000	-10.000000	0.250000	-16.066668	84.833336	1023.000000	1023.000000	2046.000000
40.459999	0.000255	0.150535	-0.160615	0.214155	0.592114	-0.495119	0.000000	-10.000000	0.241667	-16.033333	79.333336	1023.000000	1023.000000	2046.000000
40.480000	-0.000454	-0.268601	-0.291891	0.219605	0.503385	-0.699700	0.000000	-10.000000	0.241667	-15.883334	74.000000	1023.000000	1023.000000	2046.000000
40.500000	-0.001452	-0.858087	-0.504031	-0.065956	0.354903	-0.643004	0.000000	-10.000000	0.233333	-15.916667	68.666664	1023.000000	1023.000000	2046.000000
40.520000	-0.003409	-2.014956	-0.683493	-0.483548	-0.081444	-0.766472	0.000000	-10.000000	0.216667	-15.650001	63.333332	1023.000000	1023.000000	2046.000000
40.540001	-0.006086	-3.596810	-1.023999	-0.631423	-0.557727	-1.383662	0.000000	-10.000000	0.200000	-15.016667	58.166668	1023.000000	1023.000000	2046.000000
40.560001	-0.009447	-5.583148	-1.733210	-0.841416	-0.842894	-2.165627	0.000000	-10.000000	0.183333	-13.983334	53.166668	1023.000000	1023.000000	2046.000000
40.580002	-0.012756	-7.538518	-2.365517	-1.522187	-1.280334	-2.370480	0.000000	-10.000000	0.150000	-12.933333	48.500000	1023.000000	1023.000000	2046.000000
40.599998	-0.015299	-9.041480	-2.812978	-2.196313	-1.689809	-2.342380	0.000000	-10.000000	0.133333	-12.066667	44.166668	1023.000000	1023.000000	2046.000000
40.619999	-0.017006	-10.050373	-3.183026	-2.270291	-1.933180	-2.663877	0.000000	-10.000000	0.116667	-11.633333	40.000000	1023.000000	1023.000000	2046.000000
40.639999	-0.018255	-10.788778	-3.462098	-2.147500	-2.064934	-3.114246	0.000000	-10.000000	0.116667	-11.416667	36.166668	1023.000000	1023.000000	2046.000000
40.660000	-0.019162	-11.324690	-3.673956	-2.308340	-2.134965	-3.207429	0.000000	-10.000000	0.100000	-11.283334	32.500000	1023.000000	1023.000000	2046.000000
40.680000	-0.019790	-11.695807	-3.828527	-2.747626	-2.244938	-2.874717	0.000000	-10.000000	0.100000	-11.133334	28.833334	1023.000000	1023.000000	2046.000000
40.700001	-0.020206	-11.941669	-3.904501	-2.804846	-2.365572	-2.866749	0.000000	-10.000000	0.100000	-10.866667	25.000000	1023.000000	1023.000000	2046.000000
40.720001	-0.020229	-11.955420	-4.025236	-2.548641	-2.286140	-3.095402	0.000000	-10.000000	0.100000	-10.633333	21.333334	1023.000000	1023.000000	2046.000000
40.740002	-0.020382	-12.045637	-4.102627	-2.455121	-2.218965	-3.268924	0.000000	-10.000000	0.100000	-10.400000	17.666666	1023.000000	1023.000000	2046.000000
40.759998	-0.020197	-11.936468	-4.136007	-2.798393	-2.135430	-2.866639	0.000000	-10.000000	0.100000	-10.283333	14.333333	1023.000000	1023.000000	2046.000000
40.779999	-0.019652	-11.614091	-4.086505	-2.929407	-2.088490	-2.509688	0.000000	-10.000000	0.100000	-10.150000	10.833333	1023.000000	1023.000000	2046.000000
40.799999	-0.018753	-11.082730	-3.948980	-2.595636	-1.979028	-2.559087	0.000000	-10.000000	0.100000	-10.016666	7.500000	1023.000000	1023.000000	2046.000000
40.820000	-0.018257	-10.790011	-3.990299	-2.314568	-1.748118	-2.737027	0.000000	-10.000000	0.100000	-9.700000	4.166667	1023.000000	1023.000000	2046.000000
40.840000	-0.017896	-10.576803	-4.035666	-2.478066	-1.594301	-2.468769	0.000000	-10.000000	0.100000	-9.266666	1.166667	1023.000000	1023.000000	2046.000000
40.860001	-0.017745	-10.487061	-4.034560	-2.804557	-1.575294	-2.072650	0.000000	-10.000000	0.083333	-8.766666	-1.500000	1023.000000	1023.000000	2046.000000
40.880001	-0.017649	-10.430814	-4.043573	-2.622502	-1.550699	-2.214040	0.000000	-10.000000	0.075000	-8.300000	-4.166667	1023.000000	1023.000000	2046.000000
40.900002	-0.017647	-10.429367	-4.101408	-2.398948	-1.395305	-2.533706	0.000000	-10.000000	0.058333	-7.750000	-6.833333	1023.000000	1023.000000	2046.000000
40.919998	-0.017947	-10.606820	-4.146251	-2.767344	-1.330477	-2.362748	0.000000	-10.000000	0.066667	-7.100000	-9.500000	1023.000000	1023.000000	2046.000000
40.939999	-0.018460	-10.909929	-4.149186	-3.181726	-1.390745	-2.188273	0.000000	-10.000000	0.058333	-6.300000	-12.000000	1023.000000	1023.000000	2046.000000
40.959999	-0.018683	-11.041448	-4.184877	-3.125154	-1.340030	-2.391386	0.000000	-10.000000	0.058333	-5.566667	-14.166667	1023.000000	1023.000000	2046.000000
40.980000	-0.018842	-11.135659	-4.199430	-3.045940	-1.236389	-2.653899	0.000000	-10.000000	0.050000	-4.966667	-16.000000	1023.000000	1023.000000	2046.000000
41.000000	-0.018924	-11.184351	-4.239061	-3.352466	-1.150131	-2.442692	0.000000	-10.000000	0.050000	-4.600000	-17.666666	1023.000000	1023.000000	2046.000000
41.020000	-0.018894	-11.166187	-4.212318	-3.730974	-1.130825	-2.092071	0.000000	-10.000000	0.050000	-4.366667	-19.166666	1023.000000	1023.000000	2046.000000
41.040001	-0.018817	-11.120822	-4.208129	-3.606684	-1.115945	-2.190063	0.000000	-10.000000	0.050000	-4.250000	-20.666666	1023.000000	1023.000000	2046.000000
41.060001	-0.018552	-10.964143	-4.234776	-3.370578	-0.950612	-2.408177	0.000000	-10.000000	0.050000	-4.233334	-22.000000	1023.000000	1023.000000	2046.000000
41.080002	-0.018207	-10.760376	-4.218415	-3.600749	-0.816572	-2.124640	0.000000	-10.000000	0.050000	-4.216667	-23.500000	1023.000000	1023.000000	2046.000000
41.099998	-0.017883	-10.568892	-4.112389	-3.849789	-0.820176	-1.786539	0.000000	-10.000000	0.050000	-4.083333	-25.000000	1023.000000	1023.000000	2046.000000
41.119999	-0.017351	-10.254506	-4.134485	-3.474500	-0.639486	-2.006035	0.000000	-10.000000	0.050000	-3.750000	-26.333334	1023.000000	1023.000000	2046.000000
41.139999	-0.017012	-10.054083	-4.118034	-3.339108	-0.466799	-2.130142	0.000000	-10.000000	0.050000	-3.466667	-27.166666	1023.000000	1023.000000	2046.000000
41.160000	-0.016760	-9.905242	-4.101954	-3.694948	-0.383762	-1.724579	0.000000	-10.000000	0.050000	-3.050000	-28.166666	1023.000000	1023.000000	2046.000000
41.180000	-0.016522	-9.764556	-3.983550	-3.812310	-0.436533	-1.532162	0.000000	-10.000000	0.050000	-2.700000	-29.166666	1023.000000	1023.000000	2046.000000
41.200001	-0.016070	-9.497483	-4.002433	-3.517187	-0.279732	-1.698130	0.000000	-10.000000	0.041667	-2.200000	-30.333334	1023.000000	1023.000000	2046.000000
41.220001	-0.015778	-9.324888	-4.024626	-3.333094	-0.110813	-1.856355	0.000000	-10.000000	0.041667	-1.516667	-30.833334	1023.000000	1023.000000	2046.000000
41.240002	-0.015585	-9.210745	-4.013331	-3.699333	-0.074641	-1.423439	0.000000	-10.000000	0.033333	-0.766667	-31.000000	1023.000000	1023.000000	2046.000000
41.259998	-0.015417	-9.111423	-3.940186	-3.695162	-0.117640	-1.358435	0.000000	-10.000000	0.041667	-0.166667	-31.000000	1023.000000	1023.000000	2046.000000
41.279999	-0.014989	-8.858232	-3.942783	-3.397750	0.022421	-1.540119	0.000000	-10.000000	0.033333	0.000000	-31.000000	1023.000000	1023.000000	2046.000000
41.299999	-0.014786	-8.738291	-4.000568	-3.327057	0.151735	-1.562401	0.000000	-10.000000	0.033333	0.000000	-31.000000	1023.000000	1023.000000	2046.000000
41.320000	-0.014643	-8.654035	-4.085056	-3.691086	0.273635	-1.151527	0.000000	-10.000000	0.016667	0.000000	-31.000000	1023.000000	1023.000000	2046.000000
41.340000	-0.014583	-8.618437	-4.084274	-3.833988	0.272147	-0.972321	0.000000	-10.000000	0.008333	0.000000	-31.000000	1023.000000	1023.000000	2046.000000
41.360001	-0.014444	-8.536233	-4.211248	-3.584712	0.435163	-1.175436	0.000000	-10.000000	0.000000	0.816667	-31.000000	1023.000000	1023.000000	2046.000000
41.380001	-0.014615	-8.637603	-4.351289	-3.615788	0.602236	-1.272762	0.000000	-10.000000	-0.008333	2.366667	-31.000000	1023.000000	1023.000000	2046.000000
41.400002	-0.014812	-8.753790	-4.401401	-4.061114	0.617540	-0.908814	0.000000	-10.000000	-0.016667	4.716667	-31.000000	1023.000000	1023.000000	2046.000000
41.419998	-0.014941	-8.830365	-4.444166	-4.087535	0.593649	-0.892313	0.000000	-10.000000	-0.016667	6.700000	-31.000000	1023.000000	1023.000000	2046.000000
41.439999	-0.014601	-8.629370	-4.497350	-3.745488	0.774223	-1.160754	0.000000	-10.000000	-0.033333	8.116667	-31.000000	1023.000000	1023.000000	2046.000000
41.459999	-0.014466	-8.549116	-4.436348	-3.761492	0.786730	-1.138007	0.000000	-10.000000	-0.025000	8.933333	-31.000000	1023.000000	1023.000000	2046.000000
41.480000	-0.013889	-8.208169	-4.334052	-4.029202	0.840530	-0.685445	0.000000	-10.000000	-0.025000	9.350000	-31.000000	1023.000000	1023.000000	2046.000000
41.500000	-0.013196	-7.798875	-4.246547	-3.737166	0.912182	-0.727345	0.000000	-10.000000	-0.016667	9.466667	-31.000000	1023.000000	1023.000000	2046.000000
41.520000	-0.012782	-7.554230	-4.238399	-3.373996	1.052323	-0.994158	0.000000	-10.000000	-0.025000	9.400001	-31.000000	1023.000000	1023.000000	2046.000000
41.540001	-0.012642	-7.471528	-4.208963	-3.697597	1.068626	-0.633593	0.000000	-10.000000	-0.025000	9.200000	-13.333333	1023.000000	1023.000000	2046.000000
41.560001	-0.012656	-7.479558	-4.070741	-3.744739	0.880024	-0.544102	0.000000	-10.000000	-0.008333	9.066667	5.000000	1023.000000	1023.000000	2046.000000
41.580002	-0.013254	-7.832832	-4.230832	-3.410733	0.803341	-0.994607	0.000000	-10.000000	0.000000	8.600000	24.333334	1023.000000	1023.000000	2046.000000
41.599998	-0.015380	-9.089841	-4.566800	-3.486271	0.527570	-1.564339	0.000000	-10.000000	0.016667	7.233334	27.000000	1023.000000	1023.000000	2046.000000
41.619999	-0.018592	-10.987635	-5.011778	-4.222349	0.026920	-1.780428	0.000000	-10.000000	0.033333	3.516667	29.833334	1023.000000	1023.000000	2046.000000
41.639999	-0.021979	-12.989388	-5.550571	-4.787867	-0.518088	-2.132863	0.000000	-10.000000	0.041667	0.500000	31.833334	1023.000000	1023.000000	2046.000000
41.660000	-0.024277	-14.347885	-6.077848	-4.843012	-0.737015	-2.690009	0.000000	-10.000000	0.033333	-1.150000	32.833332	1023.000000	1023.000000	2046.000000
41.680000	-0.025969	-15.347600	-6.447324	-4.985922	-0.895169	-3.019184	0.000000	-10.000000	0.016667	-0.383333	33.000000	1023.000000	1023.000000	2046.000000
41.700001	-0.026905	-15.900931	-6.633440	-5.460945	-1.048563	-2.757985	0.000000	-10.000000	0.025000	0.000000	33.000000	1023.000000	1023.000000	2046.000000
41.720001	-0.027518	-16.263319	-6.661630	-5.433322	-1.285157	-2.883210	0.000000	-10.000000	0.033333	0.000000	33.000000	1023.000000	1023.000000	2046.000000
41.740002	-0.027568	-16.292850	-6.787915	-5.090873	-1.200118	-3.213945	0.000000	-10.000000	0.041667	0.000000	33.000000	1023.000000	1023.000000	2046.000000
41.759998	-0.027558	-16.286818	-6.810071	-5.098165	-1.179210	-3.199371	0.000000	-10.000000	0.041667	0.000000	33.000000	1023.000000	1023.000000	2046.000000
41.779999	-0.027242	-16.100052	-6.803943	-5.392239	-1.141349	-2.762521	0.000000	-10.000000	0.033333	0.000000	33.000000	1023.000000	1023.000000	2046.000000
41.799999	-0.026994	-15.953550	-6.735495	-5.219991	-1.188530	-2.809535	0.000000	-10.000000	0.025000	0.000000	33.000000	1023.000000	1023.000000	2046.000000
41.820000	-0.026524	-15.675395	-6.721626	-4.913076	-0.987487	-3.053206	0.000000	-10.000000	0.025000	0.000000	33.000000	1023.000000	1023.000000	2046.000000
41.840000	-0.025937	-15.328938	-6.694904	-5.037543	-0.769956	-2.826535	0.000000	-10.000000	0.025000	0.000000	33.000000	1023.000000	1023.000000	2046.000000
41.860001	-0.025207	-14.897589	-6.636167	-5.294587	-0.640315	-2.326519	0.000000	-10.000000	0.033333	0.000000	33.000000	1023.000000	1023.000000	2046.000000
41.880001	-0.024127	-14.259166	-6.443285	-4.949890	-0.526157	-2.339833	0.000000	-10.000000	0.016667	0.000000	33.000000	1023.000000	1023.000000	2046.000000
41.900002	-0.023057	-13.626709	-6.367646	-4.617319	-0.190176	-2.451567	0.000000	-10.000000	0.008333	0.000000	33.000000	1023.000000	1023.000000	2046.000000
41.919998	-0.022240	-13.143710	-6.344939	-4.720429	0.066201	-2.144543	0.000000	-10.000000	0.016667	0.000000	33.000000	1023.000000	1023.000000	2046.000000
41.939999	-0.021641	-12.789590	-6.259109	-5.067900	0.171622	-1.634203	0.000000	-10.000000	0.025000	0.000000	33.000000	1023.000000	1023.000000	2046.000000
41.959999	-0.021227	-12.545381	-6.232555	-5.020280	0.314203	-1.606749	0.000000	-10.000000	0.025000	0.000000	33.000000	1023.000000	1023.000000	2046.000000
41.980000	-0.021127	-12.485944	-6.339954	-4.912097	0.576899	-1.810791	0.000000	-10.000000	0.008333	0.000000	33.000000	1023.000000	1023.000000	2046.000000
42.000000	-0.021623	-12.779105	-6.530391	-5.248052	0.775293	-1.775955	0.000000	-10.000000	0.008333	0.000000	33.000000	1023.000000	1023.000000	2046.000000
42.020000	-0.022508	-13.302292	-6.773367	-6.064784	0.876509	-1.340650	0.000000	-10.000000	0.025000	0.000000	33.000000	1023.000000	1023.000000	2046.000000
42.040001	-0.023310	-13.776345	-6.869318	-6.407403	0.823898	-1.323523	0.000000	-10.000000	0.033333	0.000000	33.000000	1023.000000	1023.000000	2046.000000
42.060001	-0.023536	-13.909919	-7.027332	-6.466126	1.033655	-1.450116	0.000000	-10.000000	0.041667	0.000000	33.000000	1023.000000	1023.000000	2046.000000
42.080002	-0.023618	-13.958423	-7.104979	-6.546459	1.215097	-1.522082	0.000000	-10.000000	0.041667	0.000000	33.000000	1023.000000	1023.000000	2046.000000
42.099998	-0.023434	-13.849352	-7.128792	-6.866327	1.335691	-1.189924	0.000000	-10.000000	0.041667	0.000000	33.000000	1023.000000	1023.000000	2046.000000
42.119999	-0.023154	-13.684043	-7.103348	-7.144093	1.442793	-0.879395	0.000000	-10.000000	0.033333	0.000000	33.000000	1023.000000	1023.000000	2046.000000
42.139999	-0.022672	-13.399268	-6.962148	-7.056323	1.431393	-0.812190	0.000000	-10.000000	0.025000	0.000000	33.000000	1023.000000	1023.000000	2046.000000
42.160000	-0.021931	-12.961126	-6.940636	-6.745242	1.641810	-0.917059	0.000000	-10.000000	0.033333	0.000000	33.000000	1023.000000	1023.000000	2046.000000
42.180000	-0.021353	-12.619480	-6.785943	-6.507918	1.707556	-1.033176	0.000000	-10.000000	0.033333	0.000000	33.000000	1023.000000	1023.000000	2046.000000
42.200001	-0.020657	-12.208111	-6.655335	-6.694496	1.804986	-0.663266	0.000000	-10.000000	0.041667	0.000000	33.000000	1023.000000	1023.000000	2046.000000
42.220001	-0.020085	-11.870034	-6.438976	-6.784422	1.743465	-0.390101	0.000000	-10.000000	0.041667	0.000000	33.000000	1023.000000	1023.000000	2046.000000
42.240002	-0.019279	-11.394072	-6.268111	-6.405611	1.780379	-0.500728	0.000000	-10.000000	0.050000	0.000000	33.000000	1023.000000	1023.000000	2046.000000
42.259998	-0.018578	-10.979817	-6.108809	-5.964299	1.864956	-0.771667	0.000000	-10.000000	0.033333	0.000000	33.000000	1023.000000	1023.000000	2046.000000
42.279999	-0.017757	-10.494404	-5.924611	-5.946893	1.941520	-0.564420	0.000000	-10.000000	0.025000	0.000000	33.000000	1023.000000	1023.000000	2046.000000
42.299999	-0.016841	-9.952958	-5.625956	-6.012794	1.894465	-0.208673	0.000000	-10.000000	0.016667	0.000000	33.000000	1023.000000	1023.000000	2046.000000
42.320000	-0.015658	-9.253741	-5.391327	-5.661454	1.977785	-0.178745	0.000000	-10.000000	0.025000	0.000000	33.000000	1023.000000	1023.000000	2046.000000
42.340000	-0.014469	-8.551292	-5.190234	-5.113960	2.141947	-0.389046	0.000000	-10.000000	0.025000	0.000000	33.000000	1023.000000	1023.000000	2046.000000
42.360001	-0.013366	-7.899015	-4.934125	-4.822686	2.196807	-0.339011	0.000000	-10.000000	0.025000	0.000000	33.000000	1023.000000	1023.000000	2046.000000
42.380001	-0.012619	-7.457813	-4.715580	-4.887983	2.129071	0.016679	0.000000	-10.000000	0.033333	0.000000	33.000000	1023.000000	1023.000000	2046.000000
42.400002	-0.011929	-7.050092	-4.488176	-4.593645	1.986943	0.044786	0.000000	-10.000000	0.033333	0.000000	33.000000	1023.000000	1023.000000	2046.000000
42.419998	-0.011796	-6.971381	-4.438890	-4.167906	1.963226	-0.327810	0.000000	-10.000000	0.033333	0.000000	33.000000	1023.000000	1023.000000	2046.000000
42.439999	-0.011900	-7.032696	-4.459828	-4.195403	1.956679	-0.334144	0.000000	-10.000000	0.025000	0.000000	33.000000	1023.000000	1023.000000	2046.000000
42.459999	-0.012374	-7.313326	-4.435188	-4.517841	1.749817	-0.110115	0.000000	-10.000000	0.025000	0.000000	33.000000	1023.000000	1023.000000	2046.000000
42.480000	-0.012518	-7.398118	-4.371404	-4.231969	1.549069	-0.343813	0.000000	-10.000000	0.025000	0.300000	33.000000	1023.000000	1023.000000	2046.000000
42.500000	-0.012418	-7.339315	-4.281084	-3.821434	1.454789	-0.691585	0.000000	-10.000000	0.008333	1.433333	33.000000	1023.000000	1023.000000	2046.000000
42.520000	-0.012752	-7.536357	-4.280719	-3.795506	1.283638	-0.743770	0.000000	-10.000000	-0.008333	3.633333	33.166668	1023.000000	1023.000000	2046.000000
42.540001	-0.013904	-8.217405	-4.200462	-3.983811	0.775655	-0.808787	0.000000	-10.000000	-0.016667	6.183333	33.833332	1023.000000	1023.000000	2046.000000
42.560001	-0.015910	-9.402681	-4.426925	-3.822624	0.336173	-1.489305	0.000000	-10.000000	-0.016667	7.900000	35.333332	1023.000000	1023.000000	2046.000000
42.580002	-0.018357	-10.848865	-4.836357	-3.749811	-0.059829	-2.202868	0.000000	-10.000000	-0.008333	8.850000	37.666668	1023.000000	1023.000000	2046.000000
42.599998	-0.020692	-12.229028	-5.188098	-4.050755	-0.521815	-2.468360	0.000000	-10.000000	-0.008333	8.450000	40.500000	1023.000000	1023.000000	2046.000000
42.619999	-0.022501	-13.298169	-5.431620	-4.522311	-0.960096	-2.384142	0.000000	-10.000000	0.066667	5.683333	43.500000	1023.000000	1023.000000	2046.000000
42.639999	-0.023771	-14.048467	-5.644524	-4.341691	-1.259259	-2.802994	0.000000	-10.000000	0.116667	-1.250000	46.000000	1023.000000	1023.000000	2046.000000
42.660000	-0.024639	-14.561809	-5.831323	-4.136343	-1.365338	-3.228804	0.000000	-10.000000	0.175000	-8.716667	47.500000	1023.000000	1023.000000	2046.000000
42.680000	-0.025392	-15.006434	-5.942172	-4.561137	-1.547994	-2.955132	0.000000	-10.000000	0.175000	-13.500000	48.000000	1023.000000	1023.000000	2046.000000
42.700001	-0.025978	-15.352964	-5.988852	-4.571353	-1.787626	-3.005133	0.000000	-10.000000	0.200000	-14.516667	48.000000	1023.000000	1023.000000	2046.000000
42.720001	-0.026043	-15.391454	-6.106421	-4.287576	-1.726435	-3.271022	0.000000	-10.000000	0.225000	-14.416667	48.000000	1023.000000	1023.000000	2046.000000
42.740002	-0.026196	-15.482118	-6.163340	-4.347286	-1.707484	-3.264008	0.000000	-10.000000	0.233333	-14.783334	40.166668	1023.000000	1023.000000	2046.000000
42.759998	-0.026148	-15.453652	-6.102828	-4.678712	-1.793740	-2.878372	0.000000	-10.000000	0.233333	-15.050000	30.666666	1023.000000	1023.000000	2046.000000
42.779999	-0.025812	-15.255117	-6.111388	-4.437735	-1.752554	-2.953440	0.000000	-10.000000	0.216667	-15.266666	19.333334	1023.000000	1023.000000	2046.000000
42.799999	-0.025182	-14.882826	-6.040142	-4.108620	-1.621426	-3.112638	0.000000	-10.000000	0.225000	-15.433333	14.166667	1023.000000	1023.000000	2046.000000
42.820000	-0.024671	-14.580494	-5.976522	-4.280773	-1.502721	-2.820478	0.000000	-10.000000	0.225000	-15.616667	8.833333	1023.000000	1023.000000	2046.000000
42.840000	-0.024595	-14.535472	-5.905314	-4.483163	-1.571450	-2.575544	0.000000	-10.000000	0.241667	-15.850000	3.833333	1023.000000	1023.000000	2046.000000
42.860001	-0.024144	-14.269068	-5.922204	-4.218477	-1.437775	-2.690612	0.000000	-10.000000	0.241667	-16.000000	-1.166667	1023.000000	1023.000000	2046.000000
42.880001	-0.024098	-14.242089	-5.973474	-4.078379	-1.315013	-2.875224	0.000000	-10.000000	0.250000	-16.299999	-6.166667	1023.000000	1023.000000	2046.000000
42.900002	-0.024166	-14.282250	-6.001023	-4.467598	-1.267807	-2.545822	0.000000	-10.000000	0.250000	-16.633333	-11.333333	1023.000000	1023.000000	2046.000000
42.919998	-0.024604	-14.541054	-6.012923	-4.609063	-1.354788	-2.564279	0.000000	-10.000000	0.250000	-16.833334	-16.833334	1023.000000	1023.000000	2046.000000
42.939999	-0.024894	-14.712109	-6.130181	-4.507525	-1.222751	-2.851650	0.000000	-10.000000	0.233333	-16.766666	-22.500000	1023.000000	1023.000000	2046.000000
42.959999	-0.025555	-15.103233	-6.176738	-4.684783	-1.239714	-3.001999	0.000000	-10.000000	0.233333	-16.583334	-28.166666	1023.000000	1023.000000	2046.000000
42.980000	-0.026171	-15.467343	-6.225192	-5.223358	-1.315737	-2.703057	0.000000	-10.000000	0.233333	-16.433334	-33.833332	1023.000000	1023.000000	2046.000000
43.000000	-0.026500	-15.661375	-6.205752	-5.334390	-1.389797	-2.731436	0.000000	-10.000000	0.250000	-16.300001	-39.166668	1023.000000	1023.000000	2046.000000
43.020000	-0.026537	-15.683108	-6.307670	-5.125520	-1.229532	-3.020387	0.000000	-10.000000	0.250000	-16.183334	-44.666668	1023.000000	1023.000000	2046.000000
43.040001	-0.026789	-15.832332	-6.330412	-5.243443	-1.226480	-3.031996	0.000000	-10.000000	0.241667	-16.000000	-50.000000	1023.000000	1023.000000	2046.000000
43.060001	-0.026892	-15.893282	-6.306564	-5.706765	-1.257063	-2.622890	0.000000	-10.000000	0.241667	-15.900001	-55.333332	1023.000000	1023.000000	2046.000000
43.080002	-0.026859	-15.873512	-6.276542	-5.631927	-1.298849	-2.666195	0.000000	-10.000000	0.233333	-15.666667	-60.666668	1023.000000	1023.000000	2046.000000
43.099998	-0.026594	-15.717046	-6.330322	-5.381137	-1.077339	-2.928248	0.000000	-10.000000	0.241667	-15.500000	-65.833336	1023.000000	1023.000000	2046.000000
43.119999	-0.026485	-15.652844	-6.319000	-5.500895	-0.981651	-2.851299	0.000000	-10.000000	0.225000	-15.066667	-71.000000	1023.000000	1023.000000	2046.000000
43.139999	-0.026328	-15.559892	-6.294645	-5.844900	-0.917535	-2.502811	0.000000	-10.000000	0.216667	-14.716666	-74.333336	1023.000000	1023.000000	2046.000000
43.160000	-0.026042	-15.390945	-6.219095	-5.818222	-0.899432	-2.454197	0.000000	-10.000000	0.200000	-14.350000	-79.333336	1023.000000	1023.000000	2046.000000
43.180000	-0.025423	-15.025026	-6.207910	-5.518384	-0.679778	-2.618953	0.000000	-10.000000	0.200000	-14.066667	-84.166664	1023.000000	1023.000000	2046.000000
43.200001	-0.024964	-14.753579	-6.146738	-5.385632	-0.586434	-2.634775	0.000000	-10.000000	0.183333	-13.600000	-90.500000	1023.000000	1023.000000	2046.000000
43.220001	-0.024459	-14.455146	-6.054776	-5.600880	-0.549271	-2.250219	0.000000	-10.000000	0.166667	-13.066667	-94.833336	1023.000000	1023.000000	2046.000000
43.240002	-0.024468	-14.460682	-5.957248	-5.594726	-0.724553	-2.184154	0.000000	-10.000000	0.133333	-12.600000	-99.333336	1023.000000	1023.000000	2046.000000
43.259998	-0.024276	-14.347079	-6.023160	-5.272524	-0.626714	-2.424683	0.000000	-10.000000	0.116667	-12.066667	-103.666664	1023.000000	1023.000000	2046.000000
43.279999	-0.024885	-14.706743	-6.146839	-5.266622	-0.691098	-2.602183	0.000000	-10.000000	0.091667	-11.600000	-107.833336	1023.000000	1023.000000	2046.000000
43.299999	-0.025751	-15.218561	-6.362632	-5.771791	-0.754183	-2.329955	0.000000	-10.000000	0.091667	-10.933333	-111.500000	1023.000000	1023.000000	2046.000000
43.320000	-0.026610	-15.726645	-6.429555	-6.077567	-0.973520	-2.246002	0.000000	-10.000000	0.075000	-10.383333	-115.000000	1023.000000	1023.000000	2046.000000
43.340000	-0.026954	-15.929971	-6.564929	-5.843720	-0.992638	-2.528684	0.000000	-10.000000	0.066667	-9.633333	-118.500000	1023.000000	1023.000000	2046.000000
43.360001	-0.027333	-16.153538	-6.639815	-5.605307	-1.032665	-2.875751	0.000000	-10.000000	0.050000	-8.783334	-121.833336	1023.000000	1023.000000	2046.000000
43.380001	-0.028430	-16.802235	-6.757479	-5.772536	-1.286223	-2.985997	0.000000	-10.000000	0.050000	-7.650000	-124.833336	1023.000000	1023.000000	2046.000000
43.400002	-0.030420	-17.977980	-6.919889	-6.221562	-1.735020	-3.101507	0.000000	-10.000000	0.050000	-5.850000	-127.333336	1023.000000	1023.000000	2046.000000
43.419998	-0.033065	-19.541475	-7.347369	-6.423402	-2.162270	-3.608436	0.000000	-10.000000	0.041667	-3.600000	-129.333328	1023.000000	1023.000000	2046.000000
43.439999	-0.035397	-20.919521	-7.850793	-6.503259	-2.410919	-4.154551	0.000000	-10.000000	0.025000	-1.183333	-130.500000	1023.000000	1023.000000	2046.000000
43.459999	-0.037232	-22.004019	-8.217873	-6.642197	-2.646955	-4.496994	0.000000	-10.000000	0.008333	0.916667	-131.000000	1023.000000	1023.000000	2046.000000
43.480000	-0.038346	-22.662567	-8.451292	-7.034143	-2.816321	-4.360811	0.000000	-10.000000	-0.008333	2.950000	-131.000000	1023.000000	1023.000000	2046.000000
43.500000	-0.039090	-23.102074	-8.504512	-7.254212	-3.070464	-4.272886	0.000000	-10.000000	-0.008333	5.316667	-131.000000	1023.000000	1023.000000	2046.000000
43.520000	-0.039165	-23.146509	-8.609323	-6.993847	-3.017768	-4.525570	0.000000	-10.000000	-0.016667	7.750000	-131.000000	1023.000000	1023.000000	2046.000000
43.540001	-0.039001	-23.049768	-8.643101	-6.763331	-2.925332	-4.718003	0.000000	-10.000000	-0.041667	10.116667	-131.000000	1023.000000	1023.000000	2046.000000
43.560001	-0.038701	-22.872534	-8.594929	-7.006714	-2.922138	-4.348753	0.000000	-10.000000	-0.091667	12.150001	-131.000000	1023.000000	1023.000000	2046.000000
43.580002	-0.038328	-22.652025	-8.507282	-7.118960	-2.937135	-4.088648	0.000000	-10.000000	-0.150000	13.933333	-131.000000	1023.000000	1023.000000	2046.000000
43.599998	-0.037607	-22.225910	-8.440565	-6.942153	-2.809974	-4.033219	0.000000	-10.000000	-0.191667	15.650001	-105.166664	1023.000000	1023.000000	2046.000000
43.619999	-0.036376	-21.497963	-8.346535	-6.627154	-2.498893	-4.025380	0.000000	-10.000000	-0.225000	17.316668	-53.000000	1023.000000	1023.000000	2046.000000
43.639999	-0.034992	-20.680218	-8.196565	-6.386685	-2.244592	-3.852375	0.000000	-10.000000	-0.258333	18.833334	1.166667	1023.000000	1023.000000	2046.000000
43.660000	-0.033430	-19.757267	-7.869645	-6.486760	-2.097486	-3.303376	0.000000	-10.000000	-0.291667	20.500000	31.666666	1023.000000	1023.000000	2046.000000
43.680000	-0.032137	-18.993193	-7.638323	-6.466765	-1.904569	-2.983535	0.000000	-10.000000	-0.325000	22.083334	38.166668	1023.000000	1023.000000	2046.000000
43.700001	-0.030687	-18.136192	-7.450935	-6.071417	-1.629857	-2.983983	0.000000	-10.000000	-0.366667	23.916668	45.333332	1023.000000	1023.000000	2046.000000
43.720001	-0.029373	-17.359713	-7.289268	-5.747114	-1.311622	-3.011708	0.000000	-10.000000	-0.408333	25.400000	53.000000	1023.000000	1023.000000	2046.000000
43.740002	-0.028290	-16.719404	-7.092549	-5.863150	-1.110717	-2.652988	0.000000	-10.000000	-0.466667	26.816668	61.166668	1023.000000	1023.000000	2046.000000
43.759998	-0.027546	-16.279587	-6.905666	-6.105336	-1.001567	-2.267017	0.000000	-10.000000	-0.533333	28.250000	69.833336	1023.000000	1023.000000	2046.000000
43.779999	-0.026889	-15.891369	-6.753851	-6.028011	-0.890890	-2.218616	0.000000	-10.000000	-0.616667	29.850000	79.000000	1023.000000	1023.000000	2046.000000
43.799999	-0.026163	-15.462458	-6.721469	-5.799100	-0.622919	-2.318969	0.000000	-10.000000	-0.691667	31.666668	88.666664	1023.000000	1023.000000	2046.000000
43.820000	-0.025713	-15.196399	-6.653809	-5.732924	-0.455028	-2.354638	0.000000	-10.000000	-0.741667	33.416668	98.833336	1023.000000	1023.000000	2046.000000
43.840000	-0.025031	-14.793313	-6.511385	-5.974720	-0.344867	-1.962340	0.000000	-10.000000	-0.783333	34.750000	109.666664	1023.000000	1023.000000	2046.000000
43.860001	-0.024168	-14.283494	-6.280054	-6.112703	-0.306458	-1.584280	0.000000	-10.000000	-0.825000	35.950001	121.166664	1023.000000	1023.000000	2046.000000
43.880001	-0.022749	-13.444504	-6.082923	-5.794513	-0.070654	-1.496414	0.000000	-10.000000	-0.875000	36.900002	133.000000	1023.000000	1023.000000	2046.000000
43.900002	-0.021184	-12.519672	-5.865571	-5.375051	0.226486	-1.505537	0.000000	-10.000000	-0.908333	37.783337	145.166672	1023.000000	1023.000000	2046.000000
43.919998	-0.019675	-11.627783	-5.610697	-5.345296	0.449907	-1.121697	0.000000	-10.000000	-0.958333	38.333336	157.666672	1023.000000	1023.000000	2046.000000
43.939999	-0.018058	-10.672414	-5.274299	-5.347267	0.610936	-0.661784	0.000000	-10.000000	-0.966667	38.966667	170.333328	1023.000000	1023.000000	2046.000000
43.959999	-0.016254	-9.605891	-4.952876	-4.977248	0.815634	-0.491401	0.000000	-10.000000	-0.991667	39.333332	183.333328	1023.000000	1023.000000	2046.000000
43.980000	-0.014363	-8.488823	-4.690598	-4.401600	1.163186	-0.559811	0.000000	-10.000000	-0.983333	39.466667	196.333328	1023.000000	1023.000000	2046.000000
44.000000	-0.012560	-7.423193	-4.380403	-4.180665	1.441106	-0.303232	0.000000	-10.000000	-1.016667	39.250000	209.500000	1023.000000	1023.000000	2046.000000
44.020000	-0.010927	-6.458133	-4.052222	-4.248335	1.613152	0.229272	0.000000	-10.000000	-1.008333	39.250000	222.500000	1023.000000	1023.000000	2046.000000
44.040001	-0.009256	-5.470116	-3.709908	-3.886556	1.772738	0.353611	0.000000	-10.000000	-1.000000	39.283333	235.666672	1023.000000	1023.000000	2046.000000
44.060001	-0.007560	-4.467713	-3.458054	-3.352808	2.070782	0.272367	0.000000	-10.000000	-0.983333	39.350002	248.833328	1023.000000	1023.000000	2046.000000
44.080002	-0.005817	-3.438142	-3.114838	-2.915704	2.288028	0.304372	0.000000	-10.000000	-0.975000	39.133335	262.000000	1023.000000	1023.000000	2046.000000
44.099998	-0.004253	-2.513298	-2.751359	-2.915918	2.409877	0.744102	0.000000	-10.000000	-0.966667	39.166668	275.000000	1023.000000	1023.000000	2046.000000
44.119999	-0.002503	-1.479246	-2.317651	-2.793015	2.470612	1.160809	0.000000	-10.000000	-0.950000	38.966667	288.000000	1023.000000	1023.000000	2046.000000
44.139999	-0.000979	-0.578357	-2.070388	-2.192055	2.644353	1.039733	0.000000	-10.000000	-0.933333	38.950001	301.000000	1023.000000	1023.000000	2046.000000
44.160000	0.000437	0.257996	-1.816050	-1.712294	2.830330	0.956009	0.000000	-10.000000	-0.908333	38.549999	314.000000	1023.000000	1023.000000	2046.000000
44.180000	0.001540	0.910355	-1.556568	-1.743285	2.876526	1.333682	0.000000	-10.000000	-0.891667	38.333336	327.000000	1023.000000	1023.000000	2046.000000
44.200001	0.002465	1.456985	-1.192908	-1.625902	2.740724	1.535070	0.000000	-10.000000	-0.875000	37.733334	339.833344	1023.000000	1023.000000	2046.000000
44.220001	0.003287	1.942835	-0.940818	-1.137514	2.741505	1.279662	0.000000	-10.000000	-0.883333	37.183334	352.500000	1023.000000	1023.000000	2046.000000
44.240002	0.002974	1.757606	-0.898216	-0.722124	2.612494	0.765453	0.000000	-10.000000	-0.841667	36.416668	364.833344	1023.000000	1023.000000	2046.000000
44.259998	0.001193	0.704900	-1.069943	-1.051731	2.204564	0.622009	0.000000	-10.000000	-0.816667	35.783333	377.166656	1023.000000	1023.000000	2046.000000
44.279999	-0.001181	-0.697806	-1.291242	-1.326355	1.633911	0.285881	0.000000	-10.000000	-0.758333	35.033333	389.166656	1023.000000	1023.000000	2046.000000
44.299999	-0.002445	-1.445265	-1.636814	-1.240938	1.550709	-0.118222	0.000000	-10.000000	-0.725000	34.233334	401.166656	1023.000000	1023.000000	2046.000000
44.320000	-0.003171	-1.874080	-1.768738	-1.245343	1.437498	-0.297496	0.000000	-10.000000	-0.675000	33.333336	412.666656	1023.000000	1023.000000	2046.000000
44.340000	-0.003273	-1.934161	-1.729699	-1.557561	1.290745	0.062353	0.000000	-10.000000	-0.666667	32.666668	424.000000	1023.000000	1023.000000	2046.000000
44.360001	-0.002581	-1.525623	-1.602678	-1.185001	1.308211	-0.046156	0.000000	-10.000000	-0.658333	32.233334	435.000000	1023.000000	1023.000000	2046.000000
44.380001	-0.001958	-1.157020	-1.471200	-0.885516	1.382140	-0.182445	0.000000	-10.000000	-0.666667	32.083336	445.833344	1023.000000	1023.000000	2046.000000
44.400002	-0.001070	-0.632225	-1.261675	-1.091157	1.413464	0.307143	0.000000	-10.000000	-0.625000	31.883333	456.666656	1023.000000	1023.000000	2046.000000
44.419998	-0.000099	-0.058567	-1.065068	-0.784012	1.458921	0.331593	0.000000	-10.000000	-0.600000	31.516666	467.333344	1023.000000	1023.000000	2046.000000
44.439999	0.001152	0.680890	-0.904138	-0.308046	1.705499	0.187574	0.000000	-10.000000	-0.566667	31.200001	478.000000	1023.000000	1023.000000	2046.000000
44.459999	0.002400	1.418554	-0.641457	-0.401398	1.836996	0.624412	0.000000	-10.000000	-0.558333	30.716667	488.333344	1023.000000	1023.000000	2046.000000
44.480000	0.003776	2.231559	-0.365097	-0.366202	1.959375	1.003484	0.000000	-10.000000	-0.550000	30.316668	498.500000	1023.000000	1023.000000	2046.000000
44.500000	0.005419	3.202359	-0.249940	0.170126	2.318866	0.963306	0.000000	-10.000000	-0.550000	29.783335	508.500000	1023.000000	1023.000000	2046.000000
44.520000	0.007091	4.190786	0.024880	0.476200	2.620678	1.069029	0.000000	-10.000000	-0.550000	29.483334	518.500000	1023.000000	1023.000000	2046.000000
44.540001	0.008726	5.157254	0.412153	0.378020	2.742725	1.624356	0.000000	-10.000000	-0.550000	29.400002	528.500000	1023.000000	1023.000000	2046.000000
44.560001	0.010233	6.047746	0.673078	0.510263	2.925931	1.938475	0.000000	-10.000000	-0.550000	29.383335	538.500000	1023.000000	1023.000000	2046.000000
44.580002	0.011679	6.902386	0.793715	0.921256	3.294103	1.893311	0.000000	-10.000000	-0.550000	29.216667	548.500000	1023.000000	1023.000000	2046.000000
44.599998	0.012747	7.533586	0.968558	1.206384	3.535965	1.822678	0.000000	-10.000000	-0.550000	28.966667	558.333313	1023.000000	1023.000000	2046.000000
44.619999	0.013413	7.927198	1.102278	1.054088	3.645587	2.125245	0.000000	-10.000000	-0.550000	28.916668	568.000000	1023.000000	1023.000000	2046.000000
44.639999	0.013700	8.096566	1.218886	0.897391	3.624220	2.356069	0.000000	-10.000000	-0.550000	29.016666	577.666687	1023.000000	1023.000000	2046.000000
44.660000	0.014251	8.422243	1.344961	1.028757	3.684667	2.363859	0.000000	-10.000000	-0.533333	28.916666	587.333313	1023.000000	1023.000000	2046.000000
44.680000	0.015046	8.892035	1.433748	1.325180	3.946046	2.187062	0.000000	-10.000000	-0.516667	28.833334	597.000000	1023.000000	1023.000000	2046.000000
44.700001	0.015735	9.299182	1.591268	1.299758	4.053045	2.355111	0.000000	-10.000000	-0.491667	28.600000	606.666687	1023.000000	1023.000000	2046.000000
44.720001	0.016515	9.760556	1.856867	1.102730	4.055796	2.745163	0.000000	-10.000000	-0.491667	28.633333	616.166687	1023.000000	1023.000000	2046.000000
44.740002	0.017703	10.462220	2.136998	1.376285	4.117893	2.831045	0.000000	-10.000000	-0.491667	28.400000	625.833313	1023.000000	1023.000000	2046.000000
44.759998	0.019172	11.330368	2.304100	1.898237	4.429049	2.698982	0.000000	-10.000000	-0.500000	28.416668	635.166687	1023.000000	1023.000000	2046.000000
44.779999	0.020633	12.194026	2.590441	1.967782	4.621912	3.013891	0.000000	-10.000000	-0.500000	28.300001	644.833313	1023.000000	1023.000000	2046.000000
44.799999	0.022108	13.065962	2.942899	1.927131	4.712121	3.483810	0.000000	-10.000000	-0.500000	28.383333	654.166687	1023.000000	1023.000000	2046.000000
44.820000	0.023693	14.002593	3.197148	2.370012	4.944875	3.490559	0.000000	-10.000000	-0.483333	28.116667	663.666687	1023.000000	1023.000000	2046.000000
44.840000	0.025344	14.978312	3.477145	2.899382	5.230401	3.371384	0.000000	-10.000000	-0.458333	27.666666	673.000000	1023.000000	1023.000000	2046.000000
44.860001	0.026825	15.853499	3.773312	2.939180	5.441974	3.699034	0.000000	-10.000000	-0.425000	26.983334	682.333313	1023.000000	1023.000000	2046.000000
44.880001	0.028291	16.720003	4.113607	2.909939	5.569702	4.126756	0.000000	-10.000000	-0.408333	26.450001	691.500000	1023.000000	1023.000000	2046.000000
44.900002	0.029802	17.612749	4.386269	3.279626	5.749533	4.197320	0.000000	-10.000000	-0.400000	26.066668	700.333313	1023.000000	1023.000000	2046.000000
44.919998	0.031329	18.515686	4.597562	3.843402	6.050864	4.023856	0.000000	-10.000000	-0.400000	25.600000	709.166687	1023.000000	1023.000000	2046.000000
44.939999	0.032822	19.397839	4.886422	4.045109	6.241051	4.225257	0.000000	-10.000000	-0.400000	25.033333	717.666687	1023.000000	1023.000000	2046.000000
44.959999	0.034069	20.134607	5.239992	3.975510	6.253269	4.665837	0.000000	-10.000000	-0.383333	24.466667	726.333313	1023.000000	1023.000000	2046.000000
44.980000	0.035318	20.872839	5.490417	4.305913	6.303012	4.773496	0.000000	-10.000000	-0.341667	23.750000	734.666687	1023.000000	1023.000000	2046.000000
45.000000	0.035970	21.258041	5.543620	4.776955	6.470406	4.467060	0.000000	-10.000000	-0.291667	22.950001	742.833313	1023.000000	1023.000000	2046.000000
45.020000	0.036377	21.498938	5.641097	4.812158	6.480692	4.564990	0.000000	-10.000000	-0.258333	22.133333	750.500000	1023.000000	1023.000000	2046.000000
45.040001	0.036739	21.712976	5.853103	4.689669	6.353700	4.816505	0.000000	-10.000000	-0.250000	21.516666	757.833313	1023.000000	1023.000000	2046.000000
45.060001	0.037350	22.073698	6.108177	4.898455	6.240925	4.826141	0.000000	-10.000000	-0.250000	21.016666	765.166687	1023.000000	1023.000000	2046.000000
45.080002	0.037869	22.380497	6.297951	5.331951	6.252079	4.498516	0.000000	-10.000000	-0.250000	20.616667	772.333313	1023.000000	1023.000000	2046.000000
45.099998	0.036971	21.849623	6.238711	5.548342	6.064219	3.998352	0.000000	-10.000000	-0.233333	20.100000	779.333313	1023.000000	1023.000000	2046.000000
45.119999	0.034367	20.310738	5.862785	5.127573	5.637316	3.683064	0.000000	-10.000000	-0.200000	19.400000	786.000000	1023.000000	1023.000000	2046.000000
45.139999	0.031199	18.438875	5.424418	4.503580	5.059589	3.451288	0.000000	-10.000000	-0.166667	18.716667	790.333313	1023.000000	1023.000000	2046.000000
45.160000	0.028831	17.039007	4.954498	4.286276	4.724378	3.073856	0.000000	-10.000000	-0.150000	17.616667	796.666687	1023.000000	1023.000000	2046.000000
45.180000	0.027771	16.412405	4.664098	4.363364	4.662716	2.722226	0.000000	-10.000000	-0.150000	16.750000	802.666687	1023.000000	1023.000000	2046.000000
45.200001	0.027231	16.093573	4.564040	4.348941	4.584700	2.595893	0.000000	-10.000000	-0.133333	15.950000	810.333313	1023.000000	1023.000000	2046.000000
45.220001	0.027158	16.050158	4.613566	4.011297	4.463405	2.961889	0.000000	-10.000000	-0.133333	15.750000	815.666687	1023.000000	1023.000000	2046.000000
45.240002	0.027143	16.041735	4.730180	4.056004	4.290843	2.964708	0.000000	-10.000000	-0.108333	15.533334	821.000000	1023.000000	1023.000000	2046.000000
45.259998	0.027626	16.327003	4.702797	4.414954	4.449876	2.759377	0.000000	-10.000000	-0.108333	14.900001	826.333313	1023.000000	1023.000000	2046.000000
45.279999	0.028078	16.594120	4.746794	4.614148	4.559663	2.673515	0.000000	-10.000000	-0.083333	14.066667	831.500000	1023.000000	1023.000000	2046.000000
45.299999	0.028568	16.883900	4.891644	4.450234	4.559875	2.982147	0.000000	-10.000000	-0.075000	12.966667	836.333313	1023.000000	1023.000000	2046.000000
45.320000	0.029166	17.236990	5.037564	4.289302	4.583076	3.327047	0.000000	-10.000000	-0.050000	11.800000	840.833313	1023.000000	1023.000000	2046.000000
45.340000	0.030071	17.771950	5.123006	4.594146	4.763889	3.290908	0.000000	-10.000000	-0.025000	10.466667	845.000000	1023.000000	1023.000000	2046.000000
45.360001	0.030925	18.276852	5.126326	4.948207	5.016909	3.185409	0.000000	-10.000000	-0.008333	8.733334	848.666687	1023.000000	1023.000000	2046.000000
45.380001	0.031871	18.835939	5.300149	4.922163	5.144748	3.468879	0.000000	-10.000000	0.000000	7.183333	851.833313	1023.000000	1023.000000	2046.000000
45.400002	0.032792	19.380268	5.501887	4.711148	5.221025	3.946208	0.000000	-10.000000	0.000000	5.833333	854.333313	1023.000000	1023.000000	2046.000000
45.419998	0.033517	19.808712	5.551506	4.946469	5.369444	3.941293	0.000000	-10.000000	0.000000	4.816667	856.500000	1023.000000	1023.000000	2046.000000
45.439999	0.034246	20.239344	5.572863	5.260504	5.609490	3.796487	0.000000	-10.000000	0.008333	3.933333	858.333313	1023.000000	1023.000000	2046.000000
45.459999	0.034493	20.385099	5.588475	5.258353	5.736813	3.801459	0.000000	-10.000000	0.016667	3.083333	860.000000	1023.000000	1023.000000	2046.000000
45.480000	0.034475	20.374922	5.606229	4.855631	5.750517	4.162545	0.000000	-10.000000	0.025000	2.533333	861.166687	1023.000000	1023.000000	2046.000000
45.500000	0.034090	20.147030	5.588961	4.779012	5.654277	4.124780	0.000000	-10.000000	0.016667	1.933333	861.833313	1023.000000	1023.000000	2046.000000
45.520000	0.034005	20.096680	5.530210	4.942098	5.725109	3.899262	0.000000	-10.000000	0.025000	1.116667	862.000000	1023.000000	1023.000000	2046.000000
45.540001	0.033865	20.014235	5.535313	4.991622	5.759702	3.727599	0.000000	-10.000000	0.025000	0.200000	862.000000	1023.000000	1023.000000	2046.000000
45.560001	0.034032	20.112865	5.554059	4.597404	5.829565	4.131837	0.000000	-10.000000	0.041667	-0.983333	862.000000	1023.000000	1023.000000	2046.000000
45.580002	0.034133	20.172312	5.704408	4.540774	5.695876	4.231255	0.000000	-10.000000	0.033333	-1.833333	862.000000	1023.000000	1023.000000	2046.000000
45.599998	0.034818	20.577311	5.704659	4.914824	5.917773	4.040055	0.000000	-10.000000	0.041667	-2.550000	862.000000	1023.000000	1023.000000	2046.000000
45.619999	0.035324	20.876360	5.804186	5.073104	5.994345	4.004725	0.000000	-10.000000	0.041667	-3.000000	862.000000	1023.000000	1023.000000	2046.000000
45.639999	0.036008	21.280516	5.949404	4.827513	6.042582	4.461017	0.000000	-10.000000	0.050000	-3.400000	862.000000	1023.000000	1023.000000	2046.000000
45.660000	0.036646	21.657875	6.117251	4.906971	6.043552	4.590100	0.000000	-10.000000	0.050000	-3.716667	862.000000	1023.000000	1023.000000	2046.000000
45.680000	0.037607	22.225826	6.183252	5.307229	6.306215	4.429131	0.000000	-10.000000	0.050000	-3.883333	862.000000	1023.000000	1023.000000	2046.000000
45.700001	0.038359	22.669992	6.317187	5.544971	6.461069	4.346766	0.000000	-10.000000	0.050000	-3.983333	862.000000	1023.000000	1023.000000	2046.000000
45.720001	0.039118	23.118670	6.458753	5.372458	6.581115	4.706343	0.000000	-10.000000	0.050000	-4.083333	862.000000	1023.000000	1023.000000	2046.000000
45.740002	0.039786	23.513538	6.676504	5.342872	6.527698	4.966464	0.000000	-10.000000	0.041667	-4.316667	862.000000	1023.000000	1023.000000	2046.000000
45.759998	0.040878	24.159021	6.811246	5.765624	6.712250	4.869902	0.000000	-10.000000	0.041667	-4.766667	862.000000	1023.000000	1023.000000	2046.000000
45.779999	0.041881	24.751511	6.948889	6.186811	6.915535	4.700277	0.000000	-10.000000	0.050000	-5.466667	862.000000	1023.000000	1023.000000	2046.000000
45.799999	0.042238	24.962614	7.053717	6.089465	6.881309	4.938124	0.000000	-10.000000	0.058333	-6.366667	862.000000	1023.000000	1023.000000	2046.000000
45.820000	0.042273	24.983480	7.135736	5.927616	6.733666	5.186462	0.000000	-10.000000	0.066667	-7.383333	862.000000	1023.000000	1023.000000	2046.000000
45.840000	0.041772	24.687246	7.069646	5.977625	6.589297	5.050678	0.000000	-10.000000	0.075000	-8.350000	855.000000	1023.000000	1023.000000	2046.000000
45.860001	0.041413	24.475225	7.007170	6.205325	6.546505	4.716227	0.000000	-10.000000	0.091667	-9.116667	847.000000	1023.000000	1023.000000	2046.000000
45.880001	0.041091	24.284868	6.975961	6.305878	6.459553	4.543476	0.000000	-10.000000	0.100000	-9.750000	837.833313	1023.000000	1023.000000	2046.000000
45.900002	0.040881	24.160908	7.031571	6.100268	6.318240	4.710829	0.000000	-10.000000	0.100000	-10.283334	834.500000	1023.000000	1023.000000	2046.000000
45.919998	0.039964	23.618832	7.055378	5.970623	5.946754	4.646076	0.000000	-10.000000	0.116667	-10.966667	831.000000	1023.000000	1023.000000	2046.000000
45.939999	0.037975	22.443184	6.746027	5.976697	5.606796	4.113665	0.000000	-10.000000	0.133333	-11.983334	827.500000	1023.000000	1023.000000	2046.000000
45.959999	0.034679	20.495020	6.188001	5.845853	5.149871	3.311294	0.000000	-10.000000	0.166667	-13.316667	823.500000	1023.000000	1023.000000	2046.000000
45.980000	0.031147	18.407669	5.562350	5.351371	4.672914	2.821034	0.000000	-10.000000	0.191667	-14.816668	819.000000	1023.000000	1023.000000	2046.000000
46.000000	0.028293	16.721262	5.032456	4.632984	4.250091	2.805731	0.000000	-10.000000	0.225000	-16.116667	813.833313	1023.000000	1023.000000	2046.000000
46.020000	0.026385	15.593569	4.736506	4.266743	3.885955	2.704365	0.000000	-10.000000	0.250000	-17.200001	808.500000	1023.000000	1023.000000	2046.000000
46.040001	0.025152	14.864796	4.474623	4.347978	3.713396	2.328799	0.000000	-10.000000	0.266667	-17.833334	804.833313	1023.000000	1023.000000	2046.000000
46.060001	0.024143	14.268285	4.264193	4.510768	3.584402	1.908922	0.000000	-10.000000	0.300000	-18.666668	798.833313	1023.000000	1023.000000	2046.000000
46.080002	0.023259	13.746114	4.098237	4.330978	3.431057	1.885843	0.000000	-10.000000	0.325000	-19.233334	794.666687	1023.000000	1023.000000	2046.000000
46.099998	0.022652	13.387117	4.042060	3.944526	3.261039	2.139492	0.000000	-10.000000	0.366667	-20.616667	786.000000	1023.000000	1023.000000	2046.000000
46.119999	0.022209	13.125351	4.034405	3.886082	3.051731	2.153132	0.000000	-10.000000	0.400000	-21.900000	779.000000	1023.000000	1023.000000	2046.000000
46.139999	0.022192	13.115460	3.998281	4.108176	3.052226	1.956778	0.000000	-10.000000	0.433333	-23.183332	772.000000	1023.000000	1023.000000	2046.000000
46.160000	0.022090	13.055257	3.949575	4.298262	3.100941	1.706479	0.000000	-10.000000	0.475000	-24.316666	764.166687	1023.000000	1023.000000	2046.000000
46.180000	0.022135	13.081505	3.846077	4.084861	3.206073	1.944494	0.000000	-10.000000	0.508333	-25.200001	756.000000	1023.000000	1023.000000	2046.000000
46.200001	0.022268	13.160116	3.854924	3.871528	3.156735	2.276929	0.000000	-10.000000	0.541667	-26.266666	744.833313	1023.000000	1023.000000	2046.000000
46.220001	0.022648	13.384973	4.020841	4.023117	3.076540	2.264474	0.000000	-10.000000	0.550000	-26.483334	736.000000	1023.000000	1023.000000	2046.000000
46.240002	0.023059	13.628098	3.985577	4.322180	3.265210	2.055133	0.000000	-10.000000	0.550000	-26.550001	727.166687	1023.000000	1023.000000	2046.000000
46.259998	0.023167	13.691962	3.937642	4.345562	3.317269	2.091490	0.000000	-10.000000	0.550000	-26.433334	721.333313	1023.000000	1023.000000	2046.000000
46.279999	0.022968	13.574147	3.879780	4.031274	3.299015	2.364078	0.000000	-10.000000	0.541667	-26.200001	712.666687	1023.000000	1023.000000	2046.000000
46.299999	0.022555	13.329934	3.860155	3.881160	3.190657	2.397961	0.000000	-10.000000	0.525000	-25.716667	703.833313	1023.000000	1023.000000	2046.000000
46.320000	0.022174	13.104789	3.736297	4.017737	3.233156	2.117599	0.000000	-10.000000	0.508333	-25.266666	692.333313	1023.000000	1023.000000	2046.000000
46.340000	0.021546	12.733467	3.600184	4.034575	3.266378	1.832330	0.000000	-10.000000	0.500000	-24.983334	683.833313	1023.000000	1023.000000	2046.000000
46.360001	0.020955	12.384309	3.526898	3.804783	3.240755	1.811874	0.000000	-10.000000	0.500000	-24.983334	675.500000	1023.000000	1023.000000	2046.000000
46.380001	0.020436	12.077510	3.504877	3.307627	3.170222	2.094783	0.000000	-10.000000	0.500000	-24.950001	669.833313	1023.000000	1023.000000	2046.000000
46.400002	0.020145	11.905744	3.553707	3.212753	3.053050	2.086233	0.000000	-10.000000	0.500000	-24.950001	661.666687	1023.000000	1023.000000	2046.000000
46.419998	0.020228	11.954563	3.474394	3.462286	3.188302	1.829581	0.000000	-10.000000	0.500000	-24.700001	653.333313	1023.000000	1023.000000	2046.000000
46.439999	0.020159	11.913780	3.492244	3.493552	3.185394	1.742590	0.000000	-10.000000	0.500000	-24.466667	642.333313	1023.000000	1023.000000	2046.000000
46.459999	0.020099	11.878469	3.451046	3.179150	3.205505	2.042767	0.000000	-10.000000	0.500000	-24.333334	636.666687	1023.000000	1023.000000	2046.000000
46.480000	0.020122	11.892100	3.545986	2.954472	3.106914	2.284728	0.000000	-10.000000	0.500000	-24.083334	628.666687	1023.000000	1023.000000	2046.000000
46.500000	0.020347	12.024909	3.559789	3.173950	3.151087	2.140083	0.000000	-10.000000	0.500000	-23.683334	620.666687	1023.000000	1023.000000	2046.000000
46.520000	0.020541	12.139920	3.558322	3.428051	3.279140	1.874407	0.000000	-10.000000	0.500000	-23.400000	610.000000	1023.000000	1023.000000	2046.000000
46.540001	0.020562	12.152279	3.546925	3.405710	3.344493	1.855152	0.000000	-10.000000	0.483333	-23.333334	602.333313	1023.000000	1023.000000	2046.000000
46.560001	0.020575	12.159648	3.568610	3.027211	3.348242	2.215584	0.000000	-10.000000	0.466667	-23.400000	597.333313	1023.000000	1023.000000	2046.000000
46.580002	0.020565	12.153646	3.617213	2.912801	3.316743	2.306888	0.000000	-10.000000	0.458333	-23.400000	589.666687	1023.000000	1023.000000	2046.000000
46.599998	0.020917	12.362226	3.625010	3.107361	3.425553	2.204303	0.000000	-10.000000	0.458333	-23.433334	581.666687	1023.000000	1023.000000	2046.000000
46.619999	0.021261	12.565408	3.636089	3.412987	3.554783	1.961548	0.000000	-10.000000	0.458333	-23.466667	573.666687	1023.000000	1023.000000	2046.000000
46.639999	0.021591	12.760359	3.644981	3.371425	3.654112	2.089842	0.000000	-10.000000	0.458333	-23.450001	568.333313	1023.000000	1023.000000	2046.000000
46.660000	0.021680	12.812701	3.705301	3.138968	3.615082	2.353351	0.000000	-10.000000	0.458333	-23.583334	563.333313	1023.000000	1023.000000	2046.000000
46.680000	0.021701	12.825533	3.823988	3.147001	3.419751	2.434792	0.000000	-10.000000	0.475000	-23.783335	553.000000	1023.000000	1023.000000	2046.000000
46.700001	0.021244	12.555037	3.662881	3.420445	3.394669	2.077041	0.000000	-10.000000	0.483333	-24.250000	542.666687	1023.000000	1023.000000	2046.000000
46.720001	0.020380	12.044834	3.491067	3.402254	3.327670	1.823843	0.000000	-10.000000	0.500000	-24.583334	534.666687	1023.000000	1023.000000	2046.000000
46.740002	0.019107	11.292416	3.214725	2.986998	3.212413	1.878279	0.000000	-10.000000	0.516667	-24.966667	529.000000	1023.000000	1023.000000	2046.000000
46.759998	0.018141	10.721412	3.154739	2.658212	2.936646	1.971815	0.000000	-10.000000	0.533333	-25.283335	523.333313	1023.000000	1023.000000	2046.000000
46.779999	0.017226	10.180820	3.052549	2.716398	2.694629	1.717244	0.000000	-10.000000	0.541667	-25.666668	514.666687	1023.000000	1023.000000	2046.000000
46.799999	0.015858	9.371811	2.859206	2.919353	2.468394	1.124858	0.000000	-10.000000	0.533333	-25.900000	503.333344	1023.000000	1023.000000	2046.000000
46.820000	0.013253	7.832771	2.483099	2.757069	2.110672	0.481932	0.000000	-10.000000	0.525000	-25.683332	491.666656	1023.000000	1023.000000	2046.000000
46.840000	0.009731	5.750789	1.881844	2.030303	1.636980	0.201662	0.000000	-10.000000	0.525000	-25.400000	483.000000	1023.000000	1023.000000	2046.000000
46.860001	0.006284	3.714109	1.342197	1.265344	1.075604	0.030963	0.000000	-10.000000	0.516667	-25.116667	477.333344	1023.000000	1023.000000	2046.000000
46.880001	0.003520	2.080109	0.822056	0.984560	0.671942	-0.398450	0.000000	-10.000000	0.508333	-25.183334	469.000000	1023.000000	1023.000000	2046.000000
46.900002	0.001629	0.962623	0.392437	0.990742	0.513480	-0.934036	0.000000	-10.000000	0.500000	-25.200001	458.000000	1023.000000	1023.000000	2046.000000
46.919998	0.000025	0.014885	0.036730	0.879501	0.380738	-1.282083	0.000000	-10.000000	0.500000	-25.250000	449.666656	1023.000000	1023.000000	2046.000000
46.939999	-0.001305	-0.771066	-0.207191	0.368122	0.166295	-1.098293	0.000000	-10.000000	0.516667	-25.250000	444.000000	1023.000000	1023.000000	2046.000000
46.959999	-0.002398	-1.417468	-0.295492	0.092473	-0.158148	-1.056301	0.000000	-10.000000	0.516667	-25.216667	438.333344	1023.000000	1023.000000	2046.000000
46.980000	-0.002835	-1.675712	-0.485120	0.284411	-0.147835	-1.327168	0.000000	-10.000000	0.516667	-25.183334	429.833344	1023.000000	1023.000000	2046.000000
47.000000	-0.003274	-1.934958	-0.625237	0.399450	-0.116528	-1.592644	0.000000	-10.000000	0.500000	-25.033333	421.500000	1023.000000	1023.000000	2046.000000
47.020000	-0.003591	-2.122234	-0.723150	0.042619	-0.118390	-1.323312	0.000000	-10.000000	0.508333	-24.750000	413.166656	1023.000000	1023.000000	2046.000000
47.040001	-0.003771	-2.228621	-0.741569	-0.220180	-0.155518	-1.111354	0.000000	-10.000000	0.508333	-24.450001	405.000000	1023.000000	1023.000000	2046.000000
47.060001	-0.003442	-2.034022	-0.744121	-0.008456	-0.112516	-1.168929	0.000000	-10.000000	0.508333	-23.983334	397.000000	1023.000000	1023.000000	2046.000000
47.080002	-0.002993	-1.769050	-0.699267	0.326007	-0.005985	-1.389805	0.000000	-10.000000	0.483333	-23.700001	389.000000	1023.000000	1023.000000	2046.000000
47.099998	-0.002678	-1.582674	-0.748420	0.191033	0.153102	-1.178388	0.000000	-10.000000	0.450000	-23.200001	381.000000	1023.000000	1023.000000	2046.000000
47.119999	-0.002415	-1.427024	-0.733485	-0.173272	0.204268	-0.724536	0.000000	-10.000000	0.416667	-22.866667	373.166656	1023.000000	1023.000000	2046.000000
47.139999	-0.002475	-1.462616	-0.767952	-0.198956	0.162698	-0.658406	0.000000	-10.000000	0.391667	-22.366667	365.500000	1023.000000	1023.000000	2046.000000
47.160000	-0.002477	-1.463743	-0.882915	0.022476	0.282196	-0.885500	0.000000	-10.000000	0.375000	-21.916666	358.000000	1023.000000	1023.000000	2046.000000
47.180000	-0.002833	-1.674106	-1.003438	0.194426	0.379301	-1.244395	0.000000	-10.000000	0.358333	-21.250000	350.666656	1023.000000	1023.000000	2046.000000
47.200001	-0.003412	-2.016211	-1.046492	-0.129292	0.322471	-1.162898	0.000000	-10.000000	0.350000	-20.766666	343.500000	1023.000000	1023.000000	2046.000000
47.220001	-0.004065	-2.402607	-1.088630	-0.721445	0.254575	-0.847107	0.000000	-10.000000	0.341667	-20.366667	336.500000	1023.000000	1023.000000	2046.000000
47.240002	-0.004540	-2.683215	-1.139216	-0.659770	0.211101	-1.095330	0.000000	-10.000000	0.341667	-20.366667	329.666656	1023.000000	1023.000000	2046.000000
47.259998	-0.004811	-2.843077	-1.225866	-0.535903	0.343158	-1.424466	0.000000	-10.000000	0.341667	-20.233334	323.000000	1023.000000	1023.000000	2046.000000
47.279999	-0.005093	-3.010221	-1.246053	-0.915846	0.336023	-1.184344	0.000000	-10.000000	0.350000	-20.450001	316.333344	1023.000000	1023.000000	2046.000000
47.299999	-0.005371	-3.174253	-1.159060	-1.194081	0.161011	-0.982123	0.000000	-10.000000	0.350000	-20.466667	309.500000	1023.000000	1023.000000	2046.000000
47.320000	-0.005313	-3.139714	-1.207694	-0.951520	0.241995	-1.222496	0.000000	-10.000000	0.358333	-20.550001	302.500000	1023.000000	1023.000000	2046.000000
47.340000	-0.005295	-3.129169	-1.262944	-0.856404	0.373479	-1.383300	0.000000	-10.000000	0.358333	-20.483334	295.666656	1023.000000	1023.000000	2046.000000
47.360001	-0.005323	-3.145933	-1.234988	-1.299227	0.339421	-0.951139	0.000000	-10.000000	0.358333	-20.483334	288.833344	1023.000000	1023.000000	2046.000000
47.380001	-0.005157	-3.048010	-1.204847	-1.232000	0.348457	-0.959621	0.000000	-10.000000	0.350000	-20.466667	282.000000	1023.000000	1023.000000	2046.000000
47.400002	-0.004960	-2.931578	-1.184782	-0.945262	0.449386	-1.250919	0.000000	-10.000000	0.350000	-20.383333	275.166656	1023.000000	1023.000000	2046.000000
47.419998	-0.004927	-2.912089	-1.224232	-1.111678	0.545124	-1.121303	0.000000	-10.000000	0.350000	-20.266666	268.333344	1023.000000	1023.000000	2046.000000
47.439999	-0.005117	-3.024146	-1.214470	-1.445085	0.487231	-0.851823	0.000000	-10.000000	0.350000	-20.216667	261.666656	1023.000000	1023.000000	2046.000000
47.459999	-0.005224	-3.087158	-1.221225	-1.291289	0.445483	-1.020127	0.000000	-10.000000	0.350000	-20.166668	254.833328	1023.000000	1023.000000	2046.000000
47.480000	-0.005163	-3.051488	-1.261644	-1.136085	0.532248	-1.186007	0.000000	-10.000000	0.350000	-20.000000	248.166672	1023.000000	1023.000000	2046.000000
47.500000	-0.005262	-3.109760	-1.316440	-1.106432	0.593072	-1.279960	0.000000	-10.000000	0.350000	-19.933334	241.333328	1023.000000	1023.000000	2046.000000
47.520000	-0.005165	-3.052258	-1.321662	-1.488705	0.659172	-0.901064	0.000000	-10.000000	0.333333	-19.583334	234.833328	1023.000000	1023.000000	2046.000000
47.540001	-0.005096	-3.011493	-1.244620	-1.588148	0.577837	-0.756562	0.000000	-10.000000	0.333333	-19.433332	228.166672	1023.000000	1023.000000	2046.000000
47.560001	-0.004822	-2.849872	-1.307837	-1.317132	0.700200	-0.925103	0.000000	-10.000000	0.333333	-19.133333	221.833328	1023.000000	1023.000000	2046.000000
47.580002	-0.004675	-2.763013	-1.352523	-1.120556	0.840232	-1.130165	0.000000	-10.000000	0.333333	-18.883333	215.333328	1023.000000	1023.000000	2046.000000
47.599998	-0.004757	-2.811107	-1.334924	-1.494358	0.782425	-0.764249	0.000000	-10.000000	0.316667	-18.650000	209.000000	1023.000000	1023.000000	2046.000000
47.619999	-0.004458	-2.634843	-1.214546	-1.467993	0.682464	-0.634769	0.000000	-10.000000	0.283333	-18.500000	202.666672	1023.000000	1023.000000	2046.000000
47.639999	-0.004229	-2.499309	-1.240940	-1.057354	0.778190	-0.979205	0.000000	-10.000000	0.300000	-18.450001	196.500000	1023.000000	1023.000000	2046.000000
47.660000	-0.004804	-2.839066	-1.395197	-1.137601	0.745077	-1.051345	0.000000	-10.000000	0.283333	-18.166668	190.500000	1023.000000	1023.000000	2046.000000
47.680000	-0.006095	-3.602153	-1.653911	-1.747584	0.563611	-0.764268	0.000000	-10.000000	0.283333	-17.833334	184.500000	1023.000000	1023.000000	2046.000000
47.700001	-0.007305	-4.317008	-1.863704	-1.703591	0.313915	-1.063628	0.000000	-10.000000	0.250000	-17.550001	178.500000	1023.000000	1023.000000	2046.000000
47.720001	-0.008077	-4.773717	-2.039964	-1.521447	0.266360	-1.478666	0.000000	-10.000000	0.250000	-17.316668	172.500000	1023.000000	1023.000000	2046.000000
47.740002	-0.009764	-5.770377	-2.269674	-1.976552	-0.057781	-1.466370	0.000000	-10.000000	0.225000	-16.900000	166.666672	1023.000000	1023.000000	2046.000000
47.759998	-0.012266	-7.248965	-2.537302	-2.377145	-0.523458	-1.811060	0.000000	-10.000000	0.208333	-16.366667	161.000000	1023.000000	1023.000000	2046.000000
47.779999	-0.015462	-9.138250	-3.176753	-2.528404	-0.861744	-2.571349	0.000000	-10.000000	0.191667	-15.700001	155.666672	1023.000000	1023.000000	2046.000000
47.799999	-0.018835	-11.131296	-3.808438	-2.970266	-1.285250	-3.067343	0.000000	-10.000000	0.200000	-15.166667	150.500000	1023.000000	1023.000000	2046.000000
47.820000	-0.021537	-12.728286	-4.307658	-3.739438	-1.677287	-3.003902	0.000000	-10.000000	0.200000	-14.850000	145.500000	1023.000000	1023.000000	2046.000000
47.840000	-0.023521	-13.901148	-4.680079	-3.931424	-2.014209	-3.275436	0.000000	-10.000000	0.200000	-14.866667	140.500000	1023.000000	1023.000000	2046.000000
47.860001	-0.024769	-14.638611	-5.004552	-3.820118	-2.097743	-3.716197	0.000000	-10.000000	0.200000	-14.900001	135.500000	1023.000000	1023.000000	2046.000000
47.880001	-0.025991	-15.360411	-5.261841	-4.044118	-2.208974	-3.845479	0.000000	-10.000000	0.200000	-14.933333	130.500000	1023.000000	1023.000000	2046.000000
47.900002	-0.026813	-15.846361	-5.440971	-4.536697	-2.323619	-3.545074	0.000000	-10.000000	0.200000	-14.850000	125.500000	1023.000000	1023.000000	2046.000000
47.919998	-0.027346	-16.161404	-5.628172	-4.533607	-2.363581	-3.636044	0.000000	-10.000000	0.208333	-14.883333	120.500000	1023.000000	1023.000000	2046.000000
47.939999	-0.027510	-16.258162	-5.782642	-4.308836	-2.254939	-3.911745	0.000000	-10.000000	0.208333	-14.933333	115.500000	1023.000000	1023.000000	2046.000000
47.959999	-0.027978	-16.535204	-5.942469	-4.371947	-2.191824	-4.028965	0.000000	-10.000000	0.208333	-14.950001	110.500000	1023.000000	1023.000000	2046.000000
47.980000	-0.027991	-16.542812	-5.983545	-4.910306	-2.159771	-3.489189	0.000000	-10.000000	0.200000	-14.833334	105.500000	1023.000000	1023.000000	2046.000000
48.000000	-0.027517	-16.262482	-5.998725	-4.655932	-2.083765	-3.524060	0.000000	-10.000000	0.200000	-14.550000	100.666664	1023.000000	1023.000000	2046.000000
48.020000	-0.026891	-15.892705	-5.965945	-4.296040	-1.900484	-3.730236	0.000000	-10.000000	0.200000	-14.450000	95.833336	1023.000000	1023.000000	2046.000000
48.040001	-0.026578	-15.707596	-5.980089	-4.555498	-1.751079	-3.420931	0.000000	-10.000000	0.200000	-14.033334	88.000000	1023.000000	1023.000000	2046.000000
48.060001	-0.026327	-15.559487	-5.977962	-4.864025	-1.715946	-3.001554	0.000000	-10.000000	0.200000	-13.716667	81.666664	1023.000000	1023.000000	2046.000000
48.080002	-0.026016	-15.375664	-6.011036	-4.595781	-1.629027	-3.139819	0.000000	-10.000000	0.200000	-13.300000	77.000000	1023.000000	1023.000000	2046.000000
48.099998	-0.025987	-15.358501	-6.093952	-4.388195	-1.463466	-3.412890	0.000000	-10.000000	0.200000	-13.316667	75.333336	1023.000000	1023.000000	2046.000000
48.119999	-0.026217	-15.494250	-6.178267	-4.650490	-1.381753	-3.283740	0.000000	-10.000000	0.200000	-13.350000	72.333336	1023.000000	1023.000000	2046.000000
48.139999	-0.026590	-15.714669	-6.158584	-5.054811	-1.431599	-3.069676	0.000000	-10.000000	0.191667	-13.383334	67.666664	1023.000000	1023.000000	2046.000000
48.160000	-0.026973	-15.940758	-6.169582	-5.018832	-1.459930	-3.292412	0.000000	-10.000000	0.166667	-13.166667	63.333332	1023.000000	1023.000000	2046.000000
48.180000	-0.027315	-16.143206	-6.252049	-4.957098	-1.315625	-3.618433	0.000000	-10.000000	0.133333	-12.783334	59.000000	1023.000000	1023.000000	2046.000000
48.200001	-0.027535	-16.273296	-6.275397	-5.419041	-1.260994	-3.317865	0.000000	-10.000000	0.108333	-12.033334	54.666668	1023.000000	1023.000000	2046.000000
48.220001	-0.027727	-16.386732	-6.223142	-5.694060	-1.313013	-3.156516	0.000000	-10.000000	0.100000	-11.016667	50.666668	1023.000000	1023.000000	2046.000000
48.240002	-0.027480	-16.240421	-6.170467	-5.474746	-1.289430	-3.305778	0.000000	-10.000000	0.100000	-9.666667	46.833332	1023.000000	1023.000000	2046.000000
48.259998	-0.027357	-16.168226	-6.196726	-5.398293	-1.150776	-3.422430	0.000000	-10.000000	0.083333	-8.416667	43.666668	1023.000000	1023.000000	2046.000000
48.279999	-0.027040	-15.980348	-6.179998	-5.820389	-1.049147	-2.930813	0.000000	-10.000000	0.066667	-7.616667	40.833332	1023.000000	1023.000000	2046.000000
48.299999	-0.026839	-15.861575	-6.052505	-5.740441	-1.127356	-2.941273	0.000000	-10.000000	0.050000	-7.133333	38.166668	1023.000000	1023.000000	2046.000000
48.320000	-0.026313	-15.551122	-6.067717	-5.405968	-0.899515	-3.177922	0.000000	-10.000000	0.050000	-6.783333	35.833332	1023.000000	1023.000000	2046.000000
48.340000	-0.026061	-15.402188	-6.029272	-5.480213	-0.805269	-3.087435	0.000000	-10.000000	0.058333	-6.416667	33.500000	1023.000000	1023.000000	2046.000000
48.360001	-0.025759	-15.223443	-5.969967	-5.842927	-0.748008	-2.662541	0.000000	-10.000000	0.058333	-6.233334	31.500000	1023.000000	1023.000000	2046.000000
48.380001	-0.025493	-15.066459	-5.875042	-5.798036	-0.761455	-2.631925	0.000000	-10.000000	0.058333	-6.233334	29.500000	1023.000000	1023.000000	2046.000000
48.400002	-0.025026	-14.790220	-5.896148	-5.509130	-0.569362	-2.815580	0.000000	-10.000000	0.058333	-6.283333	27.500000	1023.000000	1023.000000	2046.000000
48.419998	-0.024820	-14.668406	-5.915306	-5.469520	-0.430251	-2.853328	0.000000	-10.000000	0.058333	-6.333333	25.500000	1023.000000	1023.000000	2046.000000
48.439999	-0.024755	-14.630005	-5.865836	-5.808618	-0.448851	-2.506700	0.000000	-10.000000	0.066667	-6.250000	23.166666	1023.000000	1023.000000	2046.000000
48.459999	-0.024634	-14.558430	-5.802563	-5.914956	-0.504824	-2.336087	0.000000	-10.000000	0.058333	-6.083333	20.833334	1023.000000	1023.000000	2046.000000
48.480000	-0.024285	-14.352194	-5.787223	-5.679814	-0.433693	-2.451464	0.000000	-10.000000	0.058333	-5.783333	18.500000	1023.000000	1023.000000	2046.000000
48.500000	-0.024103	-14.244622	-5.833898	-5.434097	-0.287529	-2.689100	0.000000	-10.000000	0.050000	-5.433333	16.833334	1023.000000	1023.000000	2046.000000
48.520000	-0.023919	-14.135894	-5.885252	-5.566943	-0.182545	-2.501154	0.000000	-10.000000	0.050000	-5.000000	15.166667	1023.000000	1023.000000	2046.000000
48.540001	-0.023811	-14.072050	-5.875819	-5.905800	-0.172291	-2.118139	0.000000	-10.000000	0.050000	-4.566667	13.666667	1023.000000	1023.000000	2046.000000
48.560001	-0.023587	-13.939936	-5.824911	-5.772579	-0.174037	-2.168408	0.000000	-10.000000	0.041667	-4.150000	12.000000	1023.000000	1023.000000	2046.000000
48.580002	-0.023284	-13.761137	-5.884338	-5.517430	0.010781	-2.370149	0.000000	-10.000000	0.041667	-3.783333	10.666667	1023.000000	1023.000000	2046.000000
48.599998	-0.023372	-13.813052	-6.003572	-5.767247	0.180061	-2.222293	0.000000	-10.000000	0.041667	-3.350000	9.333333	1023.000000	1023.000000	2046.000000
48.619999	-0.023622	-13.960719	-6.026785	-6.095080	0.121067	-1.959920	0.000000	-10.000000	0.033333	-2.866667	8.166667	1023.000000	1023.000000	2046.000000
48.639999	-0.023629	-13.964739	-6.041830	-5.920718	0.104198	-2.106389	0.000000	-10.000000	0.016667	-2.016667	7.000000	1023.000000	1023.000000	2046.000000
48.660000	-0.023455	-13.861964	-6.053397	-5.586460	0.212699	-2.434807	0.000000	-10.000000	0.008333	-1.066667	6.333333	1023.000000	1023.000000	2046.000000
48.680000	-0.023212	-13.718213	-6.008095	-5.706914	0.246702	-2.249907	0.000000	-10.000000	0.025000	-0.283333	6.000000	1023.000000	1023.000000	2046.000000
48.700001	-0.022784	-13.465438	-5.864804	-5.956212	0.224698	-1.869120	0.000000	-10.000000	0.041667	0.000000	6.000000	1023.000000	1023.000000	2046.000000
48.720001	-0.022315	-13.187942	-5.788658	-5.722344	0.213898	-1.890837	0.000000	-10.000000	0.050000	0.000000	6.000000	1023.000000	1023.000000	2046.000000
48.740002	-0.022479	-13.285269	-5.927890	-5.446885	0.331060	-2.241554	0.000000	-10.000000	0.050000	0.000000	6.000000	1023.000000	1023.000000	2046.000000
48.759998	-0.023104	-13.654729	-6.036429	-5.673277	0.211870	-2.156892	0.000000	-10.000000	0.050000	0.000000	6.000000	1023.000000	1023.000000	2046.000000
48.779999	-0.023961	-14.161172	-6.018376	-5.961776	-0.138512	-2.042509	0.000000	-10.000000	0.041667	0.000000	6.000000	1023.000000	1023.000000	2046.000000
48.799999	-0.025305	-14.955002	-6.307152	-5.718472	-0.349966	-2.579412	0.000000	-10.000000	0.041667	0.000000	6.000000	1023.000000	1023.000000	2046.000000
48.820000	-0.027996	-16.545374	-6.703349	-5.857740	-0.713888	-3.270398	0.000000	-10.000000	0.025000	0.000000	6.000000	1023.000000	1023.000000	2046.000000
48.840000	-0.031668	-18.715706	-7.300834	-6.726353	-1.231253	-3.457265	0.000000	-10.000000	0.025000	0.000000	6.000000	1023.000000	1023.000000	2046.000000
48.860001	-0.034954	-20.657576	-7.831901	-7.245972	-1.769452	-3.810251	0.000000	-10.000000	0.008333	0.666667	6.000000	1023.000000	1023.000000	2046.000000
48.880001	-0.036974	-21.851824	-8.322011	-7.278791	-1.910108	-4.340913	0.000000	-10.000000	0.016667	1.716667	6.000000	1023.000000	1023.000000	2046.000000
48.900002	-0.038502	-22.754873	-8.668647	-7.501482	-2.046937	-4.537808	0.000000	-10.000000	0.008333	3.150000	6.000000	1023.000000	1023.000000	2046.000000
48.919998	-0.039506	-23.347973	-8.861827	-7.945591	-2.227760	-4.312795	0.000000	-10.000000	0.008333	4.066667	6.000000	1023.000000	1023.000000	2046.000000
48.939999	-0.039984	-23.630444	-8.980972	-7.796158	-2.350862	-4.502450	0.000000	-10.000000	0.000000	4.650000	6.000000	1023.000000	1023.000000	2046.000000
48.959999	-0.040168	-23.739216	-9.076312	-7.621256	-2.314541	-4.727107	0.000000	-10.000000	0.000000	4.833333	6.000000	1023.000000	1023.000000	2046.000000
48.980000	-0.040296	-23.814859	-9.223573	-7.848487	-2.262527	-4.480272	0.000000	-10.000000	0.000000	4.750000	6.000000	1023.000000	1023.000000	2046.000000
49.000000	-0.040183	-23.748213	-9.182535	-7.983643	-2.332000	-4.250035	0.000000	-10.000000	0.008333	4.350000	6.000000	1023.000000	1023.000000	2046.000000
49.020000	-0.039843	-23.546993	-9.185494	-7.657566	-2.227608	-4.476325	0.000000	-10.000000	0.025000	3.783333	6.000000	1023.000000	1023.000000	2046.000000
49.040001	-0.039350	-23.256058	-9.193072	-7.739746	-2.012654	-4.310585	0.000000	-10.000000	0.041667	2.816667	6.000000	1023.000000	1023.000000	2046.000000
49.060001	-0.038689	-22.865435	-9.126719	-7.979269	-1.919077	-3.840369	0.000000	-10.000000	0.050000	1.583333	6.000000	1023.000000	1023.000000	2046.000000
49.080002	-0.037582	-22.211086	-8.938861	-7.560781	-1.851849	-3.859596	0.000000	-10.000000	0.050000	0.200000	6.000000	1023.000000	1023.000000	2046.000000
49.099998	-0.036640	-21.654291	-8.814745	-7.249324	-1.600582	-3.989640	0.000000	-10.000000	0.033333	-0.800000	6.000000	1023.000000	1023.000000	2046.000000
49.119999	-0.035715	-21.107563	-8.764668	-7.522218	-1.342943	-3.477734	0.000000	-10.000000	0.033333	-0.800000	6.000000	1023.000000	1023.000000	2046.000000
49.139999	-0.035055	-20.717779	-8.587030	-7.555437	-1.351165	-3.224148	0.000000	-10.000000	0.033333	-0.466667	6.000000	1023.000000	1023.000000	2046.000000
49.160000	-0.034269	-20.253088	-8.542886	-7.227437	-1.161239	-3.321525	0.000000	-10.000000	0.050000	0.000000	6.000000	1023.000000	1023.000000	2046.000000
49.180000	-0.034058	-20.127996	-8.489761	-6.991293	-1.038262	-3.608680	0.000000	-10.000000	0.041667	0.000000	6.000000	1023.000000	1023.000000	2046.000000
49.200001	-0.034006	-20.097725	-8.496664	-7.234189	-0.933590	-3.433283	0.000000	-10.000000	0.033333	0.000000	6.000000	1023.000000	1023.000000	2046.000000
49.220001	-0.034136	-20.174566	-8.411498	-7.570925	-1.007174	-3.184970	0.000000	-10.000000	0.016667	0.000000	6.000000	1023.000000	1023.000000	2046.000000
49.240002	-0.034217	-20.221989	-8.278372	-7.408585	-1.129804	-3.405227	0.000000	-10.000000	0.016667	0.000000	6.000000	1023.000000	1023.000000	2046.000000
49.259998	-0.033888	-20.027914	-8.225385	-7.273515	-0.970357	-3.558657	0.000000	-10.000000	0.025000	0.000000	6.000000	1023.000000	1023.000000	2046.000000
49.279999	-0.033834	-19.995796	-8.207321	-7.385316	-0.888878	-3.514280	0.000000	-10.000000	0.041667	0.000000	6.000000	1023.000000	1023.000000	2046.000000
49.299999	-0.033578	-19.844576	-8.091526	-7.719475	-0.906820	-3.126755	0.000000	-10.000000	0.041667	0.000000	6.000000	1023.000000	1023.000000	2046.000000
49.320000	-0.033330	-19.697781	-7.912919	-7.663397	-1.027897	-3.093567	0.000000	-10.000000	0.041667	0.000000	6.000000	1023.000000	1023.000000	2046.000000
49.340000	-0.032708	-19.330519	-7.871841	-7.331261	-0.862134	-3.265285	0.000000	-10.000000	0.041667	0.000000	6.000000	1023.000000	1023.000000	2046.000000
49.360001	-0.032160	-19.006557	-7.826594	-7.211865	-0.684086	-3.284011	0.000000	-10.000000	0.050000	0.000000	6.000000	1023.000000	1023.000000	2046.000000
49.380001	-0.031604	-18.677866	-7.764688	-7.450826	-0.569169	-2.893183	0.000000	-10.000000	0.041667	0.000000	6.000000	1023.000000	1023.000000	2046.000000
49.400002	-0.031036	-18.341988	-7.548223	-7.503874	-0.618883	-2.671009	0.000000	-10.000000	0.041667	0.000000	6.000000	1023.000000	1023.000000	2046.000000
49.419998	-0.030409	-17.971500	-7.393716	-7.209722	-0.594998	-2.773064	0.000000	-10.000000	0.033333	0.000000	6.000000	1023.000000	1023.000000	2046.000000
49.439999	-0.029622	-17.506826	-7.273733	-6.912683	-0.443010	-2.877401	0.000000	-10.000000	0.041667	0.000000	6.000000	1023.000000	1023.000000	2046.000000
49.459999	-0.029159	-17.233208	-7.210773	-6.802024	-0.303323	-2.917089	0.000000	-10.000000	0.041667	0.000000	6.000000	1023.000000	1023.000000	2046.000000
49.480000	-0.028628	-16.919340	-7.088957	-7.106221	-0.255158	-2.469004	0.000000	-10.000000	0.033333	0.000000	6.000000	1023.000000	1023.000000	2046.000000
49.500000	-0.028111	-16.613810	-6.882040	-6.930494	-0.343278	-2.457998	0.000000	-10.000000	0.033333	0.000000	6.000000	1023.000000	1023.000000	2046.000000
49.520000	-0.027434	-16.213253	-6.853144	-6.492736	-0.155494	-2.711879	0.000000	-10.000000	0.033333	0.000000	6.000000	1023.000000	1023.000000	2046.000000
49.540001	-0.026880	-15.886083	-6.791350	-6.468326	-0.010571	-2.615835	0.000000	-10.000000	0.050000	0.000000	6.000000	1023.000000	1023.000000	2046.000000
49.560001	-0.026141	-15.449346	-6.540730	-6.674307	-0.023077	-2.211232	0.000000	-10.000000	0.050000	0.000000	6.000000	1023.000000	1023.000000	2046.000000
49.580002	-0.025206	-14.896976	-6.365460	-6.378953	0.106897	-2.259459	0.000000	-10.000000	0.050000	0.000000	6.000000	1023.000000	1023.000000	2046.000000
49.599998	-0.024392	-14.415412	-6.309183	-6.022058	0.354714	-2.438884	0.000000	-10.000000	0.050000	0.000000	6.000000	1023.000000	1023.000000	2046.000000
49.619999	-0.023900	-14.124742	-6.306064	-6.059329	0.557336	-2.316685	0.000000	-10.000000	0.050000	0.000000	6.000000	1023.000000	1023.000000	2046.000000
49.639999	-0.023284	-13.761110	-6.179135	-6.341066	0.622977	-1.863886	0.000000	-10.000000	0.050000	0.000000	6.000000	1023.000000	1023.000000	2046.000000
49.660000	-0.022679	-13.403255	-5.994696	-6.054296	0.641741	-1.996004	0.000000	-10.000000	0.041667	0.000000	6.000000	1023.000000	1023.000000	2046.000000
49.680000	-0.021814	-12.891883	-5.898661	-5.751049	0.869945	-2.112118	0.000000	-10.000000	0.041667	0.000000	6.000000	1023.000000	1023.000000	2046.000000
49.700001	-0.021155	-12.502834	-5.905076	-5.904064	1.136957	-1.830652	0.000000	-10.000000	0.041667	0.000000	6.000000	1023.000000	1023.000000	2046.000000
49.720001	-0.021025	-12.425904	-5.829487	-6.080951	1.095577	-1.611043	0.000000	-10.000000	0.050000	0.000000	6.000000	1023.000000	1023.000000	2046.000000
49.740002	-0.021425	-12.661991	-6.049832	-5.978828	1.207925	-1.841256	0.000000	-10.000000	0.050000	0.000000	6.000000	1023.000000	1023.000000	2046.000000
49.759998	-0.022347	-13.207314	-6.362493	-6.192950	1.321719	-1.973590	0.000000	-10.000000	0.050000	0.000000	6.000000	1023.000000	1023.000000	2046.000000
49.779999	-0.023475	-13.873921	-6.561756	-6.760504	1.162036	-1.713696	0.000000	-10.000000	0.050000	0.000000	6.000000	1023.000000	1023.000000	2046.000000
49.799999	-0.025292	-14.947297	-6.853785	-6.965995	0.834883	-1.962401	0.000000	-10.000000	0.050000	0.000000	6.000000	1023.000000	1023.000000	2046.000000
49.820000	-0.027616	-16.321272	-7.276122	-6.965277	0.527660	-2.607533	0.000000	-10.000000	0.050000	0.000000	6.000000	1023.000000	1023.000000	2046.000000
49.840000	-0.030697	-18.142118	-7.884169	-7.461931	0.233063	-3.029080	0.000000	-10.000000	0.050000	0.000000	6.000000	1023.000000	1023.000000	2046.000000
49.860001	-0.033724	-19.931078	-8.378327	-8.138521	-0.247818	-3.166412	0.000000	-10.000000	0.050000	0.000000	6.000000	1023.000000	1023.000000	2046.000000
49.880001	-0.035867	-21.197275	-8.734381	-8.182921	-0.658208	-3.621766	0.000000	-10.000000	0.041667	0.000000	6.000000	1023.000000	1023.000000	2046.000000
49.900002	-0.037285	-22.035654	-9.045389	-8.160054	-0.782851	-4.047361	0.000000	-10.000000	0.041667	0.000000	6.000000	1023.000000	1023.000000	2046.000000
49.919998	-0.038307	-22.639254	-9.257698	-8.446277	-0.921203	-4.014075	0.000000	-10.000000	0.041667	0.000000	6.000000	1023.000000	1023.000000	2046.000000
49.939999	-0.038903	-22.991587	-9.286847	-8.690742	-1.153834	-3.860164	0.000000	-10.000000	0.050000	0.000000	6.000000	1023.000000	1023.000000	2046.000000
49.959999	-0.039239	-23.190395	-9.322991	-8.420232	-1.305664	-4.141510	0.000000	-10.000000	0.050000	0.000000	6.000000	1023.000000	1023.000000	2046.000000
49.980000	-0.039273	-23.210482	-9.396182	-8.204462	-1.266339	-4.343499	0.000000	-10.000000	0.050000	0.000000	6.000000	1023.000000	1023.000000	2046.000000
50.000000	-0.039184	-23.157963	-9.461617	-8.473720	-1.208576	-4.014050	0.000000	-10.000000	0.050000	0.000000	6.000000	1023.000000	1023.000000	2046.000000
50.020000	-0.039061	-23.085058	-9.311331	-8.450029	-1.394737	-3.928960	0.000000	-10.000000	0.050000	0.000000	6.000000	1023.000000	1023.000000	2046.000000
50.040001	-0.038263	-22.613371	-9.228837	-8.041769	-1.262130	-4.080634	0.000000	-10.000000	0.050000	0.000000	6.000000	1023.000000	1023.000000	2046.000000
50.060001	-0.037557	-22.195972	-9.239181	-7.882355	-1.075674	-3.998764	0.000000	-10.000000	0.050000	0.000000	6.000000	1023.000000	1023.000000	2046.000000
50.080002	-0.036543	-21.597076	-9.038701	-7.944319	-1.033852	-3.580205	0.000000	-10.000000	0.050000	0.000000	6.000000	1023.000000	1023.000000	2046.000000
50.099998	-0.035498	-20.979542	-8.686109	-7.856090	-1.106971	-3.330372	0.000000	-10.000000	0.050000	0.000000	6.000000	1023.000000	1023.000000	2046.000000
50.119999	-0.034495	-20.386433	-8.521605	-7.460613	-1.005772	-3.398444	0.000000	-10.000000	0.050000	0.000000	6.000000	1023.000000	1023.000000	2046.000000
50.139999	-0.033571	-19.840670	-8.470035	-7.230253	-0.750038	-3.390344	0.000000	-10.000000	0.041667	0.000000	6.000000	1023.000000	1023.000000	2046.000000
50.160000	-0.032813	-19.392673	-8.378086	-7.343375	-0.629428	-3.041785	0.000000	-10.000000	0.041667	0.000000	6.000000	1023.000000	1023.000000	2046.000000
50.180000	-0.032271	-19.072128	-8.138290	-7.330333	-0.688253	-2.915251	0.000000	-10.000000	0.041667	0.000000	6.000000	1023.000000	1023.000000	2046.000000
50.200001	-0.031692	-18.730083	-7.946244	-7.058210	-0.684410	-3.041218	0.000000	-10.000000	0.050000	0.000000	6.000000	1023.000000	1023.000000	2046.000000
50.220001	-0.031493	-18.612299	-7.926827	-6.921990	-0.531213	-3.232269	0.000000	-10.000000	0.050000	0.000000	6.000000	1023.000000	1023.000000	2046.000000
50.240002	-0.031424	-18.571362	-7.958483	-7.206704	-0.392494	-3.013682	0.000000	-10.000000	0.041667	0.000000	6.000000	1023.000000	1023.000000	2046.000000
50.259998	-0.031406	-18.560888	-7.763048	-7.437902	-0.545720	-2.814219	0.000000	-10.000000	0.033333	0.616667	6.000000	1023.000000	1023.000000	2046.000000
50.279999	-0.031362	-18.534998	-7.624665	-7.214694	-0.639675	-3.055964	0.000000	-10.000000	0.016667	1.883333	6.000000	1023.000000	1023.000000	2046.000000
50.299999	-0.031079	-18.367746	-7.613913	-7.069574	-0.508462	-3.175798	0.000000	-10.000000	0.008333	3.700000	6.000000	1023.000000	1023.000000	2046.000000
50.320000	-0.030627	-18.100668	-7.545978	-7.238544	-0.444589	-2.871557	0.000000	-10.000000	0.016667	4.550000	6.000000	1023.000000	1023.000000	2046.000000
50.340000	-0.030237	-17.870302	-7.326463	-7.347881	-0.557771	-2.638187	0.000000	-10.000000	0.033333	3.283334	6.000000	1023.000000	1023.000000	2046.000000
50.360001	-0.029645	-17.520313	-7.167774	-6.945980	-0.581827	-2.824731	0.000000	-10.000000	0.041667	2.366667	6.000000	1023.000000	1023.000000	2046.000000
50.380001	-0.029153	-17.229599	-7.100901	-6.653628	-0.488696	-2.986374	0.000000	-10.000000	0.033333	1.816667	6.000000	1023.000000	1023.000000	2046.000000
50.400002	-0.028563	-16.880846	-7.085844	-6.783485	-0.306323	-2.705194	0.000000	-10.000000	0.016667	2.833333	6.000000	1023.000000	1023.000000	2046.000000
50.419998	-0.028179	-16.653940	-6.842968	-6.898118	-0.477670	-2.435185	0.000000	-10.000000	0.016667	3.400000	6.000000	1023.000000	1023.000000	2046.000000
50.439999	-0.027794	-16.426435	-6.736658	-6.527868	-0.498517	-2.663394	0.000000	-10.000000	0.075000	0.800000	6.000000	1023.000000	1023.000000	2046.000000
50.459999	-0.027515	-16.261652	-6.762276	-6.361655	-0.340148	-2.797571	0.000000	-10.000000	0.133333	-4.800000	5.666667	1023.000000	1023.000000	2046.000000
50.480000	-0.027330	-16.151733	-6.788881	-6.539999	-0.217505	-2.605348	0.000000	-10.000000	0.191667	-11.350000	4.000000	1023.000000	1023.000000	2046.000000
50.500000	-0.027075	-16.001301	-6.655119	-6.748934	-0.283378	-2.313870	0.000000	-10.000000	0.191667	-14.366667	0.666667	1023.000000	1023.000000	2046.000000
50.520000	-0.026643	-15.745874	-6.503345	-6.397254	-0.369022	-2.476252	0.000000	-10.000000	0.208333	-14.600000	-3.833333	1023.000000	1023.000000	2046.000000
50.540001	-0.026069	-15.407014	-6.538438	-6.149662	-0.131485	-2.587430	0.000000	-10.000000	0.225000	-14.716667	-8.666667	1023.000000	1023.000000	2046.000000
50.560001	-0.025859	-15.282506	-6.524436	-6.377198	-0.061110	-2.319761	0.000000	-10.000000	0.241667	-15.250000	-13.500000	1023.000000	1023.000000	2046.000000
50.580002	-0.025866	-15.286697	-6.335441	-6.348717	-0.336059	-2.266480	0.000000	-10.000000	0.250000	-15.616667	-18.666666	1023.000000	1023.000000	2046.000000
50.599998	-0.026161	-15.461267	-6.410949	-6.092908	-0.409814	-2.547597	0.000000	-10.000000	0.250000	-15.716667	-23.833334	1023.000000	1023.000000	2046.000000
50.619999	-0.027116	-16.025318	-6.758225	-6.264660	-0.315791	-2.686642	0.000000	-10.000000	0.241667	-15.850000	-29.166666	1023.000000	1023.000000	2046.000000
50.639999	-0.028410	-16.790094	-7.069608	-6.804206	-0.382291	-2.533988	0.000000	-10.000000	0.250000	-16.166668	-34.333332	1023.000000	1023.000000	2046.000000
50.660000	-0.029408	-17.380295	-7.082821	-6.963448	-0.692423	-2.641603	0.000000	-10.000000	0.258333	-16.716667	-39.833332	1023.000000	1023.000000	2046.000000
50.680000	-0.030033	-17.749737	-7.181826	-6.725818	-0.826712	-3.015382	0.000000	-10.000000	0.300000	-17.300001	-45.500000	1023.000000	1023.000000	2046.000000
50.700001	-0.031197	-18.437635	-7.446526	-6.761645	-0.905451	-3.324015	0.000000	-10.000000	0.300000	-17.666668	-51.500000	1023.000000	1023.000000	2046.000000
50.720001	-0.033188	-19.614267	-7.716033	-7.212539	-1.251440	-3.434256	0.000000	-10.000000	0.291667	-17.533333	-57.333332	1023.000000	1023.000000	2046.000000
50.740002	-0.036014	-21.284460	-8.095058	-7.585135	-1.757867	-3.846400	0.000000	-10.000000	0.258333	-17.016666	-63.000000	1023.000000	1023.000000	2046.000000
50.759998	-0.039184	-23.157927	-8.718545	-7.703308	-2.192275	-4.543798	0.000000	-10.000000	0.250000	-16.383333	-68.500000	1023.000000	1023.000000	2046.000000
50.779999	-0.041876	-24.748501	-9.334711	-8.090213	-2.403599	-4.919978	0.000000	-10.000000	0.258333	-15.683333	-74.000000	1023.000000	1023.000000	2046.000000
50.799999	-0.043943	-25.970083	-9.747352	-8.723875	-2.715894	-4.782962	0.000000	-10.000000	0.250000	-15.300000	-79.333336	1023.000000	1023.000000	2046.000000
50.820000	-0.045509	-26.895761	-9.906217	-8.700696	-3.151789	-5.137059	0.000000	-10.000000	0.233333	-14.900001	-84.500000	1023.000000	1023.000000	2046.000000
50.840000	-0.046559	-27.516434	-10.247149	-8.667016	-3.151778	-5.450492	0.000000	-10.000000	0.208333	-14.483334	-89.500000	1023.000000	1023.000000	2046.000000
50.860001	-0.047357	-27.988111	-10.536120	-8.980017	-3.137210	-5.334764	0.000000	-10.000000	0.200000	-13.833333	-94.333336	1023.000000	1023.000000	2046.000000
50.880001	-0.048025	-28.382980	-10.612405	-9.231203	-3.350128	-5.189244	0.000000	-10.000000	0.183333	-13.116667	-98.833336	1023.000000	1023.000000	2046.000000
50.900002	-0.048111	-28.433708	-10.674644	-8.965627	-3.406176	-5.387261	0.000000	-10.000000	0.150000	-12.300000	-103.333336	1023.000000	1023.000000	2046.000000
50.919998	-0.048189	-28.479725	-10.827024	-8.976503	-3.241175	-5.435023	0.000000	-10.000000	0.116667	-11.183333	-107.333336	1023.000000	1023.000000	2046.000000
50.939999	-0.048084	-28.417469	-10.886874	-9.365009	-3.164907	-5.000679	0.000000	-10.000000	0.100000	-9.716667	-111.166664	1023.000000	1023.000000	2046.000000
50.959999	-0.047619	-28.143059	-10.760910	-9.115470	-3.273867	-4.992811	0.000000	-10.000000	0.083333	-7.983334	-114.333336	1023.000000	1023.000000	2046.000000
50.980000	-0.046503	-27.483021	-10.702655	-8.783478	-3.017268	-4.979621	0.000000	-10.000000	0.066667	-6.116667	-117.166664	1023.000000	1023.000000	2046.000000
51.000000	-0.045591	-26.944460	-10.619387	-8.857479	-2.772602	-4.694992	0.000000	-10.000000	0.033333	-3.050000	-119.000000	1023.000000	1023.000000	2046.000000
51.020000	-0.044712	-26.424810	-10.417679	-8.963664	-2.714126	-4.329342	0.000000	-10.000000	0.016667	0.266667	-119.833336	1023.000000	1023.000000	2046.000000
51.040001	-0.043732	-25.845852	-10.222245	-8.585025	-2.657204	-4.381378	0.000000	-10.000000	-0.008333	4.283333	-120.000000	1023.000000	1023.000000	2046.000000
51.060001	-0.042881	-25.342524	-10.190722	-8.410714	-2.369266	-4.371821	0.000000	-10.000000	-0.025000	7.650000	-120.000000	1023.000000	1023.000000	2046.000000
51.080002	-0.042062	-24.858631	-10.059211	-8.683353	-2.151225	-3.964842	0.000000	-10.000000	-0.050000	10.650001	-120.000000	1023.000000	1023.000000	2046.000000
51.099998	-0.041676	-24.630417	-9.775671	-8.563921	-2.266527	-4.024297	0.000000	-10.000000	-0.091667	12.900001	-120.000000	1023.000000	1023.000000	2046.000000
51.119999	-0.041258	-24.383377	-9.721706	-8.324256	-2.111056	-4.226359	0.000000	-10.000000	-0.125000	14.600000	-120.000000	1023.000000	1023.000000	2046.000000
51.139999	-0.040961	-24.208206	-9.744592	-8.643106	-1.884121	-3.936388	0.000000	-10.000000	-0.166667	16.433334	-96.000000	1023.000000	1023.000000	2046.000000
51.160000	-0.040523	-23.948921	-9.506784	-8.753671	-1.949924	-3.738541	0.000000	-10.000000	-0.208333	18.833334	-43.166668	1023.000000	1023.000000	2046.000000
51.180000	-0.039774	-23.506447	-9.369627	-8.455407	-1.822281	-3.859130	0.000000	-10.000000	-0.250000	20.600000	9.666667	1023.000000	1023.000000	2046.000000
51.200001	-0.039104	-23.110363	-9.358792	-8.511857	-1.534428	-3.705287	0.000000	-10.000000	-0.275000	21.750000	38.500000	1023.000000	1023.000000	2046.000000
51.220001	-0.038251	-22.606459	-9.108004	-8.723649	-1.519811	-3.254996	0.000000	-10.000000	-0.266667	21.950001	40.666668	1023.000000	1023.000000	2046.000000
51.240002	-0.037146	-21.953409	-8.851572	-8.283261	-1.446316	-3.372259	0.000000	-10.000000	-0.283333	22.650000	45.500000	1023.000000	1023.000000	2046.000000
51.259998	-0.036023	-21.289433	-8.794100	-8.124702	-1.066120	-3.304511	0.000000	-10.000000	-0.316667	23.750000	52.666668	1023.000000	1023.000000	2046.000000
51.279999	-0.034766	-20.546457	-8.567333	-8.348083	-0.893522	-2.737520	0.000000	-10.000000	-0.375000	25.066668	60.500000	1023.000000	1023.000000	2046.000000
51.299999	-0.033434	-19.759663	-8.179718	-7.916629	-0.907408	-2.755908	0.000000	-10.000000	-0.416667	26.400002	68.500000	1023.000000	1023.000000	2046.000000
51.320000	-0.031956	-18.886080	-8.077006	-7.620500	-0.486424	-2.702150	0.000000	-10.000000	-0.466667	27.583334	77.166664	1023.000000	1023.000000	2046.000000
51.340000	-0.030666	-18.123846	-7.926524	-7.760112	-0.220659	-2.216552	0.000000	-10.000000	-0.516667	29.066668	86.166664	1023.000000	1023.000000	2046.000000
51.360001	-0.029359	-17.351023	-7.521247	-7.426256	-0.275931	-2.127589	0.000000	-10.000000	-0.583333	30.549999	95.666664	1023.000000	1023.000000	2046.000000
51.380001	-0.027762	-16.407524	-7.390909	-7.057542	0.102603	-2.061676	0.000000	-10.000000	-0.650000	32.083332	105.666664	1023.000000	1023.000000	2046.000000
51.400002	-0.026344	-15.569311	-7.239652	-7.130656	0.402388	-1.601391	0.000000	-10.000000	-0.716667	33.349998	116.166664	1023.000000	1023.000000	2046.000000
51.419998	-0.025126	-14.849576	-6.908103	-6.941500	0.400014	-1.399986	0.000000	-10.000000	-0.791667	34.683334	127.000000	1023.000000	1023.000000	2046.000000
51.439999	-0.023676	-13.992697	-6.705720	-6.495460	0.647861	-1.439378	0.000000	-10.000000	-0.841667	36.349998	138.333328	1023.000000	1023.000000	2046.000000
51.459999	-0.022457	-13.272047	-6.592743	-6.474145	0.947022	-1.152181	0.000000	-10.000000	-0.900000	37.983334	150.166672	1023.000000	1023.000000	2046.000000
51.480000	-0.020920	-12.363647	-6.240673	-6.408036	1.036633	-0.751571	0.000000	-10.000000	-0.941667	39.299999	162.666672	1023.000000	1023.000000	2046.000000
51.500000	-0.019599	-11.582717	-5.928808	-5.865690	1.088014	-0.876232	0.000000	-10.000000	-0.991667	40.150002	175.500000	1023.000000	1023.000000	2046.000000
51.520000	-0.017828	-10.536185	-5.687087	-5.564331	1.412523	-0.697291	0.000000	-10.000000	-1.050000	41.033333	188.833328	1023.000000	1023.000000	2046.000000
51.540001	-0.016235	-9.595083	-5.455304	-5.583769	1.664961	-0.220972	0.000000	-10.000000	-1.066667	41.500000	202.500000	1023.000000	1023.000000	2046.000000
51.560001	-0.014518	-8.580194	-4.920568	-5.174607	1.557286	-0.042307	0.000000	-10.000000	-1.100000	41.833336	216.500000	1023.000000	1023.000000	2046.000000
51.580002	-0.012909	-7.629058	-4.668507	-4.499265	1.763499	-0.224785	0.000000	-10.000000	-1.091667	42.049999	230.166672	1023.000000	1023.000000	2046.000000
51.599998	-0.011756	-6.947534	-4.472787	-4.348474	1.912985	-0.039258	0.000000	-10.000000	-1.083333	42.066666	244.166672	1023.000000	1023.000000	2046.000000
51.619999	-0.011099	-6.559230	-4.208652	-4.373396	1.814164	0.208654	0.000000	-10.000000	-1.041667	41.883335	258.166656	1023.000000	1023.000000	2046.000000
51.639999	-0.011823	-6.987569	-4.027475	-4.020750	1.361564	-0.300908	0.000000	-10.000000	-0.975000	41.133335	272.333344	1023.000000	1023.000000	2046.000000
51.660000	-0.013603	-8.039379	-4.321856	-3.834852	1.114337	-0.997008	0.000000	-10.000000	-0.925000	40.316666	286.000000	1023.000000	1023.000000	2046.000000
51.680000	-0.016029	-9.472944	-4.708322	-4.306708	0.769511	-1.227426	0.000000	-10.000000	-0.850000	39.216667	299.500000	1023.000000	1023.000000	2046.000000
51.700001	-0.017615	-10.410396	-4.873938	-4.644158	0.379654	-1.271953	0.000000	-10.000000	-0.775000	37.650002	312.833344	1023.000000	1023.000000	2046.000000
51.720001	-0.018128	-10.713857	-4.906957	-4.425068	0.176904	-1.558735	0.000000	-10.000000	-0.691667	36.083332	325.666656	1023.000000	1023.000000	2046.000000
51.740002	-0.017983	-10.628179	-5.000685	-4.311517	0.330391	-1.646368	0.000000	-10.000000	-0.633333	34.549999	338.000000	1023.000000	1023.000000	2046.000000
51.759998	-0.017493	-10.338095	-4.863950	-4.482450	0.300896	-1.292590	0.000000	-10.000000	-0.600000	33.116665	349.666656	1023.000000	1023.000000	2046.000000
51.779999	-0.016846	-9.956175	-4.595960	-4.052441	0.140860	-1.448633	0.000000	-10.000000	-0.575000	31.883333	361.000000	1023.000000	1023.000000	2046.000000
51.799999	-0.016040	-9.479594	-4.538567	-3.780039	0.349067	-1.510054	0.000000	-10.000000	-0.550000	31.050001	371.833344	1023.000000	1023.000000	2046.000000
51.820000	-0.015087	-8.916581	-4.443758	-3.863575	0.537981	-1.147229	0.000000	-10.000000	-0.508333	30.483334	382.333344	1023.000000	1023.000000	2046.000000
51.840000	-0.014039	-8.297335	-4.097483	-3.700559	0.447080	-0.946372	0.000000	-10.000000	-0.483333	29.916668	392.500000	1023.000000	1023.000000	2046.000000
51.860001	-0.012696	-7.503140	-3.895143	-3.200061	0.622580	-1.030517	0.000000	-10.000000	-0.450000	29.200001	402.500000	1023.000000	1023.000000	2046.000000
51.880001	-0.011161	-6.596261	-3.782616	-3.000335	1.023026	-0.836336	0.000000	-10.000000	-0.450000	28.666666	412.500000	1023.000000	1023.000000	2046.000000
51.900002	-0.009655	-5.705953	-3.545221	-3.147897	1.200137	-0.212973	0.000000	-10.000000	-0.441667	28.266666	422.166656	1023.000000	1023.000000	2046.000000
51.919998	-0.007905	-4.671704	-3.116416	-2.719921	1.258234	-0.093601	0.000000	-10.000000	-0.450000	27.950001	431.666656	1023.000000	1023.000000	2046.000000
51.939999	-0.006198	-3.663211	-2.828455	-2.189031	1.525552	-0.171277	0.000000	-10.000000	-0.450000	27.883333	441.000000	1023.000000	1023.000000	2046.000000
51.959999	-0.004740	-2.801238	-2.688245	-2.226611	1.901250	0.212368	0.000000	-10.000000	-0.433333	27.783333	450.333344	1023.000000	1023.000000	2046.000000
51.980000	-0.003338	-1.972569	-2.396384	-2.259544	2.032578	0.650781	0.000000	-10.000000	-0.425000	27.766666	459.666656	1023.000000	1023.000000	2046.000000
52.000000	-0.002190	-1.294192	-2.145289	-1.793147	2.146296	0.497948	0.000000	-10.000000	-0.416667	27.600000	469.000000	1023.000000	1023.000000	2046.000000
52.020000	-0.001415	-0.836347	-2.120351	-1.636134	2.460618	0.459520	0.000000	-10.000000	-0.416667	27.416666	478.333344	1023.000000	1023.000000	2046.000000
52.040001	-0.000854	-0.504480	-2.030797	-1.886866	2.560437	0.852745	0.000000	-10.000000	-0.408333	27.166666	487.500000	1023.000000	1023.000000	2046.000000
52.060001	-0.000264	-0.156243	-1.722231	-1.829768	2.448093	0.947663	0.000000	-10.000000	-0.408333	27.116667	496.500000	1023.000000	1023.000000	2046.000000
52.080002	0.000574	0.339192	-1.609960	-1.461612	2.623000	0.787764	0.000000	-10.000000	-0.400000	27.133333	505.500000	1023.000000	1023.000000	2046.000000
52.099998	0.001157	0.683676	-1.555656	-1.540450	2.867732	0.912050	0.000000	-10.000000	-0.391667	27.016666	514.500000	1023.000000	1023.000000	2046.000000
[truncated: 1,083,144 more chars]
